# Supplementary material for: Transposable elements generate regulatory novelty in a tissue-specific fashion
Source: BMC Genomics. 2018 Jun 18;19:468. doi: 10.1186/s12864-018-4850-3 (PMC6006921; doi:10.1186/s12864-018-4850-3)
Supplement: Supplementary file 1 — Table S1. Tissues analyzed in the paper, with Roadmap ID codes. List of the 24 tissues analyzed in the paper, with Roadmap ID codes. (XLSX 18 kb) [file 12864_2018_4850_MOESM1_ESM.xlsx]

## Sheet: Sheet1
Table S1 - Tissues analyzed in the paper, with Roadmap ID codes
TISSUE	ROADMAP_CODE
ADIPOSE NUCLEAI	E063
AORTA	E065
BRAIN ANGULAR GYRUS	E067
BRAIN ANTERIOR CAUDATE	E068
BRAIN CINGULATE GYRUS	E069
BRAIN HIPPOCAMPUS MIDDLE	E071
BREAST	E027
COLON MUCOSA	E075
COLON SMOOTH MUSCLE	E076
ESOPHAGOUS	E079
INFERIOR TEMPORAL LOBE	E072
LEFT VENTRICLE	E095
LIVER	E066
LUNG	E096
LYMPHOBLASTOID CELLS	E116
MONONUCLEAR BLOOD CELLS	E062
OVARY	E097
PANCREAS	E098
PREFRONTAL CORTEX	E073
RIGHT ATRIUM	E104
SIGMOID COLON	E106
SPLEEN	E113
STOMACH MUCOSA	E110
STOMACH SMOOTH MUSCLE	E111
