# Supplementary material for: Transposable elements generate regulatory novelty in a tissue-specific fashion
Source: BMC Genomics. 2018 Jun 18;19:468. doi: 10.1186/s12864-018-4850-3 (PMC6006921; doi:10.1186/s12864-018-4850-3)
Supplement: Supplementary file 2 — It contains two folders “TE_PIPELINE_SUMMARY_STATISTICS_ACTIVE” “TE_PIPELINE_SUMMARY_STATISTICS_REPRESSED”. In each of the two folders are included multiple spreadsheets (txt format) with the summary statistics of the TE analysis pipeline for ACTIVE and REPRESSED regions respectively. (ZIP 3922 kb) [file 12864_2018_4850_MOESM2_ESM.zip]

Archive with 52 entries (49 files):
- Supplemental_File_S1/.DS_Store
- Supplemental_File_S1/TE_PIPELINE_SUMMARY_STATISTICS_ACTIVE/
- Supplemental_File_S1/TE_PIPELINE_SUMMARY_STATISTICS_ACTIVE/E027_15_coreMarks_dense_no_header_ACTIVE.bed.shuffle-rm.nonTE-no_low.boot-1000.stats.tab.txt
- Supplemental_File_S1/TE_PIPELINE_SUMMARY_STATISTICS_ACTIVE/E062_15_coreMarks_dense_no_header_ACTIVE.bed.shuffle-rm.nonTE-no_low.boot-1000.stats.tab.txt
- Supplemental_File_S1/TE_PIPELINE_SUMMARY_STATISTICS_ACTIVE/E063_15_coreMarks_dense_no_header_ACTIVE.bed.shuffle-rm.nonTE-no_low.boot-1000.stats.tab.txt
- Supplemental_File_S1/TE_PIPELINE_SUMMARY_STATISTICS_ACTIVE/E065_15_coreMarks_dense_no_header_ACTIVE.bed.shuffle-rm.nonTE-no_low.boot-1000.stats.tab.txt
- Supplemental_File_S1/TE_PIPELINE_SUMMARY_STATISTICS_ACTIVE/E066_15_coreMarks_dense_no_header_ACTIVE.bed.shuffle-rm.nonTE-no_low.boot-1000.stats.tab.txt
- Supplemental_File_S1/TE_PIPELINE_SUMMARY_STATISTICS_ACTIVE/E067_15_coreMarks_dense_no_header_ACTIVE.bed.shuffle-rm.nonTE-no_low.boot-1000.stats.tab.txt
- Supplemental_File_S1/TE_PIPELINE_SUMMARY_STATISTICS_ACTIVE/E068_15_coreMarks_dense_no_header_ACTIVE.bed.shuffle-rm.nonTE-no_low.boot-1000.stats.tab.txt
- Supplemental_File_S1/TE_PIPELINE_SUMMARY_STATISTICS_ACTIVE/E069_15_coreMarks_dense_no_header_ACTIVE.bed.shuffle-rm.nonTE-no_low.boot-1000.stats.tab.txt
- Supplemental_File_S1/TE_PIPELINE_SUMMARY_STATISTICS_ACTIVE/E071_15_coreMarks_dense_no_header_ACTIVE.bed.shuffle-rm.nonTE-no_low.boot-1000.stats.tab.txt
- Supplemental_File_S1/TE_PIPELINE_SUMMARY_STATISTICS_ACTIVE/E072_15_coreMarks_dense_no_header_ACTIVE.bed.shuffle-rm.nonTE-no_low.boot-1000.stats.tab.txt
- Supplemental_File_S1/TE_PIPELINE_SUMMARY_STATISTICS_ACTIVE/E073_15_coreMarks_dense_no_header_ACTIVE.bed.shuffle-rm.nonTE-no_low.boot-1000.stats.tab.txt
- Supplemental_File_S1/TE_PIPELINE_SUMMARY_STATISTICS_ACTIVE/E075_15_coreMarks_dense_no_header_ACTIVE.bed.shuffle-rm.nonTE-no_low.boot-1000.stats.tab.txt
- Supplemental_File_S1/TE_PIPELINE_SUMMARY_STATISTICS_ACTIVE/E076_15_coreMarks_dense_no_header_ACTIVE.bed.shuffle-rm.nonTE-no_low.boot-1000.stats.tab.txt
- Supplemental_File_S1/TE_PIPELINE_SUMMARY_STATISTICS_ACTIVE/E079_15_coreMarks_dense_no_header_ACTIVE.bed.shuffle-rm.nonTE-no_low.boot-1000.stats.tab.txt
- Supplemental_File_S1/TE_PIPELINE_SUMMARY_STATISTICS_ACTIVE/E095_15_coreMarks_dense_no_header_ACTIVE.bed.shuffle-rm.nonTE-no_low.boot-1000.stats.tab.txt
- Supplemental_File_S1/TE_PIPELINE_SUMMARY_STATISTICS_ACTIVE/E096_15_coreMarks_dense_no_header_ACTIVE.bed.shuffle-rm.nonTE-no_low.boot-1000.stats.tab.txt
- Supplemental_File_S1/TE_PIPELINE_SUMMARY_STATISTICS_ACTIVE/E097_15_coreMarks_dense_no_header_ACTIVE.bed.shuffle-rm.nonTE-no_low.boot-1000.stats.tab.txt
- Supplemental_File_S1/TE_PIPELINE_SUMMARY_STATISTICS_ACTIVE/E098_15_coreMarks_dense_no_header_ACTIVE.bed.shuffle-rm.nonTE-no_low.boot-1000.stats.tab.txt
- Supplemental_File_S1/TE_PIPELINE_SUMMARY_STATISTICS_ACTIVE/E104_15_coreMarks_dense_no_header_ACTIVE.bed.shuffle-rm.nonTE-no_low.boot-1000.stats.tab.txt
- Supplemental_File_S1/TE_PIPELINE_SUMMARY_STATISTICS_ACTIVE/E106_15_coreMarks_dense_no_header_ACTIVE.bed.shuffle-rm.nonTE-no_low.boot-1000.stats.tab.txt
- Supplemental_File_S1/TE_PIPELINE_SUMMARY_STATISTICS_ACTIVE/E110_15_coreMarks_dense_no_header_ACTIVE.bed.shuffle-rm.nonTE-no_low.boot-1000.stats.tab.txt
- Supplemental_File_S1/TE_PIPELINE_SUMMARY_STATISTICS_ACTIVE/E111_15_coreMarks_dense_no_header_ACTIVE.bed.shuffle-rm.nonTE-no_low.boot-1000.stats.tab.txt
- Supplemental_File_S1/TE_PIPELINE_SUMMARY_STATISTICS_ACTIVE/E113_15_coreMarks_dense_no_header_ACTIVE.bed.shuffle-rm.nonTE-no_low.boot-1000.stats.tab.txt
- Supplemental_File_S1/TE_PIPELINE_SUMMARY_STATISTICS_ACTIVE/E116_15_coreMarks_dense_no_header_ACTIVE.bed.shuffle-rm.nonTE-no_low.boot-1000.stats.tab.txt
- Supplemental_File_S1/TE_PIPELINE_SUMMARY_STATISTICS_REPRESSED/
- Supplemental_File_S1/TE_PIPELINE_SUMMARY_STATISTICS_REPRESSED/E027_15_coreMarks_dense_no_header_REPRESSED.bed.shuffle-rm.nonTE-no_low.boot-1000.stats.tab.txt
- Supplemental_File_S1/TE_PIPELINE_SUMMARY_STATISTICS_REPRESSED/E062_15_coreMarks_dense_no_header_REPRESSED.bed.shuffle-rm.nonTE-no_low.boot-1000.stats.tab.txt
- Supplemental_File_S1/TE_PIPELINE_SUMMARY_STATISTICS_REPRESSED/E063_15_coreMarks_dense_no_header_REPRESSED.bed.shuffle-rm.nonTE-no_low.boot-1000.stats.tab.txt
- Supplemental_File_S1/TE_PIPELINE_SUMMARY_STATISTICS_REPRESSED/E065_15_coreMarks_dense_no_header_REPRESSED.bed.shuffle-rm.nonTE-no_low.boot-1000.stats.tab.txt
- Supplemental_File_S1/TE_PIPELINE_SUMMARY_STATISTICS_REPRESSED/E066_15_coreMarks_dense_no_header_REPRESSED.bed.shuffle-rm.nonTE-no_low.boot-1000.stats.tab.txt
- Supplemental_File_S1/TE_PIPELINE_SUMMARY_STATISTICS_REPRESSED/E067_15_coreMarks_dense_no_header_REPRESSED.bed.shuffle-rm.nonTE-no_low.boot-1000.stats.tab.txt
- Supplemental_File_S1/TE_PIPELINE_SUMMARY_STATISTICS_REPRESSED/E068_15_coreMarks_dense_no_header_REPRESSED.bed.shuffle-rm.nonTE-no_low.boot-1000.stats.tab.txt
- Supplemental_File_S1/TE_PIPELINE_SUMMARY_STATISTICS_REPRESSED/E069_15_coreMarks_dense_no_header_REPRESSED.bed.shuffle-rm.nonTE-no_low.boot-1000.stats.tab.txt
- Supplemental_File_S1/TE_PIPELINE_SUMMARY_STATISTICS_REPRESSED/E071_15_coreMarks_dense_no_header_REPRESSED.bed.shuffle-rm.nonTE-no_low.boot-1000.stats.tab.txt
- Supplemental_File_S1/TE_PIPELINE_SUMMARY_STATISTICS_REPRESSED/E072_15_coreMarks_dense_no_header_REPRESSED.bed.shuffle-rm.nonTE-no_low.boot-1000.stats.tab.txt
- Supplemental_File_S1/TE_PIPELINE_SUMMARY_STATISTICS_REPRESSED/E073_15_coreMarks_dense_no_header_REPRESSED.bed.shuffle-rm.nonTE-no_low.boot-1000.stats.tab.txt
- Supplemental_File_S1/TE_PIPELINE_SUMMARY_STATISTICS_REPRESSED/E075_15_coreMarks_dense_no_header_REPRESSED.bed.shuffle-rm.nonTE-no_low.boot-1000.stats.tab.txt
- Supplemental_File_S1/TE_PIPELINE_SUMMARY_STATISTICS_REPRESSED/E076_15_coreMarks_dense_no_header_REPRESSED.bed.shuffle-rm.nonTE-no_low.boot-1000.stats.tab.txt
- Supplemental_File_S1/TE_PIPELINE_SUMMARY_STATISTICS_REPRESSED/E079_15_coreMarks_dense_no_header_REPRESSED.bed.shuffle-rm.nonTE-no_low.boot-1000.stats.tab.txt
- Supplemental_File_S1/TE_PIPELINE_SUMMARY_STATISTICS_REPRESSED/E095_15_coreMarks_dense_no_header_REPRESSED.bed.shuffle-rm.nonTE-no_low.boot-1000.stats.tab.txt
- Supplemental_File_S1/TE_PIPELINE_SUMMARY_STATISTICS_REPRESSED/E096_15_coreMarks_dense_no_header_REPRESSED.bed.shuffle-rm.nonTE-no_low.boot-1000.stats.tab.txt
- Supplemental_File_S1/TE_PIPELINE_SUMMARY_STATISTICS_REPRESSED/E097_15_coreMarks_dense_no_header_REPRESSED.bed.shuffle-rm.nonTE-no_low.boot-1000.stats.tab.txt
- Supplemental_File_S1/TE_PIPELINE_SUMMARY_STATISTICS_REPRESSED/E098_15_coreMarks_dense_no_header_REPRESSED.bed.shuffle-rm.nonTE-no_low.boot-1000.stats.tab.txt
- Supplemental_File_S1/TE_PIPELINE_SUMMARY_STATISTICS_REPRESSED/E104_15_coreMarks_dense_no_header_REPRESSED.bed.shuffle-rm.nonTE-no_low.boot-1000.stats.tab.txt
- Supplemental_File_S1/TE_PIPELINE_SUMMARY_STATISTICS_REPRESSED/E106_15_coreMarks_dense_no_header_REPRESSED.bed.shuffle-rm.nonTE-no_low.boot-1000.stats.tab.txt
- Supplemental_File_S1/TE_PIPELINE_SUMMARY_STATISTICS_REPRESSED/E110_15_coreMarks_dense_no_header_REPRESSED.bed.shuffle-rm.nonTE-no_low.boot-1000.stats.tab.txt
- Supplemental_File_S1/TE_PIPELINE_SUMMARY_STATISTICS_REPRESSED/E111_15_coreMarks_dense_no_header_REPRESSED.bed.shuffle-rm.nonTE-no_low.boot-1000.stats.tab.txt
- Supplemental_File_S1/TE_PIPELINE_SUMMARY_STATISTICS_REPRESSED/E113_15_coreMarks_dense_no_header_REPRESSED.bed.shuffle-rm.nonTE-no_low.boot-1000.stats.tab.txt
- Supplemental_File_S1/TE_PIPELINE_SUMMARY_STATISTICS_REPRESSED/E116_15_coreMarks_dense_no_header_REPRESSED.bed.shuffle-rm.nonTE-no_low.boot-1000.stats.tab.txt
- Supplemental_File_S1/
