# Supplementary material for: Transposable elements generate regulatory novelty in a tissue-specific fashion
Source: BMC Genomics. 2018 Jun 18;19:468. doi: 10.1186/s12864-018-4850-3 (PMC6006921; doi:10.1186/s12864-018-4850-3)
Supplement: Supplementary file 2 — It contains two folders “TE_PIPELINE_SUMMARY_STATISTICS_ACTIVE” “TE_PIPELINE_SUMMARY_STATISTICS_REPRESSED”. In each of the two folders are included multiple spreadsheets (txt format) with the summary statistics of the TE analysis pipeline for ACTIVE and REPRESSED regions respectively. (ZIP 3922 kb) [file 12864_2018_4850_MOESM2_ESM.zip › Supplemental_File_S1/TE_PIPELINE_SUMMARY_STATISTICS_ACTIVE/E027_15_coreMarks_dense_no_header_ACTIVE.bed.shuffle-rm.nonTE-no_low.boot-1000.stats.tab.txt]

#Script TE-analysis_Shuffle_bed.pl, v4.3
#Aggregated results + stats
#Features in input file (counts):
	345556
#With 1000 bootstraps for exp (expected); sd = standard deviation; nb = number; len = length; avg = average
#Two tests are made (permutation and binomial) to assess how significant the difference between observed and random, so two pvalues are given
#For the two tailed permutation test:
#if rank is < 500 and pvalue is not "ns", there are significantly fewer observed values than expected 
#if rank is > 500 and pvalue is not "ns", there are significantly higher observed values than expected 
#The binomial test is done with binom.test from R, two sided

#Level_(tot_means_all)	#	#	#COUNTS	#	#	#	#	#	#	#	#	#	#	#	#	#
#Rclass	Rfam	Rname	obs_hits	%_obs_(%of_features)	obs_tot_hits	nb_of_trials(nb_of_TE_in_genome)	exp_avg_hits	exp_sd	%_exp_(%of_features)	exp_tot_hits(avg)	obs_rank_in_exp	2-tailed_permutation-test_pvalue(obs.vs.exp)	significance	binomal_test_proba	binomial_test_95%_confidence_interval	binomial_test_pval	significance

age	cat.2	tot	259529	75.1047587077058	259529	4687922	265747.287	117.262274718138	76.9042606697612	265747.287	1	0.002	**	0.0553612	0.05515436;0.05556860	2.2e-16	***
age	cat.2	Ancient	214737	62.1424602669321	259529	2716717	217021.939	192.789218998267	62.8036957830279	265747.287	1	0.002	**	0.07904283	0.07872226;0.07936429	3.053e-07	***
age	cat.2	LineageSpe	173208	50.1244371389876	259529	1971205	204040.087	246.706342542	59.0468945699105	265747.287	1	0.002	**	0.0878691	0.08747424;0.08826517	2.2e-16	***
age	cat.1	01_Human	2024	0.585722719327692	259529	10400	4167.289	98.8303643619708	1.20596632673141	265747.287	1	0.002	**	0.1946154	0.1870447;0.2023574	2.2e-16	***
age	cat.1	06_Boreotheria/Eutheria?	251	0.0726365625253215	259529	2965	872.766	27.2348854042565	0.25256861405966	265747.287	1	0.002	**	0.0846543	0.07487960;0.09525742	2.2e-16	***
age	cat.1	04_Primates/Glires	2586	0.748359166097535	259529	9067	2680.088	46.0054644445501	0.775587169662804	265747.287	21	0.042	*	0.2852101	0.2759315;0.2946269	0.03051	*
age	cat.1	07_Eutheria+Metatheria	40101	11.6047760710276	259529	189643	44327.57	171.659325479346	12.8278976490062	265747.287	1	0.002	**	0.2114552	0.2096192;0.2133001	2.2e-16	***
age	cat.1	07_Eutheria	140303	40.6021021194828	259529	1469955	170505.465	235.71653539805	49.3423540612809	265747.287	1	0.002	**	0.09544714	0.09497260;0.09592328	2.2e-16	***
age	cat.1	10_Amniota/Theria	810	0.234404843209205	259529	2529	698.659	22.9306025113064	0.20218401648358	265747.287	1001	0.002	**	0.3202847	0.3021191;0.3388673	1.095e-06	***
age	cat.1	07_Eutheria/03_Primates	6	0.00173633217192004	259529	21	5.51356783919598	2.3057462193265	0.00159556420354327	265747.287	695	0.614	ns	0.2857143	0.1128094;0.5217511	0.8058	ns
age	cat.1	02_Hominidae	2233	0.646204956649573	259529	10036	4099.786	78.6683603166795	1.18643172163123	265747.287	1	0.002	**	0.222499	0.2143933;0.2307661	2.2e-16	***
age	cat.1	07_Metatheria	3	0.000868166085960018	259529	59	19.17	4.02384036602985	0.00554758128928452	265747.287	1	0.002	**	0.05084746	0.01061128;0.14148724	4.75e-07	***
age	cat.1	15_Euteleostomi	18	0.00520899651576011	259529	73	21.053	3.88165663837726	0.00609250020257209	265747.287	260	0.52	ns	0.2465753	0.1531554;0.3614143	0.5184	ns
age	cat.1	02_Haplorrhini	507	0.146720068527243	259529	4342	1379.449	34.5870736643715	0.399196946370487	265747.287	1	0.002	**	0.1167665	0.1073593;0.1266925	2.2e-16	***
age	cat.1	07_Eutheria + Transfert Opossum?	110	0.0318327564852007	259529	890	292.175	15.8603254987067	0.0845521420551228	265747.287	1	0.002	**	0.1235955	0.1026854;0.1470328	2.2e-16	***
age	cat.1	05_Boreotheria	15135	4.37989790366829	259529	118653	30731.87	149.932107090966	8.89345576404403	265747.287	1	0.002	**	0.1275568	0.1256636;0.1294683	2.2e-16	***
age	cat.1	16_Metazoa	156	0.0451446364699209	259529	491	139.902	10.4295336027634	0.0404860572526595	265747.287	941	0.122	ns	0.3177189	0.2767233;0.3609265	0.1097	ns
age	cat.1	16_Vertebrata	2896	0.838069661646737	259529	8857	2447.101	43.4078684346749	0.708163365706282	265747.287	1001	0.002	**	0.326973	0.3172052;0.3368548	2.2e-16	***
age	cat.1	07_Eutheria/Primates?	64	0.0185208765004804	259529	424	131.608	10.3840340987578	0.0380858674136754	265747.287	1	0.002	**	0.1509434	0.1182260;0.1886235	4.685e-14	***
age	cat.1	03_Euarchontoglires/Primates?	1401	0.405433562143328	259529	13041	4094.676	66.4587525446407	1.18495294539814	265747.287	1	0.002	**	0.1074304	0.1021654;0.1128713	2.2e-16	***
age	cat.1	tot	259529	75.1047587077058	259529	4687922	265747.287	117.262274718138	76.9042606697612	265747.287	1	0.002	**	0.0553612	0.05515436;0.05556860	2.2e-16	***
age	cat.1	09_Theria	2305	0.667040942712614	259529	9723	2958.24	48.2303490197465	0.856081214043454	265747.287	1	0.002	**	0.2370667	0.2286418;0.2456495	2.2e-16	***
age	cat.1	10_Theria/Mammalia	24538	7.10101980576231	259529	104874	26166.207	134.718615106659	7.57220450520321	265747.287	1	0.002	**	0.233976	0.2314164;0.2365504	2.2e-16	***
age	cat.1	03_Primates	157429	45.5581729155332	259529	1475760	175918.758	247.401590502129	50.9088998599359	265747.287	1	0.002	**	0.1066766	0.1061789;0.1071757	2.2e-16	***
age	cat.1	08_Eutheria/Theria	791	0.228906457998125	259529	2459	752.299	24.3381582077392	0.217706826100545	265747.287	944	0.116	ns	0.3216755	0.3032308;0.3405458	0.09201	ns
age	cat.1	13_Amniota/Euteleostemi?	41	0.0118649365081202	259529	191	55.887	6.47952276137798	0.0161730660153492	265747.287	13	0.026	*	0.2146597	0.1586656;0.2797331	0.017	*
age	cat.1	14_Tetrapoda	2325	0.672828716619014	259529	8931	2480.263	43.4636735898143	0.717760073620484	265747.287	1	0.002	**	0.2603292	0.2512518;0.2695632	0.0002278	***
age	cat.1	12_Amniota	10731	3.10543008947898	259529	36530	10075.728	81.673352769141	2.91580178031925	265747.287	1001	0.002	**	0.2937586	0.2890906;0.2984593	2.493e-14	***
age	cat.1	03_Primates/Indep	4933	1.42755443401359	259529	25104	7980.982	85.107878760001	2.30960596835245	265747.287	1	0.002	**	0.1965025	0.1916026;0.2014728	2.2e-16	***
age	cat.1	08_Eutheria/Theria?	52694	15.2490479111924	259529	259031	57533.493	178.26374817925	16.6495424764727	265747.287	1	0.002	**	0.2034274	0.2018786;0.2049828	2.2e-16	***
age	cat.1	11_Mammalia	108084	31.2782877449675	259529	619071	100875.724	206.652435391052	29.192294157821	265747.287	1001	0.002	**	0.1745906	0.1736457;0.1755386	2.2e-16	***
age	cat.1	02_Simiiformes	20099	5.8164233872368	259529	154323	38237.577	165.525160171044	11.0655225202283	265747.287	1	0.002	**	0.1302398	0.1285643;0.1319292	2.2e-16	***
age	cat.1	02_Hominoidea	10650	3.08198960515806	259529	64786	22397.63	162.011168499948	6.48162092396023	265747.287	1	0.002	**	0.1643874	0.1615408;0.1672640	2.2e-16	***
age	cat.1	04_Euarchontoglires	7508	2.17273032446261	259529	55401	15936.119	120.369038978238	4.61173268587436	265747.287	1	0.002	**	0.135521	0.1326810;0.1383993	2.2e-16	***
age	cat.1	02_Catarrhini	3683	1.06581856486358	259529	30292	10679.863	120.286603984393	3.0906316197664	265747.287	1	0.002	**	0.1215833	0.1179230;0.1253163	2.2e-16	***
DNA?	tot	tot	931	0.269420875342926	259529	4312	1239.198	30.2808144494781	0.358609892463161	265747.287	1	0.002	**	0.2159091	0.2037080;0.2284962	2.2e-16	***
DNA?	PiggyBac?	tot	58	0.0167845443285604	259529	294	86.446	8.05319426922873	0.0250164951556332	265747.287	1	0.002	**	0.1972789	0.1533452;0.2474310	0.0001945	***
DNA?	PiggyBac?	EUTREP4	58	0.0167845443285604	259529	294	86.446	8.05319426922873	0.0250164951556332	265747.287	1	0.002	**	0.1972789	0.1533452;0.2474310	0.0001945	***
DNA?	hAT-Tip100?	tot	79	0.0228617069302805	259529	520	162.782	11.1297955214078	0.0471072706015812	265747.287	1	0.002	**	0.1519231	0.1221615;0.1857054	2.2e-16	***
DNA?	hAT-Tip100?	Eutr16	79	0.0228617069302805	259529	520	162.782	11.1297955214078	0.0471072706015812	265747.287	1	0.002	**	0.1519231	0.1221615;0.1857054	2.2e-16	***
DNA?	DNA?	Eulor12	17	0.0049196078204401	259529	60	17.261	3.64721553807575	0.00499513826991862	265747.287	526	0.952	ns	0.2833333	0.1745053;0.4144361	1	ns
DNA?	DNA?	Eulor2C	8	0.00231510956256005	259529	38	10.369	2.83846717365129	0.00300067138177314	265747.287	272	0.544	ns	0.2105263	0.09554112;0.37318828	0.4688	ns
DNA?	DNA?	UCON83	5	0.00144694347660003	259529	50	13.326	3.19686470529237	0.0038563937538344	265747.287	4	0.008	**	0.1	0.03327509;0.21813537	0.005999	**
DNA?	DNA?	Eulor6D	17	0.0049196078204401	259529	75	22.484	4.31327582567453	0.00650661542557502	265747.287	128	0.256	ns	0.2266667	0.1379356;0.3379216	0.207	ns
DNA?	DNA?	tot	796	0.230353401474725	259529	3498	993.085	26.7009872049278	0.287387572491868	265747.287	1	0.002	**	0.2275586	0.2137542;0.2418198	5.062e-14	***
DNA?	DNA?	UCON7	17	0.0049196078204401	259529	127	37.727	5.38548739432881	0.0109177673083379	265747.287	1	0.002	**	0.1338583	0.07995173;0.20564979	2.368e-05	***
DNA?	DNA?	MER133B	5	0.00144694347660003	259529	40	11.121	2.80539288322139	0.00321829168065379	265747.287	17	0.034	*	0.125	0.04185963;0.26803292	0.033	*
DNA?	DNA?	Eulor6C	3	0.000868166085960018	259529	21	6.22722722722723	2.16397435044832	0.00180208916274851	265747.287	98	0.196	ns	0.1428571	0.03048897;0.36342399	0.1539	ns
DNA?	DNA?	Eulor6E	9	0.00260449825788005	259529	31	8.56256256256256	2.55477858670651	0.00247790880857591	265747.287	645	0.714	ns	0.2903226	0.1422285;0.4803607	0.8422	ns
DNA?	DNA?	Eulor2A	13	0.00376205303916008	259529	67	18.986	3.81370533056087	0.00549433376934563	265747.287	63	0.126	ns	0.1940299	0.1075595;0.3089117	0.1348	ns
DNA?	DNA?	Eulor6A	9	0.00260449825788005	259529	30	7.69	2.41282442828353	0.00222539906701085	265747.287	770	0.464	ns	0.3	0.1473452;0.4939590	0.5377	ns
DNA?	DNA?	MER123	7	0.00202572086724004	259529	46	13.361	3.28442787505929	0.0038665223581706	265747.287	27	0.054	ns	0.1521739	0.0634443;0.2886910	0.0496	*
DNA?	DNA?	Eulor7	1	0.000289388695320006	259529	12	3.18012422360248	1.4326533899893	0.00092029200002387	265747.287	120	0.24	ns	0.08333333	0.002107593;0.384796165	0.2026	ns
DNA?	DNA?	UCON21	3	0.000868166085960018	259529	28	8.401	2.52122104456463	0.00243115442938337	265747.287	21	0.042	*	0.1071429	0.02266509;0.28226440	0.0234	*
DNA?	DNA?	UCON100	5	0.00144694347660003	259529	19	4.89849246231156	1.85889231060544	0.00141756834270323	265747.287	634	0.736	ns	0.2631579	0.09146578;0.51202935	1	ns
DNA?	DNA?	Eulor5A	29	0.00839227216428018	259529	126	34.175	5.24479579038907	0.00988985866256121	265747.287	182	0.364	ns	0.2301587	0.1598817;0.3135364	0.3182	ns
DNA?	DNA?	Eulor2B	14	0.00405144173448008	259529	57	15.91	3.52793797371019	0.0046041741425413	265747.287	355	0.71	ns	0.245614	0.1412686;0.3776103	0.659	ns
DNA?	DNA?	Eulor6B	11	0.00318327564852007	259529	64	17.991	3.77321562545215	0.00520639201750223	265747.287	32	0.064	ns	0.171875	0.0890490;0.2867537	0.05213	ns
DNA?	DNA?	MER133A	9	0.00260449825788005	259529	54	15.212	3.30817170050166	0.00440218083320793	265747.287	34	0.068	ns	0.1666667	0.07915444;0.29294124	0.06878	ns
DNA?	DNA?	MER131	300	0.0868166085960018	259529	1106	318.535	15.5691738436622	0.0921804280637581	265747.287	127	0.254	ns	0.2712477	0.2452303;0.2984880	0.2319	ns
DNA?	DNA?	UCON62	4	0.00115755478128002	259529	24	6.393	2.22924214039671	0.0018500619291808	265747.287	204	0.408	ns	0.1666667	0.04735363;0.37384171	0.358	ns
DNA?	DNA?	Eulor3	1	0.000289388695320006	259529	37	11.107	2.99441438640637	0.00321424023891931	265747.287	1	0.002	**	0.02702703	0.000684031;0.141603096	4.359e-05	***
DNA?	DNA?	UCON2	44	0.0127331025940803	259529	135	38.978	5.64405628704847	0.0112797925661832	265747.287	834	0.336	ns	0.3259259	0.2478017;0.4118793	0.343	ns
DNA?	DNA?	MER124	161	0.046591579946521	259529	747	210.687	12.8658680842593	0.0609704360508861	265747.287	1	0.002	**	0.2155288	0.1865434;0.2467797	3.892e-05	***
DNA?	DNA?	Eulor10	4	0.00115755478128002	259529	39	11.735	2.9416710265474	0.00339597633958027	265747.287	4	0.008	**	0.1025641	0.02866011;0.24220973	0.004872	**
DNA?	DNA?	UCON14	20	0.00578777390640012	259529	98	28.51	4.74746652841686	0.00825047170357337	265747.287	41	0.082	ns	0.2040816	0.1293422;0.2974379	0.05912	ns
DNA?	DNA?	Eulor5B	8	0.00231510956256005	259529	43	11.688	2.99793989993856	0.00338237507090023	265747.287	132	0.264	ns	0.1860465	0.0839124;0.3340145	0.2339	ns
DNA?	DNA?	MER134	17	0.0049196078204401	259529	89	26.499	4.56188665025884	0.00766851103728484	265747.287	25	0.05	*	0.1910112	0.1153908;0.2881177	0.02746	*
DNA?	DNA?	UCON58	66	0.0190996538911204	259529	235	67.381	7.24170430777739	0.0194992996793573	265747.287	449	0.898	ns	0.2808511	0.2243588;0.3429658	0.8854	ns
Retroposon	tot	tot	1884	0.545208301982891	259529	5565	2056.281	45.2875148136658	0.595064475801317	265747.287	1	0.002	**	0.3385445	0.3261090;0.3511494	1.539e-06	***
Retroposon	SVA	tot	1884	0.545208301982891	259529	5565	2056.281	45.2875148136658	0.595064475801317	265747.287	1	0.002	**	0.3385445	0.3261090;0.3511494	1.539e-06	***
Retroposon	SVA	SVA_D	541	0.156559284168123	259529	1433	616.54	28.1823463296555	0.178419706212596	265747.287	3	0.006	**	0.3775297	0.3523543;0.4032082	5.535e-05	***
Retroposon	SVA	SVA_B	282	0.0816076120802417	259529	801	284.477	17.3449219461293	0.0823244278785493	265747.287	462	0.924	ns	0.3520599	0.3189566;0.3862569	0.8826	ns
Retroposon	SVA	SVA_E	235	0.0680063434002014	259529	686	230.522	14.3248985587584	0.0667104608225584	265747.287	641	0.722	ns	0.3425656	0.3070666;0.3794259	0.7162	ns
Retroposon	SVA	SVA_C	162	0.046880968641841	259529	486	188.919	14.4199991461642	0.0546710229311602	265747.287	29	0.058	ns	0.3333333	0.2915187;0.3771908	0.01198	*
Retroposon	SVA	SVA_A	453	0.131093078979963	259529	1186	380.532	18.0193138513005	0.110121659007513	265747.287	1001	0.002	**	0.3819562	0.3542047;0.4102946	9.73e-06	***
Retroposon	SVA	SVA_F	261	0.0755304494785216	259529	973	371.079	20.1850983945384	0.107386067670653	265747.287	1	0.002	**	0.2682425	0.2406267;0.2972685	1.115e-13	***
snRNA	tot	tot	1521	0.440160205581729	259529	4380	1236.874	30.1557207092036	0.357937353135237	265747.287	1001	0.002	**	0.3472603	0.3331522;0.3615723	2.2e-16	***
snRNA	snRNA	U14	3	0.000868166085960018	259529	7	2.35161290322581	1.12128951822754	0.000680530189962208	265747.287	785	0.434	ns	0.4285714	0.09898828;0.81594843	0.694	ns
snRNA	snRNA	U4	62	0.0179420991098404	259529	162	47.062	5.84810707463161	0.0136192107791501	265747.287	997	0.01	**	0.382716	0.3075645;0.4622424	0.01189	*
snRNA	snRNA	U2	333	0.096366435541562	259529	1087	297.093	14.6474194962081	0.0859753556587066	265747.287	994	0.016	*	0.3063477	0.2790391;0.3347090	0.01566	*
snRNA	snRNA	U5	62	0.0179420991098404	259529	214	59.17	6.54996198477533	0.0171231291020848	265747.287	706	0.592	ns	0.2897196	0.2299055;0.3554646	0.6474	ns
snRNA	snRNA	U3	71	0.0205465973677204	259529	229	67.195	7.01599595205123	0.0194454733820278	265747.287	731	0.542	ns	0.3100437	0.2507698;0.3743145	0.6115	ns
snRNA	snRNA	U13	85	0.0245980391022005	259529	176	54.407	6.21498004638607	0.0157447707462756	265747.287	1001	0.002	**	0.4829545	0.4071310;0.5593619	1.7e-06	***
snRNA	snRNA	tot	1521	0.440160205581729	259529	4380	1236.874	30.1557207092036	0.357937353135237	265747.287	1001	0.002	**	0.3472603	0.3331522;0.3615723	2.2e-16	***
snRNA	snRNA	U6	638	0.184629987614164	259529	1710	488.044	18.6018841544101	0.141234416418757	265747.287	1001	0.002	**	0.3730994	0.3501189;0.3965164	5.385e-15	***
snRNA	snRNA	U17	5	0.00144694347660003	259529	9	2.81923890063425	1.35149920752676	0.000815855867249953	265747.287	913	0.178	ns	0.5555556	0.2120085;0.8630043	0.1498	ns
snRNA	snRNA	U8	5	0.00144694347660003	259529	29	8.937	2.6465137511517	0.00258626677007489	265747.287	91	0.182	ns	0.1724138	0.05845608;0.35774755	0.1576	ns
snRNA	snRNA	U1	48	0.0138906573753603	259529	204	53.463	6.16186656781852	0.0154715878178935	265747.287	220	0.44	ns	0.2352941	0.1788738;0.2995779	0.4261	ns
snRNA	snRNA	U7	110	0.0318327564852007	259529	245	72.563	7.20165917652973	0.0209989118985056	265747.287	1001	0.002	**	0.4489796	0.3856105;0.5135981	5.265e-07	***
snRNA	snRNA	U13_	118	0.0341478660477607	259529	308	91.342	8.3730008445684	0.02643334220792	265747.287	1000	0.004	**	0.3831169	0.3285583;0.4399471	0.001151	**
tot	tot	tot	259529	75.1047587077058	259529	4687922	265747.287	117.262274718138	76.9042606697612	265747.287	1	0.002	**	0.0553612	0.05515436;0.05556860	2.2e-16	***
rRNA	tot	tot	547	0.158295616340043	259529	1766	502.845	19.3085938586112	0.145517658498188	265747.287	986	0.032	*	0.3097395	0.2882218;0.3318911	0.02177	*
rRNA	rRNA	tot	547	0.158295616340043	259529	1766	502.845	19.3085938586112	0.145517658498188	265747.287	986	0.032	*	0.3097395	0.2882218;0.3318911	0.02177	*
rRNA	rRNA	SSU-rRNA_Hsa	30	0.00868166085960018	259529	80	20.336	4.00213956792127	0.00588500850802764	265747.287	992	0.02	*	0.375	0.2691932;0.4903548	0.01992	*
rRNA	rRNA	LSU-rRNA_Hsa	126	0.0364629756103208	259529	411	119.592	9.4238179282255	0.0346085728507102	265747.287	762	0.48	ns	0.3065693	0.2623106;0.3536396	0.4807	ns
rRNA	rRNA	5S	391	0.113150979870122	259529	1275	363.565	16.6712238514365	0.105211601014018	265747.287	953	0.098	ns	0.3066667	0.2814342;0.3327938	0.09391	ns
tRNA	tot	tot	503	0.145562513745963	259529	1997	512.117	19.4422558442253	0.148200870481196	265747.287	334	0.668	ns	0.2518778	0.2329641;0.2715227	0.6631	ns
tRNA	tRNA	tRNA-Arg-AGA	16	0.0046302191251201	259529	41	12.329	2.8874030020238	0.00356787322460035	265747.287	929	0.146	ns	0.3902439	0.2420110;0.5549522	0.2333	ns
tRNA	tRNA	tRNA-His-CAY_	12	0.00347266434384007	259529	44	14.602	3.15619352346424	0.00422565372906273	265747.287	270	0.54	ns	0.2727273	0.1495768;0.4278964	0.5221	ns
tRNA	tRNA	tRNA-Thr-ACG_	3	0.000868166085960018	259529	12	3.61764705882353	1.51903420465108	0.0010469061624812	265747.287	497	0.994	ns	0.25	0.05486064;0.57185846	1	ns
tRNA	tRNA	tRNA-Leu-TTA(m)	2	0.000578777390640012	259529	27	6.797	2.24785316331913	0.00196697496209008	265747.287	24	0.048	*	0.07407407	0.009100073;0.242898347	0.04261	*
tRNA	tRNA	tRNA-Arg-CGA_	1	0.000289388695320006	259529	2	1.234404536862	0.432867984610307	0.000357222718419592	265747.287	408	0.816	ns	0.5	0.01257912;0.98742088	1	ns
tRNA	tRNA	tRNA-Lys-AAA	14	0.00405144173448008	259529	47	10.399	2.6409796996141	0.00300935304263274	265747.287	939	0.126	ns	0.2978723	0.1733885;0.4489357	0.2183	ns
tRNA	tRNA	tRNA-Thr-ACY	10	0.00289388695320006	259529	13	4.64859437751004	1.7256585756537	0.00134525066197955	265747.287	997	0.01	**	0.7692308	0.4618685;0.9496189	0.003023	**
tRNA	tRNA	tRNA-Ser-TCG	3	0.000868166085960018	259529	7	2.31113537117904	1.10652630251492	0.00066881644977342	265747.287	792	0.42	ns	0.4285714	0.09898828;0.81594843	0.6913	ns
tRNA	tRNA	tRNA-Ser-TCA_	2	0.000578777390640012	259529	4	1.44	0.638005706911219	0.000416719721260809	265747.287	582	0.84	ns	0.5	0.06758599;0.93241401	0.6225	ns
tRNA	tRNA	tRNA-Arg-CGY_	15	0.00434083042980009	259529	40	10.666	2.81964437374545	0.00308661982428318	265747.287	953	0.098	ns	0.375	0.2272627;0.5419852	0.1507	ns
tRNA	tRNA	tRNA-Cys-TGY	41	0.0118649365081202	259529	136	38.698	5.2610335937413	0.0111987637314936	265747.287	696	0.612	ns	0.3014706	0.2257979;0.3860159	0.6362	ns
tRNA	tRNA	tRNA-Glu-GAA	15	0.00434083042980009	259529	95	26.723	4.36799156940012	0.00773333410503652	265747.287	4	0.008	**	0.1578947	0.09115258;0.24701826	0.006044	**
tRNA	tRNA	tRNA-Ala-GCY	5	0.00144694347660003	259529	28	7.638	2.46638177074009	0.00221035085485421	265747.287	200	0.4	ns	0.1785714	0.06064291;0.36893335	0.395	ns
tRNA	tRNA	tRNA-Met	13	0.00376205303916008	259529	50	12.458	3.11157804303828	0.00360520436629663	265747.287	642	0.72	ns	0.26	0.1463006;0.4034477	0.8704	ns
tRNA	tRNA	tRNA-Gly-GGY	14	0.00405144173448008	259529	37	11.302	2.7663059209799	0.00327067103450671	265747.287	877	0.25	ns	0.3783784	0.2245761;0.5524320	0.3723	ns
tRNA	tRNA	tRNA-Thr-ACG	2	0.000578777390640012	259529	3	1.51483870967742	0.615874574925507	0.00043837719781379	265747.287	726	0.552	ns	0.6666667	0.09429932;0.99159624	1	ns
tRNA	tRNA	tRNA-Ile-ATC	1	0.000289388695320006	259529	9	1.65095541401274	0.816258405775622	0.000477767833292647	265747.287	415	0.83	ns	0.1111111	0.002809137;0.482496515	1	ns
tRNA	tRNA	tRNA-Met_	12	0.00347266434384007	259529	48	10.339	2.74729441935637	0.00299198972091354	265747.287	791	0.422	ns	0.25	0.1363723;0.3959593	0.5978	ns
tRNA	tRNA	tRNA-Thr-ACA	11	0.00318327564852007	259529	25	6.786	2.18379783244077	0.00196379168644156	265747.287	986	0.032	*	0.44	0.2440237;0.6507184	0.07091	ns
tRNA	tRNA	tRNA-Trp-TGG	7	0.00202572086724004	259529	13	4.4070351758794	1.75000740261981	0.00127534615977711	265747.287	953	0.098	ns	0.5384615	0.2513455;0.8077676	0.1472	ns
tRNA	tRNA	tRNA-Lys-AAG	29	0.00839227216428018	259529	73	21.969	3.76140760715814	0.00635758024748521	265747.287	975	0.054	ns	0.3972603	0.2845273;0.5185986	0.07514	ns
tRNA	tRNA	tRNA-Leu-TTG	4	0.00115755478128002	259529	26	4.17871485943775	1.74453597954866	0.00120927284128701	265747.287	589	0.826	ns	0.1538462	0.04356348;0.34867879	1	ns
tRNA	tRNA	tRNA-Gln-CAG	24	0.00694532868768015	259529	79	20.868	3.8185281401552	0.00603896329393789	265747.287	825	0.354	ns	0.3037975	0.2052897;0.4175371	0.444	ns
tRNA	tRNA	tRNA-Ile-ATT	16	0.0046302191251201	259529	53	16.2	3.39934634239519	0.0046880968641841	265747.287	539	0.926	ns	0.3018868	0.183402;0.443434	1	ns
tRNA	tRNA	tRNA-Arg-AGG	4	0.00115755478128002	259529	20	5.93380140421264	2.02534911777539	0.00171717504665312	265747.287	254	0.508	ns	0.2	0.057334;0.436614	0.4652	ns
tRNA	tRNA	tRNA-Glu-GAG_	23	0.00665593999236014	259529	96	24.092	4.0479528062864	0.00697195244764958	265747.287	462	0.924	ns	0.2395833	0.1583384;0.3374935	0.9063	ns
tRNA	tRNA	tRNA-Arg-CGG	4	0.00115755478128002	259529	17	1.93480791618161	0.923879806374853	0.000559911538558615	265747.287	853	0.298	ns	0.2352941	0.06810774;0.49899327	0.1196	ns
tRNA	tRNA	tRNA-Gln-CAA	7	0.00202572086724004	259529	24	7.052	2.13256743008137	0.00204076907939668	265747.287	591	0.822	ns	0.2916667	0.1261521;0.5109478	1	ns
tRNA	tRNA	tRNA-Val-GTG	12	0.00347266434384007	259529	38	11.442	2.82464415716648	0.00331118545185151	265747.287	656	0.692	ns	0.3157895	0.1750253;0.4865271	0.8602	ns
tRNA	tRNA	tRNA-Tyr-TAC	12	0.00347266434384007	259529	34	8.714	2.63840200977129	0.00252173309101853	265747.287	925	0.154	ns	0.3529412	0.1974586;0.5351136	0.2366	ns
tRNA	tRNA	tRNA-Tyr-TAT	2	0.000578777390640012	259529	5	1.6733921815889	0.805919212176356	0.000484260780188711	265747.287	686	0.632	ns	0.4	0.05274495;0.85336720	1	ns
tRNA	tRNA	tRNA-Arg-CGA	3	0.000868166085960018	259529	8	2.42336548767417	1.12890744039505	0.000701294576761558	265747.287	772	0.46	ns	0.375	0.08523341;0.75513678	0.7052	ns
tRNA	tRNA	tRNA-Ala-GCY_	5	0.00144694347660003	259529	82	5.21809045226131	2.03877758870271	0.00151005638804168	265747.287	581	0.842	ns	0.06097561	0.0200930;0.1365868	1	ns
tRNA	tRNA	tRNA-Pro-CCA	5	0.00144694347660003	259529	9	2.96153846153846	1.30379136685277	0.000857035751524633	265747.287	923	0.158	ns	0.5555556	0.2120085;0.8630043	0.1659	ns
tRNA	tRNA	tRNA-Leu-TTA	3	0.000868166085960018	259529	13	3.66026289180991	1.58620327244215	0.0010592387027891	265747.287	475	0.95	ns	0.2307692	0.05038107;0.53813154	1	ns
tRNA	tRNA	tRNA-Val-GTY	10	0.00289388695320006	259529	29	8.088	2.54258150719317	0.00234057576774821	265747.287	831	0.342	ns	0.3448276	0.1793836;0.5433057	0.4134	ns
tRNA	tRNA	tRNA-Leu-CTG	6	0.00173633217192004	259529	16	5.16016016016016	1.84368454997433	0.00149329201639102	265747.287	764	0.476	ns	0.375	0.1519837;0.6456539	0.6055	ns
tRNA	tRNA	tRNA-Met-i	13	0.00376205303916008	259529	40	10.811	2.76096032240629	0.00312858118510459	265747.287	842	0.32	ns	0.325	0.1857290;0.4912949	0.4762	ns
tRNA	tRNA	tRNA-Thr-ACY_	4	0.00115755478128002	259529	12	2.84033613445378	1.33926039056255	0.000821961168219849	265747.287	852	0.3	ns	0.3333333	0.09924609;0.65112449	0.4951	ns
tRNA	tRNA	tRNA-Asn-AAT	1	0.000289388695320006	259529	2	1.01699716713881	0.1294439264917	0.000294307483342442	265747.287	348	0.696	ns	0.5	0.01257912;0.98742088	1	ns
tRNA	tRNA	tot	503	0.145562513745963	259529	1997	512.117	19.4422558442253	0.148200870481196	265747.287	334	0.668	ns	0.2518778	0.2329641;0.2715227	0.6631	ns
tRNA	tRNA	tRNA-Gly-GGA	41	0.0118649365081202	259529	107	31.482	4.68931398667928	0.00911053490606443	265747.287	987	0.03	*	0.3831776	0.2908360;0.4821595	0.05546	ns
tRNA	tRNA	tRNA-Asn-AAC	14	0.00405144173448008	259529	46	15.976	3.34074611196131	0.00462327379643242	265747.287	343	0.686	ns	0.3043478	0.1774268;0.4575487	0.643	ns
tRNA	tRNA	tRNA-Ile-ATA	19	0.00549838521108011	259529	65	18.292	3.63647631093068	0.00529349801479355	265747.287	644	0.716	ns	0.2923077	0.1860290;0.4182587	0.8903	ns
tRNA	tRNA	tRNA-Leu-CTA_	4	0.00115755478128002	259529	7	2.32330827067669	1.13955481334113	0.000672339149277307	265747.287	896	0.212	ns	0.5714286	0.1840516;0.9010117	0.2305	ns
tRNA	tRNA	tRNA-Ser-TCA(m)	3	0.000868166085960018	259529	31	8.504	2.47469353822006	0.00246096146500133	265747.287	16	0.032	*	0.09677419	0.02041986;0.25753906	0.02587	*
tRNA	tRNA	tRNA-Phe-TTY	14	0.00405144173448008	259529	87	12.801	2.97897184835192	0.0037044646887914	265747.287	700	0.604	ns	0.1609195	0.0908640;0.2552327	0.6521	ns
tRNA	tRNA	tRNA-Ala-GCA	2	0.000578777390640012	259529	40	3.26591375770021	1.47054965105345	0.000945118521368521	265747.287	338	0.676	ns	0.05	0.006113647;0.169196864	0.7699	ns
tRNA	tRNA	tRNA-Leu-CTY	9	0.00260449825788005	259529	30	5.64292878635908	1.93594270176623	0.00163299979926816	265747.287	971	0.062	ns	0.3	0.1473452;0.4939590	0.1558	ns
tRNA	tRNA	tRNA-Leu-CTA	1	0.000289388695320006	259529	1	1.02332361516035	0.151149698062284	0.000296138285881406	265747.287	336	0.672	ns	na	na	na	na
tRNA	tRNA	tRNA-SeC(e)-TGA	1	0.000289388695320006	259529	3	1.50130208333333	0.633689860678147	0.00043445985117704	265747.287	438	0.876	ns	0.3333333	0.008403759;0.905700676	0.6247	ns
tRNA	tRNA	tRNA-Ser-TCY	7	0.00202572086724004	259529	15	4.44477911646586	1.79333294921476	0.00128626882949967	265747.287	954	0.096	ns	0.4666667	0.2126667;0.7341387	0.1619	ns
tRNA	tRNA	tRNA-Val-GTA	3	0.000868166085960018	259529	12	3.63451776649746	1.51430388497014	0.00105178835456408	265747.287	473	0.946	ns	0.25	0.05486064;0.57185846	1	ns
tRNA	tRNA	tRNA-Gly-GGG	7	0.00202572086724004	259529	47	14.64	3.09029933015395	0.00423665049948489	265747.287	8	0.016	*	0.1489362	0.06204412;0.28305753	0.01713	*
tRNA	tRNA	tRNA-Glu-GAG	0	0	259529	18	4.10998990918264	1.72064443526992	0.00118938461759676	265747.287	1	0.002	**	0	0.000000;0.185302	0.02004	*
tRNA	tRNA	tRNA-Ser-AGY	8	0.00231510956256005	259529	14	4.24899598393574	1.76403175599668	0.00122961140421111	265747.287	983	0.038	*	0.5714286	0.2886094;0.8233889	0.04001	*
tRNA	tRNA	tRNA-His-CAY	0	0	259529	1	1.01302931596091	0.113585111564581	0.000293159232066847	265747.287	1	0.002	**	na	na	na	na
tRNA	tRNA	tRNA-Pro-CCY	7	0.00202572086724004	259529	17	5.10431293881645	1.93653093510368	0.00147713046186912	265747.287	890	0.224	ns	0.4117647	0.1844370;0.6707528	0.3026	ns
tRNA	tRNA	tRNA-Gln-CAA_	2	0.000578777390640012	259529	34	9.334	2.47276334463259	0.00270115408211694	265747.287	2	0.004	**	0.05882353	0.007204917;0.196773209	0.003182	**
tRNA	tRNA	tRNA-Asp-GAY	19	0.00549838521108011	259529	49	12.943	3.0435200038794	0.00374555788352684	265747.287	980	0.044	*	0.3877551	0.2519745;0.5376145	0.07276	ns
tRNA	tRNA	tRNA-Ala-GCG	6	0.00173633217192004	259529	11	2.37017167381974	1.12356401850832	0.00068590088837113	265747.287	932	0.14	ns	0.5454545	0.2337936;0.8325119	0.01684	*
tRNA	tRNA	tRNA-Pro-CCG	2	0.000578777390640012	259529	4	1.77090909090909	0.803286497348604	0.00051248107134852	265747.287	682	0.64	ns	0.5	0.06758599;0.93241401	1	ns
tRNA	tRNA	tRNA-Ser-TCA	1	0.000289388695320006	259529	1	1.01929260450161	0.137773123145478	0.000294971756966051	265747.287	306	0.612	ns	na	na	na	na
LINE	Penelope	tot	297	0.0859484425100418	259529	1097	305.155	14.9207105260642	0.0883084073203764	265747.287	299	0.598	ns	0.2707384	0.2446322;0.2980802	0.6133	ns
LINE	Penelope	Penelope1_Vert	297	0.0859484425100418	259529	1097	305.155	14.9207105260642	0.0883084073203764	265747.287	299	0.598	ns	0.2707384	0.2446322;0.2980802	0.6133	ns
LINE	L1-Tx1	tot	31	0.00897104955492019	259529	189	57.025	6.9566349458463	0.0165023903506233	265747.287	1	0.002	**	0.1640212	0.1142478;0.2246624	1.644e-05	***
LINE	L1-Tx1	MARE6	31	0.00897104955492019	259529	189	57.025	6.9566349458463	0.0165023903506233	265747.287	1	0.002	**	0.1640212	0.1142478;0.2246624	1.644e-05	***
LINE	RTE-X	tot	3458	1.00070610841658	259529	15596	4502.134	58.9951563475551	1.30286668441584	265747.287	1	0.002	**	0.2217235	0.2152243;0.2283267	2.2e-16	***
LINE	RTE-X	L5	180	0.0520899651576011	259529	737	224.799	12.9810286998414	0.065054289319242	265747.287	1	0.002	**	0.2442334	0.2136123;0.2769169	0.0003109	***
LINE	RTE-X	L4_C_Mam	1158	0.335112109180567	259529	5015	1465.197	34.5487163988014	0.424011448216787	265747.287	1	0.002	**	0.2309073	0.2193036;0.2428250	2.2e-16	***
LINE	RTE-X	L4_A_Mam	1465	0.423954438643809	259529	6597	1938.458	40.479189725102	0.560967831552628	265747.287	1	0.002	**	0.2220706	0.2120896;0.2322979	2.2e-16	***
LINE	RTE-X	L4_B_Mam	811	0.234694231904525	259529	3247	954.574	28.6546263561682	0.276242924446399	265747.287	1	0.002	**	0.249769	0.2349564;0.2650336	2.036e-08	***
LINE	L1	L1M2	763	0.220803574529165	259529	9096	2821.3	53.4449657532341	0.816452326106333	265747.287	1	0.002	**	0.08388303	0.07826513;0.08976906	2.2e-16	***
LINE	L1	L1P	18	0.00520899651576011	259529	161	38.276	5.42893150604217	0.0110766417020686	265747.287	1	0.002	**	0.1118012	0.06762206;0.17093062	8.555e-05	***
LINE	L1	L1MEg1	127	0.0367523643056408	259529	1013	296.892	16.1793110516519	0.0859171885309472	265747.287	1	0.002	**	0.1253702	0.1055967;0.1473490	2.2e-16	***
LINE	L1	L1MB7	4725	1.36736158538703	259529	23185	7228.131	81.3064116264614	2.09173939969209	265747.287	1	0.002	**	0.2037956	0.1986263;0.2090392	2.2e-16	***
LINE	L1	L1P2	158	0.045723413860561	259529	1631	636.922	29.9315521450829	0.184318026600609	265747.287	1	0.002	**	0.09687308	0.08294707;0.11226858	2.2e-16	***
LINE	L1	L1MB1	538	0.155691118082163	259529	6197	1896.88	42.5872195766673	0.548935628378613	265747.287	1	0.002	**	0.0868162	0.07992090;0.09410322	2.2e-16	***
LINE	L1	L1MCb	118	0.0341478660477607	259529	2145	676.091	25.6097359919539	0.195653092407598	265747.287	1	0.002	**	0.05501166	0.04574337;0.06551792	2.2e-16	***
LINE	L1	L1M3b	29	0.00839227216428018	259529	564	185.235	14.0729464868884	0.0536049149776013	265747.287	1	0.002	**	0.05141844	0.03470258;0.07301334	2.2e-16	***
LINE	L1	L1MEh	290	0.0839227216428017	259529	3050	899.047	27.5470076165929	0.260174038361365	265747.287	1	0.002	**	0.09508197	0.0849001;0.1060479	2.2e-16	***
LINE	L1	L1ME2	1781	0.515401266364931	259529	12799	4068.692	60.3582658486495	1.17743346953895	265747.287	1	0.002	**	0.1391515	0.1331989;0.1452687	2.2e-16	***
LINE	L1	L1PA16	1425	0.412378890831009	259529	13973	4620.163	69.932860916997	1.33702294273576	265747.287	1	0.002	**	0.1019824	0.09701212;0.10711909	2.2e-16	***
LINE	L1	L1MEd	1935	0.559967125444212	259529	16918	5154.306	65.2651814362597	1.49159788862008	265747.287	1	0.002	**	0.1143752	0.1096164;0.1192670	2.2e-16	***
LINE	L1	L1ME3A	2722	0.787716028661056	259529	15879	4935.374	68.7264100869778	1.42824144277628	265747.287	1	0.002	**	0.1714214	0.1655886;0.1773748	2.2e-16	***
LINE	L1	L1M4b	364	0.105337485096482	259529	4228	1315.07	35.4320268758157	0.38056639155448	265747.287	1	0.002	**	0.08609272	0.07780757;0.09495478	2.2e-16	***
LINE	L1	L1M4	2803	0.811156512981977	259529	20125	6014.566	73.7623245602016	1.74054740765607	265747.287	1	0.002	**	0.1392795	0.1345234;0.1441401	2.2e-16	***
LINE	L1	L1MC4	4891	1.41540010881015	259529	23685	7167.037	75.3325336200876	2.07405948674021	265747.287	1	0.002	**	0.206502	0.2013619;0.2117142	2.2e-16	***
LINE	L1	L1MEf	1063	0.307620183125166	259529	11271	3591.246	58.8366827688241	1.03926599451319	265747.287	1	0.002	**	0.09431284	0.08897814;0.09985812	2.2e-16	***
LINE	L1	L1MDa	624	0.180578545879684	259529	6954	2157.85	44.0401752611981	0.624457396196275	265747.287	1	0.002	**	0.08973253	0.08311644;0.09669488	2.2e-16	***
LINE	L1	L1ME3G	4112	1.18996631515586	259529	18628	5535.016	67.1436073502758	1.60177105881536	265747.287	1	0.002	**	0.220743	0.2148041;0.2267691	2.2e-16	***
LINE	L1	L1MEj	290	0.0839227216428017	259529	2345	702.53	24.8470214406974	0.203304240123164	265747.287	1	0.002	**	0.1236674	0.1106063;0.1376764	2.2e-16	***
LINE	L1	L1P4e	11	0.00318327564852007	259529	194	57.863	8.03185792589371	0.0167448980773015	265747.287	1	0.002	**	0.05670103	0.02864152;0.09918741	2.2e-16	***
LINE	L1	L1ME3E	705	0.204019030200604	259529	4540	1379.838	35.342932516684	0.399309518572966	265747.287	1	0.002	**	0.1552863	0.1448653;0.1661529	2.2e-16	***
LINE	L1	L1MC2	877	0.253793885795645	259529	6382	2053.945	45.1998562166076	0.59438846380905	265747.287	1	0.002	**	0.1374177	0.1290597;0.1461086	2.2e-16	***
LINE	L1	L1PA2	502	0.145273125050643	259529	4918	2269.194	64.0503771637202	0.656679091087986	265747.287	1	0.002	**	0.102074	0.09374919;0.11087449	2.2e-16	***
LINE	L1	L1MA2	793	0.229485235388765	259529	7417	2453.271	53.9196892785176	0.709948893956407	265747.287	1	0.002	**	0.1069165	0.09997223;0.11417146	2.2e-16	***
LINE	L1	L1M3e	64	0.0185208765004804	259529	810	232.547	15.7115449158777	0.0672964729305814	265747.287	1	0.002	**	0.07901235	0.06137816;0.09977942	2.2e-16	***
LINE	L1	L1MC5	3450	0.998390998854021	259529	14431	4330.584	61.3213115258248	1.25322205373369	265747.287	1	0.002	**	0.2390687	0.2321284;0.2461143	2.2e-16	***
LINE	L1	L1MEa	42	0.0121543252034403	259529	355	104.904	9.73599371269176	0.0303580316938499	265747.287	1	0.002	**	0.1183099	0.08661193;0.15654176	2.376e-15	***
LINE	L1	L1MCc	273	0.0790031138223616	259529	3179	989.362	29.6898710749044	0.286310178379192	265747.287	1	0.002	**	0.08587606	0.07636355;0.09615831	2.2e-16	***
LINE	L1	L1PB1	1203	0.348134600469967	259529	13093	4571.817	78.4293482930572	1.32303215687182	265747.287	1	0.002	**	0.09188116	0.08698626;0.09695831	2.2e-16	***
LINE	L1	L1PA8	967	0.279838868374446	259529	8111	2749.661	56.9228098857153	0.795720809362303	265747.287	1	0.002	**	0.1192208	0.1122448;0.1264717	2.2e-16	***
LINE	L1	L1P4	305	0.0882635520726018	259529	3775	1129.834	32.1316181491827	0.326961187188184	265747.287	1	0.002	**	0.0807947	0.07229598;0.08994887	2.2e-16	***
LINE	L1	L1M7	397	0.114887312042042	259529	3059	942.224	27.4141452421803	0.272668974059197	265747.287	1	0.002	**	0.129781	0.1180667;0.1422082	2.2e-16	***
LINE	L1	L1PA13	867	0.250899998842445	259529	9060	2915.593	56.0779465305844	0.843739654354142	265747.287	1	0.002	**	0.09569536	0.08971347;0.10193864	2.2e-16	***
LINE	L1	L1PREC2	789	0.228327680607485	259529	7902	2644.285	53.514685803026	0.765226186204262	265747.287	1	0.002	**	0.09984814	0.09332323;0.10666983	2.2e-16	***
LINE	L1	L1M2a1	18	0.00520899651576011	259529	120	41.611	6.94520805411292	0.0120417530009608	265747.287	1	0.002	**	0.15	0.09138957;0.22666714	1.853e-06	***
LINE	L1	L1MA9	1558	0.450867587308569	259529	16437	4967.864	66.9287154886223	1.43764368148723	265747.287	1	0.002	**	0.09478615	0.09034971;0.09936657	2.2e-16	***
LINE	L1	L1MA4	1192	0.344951324821447	259529	10000	3175.437	59.6218315199541	0.918935570500874	265747.287	1	0.002	**	0.1192	0.1129108;0.1257119	2.2e-16	***
LINE	L1	L1PB3	406	0.117491810299922	259529	3601	1183.781	37.2978037579315	0.342572839134612	265747.287	1	0.002	**	0.1127465	0.1025948;0.1235314	2.2e-16	***
LINE	L1	HAL1b	722	0.208938638021044	259529	4340	1319.296	32.9006814342627	0.381789348180903	265747.287	1	0.002	**	0.1663594	0.1553922;0.1777777	2.2e-16	***
LINE	L1	L1MC1	1806	0.522635983747931	259529	13002	4284.065	65.8670421549521	1.2397599810161	265747.287	1	0.002	**	0.1389017	0.1329999;0.1449656	2.2e-16	***
LINE	L1	L1PA4	1215	0.351607264813807	259529	11926	4865.569	92.1891320876549	1.40804066489947	265747.287	1	0.002	**	0.1018782	0.0965051;0.1074466	2.2e-16	***
LINE	L1	L1MD3	1075	0.311092847469007	259529	5356	1692.758	38.192933065374	0.489865029112503	265747.287	1	0.002	**	0.2007095	0.1900548;0.2116913	2.2e-16	***
LINE	L1	L1PBa	196	0.0567201842827212	259529	2167	811.078	31.9464315767894	0.23471680422276	265747.287	1	0.002	**	0.09044762	0.07870071;0.10331524	2.2e-16	***
LINE	L1	L1MA8	1205	0.348713377860607	259529	11124	3354.813	56.1927366716968	0.970844957112595	265747.287	1	0.002	**	0.1083243	0.1026070;0.1142476	2.2e-16	***
LINE	L1	L1M3c	54	0.0156269895472803	259529	1070	320.011	17.4168948790313	0.0926075657780504	265747.287	1	0.002	**	0.05046729	0.03813668;0.06533880	2.2e-16	***
LINE	L1	L1P4b	9	0.00260449825788005	259529	155	49.144	7.7364796333421	0.0142217180428064	265747.287	1	0.002	**	0.05806452	0.02689156;0.10736107	5.702e-15	***
LINE	L1	L1MC	1361	0.393858014330528	259529	7862	2352.413	45.3003593093206	0.680761728923821	265747.287	1	0.002	**	0.1731112	0.1648068;0.1816586	2.2e-16	***
LINE	L1	L1M3de	33	0.0095498269455602	259529	499	142.429	12.3180637152798	0.0412173424857331	265747.287	1	0.002	**	0.06613226	0.04595616;0.09162363	2.2e-16	***
LINE	L1	L1MA5	516	0.149324566785123	259529	4447	1456.595	39.4994579985876	0.421522126659644	265747.287	1	0.002	**	0.1160333	0.1067624;0.1258117	2.2e-16	***
LINE	L1	HAL1M8	440	0.127331025940803	259529	2197	701.882	25.4541153448315	0.203116716248596	265747.287	1	0.002	**	0.2002731	0.1837193;0.2176302	2.2e-16	***
LINE	L1	L1ME4c	2676	0.774404148676336	259529	9421	2830.999	47.0668704004132	0.819259107062242	265747.287	1	0.002	**	0.2840463	0.2749549;0.2932713	0.0004747	***
LINE	L1	L1M2a	48	0.0138906573753603	259529	489	182.047	15.0071318047455	0.0526823438169211	265747.287	1	0.002	**	0.09815951	0.07326431;0.12803550	2.2e-16	***
LINE	L1	L1MC3	1505	0.435529986456609	259529	13130	4217.239	65.0605006724337	1.22042129206265	265747.287	1	0.002	**	0.114623	0.1092218;0.1201957	2.2e-16	***
LINE	L1	L1P4d	13	0.00376205303916008	259529	167	55.471	8.12275434431808	0.0160526803180961	265747.287	1	0.002	**	0.07784431	0.04209901;0.12943749	1.022e-14	***
LINE	L1	L1ME3C	562	0.162636446769843	259529	3264	996.86	28.1659674380576	0.288480014816701	265747.287	1	0.002	**	0.1721814	0.1593744;0.1855786	2.2e-16	***
LINE	L1	L1M4a2	255	0.0737941173066015	259529	2051	622.892	24.3807456152751	0.180257903205269	265747.287	1	0.002	**	0.1243296	0.1103506;0.1393919	2.2e-16	***
LINE	L1	L1M2c	50	0.0144694347660003	259529	450	164.013	14.1746870424977	0.0474635080855201	265747.287	1	0.002	**	0.1111111	0.08360165;0.14385406	2.2e-16	***
LINE	L1	L1M6	582	0.168424220676243	259529	5357	1625.456	36.416262963245	0.470388591140076	265747.287	1	0.002	**	0.1086429	0.1004312;0.1172836	2.2e-16	***
LINE	L1	L1PA7	1433	0.414694000393569	259529	13116	5252.622	91.1247872032787	1.52004942758916	265747.287	1	0.002	**	0.1092559	0.1039660;0.1147198	2.2e-16	***
LINE	L1	L1M1	848	0.245401613631365	259529	9983	3194.246	62.605038733914	0.924378682471148	265747.287	1	0.002	**	0.08494441	0.07954697;0.09058538	2.2e-16	***
LINE	L1	L1P3b	11	0.00318327564852007	259529	83	27.218	5.24327836071746	0.00787658150921992	265747.287	2	0.004	**	0.1325301	0.06805737;0.22477174	8.705e-05	***
LINE	L1	L1MA10	710	0.205465973677204	259529	5109	1513.445	35.1974407426852	0.437973873988586	265747.287	1	0.002	**	0.1389704	0.1295955;0.1487599	2.2e-16	***
LINE	L1	L1MB8	3248	0.93993448239938	259529	16563	5139.361	66.2636669114573	1.48727297456852	265747.287	1	0.002	**	0.1960997	0.1900766;0.2022298	2.2e-16	***
LINE	L1	L1MA4A	641	0.185498153700124	259529	6240	2100.666	49.5141605613596	0.607908993043096	265747.287	1	0.002	**	0.1027244	0.09529842;0.11052392	2.2e-16	***
LINE	L1	L1PB	187	0.0541156860248411	259529	1846	566.588	23.4428629613327	0.163964162103972	265747.287	1	0.002	**	0.1013001	0.08790702;0.11597470	2.2e-16	***
LINE	L1	L1MB4	1875	0.542603803725011	259529	9160	2848.135	51.2727380648691	0.824218071745245	265747.287	1	0.002	**	0.2046943	0.1964720;0.2131049	2.2e-16	***
LINE	L1	L1M4c	253	0.0732153399159615	259529	3615	1136.331	33.7438303262253	0.328841345541678	265747.287	1	0.002	**	0.06998617	0.06188160;0.07879407	2.2e-16	***
LINE	L1	L1MEg	1212	0.350739098727847	259529	13185	4120.389	59.1317532569705	1.1923939969209	265747.287	1	0.002	**	0.09192264	0.08704366;0.09698258	2.2e-16	***
LINE	L1	L1P1	308	0.0891317181585619	259529	3259	1090.769	35.1952602681859	0.315656217805508	265747.287	1	0.002	**	0.09450752	0.0846779;0.1050715	2.2e-16	***
LINE	L1	L1ME3	1585	0.45868108208221	259529	9162	2908.254	50.4372421866957	0.841615830719189	265747.287	1	0.002	**	0.1729972	0.1653024;0.1809004	2.2e-16	***
LINE	L1	X9_LINE	177	0.0512217990716411	259529	653	182.223	11.6334263055906	0.0527332762272975	265747.287	358	0.716	ns	0.2710567	0.2372976;0.3069004	0.6629	ns
LINE	L1	L1PA17	683	0.197652478903564	259529	4789	1561.129	39.9888167424902	0.451773084536226	265747.287	1	0.002	**	0.1426185	0.1328304;0.1528444	2.2e-16	***
LINE	L1	L1PA15-16	72	0.0208359860630404	259529	1431	478.671	25.3697138608495	0.138521976177523	265747.287	1	0.002	**	0.05031447	0.03957308;0.06294605	2.2e-16	***
LINE	L1	L1ME3B	1309	0.378809802173888	259529	8120	2487.362	45.8256144851648	0.719814443968561	265747.287	1	0.002	**	0.1612069	0.1532698;0.1693879	2.2e-16	***
LINE	L1	L1MD1	770	0.222829295396405	259529	6979	2279.078	46.2550477834089	0.659539408952529	265747.287	1	0.002	**	0.110331	0.1030728;0.1179165	2.2e-16	***
LINE	L1	L1HS	162	0.046880968641841	259529	1571	752.987	37.3427544821256	0.217905925522925	265747.287	1	0.002	**	0.103119	0.08851492;0.11922471	2.2e-16	***
LINE	L1	L1MEb	234	0.0677169547048814	259529	1672	528.841	22.037953407483	0.153040607021727	265747.287	1	0.002	**	0.1399522	0.1236666;0.1575126	2.2e-16	***
LINE	L1	HAL1ME	1346	0.389517183900728	259529	7407	2185.871	43.2502826111686	0.632566356827837	265747.287	1	0.002	**	0.18172	0.1729973;0.1906939	2.2e-16	***
LINE	L1	L1PA11	543	0.157138061558763	259529	4144	1453.871	41.9739701859757	0.420733831853592	265747.287	1	0.002	**	0.1310328	0.1209011;0.1416877	2.2e-16	***
LINE	L1	L1PA8A	244	0.0706108416580815	259529	2429	940.548	37.5876912104286	0.272183958605841	265747.287	1	0.002	**	0.1004529	0.08877976;0.11309910	2.2e-16	***
LINE	L1	L1MEc	1816	0.525529870701131	259529	17812	5637.924	71.2745275837188	1.63155147067335	265747.287	1	0.002	**	0.1019537	0.09754723;0.10649068	2.2e-16	***
LINE	L1	L1P4c	4	0.00115755478128002	259529	43	15.587	3.87833372371081	0.00451070159395293	265747.287	2	0.004	**	0.09302326	0.02593129;0.22135345	9.268e-05	***
LINE	L1	L1MCa	466	0.134855132019123	259529	7243	2319.273	47.155998124938	0.671171387560916	265747.287	1	0.002	**	0.06433798	0.05879475;0.07023493	2.2e-16	***
LINE	L1	L1MB2	1737	0.50266816377085	259529	8944	2811.73	50.2119541577536	0.813682876292121	265747.287	1	0.002	**	0.1942084	0.1860547;0.2025617	2.2e-16	***
LINE	L1	L1MEi	550	0.159163782426003	259529	5311	1604.626	37.2987308003814	0.46436062461656	265747.287	1	0.002	**	0.1035587	0.09548965;0.11206617	2.2e-16	***
LINE	L1	L1MC4a	1896	0.548680966326731	259529	9991	3117.136	53.0179253121471	0.902063920175022	265747.287	1	0.002	**	0.1897708	0.1821231;0.1975997	2.2e-16	***
LINE	L1	L1MB5	1895	0.548391577631411	259529	9769	3045.299	52.2153621364732	0.881275104469319	265747.287	1	0.002	**	0.193981	0.1861808;0.2019640	2.2e-16	***
LINE	L1	HAL1	3730	1.07941983354362	259529	21238	6494.851	71.1288134802423	1.87953645718784	265747.287	1	0.002	**	0.1756286	0.1705323;0.1808138	2.2e-16	***
LINE	L1	L1PA3	1079	0.312250402250286	259529	10703	4658.294	84.801951244856	1.34805762307701	265747.287	1	0.002	**	0.1008129	0.09517131;0.10667261	2.2e-16	***
LINE	L1	L1M6B	127	0.0367523643056408	259529	730	223.772	13.2964962607754	0.0647570871291484	265747.287	1	0.002	**	0.1739726	0.1471505;0.2034589	4.052e-16	***
LINE	L1	L1P3	314	0.0908680503304819	259529	3552	1124.113	36.4423967279772	0.325305594462258	265747.287	1	0.002	**	0.0884009	0.07926616;0.09821945	2.2e-16	***
LINE	L1	L1ME3F	732	0.211832524974244	259529	4605	1441.58	35.117272428576	0.417176955399414	265747.287	1	0.002	**	0.1589577	0.1485074;0.1698423	2.2e-16	***
LINE	L1	L1PB4	894	0.258713493616085	259529	7440	2283.845	47.0431294774384	0.660918924863119	265747.287	1	0.002	**	0.1201613	0.1128556;0.1277660	2.2e-16	***
LINE	L1	L1MA1	368	0.106495039877762	259529	4314	1372.664	41.4189405059163	0.397233444072741	265747.287	1	0.002	**	0.08530366	0.07713516;0.09403861	2.2e-16	***
LINE	L1	L1PA14	348	0.100707265971362	259529	3056	1040.272	33.7862031534104	0.301042956857933	265747.287	1	0.002	**	0.1138743	0.1028219;0.1256718	2.2e-16	***
LINE	L1	L1M2b	23	0.00665593999236014	259529	220	71.994	8.89905372256832	0.0208342497308685	265747.287	1	0.002	**	0.1045455	0.06743597;0.15273302	1.828e-14	***
LINE	L1	L1M8	211	0.0610610147125213	259529	1662	510.429	21.6533560176437	0.147712382363495	265747.287	1	0.002	**	0.1269555	0.1113183;0.1439228	2.2e-16	***
LINE	L1	L1M3f	77	0.0222829295396405	259529	671	227.997	16.2731621637224	0.0659797543668754	265747.287	1	0.002	**	0.1147541	0.09163066;0.14132724	2.2e-16	***
LINE	L1	L1M3d	51	0.0147588234613203	259529	532	162.75	12.8825253525642	0.047098010163331	265747.287	1	0.002	**	0.09586466	0.07221182;0.12411631	2.2e-16	***
LINE	L1	L1M3a	58	0.0167845443285604	259529	636	219.125	14.6255694686492	0.0634122978619963	265747.287	1	0.002	**	0.09119497	0.06997608;0.11629546	2.2e-16	***
LINE	L1	L1MA3	1054	0.305015684867286	259529	8888	3118.985	63.9154124992943	0.902598999872669	265747.287	1	0.002	**	0.1185869	0.1119351;0.1254897	2.2e-16	***
LINE	L1	L1M3	936	0.270867818819526	259529	7225	2131.953	44.1186496421439	0.616963097153573	265747.287	1	0.002	**	0.1295502	0.1218884;0.1375122	2.2e-16	***
LINE	L1	L1MDb	75	0.0217041521490005	259529	971	265.41	16.151680308153	0.0768066536248828	265747.287	1	0.002	**	0.07723996	0.06123588;0.09586105	2.2e-16	***
LINE	L1	L1ME3D	667	0.193022259778444	259529	4186	1312.546	34.3852909284222	0.379835974487493	265747.287	1	0.002	**	0.1593407	0.1483746;0.1707843	2.2e-16	***
LINE	L1	L1MD	1309	0.378809802173888	259529	8496	2504.185	45.3324144823856	0.724682829989929	265747.287	1	0.002	**	0.1540725	0.1464566;0.1619264	2.2e-16	***
LINE	L1	L1MA5A	480	0.138906573753603	259529	3431	1122.296	33.9283586033501	0.324779775202861	265747.287	1	0.002	**	0.1399009	0.1284586;0.1519605	2.2e-16	***
LINE	L1	L1M5	7726	2.23581706004237	259529	44640	12665.844	96.369906209474	3.66535207028673	265747.287	1	0.002	**	0.1730735	0.1695742;0.1766153	2.2e-16	***
LINE	L1	L1PB2	339	0.098102767713482	259529	2887	968.512	32.9674188663096	0.28027642408177	265747.287	1	0.002	**	0.1174229	0.1058989;0.1297285	2.2e-16	***
LINE	L1	L1M4a1	271	0.0784243364317216	259529	2655	833.883	27.4802196765869	0.241316313419533	265747.287	1	0.002	**	0.1020716	0.09081105;0.11421784	2.2e-16	***
LINE	L1	L1MEg2	82	0.0237298730162405	259529	755	225.779	13.5702730743088	0.0653378902406556	265747.287	1	0.002	**	0.1086093	0.08731645;0.13301359	2.2e-16	***
LINE	L1	L1PA5	1487	0.430320989940849	259529	11398	4552.907	81.5707431444457	1.31755981664332	265747.287	1	0.002	**	0.1304615	0.1243293;0.1367831	2.2e-16	***
LINE	L1	L1ME4b	6117	1.77019064927248	259529	24590	7283.081	74.7893166226359	2.10764130849992	265747.287	1	0.002	**	0.2487597	0.2433661;0.2542127	2.2e-16	***
LINE	L1	L1MC5a	4117	1.19141325863246	259529	17929	5289.929	65.5216838157419	1.53084565164546	265747.287	1	0.002	**	0.229628	0.2234878;0.2358559	2.2e-16	***
LINE	L1	L1PA12	137	0.0396462512588408	259529	1769	594.633	25.8961951630722	0.172080068064221	265747.287	1	0.002	**	0.07744488	0.06541519;0.09089720	2.2e-16	***
LINE	L1	L1ME4a	7124	2.06160506545972	259529	29291	8461.118	76.5353234247543	2.44855189896862	265747.287	1	0.002	**	0.2432146	0.2383100;0.2481702	2.2e-16	***
LINE	L1	L1PA10	803	0.232379122341965	259529	7090	2461.338	53.9157738205311	0.712283392561553	265747.287	1	0.002	**	0.1132581	0.1059711;0.1208648	2.2e-16	***
LINE	L1	L1M	171	0.049485466899721	259529	748	212.988	12.3569636460803	0.0616363194388174	265747.287	1	0.002	**	0.2286096	0.1989660;0.2604104	0.0005668	***
LINE	L1	L1ME5	526	0.152218453738323	259529	3442	1040.427	29.4727554584622	0.301087812105708	265747.287	1	0.002	**	0.1528181	0.1409512;0.1652780	2.2e-16	***
LINE	L1	L1MA7	965	0.279260090983806	259529	8595	2557.533	49.9737359548522	0.740121138107861	265747.287	1	0.002	**	0.1122746	0.1056744;0.1191389	2.2e-16	***
LINE	L1	L1MD2	1652	0.47807012466865	259529	10982	3342.621	58.0058448523683	0.967316730139254	265747.287	1	0.002	**	0.150428	0.1437897;0.1572522	2.2e-16	***
LINE	L1	L1MB3	3794	1.0979407100441	259529	17260	5485.068	70.883932649846	1.58731667226151	265747.287	1	0.002	**	0.2198146	0.2136551;0.2260686	2.2e-16	***
LINE	L1	tot	84108	24.3399043859751	259529	950736	148284.991	268.547814826053	42.9120000810288	265747.287	1	0.002	**	0.0884662	0.08789612;0.08903879	2.2e-16	***
LINE	L1	L1P4a	44	0.0127331025940803	259529	601	205.863	16.1865448825633	0.0595744249846624	265747.287	1	0.002	**	0.07321131	0.05369630;0.09703894	2.2e-16	***
LINE	L1	L1PBb	44	0.0127331025940803	259529	317	106.173	11.5548511710703	0.030725265948211	265747.287	1	0.002	**	0.1388013	0.1026977;0.1818219	2.222e-15	***
LINE	L1	L1P5	90	0.0260449825788005	259529	762	204.737	12.753999196154	0.0592485733137321	265747.287	1	0.002	**	0.1181102	0.09605245;0.14317170	2.2e-16	***
LINE	L1	L1ME1	4411	1.27649353505655	259529	31305	9799.246	92.4171001730979	2.83579101505979	265747.287	1	0.002	**	0.140904	0.1370674;0.1448074	2.2e-16	***
LINE	L1	L1MA6	534	0.154533563300883	259529	5458	1741.875	40.9278690560047	0.504078933660535	265747.287	1	0.002	**	0.09783804	0.09008114;0.10602787	2.2e-16	***
LINE	L1	L1PBa1	58	0.0167845443285604	259529	441	178.241	16.3788028922808	0.0515809304425332	265747.287	1	0.002	**	0.1315193	0.1014043;0.1666799	2.2e-16	***
LINE	L1	L1ME3Cz	2302	0.666172776626654	259529	14145	4257.281	59.6327603344429	1.23200899420065	265747.287	1	0.002	**	0.162743	0.1566944;0.1689307	2.2e-16	***
LINE	L1	L1PA15	834	0.241350171896885	259529	8463	2841.025	57.8915175375702	0.82216051812152	265747.287	1	0.002	**	0.09854661	0.09227647;0.10509468	2.2e-16	***
LINE	L1	L1PA6	871	0.252057553623725	259529	6051	2698.948	71.7065068115797	0.78104504045654	265747.287	1	0.002	**	0.1439431	0.1351891;0.1530420	2.2e-16	***
LINE	L1	L1ME2z	1522	0.440449594277049	259529	7272	2259.764	42.657026688764	0.653950155691118	265747.287	1	0.002	**	0.2092959	0.1999952;0.2188303	2.2e-16	***
LINE	Jockey	tot	70	0.0202572086724004	259529	221	64.715	6.75821340654826	0.0187277894176342	265747.287	804	0.396	ns	0.3167421	0.2559811;0.3824998	0.4598	ns
LINE	Jockey	X12_LINE	70	0.0202572086724004	259529	221	64.715	6.75821340654826	0.0187277894176342	265747.287	804	0.396	ns	0.3167421	0.2559811;0.3824998	0.4598	ns
LINE	tot	tot	148264	42.9059255229254	259529	1569213	183604.051	252.353618455824	53.1329367743579	265747.287	1	0.002	**	0.09448303	0.09402581;0.09494175	2.2e-16	***
LINE	L2	X24_LINE	134	0.0387780851728808	259529	550	147.101	10.3632135554178	0.0425693664702682	265747.287	124	0.248	ns	0.2436364	0.2083100;0.2817429	0.2284	ns
LINE	L2	UCON86	17	0.0049196078204401	259529	66	20.289	3.98036710898911	0.0058714072393476	265747.287	238	0.476	ns	0.2575758	0.1577664;0.3800612	0.4255	ns
LINE	L2	L2-1_Crp	6	0.00173633217192004	259529	41	11.5	2.99749645287279	0.00332796999618007	265747.287	37	0.074	ns	0.1463415	0.05565736;0.29173049	0.05684	ns
LINE	L2	UCON49	31	0.00897104955492019	259529	106	31.297	4.73108594026511	0.00905699799743023	265747.287	520	0.964	ns	0.2924528	0.2081188;0.3887448	1	ns
LINE	L2	tot	88779	25.6916389818148	259529	523574	93000.465	212.498476176601	26.9132832305039	265747.287	1	0.002	**	0.1695634	0.1685479;0.1705826	2.2e-16	***
LINE	L2	L2-2_Mam	156	0.0451446364699209	259529	520	146.03	10.4441457372147	0.0422594311775805	265747.287	843	0.318	ns	0.3	0.2608843;0.3414068	0.3294	ns
LINE	L2	L2	11838	3.42578337519823	259529	54017	14905.302	107.896554451301	4.31342589913068	265747.287	1	0.002	**	0.2191532	0.2156706;0.2226660	2.2e-16	***
LINE	L2	L2d2	13562	3.92468948592992	259529	52674	14077.331	97.4459293564802	4.07382045167788	265747.287	1	0.002	**	0.2574705	0.2537405;0.2612272	3.569e-07	***
LINE	L2	L2d	7411	2.14465962101656	259529	27881	7747.122	76.1371524420369	2.24192952806492	265747.287	1	0.002	**	0.2658083	0.2606295;0.2710358	6.61e-06	***
LINE	L2	L2-3_AMi	3	0.000868166085960018	259529	12	3.35510204081633	1.51951032708313	0.000970928602257326	265747.287	564	0.876	ns	0.25	0.05486064;0.57185846	1	ns
LINE	L2	L2a	34438	9.96596788943037	259529	166340	40676.338	161.834898245991	11.7712723842156	265747.287	1	0.002	**	0.2070338	0.2050888;0.2089890	2.2e-16	***
LINE	L2	L2-1_AMi	305	0.0882635520726018	259529	951	284.874	14.7835949172953	0.0824393151905914	265747.287	927	0.15	ns	0.320715	0.2911182;0.3514269	0.1568	ns
LINE	L2	X13_LINE	40	0.0115755478128002	259529	139	39.672	5.78808413189701	0.0114806283207353	265747.287	573	0.858	ns	0.2877698	0.2142028;0.3706205	0.9255	ns
LINE	L2	X15_LINE	76	0.0219935408443205	259529	244	67.415	6.97290444480607	0.0195091388949982	265747.287	904	0.196	ns	0.3114754	0.2539306;0.3736698	0.2238	ns
LINE	L2	L2b	23918	6.9215988146639	259529	91943	24644.308	130.22083782023	7.13178413918439	265747.287	1	0.002	**	0.2601394	0.2573059;0.2629882	5.942e-08	***
LINE	L2	L2-3_Crp	552	0.159742559816643	259529	1730	518.505	20.3484159833888	0.1500494854669	265747.287	961	0.082	ns	0.3190751	0.2971439;0.3416217	0.08326	ns
LINE	L2	L2c	28973	8.38445866950653	259529	126360	31688.751	149.051398243419	9.17036630821054	265747.287	1	0.002	**	0.2292893	0.2269738;0.2316173	2.2e-16	***
LINE	Dong-R4	tot	128	0.0370417530009608	259529	551	161.825	10.7699752723656	0.04683032562016	265747.287	2	0.004	**	0.2323049	0.1976515;0.2698576	0.001446	**
LINE	Dong-R4	Mam_R4	128	0.0370417530009608	259529	551	161.825	10.7699752723656	0.04683032562016	265747.287	2	0.004	**	0.2323049	0.1976515;0.2698576	0.001446	**
LINE	RTE-BovB	tot	2418	0.699741865283775	259529	8868	2459.551	43.3741249331178	0.711766254963016	265747.287	179	0.358	ns	0.2726658	0.2634166;0.2820645	0.3308	ns
LINE	RTE-BovB	MamRTE1	2414	0.698584310502495	259529	8819	2444.883	43.3506007523032	0.707521501580062	265747.287	254	0.508	ns	0.2737272	0.2644408;0.2831633	0.4681	ns
LINE	RTE-BovB	MamRTE2	5	0.00144694347660003	259529	49	15.144	3.40188724634385	0.00438250240192617	265747.287	1	0.002	**	0.1020408	0.0339717;0.2222767	0.0009798	***
LINE	CR1	CR1-16_AMi	59	0.0170739330238804	259529	306	89.834	8.47716381263842	0.0259969440553774	265747.287	1	0.002	**	0.1928105	0.1501384;0.2415433	7.155e-05	***
LINE	CR1	X7D_LINE	14	0.00405144173448008	259529	55	15.166	3.31744622404786	0.00438886895322321	265747.287	443	0.886	ns	0.2545455	0.1467004;0.3900284	0.8801	ns
LINE	CR1	X8_LINE	52	0.0150482121566403	259529	223	64.344	7.30088809440105	0.0186204262116705	265747.287	46	0.092	ns	0.2331839	0.1793278;0.2942804	0.07582	ns
LINE	CR1	CR1-12_AMi	31	0.00897104955492019	259529	133	39.296	5.70727228691229	0.011371818171295	265747.287	88	0.176	ns	0.2330827	0.1641934;0.3142327	0.1283	ns
LINE	CR1	X2_LINE	41	0.0118649365081202	259529	191	55.887	6.47952276137798	0.0161730660153492	265747.287	13	0.026	*	0.2146597	0.1586656;0.2797331	0.017	*
LINE	CR1	CR1_Mam	506	0.146430679831923	259529	1695	487.263	19.5812986867128	0.141008403847712	265747.287	847	0.31	ns	0.2985251	0.2768093;0.3209406	0.3208	ns
LINE	CR1	CR1-3_Croc	429	0.124147750292283	259529	1338	388.539	16.860983713051	0.11243879429094	265747.287	996	0.012	*	0.3206278	0.2956632;0.3463828	0.01597	*
LINE	CR1	X21_LINE	8	0.00231510956256005	259529	45	12.925	3.27354411778597	0.00374034888701108	265747.287	88	0.176	ns	0.1777778	0.08001796;0.32053424	0.1368	ns
LINE	CR1	tot	15751	4.55816133998542	259529	68381	18053.188	108.19416173081	5.22438852168679	265747.287	1	0.002	**	0.2303418	0.2271901;0.2335163	2.2e-16	***
LINE	CR1	CR1-L3B_Croc	9	0.00260449825788005	259529	37	10.637	2.75478126533121	0.0030782275521189	265747.287	344	0.688	ns	0.2432432	0.1177252;0.4119917	0.7165	ns
LINE	CR1	X7B_LINE	277	0.0801606686036417	259529	934	255.571	14.0294613148469	0.0739593582516293	265747.287	946	0.112	ns	0.2965739	0.2674265;0.3270103	0.1232	ns
LINE	CR1	CR1-13_AMi	20	0.00578777390640012	259529	102	29.218	4.84685134576748	0.00845535889985993	265747.287	33	0.066	ns	0.1960784	0.1240785;0.2864531	0.04816	*
LINE	CR1	X7A_LINE	303	0.0876847746819618	259529	920	259.619	14.2983314159828	0.0751308036902846	265747.287	1001	0.002	**	0.3293478	0.2990228;0.3607701	0.001831	**
LINE	CR1	X17_LINE	250	0.0723471738300015	259529	966	274.115	14.0753646805648	0.0793257822176434	265747.287	49	0.098	ns	0.2587992	0.2314324;0.2876447	0.08677	ns
LINE	CR1	CR1-1_Amn	18	0.00520899651576011	259529	66	18.931	3.67719468627386	0.00547841739110303	265747.287	471	0.942	ns	0.2727273	0.1703266;0.3963572	0.8921	ns
LINE	CR1	X1_LINE	18	0.00520899651576011	259529	85	25.057	4.42123266728842	0.00725121253863339	265747.287	64	0.128	ns	0.2117647	0.1306021;0.3138731	0.0969	ns
LINE	CR1	X6A_LINE	256	0.0740835060019215	259529	1033	287.927	14.8228670772017	0.0833228188774034	265747.287	23	0.046	*	0.2478219	0.2217584;0.2753306	0.02638	*
LINE	CR1	CR1-11_Crp	10	0.00289388695320006	259529	25	6.64164164164164	2.32389946537237	0.0019220160094577	265747.287	939	0.126	ns	0.4	0.2112548;0.6133465	0.171	ns
LINE	CR1	X6B_LINE	210	0.0607716260172013	259529	875	245.849	13.0523776977056	0.0711459213557282	265747.287	4	0.008	**	0.24	0.2120451;0.2697176	0.006749	**
LINE	CR1	X20_LINE	34	0.0098392156408802	259529	161	46.844	5.98761350752664	0.0135561240435704	265747.287	19	0.038	*	0.2111801	0.1509021;0.2823999	0.02964	*
LINE	CR1	CR1-8_Crp	1	0.000289388695320006	259529	7	2.19221967963387	1.13453902604904	0.000634403592944086	265747.287	284	0.568	ns	0.1428571	0.003610297;0.578723197	0.446	ns
LINE	CR1	CR1-L3A_Croc	103	0.0298070356179606	259529	323	89.971	8.43476759041433	0.0260365903066363	265747.287	952	0.1	ns	0.3188854	0.2683811;0.3727493	0.1069	ns
LINE	CR1	X5B_LINE	18	0.00520899651576011	259529	73	21.053	3.88165663837726	0.00609250020257209	265747.287	260	0.52	ns	0.2465753	0.1531554;0.3614143	0.5184	ns
LINE	CR1	L3	10593	3.06549444952482	259529	45293	12520.517	90.6816346890034	3.62329607936196	265747.287	1	0.002	**	0.2338772	0.2299850;0.2378035	2.2e-16	***
LINE	CR1	X7C_LINE	226	0.0654018451423214	259529	620	170.402	10.7655140282428	0.0493124124599197	265747.287	1001	0.002	**	0.3645161	0.3265482;0.4037813	1.106e-06	***
LINE	CR1	Plat_L3	1013	0.293150748359166	259529	3315	950.291	26.7492774265557	0.275003472664344	265747.287	994	0.016	*	0.3055807	0.2899258;0.3215793	0.01637	*
LINE	CR1	L3b	2809	0.812892845153897	259529	9560	2726.23	45.1265720779621	0.78894014284226	265747.287	970	0.064	ns	0.2938285	0.2847090;0.3030737	0.06164	ns
LTR?	tot	tot	1913	0.553600574147171	259529	8420	2441.348	45.2504198488422	0.706498512542106	265747.287	1	0.002	**	0.2271971	0.2182833;0.2363002	2.2e-16	***
LTR?	LTR?	MER129	34	0.0098392156408802	259529	122	37.275	5.27363121446562	0.0107869636180532	265747.287	292	0.584	ns	0.2786885	0.2013410;0.3670973	0.5566	ns
LTR?	LTR?	Eutr18	201	0.0581671277593212	259529	676	188.407	12.5412373246675	0.0545228559191564	265747.287	847	0.31	ns	0.2973373	0.2630895;0.3333655	0.2836	ns
LTR?	LTR?	MamRep605	745	0.215594578013404	259529	3549	1045.142	28.3364569202078	0.302452279804142	265747.287	1	0.002	**	0.2099183	0.1966221;0.2236940	2.2e-16	***
LTR?	LTR?	MamRep1151	206	0.0596140712359212	259529	1260	378.519	17.6301577265054	0.109539119563833	265747.287	1	0.002	**	0.1634921	0.1434793;0.1850884	2.2e-16	***
LTR?	LTR?	MamRep605b	688	0.199099422380164	259529	2374	685.416	22.3738135223196	0.198351641991457	265747.287	563	0.878	ns	0.2898062	0.2716147;0.3085178	0.9099	ns
LTR?	LTR?	tot	1913	0.553600574147171	259529	8420	2441.348	45.2504198488422	0.706498512542106	265747.287	1	0.002	**	0.2271971	0.2182833;0.2363002	2.2e-16	***
LTR?	LTR?	UCON51	10	0.00289388695320006	259529	42	12.029	3.10899096570331	0.00348105661600435	265747.287	329	0.658	ns	0.2380952	0.1205162;0.3945024	0.6092	ns
LTR?	LTR?	Eutr5	54	0.0156269895472803	259529	397	120.048	9.94195848605989	0.0347405340957761	265747.287	1	0.002	**	0.1360202	0.1038612;0.1737228	1.323e-14	***
scRNA	tot	tot	786	0.227459514521525	259529	1861	541.155	19.1984779749999	0.156604139415898	265747.287	1001	0.002	**	0.4223536	0.3997812;0.4451711	2.2e-16	***
scRNA	scRNA	tot	786	0.227459514521525	259529	1861	541.155	19.1984779749999	0.156604139415898	265747.287	1001	0.002	**	0.4223536	0.3997812;0.4451711	2.2e-16	***
scRNA	scRNA	HY4	79	0.0228617069302805	259529	162	47.432	5.88387593309003	0.0137262845964185	265747.287	1001	0.002	**	0.4876543	0.4084534;0.5673151	2.267e-07	***
scRNA	scRNA	BC200	265	0.0766880042598016	259529	676	201.571	12.0993120611195	0.0583323687043489	265747.287	1001	0.002	**	0.3920118	0.3550109;0.4299598	2.109e-07	***
scRNA	scRNA	HY3	220	0.0636655129704013	259529	545	153.612	10.5123720427868	0.0444535762654968	265747.287	1001	0.002	**	0.4036697	0.3621803;0.4462093	1.159e-09	***
scRNA	scRNA	HY1	216	0.0625079581891213	259529	456	133.256	10.0041264759371	0.0385627799835627	265747.287	1001	0.002	**	0.4736842	0.4270594;0.5206525	3.801e-16	***
scRNA	scRNA	HY5	12	0.00347266434384007	259529	22	6.63563563563564	2.07218707889787	0.00192027793921554	265747.287	995	0.014	*	0.5454545	0.3221048;0.7561381	0.01858	*
DNA	TcMar-Mariner	tot	3575	1.03456458576902	259529	16390	4617.12	58.7962805167351	1.33614233293591	265747.287	1	0.002	**	0.2181208	0.2118184;0.2245234	2.2e-16	***
DNA	TcMar-Mariner	MADE1	1433	0.414694000393569	259529	7843	2134.574	39.4295474639668	0.617721584924007	265747.287	1	0.002	**	0.1827107	0.1742139;0.1914440	2.2e-16	***
DNA	TcMar-Mariner	HSMAR2	241	0.0697426755721215	259529	1770	588.083	23.5722668142621	0.170184572109875	265747.287	1	0.002	**	0.1361582	0.1205116;0.1530213	2.2e-16	***
DNA	TcMar-Mariner	MARNA	990	0.286494808366806	259529	3156	926.496	26.0657516179259	0.268117468659204	265747.287	991	0.022	*	0.3136882	0.2975207;0.3302017	0.01378	*
DNA	TcMar-Mariner	HSMAR1	113	0.0327009225711607	259529	716	247.045	15.9913945514361	0.0714920302353309	265747.287	1	0.002	**	0.1578212	0.1318731;0.1866245	2.2e-16	***
DNA	TcMar-Mariner	MADE2	789	0.228327680607485	259529	2664	736.962	22.4547271364132	0.213268471680422	265747.287	992	0.02	*	0.2961712	0.2788777;0.3139136	0.02569	*
DNA	TcMar-Mariner	UCON40	60	0.0173633217192004	259529	241	71.991	7.78302604996889	0.0208333815647826	265747.287	66	0.132	ns	0.2489627	0.1956882;0.3085257	0.1052	ns
DNA	TcMar-Tc1	tot	196	0.0567201842827212	259529	649	191.599	12.2801058627359	0.0554465846346178	265747.287	672	0.66	ns	0.3020031	0.2668785;0.3389401	0.6987	ns
DNA	TcMar-Tc1	EutTc1-N2	40	0.0115755478128002	259529	198	58.338	6.91024655909668	0.0168823577075785	265747.287	3	0.006	**	0.2020202	0.1484225;0.2647688	0.003824	**
DNA	TcMar-Tc1	X32_DNA	133	0.0384886964775608	259529	328	96.532	8.39997235326019	0.0279352695366308	265747.287	1001	0.002	**	0.4054878	0.3518950;0.4608034	2.019e-05	***
DNA	TcMar-Tc1	X33a_DNA	18	0.00520899651576011	259529	67	18.587	3.91711306637616	0.00537886767991295	265747.287	507	0.99	ns	0.2686567	0.1676407;0.3909622	1	ns
DNA	TcMar-Tc1	EutTc1-N1	14	0.00405144173448008	259529	56	18.282	3.84594166196879	0.00529060412784035	265747.287	170	0.34	ns	0.25	0.1439331;0.3837202	0.2556	ns
DNA	TcMar	tot	619	0.179131602403084	259529	1834	515.809	20.3558561568871	0.149269293544317	265747.287	1001	0.002	**	0.3375136	0.3158740;0.3596742	1.496e-07	***
DNA	TcMar	UCON44	106	0.0306752017039206	259529	364	106.35	9.36777749817189	0.0307764877472826	265747.287	513	0.978	ns	0.2912088	0.2450282;0.3408234	1	ns
DNA	TcMar	DNA1_Mam	54	0.0156269895472803	259529	169	50.071	6.28215125768429	0.014489981363368	265747.287	770	0.464	ns	0.3195266	0.2500091;0.3955060	0.5013	ns
DNA	TcMar	X4a_DNA	68	0.0196784312817604	259529	179	49.472	6.02025410256572	0.0143166375348713	265747.287	998	0.008	**	0.3798883	0.3085248;0.4553005	0.002565	**
DNA	TcMar	X4b_DNA	250	0.0723471738300015	259529	699	194.119	12.2018738202263	0.0561758441468242	265747.287	1001	0.002	**	0.3576538	0.3220712;0.3944438	3.978e-06	***
DNA	TcMar	X5a_DNA	149	0.0431189156026809	259529	423	117.061	9.41487753074456	0.0338761300628552	265747.287	1000	0.004	**	0.3522459	0.3067166;0.3998586	0.0007322	***
DNA	PIF-Harbinger	tot	10	0.00289388695320006	259529	30	7.791	2.29795552602735	0.00225462732523817	265747.287	892	0.22	ns	0.3333333	0.1728742;0.5281200	0.4041	ns
DNA	PIF-Harbinger	Chompy-7_Croc	4	0.00115755478128002	259529	14	3.81338742393509	1.57249947697297	0.00110355121136229	265747.287	670	0.664	ns	0.2857143	0.08388932;0.58103526	1	ns
DNA	PIF-Harbinger	Chompy-6_Croc	6	0.00173633217192004	259529	16	4.07272727272727	1.64207926230873	0.00117860123184875	265747.287	916	0.172	ns	0.375	0.1519837;0.6456539	0.2606	ns
DNA	hAT-Blackjack	BLACKJACK	219	0.0633761242750813	259529	2129	642.302	23.5501041059993	0.18587493778143	265747.287	1	0.002	**	0.1028652	0.09027973;0.11655550	2.2e-16	***
DNA	hAT-Blackjack	MER81	974	0.281864589241686	259529	3668	1071.076	28.8650205857091	0.309957286228571	265747.287	1	0.002	**	0.2655398	0.2513032;0.2801509	0.0003977	***
DNA	hAT-Blackjack	MER63D	314	0.0908680503304819	259529	1718	512.381	20.7156215445247	0.14827726909676	265747.287	1	0.002	**	0.1827707	0.1647583;0.2018733	2.2e-16	***
DNA	hAT-Blackjack	tot	4086	1.18244220907754	259529	19734	5636.127	65.502973295191	1.63103143918786	265747.287	1	0.002	**	0.2070538	0.2014186;0.2127754	2.2e-16	***
DNA	hAT-Blackjack	MER94B	185	0.0535369086342011	259529	622	180.082	11.3317997549236	0.0521136950306173	265747.287	696	0.612	ns	0.2974277	0.2617336;0.3350576	0.6586	ns
DNA	hAT-Blackjack	MER63C	110	0.0318327564852007	259529	890	292.175	15.8603254987067	0.0845521420551228	265747.287	1	0.002	**	0.1235955	0.1026854;0.1470328	2.2e-16	***
DNA	hAT-Blackjack	MER63A	736	0.212990079755524	259529	3511	1030.074	28.7687358805382	0.29809177094306	265747.287	1	0.002	**	0.2096269	0.1962666;0.2234724	2.2e-16	***
DNA	hAT-Blackjack	MER94	1185	0.342925603954207	259529	4792	1344.58	30.9975555237578	0.389106251953374	265747.287	1	0.002	**	0.2472871	0.2351244;0.2597585	2.227e-07	***
DNA	hAT-Blackjack	MER63B	510	0.147588234613203	259529	2404	721.131	23.5351171813684	0.208687159244811	265747.287	1	0.002	**	0.2121464	0.1959543;0.2290429	2.2e-16	***
DNA	hAT-Tag1	tot	783	0.226591348435565	259529	2372	698.345	23.4319233105187	0.20209314843325	265747.287	1001	0.002	**	0.3301012	0.3111856;0.3494372	0.0001674	***
DNA	hAT-Tag1	hAT-5_Mam	347	0.100417877276042	259529	904	257.067	13.9814159150992	0.074392283739828	265747.287	1001	0.002	**	0.3838496	0.3520171;0.4164416	1.189e-10	***
DNA	hAT-Tag1	hAT-1_Mam	438	0.126752248550163	259529	1468	442.712	18.8765828841287	0.128115848082511	265747.287	413	0.826	ns	0.2983651	0.2750419;0.3224979	0.7981	ns
DNA	hAT-Ac	tot	1351	0.390964127377328	259529	5533	1568.12	32.4284011508616	0.453796200905208	265747.287	1	0.002	**	0.2441713	0.2328987;0.2557143	5.127e-11	***
DNA	hAT-Ac	EuthAT-2	144	0.0416719721260809	259529	1150	353.193	16.9244849017389	0.102210061466159	265747.287	1	0.002	**	0.1252174	0.1066316;0.1457434	2.2e-16	***
DNA	hAT-Ac	UCON37	64	0.0185208765004804	259529	174	50.935	6.3459472142499	0.0147400131961245	265747.287	989	0.026	*	0.3678161	0.2961108;0.4441086	0.03685	*
DNA	hAT-Ac	OldhAT1	1148	0.332218222227367	259529	4209	1169.733	28.8678552037394	0.338507506742757	265747.287	231	0.462	ns	0.2727489	0.2593366;0.2864772	0.4595	ns
DNA	tot	tot	86436	25.01360126868	259529	524553	92252.632	212.062554693428	26.6968688143166	265747.287	1	0.002	**	0.1647803	0.1637773;0.1657870	2.2e-16	***
DNA	hAT-Charlie	MER102b	1046	0.302700575304726	259529	3128	963.2	27.1937400792811	0.27873919133223	265747.287	997	0.01	**	0.334399	0.3178673;0.3512409	0.001489	**
DNA	hAT-Charlie	MER3	3433	0.993471391033581	259529	10909	3176.45	45.7855852842335	0.919228721249233	265747.287	1001	0.002	**	0.3146943	0.3059844;0.3235032	8.106e-08	***
DNA	hAT-Charlie	Charlie17a	430	0.124437138987603	259529	1214	350.498	16.0260047681519	0.101430158932271	265747.287	1001	0.002	**	0.354201	0.3272660;0.3818443	8.757e-07	***
DNA	hAT-Charlie	MER102c	951	0.275208649249326	259529	3112	950.284	27.3827529507016	0.275001446943477	265747.287	497	0.994	ns	0.3055913	0.2894348;0.3221139	0.9845	ns
DNA	hAT-Charlie	Charlie32a	93	0.0269131486647606	259529	259	73.076	7.45209754081076	0.0211473682992048	265747.287	994	0.016	*	0.3590734	0.3006330;0.4207804	0.007023	**
DNA	hAT-Charlie	Charlie2a	392	0.113440368565442	259529	2080	621.139	23.6626625847684	0.179750604822373	265747.287	1	0.002	**	0.1884615	0.1718626;0.2059432	2.2e-16	***
DNA	hAT-Charlie	Chap1a_Mam	396	0.114597923346722	259529	1415	421.216	18.4747573911178	0.121895148687912	265747.287	85	0.17	ns	0.2798587	0.2565913;0.3040436	0.1461	ns
DNA	hAT-Charlie	UCON81	16	0.0046302191251201	259529	40	11.298	2.80340062335998	0.00326951347972543	265747.287	965	0.074	ns	0.4	0.2486500;0.5667329	0.1134	ns
DNA	hAT-Charlie	Charlie1a	1371	0.396751901283728	259529	5747	1803.34	38.5954921203502	0.52186620981838	265747.287	1	0.002	**	0.2385592	0.2275881;0.2497964	2.2e-16	***
DNA	hAT-Charlie	Charlie17	128	0.0370417530009608	259529	535	159.456	11.6022703242373	0.0461447638009469	265747.287	2	0.004	**	0.2392523	0.2036916;0.2777218	0.002867	**
DNA	hAT-Charlie	MER58D	328	0.094919492064962	259529	1140	334.253	15.9237733454592	0.096729039576798	265747.287	370	0.74	ns	0.2877193	0.2615777;0.3149611	0.6964	ns
DNA	hAT-Charlie	MER106B	239	0.0691638981814814	259529	827	243.782	13.8554122439012	0.0705477549225017	265747.287	371	0.742	ns	0.2889964	0.2582957;0.3212093	0.7316	ns
DNA	hAT-Charlie	Charlie10a	107	0.0309645903992406	259529	305	87.028	8.73874027429477	0.0251849193763095	265747.287	990	0.024	*	0.3508197	0.2973041;0.4072655	0.01328	*
DNA	hAT-Charlie	Charlie23a	400	0.115755478128002	259529	1488	434.371	17.6957763180794	0.125702056974846	265747.287	26	0.052	ns	0.2688172	0.2464293;0.2921212	0.05249	ns
DNA	hAT-Charlie	hAT-16_Crp	5	0.00144694347660003	259529	20	5.32865731462926	1.98898682917244	0.00154205318808797	265747.287	550	0.904	ns	0.25	0.08657147;0.49104587	1	ns
DNA	hAT-Charlie	Charlie24	374	0.108231372049682	259529	1286	377.237	17.384736410428	0.109168123256433	265747.287	448	0.896	ns	0.2908243	0.2661159;0.3164925	0.8543	ns
DNA	hAT-Charlie	MER102a	924	0.267395154475686	259529	3028	932.261	24.9627726628878	0.269785794487724	265747.287	372	0.744	ns	0.3051519	0.2887804;0.3219007	0.7528	ns
DNA	hAT-Charlie	MER5B	6688	1.9354315943002	259529	24966	6932.739	70.8032483645982	2.00625629420412	265747.287	2	0.004	**	0.2678843	0.2623982;0.2734245	0.0005355	***
DNA	hAT-Charlie	MER105	297	0.0859484425100418	259529	714	211.062	12.5753049384217	0.0610789568116311	265747.287	1001	0.002	**	0.4159664	0.3795246;0.4531054	9.882e-12	***
DNA	hAT-Charlie	MER20B	1038	0.300385465742166	259529	4146	1249.508	31.8618127405067	0.36159348991191	265747.287	1	0.002	**	0.2503618	0.2372338;0.2638424	3.635e-13	***
DNA	hAT-Charlie	Charlie1b	871	0.252057553623725	259529	3033	915.066	26.434720320791	0.264809755871697	265747.287	53	0.106	ns	0.2871744	0.2711192;0.3036411	0.08177	ns
DNA	hAT-Charlie	Charlie17b	69	0.0199678199770804	259529	527	157.675	11.7090767132801	0.045629362534582	265747.287	1	0.002	**	0.1309298	0.1033182;0.1627573	2.2e-16	***
DNA	hAT-Charlie	Charlie12	6	0.00173633217192004	259529	21	5.51356783919598	2.3057462193265	0.00159556420354327	265747.287	695	0.614	ns	0.2857143	0.1128094;0.5217511	0.8058	ns
DNA	hAT-Charlie	MER112	1522	0.440449594277049	259529	4468	1312.841	31.4109912191476	0.379921344152612	265747.287	1001	0.002	**	0.3406446	0.3267442;0.3547536	1.271e-11	***
DNA	hAT-Charlie	MER113	1003	0.290256861405966	259529	3734	1212.372	30.0883519808733	0.350846751322506	265747.287	1	0.002	**	0.2686127	0.2544477;0.2831408	1.18e-13	***
DNA	hAT-Charlie	Charlie13a	128	0.0370417530009608	259529	548	165.454	11.7106371740834	0.0478805171954763	265747.287	1	0.002	**	0.2335766	0.1987565;0.2712981	0.0003991	***
DNA	hAT-Charlie	Charlie25	123	0.0355948095243607	259529	1076	354.421	17.2587839845287	0.102565430784012	265747.287	1	0.002	**	0.1143123	0.09591054;0.13485235	2.2e-16	***
DNA	hAT-Charlie	MER113A	625	0.180867934575004	259529	2067	637.487	22.1721319325507	0.184481531213465	265747.287	289	0.578	ns	0.3023706	0.2826207;0.3226825	0.5677	ns
DNA	hAT-Charlie	Charlie18a	774	0.223986850177685	259529	2463	741.04	23.2110135744037	0.214448598779937	265747.287	920	0.164	ns	0.3142509	0.2959446;0.3329999	0.1472	ns
DNA	hAT-Charlie	Charlie29a	219	0.0633761242750813	259529	978	297.658	16.0325943028594	0.0861388602715624	265747.287	1	0.002	**	0.2239264	0.1981515;0.2513747	2.047e-08	***
DNA	hAT-Charlie	Charlie10	234	0.0677169547048814	259529	1131	344.932	17.6999622786226	0.0998194214541203	265747.287	1	0.002	**	0.2068966	0.1836333;0.2316948	1.407e-13	***
DNA	hAT-Charlie	Charlie30b	202	0.0584565164546412	259529	614	175.127	11.7721474020017	0.0506797740453067	265747.287	986	0.032	*	0.3289902	0.2919112;0.3677238	0.0178	*
DNA	hAT-Charlie	Charlie14a	98	0.0283600921413606	259529	523	143.975	10.5329634157875	0.0416647374086979	265747.287	1	0.002	**	0.1873805	0.1548273;0.2235129	3.851e-06	***
DNA	hAT-Charlie	Charlie21a	144	0.0416719721260809	259529	742	232.237	14.0363046721297	0.0672067624350322	265747.287	1	0.002	**	0.1940701	0.1662023;0.2243937	4.119e-13	***
DNA	hAT-Charlie	MER5C1	215	0.0622185694938013	259529	617	181.623	11.5705985043882	0.0525596430101055	265747.287	999	0.006	**	0.3484603	0.3108557;0.3875234	0.004048	**
DNA	hAT-Charlie	Charlie6	32	0.00926043825024019	259529	260	85.852	9.05406384294213	0.0248445982706132	265747.287	1	0.002	**	0.1230769	0.08572857;0.16928664	1.751e-14	***
DNA	hAT-Charlie	Charlie9	330	0.095498269455602	259529	1284	295.634	15.6249858938875	0.0855531375522347	265747.287	986	0.032	*	0.2570093	0.2332966;0.2818398	0.02417	*
DNA	hAT-Charlie	Charlie20a	194	0.0561414068920812	259529	869	252.033	14.541986809937	0.0729355010475871	265747.287	1	0.002	**	0.2232451	0.1959597;0.2524212	9.92e-06	***
DNA	hAT-Charlie	Charlie29b	290	0.0839227216428017	259529	1420	416.146	17.8232531360679	0.120427948002639	265747.287	1	0.002	**	0.2042254	0.1835344;0.2261474	3.475e-14	***
DNA	hAT-Charlie	MER107	82	0.0237298730162405	259529	337	103.518	9.06299143847181	0.0299569389621364	265747.287	5	0.01	**	0.2433234	0.1984606;0.2927612	0.01102	*
DNA	hAT-Charlie	MER30	1330	0.384886964775608	259529	4132	1218.546	29.9976623046487	0.352633437127412	265747.287	1001	0.002	**	0.321878	0.3076419;0.3363664	0.0001627	***
DNA	hAT-Charlie	Charlie7	684	0.197941867598884	259529	3902	1151.905	29.7859560561379	0.333348285082592	265747.287	1	0.002	**	0.1752947	0.1634832;0.1875946	2.2e-16	***
DNA	hAT-Charlie	MER1A	834	0.241350171896885	259529	3227	1035.31	31.7030121752016	0.299607010151755	265747.287	1	0.002	**	0.2584444	0.2434094;0.2739183	1.122e-14	***
DNA	hAT-Charlie	UCON34	116	0.0335690886571207	259529	339	93.658	8.37945411415631	0.0271035664262811	265747.287	996	0.012	*	0.3421829	0.2917780;0.3953732	0.00751	**
DNA	hAT-Charlie	Charlie1	531	0.153665397214923	259529	1930	597.989	22.5026053213011	0.173051256525715	265747.287	1	0.002	**	0.2751295	0.2553008;0.2956438	0.0009679	***
DNA	hAT-Charlie	MER20	5338	1.54475685561819	259529	16757	4846.08	59.4753976272789	1.40240076861637	265747.287	1001	0.002	**	0.3185534	0.3115012;0.3256687	2.2e-16	***
DNA	hAT-Charlie	Charlie22a	393	0.113729757260762	259529	1112	339.137	16.1047693120577	0.0981424139647409	265747.287	1001	0.002	**	0.3534173	0.3252904;0.3823222	0.0005499	***
DNA	hAT-Charlie	Charlie4a	707	0.204597807591244	259529	2852	852.465	25.6532427553295	0.246693734155969	265747.287	1	0.002	**	0.2478962	0.2321390;0.2641723	1.539e-09	***
DNA	hAT-Charlie	MER5C	410	0.118649365081202	259529	1336	394.286	17.886982645157	0.114101911122944	265747.287	833	0.338	ns	0.3068862	0.2822286;0.3323963	0.3525	ns
DNA	hAT-Charlie	Charlie19a	546	0.158006227644723	259529	1605	490.569	19.1252454628434	0.14196512287444	265747.287	998	0.008	**	0.3401869	0.3170072;0.3639527	0.002876	**
DNA	hAT-Charlie	UCON38	90	0.0260449825788005	259529	207	60.91	6.72793914695763	0.0176266654319416	265747.287	1001	0.002	**	0.4347826	0.3662064;0.5052539	1.745e-05	***
DNA	hAT-Charlie	Cheshire	201	0.0581671277593212	259529	1020	306.512	16.5710124752368	0.0887011077799257	265747.287	1	0.002	**	0.1970588	0.1730599;0.2228198	7.47e-14	***
DNA	hAT-Charlie	Charlie16a	452	0.130803690284643	259529	1410	421.223	18.4608253627261	0.121897174408779	265747.287	953	0.098	ns	0.3205674	0.2962481;0.3456367	0.07593	ns
DNA	hAT-Charlie	Charlie31a	170	0.049196078204401	259529	803	238.369	13.5454168380791	0.0689812939147345	265747.287	1	0.002	**	0.2117061	0.1839287;0.2416179	5.833e-08	***
DNA	hAT-Charlie	Chap1_Mam	128	0.0370417530009608	259529	484	141.535	10.4547633678184	0.0409586289921171	265747.287	102	0.204	ns	0.2644628	0.2256791;0.3061516	0.1938	ns
DNA	hAT-Charlie	Charlie15b	530	0.153376008519603	259529	1888	565.719	20.6095801459853	0.163712683327739	265747.287	49	0.098	ns	0.2807203	0.2605399;0.3015841	0.07449	ns
DNA	hAT-Charlie	Charlie26a	143	0.0413825834307609	259529	513	150.986	11.1900411536786	0.0436936415515864	265747.287	262	0.524	ns	0.2787524	0.2403476;0.3197285	0.4675	ns
DNA	hAT-Charlie	MER1B	1675	0.48472606466101	259529	5366	1611.409	36.0855356740742	0.466323548136916	265747.287	961	0.082	ns	0.3121506	0.2997643;0.3247415	0.05862	ns
DNA	hAT-Charlie	MER103C	2405	0.695979812244614	259529	8923	2599.531	44.2634419277499	0.752274884533911	265747.287	1	0.002	**	0.2695282	0.260342;0.278865	5.218e-06	***
DNA	hAT-Charlie	Charlie7b_Mars	3	0.000868166085960018	259529	59	19.17	4.02384036602985	0.00554758128928452	265747.287	1	0.002	**	0.05084746	0.01061128;0.14148724	4.75e-07	***
DNA	hAT-Charlie	Charlie15a	1210	0.350160321337207	259529	3213	952.672	26.8886856766451	0.275692507147901	265747.287	1001	0.002	**	0.3765951	0.3598043;0.3936108	2.2e-16	***
DNA	hAT-Charlie	MER5A1	4248	1.22932317771939	259529	15942	4512.26	56.2342305779023	1.30579703434465	265747.287	1	0.002	**	0.2664659	0.2596148;0.2734024	3.036e-06	***
DNA	hAT-Charlie	MER117	1270	0.367523643056408	259529	4370	1315.506	31.9168395780135	0.38069256502564	265747.287	74	0.148	ns	0.2906178	0.277185;0.304331	0.1378	ns
DNA	hAT-Charlie	Charlie8	1333	0.385755130861568	259529	4378	1356.063	32.1541431221533	0.392429302341733	265747.287	242	0.484	ns	0.3044769	0.2908654;0.3183498	0.4621	ns
DNA	hAT-Charlie	Charlie3	67	0.0193890425864404	259529	337	122.898	12.1319734907714	0.0355652918774381	265747.287	1	0.002	**	0.1988131	0.1575294;0.2454809	4.743e-11	***
DNA	hAT-Charlie	Charlie5	516	0.149324566785123	259529	2568	787.836	24.7223845997974	0.227990832166132	265747.287	1	0.002	**	0.2009346	0.1855899;0.2169642	2.2e-16	***
DNA	hAT-Charlie	Charlie4z	2346	0.678905879220734	259529	5940	1717.509	36.2720495778854	0.497027688710368	265747.287	1001	0.002	**	0.3949495	0.3824880;0.4075142	2.2e-16	***
DNA	hAT-Charlie	MER30B	64	0.0185208765004804	259529	223	60.637	6.82963211856061	0.0175476623181192	265747.287	736	0.532	ns	0.2869955	0.2285749;0.3511783	0.5991	ns
DNA	hAT-Charlie	Charlie13b	121	0.0350160321337207	259529	404	122.487	9.68946421205614	0.0354463531236616	265747.287	465	0.93	ns	0.299505	0.2552146;0.3467613	0.9138	ns
DNA	hAT-Charlie	Charlie10b	96	0.0277813147507206	259529	273	76.806	8.07859069563669	0.0222267881327484	265747.287	992	0.02	*	0.3516484	0.2950636;0.4114937	0.01258	*
DNA	hAT-Charlie	Charlie2b	586	0.169581775457524	259529	3650	1054.618	28.748157028452	0.305194527080994	265747.287	1	0.002	**	0.1605479	0.1487766;0.1728656	2.2e-16	***
DNA	hAT-Charlie	Charlie7a	395	0.114308534651402	259529	1424	419.351	17.8645162246264	0.12135543877114	265747.287	84	0.168	ns	0.2773876	0.2542618;0.3014355	0.1629	ns
DNA	hAT-Charlie	tot	54550	15.7861533297063	259529	266107	56874.005	177.970841981476	16.4586941045735	265747.287	1	0.002	**	0.2049927	0.2034602;0.2065316	2.2e-16	***
DNA	hAT-Charlie	MER5A	9420	2.72604150991446	259529	34906	9541.564	84.5717582073726	2.76122075727234	265747.287	72	0.144	ns	0.2698676	0.2652160;0.2745576	0.1462	ns
DNA	hAT-Charlie	Charlie4	254	0.0735047286112815	259529	917	271.759	14.6503088892539	0.0786439824514695	265747.287	124	0.248	ns	0.2769902	0.2482353;0.3071854	0.2058	ns
DNA	hAT-Charlie	MER58A	3925	1.13585062913102	259529	13479	3920.479	55.0808810973686	1.13454230283948	265747.287	516	0.972	ns	0.2911937	0.2835327;0.2989449	0.932	ns
DNA	hAT-Charlie	MER119	291	0.0842121103381217	259529	1203	372.988	17.6169865247781	0.107938510690018	265747.287	1	0.002	**	0.2418953	0.2179357;0.2671233	1.852e-07	***
DNA	hAT-Charlie	MER33	2567	0.742860780886455	259529	9580	2851.414	47.4438565414272	0.8251669772772	265747.287	1	0.002	**	0.2679541	0.2591047;0.2769447	1.508e-10	***
DNA	hAT-Charlie	MER58B	2008	0.581092500202572	259529	7005	2099.296	39.9791034505867	0.607512530530507	265747.287	8	0.016	*	0.2866524	0.2760821;0.2974005	0.01762	*
DNA	hAT-Charlie	MER106A	219	0.0633761242750813	259529	742	222.772	13.3828665508223	0.0644676984338284	265747.287	398	0.796	ns	0.2951482	0.2625255;0.3294090	0.7794	ns
DNA	hAT-Charlie	MER58C	876	0.253504497100325	259529	2592	758.202	23.2382273680935	0.219415087569019	265747.287	1001	0.002	**	0.337963	0.3197518;0.3565409	5.363e-07	***
DNA	hAT-Charlie	Charlie11	34	0.0098392156408802	259529	104	33.761	5.56730400408257	0.00977005174269872	265747.287	565	0.874	ns	0.3269231	0.2381333;0.4258607	1	ns
DNA	hAT-Charlie	Charlie16	353	0.102154209447962	259529	1464	450.417	18.9340859460025	0.130345587979951	265747.287	1	0.002	**	0.2411202	0.2194038;0.2638802	1.945e-08	***
DNA	hAT-Charlie	Charlie30a	162	0.046880968641841	259529	457	134.352	10.1063462356202	0.0388799499936335	265747.287	997	0.01	**	0.3544858	0.3106001;0.4002687	0.0055	**
DNA	MULE-MuDR	tot	197	0.0570095729780412	259529	1949	601.549	22.102808263502	0.174081480281054	265747.287	1	0.002	**	0.1010775	0.0880464;0.1153223	2.2e-16	***
DNA	MULE-MuDR	Ricksha_b	14	0.00405144173448008	259529	117	40.059	6.62354817227069	0.0115926217458241	265747.287	1	0.002	**	0.1196581	0.06698694;0.19261112	4.74e-08	***
DNA	MULE-MuDR	Ricksha	47	0.0136012686800403	259529	410	135.112	11.163694911815	0.0390998854020767	265747.287	1	0.002	**	0.1146341	0.0854555;0.1495118	2.2e-16	***
DNA	MULE-MuDR	Ricksha_c	112	0.0324115338758407	259529	982	288.489	14.9546487929513	0.0834854553241732	265747.287	1	0.002	**	0.114053	0.09484281;0.13561082	2.2e-16	***
DNA	MULE-MuDR	Ricksha_0	44	0.0127331025940803	259529	384	121.995	10.6078037548071	0.0353039738855641	265747.287	1	0.002	**	0.1145833	0.08450203;0.15075842	2.2e-16	***
DNA	MULE-MuDR	Ricksha_a	9	0.00260449825788005	259529	56	17.237	3.90897826946008	0.00498819294123094	265747.287	16	0.032	*	0.1607143	0.07621874;0.28327971	0.01952	*
DNA	Merlin	tot	15	0.00434083042980009	259529	57	16.566	3.84375056662349	0.00479401312667122	265747.287	424	0.848	ns	0.2631579	0.1553848;0.3966275	0.7707	ns
DNA	Merlin	Merlin1_HS	15	0.00434083042980009	259529	57	16.566	3.84375056662349	0.00479401312667122	265747.287	424	0.848	ns	0.2631579	0.1553848;0.3966275	0.7707	ns
DNA	DNA	X2a_DNA	71	0.0205465973677204	259529	412	115.61	9.42033134463128	0.0334562270659459	265747.287	1	0.002	**	0.1723301	0.1371143;0.2123320	3.904e-07	***
DNA	DNA	X24_DNA	78	0.0225723182349605	259529	456	128.135	9.67928011080698	0.037080820474829	265747.287	1	0.002	**	0.1710526	0.1376229;0.2088167	5.111e-08	***
DNA	DNA	X34_DNA	18	0.00520899651576011	259529	99	26.768	4.63180630312079	0.00774635659632592	265747.287	41	0.082	ns	0.1818182	0.1114654;0.2720442	0.05372	ns
DNA	DNA	Eulor9B	6	0.00173633217192004	259529	27	7.884	2.40006339589275	0.00228154047390293	265747.287	287	0.574	ns	0.2222222	0.08621694;0.42258306	0.5285	ns
DNA	DNA	MER126	74	0.0214147634536804	259529	267	77.577	7.52600237255553	0.0224499068168401	265747.287	332	0.664	ns	0.2771536	0.2243353;0.3349946	0.686	ns
DNA	DNA	Eulor9A	38	0.0109967704221602	259529	123	35.889	5.30479215613767	0.0103858708863397	265747.287	707	0.59	ns	0.3089431	0.2287688;0.3985709	0.6918	ns
DNA	DNA	UCON78	67	0.0193890425864404	259529	179	52.197	6.06654712286931	0.0151052217296184	265747.287	995	0.014	*	0.3743017	0.3032373;0.4496038	0.01699	*
DNA	DNA	MER125	22	0.00636655129704013	259529	140	40.751	5.7391582080421	0.0117928787229856	265747.287	1	0.002	**	0.1571429	0.1011783;0.2281948	0.0003628	***
DNA	DNA	Eulor11	10	0.00289388695320006	259529	101	28.131	4.83934481704478	0.00814079338804709	265747.287	1	0.002	**	0.0990099	0.04850876;0.17455283	1.77e-05	***
DNA	DNA	X2b_DNA	30	0.00868166085960018	259529	185	49.871	6.01968401127465	0.014432103624304	265747.287	2	0.004	**	0.1621622	0.1121644;0.2233323	0.0006543	***
DNA	DNA	tot	1431	0.414115223002929	259529	6503	1835.221	35.6191926619047	0.531092210813877	265747.287	1	0.002	**	0.2200523	0.2100337;0.2303226	2.2e-16	***
DNA	DNA	X30_DNA	178	0.0515111877669611	259529	758	215.01	13.004268953348	0.0622214633807545	265747.287	3	0.006	**	0.2348285	0.2050725;0.2666635	0.002839	**
DNA	DNA	X23_DNA	15	0.00434083042980009	259529	59	18.325	3.65715049591206	0.00530304784173911	265747.287	217	0.434	ns	0.2542373	0.1498208;0.3844241	0.4003	ns
DNA	DNA	Eutr2	59	0.0170739330238804	259529	230	68.98	7.21024185361265	0.019962032203174	265747.287	102	0.204	ns	0.2565217	0.2013794;0.3180571	0.1714	ns
DNA	DNA	UCON99	11	0.00318327564852007	259529	56	15.299	3.41778879983538	0.00442735764970077	265747.287	123	0.246	ns	0.1964286	0.1023483;0.3243330	0.2313	ns
DNA	DNA	MER135	153	0.0442764703839609	259529	818	220.027	12.8364732713486	0.063673326465175	265747.287	1	0.002	**	0.1870416	0.1608745;0.2154856	4.825e-08	***
DNA	DNA	UCON8	47	0.0136012686800403	259529	206	60.52	6.63321939932636	0.0175138038407668	265747.287	22	0.044	*	0.2281553	0.1727173;0.2915934	0.03891	*
DNA	DNA	MARE8	82	0.0237298730162405	259529	218	61.984	6.52198438209418	0.0179374688907153	265747.287	1001	0.002	**	0.3761468	0.3116316;0.4440801	0.003348	**
DNA	DNA	Eulor1	12	0.00347266434384007	259529	86	23.976	4.27126066491706	0.00693838335899246	265747.287	4	0.008	**	0.1395349	0.07423111;0.23105723	0.003579	**
DNA	DNA	MER136	1	0.000289388695320006	259529	28	8.894	2.62862581469361	0.00257382305617613	265747.287	3	0.006	**	0.03571429	0.0009037988;0.1834775975	0.0004114	***
DNA	DNA	MER130	40	0.0115755478128002	259529	181	53.073	6.71735020627879	0.0153587262267187	265747.287	27	0.054	ns	0.2209945	0.1628216;0.2885398	0.03363	*
DNA	DNA	Eutr2B	77	0.0222829295396405	259529	433	120.25	9.95452623647116	0.0347989906122307	265747.287	1	0.002	**	0.1778291	0.1429650;0.2171648	1.602e-06	***
DNA	DNA	Eutr11	132	0.0381993077822408	259529	597	185.3	12.5275272475832	0.0536237252427971	265747.287	1	0.002	**	0.2211055	0.1884274;0.2565700	1.328e-06	***
DNA	DNA	X9a_DNA	203	0.0587459051499612	259529	695	197.428	12.6486681039864	0.0571334313396381	265747.287	693	0.618	ns	0.2920863	0.2585037;0.3274453	0.6437	ns
DNA	DNA	Eulor9C	33	0.0095498269455602	259529	107	30.147	4.74488196954412	0.00872420099781222	265747.287	772	0.46	ns	0.3084112	0.2227105;0.4050354	0.521	ns
DNA	DNA	UCON97	6	0.00173633217192004	259529	42	12.733	3.17139855091863	0.00368478625750964	265747.287	23	0.046	*	0.1428571	0.05428386;0.28539384	0.02762	*
DNA	hAT-Tip100?	tot	595	0.172186273715404	259529	2411	703.884	22.7327367758772	0.203696072416627	265747.287	1	0.002	**	0.2467856	0.2296846;0.2645038	8.143e-07	***
DNA	hAT-Tip100?	hAT-N1_Mam	70	0.0202572086724004	259529	239	71.344	7.48208832116045	0.0206461470789105	265747.287	469	0.938	ns	0.292887	0.2359938;0.3550007	0.8877	ns
DNA	hAT-Tip100?	Eutr15	76	0.0219935408443205	259529	657	195.251	12.2572525159286	0.0565034321499265	265747.287	1	0.002	**	0.1156773	0.09223116;0.14263903	2.2e-16	***
DNA	hAT-Tip100?	UCON23	17	0.0049196078204401	259529	31	8.603	2.5764372744216	0.00248961094583801	265747.287	1000	0.004	**	0.5483871	0.3603423;0.7268350	0.001889	**
DNA	hAT-Tip100?	MamRep1879	433	0.125305305073563	259529	1484	430.233	17.830665821658	0.124504566553612	265747.287	560	0.884	ns	0.291779	0.2687447;0.3156402	0.8863	ns
DNA	hAT	tot	1932	0.559098959358252	259529	8917	2559.587	44.582710203049	0.740715542488048	265747.287	1	0.002	**	0.2166648	0.2081516;0.2253635	2.2e-16	***
DNA	hAT	MER53	1165	0.337137830047807	259529	5855	1688.993	36.0510558739911	0.488775480674623	265747.287	1	0.002	**	0.1989752	0.1888157;0.2094356	2.2e-16	***
DNA	hAT	MamRep38	530	0.153376008519603	259529	2128	627.146	22.0658919508727	0.18148896271516	265747.287	1	0.002	**	0.2490602	0.2308063;0.2680076	3.099e-06	***
DNA	hAT	UCON73	88	0.0254662051881605	259529	248	68.739	7.08781462201969	0.0198922895276019	265747.287	999	0.006	**	0.3548387	0.2953312;0.4178629	0.008496	**
DNA	hAT	MamRep1894	157	0.0454340251652409	259529	686	194.125	12.0038938877544	0.0561775804789962	265747.287	5	0.01	**	0.228863	0.1979195;0.2621588	0.001465	**
DNA	Kolobok	tot	51	0.0147588234613203	259529	232	69.965	7.45730423051027	0.0202470800680642	265747.287	7	0.014	*	0.2198276	0.1682745;0.2786909	0.006443	**
DNA	Kolobok	UCON29	51	0.0147588234613203	259529	232	69.965	7.45730423051027	0.0202470800680642	265747.287	7	0.014	*	0.2198276	0.1682745;0.2786909	0.006443	**
DNA	PiggyBac	tot	534	0.154533563300883	259529	2114	637.31	22.2846248454962	0.184430309414393	265747.287	1	0.002	**	0.2526017	0.2341964;0.2716954	7.131e-07	***
DNA	PiggyBac	MER75B	23	0.00665593999236014	259529	114	34.618	4.94333010353471	0.010018057854588	265747.287	9	0.018	*	0.2017544	0.1324035;0.2871899	0.01876	*
DNA	PiggyBac	MER75	71	0.0205465973677204	259529	475	146.744	11.4531060257747	0.042466054706039	265747.287	1	0.002	**	0.1494737	0.1186224;0.1847654	1.324e-15	***
DNA	PiggyBac	MER85	306	0.0885529407679218	259529	902	257.999	13.7090823156745	0.0746619940038662	265747.287	1001	0.002	**	0.3392461	0.3083622;0.3711843	0.0005259	***
DNA	PiggyBac	MER75A	25	0.00723471738300015	259529	92	27.51	4.37916397010629	0.00796108300825337	265747.287	335	0.67	ns	0.2717391	0.1841977;0.3744925	0.6491	ns
DNA	PiggyBac	Looper	113	0.0327009225711607	259529	531	172.03	12.1235341414985	0.0497835372559006	265747.287	1	0.002	**	0.212806	0.1787318;0.2501128	1.71e-08	***
DNA	hAT-Tip100	MER115	473	0.136880852886363	259529	2520	773.234	24.8691720754777	0.22376517843707	265747.287	1	0.002	**	0.1876984	0.1726243;0.2035017	2.2e-16	***
DNA	hAT-Tip100	MamRep488	128	0.0370417530009608	259529	494	140.883	10.7038256190431	0.0407699475627684	265747.287	124	0.248	ns	0.2591093	0.2210007;0.3001287	0.2129	ns
DNA	hAT-Tip100	MamTip3B	135	0.0390674738682008	259529	824	241.534	13.621908838353	0.0698972091354223	265747.287	1	0.002	**	0.163835	0.1391951;0.1909063	2.2e-16	***
DNA	hAT-Tip100	Arthur1C	138	0.0399356399541608	259529	710	209.9	12.5650260596578	0.0607426871476693	265747.287	1	0.002	**	0.1943662	0.1658743;0.2254236	9.638e-10	***
DNA	hAT-Tip100	FordPrefect_a	44	0.0127331025940803	259529	281	84.449	8.11142368479135	0.0244385859310792	265747.287	1	0.002	**	0.1565836	0.1161373;0.2044485	3.395e-08	***
DNA	hAT-Tip100	EuthAT-N1a	9	0.00260449825788005	259529	46	11.879	3.06230905310629	0.00343764831170635	265747.287	232	0.464	ns	0.1956522	0.09357573;0.33914760	0.4013	ns
DNA	hAT-Tip100	Arthur2	187	0.0541156860248411	259529	989	290.371	15.6806007614581	0.0840300848487655	265747.287	1	0.002	**	0.1890799	0.1651248;0.2149015	5.98e-14	***
DNA	hAT-Tip100	Arthur1	229	0.0662700112282814	259529	2337	705.294	24.870547000581	0.204104110477028	265747.287	1	0.002	**	0.09798887	0.08623099;0.11076510	2.2e-16	***
DNA	hAT-Tip100	MamTip2b	1432	0.414404611698249	259529	6730	1845.307	36.9782387512053	0.534010985194874	265747.287	1	0.002	**	0.2127786	0.2030523;0.2227544	2.2e-16	***
DNA	hAT-Tip100	MER97a	32	0.00926043825024019	259529	277	88.654	8.94473545121889	0.0256554653948998	265747.287	1	0.002	**	0.1155235	0.08037434;0.15915768	2.93e-15	***
DNA	hAT-Tip100	MamTip1b	101	0.0292282582273206	259529	440	132.69	10.5044868624909	0.0383989859820116	265747.287	2	0.004	**	0.2295455	0.1910464;0.2717247	0.000867	***
DNA	hAT-Tip100	Zaphod	218	0.0630867355797613	259529	2282	691.69	24.2537862229003	0.200167266665895	265747.287	1	0.002	**	0.09553024	0.08377593;0.10833435	2.2e-16	***
DNA	hAT-Tip100	MER45B	187	0.0541156860248411	259529	1314	410.503	18.6894431775344	0.118794927594948	265747.287	1	0.002	**	0.1423135	0.1238590;0.1623836	2.2e-16	***
DNA	hAT-Tip100	EuthAT-N1	24	0.00694532868768015	259529	78	23.769	4.36516823200363	0.00687847989906122	265747.287	566	0.872	ns	0.3076923	0.2080796;0.4224253	1	ns
DNA	hAT-Tip100	FordPrefect	51	0.0147588234613203	259529	599	191.508	13.6461772725608	0.0554202502633437	265747.287	1	0.002	**	0.0851419	0.06404929;0.11042747	2.2e-16	***
DNA	hAT-Tip100	Zaphod3	194	0.0561414068920812	259529	1217	355.322	16.859078994552	0.102826169998495	265747.287	1	0.002	**	0.1594084	0.1392737;0.1812036	2.2e-16	***
DNA	hAT-Tip100	MER91B	424	0.122700806815683	259529	1442	423.663	17.4447054646603	0.12260328282536	265747.287	530	0.944	ns	0.2940361	0.2706129;0.3183012	0.9769	ns
DNA	hAT-Tip100	Arthur1A	269	0.0778455590410816	259529	1160	340.305	16.41674402811	0.0984804199608747	265747.287	1	0.002	**	0.2318966	0.2078830;0.2572775	2.839e-06	***
DNA	hAT-Tip100	MER96B	443	0.128199192026763	259529	2150	643.815	20.7868436244628	0.18631278287745	265747.287	1	0.002	**	0.2060465	0.1891271;0.2237710	2.2e-16	***
DNA	hAT-Tip100	ORSL	272	0.0787137251270416	259529	1214	369.959	16.7723173601512	0.107061952331894	265747.287	1	0.002	**	0.2240527	0.2008773;0.2485727	4.011e-10	***
DNA	hAT-Tip100	Zaphod5a	23	0.00665593999236014	259529	78	23.82	4.33478839049733	0.00689323872252254	265747.287	472	0.944	ns	0.2948718	0.1969617;0.4089238	0.9026	ns
DNA	hAT-Tip100	MER97d	13	0.00376205303916008	259529	137	41.741	6.04801599679579	0.0120793735313524	265747.287	1	0.002	**	0.09489051	0.05149819;0.15679905	6.818e-09	***
DNA	hAT-Tip100	hAT-N1a_Mam	142	0.0410931947354409	259529	461	134.099	9.74094888011866	0.0388067346537175	265747.287	811	0.382	ns	0.308026	0.2661463;0.3523895	0.4124	ns
DNA	hAT-Tip100	Zaphod4a	47	0.0136012686800403	259529	373	111.629	9.59934927515958	0.032304170669877	265747.287	1	0.002	**	0.1260054	0.09407233;0.16401755	3.692e-15	***
DNA	hAT-Tip100	MER91A	1028	0.297491578788966	259529	3627	1062.451	28.1522672115258	0.307461308731436	265747.287	127	0.254	ns	0.2834298	0.2688048;0.2984047	0.2148	ns
DNA	hAT-Tip100	ORSL-2a	86	0.0248874277975205	259529	367	118.761	9.35164864247649	0.0343680908448992	265747.287	2	0.004	**	0.2343324	0.1919295;0.2810800	0.0002208	***
DNA	hAT-Tip100	Arthur1B	312	0.0902892729398419	259529	2312	692.667	24.5348745884521	0.200449999421223	265747.287	1	0.002	**	0.1349481	0.1212739;0.1495543	2.2e-16	***
DNA	hAT-Tip100	tot	10212	2.9552373566079	259529	53611	14580.773	100.261577161218	4.21951087522717	265747.287	1	0.002	**	0.1904833	0.1871668;0.1938334	2.2e-16	***
DNA	hAT-Tip100	MER45A	834	0.241350171896885	259529	3468	1034.927	26.476379466794	0.299496174281448	265747.287	1	0.002	**	0.2404844	0.2263398;0.2550678	2.952e-14	***
DNA	hAT-Tip100	ORSL-2b	183	0.0529581312435611	259529	709	225.416	13.0307614798501	0.0652328421442545	265747.287	1	0.002	**	0.25811	0.2262569;0.2919906	0.0005978	***
DNA	hAT-Tip100	MER96	344	0.0995497111900821	259529	1274	377.934	17.233706642642	0.109369827177071	265747.287	27	0.054	ns	0.2700157	0.2457980;0.2952993	0.03706	*
DNA	hAT-Tip100	MER45C	186	0.0538262973295211	259529	1197	357.258	16.505813457018	0.103386426512635	265747.287	1	0.002	**	0.1553885	0.1353140;0.1771719	2.2e-16	***
DNA	hAT-Tip100	MamTip2	1234	0.357105650024887	259529	5239	1473.703	33.5284498291816	0.426472988459179	265747.287	1	0.002	**	0.2355411	0.2241051;0.2472725	6.933e-14	***
DNA	hAT-Tip100	MamTip1	195	0.0564307955874012	259529	756	224.118	13.0973897253467	0.0648572156177291	265747.287	14	0.028	*	0.2579365	0.2270837;0.2906906	0.02086	*
DNA	hAT-Tip100	hAT-4b_Ther	49	0.0141800460706803	259529	228	66.217	7.68433210890576	0.0191624512380048	265747.287	15	0.03	*	0.2149123	0.1634263;0.2739726	0.01291	*
DNA	hAT-Tip100	MamTip3	232	0.0671381773142414	259529	1155	348.378	16.1283985950633	0.100816654898193	265747.287	1	0.002	**	0.2008658	0.1781123;0.2251535	1.084e-14	***
DNA	hAT-Tip100	MARE4	89	0.0257555938834805	259529	308	85.886	8.030161112175	0.024854437486254	265747.287	681	0.642	ns	0.288961	0.2389626;0.3430719	0.7031	ns
DNA	hAT-Tip100	MER97b	13	0.00376205303916008	259529	173	52.605	6.96530620220608	0.0152232923173089	265747.287	1	0.002	**	0.07514451	0.04061649;0.12507152	2.707e-13	***
DNA	hAT-Tip100	Zaphod5b	18	0.00520899651576011	259529	74	22.389	4.16929994867988	0.00647912349951961	265747.287	180	0.36	ns	0.2432432	0.1509818;0.3569143	0.3119	ns
DNA	hAT-Tip100	MamRep4096	267	0.0772667816504416	259529	1259	392.007	17.171890543118	0.11344239428631	265747.287	1	0.002	**	0.2120731	0.1897894;0.2357096	3.979e-15	***
DNA	hAT-Tip100	MER91C	497	0.143826181574043	259529	1637	471.259	18.2541264412223	0.136377027167811	265747.287	917	0.17	ns	0.3036042	0.2813929;0.3265218	0.1639	ns
DNA	hAT-Tip100	Zaphod2	162	0.046880968641841	259529	844	251.436	14.5584288936633	0.072762735996481	265747.287	1	0.002	**	0.1919431	0.1658942;0.2201629	2.625e-12	***
DNA	hAT-Tip100	MER45R	108	0.0312539790945607	259529	616	186.356	12.6859054149161	0.053929319705055	265747.287	1	0.002	**	0.1753247	0.1461008;0.2076998	5.95e-13	***
DNA	hAT-Tip100	MER97c	24	0.00694532868768015	259529	215	67.266	7.58767532362955	0.0194660199793955	265747.287	1	0.002	**	0.1116279	0.0728451;0.1615295	5.135e-12	***
DNA	TcMar-Pogo	tot	4	0.00115755478128002	259529	37	10.116	2.77853635287792	0.00292745604185718	265747.287	13	0.026	*	0.1081081	0.03025197;0.25417594	0.0254	*
DNA	TcMar-Pogo	MER132	4	0.00115755478128002	259529	37	10.116	2.77853635287792	0.00292745604185718	265747.287	13	0.026	*	0.1081081	0.03025197;0.25417594	0.0254	*
DNA	TcMar-Tigger	Tigger18a	279	0.0807394459942817	259529	1259	396.051	18.4151436735236	0.114612682170184	265747.287	1	0.002	**	0.2216044	0.1989371;0.2455794	2.66e-13	***
DNA	TcMar-Tigger	Tigger17c	67	0.0193890425864404	259529	342	103.38	9.26247231539147	0.0299170033221822	265747.287	1	0.002	**	0.1959064	0.1551729;0.2419965	1.19e-05	***
DNA	TcMar-Tigger	X12_DNA	491	0.142089849402123	259529	1374	394.24	17.0340411693338	0.114088599242959	265747.287	1001	0.002	**	0.3573508	0.3319758;0.3833375	1.625e-08	***
DNA	TcMar-Tigger	MER6	161	0.046591579946521	259529	812	247.198	15.5469129573206	0.0715363067057148	265747.287	1	0.002	**	0.1982759	0.1713726;0.2273894	9.104e-12	***
DNA	TcMar-Tigger	Tigger17b	9	0.00260449825788005	259529	90	28.554	5.29576520713761	0.00826320480616745	265747.287	1	0.002	**	0.1	0.04675532;0.18135997	2.033e-06	***
DNA	TcMar-Tigger	Tigger12	305	0.0882635520726018	259529	876	256.268	14.2380088810514	0.0741610621722673	265747.287	1000	0.004	**	0.3481735	0.3166114;0.3807611	0.00036	***
DNA	TcMar-Tigger	MER44B	518	0.149903344175763	259529	2126	644.892	23.0293005687252	0.186624454502309	265747.287	1	0.002	**	0.24365	0.2255304;0.2624790	1.094e-09	***
DNA	TcMar-Tigger	MER47B	149	0.0431189156026809	259529	618	184.079	12.7586653903354	0.0532703816458114	265747.287	3	0.006	**	0.2411003	0.2078713;0.2768247	0.001781	**
DNA	TcMar-Tigger	X6b_DNA	318	0.0920256051117619	259529	959	270.31	14.1130818420032	0.0782246582319508	265747.287	1000	0.004	**	0.3315954	0.3018334;0.3623957	0.0007363	***
DNA	TcMar-Tigger	Tigger3a	1590	0.46012802555881	259529	5323	1617.197	35.7886716716341	0.467998529905428	265747.287	235	0.47	ns	0.2987037	0.2864275;0.3112010	0.421	ns
DNA	TcMar-Tigger	Tigger4b	890	0.257555938834805	259529	2520	753.345	24.3637757453267	0.21800952667585	265747.287	1001	0.002	**	0.3531746	0.3344948;0.3721962	4.657e-09	***
DNA	TcMar-Tigger	Tigger22N1	328	0.094919492064962	259529	1102	320.017	15.1899784873596	0.0926093021102224	265747.287	726	0.552	ns	0.2976407	0.2707622;0.3256042	0.5956	ns
DNA	TcMar-Tigger	UCON11	8	0.00231510956256005	259529	45	13.739	3.23749291278921	0.00397591128500156	265747.287	48	0.096	ns	0.1777778	0.08001796;0.32053424	0.07421	ns
DNA	TcMar-Tigger	MER47A	675	0.195337369341004	259529	2589	785.819	24.5154083026215	0.227407135167672	265747.287	1	0.002	**	0.2607184	0.2438924;0.2780872	1.661e-06	***
DNA	TcMar-Tigger	Tigger21a	61	0.0176527104145204	259529	169	54.064	6.77154027956402	0.0156455104237808	265747.287	877	0.25	ns	0.3609467	0.2886080;0.4382571	0.2495	ns
DNA	TcMar-Tigger	Tigger17	19	0.00549838521108011	259529	54	18.169	3.91404634090588	0.00525790320526919	265747.287	636	0.732	ns	0.3518519	0.2268119;0.4937621	0.8856	ns
DNA	TcMar-Tigger	X9b_DNA	176	0.0509324103763211	259529	601	165.109	11.0105563597555	0.0477806780955909	265747.287	839	0.326	ns	0.2928453	0.2567253;0.3310152	0.3151	ns
DNA	TcMar-Tigger	Tigger3c	574	0.166109111113683	259529	2327	697.987	23.7755358952665	0.201989547280325	265747.287	1	0.002	**	0.2466695	0.2292677;0.2647113	1.309e-08	***
DNA	TcMar-Tigger	Tigger19b	1298	0.375626526525368	259529	3538	994.139	27.5465150153243	0.287692588176735	265747.287	1001	0.002	**	0.3668739	0.3509673;0.3830009	2.2e-16	***
DNA	TcMar-Tigger	MER44C	293	0.0847908877287618	259529	1091	355.927	17.79135192174	0.103001250159164	265747.287	1	0.002	**	0.268561	0.2424566;0.2959198	4.033e-05	***
DNA	TcMar-Tigger	Tigger3b	1133	0.327877391797567	259529	6279	2016.102	43.2656157879385	0.583437127412055	265747.287	1	0.002	**	0.1804427	0.1710014;0.1901819	2.2e-16	***
DNA	TcMar-Tigger	UCON39	31	0.00897104955492019	259529	107	29.342	4.73682103034023	0.00849124309807962	265747.287	676	0.652	ns	0.2897196	0.2060753;0.3853663	0.7452	ns
DNA	TcMar-Tigger	Tigger12A	225	0.0651124564470014	259529	744	213.178	12.7153449027541	0.0616913032909282	265747.287	845	0.314	ns	0.3024194	0.2695821;0.3368319	0.351	ns
DNA	TcMar-Tigger	Tigger17a	584	0.169002998066884	259529	2389	759.643	25.5259696412522	0.219832096678975	265747.287	1	0.002	**	0.2444537	0.2273328;0.2622034	3.212e-15	***
DNA	TcMar-Tigger	Tigger1a_Mars	7	0.00202572086724004	259529	44	10.006	2.9554523678616	0.00289562328537198	265747.287	208	0.416	ns	0.1590909	0.06644346;0.30065321	0.3682	ns
DNA	TcMar-Tigger	MER44A	667	0.193022259778444	259529	2334	705.89	23.106705083586	0.204276586139439	265747.287	51	0.102	ns	0.2857755	0.2675109;0.3045792	0.08271	ns
DNA	TcMar-Tigger	Tigger1a_Art	40	0.0115755478128002	259529	302	87.111	7.99991735442796	0.025208938638021	265747.287	1	0.002	**	0.1324503	0.09633788;0.17596569	1.903e-10	***
DNA	TcMar-Tigger	Tigger4a	1627	0.47083540728565	259529	3497	1042.963	28.0699403731563	0.301821701837039	265747.287	1001	0.002	**	0.4652559	0.4486161;0.4819539	2.2e-16	***
DNA	TcMar-Tigger	Tigger6a	124	0.0358841982196808	259529	674	219.107	14.5994758705817	0.0634070888654806	265747.287	1	0.002	**	0.1839763	0.1554188;0.2153318	2.982e-16	***
DNA	TcMar-Tigger	Tigger10	509	0.147298845917883	259529	1450	423.453	18.3624881748627	0.122542511199342	265747.287	1001	0.002	**	0.3510345	0.3264454;0.3762286	1.187e-06	***
DNA	TcMar-Tigger	MER2	2586	0.748359166097535	259529	9067	2680.088	46.0054644445501	0.775587169662804	265747.287	21	0.042	*	0.2852101	0.2759315;0.2946269	0.03051	*
DNA	TcMar-Tigger	Tigger7	638	0.184629987614164	259529	2944	874.225	25.9249006840041	0.252990832166132	265747.287	1	0.002	**	0.216712	0.2019467;0.2320423	2.2e-16	***
DNA	TcMar-Tigger	Tigger8	287	0.0830545555568417	259529	938	283.77	15.2096822594831	0.0821198300709581	265747.287	621	0.762	ns	0.3059701	0.2765951;0.3365691	0.8311	ns
DNA	TcMar-Tigger	MER47C	210	0.0607716260172013	259529	762	205.323	12.601883925766	0.0594181550891896	265747.287	679	0.646	ns	0.2755906	0.2441297;0.3087990	0.7133	ns
DNA	TcMar-Tigger	Tigger11a	123	0.0355948095243607	259529	421	131.464	10.3959983061166	0.0380441954415493	265747.287	225	0.45	ns	0.2921615	0.2491280;0.3381446	0.4002	ns
DNA	TcMar-Tigger	Tigger2	562	0.162636446769843	259529	2729	926.528	30.0896095122652	0.268126729097455	265747.287	1	0.002	**	0.2059362	0.1909028;0.2216030	2.2e-16	***
DNA	TcMar-Tigger	X1_DNA	164	0.047459746032481	259529	676	212.392	13.0813400482312	0.0614638437764067	265747.287	1	0.002	**	0.2426036	0.2107328;0.2767396	4.741e-05	***
DNA	TcMar-Tigger	Tigger4	257	0.0743728946972416	259529	1445	465.732	21.2061282622707	0.134777575848777	265747.287	1	0.002	**	0.1778547	0.1584629;0.1985653	2.2e-16	***
DNA	TcMar-Tigger	Tigger3	227	0.0656912338376414	259529	1147	359.166	18.152739902449	0.103938580143305	265747.287	1	0.002	**	0.1979076	0.1752124;0.2221632	2.2e-16	***
DNA	TcMar-Tigger	X6a_DNA	315	0.0911574390258019	259529	979	288.969	14.6915581502059	0.0836243618979268	265747.287	964	0.076	ns	0.3217569	0.2925566;0.3520337	0.06856	ns
DNA	TcMar-Tigger	Tigger16a	607	0.175658938059244	259529	1789	512.931	19.9077009108424	0.148436432879186	265747.287	1001	0.002	**	0.3392957	0.3173548;0.3617649	1.292e-06	***
DNA	TcMar-Tigger	Tigger19a	1324	0.383150632603688	259529	3579	1042.074	29.1698029030263	0.3015644352869	265747.287	1001	0.002	**	0.3699357	0.3540907;0.3859935	2.2e-16	***
DNA	TcMar-Tigger	X11_DNA	87	0.0251768164928405	259529	268	76.725	7.7923099973689	0.0222033476484275	265747.287	908	0.188	ns	0.3246269	0.2689211;0.3842631	0.1764	ns
DNA	TcMar-Tigger	X10b_DNA	100	0.0289388695320006	259529	298	79.445	7.52951981660641	0.0229904848996979	265747.287	999	0.006	**	0.3355705	0.2821547;0.3922943	0.008668	**
DNA	TcMar-Tigger	Tigger5	132	0.0381993077822408	259529	537	158.503	11.6758861469833	0.0458689763743069	265747.287	12	0.024	*	0.2458101	0.2099459;0.2844982	0.01211	*
DNA	TcMar-Tigger	MamRep434	622	0.179999768489044	259529	2112	603.962	21.4041747024896	0.174779775202861	265747.287	800	0.404	ns	0.2945076	0.275127;0.314460	0.3861	ns
DNA	TcMar-Tigger	Tigger2b_Pri	455	0.131671856370603	259529	2104	641.6	22.5521750747151	0.185671786917316	265747.287	1	0.002	**	0.2162548	0.1988308;0.2344727	2.2e-16	***
DNA	TcMar-Tigger	MER6A	260	0.0752410607832016	259529	1009	315.912	16.5597850977144	0.0914213615159337	265747.287	1	0.002	**	0.2576809	0.2309386;0.2858448	0.0001233	***
DNA	TcMar-Tigger	Tigger20a	327	0.094630103369642	259529	1356	393.952	17.4004158131486	0.114005255298707	265747.287	1	0.002	**	0.2411504	0.2185937;0.2648345	5.299e-05	***
DNA	TcMar-Tigger	Tigger3d	171	0.049485466899721	259529	636	176.582	11.2907376533492	0.0511008345969973	265747.287	337	0.674	ns	0.2688679	0.2347644;0.3051331	0.658	ns
DNA	TcMar-Tigger	Tigger6b	39	0.0112861591174802	259529	174	50.932	6.46785970852871	0.0147391450300385	265747.287	40	0.08	ns	0.2241379	0.1645016;0.2934185	0.04587	*
DNA	TcMar-Tigger	UCON33	43	0.0124437138987603	259529	133	39.153	5.28748981545578	0.0113304355878642	265747.287	800	0.404	ns	0.3233083	0.2448367;0.4098491	0.4485	ns
DNA	TcMar-Tigger	MERX	88	0.0254662051881605	259529	436	123.71	10.0146989068166	0.0358002754980379	265747.287	1	0.002	**	0.2018349	0.1651456;0.2426260	0.0001016	***
DNA	TcMar-Tigger	MER6C	39	0.0112861591174802	259529	160	45.978	6.01861609838505	0.0133055134334232	265747.287	146	0.292	ns	0.24375	0.1794320;0.3178102	0.256	ns
DNA	TcMar-Tigger	Tigger9b	170	0.049196078204401	259529	754	230.766	13.5751069066703	0.0667810716642165	265747.287	1	0.002	**	0.2254642	0.1960950;0.2569983	9.017e-07	***
DNA	TcMar-Tigger	Tigger6	41	0.0118649365081202	259529	230	66.158	7.02626532408252	0.019145377304981	265747.287	1	0.002	**	0.1782609	0.1310645;0.2339598	0.0001869	***
DNA	TcMar-Tigger	Tigger2a	722	0.208938638021044	259529	3318	1009.392	28.1184456004059	0.292106633946452	265747.287	1	0.002	**	0.217601	0.2036644;0.2320370	2.2e-16	***
DNA	TcMar-Tigger	Tigger17d	81	0.0234404843209205	259529	331	98.51	8.89533737567199	0.0285076803759738	265747.287	33	0.066	ns	0.244713	0.1993549;0.2947047	0.03538	*
DNA	TcMar-Tigger	Tigger16b	540	0.156269895472803	259529	1329	374.033	17.0589835547116	0.108240921876628	265747.287	1001	0.002	**	0.4063205	0.3797707;0.4332856	2.2e-16	***
DNA	TcMar-Tigger	Tigger5b	513	0.148456400699163	259529	2766	764.148	24.169200364229	0.221135792751392	265747.287	1	0.002	**	0.1854664	0.1711396;0.2004619	2.2e-16	***
DNA	TcMar-Tigger	MER46C	948	0.274340483163366	259529	2812	835.435	25.5188751317135	0.241765444674669	265747.287	1001	0.002	**	0.3371266	0.3196534;0.3549394	4.569e-06	***
DNA	TcMar-Tigger	tot	27449	7.94343029783885	259529	125710	32194.752	155.849502930114	9.31679727743115	265747.287	1	0.002	**	0.2183518	0.2160706;0.2206460	2.2e-16	***
DNA	TcMar-Tigger	Tigger9a	231	0.0668487886189214	259529	1026	292.228	15.0875992673338	0.0845674796559747	265747.287	1	0.002	**	0.2251462	0.1999196;0.2519600	1.74e-05	***
DNA	TcMar-Tigger	MamRep137	791	0.228906457998125	259529	2459	752.299	24.3381582077392	0.217706826100545	265747.287	944	0.116	ns	0.3216755	0.3032308;0.3405458	0.09201	ns
DNA	TcMar-Tigger	Tigger15a	1724	0.49890611073169	259529	4828	1416.587	34.6509613159595	0.409944263737281	265747.287	1001	0.002	**	0.3570837	0.3435546;0.3707858	2.2e-16	***
DNA	TcMar-Tigger	MER8	617	0.178552825012444	259529	1941	564.588	20.9557008328855	0.163385384713332	265747.287	995	0.014	*	0.3178774	0.2971923;0.3391141	0.009342	**
DNA	TcMar-Tigger	Tigger13a	705	0.204019030200604	259529	3113	939.591	27.6343151602202	0.27190701362442	265747.287	1	0.002	**	0.2264696	0.2118686;0.2415864	2.2e-16	***
DNA	TcMar-Tigger	X26_DNA	309	0.0894211068538819	259529	957	276.65	14.8309627960378	0.0800593825602797	265747.287	993	0.018	*	0.322884	0.2933207;0.3535418	0.02247	*
DNA	TcMar-Tigger	Tigger23a	174	0.050353632985681	259529	583	166.381	11.653653789548	0.0481487805160379	265747.287	761	0.482	ns	0.2984563	0.2615568;0.3374123	0.4916	ns
DNA	TcMar-Tigger	MER2B	510	0.147588234613203	259529	1710	491.333	19.3256200570794	0.142186215837665	265747.287	834	0.336	ns	0.2982456	0.2766312;0.3205545	0.3228	ns
DNA	TcMar-Tigger	Tigger12c	298	0.0862378312053618	259529	859	249.367	13.8201775787545	0.0721639907858639	265747.287	1001	0.002	**	0.346915	0.3150737;0.3798109	0.0003495	***
DNA	TcMar-Tigger	MARE10	16	0.0046302191251201	259529	79	21.716	4.1893788196933	0.00628436490756925	265747.287	107	0.214	ns	0.2025316	0.1204271;0.3079571	0.1665	ns
DNA	TcMar-Tigger	MER127	44	0.0127331025940803	259529	211	59.683	6.84100214225299	0.0172715855027839	265747.287	10	0.02	*	0.2085308	0.1557969;0.2696490	0.01756	*
DNA	TcMar-Tigger	UCON55	150	0.0434083042980009	259529	404	108.863	8.92815450935651	0.0315037215386218	265747.287	1001	0.002	**	0.3712871	0.3240315;0.4204435	8.574e-06	***
DNA	TcMar-Tigger	Tigger14a	408	0.118070587690562	259529	1293	368.255	16.6599979150818	0.106568833995069	265747.287	991	0.022	*	0.3155452	0.2902708;0.3416611	0.01493	*
DNA	TcMar-Tigger	MER6B	220	0.0636655129704013	259529	676	195.038	12.7519083735403	0.0564417923578233	265747.287	981	0.042	*	0.3254438	0.2902119;0.3622081	0.03744	*
DNA	TcMar-Tigger	MER44D	126	0.0364629756103208	259529	638	196.776	12.9142015084403	0.0569447499102895	265747.287	1	0.002	**	0.1974922	0.1672757;0.2305379	3.156e-10	***
DNA	TcMar-Tigger	Tigger1	1868	0.540578082857771	259529	12059	4165.433	66.6679392596255	1.2054292213129	265747.287	1	0.002	**	0.1549051	0.1484897;0.1614874	2.2e-16	***
DNA	hAT?	MER121B	10	0.00289388695320006	259529	68	19.839	3.90824172145908	0.0057411823264536	265747.287	5	0.01	**	0.1470588	0.07284005;0.25386341	0.007322	**
DNA	hAT?	UCON69	8	0.00231510956256005	259529	28	8.142	2.42976125159237	0.00235620275729549	265747.287	567	0.87	ns	0.2857143	0.1322365;0.4866683	1	ns
DNA	hAT?	tot	480	0.138906573753603	259529	2048	605.968	21.1345604554636	0.175360288925673	265747.287	1	0.002	**	0.234375	0.2161752;0.2533382	5.378e-10	***
DNA	hAT?	MER121	182	0.0526687425482411	259529	927	276.903	14.8912504626153	0.0801325979001956	265747.287	1	0.002	**	0.1963323	0.1712196;0.2233905	1.604e-12	***
DNA	hAT?	MER99	48	0.0138906573753603	259529	295	92.41	8.91646810140672	0.0267424093345218	265747.287	1	0.002	**	0.1627119	0.1224739;0.2098784	5.331e-09	***
DNA	hAT?	UCON105	202	0.0584565164546412	259529	638	183.45	11.779824458126	0.0530883561564551	265747.287	948	0.108	ns	0.3166144	0.2806566;0.3542796	0.1057	ns
DNA	hAT?	UCON89	17	0.0049196078204401	259529	48	13.532	3.29299556935928	0.00391600782507032	265747.287	874	0.256	ns	0.3541667	0.2216059;0.5054317	0.2644	ns
DNA	hAT?	UCON80	14	0.00405144173448008	259529	44	13.137	3.07761315026802	0.00380169929041892	265747.287	674	0.656	ns	0.3181818	0.1860988;0.4757814	0.7445	ns
DNA	TcMar-Tc2	Kanga1a	184	0.0532475199388811	259529	843	264.102	14.792309096568	0.0764281332114042	265747.287	1	0.002	**	0.2182681	0.1908154;0.2477059	9.785e-10	***
DNA	TcMar-Tc2	Kanga11a	220	0.0636655129704013	259529	883	263.993	15.200197268358	0.0763965898436143	265747.287	2	0.004	**	0.2491506	0.2209323;0.2790535	0.001065	**
DNA	TcMar-Tc2	MER104	800	0.231510956256005	259529	2206	647.741	22.0592050520305	0.187448922895276	265747.287	1001	0.002	**	0.3626473	0.3425521;0.3831081	2.969e-12	***
DNA	TcMar-Tc2	Kanga1c	256	0.0740835060019215	259529	826	243.665	13.3673280972848	0.0705138964451493	265747.287	836	0.332	ns	0.3099274	0.2785097;0.3427083	0.3599	ns
DNA	TcMar-Tc2	tot	2061	0.596430101054532	259529	8147	2425.709	43.8158207174663	0.701972762735996	265747.287	1	0.002	**	0.2529766	0.2435652;0.2625649	2.2e-16	***
DNA	TcMar-Tc2	Kanga1d	150	0.0434083042980009	259529	664	200.991	12.170992237778	0.0581645232610633	265747.287	1	0.002	**	0.2259036	0.1946205;0.2596449	1.075e-05	***
DNA	TcMar-Tc2	Kanga2_a	347	0.100417877276042	259529	1534	473.221	19.8729235919653	0.136944807788029	265747.287	1	0.002	**	0.226206	0.2054838;0.2479816	8.497e-13	***
DNA	TcMar-Tc2	Kanga1	179	0.0518005764622811	259529	812	241.344	13.5669350159027	0.0698422252833115	265747.287	1	0.002	**	0.2204433	0.1923718;0.2505606	1.016e-06	***
DNA	TcMar-Tc2	Kanga1b	79	0.0228617069302805	259529	379	119.71	9.78507269506198	0.0346427207167579	265747.287	1	0.002	**	0.2084433	0.1686453;0.2528635	4.053e-06	***
DNA	TcMar?	tot	8	0.00231510956256005	259529	168	46.057	6.32010242754772	0.0133283751403535	265747.287	1	0.002	**	0.04761905	0.02077982;0.09167017	5.13e-14	***
DNA	TcMar?	X22_DNA	1	0.000289388695320006	259529	24	7.22	2.2575864760174	0.00208938638021044	265747.287	2	0.004	**	0.04166667	0.001054352;0.211201683	0.003124	**
DNA	TcMar?	Eulor8	7	0.00202572086724004	259529	144	38.839	5.80316773458737	0.0112395675375337	265747.287	1	0.002	**	0.04861111	0.01976480;0.09759155	1.041e-11	***
SINE	tot	tot	192895	55.8216323837526	259529	1806997	184218.595	212.033372670733	53.3107788607346	265747.287	1001	0.002	**	0.1067489	0.1062991;0.1072001	2.2e-16	***
SINE	Alu	AluYc	1995	0.577330447163412	259529	6703	2013.5	38.526903876672	0.582684138026832	265747.287	333	0.666	ns	0.2976279	0.2866978;0.3087343	0.6315	ns
SINE	Alu	AluYd8	56	0.0162057669379203	259529	224	67.357	7.54629031362412	0.0194923543506696	265747.287	73	0.146	ns	0.25	0.1947151;0.3120306	0.1087	ns
SINE	Alu	AluY	26868	7.77529546585792	259529	98084	26808.458	136.990111053778	7.75806468416118	265747.287	696	0.612	ns	0.2739285	0.2711391;0.2767312	0.6699	ns
SINE	Alu	AluYh3	201	0.0581671277593212	259529	649	204.74	13.0787405147993	0.059249441479818	265747.287	420	0.84	ns	0.3097072	0.2742985;0.3468576	0.7677	ns
SINE	Alu	AluYk11	61	0.0176527104145204	259529	171	51.954	6.39333705968633	0.0150349002766556	265747.287	938	0.128	ns	0.3567251	0.2850647;0.4334478	0.135	ns
SINE	Alu	AluYe5	429	0.124147750292283	259529	1297	405.95	18.2289823028	0.117477340865156	265747.287	904	0.196	ns	0.3307633	0.3051805;0.3571155	0.1685	ns
SINE	Alu	AluSx	36602	10.5922050261029	259529	124945	32936.984	151.7297256758	9.53159082753591	265747.287	1001	0.002	**	0.2929449	0.2904222;0.2954772	2.2e-16	***
SINE	Alu	Alu	2593	0.750384886964776	259529	7748	2221.677	38.7050222807034	0.642928208452465	265747.287	1001	0.002	**	0.334667	0.3241593;0.3452993	2.2e-16	***
SINE	Alu	AluSx3	13177	3.81327483823172	259529	38631	11374.012	92.0593437885518	3.29151049323409	265747.287	1001	0.002	**	0.3410991	0.3363708;0.3458514	2.2e-16	***
SINE	Alu	AluSc	11981	3.46716595862899	259529	37679	11148.246	90.5455574944568	3.22617636504648	265747.287	1001	0.002	**	0.3179755	0.3132743;0.3227048	2.2e-16	***
SINE	Alu	AluSg	14759	4.27108775422797	259529	42580	12672.431	98.4073129306874	3.6672582736228	265747.287	1001	0.002	**	0.3466181	0.3420968;0.3511604	2.2e-16	***
SINE	Alu	AluYh3a3	59	0.0170739330238804	259529	158	51.476	6.41970689647405	0.0148965724802926	265747.287	902	0.2	ns	0.3734177	0.2978633;0.4538163	0.2037	ns
SINE	Alu	AluYg6	235	0.0680063434002014	259529	811	244.97	14.1085133926346	0.0708915486925419	265747.287	247	0.494	ns	0.2897657	0.2587389;0.3223293	0.4675	ns
SINE	Alu	AluSx1	32433	9.38574355531376	259529	106483	28958.196	143.089028419561	8.38017455926102	265747.287	1001	0.002	**	0.3045838	0.3018202;0.3073581	2.2e-16	***
SINE	Alu	AluYj4	927	0.268263320561646	259529	2787	864.204	26.4420416300551	0.25009086805033	265747.287	992	0.02	*	0.3326157	0.3151277;0.3504559	0.01047	*
SINE	Alu	FLAM_A	6016	1.74096239104516	259529	14934	4346.86	58.360949276039	1.25793214413872	265747.287	1001	0.002	**	0.4028392	0.3949589;0.4107573	2.2e-16	***
SINE	Alu	AluYk3	1838	0.531896421998171	259529	6065	1888.022	39.0849222481911	0.546372223315468	265747.287	100	0.2	ns	0.3030503	0.2914986;0.3147917	0.1698	ns
SINE	Alu	AluSc5	1461	0.422796883862529	259529	4143	1298.092	31.9188400219737	0.375653150285337	265747.287	1001	0.002	**	0.352643	0.3380816;0.3674125	6.818e-08	***
SINE	Alu	AluYa8	107	0.0309645903992406	259529	390	113.624	8.89166383112214	0.0328815011170404	265747.287	259	0.518	ns	0.274359	0.2306532;0.3215274	0.5037	ns
SINE	Alu	AluYi6	123	0.0355948095243607	259529	454	139.414	10.2799942744285	0.0403448355693433	265747.287	59	0.118	ns	0.2709251	0.2305492;0.3143149	0.1034	ns
SINE	Alu	AluYk2	2204	0.637812684485293	259529	6622	2070.177	41.4310052883007	0.599085821111484	265747.287	1001	0.002	**	0.33283	0.3214805;0.3443269	0.0004215	***
SINE	Alu	AluSq2	16691	4.83018671358622	259529	51711	15089.977	104.003765577282	4.3668687564389	265747.287	1001	0.002	**	0.3227747	0.3187453;0.3268239	2.2e-16	***
SINE	Alu	AluJo	16556	4.79111923971802	259529	45868	13267.911	96.1765512378563	3.83958345391196	265747.287	1001	0.002	**	0.3609488	0.3565516;0.3653637	2.2e-16	***
SINE	Alu	AluYb8	729	0.210964358888284	259529	2645	795.163	25.7365654624271	0.230111183136742	265747.287	8	0.016	*	0.2756144	0.2586530;0.2930737	0.005118	**
SINE	Alu	AluSp	21095	6.10465452777553	259529	64572	18549.157	115.392433741406	5.36791634351596	265747.287	1001	0.002	**	0.3266896	0.3230723;0.3303225	2.2e-16	***
SINE	Alu	AluYh9	39	0.0112861591174802	259529	168	43.786	5.55076706546175	0.0126711734132818	265747.287	221	0.442	ns	0.2321429	0.1705841;0.3034002	0.43	ns
SINE	Alu	AluYk4	344	0.0995497111900821	259529	1095	344.879	16.636259318853	0.0998040838532684	265747.287	500	1	ns	0.3141553	0.2867356;0.3425774	0.9741	ns
SINE	Alu	AluYe6	74	0.0214147634536804	259529	193	63.592	7.23227777687236	0.0184028059127898	265747.287	930	0.144	ns	0.3834197	0.3145066;0.4559730	0.1253	ns
SINE	Alu	AluYc3	208	0.0601928486265612	259529	557	178.604	11.6791089379963	0.0516859785389344	265747.287	997	0.01	**	0.3734291	0.3331245;0.4150840	0.00843	**
SINE	Alu	AluYk12	24	0.00694532868768015	259529	100	30.917	5.17057500147188	0.00894703029320863	265747.287	116	0.232	ns	0.24	0.1602246;0.3357355	0.1591	ns
SINE	Alu	AluSq	4639	1.34247415758951	259529	12256	3830.883	54.4657858919968	1.10861423329359	265747.287	1001	0.002	**	0.3785085	0.3699106;0.3871641	2.2e-16	***
SINE	Alu	AluYf1	656	0.189838984129924	259529	1999	637.66	23.2494933049935	0.184531595457755	265747.287	786	0.432	ns	0.3281641	0.3075950;0.3492384	0.3877	ns
SINE	Alu	AluSg4	4415	1.27765108983783	259529	11821	3671.633	51.5874362085826	1.06252908356388	265747.287	1001	0.002	**	0.3734879	0.3647575;0.3822806	2.2e-16	***
SINE	Alu	tot	147513	42.68859461274	259529	1196725	153776.951	226.088824924532	44.5013112201785	265747.287	1	0.002	**	0.1232639	0.1226754;0.1238542	2.2e-16	***
SINE	Alu	AluSz	35632	10.3114979916425	259529	118033	31540.087	144.787267339997	9.12734462720948	265747.287	1001	0.002	**	0.3018817	0.2992634;0.3045097	2.2e-16	***
SINE	Alu	AluYi6_4d	15	0.00434083042980009	259529	46	14.696	3.59116700815772	0.00425285626642281	265747.287	599	0.806	ns	0.326087	0.1953254;0.4801720	1	ns
SINE	Alu	AluYb9	79	0.0228617069302805	259529	378	117.257	9.91207345615438	0.0339328502471379	265747.287	1	0.002	**	0.2089947	0.1691018;0.2535133	1.33e-05	***
SINE	Alu	AluSq10	625	0.180867934575004	259529	1528	477.628	19.8333804223833	0.138220143768304	265747.287	1001	0.002	**	0.4090314	0.3842474;0.4341657	1.897e-15	***
SINE	Alu	AluYm1	1392	0.402829063885448	259529	4667	1449.079	34.7522442077843	0.419347081225619	265747.287	66	0.132	ns	0.2982644	0.2851613;0.3116204	0.07135	ns
SINE	Alu	AluYh7	131	0.0379099190869208	259529	462	138.299	10.1113717585122	0.0400221671740615	265747.287	256	0.512	ns	0.2835498	0.2428675;0.3270286	0.4773	ns
SINE	Alu	AluSg7	2167	0.627105302758453	259529	5829	1834.281	36.3565102125443	0.530820185440276	265747.287	1001	0.002	**	0.3717619	0.3593365;0.3843158	2.2e-16	***
SINE	Alu	AluSq4	663	0.191864704997164	259529	1638	517.984	21.1792895609439	0.149898713956638	265747.287	1001	0.002	**	0.4047619	0.3808750;0.4289908	4.634e-14	***
SINE	Alu	FAM	1795	0.519452708099411	259529	4262	1281.674	31.5163291486017	0.370901966685573	265747.287	1001	0.002	**	0.4211638	0.4062815;0.4361542	2.2e-16	***
SINE	Alu	FLAM_C	9678	2.80070379330702	259529	24406	7072.207	67.0772652283209	2.04661675676301	265747.287	1001	0.002	**	0.3965418	0.3903968;0.4027115	2.2e-16	***
SINE	Alu	FRAM	7424	2.14842167405572	259529	20221	5898.36	64.3693079643382	1.70691870492771	265747.287	1001	0.002	**	0.3671431	0.3604940;0.3738303	2.2e-16	***
SINE	Alu	AluSc8	7004	2.02687842202132	259529	20437	6247.677	67.4700443002513	1.80800709581081	265747.287	1001	0.002	**	0.3427117	0.3362030;0.3492652	2.2e-16	***
SINE	Alu	AluJr	34740	10.053363275417	259529	114124	30142.856	140.546186339205	8.72300177105882	265747.287	1001	0.002	**	0.3044057	0.3017366;0.3070848	2.2e-16	***
SINE	Alu	AluSx4	4327	1.25218488464967	259529	11827	3677.698	53.4248726064275	1.064284226001	265747.287	1001	0.002	**	0.3658578	0.3571686;0.3746130	2.2e-16	***
SINE	Alu	AluSz6	14905	4.31333850374469	259529	40962	12175.28	95.5022422683273	3.52338839435576	265747.287	1001	0.002	**	0.3638738	0.3592123;0.3685547	2.2e-16	***
SINE	Alu	AluJb	36225	10.4831054879672	259529	117273	30923.332	149.080531192979	8.94886270242739	265747.287	1001	0.002	**	0.3088946	0.3062507;0.3115480	2.2e-16	***
SINE	Alu	AluJr4	4811	1.39224901318455	259529	12307	3757.839	51.3134109677494	1.08747612543264	265747.287	1001	0.002	**	0.3909157	0.3822809;0.3996022	2.2e-16	***
SINE	Alu	AluYa5	930	0.269131486647606	259529	3782	1145.889	32.1854405217884	0.331607322691546	265747.287	1	0.002	**	0.2459016	0.2322459;0.2599511	7.374e-15	***
SINE	5S-Deu-L2	tot	823	0.238166896248365	259529	2614	750.135	22.906887621423	0.217080588963873	265747.287	1001	0.002	**	0.3148432	0.2970626;0.3330393	0.001844	**
SINE	5S-Deu-L2	AmnSINE1	823	0.238166896248365	259529	2614	750.135	22.906887621423	0.217080588963873	265747.287	1001	0.002	**	0.3148432	0.2970626;0.3330393	0.001844	**
SINE	MIR	tot	106119	30.7096389586637	259529	598863	98916.157	204.007660337735	28.6252176202989	265747.287	1001	0.002	**	0.1772008	0.1762344;0.1781703	2.2e-16	***
SINE	MIR	MIR1_Amn	4397	1.27244209332207	259529	11716	3506.309	48.6148631996833	1.0146861868988	265747.287	1001	0.002	**	0.3752987	0.3665203;0.3841392	2.2e-16	***
SINE	MIR	MIR3	26514	7.67285186771464	259529	87870	22671.909	122.141185470701	6.5609941659239	265747.287	1001	0.002	**	0.3017412	0.2987071;0.3047884	2.2e-16	***
SINE	MIR	MIRb	53222	15.4018451423214	259529	223887	50113.356	163.468085812121	14.502238710947	265747.287	1001	0.002	**	0.2377181	0.235956;0.239487	2.2e-16	***
SINE	MIR	MIR	41938	12.1363831043304	259529	174396	41031.169	157.018888578318	11.8739564643647	265747.287	1001	0.002	**	0.2404757	0.2384714;0.2424887	3.285e-07	***
SINE	MIR	MIRc	28129	8.14021461065645	259529	100994	25764.468	125.028280988931	7.45594578013405	265747.287	1001	0.002	**	0.2785215	0.2757583;0.2812974	2.2e-16	***
SINE	tRNA-RTE	tot	1799	0.520610262880691	259529	5836	1615.814	34.6536329737342	0.4675983053398	265747.287	1001	0.002	**	0.3082591	0.2964243;0.3202858	1.174e-07	***
SINE	tRNA-RTE	MamSINE1	1799	0.520610262880691	259529	5836	1615.814	34.6536329737342	0.4675983053398	265747.287	1001	0.002	**	0.3082591	0.2964243;0.3202858	1.174e-07	***
SINE	tRNA	tot	654	0.189260206739284	259529	2292	648.555	21.7241550794021	0.187684485293267	265747.287	618	0.768	ns	0.2853403	0.2669189;0.3043120	0.7987	ns
SINE	tRNA	LFSINE_Vert	654	0.189260206739284	259529	2292	648.555	21.7241550794021	0.187684485293267	265747.287	618	0.768	ns	0.2853403	0.2669189;0.3043120	0.7987	ns
SINE	tRNA-Deu	tot	210	0.0607716260172013	259529	667	187.461	11.9753032064698	0.0542490942133836	265747.287	966	0.072	ns	0.3148426	0.2797313;0.3516020	0.05796	ns
SINE	tRNA-Deu	AmnSINE2	210	0.0607716260172013	259529	667	187.461	11.9753032064698	0.0542490942133836	265747.287	966	0.072	ns	0.3148426	0.2797313;0.3516020	0.05796	ns
RNA	tot	tot	202	0.0584565164546412	259529	730	211.597	13.1223773679843	0.0612337797636273	265747.287	254	0.508	ns	0.2767123	0.2445316;0.3107091	0.4628	ns
RNA	RNA	tot	202	0.0584565164546412	259529	730	211.597	13.1223773679843	0.0612337797636273	265747.287	254	0.508	ns	0.2767123	0.2445316;0.3107091	0.4628	ns
RNA	RNA	7SK	202	0.0584565164546412	259529	730	211.597	13.1223773679843	0.0612337797636273	265747.287	254	0.508	ns	0.2767123	0.2445316;0.3107091	0.4628	ns
srpRNA	tot	tot	523	0.151350287652363	259529	1383	432.879	18.5366114747266	0.125270289041429	265747.287	1001	0.002	**	0.3781634	0.3525264;0.4043193	2.749e-07	***
srpRNA	srpRNA	tot	523	0.151350287652363	259529	1383	432.879	18.5366114747266	0.125270289041429	265747.287	1001	0.002	**	0.3781634	0.3525264;0.4043193	2.749e-07	***
srpRNA	srpRNA	7SLRNA	523	0.151350287652363	259529	1383	432.879	18.5366114747266	0.125270289041429	265747.287	1001	0.002	**	0.3781634	0.3525264;0.4043193	2.749e-07	***
Satellite	tot	tot	544	0.157427450254083	259529	6330	2717.754	91.1547182907537	0.786487284260728	265747.287	1	0.002	**	0.08593997	0.07914844;0.09311576	2.2e-16	***
Satellite	acro	tot	0	0	259529	61	15.719	4.06947166098986	0.00454890090173517	265747.287	1	0.002	**	0	0.00000000;0.05868122	2.24e-08	***
Satellite	acro	ACRO1	0	0	259529	61	15.719	4.06947166098986	0.00454890090173517	265747.287	1	0.002	**	0	0.00000000;0.05868122	2.24e-08	***
Satellite	telo	tot	56	0.0162057669379203	259529	367	130.2	12.0063379992466	0.0376784081306648	265747.287	1	0.002	**	0.1525886	0.1173682;0.1935289	2.2e-16	***
Satellite	telo	REP522	18	0.00520899651576011	259529	243	91.994	10.0408556798105	0.0266220236372686	265747.287	1	0.002	**	0.07407407	0.04448965;0.11454389	2.2e-16	***
Satellite	telo	TAR1	39	0.0112861591174802	259529	124	38.282	6.17451217511154	0.0110783780342405	265747.287	577	0.85	ns	0.3145161	0.2341271;0.4040052	0.9226	ns
Satellite	centr	tot	146	0.0422507495167209	259529	1815	1431.014	79.7873287046372	0.414119274444663	265747.287	1	0.002	**	0.08044077	0.06833893;0.09391822	2.2e-16	***
Satellite	centr	GSATX	6	0.00173633217192004	259529	56	16.051	5.56878895366043	0.00464497794858142	265747.287	32	0.064	ns	0.1071429	0.04034795;0.21875647	0.001758	**
Satellite	centr	HSAT4	4	0.00115755478128002	259529	100	53.671	10.2487948948546	0.01553178066652	265747.287	1	0.002	**	0.04	0.01100449;0.09925716	2.2e-16	***
Satellite	centr	SST1	50	0.0144694347660003	259529	609	126.955	11.9439370658352	0.0367393418143514	265747.287	1	0.002	**	0.08210181	0.0615496;0.1068100	2.2e-16	***
Satellite	centr	GSAT	52	0.0150482121566403	259529	39	35.188	12.7666614133705	0.0101830094109204	265747.287	906	0.192	ns	na	na	na	na
Satellite	centr	ALR_Alpha	31	0.00897104955492019	259529	844	1137.904	76.1892879057916	0.329296553959416	265747.287	1	0.002	**	na	na	na	na
Satellite	centr	GSATII	5	0.00144694347660003	259529	167	64.241	9.66573046103324	0.0185906191760525	265747.287	1	0.002	**	0.02994012	0.009791519;0.068484367	2.2e-16	***
Satellite	Satellite	CER	1	0.000289388695320006	259529	72	69.212	23.9810789613009	0.0200291703804883	265747.287	1	0.002	**	0.01388889	0.0003515744;0.0749713109	2.2e-16	***
Satellite	Satellite	LSAU	8	0.00231510956256005	259529	129	11.44	3.11128270655048	0.00331060667446087	265747.287	169	0.338	ns	0.0620155	0.02715151;0.11853932	0.3528	ns
Satellite	Satellite	HSAT5	2	0.000578777390640012	259529	260	76.269	7.4749256527081	0.0220713864033615	265747.287	1	0.002	**	0.007692308	0.0009329355;0.0275094648	2.2e-16	***
Satellite	Satellite	SATR1	40	0.0115755478128002	259529	670	275.937	19.3988490984993	0.0798530484205165	265747.287	1	0.002	**	0.05970149	0.04299047;0.08041227	2.2e-16	***
Satellite	Satellite	(CATTC)n	0	0	259529	2	3.61660777385159	3.40634594840609	0.0010466054051591	265747.287	1	0.002	**	na	na	na	na
Satellite	Satellite	HSATI	6	0.00173633217192004	259529	45	19.378	4.00838910077144	0.00560777413791108	265747.287	1	0.002	**	0.1333333	0.05054238;0.26792495	2.826e-05	***
Satellite	Satellite	(GAATG)n	0	0	259529	18	16.975	8.6736155440858	0.0049123731030571	265747.287	1	0.002	**	0	0.000000;0.185302	2.2e-16	***
Satellite	Satellite	tot	343	0.0992603224947621	259529	4087	1161.272	42.2903829787872	0.336058988991654	265747.287	1	0.002	**	0.08392464	0.07560127;0.09284827	2.2e-16	***
Satellite	Satellite	D20S16	11	0.00318327564852007	259529	269	82.689	8.12011177356662	0.023929261827316	265747.287	1	0.002	**	0.04089219	0.02058716;0.07198814	2.2e-16	***
Satellite	Satellite	SAR	0	0	259529	1	2.14420062695925	1.37516925334503	0.000620507421940076	265747.287	1	0.002	**	na	na	na	na
Satellite	Satellite	HSAT6	0	0	259529	17	5.77977977977978	2.15704827625245	0.00167260292970742	265747.287	1	0.002	**	0	0.0000000;0.1950643	0.001282	**
Satellite	Satellite	BSR_Beta	36	0.0104179930315202	259529	1870	304.46	19.257290651679	0.088107282177129	265747.287	1	0.002	**	0.01925134	0.01351892;0.02655313	2.2e-16	***
Satellite	Satellite	SATR2	25	0.00723471738300015	259529	418	161.998	14.8854147262201	0.0468803898644503	265747.287	1	0.002	**	0.05980861	0.03907524;0.08702593	2.2e-16	***
Satellite	Satellite	MSR1	223	0.0645336790563613	259529	316	147.079	10.6025078246692	0.0425629999189712	265747.287	1001	0.002	**	0.7056962	0.6521001;0.7553878	2.2e-16	***
LTR	ERVL	LTR108b_Mam	4	0.00115755478128002	259529	53	14.857	3.77290150756492	0.00429944784636933	265747.287	1	0.002	**	0.0754717	0.02094603;0.18210784	0.000347	***
LTR	ERVL	LTR16D2	43	0.0124437138987603	259529	282	85.689	8.3688898497541	0.024797427913276	265747.287	1	0.002	**	0.1524823	0.1126023;0.1998463	5.716e-09	***
LTR	ERVL	MER21B	686	0.198520644989524	259529	2786	904.294	27.6841466542853	0.26169246084571	265747.287	1	0.002	**	0.2462312	0.2303276;0.2626695	2.2e-16	***
LTR	ERVL	LTR16B2	225	0.0651124564470014	259529	1617	456.551	19.7643119543036	0.132120698237044	265747.287	1	0.002	**	0.1391466	0.1226349;0.1569800	2.2e-16	***
LTR	ERVL	MLT2A1	301	0.0871059972913218	259529	3738	1047.282	29.97720982862	0.303071571612127	265747.287	1	0.002	**	0.08052434	0.07199821;0.08971292	2.2e-16	***
LTR	ERVL	LTR86A2	70	0.0202572086724004	259529	308	90.313	8.64151067271845	0.0261355612404357	265747.287	11	0.022	*	0.2272727	0.1816708;0.2782061	0.01025	*
LTR	ERVL	LTR86C	46	0.0133118799847203	259529	285	82.47	8.66857798282073	0.0238658857030409	265747.287	1	0.002	**	0.1614035	0.1206560;0.2093564	5.836e-07	***
LTR	ERVL	LTR80A	32	0.00926043825024019	259529	393	117.006	10.1039622947661	0.0338602136846126	265747.287	1	0.002	**	0.08142494	0.05635974;0.11300439	2.2e-16	***
LTR	ERVL	LTR108d_Mam	2	0.000578777390640012	259529	66	20.132	4.11600747296667	0.00582597321418236	265747.287	1	0.002	**	0.03030303	0.003691139;0.105216649	2.346e-08	***
LTR	ERVL	MER54B	57	0.0164951556332403	259529	438	141.854	11.786161274885	0.0410509439859241	265747.287	1	0.002	**	0.130137	0.1000751;0.1652997	2.2e-16	***
LTR	ERVL	LTR41C	143	0.0413825834307609	259529	759	234.502	13.6463261802662	0.0678622278299321	265747.287	1	0.002	**	0.1884058	0.1611824;0.2180746	7.737e-14	***
LTR	ERVL	LTR16D	160	0.046302191251201	259529	1115	323.236	16.528505543318	0.0935408443204575	265747.287	1	0.002	**	0.1434978	0.1234333;0.1654634	2.2e-16	***
LTR	ERVL	LTR86B1	72	0.0208359860630404	259529	295	84.503	8.18736978669121	0.0244542129206265	265747.287	72	0.144	ns	0.2440678	0.1961474;0.2972100	0.122	ns
LTR	ERVL	MER54A	117	0.0338584773524407	259529	682	214.019	13.7515724462603	0.0619346791836924	265747.287	1	0.002	**	0.1715543	0.1439984;0.2019861	2.2e-16	***
LTR	ERVL	LTR16E1	325	0.094051325979002	259529	2475	752.928	24.2321276823149	0.217888851589901	265747.287	1	0.002	**	0.1313131	0.1182472;0.1452580	2.2e-16	***
LTR	ERVL	LTR86A1	121	0.0350160321337207	259529	531	159.048	11.5343286209791	0.0460266932132563	265747.287	3	0.006	**	0.2278719	0.1928514;0.2659530	0.0002572	***
LTR	ERVL	LTR40c	154	0.0445658590792809	259529	603	180.681	12.3287971123804	0.052287038859114	265747.287	14	0.028	*	0.2553897	0.2210242;0.2921708	0.0184	*
LTR	ERVL	LTR82A	172	0.049774855595041	259529	1041	310.2	16.3138021362324	0.0897683732882659	265747.287	1	0.002	**	0.1652257	0.1431566;0.1892057	2.2e-16	***
LTR	ERVL	LTR86B2	40	0.0115755478128002	259529	273	79.771	7.82839976258512	0.0230848256143722	265747.287	1	0.002	**	0.1465201	0.1067843;0.1941311	2.387e-08	***
LTR	ERVL	LTR105_Mam	102	0.0295176469226406	259529	667	189.339	12.8297576626249	0.0547925661831946	265747.287	1	0.002	**	0.1529235	0.1264448;0.1825155	2.222e-15	***
LTR	ERVL	LTR33A	336	0.097234601627522	259529	2044	614.361	22.5746382760232	0.177789128245494	265747.287	1	0.002	**	0.1643836	0.1485618;0.1811741	2.2e-16	***
LTR	ERVL	LTR69	13	0.00376205303916008	259529	141	42.399	6.36241143586921	0.0122697912928729	265747.287	1	0.002	**	0.09219858	0.0500094;0.1525016	3.388e-09	***
LTR	ERVL	MLT2D	562	0.162636446769843	259529	4453	1279.084	31.2823517263253	0.370152449964695	265747.287	1	0.002	**	0.1262071	0.1165886;0.1363186	2.2e-16	***
LTR	ERVL	LTR108c_Mam	1	0.000289388695320006	259529	43	12.523	3.38865075715305	0.00362401463149244	265747.287	1	0.002	**	0.02325581	0.0005886129;0.1228904827	1.174e-05	***
LTR	ERVL	MER74B	204	0.0590352938452812	259529	931	295.526	16.0759995571585	0.0855218835731401	265747.287	1	0.002	**	0.2191192	0.1929339;0.2470945	3.054e-11	***
LTR	ERVL	MLT2B3	348	0.100707265971362	259529	3276	986.409	29.0181283126733	0.285455613561912	265747.287	1	0.002	**	0.1062271	0.09587813;0.11728481	2.2e-16	***
LTR	ERVL	LTR40A1	59	0.0170739330238804	259529	563	161.758	11.2541588798138	0.0468109365775735	265747.287	1	0.002	**	0.1047957	0.08073666;0.13309241	2.2e-16	***
LTR	ERVL	MLT2C2	165	0.047749134727801	259529	1336	377.803	17.2239035602807	0.109331917257984	265747.287	1	0.002	**	0.123503	0.1063293;0.1423515	2.2e-16	***
LTR	ERVL	MER70C	36	0.0104179930315202	259529	275	82.874	8.41206793166144	0.0239827987359502	265747.287	1	0.002	**	0.1309091	0.09339879;0.17660146	4.198e-11	***
LTR	ERVL	MER74A	275	0.0795818912130017	259529	1568	504.17	20.4226880254825	0.145901098519487	265747.287	1	0.002	**	0.1753827	0.1568619;0.1951273	2.2e-16	***
LTR	ERVL	MER77B	227	0.0656912338376414	259529	1256	410.862	19.0191136145374	0.118898818136568	265747.287	1	0.002	**	0.1807325	0.1598206;0.2031503	2.2e-16	***
LTR	ERVL	MER68	536	0.155112340691523	259529	1492	473.701	20.3388610366527	0.137083714361782	265747.287	1001	0.002	**	0.3592493	0.3348666;0.3841875	0.0006206	***
LTR	ERVL	LTR42	85	0.0245980391022005	259529	309	96.279	9.09196473941814	0.0278620541967149	265747.287	121	0.242	ns	0.2750809	0.2260414;0.3284915	0.1767	ns
LTR	ERVL	LTR84a	108	0.0312539790945607	259529	671	195.493	12.9511266954919	0.0565734642141939	265747.287	1	0.002	**	0.1609538	0.1339440;0.1909843	4.553e-15	***
LTR	ERVL	MLT2C1	369	0.106784428573082	259529	2635	751.442	24.1605954059574	0.217458819988656	265747.287	1	0.002	**	0.140038	0.1270035;0.1538777	2.2e-16	***
LTR	ERVL	LTR40b	199	0.0575883503686812	259529	1140	325.824	16.5459600142389	0.0942897822639456	265747.287	1	0.002	**	0.1745614	0.1529499;0.1978664	2.2e-16	***
LTR	ERVL	LTR47B	11	0.00318327564852007	259529	46	11.765	3.16730276525734	0.00340465800043987	265747.287	490	0.98	ns	0.2391304	0.1258614;0.3876689	0.8675	ns
LTR	ERVL	LTR79	703	0.203440252809964	259529	4053	1162.404	29.4585231908965	0.336386576994756	265747.287	1	0.002	**	0.1734518	0.1619100;0.1854662	2.2e-16	***
LTR	ERVL	LTR47B4	20	0.00578777390640012	259529	105	32.237	5.2352878850393	0.00932902337103103	265747.287	8	0.016	*	0.1904762	0.1204040;0.2787301	0.01068	*
LTR	ERVL	MER68B	160	0.046302191251201	259529	450	133.661	10.5145915581936	0.0386799824051673	265747.287	990	0.024	*	0.3555556	0.3112939;0.4017301	0.007288	**
LTR	ERVL	LTR16C	1116	0.322957783977127	259529	6620	2038.821	39.7956109344944	0.59001174918103	265747.287	1	0.002	**	0.1685801	0.1596335;0.1778195	2.2e-16	***
LTR	ERVL	MER76	99	0.0286494808366806	259529	715	203.944	13.3115762425816	0.0590190880783433	265747.287	1	0.002	**	0.1384615	0.1139799;0.1659696	2.2e-16	***
LTR	ERVL	LTR57	55	0.0159163782426003	259529	268	74.497	7.81377284325863	0.0215585896352545	265747.287	8	0.016	*	0.2052239	0.1585064;0.2585903	0.007705	**
LTR	ERVL	MLT2A2	389	0.112572202479482	259529	3866	1145.55	30.9693170508908	0.331509219923833	265747.287	1	0.002	**	0.1006208	0.09131327;0.11053683	2.2e-16	***
LTR	ERVL	LTR47A2	35	0.0101286043362002	259529	275	77.103	7.7621286797915	0.0223127365752584	265747.287	1	0.002	**	0.1272727	0.09027518;0.17253828	1.494e-09	***
LTR	ERVL	LTR33B	183	0.0529581312435611	259529	1608	459.943	19.6388246703929	0.13310230469157	265747.287	1	0.002	**	0.113806	0.09868861;0.13034883	2.2e-16	***
LTR	ERVL	MLT2E	57	0.0164951556332403	259529	403	116.998	9.92423732517952	0.0338578985750501	265747.287	1	0.002	**	0.1414392	0.1089165;0.1793363	2.675e-12	***
LTR	ERVL	LTR41B	165	0.047749134727801	259529	848	257.318	14.8614177566522	0.0744649203023533	265747.287	1	0.002	**	0.1945755	0.1684401;0.2228525	7.533e-13	***
LTR	ERVL	LTR33A_	283	0.0818970007755617	259529	1666	498.755	20.4306237150359	0.14433405873433	265747.287	1	0.002	**	0.1698679	0.1521298;0.1887773	2.2e-16	***
LTR	ERVL	LTR52	102	0.0295176469226406	259529	1073	313.36	16.3642962021038	0.0906828415654771	265747.287	1	0.002	**	0.09506058	0.07817486;0.11420356	2.2e-16	***
LTR	ERVL	LTR102_Mam	59	0.0170739330238804	259529	518	150.96	11.5294982253925	0.0436861174455081	265747.287	1	0.002	**	0.1138996	0.08784495;0.14445388	2.2e-16	***
LTR	ERVL	LTR40a	239	0.0691638981814814	259529	1974	577.95	23.070365011021	0.167252196460197	265747.287	1	0.002	**	0.121074	0.107001;0.136283	2.2e-16	***
LTR	ERVL	LTR18B	104	0.0300964243132806	259529	367	114.479	10.1705948695246	0.033128928451539	265747.287	162	0.324	ns	0.2833787	0.2378227;0.3324691	0.2598	ns
LTR	ERVL	LTR41	230	0.0665593999236014	259529	1129	351.284	17.1698033228732	0.101657618446793	265747.287	1	0.002	**	0.2037201	0.1805799;0.2284150	6.595e-16	***
LTR	ERVL	LTR75B	34	0.0098392156408802	259529	205	50.318	6.38291607477473	0.0145614603711121	265747.287	5	0.01	**	0.1658537	0.1176766;0.2239762	0.007268	**
LTR	ERVL	LTR108a_Mam	8	0.00231510956256005	259529	86	24.079	4.81808810348804	0.00696819039461043	265747.287	1	0.002	**	0.09302326	0.04102186;0.17508921	3.296e-05	***
LTR	ERVL	LTR47B2	28	0.00810288346896017	259529	174	53.003	6.67679343476871	0.0153384690180463	265747.287	1	0.002	**	0.1609195	0.1096725;0.2241069	1.609e-05	***
LTR	ERVL	LTR16D1	14	0.00405144173448008	259529	207	62.348	6.96803052873977	0.0180428063758117	265747.287	1	0.002	**	0.06763285	0.03746599;0.11087354	2.2e-16	***
LTR	ERVL	LTR16B1	191	0.0552732408061211	259529	1199	362.7	17.26632926033	0.104961279792566	265747.287	1	0.002	**	0.1592994	0.1390236;0.1812615	2.2e-16	***
LTR	ERVL	LTR53	80	0.0231510956256005	259529	494	153.733	11.5259081012108	0.0444885922976305	265747.287	1	0.002	**	0.1619433	0.1305493;0.1974473	3.984e-14	***
LTR	ERVL	LTR66	39	0.0112861591174802	259529	379	109.416	9.27701498365757	0.0316637534871338	265747.287	1	0.002	**	0.1029024	0.07420221;0.13798054	2.2e-16	***
LTR	ERVL	MER77	242	0.0700320642674415	259529	1299	421.997	19.6441564818621	0.122121161258957	265747.287	1	0.002	**	0.1862972	0.1654680;0.2085561	2.2e-16	***
LTR	ERVL	LTR16A1	485	0.140353517230203	259529	2692	836.15	26.7870312846543	0.241972357591823	265747.287	1	0.002	**	0.1801634	0.1658135;0.1952124	2.2e-16	***
LTR	ERVL	MLT2B5	38	0.0109967704221602	259529	369	105.984	9.3872181110201	0.0306705714847955	265747.287	1	0.002	**	0.102981	0.07391156;0.13860374	2.2e-16	***
LTR	ERVL	LTR75	65	0.0188102651958004	259529	291	85.76	8.31754660832037	0.0248179745106437	265747.287	10	0.02	*	0.2233677	0.1768295;0.2756365	0.006891	**
LTR	ERVL	MER70B	50	0.0144694347660003	259529	477	138.448	11.2118241602783	0.0400652860896642	265747.287	1	0.002	**	0.1048218	0.07880667;0.13585414	2.2e-16	***
LTR	ERVL	LTR50	420	0.121543252034403	259529	2565	779.885	24.7950513120979	0.225689902649643	265747.287	1	0.002	**	0.1637427	0.1496174;0.1786401	2.2e-16	***
LTR	ERVL	MLT2B4	484	0.140064128534883	259529	4467	1326.129	33.1716251593996	0.383766741136024	265747.287	1	0.002	**	0.1083501	0.09938152;0.11783430	2.2e-16	***
LTR	ERVL	LTR82B	157	0.0454340251652409	259529	1154	331.119	17.3257906608045	0.0958220954056651	265747.287	1	0.002	**	0.1360485	0.1167819;0.1571908	2.2e-16	***
LTR	ERVL	ERV3-16A3_LTR	180	0.0520899651576011	259529	1093	327.142	15.835927905008	0.0946711965643774	265747.287	1	0.002	**	0.1646844	0.1431645;0.1880260	2.2e-16	***
LTR	ERVL	LTR33	1522	0.440449594277049	259529	9255	2778.009	44.3323840919849	0.803924400097235	265747.287	1	0.002	**	0.1644516	0.1569521;0.1721631	2.2e-16	***
LTR	ERVL	MER88	18	0.00520899651576011	259529	112	36.216	5.36153803400574	0.0104805009897093	265747.287	1	0.002	**	0.1607143	0.09812095;0.24205413	0.0001568	***
LTR	ERVL	LTR16E2	327	0.094630103369642	259529	2318	707.144	24.8338475469264	0.20463947956337	265747.287	1	0.002	**	0.1410699	0.1271439;0.1559096	2.2e-16	***
LTR	ERVL	MER73	30	0.00868166085960018	259529	279	84.311	8.77332606542412	0.024398650291125	265747.287	1	0.002	**	0.1075269	0.07373312;0.14993391	1.232e-14	***
LTR	ERVL	LTR33C	131	0.0379099190869208	259529	919	283.935	15.1628059964403	0.0821675792056859	265747.287	1	0.002	**	0.1425462	0.1205730;0.1668383	2.2e-16	***
LTR	ERVL	MLT2B2	268	0.0775561703457616	259529	2172	658.308	23.1331424211731	0.190506893238723	265747.287	1	0.002	**	0.1233886	0.1098423;0.1379599	2.2e-16	***
LTR	ERVL	MER70A	75	0.0217041521490005	259529	533	166.376	12.1888141831431	0.0481473335725613	265747.287	1	0.002	**	0.1407129	0.1123146;0.1731636	2.2e-16	***
LTR	ERVL	LTR108e_Mam	18	0.00520899651576011	259529	168	48.643	6.55885428787447	0.0140767343064511	265747.287	1	0.002	**	0.1071429	0.06474773;0.16404000	1.847e-08	***
LTR	ERVL	MLT2B1	399	0.115466089432682	259529	4436	1310.268	34.8630694232394	0.379176747039554	265747.287	1	0.002	**	0.0899459	0.08168589;0.09875025	2.2e-16	***
LTR	ERVL	MLT2F	275	0.0795818912130017	259529	1911	572.839	21.9499630951826	0.165773130838417	265747.287	1	0.002	**	0.1439037	0.1284609;0.1604479	2.2e-16	***
LTR	ERVL	LTR62	69	0.0199678199770804	259529	313	100.412	9.69113895133973	0.0290580976744724	265747.287	1	0.002	**	0.2204473	0.1757628;0.2705103	0.000101	***
LTR	ERVL	MER68C	26	0.00752410607832016	259529	163	46.711	6.26472072208536	0.0135176353470928	265747.287	2	0.004	**	0.1595092	0.1069209;0.2249178	0.0001829	***
LTR	ERVL	LTR53B	23	0.00665593999236014	259529	187	59.054	7.40391125702499	0.0170895600134276	265747.287	1	0.002	**	0.1229947	0.07958981;0.17881825	1.166e-09	***
LTR	ERVL	MER21C	1221	0.353343596985727	259529	5505	1787.619	38.6223967217019	0.517316730139254	265747.287	1	0.002	**	0.2217984	0.2108825;0.2330099	2.2e-16	***
LTR	ERVL	LTR47A	112	0.0324115338758407	259529	679	214.942	13.2093574076532	0.0622017849494727	265747.287	1	0.002	**	0.1649485	0.1378021;0.1950433	2.2e-16	***
LTR	ERVL	LTR84b	244	0.0706108416580815	259529	1278	364.986	17.8703428381538	0.105622822350068	265747.287	1	0.002	**	0.1909233	0.1697145;0.2135639	7.585e-15	***
LTR	ERVL	LTR32	207	0.0599034599312412	259529	1216	378.206	17.3200331277844	0.109448540902198	265747.287	1	0.002	**	0.1702303	0.1495123;0.1925562	2.2e-16	***
LTR	ERVL	LTR16	410	0.118649365081202	259529	3017	914.376	27.8622850988739	0.264610077671926	265747.287	1	0.002	**	0.1358966	0.1238605;0.1486434	2.2e-16	***
LTR	ERVL	MER74C	27	0.00781349477364016	259529	234	70.452	7.88313642149113	0.0203880123626851	265747.287	1	0.002	**	0.1153846	0.07743184;0.16342498	2.475e-11	***
LTR	ERVL	tot	18692	5.40925349292155	259529	133596	33574.589	153.479021005768	9.71610650661543	265747.287	1	0.002	**	0.1399144	0.1380583;0.1417861	2.2e-16	***
LTR	ERVL	LTR16B	107	0.0309645903992406	259529	694	206.356	13.134297612502	0.0597170936114552	265747.287	1	0.002	**	0.1541787	0.1281077;0.1832289	2.2e-16	***
LTR	ERVL	LTR16A2	298	0.0862378312053618	259529	1825	557.467	20.4343454378523	0.161324647813958	265747.287	1	0.002	**	0.1632877	0.1466070;0.1810581	2.2e-16	***
LTR	ERVL	LTR101_Mam	178	0.0515111877669611	259529	1151	355.624	17.4068843743969	0.102913565384482	265747.287	1	0.002	**	0.1546481	0.1342288;0.1768494	2.2e-16	***
LTR	ERVL	LTR18C	14	0.00405144173448008	259529	77	21.617	4.27253619827446	0.00625571542673257	265747.287	36	0.072	ns	0.1818182	0.1031222;0.2862025	0.05696	ns
LTR	ERVL	LTR83	136	0.0393568625635208	259529	726	212.516	13.2125059816189	0.0614997279746264	265747.287	1	0.002	**	0.1873278	0.1595747;0.2176480	9.302e-11	***
LTR	ERVL	MER21A	460	0.133118799847203	259529	1975	626.485	23.3785870687972	0.181297676787554	265747.287	1	0.002	**	0.2329114	0.2144241;0.2521949	2.2e-16	***
LTR	ERVL	LTR80B	42	0.0121543252034403	259529	507	145.978	11.187702207365	0.0422443829654238	265747.287	1	0.002	**	0.08284024	0.06035457;0.11032738	2.2e-16	***
LTR	ERVL	LTR67B	572	0.165530333723043	259529	3708	1076.449	28.1055745773382	0.311512171688525	265747.287	1	0.002	**	0.1542611	0.1427763;0.1662936	2.2e-16	***
LTR	ERVL	LTR16A	655	0.189549595434604	259529	4245	1253.396	33.0913314966355	0.362718633159314	265747.287	1	0.002	**	0.1542992	0.1435553;0.1655210	2.2e-16	***
LTR	ERVL	LTR18A	33	0.0095498269455602	259529	198	59.848	7.11276932618285	0.0173193346375117	265747.287	1	0.002	**	0.1666667	0.1175892;0.2260224	1.767e-05	***
LTR	ERVL	LTR47B3	15	0.00434083042980009	259529	120	35.096	5.30366975903599	0.0101563856509509	265747.287	1	0.002	**	0.125	0.07167968;0.19777641	1.976e-05	***
LTR	ERV1?	tot	268	0.0775561703457616	259529	1544	466.394	19.6432334563489	0.134969151165079	265747.287	1	0.002	**	0.1735751	0.1549943;0.1934062	2.2e-16	***
LTR	ERV1?	LTR103_Mam	129	0.0373311416962808	259529	748	228.066	13.4905759565572	0.0659997221868525	265747.287	1	0.002	**	0.1724599	0.1460530;0.2014783	2.2e-16	***
LTR	ERV1?	EUTREP15	31	0.00897104955492019	259529	196	57.656	6.88033451243492	0.0166849946173703	265747.287	1	0.002	**	0.1581633	0.1100648;0.2169249	1.375e-05	***
LTR	ERV1?	LTR103b_Mam	109	0.0315433677898807	259529	600	181.507	12.0975328601042	0.0525260739214483	265747.287	1	0.002	**	0.1816667	0.1516113;0.2148938	1.917e-11	***
LTR	ERVL-MaLR	THE1A	471	0.136302075495723	259529	4236	1231.666	32.8043986771983	0.356430216810011	265747.287	1	0.002	**	0.1111898	0.1018754;0.1210441	2.2e-16	***
LTR	ERVL-MaLR	MLT1M	551	0.159453171121323	259529	2320	688.492	23.5183130144797	0.199241801618262	265747.287	1	0.002	**	0.2375	0.2203083;0.2553570	1.87e-10	***
LTR	ERVL-MaLR	MLT1C2	3112	0.900577619835859	259529	15985	4753.149	62.4146007067367	1.37550758777159	265747.287	1	0.002	**	0.1946825	0.1885690;0.2009073	2.2e-16	***
LTR	ERVL-MaLR	MLT1J2	1074	0.310803458773686	259529	6900	2043.915	40.4871953583845	0.59148589519499	265747.287	1	0.002	**	0.1556522	0.1471727;0.1644237	2.2e-16	***
LTR	ERVL-MaLR	MLT1O	1100	0.318327564852007	259529	5061	1531.977	33.644411384618	0.443336825290257	265747.287	1	0.002	**	0.2173484	0.2060521;0.2289715	2.2e-16	***
LTR	ERVL-MaLR	MSTB	1276	0.369259975228328	259529	8566	2544.895	45.8272201765404	0.736463843776407	265747.287	1	0.002	**	0.148961	0.1414830;0.1566786	2.2e-16	***
LTR	ERVL-MaLR	MSTD	1228	0.355369317852967	259529	7647	2229.728	44.0024571158501	0.645258076838486	265747.287	1	0.002	**	0.1605859	0.1524220;0.1690092	2.2e-16	***
LTR	ERVL-MaLR	THE1B	2586	0.748359166097535	259529	22429	6439.841	73.4455851156008	1.86361718505828	265747.287	1	0.002	**	0.1152972	0.1111452;0.1195491	2.2e-16	***
LTR	ERVL-MaLR	MLT1E3	292	0.0845014990334418	259529	2044	556.831	21.829589322064	0.161140596603734	265747.287	1	0.002	**	0.1428571	0.1279629;0.1587835	2.2e-16	***
LTR	ERVL-MaLR	MLT1G1	603	0.174501383277964	259529	3600	1115.293	30.511835787496	0.322753186169535	265747.287	1	0.002	**	0.1675	0.1554366;0.1801059	2.2e-16	***
LTR	ERVL-MaLR	MLT1H2	731	0.211543136278924	259529	4721	1407.44	32.8022314238892	0.407297225341189	265747.287	1	0.002	**	0.1548401	0.1446309;0.1654781	2.2e-16	***
LTR	ERVL-MaLR	MLT1F1	629	0.182025489356284	259529	3265	974.528	28.2021378015316	0.282017386472815	265747.287	1	0.002	**	0.1926493	0.1792485;0.2066030	2.2e-16	***
LTR	ERVL-MaLR	MLT1F2	1001	0.289678084015326	259529	6038	1838.173	41.1983540372109	0.531946486242461	265747.287	1	0.002	**	0.1657834	0.1564835;0.1754073	2.2e-16	***
LTR	ERVL-MaLR	MLT1A1	946	0.273761705772726	259529	6780	1982.529	40.030858454805	0.573721480744076	265747.287	1	0.002	**	0.139528	0.1313629;0.1480045	2.2e-16	***
LTR	ERVL-MaLR	MLT1E1	130	0.0376205303916008	259529	1045	312.008	16.08099917712	0.0902915880494044	265747.287	1	0.002	**	0.1244019	0.1049928;0.1459537	2.2e-16	***
LTR	ERVL-MaLR	MLT1K	3414	0.987973005822501	259529	17616	5421.872	64.8657010690178	1.56902846427207	265747.287	1	0.002	**	0.1938011	0.1879866;0.1997169	2.2e-16	***
LTR	ERVL-MaLR	MLT1G	482	0.139485351144243	259529	2834	882.693	28.2371402073065	0.255441375638102	265747.287	1	0.002	**	0.1700776	0.1564151;0.1844250	2.2e-16	***
LTR	ERVL-MaLR	MLT1A0	3179	0.919966662422299	259529	20690	5949.428	67.3859011639355	1.72169720682031	265747.287	1	0.002	**	0.1536491	0.1487602;0.1586356	2.2e-16	***
LTR	ERVL-MaLR	MLT1J	2968	0.858905647709778	259529	15262	4533.758	59.6347359995644	1.31201831251664	265747.287	1	0.002	**	0.1944699	0.1882166;0.2008400	2.2e-16	***
LTR	ERVL-MaLR	MSTB2	267	0.0772667816504416	259529	1582	463.501	19.404549351519	0.134131949669518	265747.287	1	0.002	**	0.1687737	0.1506287;0.1881569	2.2e-16	***
LTR	ERVL-MaLR	MLT1A	1453	0.420481774299969	259529	9077	2671.178	44.5865481538578	0.773008716387503	265747.287	1	0.002	**	0.1600749	0.1525866;0.1677821	2.2e-16	***
LTR	ERVL-MaLR	MLT1E2	563	0.162925835465163	259529	4004	1190.318	31.9153484308955	0.344464573035919	265747.287	1	0.002	**	0.1406094	0.1299824;0.1517637	2.2e-16	***
LTR	ERVL-MaLR	tot	40698	11.7775411221336	259529	323803	67329.374	193.198695285087	19.4843596985727	265747.287	1	0.002	**	0.1256875	0.1245475;0.1268342	2.2e-16	***
LTR	ERVL-MaLR	MSTA1	92	0.0266237599694406	259529	544	164.064	11.9893973847583	0.0474782669089815	265747.287	1	0.002	**	0.1691176	0.1385666;0.2033137	1.604e-12	***
LTR	ERVL-MaLR	MSTA	2275	0.658359281853014	259529	19752	5614.591	65.2189637469978	1.62479916424545	265747.287	1	0.002	**	0.1151782	0.1107578;0.1197123	2.2e-16	***
LTR	ERVL-MaLR	MLT1E	106	0.0306752017039206	259529	918	270.164	15.1695490776496	0.0781824074824341	265747.287	1	0.002	**	0.1154684	0.09551017;0.13793087	2.2e-16	***
LTR	ERVL-MaLR	MSTC	537	0.155401729386843	259529	3205	958.469	28.1365012341922	0.277370093414671	265747.287	1	0.002	**	0.1675507	0.1547729;0.1809382	2.2e-16	***
LTR	ERVL-MaLR	MSTB1	691	0.199967588466124	259529	4555	1342.032	33.5358558803802	0.388368889557698	265747.287	1	0.002	**	0.1517014	0.1413997;0.1624518	2.2e-16	***
LTR	ERVL-MaLR	THE1D	1457	0.421639329081249	259529	12601	3629.507	53.3961524840517	1.05033829538483	265747.287	1	0.002	**	0.1156257	0.1100920;0.1213377	2.2e-16	***
LTR	ERVL-MaLR	MLT1F	877	0.253793885795645	259529	4306	1364.364	33.9715700486682	0.394831517901585	265747.287	1	0.002	**	0.2036693	0.1917286;0.2160133	2.2e-16	***
LTR	ERVL-MaLR	MLT1H	1658	0.47980645684057	259529	10078	3065.044	49.667423095193	0.886989084258412	265747.287	1	0.002	**	0.1645168	0.1573266;0.1719014	2.2e-16	***
LTR	ERVL-MaLR	MLT1L	2119	0.613214645383093	259529	12035	3572.962	52.8659187129228	1.03397481160796	265747.287	1	0.002	**	0.1760698	0.1693024;0.1829942	2.2e-16	***
LTR	ERVL-MaLR	MLT1H1	567	0.164083390246443	259529	3631	1101.943	31.0231233950611	0.318889847087013	265747.287	1	0.002	**	0.1561553	0.1444908;0.1683762	2.2e-16	***
LTR	ERVL-MaLR	MLT1B	2880	0.833439442521617	259529	17694	5123.714	63.7607845124387	1.48274490965285	265747.287	1	0.002	**	0.162767	0.1573552;0.1682899	2.2e-16	***
LTR	ERVL-MaLR	MLT1E1A	407	0.117781198995242	259529	3367	1005.992	28.8162855745551	0.291122712382363	265747.287	1	0.002	**	0.1208791	0.1100524;0.1323689	2.2e-16	***
LTR	ERVL-MaLR	THE1C	1182	0.342057437868247	259529	9865	2854.142	49.955634330888	0.825956429638033	265747.287	1	0.002	**	0.1198175	0.1134714;0.1263890	2.2e-16	***
LTR	ERVL-MaLR	MLT1J1	644	0.186366319786084	259529	4928	1433.304	33.6259764213665	0.414781974556946	265747.287	1	0.002	**	0.1306818	0.1213907;0.1404128	2.2e-16	***
LTR	ERVL-MaLR	MLT1C	1174	0.339742328305687	259529	6450	1954.243	41.0947530681197	0.565535832108255	265747.287	1	0.002	**	0.1820155	0.1726667;0.1916527	2.2e-16	***
LTR	ERVL-MaLR	MLT1N2	1044	0.302121797914086	259529	5722	1683.278	36.0800566308658	0.487121624280869	265747.287	1	0.002	**	0.1824537	0.1725231;0.1927092	2.2e-16	***
LTR	ERVL-MaLR	MLT1D	2976	0.861220757272338	259529	18645	5497.842	66.8689052287121	1.59101332345553	265747.287	1	0.002	**	0.1596138	0.1543834;0.1649507	2.2e-16	***
LTR	ERVL-MaLR	MLT1G3	527	0.152507842433643	259529	2737	851.019	27.1928683866026	0.246275278102536	265747.287	1	0.002	**	0.1925466	0.1779268;0.2078269	2.2e-16	***
LTR	ERVL-MaLR	MLT1I	1648	0.47691256988737	259529	11068	3252.599	51.0864955641804	0.941265381009156	265747.287	1	0.002	**	0.1488977	0.1423135;0.1556672	2.2e-16	***
LTR	Gypsy?	tot	1130	0.327009225711607	259529	7780	2259.452	41.1681249331386	0.653859866418178	265747.287	1	0.002	**	0.1452442	0.1374845;0.1532707	2.2e-16	***
LTR	Gypsy?	LTR88c	153	0.0442764703839609	259529	1040	298.181	14.941066711399	0.0862902105592147	265747.287	1	0.002	**	0.1471154	0.1261290;0.1701206	2.2e-16	***
LTR	Gypsy?	LTR85c	171	0.049485466899721	259529	1154	336.297	16.4714935904763	0.0973205500700321	265747.287	1	0.002	**	0.1481802	0.1281658;0.1700061	2.2e-16	***
LTR	Gypsy?	LTR88b	253	0.0732153399159615	259529	1636	474.212	18.8701653182779	0.137231591985091	265747.287	1	0.002	**	0.1546455	0.1374510;0.1730888	2.2e-16	***
LTR	Gypsy?	LTR88a	137	0.0396462512588408	259529	903	264.238	14.0344690787476	0.0764674900739677	265747.287	1	0.002	**	0.1517165	0.1289305;0.1768006	2.2e-16	***
LTR	Gypsy?	LTR85b	158	0.045723413860561	259529	1177	349.019	16.2071376347062	0.101002153051893	265747.287	1	0.002	**	0.1342396	0.1152715;0.1550556	2.2e-16	***
LTR	Gypsy?	LTR85a	272	0.0787137251270416	259529	1870	562.648	20.948721797402	0.162823970644411	265747.287	1	0.002	**	0.1454545	0.1297734;0.1622565	2.2e-16	***
LTR	tot	tot	72213	20.8976258551436	259529	741743	120179.446	242.333577216709	34.7785730822211	265747.287	1	0.002	**	0.09735582	0.09668210;0.09803269	2.2e-16	***
LTR	ERV1--int	HERV4_I-int	33	0.0095498269455602	259529	348	118.224	11.3134352792517	0.0342126891155124	265747.287	1	0.002	**	0.09482759	0.06617641;0.13059330	2.2e-16	***
LTR	ERV1--int	PRIMA4-int	79	0.0228617069302805	259529	419	129.908	11.1136424744118	0.0375939066316313	265747.287	1	0.002	**	0.1885442	0.1522109;0.2293431	2.388e-08	***
LTR	ERV1--int	LTR39-int	27	0.00781349477364016	259529	180	52.279	6.79391759710965	0.0151289516026346	265747.287	1	0.002	**	0.15	0.1012372;0.2106886	1.625e-05	***
LTR	ERV1--int	HERVFH19-int	6	0.00173633217192004	259529	110	33.838	6.76502191581975	0.00979233467223836	265747.287	1	0.002	**	0.05454545	0.02027772;0.11494663	7.039e-11	***
LTR	ERV1--int	MER92-int	59	0.0170739330238804	259529	956	266.782	15.6080776551146	0.0772036949148618	265747.287	1	0.002	**	0.06171548	0.04730905;0.07888971	2.2e-16	***
LTR	ERV1--int	HERV3-int	100	0.0289388695320006	259529	303	107.867	12.4418692772072	0.0312154903980831	265747.287	288	0.576	ns	0.330033	0.2773303;0.3860985	0.3684	ns
LTR	ERV1--int	MER89-int	38	0.0109967704221602	259529	696	226.018	14.0418962697654	0.0654070541388371	265747.287	1	0.002	**	0.0545977	0.03892266;0.07417249	2.2e-16	***
LTR	ERV1--int	MER31-int	74	0.0214147634536804	259529	1145	349.191	18.6237849097428	0.101051927907488	265747.287	1	0.002	**	0.06462882	0.05108475;0.08045892	2.2e-16	***
LTR	ERV1--int	MER34-int	42	0.0121543252034403	259529	401	129.164	10.7181146654615	0.0373786014423133	265747.287	1	0.002	**	0.1047382	0.07653452;0.13893244	2.2e-16	***
LTR	ERV1--int	LTR19-int	27	0.00781349477364016	259529	231	67.002	8.69134831516581	0.019389621363831	265747.287	1	0.002	**	0.1168831	0.07845661;0.16548811	3.981e-10	***
LTR	ERV1--int	HERVIP10B3-int	24	0.00694532868768015	259529	239	96.918	11.6541449748617	0.0280469735730243	265747.287	1	0.002	**	0.1004184	0.06540587;0.14572488	2.2e-16	***
LTR	ERV1--int	MER66-int	58	0.0167845443285604	259529	776	250.635	15.9110948063902	0.0725309356515297	265747.287	1	0.002	**	0.07474227	0.05724106;0.09555293	2.2e-16	***
LTR	ERV1--int	HUERS-P2-int	24	0.00694532868768015	259529	257	88.549	9.93611218361213	0.0256250795818912	265747.287	1	0.002	**	0.09338521	0.06075295;0.13576073	2.2e-16	***
LTR	ERV1--int	HERV-Fc2-int	0	0	259529	3	2.51729323308271	1.89960804764245	0.000728476204459684	265747.287	1	0.002	**	0	0.0000000;0.7075982	0.004166	**
LTR	ERV1--int	HERV30-int	7	0.00202572086724004	259529	69	26.195	6.44969561867641	0.00758053687390756	265747.287	1	0.002	**	0.1014493	0.04177088;0.19791848	3.108e-07	***
LTR	ERV1--int	MER83B-int	19	0.00549838521108011	259529	267	80.455	9.06455410602978	0.0232827674819711	265747.287	1	0.002	**	0.07116105	0.04338461;0.10889802	2.2e-16	***
LTR	ERV1--int	MER34B-int	35	0.0101286043362002	259529	593	183.584	12.8900386770986	0.053127134241628	265747.287	1	0.002	**	0.05902192	0.04145157;0.08113238	2.2e-16	***
LTR	ERV1--int	MER61-int	102	0.0295176469226406	259529	1204	395.775	21.3724391718904	0.114532810890275	265747.287	1	0.002	**	0.08471761	0.06960287;0.10189531	2.2e-16	***
LTR	ERV1--int	LTR23-int	17	0.0049196078204401	259529	173	43.877	6.08842672124252	0.0126975077845559	265747.287	1	0.002	**	0.0982659	0.05829198;0.15266868	4.302e-07	***
LTR	ERV1--int	LTR46-int	12	0.00347266434384007	259529	80	24.287	5.93766678813209	0.00702838324323699	265747.287	18	0.036	*	0.15	0.07998156;0.24736411	0.002174	**
LTR	ERV1--int	HERVIP10FH-int	132	0.0381993077822408	259529	400	148.114	13.1254440412994	0.0428625172186274	265747.287	129	0.258	ns	0.33	0.2840775;0.3784606	0.09771	ns
LTR	ERV1--int	PRIMAX-int	8	0.00231510956256005	259529	72	24.027	4.54388797374206	0.00695314218245378	265747.287	1	0.002	**	0.1111111	0.04920804;0.20724687	2.471e-05	***
LTR	ERV1--int	MER65-int	57	0.0164951556332403	259529	1038	342.009	18.7097561174371	0.0989735382976999	265747.287	1	0.002	**	0.05491329	0.04185265;0.07056444	2.2e-16	***
LTR	ERV1--int	HERVH-int	240	0.0694532868768014	259529	5787	2137.938	52.1105523446611	0.618695088495063	265747.287	1	0.002	**	0.04147227	0.03648136;0.04693185	2.2e-16	***
LTR	ERV1--int	HUERS-P3b-int	40	0.0115755478128002	259529	519	175.513	14.2164671750382	0.0507914780817002	265747.287	1	0.002	**	0.07707129	0.05562914;0.10347237	2.2e-16	***
LTR	ERV1--int	MER50-int	59	0.0170739330238804	259529	544	164.61	13.3192831377407	0.0476362731366262	265747.287	1	0.002	**	0.1084559	0.08359261;0.13766413	2.2e-16	***
LTR	ERV1--int	HUERS-P1-int	62	0.0179420991098404	259529	498	176.989	14.4255667471325	0.0512186157959926	265747.287	1	0.002	**	0.124498	0.09679909;0.15674461	2.2e-16	***
LTR	ERV1--int	HERVH48-int	16	0.0046302191251201	259529	120	54.261	9.6610669811991	0.0157025199967588	265747.287	1	0.002	**	0.1333333	0.07817281;0.20747836	1.042e-13	***
LTR	ERV1--int	PABL_A-int	42	0.0121543252034403	259529	449	147.228	12.5998719347767	0.0426061188345739	265747.287	1	0.002	**	0.0935412	0.0682491;0.1243355	2.2e-16	***
LTR	ERV1--int	HERV9-int	37	0.0107073817268402	259529	355	159.234	17.26340839085	0.0460805195105858	265747.287	1	0.002	**	0.1042254	0.07445211;0.14079280	2.2e-16	***
LTR	ERV1--int	MER57A-int	138	0.0399356399541608	259529	1903	633.184	24.2570515221564	0.183236291657503	265747.287	1	0.002	**	0.07251708	0.06126819;0.08510368	2.2e-16	***
LTR	ERV1--int	HERVFH21-int	18	0.00520899651576011	259529	131	51.268	8.36421760454231	0.0148363796316661	265747.287	1	0.002	**	0.1374046	0.08351311;0.20844029	2.371e-10	***
LTR	ERV1--int	MER4-int	164	0.047459746032481	259529	3018	886.872	29.5956672423434	0.256650730995844	265747.287	1	0.002	**	0.05434062	0.04652273;0.06303584	2.2e-16	***
LTR	ERV1--int	PABL_B-int	18	0.00520899651576011	259529	246	82.948	9.67682473422646	0.0240042134994039	265747.287	1	0.002	**	0.07317073	0.04393979;0.11317754	2.2e-16	***
LTR	ERV1--int	HERVS71-int	32	0.00926043825024019	259529	174	79.627	11.5689979130741	0.0230431536422461	265747.287	1	0.002	**	0.183908	0.1293248;0.2495875	5.826e-14	***
LTR	ERV1--int	HERV35I-int	37	0.0107073817268402	259529	615	194.05	14.0390382360971	0.0561558763268472	265747.287	1	0.002	**	0.0601626	0.04271007;0.08197576	2.2e-16	***
LTR	ERV1--int	HERVIP10F-int	54	0.0156269895472803	259529	302	146.407	16.006047124276	0.0423685307157161	265747.287	1	0.002	**	0.1788079	0.1372741;0.2267727	2.2e-16	***
LTR	ERV1--int	LTR37-int	106	0.0306752017039206	259529	1383	418.749	19.1090333129165	0.121181226776557	265747.287	1	0.002	**	0.07664497	0.06317423;0.09194548	2.2e-16	***
LTR	ERV1--int	MER4B-int	99	0.0286494808366806	259529	1527	421.657	20.0606525512203	0.122022769102548	265747.287	1	0.002	**	0.06483301	0.05300207;0.07836909	2.2e-16	***
LTR	ERV1--int	ERV24_Prim-int	30	0.00868166085960018	259529	416	129.682	11.7281040421896	0.037528504786489	265747.287	1	0.002	**	0.07211538	0.04918191;0.10135063	2.2e-16	***
LTR	ERV1--int	LOR1-int	57	0.0164951556332403	259529	1390	450.136	20.6185991432646	0.130264269756566	265747.287	1	0.002	**	0.04100719	0.03120377;0.05280563	2.2e-16	***
LTR	ERV1--int	MER51-int	38	0.0109967704221602	259529	608	177.982	13.5547558962678	0.0515059787704453	265747.287	1	0.002	**	0.0625	0.04460467;0.08477990	2.2e-16	***
LTR	ERV1--int	HERVE-int	93	0.0269131486647606	259529	268	123.304	15.2280490371379	0.035682783687738	265747.287	20	0.04	*	0.3470149	0.2901340;0.4073223	0.000223	***
LTR	ERV1--int	HERV-Fc1-int	0	0	259529	6	3.62035928143713	2.43295073341851	0.00104769104904476	265747.287	1	0.002	**	0	0.0000000;0.4592581	0.003892	**
LTR	ERV1--int	MER84-int	23	0.00665593999236014	259529	140	43.161	6.40688123248178	0.0124903054787068	265747.287	1	0.002	**	0.1642857	0.1070857;0.2362414	0.0001523	***
LTR	ERV1--int	HERV17-int	114	0.0329903112664807	259529	899	334.691	21.466260021702	0.0968557918253481	265747.287	1	0.002	**	0.1268076	0.1057506;0.1503438	2.2e-16	***
LTR	ERV1--int	MER101-int	74	0.0214147634536804	259529	1219	394.052	19.4446236628377	0.114034194168239	265747.287	1	0.002	**	0.0607055	0.04796400;0.07561359	2.2e-16	***
LTR	ERV1--int	MER110-int	33	0.0095498269455602	259529	393	122.413	11.1173750061346	0.0354249383602079	265747.287	1	0.002	**	0.08396947	0.05850467;0.11590398	2.2e-16	***
LTR	ERV1--int	HERV9NC-int	41	0.0118649365081202	259529	257	126.948	15.9672241873235	0.0367373160934841	265747.287	1	0.002	**	0.1595331	0.1169813;0.2101377	2.2e-16	***
LTR	ERV1--int	HERVI-int	18	0.00520899651576011	259529	76	39.543	8.13906600264399	0.011443297179039	265747.287	1	0.002	**	0.2368421	0.1468151;0.3482394	7.297e-07	***
LTR	ERV1--int	HERVE_a-int	28	0.00810288346896017	259529	189	73.602	11.0347343131297	0.0212995867529431	265747.287	1	0.002	**	0.1481481	0.1007560;0.2069494	6.772e-13	***
LTR	ERV1--int	MER57-int	76	0.0219935408443205	259529	1272	397.39	20.6889325952774	0.115000173633217	265747.287	1	0.002	**	0.05974843	0.04736035;0.07421639	2.2e-16	***
LTR	ERV1--int	LTR43-int	8	0.00231510956256005	259529	147	20.503	4.81468297732801	0.00593333642014608	265747.287	6	0.012	*	0.05442177	0.02378533;0.10441525	0.001749	**
LTR	ERV1--int	MER83A-int	13	0.00376205303916008	259529	102	31.191	5.59283459426424	0.00902632279572631	265747.287	1	0.002	**	0.127451	0.06964188;0.20808057	3.548e-05	***
LTR	ERV1--int	tot	3007	0.870191806827258	259529	42759	13354.891	117.464194357072	3.86475448263089	265747.287	1	0.002	**	0.07032438	0.06791836;0.07278893	2.2e-16	***
LTR	ERV1--int	LTR38-int	15	0.00434083042980009	259529	116	35.069	5.68124242710303	0.0101485721561773	265747.287	1	0.002	**	0.1293103	0.07421602;0.20429569	1.73e-05	***
LTR	ERV1--int	LTR49-int	128	0.0370417530009608	259529	2182	678.439	24.8375357509996	0.19633257706421	265747.287	1	0.002	**	0.05866178	0.04917103;0.06935817	2.2e-16	***
LTR	ERV1--int	HUERS-P3-int	33	0.0095498269455602	259529	715	218.452	16.1776206968581	0.0632175392700459	265747.287	1	0.002	**	0.04615385	0.03197990;0.06420935	2.2e-16	***
LTR	ERV1--int	HERV9N-int	33	0.0095498269455602	259529	237	98.415	12.3653417533312	0.0284801884499184	265747.287	1	0.002	**	0.1392405	0.09782386;0.18995341	2.2e-16	***
LTR	ERV1--int	HERVP71A-int	30	0.00868166085960018	259529	250	80.824	10.5322339487856	0.0233895519105442	265747.287	1	0.002	**	0.12	0.08244675;0.16685830	1.012e-13	***
LTR	ERV1--int	MER52-int	33	0.0095498269455602	259529	489	175.359	15.2077412653686	0.0507469122226209	265747.287	1	0.002	**	0.06748466	0.04690523;0.09347103	2.2e-16	***
LTR	ERV1--int	Harlequin-int	69	0.0199678199770804	259529	570	232.139	19.2099114964046	0.0671784023428909	265747.287	1	0.002	**	0.1210526	0.09541873;0.15068865	2.2e-16	***
LTR	ERV1--int	MER41-int	141	0.0408038060401208	259529	1715	558.864	24.1863698078997	0.16172892382132	265747.287	1	0.002	**	0.08221574	0.06964706;0.09623476	2.2e-16	***
LTR	ERV1--int	PRIMA41-int	44	0.0127331025940803	259529	460	162.714	13.6743991894779	0.0470875921702995	265747.287	1	0.002	**	0.09565217	0.07036298;0.12627882	2.2e-16	***
LTR	ERV1--int	HERV15-int	47	0.0136012686800403	259529	95	31.532	7.16507601594807	0.00912500434083043	265747.287	979	0.046	*	0.4947368	0.3905318;0.5992789	0.001027	**
LTR	ERV1--int	HERV1_I-int	11	0.00318327564852007	259529	49	17.793	5.76414576293629	0.00514909305582887	265747.287	121	0.242	ns	0.2244898	0.1177434;0.3662430	0.05247	ns
LTR	ERV1--int	LTR25-int	33	0.0095498269455602	259529	592	153.209	13.6311087636379	0.0443369526212828	265747.287	1	0.002	**	0.05574324	0.03867808;0.07739669	2.2e-16	***
LTR	ERV1--int	ERV24B_Prim-int	37	0.0107073817268402	259529	376	126.176	11.2260878781991	0.0365139080206971	265747.287	1	0.002	**	0.09840426	0.07023549;0.13308250	2.2e-16	***
LTR	ERVK--int	HERVK3-int	48	0.0138906573753603	259529	336	120.026	12.4252046144001	0.034734167544479	265747.287	1	0.002	**	0.1428571	0.1072465;0.1849093	2.2e-16	***
LTR	ERVK--int	HERVK9-int	75	0.0217041521490005	259529	680	267.644	20.5829765321473	0.0774531479702277	265747.287	1	0.002	**	0.1102941	0.08774697;0.13628621	2.2e-16	***
LTR	ERVK--int	HERVK11-int	30	0.00868166085960018	259529	286	114.102	12.7352967685792	0.0330198289134033	265747.287	1	0.002	**	0.1048951	0.07189903;0.14635036	2.2e-16	***
LTR	ERVK--int	HERVK14C-int	11	0.00318327564852007	259529	82	26.767	6.34956912144659	0.0077460672076306	265747.287	2	0.004	**	0.1341463	0.06891215;0.22736062	8.622e-05	***
LTR	ERVK--int	HERVK22-int	47	0.0136012686800403	259529	421	133.822	13.7044565061197	0.0387265739851138	265747.287	1	0.002	**	0.111639	0.08319019;0.14568099	2.2e-16	***
LTR	ERVK--int	tot	314	0.0908680503304819	259529	2628	990.787	37.7227602070373	0.286722557270023	265747.287	1	0.002	**	0.1194825	0.1073203;0.1324993	2.2e-16	***
LTR	ERVK--int	HERVK14-int	31	0.00897104955492019	259529	407	131.629	12.357753560946	0.0380919445762771	265747.287	1	0.002	**	0.07616708	0.05233607;0.10637266	2.2e-16	***
LTR	ERVK--int	HERVK11D-int	4	0.00115755478128002	259529	43	19.334	5.38567075204653	0.005595041035317	265747.287	1	0.002	**	0.09302326	0.02593129;0.22135345	6.241e-07	***
LTR	ERVK--int	HERVK-int	48	0.0138906573753603	259529	251	128.599	15.3024299823055	0.0372150968294575	265747.287	1	0.002	**	0.1912351	0.1444976;0.2454269	2.2e-16	***
LTR	ERVK--int	HERVKC4-int	11	0.00318327564852007	259529	55	20.464	5.06362956231439	0.0059220502610286	265747.287	26	0.052	ns	0.2	0.1042959;0.3297285	0.007716	**
LTR	ERVK--int	HERVK13-int	16	0.0046302191251201	259529	67	32.642	6.86636606823311	0.00944622579263564	265747.287	4	0.008	**	0.238806	0.1430877;0.3586325	4.041e-05	***
LTR	ERVL-MaLR--int	MLT1J-int	159	0.046012802555881	259529	1434	432.536	19.3246512554858	0.125171028718934	265747.287	1	0.002	**	0.1108787	0.09508885;0.12828177	2.2e-16	***
LTR	ERVL-MaLR--int	MLT-int	42	0.0121543252034403	259529	409	113.782	9.93907748542395	0.0329272245309009	265747.287	1	0.002	**	0.1026895	0.07501664;0.13626634	2.2e-16	***
LTR	ERVL-MaLR--int	MLT1K-int	41	0.0118649365081202	259529	202	61.056	7.01498924261998	0.0176689161814583	265747.287	2	0.004	**	0.2029703	0.1497679;0.2651095	0.001653	**
LTR	ERVL-MaLR--int	MST-int	29	0.00839227216428018	259529	227	65.503	7.58125757816383	0.0189558277095464	265747.287	1	0.002	**	0.1277533	0.08725443;0.17829746	1.119e-08	***
LTR	ERVL-MaLR--int	MSTB1-int	16	0.0046302191251201	259529	231	64.535	8.48296738976024	0.0186756994524766	265747.287	1	0.002	**	0.06926407	0.04010592;0.11004507	1.347e-15	***
LTR	ERVL-MaLR--int	MLT1H-int	70	0.0202572086724004	259529	807	248.856	14.9339977329679	0.0720161131625554	265747.287	1	0.002	**	0.08674102	0.06824142;0.10832243	2.2e-16	***
LTR	ERVL-MaLR--int	THE1B-int	383	0.110835870307562	259529	4215	1584.709	45.5280256558542	0.458596869971871	265747.287	1	0.002	**	0.09086595	0.08235621;0.09994750	2.2e-16	***
LTR	ERVL-MaLR--int	MLT1G3-int	23	0.00665593999236014	259529	237	74.792	8.25729489112014	0.0216439593003739	265747.287	1	0.002	**	0.09704641	0.06251838;0.14205510	1.87e-15	***
LTR	ERVL-MaLR--int	MSTA1-int	3	0.000868166085960018	259529	28	8.57557557557558	2.98896501615184	0.00248167462743393	265747.287	36	0.072	ns	0.1071429	0.02266509;0.28226440	0.02272	*
LTR	ERVL-MaLR--int	MLT1I-int	51	0.0147588234613203	259529	801	249.427	14.243298162383	0.0721813541075831	265747.287	1	0.002	**	0.06367041	0.04777062;0.08286835	2.2e-16	***
LTR	ERVL-MaLR--int	THE1A-int	176	0.0509324103763211	259529	1461	561.973	26.7479293165419	0.16262863327507	265747.287	1	0.002	**	0.1204654	0.1042080;0.1382655	2.2e-16	***
LTR	ERVL-MaLR--int	MLT1C2-int	48	0.0138906573753603	259529	436	132.343	11.0626277498944	0.0382985681047356	265747.287	1	0.002	**	0.1100917	0.08229642;0.14330717	2.2e-16	***
LTR	ERVL-MaLR--int	MLT1E-int	0	0	259529	13	3.42592592592593	1.70165808358681	0.000991424233966687	265747.287	1	0.002	**	0	0.0000000;0.2470526	0.02673	*
LTR	ERVL-MaLR--int	MLT1-int	27	0.00781349477364016	259529	245	70.968	7.55897573181143	0.0205373369294702	265747.287	1	0.002	**	0.1102041	0.07389301;0.15628063	1.75e-11	***
LTR	ERVL-MaLR--int	MLT1E1-int	0	0	259529	45	13.458	3.48056753279553	0.00389459306161664	265747.287	1	0.002	**	0	0.0000000;0.0787051	1.927e-07	***
LTR	ERVL-MaLR--int	MLT1J2-int	46	0.0133118799847203	259529	582	184.393	12.9092679962963	0.0533612496961419	265747.287	1	0.002	**	0.0790378	0.05844428;0.10401963	2.2e-16	***
LTR	ERVL-MaLR--int	MLT1E2-int	17	0.0049196078204401	259529	128	37.297	5.78828949650026	0.0107933301693503	265747.287	1	0.002	**	0.1328125	0.07931095;0.20411080	3.549e-05	***
LTR	ERVL-MaLR--int	MLT1H1-int	23	0.00665593999236014	259529	425	129.483	10.6122726751309	0.0374709164361203	265747.287	1	0.002	**	0.05411765	0.03461156;0.08009904	2.2e-16	***
LTR	ERVL-MaLR--int	MLT1A0-int	83	0.0240192617115605	259529	925	295.932	17.7019981001224	0.08563937538344	265747.287	1	0.002	**	0.08972973	0.07210168;0.11001928	2.2e-16	***
LTR	ERVL-MaLR--int	THE1-int	16	0.0046302191251201	259529	200	60.184	7.47060599643389	0.0174165692391392	265747.287	1	0.002	**	0.08	0.04641761;0.12666486	4.945e-14	***
LTR	ERVL-MaLR--int	MSTC-int	37	0.0107073817268402	259529	204	67.88	8.32567816558609	0.019643704638322	265747.287	1	0.002	**	0.1813725	0.1310350;0.2412227	1.663e-06	***
LTR	ERVL-MaLR--int	MSTD-int	90	0.0260449825788005	259529	729	244.063	16.5168349521583	0.0706290731458866	265747.287	1	0.002	**	0.1234568	0.1004537;0.1495556	2.2e-16	***
LTR	ERVL-MaLR--int	MLT1H2-int	28	0.00810288346896017	259529	343	109.241	9.91237479992432	0.0316131104654528	265747.287	1	0.002	**	0.08163265	0.05492845;0.11582119	2.2e-16	***
LTR	ERVL-MaLR--int	MLT1O-int	3	0.000868166085960018	259529	13	4.03448275862069	1.83558386019931	0.0011675337018083	265747.287	422	0.844	ns	0.2307692	0.05038107;0.53813154	0.7659	ns
LTR	ERVL-MaLR--int	MLT1F1-int	40	0.0115755478128002	259529	157	52.017	6.87764589180143	0.0150531317644608	265747.287	40	0.08	ns	0.2547771	0.1886751;0.3303757	0.04196	*
LTR	ERVL-MaLR--int	MLT1A-int	48	0.0138906573753603	259529	443	141.055	11.566752559157	0.0408197224183635	265747.287	1	0.002	**	0.1083521	0.08097786;0.14108472	2.2e-16	***
LTR	ERVL-MaLR--int	MLT1M-int	0	0	259529	1	1.3141592920354	0.591400185118097	0.000380302842964787	265747.287	1	0.002	**	na	na	na	na
LTR	ERVL-MaLR--int	MLT1G-int	17	0.0049196078204401	259529	180	57.077	7.21131569646443	0.01651743856278	265747.287	1	0.002	**	0.09444444	0.05598438;0.14690665	1.729e-12	***
LTR	ERVL-MaLR--int	MLT1G1-int	41	0.0118649365081202	259529	297	100.394	9.53402651882517	0.0290528886779567	265747.287	1	0.002	**	0.1380471	0.1009198;0.1825834	5.974e-15	***
LTR	ERVL-MaLR--int	MLT1F2-int	35	0.0101286043362002	259529	305	99.376	9.7911434720614	0.0287582909861209	265747.287	1	0.002	**	0.1147541	0.08124521;0.15596917	2.2e-16	***
LTR	ERVL-MaLR--int	tot	2404	0.695690423549294	259529	27209	8778.132	97.2980034609009	2.5402921668268	265747.287	1	0.002	**	0.08835312	0.08500661;0.09178783	2.2e-16	***
LTR	ERVL-MaLR--int	MLT1J1-int	43	0.0124437138987603	259529	477	151.081	11.8134667645445	0.0437211334776418	265747.287	1	0.002	**	0.09014675	0.0660079;0.1195056	2.2e-16	***
LTR	ERVL-MaLR--int	THE1D-int	151	0.0436976929933209	259529	2538	852.359	32.1243847426701	0.246663058954265	265747.287	1	0.002	**	0.05949567	0.05060835;0.06941526	2.2e-16	***
LTR	ERVL-MaLR--int	MLT1F-int	61	0.0176527104145204	259529	518	166.227	12.4150555618815	0.0481042146569586	265747.287	1	0.002	**	0.1177606	0.09128557;0.14868754	2.2e-16	***
LTR	ERVL-MaLR--int	MLT1N2-int	12	0.00347266434384007	259529	73	21.23	4.2088971019514	0.00614372200164373	265747.287	13	0.026	*	0.1643836	0.08792993;0.26954357	0.01953	*
LTR	ERVL-MaLR--int	MLT1D-int	75	0.0217041521490005	259529	587	185.176	13.3051889145571	0.0535878410445774	265747.287	1	0.002	**	0.1277683	0.1018396;0.1575090	2.2e-16	***
LTR	ERVL-MaLR--int	MSTB-int	72	0.0208359860630404	259529	869	312.488	18.3622718918174	0.090430494623158	265747.287	1	0.002	**	0.08285386	0.06539044;0.10320469	2.2e-16	***
LTR	ERVL-MaLR--int	MLT1E3-int	8	0.00231510956256005	259529	72	20.543	4.24006239684384	0.00594491196795888	265747.287	3	0.006	**	0.1111111	0.04920804;0.20724687	0.0005887	***
LTR	ERVL-MaLR--int	MLT1E1A-int	4	0.00115755478128002	259529	86	24.645	4.80125265186358	0.00713198439616155	265747.287	1	0.002	**	0.04651163	0.01281635;0.11482550	2.663e-08	***
LTR	ERVL-MaLR--int	MSTA-int	165	0.047749134727801	259529	3150	1071.33	35.5472742795943	0.310030790957182	265747.287	1	0.002	**	0.05238095	0.04486069;0.06074540	2.2e-16	***
LTR	ERVL-MaLR--int	THE1C-int	158	0.045723413860561	259529	1795	637.926	27.6619903425207	0.18460857285071	265747.287	1	0.002	**	0.08802228	0.07531822;0.10209082	2.2e-16	***
LTR	ERVL-MaLR--int	MLT1B-int	59	0.0170739330238804	259529	553	167.589	11.783842240031	0.0484983620599845	265747.287	1	0.002	**	0.1066908	0.08221501;0.13546007	2.2e-16	***
LTR	ERVL-MaLR--int	MLT1C-int	8	0.00231510956256005	259529	117	37.098	6.18033919721179	0.0107357418189816	265747.287	1	0.002	**	0.06837607	0.02998023;0.13028627	1.05e-10	***
LTR	ERVL-MaLR--int	MLT1A1-int	47	0.0136012686800403	259529	454	151.687	12.5313233564961	0.0438965030270058	265747.287	1	0.002	**	0.1035242	0.07706202;0.13528172	2.2e-16	***
LTR	ERVL-MaLR--int	MSTB2-int	10	0.00289388695320006	259529	88	28.859	5.59378310353641	0.00835146835824005	265747.287	1	0.002	**	0.1136364	0.05585798;0.19906786	6.067e-06	***
LTR	ERVL-MaLR--int	MLT1L-int	12	0.00347266434384007	259529	109	30.001	4.92760390862336	0.0086819502482955	265747.287	1	0.002	**	0.1100917	0.05819613;0.18441268	3.757e-05	***
LTR	LTR	EUTREP8	83	0.0240192617115605	259529	275	83.392	8.12393588935402	0.0241327020801259	265747.287	515	0.974	ns	0.3018182	0.2481439;0.3598230	1	ns
LTR	LTR	LTR107_Mam	62	0.0179420991098404	259529	426	128.448	10.4613926767299	0.0371713991364641	265747.287	1	0.002	**	0.1455399	0.1134399;0.1826585	7.803e-14	***
LTR	LTR	LTR106_Mam	92	0.0266237599694406	259529	639	188.041	12.4034335635002	0.0544169396566693	265747.287	1	0.002	**	0.143975	0.1176687;0.1736197	2.2e-16	***
LTR	LTR	LTR91A	262	0.0758198381738416	259529	2403	699.254	23.7636738783421	0.202356202757295	265747.287	1	0.002	**	0.1090304	0.09684282;0.12217984	2.2e-16	***
LTR	LTR	LTR91	193	0.0558520181967612	259529	1566	454.783	18.8534177899489	0.131609059023718	265747.287	1	0.002	**	0.1232439	0.1073618;0.1405532	2.2e-16	***
LTR	LTR	tot	1126	0.325851670930327	259529	7931	2303.572	42.1206952574263	0.666627695655697	265747.287	1	0.002	**	0.1419745	0.1343627;0.1498505	2.2e-16	***
LTR	LTR	LTR90A	101	0.0292282582273206	259529	406	114.266	9.33125480931242	0.0330672886594358	265747.287	89	0.178	ns	0.2487685	0.2074506;0.2937918	0.1514	ns
LTR	LTR	MamRep1527	152	0.0439870816886409	259529	1268	395.297	17.4218917834233	0.114394483093912	265747.287	1	0.002	**	0.1198738	0.1024985;0.1390326	2.2e-16	***
LTR	LTR	LTR90B	112	0.0324115338758407	259529	537	151.532	10.9843357392075	0.0438516477792312	265747.287	1	0.002	**	0.2085661	0.1749551;0.2454210	0.0001204	***
LTR	LTR	EUTREP16	82	0.0237298730162405	259529	411	114.479	9.53144309154744	0.033128928451539	265747.287	1	0.002	**	0.1995134	0.1619439;0.2414730	0.0002715	***
LTR	ERVL--int	HERVL-int	182	0.0526687425482411	259529	2324	960.749	38.2953853033957	0.27802989964	265747.287	1	0.002	**	0.07831325	0.06771203;0.08999129	2.2e-16	***
LTR	ERVL--int	LTR57-int	29	0.00839227216428018	259529	366	102.401	9.78641778042267	0.0296336917894639	265747.287	1	0.002	**	0.07923497	0.05370521;0.11181316	2.2e-16	***
LTR	ERVL--int	MER76-int	12	0.00347266434384007	259529	155	44.712	6.44178178399056	0.0129391473451481	265747.287	1	0.002	**	0.07741935	0.04064276;0.13133063	1.152e-10	***
LTR	ERVL--int	tot	2253	0.651992730555974	259529	29730	9158.663	94.3408693548592	2.65041353644561	265747.287	1	0.002	**	0.07578204	0.07279848;0.07884880	2.2e-16	***
LTR	ERVL--int	MER21-int	119	0.0344372547430807	259529	1093	293.294	17.120650708448	0.0848759680051858	265747.287	1	0.002	**	0.1088747	0.09102354;0.12886147	2.2e-16	***
LTR	ERVL--int	ERVL-B4-int	313	0.0905786616351619	259529	3898	1273.521	38.8490000360859	0.368542580652629	265747.287	1	0.002	**	0.08029759	0.07195532;0.08927522	2.2e-16	***
LTR	ERVL--int	MER70-int	32	0.00926043825024019	259529	258	89.243	9.78773470986779	0.0258259153364433	265747.287	1	0.002	**	0.124031	0.08640577;0.17056358	5.78e-16	***
LTR	ERVL--int	LTR52-int	10	0.00289388695320006	259529	170	53.944	6.84410006543634	0.0156107837803424	265747.287	1	0.002	**	0.05882353	0.02856549;0.10551629	2.2e-16	***
LTR	ERVL--int	MER68-int	49	0.0141800460706803	259529	410	100.06	9.91800215601744	0.0289562328537198	265747.287	1	0.002	**	0.1195122	0.08973735;0.15490911	3.631e-10	***
LTR	ERVL--int	HERVL40-int	119	0.0344372547430807	259529	1333	391.768	19.2954525857905	0.113373230388128	265747.287	1	0.002	**	0.08927232	0.07450904;0.10587436	2.2e-16	***
LTR	ERVL--int	HERVL74-int	16	0.0046302191251201	259529	371	120.925	10.3040549565959	0.0349943279815717	265747.287	1	0.002	**	0.04312668	0.02484842;0.06909164	2.2e-16	***
LTR	ERVL--int	ERVL47-int	9	0.00260449825788005	259529	212	60.209	7.72068183050746	0.0174238039565222	265747.287	1	0.002	**	0.04245283	0.01959311;0.07905646	2.2e-16	***
LTR	ERVL--int	ERVL-int	65	0.0188102651958004	259529	820	255.608	16.4650366969963	0.0739700656333561	265747.287	1	0.002	**	0.07926829	0.06170770;0.09992081	2.2e-16	***
LTR	ERVL--int	ERV3-16A3_I-int	423	0.122411418120363	259529	6505	2039.195	44.1184702184291	0.59011998055308	265747.287	1	0.002	**	0.0650269	0.05915411;0.07129322	2.2e-16	***
LTR	ERVL--int	HERVL32-int	10	0.00289388695320006	259529	114	38.31	6.33119135581796	0.0110864809177094	265747.287	1	0.002	**	0.0877193	0.04286914;0.15540579	8.621e-10	***
LTR	ERVL--int	ERVL-E-int	733	0.212121913669564	259529	8861	2765.35	47.9001453434531	0.800261028603178	265747.287	1	0.002	**	0.08272204	0.07706804;0.08865213	2.2e-16	***
LTR	ERVL--int	LTR53-int	38	0.0109967704221602	259529	325	99.593	9.87161586569291	0.0288210883330054	265747.287	1	0.002	**	0.1169231	0.08408434;0.15694006	9.971e-16	***
LTR	ERVL--int	HERVL18-int	78	0.0225723182349605	259529	504	180.356	14.0013321259551	0.052192987533135	265747.287	1	0.002	**	0.1547619	0.1242963;0.1893430	2.2e-16	***
LTR	ERVL--int	HERVL66-int	8	0.00231510956256005	259529	107	43.497	6.81295878509531	0.0125875400803343	265747.287	1	0.002	**	0.07476636	0.03283066;0.14201161	1.824e-14	***
LTR	ERVL--int	HERV16-int	142	0.0410931947354409	259529	1904	588.645	22.8629764180146	0.170347208556645	265747.287	1	0.002	**	0.07457983	0.06317928;0.08731045	2.2e-16	***
LTR	ERVL?	tot	724	0.209517415411684	259529	3926	1175.306	29.55784210713	0.340120269941775	265747.287	1	0.002	**	0.1844116	0.1723914;0.1969034	2.2e-16	***
LTR	ERVL?	LTR89B	94	0.0272025373600806	259529	732	219.017	13.224431806191	0.0633810438829017	265747.287	1	0.002	**	0.1284153	0.1050331;0.1548380	2.2e-16	***
LTR	ERVL?	Eutr10	166	0.048038523423121	259529	999	305.437	15.8907062632705	0.0883900149324567	265747.287	1	0.002	**	0.1661662	0.1435941;0.1907247	2.2e-16	***
LTR	ERVL?	LTR89	172	0.049774855595041	259529	1093	338.311	16.1430752298897	0.0979033789024066	265747.287	1	0.002	**	0.1573651	0.1362647;0.1803280	2.2e-16	***
LTR	ERVL?	LTR55	48	0.0138906573753603	259529	406	115.136	10.0808296844618	0.0333190568243642	265747.287	1	0.002	**	0.1182266	0.08847048;0.15368171	1.35e-15	***
LTR	ERVL?	LTR87	250	0.0723471738300015	259529	696	203.441	13.2151867243774	0.0588735255645973	265747.287	1001	0.002	**	0.3591954	0.3234960;0.3960943	0.0001455	***
LTR	ERVK	MER11C	155	0.0448552477746009	259529	869	311.492	18.7213360747684	0.0901422634826193	265747.287	1	0.002	**	0.1783659	0.1534630;0.2054711	2.2e-16	***
LTR	ERVK	MER9a1	37	0.0107073817268402	259529	341	103.895	10.0538079379931	0.030066038500272	265747.287	1	0.002	**	0.1085044	0.0775563;0.1464489	2.2e-16	***
LTR	ERVK	LTR22	12	0.00347266434384007	259529	104	21.483	4.29722901148836	0.00621693734155969	265747.287	13	0.026	*	0.1153846	0.06106329;0.19288105	0.02083	*
LTR	ERVK	LTR14A	12	0.00347266434384007	259529	133	36.409	5.4385012913758	0.0105363530079061	265747.287	1	0.002	**	0.09022556	0.04749347;0.15230219	2.541e-07	***
LTR	ERVK	LTR3B_	45	0.0130224912894003	259529	264	77.798	8.05481694863863	0.0225138617185058	265747.287	1	0.002	**	0.1704545	0.1271310;0.2213518	3.885e-06	***
LTR	ERVK	MER11A	104	0.0300964243132806	259529	968	333.666	18.8250584813654	0.0965591684126451	265747.287	1	0.002	**	0.107438	0.08863117;0.12866992	2.2e-16	***
LTR	ERVK	LTR5A	36	0.0104179930315202	259529	267	95.504	10.3874868897094	0.0276377779578419	265747.287	1	0.002	**	0.1348315	0.09625283;0.18174745	3.53e-16	***
LTR	ERVK	LTR13	217	0.0627973468844413	259529	466	186.531	13.649298236259	0.053979962726736	265747.287	988	0.028	*	0.4656652	0.4196456;0.5121232	0.004515	**
LTR	ERVK	LTR13A	67	0.0193890425864404	259529	189	76.152	8.95762999543602	0.0220375279260091	265747.287	178	0.356	ns	0.3544974	0.2864296;0.4272095	0.1825	ns
LTR	ERVK	LTR22C0	17	0.0049196078204401	259529	113	31.406	5.2599268845518	0.00908854136522011	265747.287	3	0.006	**	0.1504425	0.09014965;0.22991189	0.002146	**
LTR	ERVK	LTR22E	16	0.0046302191251201	259529	122	35.628	5.5957956475312	0.0103103404368612	265747.287	1	0.002	**	0.1311475	0.07685792;0.20422375	3.7e-05	***
LTR	ERVK	LTR3B	22	0.00636655129704013	259529	90	25.801	4.8048397981083	0.00746651772795147	265747.287	253	0.506	ns	0.2444444	0.1599693;0.3463767	0.416	ns
LTR	ERVK	LTR5_Hs	166	0.048038523423121	259529	653	244.684	16.3093267224045	0.0708087835256804	265747.287	1	0.002	**	0.2542113	0.2212238;0.2894382	7.85e-11	***
LTR	ERVK	LTR22C2	10	0.00289388695320006	259529	70	22.688	4.42880009373536	0.0065656507194203	265747.287	3	0.006	**	0.1428571	0.07069045;0.24706825	0.0007865	***
LTR	ERVK	LTR22B2	6	0.00173633217192004	259529	40	10.929	3.20409507119018	0.00316272905115235	265747.287	74	0.148	ns	0.15	0.05710226;0.29835267	0.1083	ns
LTR	ERVK	LTR14	29	0.00839227216428018	259529	97	28.777	4.857866802401	0.00832773848522381	265747.287	561	0.882	ns	0.2989691	0.2102091;0.4004004	1	ns
LTR	ERVK	LTR22A	32	0.00926043825024019	259529	170	53.523	6.95556258334658	0.0154889511396127	265747.287	2	0.004	**	0.1882353	0.1324593;0.2552126	0.0002586	***
LTR	ERVK	LTR5	7	0.00202572086724004	259529	27	8.305	2.59474617404241	0.00240337311463265	265747.287	388	0.776	ns	0.2592593	0.1111446;0.4628487	0.6806	ns
LTR	ERVK	MER9a2	57	0.0164951556332403	259529	310	95.05	9.6840735892124	0.0275063954901666	265747.287	1	0.002	**	0.183871	0.1423391;0.2315631	1.315e-06	***
LTR	ERVK	LTR5B	156	0.0451446364699209	259529	442	178.49	13.6420675121481	0.0516529882276679	265747.287	50	0.1	ns	0.3529412	0.3083734;0.3994923	0.0292	*
LTR	ERVK	LTR22B	21	0.00607716260172013	259529	142	34.066	5.55990616436614	0.00985831529477132	265747.287	9	0.018	*	0.1478873	0.09393583;0.21713567	0.01025	*
LTR	ERVK	LTR3A	42	0.0121543252034403	259529	163	54.398	6.944048949699	0.0157421662480177	265747.287	39	0.078	ns	0.2576687	0.1924458;0.3319230	0.04581	*
LTR	ERVK	MER11D	44	0.0127331025940803	259529	260	88.609	9.40396477840881	0.0256424429036104	265747.287	1	0.002	**	0.1692308	0.1257374;0.2204462	1.077e-09	***
LTR	ERVK	LTR3	13	0.00376205303916008	259529	92	31.238	5.37589585615796	0.00903992406440635	265747.287	1	0.002	**	0.1413043	0.07743918;0.22950738	2.264e-05	***
LTR	ERVK	tot	1566	0.453182696871129	259529	8264	2729.225	50.6196080557695	0.789806861984743	265747.287	1	0.002	**	0.1894966	0.1810972;0.1981155	2.2e-16	***
LTR	ERVK	LTR13_	14	0.00405144173448008	259529	44	12.7	3.74914070902335	0.00367523643056408	265747.287	707	0.59	ns	0.3181818	0.1860988;0.4757814	0.7394	ns
LTR	ERVK	LTR22C	1	0.000289388695320006	259529	16	3.52070393374741	1.73387042601886	0.00101885191799518	265747.287	111	0.222	ns	0.0625	0.001581112;0.302320738	0.2224	ns
LTR	ERVK	LTR14B	72	0.0208359860630404	259529	363	118.724	10.0807462742321	0.0343573834631724	265747.287	1	0.002	**	0.1983471	0.1585551;0.2431394	6.389e-08	***
LTR	ERVK	MER11B	75	0.0217041521490005	259529	544	192.702	14.6165262233829	0.0557657803655558	265747.287	1	0.002	**	0.1378676	0.1100095;0.1697276	2.2e-16	***
LTR	ERVK	MER9B	8	0.00231510956256005	259529	39	10.559	3.09064250133708	0.00305565523388394	265747.287	255	0.51	ns	0.2051282	0.09296393;0.36464424	0.471	ns
LTR	ERVK	MER9a3	79	0.0228617069302805	259529	575	164.84	12.5967884430548	0.0477028325365498	265747.287	1	0.002	**	0.1373913	0.1103056;0.1682648	2.2e-16	***
LTR	ERVK	LTR14C	8	0.00231510956256005	259529	137	33.256	5.67950004144032	0.00962391045156212	265747.287	1	0.002	**	0.05839416	0.02554475;0.11181729	1.914e-08	***
LTR	ERVK	LTR22B1	23	0.00665593999236014	259529	154	42.537	6.6130449388586	0.0123097269328271	265747.287	2	0.004	**	0.1493506	0.09709248;0.21562493	0.00028	***
LTR	ERV1	LTR64	82	0.0237298730162405	259529	372	113.255	9.71392481622827	0.0327747166884673	265747.287	1	0.002	**	0.2204301	0.1793317;0.2660418	0.0003709	***
LTR	ERV1	LTR9C	24	0.00694532868768015	259529	153	46.271	6.52227714062344	0.013390304321152	265747.287	2	0.004	**	0.1568627	0.1031655;0.2243496	4.428e-05	***
LTR	ERV1	LTR43B	35	0.0101286043362002	259529	242	70.83	7.82549284954872	0.020497401289516	265747.287	1	0.002	**	0.1446281	0.1028514;0.1953612	8.709e-08	***
LTR	ERV1	MER61F	37	0.0107073817268402	259529	159	44.579	6.54007121761924	0.0129006586486705	265747.287	132	0.264	ns	0.2327044	0.1694464;0.3061985	0.2161	ns
LTR	ERV1	MER4E	107	0.0309645903992406	259529	729	208.557	13.6684885257507	0.0603540381298545	265747.287	1	0.002	**	0.1467764	0.1218728;0.1745769	2.2e-16	***
LTR	ERV1	LTR77	5	0.00144694347660003	259529	103	31.339	5.49146931478592	0.00906915232263367	265747.287	1	0.002	**	0.04854369	0.01594759;0.10965615	1.247e-10	***
LTR	ERV1	LTR21C	6	0.00173633217192004	259529	22	6.77577577577578	2.44575903315725	0.00196083291153265	265747.287	467	0.934	ns	0.2727273	0.1072892;0.5022212	0.8208	ns
LTR	ERV1	LTR10F	64	0.0185208765004804	259529	449	134.287	11.2374780049579	0.0388611397284376	265747.287	1	0.002	**	0.142539	0.1115336;0.1783434	1.158e-14	***
LTR	ERV1	LTR2752	83	0.0240192617115605	259529	230	81.744	9.79164645707454	0.0236557895102386	265747.287	579	0.846	ns	0.3608696	0.2987867;0.4265903	0.8905	ns
LTR	ERV1	LTR68	34	0.0098392156408802	259529	352	98.923	9.58764799072193	0.028627197907141	265747.287	1	0.002	**	0.09659091	0.06782251;0.13235743	2.2e-16	***
LTR	ERV1	MER95	19	0.00549838521108011	259529	139	42.177	5.99680186704819	0.0122055470025119	265747.287	1	0.002	**	0.1366906	0.0843465;0.2052032	7.22e-06	***
LTR	ERV1	LTR9B	121	0.0350160321337207	259529	685	206.478	13.1474092645802	0.0597523990322842	265747.287	1	0.002	**	0.1766423	0.1487963;0.2073062	8.557e-14	***
LTR	ERV1	MER57E3	137	0.0396462512588408	259529	243	93.817	8.4119124621736	0.027149579228837	265747.287	1001	0.002	**	0.563786	0.4989197;0.6270770	2.302e-08	***
LTR	ERV1	HERV-Fc1_LTR3	1	0.000289388695320006	259529	5	2.0953488372093	1.08443393888703	0.000606370266240292	265747.287	307	0.614	ns	0.2	0.005050763;0.716417936	0.4073	ns
LTR	ERV1	LTR60B	35	0.0101286043362002	259529	247	74.848	8.5070127110088	0.0216601650673118	265747.287	1	0.002	**	0.1417004	0.1007252;0.1915233	5.831e-09	***
LTR	ERV1	LTR6B	36	0.0104179930315202	259529	154	50.687	6.85142123744942	0.0146682447996851	265747.287	15	0.03	*	0.2337662	0.1694153;0.3086490	0.01261	*
LTR	ERV1	LTR12F	102	0.0295176469226406	259529	637	192.311	13.0424071161494	0.0556526293856857	265747.287	1	0.002	**	0.1601256	0.1324912;0.1909523	2.2e-16	***
LTR	ERV1	MER90a	243	0.0703214529627615	259529	1252	365.025	18.1988893775025	0.105634108509185	265747.287	1	0.002	**	0.1940895	0.1725213;0.2171042	3.528e-15	***
LTR	ERV1	LTR109A2	4	0.00115755478128002	259529	26	8.219	2.56936580514349	0.00237848568683513	265747.287	61	0.122	ns	0.1538462	0.04356348;0.34867879	0.09115	ns
LTR	ERV1	MER51B	128	0.0370417530009608	259529	713	207.581	13.6101680987295	0.0600715947632222	265747.287	1	0.002	**	0.1795231	0.1520246;0.2097028	7.841e-12	***
LTR	ERV1	LTR58	13	0.00376205303916008	259529	76	23.401	4.57417993984956	0.00677198485918346	265747.287	11	0.022	*	0.1710526	0.09434516;0.27472659	0.008776	**
LTR	ERV1	LTR78B	418	0.120964474643763	259529	3270	963.462	28.1267073733785	0.278815011170404	265747.287	1	0.002	**	0.1278287	0.1165681;0.1397595	2.2e-16	***
LTR	ERV1	LTR12C	568	0.164372778941763	259529	2731	1081.01	38.4003188070683	0.31283207352788	265747.287	1	0.002	**	0.2079824	0.1928968;0.2236965	2.2e-16	***
LTR	ERV1	MER41B	542	0.156848672863443	259529	2851	901.319	27.922802902322	0.260831529477133	265747.287	1	0.002	**	0.1901087	0.1758537;0.2050027	2.2e-16	***
LTR	ERV1	LTR12	110	0.0318327564852007	259529	778	247.863	15.6718166412461	0.0717287501881027	265747.287	1	0.002	**	0.1413882	0.1176587;0.1678722	2.2e-16	***
LTR	ERV1	LTR6A	62	0.0179420991098404	259529	287	82.966	8.8084296235159	0.0240094224959196	265747.287	7	0.014	*	0.2160279	0.1698256;0.2681992	0.006143	**
LTR	ERV1	MER101B	26	0.00752410607832016	259529	261	74.543	7.99312461062887	0.0215719015152392	265747.287	1	0.002	**	0.09961686	0.06611046;0.14254982	3.701e-13	***
LTR	ERV1	MER50B	91	0.0263343712741205	259529	692	196.989	13.6150008170123	0.0570063897023927	265747.287	1	0.002	**	0.1315029	0.1072155;0.1589814	2.2e-16	***
LTR	ERV1	HERV1_LTRb	6	0.00173633217192004	259529	10	2.02334152334152	1.04895925171316	0.000585532163626597	265747.287	815	0.374	ns	0.6	0.2623781;0.8784477	0.006764	**
LTR	ERV1	LTR10B2	17	0.0049196078204401	259529	101	33.959	5.32199611448963	0.00982735070437209	265747.287	1	0.002	**	0.1683168	0.1012184;0.2557579	0.0002033	***
LTR	ERV1	LTR25	14	0.00405144173448008	259529	284	48.622	6.64885879857012	0.0140706571438493	265747.287	1	0.002	**	0.04929577	0.02720910;0.08132747	7.125e-10	***
LTR	ERV1	LTR24B	92	0.0266237599694406	259529	454	135.546	10.8772330212328	0.0392254800958455	265747.287	1	0.002	**	0.2026432	0.1666061;0.2426062	4.599e-06	***
LTR	ERV1	MER31B	288	0.0833439442521617	259529	1486	443.435	19.2660570941736	0.128325076109227	265747.287	1	0.002	**	0.1938089	0.1739955;0.2148401	2.2e-16	***
LTR	ERV1	LTR45C	64	0.0185208765004804	259529	424	131.608	10.3840340987578	0.0380858674136754	265747.287	1	0.002	**	0.1509434	0.1182260;0.1886235	4.685e-14	***
LTR	ERV1	LTR35	29	0.00839227216428018	259529	105	32.146	5.30101733488816	0.00930268899975691	265747.287	318	0.636	ns	0.2761905	0.1934035;0.3720114	0.5966	ns
LTR	ERV1	LTR49	175	0.0506430216810011	259529	1462	424.185	19.0058411283741	0.122754343724317	265747.287	1	0.002	**	0.119699	0.1034945;0.1374484	2.2e-16	***
LTR	ERV1	MER4B	300	0.0868166085960018	259529	1738	509.668	21.3080691243906	0.147492157566357	265747.287	1	0.002	**	0.1726122	0.1551218;0.1912153	2.2e-16	***
LTR	ERV1	MER34A1	117	0.0338584773524407	259529	775	236.589	13.932199581731	0.0684661820370649	265747.287	1	0.002	**	0.1509677	0.1264831;0.1781416	2.2e-16	***
LTR	ERV1	MER89	184	0.0532475199388811	259529	1388	415.396	19.0015853087116	0.120210906481149	265747.287	1	0.002	**	0.1325648	0.1151572;0.1515438	2.2e-16	***
LTR	ERV1	MER92D	21	0.00607716260172013	259529	231	63.185	7.09077245820609	0.0182850247137946	265747.287	1	0.002	**	0.09090909	0.05715716;0.13560562	7.654e-12	***
LTR	ERV1	MER49	169	0.048906689509081	259529	1335	423.423	19.6374055999946	0.122533829538483	265747.287	1	0.002	**	0.1265918	0.1092174;0.1456280	2.2e-16	***
LTR	ERV1	LTR1A1	45	0.0130224912894003	259529	359	113.087	10.7614701709497	0.0327260993876535	265747.287	1	0.002	**	0.1253482	0.09291831;0.16411091	2.2e-16	***
LTR	ERV1	LTR72	34	0.0098392156408802	259529	153	51.306	6.68992669011546	0.0148473764020882	265747.287	5	0.01	**	0.2222222	0.1590722;0.2964452	0.002644	**
LTR	ERV1	MER34D	48	0.0138906573753603	259529	249	82.389	8.22139101796467	0.02384244521872	265747.287	1	0.002	**	0.1927711	0.1456887;0.2473304	1.492e-06	***
LTR	ERV1	LTR27C	22	0.00636655129704013	259529	120	39.448	6.16792828584601	0.0114158052529836	265747.287	2	0.004	**	0.1833333	0.1186064;0.2643066	0.0006023	***
LTR	ERV1	LTR29	113	0.0327009225711607	259529	708	198.226	13.1441885901601	0.0573643635185035	265747.287	1	0.002	**	0.1596045	0.1333850;0.1886964	6.118e-14	***
LTR	ERV1	LTR26	57	0.0164951556332403	259529	596	192.797	12.6707671172404	0.0557932722916112	265747.287	1	0.002	**	0.09563758	0.0732407;0.1221329	2.2e-16	***
LTR	ERV1	LTR23	191	0.0552732408061211	259529	856	252.939	13.3074553302789	0.073197687205547	265747.287	1	0.002	**	0.2231308	0.1956480;0.2525342	2.242e-06	***
LTR	ERV1	MER61E	34	0.0098392156408802	259529	318	86.87	8.76424052111259	0.0251391959624489	265747.287	1	0.002	**	0.1069182	0.07518857;0.14619496	5.035e-13	***
LTR	ERV1	PABL_A	101	0.0292282582273206	259529	524	162.897	12.169407770532	0.047140550301543	265747.287	1	0.002	**	0.1927481	0.1598326;0.2291731	1.241e-09	***
LTR	ERV1	MER65D	55	0.0159163782426003	259529	470	136.461	10.4933593090864	0.0394902707520633	265747.287	1	0.002	**	0.1170213	0.08938411;0.14958394	2.2e-16	***
LTR	ERV1	MER57E1	81	0.0234404843209205	259529	501	150.514	11.1480977787282	0.0435570500873954	265747.287	1	0.002	**	0.1616766	0.1305172;0.1968909	9.897e-13	***
LTR	ERV1	LTR8A	254	0.0735047286112815	259529	1442	444.033	20.8843018811993	0.128498130549028	265747.287	1	0.002	**	0.1761442	0.1568108;0.1968065	2.2e-16	***
LTR	ERV1	LTR8	514	0.148745789394483	259529	3403	1066.265	30.524293726596	0.308565037215386	265747.287	1	0.002	**	0.1510432	0.1391687;0.1635206	2.2e-16	***
LTR	ERV1	MER57B2	221	0.0639549016657213	259529	1104	329.297	16.2235629562373	0.095294829202792	265747.287	1	0.002	**	0.2001812	0.1769491;0.2250228	1.727e-13	***
LTR	ERV1	LTR39	167	0.048327912118441	259529	1272	382.689	18.6200156816256	0.110745870423318	265747.287	1	0.002	**	0.1312893	0.1132057;0.1510955	2.2e-16	***
LTR	ERV1	MER4E1	173	0.050064244290361	259529	1050	332.745	16.7636211480096	0.0962926414242554	265747.287	1	0.002	**	0.1647619	0.1428119;0.1886089	2.2e-16	***
LTR	ERV1	LTR44	32	0.00926043825024019	259529	218	70.193	7.75757248956984	0.0203130606905972	265747.287	1	0.002	**	0.146789	0.1026203;0.2008583	4.24e-09	***
LTR	ERV1	LTR1B	51	0.0147588234613203	259529	321	104.652	10.2571001800755	0.0302851057426293	265747.287	1	0.002	**	0.1588785	0.1206411;0.2035483	1.469e-11	***
LTR	ERV1	LTR46	46	0.0133118799847203	259529	255	76.956	7.91787577300608	0.0222701964370464	265747.287	1	0.002	**	0.1803922	0.1352010;0.2331846	1.144e-05	***
LTR	ERV1	LTR1B1	17	0.0049196078204401	259529	168	54.833	7.5446691798271	0.0158680503304819	265747.287	1	0.002	**	0.1011905	0.06006032;0.15706877	1.439e-11	***
LTR	ERV1	MER4D1	262	0.0758198381738416	259529	1536	479.831	20.9934552697779	0.138857667064094	265747.287	1	0.002	**	0.1705729	0.1520807;0.1903337	2.2e-16	***
LTR	ERV1	HERV1_LTRa	3	0.000868166085960018	259529	27	9.842	3.02955676860729	0.0028481635393395	265747.287	10	0.02	*	0.1111111	0.02352745;0.29158692	0.004681	**
LTR	ERV1	LTR28B	59	0.0170739330238804	259529	261	87.577	9.93129909436333	0.0253437937700402	265747.287	3	0.006	**	0.2260536	0.1767644;0.2816805	0.0001347	***
LTR	ERV1	LTR38B	46	0.0133118799847203	259529	226	74.564	7.99924320744731	0.0215779786778409	265747.287	1	0.002	**	0.2035398	0.1530397;0.2619952	3.63e-05	***
LTR	ERV1	LTR1A2	176	0.0509324103763211	259529	837	269.002	16.4271679801434	0.0778461378184723	265747.287	1	0.002	**	0.2102748	0.1831302;0.2394763	1.184e-12	***
LTR	ERV1	MER72	129	0.0373311416962808	259529	774	251.199	15.3155465121218	0.0726941508756902	265747.287	1	0.002	**	0.1666667	0.1410758;0.1948259	2.2e-16	***
LTR	ERV1	MER51E	43	0.0124437138987603	259529	233	78.062	8.14742514764859	0.0225902603340703	265747.287	1	0.002	**	0.1845494	0.1368967;0.2404232	4.546e-07	***
LTR	ERV1	MER92B	131	0.0379099190869208	259529	804	247.892	13.9084068023545	0.0717371424602669	265747.287	1	0.002	**	0.1629353	0.1380593;0.1903109	2.2e-16	***
LTR	ERV1	LTR26C	62	0.0179420991098404	259529	312	101.373	9.41947968826291	0.029336200210675	265747.287	1	0.002	**	0.1987179	0.1558846;0.2473764	8.421e-07	***
LTR	ERV1	LTR10A	47	0.0136012686800403	259529	311	104.075	9.74578654369954	0.0301181284654296	265747.287	1	0.002	**	0.1511254	0.1132025;0.1958491	3.801e-13	***
LTR	ERV1	MER65A	215	0.0622185694938013	259529	1394	427.364	19.6878926530271	0.123674310386739	265747.287	1	0.002	**	0.1542324	0.1356582;0.1742766	2.2e-16	***
LTR	ERV1	MER51C	38	0.0109967704221602	259529	180	57.903	7.30568025333466	0.0167564736251143	265747.287	3	0.006	**	0.2111111	0.1539369;0.2780534	0.001344	**
LTR	ERV1	HERV-Fc1_LTR1	2	0.000578777390640012	259529	17	5.1569416498994	1.97198840526745	0.00149236061590579	265747.287	75	0.15	ns	0.1176471	0.01457932;0.36440916	0.1164	ns
LTR	ERV1	MER39	474	0.137170241581683	259529	3348	992.864	29.102310019111	0.287323617590202	265747.287	1	0.002	**	0.1415771	0.1299359;0.1538480	2.2e-16	***
LTR	ERV1	LTR71B	44	0.0127331025940803	259529	233	72.666	7.91246175668805	0.0210287189341236	265747.287	1	0.002	**	0.1888412	0.1406933;0.2450949	2.743e-05	***
LTR	ERV1	LTR19B	37	0.0107073817268402	259529	283	79.569	8.5233729759343	0.0230263690979176	265747.287	1	0.002	**	0.130742	0.09375181;0.17568203	1.804e-09	***
LTR	ERV1	MER34B	103	0.0298070356179606	259529	667	197.497	12.8015573611522	0.0571533991596152	265747.287	1	0.002	**	0.1544228	0.1278284;0.1841166	2.2e-16	***
LTR	ERV1	MER67C	165	0.047749134727801	259529	1648	488.528	20.9090986512189	0.141374480547292	265747.287	1	0.002	**	0.1001214	0.08604807;0.11563651	2.2e-16	***
LTR	ERV1	LTR51	55	0.0159163782426003	259529	414	128.905	10.7926111509428	0.0373036497702254	265747.287	1	0.002	**	0.1328502	0.1016724;0.1693886	2.2e-16	***
LTR	ERV1	LTR48B	162	0.046880968641841	259529	1013	309.779	16.8038247886464	0.0896465406475361	265747.287	1	0.002	**	0.159921	0.1378702;0.1839680	2.2e-16	***
LTR	ERV1	MER41C	144	0.0416719721260809	259529	837	242.132	14.2360542722076	0.0700702635752237	265747.287	1	0.002	**	0.172043	0.1470678;0.1993517	4.898e-15	***
LTR	ERV1	LTR27E	58	0.0167845443285604	259529	222	73.886	8.94365657843552	0.021381773142414	265747.287	44	0.088	ns	0.2612613	0.2047608;0.3242582	0.02275	*
LTR	ERV1	LTR1	32	0.00926043825024019	259529	244	73.475	8.44586926892122	0.0212628343886374	265747.287	1	0.002	**	0.1311475	0.09146352;0.18007084	7.233e-10	***
LTR	ERV1	LTR4	5	0.00144694347660003	259529	102	27.297	4.94137715704926	0.0078994432161502	265747.287	1	0.002	**	0.04901961	0.01610582;0.11069566	1.603e-08	***
LTR	ERV1	LTR31	47	0.0136012686800403	259529	241	82.385	8.38493184719364	0.0238412876639387	265747.287	1	0.002	**	0.1950207	0.1469547;0.2507582	5.922e-07	***
LTR	ERV1	MER87	15	0.00434083042980009	259529	165	51.245	6.79596646255411	0.0148297236916737	265747.287	1	0.002	**	0.09090909	0.0517771;0.1455064	1.875e-11	***
LTR	ERV1	MER34C_	74	0.0214147634536804	259529	651	191.033	12.5665360712023	0.0552827906330667	265747.287	1	0.002	**	0.1136713	0.09031749;0.14059313	2.2e-16	***
LTR	ERV1	MER61A	108	0.0312539790945607	259529	811	224.799	13.7536817893524	0.065054289319242	265747.287	1	0.002	**	0.1331689	0.1105362;0.1585053	2.2e-16	***
LTR	ERV1	LTR12_	66	0.0190996538911204	259529	545	176.319	12.2260670583682	0.0510247253701281	265747.287	1	0.002	**	0.1211009	0.09490949;0.15148077	2.2e-16	***
LTR	ERV1	LTR10C	168	0.048617300813761	259529	519	171.519	12.7665431352275	0.0496356596325921	265747.287	427	0.854	ns	0.3236994	0.2835855;0.3658356	0.7795	ns
LTR	ERV1	MER66B	295	0.0853696651194018	259529	1430	461.237	19.7840400130822	0.133476773663314	265747.287	1	0.002	**	0.2062937	0.1855917;0.2282094	2.2e-16	***
LTR	ERV1	LTR70	35	0.0101286043362002	259529	151	64.926	7.67681297528196	0.0187888504323467	265747.287	1	0.002	**	0.2317881	0.1670700;0.3073328	5.735e-07	***
LTR	ERV1	MER83B	29	0.00839227216428018	259529	147	46.029	5.74100323272144	0.0133202722568846	265747.287	3	0.006	**	0.1972789	0.1362805;0.2708794	0.002363	**
LTR	ERV1	HERV1_LTRd	5	0.00144694347660003	259529	16	4.63426853707415	1.95370389074451	0.00134110492570644	265747.287	679	0.646	ns	0.3125	0.1101700;0.5866206	0.7885	ns
LTR	ERV1	LTR61	40	0.0115755478128002	259529	184	49.401	6.29617668437289	0.0142960909375036	265747.287	83	0.166	ns	0.2173913	0.1600806;0.2840408	0.134	ns
LTR	ERV1	MER57F	61	0.0176527104145204	259529	413	123.319	10.114224465402	0.0356871245181678	265747.287	1	0.002	**	0.1476998	0.1148999;0.1856461	1.089e-12	***
LTR	ERV1	MER90	144	0.0416719721260809	259529	701	206.538	13.0376583992885	0.0597697623540034	265747.287	1	0.002	**	0.2054208	0.1760916;0.2372534	1.027e-07	***
LTR	ERV1	LTR12E	31	0.00897104955492019	259529	112	38.432	6.56509531358659	0.0111217863385385	265747.287	141	0.282	ns	0.2767857	0.1964338;0.3693101	0.1632	ns
LTR	ERV1	MER72B	35	0.0101286043362002	259529	188	57.02	7.1488954885847	0.0165009434071467	265747.287	2	0.004	**	0.1861702	0.1332332;0.2492849	0.0003335	***
LTR	ERV1	MER50	351	0.101575432057322	259529	2531	769.546	27.0966439271012	0.222697912928729	265747.287	1	0.002	**	0.1386804	0.1254421;0.1527605	2.2e-16	***
LTR	ERV1	LTR56	216	0.0625079581891213	259529	976	300.651	15.6157308522544	0.0870050006366551	265747.287	1	0.002	**	0.2213115	0.1956277;0.2486882	1.774e-09	***
LTR	ERV1	LTR26E	22	0.00636655129704013	259529	118	38.602	5.75540795432615	0.0111709824167429	265747.287	5	0.01	**	0.1864407	0.1206857;0.2685539	0.0008002	***
LTR	ERV1	LTR1D	52	0.0150482121566403	259529	296	101.062	10.6258677323344	0.0292462003264304	265747.287	1	0.002	**	0.1756757	0.1340744;0.2239067	2.643e-10	***
LTR	ERV1	MER61B	70	0.0202572086724004	259529	429	115.686	10.1836688433546	0.0334782206067902	265747.287	1	0.002	**	0.1631702	0.1294632;0.2016029	2.061e-07	***
LTR	ERV1	MER57C2	63	0.0182314878051604	259529	454	128.596	10.4290723244951	0.0372142286633715	265747.287	1	0.002	**	0.1387665	0.1083066;0.1740240	3.656e-13	***
LTR	ERV1	MER4A	137	0.0396462512588408	259529	834	253.106	15.1893871331756	0.0732460151176654	265747.287	1	0.002	**	0.1642686	0.1397446;0.1911914	2.2e-16	***
LTR	ERV1	MER52D	165	0.047749134727801	259529	657	227.291	16.4097409668343	0.0657754459479795	265747.287	1	0.002	**	0.2511416	0.2184001;0.2861365	1.756e-07	***
LTR	ERV1	HERV-Fc1_LTR2	0	0	259529	3	1.58571428571429	0.780536793809819	0.000458887788293152	265747.287	1	0.002	**	0	0.0000000;0.7075982	0.1048	ns
LTR	ERV1	LTR10D	62	0.0179420991098404	259529	181	55.97	6.95121711784485	0.0161970852770607	265747.287	826	0.352	ns	0.3425414	0.2737478;0.4165888	0.3351	ns
LTR	ERV1	LTR35B	30	0.00868166085960018	259529	206	60.155	6.98396382799559	0.017408176966975	265747.287	1	0.002	**	0.1456311	0.1004634;0.2013255	1.102e-06	***
LTR	ERV1	MER65C	133	0.0384886964775608	259529	680	211.965	13.3877932463871	0.0613402748035051	265747.287	1	0.002	**	0.1955882	0.1664141;0.2274316	1.137e-11	***
LTR	ERV1	LTR7B	139	0.0402250286494808	259529	845	262.505	15.0826875079497	0.0759659794649782	265747.287	1	0.002	**	0.164497	0.1401141;0.1912455	2.2e-16	***
LTR	ERV1	LTR1F	18	0.00520899651576011	259529	132	41.661	6.6532958257803	0.0120562224357268	265747.287	1	0.002	**	0.1363636	0.08286392;0.20692727	3.2e-06	***
LTR	ERV1	MER52A	431	0.124726527682923	259529	1420	527.456	26.2421934433217	0.152639803678709	265747.287	1	0.002	**	0.3035211	0.2796819;0.3281760	8.208e-08	***
LTR	ERV1	LTR27B	35	0.0101286043362002	259529	150	44.906	6.16320932219158	0.0129952887520402	265747.287	61	0.122	ns	0.2333333	0.1682253;0.3092774	0.08984	ns
LTR	ERV1	MER4D	190	0.0549838521108011	259529	1315	412.985	19.9325382498336	0.119513190336733	265747.287	1	0.002	**	0.1444867	0.1259148;0.1646629	2.2e-16	***
LTR	ERV1	MER4D0	86	0.0248874277975205	259529	444	133.729	10.3444945535085	0.0386996608364491	265747.287	1	0.002	**	0.1936937	0.1579534;0.2335732	3.483e-07	***
LTR	ERV1	MER101	50	0.0144694347660003	259529	364	106.68	9.80294331809063	0.0308719860167382	265747.287	1	0.002	**	0.1373626	0.1037015;0.1770566	3.935e-12	***
LTR	ERV1	LTR10G	14	0.00405144173448008	259529	116	37.575	6.04739166467213	0.0108737802266492	265747.287	1	0.002	**	0.1206897	0.06757875;0.19420047	7.147e-07	***
LTR	ERV1	LTR1F1	28	0.00810288346896017	259529	221	68.56	8.25218143877718	0.0198404889511396	265747.287	1	0.002	**	0.1266968	0.08586616;0.17788330	3.243e-10	***
LTR	ERV1	MER51D	22	0.00636655129704013	259529	151	48.016	6.49753506815947	0.0138952875944854	265747.287	1	0.002	**	0.1456954	0.09361456;0.21223603	1.749e-06	***
LTR	ERV1	MER61D	62	0.0179420991098404	259529	267	81.665	8.72036810116521	0.0236329278033083	265747.287	10	0.02	*	0.2322097	0.1829157;0.2875549	0.009441	**
LTR	ERV1	MER57C1	40	0.0115755478128002	259529	187	59.26	6.80563859727482	0.0171491740846636	265747.287	3	0.006	**	0.2139037	0.1574306;0.2796794	0.00211	**
LTR	ERV1	MER67D	52	0.0150482121566403	259529	1042	303.994	16.4864115490839	0.0879724270451099	265747.287	1	0.002	**	0.04990403	0.03749201;0.06493051	2.2e-16	***
LTR	ERV1	MER41A	529	0.153086619824283	259529	2558	811.526	27.5813715405173	0.234846450358263	265747.287	1	0.002	**	0.2068022	0.1912541;0.2230243	2.2e-16	***
LTR	ERV1	MER4A1_	84	0.0243086504068805	259529	400	123.412	11.0492688600804	0.0357140376668326	265747.287	2	0.004	**	0.21	0.1711075;0.2532446	1.368e-05	***
LTR	ERV1	MER66C	139	0.0402250286494808	259529	589	175.186	11.9597005998662	0.0506968479783306	265747.287	2	0.004	**	0.2359932	0.2022486;0.2724098	0.0009857	***
LTR	ERV1	LTR9	128	0.0370417530009608	259529	810	245.937	14.911988411959	0.0711713875609163	265747.287	1	0.002	**	0.1580247	0.1335686;0.1849988	2.2e-16	***
LTR	ERV1	MER57B1	159	0.046012802555881	259529	1010	295.347	15.9594265026753	0.0854700829966778	265747.287	1	0.002	**	0.1574257	0.1354939;0.1813748	2.2e-16	***
LTR	ERV1	LTR37A	267	0.0772667816504416	259529	1963	581.123	21.7784795881892	0.168170426790448	265747.287	1	0.002	**	0.1360163	0.1211490;0.1519798	2.2e-16	***
LTR	ERV1	MER66D	57	0.0164951556332403	259529	246	76.665	8.3075743024538	0.0221859843267083	265747.287	11	0.022	*	0.2317073	0.1804715;0.2895325	0.007119	**
LTR	ERV1	PRIMA4_LTR	45	0.0130224912894003	259529	334	92.12	9.09892248512923	0.026658486612879	265747.287	1	0.002	**	0.1347305	0.09999911;0.17609810	9.022e-10	***
LTR	ERV1	MER83C	17	0.0049196078204401	259529	151	45.635	6.50369687739774	0.0132062531109285	265747.287	1	0.002	**	0.1125828	0.06696796;0.17412912	6.046e-08	***
LTR	ERV1	PrimLTR79	35	0.0101286043362002	259529	141	40.123	5.88221654408195	0.0116111426223246	265747.287	215	0.43	ns	0.248227	0.1793909;0.3279463	0.4008	ns
LTR	ERV1	MER110A	86	0.0248874277975205	259529	635	188.862	12.9187402578522	0.054654527775527	265747.287	1	0.002	**	0.1354331	0.1097762;0.1645336	2.2e-16	***
LTR	ERV1	LTR9D	101	0.0292282582273206	259529	724	233.945	15.1401188303856	0.0677010383266388	265747.287	1	0.002	**	0.1395028	0.1150849;0.1668999	2.2e-16	***
LTR	ERV1	LTR06	10	0.00289388695320006	259529	98	28.933	4.75237794120967	0.00837288312169373	265747.287	1	0.002	**	0.1020408	0.05002763;0.17965966	6.596e-06	***
LTR	ERV1	LTR19C	29	0.00839227216428018	259529	129	36.921	5.92941117792626	0.0106845200199099	265747.287	111	0.222	ns	0.2248062	0.1560206;0.3066423	0.1436	ns
LTR	ERV1	LTR59	16	0.0046302191251201	259529	114	34.381	5.59384752474809	0.00994947273379713	265747.287	1	0.002	**	0.1403509	0.08240228;0.21789409	8.829e-05	***
LTR	ERV1	HERV-Fc2_LTR	2	0.000578777390640012	259529	4	1.32903225806452	0.572494780407865	0.000384606911199492	265747.287	597	0.81	ns	0.5	0.06758599;0.93241401	0.6043	ns
LTR	ERV1	MER34A	224	0.0648230677516813	259529	1464	439.355	18.9264149849934	0.127144370232321	265747.287	1	0.002	**	0.1530055	0.1349338;0.1724811	2.2e-16	***
LTR	ERV1	MER31A	266	0.0769773929551216	259529	1349	411.77	18.8662936751509	0.119161583071919	265747.287	1	0.002	**	0.1971831	0.1762586;0.2194354	2.2e-16	***
LTR	ERV1	LTR78	581	0.168134831980923	259529	4812	1435.801	35.0091851096543	0.41550457812916	265747.287	1	0.002	**	0.1207398	0.1116621;0.1302804	2.2e-16	***
LTR	ERV1	LTR10B1	19	0.00549838521108011	259529	171	54.572	6.75162205698755	0.0157925198810034	265747.287	1	0.002	**	0.1111111	0.06823641;0.16806732	3.226e-10	***
LTR	ERV1	MER41G	19	0.00549838521108011	259529	114	37.501	5.75091923713698	0.0108523654631955	265747.287	1	0.002	**	0.1666667	0.1034302;0.2479716	0.0001316	***
LTR	ERV1	MER41E	75	0.0217041521490005	259529	360	114.653	10.1467012642803	0.0331792820845246	265747.287	1	0.002	**	0.2083333	0.1675421;0.2539966	4.13e-06	***
LTR	ERV1	MER87B	35	0.0101286043362002	259529	202	61.513	7.45314567014361	0.0178011668152195	265747.287	1	0.002	**	0.1732673	0.1237537;0.2326436	3.165e-05	***
LTR	ERV1	LTR1C1	6	0.00173633217192004	259529	70	24.964	4.75281950985866	0.00722429938996863	265747.287	1	0.002	**	0.08571429	0.03210764;0.17728592	2.63e-07	***
LTR	ERV1	LTR19A	55	0.0159163782426003	259529	447	130.283	10.6089330500508	0.0377024273923763	265747.287	1	0.002	**	0.1230425	0.0940527;0.1571298	2.2e-16	***
LTR	ERV1	MER4CL34	141	0.0408038060401208	259529	896	268.595	15.5396414197836	0.077728356619477	265747.287	1	0.002	**	0.1573661	0.1341222;0.1828877	2.2e-16	***
LTR	ERV1	LTR7Y	38	0.0109967704221602	259529	257	80.136	8.07444739289945	0.023190452488164	265747.287	1	0.002	**	0.1478599	0.1068072;0.1972550	1.969e-09	***
LTR	ERV1	HERV1_LTRc	6	0.00173633217192004	259529	34	10.057	2.85620533381424	0.0029103821088333	265747.287	98	0.196	ns	0.1764706	0.06764065;0.34531513	0.1374	ns
LTR	ERV1	LOR1a	77	0.0222829295396405	259529	808	248.84	14.284272485515	0.0720114829434303	265747.287	1	0.002	**	0.09529703	0.07593883;0.11766458	2.2e-16	***
LTR	ERV1	LTR12B	36	0.0104179930315202	259529	171	49.243	6.62705582207279	0.0142503675236431	265747.287	27	0.054	ns	0.2105263	0.1520193;0.2793471	0.02775	*
LTR	ERV1	LTR54	237	0.0685851207908414	259529	1113	351.397	16.724984786723	0.101690319369364	265747.287	1	0.002	**	0.212938	0.1892221;0.2381815	2.671e-14	***
LTR	ERV1	MER51A	232	0.0671381773142414	259529	941	294.674	16.1766315222733	0.0852753244047274	265747.287	1	0.002	**	0.2465462	0.2193055;0.2753831	7.773e-06	***
LTR	ERV1	LTR48	127	0.0367523643056408	259529	975	298.534	16.655937808009	0.0863923647686627	265747.287	1	0.002	**	0.1302564	0.1097580;0.1530163	2.2e-16	***
LTR	ERV1	LTR43	55	0.0159163782426003	259529	424	118.196	10.0272693257003	0.0342045862320434	265747.287	1	0.002	**	0.129717	0.09923611;0.16547665	2.154e-13	***
LTR	ERV1	LTR12D	79	0.0228617069302805	259529	490	155.522	13.5244381186956	0.045006308673558	265747.287	1	0.002	**	0.1612245	0.1297702;0.1968318	4.096e-15	***
LTR	ERV1	MER92A	17	0.0049196078204401	259529	151	42.288	5.88333830997927	0.0122376691476924	265747.287	1	0.002	**	0.1125828	0.06696796;0.17412912	1.074e-06	***
LTR	ERV1	LTR2C	61	0.0176527104145204	259529	291	83.148	8.39217042990218	0.0240620912384679	265747.287	4	0.008	**	0.209622	0.1643061;0.2609592	0.00347	**
LTR	ERV1	LTR17	132	0.0381993077822408	259529	843	262.902	15.6768670390534	0.0760808667770202	265747.287	1	0.002	**	0.1565836	0.1326934;0.1829024	2.2e-16	***
LTR	ERV1	MER50C	13	0.00376205303916008	259529	85	23.055	4.60208150233719	0.00667185637060274	265747.287	18	0.036	*	0.1529412	0.08402572;0.24732487	0.01414	*
LTR	ERV1	MER57D	69	0.0199678199770804	259529	452	133.506	10.3452882506477	0.0386351271573927	265747.287	1	0.002	**	0.1526549	0.1207573;0.1891788	2.062e-12	***
LTR	ERV1	LTR45	42	0.0121543252034403	259529	174	54.723	7.15384151686689	0.0158362175739967	265747.287	42	0.084	ns	0.2413793	0.1798403;0.3119473	0.04096	*
LTR	ERV1	LTR73	24	0.00694532868768015	259529	217	68.15	8.0107222940052	0.0197218395860584	265747.287	1	0.002	**	0.1105991	0.0721611;0.1600829	2.323e-12	***
LTR	ERV1	MER92C	10	0.00289388695320006	259529	128	38.925	5.7271437187463	0.0112644549653312	265747.287	1	0.002	**	0.078125	0.03809939;0.13898246	8.955e-10	***
LTR	ERV1	LTR24	80	0.0231510956256005	259529	308	102.001	9.26773380551523	0.0295179363113359	265747.287	9	0.018	*	0.2597403	0.2116668;0.3125017	0.007644	**
LTR	ERV1	LTR24C	47	0.0136012686800403	259529	382	126.157	10.3115798828152	0.036508409635486	265747.287	1	0.002	**	0.1230366	0.09182016;0.16023626	2.2e-16	***
LTR	ERV1	MER84	53	0.0153376008519603	259529	358	102.276	9.42192106720261	0.0295975182025489	265747.287	1	0.002	**	0.1480447	0.1129033;0.1891327	1.174e-09	***
LTR	ERV1	LTR15	50	0.0144694347660003	259529	264	80.34	8.2603046331617	0.0232494877820093	265747.287	1	0.002	**	0.1893939	0.1439621;0.2419500	3.04e-05	***
LTR	ERV1	MER4C	135	0.0390674738682008	259529	668	196.232	12.7974196598357	0.0567873224600354	265747.287	1	0.002	**	0.2020958	0.1722669;0.2345834	7.916e-08	***
LTR	ERV1	LTR1B0	22	0.00636655129704013	259529	92	32.32	5.73030858125777	0.0093530426327426	265747.287	35	0.07	ns	0.2391304	0.1563323;0.3393632	0.02834	*
LTR	ERV1	LTR28	23	0.00665593999236014	259529	139	48.138	7.05781614727734	0.0139305930153144	265747.287	1	0.002	**	0.1654676	0.1078789;0.2378654	2.722e-06	***
LTR	ERV1	LTR27	63	0.0182314878051604	259529	315	102.162	9.5032661789549	0.0295645278912825	265747.287	1	0.002	**	0.2	0.1572449;0.2484986	1.255e-06	***
LTR	ERV1	LTR9A1	70	0.0202572086724004	259529	479	153.111	11.7832730819804	0.0443085925291414	265747.287	1	0.002	**	0.1461378	0.1157263;0.1809956	2.2e-16	***
LTR	ERV1	LTR72B	21	0.00607716260172013	259529	163	51.099	6.79288910128396	0.014787472942157	265747.287	1	0.002	**	0.1288344	0.08155114;0.19017291	6.462e-08	***
LTR	ERV1	LTR21A	24	0.00694532868768015	259529	94	26.436	4.96553728820564	0.00765027954947968	265747.287	351	0.702	ns	0.2553191	0.1709395;0.3556733	0.6469	ns
LTR	ERV1	LTR37B	286	0.0827651668615217	259529	2032	605.153	22.4429337715967	0.175124437138988	265747.287	1	0.002	**	0.140748	0.1259079;0.1566327	2.2e-16	***
LTR	ERV1	MER39B	194	0.0561414068920812	259529	1186	351.712	18.0843052976358	0.10178147680839	265747.287	1	0.002	**	0.163575	0.1429568;0.1858764	2.2e-16	***
LTR	ERV1	EUTREP7	35	0.0101286043362002	259529	275	82.721	8.16209401923174	0.0239385222655662	265747.287	1	0.002	**	0.1272727	0.09027518;0.17253828	1.609e-11	***
LTR	ERV1	MER41D	87	0.0251768164928405	259529	472	145.989	11.0482098976233	0.0422475662410724	265747.287	1	0.002	**	0.184322	0.1503526;0.2223034	9.524e-10	***
LTR	ERV1	MER34	220	0.0636655129704013	259529	1330	395.233	17.9569251867396	0.114375962217412	265747.287	1	0.002	**	0.1654135	0.1458256;0.1864921	2.2e-16	***
LTR	ERV1	LTR45B	76	0.0219935408443205	259529	444	140.947	10.8202249638474	0.0407884684392689	265747.287	1	0.002	**	0.1711712	0.1372996;0.2094945	3.662e-12	***
LTR	ERV1	LTR1F2	19	0.00549838521108011	259529	135	42.148	6.44341629988422	0.0121971547303476	265747.287	1	0.002	**	0.1407407	0.08691185;0.21102914	6.278e-06	***
LTR	ERV1	LTR1E	30	0.00868166085960018	259529	296	97.401	9.99890879932291	0.0281867483128639	265747.287	1	0.002	**	0.1013514	0.06943179;0.14151810	2.2e-16	***
LTR	ERV1	LTR26B	24	0.00694532868768015	259529	138	43.854	6.02586051904581	0.0126908518445635	265747.287	1	0.002	**	0.173913	0.1147229;0.2476265	0.0001631	***
LTR	ERV1	LTR71A	31	0.00897104955492019	259529	166	52.242	6.82598198283807	0.0151182442209078	265747.287	1	0.002	**	0.186747	0.1305531;0.2544745	0.0002963	***
LTR	ERV1	LTR38C	15	0.00434083042980009	259529	127	40.983	5.85773198635991	0.0118600169002998	265747.287	1	0.002	**	0.1181102	0.06763492;0.18731402	1.114e-07	***
LTR	ERV1	LTR2B	64	0.0185208765004804	259529	326	99.618	9.51317909936402	0.0288283230503884	265747.287	1	0.002	**	0.196319	0.1545985;0.2436557	1.034e-05	***
LTR	ERV1	MER66A	47	0.0136012686800403	259529	331	109.072	9.62826669341472	0.0315642037759437	265747.287	1	0.002	**	0.141994	0.1062332;0.1843120	1.081e-14	***
LTR	ERV1	MER48	37	0.0107073817268402	259529	193	60.924	7.36086994902141	0.017630716873676	265747.287	1	0.002	**	0.1917098	0.1387195;0.2544281	0.0001364	***
LTR	ERV1	LTR21B	8	0.00231510956256005	259529	36	9.072	2.83210819652725	0.00262533424394309	265747.287	434	0.868	ns	0.2222222	0.1011505;0.3915176	0.848	ns
LTR	ERV1	LTR36	113	0.0327009225711607	259529	484	151.675	11.0928096272056	0.0438930303626619	265747.287	1	0.002	**	0.2334711	0.196476;0.273758	0.0001271	***
LTR	ERV1	LTR1D1	42	0.0121543252034403	259529	311	101.718	10.0221214779566	0.0294360393105604	265747.287	1	0.002	**	0.1350482	0.09909396;0.17813310	9.646e-15	***
LTR	ERV1	LTR26D	27	0.00781349477364016	259529	196	62.624	7.14938722812926	0.0181226776557201	265747.287	1	0.002	**	0.1377551	0.09278415;0.19406400	5.778e-09	***
LTR	ERV1	MER110	62	0.0179420991098404	259529	784	228.347	13.5412686612797	0.0660810404102374	265747.287	1	0.002	**	0.07908163	0.06116629;0.10023513	2.2e-16	***
LTR	ERV1	MER67B	96	0.0277813147507206	259529	482	146.587	11.6417335891594	0.0424206206808737	265747.287	1	0.002	**	0.1991701	0.1644167;0.2376622	2.312e-07	***
LTR	ERV1	PABL_B	45	0.0130224912894003	259529	377	104.718	9.63032809509724	0.0303042053965204	265747.287	1	0.002	**	0.1193634	0.08841121;0.15644257	1.337e-13	***
LTR	ERV1	LOR1b	117	0.0338584773524407	259529	1101	325.808	16.5599930365133	0.0942851520448205	265747.287	1	0.002	**	0.106267	0.08868041;0.12598845	2.2e-16	***
LTR	ERV1	LTR34	61	0.0176527104145204	259529	264	91.398	9.27910004783318	0.0264495479748579	265747.287	1	0.002	**	0.2310606	0.1815974;0.2866715	5.679e-05	***
LTR	ERV1	MER83	100	0.0289388695320006	259529	466	140.072	11.2392676423838	0.0405352533308639	265747.287	1	0.002	**	0.2145923	0.1781568;0.2546947	3.299e-05	***
LTR	ERV1	LTR27D	15	0.00434083042980009	259529	273	83.589	9.02493925345369	0.024189711653104	265747.287	1	0.002	**	0.05494505	0.03107489;0.08900512	2.2e-16	***
LTR	ERV1	MER34C2	107	0.0309645903992406	259529	590	181.49	12.1333061082756	0.0525211543136279	265747.287	1	0.002	**	0.1813559	0.1510768;0.2148647	4.473e-12	***
LTR	ERV1	MER57E2	9	0.00260449825788005	259529	76	23.478	4.3111601805201	0.0067942677887231	265747.287	2	0.004	**	0.1184211	0.05560421;0.21293324	0.000156	***
LTR	ERV1	LTR65	119	0.0344372547430807	259529	462	136.181	10.7023726238521	0.0394092419173737	265747.287	58	0.116	ns	0.2575758	0.2182796;0.3000072	0.08278	ns
LTR	ERV1	LTR10E	41	0.0118649365081202	259529	288	89.943	8.94157160138544	0.0260284874231673	265747.287	1	0.002	**	0.1423611	0.1041365;0.1881348	3.284e-11	***
LTR	ERV1	LTR75_1	33	0.0095498269455602	259529	129	43.833	6.06134068097569	0.0126847746819618	265747.287	50	0.1	ns	0.255814	0.1830911;0.3400861	0.05048	ns
LTR	ERV1	LTR2	144	0.0416719721260809	259529	854	265.804	14.8829797784949	0.0769206727708389	265747.287	1	0.002	**	0.1686183	0.1440994;0.1954480	2.2e-16	***
LTR	ERV1	tot	18321	5.30189028695783	259529	134544	34610.831	159.896677221218	10.0159832270312	265747.287	1	0.002	**	0.1361711	0.1343426;0.1380152	2.2e-16	***
LTR	ERV1	MER61C	61	0.0176527104145204	259529	312	87.936	8.81133040712602	0.0254476843116601	265747.287	3	0.006	**	0.1955128	0.1529795;0.2439347	0.0005225	***
LTR	ERV1	LTR38	29	0.00839227216428018	259529	237	76.673	8.07832472300601	0.0221882994362708	265747.287	1	0.002	**	0.1223629	0.08350097;0.17098640	9.067e-13	***
LTR	ERV1	LTR1C	18	0.00520899651576011	259529	65	24.615	4.83592402351	0.00712330273530195	265747.287	98	0.196	ns	0.2769231	0.1731004;0.4019012	0.09729	ns
LTR	ERV1	LTR60	2	0.000578777390640012	259529	42	12.872	3.29218080524968	0.00372501128615912	265747.287	1	0.002	**	0.04761905	0.005819825;0.161641960	6.794e-05	***
LTR	ERV1	HERV1_LTRe	4	0.00115755478128002	259529	31	8.659	2.69666293611029	0.00250581671277593	265747.287	51	0.102	ns	0.1290323	0.03630166;0.29833583	0.07115	ns
LTR	ERV1	LTR7	251	0.0726365625253215	259529	2350	701.36	26.0883307438594	0.202965655349639	265747.287	1	0.002	**	0.1068085	0.09460376;0.12000287	2.2e-16	***
LTR	ERV1	MER67A	85	0.0245980391022005	259529	476	146.455	10.6357460525388	0.0423824213730915	265747.287	1	0.002	**	0.1785714	0.1452017;0.2159931	2.066e-10	***
LTR	ERV1	MER34C	34	0.0098392156408802	259529	198	55.028	6.75165170908577	0.0159244811260693	265747.287	1	0.002	**	0.1717172	0.1219471;0.2316031	0.0006119	***
LTR	ERV1	LTR28C	57	0.0164951556332403	259529	227	78.673	9.06787170714811	0.0227670768269108	265747.287	9	0.018	*	0.2511013	0.1960745;0.3127535	0.002127	**
LTR	ERV1	MER57A1	141	0.0408038060401208	259529	1058	315.587	17.0025150056254	0.0913273101899547	265747.287	1	0.002	**	0.1332703	0.1133607;0.1552442	2.2e-16	***
LTR	ERV1	LTR38A1	27	0.00781349477364016	259529	167	48.816	6.38662140203511	0.0141267985507414	265747.287	1	0.002	**	0.1616766	0.1093313;0.2264447	0.0001163	***
LTR	ERV1	MER65B	38	0.0109967704221602	259529	198	60.2	6.91764800014093	0.0174211994582644	265747.287	1	0.002	**	0.1919192	0.1395382;0.2537710	0.000475	***
LTR	ERV1	LTR7C	66	0.0190996538911204	259529	320	104.278	9.26771852219339	0.0301768743705796	265747.287	1	0.002	**	0.20625	0.1632563;0.2547755	2.868e-06	***
LTR	ERV1	LTR35A	29	0.00839227216428018	259529	93	30.44	5.28926992848506	0.00880899188554098	265747.287	442	0.884	ns	0.311828	0.2197623;0.4162639	0.8254	ns
LTR	ERV1	LTR30	16	0.0046302191251201	259529	145	38.758	6.11120141893415	0.0112161270532128	265747.287	1	0.002	**	0.1103448	0.06440207;0.17300282	5.074e-06	***
LTR	ERV1	LTR1C3	0	0	259529	66	19.997	4.14513849867205	0.00578690574031416	265747.287	1	0.002	**	0	0.00000000;0.05435885	9.598e-11	***
LTR	ERV1	MER52C	82	0.0237298730162405	259529	381	137.243	12.5172933829017	0.0397165727118036	265747.287	1	0.002	**	0.2152231	0.1749953;0.2599395	1.198e-09	***
LTR	ERV1	LTR76	35	0.0101286043362002	259529	188	59.498	7.19205963001711	0.0172180485941497	265747.287	1	0.002	**	0.1861702	0.1332332;0.2492849	7.892e-05	***
LTR	ERV1	LTR8B	246	0.0711896190487215	259529	1611	526.564	21.5778012203631	0.152381668962484	265747.287	1	0.002	**	0.1527002	0.1354702;0.1712059	2.2e-16	***
LTR	ERV1	LTR10B	19	0.00549838521108011	259529	79	25.742	4.77055491470271	0.00744944379492759	265747.287	87	0.174	ns	0.2405063	0.1514374;0.3498257	0.1187	ns
LTR	ERV1	LTR54B	150	0.0434083042980009	259529	861	257.143	14.7006346686005	0.0744142772806723	265747.287	1	0.002	**	0.174216	0.1494497;0.2012345	2.2e-16	***
LTR	ERV1	MER4A1	299	0.0865272199006818	259529	2254	644.079	23.2434295235453	0.186389181493014	265747.287	1	0.002	**	0.1326531	0.1189124;0.1473562	2.2e-16	***
LTR	Gypsy	MamGypsy2-I	231	0.0668487886189214	259529	2287	656.428	23.6425842028275	0.189962842491521	265747.287	1	0.002	**	0.1010057	0.08895411;0.11408998	2.2e-16	***
LTR	Gypsy	MamGypLTR3a	160	0.046302191251201	259529	1326	401.559	17.2905605022649	0.116206635104006	265747.287	1	0.002	**	0.1206637	0.1036098;0.1394183	2.2e-16	***
LTR	Gypsy	X1_LR	1	0.000289388695320006	259529	15	4.34778225806452	1.80340946326604	0.00125819903519676	265747.287	39	0.078	ns	0.06666667	0.00168643;0.31948457	0.08319	ns
LTR	Gypsy	MamGypLTR1d	114	0.0329903112664807	259529	751	222.856	13.0248574238228	0.0644920070842353	265747.287	1	0.002	**	0.1517976	0.1268765;0.1794882	2.2e-16	***
LTR	Gypsy	tot	2233	0.646204956649573	259529	18029	5106.645	62.2877254018457	1.47780533401243	265747.287	1	0.002	**	0.123856	0.1190807;0.1287530	2.2e-16	***
LTR	Gypsy	MamGypLTR2b	92	0.0266237599694406	259529	890	258.507	14.498971383211	0.0748090034610888	265747.287	1	0.002	**	0.1033708	0.08414695;0.12526450	2.2e-16	***
LTR	Gypsy	LTR81AB	38	0.0109967704221602	259529	266	76.742	7.99896364658694	0.0222082672562479	265747.287	1	0.002	**	0.1428571	0.1031185;0.1907707	3.04e-08	***
LTR	Gypsy	LTR104_Mam	276	0.0798712799083217	259529	1971	572.18	21.8517527694943	0.165582423688201	265747.287	1	0.002	**	0.1400304	0.1250009;0.1561394	2.2e-16	***
LTR	Gypsy	LTR81	41	0.0118649365081202	259529	325	90.721	8.58457068547133	0.0262536318281263	265747.287	1	0.002	**	0.1261538	0.09207211;0.16722915	4.851e-11	***
LTR	Gypsy	MamGypsy2-LTR	156	0.0451446364699209	259529	904	245.581	13.9022556339506	0.0710683651853824	265747.287	1	0.002	**	0.1725664	0.1484797;0.1988079	2.79e-12	***
LTR	Gypsy	MamGypLTR1b	212	0.0613504034078413	259529	1214	359.603	16.9819839470769	0.10406504300316	265747.287	1	0.002	**	0.1746293	0.1536697;0.1971778	2.2e-16	***
LTR	Gypsy	MamGypLTR3	96	0.0277813147507206	259529	675	203.922	12.6826166371441	0.0590127215270463	265747.287	1	0.002	**	0.1422222	0.1167431;0.1708752	2.2e-16	***
LTR	Gypsy	LTR81C	83	0.0240192617115605	259529	728	210.591	13.0923308898045	0.0609426547361354	265747.287	1	0.002	**	0.114011	0.09183878;0.13936498	2.2e-16	***
LTR	Gypsy	MamGypLTR4	70	0.0202572086724004	259529	712	213.471	12.6600725288774	0.061776094178657	265747.287	1	0.002	**	0.09831461	0.07744405;0.12258039	2.2e-16	***
LTR	Gypsy	MamGyp-int	83	0.0240192617115605	259529	684	189.063	12.8071485528221	0.0547126949032863	265747.287	1	0.002	**	0.121345	0.09782004;0.14819222	2.2e-16	***
LTR	Gypsy	LTR81B	173	0.050064244290361	259529	1157	338.108	17.2116988870529	0.0978446329972566	265747.287	1	0.002	**	0.1495246	0.1294558;0.1713931	2.2e-16	***
LTR	Gypsy	MamGypLTR1c	165	0.047749134727801	259529	1139	337.269	16.2461865549297	0.0976018358818831	265747.287	1	0.002	**	0.1448639	0.1249224;0.1666587	2.2e-16	***
LTR	Gypsy	LTR81A	98	0.0283600921413606	259529	854	248.798	13.6233913836751	0.0719993286182269	265747.287	1	0.002	**	0.1147541	0.09415082;0.13805744	2.2e-16	***
LTR	Gypsy	MamGypLTR2c	115	0.0332796999618007	259529	1037	302.341	15.5881271713028	0.0874940675317459	265747.287	1	0.002	**	0.1108968	0.09242875;0.13160539	2.2e-16	***
LTR	Gypsy	MamGypLTR1a	162	0.046880968641841	259529	1094	322.023	16.0642625579742	0.0931898158330343	265747.287	1	0.002	**	0.1480804	0.1275450;0.1705284	2.2e-16	***
SINE?	tot	tot	2	0.000578777390640012	259529	5	1.76738305941846	0.882458076555035	0.000511460677695788	265747.287	640	0.724	ns	0.4	0.05274495;0.85336720	1	ns
SINE?	tRNA	tot	2	0.000578777390640012	259529	5	1.76738305941846	0.882458076555035	0.000511460677695788	265747.287	640	0.724	ns	0.4	0.05274495;0.85336720	1	ns
SINE?	tRNA	CRP1	2	0.000578777390640012	259529	5	1.76738305941846	0.882458076555035	0.000511460677695788	265747.287	640	0.724	ns	0.4	0.05274495;0.85336720	1	ns
RC?	tot	tot	132	0.0381993077822408	259529	435	123.924	9.78416853666953	0.0358622046788364	265747.287	811	0.382	ns	0.3034483	0.2605596;0.3490344	0.3955	ns
RC?	Helitron?	tot	132	0.0381993077822408	259529	435	123.924	9.78416853666953	0.0358622046788364	265747.287	811	0.382	ns	0.3034483	0.2605596;0.3490344	0.3955	ns
RC?	Helitron?	Helitron2Na_Mam	132	0.0381993077822408	259529	435	123.924	9.78416853666953	0.0358622046788364	265747.287	811	0.382	ns	0.3034483	0.2605596;0.3490344	0.3955	ns
RC	tot	tot	354	0.102443598143282	259529	1796	541.151	20.8522184434658	0.156602981861117	265747.287	1	0.002	**	0.1971047	0.1789346;0.2162696	2.2e-16	***
RC	Helitron	tot	354	0.102443598143282	259529	1796	541.151	20.8522184434658	0.156602981861117	265747.287	1	0.002	**	0.1971047	0.1789346;0.2162696	2.2e-16	***
RC	Helitron	Helitron1Na_Mam	43	0.0124437138987603	259529	326	97.569	8.79992486772915	0.0282353656136777	265747.287	1	0.002	**	0.1319018	0.09712856;0.17353311	1.728e-12	***
RC	Helitron	Helitron1Nb_Mam	44	0.0127331025940803	259529	359	106.109	9.30342263216462	0.0307067450717105	265747.287	1	0.002	**	0.1225627	0.09048361;0.16102466	9.119e-15	***
RC	Helitron	Helitron3Na_Mam	278	0.0804500572989617	259529	1111	338.412	16.0047620541015	0.0979326071606339	265747.287	1	0.002	**	0.250225	0.2249943;0.2767856	6.86e-05	***
Unknown	tot	tot	1356	0.392411070853928	259529	6436	1843.582	37.7115026674016	0.533511789695447	265747.287	1	0.002	**	0.2106899	0.2007821;0.2208605	2.2e-16	***
Unknown	Unknown	UCON84	10	0.00289388695320006	259529	103	29.429	4.87100458690872	0.00851641991457246	265747.287	1	0.002	**	0.09708738	0.04754642;0.17130628	5.246e-06	***
Unknown	Unknown	UCON4	46	0.0133118799847203	259529	138	41.336	5.86818025792831	0.0119621711097478	265747.287	825	0.354	ns	0.3333333	0.2554392;0.4185556	0.4031	ns
Unknown	Unknown	EUTREP6	3	0.000868166085960018	259529	14	3.56179775280899	1.55506009456373	0.00103074400467912	265747.287	498	0.996	ns	0.2142857	0.04657929;0.50797568	1	ns
Unknown	Unknown	UCON57	5	0.00144694347660003	259529	22	5.92	2.00390010120655	0.00171318107629444	265747.287	429	0.858	ns	0.2272727	0.07820626;0.45370362	0.8121	ns
Unknown	Unknown	UCON15	7	0.00202572086724004	259529	48	13.648	3.30711853930775	0.00394957691372744	265747.287	27	0.054	ns	0.1458333	0.06070447;0.27763834	0.03651	*
Unknown	Unknown	UCON61	1	0.000289388695320006	259529	16	4.28470824949698	1.79021272383154	0.0012399461301488	265747.287	52	0.104	ns	0.0625	0.001581112;0.302320738	0.08692	ns
Unknown	Unknown	MARE11	1	0.000289388695320006	259529	13	3.58722109533469	1.59980931154333	0.00103810123260331	265747.287	83	0.166	ns	0.07692308	0.001945628;0.360297435	0.1304	ns
Unknown	Unknown	UCON5	20	0.00578777390640012	259529	118	32.584	4.95292595093804	0.00942944124830708	265747.287	10	0.02	*	0.1694915	0.1067129;0.2495567	0.009675	**
Unknown	Unknown	UCON24	6	0.00173633217192004	259529	23	7.319	2.37884381536449	0.00211803586104712	265747.287	378	0.756	ns	0.2608696	0.1022861;0.4840520	0.6587	ns
Unknown	Unknown	UCON93	7	0.00202572086724004	259529	27	7.447	2.36236571507711	0.00215507761404808	265747.287	527	0.95	ns	0.2592593	0.1111446;0.4628487	1	ns
Unknown	Unknown	UCON80_AMi	58	0.0167845443285604	259529	220	63.127	7.08866137716566	0.018268240169466	265747.287	251	0.502	ns	0.2636364	0.2066871;0.3270761	0.5023	ns
Unknown	Unknown	MARE9	5	0.00144694347660003	259529	23	6.71	2.31414244489298	0.00194179814559724	265747.287	317	0.634	ns	0.2173913	0.07460341;0.43703073	0.5008	ns
Unknown	Unknown	UCON25	8	0.00231510956256005	259529	49	14.017	3.41062213435369	0.00405636134230052	265747.287	38	0.076	ns	0.1632653	0.07322276;0.29657136	0.0586	ns
Unknown	Unknown	UCON92	4	0.00115755478128002	259529	19	5.12738214643932	1.98458478642265	0.00148380642976517	265747.287	386	0.772	ns	0.2105263	0.06052454;0.45565308	0.7964	ns
Unknown	Unknown	UCON28c	14	0.00405144173448008	259529	65	18.523	3.88491487211285	0.00536034680341247	265747.287	158	0.316	ns	0.2153846	0.1230531;0.3348873	0.2711	ns
Unknown	Unknown	UCON71_Crp	68	0.0196784312817604	259529	276	78.022	7.76619790050638	0.0225786847862575	265747.287	111	0.222	ns	0.2463768	0.1966975;0.3015922	0.2039	ns
Unknown	Unknown	UCON31	31	0.00897104955492019	259529	115	33.872	5.05501426003617	0.00980217388787924	265747.287	335	0.67	ns	0.2695652	0.1910715;0.3602977	0.6098	ns
Unknown	Unknown	UCON63	3	0.000868166085960018	259529	14	4.10805300713558	1.75037791291015	0.00118882410004039	265747.287	383	0.766	ns	0.2142857	0.04657929;0.50797568	0.7699	ns
Unknown	Unknown	EUTREP2	198	0.0572989616733612	259529	819	243.599	13.8599530048733	0.0704947967912581	265747.287	1	0.002	**	0.2417582	0.2127982;0.2725901	0.0004308	***
Unknown	Unknown	UCON59	7	0.00202572086724004	259529	43	12.628	2.9254357238152	0.00365440044450104	265747.287	41	0.082	ns	0.1627907	0.06805209;0.30701087	0.06541	ns
Unknown	Unknown	UCON35	43	0.0124437138987603	259529	170	48.529	5.76058532992467	0.0140437439951846	265747.287	194	0.388	ns	0.2529412	0.1895009;0.3252061	0.3958	ns
Unknown	Unknown	UCON87	2	0.000578777390640012	259529	6	2.16292134831461	1.03991022612357	0.000625924987068552	265747.287	589	0.826	ns	0.3333333	0.04327187;0.77722190	1	ns
Unknown	Unknown	Eulor4	2	0.000578777390640012	259529	31	9.368	2.75611541343467	0.00271099329775782	265747.287	2	0.004	**	0.06451613	0.007910983;0.214216157	0.002637	**
Unknown	Unknown	UCON20	7	0.00202572086724004	259529	46	13.604	3.25419326005291	0.00393684381113336	265747.287	30	0.06	ns	0.1521739	0.0634443;0.2886910	0.03495	*
Unknown	Unknown	UCON94	7	0.00202572086724004	259529	29	7.419	2.43173854522898	0.00214697473057912	265747.287	531	0.942	ns	0.2413793	0.1029836;0.4354003	1	ns
Unknown	Unknown	UCON71	6	0.00173633217192004	259529	17	4.6976976976977	1.81529482324367	0.00135946060774453	265747.287	850	0.304	ns	0.3529412	0.1420975;0.6167163	0.5872	ns
Unknown	Unknown	UCON66	12	0.00347266434384007	259529	64	18.918	3.95764310403792	0.00547465533806387	265747.287	47	0.094	ns	0.1875	0.1008152;0.3046229	0.07372	ns
Unknown	Unknown	UCON68	3	0.000868166085960018	259529	12	3.42402464065708	1.494036732781	0.000990874023503306	265747.287	540	0.924	ns	0.25	0.05486064;0.57185846	1	ns
Unknown	Unknown	UCON96	7	0.00202572086724004	259529	17	5.10910910910911	2.00077818205182	0.00147851841933264	265747.287	881	0.242	ns	0.4117647	0.1844370;0.6707528	0.303	ns
Unknown	Unknown	UCON22	10	0.00289388695320006	259529	37	10.89	2.84675323904338	0.00315144289203487	265747.287	455	0.91	ns	0.2702703	0.1379026;0.4411936	0.8578	ns
Unknown	Unknown	UCON48	48	0.0138906573753603	259529	195	59.32	6.77491693672325	0.0171665374063828	265747.287	57	0.114	ns	0.2461538	0.1874158;0.3127809	0.08659	ns
Unknown	Unknown	UCON67	4	0.00115755478128002	259529	20	5.47847847847848	2.01777851797031	0.00158540973922562	265747.287	331	0.662	ns	0.2	0.057334;0.436614	0.6182	ns
Unknown	Unknown	UCON64	2	0.000578777390640012	259529	15	4.08165322580645	1.71665612837207	0.00118118430176482	265747.287	189	0.378	ns	0.1333333	0.01657591;0.40460270	0.3828	ns
Unknown	Unknown	UCON47	38	0.0109967704221602	259529	155	43.049	5.60249828085535	0.0124578939448309	265747.287	190	0.38	ns	0.2451613	0.1797034;0.3206249	0.4196	ns
Unknown	Unknown	UCON1	25	0.00723471738300015	259529	241	67.226	7.48658620286798	0.0194544444315827	265747.287	1	0.002	**	0.1037344	0.06826438;0.14931716	4.756e-11	***
Unknown	Unknown	UCON28b	12	0.00347266434384007	259529	75	21.573	3.99908285281308	0.00624298232413849	265747.287	9	0.018	*	0.16	0.08550203;0.26281273	0.01477	*
Unknown	Unknown	UCON60	7	0.00202572086724004	259529	38	11.21	2.81350596512889	0.00324404727453727	265747.287	82	0.164	ns	0.1842105	0.07742685;0.34326199	0.1563	ns
Unknown	Unknown	UCON85	9	0.00260449825788005	259529	28	8.339	2.40121736726288	0.00241321233027353	265747.287	698	0.608	ns	0.3214286	0.1587760;0.5235164	0.8367	ns
Unknown	Unknown	UCON103	3	0.000868166085960018	259529	14	4.20160481444333	1.7615019126444	0.00121589693550201	265747.287	375	0.75	ns	0.2142857	0.04657929;0.50797568	0.5746	ns
Unknown	Unknown	UCON56	0	0	259529	15	4.38368580060423	1.81581751726817	0.00126858911452969	265747.287	1	0.002	**	0	0.0000000;0.2180194	0.008548	**
Unknown	Unknown	UCON16	16	0.0046302191251201	259529	37	10.767	2.85812523866255	0.0031158480825105	265747.287	975	0.054	ns	0.4324324	0.2709794;0.6051156	0.06955	ns
Unknown	Unknown	UCON6	33	0.0095498269455602	259529	97	26.783	4.49400791133117	0.00775069742675572	265747.287	926	0.152	ns	0.3402062	0.2470412;0.4434216	0.1726	ns
Unknown	Unknown	tot	1356	0.392411070853928	259529	6436	1843.582	37.7115026674016	0.533511789695447	265747.287	1	0.002	**	0.2106899	0.2007821;0.2208605	2.2e-16	***
Unknown	Unknown	UCON65	3	0.000868166085960018	259529	33	9.516	2.6842035967767	0.00275382282466518	265747.287	7	0.014	*	0.09090909	0.01915494;0.24331635	0.01123	*
Unknown	Unknown	UCON18	5	0.00144694347660003	259529	34	10.275	2.70197625372165	0.00297346884441306	265747.287	34	0.068	ns	0.1470588	0.04952846;0.31056573	0.06013	ns
Unknown	Unknown	UCON101	34	0.0098392156408802	259529	210	56.384	6.49513130973736	0.0163168921969232	265747.287	1	0.002	**	0.1619048	0.1148051;0.2188282	0.0003201	***
Unknown	Unknown	UCON12A	0	0	259529	24	6.985	2.2829776580131	0.00202138003681024	265747.287	1	0.002	**	0	0.0000000;0.1424736	0.0004128	***
Unknown	Unknown	UCON76	49	0.0141800460706803	259529	140	39.648	5.44239981218908	0.0114736829920476	265747.287	969	0.066	ns	0.35	0.2713843;0.4351112	0.09085	ns
Unknown	Unknown	UCON12	8	0.00231510956256005	259529	59	16.498	3.54832165771179	0.00477433469538946	265747.287	9	0.018	*	0.1355932	0.06040351;0.24980403	0.013	*
Unknown	Unknown	UCON9	11	0.00318327564852007	259529	49	12.733	3.27756822254754	0.00368478625750964	265747.287	362	0.724	ns	0.2244898	0.1177434;0.3662430	0.6292	ns
Unknown	Unknown	EUTREP14	40	0.0115755478128002	259529	382	111.766	9.1257066861982	0.0323438169211358	265747.287	1	0.002	**	0.104712	0.07586757;0.13985206	2.2e-16	***
Unknown	Unknown	UCON26	57	0.0164951556332403	259529	206	59.73	7.08387473641942	0.017285186771464	265747.287	372	0.744	ns	0.276699	0.2168003;0.3431487	0.7018	ns
Unknown	Unknown	UCON27	14	0.00405144173448008	259529	102	28.873	5.00678928445555	0.00835551979997453	265747.287	1	0.002	**	0.1372549	0.07711808;0.21955654	0.0006127	***
Unknown	Unknown	MamRep564	178	0.0515111877669611	259529	788	239.459	13.6621731058413	0.0692967275926333	265747.287	1	0.002	**	0.2258883	0.1971275;0.2567163	1.211e-06	***
Unknown	Unknown	UCON17	4	0.00115755478128002	259529	33	9.95	2.75192170547657	0.00287941751843406	265747.287	17	0.034	*	0.1212121	0.03403288;0.28201623	0.02246	*
Unknown	Unknown	UCON19	5	0.00144694347660003	259529	30	9.703	2.70446022435256	0.00280793851069002	265747.287	53	0.106	ns	0.1666667	0.0564217;0.3472117	0.07853	ns
Unknown	Unknown	UCON70	18	0.00520899651576011	259529	59	17.875	3.64014087991463	0.00517282292884511	265747.287	563	0.878	ns	0.3050847	0.1918560;0.4386626	1	ns
Unknown	Unknown	UCON75	2	0.000578777390640012	259529	22	6.66366366366366	2.30773531314622	0.00192838893367896	265747.287	23	0.046	*	0.09090909	0.01120559;0.29161274	0.03453	*
Unknown	Unknown	UCON88	15	0.00434083042980009	259529	33	11.134	2.69282292312272	0.00322205373369295	265747.287	951	0.102	ns	0.4545455	0.2810662;0.6364935	0.1962	ns
Unknown	Unknown	UCON41	108	0.0312539790945607	259529	579	161.989	11.0770745497437	0.0468777853661925	265747.287	1	0.002	**	0.1865285	0.1556024;0.2206918	2.472e-07	***
Unknown	Unknown	UCON28a	24	0.00694532868768015	259529	129	35.484	5.5163551530131	0.0102686684647351	265747.287	21	0.042	*	0.1860465	0.1229918;0.2640559	0.02316	*
