# Supplementary material for: Transposable elements generate regulatory novelty in a tissue-specific fashion
Source: BMC Genomics. 2018 Jun 18;19:468. doi: 10.1186/s12864-018-4850-3 (PMC6006921; doi:10.1186/s12864-018-4850-3)
Supplement: Supplementary file 2 — It contains two folders “TE_PIPELINE_SUMMARY_STATISTICS_ACTIVE” “TE_PIPELINE_SUMMARY_STATISTICS_REPRESSED”. In each of the two folders are included multiple spreadsheets (txt format) with the summary statistics of the TE analysis pipeline for ACTIVE and REPRESSED regions respectively. (ZIP 3922 kb) [file 12864_2018_4850_MOESM2_ESM.zip › Supplemental_File_S1/TE_PIPELINE_SUMMARY_STATISTICS_ACTIVE/E062_15_coreMarks_dense_no_header_ACTIVE.bed.shuffle-rm.nonTE-no_low.boot-1000.stats.tab.txt]

#Script TE-analysis_Shuffle_bed.pl, v4.3
#Aggregated results + stats
#Features in input file (counts):
	211745
#With 1000 bootstraps for exp (expected); sd = standard deviation; nb = number; len = length; avg = average
#Two tests are made (permutation and binomial) to assess how significant the difference between observed and random, so two pvalues are given
#For the two tailed permutation test:
#if rank is < 500 and pvalue is not "ns", there are significantly fewer observed values than expected 
#if rank is > 500 and pvalue is not "ns", there are significantly higher observed values than expected 
#The binomial test is done with binom.test from R, two sided

#Level_(tot_means_all)	#	#	#COUNTS	#	#	#	#	#	#	#	#	#	#	#	#	#
#Rclass	Rfam	Rname	obs_hits	%_obs_(%of_features)	obs_tot_hits	nb_of_trials(nb_of_TE_in_genome)	exp_avg_hits	exp_sd	%_exp_(%of_features)	exp_tot_hits(avg)	obs_rank_in_exp	2-tailed_permutation-test_pvalue(obs.vs.exp)	significance	binomal_test_proba	binomial_test_95%_confidence_interval	binomial_test_pval	significance

age	cat.2	tot	145151	68.5499067274316	145151	4687922	150400.811	99.9021607410006	71.0292148574937	150400.811	1	0.002	**	0.03096276	0.03080614;0.03111996	2.2e-16	***
age	cat.2	Ancient	118504	55.9654301164136	145151	2716717	121650.325	146.256898830296	57.4513329712626	150400.811	1	0.002	**	0.0436203	0.04337772;0.04386384	2.2e-16	***
age	cat.2	LineageSpe	101251	47.8174218989823	145151	1971205	116393.866	181.55834730873	54.9688852157076	150400.811	1	0.002	**	0.05136503	0.05105728;0.05167409	2.2e-16	***
age	cat.1	01_Human	1519	0.717372311034499	145151	10400	2866.481	83.8413562152475	1.35374200099176	150400.811	1	0.002	**	0.1460577	0.1393219;0.1529923	2.2e-16	***
age	cat.1	06_Boreotheria/Eutheria?	138	0.0651727313513896	145151	2965	592.482	22.2545037899958	0.279809204467638	150400.811	1	0.002	**	0.046543	0.03924275;0.05475389	2.2e-16	***
age	cat.1	04_Primates/Glires	1907	0.900611584689131	145151	9067	1815.153	39.7536406250163	0.857235353845427	150400.811	989	0.026	*	0.2103231	0.2019736;0.2188592	0.01633	*
age	cat.1	07_Eutheria+Metatheria	23679	11.1827906207939	145151	189643	27787.019	131.739127964462	13.122869016978	150400.811	1	0.002	**	0.1248609	0.1233763;0.1263571	2.2e-16	***
age	cat.1	07_Eutheria	77206	36.4617818602564	145151	1469955	96697.825	177.082988340946	45.667111383976	150400.811	1	0.002	**	0.0525227	0.05216261;0.05288454	2.2e-16	***
age	cat.1	10_Amniota/Theria	510	0.240855746298614	145151	2529	478.167	19.6784234976116	0.225822097334057	150400.811	947	0.11	ns	0.2016607	0.1861776;0.2178378	0.1096	ns
age	cat.1	07_Eutheria/03_Primates	3	0.00141679850763891	145151	21	4.02634245187437	1.9222501753318	0.00190150532568626	150400.811	428	0.856	ns	0.1428571	0.03048897;0.36342399	0.7831	ns
age	cat.1	02_Hominidae	1715	0.809936480200241	145151	10036	2705.78	65.13243304095	1.27784835533307	150400.811	1	0.002	**	0.1708848	0.1635671;0.1783941	2.2e-16	***
age	cat.1	07_Metatheria	1	0.000472266169212968	145151	59	13.269	3.33583074612108	0.00626649979928688	150400.811	1	0.002	**	0.01694915	0.0004290233;0.0908559329	1.175e-05	***
age	cat.1	15_Euteleostomi	12	0.00566719403055562	145151	73	14.324	3.41360171617555	0.00676474060780656	150400.811	315	0.63	ns	0.1643836	0.08792993;0.26954357	0.5582	ns
age	cat.1	02_Haplorrhini	306	0.144513447779168	145151	4342	945.678	31.0073502862107	0.446611726368982	150400.811	1	0.002	**	0.07047444	0.0630373;0.0784954	2.2e-16	***
age	cat.1	07_Eutheria + Transfert Opossum?	56	0.0264469054759262	145151	890	197.757	13.8441182677197	0.093393940825049	150400.811	1	0.002	**	0.06292135	0.04787655;0.08093402	2.2e-16	***
age	cat.1	05_Boreotheria	8669	4.09407542090722	145151	118653	19725.451	124.155725777119	9.31566317976812	150400.811	1	0.002	**	0.07306179	0.07158728;0.07455720	2.2e-16	***
age	cat.1	16_Metazoa	113	0.0533660771210654	145151	491	98.679	9.24897305123669	0.0466027533117665	150400.811	929	0.146	ns	0.2301426	0.1936129;0.2699576	0.1146	ns
age	cat.1	16_Vertebrata	2263	1.06873834092895	145151	8857	1695.353	36.326354000849	0.800657866773714	150400.811	1001	0.002	**	0.2555041	0.2464461;0.2647232	2.2e-16	***
age	cat.1	07_Eutheria/Primates?	57	0.0269191716451392	145151	424	91.854	8.8978568125058	0.043379536706888	150400.811	1	0.002	**	0.134434	0.1034335;0.1706425	2.01e-05	***
age	cat.1	03_Euarchontoglires/Primates?	896	0.42315048761482	145151	13041	2728.006	55.5031040443556	1.28834494320999	150400.811	1	0.002	**	0.06870639	0.06442321;0.07318322	2.2e-16	***
age	cat.1	tot	145151	68.5499067274316	145151	4687922	150400.811	99.9021607410006	71.0292148574937	150400.811	1	0.002	**	0.03096276	0.03080614;0.03111996	2.2e-16	***
age	cat.1	09_Theria	1645	0.776877848355333	145151	9723	1993.262	42.2006190505335	0.94135020897778	150400.811	1	0.002	**	0.1691865	0.1617828;0.1767889	2.2e-16	***
age	cat.1	10_Theria/Mammalia	13671	6.45635079931049	145151	104874	16837.565	101.6558098619	7.95181232142435	150400.811	1	0.002	**	0.1303564	0.1283242;0.1324092	2.2e-16	***
age	cat.1	03_Primates	94281	44.5257266995679	145151	1475760	100991.339	175.744593775289	47.6947927932183	150400.811	1	0.002	**	0.0638864	0.06349237;0.06428216	2.2e-16	***
age	cat.1	08_Eutheria/Theria	514	0.242744810975466	145151	2459	512.019	21.1951851814246	0.241809251694255	150400.811	553	0.898	ns	0.2090281	0.1931074;0.2256447	0.9209	ns
age	cat.1	13_Amniota/Euteleostemi?	19	0.0089730572150464	145151	191	38.378	5.9038946443828	0.0181246310420553	150400.811	1	0.002	**	0.09947644	0.06096054;0.15098231	0.0002696	***
age	cat.1	14_Tetrapoda	1355	0.639920659283572	145151	8931	1681.898	35.8794220818693	0.794303525466953	150400.811	1	0.002	**	0.1517187	0.1443370;0.1593284	2.2e-16	***
age	cat.1	12_Amniota	6142	2.90065881130605	145151	36530	6748.841	70.3158163789131	3.18724928569742	150400.811	1	0.002	**	0.1681358	0.1643135;0.1720109	2.2e-16	***
age	cat.1	03_Primates/Indep	3418	1.61420576636993	145151	25104	5257.617	72.0865645164463	2.48299463977898	150400.811	1	0.002	**	0.1361536	0.1319336;0.1404580	2.2e-16	***
age	cat.1	08_Eutheria/Theria?	30305	14.312026257999	145151	259031	35628.821	144.456230608311	16.8262868072446	150400.811	1	0.002	**	0.1169937	0.1157583;0.1182377	2.2e-16	***
age	cat.1	11_Mammalia	59683	28.1862617771376	145151	619071	59476.61	157.570747413473	28.0887907624737	150400.811	902	0.2	ns	0.09640736	0.09567322;0.09714528	0.3731	ns
age	cat.1	02_Hominoidea	7325	3.45934968948499	145151	64786	14391.461	141.230600655671	6.79660015584784	150400.811	1	0.002	**	0.1130646	0.1106357;0.1155281	2.2e-16	***
age	cat.1	02_Simiiformes	11488	5.42539375191858	145151	154323	24212.587	131.995656308396	11.4347857092257	150400.811	1	0.002	**	0.07444127	0.07313642;0.07576213	2.2e-16	***
age	cat.1	04_Euarchontoglires	4867	2.29851944555952	145151	55401	10425.892	98.1683929244509	4.92379607546813	150400.811	1	0.002	**	0.0878504	0.08550582;0.09023826	2.2e-16	***
age	cat.1	02_Catarrhini	2315	1.09329618172802	145151	30292	7057.873	99.6301713440364	3.33319464450164	150400.811	1	0.002	**	0.07642282	0.07345524;0.07947193	2.2e-16	***
DNA?	tot	tot	424	0.200240855746299	145151	4312	839.555	26.1247292134574	0.396493423693594	150400.811	1	0.002	**	0.09833024	0.08960115;0.10760764	2.2e-16	***
DNA?	PiggyBac?	tot	21	0.00991758955347234	145151	294	59.204	7.03319627551015	0.0279600462820846	150400.811	1	0.002	**	0.07142857	0.04475636;0.10711553	9.05e-10	***
DNA?	PiggyBac?	EUTREP4	21	0.00991758955347234	145151	294	59.204	7.03319627551015	0.0279600462820846	150400.811	1	0.002	**	0.07142857	0.04475636;0.10711553	9.05e-10	***
DNA?	hAT-Tip100?	tot	37	0.0174738482608798	145151	520	110.023	10.0458643426233	0.0519601407353184	150400.811	1	0.002	**	0.07115385	0.05059048;0.09674496	2.2e-16	***
DNA?	hAT-Tip100?	Eutr16	37	0.0174738482608798	145151	520	110.023	10.0458643426233	0.0519601407353184	150400.811	1	0.002	**	0.07115385	0.05059048;0.09674496	2.2e-16	***
DNA?	DNA?	Eulor12	6	0.00283359701527781	145151	60	11.467	3.12804982308397	0.00541547616236511	150400.811	50	0.1	ns	0.1	0.03759127;0.20505774	0.09816	ns
DNA?	DNA?	Eulor2C	4	0.00188906467685187	145151	38	7.13627254509018	2.43253336865842	0.00337022009732942	150400.811	130	0.26	ns	0.1052632	0.02943452;0.24804938	0.296	ns
DNA?	DNA?	UCON83	2	0.000944532338425937	145151	50	8.747	2.76923448982921	0.00413091218210583	150400.811	8	0.016	*	0.04	0.004881433;0.137137626	0.008151	**
DNA?	DNA?	Eulor6D	3	0.00141679850763891	145151	75	15.181	3.49262615197181	0.00716947271482207	150400.811	1	0.002	**	0.04	0.008326166;0.112476822	0.0001273	***
DNA?	DNA?	tot	368	0.173793950270372	145151	3498	673.425	23.6066017598181	0.318035845002243	150400.811	1	0.002	**	0.105203	0.09522561;0.11584547	2.2e-16	***
DNA?	DNA?	UCON7	3	0.00141679850763891	145151	127	26.047	4.75914282622831	0.0123011169094902	150400.811	1	0.002	**	0.02362205	0.00489818;0.06748159	3.175e-09	***
DNA?	DNA?	Eulor6C	1	0.000472266169212968	145151	21	4.28744939271255	1.79619218211352	0.00202481730039082	150400.811	42	0.084	ns	0.04761905	0.001204883;0.238159910	0.1008	ns
DNA?	DNA?	MER133B	2	0.000944532338425937	145151	40	7.548	2.45880900879709	0.00356466504521949	150400.811	12	0.024	*	0.05	0.006113647;0.169196864	0.02408	*
DNA?	DNA?	Eulor6E	3	0.00141679850763891	145151	31	5.82282282282282	2.19345894968828	0.00274992222854038	150400.811	144	0.288	ns	0.09677419	0.02041986;0.25753906	0.2525	ns
DNA?	DNA?	Eulor7	0	0	145151	12	2.27683615819209	1.17148199699327	0.00107527269035495	150400.811	1	0.002	**	0	0.0000000;0.2646485	0.1398	ns
DNA?	DNA?	Eulor6A	3	0.00141679850763891	145151	30	5.56970912738215	2.16219925959652	0.00263038519321927	150400.811	168	0.336	ns	0.1	0.02111714;0.26528845	0.3452	ns
DNA?	DNA?	Eulor2A	7	0.00330586318449078	145151	67	12.6	3.15213196677042	0.0059505537320834	150400.811	47	0.094	ns	0.1044776	0.04304938;0.20348920	0.08578	ns
DNA?	DNA?	MER123	4	0.00188906467685187	145151	46	9.109	2.83604692523981	0.00430187253536093	150400.811	41	0.082	ns	0.08695652	0.02420307;0.20791732	0.06357	ns
DNA?	DNA?	UCON21	0	0	145151	28	5.54108216432866	2.13153605861361	0.0026168656470418	150400.811	1	0.002	**	0	0.0000000;0.1234361	0.003393	**
DNA?	DNA?	Eulor5A	8	0.00377812935370375	145151	126	23.024	4.37362007409795	0.0108734562799594	150400.811	1	0.002	**	0.06349206	0.02780743;0.12127307	0.0001866	***
DNA?	DNA?	UCON100	1	0.000472266169212968	145151	19	3.40871369294606	1.61925293499066	0.00160982015771143	150400.811	115	0.23	ns	0.05263158	0.001331629;0.260280654	0.23	ns
DNA?	DNA?	Eulor2B	7	0.00330586318449078	145151	57	10.888	3.09047035368518	0.0051420340503908	150400.811	137	0.274	ns	0.122807	0.05082894;0.23679500	0.238	ns
DNA?	DNA?	Eulor6B	4	0.00188906467685187	145151	64	12.235	3.17424807645068	0.00577817658032067	150400.811	4	0.008	**	0.0625	0.01729003;0.15236347	0.006246	**
DNA?	DNA?	MER133A	1	0.000472266169212968	145151	54	10.441	2.95114015733382	0.0049309310727526	150400.811	1	0.002	**	0.01851852	0.0004687384;0.0989151595	0.0002041	***
DNA?	DNA?	MER131	141	0.0665895298590286	145151	1106	215.865	13.3045776628492	0.101945736617157	150400.811	1	0.002	**	0.1274864	0.1083899;0.1485888	2.875e-09	***
DNA?	DNA?	Eulor3	0	0	145151	37	7.49249249249249	2.50484374324025	0.00353845072728636	150400.811	1	0.002	**	0	0.00000000;0.09489059	0.0003356	***
DNA?	DNA?	UCON62	2	0.000944532338425937	145151	24	4.3677811550152	1.8557228628055	0.00206275527403962	150400.811	164	0.328	ns	0.08333333	0.01025634;0.26997280	0.2925	ns
DNA?	DNA?	UCON2	22	0.0103898557226853	145151	135	26.51	4.60576954624448	0.0125197761458358	150400.811	197	0.394	ns	0.162963	0.1050363;0.2362678	0.386	ns
DNA?	DNA?	MER124	89	0.0420316890599542	145151	747	143.52	11.1788445989094	0.0677796406054452	150400.811	1	0.002	**	0.1191432	0.09678305;0.14455969	1.066e-07	***
DNA?	DNA?	Eulor10	4	0.00188906467685187	145151	39	8.068	2.65413270587972	0.00381024345321023	150400.811	84	0.168	ns	0.1025641	0.02866011;0.24220973	0.1171	ns
DNA?	DNA?	UCON14	9	0.00425039552291672	145151	98	19.724	4.15271827470502	0.00931497792155659	150400.811	3	0.006	**	0.09183673	0.04285837;0.16718665	0.005225	**
DNA?	DNA?	MER134	7	0.00330586318449078	145151	89	18.141	3.97075381834304	0.00856738057569246	150400.811	4	0.008	**	0.07865169	0.03220706;0.15535946	0.002196	**
DNA?	DNA?	Eulor5B	2	0.000944532338425937	145151	43	7.937	2.7037642910101	0.00374837658504333	150400.811	7	0.014	*	0.04651163	0.005683257;0.158111458	0.01671	*
DNA?	DNA?	UCON58	36	0.0170015820916669	145151	235	46.04	6.13841022416066	0.0217431344305651	150400.811	58	0.116	ns	0.1531915	0.1096578;0.2057201	0.1008	ns
snRNA	tot	tot	1172	0.553495950317599	145151	4380	856.631	25.8521018520772	0.404557840799074	150400.811	1001	0.002	**	0.2675799	0.2545138;0.2809567	2.2e-16	***
snRNA	snRNA	U14	5	0.00236133084606484	145151	7	1.79778051787916	0.85982772099579	0.000849030918264498	150400.811	812	0.38	ns	0.7142857	0.2904209;0.9633074	0.01453	*
snRNA	snRNA	U4	52	0.0245578407990744	145151	162	32.739	5.03927308976932	0.0154615221138634	150400.811	1001	0.002	**	0.3209877	0.2499032;0.3987628	0.0003801	***
snRNA	snRNA	U2	245	0.115705211457177	145151	1087	205.35	12.6824423651103	0.0969798578478831	150400.811	999	0.006	**	0.225391	0.2008619;0.2514160	0.002502	**
snRNA	snRNA	U5	49	0.0231410422914355	145151	214	40.707	5.60272625973656	0.0192245389501523	150400.811	932	0.14	ns	0.228972	0.1744553;0.2911607	0.1629	ns
snRNA	snRNA	U3	57	0.0269191716451392	145151	229	47.261	6.00757604778915	0.0223197714231741	150400.811	952	0.1	ns	0.2489083	0.1943059;0.3101360	0.1205	ns
snRNA	snRNA	U13	68	0.0321140995064819	145151	176	37.485	5.71019976720442	0.0177028973529481	150400.811	1001	0.002	**	0.3863636	0.3140596;0.4625640	1.619e-07	***
snRNA	snRNA	tot	1172	0.553495950317599	145151	4380	856.631	25.8521018520772	0.404557840799074	150400.811	1001	0.002	**	0.2675799	0.2545138;0.2809567	2.2e-16	***
snRNA	snRNA	U6	494	0.233299487591206	145151	1710	339.172	16.816635074093	0.160179461144301	150400.811	1001	0.002	**	0.2888889	0.2674914;0.3110132	2.2e-16	***
snRNA	snRNA	U17	3	0.00141679850763891	145151	9	2.10913404507711	1.10599729173561	0.000996072655825217	150400.811	739	0.526	ns	0.3333333	0.07485463;0.70070494	0.4459	ns
snRNA	snRNA	U8	7	0.00330586318449078	145151	29	6.07314629258517	2.23711294834935	0.00286814153466914	150400.811	747	0.51	ns	0.2413793	0.1029836;0.4354003	0.6499	ns
snRNA	snRNA	U1	37	0.0174738482608798	145151	204	37.698	5.41462040351067	0.0178034900469905	150400.811	484	0.968	ns	0.1813725	0.1310350;0.2412227	1	ns
snRNA	snRNA	U7	88	0.0415594228907412	145151	245	50.3	6.18564970413474	0.0237549883114123	150400.811	1001	0.002	**	0.3591837	0.2991013;0.4227195	3.018e-08	***
snRNA	snRNA	U13_	91	0.0429762213983801	145151	308	64.003	7.08697511045553	0.0302264516281376	150400.811	1001	0.002	**	0.2954545	0.2450638;0.3498302	0.0003189	***
Retroposon	tot	tot	1532	0.723511771234268	145151	5565	1396.645	39.6732774540237	0.659588183900446	150400.811	1000	0.004	**	0.275292	0.2635871;0.2872329	3.412e-05	***
Retroposon	SVA	tot	1532	0.723511771234268	145151	5565	1396.645	39.6732774540237	0.659588183900446	150400.811	1000	0.004	**	0.275292	0.2635871;0.2872329	3.412e-05	***
Retroposon	SVA	SVA_D	435	0.205435783607641	145151	1433	414.461	23.1405264193139	0.195735908758176	150400.811	828	0.348	ns	0.303559	0.2798268;0.3280992	0.2324	ns
Retroposon	SVA	SVA_B	219	0.10342629105764	145151	801	192.815	14.4994140574027	0.0910600014167985	150400.811	966	0.072	ns	0.2734082	0.2427992;0.3056952	0.03166	*
Retroposon	SVA	SVA_E	199	0.0939809676733807	145151	686	159.006	13.3034185435528	0.0750931545018773	150400.811	997	0.01	**	0.2900875	0.2563645;0.3256277	0.0004094	***
Retroposon	SVA	SVA_C	152	0.0717844577203712	145151	486	128.398	13.0840662176859	0.0606380315946067	150400.811	961	0.082	ns	0.3127572	0.2717580;0.3560526	0.01784	*
Retroposon	SVA	SVA_A	378	0.178516611962502	145151	1186	266.559	16.0863697051352	0.12588679779924	150400.811	1001	0.002	**	0.3187184	0.2922538;0.3460851	9.78e-14	***
Retroposon	SVA	SVA_F	204	0.0963422985194455	145151	973	250.931	17.072014898444	0.118506222106779	150400.811	5	0.01	**	0.2096608	0.1844793;0.2366126	0.0004935	***
tot	tot	tot	145151	68.5499067274316	145151	4687922	150400.811	99.9021607410006	71.0292148574937	150400.811	1	0.002	**	0.03096276	0.03080614;0.03111996	2.2e-16	***
rRNA	tot	tot	370	0.174738482608798	145151	1766	352.571	17.1260111893943	0.166507355545586	150400.811	855	0.294	ns	0.209513	0.1907444;0.2292517	0.2976	ns
rRNA	rRNA	tot	370	0.174738482608798	145151	1766	352.571	17.1260111893943	0.166507355545586	150400.811	855	0.294	ns	0.209513	0.1907444;0.2292517	0.2976	ns
rRNA	rRNA	SSU-rRNA_Hsa	18	0.00850079104583343	145151	80	14.138	3.59107948280902	0.00667689910033295	150400.811	896	0.212	ns	0.225	0.1391372;0.3320863	0.2434	ns
rRNA	rRNA	LSU-rRNA_Hsa	95	0.044865286075232	145151	411	84.559	8.58942939299796	0.0399343550024794	150400.811	898	0.208	ns	0.2311436	0.1912334;0.2749737	0.2004	ns
rRNA	rRNA	5S	257	0.121372405487733	145151	1275	254.528	14.4852006212215	0.120204963517438	150400.811	577	0.85	ns	0.2015686	0.1798643;0.2246580	0.861	ns
tRNA	tot	tot	444	0.209686179130558	145151	1997	358.534	16.6572599279806	0.169323478712602	150400.811	1001	0.002	**	0.2223335	0.2042641;0.2412217	1.258e-06	***
tRNA	tRNA	tRNA-Arg-AGA	10	0.00472266169212968	145151	41	8.572	2.58485928001845	0.00404826560249357	150400.811	776	0.452	ns	0.2439024	0.1236325;0.4030462	0.5661	ns
tRNA	tRNA	tRNA-His-CAY_	12	0.00566719403055562	145151	44	9.985	2.84338879857466	0.00471557769959149	150400.811	805	0.394	ns	0.2727273	0.1495768;0.4278964	0.4723	ns
tRNA	tRNA	tRNA-Thr-ACG_	3	0.00141679850763891	145151	12	2.71153846153846	1.26749379418805	0.0012805678819044	150400.811	694	0.616	ns	0.25	0.05486064;0.57185846	0.7398	ns
tRNA	tRNA	tRNA-Leu-TTA(m)	2	0.000944532338425937	145151	27	5.02006018054163	2.0312811743395	0.00237080459068296	150400.811	98	0.196	ns	0.07407407	0.009100073;0.242898347	0.2118	ns
tRNA	tRNA	tRNA-Arg-CGA_	1	0.000472266169212968	145151	2	1.12280701754386	0.328627632672081	0.000530263768940877	150400.811	351	0.702	ns	0.5	0.01257912;0.98742088	1	ns
tRNA	tRNA	tRNA-Lys-AAA	12	0.00566719403055562	145151	47	7.439	2.4528137506332	0.00351318803277527	150400.811	979	0.046	*	0.2553191	0.1394491;0.4034952	0.07319	ns
tRNA	tRNA	tRNA-Thr-ACY	10	0.00472266169212968	145151	13	3.6840490797546	1.5833612736423	0.00173985174608827	150400.811	979	0.046	*	0.7692308	0.4618685;0.9496189	0.0003921	***
tRNA	tRNA	tRNA-Ser-TCG	3	0.00141679850763891	145151	7	1.82846715328467	0.901219817973575	0.000863523178013493	150400.811	777	0.45	ns	0.4285714	0.09898828;0.81594843	0.3873	ns
tRNA	tRNA	tRNA-Ser-TCA_	1	0.000472266169212968	145151	4	1.27272727272727	0.48767090810556	0.000601066033543778	150400.811	346	0.692	ns	0.25	0.006309463;0.805879550	1	ns
tRNA	tRNA	tRNA-Arg-CGY_	9	0.00425039552291672	145151	40	7.171	2.46410852659351	0.0033866206994262	150400.811	823	0.358	ns	0.225	0.1083966;0.3845117	0.4139	ns
tRNA	tRNA	tRNA-Cys-TGY	39	0.0184183805993058	145151	136	27.523	4.70527476462434	0.0129981817752485	150400.811	997	0.01	**	0.2867647	0.212520;0.370547	0.01845	*
tRNA	tRNA	tRNA-Glu-GAA	10	0.00472266169212968	145151	95	18.616	3.93624669425561	0.00879170700606862	150400.811	14	0.028	*	0.1052632	0.05164474;0.18507366	0.02708	*
tRNA	tRNA	tRNA-Ala-GCY	4	0.00188906467685187	145151	28	5.22868605817452	2.13261618344224	0.00246933153471134	150400.811	385	0.77	ns	0.1428571	0.04033563;0.32665267	0.8077	ns
tRNA	tRNA	tRNA-Ile-ATC	0	0	145151	9	1.7107001321004	0.849558965047499	0.000807905798059173	150400.811	1	0.002	**	0	0.0000000;0.3362671	0.2231	ns
tRNA	tRNA	tRNA-Met	8	0.00377812935370375	145151	50	9.185	2.71774928224831	0.00433776476422112	150400.811	411	0.822	ns	0.16	0.07170077;0.29112631	0.8549	ns
tRNA	tRNA	tRNA-Gly-GGY	11	0.00519492786134265	145151	37	7.959	2.61307235780932	0.00375876644076602	150400.811	922	0.16	ns	0.2972973	0.1587254;0.4697995	0.2305	ns
tRNA	tRNA	tRNA-Thr-ACG	2	0.000944532338425937	145151	3	1.33229813664596	0.547705802955028	0.000629199337243365	150400.811	620	0.764	ns	0.6666667	0.09429932;0.99159624	0.5883	ns
tRNA	tRNA	tRNA-Met_	10	0.00472266169212968	145151	48	7.15015015015015	2.35085740498113	0.00337677402070894	150400.811	911	0.182	ns	0.2083333	0.1046907;0.3499102	0.228	ns
tRNA	tRNA	tRNA-Thr-ACA	7	0.00330586318449078	145151	25	4.59214501510574	1.92600485166233	0.00216871473475442	150400.811	931	0.142	ns	0.28	0.1207167;0.4938768	0.2023	ns
tRNA	tRNA	tRNA-Trp-TGG	6	0.00283359701527781	145151	13	3.36847492323439	1.56987163632722	0.00159081674808585	150400.811	939	0.126	ns	0.4615385	0.1922324;0.7486545	0.1133	ns
tRNA	tRNA	tRNA-Lys-AAG	23	0.0108621218918983	145151	73	15.555	3.51359080149074	0.00734610026210772	150400.811	982	0.04	*	0.3150685	0.2112957;0.4343866	0.04404	*
tRNA	tRNA	tRNA-Leu-TTG	5	0.00236133084606484	145151	26	2.91789473684211	1.4944913917428	0.0013780229695351	150400.811	899	0.206	ns	0.1923077	0.06554811;0.39350553	0.2054	ns
tRNA	tRNA	tRNA-Gln-CAG	16	0.0075562587074075	145151	79	14.597	3.50469312121245	0.0068936692720017	150400.811	705	0.594	ns	0.2025316	0.1204271;0.3079571	0.6642	ns
tRNA	tRNA	tRNA-Ile-ATT	17	0.00802852487662046	145151	53	11.295	2.95308240584236	0.00533424638126048	150400.811	978	0.048	*	0.3207547	0.1991866;0.4631612	0.06439	ns
tRNA	tRNA	tRNA-Arg-AGG	5	0.00236133084606484	145151	20	4.35571142284569	1.75669587181388	0.0020570551478645	150400.811	758	0.488	ns	0.25	0.08657147;0.49104587	0.7859	ns
tRNA	tRNA	tRNA-Glu-GAG_	19	0.0089730572150464	145151	96	16.689	3.77206939325186	0.00788165009799523	150400.811	766	0.472	ns	0.1979167	0.1235693;0.2916886	0.5024	ns
tRNA	tRNA	tRNA-Arg-CGG	3	0.00141679850763891	145151	17	1.59437751004016	0.769819784577379	0.000752970558945978	150400.811	734	0.536	ns	0.1764706	0.03798507;0.43431787	0.2096	ns
tRNA	tRNA	tRNA-Gln-CAA	6	0.00283359701527781	145151	24	4.94182547642929	2.01515988324826	0.00233385698667231	150400.811	775	0.454	ns	0.25	0.09773041;0.46711280	0.6132	ns
tRNA	tRNA	tRNA-Val-GTG	11	0.00519492786134265	145151	38	8	2.47590996002079	0.00377812935370375	150400.811	909	0.186	ns	0.2894737	0.1542463;0.4590321	0.2339	ns
tRNA	tRNA	tRNA-Tyr-TAC	14	0.00661172636898156	145151	34	6.15815815815816	2.20152320447701	0.00290828976276094	150400.811	999	0.006	**	0.4117647	0.2464707;0.5930306	0.00146	**
tRNA	tRNA	tRNA-Tyr-TAT	2	0.000944532338425937	145151	5	1.43740095087163	0.65377698440097	0.000678835840691224	150400.811	587	0.83	ns	0.4	0.05274495;0.85336720	0.6295	ns
tRNA	tRNA	tRNA-Arg-CGA	3	0.00141679850763891	145151	8	1.89848308051342	0.924844030804045	0.000896589331749708	150400.811	810	0.384	ns	0.375	0.08523341;0.75513678	0.4046	ns
tRNA	tRNA	tRNA-Ala-GCY_	3	0.00141679850763891	145151	82	3.61641025641026	1.64589509793486	0.00170790821809736	150400.811	495	0.99	ns	0.03658537	0.007609277;0.103215022	1	ns
tRNA	tRNA	tRNA-Pro-CCA	7	0.00330586318449078	145151	9	2.37486338797814	1.18267113108111	0.00112156763464457	150400.811	916	0.172	ns	0.7777778	0.3999064;0.9718550	0.0019	**
tRNA	tRNA	tRNA-Leu-TTA	3	0.00141679850763891	145151	13	2.56283566058002	1.25083804761072	0.00121034057974451	150400.811	726	0.552	ns	0.2307692	0.05038107;0.53813154	0.7292	ns
tRNA	tRNA	tRNA-Val-GTY	10	0.00472266169212968	145151	29	5.54463390170512	2.1140341418211	0.00261854301244663	150400.811	984	0.036	*	0.3448276	0.1793836;0.5433057	0.05413	ns
tRNA	tRNA	tRNA-Leu-CTG	5	0.00236133084606484	145151	16	3.70070778564206	1.67483442427449	0.00174771908930178	150400.811	863	0.278	ns	0.3125	0.1101700;0.5866206	0.39	ns
tRNA	tRNA	tRNA-Met-i	8	0.00377812935370375	145151	40	7.438	2.38617892243014	0.00351271576660606	150400.811	680	0.644	ns	0.2	0.09052241;0.35647802	0.8386	ns
tRNA	tRNA	tRNA-Thr-ACY_	3	0.00141679850763891	145151	12	2.1967032967033	1.06022711200574	0.00103742865083156	150400.811	807	0.39	ns	0.25	0.05486064;0.57185846	0.4695	ns
tRNA	tRNA	tRNA-Asn-AAT	0	0	145151	2	1.01809954751131	0.133614129117374	0.000480813973180624	150400.811	1	0.002	**	0	0.0000000;0.8418861	0.241	ns
tRNA	tRNA	tot	444	0.209686179130558	145151	1997	358.534	16.6572599279806	0.169323478712602	150400.811	1001	0.002	**	0.2223335	0.2042641;0.2412217	1.258e-06	***
tRNA	tRNA	tRNA-Gly-GGA	36	0.0170015820916669	145151	107	21.69	4.19255023553416	0.0102434532102293	150400.811	1000	0.004	**	0.3364486	0.2479713;0.4342380	0.001088	**
tRNA	tRNA	tRNA-Asn-AAC	16	0.0075562587074075	145151	46	11.172	2.97611714710178	0.00527615764244728	150400.811	957	0.09	ns	0.3478261	0.2135436;0.5024901	0.1198	ns
tRNA	tRNA	tRNA-Ile-ATA	16	0.0075562587074075	145151	65	12.836	3.26462275948719	0.00606200854801766	150400.811	864	0.276	ns	0.2461538	0.1477231;0.3687286	0.3487	ns
tRNA	tRNA	tRNA-Leu-CTA_	2	0.000944532338425937	145151	7	1.8818407960199	0.963709414266345	0.000888729743805001	150400.811	626	0.752	ns	0.2857143	0.03669257;0.70957914	1	ns
tRNA	tRNA	tRNA-Phe-TTY	13	0.00613946019976859	145151	87	8.746	2.59580858736199	0.00413043991593662	150400.811	966	0.072	ns	0.1494253	0.08203212;0.24195903	0.1499	ns
tRNA	tRNA	tRNA-Ser-TCA(m)	2	0.000944532338425937	145151	31	5.83066132264529	2.26091063827606	0.00275362408682391	150400.811	62	0.124	ns	0.06451613	0.007910983;0.214216157	0.1043	ns
tRNA	tRNA	tRNA-Ala-GCA	2	0.000944532338425937	145151	40	2.41123595505618	1.22290091981042	0.00113874516756296	150400.811	532	0.94	ns	0.05	0.006113647;0.169196864	1	ns
tRNA	tRNA	tRNA-Leu-CTY	7	0.00330586318449078	145151	30	3.91075050709939	1.79625839113999	0.0018469151607355	150400.811	948	0.108	ns	0.2333333	0.09933786;0.42283652	0.102	ns
tRNA	tRNA	tRNA-Leu-CTA	1	0.000472266169212968	145151	1	1.01136363636364	0.106194260099034	0.000477632830226752	150400.811	262	0.524	ns	na	na	na	na
tRNA	tRNA	tRNA-SeC(e)-TGA	2	0.000944532338425937	145151	3	1.39253731343284	0.606100879297455	0.000657648262501044	150400.811	632	0.74	ns	0.6666667	0.09429932;0.99159624	0.6002	ns
tRNA	tRNA	tRNA-Val-GTA	5	0.00236133084606484	145151	12	2.66059957173448	1.27781384192664	0.00125651116755271	150400.811	912	0.18	ns	0.4166667	0.1516522;0.7233303	0.1543	ns
tRNA	tRNA	tRNA-Ser-TCY	6	0.00283359701527781	145151	15	3.16683937823834	1.49623970585228	0.0014955911016734	150400.811	941	0.122	ns	0.4	0.1633643;0.6771302	0.105	ns
tRNA	tRNA	tRNA-Gly-GGG	9	0.00425039552291672	145151	47	10.387	2.86870362018465	0.0049054286996151	150400.811	381	0.762	ns	0.1914894	0.09149157;0.33259734	0.7271	ns
tRNA	tRNA	tRNA-Glu-GAG	0	0	145151	18	2.84915611814346	1.43475833995861	0.0013455600454053	150400.811	1	0.002	**	0	0.000000;0.185302	0.09765	ns
tRNA	tRNA	tRNA-Ser-AGY	4	0.00188906467685187	145151	14	3.05165289256198	1.47695757444251	0.00144119242133792	150400.811	802	0.4	ns	0.2857143	0.08388932;0.58103526	0.5216	ns
tRNA	tRNA	tRNA-His-CAY	0	0	145151	1	1.00540540540541	0.0735214622093806	0.000474818959316822	150400.811	1	0.002	**	na	na	na	na
tRNA	tRNA	tRNA-Pro-CCY	7	0.00330586318449078	145151	17	3.6996935648621	1.55594706726953	0.0017472401071393	150400.811	964	0.076	ns	0.4117647	0.1844370;0.6707528	0.07223	ns
tRNA	tRNA	tRNA-Gln-CAA_	2	0.000944532338425937	145151	34	6.768	2.3297217867384	0.00319629743323337	150400.811	28	0.056	ns	0.05882353	0.007204917;0.196773209	0.04979	*
tRNA	tRNA	tRNA-Asp-GAY	13	0.00613946019976859	145151	49	9.054	2.78475112691221	0.00427589789605422	150400.811	946	0.112	ns	0.2653061	0.1494707;0.4108171	0.1435	ns
tRNA	tRNA	tRNA-Pro-CCG	3	0.00141679850763891	145151	4	1.48194444444444	0.662701175562172	0.000699872225764218	150400.811	716	0.572	ns	0.75	0.1941204;0.9936905	0.1469	ns
tRNA	tRNA	tRNA-Ala-GCG	5	0.00236133084606484	145151	11	1.91169154228856	1.0097470797231	0.000902827241393448	150400.811	803	0.398	ns	0.4545455	0.1674881;0.7662064	0.02902	*
tRNA	tRNA	tRNA-Ser-TCA	1	0.000472266169212968	145151	1	1.01648351648352	0.127676850602728	0.000480050776397798	150400.811	180	0.36	ns	na	na	na	na
LINE	Penelope	tot	198	0.0935087015041677	145151	1097	209.72	13.1373585697502	0.0990436610073437	150400.811	197	0.394	ns	0.1804923	0.1581586;0.2045539	0.3983	ns
LINE	Penelope	Penelope1_Vert	198	0.0935087015041677	145151	1097	209.72	13.1373585697502	0.0990436610073437	150400.811	197	0.394	ns	0.1804923	0.1581586;0.2045539	0.3983	ns
LINE	L1-Tx1	tot	15	0.00708399253819453	145151	189	38.446	6.18314768668157	0.0181567451415618	150400.811	1	0.002	**	0.07936508	0.04509969;0.12752200	4.761e-06	***
LINE	L1-Tx1	MARE6	15	0.00708399253819453	145151	189	38.446	6.18314768668157	0.0181567451415618	150400.811	1	0.002	**	0.07936508	0.04509969;0.12752200	4.761e-06	***
LINE	RTE-X	tot	2070	0.977590970270845	145151	15596	3009.466	51.3078292011788	1.42126897919668	150400.811	1	0.002	**	0.1327263	0.1274384;0.1381517	2.2e-16	***
LINE	RTE-X	L5	108	0.0510047462750006	145151	737	153.992	11.4885997373015	0.0727252119294434	150400.811	1	0.002	**	0.14654	0.1217853;0.1741617	1.616e-05	***
LINE	RTE-X	L4_C_Mam	661	0.312167937849772	145151	5015	985.306	29.0264517104468	0.465326690122553	150400.811	1	0.002	**	0.1318046	0.1225588;0.1414812	2.2e-16	***
LINE	RTE-X	L4_A_Mam	908	0.428817681645375	145151	6597	1302.527	33.9093071606028	0.61513943658646	150400.811	1	0.002	**	0.1376383	0.1294104;0.1461879	2.2e-16	***
LINE	RTE-X	L4_B_Mam	503	0.237549883114123	145151	3247	645.935	24.2812345928569	0.305053248010579	150400.811	1	0.002	**	0.1549122	0.1426281;0.1678213	1.119e-10	***
LINE	L1	L1M2	575	0.271553047297457	145151	9096	1913.267	43.2566393499061	0.903571276771589	150400.811	1	0.002	**	0.0632146	0.05829920;0.06841195	2.2e-16	***
LINE	L1	L1P	13	0.00613946019976859	145151	161	27.278	4.8849338356398	0.0128824765637914	150400.811	2	0.004	**	0.08074534	0.04369389;0.13411900	0.00154	**
LINE	L1	L1MEg1	80	0.0377812935370375	145151	1013	196.897	13.4628243187913	0.0929877919195258	150400.811	1	0.002	**	0.07897335	0.06311481;0.09732736	2.2e-16	***
LINE	L1	L1MB7	3395	1.60334364447803	145151	23185	4887.357	66.0808461600578	2.30813336796619	150400.811	1	0.002	**	0.1464309	0.1419031;0.1510475	2.2e-16	***
LINE	L1	L1P2	130	0.0613946019976859	145151	1631	422.161	25.1939241249317	0.199372358261116	150400.811	1	0.002	**	0.0797057	0.06702074;0.09392651	2.2e-16	***
LINE	L1	L1MB1	320	0.15112517414815	145151	6197	1276.183	36.9364564192724	0.602698056624714	150400.811	1	0.002	**	0.05163789	0.04625964;0.05744293	2.2e-16	***
LINE	L1	L1MCb	81	0.0382535597062504	145151	2145	446.177	21.2654153236867	0.210714302580935	150400.811	1	0.002	**	0.03776224	0.03009959;0.04671842	2.2e-16	***
LINE	L1	L1M3b	18	0.00850079104583343	145151	564	124.28	12.0207361712209	0.0586932395097877	150400.811	1	0.002	**	0.03191489	0.01902227;0.04997148	2.2e-16	***
LINE	L1	L1MEh	190	0.089730572150464	145151	3050	609.166	24.2374895544052	0.287688493234787	150400.811	1	0.002	**	0.06229508	0.05397686;0.07146446	2.2e-16	***
LINE	L1	L1ME2	1179	0.55680181350209	145151	12799	2723.793	49.2893862265964	1.2863552858391	150400.811	1	0.002	**	0.09211657	0.08716059;0.09725891	2.2e-16	***
LINE	L1	L1MEd	1336	0.630947602068526	145151	16918	3439.413	56.0761354228692	1.62431840185128	150400.811	1	0.002	**	0.07896915	0.07494836;0.08313537	2.2e-16	***
LINE	L1	L1PA16	789	0.372618007509032	145151	13973	3040.665	59.6365096923712	1.43600321140995	150400.811	1	0.002	**	0.05646604	0.05269579;0.06042229	2.2e-16	***
LINE	L1	L1ME3A	1750	0.826465796122695	145151	15879	3306.867	54.1044601082351	1.56172141018678	150400.811	1	0.002	**	0.1102085	0.1053780;0.1151822	2.2e-16	***
LINE	L1	L1M4b	251	0.118538808472455	145151	4228	892.484	31.4254244410684	0.421489999763867	150400.811	1	0.002	**	0.05936613	0.05243135;0.06691714	2.2e-16	***
LINE	L1	L1M4	2100	0.991758955347234	145151	20125	4100.769	60.1784935844201	1.9366544664573	150400.811	1	0.002	**	0.1043478	0.1001567;0.1086537	2.2e-16	***
LINE	L1	L1MC4	3570	1.6859902240903	145151	23685	4800.234	65.2120529952543	2.26698812250584	150400.811	1	0.002	**	0.1507283	0.1461937;0.1553488	2.2e-16	***
LINE	L1	L1MEf	795	0.37545160452431	145151	11271	2399.038	48.8377895249742	1.13298448605634	150400.811	1	0.002	**	0.070535	0.06587503;0.07541825	2.2e-16	***
LINE	L1	L1MDa	477	0.225270962714586	145151	6954	1442.432	38.6885277334015	0.6812118349902	150400.811	1	0.002	**	0.06859362	0.06276278;0.07478921	2.2e-16	***
LINE	L1	L1ME3G	2924	1.38090627877872	145151	18628	3759.789	56.7565836603014	1.77562114807906	150400.811	1	0.002	**	0.156968	0.1517711;0.1622722	2.2e-16	***
LINE	L1	L1MEj	183	0.0864247089659732	145151	2345	477.433	21.2132390858283	0.225475453965855	150400.811	1	0.002	**	0.07803838	0.06750106;0.08964349	2.2e-16	***
LINE	L1	L1P4e	6	0.00283359701527781	145151	194	40.82	7.0929478998446	0.0192779050272734	150400.811	1	0.002	**	0.03092784	0.01143289;0.06609829	6.571e-13	***
LINE	L1	L1ME3E	471	0.222437365699308	145151	4540	928.957	30.3683945968566	0.438714963753571	150400.811	1	0.002	**	0.1037445	0.09502143;0.11298090	2.2e-16	***
LINE	L1	L1MC2	576	0.27202531346667	145151	6382	1385.505	37.0694499435737	0.654327138775414	150400.811	1	0.002	**	0.09025384	0.08333380;0.09755091	2.2e-16	***
LINE	L1	L1PA2	295	0.139318519917826	145151	4918	1463.117	53.731949838373	0.690980660700371	150400.811	1	0.002	**	0.05998373	0.05350836;0.06698730	2.2e-16	***
LINE	L1	L1MA2	479	0.226215495053012	145151	7417	1658.017	46.8782495543645	0.783025337079978	150400.811	1	0.002	**	0.06458137	0.05909235;0.07041554	2.2e-16	***
LINE	L1	L1M3e	34	0.0160570497532409	145151	810	161.558	13.2335846906182	0.0762983777657088	150400.811	1	0.002	**	0.04197531	0.02924133;0.05816484	2.2e-16	***
LINE	L1	L1MC5	2590	1.22316937826159	145151	14431	2935.258	51.5955379421082	1.38622305131172	150400.811	1	0.002	**	0.1794747	0.1732441;0.1858349	4.456e-13	***
LINE	L1	L1MEa	44	0.0207797114453706	145151	355	70.926	8.34998480515062	0.033495950317599	150400.811	1	0.002	**	0.1239437	0.09152018;0.16279832	0.0001936	***
LINE	L1	L1MCc	221	0.104370823396066	145151	3179	656.622	25.495433574135	0.310100356560958	150400.811	1	0.002	**	0.06951872	0.06091956;0.07891969	2.2e-16	***
LINE	L1	L1PB1	715	0.337670310987272	145151	13093	3014.69	65.2385006109273	1.42373609766464	150400.811	1	0.002	**	0.05460933	0.05077854;0.05863957	2.2e-16	***
LINE	L1	L1PA8	571	0.269663982620605	145151	8111	1822.358	47.4993686908155	0.860638031594607	150400.811	1	0.002	**	0.07039822	0.06492444;0.07618302	2.2e-16	***
LINE	L1	L1P4	197	0.0930364353349548	145151	3775	770.823	27.9001808433403	0.364033625351248	150400.811	1	0.002	**	0.05218543	0.04530747;0.05976663	2.2e-16	***
LINE	L1	L1M7	244	0.115232945287964	145151	3059	632.681	24.598258339023	0.29879383220383	150400.811	1	0.002	**	0.07976463	0.07040563;0.08993626	2.2e-16	***
LINE	L1	L1PA13	483	0.228104559729864	145151	9060	1946.338	49.7369230805196	0.919189591253631	150400.811	1	0.002	**	0.05331126	0.04877441;0.05813795	2.2e-16	***
LINE	L1	L1PREC2	497	0.234716286098845	145151	7902	1784.924	47.3487288755055	0.842959219816289	150400.811	1	0.002	**	0.06289547	0.05764135;0.06847472	2.2e-16	***
LINE	L1	L1M2a1	17	0.00802852487662046	145151	120	28.584	5.97466657150343	0.0134992561807835	150400.811	26	0.052	ns	0.1416667	0.08474473;0.21710690	0.01323	*
LINE	L1	L1MA9	940	0.44393019906019	145151	16437	3322.426	55.3916307465014	1.56906939951357	150400.811	1	0.002	**	0.05718805	0.05368645;0.06084735	2.2e-16	***
LINE	L1	L1MA4	778	0.367423079647689	145151	10000	2113.455	48.8675353482352	0.998113296653994	150400.811	1	0.002	**	0.0778	0.07262363;0.08322381	2.2e-16	***
LINE	L1	L1PB3	241	0.113816146780325	145151	3601	798.895	30.9752714668079	0.377291081253394	150400.811	1	0.002	**	0.06692585	0.05897926;0.07558389	2.2e-16	***
LINE	L1	HAL1b	490	0.231410422914355	145151	4340	890.911	28.1290654541405	0.420747125079695	150400.811	1	0.002	**	0.1129032	0.1036354;0.1226955	2.2e-16	***
LINE	L1	L1MC1	1153	0.544522893102553	145151	13002	2827.657	57.2928426666091	1.33540673923823	150400.811	1	0.002	**	0.08867866	0.08384627;0.09369606	2.2e-16	***
LINE	L1	L1PA4	768	0.36270041795556	145151	11926	3163.983	73.4910718975349	1.49424213086496	150400.811	1	0.002	**	0.06439712	0.06005658;0.06895171	2.2e-16	***
LINE	L1	L1MD3	734	0.346643368202319	145151	5356	1162.733	33.1213939582521	0.549119459727502	150400.811	1	0.002	**	0.1370426	0.1279390;0.1465435	2.2e-16	***
LINE	L1	L1PBa	119	0.0561996741363432	145151	2167	535.787	27.3318616574441	0.253034074004109	150400.811	1	0.002	**	0.05491463	0.04569962;0.06535516	2.2e-16	***
LINE	L1	L1MA8	803	0.379229733878014	145151	11124	2261.723	46.278828863758	1.06813525703086	150400.811	1	0.002	**	0.07218626	0.06744453;0.07715334	2.2e-16	***
LINE	L1	L1M3c	35	0.0165293159224539	145151	1070	218.183	15.7226815051922	0.103040449597393	150400.811	1	0.002	**	0.03271028	0.02288754;0.04520030	2.2e-16	***
LINE	L1	L1P4b	1	0.000472266169212968	145151	155	35.119	6.28413314064313	0.0165855155965902	150400.811	1	0.002	**	0.006451613	0.0001633274;0.0354204348	5.255e-16	***
LINE	L1	L1MC	961	0.453847788613663	145151	7862	1605.16	40.0265727551901	0.758062764173889	150400.811	1	0.002	**	0.1222335	0.1150705;0.1296779	2.2e-16	***
LINE	L1	L1M3de	23	0.0108621218918983	145151	499	99.048	10.5220915416285	0.0467770195282061	150400.811	1	0.002	**	0.04609218	0.02943950;0.06836055	2.2e-16	***
LINE	L1	L1MA5	382	0.180405676639354	145151	4447	977.12	34.4836587780752	0.461460719261376	150400.811	1	0.002	**	0.08590061	0.07782627;0.09452349	2.2e-16	***
LINE	L1	HAL1M8	317	0.149708375640511	145151	2197	472.57	21.361821725392	0.223178823584972	150400.811	1	0.002	**	0.1442877	0.1298488;0.1596822	2.2e-16	***
LINE	L1	L1ME4c	1838	0.868025219013436	145151	9421	1919.45	38.528456262118	0.906491298495832	150400.811	15	0.03	*	0.1950961	0.1871362;0.2032448	0.0371	*
LINE	L1	L1M2a	34	0.0160570497532409	145151	489	119.636	12.6642760506824	0.0565000354199627	150400.811	1	0.002	**	0.06952965	0.04862860;0.09580809	2.2e-16	***
LINE	L1	L1MC3	969	0.457625917967366	145151	13130	2804.057	54.0254060187936	1.32426125764481	150400.811	1	0.002	**	0.07380046	0.06938525;0.07840566	2.2e-16	***
LINE	L1	L1P4d	11	0.00519492786134265	145151	167	36.527	6.8709883918896	0.0172504663628421	150400.811	1	0.002	**	0.06586826	0.03333712;0.11479876	1.532e-07	***
LINE	L1	L1ME3C	392	0.185128338331484	145151	3264	674.396	24.3527049470534	0.318494415452549	150400.811	1	0.002	**	0.120098	0.1091368;0.1317449	2.2e-16	***
LINE	L1	L1M4a2	193	0.0911473706581029	145151	2051	425.591	20.927247039892	0.200992231221516	150400.811	1	0.002	**	0.09410044	0.08180787;0.10756677	2.2e-16	***
LINE	L1	L1M2c	25	0.0118066542303242	145151	450	108.329	11.5481651840939	0.0511601218446717	150400.811	1	0.002	**	0.05555556	0.03627159;0.08092126	2.2e-16	***
LINE	L1	L1M6	344	0.162459562209261	145151	5357	1093.545	31.888726313007	0.516444308011996	150400.811	1	0.002	**	0.06421505	0.05779614;0.07111353	2.2e-16	***
LINE	L1	L1PA7	896	0.42315048761482	145151	13116	3401.665	77.3848641026925	1.60649129849583	150400.811	1	0.002	**	0.06831351	0.06405400;0.07276574	2.2e-16	***
LINE	L1	L1M1	545	0.257385062221068	145151	9983	2147.905	52.1031353347542	1.01438286618338	150400.811	1	0.002	**	0.05459281	0.05021668;0.05923099	2.2e-16	***
LINE	L1	L1P3b	5	0.00236133084606484	145151	83	18.88	4.46694006603554	0.00891638527474084	150400.811	1	0.002	**	0.06024096	0.01984732;0.13500824	6.48e-05	***
LINE	L1	L1MA10	443	0.209213912961345	145151	5109	1029.234	31.3781425809724	0.48607239840374	150400.811	1	0.002	**	0.08670973	0.07913314;0.09476227	2.2e-16	***
LINE	L1	L1MB8	2397	1.13202200760349	145151	16563	3470.793	59.4606232452764	1.63913811424119	150400.811	1	0.002	**	0.1447202	0.1393948;0.1501706	2.2e-16	***
LINE	L1	L1MA4A	434	0.204963517438428	145151	6240	1392.042	41.986439442957	0.657414342723559	150400.811	1	0.002	**	0.06955128	0.06336167;0.07614680	2.2e-16	***
LINE	L1	L1PB	127	0.059977803490047	145151	1846	387.125	20.2147968828038	0.18282604075657	150400.811	1	0.002	**	0.0687974	0.05767283;0.08131454	2.2e-16	***
LINE	L1	L1MB4	1311	0.619140947838202	145151	9160	1946.64	43.0409912400601	0.919332215636733	150400.811	1	0.002	**	0.1431223	0.1360104;0.1504619	2.2e-16	***
LINE	L1	L1M4c	196	0.0925641691657418	145151	3615	778.73	29.5440340838882	0.367767833951215	150400.811	1	0.002	**	0.05421853	0.04706140;0.06210675	2.2e-16	***
LINE	L1	L1MEg	840	0.396703582138894	145151	13185	2745.783	49.5330539582856	1.29674041890009	150400.811	1	0.002	**	0.06370876	0.05959867;0.06801268	2.2e-16	***
LINE	L1	L1P1	204	0.0963422985194455	145151	3259	727.461	30.1310530741851	0.343555219721835	150400.811	1	0.002	**	0.06259589	0.05452146;0.07146570	2.2e-16	***
LINE	L1	L1ME3	1054	0.497768542350469	145151	9162	1967.384	43.6433647567106	0.929128905050887	150400.811	1	0.002	**	0.1150404	0.1085755;0.1217511	2.2e-16	***
LINE	L1	X9_LINE	103	0.0486434154289358	145151	653	125.368	10.0737309898595	0.0592070651018914	150400.811	13	0.026	*	0.1577335	0.1306102;0.1879925	0.02536	*
LINE	L1	L1PA17	407	0.192212330869678	145151	4789	1055.796	34.1116400659362	0.498616732390375	150400.811	1	0.002	**	0.08498643	0.07723887;0.09324420	2.2e-16	***
LINE	L1	L1PA15-16	52	0.0245578407990744	145151	1431	317.334	20.1816685074288	0.149866112541028	150400.811	1	0.002	**	0.03633823	0.02725591;0.04738180	2.2e-16	***
LINE	L1	L1ME3B	936	0.442041134383338	145151	8120	1684.317	38.9749863445847	0.795445937330279	150400.811	1	0.002	**	0.1152709	0.1084023;0.1224170	2.2e-16	***
LINE	L1	L1MD1	568	0.268247184112966	145151	6979	1513.207	40.3603655844457	0.714636473116248	150400.811	1	0.002	**	0.08138702	0.07507626;0.08805002	2.2e-16	***
LINE	L1	L1HS	95	0.044865286075232	145151	1571	487.175	31.8999997646549	0.230076270986328	150400.811	1	0.002	**	0.06047104	0.04919684;0.07342030	2.2e-16	***
LINE	L1	L1MEb	193	0.0911473706581029	145151	1672	358.606	18.1653721333956	0.169357481876786	150400.811	1	0.002	**	0.1154306	0.1005004;0.1317252	2.2e-16	***
LINE	L1	L1PA11	357	0.16859902240903	145151	4144	961.799	34.7353010659206	0.454225129282864	150400.811	1	0.002	**	0.08614865	0.07777918;0.09510675	2.2e-16	***
LINE	L1	HAL1ME	905	0.427400883137736	145151	7407	1479.162	36.1191687383632	0.698558171385393	150400.811	1	0.002	**	0.1221817	0.1148058;0.1298564	2.2e-16	***
LINE	L1	L1PA8A	139	0.0656449975206026	145151	2429	615.263	29.8164527040332	0.290567900068479	150400.811	1	0.002	**	0.0572252	0.04832089;0.06721484	2.2e-16	***
LINE	L1	L1MEc	1282	0.605445228931026	145151	17812	3730.855	61.888724249165	1.76195659873905	150400.811	1	0.002	**	0.07197395	0.06822057;0.07586778	2.2e-16	***
LINE	L1	L1P4c	7	0.00330586318449078	145151	43	11.415	3.31175825548044	0.00539091832156603	150400.811	121	0.242	ns	0.1627907	0.06805209;0.30701087	0.1659	ns
LINE	L1	L1MCa	367	0.173321684101159	145151	7243	1547.516	39.1319441512053	0.730839453115776	150400.811	1	0.002	**	0.05066961	0.04573137;0.05597335	2.2e-16	***
LINE	L1	L1MB2	1301	0.614418286146072	145151	8944	1935.201	41.8304002058477	0.913929962927106	150400.811	1	0.002	**	0.1454606	0.1382144;0.1529386	2.2e-16	***
LINE	L1	L1MEi	372	0.175683014947224	145151	5311	1076.14	30.9527134589275	0.508224515336844	150400.811	1	0.002	**	0.07004331	0.06332292;0.07724065	2.2e-16	***
LINE	L1	L1MC4a	1303	0.615362818484498	145151	9991	2110.642	46.0280394587518	0.996784811919998	150400.811	1	0.002	**	0.1304174	0.1238724;0.1371786	2.2e-16	***
LINE	L1	HAL1	2563	1.21041819169284	145151	21238	4312.885	64.0299117960083	2.03682967720607	150400.811	1	0.002	**	0.1206799	0.1163274;0.1251365	2.2e-16	***
LINE	L1	L1MB5	1287	0.60780655977709	145151	9769	2131.893	43.8229620519084	1.00682094028194	150400.811	1	0.002	**	0.1317433	0.1250959;0.1386111	2.2e-16	***
LINE	L1	L1PA3	680	0.321140995064819	145151	10703	3011.261	77.3260900550596	1.42211669697041	150400.811	1	0.002	**	0.06353359	0.05898502;0.06832133	2.2e-16	***
LINE	L1	L1M6B	84	0.0396703582138894	145151	730	154.432	11.9162650764983	0.0729330090438971	150400.811	1	0.002	**	0.1150685	0.09282835;0.14047241	1.068e-11	***
LINE	L1	L1P3	219	0.10342629105764	145151	3552	754.729	30.4743538938112	0.356432973623935	150400.811	1	0.002	**	0.06165541	0.05396800;0.07007357	2.2e-16	***
LINE	L1	L1ME3F	488	0.230465890575929	145151	4605	976.278	30.576619264491	0.461063071146898	150400.811	1	0.002	**	0.1059718	0.09722506;0.11522160	2.2e-16	***
LINE	L1	L1PB4	514	0.242744810975466	145151	7440	1539.395	40.6608691653447	0.727004179555597	150400.811	1	0.002	**	0.06908602	0.0634260;0.0750864	2.2e-16	***
LINE	L1	L1MA1	227	0.107204420411344	145151	4314	937.797	35.690609557846	0.442889796689414	150400.811	1	0.002	**	0.05261938	0.04614572;0.05970685	2.2e-16	***
LINE	L1	L1PA14	199	0.0939809676733807	145151	3056	690.942	29.8070645501548	0.326308531488347	150400.811	1	0.002	**	0.0651178	0.05662601;0.07445316	2.2e-16	***
LINE	L1	L1M2b	16	0.0075562587074075	145151	220	48.151	7.71957193054062	0.0227400883137736	150400.811	1	0.002	**	0.07272727	0.04213907;0.11541915	6.757e-09	***
LINE	L1	L1M8	161	0.0760348532432879	145151	1662	342.06	17.7718946722132	0.161543365840988	150400.811	1	0.002	**	0.09687124	0.08307168;0.11211254	2.2e-16	***
LINE	L1	L1M3f	62	0.029280502491204	145151	671	153.064	13.6612786566461	0.0722869489244138	150400.811	1	0.002	**	0.0923994	0.07157569;0.11688685	2.2e-16	***
LINE	L1	L1M3d	35	0.0165293159224539	145151	532	111.05	10.6475758213253	0.0524451580911001	150400.811	1	0.002	**	0.06578947	0.04624907;0.09031244	2.2e-16	***
LINE	L1	L1M3a	58	0.0273914378143522	145151	636	161.055	12.3975672885722	0.0760608278825946	150400.811	1	0.002	**	0.09119497	0.06997608;0.11629546	2.2e-16	***
LINE	L1	L1MA3	686	0.323974592080096	145151	8888	2066.102	52.0133539101737	0.975750076743252	150400.811	1	0.002	**	0.07718272	0.07171738;0.08292707	2.2e-16	***
LINE	L1	L1M3	672	0.317362865711115	145151	7225	1474.718	36.4132173585142	0.69645942052941	150400.811	1	0.002	**	0.09301038	0.08640913;0.09994209	2.2e-16	***
LINE	L1	L1ME3D	439	0.207324848284493	145151	4186	884.475	27.616626387976	0.41770762001464	150400.811	1	0.002	**	0.1048734	0.09575044;0.11455181	2.2e-16	***
LINE	L1	L1MDb	64	0.03022503482963	145151	971	183.661	14.4059574694156	0.086736876903823	150400.811	1	0.002	**	0.06591143	0.05112630;0.08339135	2.2e-16	***
LINE	L1	L1MD	958	0.452430990106024	145151	8496	1706.754	39.0040613372608	0.806042173368911	150400.811	1	0.002	**	0.1127589	0.1061080;0.1196767	2.2e-16	***
LINE	L1	L1M5	5530	2.61163191574772	145151	44640	8404.866	80.0033410463499	3.96933386856832	150400.811	1	0.002	**	0.1238799	0.1208372;0.1269717	2.2e-16	***
LINE	L1	L1MA5A	315	0.148763843302085	145151	3431	752.51	28.3161739242029	0.355385014994451	150400.811	1	0.002	**	0.09180997	0.08235306;0.10196893	2.2e-16	***
LINE	L1	L1PB2	198	0.0935087015041677	145151	2887	650.426	29.1720676938323	0.307174195376514	150400.811	1	0.002	**	0.0685833	0.05963160;0.07842091	2.2e-16	***
LINE	L1	L1M4a1	195	0.0920919029965288	145151	2655	555.45	23.7946987307612	0.262320243689343	150400.811	1	0.002	**	0.07344633	0.06380974;0.08403557	2.2e-16	***
LINE	L1	L1MEg2	52	0.0245578407990744	145151	755	150.377	12.2491188218546	0.0710179697277386	150400.811	1	0.002	**	0.06887417	0.05186285;0.08934141	2.2e-16	***
LINE	L1	L1PA5	971	0.458570450305792	145151	11398	2953.368	69.2942441207657	1.39477579163617	150400.811	1	0.002	**	0.08519038	0.08012793;0.09046586	2.2e-16	***
LINE	L1	L1ME4b	4363	2.06049729627618	145151	24590	4899.474	62.8820759794035	2.31385581713854	150400.811	1	0.002	**	0.1774298	0.1726729;0.1822632	2.2e-16	***
LINE	L1	L1MC5a	3071	1.45032940565303	145151	17929	3574.669	55.2211446260743	1.68819523483435	150400.811	1	0.002	**	0.1712867	0.1657976;0.1768827	2.2e-16	***
LINE	L1	L1PA12	90	0.0425039552291672	145151	1769	399.841	22.6389982826812	0.188831377364283	150400.811	1	0.002	**	0.0508762	0.04110596;0.06216777	2.2e-16	***
LINE	L1	L1ME4a	4689	2.21445606743961	145151	29291	5664.107	68.3346703963528	2.67496611490236	150400.811	1	0.002	**	0.1600833	0.1559008;0.1643333	2.2e-16	***
LINE	L1	L1PA10	445	0.210158445299771	145151	7090	1635.057	47.1596626873516	0.772182105834848	150400.811	1	0.002	**	0.06276446	0.05722909;0.06866261	2.2e-16	***
LINE	L1	L1M	128	0.06045006965926	145151	748	149.467	10.8218308535581	0.0705882075137548	150400.811	26	0.052	ns	0.171123	0.1448046;0.2000639	0.04933	*
LINE	L1	L1ME5	304	0.143568915440742	145151	3442	704.627	24.4880283921457	0.332771494014026	150400.811	1	0.002	**	0.08832074	0.07904847;0.09829902	2.2e-16	***
LINE	L1	L1MA7	605	0.285721032373846	145151	8595	1732.785	40.4214382186937	0.818335734019694	150400.811	1	0.002	**	0.07038976	0.06506999;0.07600292	2.2e-16	***
LINE	L1	L1MD2	1153	0.544522893102553	145151	10982	2266.996	50.3170924616456	1.07062551654112	150400.811	1	0.002	**	0.10499	0.09931654;0.11087379	2.2e-16	***
LINE	L1	L1MB3	2622	1.2382818956764	145151	17260	3708.889	56.7260303698533	1.75158280006612	150400.811	1	0.002	**	0.1519119	0.1465871;0.1573543	2.2e-16	***
LINE	L1	tot	50883	24.0303194880635	145151	950736	85774.667	206.367147362439	40.508473399608	150400.811	1	0.002	**	0.05351959	0.05306802;0.05397388	2.2e-16	***
LINE	L1	L1P4a	32	0.015112517414815	145151	601	137.96	14.2033846718357	0.0651538407046211	150400.811	1	0.002	**	0.05324459	0.03670071;0.07433707	2.2e-16	***
LINE	L1	L1PBb	31	0.014640251245602	145151	317	71.759	10.1721379951017	0.0338893480365534	150400.811	1	0.002	**	0.0977918	0.06741578;0.13593189	3.486e-09	***
LINE	L1	L1P5	69	0.0325863656756948	145151	762	143.519	11.4979059328575	0.067779168339276	150400.811	1	0.002	**	0.09055118	0.07113651;0.11320041	7.749e-14	***
LINE	L1	L1ME1	2959	1.39743559470117	145151	31305	6467.967	79.9897260107026	3.0546019976859	150400.811	1	0.002	**	0.09452164	0.09130265;0.09781610	2.2e-16	***
LINE	L1	L1MA6	383	0.180877942808567	145151	5458	1159.395	33.8880417606916	0.54754303525467	150400.811	1	0.002	**	0.07017222	0.06353516;0.07727314	2.2e-16	***
LINE	L1	L1PBa1	39	0.0184183805993058	145151	441	118.342	13.7472915159323	0.0558889229970011	150400.811	1	0.002	**	0.08843537	0.0636418;0.1189107	2.2e-16	***
LINE	L1	L1ME3Cz	1573	0.742874684171999	145151	14145	2867.341	49.6467271480862	1.35414814989728	150400.811	1	0.002	**	0.1112054	0.1060694;0.1165019	2.2e-16	***
LINE	L1	L1PA15	475	0.22432643037616	145151	8463	1888.336	50.2171371631723	0.89179720890694	150400.811	1	0.002	**	0.05612667	0.05131736;0.06124435	2.2e-16	***
LINE	L1	L1PA6	594	0.280526104512503	145151	6051	1750.44	55.2600223495256	0.826673593237149	150400.811	1	0.002	**	0.09816559	0.09078116;0.10593993	2.2e-16	***
LINE	L1	L1ME2z	1137	0.536966634395145	145151	7272	1550.613	37.9802017731176	0.732302061441829	150400.811	1	0.002	**	0.1563531	0.1480759;0.1649068	2.2e-16	***
LINE	Jockey	tot	35	0.0165293159224539	145151	221	43.998	6.0440488520963	0.0207787669130322	150400.811	80	0.16	ns	0.158371	0.1128582;0.2133109	0.1516	ns
LINE	Jockey	X12_LINE	35	0.0165293159224539	145151	221	43.998	6.0440488520963	0.0207787669130322	150400.811	80	0.16	ns	0.158371	0.1128582;0.2133109	0.1516	ns
LINE	tot	tot	83739	39.5470967437248	145151	1569213	104465.252	190.766628115094	49.3354043779074	150400.811	1	0.002	**	0.05336369	0.05301254;0.05371650	2.2e-16	***
LINE	L2	X24_LINE	74	0.0349476965217597	145151	550	100.251	9.32507136465754	0.0473451557297693	150400.811	3	0.006	**	0.1345455	0.1071448;0.1659414	0.00336	**
LINE	L2	UCON86	12	0.00566719403055562	145151	66	13.411	3.35011974447219	0.00633356159531512	150400.811	403	0.806	ns	0.1818182	0.0976352;0.2960655	0.7609	ns
LINE	L2	L2-1_Crp	5	0.00236133084606484	145151	41	7.88088088088088	2.61083468268396	0.00372187342363734	150400.811	177	0.354	ns	0.1219512	0.04080673;0.26204468	0.3232	ns
LINE	L2	UCON49	21	0.00991758955347234	145151	106	21.121	4.16842113212362	0.00997473375994711	150400.811	555	0.894	ns	0.1981132	0.1270184;0.2867522	1	ns
LINE	L2	tot	50019	23.6222815178635	145151	523574	55239.551	159.937116643637	26.0877711398144	150400.811	1	0.002	**	0.09553377	0.09473884;0.09633319	2.2e-16	***
LINE	L2	L2-2_Mam	80	0.0377812935370375	145151	520	99.663	9.09418138895058	0.0470674632222721	150400.811	17	0.034	*	0.1538462	0.1239146;0.1877755	0.02963	*
LINE	L2	L2	7672	3.62322605020189	145151	54017	9827.323	87.7474232173303	4.6411121868285	150400.811	1	0.002	**	0.1420294	0.1390956;0.1450016	2.2e-16	***
LINE	L2	L2-3_AMi	0	0	145151	12	2.38177874186551	1.25457420735586	0.00112483352233371	150400.811	1	0.002	**	0	0.0000000;0.2646485	0.1409	ns
LINE	L2	L2d2	7903	3.73231953529009	145151	52674	9282.04	81.9268967825367	4.38359347328154	150400.811	1	0.002	**	0.1500361	0.1469963;0.1531145	2.2e-16	***
LINE	L2	L2d	4324	2.04207891567688	145151	27881	5182.708	60.3381423929129	2.4476176533094	150400.811	1	0.002	**	0.1550877	0.1508568;0.1593906	2.2e-16	***
LINE	L2	L2a	20369	9.61958960069895	145151	166340	25726.987	133.905337722103	12.1499855958818	150400.811	1	0.002	**	0.122454	0.1208823;0.1240389	2.2e-16	***
LINE	L2	L2-1_AMi	220	0.103898557226853	145151	951	195.134	12.5363153758672	0.0921551866632034	150400.811	971	0.062	ns	0.2313354	0.2048746;0.2594711	0.04906	*
LINE	L2	X13_LINE	14	0.00661172636898156	145151	139	26.292	4.82078582556579	0.0124168221209474	150400.811	4	0.008	**	0.1007194	0.05616691;0.16321445	0.00646	**
LINE	L2	L2b	13743	6.49035396349382	145151	91943	16099.038	105.886961447596	7.60303100427401	150400.811	1	0.002	**	0.149473	0.1471740;0.1517942	2.2e-16	***
LINE	L2	X15_LINE	52	0.0245578407990744	145151	244	46.527	6.20336624364167	0.0219731280549718	150400.811	836	0.332	ns	0.2131148	0.1634522;0.2698920	0.3702	ns
LINE	L2	L2-3_Crp	372	0.175683014947224	145151	1730	354.387	17.4983262748876	0.167364990908876	150400.811	843	0.318	ns	0.2150289	0.1958764;0.2351529	0.2972	ns
LINE	L2	L2c	16871	7.96760254079199	145151	126360	20262.196	111.586778756236	9.56914968476233	150400.811	1	0.002	**	0.1335154	0.1316444;0.1354031	2.2e-16	***
LINE	Dong-R4	tot	49	0.0231410422914355	145151	551	109.475	9.71605767669053	0.0517013388745897	150400.811	1	0.002	**	0.08892922	0.06651393;0.11586468	2.362e-12	***
LINE	Dong-R4	Mam_R4	49	0.0231410422914355	145151	551	109.475	9.71605767669053	0.0517013388745897	150400.811	1	0.002	**	0.08892922	0.06651393;0.11586468	2.362e-12	***
LINE	RTE-BovB	tot	1401	0.661644903067369	145151	8868	1663.369	37.4847962372607	0.785552905617606	150400.811	1	0.002	**	0.1579838	0.1504496;0.1657433	3.3e-13	***
LINE	RTE-BovB	MamRTE1	1396	0.659283572221304	145151	8819	1653.791	37.4167252753409	0.781029540248884	150400.811	1	0.002	**	0.1582946	0.1507335;0.1660821	7.712e-13	***
LINE	RTE-BovB	MamRTE2	5	0.00236133084606484	145151	49	10.007	2.87666929385813	0.00472596755531418	150400.811	56	0.112	ns	0.1020408	0.0339717;0.2222767	0.07802	ns
LINE	CR1	CR1-16_AMi	23	0.0108621218918983	145151	306	60.69	7.43203438737571	0.0286618338095351	150400.811	1	0.002	**	0.0751634	0.04824147;0.11064891	2.719e-09	***
LINE	CR1	X7D_LINE	10	0.00472266169212968	145151	55	10.2082082082082	3.18543351304415	0.00482099138501887	150400.811	570	0.864	ns	0.1818182	0.09079051;0.30904851	1	ns
LINE	CR1	X8_LINE	23	0.0108621218918983	145151	223	43.922	6.19534488937447	0.020742874684172	150400.811	1	0.002	**	0.103139	0.06651269;0.15073368	0.0001978	***
LINE	CR1	CR1-12_AMi	13	0.00613946019976859	145151	133	26.509	4.80135105693929	0.0125193038796666	150400.811	3	0.006	**	0.09774436	0.05307838;0.16134536	0.002229	**
LINE	CR1	X2_LINE	19	0.0089730572150464	145151	191	38.378	5.9038946443828	0.0181246310420553	150400.811	1	0.002	**	0.09947644	0.06096054;0.15098231	0.0002696	***
LINE	CR1	CR1_Mam	332	0.156792368178706	145151	1695	332.808	16.5488065732548	0.15717395924343	150400.811	502	1	ns	0.1958702	0.1772211;0.2155784	0.9756	ns
LINE	CR1	CR1-3_Croc	271	0.127984131856714	145151	1338	268.392	14.6036160454047	0.126752461687407	150400.811	580	0.844	ns	0.2025411	0.1813051;0.2250919	0.8645	ns
LINE	CR1	X21_LINE	4	0.00188906467685187	145151	45	9.024	2.79593298225141	0.00426172991097783	150400.811	43	0.086	ns	0.08888889	0.02475296;0.21221174	0.06311	ns
LINE	CR1	tot	8869	4.18852865474982	145151	68381	11799.588	87.8053303167412	5.57254622305131	150400.811	1	0.002	**	0.1296998	0.127190;0.132241	2.2e-16	***
LINE	CR1	CR1-L3B_Croc	4	0.00188906467685187	145151	37	7.21121121121121	2.4058284343122	0.00340561109410433	150400.811	119	0.238	ns	0.1081081	0.03025197;0.25417594	0.2173	ns
LINE	CR1	X7B_LINE	181	0.0854801766275473	145151	934	174.863	12.1424738282885	0.0825818791470873	150400.811	728	0.548	ns	0.1937901	0.1689032;0.2206244	0.6147	ns
LINE	CR1	CR1-13_AMi	9	0.00425039552291672	145151	102	19.567	4.16062757547726	0.00924083213299015	150400.811	6	0.012	*	0.08823529	0.04114383;0.16089819	0.005475	**
LINE	CR1	X7A_LINE	201	0.0949255000118067	145151	920	178.685	11.7379535931335	0.0843868804458193	150400.811	970	0.064	ns	0.2184783	0.1921697;0.2466026	0.06663	ns
LINE	CR1	CR1-1_Amn	6	0.00283359701527781	145151	66	12.848	3.33826901852442	0.00606767574204822	150400.811	22	0.044	*	0.09090909	0.03409713;0.18744265	0.02963	*
LINE	CR1	X17_LINE	108	0.0510047462750006	145151	966	184.772	12.4174961328848	0.0872615646178186	150400.811	1	0.002	**	0.1118012	0.09261893;0.13338533	2.753e-11	***
LINE	CR1	X1_LINE	7	0.00330586318449078	145151	85	16.588	3.84721419433036	0.00783395121490472	150400.811	5	0.01	**	0.08235294	0.03375254;0.16234390	0.005963	**
LINE	CR1	X6A_LINE	157	0.0741457885664361	145151	1033	195.274	12.6225295504606	0.0922213039268932	150400.811	1	0.002	**	0.1519845	0.1306238;0.1753491	0.002191	**
LINE	CR1	CR1-11_Crp	5	0.00236133084606484	145151	25	4.65454545454545	1.93259899437473	0.00219818435124582	150400.811	686	0.632	ns	0.2	0.06831146;0.40703743	0.7991	ns
LINE	CR1	X6B_LINE	116	0.0547828756287043	145151	875	166.429	11.7540255281378	0.0785987862759451	150400.811	1	0.002	**	0.1325714	0.1107980;0.1568522	7.098e-06	***
LINE	CR1	X20_LINE	14	0.00661172636898156	145151	161	31.808	5.28346960349458	0.0150218423103261	150400.811	1	0.002	**	0.08695652	0.04835717;0.14159426	0.0002145	***
LINE	CR1	CR1-L3A_Croc	56	0.0264469054759262	145151	323	61.286	7.0040888958708	0.028943304446386	150400.811	250	0.5	ns	0.1733746	0.1337036;0.2191561	0.4787	ns
LINE	CR1	CR1-8_Crp	1	0.000472266169212968	145151	7	1.78089887640449	0.951584824134635	0.00084105829011523	150400.811	354	0.708	ns	0.1428571	0.003610297;0.578723197	0.6868	ns
LINE	CR1	X5B_LINE	12	0.00566719403055562	145151	73	14.324	3.41360171617555	0.00676474060780656	150400.811	315	0.63	ns	0.1643836	0.08792993;0.26954357	0.5582	ns
LINE	CR1	L3	6135	2.89735294812156	145151	45293	8272.693	77.1097572662867	3.90691303218494	150400.811	1	0.002	**	0.1354514	0.1323123;0.1386373	2.2e-16	***
LINE	CR1	X7C_LINE	130	0.0613946019976859	145151	620	116.4	9.98447242921177	0.0549717820963895	150400.811	920	0.164	ns	0.2096774	0.178274;0.243874	0.165	ns
LINE	CR1	Plat_L3	556	0.26257999008241	145151	3315	652.556	23.9082929225503	0.308180122316938	150400.811	1	0.002	**	0.1677225	0.1551505;0.1808835	1.844e-05	***
LINE	CR1	L3b	1558	0.735790691633805	145151	9560	1852.174	38.5918781229556	0.874719119695861	150400.811	1	0.002	**	0.1629707	0.1556183;0.1705291	7.941e-15	***
LTR?	tot	tot	1150	0.543106094594914	145151	8420	1649.307	39.0422213257141	0.778911898746133	150400.811	1	0.002	**	0.1365796	0.1293119;0.1440997	2.2e-16	***
LTR?	LTR?	MER129	19	0.0089730572150464	145151	122	25.125	4.67581417918187	0.0118656875014758	150400.811	109	0.218	ns	0.1557377	0.09644638;0.23247280	0.1808	ns
LTR?	LTR?	Eutr18	105	0.0495879477673617	145151	676	130.101	10.2504571054598	0.0614423008807764	150400.811	7	0.014	*	0.1553254	0.1288339;0.1848663	0.01461	*
LTR?	LTR?	MamRep605	448	0.21157524380741	145151	3549	706.792	25.6745383194697	0.333793950270372	150400.811	1	0.002	**	0.1262327	0.1154766;0.1376086	2.2e-16	***
LTR?	LTR?	MamRep1151	119	0.0561996741363432	145151	1260	255.935	15.0876907912846	0.120869442017521	150400.811	1	0.002	**	0.09444444	0.07886088;0.11194886	2.2e-16	***
LTR?	LTR?	MamRep605b	447	0.211102977638197	145151	2374	467.145	20.3660194871199	0.220616779616992	150400.811	176	0.352	ns	0.1882898	0.1727451;0.2046075	0.314	ns
LTR?	LTR?	tot	1150	0.543106094594914	145151	8420	1649.307	39.0422213257141	0.778911898746133	150400.811	1	0.002	**	0.1365796	0.1293119;0.1440997	2.2e-16	***
LTR?	LTR?	UCON51	2	0.000944532338425937	145151	42	7.82082082082082	2.5353071790043	0.00369350908915007	150400.811	10	0.02	*	0.04761905	0.005819825;0.161641960	0.01643	*
LTR?	LTR?	Eutr5	28	0.0132234527379631	145151	397	80.914	8.52333568805378	0.0382129448156981	150400.811	1	0.002	**	0.07052897	0.04737452;0.10032286	2.239e-13	***
scRNA	tot	tot	642	0.303194880634726	145151	1861	380.201	17.7476640316008	0.17955606980094	150400.811	1001	0.002	**	0.3449758	0.3233684;0.3670729	2.2e-16	***
scRNA	scRNA	tot	642	0.303194880634726	145151	1861	380.201	17.7476640316008	0.17955606980094	150400.811	1001	0.002	**	0.3449758	0.3233684;0.3670729	2.2e-16	***
scRNA	scRNA	BC200	218	0.102954024888427	145151	676	142.555	10.722777296622	0.0673239037521547	150400.811	1001	0.002	**	0.3224852	0.287350;0.359179	1.526e-11	***
scRNA	scRNA	HY3	179	0.0845356442891214	145151	545	108.259	9.64162226390764	0.0511270632128267	150400.811	1001	0.002	**	0.3284404	0.2891159;0.3696375	1.148e-12	***
scRNA	scRNA	HY4	65	0.0306973009988429	145151	162	33.331	4.92500707559844	0.0157411036860375	150400.811	1001	0.002	**	0.4012346	0.3251155;0.4810361	1.439e-08	***
scRNA	scRNA	HY1	174	0.0821743134430565	145151	456	92.84	8.54549152626258	0.043845191149732	150400.811	1001	0.002	**	0.3815789	0.3367910;0.4279136	2.2e-16	***
scRNA	scRNA	HY5	10	0.00472266169212968	145151	22	4.52361809045226	1.79429987659736	0.00213635178656037	150400.811	995	0.014	*	0.4545455	0.2438619;0.6778952	0.007531	**
DNA	TcMar-Mariner	tot	2226	1.05126449266807	145151	16390	3126.958	50.3105693606163	1.47675647594985	150400.811	1	0.002	**	0.1358145	0.1306041;0.1411545	2.2e-16	***
DNA	TcMar-Mariner	MADE1	895	0.422678221445607	145151	7843	1465.579	33.7177793997121	0.692143380008973	150400.811	1	0.002	**	0.1141145	0.1071584;0.1213587	2.2e-16	***
DNA	TcMar-Mariner	HSMAR2	123	0.0580887388131951	145151	1770	395.538	20.5368039459969	0.186799216038159	150400.811	1	0.002	**	0.06949153	0.05808408;0.08234964	2.2e-16	***
DNA	TcMar-Mariner	MARNA	631	0.297999952773383	145151	3156	630.389	23.493011739677	0.297711398143994	150400.811	517	0.97	ns	0.1999366	0.1861076;0.2143240	0.9822	ns
DNA	TcMar-Mariner	HSMAR1	79	0.0373090273678245	145151	716	164.782	13.2304013362981	0.0778209638952514	150400.811	1	0.002	**	0.1103352	0.08833178;0.13560715	2.319e-16	***
DNA	TcMar-Mariner	MADE2	515	0.243217077144679	145151	2664	507.742	20.1346676367116	0.239789369288531	150400.811	650	0.704	ns	0.1933183	0.1784782;0.2088355	0.7115	ns
DNA	TcMar-Mariner	UCON40	35	0.0165293159224539	145151	241	48.355	6.43042186215845	0.0228364306122931	150400.811	20	0.04	*	0.1452282	0.1032875;0.1961473	0.02994	*
DNA	TcMar-Tc1	tot	137	0.0647004651821767	145151	649	129.714	10.5826365427617	0.061259533873291	150400.811	759	0.486	ns	0.211094	0.1803005;0.2445411	0.462	ns
DNA	TcMar-Tc1	EutTc1-N2	29	0.0136957189071761	145151	198	40.425	5.66502140044215	0.0190913598904342	150400.811	24	0.048	*	0.1464646	0.1003355;0.2035282	0.04272	*
DNA	TcMar-Tc1	X32_DNA	95	0.044865286075232	145151	328	64.7	7.78476734415373	0.0305556211480791	150400.811	1001	0.002	**	0.2896341	0.2411178;0.3419962	6.933e-05	***
DNA	TcMar-Tc1	X33a_DNA	8	0.00377812935370375	145151	67	12.239	3.23733831401034	0.00578006564499752	150400.811	125	0.25	ns	0.119403	0.05298481;0.22178514	0.2076	ns
DNA	TcMar-Tc1	EutTc1-N1	12	0.00566719403055562	145151	56	12.484	3.11792646889972	0.0058957708564547	150400.811	506	0.992	ns	0.2142857	0.1159222;0.3443954	1	ns
DNA	TcMar	tot	425	0.200713121915512	145151	1834	353.941	18.1332935600606	0.167154360197407	150400.811	1001	0.002	**	0.2317339	0.2125918;0.2517378	3.855e-05	***
DNA	TcMar	UCON44	73	0.0344754303525467	145151	364	72.037	8.18367909950064	0.0340206380315946	150400.811	578	0.848	ns	0.2005495	0.1606227;0.2454252	0.8954	ns
DNA	TcMar	DNA1_Mam	39	0.0184183805993058	145151	169	34.324	5.40427888161133	0.0162100639920659	150400.811	838	0.328	ns	0.2307692	0.1695392;0.3016899	0.3891	ns
DNA	TcMar	X4a_DNA	44	0.0207797114453706	145151	179	33.875	5.31390747121293	0.0159980164820893	150400.811	973	0.058	ns	0.2458101	0.1846415;0.3155978	0.05648	ns
DNA	TcMar	X4b_DNA	167	0.0788684502585657	145151	699	133.129	10.7919796991018	0.0628723228411533	150400.811	998	0.008	**	0.2389127	0.2077433;0.2723038	0.001459	**
DNA	TcMar	X5a_DNA	108	0.0510047462750006	145151	423	81.854	8.38050815386018	0.0386568750147583	150400.811	1000	0.004	**	0.2553191	0.2144211;0.2996780	0.002029	**
DNA	PIF-Harbinger	tot	9	0.00425039552291672	145151	30	5.74874371859296	2.06464585454172	0.00271493717376701	150400.811	956	0.092	ns	0.3	0.1473452;0.4939590	0.1597	ns
DNA	PIF-Harbinger	Chompy-7_Croc	4	0.00188906467685187	145151	14	2.88416578108395	1.39389782209631	0.00136209392480765	150400.811	824	0.356	ns	0.2857143	0.08388932;0.58103526	0.506	ns
DNA	PIF-Harbinger	Chompy-6_Croc	5	0.00236133084606484	145151	16	3.11502590673575	1.43829952485116	0.00147112135197325	150400.811	912	0.18	ns	0.3125	0.1101700;0.5866206	0.2174	ns
DNA	hAT-Blackjack	BLACKJACK	116	0.0547828756287043	145151	2129	429.548	20.3130577785895	0.202860988453092	150400.811	1	0.002	**	0.05448567	0.04522855;0.06499186	2.2e-16	***
DNA	hAT-Blackjack	MER81	514	0.242744810975466	145151	3668	740.162	24.5849990477563	0.349553472337009	150400.811	1	0.002	**	0.1401309	0.1290511;0.1517874	2.2e-16	***
DNA	hAT-Blackjack	MER63D	172	0.0812297811046306	145151	1718	351.51	17.7501822235426	0.166006281140051	150400.811	1	0.002	**	0.1001164	0.08632431;0.11529094	2.2e-16	***
DNA	hAT-Blackjack	tot	2173	1.02623438569978	145151	19734	3796.334	55.0182101439827	1.79288011523295	150400.811	1	0.002	**	0.1101145	0.1057794;0.1145649	2.2e-16	***
DNA	hAT-Blackjack	MER94B	97	0.0458098184136579	145151	622	123.397	9.90189064969102	0.0582762284823727	150400.811	5	0.01	**	0.1559486	0.1283212;0.1868879	0.007631	**
DNA	hAT-Blackjack	MER63C	56	0.0264469054759262	145151	890	197.757	13.8441182677197	0.093393940825049	150400.811	1	0.002	**	0.06292135	0.04787655;0.08093402	2.2e-16	***
DNA	hAT-Blackjack	MER63A	367	0.173321684101159	145151	3511	703.041	23.7639231408251	0.332022479869655	150400.811	1	0.002	**	0.1045286	0.09459871;0.11512236	2.2e-16	***
DNA	hAT-Blackjack	MER94	668	0.315473801034263	145151	4792	911.18	27.0987812261722	0.430319488063473	150400.811	1	0.002	**	0.139399	0.1297099;0.1495297	2.2e-16	***
DNA	hAT-Blackjack	MER63B	279	0.131762261210418	145151	2404	491.381	21.0257442417842	0.232062622494038	150400.811	1	0.002	**	0.1160566	0.1035187;0.1295381	2.2e-16	***
DNA	hAT-Tag1	tot	531	0.250773335852086	145151	2372	475.94	20.6539823517642	0.22477036057522	150400.811	993	0.018	*	0.2238617	0.2072255;0.2411826	0.005195	**
DNA	hAT-Tag1	hAT-5_Mam	260	0.122789203995372	145151	904	176.386	12.2506768418354	0.0833011405227986	150400.811	1001	0.002	**	0.2876106	0.2582827;0.3183297	2.568e-11	***
DNA	hAT-Tag1	hAT-1_Mam	274	0.129400930364353	145151	1468	301.005	16.5581142086334	0.14215447826395	150400.811	55	0.11	ns	0.1866485	0.1670190;0.2075401	0.08097	ns
DNA	hAT-Ac	tot	858	0.405204373184727	145151	5533	1069.463	29.0708401107492	0.505071194125009	150400.811	1	0.002	**	0.1550696	0.1456253;0.1648791	1.593e-13	***
DNA	hAT-Ac	EuthAT-2	101	0.0476988830905098	145151	1150	240.251	14.6793556562433	0.113462419419585	150400.811	1	0.002	**	0.08782609	0.07210336;0.10569283	2.2e-16	***
DNA	hAT-Ac	UCON37	32	0.015112517414815	145151	174	35.327	5.56965816653877	0.0166837469597865	150400.811	328	0.656	ns	0.183908	0.1293248;0.2495875	0.5728	ns
DNA	hAT-Ac	OldhAT1	727	0.343337505017828	145151	4209	799.364	24.8787551227238	0.377512574086755	150400.811	1	0.002	**	0.1727251	0.1614166;0.1844898	0.004375	**
DNA	tot	tot	48813	23.0527285177926	145151	524553	54753.964	155.541132012557	25.8584448275048	150400.811	1	0.002	**	0.09305637	0.09227150;0.09384575	2.2e-16	***
DNA	hAT-Charlie	MER102b	622	0.293749557250466	145151	3128	663.153	23.5946243304973	0.313184726912088	150400.811	46	0.092	ns	0.1988491	0.1849886;0.2132751	0.07287	ns
DNA	hAT-Charlie	MER3	2314	1.09282391555881	145151	10909	2183.613	40.1884603256127	1.03124654655364	150400.811	1001	0.002	**	0.2121184	0.2044788;0.2199120	0.001942	**
DNA	hAT-Charlie	Charlie17a	310	0.14640251245602	145151	1214	239.39	14.5721737653738	0.113055798247892	150400.811	1001	0.002	**	0.2553542	0.2310298;0.2808695	8.791e-07	***
DNA	hAT-Charlie	Chap1a_Mam	268	0.126567333349076	145151	1415	287.941	15.4126269035511	0.135984793029351	150400.811	96	0.192	ns	0.1893993	0.1692917;0.2108051	0.1978	ns
DNA	hAT-Charlie	MER102c	573	0.270608514959031	145151	3112	653.742	24.1004619928388	0.308740229993624	150400.811	1	0.002	**	0.184126	0.1706496;0.1981988	0.0003334	***
DNA	hAT-Charlie	Charlie32a	51	0.0240855746298614	145151	259	50.756	6.55877133931971	0.0239703416845734	150400.811	537	0.93	ns	0.1969112	0.1502697;0.2506362	0.9377	ns
DNA	hAT-Charlie	Charlie2a	273	0.12892866419514	145151	2080	415.047	19.5209594758777	0.196012656733335	150400.811	1	0.002	**	0.13125	0.1170254;0.1465225	3.63e-16	***
DNA	hAT-Charlie	UCON81	7	0.00330586318449078	145151	40	7.807	2.56248264722267	0.00368698198304564	150400.811	471	0.942	ns	0.175	0.07338273;0.32779013	0.8445	ns
DNA	hAT-Charlie	Charlie1a	1018	0.480766960258802	145151	5747	1213.577	33.0648961643366	0.573131360834967	150400.811	1	0.002	**	0.1771359	0.1673440;0.1872567	1.22e-10	***
DNA	hAT-Charlie	Charlie17	86	0.0406148905523153	145151	535	107.91	9.76633407585883	0.0509622423197714	150400.811	13	0.026	*	0.1607477	0.1306348;0.1946645	0.01768	*
DNA	hAT-Charlie	MER58D	224	0.105787621903705	145151	1140	230.612	13.642344724041	0.108910245814541	150400.811	327	0.654	ns	0.1964912	0.1737939;0.2207662	0.6582	ns
DNA	hAT-Charlie	MER106B	169	0.0798129825969917	145151	827	167.153	12.1279296533942	0.0789407069824553	150400.811	580	0.844	ns	0.2043531	0.1773600;0.2334715	0.8626	ns
DNA	hAT-Charlie	Charlie10a	79	0.0373090273678245	145151	305	58.842	7.25628621883741	0.0277890859288295	150400.811	999	0.006	**	0.2590164	0.2107642;0.3120178	0.004573	**
DNA	hAT-Charlie	Charlie23a	259	0.122316937826159	145151	1488	295.146	16.680075206932	0.139387470778531	150400.811	17	0.034	*	0.1740591	0.1551161;0.1942980	0.01921	*
DNA	hAT-Charlie	hAT-16_Crp	2	0.000944532338425937	145151	20	4.07583417593529	1.7961137863755	0.00192487859261625	150400.811	201	0.402	ns	0.1	0.01234853;0.31698271	0.403	ns
DNA	hAT-Charlie	Charlie24	246	0.11617747762639	145151	1286	257.36	14.906931831085	0.12154242130865	150400.811	237	0.474	ns	0.1912908	0.1701303;0.2138724	0.4434	ns
DNA	hAT-Charlie	MER102a	577	0.272497579635883	145151	3028	640.201	23.2209778608226	0.302345273796312	150400.811	1	0.002	**	0.1905548	0.1767052;0.2050049	0.004702	**
DNA	hAT-Charlie	MER5B	3983	1.88103615197525	145151	24966	4697.545	61.6800486657023	2.21849158185553	150400.811	1	0.002	**	0.159537	0.1550146;0.1641387	2.2e-16	***
DNA	hAT-Charlie	MER105	224	0.105787621903705	145151	714	143.774	11.1205481245571	0.0678995962124253	150400.811	1001	0.002	**	0.3137255	0.2798198;0.3491789	1.693e-12	***
DNA	hAT-Charlie	MER20B	660	0.311695671680559	145151	4146	854.782	27.960906428231	0.4036846206522	150400.811	1	0.002	**	0.1591896	0.1481758;0.1706859	1.469e-14	***
DNA	hAT-Charlie	Charlie1b	654	0.308862074665281	145151	3033	623.171	23.2337161161224	0.294302580934615	150400.811	914	0.176	ns	0.2156281	0.2011069;0.2306998	0.1704	ns
DNA	hAT-Charlie	Charlie17b	41	0.0193629129377317	145151	527	104.835	10.1457730958124	0.0495100238494415	150400.811	1	0.002	**	0.07779886	0.05640579;0.10406451	1.604e-14	***
DNA	hAT-Charlie	Charlie12	3	0.00141679850763891	145151	21	4.02634245187437	1.9222501753318	0.00190150532568626	150400.811	428	0.856	ns	0.1428571	0.03048897;0.36342399	0.7831	ns
DNA	hAT-Charlie	MER113	609	0.287610097050698	145151	3734	841.594	25.1274462003713	0.397456374412619	150400.811	1	0.002	**	0.1630959	0.1513791;0.1753425	2.2e-16	***
DNA	hAT-Charlie	MER112	1039	0.490684549812274	145151	4468	895.628	27.969553301973	0.422974804599873	150400.811	1001	0.002	**	0.2325425	0.2202215;0.2452141	1.487e-07	***
DNA	hAT-Charlie	Charlie13a	86	0.0406148905523153	145151	548	111.203	10.0879908088062	0.0525174148149897	150400.811	8	0.016	*	0.1569343	0.1274854;0.1901386	0.006706	**
DNA	hAT-Charlie	Charlie25	79	0.0373090273678245	145151	1076	240.292	15.2710163361821	0.113481782332523	150400.811	1	0.002	**	0.07342007	0.05855509;0.09066590	2.2e-16	***
DNA	hAT-Charlie	MER113A	415	0.195990460223382	145151	2067	442.958	18.6938411166805	0.209194077782238	150400.811	79	0.158	ns	0.2007741	0.1836970;0.2187039	0.1404	ns
DNA	hAT-Charlie	Charlie18a	506	0.238966681621762	145151	2463	505.597	21.0566372665004	0.238776358355569	150400.811	517	0.97	ns	0.2054405	0.1896392;0.2219453	0.9801	ns
DNA	hAT-Charlie	Charlie29a	136	0.0642281990129637	145151	978	199.791	13.5561457681779	0.0943545302132282	150400.811	1	0.002	**	0.1390593	0.1179750;0.1623426	1.515e-07	***
DNA	hAT-Charlie	Charlie14a	63	0.029752768660417	145151	523	97.599	9.62937816911995	0.0460927058490165	150400.811	1	0.002	**	0.1204589	0.09381745;0.15147597	5.108e-05	***
DNA	hAT-Charlie	Charlie10	139	0.0656449975206026	145151	1131	232.171	14.7371959321963	0.109646508772344	150400.811	1	0.002	**	0.1229001	0.1043236;0.1434625	4.159e-13	***
DNA	hAT-Charlie	Charlie30b	128	0.06045006965926	145151	614	120.902	10.3638702136705	0.0570979243901863	150400.811	766	0.472	ns	0.2084691	0.1769902;0.2427807	0.4774	ns
DNA	hAT-Charlie	Charlie21a	94	0.044393019906019	145151	742	156.154	11.8342018037691	0.0737462513872819	150400.811	1	0.002	**	0.1266846	0.1036001;0.1527827	4.009e-09	***
DNA	hAT-Charlie	MER5C1	147	0.0694231268743064	145151	617	124.959	10.317934811714	0.0590139082386833	150400.811	984	0.036	*	0.2382496	0.2051446;0.2738818	0.0311	*
DNA	hAT-Charlie	Charlie6	22	0.0103898557226853	145151	260	56.759	7.52459557308821	0.0268053554983589	150400.811	1	0.002	**	0.08461538	0.05378764;0.12530641	1.191e-08	***
DNA	hAT-Charlie	Charlie9	234	0.110510283595835	145151	1284	202.789	13.1556661006028	0.0957703841885287	150400.811	996	0.012	*	0.182243	0.1614843;0.2044672	0.01951	*
DNA	hAT-Charlie	Charlie20a	121	0.0571442064747692	145151	869	171.214	12.6312213087948	0.0808585798956292	150400.811	1	0.002	**	0.1392405	0.1169015;0.1640570	1.063e-05	***
DNA	hAT-Charlie	Charlie29b	196	0.0925641691657418	145151	1420	280.59	15.4728571798912	0.132513164419467	150400.811	1	0.002	**	0.1380282	0.1204986;0.1570698	4.992e-09	***
DNA	hAT-Charlie	MER107	68	0.0321140995064819	145151	337	70.74	7.24947963339128	0.0334081088101254	150400.811	387	0.774	ns	0.2017804	0.1602344;0.2486563	0.789	ns
DNA	hAT-Charlie	MER30	973	0.459514982644218	145151	4132	835.355	26.0739491797047	0.394509905782899	150400.811	1001	0.002	**	0.2354792	0.2226116;0.2487218	1.667e-07	***
DNA	hAT-Charlie	Charlie7	396	0.187017403008335	145151	3902	770.443	25.9747076294698	0.363854164206947	150400.811	1	0.002	**	0.1014864	0.0921845;0.1113898	2.2e-16	***
DNA	hAT-Charlie	MER1A	576	0.27202531346667	145151	3227	702.584	25.7360309155722	0.331806654230324	150400.811	1	0.002	**	0.178494	0.1654230;0.1921503	3.635e-08	***
DNA	hAT-Charlie	UCON34	77	0.0363644950293986	145151	339	65.129	7.43879658914632	0.0307582233346714	150400.811	950	0.104	ns	0.2271386	0.1836176;0.2754985	0.1125	ns
DNA	hAT-Charlie	Charlie1	390	0.184183805993058	145151	1930	401.825	19.5599838437553	0.189768353444001	150400.811	283	0.566	ns	0.2020725	0.1843622;0.2206928	0.5192	ns
DNA	hAT-Charlie	MER20	3363	1.58823112706321	145151	16757	3348.896	51.7413021323038	1.58157028501263	150400.811	598	0.808	ns	0.2006922	0.1946506;0.2068380	0.7868	ns
DNA	hAT-Charlie	Charlie22a	266	0.12562280101065	145151	1112	231.816	14.1749452582038	0.109478854282273	150400.811	995	0.014	*	0.2392086	0.2144022;0.2654028	0.01333	*
DNA	hAT-Charlie	Charlie4a	456	0.215353373161114	145151	2852	583.129	23.378942104679	0.275392098986989	150400.811	1	0.002	**	0.1598878	0.1466158;0.1738616	1.497e-09	***
DNA	hAT-Charlie	MER5C	232	0.109565751257409	145151	1336	268.085	15.0885864294983	0.126607475973459	150400.811	5	0.01	**	0.1736527	0.153701;0.195051	0.01387	*
DNA	hAT-Charlie	Charlie19a	352	0.166237691562965	145151	1605	333.694	17.6699346515654	0.157592387069352	150400.811	857	0.29	ns	0.2193146	0.1992878;0.2403734	0.2682	ns
DNA	hAT-Charlie	UCON38	53	0.0250301069682873	145151	207	42.103	5.86453610985419	0.0198838225223736	150400.811	970	0.064	ns	0.2560386	0.1980553;0.3211523	0.06925	ns
DNA	hAT-Charlie	Cheshire	144	0.0680063283666675	145151	1020	206.941	13.7977497040966	0.0977312333231009	150400.811	1	0.002	**	0.1411765	0.1203770;0.1640705	3.88e-07	***
DNA	hAT-Charlie	Charlie16a	280	0.132234527379631	145151	1410	289.241	15.1915668284316	0.136598739049328	150400.811	270	0.54	ns	0.1985816	0.1780493;0.2203777	0.575	ns
DNA	hAT-Charlie	Charlie31a	85	0.0401426243831023	145151	803	161.331	11.6323148921335	0.0761911733452974	150400.811	1	0.002	**	0.1058531	0.08542997;0.12922050	6.635e-13	***
DNA	hAT-Charlie	Chap1_Mam	85	0.0401426243831023	145151	484	97.111	9.16551611671081	0.0458622399584406	150400.811	96	0.192	ns	0.1756198	0.1427573;0.2125038	0.1915	ns
DNA	hAT-Charlie	Charlie26a	89	0.0420316890599542	145151	513	102.017	9.74544430411899	0.0481791777845994	150400.811	99	0.198	ns	0.1734893	0.1417068;0.2090881	0.1665	ns
DNA	hAT-Charlie	Charlie15b	339	0.160098231363196	145151	1888	386.427	18.6053441201669	0.18249639897046	150400.811	6	0.012	*	0.1795551	0.1624854;0.1976262	0.006714	**
DNA	hAT-Charlie	MER1B	1255	0.592694042362275	145151	5366	1087.128	30.8258308541367	0.513413776004156	150400.811	1001	0.002	**	0.23388	0.2226082;0.2454419	2.055e-08	***
DNA	hAT-Charlie	MER103C	1383	0.653144112021535	145151	8923	1757.823	38.6897993219346	0.830160334364448	150400.811	1	0.002	**	0.1549927	0.1475413;0.1626701	2.2e-16	***
DNA	hAT-Charlie	Charlie7b_Mars	1	0.000472266169212968	145151	59	13.269	3.33583074612108	0.00626649979928688	150400.811	1	0.002	**	0.01694915	0.0004290233;0.0908559329	1.175e-05	***
DNA	hAT-Charlie	Charlie15a	742	0.350421497556023	145151	3213	655.684	23.0705959263387	0.309657370894236	150400.811	1001	0.002	**	0.2309368	0.2164593;0.2459057	0.0001973	***
DNA	hAT-Charlie	MER5A1	2491	1.1764150275095	145151	15942	3070.529	49.7492326086056	1.45010696828733	150400.811	1	0.002	**	0.1562539	0.1506493;0.1619843	2.2e-16	***
DNA	hAT-Charlie	MER117	705	0.332947649295143	145151	4370	899.106	26.419097878859	0.424617346336395	150400.811	1	0.002	**	0.1613272	0.1505361;0.1725731	8.824e-14	***
DNA	hAT-Charlie	Charlie8	810	0.382535597062504	145151	4378	926.745	27.5168885260335	0.437670310987272	150400.811	1	0.002	**	0.185016	0.1736124;0.1968414	1.255e-05	***
DNA	hAT-Charlie	Charlie3	38	0.0179461144300928	145151	337	79.573	10.0008343495774	0.0375796358827835	150400.811	1	0.002	**	0.1127596	0.08104217;0.15147526	1.203e-08	***
DNA	hAT-Charlie	Charlie4z	1661	0.784434107062741	145151	5940	1182.235	32.6140069364138	0.558329594559494	150400.811	1001	0.002	**	0.2796296	0.2682423;0.2912338	2.2e-16	***
DNA	hAT-Charlie	Charlie5	363	0.171432619424308	145151	2568	542.339	21.7221529994366	0.256128361944792	150400.811	1	0.002	**	0.1413551	0.1281006;0.1554331	2.2e-16	***
DNA	hAT-Charlie	MER30B	47	0.0221965099530095	145151	223	42.243	5.92681010983801	0.0199499397860634	150400.811	826	0.352	ns	0.2107623	0.1591627;0.2702248	0.4415	ns
DNA	hAT-Charlie	Charlie13b	77	0.0363644950293986	145151	404	83.127	8.6555062699295	0.0392580698481664	150400.811	262	0.524	ns	0.1905941	0.1534437;0.2323475	0.4984	ns
DNA	hAT-Charlie	Charlie10b	73	0.0344754303525467	145151	273	52.337	6.66256863535534	0.0247169944980991	150400.811	1001	0.002	**	0.2673993	0.2158465;0.3240801	0.002601	**
DNA	hAT-Charlie	Charlie2b	373	0.176155281116437	145151	3650	714.994	26.075695693613	0.337667477390257	150400.811	1	0.002	**	0.1021918	0.0925497;0.1124761	2.2e-16	***
DNA	hAT-Charlie	Charlie7a	257	0.121372405487733	145151	1424	286.707	15.7685699668295	0.135402016576543	150400.811	30	0.06	ns	0.1804775	0.1608267;0.2014559	0.05117	ns
DNA	hAT-Charlie	tot	32250	15.2305839571182	145151	266107	35216.717	143.570308017864	16.6316640298472	150400.811	1	0.002	**	0.1211919	0.1199542;0.1224378	2.2e-16	***
DNA	hAT-Charlie	MER5A	5501	2.59793619684054	145151	34906	6405.055	69.5019747884872	3.02489078844837	150400.811	1	0.002	**	0.1575947	0.1537866;0.1614598	2.2e-16	***
DNA	hAT-Charlie	Charlie4	168	0.0793407164277787	145151	917	188.273	12.1597010378269	0.0889149684762332	150400.811	46	0.092	ns	0.1832061	0.1586731;0.2097927	0.102	ns
DNA	hAT-Charlie	MER58A	2669	1.26047840562941	145151	13479	2687.817	44.8494702977191	1.26936503813549	150400.811	344	0.688	ns	0.1980117	0.1913129;0.2048411	0.69	ns
DNA	hAT-Charlie	MER119	191	0.090202838319677	145151	1203	253.993	15.3429579076968	0.119952301116909	150400.811	1	0.002	**	0.1587697	0.1385561;0.1806667	4.997e-06	***
DNA	hAT-Charlie	MER33	1727	0.815603674230796	145151	9580	1952.687	41.2030669213315	0.922188009161964	150400.811	1	0.002	**	0.1802714	0.1726195;0.1881182	6.736e-09	***
DNA	hAT-Charlie	MER58B	1381	0.652199579683109	145151	7005	1449.254	33.448980826302	0.684433634796571	150400.811	22	0.044	*	0.1971449	0.1878845;0.2066581	0.04487	*
DNA	hAT-Charlie	MER106A	135	0.0637559328437507	145151	742	152.624	11.1318705769759	0.0720791518099601	150400.811	63	0.126	ns	0.1819407	0.1548168;0.2116197	0.1121	ns
DNA	hAT-Charlie	MER58C	643	0.303667146803939	145151	2592	523.064	20.6302571848126	0.247025431533212	150400.811	1001	0.002	**	0.248071	0.2315434;0.2651695	1.13e-08	***
DNA	hAT-Charlie	Charlie11	16	0.0075562587074075	145151	104	22.542	4.77273663792745	0.0106458239863987	150400.811	91	0.182	ns	0.1538462	0.09057038;0.23778147	0.1522	ns
DNA	hAT-Charlie	Charlie16	225	0.106259888072918	145151	1464	303.141	15.9660901611833	0.143163238801388	150400.811	1	0.002	**	0.1536885	0.1355819;0.1731963	2.329e-07	***
DNA	hAT-Charlie	Charlie30a	107	0.0505324801057876	145151	457	92.201	8.78041540558843	0.0435434130676049	150400.811	956	0.092	ns	0.2341357	0.1960457;0.2757059	0.09077	ns
DNA	MULE-MuDR	tot	122	0.0576164726439821	145151	1949	405.419	19.1791365363063	0.191465678056152	150400.811	1	0.002	**	0.0625962	0.05225016;0.07428090	2.2e-16	***
DNA	MULE-MuDR	Ricksha_b	14	0.00661172636898156	145151	117	26.667	5.28867479441505	0.0125939219344022	150400.811	7	0.014	*	0.1196581	0.06698694;0.19261112	0.003975	**
DNA	MULE-MuDR	Ricksha	25	0.0118066542303242	145151	410	90.506	9.61417684445196	0.0427429219107889	150400.811	1	0.002	**	0.06097561	0.03984523;0.08869873	2.2e-16	***
DNA	MULE-MuDR	Ricksha_c	75	0.0354199626909726	145151	982	195.716	13.24192934178	0.0924300455736853	150400.811	1	0.002	**	0.07637475	0.06054447;0.09479801	2.2e-16	***
DNA	MULE-MuDR	Ricksha_0	26	0.0122789203995372	145151	384	82.063	9.25454902616424	0.0387555786441238	150400.811	1	0.002	**	0.06770833	0.04470274;0.09763679	6.386e-15	***
DNA	MULE-MuDR	Ricksha_a	7	0.00330586318449078	145151	56	11.793	3.21005536641589	0.00556943493352854	150400.811	89	0.178	ns	0.125	0.0517645;0.2407326	0.1397	ns
DNA	Merlin	tot	8	0.00377812935370375	145151	57	11.342	3.25109298630563	0.00535644289121349	150400.811	193	0.386	ns	0.1403509	0.06259489;0.25794538	0.3213	ns
DNA	Merlin	Merlin1_HS	8	0.00377812935370375	145151	57	11.342	3.25109298630563	0.00535644289121349	150400.811	193	0.386	ns	0.1403509	0.06259489;0.25794538	0.3213	ns
DNA	hAT-Tip100?	tot	322	0.152069706486576	145151	2411	479.494	20.3694594645729	0.226448794540603	150400.811	1	0.002	**	0.1335545	0.120220;0.147786	2.2e-16	***
DNA	hAT-Tip100?	hAT-N1_Mam	49	0.0231410422914355	145151	239	48.02	6.36412618527494	0.0226782214456067	150400.811	605	0.794	ns	0.2050209	0.1556941;0.2618240	0.8718	ns
DNA	hAT-Tip100?	Eutr15	24	0.0113343880611112	145151	657	131.25	11.0215686258797	0.0619849347092021	150400.811	1	0.002	**	0.03652968	0.02354289;0.05386755	2.2e-16	***
DNA	hAT-Tip100?	UCON23	11	0.00519492786134265	145151	31	6.131	2.29981045482626	0.00289546388344471	150400.811	988	0.028	*	0.3548387	0.1922674;0.5463044	0.03966	*
DNA	hAT-Tip100?	MamRep1879	238	0.112399348272686	145151	1484	295.564	15.2657442316759	0.139584878037262	150400.811	1	0.002	**	0.1603774	0.1420567;0.1800528	0.000141	***
DNA	DNA	X2a_DNA	28	0.0132234527379631	145151	412	78.554	8.48546328063986	0.0370983966563555	150400.811	1	0.002	**	0.06796117	0.04563142;0.09672723	2.523e-12	***
DNA	DNA	X24_DNA	21	0.00991758955347234	145151	456	87.318	8.33392646537815	0.041237337363338	150400.811	1	0.002	**	0.04605263	0.02872997;0.06953705	2.2e-16	***
DNA	DNA	X34_DNA	7	0.00330586318449078	145151	99	17.821	3.93426453577253	0.00841625540154431	150400.811	2	0.004	**	0.07070707	0.02889908;0.14026927	0.003579	**
DNA	DNA	Eulor9B	7	0.00330586318449078	145151	27	5.16148445336008	2.06495937779337	0.00243759449024066	150400.811	872	0.26	ns	0.2592593	0.1111446;0.4628487	0.3348	ns
DNA	DNA	Eulor9A	24	0.0113343880611112	145151	123	24.532	4.49635332165893	0.0115856336631325	150400.811	501	1.002	ns	0.195122	0.1292012;0.2762706	1	ns
DNA	DNA	MER126	35	0.0165293159224539	145151	267	52.006	6.6774660278097	0.0245606743960896	150400.811	3	0.006	**	0.1310861	0.09303274;0.17756781	0.008389	**
DNA	DNA	UCON78	29	0.0136957189071761	145151	179	35.703	5.59590074117698	0.0168613190394106	150400.811	139	0.278	ns	0.1620112	0.1112665;0.2243162	0.225	ns
DNA	DNA	Eulor11	4	0.00188906467685187	145151	101	18.863	4.14335593431199	0.00890835674986422	150400.811	1	0.002	**	0.03960396	0.01089448;0.09830502	1.81e-05	***
DNA	DNA	MER125	5	0.00236133084606484	145151	140	27.753	4.90918436108189	0.0131068029941675	150400.811	1	0.002	**	0.03571429	0.01169624;0.08137570	2.879e-08	***
DNA	DNA	X2b_DNA	14	0.00661172636898156	145151	185	33.845	5.4386168787251	0.0159838484970129	150400.811	1	0.002	**	0.07567568	0.04198868;0.12371178	5.406e-05	***
DNA	DNA	tot	736	0.347587900540745	145151	6503	1241.331	31.3164518928815	0.586238636095303	150400.811	1	0.002	**	0.1131785	0.1055764;0.1211295	2.2e-16	***
DNA	DNA	X30_DNA	116	0.0547828756287043	145151	758	147.384	10.8573673800985	0.0696044770832841	150400.811	3	0.006	**	0.1530343	0.1281350;0.1806672	0.003791	**
DNA	DNA	X23_DNA	5	0.00236133084606484	145151	59	12.195	3.29512258236819	0.00575928593355215	150400.811	16	0.032	*	0.08474576	0.02809126;0.18679434	0.02281	*
DNA	DNA	Eutr2	41	0.0193629129377317	145151	230	46.533	6.4009282829042	0.0219759616519871	150400.811	214	0.428	ns	0.1782609	0.1310645;0.2339598	0.4117	ns
DNA	DNA	UCON99	1	0.000472266169212968	145151	56	10.228	3.04389245560372	0.00483033837871024	150400.811	1	0.002	**	0.01785714	0.0004520015;0.0955259026	0.0003569	***
DNA	DNA	MER135	68	0.0321140995064819	145151	818	148.003	11.2621413073548	0.069896809842027	150400.811	1	0.002	**	0.08312958	0.06512943;0.10419826	3.097e-15	***
DNA	DNA	UCON8	22	0.0103898557226853	145151	206	40.543	5.72686196340963	0.0191470872984014	150400.811	2	0.004	**	0.1067961	0.0681493;0.1572190	0.0008014	***
DNA	DNA	Eulor1	9	0.00425039552291672	145151	86	16.624	3.65841605179181	0.00785095279699639	150400.811	21	0.042	*	0.1046512	0.04898234;0.18938554	0.03958	*
DNA	DNA	MARE8	37	0.0174738482608798	145151	218	42.691	6.0646763556928	0.0201615150298708	150400.811	200	0.4	ns	0.1697248	0.1224061;0.2262712	0.393	ns
DNA	DNA	MER136	5	0.00236133084606484	145151	28	6.168	2.26824181270889	0.00291293773170559	150400.811	404	0.808	ns	0.1785714	0.06064291;0.36893335	0.8195	ns
DNA	DNA	Eutr2B	52	0.0245578407990744	145151	433	83.169	8.6312767269934	0.0392779050272734	150400.811	1	0.002	**	0.1200924	0.09100486;0.15448907	8.805e-05	***
DNA	DNA	MER130	16	0.0075562587074075	145151	181	35.86	5.6697924606238	0.016935464827977	150400.811	1	0.002	**	0.08839779	0.05137317;0.13958300	7.803e-05	***
DNA	DNA	Eutr11	89	0.0420316890599542	145151	597	126.872	10.156513711445	0.0599173534203877	150400.811	1	0.002	**	0.1490787	0.1214649;0.1802166	9.246e-05	***
DNA	DNA	X9a_DNA	97	0.0458098184136579	145151	695	134.097	11.2498066271892	0.0633294764929514	150400.811	2	0.004	**	0.1395683	0.1146596;0.1675820	0.0002524	***
DNA	DNA	Eulor9C	22	0.0103898557226853	145151	107	20.337	4.2146404584726	0.00960447708328414	150400.811	711	0.582	ns	0.2056075	0.1335670;0.2945774	0.7113	ns
DNA	DNA	UCON97	1	0.000472266169212968	145151	42	8.507	2.73082559099046	0.00401756830149472	150400.811	1	0.002	**	0.02380952	0.0006026233;0.1256585572	0.001605	**
DNA	hAT	tot	897	0.423622753784033	145151	8917	1756.636	38.0930779353229	0.829599754421592	150400.811	1	0.002	**	0.1005944	0.09442638;0.10702468	2.2e-16	***
DNA	hAT	MER53	543	0.256440529882642	145151	5855	1163.722	30.7713111451168	0.549586530968854	150400.811	1	0.002	**	0.09274125	0.08543016;0.10046097	2.2e-16	***
DNA	hAT	MamRep38	243	0.114760679118751	145151	2128	430.852	18.7353972765755	0.203476823537746	150400.811	1	0.002	**	0.1141917	0.1009821;0.1284740	2.2e-16	***
DNA	hAT	UCON73	35	0.0165293159224539	145151	248	48.283	6.28079289257011	0.0228024274481098	150400.811	14	0.028	*	0.141129	0.1003105;0.1907737	0.03662	*
DNA	hAT	MamRep1894	82	0.0387258258754634	145151	686	133.12	10.5982981616826	0.0628680724456304	150400.811	1	0.002	**	0.1195335	0.0962070;0.1461891	2.154e-07	***
DNA	Kolobok	tot	32	0.015112517414815	145151	232	47.347	6.4264991162289	0.0223603863137264	150400.811	11	0.022	*	0.137931	0.09629523;0.18910446	0.01139	*
DNA	Kolobok	UCON29	32	0.015112517414815	145151	232	47.347	6.4264991162289	0.0223603863137264	150400.811	11	0.022	*	0.137931	0.09629523;0.18910446	0.01139	*
DNA	PiggyBac	tot	396	0.187017403008335	145151	2114	435.275	19.5880848494197	0.205565656804175	150400.811	24	0.048	*	0.1873226	0.1708963;0.2046206	0.03588	*
DNA	PiggyBac	MER75B	20	0.00944532338425937	145151	114	24.129	4.46993728583962	0.0113953103969397	150400.811	214	0.428	ns	0.1754386	0.1105814;0.2578637	0.4218	ns
DNA	PiggyBac	MER75	48	0.0226687761222225	145151	475	99.145	9.64888988827606	0.0468228293466198	150400.811	1	0.002	**	0.1010526	0.07545166;0.13174422	5.406e-10	***
DNA	PiggyBac	MER85	201	0.0949255000118067	145151	902	177.99	12.2416403213686	0.0840586554582163	150400.811	969	0.066	ns	0.2228381	0.1960672;0.2514325	0.05963	ns
DNA	PiggyBac	Looper	109	0.0514770124442136	145151	531	116.64	10.5807538650302	0.0550851259770006	150400.811	241	0.482	ns	0.2052731	0.1716980;0.2421669	0.463	ns
DNA	PiggyBac	MER75A	20	0.00944532338425937	145151	92	19.002	3.89116141237255	0.00897400174738483	150400.811	661	0.682	ns	0.2173913	0.1381339;0.3155806	0.7969	ns
DNA	hAT-Tip100	MER115	238	0.112399348272686	145151	2520	521.457	21.6177121008787	0.246266499799287	150400.811	1	0.002	**	0.09444444	0.08330416;0.10653704	2.2e-16	***
DNA	hAT-Tip100	MamRep488	74	0.0349476965217597	145151	494	96.464	9.27311677348529	0.0455566837469598	150400.811	4	0.008	**	0.1497976	0.1194900;0.1843679	0.01053	*
DNA	hAT-Tip100	MamTip3B	58	0.0273914378143522	145151	824	163.002	11.8573434036715	0.0769803301140523	150400.811	1	0.002	**	0.07038835	0.05387931;0.09004600	2.2e-16	***
DNA	hAT-Tip100	Arthur1C	72	0.0340031641833337	145151	710	143.177	11.1528497280765	0.0676176533094052	150400.811	1	0.002	**	0.1014085	0.08019383;0.12599999	7.876e-13	***
DNA	hAT-Tip100	FordPrefect_a	19	0.0089730572150464	145151	281	58.31	6.97901186462716	0.0275378403268082	150400.811	1	0.002	**	0.06761566	0.04119681;0.10357840	1.276e-10	***
DNA	hAT-Tip100	Arthur2	74	0.0349476965217597	145151	989	194.892	13.2666627431446	0.0920408982502538	150400.811	1	0.002	**	0.07482305	0.05920577;0.09302500	2.2e-16	***
DNA	hAT-Tip100	EuthAT-N1a	4	0.00188906467685187	145151	46	8.124	2.70146662424727	0.00383669035868616	150400.811	80	0.16	ns	0.08695652	0.02420307;0.20791732	0.1239	ns
DNA	hAT-Tip100	Arthur1	110	0.0519492786134265	145151	2337	471.465	20.5293991931384	0.222656969467992	150400.811	1	0.002	**	0.04706889	0.03884112;0.05645438	2.2e-16	***
DNA	hAT-Tip100	MamTip2b	622	0.293749557250466	145151	6730	1261.549	30.653110971192	0.595786913504451	150400.811	1	0.002	**	0.09242199	0.08560595;0.09959349	2.2e-16	***
DNA	hAT-Tip100	MER97a	13	0.00613946019976859	145151	277	59.937	7.49608045729381	0.0283062173841177	150400.811	1	0.002	**	0.04693141	0.02522236;0.07891713	3.772e-15	***
DNA	hAT-Tip100	MamTip1b	62	0.029280502491204	145151	440	91.161	9.12942634700699	0.0430522562516234	150400.811	3	0.006	**	0.1409091	0.1097703;0.1769702	0.0004048	***
DNA	hAT-Tip100	Zaphod	84	0.0396703582138894	145151	2282	465.562	20.8780758224998	0.219869182271128	150400.811	1	0.002	**	0.03680982	0.02946511;0.04537216	2.2e-16	***
DNA	hAT-Tip100	MER45B	83	0.0391980920446764	145151	1314	274.706	16.0248044717668	0.129734350279818	150400.811	1	0.002	**	0.06316591	0.05062189;0.07770470	2.2e-16	***
DNA	hAT-Tip100	EuthAT-N1	11	0.00519492786134265	145151	78	16.263	3.75312095687268	0.00768046470991051	150400.811	102	0.204	ns	0.1410256	0.07255754;0.23833899	0.1637	ns
DNA	hAT-Tip100	FordPrefect	18	0.00850079104583343	145151	599	126.827	11.5623855566124	0.0598961014427731	150400.811	1	0.002	**	0.03005008	0.01790480;0.04707738	2.2e-16	***
DNA	hAT-Tip100	Zaphod3	103	0.0486434154289358	145151	1217	242.29	15.182503364347	0.11442537013861	150400.811	1	0.002	**	0.08463435	0.0696043;0.1017054	2.2e-16	***
DNA	hAT-Tip100	MER91B	245	0.115705211457177	145151	1442	294.489	15.4079617173812	0.139077191905358	150400.811	1	0.002	**	0.1699029	0.1508604;0.1903003	0.00108	**
DNA	hAT-Tip100	Arthur1A	131	0.0618668681668989	145151	1160	232.161	13.9617337393681	0.109641786110652	150400.811	1	0.002	**	0.112931	0.09528534;0.13256560	2.798e-15	***
DNA	hAT-Tip100	MER96B	223	0.105315355734492	145151	2150	452.05	19.5541265175375	0.213487921792722	150400.811	1	0.002	**	0.1037209	0.09114717;0.11738617	2.2e-16	***
DNA	hAT-Tip100	ORSL	132	0.0623391343361118	145151	1214	258.41	15.2603006777972	0.122038300786323	150400.811	1	0.002	**	0.1087315	0.09177228;0.12761143	2.2e-16	***
DNA	hAT-Tip100	Zaphod5a	15	0.00708399253819453	145151	78	16.167	3.78701101826394	0.00763512715766606	150400.811	458	0.916	ns	0.1923077	0.1118197;0.2972706	0.8889	ns
DNA	hAT-Tip100	MER97d	7	0.00330586318449078	145151	137	28.335	5.17044567793808	0.0133816619046495	150400.811	1	0.002	**	0.05109489	0.02078679;0.10244103	4.268e-07	***
DNA	hAT-Tip100	Zaphod4a	26	0.0122789203995372	145151	373	75.332	8.55306558673151	0.0355767550591513	150400.811	1	0.002	**	0.06970509	0.0460358;0.1004681	1.548e-12	***
DNA	hAT-Tip100	hAT-N1a_Mam	96	0.045337552244445	145151	461	91.807	8.79915769697169	0.043357340196935	150400.811	709	0.586	ns	0.208243	0.1720649;0.2482123	0.6408	ns
DNA	hAT-Tip100	MER91A	550	0.259746393067133	145151	3627	737.042	24.5177763542569	0.348080001889065	150400.811	1	0.002	**	0.1516405	0.1401141;0.1637312	1.475e-15	***
DNA	hAT-Tip100	ORSL-2a	37	0.0174738482608798	145151	367	80.737	8.43818902573497	0.0381293537037474	150400.811	1	0.002	**	0.1008174	0.07198265;0.13628109	3.189e-09	***
DNA	hAT-Tip100	Arthur1B	135	0.0637559328437507	145151	2312	464.392	21.022946993709	0.219316630853149	150400.811	1	0.002	**	0.058391	0.04918147;0.06873825	2.2e-16	***
DNA	hAT-Tip100	tot	4860	2.29521358237503	145151	53611	9640.573	82.9087602942749	4.55291647972797	150400.811	1	0.002	**	0.09065304	0.08823552;0.09311498	2.2e-16	***
DNA	hAT-Tip100	MER45A	390	0.184183805993058	145151	3468	714.217	24.1637703763051	0.337300526576779	150400.811	1	0.002	**	0.1124567	0.1021279;0.1234439	2.2e-16	***
DNA	hAT-Tip100	ORSL-2b	97	0.0458098184136579	145151	709	155.596	11.9674560372706	0.073482726864861	150400.811	1	0.002	**	0.1368124	0.1123655;0.1643261	2.687e-08	***
DNA	hAT-Tip100	MER96	181	0.0854801766275473	145151	1274	260.07	14.2194688119245	0.122822262627217	150400.811	1	0.002	**	0.1420722	0.1233517;0.1624608	1.107e-08	***
DNA	hAT-Tip100	MER45C	86	0.0406148905523153	145151	1197	242.808	14.808863509346	0.114670004014262	150400.811	1	0.002	**	0.07184628	0.05786619;0.08797140	2.2e-16	***
DNA	hAT-Tip100	MamTip2	554	0.261635457743985	145151	5239	1003.407	28.46576278006	0.473875180051477	150400.811	1	0.002	**	0.1057454	0.09754432;0.11438850	2.2e-16	***
DNA	hAT-Tip100	MamTip1	84	0.0396703582138894	145151	756	153.273	11.4726672179181	0.0723856525537793	150400.811	1	0.002	**	0.1111111	0.08959978;0.13570877	2.943e-11	***
DNA	hAT-Tip100	hAT-4b_Ther	15	0.00708399253819453	145151	228	44.162	6.55902254735999	0.0208562185647831	150400.811	1	0.002	**	0.06578947	0.03728633;0.10618887	8.196e-08	***
DNA	hAT-Tip100	MamTip3	103	0.0486434154289358	145151	1155	234.575	14.0598027387675	0.110781836643132	150400.811	1	0.002	**	0.08917749	0.0733711;0.1071110	2.2e-16	***
DNA	hAT-Tip100	MARE4	43	0.0203074452761576	145151	308	59.573	6.76716081273864	0.0281343124985242	150400.811	9	0.018	*	0.1396104	0.1029137;0.1834136	0.01704	*
DNA	hAT-Tip100	MER97b	5	0.00236133084606484	145151	173	35.838	6.03706900757332	0.0169250749722544	150400.811	1	0.002	**	0.02890173	0.009449555;0.066155295	1.154e-11	***
DNA	hAT-Tip100	MamRep4096	121	0.0571442064747692	145151	1259	268.354	15.5279039087637	0.126734515572977	150400.811	1	0.002	**	0.09610802	0.08038803;0.11374206	2.2e-16	***
DNA	hAT-Tip100	Zaphod5b	9	0.00425039552291672	145151	74	15.448	3.67597725901682	0.00729556778200194	150400.811	41	0.082	ns	0.1216216	0.05714955;0.21836110	0.08436	ns
DNA	hAT-Tip100	MER91C	225	0.106259888072918	145151	1637	323.534	15.3223894879232	0.152794162790149	150400.811	1	0.002	**	0.1374465	0.1211230;0.1550818	2.169e-10	***
DNA	hAT-Tip100	Zaphod2	76	0.0358922288601856	145151	844	174.02	12.596518259911	0.0821837587664408	150400.811	1	0.002	**	0.09004739	0.07160207;0.11141170	2.2e-16	***
DNA	hAT-Tip100	MER97c	13	0.00613946019976859	145151	215	45.069	6.54316834966456	0.0212845639802593	150400.811	1	0.002	**	0.06046512	0.03258462;0.10117786	2.206e-09	***
DNA	hAT-Tip100	MER45R	40	0.0188906467685187	145151	616	127.423	10.7949340712022	0.0601775720796241	150400.811	1	0.002	**	0.06493506	0.04679218;0.08737640	2.2e-16	***
DNA	TcMar-Pogo	tot	2	0.000944532338425937	145151	37	7.12012012012012	2.38893272922347	0.00336259185346531	150400.811	17	0.034	*	0.05405405	0.00661457;0.18194912	0.03453	*
DNA	TcMar-Pogo	MER132	2	0.000944532338425937	145151	37	7.12012012012012	2.38893272922347	0.00336259185346531	150400.811	17	0.034	*	0.05405405	0.00661457;0.18194912	0.03453	*
DNA	TcMar-Tigger	Tigger18a	200	0.0944532338425937	145151	1259	267.954	15.4916711776321	0.126545609105292	150400.811	1	0.002	**	0.1588562	0.1390822;0.1802374	1.624e-06	***
DNA	TcMar-Tigger	Tigger17c	52	0.0245578407990744	145151	342	70.491	7.95154992099942	0.0332905145339914	150400.811	10	0.02	*	0.1520468	0.1156875;0.1945622	0.01322	*
DNA	TcMar-Tigger	X12_DNA	300	0.141679850763891	145151	1374	268.988	15.211681407762	0.127033932324258	150400.811	979	0.046	*	0.2183406	0.1967537;0.2411389	0.03803	*
DNA	TcMar-Tigger	MER6	111	0.0524215447826395	145151	812	164.513	12.9597757228583	0.0776939242957331	150400.811	1	0.002	**	0.1366995	0.1138083;0.1622640	1.18e-06	***
DNA	TcMar-Tigger	Tigger17b	4	0.00188906467685187	145151	90	19.099	4.31715610521983	0.00901981156579848	150400.811	1	0.002	**	0.04444444	0.01224053;0.10990083	1.346e-05	***
DNA	TcMar-Tigger	Tigger12	205	0.0968145646886585	145151	876	174.346	11.9909994607651	0.0823377175376042	150400.811	994	0.016	*	0.2340183	0.2063438;0.2634943	0.01106	*
DNA	TcMar-Tigger	MER44B	335	0.158209166686344	145151	2126	434.914	20.1602341017916	0.205395168717089	150400.811	1	0.002	**	0.1575729	0.1423306;0.1737655	3.41e-08	***
DNA	TcMar-Tigger	MER47B	100	0.0472266169212968	145151	618	123.798	10.483849822804	0.0584656072162271	150400.811	13	0.026	*	0.1618123	0.1336402;0.1932595	0.01582	*
DNA	TcMar-Tigger	X6b_DNA	165	0.0779239179201398	145151	959	186.156	12.4278765730963	0.0879151809960094	150400.811	55	0.11	ns	0.1720542	0.1486813;0.1974602	0.08641	ns
DNA	TcMar-Tigger	Tigger3a	1109	0.523743181657182	145151	5323	1092.597	31.5577007952018	0.515996599683582	150400.811	708	0.588	ns	0.2083412	0.1974994;0.2195036	0.5755	ns
DNA	TcMar-Tigger	Tigger4b	645	0.304611679142365	145151	2520	512.113	21.538108578079	0.241853644714161	150400.811	1001	0.002	**	0.2559524	0.2390071;0.2734666	1.583e-10	***
DNA	TcMar-Tigger	Tigger22N1	214	0.101064960211575	145151	1102	215.934	13.5077052863209	0.101978322982833	150400.811	456	0.912	ns	0.1941924	0.1712244;0.2188055	0.9094	ns
DNA	TcMar-Tigger	UCON11	2	0.000944532338425937	145151	45	9.217	2.90626174962913	0.00435287728163593	150400.811	7	0.014	*	0.04444444	0.005428489;0.151492900	0.004782	**
DNA	TcMar-Tigger	MER47A	468	0.221020567191669	145151	2589	536.04	21.2850523479143	0.25315355734492	150400.811	2	0.004	**	0.1807648	0.1661158;0.1961394	0.000887	***
DNA	TcMar-Tigger	Tigger21a	42	0.0198351791069447	145151	169	37.207	5.96319635017251	0.0175716073579069	150400.811	823	0.358	ns	0.2485207	0.1853585;0.3207223	0.4031	ns
DNA	TcMar-Tigger	Tigger17	13	0.00613946019976859	145151	54	13.206	3.59896047720957	0.00623674703062646	150400.811	555	0.894	ns	0.2407407	0.1348634;0.3764052	1	ns
DNA	TcMar-Tigger	X9b_DNA	113	0.0533660771210654	145151	601	113.312	10.0185341755682	0.0535134241658599	150400.811	506	0.992	ns	0.18802	0.1575462;0.2215956	1	ns
DNA	TcMar-Tigger	Tigger3c	423	0.199768589577086	145151	2327	478.172	21.2051426327218	0.225824458664904	150400.811	3	0.006	**	0.1817791	0.1663028;0.1980608	0.004396	**
DNA	TcMar-Tigger	Tigger19b	853	0.402843042338662	145151	3538	679.571	24.2845774041818	0.320938392878226	150400.811	1001	0.002	**	0.2410967	0.2270791;0.2555433	6.852e-13	***
DNA	TcMar-Tigger	MER44C	189	0.089258305981251	145151	1091	236.895	15.7950453769041	0.111877494155706	150400.811	2	0.004	**	0.1732356	0.1512257;0.1970232	0.0003627	***
DNA	TcMar-Tigger	Tigger3b	733	0.346171102033106	145151	6279	1338.164	37.2432028719357	0.631969586058703	150400.811	1	0.002	**	0.1167383	0.1088956;0.1249390	2.2e-16	***
DNA	TcMar-Tigger	UCON39	19	0.0089730572150464	145151	107	19.483	3.91062706020455	0.00920116177477626	150400.811	508	0.988	ns	0.1775701	0.110428;0.263326	1	ns
DNA	TcMar-Tigger	Tigger12A	156	0.0736735223972231	145151	744	145.657	10.9489374018774	0.0687888734090533	150400.811	850	0.304	ns	0.2096774	0.1809528;0.2407243	0.3322	ns
DNA	TcMar-Tigger	Tigger17a	406	0.191740064700465	145151	2389	511.811	22.5850251795822	0.241711020331059	150400.811	1	0.002	**	0.1699456	0.1550871;0.1856179	6.943e-08	***
DNA	TcMar-Tigger	Tigger1a_Mars	10	0.00472266169212968	145151	44	6.638	2.40847602370395	0.00313490283123568	150400.811	942	0.12	ns	0.2272727	0.1147335;0.3784429	0.2016	ns
DNA	TcMar-Tigger	MER44A	485	0.22904909206829	145151	2334	476.679	20.6609494901331	0.225119365274269	150400.811	665	0.674	ns	0.2077978	0.1914981;0.2248341	0.6626	ns
DNA	TcMar-Tigger	Tigger1a_Art	36	0.0170015820916669	145151	302	60.705	6.99005263469709	0.0286689178020732	150400.811	1	0.002	**	0.1192053	0.08490287;0.16119544	0.0002335	***
DNA	TcMar-Tigger	Tigger4a	1332	0.629058537391674	145151	3497	714.367	24.9424224051201	0.337371366502161	150400.811	1001	0.002	**	0.3808979	0.3647653;0.3972299	2.2e-16	***
DNA	TcMar-Tigger	Tigger6a	88	0.0415594228907412	145151	674	143.824	11.8683563260412	0.067923209520886	150400.811	1	0.002	**	0.1305638	0.1060487;0.1583653	4.233e-08	***
DNA	TcMar-Tigger	Tigger10	326	0.153958771163428	145151	1450	289.742	15.3743880466121	0.136835344400104	150400.811	994	0.016	*	0.2248276	0.2035699;0.2472059	0.01967	*
DNA	TcMar-Tigger	MER2	1907	0.900611584689131	145151	9067	1815.153	39.7536406250163	0.857235353845427	150400.811	989	0.026	*	0.2103231	0.2019736;0.2188592	0.01633	*
DNA	TcMar-Tigger	Tigger7	439	0.207324848284493	145151	2944	597.476	21.992341555348	0.282167701716688	150400.811	1	0.002	**	0.1491168	0.1364335;0.1625018	5.977e-14	***
DNA	TcMar-Tigger	Tigger8	211	0.0996481617039363	145151	938	193.21	12.9834691230992	0.0912465465536376	150400.811	913	0.178	ns	0.2249467	0.1985903;0.2530422	0.1576	ns
DNA	TcMar-Tigger	MER47C	154	0.0727289900587971	145151	762	141.027	11.1828138823074	0.0666022810455973	150400.811	887	0.23	ns	0.2020997	0.1741294;0.2323969	0.2253	ns
DNA	TcMar-Tigger	Tigger11a	85	0.0401426243831023	145151	421	88.74	8.7486535500578	0.0419088998559588	150400.811	355	0.71	ns	0.2019002	0.1645785;0.2434714	0.7199	ns
DNA	TcMar-Tigger	Tigger2	390	0.184183805993058	145151	2729	617.418	25.9319444265512	0.291585633663133	150400.811	1	0.002	**	0.1429095	0.1299837;0.1566062	2.2e-16	***
DNA	TcMar-Tigger	X1_DNA	87	0.0410871567215283	145151	676	144.504	11.3930586668281	0.0682443505159508	150400.811	1	0.002	**	0.1286982	0.1043809;0.1563094	1.526e-08	***
DNA	TcMar-Tigger	Tigger4	194	0.0916196368273159	145151	1445	308.352	18.5233152866653	0.145624217809157	150400.811	1	0.002	**	0.1342561	0.1170889;0.1529247	1.277e-14	***
DNA	TcMar-Tigger	Tigger3	154	0.0727289900587971	145151	1147	241.681	14.8825646220579	0.114137760041559	150400.811	1	0.002	**	0.1342633	0.1150544;0.1553690	2.881e-11	***
DNA	TcMar-Tigger	X6a_DNA	174	0.0821743134430565	145151	979	199.36	12.8215752851509	0.0941509834942974	150400.811	26	0.052	ns	0.1777324	0.1542727;0.2031480	0.04712	*
DNA	TcMar-Tigger	Tigger16a	395	0.186545136839123	145151	1789	348.317	16.9050966661919	0.164498335261754	150400.811	999	0.006	**	0.2207937	0.2017641;0.2407433	0.006001	**
DNA	TcMar-Tigger	Tigger19a	859	0.40567663935394	145151	3579	716.369	23.6340730389074	0.338316843372925	150400.811	1001	0.002	**	0.2400112	0.2260961;0.2543521	5.438e-09	***
DNA	TcMar-Tigger	X11_DNA	62	0.029280502491204	145151	268	53.356	6.74245687600037	0.0251982337245271	150400.811	915	0.174	ns	0.2313433	0.1822133;0.2865212	0.1933	ns
DNA	TcMar-Tigger	X10b_DNA	64	0.03022503482963	145151	298	55.244	6.72143151729166	0.0260898722520012	150400.811	917	0.17	ns	0.2147651	0.1695041;0.2657973	0.2047	ns
DNA	TcMar-Tigger	Tigger5	98	0.0462820845828709	145151	537	107.513	10.1167276912636	0.0507747526505939	150400.811	185	0.37	ns	0.1824953	0.1507176;0.2178133	0.3317	ns
DNA	TcMar-Tigger	MamRep434	337	0.15915369902477	145151	2112	413.92	19.2654290571676	0.195480412760632	150400.811	1	0.002	**	0.1595644	0.1441904;0.1758894	1.867e-05	***
DNA	TcMar-Tigger	Tigger2b_Pri	324	0.153014238825002	145151	2104	437.314	19.3702506594677	0.2065286075232	150400.811	1	0.002	**	0.1539924	0.1388221;0.1701333	3.55e-10	***
DNA	TcMar-Tigger	MER6A	167	0.0788684502585657	145151	1009	212.184	14.1834168419783	0.100207324848284	150400.811	1	0.002	**	0.1655104	0.1430860;0.1899053	0.0003746	***
DNA	TcMar-Tigger	Tigger20a	208	0.0982313631962974	145151	1356	265.867	15.1591923304677	0.125559989610144	150400.811	1	0.002	**	0.1533923	0.1346101;0.1736899	5.325e-05	***
DNA	TcMar-Tigger	Tigger3d	107	0.0505324801057876	145151	636	121.543	10.0714241587069	0.0574006470046518	150400.811	85	0.17	ns	0.168239	0.1399755;0.1996216	0.1577	ns
DNA	TcMar-Tigger	Tigger6b	38	0.0179461144300928	145151	174	33.996	5.58580210759254	0.0160551606885641	150400.811	793	0.418	ns	0.2183908	0.1594217;0.2872100	0.4444	ns
DNA	TcMar-Tigger	UCON33	16	0.0075562587074075	145151	133	26.76	4.87300175930053	0.012637842688139	150400.811	11	0.022	*	0.1203008	0.0703502;0.1880003	0.0173	*
DNA	TcMar-Tigger	MERX	65	0.0306973009988429	145151	436	85.676	8.29963299838662	0.0404618763134903	150400.811	6	0.012	*	0.1490826	0.1169813;0.1860343	0.01135	*
DNA	TcMar-Tigger	MER6C	25	0.0118066542303242	145151	160	32.03	5.12067586567646	0.0151266853998914	150400.811	103	0.206	ns	0.15625	0.1037418;0.2219562	0.1983	ns
DNA	TcMar-Tigger	Tigger9b	111	0.0524215447826395	145151	754	157.85	11.845244185318	0.0745472148102671	150400.811	1	0.002	**	0.1472149	0.1226807;0.1745448	1.642e-05	***
DNA	TcMar-Tigger	Tigger6	36	0.0170015820916669	145151	230	44.395	6.26787533868226	0.0209662565822097	150400.811	98	0.196	ns	0.1565217	0.1120974;0.2100480	0.1811	ns
DNA	TcMar-Tigger	Tigger2a	497	0.234716286098845	145151	3318	688.278	24.3599697069624	0.325050414413563	150400.811	1	0.002	**	0.149789	0.1378083;0.1623904	2.2e-16	***
DNA	TcMar-Tigger	Tigger17d	66	0.0311695671680559	145151	331	67.22	7.84634724984595	0.0317457318944957	150400.811	480	0.96	ns	0.1993958	0.1577014;0.2465627	0.9455	ns
DNA	TcMar-Tigger	Tigger16b	381	0.179933410470141	145151	1329	256.16	14.371810914041	0.120975701905594	150400.811	1001	0.002	**	0.2866817	0.2624869;0.3118235	2.2e-16	***
DNA	TcMar-Tigger	MER46C	625	0.295166355758105	145151	2812	573.089	22.2320791727707	0.270650546648091	150400.811	989	0.026	*	0.2222617	0.2070122;0.2380914	0.0159	*
DNA	TcMar-Tigger	Tigger5b	406	0.191740064700465	145151	2766	526.834	20.5536589661524	0.248805874991145	150400.811	1	0.002	**	0.1467824	0.1337922;0.1605246	1.815e-09	***
DNA	TcMar-Tigger	tot	17541	8.28402087416468	145151	125710	20484.451	119.503617994242	9.67411320220076	150400.811	1	0.002	**	0.1395354	0.1376243;0.1414632	2.2e-16	***
DNA	TcMar-Tigger	Tigger9a	182	0.0859524427967602	145151	1026	197.009	13.2992401583244	0.0930406857304777	150400.811	122	0.244	ns	0.1773879	0.1544786;0.2021645	0.2504	ns
DNA	TcMar-Tigger	MamRep137	514	0.242744810975466	145151	2459	512.019	21.1951851814246	0.241809251694255	150400.811	553	0.898	ns	0.2090281	0.1931074;0.2256447	0.9209	ns
DNA	TcMar-Tigger	Tigger15a	1135	0.536022102056719	145151	4828	960.592	28.5358341358691	0.453655104016624	150400.811	1001	0.002	**	0.235087	0.2231850;0.2473102	7.643e-10	***
DNA	TcMar-Tigger	MER8	455	0.214881106991901	145151	1941	383.061	18.2149131774506	0.180906751044889	150400.811	1000	0.004	**	0.2344152	0.2157239;0.2539123	5.729e-05	***
DNA	TcMar-Tigger	X26_DNA	197	0.0930364353349548	145151	957	186.47	12.2887800091837	0.0880634725731422	150400.811	815	0.374	ns	0.2058516	0.1806494;0.2328778	0.3915	ns
DNA	TcMar-Tigger	Tigger13a	449	0.212047509976623	145151	3113	631.922	23.9710769163283	0.298435382181397	150400.811	1	0.002	**	0.1442339	0.1320703;0.1570700	2.2e-16	***
DNA	TcMar-Tigger	Tigger23a	104	0.0491156815981487	145151	583	113.984	9.79007607680296	0.053830787031571	150400.811	168	0.336	ns	0.1783877	0.1481481;0.2119273	0.3211	ns
DNA	TcMar-Tigger	MER2B	374	0.17662754728565	145151	1710	337.225	16.935855402022	0.159259958912843	150400.811	985	0.034	*	0.2187135	0.1993244;0.2390726	0.02652	*
DNA	TcMar-Tigger	MER127	21	0.00991758955347234	145151	211	39.628	6.03672577297149	0.0187149637535715	150400.811	1	0.002	**	0.09952607	0.06267016;0.14810824	0.0005546	***
DNA	TcMar-Tigger	Tigger12c	199	0.0939809676733807	145151	859	168.83	11.9909500408801	0.0797326973482255	150400.811	996	0.012	*	0.2316647	0.2038293;0.2613542	0.01124	*
DNA	TcMar-Tigger	MARE10	9	0.00425039552291672	145151	79	14.555	3.58270998139827	0.00687383409289475	150400.811	71	0.142	ns	0.1139241	0.05343687;0.20527785	0.1121	ns
DNA	TcMar-Tigger	UCON55	69	0.0325863656756948	145151	404	74.953	7.92575602757293	0.0353977661810196	150400.811	263	0.526	ns	0.1707921	0.1353849;0.2111053	0.4816	ns
DNA	TcMar-Tigger	Tigger14a	242	0.114288412949538	145151	1293	253.596	15.1193709981394	0.119764811447732	150400.811	226	0.452	ns	0.1871616	0.1662452;0.2095104	0.441	ns
DNA	TcMar-Tigger	MER6B	173	0.0817020472738435	145151	676	132.992	11.1178929453176	0.0628076223759711	150400.811	1001	0.002	**	0.2559172	0.2234078;0.2905736	0.0001882	***
DNA	TcMar-Tigger	MER44D	86	0.0406148905523153	145151	638	133.5	11.424995865668	0.0630475335899313	150400.811	1	0.002	**	0.1347962	0.1092529;0.1637730	1.675e-06	***
DNA	TcMar-Tigger	Tigger1	1294	0.611112422961581	145151	12059	2734.589	54.7629716328658	1.29145387140192	150400.811	1	0.002	**	0.1073057	0.1018355;0.1129663	2.2e-16	***
DNA	hAT?	MER121B	3	0.00141679850763891	145151	68	13.064	3.31223110227454	0.00616968523459822	150400.811	3	0.006	**	0.04411765	0.009192195;0.123562624	0.0009545	***
DNA	hAT?	UCON69	3	0.00141679850763891	145151	28	5.40540540540541	2.15455215783059	0.00255279010385388	150400.811	196	0.392	ns	0.1071429	0.02266509;0.28226440	0.34	ns
DNA	hAT?	tot	163	0.0769793855817139	145151	2048	409.3	19.0382366424639	0.193298543058868	150400.811	1	0.002	**	0.07958984	0.06823193;0.09216762	2.2e-16	***
DNA	hAT?	MER121	33	0.015584783584028	145151	927	186.709	12.6873672717506	0.0881763441875841	150400.811	1	0.002	**	0.03559871	0.02462880;0.04963264	2.2e-16	***
DNA	hAT?	MER99	24	0.0113343880611112	145151	295	63.028	7.86874406326278	0.029765992113155	150400.811	1	0.002	**	0.08135593	0.05282072;0.11863324	1.436e-09	***
DNA	hAT?	UCON105	83	0.0391980920446764	145151	638	124.883	10.3160909618291	0.0589780160098231	150400.811	1	0.002	**	0.130094	0.1049674;0.1587002	1.354e-05	***
DNA	hAT?	UCON89	8	0.00377812935370375	145151	48	8.965	2.80457494830155	0.00423386620699426	150400.811	438	0.876	ns	0.1666667	0.07481086;0.30222241	0.8539	ns
DNA	hAT?	UCON80	10	0.00472266169212968	145151	44	8.775	2.72650120278881	0.0041441356348438	150400.811	732	0.54	ns	0.2272727	0.1147335;0.3784429	0.7052	ns
DNA	TcMar-Tc2	Kanga1a	122	0.0576164726439821	145151	843	177.746	13.1016463521627	0.0839434225129283	150400.811	1	0.002	**	0.1447212	0.1216536;0.1703038	1.117e-06	***
DNA	TcMar-Tc2	Kanga11a	157	0.0741457885664361	145151	883	177.945	12.2711269065052	0.0840374034806017	150400.811	51	0.102	ns	0.1778029	0.1531265;0.2046501	0.08532	ns
DNA	TcMar-Tc2	MER104	562	0.265413587097688	145151	2206	445.229	19.900919717581	0.210266594252521	150400.811	1001	0.002	**	0.2547597	0.2366858;0.2734874	1.904e-09	***
DNA	TcMar-Tc2	Kanga1c	171	0.0807575149354176	145151	826	166.581	12.0763934300882	0.0786705707336655	150400.811	672	0.66	ns	0.2070218	0.1798709;0.2362811	0.6964	ns
DNA	TcMar-Tc2	tot	1387	0.655033176698387	145151	8147	1642.978	38.5212071383984	0.775922926161184	150400.811	1	0.002	**	0.1702467	0.162143;0.178587	6.107e-13	***
DNA	TcMar-Tc2	Kanga1d	84	0.0396703582138894	145151	664	137.432	10.7064468430943	0.0649044841672767	150400.811	1	0.002	**	0.126506	0.1021746;0.1542125	9.137e-08	***
DNA	TcMar-Tc2	Kanga2_a	252	0.119011074641668	145151	1534	322.333	16.8165069472202	0.152226971120924	150400.811	1	0.002	**	0.1642764	0.1460648;0.1837829	6.265e-06	***
DNA	TcMar-Tc2	Kanga1	105	0.0495879477673617	145151	812	161.902	12.0451434811496	0.076460837327918	150400.811	1	0.002	**	0.1293103	0.1069945;0.1543559	1.967e-07	***
DNA	TcMar-Tc2	Kanga1b	49	0.0231410422914355	145151	379	82.145	8.75800648993123	0.0387943044699993	150400.811	1	0.002	**	0.1292876	0.09719991;0.16730079	1.552e-05	***
DNA	TcMar?	X22_DNA	0	0	145151	24	4.65322580645161	1.9594037472718	0.00219756112609583	150400.811	1	0.002	**	0	0.0000000;0.1424736	0.008605	**
DNA	TcMar?	tot	2	0.000944532338425937	145151	168	30.72	5.14432347972637	0.0145080167182224	150400.811	1	0.002	**	0.01190476	0.001444988;0.042340559	3.192e-12	***
DNA	TcMar?	Eulor8	2	0.000944532338425937	145151	144	26.106	4.77363085623004	0.0123289806134738	150400.811	1	0.002	**	0.01388889	0.001686457;0.049269462	3.156e-10	***
SINE	tot	tot	111907	52.8498901981157	145151	1806997	104797.307	156.802633322329	49.4922227207254	150400.811	1001	0.002	**	0.06192982	0.06157882;0.06228223	2.2e-16	***
SINE	Alu	AluYc	1507	0.711705117003943	145151	6703	1390.856	33.7353128833176	0.656854235046872	150400.811	1001	0.002	**	0.2248247	0.2148776;0.2350118	0.0005312	***
SINE	Alu	AluYd8	51	0.0240855746298614	145151	224	45.939	6.19432390569371	0.0216954355474746	150400.811	798	0.408	ns	0.2276786	0.1744699;0.2882465	0.4079	ns
SINE	Alu	AluY	19437	9.17943753099247	145151	98084	17583.852	108.288653738647	8.30425842404779	150400.811	1001	0.002	**	0.1981669	0.1956761;0.2006755	2.2e-16	***
SINE	Alu	AluYh3	175	0.0826465796122695	145151	649	141.378	10.9207315862253	0.066768046470991	150400.811	1001	0.002	**	0.2696456	0.2358463;0.3055555	0.001962	**
SINE	Alu	AluYk11	46	0.0217242437837965	145151	171	36.232	5.6079965786032	0.0171111478429243	150400.811	971	0.062	ns	0.2690058	0.2041641;0.3420408	0.07501	ns
SINE	Alu	AluYe5	356	0.168126756239817	145151	1297	281.027	15.7730485341313	0.132719544735413	150400.811	1001	0.002	**	0.2744796	0.2503416;0.2996440	9.746e-07	***
SINE	Alu	AluSx	25799	12.1839948995254	145151	124945	21545.562	119.350319038764	10.1752400292805	150400.811	1001	0.002	**	0.2064829	0.2042412;0.2087381	2.2e-16	***
SINE	Alu	Alu	1994	0.941698741410659	145151	7748	1566.846	35.7821833968897	0.739968358166663	150400.811	1001	0.002	**	0.2573567	0.2476505;0.2672458	2.2e-16	***
SINE	Alu	AluSx3	9954	4.70093744834589	145151	38631	7750.349	75.175132188108	3.66022763229356	150400.811	1001	0.002	**	0.2576687	0.2533129;0.2620610	2.2e-16	***
SINE	Alu	AluSc	8803	4.15735908758176	145151	37679	7530.65	78.7611377318587	3.55647122718364	150400.811	1001	0.002	**	0.2336315	0.2293663;0.2379377	2.2e-16	***
SINE	Alu	AluSg	11200	5.28938109518525	145151	42580	8597.968	81.9002602476245	4.06052941037569	150400.811	1001	0.002	**	0.2630343	0.2588569;0.2672440	2.2e-16	***
SINE	Alu	AluYh3a3	52	0.0245578407990744	145151	158	36.64	5.52439308149945	0.0173038324399632	150400.811	996	0.012	*	0.3291139	0.2565322;0.4082448	0.005993	**
SINE	Alu	AluYg6	185	0.0873692413043992	145151	811	169.757	12.4884711999873	0.0801704880870859	150400.811	903	0.198	ns	0.2281134	0.1996487;0.2585696	0.1953	ns
SINE	Alu	AluSx1	23036	10.8791234739899	145151	106483	19081.035	115.481746647723	9.01132730406857	150400.811	1001	0.002	**	0.216335	0.2138650;0.2188205	2.2e-16	***
SINE	Alu	AluYj4	696	0.328697253772226	145151	2787	599.455	21.9595582195361	0.28310231646556	150400.811	1001	0.002	**	0.2497309	0.2337507;0.2662383	1.176e-05	***
SINE	Alu	FLAM_A	4641	2.19178729131739	145151	14934	2996.285	48.238124877442	1.41504403882028	150400.811	1001	0.002	**	0.3107674	0.3033487;0.3182599	2.2e-16	***
SINE	Alu	AluYk3	1423	0.672034758790054	145151	6065	1299.23	33.4615118124208	0.613582375026565	150400.811	1001	0.002	**	0.2346249	0.2240072;0.2454984	0.0001257	***
SINE	Alu	AluSc5	1099	0.519020519965052	145151	4143	894.055	28.6547564999263	0.4222319299157	150400.811	1001	0.002	**	0.2652667	0.2518723;0.2789929	4.496e-14	***
SINE	Alu	AluYa8	73	0.0344754303525467	145151	390	80.166	8.04830536319412	0.0378596897211268	150400.811	207	0.414	ns	0.1871795	0.1496865;0.2294975	0.4152	ns
SINE	Alu	AluYi6	100	0.0472266169212968	145151	454	97.087	9.1875917869071	0.0458509055703795	150400.811	648	0.708	ns	0.2202643	0.1829703;0.2612477	0.7314	ns
SINE	Alu	AluYk2	1690	0.798129825969917	145151	6622	1433.981	34.3767421289365	0.677220713594182	150400.811	1001	0.002	**	0.2552099	0.2447433;0.2658925	7.397e-14	***
SINE	Alu	AluSq2	12255	5.78762190370493	145151	51711	10161.821	86.2418843812079	4.7990842758979	150400.811	1001	0.002	**	0.2369902	0.2333303;0.2406797	2.2e-16	***
SINE	Alu	AluJo	12454	5.88160287137831	145151	45868	9047.826	82.053009819387	4.27298212472549	150400.811	1001	0.002	**	0.2715183	0.2674519;0.2756136	2.2e-16	***
SINE	Alu	AluYb8	527	0.248884271175234	145151	2645	538.731	23.1131749843646	0.254424425606272	150400.811	306	0.612	ns	0.1992439	0.1841720;0.2149844	0.5953	ns
SINE	Alu	AluSp	15732	7.42969137405842	145151	64572	12450.311	99.6673359574584	5.87986068148008	150400.811	1001	0.002	**	0.243635	0.2403278;0.2469652	2.2e-16	***
SINE	Alu	AluYh9	36	0.0170015820916669	145151	168	31.956	5.11177016249697	0.0150917377033696	150400.811	821	0.362	ns	0.2142857	0.1548243;0.2841086	0.4315	ns
SINE	Alu	AluYk4	259	0.122316937826159	145151	1095	238.854	14.8021548359618	0.112802663581194	150400.811	915	0.174	ns	0.2365297	0.2116386;0.2628449	0.1433	ns
SINE	Alu	AluYe6	65	0.0306973009988429	145151	193	44.361	6.24368982755091	0.0209501995324565	150400.811	1001	0.002	**	0.3367876	0.2705003;0.4081778	0.0007859	***
SINE	Alu	AluYc3	178	0.0840633781199084	145151	557	124.787	10.2844251370896	0.0589326784575787	150400.811	1001	0.002	**	0.3195691	0.2809916;0.3600736	2.476e-07	***
SINE	Alu	AluYk12	22	0.0103898557226853	145151	100	21.352	4.20187479010879	0.0100838272450353	150400.811	632	0.74	ns	0.22	0.1433036;0.3139197	0.9028	ns
SINE	Alu	AluSq	3562	1.68221209473659	145151	12256	2657.237	47.8718345537701	1.25492313868096	150400.811	1001	0.002	**	0.2906332	0.2826042;0.2987616	2.2e-16	***
SINE	Alu	AluYf1	505	0.238494415452549	145151	1999	444.903	19.4241831202728	0.210112635481357	150400.811	1000	0.004	**	0.2526263	0.2337022;0.2722787	0.001502	**
SINE	Alu	AluSz	24869	11.7447873621573	145151	118033	20619.606	117.463698581666	9.73794233630074	150400.811	1001	0.002	**	0.2106953	0.2083717;0.2130331	2.2e-16	***
SINE	Alu	AluSg4	3464	1.63593001015372	145151	11821	2569.01	45.6384351919165	1.21325651136981	150400.811	1001	0.002	**	0.2930378	0.2848422;0.3013354	2.2e-16	***
SINE	Alu	tot	90133	42.5667666296725	145151	1196725	88987.956	173.3471814288	42.0260010862122	150400.811	1001	0.002	**	0.07531638	0.07484418;0.07579065	6.818e-05	***
SINE	Alu	AluYi6_4d	15	0.00708399253819453	145151	46	10.451	2.93568002636819	0.00493565373444473	150400.811	949	0.106	ns	0.326087	0.1953254;0.4801720	0.1144	ns
SINE	Alu	AluYb9	59	0.0278637039835651	145151	378	79.436	8.56465161330321	0.0375149354176014	150400.811	15	0.03	*	0.1560847	0.1209918;0.1966701	0.009516	**
SINE	Alu	AluSq10	483	0.228104559729864	145151	1528	336.533	17.2371700412519	0.158933150723748	150400.811	1001	0.002	**	0.3160995	0.2928314;0.3400764	2.2e-16	***
SINE	Alu	AluYm1	1068	0.50438026871945	145151	4667	999.399	30.1243967288687	0.471982337245271	150400.811	990	0.024	*	0.2288408	0.2168540;0.2411678	0.01523	*
SINE	Alu	AluYh7	105	0.0495879477673617	145151	462	96.681	8.92899579829479	0.045659165505679	150400.811	842	0.32	ns	0.2272727	0.1898275;0.2682503	0.3315	ns
SINE	Alu	AluSg7	1717	0.810881012538667	145151	5829	1273.477	32.9439034082449	0.601420104370823	150400.811	1001	0.002	**	0.2945617	0.2828788;0.3064504	2.2e-16	***
SINE	Alu	AluSq4	503	0.237549883114123	145151	1638	363.894	18.4099345378979	0.171854825379584	150400.811	1001	0.002	**	0.3070818	0.284800;0.330057	2.038e-15	***
SINE	Alu	FAM	1388	0.6555054428676	145151	4262	882.114	27.8091055294907	0.416592599589128	150400.811	1001	0.002	**	0.3256687	0.3116057;0.3399710	2.2e-16	***
SINE	Alu	FLAM_C	7581	3.58024982880351	145151	24406	4900.405	60.4528702753189	2.31429549694208	150400.811	1001	0.002	**	0.3106203	0.3048171;0.3164687	2.2e-16	***
SINE	Alu	FRAM	5603	2.64610734610026	145151	20221	4086.106	54.5337940977767	1.92972962761813	150400.811	1001	0.002	**	0.2770882	0.2709271;0.2833134	2.2e-16	***
SINE	Alu	AluSc8	5378	2.53984745802734	145151	20437	4285.182	57.5053018054487	2.02374648752037	150400.811	1001	0.002	**	0.2631502	0.2571226;0.2692452	2.2e-16	***
SINE	Alu	AluJr	24454	11.5487969019339	145151	114124	19775.247	114.384744878244	9.33918014593024	150400.811	1001	0.002	**	0.2142757	0.2118980;0.2166679	2.2e-16	***
SINE	Alu	AluSx4	3355	1.58445299770951	145151	11827	2545.18	46.441408294801	1.20200240855746	150400.811	1001	0.002	**	0.283673	0.2755606;0.2918919	2.2e-16	***
SINE	Alu	AluYa5	678	0.320196462726393	145151	3782	778.74	26.8847017314157	0.367772556612907	150400.811	1	0.002	**	0.1792702	0.1671646;0.1918735	4.072e-05	***
SINE	Alu	AluSz6	11142	5.26198965737089	145151	40962	8235.057	81.391758608408	3.88913882264044	150400.811	1001	0.002	**	0.2720082	0.2677029;0.2763458	2.2e-16	***
SINE	Alu	AluJr4	3754	1.77288719922548	145151	12307	2586.045	45.4792627286145	1.22130156556235	150400.811	1001	0.002	**	0.3050297	0.2969015;0.3132501	2.2e-16	***
SINE	Alu	AluJb	25604	12.0919029965288	145151	117273	20230.981	122.152051815607	9.55440789629035	150400.811	1001	0.002	**	0.2183282	0.2159665;0.2207038	2.2e-16	***
SINE	5S-Deu-L2	tot	410	0.193629129377317	145151	2614	509.704	20.021169577006	0.240715955512527	150400.811	1	0.002	**	0.1568477	0.1431059;0.1713628	5.258e-07	***
SINE	5S-Deu-L2	AmnSINE1	410	0.193629129377317	145151	2614	509.704	20.021169577006	0.240715955512527	150400.811	1	0.002	**	0.1568477	0.1431059;0.1713628	5.258e-07	***
SINE	MIR	tot	59009	27.8679543790881	145151	598863	58464.02	156.365417352251	27.6105787621904	150400.811	1001	0.002	**	0.09853506	0.09778133;0.09929267	0.01776	*
SINE	MIR	MIR1_Amn	2706	1.27795225389029	145151	11716	2425.512	43.9966539814287	1.14548726062009	150400.811	1001	0.002	**	0.2309662	0.2233597;0.2387066	2.843e-10	***
SINE	MIR	MIR3	15273	7.21292120238967	145151	87870	14822.747	98.6183987883578	7.00028194290302	150400.811	1001	0.002	**	0.1738136	0.1713131;0.1763356	5.336e-05	***
SINE	MIR	MIRb	29989	14.1627901485277	145151	223887	31279.364	125.910440166584	14.772185411698	150400.811	1	0.002	**	0.133947	0.1325387;0.1353648	2.576e-15	***
SINE	MIR	MIR	24401	11.5237667949656	145151	174396	26020.033	125.577631975813	12.288381307705	150400.811	1	0.002	**	0.1399172	0.1382922;0.1415542	2.2e-16	***
SINE	MIR	MIRc	16366	7.72910812533944	145151	100994	16719.71	98.7388741340779	7.89615339205176	150400.811	1	0.002	**	0.1620492	0.1597814;0.1643365	0.002726	**
SINE	tRNA-RTE	tot	1104	0.521381850811117	145151	5836	1107.054	30.2497956048324	0.522824151691894	150400.811	459	0.918	ns	0.1891707	0.1791942;0.1994588	0.9335	ns
SINE	tRNA-RTE	MamSINE1	1104	0.521381850811117	145151	5836	1107.054	30.2497956048324	0.522824151691894	150400.811	459	0.918	ns	0.1891707	0.1791942;0.1994588	0.9335	ns
SINE	tRNA	tot	363	0.171432619424308	145151	2292	438.881	18.876046835716	0.207268648610357	150400.811	1	0.002	**	0.158377	0.1436560;0.1739768	4.293e-05	***
SINE	tRNA	LFSINE_Vert	363	0.171432619424308	145151	2292	438.881	18.876046835716	0.207268648610357	150400.811	1	0.002	**	0.158377	0.1436560;0.1739768	4.293e-05	***
SINE	tRNA-Deu	tot	123	0.0580887388131951	145151	667	127.953	10.0530520169178	0.060427873149307	150400.811	316	0.632	ns	0.1844078	0.1556764;0.2159631	0.6582	ns
SINE	tRNA-Deu	AmnSINE2	123	0.0580887388131951	145151	667	127.953	10.0530520169178	0.060427873149307	150400.811	316	0.632	ns	0.1844078	0.1556764;0.2159631	0.6582	ns
RNA	tot	tot	125	0.0590332711516211	145151	730	143.105	10.6734201124521	0.0675836501452218	150400.811	54	0.108	ns	0.1712329	0.1445937;0.2005591	0.09337	ns
RNA	RNA	tot	125	0.0590332711516211	145151	730	143.105	10.6734201124521	0.0675836501452218	150400.811	54	0.108	ns	0.1712329	0.1445937;0.2005591	0.09337	ns
RNA	RNA	7SK	125	0.0590332711516211	145151	730	143.105	10.6734201124521	0.0675836501452218	150400.811	54	0.108	ns	0.1712329	0.1445937;0.2005591	0.09337	ns
srpRNA	tot	tot	421	0.19882405723866	145151	1383	301.253	15.8882795930972	0.142271600273914	150400.811	1001	0.002	**	0.3044107	0.2802342;0.3294210	6.79e-14	***
srpRNA	srpRNA	tot	421	0.19882405723866	145151	1383	301.253	15.8882795930972	0.142271600273914	150400.811	1001	0.002	**	0.3044107	0.2802342;0.3294210	6.79e-14	***
srpRNA	srpRNA	7SLRNA	421	0.19882405723866	145151	1383	301.253	15.8882795930972	0.142271600273914	150400.811	1001	0.002	**	0.3044107	0.2802342;0.3294210	6.79e-14	***
Satellite	tot	tot	325	0.153486504994215	145151	6330	1917.781	78.924572391158	0.905703086259416	150400.811	1	0.002	**	0.05134281	0.04603485;0.05706881	2.2e-16	***
Satellite	telo	tot	36	0.0170015820916669	145151	367	87.471	9.85628252970182	0.0413095940872276	150400.811	1	0.002	**	0.09809264	0.06965203;0.13321163	8.393e-12	***
Satellite	telo	REP522	15	0.00708399253819453	145151	243	62.038	8.63568938366424	0.0292984486056341	150400.811	1	0.002	**	0.0617284	0.03495714;0.09976862	4.412e-15	***
Satellite	telo	TAR1	22	0.0103898557226853	145151	124	25.51	5.10430739218887	0.0120475099766228	150400.811	292	0.584	ns	0.1774194	0.1146558;0.2562011	0.5052	ns
Satellite	acro	tot	3	0.00141679850763891	145151	61	10.784	3.53607803192292	0.00509291836879265	150400.811	10	0.02	*	0.04918033	0.01025932;0.13706922	0.006379	**
Satellite	acro	ACRO1	3	0.00141679850763891	145151	61	10.784	3.53607803192292	0.00509291836879265	150400.811	10	0.02	*	0.04918033	0.01025932;0.13706922	0.006379	**
Satellite	centr	tot	67	0.0316418333372689	145151	1815	979.115	69.6425722016559	0.462402890268956	150400.811	1	0.002	**	0.0369146	0.02872061;0.04664531	2.2e-16	***
Satellite	centr	GSATX	0	0	145151	56	11.834	4.732107018743	0.00558879784646627	150400.811	1	0.002	**	0	0.0000000;0.0637501	3.351e-06	***
Satellite	centr	HSAT4	0	0	145151	100	42.894	9.3030807430287	0.0202573850622211	150400.811	1	0.002	**	0	0.00000000;0.03621669	2.2e-16	***
Satellite	centr	SST1	19	0.0089730572150464	145151	609	103.938	10.9756375951751	0.0490864010956575	150400.811	1	0.002	**	0.03119869	0.01888603;0.04829312	2.2e-16	***
Satellite	centr	GSAT	3	0.00141679850763891	145151	39	20.516	9.89270486821525	0.00968901272757326	150400.811	4	0.008	**	0.07692308	0.0161533;0.2087019	3.513e-09	***
Satellite	centr	ALR_Alpha	41	0.0193629129377317	145151	844	758.051	66.6372788004277	0.35800184183806	150400.811	1	0.002	**	0.0485782	0.03508276;0.06532756	2.2e-16	***
Satellite	centr	GSATII	5	0.00236133084606484	145151	167	44.999	8.26203729477544	0.0212515053484144	150400.811	1	0.002	**	0.02994012	0.009791519;0.068484367	2.36e-16	***
Satellite	Satellite	CER	0	0	145151	72	45.73	21.3834129724502	0.021596731918109	150400.811	1	0.002	**	0	0.00000000;0.04994408	2.2e-16	***
Satellite	Satellite	LSAU	4	0.00188906467685187	145151	129	7.803	2.75967512704065	0.00368509291836879	150400.811	110	0.22	ns	0.03100775	0.008511931;0.077488990	0.1957	ns
Satellite	Satellite	HSAT5	1	0.000472266169212968	145151	260	53.202	6.4636657536552	0.0251255047344683	150400.811	1	0.002	**	0.003846154	9.737144e-05;2.124194e-02	2.2e-16	***
Satellite	Satellite	SATR1	16	0.0075562587074075	145151	670	180.701	16.2182190646701	0.0853389690429526	150400.811	1	0.002	**	0.0238806	0.01371001;0.03849149	2.2e-16	***
Satellite	Satellite	(CATTC)n	0	0	145151	2	3.38904899135447	3.14600323842899	0.00160053318442205	150400.811	1	0.002	**	na	na	na	na
Satellite	Satellite	HSATI	4	0.00188906467685187	145151	45	14.208	3.66307987275109	0.00670995773217786	150400.811	2	0.004	**	0.08888889	0.02475296;0.21221174	0.0005746	***
Satellite	Satellite	(GAATG)n	0	0	145151	18	10.832	7.06793687943885	0.00511558714491487	150400.811	1	0.002	**	0	0.000000;0.185302	6.342e-08	***
Satellite	Satellite	tot	222	0.104843089565279	145151	4087	866.101	38.4114076185088	0.409030201421521	150400.811	1	0.002	**	0.05431857	0.04756840;0.06171435	2.2e-16	***
Satellite	Satellite	D20S16	13	0.00613946019976859	145151	269	53.439	6.7878091718428	0.0252374318165718	150400.811	1	0.002	**	0.04832714	0.02597976;0.08122316	2.01e-12	***
Satellite	Satellite	SAR	2	0.000944532338425937	145151	1	1.87222222222222	1.14838023191159	0.00088418721680428	150400.811	136	0.272	ns	na	na	na	na
Satellite	Satellite	HSAT6	0	0	145151	17	4.51307847082495	1.92150337140572	0.00213137428077402	150400.811	1	0.002	**	0	0.0000000;0.1950643	0.01026	*
Satellite	Satellite	BSR_Beta	27	0.0127511865687501	145151	1870	278.335	18.0326357183566	0.131448204207892	150400.811	1	0.002	**	0.0144385	0.009536053;0.020938182	2.2e-16	***
Satellite	Satellite	SATR2	11	0.00519492786134265	145151	418	106.712	12.4436288879048	0.0503964674490543	150400.811	1	0.002	**	0.02631579	0.01320835;0.04659761	2.2e-16	***
Satellite	Satellite	MSR1	148	0.0698953930435193	145151	316	122.638	9.67949630139134	0.05791777845994	150400.811	997	0.01	**	0.4683544	0.4122779;0.5250296	0.003856	**
LTR	ERVL	LTR108b_Mam	4	0.00188906467685187	145151	53	9.687	3.0813187964775	0.00457484238116602	150400.811	41	0.082	ns	0.0754717	0.02094603;0.18210784	0.0486	*
LTR	ERVL	LTR16D2	22	0.0103898557226853	145151	282	57.33	7.44691590905636	0.0270750194809795	150400.811	1	0.002	**	0.07801418	0.04953514;0.11573346	1.2e-08	***
LTR	ERVL	MER21B	520	0.245578407990744	145151	2786	620.995	25.2424276795073	0.293274929750407	150400.811	1	0.002	**	0.1866475	0.1723350;0.2016214	3.017e-06	***
LTR	ERVL	LTR16B2	107	0.0505324801057876	145151	1617	308.573	16.7839915804725	0.145728588632553	150400.811	1	0.002	**	0.06617192	0.05454313;0.07940411	2.2e-16	***
LTR	ERVL	MLT2A1	170	0.0802852487662046	145151	3738	710.509	24.1146311278948	0.335549363621337	150400.811	1	0.002	**	0.04547887	0.03902367;0.05265613	2.2e-16	***
LTR	ERVL	LTR86A2	37	0.0174738482608798	145151	308	61.666	7.62854105570905	0.0291227655906869	150400.811	1	0.002	**	0.1201299	0.08600969;0.16176517	0.000265	***
LTR	ERVL	LTR86C	26	0.0122789203995372	145151	285	55.174	7.10522400830603	0.0260568136201563	150400.811	1	0.002	**	0.09122807	0.06046043;0.13081100	2.79e-06	***
LTR	ERVL	LTR80A	19	0.0089730572150464	145151	393	76.095	8.62521706215961	0.0359370941462608	150400.811	1	0.002	**	0.04834606	0.02935498;0.07447090	2.2e-16	***
LTR	ERVL	LTR108d_Mam	2	0.000944532338425937	145151	66	13.25	3.55078978652751	0.00625752674207183	150400.811	1	0.002	**	0.03030303	0.003691139;0.105216649	8.774e-05	***
LTR	ERVL	MER54B	36	0.0170015820916669	145151	438	98.361	9.75447737343364	0.0464525726699568	150400.811	1	0.002	**	0.08219178	0.05822854;0.11197328	4.063e-15	***
LTR	ERVL	LTR41C	91	0.0429762213983801	145151	759	160.704	12.0282610157522	0.0758950624572009	150400.811	1	0.002	**	0.1198946	0.09763899;0.14515117	5.066e-11	***
LTR	ERVL	LTR16D	60	0.0283359701527781	145151	1115	217.591	13.8173310605789	0.102760868025219	150400.811	1	0.002	**	0.05381166	0.04131175;0.06872673	2.2e-16	***
LTR	ERVL	LTR86B1	47	0.0221965099530095	145151	295	57.405	7.18349341042209	0.0271104394436705	150400.811	74	0.148	ns	0.159322	0.1194734;0.2061718	0.141	ns
LTR	ERVL	MER54A	68	0.0321140995064819	145151	682	149.77	12.2012282156335	0.0707313041630263	150400.811	1	0.002	**	0.09970674	0.07825971;0.12468788	2.759e-16	***
LTR	ERVL	LTR16E1	140	0.0661172636898156	145151	2475	511.249	20.2239463756955	0.241445606743961	150400.811	1	0.002	**	0.05656566	0.04779179;0.06640617	2.2e-16	***
LTR	ERVL	LTR86A1	81	0.0382535597062504	145151	531	108.278	9.7761080337877	0.0511360362700418	150400.811	4	0.008	**	0.1525424	0.1230240;0.1859897	0.003	**
LTR	ERVL	LTR40c	98	0.0462820845828709	145151	603	121.152	10.7349958610209	0.0572159909324895	150400.811	24	0.048	*	0.1625207	0.1339572;0.1944349	0.01927	*
LTR	ERVL	LTR82A	77	0.0363644950293986	145151	1041	208.046	14.0857478428478	0.0982530874400812	150400.811	1	0.002	**	0.07396734	0.05881158;0.09158191	2.2e-16	***
LTR	ERVL	LTR86B2	27	0.0127511865687501	145151	273	53.483	6.91328463933784	0.0252582115280172	150400.811	1	0.002	**	0.0989011	0.06619306;0.14062925	1.734e-05	***
LTR	ERVL	LTR105_Mam	49	0.0231410422914355	145151	667	128.041	10.7507626658716	0.0604694325721977	150400.811	1	0.002	**	0.07346327	0.05483960;0.09596177	2.2e-16	***
LTR	ERVL	LTR33A	175	0.0826465796122695	145151	2044	415.316	18.8974934649879	0.196139696332853	150400.811	1	0.002	**	0.08561644	0.07384306;0.09859354	2.2e-16	***
LTR	ERVL	LTR69	8	0.00377812935370375	145151	141	28.77	5.21116649669307	0.0135870976882571	150400.811	1	0.002	**	0.05673759	0.02481064;0.10873409	1.627e-06	***
LTR	ERVL	MLT2D	282	0.133179059718057	145151	4453	861.102	27.7062670389432	0.406669342841626	150400.811	1	0.002	**	0.06332809	0.05635065;0.07088472	2.2e-16	***
LTR	ERVL	LTR108c_Mam	1	0.000472266169212968	145151	43	8.0960960960961	2.63146803568283	0.00382351228888337	150400.811	2	0.004	**	0.02325581	0.0005886129;0.1228904827	0.002683	**
LTR	ERVL	MER74B	125	0.0590332711516211	145151	931	203.321	13.906521863872	0.0960216297905499	150400.811	1	0.002	**	0.1342642	0.1130113;0.1578604	6.378e-11	***
LTR	ERVL	MLT2B3	189	0.089258305981251	145151	3276	668.527	25.9086187884944	0.315722685305438	150400.811	1	0.002	**	0.05769231	0.04995328;0.06623213	2.2e-16	***
LTR	ERVL	MER70C	18	0.00850079104583343	145151	275	55.49	7.25469024359625	0.0262060497296276	150400.811	1	0.002	**	0.06545455	0.03925057;0.10147562	3.794e-10	***
LTR	ERVL	LTR40A1	30	0.0141679850763891	145151	563	107.443	9.66157839574348	0.050741694018749	150400.811	1	0.002	**	0.05328597	0.03623697;0.07519795	2.2e-16	***
LTR	ERVL	MLT2C2	62	0.029280502491204	145151	1336	255.44	15.2611697881684	0.120635670263761	150400.811	1	0.002	**	0.04640719	0.03576224;0.05909998	2.2e-16	***
LTR	ERVL	MER74A	145	0.0684785945358804	145151	1568	341.143	18.1343708577498	0.16111029776382	150400.811	1	0.002	**	0.09247449	0.07859009;0.10790575	2.2e-16	***
LTR	ERVL	MER77B	171	0.0807575149354176	145151	1256	280.766	16.5236883375437	0.132596283265248	150400.811	1	0.002	**	0.1361465	0.1176511;0.1563630	4.92e-15	***
LTR	ERVL	MER68	396	0.187017403008335	145151	1492	327.903	17.9247004406179	0.15485749368344	150400.811	1001	0.002	**	0.2654155	0.2431549;0.2886033	3.147e-05	***
LTR	ERVL	LTR42	50	0.0236133084606484	145151	309	66.052	7.68116503509046	0.031194125008855	150400.811	17	0.034	*	0.1618123	0.1225487;0.2077031	0.0262	*
LTR	ERVL	LTR84a	65	0.0306973009988429	145151	671	133.889	10.8372563467478	0.0632312451297551	150400.811	1	0.002	**	0.09687034	0.07555905;0.12180204	7.843e-13	***
LTR	ERVL	MLT2C1	171	0.0807575149354176	145151	2635	514.8	21.9033732050056	0.243122623910836	150400.811	1	0.002	**	0.06489564	0.05578769;0.07498417	2.2e-16	***
LTR	ERVL	LTR40b	120	0.0566719403055562	145151	1140	217.79	14.3813324390587	0.102854848992892	150400.811	1	0.002	**	0.1052632	0.08804616;0.12454643	4.196e-15	***
LTR	ERVL	LTR47B	5	0.00236133084606484	145151	46	8.307	2.75505741162346	0.00392311506765213	150400.811	166	0.332	ns	0.1086957	0.03624837;0.23569670	0.252	ns
LTR	ERVL	LTR79	382	0.180405676639354	145151	4053	779.202	26.4875968858783	0.367990743583083	150400.811	1	0.002	**	0.09425117	0.08542756;0.10366454	2.2e-16	***
LTR	ERVL	LTR47B4	14	0.00661172636898156	145151	105	22.65	4.46020104853955	0.0106968287326737	150400.811	29	0.058	ns	0.1333333	0.0748537;0.2135823	0.04302	*
LTR	ERVL	MER68B	115	0.0543106094594914	145151	450	92.727	9.54272154757408	0.0437918250726109	150400.811	989	0.026	*	0.2555556	0.2158656;0.2984926	0.01207	*
LTR	ERVL	LTR16C	417	0.196934992561808	145151	6620	1391.332	34.9974942045941	0.657079033743418	150400.811	1	0.002	**	0.06299094	0.05725658;0.06911383	2.2e-16	***
LTR	ERVL	MER76	51	0.0240855746298614	145151	715	135.671	11.595396164522	0.0640728234432926	150400.811	1	0.002	**	0.07132867	0.05356672;0.09272049	2.2e-16	***
LTR	ERVL	LTR57	33	0.015584783584028	145151	268	50.891	6.95265837348984	0.0240340976174172	150400.811	1	0.002	**	0.1231343	0.08629652;0.16856178	0.004888	**
LTR	ERVL	MLT2A2	208	0.0982313631962974	145151	3866	772.739	26.210491580069	0.36493848733146	150400.811	1	0.002	**	0.05380238	0.04690032;0.06138823	2.2e-16	***
LTR	ERVL	LTR47A2	18	0.00850079104583343	145151	275	52.937	6.79435016717524	0.0250003541996269	150400.811	1	0.002	**	0.06545455	0.03925057;0.10147562	3.57e-09	***
LTR	ERVL	LTR33B	70	0.0330586318449078	145151	1608	310.264	16.0365668232161	0.146527190724692	150400.811	1	0.002	**	0.04353234	0.03409009;0.05468296	2.2e-16	***
LTR	ERVL	MLT2E	21	0.00991758955347234	145151	403	79.249	8.31457341847019	0.0374266216439585	150400.811	1	0.002	**	0.05210918	0.03254216;0.07855382	2.2e-16	***
LTR	ERVL	LTR41B	105	0.0495879477673617	145151	848	173.106	12.7495613773696	0.0817521074877801	150400.811	1	0.002	**	0.1238208	0.1024001;0.1478939	9.459e-10	***
LTR	ERVL	LTR52	62	0.029280502491204	145151	1073	215.698	13.7698367602671	0.101866868166899	150400.811	1	0.002	**	0.05778192	0.04458450;0.07346513	2.2e-16	***
LTR	ERVL	LTR33A_	152	0.0717844577203712	145151	1666	338.003	17.4508315710892	0.159627381992491	150400.811	1	0.002	**	0.09123649	0.07783904;0.10609334	2.2e-16	***
LTR	ERVL	LTR102_Mam	39	0.0184183805993058	145151	518	100.799	9.85798046147276	0.047603957590498	150400.811	1	0.002	**	0.07528958	0.05408327;0.10148821	4.809e-14	***
LTR	ERVL	LTR40a	135	0.0637559328437507	145151	1974	382.924	18.9676038021147	0.180842050579707	150400.811	1	0.002	**	0.06838906	0.05764861;0.08043191	2.2e-16	***
LTR	ERVL	LTR18B	38	0.0179461144300928	145151	367	76.103	8.44201745192811	0.0359408722756145	150400.811	1	0.002	**	0.1035422	0.07432024;0.13934382	1.508e-07	***
LTR	ERVL	LTR41	151	0.0713121915511582	145151	1129	238.649	15.1993690599255	0.112705849016506	150400.811	1	0.002	**	0.1337467	0.1144234;0.1550002	2.105e-11	***
LTR	ERVL	LTR75B	22	0.0103898557226853	145151	205	35.755	5.80453854045847	0.0168858768802097	150400.811	4	0.008	**	0.1073171	0.06848798;0.15796383	0.009758	**
LTR	ERVL	LTR108a_Mam	5	0.00236133084606484	145151	86	17.171	3.96528466600855	0.00810928239155588	150400.811	1	0.002	**	0.05813953	0.01914506;0.13048398	0.0003708	***
LTR	ERVL	LTR47B2	15	0.00708399253819453	145151	174	35.821	5.75778699771979	0.0169170464473777	150400.811	1	0.002	**	0.0862069	0.04905348;0.13819819	3.027e-05	***
LTR	ERVL	LTR16D1	12	0.00566719403055562	145151	207	41.881	6.33963958202909	0.0197789794328083	150400.811	1	0.002	**	0.05797101	0.03030991;0.09907354	6.416e-09	***
LTR	ERVL	LTR53	45	0.0212519776145836	145151	494	106.409	10.239949979154	0.0502533707997828	150400.811	1	0.002	**	0.09109312	0.06722016;0.11998999	2.63e-13	***
LTR	ERVL	LTR16B1	86	0.0406148905523153	145151	1199	242.647	15.6220497835412	0.114593969161019	150400.811	1	0.002	**	0.07172644	0.05776899;0.08782594	2.2e-16	***
LTR	ERVL	LTR66	20	0.00944532338425937	145151	379	79.893	8.39786133935744	0.0377307610569317	150400.811	1	0.002	**	0.05277045	0.03252788;0.08032548	2.2e-16	***
LTR	ERVL	MER77	175	0.0826465796122695	145151	1299	292.865	16.339392606543	0.138310231646556	150400.811	1	0.002	**	0.134719	0.1166100;0.1544982	2.2e-16	***
LTR	ERVL	LTR16A1	201	0.0949255000118067	145151	2692	564.63	22.0612283837006	0.266655647122718	150400.811	1	0.002	**	0.07466568	0.06501728;0.08525063	2.2e-16	***
LTR	ERVL	MLT2B5	19	0.0089730572150464	145151	369	72.394	8.23107007104874	0.0341892370540036	150400.811	1	0.002	**	0.05149051	0.03128173;0.07924316	1.653e-15	***
LTR	ERVL	LTR75	46	0.0217242437837965	145151	291	59.377	7.42805809394669	0.0280417483293584	150400.811	40	0.08	ns	0.1580756	0.1181150;0.2051625	0.0582	ns
LTR	ERVL	MER70B	18	0.00850079104583343	145151	477	93.813	9.33183337367926	0.0443047061323762	150400.811	1	0.002	**	0.03773585	0.02251526;0.05898472	2.2e-16	***
LTR	ERVL	LTR50	257	0.121372405487733	145151	2565	526.019	21.4213798461845	0.248420978063236	150400.811	1	0.002	**	0.1001949	0.08884144;0.11247007	2.2e-16	***
LTR	ERVL	MLT2B4	239	0.112871614441899	145151	4467	894.244	28.0283080126156	0.422321188221682	150400.811	1	0.002	**	0.05350347	0.04708609;0.06051215	2.2e-16	***
LTR	ERVL	LTR82B	64	0.03022503482963	145151	1154	220.355	14.1328947393559	0.104066211716924	150400.811	1	0.002	**	0.05545927	0.04296892;0.07027170	2.2e-16	***
LTR	ERVL	ERV3-16A3_LTR	98	0.0462820845828709	145151	1093	223.62	13.8802832198144	0.105608160759404	150400.811	1	0.002	**	0.08966148	0.07338948;0.10818032	2.2e-16	***
LTR	ERVL	LTR33	679	0.320668728895606	145151	9255	1874.125	41.3091493596857	0.885085834376254	150400.811	1	0.002	**	0.07336575	0.06813460;0.07886728	2.2e-16	***
LTR	ERVL	MER88	16	0.0075562587074075	145151	112	24.518	4.72355670951331	0.0115790219367636	150400.811	39	0.078	ns	0.1428571	0.08391576;0.22160169	0.05211	ns
LTR	ERVL	LTR16E2	149	0.0703676592127323	145151	2318	476.268	20.5241178961586	0.224925263878722	150400.811	1	0.002	**	0.06427955	0.05463571;0.07504160	2.2e-16	***
LTR	ERVL	MLT2B2	114	0.0538383432902784	145151	2172	442.43	19.9291311970761	0.208944721244894	150400.811	1	0.002	**	0.05248619	0.04348682;0.06271569	2.2e-16	***
LTR	ERVL	MER73	18	0.00850079104583343	145151	279	57.671	7.48884783139848	0.0272360622446811	150400.811	1	0.002	**	0.06451613	0.0386812;0.1000487	5.984e-11	***
LTR	ERVL	LTR33C	61	0.0288082363219911	145151	919	191.946	12.9630677358843	0.0906496021157524	150400.811	1	0.002	**	0.0663765	0.05114964;0.08445012	2.2e-16	***
LTR	ERVL	MER70A	29	0.0136957189071761	145151	533	111.357	10.4570981587581	0.0525901438050485	150400.811	1	0.002	**	0.05440901	0.03673768;0.07720841	2.2e-16	***
LTR	ERVL	LTR108e_Mam	10	0.00472266169212968	145151	168	32.279	5.23340687769903	0.0152442796760254	150400.811	1	0.002	**	0.05952381	0.02890997;0.10674044	1.732e-06	***
LTR	ERVL	MLT2B1	182	0.0859524427967602	145151	4436	878.118	28.529739256117	0.414705423976953	150400.811	1	0.002	**	0.04102795	0.03538221;0.04728759	2.2e-16	***
LTR	ERVL	MLT2F	130	0.0613946019976859	145151	1911	385.536	18.8559871725734	0.182075609813691	150400.811	1	0.002	**	0.06802721	0.05714629;0.08025529	2.2e-16	***
LTR	ERVL	LTR62	35	0.0165293159224539	145151	313	70.039	8.19638088790776	0.0330770502255071	150400.811	1	0.002	**	0.1118211	0.07913451;0.15207430	4.219e-07	***
LTR	ERVL	MER68C	20	0.00944532338425937	145151	163	32.201	5.20265957628083	0.0152074429148268	150400.811	11	0.022	*	0.1226994	0.07658401;0.18312250	0.01389	*
LTR	ERVL	LTR53B	18	0.00850079104583343	145151	187	40.586	6.08996647705812	0.0191673947436775	150400.811	1	0.002	**	0.09625668	0.05805071;0.14785836	1.754e-05	***
LTR	ERVL	MER21C	816	0.385369194077782	145151	5505	1218.416	33.1671373953647	0.575416656827788	150400.811	1	0.002	**	0.1482289	0.1389400;0.1578923	2.2e-16	***
LTR	ERVL	LTR47A	68	0.0321140995064819	145151	679	146.731	10.9947042944557	0.0692960872747881	150400.811	1	0.002	**	0.1001473	0.07860932;0.12523104	1.786e-15	***
LTR	ERVL	LTR84b	115	0.0543106094594914	145151	1278	243.841	14.9608002641752	0.115157854967059	150400.811	1	0.002	**	0.08998435	0.07486146;0.10702275	2.2e-16	***
LTR	ERVL	LTR16	162	0.0765071194125009	145151	3017	614.65	23.7630002352434	0.290278400906751	150400.811	1	0.002	**	0.05369572	0.04592261;0.06234786	2.2e-16	***
LTR	ERVL	LTR32	108	0.0510047462750006	145151	1216	256.858	14.4323292689755	0.121305343691705	150400.811	1	0.002	**	0.08881579	0.07342479;0.10622755	2.2e-16	***
LTR	ERVL	MER74C	12	0.00566719403055562	145151	234	47.866	6.71439700398533	0.0226054924555479	150400.811	1	0.002	**	0.05128205	0.02677558;0.08786540	3.757e-11	***
LTR	ERVL	tot	9677	4.5701197194739	145151	133596	21338.883	123.155375674623	10.0776325296937	150400.811	1	0.002	**	0.0724348	0.07105041;0.07383779	2.2e-16	***
LTR	ERVL	LTR16B	57	0.0269191716451392	145151	694	137.958	11.1149348975951	0.0651528961722827	150400.811	1	0.002	**	0.08213256	0.0627978;0.1051047	2.2e-16	***
LTR	ERVL	LTR16A2	95	0.044865286075232	145151	1825	380.41	18.9774614752354	0.179654773430305	150400.811	1	0.002	**	0.05205479	0.04231655;0.06326255	2.2e-16	***
LTR	ERVL	LTR101_Mam	107	0.0505324801057876	145151	1151	242.502	14.8290220815769	0.114525490566483	150400.811	1	0.002	**	0.09296264	0.07680969;0.11122926	2.2e-16	***
LTR	ERVL	LTR18C	4	0.00188906467685187	145151	77	14.633	3.77817225462069	0.00691067085409337	150400.811	2	0.004	**	0.05194805	0.01433351;0.12769860	0.0007347	***
LTR	ERVL	LTR83	67	0.0316418333372689	145151	726	143.277	11.0965492115524	0.0676648799263265	150400.811	1	0.002	**	0.0922865	0.07223614;0.11571919	1.199e-14	***
LTR	ERVL	MER21A	294	0.138846253748613	145151	1975	426.881	20.0105787588031	0.201601454579801	150400.811	1	0.002	**	0.1488608	0.1334393;0.1653324	3.843e-14	***
LTR	ERVL	LTR80B	28	0.0132234527379631	145151	507	96.512	9.66857473143469	0.045579352523082	150400.811	1	0.002	**	0.05522682	0.03700784;0.07883173	2.2e-16	***
LTR	ERVL	LTR67B	324	0.153014238825002	145151	3708	728.048	24.9601824253491	0.343832439963163	150400.811	1	0.002	**	0.08737864	0.07848250;0.09693125	2.2e-16	***
LTR	ERVL	LTR16A	309	0.145930246286807	145151	4245	843.439	28.3128928034367	0.398327705494817	150400.811	1	0.002	**	0.07279152	0.06515460;0.08102235	2.2e-16	***
LTR	ERVL	LTR18A	15	0.00708399253819453	145151	198	39.351	6.21356640001597	0.0185841460246995	150400.811	1	0.002	**	0.07575758	0.04301931;0.12187242	2.702e-06	***
LTR	ERVL	LTR47B3	14	0.00661172636898156	145151	120	23.676	4.47023567689747	0.0111813738222862	150400.811	13	0.026	*	0.1166667	0.06527215;0.18799509	0.0285	*
LTR	ERV1?	tot	126	0.059505537320834	145151	1544	315.351	16.8771038876827	0.148929608727479	150400.811	1	0.002	**	0.08160622	0.06843291;0.09639528	2.2e-16	***
LTR	ERV1?	LTR103_Mam	59	0.0278637039835651	145151	748	153.965	12.2369734215009	0.0727124607428747	150400.811	1	0.002	**	0.07887701	0.06058443;0.10056840	2.2e-16	***
LTR	ERV1?	EUTREP15	12	0.00566719403055562	145151	196	38.428	5.96996285218398	0.018148244350516	150400.811	1	0.002	**	0.06122449	0.03203258;0.10450407	1.198e-07	***
LTR	ERV1?	LTR103b_Mam	55	0.0259746393067133	145151	600	123.72	10.1252219788072	0.0584287704550285	150400.811	1	0.002	**	0.09166667	0.06980232;0.11764494	4.537e-14	***
LTR	ERVL-MaLR	THE1A	300	0.141679850763891	145151	4236	828.774	28.2929216132483	0.391401922123309	150400.811	1	0.002	**	0.07082153	0.06327644;0.07896469	2.2e-16	***
LTR	ERVL-MaLR	MLT1M	298	0.140735318425465	145151	2320	467.845	20.0575991156041	0.220947365935441	150400.811	1	0.002	**	0.1284483	0.1150934;0.1427489	2.2e-16	***
LTR	ERVL-MaLR	MLT1C2	1647	0.777822380693759	145151	15985	3237.226	54.938521687111	1.52883232189662	150400.811	1	0.002	**	0.1030341	0.09836265;0.10785054	2.2e-16	***
LTR	ERVL-MaLR	MLT1J2	472	0.222909631868521	145151	6900	1386.056	33.3871467119544	0.65458735743465	150400.811	1	0.002	**	0.0684058	0.06256028;0.07461912	2.2e-16	***
LTR	ERVL-MaLR	MLT1O	592	0.279581572174077	145151	5061	1043.423	30.0816385188037	0.492773383078703	150400.811	1	0.002	**	0.1169729	0.1082425;0.1261478	2.2e-16	***
LTR	ERVL-MaLR	MSTB	727	0.343337505017828	145151	8566	1727.188	39.5271178945424	0.815692460270609	150400.811	1	0.002	**	0.08487042	0.07905226;0.09097272	2.2e-16	***
LTR	ERVL-MaLR	MSTD	720	0.340031641833337	145151	7647	1504.115	35.8600853417936	0.710342629105764	150400.811	1	0.002	**	0.09415457	0.08769916;0.10092118	2.2e-16	***
LTR	ERVL-MaLR	THE1B	1379	0.651255047344683	145151	22429	4294.937	63.4044411232695	2.02835344400104	150400.811	1	0.002	**	0.0614829	0.05837389;0.06470614	2.2e-16	***
LTR	ERVL-MaLR	MLT1E3	156	0.0736735223972231	145151	2044	375.871	18.1492632014293	0.177511157288248	150400.811	1	0.002	**	0.07632094	0.06518000;0.08869428	2.2e-16	***
LTR	ERVL-MaLR	MLT1G1	301	0.142152116933103	145151	3600	753.171	25.6113979060633	0.355697182932301	150400.811	1	0.002	**	0.08361111	0.07477099;0.09313402	2.2e-16	***
LTR	ERVL-MaLR	MLT1H2	391	0.184656072162271	145151	4721	955.849	28.4163278184688	0.451415145576047	150400.811	1	0.002	**	0.08282144	0.07511342;0.09104989	2.2e-16	***
LTR	ERVL-MaLR	MLT1F1	373	0.176155281116437	145151	3265	659.667	24.0291387800418	0.311538407046211	150400.811	1	0.002	**	0.114242	0.1035266;0.1256535	2.2e-16	***
LTR	ERVL-MaLR	MLT1F2	606	0.286193298543059	145151	6038	1244.26	33.3494915791619	0.587621903704928	150400.811	1	0.002	**	0.1003644	0.09289673;0.10822055	2.2e-16	***
LTR	ERVL-MaLR	MLT1A1	520	0.245578407990744	145151	6780	1335.938	34.4081687696117	0.630918321566035	150400.811	1	0.002	**	0.07669617	0.07047128;0.08328793	2.2e-16	***
LTR	ERVL-MaLR	MLT1E1	88	0.0415594228907412	145151	1045	211.007	13.592266209161	0.0996514675671208	150400.811	1	0.002	**	0.08421053	0.06808489;0.10272142	2.2e-16	***
LTR	ERVL-MaLR	MLT1K	1728	0.816075940400009	145151	17616	3671.373	55.8214287071095	1.73386526246192	150400.811	1	0.002	**	0.09809264	0.09373855;0.10257992	2.2e-16	***
LTR	ERVL-MaLR	MLT1A0	1782	0.84157831353751	145151	20690	3981.343	58.7980659848907	1.88025360693287	150400.811	1	0.002	**	0.08612856	0.08233992;0.09003396	2.2e-16	***
LTR	ERVL-MaLR	MLT1G	231	0.109093485088196	145151	2834	598.011	24.1102921007852	0.282420364117216	150400.811	1	0.002	**	0.08151023	0.07169615;0.09219833	2.2e-16	***
LTR	ERVL-MaLR	MSTB2	160	0.0755625870740749	145151	1582	314.756	16.9521632790579	0.148648610356797	150400.811	1	0.002	**	0.1011378	0.08671484;0.11705953	2.2e-16	***
LTR	ERVL-MaLR	MLT1J	1633	0.771210654324777	145151	15262	3044.053	48.8687051326445	1.43760324919124	150400.811	1	0.002	**	0.1069978	0.1021362;0.1120097	2.2e-16	***
LTR	ERVL-MaLR	MLT1E2	364	0.17190488559352	145151	4004	803.109	27.175165291284	0.379281210890458	150400.811	1	0.002	**	0.09090909	0.08218067;0.10023965	2.2e-16	***
LTR	ERVL-MaLR	MLT1A	768	0.36270041795556	145151	9077	1805.475	39.4756089085235	0.852664761859784	150400.811	1	0.002	**	0.08460945	0.07896316;0.09052397	2.2e-16	***
LTR	ERVL-MaLR	tot	20907	9.87366879973553	145151	323803	40970.211	149.709770871826	19.348844600817	150400.811	1	0.002	**	0.06456704	0.06372291;0.06541897	2.2e-16	***
LTR	ERVL-MaLR	MSTA1	52	0.0245578407990744	145151	544	112.16	10.0606966765536	0.0529693735389265	150400.811	1	0.002	**	0.09558824	0.07221503;0.12346016	5.193e-12	***
LTR	ERVL-MaLR	MLT1E	57	0.0269191716451392	145151	918	183.651	13.0156292819673	0.0867321542421309	150400.811	1	0.002	**	0.0620915	0.04736312;0.07970170	2.2e-16	***
LTR	ERVL-MaLR	MSTA	1265	0.597416704054405	145151	19752	3756.997	56.4690689381961	1.77430258093461	150400.811	1	0.002	**	0.06404415	0.06066883;0.06754847	2.2e-16	***
LTR	ERVL-MaLR	MSTC	329	0.155375569671067	145151	3205	654.567	24.4202756098464	0.309129849583225	150400.811	1	0.002	**	0.1026521	0.09235476;0.11368080	2.2e-16	***
LTR	ERVL-MaLR	MSTB1	393	0.185600604500697	145151	4555	916.911	28.7619597616249	0.433026045479232	150400.811	1	0.002	**	0.08627881	0.07828237;0.09481018	2.2e-16	***
LTR	ERVL-MaLR	THE1D	758	0.35797775626343	145151	12601	2439.046	45.7501580430162	1.15187891095421	150400.811	1	0.002	**	0.06015396	0.05606473;0.06444776	2.2e-16	***
LTR	ERVL-MaLR	MLT1F	528	0.249356537344447	145151	4306	929.817	27.8893407295032	0.439121112659095	150400.811	1	0.002	**	0.1226196	0.1129651;0.1327892	2.2e-16	***
LTR	ERVL-MaLR	MLT1H	738	0.348532432879171	145151	10078	2072.327	44.3366869850783	0.978689933646603	150400.811	1	0.002	**	0.07322882	0.06821694;0.07848895	2.2e-16	***
LTR	ERVL-MaLR	MLT1L	1087	0.513353325934497	145151	12035	2413.69	44.1072936525622	1.13990412996765	150400.811	1	0.002	**	0.0903199	0.08525681;0.09558213	2.2e-16	***
LTR	ERVL-MaLR	MLT1H1	277	0.130817728871992	145151	3631	744.026	26.3082772041319	0.351378308814848	150400.811	1	0.002	**	0.07628752	0.06785921;0.08540522	2.2e-16	***
LTR	ERVL-MaLR	MLT1B	1618	0.764126661786583	145151	17694	3454.292	54.2088492345607	1.631345250183	150400.811	1	0.002	**	0.09144343	0.08723551;0.09578616	2.2e-16	***
LTR	ERVL-MaLR	MLT1E1A	246	0.11617747762639	145151	3367	681.086	25.7980647364128	0.321653876124584	150400.811	1	0.002	**	0.07306207	0.06449711;0.08237701	2.2e-16	***
LTR	ERVL-MaLR	THE1C	622	0.293749557250466	145151	9865	1918.995	42.0169537139403	0.90627641738884	150400.811	1	0.002	**	0.06305119	0.05833378;0.06802853	2.2e-16	***
LTR	ERVL-MaLR	MLT1J1	315	0.148763843302085	145151	4928	970.502	28.4296014435348	0.458335261753524	150400.811	1	0.002	**	0.06392045	0.05724942;0.07111359	2.2e-16	***
LTR	ERVL-MaLR	MLT1C	626	0.295638621927318	145151	6450	1330.844	35.1070957524568	0.628512597700064	150400.811	1	0.002	**	0.09705426	0.08993564;0.10453955	2.2e-16	***
LTR	ERVL-MaLR	MLT1N2	546	0.257857328390281	145151	5722	1140.018	31.6576038240401	0.53839193369383	150400.811	1	0.002	**	0.09542118	0.08792914;0.10332860	2.2e-16	***
LTR	ERVL-MaLR	MLT1G3	301	0.142152116933103	145151	2737	573.669	23.3660311223453	0.270924461026234	150400.811	1	0.002	**	0.1099744	0.09849266;0.12229754	2.2e-16	***
LTR	ERVL-MaLR	MLT1D	1703	0.804269286169685	145151	18645	3720.19	55.6883209397544	1.75691988004439	150400.811	1	0.002	**	0.09133816	0.08724013;0.09556415	2.2e-16	***
LTR	ERVL-MaLR	MLT1I	784	0.370256676662967	145151	11068	2193.568	42.6054292150496	1.03594795626815	150400.811	1	0.002	**	0.07083484	0.06612352;0.07577339	2.2e-16	***
LTR	Gypsy?	tot	393	0.185600604500697	145151	7780	1528.289	34.8327259599044	0.721759191480318	150400.811	1	0.002	**	0.05051414	0.04575262;0.05561584	2.2e-16	***
LTR	Gypsy?	LTR88c	37	0.0174738482608798	145151	1040	202.21	13.2725302809999	0.0954969420765543	150400.811	1	0.002	**	0.03557692	0.02517076;0.04870670	2.2e-16	***
LTR	Gypsy?	LTR85c	74	0.0349476965217597	145151	1154	228.295	13.5391019747353	0.107816005100475	150400.811	1	0.002	**	0.06412478	0.05068368;0.07983672	2.2e-16	***
LTR	Gypsy?	LTR88b	79	0.0373090273678245	145151	1636	324.826	16.8527665307432	0.153404330680772	150400.811	1	0.002	**	0.04828851	0.03841393;0.05982118	2.2e-16	***
LTR	Gypsy?	LTR88a	48	0.0226687761222225	145151	903	179.699	12.5842267049574	0.0848657583414012	150400.811	1	0.002	**	0.05315615	0.03944975;0.06986258	2.2e-16	***
LTR	Gypsy?	LTR85b	71	0.0335308980141208	145151	1177	237.965	14.3172189253974	0.112382818956764	150400.811	1	0.002	**	0.06032285	0.04740973;0.07548349	2.2e-16	***
LTR	Gypsy?	LTR85a	89	0.0420316890599542	145151	1870	379.49	18.5053058971298	0.179220288554629	150400.811	1	0.002	**	0.04759358	0.03839307;0.05824403	2.2e-16	***
LTR	tot	tot	36679	17.3222508205625	145151	741743	70027.931	179.392016920304	33.0718227112801	150400.811	1	0.002	**	0.04944974	0.04895744;0.04994557	2.2e-16	***
LTR	ERV1--int	HERV4_I-int	36	0.0170015820916669	145151	348	79.802	9.66955512401146	0.0376877848355333	150400.811	1	0.002	**	0.1034483	0.07351165;0.14033364	2.015e-09	***
LTR	ERV1--int	PRIMA4-int	41	0.0193629129377317	145151	419	88.825	9.26218997662878	0.0419490424803419	150400.811	1	0.002	**	0.09785203	0.07113822;0.13040230	7.4e-10	***
LTR	ERV1--int	LTR39-int	15	0.00708399253819453	145151	180	37.468	5.97751676758056	0.0176948688280715	150400.811	1	0.002	**	0.08333333	0.04739157;0.13372033	8.369e-06	***
LTR	ERV1--int	HERVFH19-int	4	0.00188906467685187	145151	110	23.306	6.20619697406399	0.0110066353396774	150400.811	1	0.002	**	0.03636364	0.009995204;0.090492050	2.533e-07	***
LTR	ERV1--int	MER92-int	29	0.0136957189071761	145151	956	181.38	13.3730489582009	0.0856596377718482	150400.811	1	0.002	**	0.03033473	0.0204078;0.0432767	2.2e-16	***
LTR	ERV1--int	HERV3-int	55	0.0259746393067133	145151	303	77.073	10.6762190241983	0.0363989704597511	150400.811	12	0.024	*	0.1815182	0.1397703;0.2296195	0.00296	**
LTR	ERV1--int	MER89-int	21	0.00991758955347234	145151	696	153.448	12.1261840799297	0.0724682991333916	150400.811	1	0.002	**	0.03017241	0.01877220;0.04575326	2.2e-16	***
LTR	ERV1--int	MER31-int	46	0.0217242437837965	145151	1145	239.319	16.3618748910371	0.113022267349878	150400.811	1	0.002	**	0.04017467	0.02956037;0.05322612	2.2e-16	***
LTR	ERV1--int	MER34-int	15	0.00708399253819453	145151	401	88.723	9.33999499499366	0.0419008713310822	150400.811	1	0.002	**	0.03740648	0.02108459;0.06094649	2.2e-16	***
LTR	ERV1--int	LTR19-int	17	0.00802852487662046	145151	231	49.983	7.660508755585	0.0236052799357718	150400.811	1	0.002	**	0.07359307	0.04345291;0.11521622	7.962e-09	***
LTR	ERV1--int	HERVIP10B3-int	22	0.0103898557226853	145151	239	65.945	10.1537714212047	0.0311435925287492	150400.811	1	0.002	**	0.09205021	0.0585890;0.1360469	3.82e-12	***
LTR	ERV1--int	MER66-int	21	0.00991758955347234	145151	776	171.253	13.0903150209362	0.0808769982762285	150400.811	1	0.002	**	0.02706186	0.01682805;0.04107056	2.2e-16	***
LTR	ERV1--int	HUERS-P2-int	6	0.00283359701527781	145151	257	59.573	8.92021531361442	0.0281343124985242	150400.811	1	0.002	**	0.0233463	0.008614778;0.050119839	2.2e-16	***
LTR	ERV1--int	HERV-Fc2-int	0	0	145151	3	2.28947368421053	1.82589290899757	0.00108124096635601	150400.811	1	0.002	**	0	0.0000000;0.7075982	0.01329	*
LTR	ERV1--int	HERV30-int	5	0.00236133084606484	145151	69	18.324	5.76942894143869	0.00865380528465843	150400.811	1	0.002	**	0.07246377	0.02394662;0.16106174	9.551e-05	***
LTR	ERV1--int	MER83B-int	23	0.0108621218918983	145151	267	56.949	7.6991997426146	0.0268950860705093	150400.811	1	0.002	**	0.08614232	0.05539081;0.12645159	3.431e-08	***
LTR	ERV1--int	MER34B-int	24	0.0113343880611112	145151	593	125.223	10.5925196470185	0.0591385865073555	150400.811	1	0.002	**	0.04047218	0.02610048;0.05962298	2.2e-16	***
LTR	ERV1--int	MER61-int	38	0.0179461144300928	145151	1204	266.866	18.6890696752226	0.126031783513188	150400.811	1	0.002	**	0.03156146	0.02242958;0.04306493	2.2e-16	***
LTR	ERV1--int	LTR23-int	13	0.00613946019976859	145151	173	31.256	5.63242294116733	0.0147611513849205	150400.811	2	0.004	**	0.07514451	0.04061649;0.12507152	0.0001024	***
LTR	ERV1--int	LTR46-int	2	0.000944532338425937	145151	80	17.463	5.14150426101799	0.00824718411296607	150400.811	1	0.002	**	0.025	0.003042086;0.087407156	1.089e-06	***
LTR	ERV1--int	HERVIP10FH-int	53	0.0250301069682873	145151	400	100.504	11.4869462405782	0.0474646390705802	150400.811	1	0.002	**	0.1325	0.1008505;0.1697069	6.313e-09	***
LTR	ERV1--int	PRIMAX-int	3	0.00141679850763891	145151	72	17.036	4.05526190882281	0.00804552645871213	150400.811	1	0.002	**	0.04166667	0.008676497;0.116974820	1.092e-05	***
LTR	ERV1--int	MER65-int	35	0.0165293159224539	145151	1038	234.806	15.5310520434894	0.11089093012822	150400.811	1	0.002	**	0.03371869	0.02359646;0.04658445	2.2e-16	***
LTR	ERV1--int	HERVH-int	73	0.0344754303525467	145151	5787	1411.298	43.5935728702706	0.666508300077924	150400.811	1	0.002	**	0.01261448	0.009900418;0.015835020	2.2e-16	***
LTR	ERV1--int	HUERS-P3b-int	20	0.00944532338425937	145151	519	120.64	12.446739385129	0.0569741906538525	150400.811	1	0.002	**	0.03853565	0.02369466;0.05888954	2.2e-16	***
LTR	ERV1--int	MER50-int	39	0.0184183805993058	145151	544	114.967	11.48633304614	0.0542950246759073	150400.811	1	0.002	**	0.07169118	0.05147295;0.09670357	2.2e-16	***
LTR	ERV1--int	HUERS-P1-int	33	0.015584783584028	145151	498	118.35	12.4699237767919	0.0558927011263548	150400.811	1	0.002	**	0.06626506	0.04604933;0.09180508	2.2e-16	***
LTR	ERV1--int	HERVH48-int	17	0.00802852487662046	145151	120	35.883	8.39379334787119	0.0169463269498689	150400.811	9	0.018	*	0.1416667	0.08474473;0.21710690	8.476e-05	***
LTR	ERV1--int	PABL_A-int	19	0.0089730572150464	145151	449	102.232	10.8007792697024	0.0482807150109802	150400.811	1	0.002	**	0.04231626	0.02566632;0.06529518	2.2e-16	***
LTR	ERV1--int	MER57A-int	70	0.0330586318449078	145151	1903	437.526	21.35835910138	0.206628727951073	150400.811	1	0.002	**	0.03678403	0.02878501;0.04624793	2.2e-16	***
LTR	ERV1--int	HERV9-int	21	0.00991758955347234	145151	355	107.298	15.1871605590329	0.0506732154242131	150400.811	1	0.002	**	0.05915493	0.03698709;0.08900559	2.2e-16	***
LTR	ERV1--int	MER4-int	101	0.0476988830905098	145151	3018	615.956	25.7277667507691	0.290895180523743	150400.811	1	0.002	**	0.03346587	0.02733945;0.04051686	2.2e-16	***
LTR	ERV1--int	HERVFH21-int	9	0.00425039552291672	145151	131	34.8	7.49748039091881	0.0164348626886113	150400.811	1	0.002	**	0.06870229	0.03189427;0.12641227	1.407e-08	***
LTR	ERV1--int	PABL_B-int	5	0.00236133084606484	145151	246	55.281	8.09614640348028	0.0261073461002621	150400.811	1	0.002	**	0.0203252	0.006631687;0.046792220	2.2e-16	***
LTR	ERV1--int	HERVS71-int	16	0.0075562587074075	145151	174	55.061	10.3369304501448	0.0260034475430353	150400.811	1	0.002	**	0.09195402	0.05347665;0.14503174	2.337e-12	***
LTR	ERV1--int	HERV35I-int	16	0.0075562587074075	145151	615	133.35	11.7459553663152	0.0629766936645493	150400.811	1	0.002	**	0.02601626	0.01494204;0.04190564	2.2e-16	***
LTR	ERV1--int	MER4B-int	61	0.0288082363219911	145151	1527	296.619	17.2598882598568	0.140083118845782	150400.811	1	0.002	**	0.03994761	0.03069203;0.05102100	2.2e-16	***
LTR	ERV1--int	HERVIP10F-int	18	0.00850079104583343	145151	302	97.437	12.9321023144062	0.046016198729604	150400.811	1	0.002	**	0.05960265	0.03570325;0.09256420	2.2e-16	***
LTR	ERV1--int	LTR37-int	75	0.0354199626909726	145151	1383	283.106	15.8289392986175	0.133701386101207	150400.811	1	0.002	**	0.05422993	0.04289091;0.06750633	2.2e-16	***
LTR	ERV1--int	ERV24_Prim-int	8	0.00377812935370375	145151	416	88.717	9.88405815470576	0.0418980377340669	150400.811	1	0.002	**	0.01923077	0.008338148;0.037539357	2.2e-16	***
LTR	ERV1--int	LOR1-int	48	0.0226687761222225	145151	1390	306.934	18.1100971731137	0.144954544381213	150400.811	1	0.002	**	0.03453237	0.02556904;0.04552613	2.2e-16	***
LTR	ERV1--int	HERVE-int	17	0.00802852487662046	145151	268	80.956	13.3802501880606	0.0382327799948051	150400.811	1	0.002	**	0.06343284	0.03738278;0.09962132	2.2e-16	***
LTR	ERV1--int	MER51-int	21	0.00991758955347234	145151	608	124.497	11.9636583083988	0.0587957212685069	150400.811	1	0.002	**	0.03453947	0.02150518;0.05231426	2.2e-16	***
LTR	ERV1--int	HERV-Fc1-int	0	0	145151	6	2.90963855421687	2.10886883722743	0.00137412385379436	150400.811	1	0.002	**	0	0.0000000;0.4592581	0.03168	*
LTR	ERV1--int	MER84-int	11	0.00519492786134265	145151	140	29.723	5.5804491228227	0.0140371673475171	150400.811	2	0.004	**	0.07857143	0.03987476;0.13623643	2.854e-05	***
LTR	ERV1--int	HERV17-int	55	0.0259746393067133	145151	899	221.589	17.3883994500769	0.104648988169732	150400.811	1	0.002	**	0.06117909	0.04641739;0.07889173	2.2e-16	***
LTR	ERV1--int	MER101-int	45	0.0212519776145836	145151	1219	267.663	16.8955879415867	0.126408179650051	150400.811	1	0.002	**	0.0369155	0.02705145;0.04908614	2.2e-16	***
LTR	ERV1--int	MER110-int	12	0.00566719403055562	145151	393	81.118	8.95042938557622	0.0383092871142176	150400.811	1	0.002	**	0.03053435	0.01587506;0.05272954	2.2e-16	***
LTR	ERV1--int	HERV9NC-int	28	0.0132234527379631	145151	257	83.429	13.6227213704728	0.0394006942312687	150400.811	1	0.002	**	0.1089494	0.07362761;0.15360282	8.798e-16	***
LTR	ERV1--int	HERVI-int	14	0.00661172636898156	145151	76	24.932	7.06096546041922	0.0117745401308177	150400.811	63	0.126	ns	0.1842105	0.1045328;0.2897156	0.006897	**
LTR	ERV1--int	HERVE_a-int	22	0.0103898557226853	145151	189	51.714	9.96451180417258	0.0244227726746795	150400.811	2	0.004	**	0.1164021	0.0744044;0.1709180	1.978e-07	***
LTR	ERV1--int	MER57-int	30	0.0141679850763891	145151	1272	267.544	18.133805416925	0.126351979975914	150400.811	1	0.002	**	0.02358491	0.01596789;0.03349878	2.2e-16	***
LTR	ERV1--int	LTR43-int	8	0.00377812935370375	145151	147	14.129	4.09721199672974	0.00667264870481003	150400.811	77	0.154	ns	0.05442177	0.02378533;0.10441525	0.09276	ns
LTR	ERV1--int	MER83A-int	8	0.00377812935370375	145151	102	21.273	4.92145219337663	0.0100465182176675	150400.811	1	0.002	**	0.07843137	0.03446934;0.14870189	0.0005616	***
LTR	ERV1--int	tot	1557	0.735318425464592	145151	42759	8855.992	100.375431073362	4.18238541642069	150400.811	1	0.002	**	0.03641339	0.03465777;0.03823230	2.2e-16	***
LTR	ERV1--int	LTR38-int	7	0.00330586318449078	145151	116	23.122	4.5541031889776	0.0109197383645423	150400.811	1	0.002	**	0.06034483	0.02460342;0.12038487	3.746e-05	***
LTR	ERV1--int	LTR49-int	77	0.0363644950293986	145151	2182	466.557	21.520173532499	0.220339087109495	150400.811	1	0.002	**	0.03528873	0.02794765;0.04390933	2.2e-16	***
LTR	ERV1--int	HUERS-P3-int	34	0.0160570497532409	145151	715	154.756	14.4156954836135	0.0730860232827221	150400.811	1	0.002	**	0.04755245	0.03315291;0.06581867	2.2e-16	***
LTR	ERV1--int	HERV9N-int	22	0.0103898557226853	145151	237	63.708	10.6462236533936	0.0300871331082198	150400.811	1	0.002	**	0.092827	0.05909137;0.13716651	1.967e-11	***
LTR	ERV1--int	HERVP71A-int	23	0.0108621218918983	145151	250	53.118	9.15794430775509	0.0250858343762545	150400.811	1	0.002	**	0.092	0.05921638;0.13484515	5.639e-07	***
LTR	ERV1--int	MER52-int	14	0.00661172636898156	145151	489	116.907	13.1022142792361	0.0552112210441805	150400.811	1	0.002	**	0.02862986	0.01573874;0.04756983	2.2e-16	***
LTR	ERV1--int	Harlequin-int	27	0.0127511865687501	145151	570	155.357	15.5652763813827	0.0733698552504191	150400.811	1	0.002	**	0.04736842	0.03144476;0.06817287	2.2e-16	***
LTR	ERV1--int	HERV1_I-int	6	0.00283359701527781	145151	49	11.945	5.19817237074686	0.00564121939124891	150400.811	133	0.266	ns	0.122449	0.04628903;0.24769297	0.04659	*
LTR	ERV1--int	MER41-int	92	0.0434484875675931	145151	1715	380.062	20.2963074497825	0.179490424803419	150400.811	1	0.002	**	0.05364431	0.04346087;0.06538678	2.2e-16	***
LTR	ERV1--int	PRIMA41-int	21	0.00991758955347234	145151	460	113.653	11.1392402646533	0.0536744669295615	150400.811	1	0.002	**	0.04565217	0.02847819;0.06893981	2.2e-16	***
LTR	ERV1--int	HERV15-int	43	0.0203074452761576	145151	95	24.181	6.56912417239865	0.0114198682377388	150400.811	998	0.008	**	0.4526316	0.3502099;0.5580870	2.857e-05	***
LTR	ERV1--int	LTR25-int	20	0.00944532338425937	145151	592	114.63	12.2003257312232	0.0541358709768826	150400.811	1	0.002	**	0.03378378	0.02075576;0.05169559	2.2e-16	***
LTR	ERV1--int	ERV24B_Prim-int	20	0.00944532338425937	145151	376	86.851	9.37511022290893	0.0410167890623155	150400.811	1	0.002	**	0.05319149	0.03278983;0.08095690	2.2e-16	***
LTR	ERVK--int	HERVK3-int	12	0.00566719403055562	145151	336	88.68	11.409986318475	0.041880563885806	150400.811	1	0.002	**	0.03571429	0.01858778;0.06155418	2.2e-16	***
LTR	ERVK--int	HERVK11-int	15	0.00708399253819453	145151	286	78.642	11.3723861685737	0.0371399560792463	150400.811	1	0.002	**	0.05244755	0.02964810;0.08502974	2.2e-16	***
LTR	ERVK--int	HERVK9-int	33	0.015584783584028	145151	680	181.226	17.0210646153712	0.0855869087817894	150400.811	1	0.002	**	0.04852941	0.03363748;0.06748117	2.2e-16	***
LTR	ERVK--int	HERVK14C-int	4	0.00188906467685187	145151	82	19.062	5.49384549640216	0.0090023377175376	150400.811	2	0.004	**	0.04878049	0.01344903;0.12021176	1.04e-05	***
LTR	ERVK--int	HERVK22-int	44	0.0207797114453706	145151	421	94.355	11.6705259597062	0.0445606743960896	150400.811	1	0.002	**	0.1045131	0.07697177;0.13775814	2.645e-10	***
LTR	ERVK--int	tot	158	0.074618054735649	145151	2628	686.056	32.6867754495497	0.324001038985572	150400.811	1	0.002	**	0.06012177	0.05133731;0.06990117	2.2e-16	***
LTR	ERVK--int	HERVK14-int	23	0.0108621218918983	145151	407	92.023	10.3144975573151	0.043459349689485	150400.811	1	0.002	**	0.05651106	0.03615671;0.08359030	2.2e-16	***
LTR	ERVK--int	HERVK11D-int	2	0.000944532338425937	145151	43	13.21	4.63976588066978	0.00623863609530331	150400.811	2	0.004	**	0.04651163	0.005683257;0.158111458	4.199e-05	***
LTR	ERVK--int	HERVK-int	17	0.00802852487662046	145151	251	85.532	13.0863374642498	0.0403938699851236	150400.811	1	0.002	**	0.06772908	0.03994668;0.10622784	2.2e-16	***
LTR	ERVK--int	HERVKC4-int	4	0.00188906467685187	145151	55	14.615	4.33723259539843	0.00690217006304753	150400.811	2	0.004	**	0.07272727	0.02017053;0.17586754	0.0006034	***
LTR	ERVK--int	HERVK13-int	9	0.00425039552291672	145151	67	23.394	6.16691128481631	0.0110481947625682	150400.811	4	0.008	**	0.1343284	0.06330823;0.23974175	9.901e-05	***
LTR	ERVL-MaLR--int	MLT1J-int	79	0.0373090273678245	145151	1434	290.278	15.6706823810033	0.137088479066802	150400.811	1	0.002	**	0.05509066	0.04385513;0.06818937	2.2e-16	***
LTR	ERVL-MaLR--int	MLT-int	32	0.015112517414815	145151	409	78.792	8.72518566363289	0.0372107960046282	150400.811	1	0.002	**	0.07823961	0.05412922;0.10865737	1.467e-10	***
LTR	ERVL-MaLR--int	MLT1K-int	16	0.0075562587074075	145151	202	41.705	6.07724509197284	0.0196958605870268	150400.811	1	0.002	**	0.07920792	0.04595104;0.12544270	1.275e-06	***
LTR	ERVL-MaLR--int	MSTB1-int	7	0.00330586318449078	145151	231	43.412	7.1363284105472	0.0205020189378734	150400.811	1	0.002	**	0.03030303	0.01226846;0.06143648	6.258e-13	***
LTR	ERVL-MaLR--int	MST-int	24	0.0113343880611112	145151	227	45.015	6.7983080242066	0.0212590616071218	150400.811	1	0.002	**	0.1057269	0.06892525;0.15322115	0.0002323	***
LTR	ERVL-MaLR--int	MLT1H-int	41	0.0193629129377317	145151	807	163.861	12.4204648442378	0.0773860067534062	150400.811	1	0.002	**	0.05080545	0.03670212;0.06829504	2.2e-16	***
LTR	ERVL-MaLR--int	THE1B-int	256	0.12090013931852	145151	4215	1024.498	37.5004570676182	0.483835745826348	150400.811	1	0.002	**	0.06073547	0.05371281;0.06837422	2.2e-16	***
LTR	ERVL-MaLR--int	MLT1G3-int	18	0.00850079104583343	145151	237	50.633	7.07575984452394	0.0239122529457602	150400.811	1	0.002	**	0.07594937	0.04563171;0.11737794	1.191e-08	***
LTR	ERVL-MaLR--int	MSTA1-int	0	0	145151	28	6.28815261044177	2.66379036267583	0.00296968174475986	150400.811	1	0.002	**	0	0.0000000;0.1234361	0.001138	**
LTR	ERVL-MaLR--int	MLT1I-int	42	0.0198351791069447	145151	801	165.501	12.3758296756282	0.0781605232709155	150400.811	1	0.002	**	0.05243446	0.03804796;0.07021831	2.2e-16	***
LTR	ERVL-MaLR--int	THE1A-int	135	0.0637559328437507	145151	1461	363.971	21.4845932413613	0.171891189874613	150400.811	1	0.002	**	0.09240246	0.07804169;0.10842525	2.2e-16	***
LTR	ERVL-MaLR--int	MLT1C2-int	41	0.0193629129377317	145151	436	89.53	9.33049613676348	0.0422819901296371	150400.811	1	0.002	**	0.0940367	0.06832889;0.12540678	4.875e-10	***
LTR	ERVL-MaLR--int	MLT1E-int	0	0	145151	13	2.50056882821388	1.39872611893559	0.00118093406135393	150400.811	1	0.002	**	0	0.0000000;0.2470526	0.1486	ns
LTR	ERVL-MaLR--int	MLT1-int	17	0.00802852487662046	145151	245	49.381	6.60162255967581	0.0233209757019056	150400.811	1	0.002	**	0.06938776	0.04093765;0.10877365	1.487e-08	***
LTR	ERVL-MaLR--int	MLT1E1-int	0	0	145151	45	9.215	2.9949532124467	0.0043519327492975	150400.811	1	0.002	**	0	0.0000000;0.0787051	5.319e-05	***
LTR	ERVL-MaLR--int	MLT1J2-int	24	0.0113343880611112	145151	582	122.212	10.766009611874	0.0577165930718553	150400.811	1	0.002	**	0.04123711	0.02659710;0.06073836	2.2e-16	***
LTR	ERVL-MaLR--int	MLT1E2-int	17	0.00802852487662046	145151	128	24.62	4.85047699995858	0.0116271930860233	150400.811	77	0.154	ns	0.1328125	0.07931095;0.20411080	0.09273	ns
LTR	ERVL-MaLR--int	MLT1A0-int	49	0.0231410422914355	145151	925	198.53	14.5044641224514	0.0937590025738506	150400.811	1	0.002	**	0.05297297	0.03944319;0.06943138	2.2e-16	***
LTR	ERVL-MaLR--int	MLT1H1-int	17	0.00802852487662046	145151	425	85.177	9.64949655597554	0.040226215495053	150400.811	1	0.002	**	0.04	0.02347121;0.06327285	2.2e-16	***
LTR	ERVL-MaLR--int	MSTC-int	16	0.0075562587074075	145151	204	46.057	7.41179368882363	0.0217511629554417	150400.811	1	0.002	**	0.07843137	0.04549376;0.12424388	3.27e-08	***
LTR	ERVL-MaLR--int	THE1-int	17	0.00802852487662046	145151	200	41.247	6.34351883667347	0.0194795626815273	150400.811	1	0.002	**	0.085	0.05029592;0.13260517	4.479e-06	***
LTR	ERVL-MaLR--int	MSTD-int	47	0.0221965099530095	145151	729	163.951	14.0011653669126	0.0774285107086354	150400.811	1	0.002	**	0.06447188	0.04775251;0.08481459	2.2e-16	***
LTR	ERVL-MaLR--int	MLT1O-int	3	0.00141679850763891	145151	13	2.75217391304348	1.41170902229452	0.00129975863092091	150400.811	668	0.668	ns	0.2307692	0.05038107;0.53813154	0.7447	ns
LTR	ERVL-MaLR--int	MLT1H2-int	11	0.00519492786134265	145151	343	72.305	8.72972984594501	0.0341472053649437	150400.811	1	0.002	**	0.03206997	0.01611580;0.05665652	2.2e-16	***
LTR	ERVL-MaLR--int	MLT1F1-int	17	0.00802852487662046	145151	157	34.898	6.06715801726033	0.0164811447731942	150400.811	2	0.004	**	0.1082803	0.06435553;0.16770084	0.0003397	***
LTR	ERVL-MaLR--int	MLT1A-int	25	0.0118066542303242	145151	443	94.61	9.65272371277015	0.0446811022692389	150400.811	1	0.002	**	0.05643341	0.03684996;0.08218235	2.2e-16	***
LTR	ERVL-MaLR--int	MLT1M-int	0	0	145151	1	1.19230769230769	0.51483652626594	0.000563086586369308	150400.811	1	0.002	**	na	na	na	na
LTR	ERVL-MaLR--int	MLT1G-int	6	0.00283359701527781	145151	180	37.42	6.17784475086302	0.0176722000519493	150400.811	1	0.002	**	0.03333333	0.01232916;0.07113767	1.797e-11	***
LTR	ERVL-MaLR--int	MLT1F2-int	13	0.00613946019976859	145151	305	66.424	7.90776559824308	0.0313698080238022	150400.811	1	0.002	**	0.04262295	0.02288708;0.07178375	2.2e-16	***
LTR	ERVL-MaLR--int	MLT1G1-int	15	0.00708399253819453	145151	297	68.101	8.29587973759387	0.0321617983895724	150400.811	1	0.002	**	0.05050505	0.02853934;0.08193314	2.2e-16	***
LTR	ERVL-MaLR--int	tot	1457	0.688091808543295	145151	27209	5701.865	77.660697646615	2.6927979409195	150400.811	1	0.002	**	0.05354846	0.05090293;0.05628983	2.2e-16	***
LTR	ERVL-MaLR--int	MLT1J1-int	16	0.0075562587074075	145151	477	100.392	9.58029843575438	0.0474117452596283	150400.811	1	0.002	**	0.03354298	0.01929191;0.05390116	2.2e-16	***
LTR	ERVL-MaLR--int	MLT1F-int	41	0.0193629129377317	145151	518	111.929	10.1250419987018	0.0528602800538383	150400.811	1	0.002	**	0.07915058	0.05739628;0.10584618	2.2e-16	***
LTR	ERVL-MaLR--int	THE1D-int	91	0.0429762213983801	145151	2538	556.569	26.438499073004	0.262848709532693	150400.811	1	0.002	**	0.035855	0.02896448;0.04384114	2.2e-16	***
LTR	ERVL-MaLR--int	MLT1D-int	47	0.0221965099530095	145151	587	124.302	11.4191590405421	0.0587036293655104	150400.811	1	0.002	**	0.08006814	0.05942198;0.10505262	2.2e-16	***
LTR	ERVL-MaLR--int	MLT1N2-int	8	0.00377812935370375	145151	73	14.258	3.72334517595391	0.0067335710406385	150400.811	61	0.122	ns	0.109589	0.04851642;0.20456432	0.0752	ns
LTR	ERVL-MaLR--int	MSTB-int	55	0.0259746393067133	145151	869	208.176	16.2548221535409	0.0983144820420789	150400.811	1	0.002	**	0.06329114	0.04803184;0.08158854	2.2e-16	***
LTR	ERVL-MaLR--int	MLT1E3-int	7	0.00330586318449078	145151	72	14.155	3.79860558684425	0.00668492762520957	150400.811	20	0.04	*	0.09722222	0.0399895;0.1901103	0.03661	*
LTR	ERVL-MaLR--int	MLT1E1A-int	5	0.00236133084606484	145151	86	16.569	4.01813195208724	0.00782497815768967	150400.811	1	0.002	**	0.05813953	0.01914506;0.13048398	0.000561	***
LTR	ERVL-MaLR--int	MSTA-int	118	0.0557274079671303	145151	3150	699.012	28.7897673958424	0.330119719473895	150400.811	1	0.002	**	0.03746032	0.03110315;0.04469368	2.2e-16	***
LTR	ERVL-MaLR--int	THE1C-int	75	0.0354199626909726	145151	1795	419.377	24.1371388626008	0.198057569246027	150400.811	1	0.002	**	0.04178273	0.03300406;0.05209577	2.2e-16	***
LTR	ERVL-MaLR--int	MLT1C-int	8	0.00377812935370375	145151	117	24.923	4.93410745894498	0.0117702897352948	150400.811	1	0.002	**	0.06837607	0.02998023;0.13028627	3.575e-05	***
LTR	ERVL-MaLR--int	MLT1B-int	37	0.0174738482608798	145151	553	114.119	10.4116877710697	0.0538945429644147	150400.811	1	0.002	**	0.06690778	0.04754326;0.09104706	2.2e-16	***
LTR	ERVL-MaLR--int	MLT1A1-int	20	0.00944532338425937	145151	454	99.907	11.1838915602053	0.04718269616756	150400.811	1	0.002	**	0.04405286	0.02711305;0.06721820	2.2e-16	***
LTR	ERVL-MaLR--int	MLT1L-int	5	0.00236133084606484	145151	109	20.097	4.37546977314845	0.00949113320267303	150400.811	1	0.002	**	0.04587156	0.0150599;0.1038069	3.356e-05	***
LTR	ERVL-MaLR--int	MSTB2-int	6	0.00283359701527781	145151	88	19.89	4.96775387661049	0.00939337410564594	150400.811	2	0.004	**	0.06818182	0.02543095;0.14251617	0.0001087	***
LTR	LTR	EUTREP8	46	0.0217242437837965	145151	275	56.385	6.96988912066429	0.0266287279510732	150400.811	71	0.142	ns	0.1672727	0.1251433;0.2167400	0.1349	ns
LTR	LTR	LTR107_Mam	30	0.0141679850763891	145151	426	87.587	8.98449509723013	0.0413643769628563	150400.811	1	0.002	**	0.07042254	0.04801503;0.09900842	1.66e-14	***
LTR	LTR	LTR106_Mam	59	0.0278637039835651	145151	639	127.815	10.4288799272279	0.0603627004179556	150400.811	1	0.002	**	0.09233177	0.07103013;0.11748480	1.513e-13	***
LTR	LTR	LTR91A	83	0.0391980920446764	145151	2403	469.096	20.0208795915569	0.221538170913127	150400.811	1	0.002	**	0.03454016	0.02760304;0.04263950	2.2e-16	***
LTR	LTR	tot	502	0.23707761694491	145151	7931	1546.314	36.4537279064608	0.730271789180382	150400.811	1	0.002	**	0.06329593	0.05803526;0.06888022	2.2e-16	***
LTR	LTR	LTR91	78	0.0368367611986115	145151	1566	304.432	16.2980674622178	0.143772934425842	150400.811	1	0.002	**	0.04980843	0.03956757;0.06177605	2.2e-16	***
LTR	LTR	LTR90A	41	0.0193629129377317	145151	406	79.24	8.1902063148299	0.0374223712484356	150400.811	1	0.002	**	0.1009852	0.07344751;0.13449920	3.296e-07	***
LTR	LTR	MamRep1527	66	0.0311695671680559	145151	1268	265.472	15.4245626561382	0.125373444473305	150400.811	1	0.002	**	0.05205047	0.04048125;0.06574800	2.2e-16	***
LTR	LTR	LTR90B	55	0.0259746393067133	145151	537	102.421	9.21969423363712	0.0483699733169614	150400.811	1	0.002	**	0.1024209	0.07809287;0.13122425	3.209e-08	***
LTR	LTR	EUTREP16	52	0.0245578407990744	145151	411	79.343	8.37421509626296	0.0374710146638646	150400.811	1	0.002	**	0.1265207	0.09595373;0.16258627	0.0004452	***
LTR	ERVL--int	HERVL-int	107	0.0505324801057876	145151	2324	626.891	32.6793981288221	0.296059411084087	150400.811	1	0.002	**	0.04604131	0.03788281;0.05536712	2.2e-16	***
LTR	ERVL--int	LTR57-int	16	0.0075562587074075	145151	366	69.156	8.39178682320315	0.032660039198092	150400.811	1	0.002	**	0.04371585	0.02519066;0.07002243	2.653e-16	***
LTR	ERVL--int	MER76-int	10	0.00472266169212968	145151	155	29.38	5.78749471663647	0.013875180051477	150400.811	1	0.002	**	0.06451613	0.03136885;0.11544575	1.323e-05	***
LTR	ERVL--int	tot	1159	0.54735649011783	145151	29730	6003.783	72.3466927713697	2.83538359819594	150400.811	1	0.002	**	0.03898419	0.03681233;0.04124671	2.2e-16	***
LTR	ERVL--int	MER21-int	75	0.0354199626909726	145151	1093	200.981	14.1973308478461	0.0949165269545916	150400.811	1	0.002	**	0.06861848	0.05435188;0.08525738	2.2e-16	***
LTR	ERVL--int	ERVL-B4-int	186	0.0878415074736121	145151	3898	850.588	30.0182836510243	0.40170393633852	150400.811	1	0.002	**	0.04771678	0.04123797;0.05488387	2.2e-16	***
LTR	ERVL--int	MER70-int	7	0.00330586318449078	145151	258	58.696	7.90506635481789	0.0277201350681244	150400.811	1	0.002	**	0.02713178	0.01097649;0.05510041	2.2e-16	***
LTR	ERVL--int	LTR52-int	8	0.00377812935370375	145151	170	38.875	6.15672642564864	0.0183593473281541	150400.811	1	0.002	**	0.04705882	0.02053273;0.09061668	1.05e-10	***
LTR	ERVL--int	MER68-int	42	0.0198351791069447	145151	410	74.534	8.40627798193169	0.0351998866561194	150400.811	1	0.002	**	0.102439	0.07483113;0.13594025	1.194e-05	***
LTR	ERVL--int	HERVL40-int	82	0.0387258258754634	145151	1333	265.015	15.7939299486614	0.125157618833975	150400.811	1	0.002	**	0.06151538	0.04922056;0.07578437	2.2e-16	***
LTR	ERVL--int	HERVL74-int	20	0.00944532338425937	145151	371	85.302	9.41251249090228	0.0402852487662046	150400.811	1	0.002	**	0.05390836	0.03323591;0.08203161	2.2e-16	***
LTR	ERVL--int	ERVL-int	34	0.0160570497532409	145151	820	173.775	13.9505911700542	0.0820680535549836	150400.811	1	0.002	**	0.04146341	0.02888262;0.05746146	2.2e-16	***
LTR	ERVL--int	ERVL47-int	6	0.00283359701527781	145151	212	41.639	6.93532823864724	0.0196646910198588	150400.811	1	0.002	**	0.02830189	0.01045565;0.06058041	4.78e-13	***
LTR	ERVL--int	ERV3-16A3_I-int	201	0.0949255000118067	145151	6505	1337.667	35.7718567694876	0.631734869772604	150400.811	1	0.002	**	0.03089931	0.02682869;0.03539728	2.2e-16	***
LTR	ERVL--int	HERVL32-int	3	0.00141679850763891	145151	114	26.19	5.43575638227538	0.0123686509716876	150400.811	1	0.002	**	0.02631579	0.005460178;0.074981845	1.813e-09	***
LTR	ERVL--int	ERVL-E-int	333	0.157264634347918	145151	8861	1829.058	41.8789264485192	0.863802214928334	150400.811	1	0.002	**	0.03758041	0.03371691;0.04175161	2.2e-16	***
LTR	ERVL--int	LTR53-int	12	0.00566719403055562	145151	325	71.37	8.31494066354284	0.0337056364967296	150400.811	1	0.002	**	0.03692308	0.01922166;0.06360847	2.2e-16	***
LTR	ERVL--int	HERVL18-int	19	0.0089730572150464	145151	504	117.49	12.2052803683024	0.0554865522208317	150400.811	1	0.002	**	0.03769841	0.02284677;0.05824636	2.2e-16	***
LTR	ERVL--int	HERV16-int	53	0.0250301069682873	145151	1904	393.667	19.7003607889606	0.185915606035562	150400.811	1	0.002	**	0.02783613	0.02091916;0.03625365	2.2e-16	***
LTR	ERVL--int	HERVL66-int	4	0.00188906467685187	145151	107	33.211	6.03712894726673	0.0156844317457319	150400.811	1	0.002	**	0.03738318	0.01027800;0.09295471	2.405e-12	***
LTR	ERVL?	tot	419	0.197879524900234	145151	3926	803.999	26.0956314539614	0.379701527781057	150400.811	1	0.002	**	0.1067244	0.09723415;0.11680436	2.2e-16	***
LTR	ERVL?	LTR89B	53	0.0250301069682873	145151	732	150.211	11.0629502334535	0.0709395735436492	150400.811	1	0.002	**	0.07240437	0.05470300;0.09363966	2.2e-16	***
LTR	ERVL?	LTR89	88	0.0415594228907412	145151	1093	231.048	14.2129414163186	0.109116153864318	150400.811	1	0.002	**	0.08051235	0.06507135;0.09825411	2.2e-16	***
LTR	ERVL?	Eutr10	83	0.0391980920446764	145151	999	208.302	13.5967520999564	0.0983739875793997	150400.811	1	0.002	**	0.08308308	0.0667162;0.1019542	2.2e-16	***
LTR	ERVL?	LTR55	29	0.0136957189071761	145151	406	81.109	8.70269244865379	0.0383050367186947	150400.811	1	0.002	**	0.07142857	0.04835565;0.10097435	7.212e-13	***
LTR	ERVL?	LTR87	172	0.0812297811046306	145151	696	139.393	11.1386094113951	0.0658305981251033	150400.811	998	0.008	**	0.2471264	0.2154914;0.2809219	0.002805	**
LTR	ERVK	MER11C	91	0.0429762213983801	145151	869	207.151	16.4345457282303	0.0978304092186356	150400.811	1	0.002	**	0.1047181	0.08515278;0.12700895	2.2e-16	***
LTR	ERVK	MER9a1	26	0.0122789203995372	145151	341	71.026	8.64152764272613	0.0335431769345203	150400.811	1	0.002	**	0.07624633	0.05040893;0.10972405	3.461e-11	***
LTR	ERVK	LTR22	7	0.00330586318449078	145151	104	16.352	4.1193525055602	0.00772249639897046	150400.811	11	0.022	*	0.06730769	0.02748752;0.13377135	0.009809	**
LTR	ERVK	LTR14A	13	0.00613946019976859	145151	133	25.461	4.9814951866176	0.0120243689343314	150400.811	5	0.01	**	0.09774436	0.05307838;0.16134536	0.004075	**
LTR	ERVK	MER11A	75	0.0354199626909726	145151	968	221.505	15.9119189340621	0.104609317811519	150400.811	1	0.002	**	0.07747934	0.06142720;0.09615511	2.2e-16	***
LTR	ERVK	LTR3B_	25	0.0118066542303242	145151	264	53.233	6.67182315594652	0.025140144985714	150400.811	1	0.002	**	0.09469697	0.06222367;0.13661451	3.498e-06	***
LTR	ERVK	LTR5A	27	0.0127511865687501	145151	267	61.617	8.63949951976107	0.0290996245483955	150400.811	1	0.002	**	0.1011236	0.06770482;0.14371366	5.69e-08	***
LTR	ERVK	LTR13	162	0.0765071194125009	145151	466	131.338	12.3868151350212	0.0620264941320928	150400.811	996	0.012	*	0.3476395	0.3044153;0.3928116	0.001978	**
LTR	ERVK	LTR13A	65	0.0306973009988429	145151	189	53.901	7.74953251843325	0.0254556187867482	150400.811	933	0.138	ns	0.3439153	0.2764881;0.4163264	0.07656	ns
LTR	ERVK	LTR22C0	16	0.0075562587074075	145151	113	22.355	4.52652896427986	0.0105575102127559	150400.811	96	0.192	ns	0.1415929	0.08315213;0.21973229	0.156	ns
LTR	ERVK	LTR22E	12	0.00566719403055562	145151	122	23.71	4.8040585944573	0.0111974308720395	150400.811	6	0.012	*	0.09836066	0.05186499;0.16551339	0.00575	**
LTR	ERVK	LTR3B	6	0.00283359701527781	145151	90	18.912	4.19307021618263	0.00893149779215566	150400.811	3	0.006	**	0.06666667	0.02485667;0.13947570	0.0003813	***
LTR	ERVK	LTR5_Hs	113	0.0533660771210654	145151	653	167.12	14.2789876913418	0.0789251221988713	150400.811	1	0.002	**	0.1730475	0.1447988;0.2042878	5.839e-07	***
LTR	ERVK	LTR22C2	6	0.00283359701527781	145151	70	15.378	4.01911299533483	0.00726250915015703	150400.811	11	0.022	*	0.08571429	0.03210764;0.17728592	0.005499	**
LTR	ERVK	LTR22B2	6	0.00283359701527781	145151	40	7.62	2.62878498750098	0.00359866820940282	150400.811	345	0.69	ns	0.15	0.05710226;0.29835267	0.687	ns
LTR	ERVK	LTR14	23	0.0108621218918983	145151	97	20.432	4.39416484496027	0.00964934236935937	150400.811	767	0.47	ns	0.2371134	0.1566332;0.3342442	0.5335	ns
LTR	ERVK	LTR22A	13	0.00613946019976859	145151	170	37.422	5.86995505709987	0.0176731445842877	150400.811	1	0.002	**	0.07647059	0.04134446;0.12721709	9.945e-07	***
LTR	ERVK	LTR5	7	0.00330586318449078	145151	27	5.7685370741483	2.27839974110538	0.002724284905971	150400.811	782	0.44	ns	0.2592593	0.1111446;0.4628487	0.6375	ns
LTR	ERVK	MER9a2	37	0.0174738482608798	145151	310	65.081	8.18336155906644	0.0307355545585492	150400.811	1	0.002	**	0.1193548	0.08544523;0.16074638	4.706e-05	***
LTR	ERVK	LTR22B	20	0.00944532338425937	145151	142	25.127	5.0123841627508	0.0118666320338143	150400.811	182	0.364	ns	0.1408451	0.08820368;0.20911074	0.3216	ns
LTR	ERVK	LTR5B	113	0.0533660771210654	145151	442	125.443	11.8072080171885	0.0592424850645824	150400.811	157	0.314	ns	0.2556561	0.2156096;0.2990080	0.2054	ns
LTR	ERVK	LTR3A	27	0.0127511865687501	145151	163	38.788	6.03783997067754	0.0183182601714326	150400.811	29	0.058	ns	0.1656442	0.1120890;0.2317768	0.03386	*
LTR	ERVK	MER11D	24	0.0113343880611112	145151	260	61.817	8.21151264627536	0.0291940777822381	150400.811	1	0.002	**	0.09230769	0.06004109;0.13423091	2.147e-09	***
LTR	ERVK	LTR3	10	0.00472266169212968	145151	92	23.141	4.51259154837689	0.0109287114217573	150400.811	1	0.002	**	0.1086957	0.05336994;0.19082333	0.001035	**
LTR	ERVK	tot	1085	0.512408793596071	145151	8264	1860.159	46.0813977024809	0.878490165057026	150400.811	1	0.002	**	0.1312924	0.1240815;0.1387643	2.2e-16	***
LTR	ERVK	LTR13_	26	0.0122789203995372	145151	44	8.732	3.16040569613526	0.00412382818956764	150400.811	1001	0.002	**	0.5909091	0.4324964;0.7366206	1.257e-08	***
LTR	ERVK	LTR14B	39	0.0184183805993058	145151	363	82.269	9.06414903881207	0.0388528654749817	150400.811	1	0.002	**	0.107438	0.07752207;0.14393676	5.848e-09	***
LTR	ERVK	LTR22C	2	0.000944532338425937	145151	16	2.61995515695067	1.41586521128524	0.00123731618548286	150400.811	475	0.95	ns	0.125	0.0155136;0.3834762	1	ns
LTR	ERVK	MER11B	50	0.0236133084606484	145151	544	127.544	12.7702444433591	0.0602347162860988	150400.811	1	0.002	**	0.09191176	0.06898846;0.11937829	2.2e-16	***
LTR	ERVK	MER9B	4	0.00188906467685187	145151	39	7.34134134134134	2.70763090779899	0.00346706715216007	150400.811	147	0.294	ns	0.1025641	0.02866011;0.24220973	0.2194	ns
LTR	ERVK	MER9a3	46	0.0217242437837965	145151	575	114.46	10.6187173028176	0.0540555857281164	150400.811	1	0.002	**	0.08	0.05916311;0.10526844	4.909e-15	***
LTR	ERVK	LTR14C	9	0.00425039552291672	145151	137	24.502	5.21912207514207	0.0115714656780562	150400.811	1	0.002	**	0.06569343	0.03047681;0.12104303	0.000198	***
LTR	ERVK	LTR22B1	19	0.0089730572150464	145151	154	29.402	5.50896948119565	0.0138855699071997	150400.811	30	0.06	ns	0.1233766	0.07594158;0.18594748	0.03125	*
LTR	ERV1	LTR64	46	0.0217242437837965	145151	372	77.294	8.36298412670403	0.0365033412831472	150400.811	1	0.002	**	0.1236559	0.09197149;0.16147682	2.998e-05	***
LTR	ERV1	LTR9C	11	0.00519492786134265	145151	153	32.331	5.63854877004999	0.0152688375168245	150400.811	1	0.002	**	0.07189542	0.03643448;0.12499837	3.833e-06	***
LTR	ERV1	LTR43B	25	0.0118066542303242	145151	242	48.835	6.74026751740658	0.0230631183735153	150400.811	1	0.002	**	0.1033058	0.06797745;0.14871600	5.536e-05	***
LTR	ERV1	MER61F	23	0.0108621218918983	145151	159	31.021	5.51860616587323	0.0146501688351555	150400.811	78	0.156	ns	0.1446541	0.09396128;0.20910571	0.1325	ns
LTR	ERV1	MER4E	60	0.0283359701527781	145151	729	143.084	12.1942463335642	0.0675737325556684	150400.811	1	0.002	**	0.08230453	0.06339246;0.10467449	2.2e-16	***
LTR	ERV1	LTR77	11	0.00519492786134265	145151	103	20.198	4.58975618762717	0.00953883208576354	150400.811	20	0.04	*	0.1067961	0.05453162;0.18305702	0.02455	*
LTR	ERV1	LTR21C	4	0.00188906467685187	145151	22	4.70221327967807	2.02846191360083	0.00222069625241591	150400.811	487	0.974	ns	0.1818182	0.0518673;0.4028458	1	ns
LTR	ERV1	LTR10F	41	0.0193629129377317	145151	449	90.97	9.52269824061342	0.0429620534133037	150400.811	1	0.002	**	0.09131403	0.06632595;0.12183745	2.207e-10	***
LTR	ERV1	LTR2752	33	0.015584783584028	145151	230	53.4	8.10405304003348	0.0252190134359725	150400.811	5	0.01	**	0.1434783	0.1008666;0.1955561	0.0009998	***
LTR	ERV1	LTR68	29	0.0136957189071761	145151	352	64.895	7.85962777418555	0.0306477130510756	150400.811	1	0.002	**	0.08238636	0.05586852;0.11617764	9.288e-08	***
LTR	ERV1	MER95	11	0.00519492786134265	145151	139	28.597	5.43195149988447	0.0135053956409833	150400.811	1	0.002	**	0.07913669	0.04016651;0.13718509	8.362e-05	***
LTR	ERV1	LTR9B	76	0.0358922288601856	145151	685	142.62	11.7916344347441	0.0673546010531536	150400.811	1	0.002	**	0.1109489	0.0884167;0.1368944	2.35e-11	***
LTR	ERV1	MER57E3	117	0.0552551417979173	145151	243	75.033	7.57729017039247	0.0354355474745567	150400.811	1001	0.002	**	0.4814815	0.4171658;0.5462544	1.969e-08	***
LTR	ERV1	HERV-Fc1_LTR3	1	0.000472266169212968	145151	5	1.80466472303207	0.948163859753945	0.000852282095460138	150400.811	325	0.65	ns	0.2	0.005050763;0.716417936	0.66	ns
LTR	ERV1	LTR60B	11	0.00519492786134265	145151	247	50.44	6.92620909100876	0.0238211055751021	150400.811	1	0.002	**	0.04453441	0.02243801;0.07828578	1.055e-12	***
LTR	ERV1	LTR6B	22	0.0103898557226853	145151	154	34.692	5.57478378183532	0.0163838579423363	150400.811	9	0.018	*	0.1428571	0.09174423;0.20826293	0.01543	*
LTR	ERV1	LTR12F	67	0.0316418333372689	145151	637	131.718	11.2829863857838	0.0622059552763938	150400.811	1	0.002	**	0.1051805	0.08244693;0.13164715	1.398e-11	***
LTR	ERV1	MER90a	149	0.0703676592127323	145151	1252	251.242	15.5430699356023	0.118653096885405	150400.811	1	0.002	**	0.1190096	0.1015852;0.1382448	2.409e-14	***
LTR	ERV1	LTR109A2	2	0.000944532338425937	145151	26	5.77	2.25214834595152	0.00272497579635883	150400.811	67	0.134	ns	0.07692308	0.009455391;0.251302917	0.09624	ns
LTR	ERV1	MER51B	82	0.0387258258754634	145151	713	142.572	11.5114434077282	0.0673319322770313	150400.811	1	0.002	**	0.115007	0.09252067;0.14073435	2.216e-09	***
LTR	ERV1	LTR58	5	0.00236133084606484	145151	76	15.49	3.78685096620401	0.00731540296110888	150400.811	1	0.002	**	0.06578947	0.02170508;0.14689038	0.001497	**
LTR	ERV1	LTR78B	152	0.0717844577203712	145151	3270	645.491	24.0882993414887	0.304843561831448	150400.811	1	0.002	**	0.04648318	0.03952299;0.05426812	2.2e-16	***
LTR	ERV1	LTR12C	453	0.213936574653475	145151	2731	695.763	30.3282481134937	0.328585326690123	150400.811	1	0.002	**	0.1658733	0.1521034;0.1803633	2.2e-16	***
LTR	ERV1	LTR12	74	0.0349476965217597	145151	778	167.182	13.243045505255	0.0789544027013625	150400.811	1	0.002	**	0.09511568	0.07542439;0.11793588	2.2e-16	***
LTR	ERV1	MER41B	312	0.147347044794446	145151	2851	624.255	24.3061054420851	0.294814517462042	150400.811	1	0.002	**	0.1094353	0.09820577;0.12147335	2.2e-16	***
LTR	ERV1	LTR6A	44	0.0207797114453706	145151	287	58.976	7.60389658288718	0.027852369595504	150400.811	18	0.036	*	0.1533101	0.1136581;0.2002949	0.02828	*
LTR	ERV1	MER101B	11	0.00519492786134265	145151	261	49.524	7.19953173874921	0.023388509764103	150400.811	1	0.002	**	0.04214559	0.02122377;0.07415746	3.546e-12	***
LTR	ERV1	MER50B	51	0.0240855746298614	145151	692	134.604	11.4440443091658	0.0635689154407424	150400.811	1	0.002	**	0.07369942	0.05536325;0.09576533	2.2e-16	***
LTR	ERV1	HERV1_LTRb	4	0.00188906467685187	145151	10	1.83972602739726	1.03322576448306	0.000868840363360297	150400.811	715	0.574	ns	0.4	0.1215523;0.7376219	0.09437	ns
LTR	ERV1	LTR25	12	0.00566719403055562	145151	284	40.813	6.63762676632913	0.0192745991640889	150400.811	1	0.002	**	0.04225352	0.02202064;0.07264464	3.936e-08	***
LTR	ERV1	LTR10B2	15	0.00708399253819453	145151	101	24.118	4.729952267037	0.0113901154690784	150400.811	27	0.054	ns	0.1485149	0.08557233;0.23309690	0.03509	*
LTR	ERV1	LTR24B	60	0.0283359701527781	145151	454	94.165	9.33321401682635	0.0444709438239392	150400.811	1	0.002	**	0.1321586	0.1023876;0.1668192	3.762e-05	***
LTR	ERV1	MER31B	152	0.0717844577203712	145151	1486	300.511	16.2248921761017	0.141921178776358	150400.811	1	0.002	**	0.102288	0.08734214;0.11882593	2.2e-16	***
LTR	ERV1	LTR45C	57	0.0269191716451392	145151	424	91.854	8.8978568125058	0.043379536706888	150400.811	1	0.002	**	0.134434	0.1034335;0.1706425	2.01e-05	***
LTR	ERV1	LTR49	88	0.0415594228907412	145151	1462	291.878	17.1666481821528	0.137844104937543	150400.811	1	0.002	**	0.06019152	0.04855185;0.07363449	2.2e-16	***
LTR	ERV1	LTR35	15	0.00708399253819453	145151	105	21.532	4.40072066170331	0.0101688351554936	150400.811	87	0.174	ns	0.1428571	0.08221719;0.22465361	0.1457	ns
LTR	ERV1	MER4B	164	0.0774516517509268	145151	1738	354.828	18.5311580809139	0.167573260289499	150400.811	1	0.002	**	0.09436133	0.08102379;0.10908582	2.2e-16	***
LTR	ERV1	MER34A1	72	0.0340031641833337	145151	775	161.291	12.1987346937348	0.0761722826985289	150400.811	1	0.002	**	0.09290323	0.07340063;0.11556549	2.2e-16	***
LTR	ERV1	MER89	90	0.0425039552291672	145151	1388	279.636	15.885964492843	0.132062622494038	150400.811	1	0.002	**	0.0648415	0.05245924;0.07910245	2.2e-16	***
LTR	ERV1	MER92D	12	0.00566719403055562	145151	231	41.623	6.16204851018245	0.0196571347611514	150400.811	1	0.002	**	0.05194805	0.02712704;0.08898397	1.462e-08	***
LTR	ERV1	MER49	111	0.0524215447826395	145151	1335	289.782	16.8032385219286	0.136854235046872	150400.811	1	0.002	**	0.08314607	0.06889121;0.09926614	2.2e-16	***
LTR	ERV1	LTR1A1	25	0.0118066542303242	145151	359	75.847	9.02369203918319	0.035819972136296	150400.811	1	0.002	**	0.06963788	0.04556982;0.10108504	2.848e-13	***
LTR	ERV1	LTR72	19	0.0089730572150464	145151	153	35.863	5.93156087504919	0.0169368816264847	150400.811	4	0.008	**	0.124183	0.07644941;0.18711826	0.0007859	***
LTR	ERV1	MER34D	30	0.0141679850763891	145151	249	56.144	7.23087474304109	0.0265149118042929	150400.811	1	0.002	**	0.1204819	0.08278413;0.16751023	3.688e-05	***
LTR	ERV1	LTR29	58	0.0273914378143522	145151	708	137.615	11.2699506115505	0.0649909088762426	150400.811	1	0.002	**	0.0819209	0.06279145;0.10461639	2.2e-16	***
LTR	ERV1	LTR27C	9	0.00425039552291672	145151	120	25.715	5.17789393340435	0.0121443245413115	150400.811	1	0.002	**	0.075	0.03486739;0.13760106	5.175e-05	***
LTR	ERV1	LTR26	37	0.0174738482608798	145151	596	133.374	10.824199152237	0.0629880280526104	150400.811	1	0.002	**	0.06208054	0.04408341;0.08455758	2.2e-16	***
LTR	ERV1	LTR23	123	0.0580887388131951	145151	856	174.099	12.6503450636823	0.0822210677938086	150400.811	1	0.002	**	0.1436916	0.1208675;0.1689993	7.834e-06	***
LTR	ERV1	MER61E	12	0.00566719403055562	145151	318	60.224	7.42610065720705	0.0284417577746818	150400.811	1	0.002	**	0.03773585	0.01964804;0.06498867	1.18e-15	***
LTR	ERV1	PABL_A	65	0.0306973009988429	145151	524	114.116	10.5362021409783	0.0538931261659071	150400.811	1	0.002	**	0.1240458	0.09705484;0.15536038	4.168e-08	***
LTR	ERV1	MER65D	45	0.0212519776145836	145151	470	93.289	9.50988522101696	0.0440572386597086	150400.811	1	0.002	**	0.09574468	0.07069579;0.12601381	1.892e-09	***
LTR	ERV1	MER57E1	51	0.0240855746298614	145151	501	101.933	9.56765650778972	0.0481395074263855	150400.811	1	0.002	**	0.1017964	0.07673686;0.13166755	1.508e-09	***
LTR	ERV1	LTR8A	134	0.0632836666745378	145151	1442	304.761	17.5913994990829	0.143928309995513	150400.811	1	0.002	**	0.09292649	0.07843576;0.10909914	2.2e-16	***
LTR	ERV1	LTR8	310	0.14640251245602	145151	3403	731.414	26.7820813956623	0.345422087888734	150400.811	1	0.002	**	0.09109609	0.08163583;0.10126552	2.2e-16	***
LTR	ERV1	MER57B2	140	0.0661172636898156	145151	1104	224.717	14.4625058366479	0.106126236747031	150400.811	1	0.002	**	0.1268116	0.1077446;0.1478918	3.018e-11	***
LTR	ERV1	LTR39	83	0.0391980920446764	145151	1272	262.176	16.0917360147365	0.123816855179579	150400.811	1	0.002	**	0.06525157	0.05230420;0.08024977	2.2e-16	***
LTR	ERV1	MER4E1	98	0.0462820845828709	145151	1050	228.613	14.6324755369808	0.107966185742284	150400.811	1	0.002	**	0.09333333	0.07642125;0.11256336	2.2e-16	***
LTR	ERV1	LTR44	18	0.00850079104583343	145151	218	48.604	6.67395877464985	0.0229540248884271	150400.811	1	0.002	**	0.08256881	0.04966941;0.12735554	5.215e-08	***
LTR	ERV1	LTR1B	11	0.00519492786134265	145151	321	69.26	8.80794981706753	0.0327091548796902	150400.811	1	0.002	**	0.03426791	0.01722823;0.06048644	2.2e-16	***
LTR	ERV1	LTR46	21	0.00991758955347234	145151	255	55.61	6.78173221912307	0.0262627216699332	150400.811	1	0.002	**	0.08235294	0.05169993;0.12313073	8.56e-09	***
LTR	ERV1	LTR1B1	7	0.00330586318449078	145151	168	35.606	6.20929298063147	0.016815509220997	150400.811	1	0.002	**	0.04166667	0.01691377;0.08396250	5.64e-10	***
LTR	ERV1	MER4D1	120	0.0566719403055562	145151	1536	324.781	18.2072662292708	0.153383078703157	150400.811	1	0.002	**	0.078125	0.06519512;0.09269367	2.2e-16	***
LTR	ERV1	HERV1_LTRa	5	0.00236133084606484	145151	27	6.867	2.50031249298214	0.00324305178398545	150400.811	313	0.626	ns	0.1851852	0.06300001;0.38082988	0.5114	ns
LTR	ERV1	LTR28B	27	0.0127511865687501	145151	261	57.824	8.15275974695019	0.0273083189685707	150400.811	1	0.002	**	0.1034483	0.06928727;0.14693627	9.928e-07	***
LTR	ERV1	LTR38B	22	0.0103898557226853	145151	226	50.832	7.08533541746458	0.0240062339134336	150400.811	1	0.002	**	0.09734513	0.06201612;0.14366923	8.814e-07	***
LTR	ERV1	LTR1A2	95	0.044865286075232	145151	837	179.519	13.2606743600951	0.0847807504309429	150400.811	1	0.002	**	0.1135006	0.0928049;0.1369615	3.076e-14	***
LTR	ERV1	MER72	69	0.0325863656756948	145151	774	167.001	12.8919044442705	0.0788689225247349	150400.811	1	0.002	**	0.08914729	0.07002288;0.11146702	2.2e-16	***
LTR	ERV1	MER51E	33	0.015584783584028	145151	233	53.538	7.12076268817191	0.0252841861673239	150400.811	3	0.006	**	0.1416309	0.09953968;0.19311506	0.001021	**
LTR	ERV1	MER92B	77	0.0363644950293986	145151	804	177.809	12.2770209841087	0.0839731752815887	150400.811	1	0.002	**	0.09577114	0.07632042;0.11824265	2.2e-16	***
LTR	ERV1	LTR26C	39	0.0184183805993058	145151	312	69.721	7.95301259960081	0.0329268695836974	150400.811	1	0.002	**	0.125	0.09041766;0.16689749	1.207e-05	***
LTR	ERV1	LTR10A	33	0.015584783584028	145151	311	71.098	8.17589391083577	0.0335771800987036	150400.811	1	0.002	**	0.1061093	0.07417434;0.14578241	3.356e-08	***
LTR	ERV1	MER65A	121	0.0571442064747692	145151	1394	288.69	16.0854792481493	0.136338520390092	150400.811	1	0.002	**	0.08680057	0.07254537;0.10282423	2.2e-16	***
LTR	ERV1	MER51C	23	0.0108621218918983	145151	180	40.002	6.14473382285627	0.0188915913008572	150400.811	3	0.006	**	0.1277778	0.08275386;0.18553809	0.001625	**
LTR	ERV1	HERV-Fc1_LTR1	2	0.000944532338425937	145151	17	4.12765957446809	1.80766760326997	0.00194935397504927	150400.811	187	0.374	ns	0.1176471	0.01457932;0.36440916	0.3938	ns
LTR	ERV1	MER39	236	0.111454815934261	145151	3348	665.391	24.4787116966218	0.314241658598786	150400.811	1	0.002	**	0.07048984	0.06204805;0.07969073	2.2e-16	***
LTR	ERV1	LTR71B	22	0.0103898557226853	145151	233	50.259	6.79618327497922	0.0237356253984746	150400.811	1	0.002	**	0.0944206	0.06012243;0.13946195	1.367e-06	***
LTR	ERV1	MER34B	66	0.0311695671680559	145151	667	132.533	11.332490297209	0.0625908522043023	150400.811	1	0.002	**	0.09895052	0.07735635;0.12416703	3.773e-12	***
LTR	ERV1	LTR19B	25	0.0118066542303242	145151	283	57.229	7.50032091405519	0.027027320597889	150400.811	1	0.002	**	0.08833922	0.05798517;0.12764305	2.526e-07	***
LTR	ERV1	MER67C	102	0.0481711492597228	145151	1648	337.097	17.2348086624026	0.159199508843184	150400.811	1	0.002	**	0.0618932	0.05074503;0.07463126	2.2e-16	***
LTR	ERV1	LTR51	42	0.0198351791069447	145151	414	87.722	9.76811814691714	0.0414281328957	150400.811	1	0.002	**	0.1014493	0.07409817;0.13465133	3.891e-09	***
LTR	ERV1	LTR48B	94	0.044393019906019	145151	1013	207.888	13.9546475479744	0.0981784693853456	150400.811	1	0.002	**	0.09279368	0.07563688;0.11235784	2.2e-16	***
LTR	ERV1	LTR27E	20	0.00944532338425937	145151	222	47.804	7.30444651831603	0.0225762119530567	150400.811	1	0.002	**	0.09009009	0.05589984;0.13570662	1.086e-06	***
LTR	ERV1	MER41C	71	0.0335308980141208	145151	837	168.548	12.2399146856305	0.0795995182885074	150400.811	1	0.002	**	0.08482676	0.06684283;0.10579507	2.2e-16	***
LTR	ERV1	LTR1	20	0.00944532338425937	145151	244	50.533	7.62148266402267	0.0238650263288389	150400.811	1	0.002	**	0.08196721	0.05078596;0.12375365	1.375e-07	***
LTR	ERV1	MER87	14	0.00661172636898156	145151	165	36.04	5.67491009660987	0.0170204727384354	150400.811	1	0.002	**	0.08484848	0.04716487;0.13826362	7.351e-06	***
LTR	ERV1	LTR4	7	0.00330586318449078	145151	102	20.311	4.60841800583633	0.0095921981628846	150400.811	2	0.004	**	0.06862745	0.02803526;0.13629700	0.0004302	***
LTR	ERV1	LTR31	30	0.0141679850763891	145151	241	56.108	7.47061885964918	0.0264979102222012	150400.811	1	0.002	**	0.1244813	0.08558593;0.17291476	3.362e-05	***
LTR	ERV1	MER34C_	26	0.0122789203995372	145151	651	128.882	10.5453914712201	0.0608666084205058	150400.811	1	0.002	**	0.03993856	0.02625219;0.05797375	2.2e-16	***
LTR	ERV1	MER61A	45	0.0212519776145836	145151	811	151.549	11.6690945135759	0.0715714656780562	150400.811	1	0.002	**	0.05548705	0.04075697;0.07354460	2.2e-16	***
LTR	ERV1	LTR12_	48	0.0226687761222225	145151	545	117.889	11.3028506773041	0.0556749864223476	150400.811	1	0.002	**	0.08807339	0.06565164;0.11507655	1.764e-15	***
LTR	ERV1	LTR10C	91	0.0429762213983801	145151	519	121.016	10.6804408062503	0.0571517627334766	150400.811	3	0.006	**	0.1753372	0.143586;0.210838	0.00152	**
LTR	ERV1	MER66B	192	0.0906751044888899	145151	1430	324.668	16.6721845520537	0.153329712626036	150400.811	1	0.002	**	0.1342657	0.1170105;0.1530384	2.2e-16	***
LTR	ERV1	LTR70	29	0.0136957189071761	145151	151	49.737	7.22869871312155	0.0234891024581454	150400.811	5	0.01	**	0.192053	0.1325546;0.2640322	0.0002486	***
LTR	ERV1	MER83B	22	0.0103898557226853	145151	147	32.555	5.19692052883079	0.0153746251387282	150400.811	20	0.04	*	0.1496599	0.09623039;0.21777487	0.03669	*
LTR	ERV1	HERV1_LTRd	3	0.00141679850763891	145151	16	3.43852459016393	1.71458643452175	0.00162389883594131	150400.811	546	0.912	ns	0.1875	0.04047373;0.45645655	1	ns
LTR	ERV1	MER57F	33	0.015584783584028	145151	413	84.061	8.36296707025791	0.0396991664502113	150400.811	1	0.002	**	0.07990315	0.0556381;0.1103851	6.696e-12	***
LTR	ERV1	LTR61	33	0.015584783584028	145151	184	36.652	5.77912573788582	0.0173094996339937	150400.811	304	0.608	ns	0.1793478	0.1267876;0.2425463	0.5796	ns
LTR	ERV1	LTR12E	26	0.0122789203995372	145151	112	25.122	5.62376588619609	0.0118642707029682	150400.811	626	0.752	ns	0.2321429	0.1575922;0.3213537	0.8212	ns
LTR	ERV1	MER90	81	0.0382535597062504	145151	701	140.281	11.7093615602281	0.0662499704833644	150400.811	1	0.002	**	0.1155492	0.09282925;0.14156168	3.036e-09	***
LTR	ERV1	MER72B	15	0.00708399253819453	145151	188	37.925	5.93452555758197	0.0179106944674018	150400.811	1	0.002	**	0.07978723	0.04534333;0.12818220	6.641e-06	***
LTR	ERV1	MER50	165	0.0779239179201398	145151	2531	517.911	21.9557996013841	0.244591843963258	150400.811	1	0.002	**	0.06519162	0.05588415;0.07551974	2.2e-16	***
LTR	ERV1	LTR56	128	0.06045006965926	145151	976	205.282	13.6491309164641	0.0969477437483766	150400.811	1	0.002	**	0.1311475	0.1105954;0.1539532	2.116e-10	***
LTR	ERV1	LTR1D	32	0.015112517414815	145151	296	66.074	8.56901114201353	0.0312045148645777	150400.811	1	0.002	**	0.1081081	0.07513032;0.14918033	3.972e-07	***
LTR	ERV1	MER61B	40	0.0188906467685187	145151	429	79.962	8.47457222368034	0.0377633474226074	150400.811	1	0.002	**	0.09324009	0.06744878;0.12480047	1.111e-07	***
LTR	ERV1	MER57C2	30	0.0141679850763891	145151	454	87.517	9.2124144272595	0.0413313183310114	150400.811	1	0.002	**	0.0660793	0.04502402;0.09299098	2.664e-14	***
LTR	ERV1	LTR26E	16	0.0075562587074075	145151	118	26.013	4.87201883899965	0.0122850598597369	150400.811	24	0.048	*	0.1355932	0.07953352;0.21083812	0.02594	*
LTR	ERV1	MER4A	90	0.0425039552291672	145151	834	176.142	13.2636254380075	0.0831859075775107	150400.811	1	0.002	**	0.1079137	0.08767196;0.13097291	4.966e-15	***
LTR	ERV1	MER52D	88	0.0415594228907412	145151	657	150.513	13.6311275629949	0.0710821979267515	150400.811	1	0.002	**	0.1339422	0.1088298;0.1623953	9.627e-10	***
LTR	ERV1	HERV-Fc1_LTR2	0	0	145151	3	1.37918215613383	0.617327151674838	0.000651341073524206	150400.811	1	0.002	**	0	0.0000000;0.7075982	0.2549	ns
LTR	ERV1	LTR10D	34	0.0160570497532409	145151	181	39.734	6.13407457330532	0.0187650239675081	150400.811	196	0.392	ns	0.1878453	0.1337354;0.2524760	0.3245	ns
LTR	ERV1	LTR35B	20	0.00944532338425937	145151	206	40.449	6.28417774174871	0.0191026942784954	150400.811	1	0.002	**	0.09708738	0.06031727;0.14595801	0.0001471	***
LTR	ERV1	MER65C	92	0.0434484875675931	145151	680	144.514	11.5236538736027	0.0682490731776429	150400.811	1	0.002	**	0.1352941	0.1104787;0.1633231	2.891e-07	***
LTR	ERV1	LTR7B	102	0.0481711492597228	145151	845	183.321	12.6449141101414	0.0865763064062906	150400.811	1	0.002	**	0.1207101	0.09950522;0.14459997	5.123e-13	***
LTR	ERV1	LTR1F	12	0.00566719403055562	145151	132	27.547	5.35335870733967	0.0130095161633096	150400.811	1	0.002	**	0.09090909	0.04786018;0.15341553	0.0003776	***
LTR	ERV1	MER52A	184	0.0868969751351862	145151	1420	341.351	21.2129627536747	0.161208529127016	150400.811	1	0.002	**	0.1295775	0.1125378;0.1481655	2.2e-16	***
LTR	ERV1	LTR27B	19	0.0089730572150464	145151	150	30.017	5.59947007002136	0.0141760136012657	150400.811	22	0.044	*	0.1266667	0.07801453;0.19072061	0.02434	*
LTR	ERV1	MER4D	94	0.044393019906019	145151	1315	278.487	16.3088261014951	0.131519988665612	150400.811	1	0.002	**	0.07148289	0.05814850;0.08676869	2.2e-16	***
LTR	ERV1	MER4D0	50	0.0236133084606484	145151	444	90.657	9.34026721200157	0.0428142341023401	150400.811	1	0.002	**	0.1126126	0.08474756;0.14576138	4.717e-07	***
LTR	ERV1	MER101	36	0.0170015820916669	145151	364	71.837	8.32813237099344	0.033926184797752	150400.811	1	0.002	**	0.0989011	0.07023426;0.13428774	4.624e-07	***
LTR	ERV1	LTR10G	8	0.00377812935370375	145151	116	26.082	4.99101053757515	0.0123176462254126	150400.811	1	0.002	**	0.06896552	0.0302428;0.1313710	1.046e-05	***
LTR	ERV1	LTR1F1	12	0.00566719403055562	145151	221	45.001	7.10249564902679	0.0212524498807528	150400.811	1	0.002	**	0.05429864	0.02836827;0.09292726	4.997e-10	***
LTR	ERV1	MER61D	20	0.00944532338425937	145151	267	54.308	7.12979452508765	0.0256478311176179	150400.811	1	0.002	**	0.07490637	0.04635293;0.11331770	1.15e-08	***
LTR	ERV1	MER51D	19	0.0089730572150464	145151	151	33.934	5.49598488442698	0.0160258801860729	150400.811	3	0.006	**	0.1258278	0.07748574;0.18950455	0.002451	**
LTR	ERV1	MER57C1	26	0.0122789203995372	145151	187	41.246	5.9569261342549	0.0194790904153581	150400.811	7	0.014	*	0.1390374	0.09287656;0.19704979	0.006104	**
LTR	ERV1	MER67D	19	0.0089730572150464	145151	1042	202.516	13.6722593112724	0.0956414555243335	150400.811	1	0.002	**	0.01823417	0.01101296;0.02832898	2.2e-16	***
LTR	ERV1	MER41A	287	0.135540390564122	145151	2558	559.13	23.642505537021	0.264058183192047	150400.811	1	0.002	**	0.112197	0.1002201;0.1250695	2.2e-16	***
LTR	ERV1	MER4A1_	46	0.0217242437837965	145151	400	84.734	9.06550756590206	0.0400170015820917	150400.811	1	0.002	**	0.115	0.08543575;0.15040266	5.996e-07	***
LTR	ERV1	LTR9	52	0.0245578407990744	145151	810	166.84	12.5985365468821	0.0787928876714916	150400.811	1	0.002	**	0.06419753	0.04831384;0.08333749	2.2e-16	***
LTR	ERV1	MER66C	82	0.0387258258754634	145151	589	121.884	10.7479329204299	0.0575616897683534	150400.811	1	0.002	**	0.139219	0.1122801;0.1698348	2.862e-05	***
LTR	ERV1	MER57B1	93	0.0439207537368061	145151	1010	202.415	13.5979292055327	0.095593756641243	150400.811	1	0.002	**	0.09207921	0.07496209;0.11161546	2.2e-16	***
LTR	ERV1	LTR37A	157	0.0741457885664361	145151	1963	394.444	18.8991015670068	0.18628255684904	150400.811	1	0.002	**	0.07997962	0.06835937;0.09287197	2.2e-16	***
LTR	ERV1	MER66D	37	0.0174738482608798	145151	246	52.406	6.97666380427192	0.0247495808637748	150400.811	14	0.028	*	0.1504065	0.1081635;0.2013064	0.01562	*
LTR	ERV1	PRIMA4_LTR	29	0.0136957189071761	145151	334	63.693	8.1134813477064	0.0300800491156816	150400.811	1	0.002	**	0.08682635	0.05892006;0.12231592	1.969e-07	***
LTR	ERV1	MER83C	12	0.00566719403055562	145151	151	30.92	5.33873600228574	0.014602469952065	150400.811	1	0.002	**	0.0794702	0.04173734;0.13470346	4.399e-05	***
LTR	ERV1	PrimLTR79	23	0.0108621218918983	145151	141	27.81	4.97097682660165	0.0131337221658127	150400.811	198	0.396	ns	0.1631206	0.1063041;0.2346393	0.3419	ns
LTR	ERV1	MER110A	49	0.0231410422914355	145151	635	126.683	10.7819646522219	0.0598280951144065	150400.811	1	0.002	**	0.07716535	0.05762988;0.10073552	2.2e-16	***
LTR	ERV1	LTR9D	55	0.0259746393067133	145151	724	158.316	12.3754311155327	0.0747672908451203	150400.811	1	0.002	**	0.07596685	0.05773843;0.09773584	2.2e-16	***
LTR	ERV1	LTR06	5	0.00236133084606484	145151	98	19.777	4.38731347404302	0.00934000802852488	150400.811	1	0.002	**	0.05102041	0.01677142;0.11505840	4.044e-05	***
LTR	ERV1	LTR19C	18	0.00850079104583343	145151	129	26.35	5.14411916288512	0.0124442135587617	150400.811	53	0.106	ns	0.1395349	0.08484251;0.21153354	0.07972	ns
LTR	ERV1	LTR59	9	0.00425039552291672	145151	114	23.374	4.71490767188015	0.0110387494391839	150400.811	1	0.002	**	0.07894737	0.03673531;0.14458012	0.0004238	***
LTR	ERV1	HERV-Fc2_LTR	2	0.000944532338425937	145151	4	1.27755905511811	0.525229682505947	0.000603347920903969	150400.811	492	0.984	ns	0.5	0.06758599;0.93241401	0.5972	ns
LTR	ERV1	MER31A	161	0.0760348532432879	145151	1349	280.334	15.7327035808205	0.132392264280148	150400.811	1	0.002	**	0.1193477	0.1025204;0.1378524	2.2e-16	***
LTR	ERV1	LTR78	230	0.108621218918983	145151	4812	957.51	28.6445179468674	0.452199579683109	150400.811	1	0.002	**	0.04779717	0.04194157;0.05420891	2.2e-16	***
LTR	ERV1	MER34A	131	0.0618668681668989	145151	1464	298.883	16.0726986732982	0.14115232945288	150400.811	1	0.002	**	0.08948087	0.07535296;0.10527994	2.2e-16	***
LTR	ERV1	LTR10B1	14	0.00661172636898156	145151	171	37.941	5.82661724060098	0.0179182507261092	150400.811	1	0.002	**	0.08187135	0.04548276;0.13355119	1.906e-06	***
LTR	ERV1	MER41G	8	0.00377812935370375	145151	114	25.8	5.01349530119808	0.0121844671656946	150400.811	2	0.004	**	0.07017544	0.03078199;0.13359563	1.493e-05	***
LTR	ERV1	MER41E	37	0.0174738482608798	145151	360	77.561	8.90368207847487	0.036629436350327	150400.811	1	0.002	**	0.1027778	0.07340286;0.13887714	2.627e-08	***
LTR	ERV1	MER87B	19	0.0089730572150464	145151	202	42.236	6.36103503895134	0.0199466339228789	150400.811	1	0.002	**	0.09405941	0.05758377;0.14298638	1.857e-05	***
LTR	ERV1	LTR1C1	8	0.00377812935370375	145151	70	16.567	4.13843420119706	0.00782403362535125	150400.811	17	0.034	*	0.1142857	0.0506522;0.2128280	0.01595	*
LTR	ERV1	MER4CL34	92	0.0434484875675931	145151	896	181.403	13.4310455283267	0.0856704998937401	150400.811	1	0.002	**	0.1026786	0.08357785;0.12443591	1.236e-15	***
LTR	ERV1	LTR19A	43	0.0203074452761576	145151	447	91.176	8.84257966971263	0.0430593402441616	150400.811	1	0.002	**	0.09619687	0.07049493;0.12738671	1.07e-09	***
LTR	ERV1	LTR7Y	23	0.0108621218918983	145151	257	55.087	7.16636503311043	0.0260157264634348	150400.811	1	0.002	**	0.08949416	0.0575789;0.1312577	1.175e-07	***
LTR	ERV1	HERV1_LTRc	7	0.00330586318449078	145151	34	7.50950950950951	2.65853253697598	0.00354648728872441	150400.811	534	0.936	ns	0.2058824	0.08702131;0.37897775	1	ns
LTR	ERV1	LOR1a	37	0.0174738482608798	145151	808	167.004	12.6661128375842	0.0788703393232426	150400.811	1	0.002	**	0.04579208	0.03244359;0.06256866	2.2e-16	***
LTR	ERV1	LTR12B	15	0.00708399253819453	145151	171	37.032	9.69386130223385	0.0174889607782946	150400.811	1	0.002	**	0.0877193	0.04992893;0.14055138	1.031e-05	***
LTR	ERV1	LTR54	152	0.0717844577203712	145151	1113	241.623	14.4690090615503	0.114110368603745	150400.811	1	0.002	**	0.1365678	0.1169261;0.1581524	8.536e-12	***
LTR	ERV1	MER51A	150	0.0708399253819453	145151	941	202.87	14.2957150037159	0.0958086377482349	150400.811	1	0.002	**	0.1594049	0.1365802;0.1843838	1.787e-05	***
LTR	ERV1	LTR48	74	0.0349476965217597	145151	975	200.753	14.0423352110031	0.094808850268011	150400.811	1	0.002	**	0.07589744	0.06006268;0.09434735	2.2e-16	***
LTR	ERV1	LTR12D	49	0.0231410422914355	145151	490	103.929	10.6618776317605	0.0490821507001346	150400.811	1	0.002	**	0.1	0.07489922;0.13004655	6.637e-11	***
LTR	ERV1	LTR43	38	0.0179461144300928	145151	424	82.482	8.84816172806337	0.0389534581690241	150400.811	1	0.002	**	0.08962264	0.06420311;0.12093800	4.007e-09	***
LTR	ERV1	MER92A	16	0.0075562587074075	145151	151	29.622	5.33719042208553	0.0139894684644266	150400.811	4	0.008	**	0.1059603	0.06179006;0.16636569	0.003937	**
LTR	ERV1	LTR2C	40	0.0188906467685187	145151	291	59.751	7.63775715340142	0.0282183758766441	150400.811	5	0.01	**	0.137457	0.1000503;0.1824417	0.003594	**
LTR	ERV1	LTR17	100	0.0472266169212968	145151	843	176.566	14.0401128474371	0.083386148433257	150400.811	1	0.002	**	0.118624	0.09756705;0.14238790	7.016e-12	***
LTR	ERV1	MER50C	12	0.00566719403055562	145151	85	16.661	4.10571990471051	0.00786842664525727	150400.811	154	0.308	ns	0.1411765	0.07513135;0.23362462	0.2215	ns
LTR	ERV1	MER57D	50	0.0236133084606484	145151	452	89.365	9.0971717326614	0.0422040662117169	150400.811	1	0.002	**	0.1106195	0.08322654;0.14322933	8.406e-07	***
LTR	ERV1	LTR73	23	0.0108621218918983	145151	217	45.636	6.64120543347438	0.021552338898203	150400.811	1	0.002	**	0.1059908	0.06838525;0.15478605	7.896e-05	***
LTR	ERV1	LTR45	19	0.0089730572150464	145151	174	38.123	6.10353374072136	0.018004203168906	150400.811	2	0.004	**	0.1091954	0.0670362;0.1652625	0.0002236	***
LTR	ERV1	MER92C	10	0.00472266169212968	145151	128	26.461	5.00515040039063	0.0124966351035444	150400.811	1	0.002	**	0.078125	0.03809939;0.13898246	0.0001116	***
LTR	ERV1	LTR24	37	0.0174738482608798	145151	308	72.569	8.08236126163411	0.0342718836336159	150400.811	1	0.002	**	0.1201299	0.08600969;0.16176517	3.899e-07	***
LTR	ERV1	LTR24C	32	0.015112517414815	145151	382	87.695	8.77159711317818	0.0414153817091313	150400.811	1	0.002	**	0.08376963	0.05800299;0.11620034	7.917e-14	***
LTR	ERV1	MER84	35	0.0165293159224539	145151	358	70.379	7.71484788429933	0.0332376207230395	150400.811	1	0.002	**	0.09776536	0.06904533;0.13334159	5.026e-07	***
LTR	ERV1	LTR15	33	0.015584783584028	145151	264	58.689	7.28665728399342	0.0277168292049399	150400.811	1	0.002	**	0.125	0.08762881;0.17104761	7.868e-05	***
LTR	ERV1	MER4C	76	0.0358922288601856	145151	668	136.773	10.9665736096894	0.0645932607617653	150400.811	1	0.002	**	0.1137725	0.09069401;0.14032568	6.554e-10	***
LTR	ERV1	LTR1B0	9	0.00425039552291672	145151	92	21.648	4.97944684587464	0.0102236180311223	150400.811	4	0.008	**	0.09782609	0.04571609;0.17759647	0.001223	**
LTR	ERV1	LTR28	8	0.00377812935370375	145151	139	32.617	5.96740487321925	0.0154039056412194	150400.811	1	0.002	**	0.05755396	0.02517234;0.11025416	3.251e-08	***
LTR	ERV1	LTR27	33	0.015584783584028	145151	315	68.372	8.20615360305649	0.0322897825214291	150400.811	1	0.002	**	0.1047619	0.07321766;0.14397226	2.347e-07	***
LTR	ERV1	LTR9A1	41	0.0193629129377317	145151	479	105.359	9.81623540250932	0.0497574913221091	150400.811	1	0.002	**	0.08559499	0.06212363;0.11432785	7.431e-15	***
LTR	ERV1	LTR72B	7	0.00330586318449078	145151	163	34.938	5.65332787976393	0.0165000354199627	150400.811	1	0.002	**	0.04294479	0.0174378;0.0864787	1.204e-09	***
LTR	ERV1	LTR21A	16	0.0075562587074075	145151	94	18.284	4.20773680843384	0.00863491463788991	150400.811	353	0.706	ns	0.1702128	0.1005383;0.2616473	0.6047	ns
LTR	ERV1	LTR37B	162	0.0765071194125009	145151	2032	409.614	17.7826664824831	0.193446834636001	150400.811	1	0.002	**	0.07972441	0.06831408;0.09236390	2.2e-16	***
LTR	ERV1	MER39B	93	0.0439207537368061	145151	1186	241.866	15.4707267892426	0.114225129282864	150400.811	1	0.002	**	0.07841484	0.06375455;0.09520419	2.2e-16	***
LTR	ERV1	EUTREP7	24	0.0113343880611112	145151	275	56.538	7.19070665945025	0.0267009846749628	150400.811	1	0.002	**	0.08727273	0.05671824;0.12707109	1.346e-07	***
LTR	ERV1	LTR45B	46	0.0217242437837965	145151	444	96.902	9.18829803722218	0.0457635363290751	150400.811	1	0.002	**	0.1036036	0.07685409;0.13576894	3.69e-10	***
LTR	ERV1	MER41D	52	0.0245578407990744	145151	472	104.097	9.6514631917519	0.0491614914165624	150400.811	1	0.002	**	0.1101695	0.08338177;0.14195503	7.208e-10	***
LTR	ERV1	MER34	134	0.0632836666745378	145151	1330	268.395	15.459688773613	0.126753878485915	150400.811	1	0.002	**	0.1007519	0.08509525;0.11819708	2.2e-16	***
LTR	ERV1	LTR1F2	16	0.0075562587074075	145151	135	27.823	5.38522716992251	0.0131398616260124	150400.811	9	0.018	*	0.1185185	0.06928366;0.18532304	0.01037	*
LTR	ERV1	LTR1E	21	0.00991758955347234	145151	296	64.007	8.6005185843599	0.0302283406928145	150400.811	1	0.002	**	0.07094595	0.04445023;0.10640574	1.503e-11	***
LTR	ERV1	LTR26B	14	0.00661172636898156	145151	138	29.743	5.09086121082355	0.0140466126709013	150400.811	1	0.002	**	0.1014493	0.05658231;0.16435493	0.0005845	***
LTR	ERV1	LTR71A	23	0.0108621218918983	145151	166	35.282	5.82223104783505	0.0166624949821719	150400.811	14	0.028	*	0.1385542	0.0899025;0.2006129	0.01767	*
LTR	ERV1	LTR38C	10	0.00472266169212968	145151	127	28.21	5.24990109063604	0.0133226286334978	150400.811	1	0.002	**	0.07874016	0.0384046;0.1400397	2.478e-05	***
LTR	ERV1	LTR2B	36	0.0170015820916669	145151	326	68.577	8.08315584461962	0.0323865970861177	150400.811	1	0.002	**	0.1104294	0.07855194;0.14959348	3.218e-06	***
LTR	ERV1	MER66A	23	0.0108621218918983	145151	331	75.832	8.49411124991461	0.0358128881437578	150400.811	1	0.002	**	0.0694864	0.04455524;0.10244149	1.048e-14	***
LTR	ERV1	MER48	20	0.00944532338425937	145151	193	41.077	6.60353524089013	0.0193992774327611	150400.811	1	0.002	**	0.1036269	0.06445601;0.15550088	9.536e-05	***
LTR	ERV1	LTR21B	9	0.00425039552291672	145151	36	6.65	2.47984871507309	0.00314057002526624	150400.811	875	0.254	ns	0.25	0.1212033;0.4220296	0.2883	ns
LTR	ERV1	LTR36	53	0.0250301069682873	145151	484	102.851	9.3259730201611	0.048573047769723	150400.811	1	0.002	**	0.1095041	0.08310898;0.14077971	4.057e-09	***
LTR	ERV1	LTR26D	12	0.00566719403055562	145151	196	44.05	6.32229953984082	0.0208033247538313	150400.811	1	0.002	**	0.06122449	0.03203258;0.10450407	9.276e-10	***
LTR	ERV1	LTR1D1	36	0.0170015820916669	145151	311	67.49	8.65533447157386	0.0318732437601832	150400.811	1	0.002	**	0.1157556	0.08240441;0.15663997	4.855e-06	***
LTR	ERV1	MER110	32	0.015112517414815	145151	784	151.581	11.7782072135434	0.071586578195471	150400.811	1	0.002	**	0.04081633	0.02808298;0.05713431	2.2e-16	***
LTR	ERV1	PABL_B	25	0.0118066542303242	145151	377	73.849	8.39408480179106	0.0348763843302085	150400.811	1	0.002	**	0.066313	0.04337058;0.09633709	1.762e-12	***
LTR	ERV1	MER67B	66	0.0311695671680559	145151	482	100.164	9.87494904384922	0.0473040685730478	150400.811	2	0.004	**	0.1369295	0.1075086;0.1708885	8.012e-05	***
LTR	ERV1	LOR1b	69	0.0325863656756948	145151	1101	219.665	14.547178262309	0.103740348060167	150400.811	1	0.002	**	0.0626703	0.04908491;0.07864674	2.2e-16	***
LTR	ERV1	LTR34	39	0.0184183805993058	145151	264	65.224	7.60010431412527	0.0308030886207467	150400.811	1	0.002	**	0.1477273	0.1072048;0.1963696	0.0001072	***
LTR	ERV1	MER83	66	0.0311695671680559	145151	466	97.535	9.10481590547951	0.0460624808141869	150400.811	1	0.002	**	0.1416309	0.1112599;0.1766351	0.0002075	***
LTR	ERV1	LTR27D	6	0.00283359701527781	145151	273	54.603	7.03568702344638	0.0257871496375357	150400.811	1	0.002	**	0.02197802	0.00810726;0.04722063	2.2e-16	***
LTR	ERV1	MER34C2	61	0.0288082363219911	145151	590	123.254	10.8652444766576	0.0582086944201752	150400.811	1	0.002	**	0.1033898	0.08001142;0.13082380	1.538e-11	***
LTR	ERV1	MER57E2	4	0.00188906467685187	145151	76	16.399	3.83125011940978	0.00774469290892347	150400.811	1	0.002	**	0.05263158	0.01452456;0.12930916	0.0001323	***
LTR	ERV1	LTR10E	35	0.0165293159224539	145151	288	62.674	7.4074688385841	0.0295988098892536	150400.811	1	0.002	**	0.1215278	0.08612695;0.16494558	3.168e-05	***
LTR	ERV1	LTR75_1	19	0.0089730572150464	145151	129	30.385	5.23183974784656	0.014349807551536	150400.811	18	0.036	*	0.1472868	0.09106673;0.22041415	0.0168	*
LTR	ERV1	LTR65	82	0.0387258258754634	145151	462	95.309	9.02634998180294	0.0450112163215188	150400.811	72	0.144	ns	0.1774892	0.1437253;0.2154442	0.1349	ns
LTR	ERV1	LTR2	99	0.0467543507520839	145151	854	183.642	13.4521669926	0.0867279038466079	150400.811	1	0.002	**	0.1159251	0.09522328;0.13931828	5.947e-14	***
LTR	ERV1	tot	10220	4.82656024935654	145151	134544	22099.479	127.805053463041	10.4368362889324	150400.811	1	0.002	**	0.07596028	0.07455007;0.07738880	2.2e-16	***
LTR	ERV1	MER61C	29	0.0136957189071761	145151	312	59.006	7.83717968311212	0.0278665375805804	150400.811	1	0.002	**	0.09294872	0.06313496;0.13075928	4.367e-06	***
LTR	ERV1	LTR38	16	0.0075562587074075	145151	237	51.864	7.36082099263972	0.0244936126000614	150400.811	1	0.002	**	0.06751055	0.03907751;0.10731935	4.245e-10	***
LTR	ERV1	LTR1C	10	0.00472266169212968	145151	65	17.101	3.97222577122418	0.00807622375971097	150400.811	39	0.078	ns	0.1538462	0.07632158;0.26478351	0.04818	*
LTR	ERV1	LTR60	1	0.000472266169212968	145151	42	9.672	2.7889414110365	0.00456775838862783	150400.811	1	0.002	**	0.02380952	0.0006026233;0.1256585572	0.0003518	***
LTR	ERV1	HERV1_LTRe	7	0.00330586318449078	145151	31	6.59819639278557	2.4056679880885	0.00311610493413567	150400.811	665	0.674	ns	0.2258065	0.09594217;0.41096387	0.8274	ns
LTR	ERV1	LTR7	103	0.0486434154289358	145151	2350	471.149	21.9885947094692	0.222507733358521	150400.811	1	0.002	**	0.04382979	0.03591368;0.05290657	2.2e-16	***
LTR	ERV1	MER67A	48	0.0226687761222225	145151	476	99.818	9.1645438983544	0.0471406644785001	150400.811	1	0.002	**	0.1008403	0.07529109;0.13147220	4.064e-10	***
LTR	ERV1	MER34C	15	0.00708399253819453	145151	198	36.784	5.78678069662492	0.0173718387683298	150400.811	1	0.002	**	0.07575758	0.04301931;0.12187242	2.108e-05	***
LTR	ERV1	LTR28C	30	0.0141679850763891	145151	227	51.625	7.90967369351846	0.0243807409856195	150400.811	1	0.002	**	0.1321586	0.09097448;0.18326079	0.0003499	***
LTR	ERV1	MER57A1	68	0.0321140995064819	145151	1058	213.58	13.5054061766389	0.100866608420506	150400.811	1	0.002	**	0.06427221	0.0502520;0.0807722	2.2e-16	***
LTR	ERV1	LTR38A1	9	0.00425039552291672	145151	167	33.887	5.60907235580827	0.0160036836761199	150400.811	1	0.002	**	0.05389222	0.02493599;0.09983681	7.182e-08	***
LTR	ERV1	LTR7C	36	0.0170015820916669	145151	320	75.149	8.59841448941209	0.0354903303501854	150400.811	1	0.002	**	0.1125	0.08004886;0.15233468	3.329e-08	***
LTR	ERV1	MER65B	21	0.00991758955347234	145151	198	40.709	6.02931767878188	0.0192254834824907	150400.811	2	0.004	**	0.1060606	0.06686232;0.15754854	0.0002834	***
LTR	ERV1	LTR35A	10	0.00472266169212968	145151	93	21.134	4.35235418905525	0.00998087322014687	150400.811	3	0.006	**	0.1075269	0.0527822;0.1888676	0.004212	**
LTR	ERV1	LTR30	9	0.00425039552291672	145151	145	26.053	5.36833400693456	0.0123039505065055	150400.811	1	0.002	**	0.06206897	0.02877193;0.11455502	5.319e-05	***
LTR	ERV1	LTR1C3	2	0.000944532338425937	145151	66	13.767	3.56867572727566	0.00650168835155494	150400.811	1	0.002	**	0.03030303	0.003691139;0.105216649	5.37e-05	***
LTR	ERV1	MER52C	61	0.0288082363219911	145151	381	93.187	10.8420284347801	0.0440090675104489	150400.811	1	0.002	**	0.160105	0.1247356;0.2008568	7.854e-05	***
LTR	ERV1	LTR76	29	0.0136957189071761	145151	188	41.24	6.34228859518585	0.0194762568183428	150400.811	35	0.07	ns	0.1542553	0.1058061;0.2139654	0.03394	*
LTR	ERV1	LTR8B	113	0.0533660771210654	145151	1611	356.701	18.5186538263325	0.168457814824435	150400.811	1	0.002	**	0.07014277	0.05815385;0.08372506	2.2e-16	***
LTR	ERV1	LTR10B	9	0.00425039552291672	145151	79	18.309	4.20799551166897	0.00864672129212024	150400.811	16	0.032	*	0.1139241	0.05343687;0.20527785	0.01095	*
LTR	ERV1	LTR54B	84	0.0396703582138894	145151	861	177.409	12.7264166473002	0.0837842688139035	150400.811	1	0.002	**	0.09756098	0.07856526;0.11936095	2.2e-16	***
LTR	ERV1	MER4A1	189	0.089258305981251	145151	2254	449.184	20.2091700610034	0.212134406951758	150400.811	1	0.002	**	0.08385093	0.07273356;0.09606352	2.2e-16	***
LTR	Gypsy	MamGypsy2-I	80	0.0377812935370375	145151	2287	440.622	20.142960429263	0.208090864010957	150400.811	1	0.002	**	0.03498032	0.02783269;0.04334874	2.2e-16	***
LTR	Gypsy	MamGypLTR3a	70	0.0330586318449078	145151	1326	268.389	15.7857806227589	0.126751044888899	150400.811	1	0.002	**	0.05279035	0.04138058;0.06622978	2.2e-16	***
LTR	Gypsy	X1_LR	0	0	145151	15	2.96825396825397	1.40860236170393	0.00140180593083849	150400.811	1	0.002	**	0	0.0000000;0.2180194	0.05366	ns
LTR	Gypsy	tot	829	0.391508654277551	145151	18029	3401.32	53.4273158419743	1.60632836666745	150400.811	1	0.002	**	0.04598147	0.04296993;0.04914053	2.2e-16	***
LTR	Gypsy	MamGypLTR1d	42	0.0198351791069447	145151	751	152.172	11.3742599666875	0.0718656875014758	150400.811	1	0.002	**	0.05592543	0.04059979;0.07484625	2.2e-16	***
LTR	Gypsy	MamGypLTR2b	33	0.015584783584028	145151	890	174.12	12.530946677112	0.0822309853833621	150400.811	1	0.002	**	0.03707865	0.02565814;0.05168031	2.2e-16	***
LTR	Gypsy	LTR81AB	10	0.00472266169212968	145151	266	51.049	6.68650194857584	0.0241087156721528	150400.811	1	0.002	**	0.03759398	0.01817245;0.06804825	1.127e-13	***
LTR	Gypsy	LTR104_Mam	123	0.0580887388131951	145151	1971	385.759	18.6822896601821	0.182180925169425	150400.811	1	0.002	**	0.06240487	0.05212992;0.07400396	2.2e-16	***
LTR	Gypsy	LTR81	13	0.00613946019976859	145151	325	60.984	7.60115264427189	0.0288006800632837	150400.811	1	0.002	**	0.04	0.02146737;0.06742998	3.687e-15	***
LTR	Gypsy	MamGypLTR1b	84	0.0396703582138894	145151	1214	243.447	14.3371805368332	0.11497178209639	150400.811	1	0.002	**	0.06919275	0.05556288;0.08495154	2.2e-16	***
LTR	Gypsy	MamGypLTR3	54	0.0255023731375003	145151	675	136.981	10.6680103789528	0.0646914921249616	150400.811	1	0.002	**	0.08	0.06066746;0.10309532	2.2e-16	***
LTR	Gypsy	MamGypsy2-LTR	57	0.0269191716451392	145151	904	166.241	11.7709589445582	0.0785100002361331	150400.811	1	0.002	**	0.0630531	0.04810202;0.08092419	2.2e-16	***
LTR	Gypsy	LTR81C	29	0.0136957189071761	145151	728	142.168	11.2321831332087	0.0671411367446693	150400.811	1	0.002	**	0.03983516	0.02683771;0.05671107	2.2e-16	***
LTR	Gypsy	MamGypLTR4	26	0.0122789203995372	145151	712	144.299	11.3502611171474	0.0681475359512621	150400.811	1	0.002	**	0.03651685	0.02399011;0.05304977	2.2e-16	***
LTR	Gypsy	LTR81B	66	0.0311695671680559	145151	1157	226.129	14.4199963694619	0.106793076577959	150400.811	1	0.002	**	0.05704408	0.04438910;0.07200554	2.2e-16	***
LTR	Gypsy	MamGyp-int	29	0.0136957189071761	145151	684	130.59	10.9849246045919	0.0616732390375215	150400.811	1	0.002	**	0.04239766	0.02857520;0.06032486	2.2e-16	***
LTR	Gypsy	MamGypLTR1c	51	0.0240855746298614	145151	1139	227.889	13.915398568396	0.107624265035774	150400.811	1	0.002	**	0.04477612	0.03351750;0.05845482	2.2e-16	***
LTR	Gypsy	LTR81A	40	0.0188906467685187	145151	854	166.622	11.9420990504069	0.0786899336466032	150400.811	1	0.002	**	0.04683841	0.03366965;0.06323725	2.2e-16	***
LTR	Gypsy	MamGypLTR2c	44	0.0207797114453706	145151	1037	204.903	13.2018892921006	0.0967687548702449	150400.811	1	0.002	**	0.04243009	0.03099616;0.05654434	2.2e-16	***
LTR	Gypsy	MamGypLTR1a	51	0.0240855746298614	145151	1094	216.674	13.8376734028956	0.102327799948051	150400.811	1	0.002	**	0.04661792	0.03490397;0.06084127	2.2e-16	***
SINE?	tot	tot	2	0.000944532338425937	145151	5	1.47058823529412	0.659975541560649	0.000694509072372013	150400.811	595	0.814	ns	0.4	0.05274495;0.85336720	0.6349	ns
SINE?	tRNA	tot	2	0.000944532338425937	145151	5	1.47058823529412	0.659975541560649	0.000694509072372013	150400.811	595	0.814	ns	0.4	0.05274495;0.85336720	0.6349	ns
SINE?	tRNA	CRP1	2	0.000944532338425937	145151	5	1.47058823529412	0.659975541560649	0.000694509072372013	150400.811	595	0.814	ns	0.4	0.05274495;0.85336720	0.6349	ns
RC?	tot	tot	77	0.0363644950293986	145151	435	84.671	8.40103186140467	0.0399872488134313	150400.811	196	0.392	ns	0.1770115	0.1422949;0.2161904	0.3964	ns
RC?	Helitron?	tot	77	0.0363644950293986	145151	435	84.671	8.40103186140467	0.0399872488134313	150400.811	196	0.392	ns	0.1770115	0.1422949;0.2161904	0.3964	ns
RC?	Helitron?	Helitron2Na_Mam	77	0.0363644950293986	145151	435	84.671	8.40103186140467	0.0399872488134313	150400.811	196	0.392	ns	0.1770115	0.1422949;0.2161904	0.3964	ns
Unknown	tot	tot	561	0.264941320928475	145151	6436	1244.138	31.7296979142527	0.587564287232284	150400.811	1	0.002	**	0.08716594	0.08038504;0.09432359	2.2e-16	***
Unknown	Unknown	UCON84	2	0.000944532338425937	145151	103	19.424	4.12349696583219	0.0091732980707927	150400.811	1	0.002	**	0.01941748	0.002360258;0.068385932	2.107e-07	***
Unknown	Unknown	UCON57	0	0	145151	22	4.17378048780488	1.86450584099764	0.00197113532211144	150400.811	1	0.002	**	0	0.0000000;0.1543725	0.01391	*
Unknown	Unknown	EUTREP6	0	0	145151	14	2.54251883745963	1.28844772029424	0.00120074563151887	150400.811	1	0.002	**	0	0.0000000;0.2316358	0.08888	ns
Unknown	Unknown	UCON4	30	0.0141679850763891	145151	138	28.07	5.02198370370916	0.013256511369808	150400.811	698	0.608	ns	0.2173913	0.1517367;0.2955667	0.6726	ns
Unknown	Unknown	UCON15	2	0.000944532338425937	145151	48	9.134	2.74437161761586	0.00431367918959125	150400.811	7	0.014	*	0.04166667	0.005086468;0.142540973	0.005127	**
Unknown	Unknown	MARE11	0	0	145151	13	2.66418703506908	1.33204494169033	0.00125820540511893	150400.811	1	0.002	**	0	0.0000000;0.2470526	0.08431	ns
Unknown	Unknown	UCON61	0	0	145151	16	3.05125523012552	1.47810848907311	0.00144100461882242	150400.811	1	0.002	**	0	0.0000000;0.2059072	0.05467	ns
Unknown	Unknown	UCON5	9	0.00425039552291672	145151	118	22.175	4.42266152163321	0.0104725023022976	150400.811	3	0.006	**	0.07627119	0.03546855;0.13985141	0.0008999	***
Unknown	Unknown	UCON24	0	0	145151	23	4.88453815261044	1.98175646358349	0.00230680212170792	150400.811	1	0.002	**	0	0.0000000;0.1481851	0.008233	**
Unknown	Unknown	UCON93	3	0.00141679850763891	145151	27	4.95979899497487	2.08240496117662	0.00234234527142311	150400.811	265	0.53	ns	0.1111111	0.02352745;0.29158692	0.4579	ns
Unknown	Unknown	MARE9	1	0.000472266169212968	145151	23	4.47927199191102	1.9090730193878	0.00211540862448276	150400.811	41	0.082	ns	0.04347826	0.001100169;0.219486607	0.06827	ns
Unknown	Unknown	UCON80_AMi	29	0.0136957189071761	145151	220	43.595	6.10591985349114	0.0205884436468394	150400.811	9	0.018	*	0.1318182	0.09008928;0.18379811	0.01384	*
Unknown	Unknown	UCON25	2	0.000944532338425937	145151	49	9.262	2.90823207702099	0.00437412925925051	150400.811	5	0.01	**	0.04081633	0.004981842;0.139787187	0.005261	**
Unknown	Unknown	UCON92	0	0	145151	19	3.27692307692308	1.61970374291596	0.00154757990834404	150400.811	1	0.002	**	0	0.0000000;0.1764669	0.06072	ns
Unknown	Unknown	UCON28c	4	0.00188906467685187	145151	65	12.275	3.30973251628123	0.00579706722708919	150400.811	8	0.016	*	0.06153846	0.01701997;0.15013340	0.00635	**
Unknown	Unknown	UCON71_Crp	37	0.0174738482608798	145151	276	54.043	6.62503147479633	0.0255226805827765	150400.811	10	0.02	*	0.134058	0.09617599;0.18001788	0.009684	**
Unknown	Unknown	UCON31	7	0.00330586318449078	145151	115	22.704	4.3920011012833	0.0107223311058112	150400.811	1	0.002	**	0.06086957	0.02482044;0.12139731	5.435e-05	***
Unknown	Unknown	UCON63	1	0.000472266169212968	145151	14	2.94973821989529	1.46860486376178	0.00139306156929103	150400.811	161	0.322	ns	0.07142857	0.001806781;0.338684490	0.3264	ns
Unknown	Unknown	UCON59	2	0.000944532338425937	145151	43	8.695	2.65198190190054	0.00410635434130676	150400.811	8	0.016	*	0.04651163	0.005683257;0.158111458	0.007105	**
Unknown	Unknown	EUTREP2	78	0.0368367611986115	145151	819	166.12	11.9858775757665	0.0784528560296583	150400.811	1	0.002	**	0.0952381	0.0760098;0.1174351	2.2e-16	***
Unknown	Unknown	UCON87	0	0	145151	6	1.71916010498688	0.837602063890661	0.000811901157045917	150400.811	1	0.002	**	0	0.0000000;0.4592581	0.1922	ns
Unknown	Unknown	Eulor4	1	0.000472266169212968	145151	31	6.26553106212425	2.38699129677713	0.00295899835279428	150400.811	19	0.038	*	0.03225806	0.0008163701;0.1670211162	0.0129	*
Unknown	Unknown	UCON35	18	0.00850079104583343	145151	170	32.702	5.18266881597274	0.0154440482656025	150400.811	3	0.006	**	0.1058824	0.06397085;0.16217199	0.003325	**
Unknown	Unknown	UCON20	0	0	145151	46	9.403	2.93448499778108	0.00444071878910954	150400.811	1	0.002	**	0	0.00000000;0.07706183	5.694e-05	***
Unknown	Unknown	UCON94	4	0.00188906467685187	145151	29	5.158953722334	2.03466566354477	0.00243639931159366	150400.811	385	0.77	ns	0.137931	0.03889483;0.31664061	0.8078	ns
Unknown	Unknown	UCON71	1	0.000472266169212968	145151	17	3.35918367346939	1.49345434152279	0.00158642880515213	150400.811	93	0.186	ns	0.05882353	0.001488174;0.286889397	0.2238	ns
Unknown	Unknown	UCON66	5	0.00236133084606484	145151	64	12.615	3.21731660333984	0.0059576377246216	150400.811	6	0.012	*	0.078125	0.02585384;0.17297833	0.01708	*
Unknown	Unknown	UCON68	1	0.000472266169212968	145151	12	2.4103982300885	1.19186159452609	0.00113834953840161	150400.811	222	0.444	ns	0.08333333	0.002107593;0.384796165	0.4802	ns
Unknown	Unknown	UCON96	3	0.00141679850763891	145151	17	3.40676229508197	1.62022960349878	0.00160889857851754	150400.811	545	0.914	ns	0.1764706	0.03798507;0.43431787	1	ns
Unknown	Unknown	UCON22	6	0.00283359701527781	145151	37	7.526	2.50271604214054	0.0035542751894968	150400.811	377	0.754	ns	0.1621622	0.06192572;0.32013708	0.6838	ns
Unknown	Unknown	UCON48	23	0.0108621218918983	145151	195	39.859	5.57388438947089	0.0188240572386597	150400.811	2	0.004	**	0.1179487	0.07625777;0.17170997	0.001833	**
Unknown	Unknown	UCON67	1	0.000472266169212968	145151	20	3.55316973415133	1.67030025488777	0.00167804185891111	150400.811	87	0.174	ns	0.05	0.001265089;0.248732763	0.2357	ns
Unknown	Unknown	UCON64	1	0.000472266169212968	145151	15	2.93585699263933	1.40939975149968	0.00138650593527088	150400.811	150	0.3	ns	0.06666667	0.00168643;0.31948457	0.3306	ns
Unknown	Unknown	UCON1	7	0.00330586318449078	145151	241	44.958	6.365434372826	0.0212321424354766	150400.811	1	0.002	**	0.02904564	0.01175597;0.05892685	1.336e-13	***
Unknown	Unknown	UCON47	18	0.00850079104583343	145151	155	29.328	5.03286655354041	0.0138506222106779	150400.811	13	0.026	*	0.116129	0.07029704;0.17731407	0.01816	*
Unknown	Unknown	UCON28b	4	0.00188906467685187	145151	75	14.395	3.58326873326783	0.00679827150582068	150400.811	2	0.004	**	0.05333333	0.01472076;0.13096081	0.001049	**
Unknown	Unknown	UCON60	6	0.00283359701527781	145151	38	7.518	2.52548095499729	0.0035504970601431	150400.811	355	0.71	ns	0.1578947	0.06022973;0.31253361	0.6847	ns
Unknown	Unknown	UCON103	1	0.000472266169212968	145151	14	2.95473684210526	1.42203555708603	0.00139542224945348	150400.811	142	0.284	ns	0.07142857	0.001806781;0.338684490	0.3265	ns
Unknown	Unknown	UCON85	3	0.00141679850763891	145151	28	5.9019019019019	2.13436111779349	0.00278726860228194	150400.811	124	0.248	ns	0.1071429	0.02266509;0.28226440	0.2464	ns
Unknown	Unknown	UCON56	0	0	145151	15	3.09593326381648	1.52267967142237	0.00146210454264161	150400.811	1	0.002	**	0	0.0000000;0.2180194	0.05255	ns
Unknown	Unknown	UCON16	4	0.00188906467685187	145151	37	7.03	2.41224354469422	0.00332003116956717	150400.811	144	0.288	ns	0.1081081	0.03025197;0.25417594	0.2928	ns
Unknown	Unknown	UCON6	16	0.0075562587074075	145151	97	18.106	4.16174051138272	0.00855085125977001	150400.811	367	0.734	ns	0.1649485	0.09732465;0.25400119	0.6958	ns
Unknown	Unknown	tot	561	0.264941320928475	145151	6436	1244.138	31.7296979142527	0.587564287232284	150400.811	1	0.002	**	0.08716594	0.08038504;0.09432359	2.2e-16	***
Unknown	Unknown	UCON65	1	0.000472266169212968	145151	33	6.74274274274274	2.35584058344237	0.00318436928510366	150400.811	6	0.012	*	0.03030303	0.0007669121;0.1575939723	0.008434	**
Unknown	Unknown	UCON18	0	0	145151	34	7.35535535535536	2.39129367073311	0.00347368549687377	150400.811	1	0.002	**	0	0.0000000;0.1028179	0.0004977	***
Unknown	Unknown	UCON101	8	0.00377812935370375	145151	210	38.111	5.84541254727567	0.0179985359748754	150400.811	1	0.002	**	0.03809524	0.01658788;0.07368027	4.957e-10	***
Unknown	Unknown	UCON12A	1	0.000472266169212968	145151	24	4.82814070351759	1.9756088281216	0.00228016751447146	150400.811	33	0.066	ns	0.04166667	0.001054352;0.211201683	0.06955	ns
Unknown	Unknown	UCON76	24	0.0113343880611112	145151	140	26.499	4.81281229242968	0.0125145812179744	150400.811	335	0.67	ns	0.1714286	0.1130343;0.2442485	0.6664	ns
Unknown	Unknown	UCON9	5	0.00236133084606484	145151	49	8.665	2.80261121628198	0.00409218635623037	150400.811	131	0.262	ns	0.1020408	0.0339717;0.2222767	0.1939	ns
Unknown	Unknown	UCON12	2	0.000944532338425937	145151	59	11.306	3.15091927733674	0.00533944130912182	150400.811	1	0.002	**	0.03389831	0.004131933;0.117148464	0.0007191	***
Unknown	Unknown	UCON26	17	0.00802852487662046	145151	206	39.571	5.99473901816384	0.0186880445819264	150400.811	1	0.002	**	0.08252427	0.04880819;0.12884187	1.817e-05	***
Unknown	Unknown	EUTREP14	12	0.00566719403055562	145151	382	76.492	8.19372156428768	0.0361245838154384	150400.811	1	0.002	**	0.03141361	0.01633512;0.05422993	2.2e-16	***
Unknown	Unknown	UCON27	5	0.00236133084606484	145151	102	19.577	4.24194119066555	0.00924555479468228	150400.811	1	0.002	**	0.04901961	0.01610582;0.11069566	4.475e-05	***
Unknown	Unknown	MamRep564	90	0.0425039552291672	145151	788	163.285	11.5262582666549	0.0771139814399395	150400.811	1	0.002	**	0.1142132	0.09284746;0.13851311	7.116e-12	***
Unknown	Unknown	UCON17	3	0.00141679850763891	145151	33	6.43643643643644	2.29701246104722	0.00303971117921861	150400.811	93	0.186	ns	0.09090909	0.01915494;0.24331635	0.1849	ns
Unknown	Unknown	UCON19	1	0.000472266169212968	145151	30	6.652	2.33930937850647	0.00314151455760467	150400.811	8	0.016	*	0.03333333	0.0008435709;0.1721694556	0.00775	**
Unknown	Unknown	UCON75	0	0	145151	22	4.55110220440882	1.96327714779455	0.00214933160377285	150400.811	1	0.002	**	0	0.0000000;0.1543725	0.01398	*
Unknown	Unknown	UCON70	15	0.00708399253819453	145151	59	12.216	3.34163291079534	0.00576920352310562	150400.811	842	0.32	ns	0.2542373	0.1498208;0.3844241	0.4206	ns
Unknown	Unknown	UCON88	7	0.00330586318449078	145151	33	8.173	2.48782239323072	0.00385983140097759	150400.811	412	0.824	ns	0.2121212	0.08980424;0.38908092	0.8401	ns
Unknown	Unknown	UCON41	39	0.0184183805993058	145151	579	109.053	9.67490541528929	0.0515020425511818	150400.811	1	0.002	**	0.06735751	0.04833274;0.09093243	2.2e-16	***
Unknown	Unknown	UCON28a	5	0.00236133084606484	145151	129	23.56	4.63226271468468	0.0111265909466575	150400.811	1	0.002	**	0.03875969	0.01270299;0.08813398	1.77e-06	***
RC	tot	tot	211	0.0996481617039363	145151	1796	367.141	17.8814111261909	0.173388273631018	150400.811	1	0.002	**	0.1174833	0.1029471;0.1332816	2.2e-16	***
RC	Helitron	tot	211	0.0996481617039363	145151	1796	367.141	17.8814111261909	0.173388273631018	150400.811	1	0.002	**	0.1174833	0.1029471;0.1332816	2.2e-16	***
RC	Helitron	Helitron1Na_Mam	29	0.0136957189071761	145151	326	66.68	7.76298034673951	0.0314907081631207	150400.811	1	0.002	**	0.08895706	0.0603860;0.1252571	1.972e-08	***
RC	Helitron	Helitron1Nb_Mam	21	0.00991758955347234	145151	359	71.925	8.44029700979849	0.0339677442206428	150400.811	1	0.002	**	0.05849582	0.03657081;0.08802958	3.35e-14	***
RC	Helitron	Helitron3Na_Mam	168	0.0793407164277787	145151	1111	229.409	14.2234322519224	0.108342109612978	150400.811	1	0.002	**	0.1512151	0.1306441;0.1736518	2.876e-06	***
