# Supplementary material for: Transposable elements generate regulatory novelty in a tissue-specific fashion
Source: BMC Genomics. 2018 Jun 18;19:468. doi: 10.1186/s12864-018-4850-3 (PMC6006921; doi:10.1186/s12864-018-4850-3)
Supplement: Supplementary file 2 — It contains two folders “TE_PIPELINE_SUMMARY_STATISTICS_ACTIVE” “TE_PIPELINE_SUMMARY_STATISTICS_REPRESSED”. In each of the two folders are included multiple spreadsheets (txt format) with the summary statistics of the TE analysis pipeline for ACTIVE and REPRESSED regions respectively. (ZIP 3922 kb) [file 12864_2018_4850_MOESM2_ESM.zip › Supplemental_File_S1/TE_PIPELINE_SUMMARY_STATISTICS_ACTIVE/E063_15_coreMarks_dense_no_header_ACTIVE.bed.shuffle-rm.nonTE-no_low.boot-1000.stats.tab.txt]

#Script TE-analysis_Shuffle_bed.pl, v4.3
#Aggregated results + stats
#Features in input file (counts):
	346479
#With 1000 bootstraps for exp (expected); sd = standard deviation; nb = number; len = length; avg = average
#Two tests are made (permutation and binomial) to assess how significant the difference between observed and random, so two pvalues are given
#For the two tailed permutation test:
#if rank is < 500 and pvalue is not "ns", there are significantly fewer observed values than expected 
#if rank is > 500 and pvalue is not "ns", there are significantly higher observed values than expected 
#The binomial test is done with binom.test from R, two sided

#Level_(tot_means_all)	#	#	#COUNTS	#	#	#	#	#	#	#	#	#	#	#	#	#
#Rclass	Rfam	Rname	obs_hits	%_obs_(%of_features)	obs_tot_hits	nb_of_trials(nb_of_TE_in_genome)	exp_avg_hits	exp_sd	%_exp_(%of_features)	exp_tot_hits(avg)	obs_rank_in_exp	2-tailed_permutation-test_pvalue(obs.vs.exp)	significance	binomal_test_proba	binomial_test_95%_confidence_interval	binomial_test_pval	significance

age	cat.2	tot	243766	70.3552019025684	243766	4687922	251924.869	130.404314054881	72.7099965654484	251924.869	1	0.002	**	0.05199873	0.05179792;0.05220010	2.2e-16	***
age	cat.2	Ancient	200989	58.0089991023987	243766	2716717	201668.324	190.448233264458	58.2050640875782	251924.869	2	0.004	**	0.07398231	0.07367134;0.07429419	0.1161	ns
age	cat.2	LineageSpe	156547	45.1822476975517	243766	1971205	190136.123	244.443393127005	54.8766658296751	251924.869	1	0.002	**	0.0794169	0.07903981;0.07979524	2.2e-16	***
age	cat.1	01_Human	1797	0.518646151714823	243766	10400	3852.345	94.7996569083979	1.11185526395539	251924.869	1	0.002	**	0.1727885	0.1655667;0.1801939	2.2e-16	***
age	cat.1	06_Boreotheria/Eutheria?	193	0.0557032316532892	243766	2965	771.774	27.1859890752939	0.222747698994744	251924.869	1	0.002	**	0.06509275	0.05647732;0.07457799	2.2e-16	***
age	cat.1	04_Primates/Glires	2263	0.65314203746836	243766	9067	2346.822	44.029500484481	0.677334557072723	251924.869	32	0.064	ns	0.2495864	0.2407049;0.2586291	0.04526	*
age	cat.1	07_Eutheria+Metatheria	35237	10.1700247345438	243766	189643	39359.318	158.597717865397	11.3597990065776	251924.869	1	0.002	**	0.185807	0.1840586;0.1875650	2.2e-16	***
age	cat.1	07_Eutheria	127438	36.7808727224449	243766	1469955	156631.103	234.102781921753	45.2065213187524	251924.869	1	0.002	**	0.08669517	0.08624076;0.08715121	2.2e-16	***
age	cat.1	10_Amniota/Theria	698	0.20145521084972	243766	2529	610.168	21.7462335744532	0.176105333945203	251924.869	1001	0.002	**	0.2759984	0.2586462;0.2938707	5.758e-05	***
age	cat.1	07_Eutheria/03_Primates	5	0.00144308890293495	243766	21	5.00100200400802	2.18249601708451	0.00144337809910789	251924.869	611	0.782	ns	0.2380952	0.08217588;0.47165983	1	ns
age	cat.1	02_Hominidae	1964	0.56684532107285	243766	10036	3743.757	78.611753311822	1.08051483639701	251924.869	1	0.002	**	0.1956955	0.1879729;0.2035951	2.2e-16	***
age	cat.1	07_Metatheria	1	0.000288617780586991	243766	59	16.693	3.81566643069207	0.00481789661133864	251924.869	1	0.002	**	0.01694915	0.0004290233;0.0908559329	1.126e-07	***
age	cat.1	15_Euteleostomi	15	0.00432926670880486	243766	73	18.41	3.72958574238612	0.0053134533406065	251924.869	219	0.438	ns	0.2054795	0.1198131;0.3161616	0.4196	ns
age	cat.1	02_Haplorrhini	479	0.138247916901169	243766	4342	1225.178	34.2451901593355	0.353608155184008	251924.869	1	0.002	**	0.1103178	0.1011486;0.1200148	2.2e-16	***
age	cat.1	07_Eutheria + Transfert Opossum?	95	0.0274186891557641	243766	890	257.102	15.723511847702	0.0742042086244765	251924.869	1	0.002	**	0.1067416	0.08722164;0.12890740	2.2e-16	***
age	cat.1	05_Boreotheria	12822	3.7006571826864	243766	118653	27386.242	139.54080073968	7.90415638465823	251924.869	1	0.002	**	0.108063	0.1063019;0.1098433	2.2e-16	***
age	cat.1	16_Metazoa	141	0.0406951070627657	243766	491	124.726	10.1382300086212	0.035998141301493	251924.869	954	0.096	ns	0.287169	0.2475167;0.3294063	0.09704	ns
age	cat.1	16_Vertebrata	2716	0.783885892074267	243766	8857	2142.397	41.5322563716362	0.618333867276227	251924.869	1001	0.002	**	0.3066501	0.2970556;0.3163719	2.2e-16	***
age	cat.1	07_Eutheria/Primates?	72	0.0207804802022633	243766	424	116.278	10.067873562877	0.0335598982910941	251924.869	1	0.002	**	0.1698113	0.1353040;0.2090039	6.303e-07	***
age	cat.1	03_Euarchontoglires/Primates?	1179	0.340280363312062	243766	13041	3652.976	64.1129151566975	1.05431382565754	251924.869	1	0.002	**	0.09040718	0.08553890;0.09545911	2.2e-16	***
age	cat.1	tot	243766	70.3552019025684	243766	4687922	251924.869	130.404314054881	72.7099965654484	251924.869	1	0.002	**	0.05199873	0.05179792;0.05220010	2.2e-16	***
age	cat.1	09_Theria	2082	0.600902219182115	243766	9723	2595.394	47.6011831432438	0.749076856028792	251924.869	1	0.002	**	0.2141314	0.2060127;0.2224218	2.2e-16	***
age	cat.1	10_Theria/Mammalia	21269	6.13861157530471	243766	104874	23103.71	126.984317602281	6.66814150352547	251924.869	1	0.002	**	0.2028053	0.2003752;0.2052518	2.2e-16	***
age	cat.1	03_Primates	142858	41.2313588990963	243766	1475760	162389.991	249.827762328028	46.8686387919614	251924.869	1	0.002	**	0.096803	0.09632639;0.09728120	2.2e-16	***
age	cat.1	08_Eutheria/Theria	685	0.197703179702089	243766	2459	656.542	22.9753803908467	0.189489694902144	251924.869	884	0.236	ns	0.2785685	0.2609187;0.2967472	0.1939	ns
age	cat.1	13_Amniota/Euteleostemi?	34	0.00981300453995769	243766	191	49.157	6.09503900729935	0.0141875842403147	251924.869	7	0.014	*	0.1780105	0.1265396;0.2397663	0.01274	*
age	cat.1	14_Tetrapoda	2079	0.600036365840354	243766	8931	2167.119	40.2410758204	0.625469076047899	251924.869	14	0.028	*	0.2327847	0.2240523;0.2416917	0.02984	*
age	cat.1	12_Amniota	9488	2.73840550220937	243766	36530	8822.781	79.0695202213092	2.54641147082507	251924.869	1001	0.002	**	0.2597317	0.2552407;0.2642610	7.418e-16	***
age	cat.1	03_Primates/Indep	4335	1.25115807884461	243766	25104	7081.208	85.1656381524963	2.04376253683484	251924.869	1	0.002	**	0.1726816	0.1680242;0.1774150	2.2e-16	***
age	cat.1	08_Eutheria/Theria?	46252	13.3491495877095	243766	259031	51315.474	179.889425841347	14.8105582156494	251924.869	1	0.002	**	0.1785578	0.1770846;0.1800382	2.2e-16	***
age	cat.1	11_Mammalia	99427	28.6964000704227	243766	619071	90691.816	200.625189372149	26.1752706513237	251924.869	1001	0.002	**	0.1606068	0.1596929;0.1615238	2.2e-16	***
age	cat.1	02_Simiiformes	17126	4.9428681103328	243766	154323	34158.175	165.234526730414	9.85865665740204	251924.869	1	0.002	**	0.110975	0.1094120;0.1125527	2.2e-16	***
age	cat.1	02_Hominoidea	9088	2.62295838997457	243766	64786	20415.274	162.405777485164	5.8922110719553	251924.869	1	0.002	**	0.1402772	0.1376115;0.1429752	2.2e-16	***
age	cat.1	04_Euarchontoglires	6391	1.84455623573146	243766	55401	14217.393	118.627286001088	4.10339241339302	251924.869	1	0.002	**	0.1153589	0.1127100;0.1180482	2.2e-16	***
age	cat.1	02_Catarrhini	3133	0.904239506579042	243766	30292	9689.81	115.188299076965	2.79665145650963	251924.869	1	0.002	**	0.1034266	0.1000191;0.1069105	2.2e-16	***
DNA?	tot	tot	782	0.225699104419027	243766	4312	1080.757	27.9030559532738	0.311925686693854	251924.869	1	0.002	**	0.1813544	0.1699566;0.1931855	2.2e-16	***
DNA?	PiggyBac?	tot	45	0.0129878001264146	243766	294	75.333	7.62418777570695	0.0217424432649598	251924.869	1	0.002	**	0.1530612	0.1138867;0.1993959	2.367e-05	***
DNA?	PiggyBac?	EUTREP4	45	0.0129878001264146	243766	294	75.333	7.62418777570695	0.0217424432649598	251924.869	1	0.002	**	0.1530612	0.1138867;0.1993959	2.367e-05	***
DNA?	hAT-Tip100?	tot	71	0.0204918624216763	243766	520	141.96	10.6889032483531	0.0409721801321292	251924.869	1	0.002	**	0.1365385	0.1082009;0.1690818	1.248e-13	***
DNA?	hAT-Tip100?	Eutr16	71	0.0204918624216763	243766	520	141.96	10.6889032483531	0.0409721801321292	251924.869	1	0.002	**	0.1365385	0.1082009;0.1690818	1.248e-13	***
DNA?	DNA?	Eulor12	15	0.00432926670880486	243766	60	15.062	3.38195115186391	0.00434716101120126	251924.869	576	0.852	ns	0.25	0.1471861;0.3785964	1	ns
DNA?	DNA?	Eulor2C	6	0.00173170668352195	243766	38	9.276	2.79600458541141	0.00267721853272493	251924.869	164	0.328	ns	0.1578947	0.06022973;0.31253361	0.26	ns
DNA?	DNA?	UCON83	4	0.00115447112234796	243766	50	11.542	3.09480432560991	0.00333122642353505	251924.869	11	0.022	*	0.08	0.02222796;0.19234278	0.01064	*
DNA?	DNA?	Eulor6D	17	0.00490650226997884	243766	75	19.395	3.8015031798522	0.00559774185448469	251924.869	322	0.644	ns	0.2266667	0.1379356;0.3379216	0.599	ns
DNA?	DNA?	tot	667	0.192508059651523	243766	3498	866.086	25.6211054610266	0.249967819117465	251924.869	1	0.002	**	0.1906804	0.1777819;0.2040979	1.184e-15	***
DNA?	DNA?	UCON7	13	0.00375203114763088	243766	127	33.102	5.28559680012897	0.00955382577299057	251924.869	1	0.002	**	0.1023622	0.05563936;0.16868079	1.638e-05	***
DNA?	DNA?	Eulor6C	2	0.000577235561173982	243766	21	5.30854271356784	1.95015280496451	0.00153213981614119	251924.869	71	0.142	ns	0.0952381	0.01174932;0.30377441	0.1305	ns
DNA?	DNA?	MER133B	7	0.00202032446410894	243766	40	9.706	2.67033606399919	0.00280132417837733	251924.869	216	0.432	ns	0.175	0.07338273;0.32779013	0.3626	ns
DNA?	DNA?	Eulor6E	10	0.00288617780586991	243766	31	7.35235235235235	2.4281193337581	0.00212201961802948	251924.869	900	0.204	ns	0.3225806	0.1668236;0.5137298	0.2901	ns
DNA?	DNA?	Eulor2A	12	0.00346341336704389	243766	67	16.382	3.77867097725567	0.00472813648157608	251924.869	145	0.29	ns	0.1791045	0.0961194;0.2919634	0.2557	ns
DNA?	DNA?	Eulor6A	5	0.00144308890293495	243766	30	7.02402402402402	2.44732552552356	0.00202725822460352	251924.869	284	0.568	ns	0.1666667	0.0564217;0.3472117	0.5183	ns
DNA?	DNA?	MER123	5	0.00144308890293495	243766	46	11.632	3.09679934225099	0.00335720202378788	251924.869	22	0.044	*	0.1086957	0.03624837;0.23569670	0.02604	*
DNA?	DNA?	Eulor7	1	0.000288617780586991	243766	12	2.85306553911205	1.37958513430307	0.000823445443767747	251924.869	162	0.324	ns	0.08333333	0.002107593;0.384796165	0.3159	ns
DNA?	DNA?	UCON100	6	0.00173170668352195	243766	19	4.45151515151515	1.89383885506962	0.00128478642327967	251924.869	842	0.32	ns	0.3157895	0.1257606;0.5655016	0.4175	ns
DNA?	DNA?	Eulor5A	20	0.00577235561173982	243766	126	30.008	4.91182878997854	0.00866084235985442	251924.869	25	0.05	*	0.1587302	0.09973558;0.23444648	0.0363	*
DNA?	DNA?	UCON21	4	0.00115447112234796	243766	28	7.047	2.37242901251428	0.00203388949979652	251924.869	138	0.276	ns	0.1428571	0.04033563;0.32665267	0.2744	ns
DNA?	DNA?	Eulor2B	11	0.0031747955864569	243766	57	13.832	3.32427839189603	0.00399216114107926	251924.869	246	0.492	ns	0.1929825	0.1004722;0.3191098	0.4422	ns
DNA?	DNA?	Eulor6B	6	0.00173170668352195	243766	64	15.782	3.55515331808842	0.00455496581322389	251924.869	4	0.008	**	0.09375	0.03518733;0.19296910	0.003316	**
DNA?	DNA?	MER133A	10	0.00288617780586991	243766	54	13.149	3.17945088150579	0.00379503519693834	251924.869	206	0.412	ns	0.1851852	0.09254549;0.31429652	0.4272	ns
DNA?	DNA?	MER131	252	0.0727316807079217	243766	1106	275.883	14.5843757156422	0.0796247391616808	251924.869	47	0.094	ns	0.2278481	0.2034267;0.2537262	0.1024	ns
DNA?	DNA?	UCON62	5	0.00144308890293495	243766	24	5.61122244488978	2.0948315603925	0.001619498568424	251924.869	484	0.968	ns	0.2083333	0.07131862;0.42151284	1	ns
DNA?	DNA?	Eulor3	1	0.000288617780586991	243766	37	9.761	2.77697507921669	0.00281719815630962	251924.869	2	0.004	**	0.02702703	0.000684031;0.141603096	0.000261	***
DNA?	DNA?	UCON2	31	0.00894715119819671	243766	135	34.137	5.11785339995425	0.00985254517589811	251924.869	319	0.638	ns	0.2296296	0.1616676;0.3098273	0.6205	ns
DNA?	DNA?	MER124	142	0.0409837248433527	243766	747	184.498	12.7282364844468	0.0532494032827386	251924.869	1	0.002	**	0.1900937	0.1625553;0.2201036	0.0002574	***
DNA?	DNA?	UCON14	17	0.00490650226997884	243766	98	24.72	4.42506284488494	0.00713463153611041	251924.869	45	0.09	ns	0.1734694	0.1044243;0.2631497	0.08067	ns
DNA?	DNA?	Eulor10	6	0.00173170668352195	243766	39	10.234	2.81694500819225	0.00295371436652726	251924.869	92	0.184	ns	0.1538462	0.05862426;0.30527992	0.1462	ns
DNA?	DNA?	Eulor5B	9	0.00259756002528292	243766	43	10.505	2.89799471589812	0.00303192978506634	251924.869	372	0.744	ns	0.2093023	0.1004411;0.3604248	0.7234	ns
DNA?	DNA?	MER134	17	0.00490650226997884	243766	89	23.1	4.29260135889956	0.00666707073155949	251924.869	98	0.196	ns	0.1910112	0.1153908;0.2881177	0.1485	ns
DNA?	DNA?	UCON58	41	0.0118333290040666	243766	235	59.269	6.94037519214976	0.0171060872376104	251924.869	6	0.012	*	0.1744681	0.1282059;0.2291500	0.005353	**
snRNA	tot	tot	1390	0.401178715015917	243766	4380	1080.786	28.9000244881456	0.311934056609491	251924.869	1001	0.002	**	0.3173516	0.3035788;0.3313683	2.2e-16	***
snRNA	snRNA	U14	6	0.00173170668352195	243766	7	2.09944751381215	1.06276986357204	0.00060593788189534	251924.869	905	0.194	ns	0.8571429	0.4212768;0.9963897	0.003785	**
snRNA	snRNA	U4	55	0.0158739779322845	243766	162	41.28	5.83023083518925	0.011914141982631	251924.869	989	0.026	*	0.3395062	0.2670603;0.4179463	0.01865	*
snRNA	snRNA	U2	297	0.0857194808343363	243766	1087	260.642	14.3626641721556	0.0752259155677545	251924.869	995	0.014	*	0.2732291	0.2469216;0.3007700	0.01053	*
snRNA	snRNA	U5	65	0.0187601557381544	243766	214	51.526	6.2512720627407	0.0148713197625253	251924.869	984	0.036	*	0.3037383	0.2428991;0.3701095	0.03728	*
snRNA	snRNA	U3	62	0.0178943023963934	243766	229	58.782	6.79371994055029	0.0169655303784645	251924.869	715	0.574	ns	0.2707424	0.2143169;0.3332094	0.6499	ns
snRNA	snRNA	U13	75	0.0216463335440243	243766	176	47.378	6.18784335656659	0.0136741332086505	251924.869	1001	0.002	**	0.4261364	0.3520429;0.5027605	7.925e-06	***
snRNA	snRNA	tot	1390	0.401178715015917	243766	4380	1080.786	28.9000244881456	0.311934056609491	251924.869	1001	0.002	**	0.3173516	0.3035788;0.3313683	2.2e-16	***
snRNA	snRNA	U6	569	0.164223517153998	243766	1710	425.831	17.7802862062898	0.122902398125139	251924.869	1001	0.002	**	0.3327485	0.3104258;0.3556467	9.567e-15	***
snRNA	snRNA	U17	3	0.000865853341760973	243766	9	2.54642475987193	1.30426262158086	0.000734943462625998	251924.869	734	0.536	ns	0.3333333	0.07485463;0.70070494	0.7191	ns
snRNA	snRNA	U8	7	0.00202032446410894	243766	29	7.801	2.56982548104011	0.00225150730635912	251924.869	484	0.968	ns	0.2413793	0.1029836;0.4354003	0.8367	ns
snRNA	snRNA	U1	55	0.0158739779322845	243766	204	46.371	5.85009252769412	0.0133834951035994	251924.869	936	0.132	ns	0.2696078	0.2100198;0.3360249	0.1555	ns
snRNA	snRNA	U13_	107	0.030882102522808	243766	308	79.923	8.03028994224721	0.0230671988778541	251924.869	999	0.006	**	0.3474026	0.2942999;0.4034733	0.0006931	***
snRNA	snRNA	U7	106	0.030593484742221	243766	245	62.823	6.7234571372082	0.0181318348298165	251924.869	1001	0.002	**	0.4326531	0.3697252;0.4972304	2.811e-09	***
Retroposon	tot	tot	1709	0.493247787023167	243766	5565	1841.619	47.6454187191688	0.531523988466833	251924.869	8	0.016	*	0.3070979	0.2949922;0.3194063	0.0001508	***
Retroposon	SVA	tot	1709	0.493247787023167	243766	5565	1841.619	47.6454187191688	0.531523988466833	251924.869	8	0.016	*	0.3070979	0.2949922;0.3194063	0.0001508	***
Retroposon	SVA	SVA_D	459	0.132475561289429	243766	1433	558.189	27.8333608278802	0.161103270328072	251924.869	3	0.006	**	0.320307	0.2961889;0.3451642	5.773e-08	***
Retroposon	SVA	SVA_B	249	0.0718658273661607	243766	801	254.054	17.0529729926452	0.0733245016292474	251924.869	401	0.802	ns	0.3108614	0.2789302;0.3441919	0.7326	ns
Retroposon	SVA	SVA_E	238	0.0686910317797038	243766	686	203.66	14.4109012235208	0.0587798971943466	251924.869	993	0.018	*	0.3469388	0.3113144;0.3838866	0.005072	**
Retroposon	SVA	SVA_C	154	0.0444471382103966	243766	486	170.165	14.5812340831422	0.0491126446335853	251924.869	134	0.268	ns	0.3168724	0.2757027;0.3602876	0.1282	ns
Retroposon	SVA	SVA_A	419	0.120930850065949	243766	1186	337.65	17.751016832807	0.0974517936151975	251924.869	1001	0.002	**	0.3532884	0.3260555;0.3812510	2.971e-07	***
Retroposon	SVA	SVA_F	233	0.0672479428767689	243766	973	330.88	19.4353114544463	0.0954978512406235	251924.869	1	0.002	**	0.2394656	0.2129585;0.2675592	1.086e-11	***
tot	tot	tot	243766	70.3552019025684	243766	4687922	251924.869	130.404314054881	72.7099965654484	251924.869	1	0.002	**	0.05199873	0.05179792;0.05220010	2.2e-16	***
rRNA	tot	tot	477	0.137670681339995	243766	1766	442.361	18.5369441197113	0.127673250038242	251924.869	964	0.076	ns	0.2701019	0.2495062;0.2914641	0.05814	ns
rRNA	rRNA	tot	477	0.137670681339995	243766	1766	442.361	18.5369441197113	0.127673250038242	251924.869	964	0.076	ns	0.2701019	0.2495062;0.2914641	0.05814	ns
rRNA	rRNA	SSU-rRNA_Hsa	25	0.00721544451467477	243766	80	18.095	3.99548982465716	0.0052225387397216	251924.869	967	0.07	ns	0.3125	0.2134746;0.4258891	0.08098	ns
rRNA	rRNA	LSU-rRNA_Hsa	116	0.0334796625480909	243766	411	106.652	9.38578654077478	0.0307816635351638	251924.869	854	0.296	ns	0.2822384	0.2392126;0.3284320	0.311	ns
rRNA	rRNA	5S	336	0.0969755742772289	243766	1275	318.083	15.3560385164573	0.0918044095024518	251924.869	886	0.232	ns	0.2635294	0.2395236;0.2886305	0.2442	ns
tRNA	tot	tot	555	0.16018286822578	243766	1997	448.179	17.9528622861165	0.129352428285697	251924.869	1001	0.002	**	0.2779169	0.2583566;0.2981312	2.307e-08	***
tRNA	tRNA	tRNA-Arg-AGA	15	0.00432926670880486	243766	41	10.452	2.84179024063561	0.00301663304269523	251924.869	961	0.082	ns	0.3658537	0.2212279;0.5306375	0.1083	ns
tRNA	tRNA	tRNA-His-CAY_	15	0.00432926670880486	243766	44	12.247	2.9408569566777	0.00353470195884888	251924.869	864	0.276	ns	0.3409091	0.2049173;0.4991950	0.3998	ns
tRNA	tRNA	tRNA-Thr-ACG_	7	0.00202032446410894	243766	12	3.28176229508197	1.4554989870787	0.000947174950020627	251924.869	972	0.06	ns	0.5833333	0.2766697;0.8483478	0.02347	*
tRNA	tRNA	tRNA-Leu-TTA(m)	4	0.00115447112234796	243766	27	6.913	2.18270364346496	0.00199521471719787	251924.869	128	0.256	ns	0.1481481	0.0418874;0.3373109	0.2705	ns
tRNA	tRNA	tRNA-Arg-CGA_	1	0.000288617780586991	243766	2	1.1758691206544	0.396902080523672	0.000339376735864049	251924.869	407	0.814	ns	0.5	0.01257912;0.98742088	1	ns
tRNA	tRNA	tRNA-Lys-AAA	15	0.00432926670880486	243766	47	8.978	2.56867944946701	0.00259121043411	251924.869	991	0.022	*	0.3191489	0.1908605;0.4711813	0.03864	*
tRNA	tRNA	tRNA-Thr-ACY	10	0.00288617780586991	243766	13	4.22603430877901	1.69114398996103	0.00121970864288428	251924.869	992	0.02	*	0.7692308	0.4618685;0.9496189	0.001324	**
tRNA	tRNA	tRNA-Ser-TCG	4	0.00115447112234796	243766	7	2.03771428571429	1.0123693963688	0.000588120574613262	251924.869	858	0.288	ns	0.5714286	0.1840516;0.9010117	0.1148	ns
tRNA	tRNA	tRNA-Ser-TCA_	1	0.000288617780586991	243766	4	1.36252189141856	0.589317131549277	0.000393248044302415	251924.869	396	0.792	ns	0.25	0.006309463;0.805879550	1	ns
tRNA	tRNA	tRNA-Arg-CGY_	13	0.00375203114763088	243766	40	9.229	2.62134134183826	0.00266365349703734	251924.869	944	0.116	ns	0.325	0.1857290;0.4912949	0.1867	ns
tRNA	tRNA	tRNA-Cys-TGY	42	0.0121219467846536	243766	136	34.113	4.88139929313911	0.00984561834916402	251924.869	960	0.084	ns	0.3088235	0.2324719;0.3937160	0.1372	ns
tRNA	tRNA	tRNA-Glu-GAA	21	0.00606097339232681	243766	95	23.648	4.2424160680082	0.00682523327532116	251924.869	321	0.642	ns	0.2210526	0.1423468;0.3178360	0.635	ns
tRNA	tRNA	tRNA-Ala-GCY	5	0.00144308890293495	243766	28	6.62962962962963	2.38460387365101	0.00191342898981746	251924.869	333	0.666	ns	0.1785714	0.06064291;0.36893335	0.6565	ns
tRNA	tRNA	tRNA-Met	11	0.0031747955864569	243766	50	11.004	2.96492407571843	0.00317595005757925	251924.869	582	0.84	ns	0.22	0.1152658;0.3596119	1	ns
tRNA	tRNA	tRNA-Gly-GGY	13	0.00375203114763088	243766	37	9.798	2.64200230434726	0.00282787701419134	251924.869	926	0.152	ns	0.3513514	0.2020998;0.5253887	0.2627	ns
tRNA	tRNA	tRNA-Ile-ATC	1	0.000288617780586991	243766	9	1.76942675159236	0.872822539966308	0.000510688021955835	251924.869	367	0.734	ns	0.1111111	0.002809137;0.482496515	1	ns
tRNA	tRNA	tRNA-Thr-ACG	3	0.000865853341760973	243766	3	1.45072463768116	0.626952263191532	0.000418704925170403	251924.869	689	0.626	ns	1	0.2924018;1.0000000	0.1131	ns
tRNA	tRNA	tRNA-Met_	13	0.00375203114763088	243766	48	8.878	2.69599413656343	0.0025623486560513	251924.869	945	0.114	ns	0.2708333	0.1527819;0.4184564	0.136	ns
tRNA	tRNA	tRNA-Thr-ACA	9	0.00259756002528292	243766	25	5.88788788788789	2.06542378078493	0.00169934913454723	251924.869	954	0.096	ns	0.36	0.1797168;0.5747937	0.157	ns
tRNA	tRNA	tRNA-Trp-TGG	6	0.00173170668352195	243766	13	3.98688193743693	1.64065442264115	0.00115068501624541	251924.869	921	0.162	ns	0.4615385	0.1922324;0.7486545	0.2372	ns
tRNA	tRNA	tRNA-Lys-AAG	26	0.00750406229526176	243766	73	19.086	3.71488955480569	0.00550855896028331	251924.869	974	0.056	ns	0.3561644	0.2474802;0.4769138	0.08213	ns
tRNA	tRNA	tRNA-Leu-TTG	7	0.00202032446410894	243766	26	3.76992936427851	1.69715861625922	0.00108806864608779	251924.869	974	0.056	ns	0.2692308	0.1157322;0.4778748	0.08892	ns
tRNA	tRNA	tRNA-Gln-CAG	19	0.00548373783115283	243766	79	17.966	3.7014246641725	0.00518530704602588	251924.869	670	0.664	ns	0.2405063	0.1514374;0.3498257	0.7885	ns
tRNA	tRNA	tRNA-Ile-ATT	17	0.00490650226997884	243766	53	14.02	3.27938322773572	0.00404642128382961	251924.869	858	0.288	ns	0.3207547	0.1991866;0.4631612	0.3521	ns
tRNA	tRNA	tRNA-Arg-AGG	7	0.00202032446410894	243766	20	5.23246492985972	2.00502581575352	0.00151018241505538	251924.869	855	0.294	ns	0.35	0.1539092;0.5921885	0.4439	ns
tRNA	tRNA	tRNA-Glu-GAG_	21	0.00606097339232681	243766	96	21.223	4.13864704938697	0.00612533515739771	251924.869	535	0.934	ns	0.21875	0.1408018;0.3147362	1	ns
tRNA	tRNA	tRNA-Arg-CGG	4	0.00115447112234796	243766	17	1.77525252525253	0.838392108022929	0.000512369443819835	251924.869	791	0.422	ns	0.2352941	0.06810774;0.49899327	0.09372	ns
tRNA	tRNA	tRNA-Gln-CAA	10	0.00288617780586991	243766	24	6.11811811811812	2.07911218480776	0.00176579767262031	251924.869	978	0.048	*	0.4166667	0.2210969;0.6335694	0.09708	ns
tRNA	tRNA	tRNA-Val-GTG	13	0.00375203114763088	243766	38	9.875	2.68152299366714	0.00285010058329653	251924.869	911	0.182	ns	0.3421053	0.1963291;0.5135268	0.2671	ns
tRNA	tRNA	tRNA-Tyr-TAC	13	0.00375203114763088	243766	34	7.71571571571572	2.37919827507661	0.00222689274551004	251924.869	990	0.024	*	0.3823529	0.2216654;0.5643603	0.03936	*
tRNA	tRNA	tRNA-Tyr-TAT	2	0.000577235561173982	243766	5	1.59803921568627	0.746790472408543	0.000461222531722348	251924.869	626	0.752	ns	0.4	0.05274495;0.85336720	0.6575	ns
tRNA	tRNA	tRNA-Arg-CGA	4	0.00115447112234796	243766	8	2.09944751381215	1.03321482774013	0.00060593788189534	251924.869	886	0.232	ns	0.5	0.1570128;0.8429872	0.2193	ns
tRNA	tRNA	tRNA-Ala-GCY_	5	0.00144308890293495	243766	82	4.43360160965795	1.81470931432722	0.00127961625658639	251924.869	731	0.542	ns	0.06097561	0.0200930;0.1365868	0.8043	ns
tRNA	tRNA	tRNA-Pro-CCA	7	0.00202032446410894	243766	9	2.68965517241379	1.2720143425544	0.000776282306406389	251924.869	957	0.09	ns	0.7777778	0.3999064;0.9718550	0.004188	**
tRNA	tRNA	tRNA-Leu-TTA	3	0.000865853341760973	243766	13	3.15740740740741	1.48834008088244	0.000911283918334851	251924.869	621	0.762	ns	0.2307692	0.05038107;0.53813154	1	ns
tRNA	tRNA	tRNA-Val-GTY	11	0.0031747955864569	243766	29	6.983	2.2904054132308	0.00201541796183896	251924.869	967	0.07	ns	0.3793103	0.2068687;0.5773954	0.08538	ns
tRNA	tRNA	tRNA-Leu-CTG	7	0.00202032446410894	243766	16	4.48886639676113	1.77705673194058	0.00129556665678472	251924.869	937	0.13	ns	0.4375	0.1975341;0.7012231	0.1701	ns
tRNA	tRNA	tRNA-Met-i	13	0.00375203114763088	243766	40	9.405	2.57168983133437	0.00271445022642065	251924.869	942	0.12	ns	0.325	0.1857290;0.4912949	0.1919	ns
tRNA	tRNA	tRNA-Thr-ACY_	3	0.000865853341760973	243766	12	2.63944856839873	1.27669479103006	0.000761791787784751	251924.869	727	0.55	ns	0.25	0.05486064;0.57185846	0.7337	ns
tRNA	tRNA	tRNA-Asn-AAT	1	0.000288617780586991	243766	2	1.01013513513514	0.10033156210564	0.000291542960795643	251924.869	294	0.588	ns	0.5	0.01257912;0.98742088	1	ns
tRNA	tRNA	tot	555	0.16018286822578	243766	1997	448.179	17.9528622861165	0.129352428285697	251924.869	1001	0.002	**	0.2779169	0.2583566;0.2981312	2.307e-08	***
tRNA	tRNA	tRNA-Gly-GGA	41	0.0118333290040666	243766	107	27.383	4.5390432817846	0.00790322068581357	251924.869	999	0.006	**	0.3831776	0.2908360;0.4821595	0.003777	**
tRNA	tRNA	tRNA-Asn-AAC	18	0.00519512005056584	243766	46	13.527	3.15201621287172	0.00390413271800023	251924.869	944	0.116	ns	0.3913043	0.2508794;0.5462586	0.1483	ns
tRNA	tRNA	tRNA-Ile-ATA	19	0.00548373783115283	243766	65	15.876	3.40620407876954	0.00458209588459907	251924.869	864	0.276	ns	0.2923077	0.1860290;0.4182587	0.3863	ns
tRNA	tRNA	tRNA-Leu-CTA_	4	0.00115447112234796	243766	7	2.20164126611958	1.04213897399148	0.000635432815876165	251924.869	833	0.338	ns	0.5714286	0.1840516;0.9010117	0.2168	ns
tRNA	tRNA	tRNA-Phe-TTY	17	0.00490650226997884	243766	87	11.13	2.97084599498626	0.00321231589793321	251924.869	979	0.046	*	0.1954023	0.1181487;0.2943198	0.07499	ns
tRNA	tRNA	tRNA-Ser-TCA(m)	5	0.00144308890293495	243766	31	8.298	2.38261891054212	0.00239495034331085	251924.869	113	0.226	ns	0.1612903	0.05452433;0.33727158	0.2254	ns
tRNA	tRNA	tRNA-Ala-GCA	2	0.000577235561173982	243766	40	2.88413361169102	1.39342343614977	0.000832412241922605	251924.869	427	0.854	ns	0.05	0.006113647;0.169196864	1	ns
tRNA	tRNA	tRNA-Leu-CTY	13	0.00375203114763088	243766	30	4.84422110552764	1.91122235669668	0.00139812834415005	251924.869	996	0.012	*	0.4333333	0.2546075;0.6257265	0.0003933	***
tRNA	tRNA	tRNA-Leu-CTA	1	0.000288617780586991	243766	1	1.00323624595469	0.0568880123988576	0.000289551818711868	251924.869	309	0.618	ns	na	na	na	na
tRNA	tRNA	tRNA-SeC(e)-TGA	2	0.000577235561173982	243766	3	1.42389758179232	0.596378578001413	0.000410962159840082	251924.869	667	0.67	ns	0.6666667	0.09429932;0.99159624	0.607	ns
tRNA	tRNA	tRNA-Ser-TCY	9	0.00259756002528292	243766	15	3.86828774062817	1.6396696738157	0.00111645662237197	251924.869	987	0.03	*	0.6	0.3228698;0.8366357	0.005253	**
tRNA	tRNA	tRNA-Val-GTA	4	0.00115447112234796	243766	12	3.32889344262295	1.45828322138126	0.000960777837220423	251924.869	776	0.452	ns	0.3333333	0.09924609;0.65112449	0.7478	ns
tRNA	tRNA	tRNA-Gly-GGG	6	0.00173170668352195	243766	47	12.673	3.05276766072859	0.00365765313337893	251924.869	24	0.048	*	0.1276596	0.04832222;0.25741418	0.03129	*
tRNA	tRNA	tRNA-Ser-AGY	6	0.00173170668352195	243766	14	3.7030612244898	1.60457428869252	0.00106876931198999	251924.869	932	0.14	ns	0.4285714	0.1766111;0.7113906	0.2207	ns
tRNA	tRNA	tRNA-Glu-GAG	2	0.000577235561173982	243766	18	3.58943089430894	1.6106619837006	0.00103597357828582	251924.869	271	0.542	ns	0.1111111	0.01375122;0.34712044	0.5548	ns
tRNA	tRNA	tRNA-His-CAY	0	0	243766	1	1.0037037037037	0.0608580619450188	0.000289686735329906	251924.869	1	0.002	**	na	na	na	na
tRNA	tRNA	tRNA-Pro-CCY	11	0.0031747955864569	243766	17	4.49092741935484	1.88785441584702	0.00129616150455146	251924.869	992	0.02	*	0.6470588	0.3832837;0.8579025	0.001037	**
tRNA	tRNA	tRNA-Gln-CAA_	4	0.00115447112234796	243766	34	9.085	2.5262931653229	0.00262209253663281	251924.869	29	0.058	ns	0.1176471	0.03300168;0.27450349	0.05221	ns
tRNA	tRNA	tRNA-Asp-GAY	19	0.00548373783115283	243766	49	11.044	2.85906247539963	0.00318749476880273	251924.869	998	0.008	**	0.3877551	0.2519745;0.5376145	0.009785	**
tRNA	tRNA	tRNA-Pro-CCG	3	0.000865853341760973	243766	4	1.5991847826087	0.736566322038493	0.000461553162705011	251924.869	723	0.558	ns	0.75	0.1941204;0.9936905	0.3087	ns
tRNA	tRNA	tRNA-Ala-GCG	6	0.00173170668352195	243766	11	2.17225950782998	1.01911849344858	0.000626952718008877	251924.869	895	0.214	ns	0.5454545	0.2337936;0.8325119	0.01094	*
tRNA	tRNA	tRNA-Ser-TCA	1	0.000288617780586991	243766	1	1.01923076923077	0.137600032462819	0.000294168122521356	251924.869	256	0.512	ns	na	na	na	na
LINE	Penelope	tot	278	0.0802357430031835	243766	1097	266.201	14.6179438801523	0.0768303418100375	251924.869	791	0.422	ns	0.2534184	0.2279125;0.2802540	0.4179	ns
LINE	Penelope	Penelope1_Vert	278	0.0802357430031835	243766	1097	266.201	14.6179438801523	0.0768303418100375	251924.869	791	0.422	ns	0.2534184	0.2279125;0.2802540	0.4179	ns
LINE	L1-Tx1	tot	24	0.00692682673408778	243766	189	49.619	6.62236322582014	0.0143209256549459	251924.869	1	0.002	**	0.1269841	0.08308367;0.18302820	6.87e-06	***
LINE	L1-Tx1	MARE6	24	0.00692682673408778	243766	189	49.619	6.62236322582014	0.0143209256549459	251924.869	1	0.002	**	0.1269841	0.08308367;0.18302820	6.87e-06	***
LINE	RTE-X	tot	3055	0.881727319693257	243766	15596	3947.322	58.0649106591049	1.1392673149022	251924.869	1	0.002	**	0.1958836	0.1896799;0.2022008	2.2e-16	***
LINE	RTE-X	L5	157	0.0453129915521576	243766	737	196.174	12.5080044041475	0.0566193044888723	251924.869	2	0.004	**	0.2130258	0.1839839;0.2443848	0.0009789	***
LINE	RTE-X	L4_C_Mam	989	0.285442985000534	243766	5015	1282.772	33.9979981745967	0.370230807639135	251924.869	1	0.002	**	0.1972084	0.1862751;0.2084952	2.2e-16	***
LINE	RTE-X	L4_A_Mam	1300	0.375203114763088	243766	6597	1701.498	38.7343561498878	0.491082576433204	251924.869	1	0.002	**	0.1970593	0.1875202;0.2068668	2.2e-16	***
LINE	RTE-X	L4_B_Mam	731	0.21097959760909	243766	3247	832.603	27.1256556085229	0.24030402997007	251924.869	1	0.002	**	0.2251309	0.2108634;0.2398951	3.765e-05	***
LINE	L1	L1M2	672	0.193951148554458	243766	9096	2530.292	52.3126117236116	0.730287261277018	251924.869	1	0.002	**	0.07387863	0.06858530;0.07944675	2.2e-16	***
LINE	L1	L1P	18	0.00519512005056584	243766	161	33.814	5.37031137311834	0.00975932163276851	251924.869	3	0.006	**	0.1118012	0.06762206;0.17093062	0.001356	**
LINE	L1	L1MEg1	108	0.031170720303395	243766	1013	259.747	15.1130206905964	0.0749676026541291	251924.869	1	0.002	**	0.106614	0.08828016;0.12726877	2.2e-16	***
LINE	L1	L1MB7	4233	1.22171906522473	243766	23185	6423.832	78.341503477832	1.85403213470369	251924.869	1	0.002	**	0.1825749	0.1776207;0.1876089	2.2e-16	***
LINE	L1	L1P2	142	0.0409837248433527	243766	1631	582.841	30.2753747675783	0.168218275855102	251924.869	1	0.002	**	0.08706315	0.07382696;0.10180657	2.2e-16	***
LINE	L1	L1MB1	427	0.123239792310645	243766	6197	1690.032	41.4352489537092	0.487773284960993	251924.869	1	0.002	**	0.06890431	0.06272133;0.07549667	2.2e-16	***
LINE	L1	L1MCb	108	0.031170720303395	243766	2145	598.387	24.2210629595584	0.172705127872108	251924.869	1	0.002	**	0.05034965	0.04148287;0.06046899	2.2e-16	***
LINE	L1	L1M3b	25	0.00721544451467477	243766	564	166.032	14.5047358942989	0.0479197873464193	251924.869	1	0.002	**	0.04432624	0.02888780;0.06474123	2.2e-16	***
LINE	L1	L1MEh	241	0.0695568851214648	243766	3050	792.102	27.0965277815778	0.228614721238517	251924.869	1	0.002	**	0.07901639	0.06968598;0.08916338	2.2e-16	***
LINE	L1	L1ME2	1481	0.427442933049333	243766	12799	3588.024	60.0340362586884	1.03556752357286	251924.869	1	0.002	**	0.1157122	0.1102192;0.1213805	2.2e-16	***
LINE	L1	L1PA16	1097	0.316613705303929	243766	13973	4150.542	71.775162207479	1.19792022027309	251924.869	1	0.002	**	0.07850855	0.07410116;0.08309239	2.2e-16	***
LINE	L1	L1MEd	1687	0.486898195850254	243766	16918	4540.242	65.1577083925069	1.31039456936784	251924.869	1	0.002	**	0.09971628	0.09524093;0.10432976	2.2e-16	***
LINE	L1	L1ME3A	2263	0.65314203746836	243766	15879	4348.583	61.7353899264382	1.25507837415832	251924.869	1	0.002	**	0.1425153	0.1371124;0.1480495	2.2e-16	***
LINE	L1	L1M4b	308	0.0888942764207932	243766	4228	1178.946	35.2393373220169	0.34026477795191	251924.869	1	0.002	**	0.07284768	0.06519297;0.08109863	2.2e-16	***
LINE	L1	L1M4	2411	0.695857468995235	243766	20125	5355.11	69.3129438430095	1.5455799629992	251924.869	1	0.002	**	0.1198012	0.1153451;0.1243675	2.2e-16	***
LINE	L1	L1MC4	4479	1.29271903924913	243766	23685	6315.818	75.5078294503842	1.82285737375137	251924.869	1	0.002	**	0.189107	0.1841372;0.1941533	2.2e-16	***
LINE	L1	L1MEf	977	0.28197957163349	243766	11271	3174.827	57.1136326811562	0.916311522487654	251924.869	1	0.002	**	0.08668264	0.08155102;0.09202890	2.2e-16	***
LINE	L1	L1MDa	530	0.152967423711105	243766	6954	1922.748	45.5865180357815	0.554939260388076	251924.869	1	0.002	**	0.07621513	0.07008544;0.08270286	2.2e-16	***
LINE	L1	L1ME3G	3688	1.06442237480482	243766	18628	4881.776	62.7487308814069	1.40896735444284	251924.869	1	0.002	**	0.1979815	0.1922799;0.2037776	2.2e-16	***
LINE	L1	L1MEj	228	0.0658048539738339	243766	2345	620.539	23.730436418503	0.179098588947671	251924.869	1	0.002	**	0.09722814	0.08553249;0.10994063	2.2e-16	***
LINE	L1	L1P4e	7	0.00202032446410894	243766	194	53.619	7.9840832025089	0.0154753967772939	251924.869	1	0.002	**	0.03608247	0.01462793;0.07292781	2.2e-16	***
LINE	L1	L1ME3E	610	0.176056846158064	243766	4540	1210.982	32.868922130822	0.349510937170795	251924.869	1	0.002	**	0.1343612	0.1245683;0.1446270	2.2e-16	***
LINE	L1	L1MC2	748	0.215886099879069	243766	6382	1824.361	42.8231304262019	0.526543022809463	251924.869	1	0.002	**	0.1172046	0.1094108;0.1253502	2.2e-16	***
LINE	L1	L1PA2	401	0.115735730015383	243766	4918	2102.12	64.3089826170905	0.606709208927525	251924.869	1	0.002	**	0.08153721	0.07403738;0.08953806	2.2e-16	***
LINE	L1	L1MA2	715	0.206361713119698	243766	7417	2242.451	54.3305752814234	0.647211230695078	251924.869	1	0.002	**	0.09640016	0.08977555;0.10334388	2.2e-16	***
LINE	L1	L1M3e	53	0.0152967423711105	243766	810	211.271	15.7598201427215	0.0609765671223941	251924.869	1	0.002	**	0.0654321	0.04939372;0.08471626	2.2e-16	***
LINE	L1	L1MC5	3136	0.905105359920803	243766	14431	3818.433	60.0134745547042	1.10206765778013	251924.869	1	0.002	**	0.21731	0.2106041;0.2241300	2.2e-16	***
LINE	L1	L1MEa	41	0.0118333290040666	243766	355	92.316	9.5822734235652	0.0266440390326686	251924.869	1	0.002	**	0.115493	0.08416689;0.15340464	2.453e-11	***
LINE	L1	L1MCc	255	0.0735975340496827	243766	3179	871.222	30.7153080099508	0.251450160038559	251924.869	1	0.002	**	0.0802139	0.07100399;0.09020458	2.2e-16	***
LINE	L1	L1PB1	1103	0.318345411987451	243766	13093	4151.594	75.9446426863196	1.19822384617827	251924.869	1	0.002	**	0.08424349	0.07954050;0.08913221	2.2e-16	***
LINE	L1	L1PA8	771	0.22252430883257	243766	8111	2470.506	56.4714705934863	0.713031958646844	251924.869	1	0.002	**	0.0950561	0.08875796;0.10164686	2.2e-16	***
LINE	L1	L1P4	280	0.0808129785643574	243766	3775	1004.767	30.9269977558474	0.289993621547049	251924.869	1	0.002	**	0.07417219	0.06601248;0.08299821	2.2e-16	***
LINE	L1	L1M7	336	0.0969755742772289	243766	3059	825.483	28.719828334089	0.238249071372291	251924.869	1	0.002	**	0.1098398	0.09897256;0.12145936	2.2e-16	***
LINE	L1	L1PA13	670	0.193373912993284	243766	9060	2636.978	58.8608198389396	0.761078737816722	251924.869	1	0.002	**	0.07395143	0.06864531;0.07953341	2.2e-16	***
LINE	L1	L1PREC2	703	0.202898299752655	243766	7902	2389.753	54.7889388364004	0.689725207011103	251924.869	1	0.002	**	0.08896482	0.08277692;0.09545777	2.2e-16	***
LINE	L1	L1M2a1	21	0.00606097339232681	243766	120	38.205	7.07467497670572	0.011026642307326	251924.869	7	0.014	*	0.175	0.1117143;0.2549800	0.0005474	***
LINE	L1	L1MA9	1333	0.384727501522459	243766	16437	4423.385	67.1519930096283	1.27666756138179	251924.869	1	0.002	**	0.08109752	0.07696824;0.08537574	2.2e-16	***
LINE	L1	L1MA4	973	0.280825100511142	243766	10000	2833.636	56.3253233106215	0.817837733311398	251924.869	1	0.002	**	0.0973	0.09155922;0.10327650	2.2e-16	***
LINE	L1	L1PB3	330	0.095243867593707	243766	3601	1069.338	34.7120538528431	0.308629960257332	251924.869	1	0.002	**	0.09164121	0.08241322;0.10153810	2.2e-16	***
LINE	L1	HAL1b	646	0.186447086259196	243766	4340	1159.099	32.392846362978	0.334536580860601	251924.869	1	0.002	**	0.1488479	0.1383821;0.1597887	2.2e-16	***
LINE	L1	L1MC1	1533	0.442451057639857	243766	13002	3793.098	63.7019492192691	1.09475552630895	251924.869	1	0.002	**	0.1179049	0.1124092;0.1235724	2.2e-16	***
LINE	L1	L1PA4	984	0.283999896097599	243766	11926	4482.478	84.679112348135	1.29372285189001	251924.869	1	0.002	**	0.0825088	0.07763121;0.08759129	2.2e-16	***
LINE	L1	L1MD3	929	0.268125918165315	243766	5356	1494.752	37.0014540741793	0.431412004767966	251924.869	1	0.002	**	0.1734503	0.1633967;0.1838611	2.2e-16	***
LINE	L1	L1PBa	199	0.0574349383368112	243766	2167	738.934	30.565567194114	0.213269491080267	251924.869	1	0.002	**	0.09183203	0.08000047;0.10478032	2.2e-16	***
LINE	L1	L1MA8	1053	0.303914522958101	243766	11124	2992.265	56.3569594804571	0.863620883228132	251924.869	1	0.002	**	0.09466019	0.08928174;0.10025185	2.2e-16	***
LINE	L1	L1M3c	49	0.0141422712487626	243766	1070	289.25	17.9230224776608	0.0834826930347871	251924.869	1	0.002	**	0.04579439	0.03406791;0.06009339	2.2e-16	***
LINE	L1	L1P4b	5	0.00144308890293495	243766	155	45.96	7.70530802575548	0.0132648731957781	251924.869	1	0.002	**	0.03225806	0.01055549;0.07367159	2.2e-16	***
LINE	L1	L1MC	1124	0.324406385379778	243766	7862	2072.354	42.798719775414	0.598118212070573	251924.869	1	0.002	**	0.1429662	0.1352985;0.1508995	2.2e-16	***
LINE	L1	L1M3de	31	0.00894715119819671	243766	499	127.51	12.2068385303856	0.0368016532026472	251924.869	1	0.002	**	0.06212425	0.04259704;0.08702432	2.2e-16	***
LINE	L1	L1MA5	432	0.12468288121358	243766	4447	1300.696	35.9437551952706	0.375403992738377	251924.869	1	0.002	**	0.09714414	0.08859411;0.10622732	2.2e-16	***
LINE	L1	HAL1M8	379	0.10938613884247	243766	2197	616.788	24.783891891656	0.178015983652689	251924.869	1	0.002	**	0.172508	0.1569266;0.1889680	2.2e-16	***
LINE	L1	L1ME4c	2469	0.71259730026928	243766	9421	2479.378	43.5452558300592	0.715592575596212	251924.869	424	0.848	ns	0.2620741	0.2532156;0.2710799	0.815	ns
LINE	L1	L1M2a	49	0.0141422712487626	243766	489	162.926	14.4757062028099	0.0470233405199161	251924.869	1	0.002	**	0.1002045	0.07505434;0.13030801	2.2e-16	***
LINE	L1	L1MC3	1240	0.357886047927869	243766	13130	3735.876	60.1932708353172	1.0782402396682	251924.869	1	0.002	**	0.09444021	0.08949031;0.09957069	2.2e-16	***
LINE	L1	L1P4d	16	0.00461788448939185	243766	167	49.757	8.15821717702511	0.0143607549086669	251924.869	1	0.002	**	0.09580838	0.0557598;0.1509226	4.761e-10	***
LINE	L1	L1ME3C	493	0.142288565829386	243766	3264	875.359	27.9697770357117	0.252644171796848	251924.869	1	0.002	**	0.1510417	0.1389205;0.1637916	2.2e-16	***
LINE	L1	L1M4a2	226	0.0652276184126599	243766	2051	553.54	22.8832262157686	0.159761486266123	251924.869	1	0.002	**	0.1101902	0.09695932;0.12454635	2.2e-16	***
LINE	L1	L1M2c	42	0.0121219467846536	243766	450	145.936	13.4403328287117	0.0421197244277431	251924.869	1	0.002	**	0.09333333	0.06809552;0.12406397	2.2e-16	***
LINE	L1	L1M6	502	0.144886125854669	243766	5357	1425.815	35.8585919078485	0.41151556082764	251924.869	1	0.002	**	0.09370917	0.08603481;0.10182935	2.2e-16	***
LINE	L1	L1PA7	1136	0.327869798746822	243766	13116	4826.932	91.337932941325	1.39313840088432	251924.869	1	0.002	**	0.08661177	0.08185223;0.09155565	2.2e-16	***
LINE	L1	L1M1	690	0.199146268605024	243766	9983	2912.962	60.8501873563369	0.840732627374242	251924.869	1	0.002	**	0.0691175	0.06421791;0.07427022	2.2e-16	***
LINE	L1	L1P3b	6	0.00173170668352195	243766	83	24.787	5.2702377941044	0.00715396892740974	251924.869	1	0.002	**	0.07228916	0.0269899;0.1507298	8.094e-07	***
LINE	L1	L1MA10	588	0.169707254985151	243766	5109	1339.254	35.5195033625066	0.38653251712225	251924.869	1	0.002	**	0.115091	0.1064640;0.1241604	2.2e-16	***
LINE	L1	L1MB8	2926	0.844495625997535	243766	16563	4563.107	66.0052895550747	1.31699381492096	251924.869	1	0.002	**	0.1766588	0.1708777;0.1825538	2.2e-16	***
LINE	L1	L1MA4A	530	0.152967423711105	243766	6240	1889.062	50.139626425993	0.545216881831222	251924.869	1	0.002	**	0.0849359	0.07813382;0.09212881	2.2e-16	***
LINE	L1	L1PB	155	0.0447357559909836	243766	1846	507.828	22.7881925065969	0.14656819027993	251924.869	1	0.002	**	0.08396533	0.07171188;0.09755892	2.2e-16	***
LINE	L1	L1MB4	1667	0.481125840238514	243766	9160	2526.358	47.9664739022854	0.729151838928189	251924.869	1	0.002	**	0.1819869	0.1741330;0.1900435	2.2e-16	***
LINE	L1	L1M4c	268	0.0773495651973135	243766	3615	1015.036	33.5778822765549	0.292957437535897	251924.869	1	0.002	**	0.07413555	0.06580379;0.08316347	2.2e-16	***
LINE	L1	L1MEg	1097	0.316613705303929	243766	13185	3625.312	57.3113710292229	1.04632950337538	251924.869	1	0.002	**	0.08320061	0.07854085;0.08804528	2.2e-16	***
LINE	L1	L1P1	249	0.0718658273661607	243766	3259	983.337	34.1568165835038	0.28380854250907	251924.869	1	0.002	**	0.0764038	0.06751343;0.08606286	2.2e-16	***
LINE	L1	L1ME3	1370	0.395406359404177	243766	9162	2553.218	49.6360576014475	0.736904112514756	251924.869	1	0.002	**	0.1495307	0.1422863;0.1569986	2.2e-16	***
LINE	L1	X9_LINE	152	0.0438699026492226	243766	653	159.288	11.3219805353676	0.0459733490341406	251924.869	279	0.558	ns	0.2327718	0.2008621;0.2671183	0.5238	ns
LINE	L1	L1PA17	551	0.159028397103432	243766	4789	1400.38	38.3507024235069	0.40417456757841	251924.869	1	0.002	**	0.1150553	0.1061503;0.1244326	2.2e-16	***
LINE	L1	L1PA15-16	69	0.0199146268605024	243766	1431	433.036	23.9606096503159	0.124981889234268	251924.869	1	0.002	**	0.04821803	0.03770717;0.06062935	2.2e-16	***
LINE	L1	L1ME3B	1105	0.318922647548625	243766	8120	2194.901	43.979237969437	0.633487455228167	251924.869	1	0.002	**	0.1360837	0.1286960;0.1437337	2.2e-16	***
LINE	L1	L1MD1	656	0.189333264065066	243766	6979	2021.597	45.9359194933518	0.583468839381319	251924.869	1	0.002	**	0.09399627	0.08724873;0.10108515	2.2e-16	***
LINE	L1	L1HS	135	0.0389634003792438	243766	1571	699.047	37.7250045323651	0.201757393665994	251924.869	1	0.002	**	0.08593253	0.07253923;0.10089594	2.2e-16	***
LINE	L1	L1MEb	242	0.0698455029020518	243766	1672	465.232	21.0071291583471	0.134274227298047	251924.869	1	0.002	**	0.1447368	0.1282083;0.1625229	2.2e-16	***
LINE	L1	HAL1ME	1129	0.325849474282713	243766	7407	1914.889	40.4790962872967	0.552671013250442	251924.869	1	0.002	**	0.1524234	0.1443084;0.1608129	2.2e-16	***
LINE	L1	L1PA11	426	0.122951174530058	243766	4144	1312.363	44.4592156122086	0.378771296384485	251924.869	1	0.002	**	0.1027992	0.09371446;0.11244818	2.2e-16	***
LINE	L1	L1PA8A	204	0.0588780272397461	243766	2429	858.247	36.2116179184564	0.247705344335443	251924.869	1	0.002	**	0.08398518	0.07325571;0.09572975	2.2e-16	***
LINE	L1	L1MEc	1593	0.459768124475076	243766	17812	4978.889	68.8977617965967	1.43699589296898	251924.869	1	0.002	**	0.08943409	0.08528247;0.09372031	2.2e-16	***
LINE	L1	L1P4c	7	0.00202032446410894	243766	43	14.508	3.81660876990327	0.00418726676075606	251924.869	21	0.042	*	0.1627907	0.06805209;0.30701087	0.01497	*
LINE	L1	L1MCa	398	0.114869876673622	243766	7243	2062.609	45.5928374399513	0.595305631798753	251924.869	1	0.002	**	0.05494961	0.04981252;0.06044847	2.2e-16	***
LINE	L1	L1MB2	1680	0.484877871386145	243766	8944	2494.73	47.9523986108362	0.720023435763784	251924.869	1	0.002	**	0.1878354	0.1797876;0.1960871	2.2e-16	***
LINE	L1	L1MEi	479	0.138247916901169	243766	5311	1408.886	34.4500770944248	0.406629550420083	251924.869	1	0.002	**	0.09019017	0.08261880;0.09821528	2.2e-16	***
LINE	L1	L1MC4a	1698	0.49007299143671	243766	9991	2751.596	50.0252867389415	0.794159530592042	251924.869	1	0.002	**	0.169953	0.1626351;0.1774637	2.2e-16	***
LINE	L1	L1MB5	1672	0.482568929141449	243766	9769	2720.45	47.2457581340554	0.785170241197879	251924.869	1	0.002	**	0.1711536	0.1637325;0.1787714	2.2e-16	***
LINE	L1	HAL1	3226	0.931080960173632	243766	21238	5716.706	71.3512197552401	1.64994299798833	251924.869	1	0.002	**	0.1518975	0.1470947;0.1567958	2.2e-16	***
LINE	L1	L1PA3	888	0.256292589161248	243766	10703	4313.002	86.0772053524119	1.24480906490725	251924.869	1	0.002	**	0.08296739	0.07780898;0.08835398	2.2e-16	***
LINE	L1	L1M6B	122	0.0352113692316129	243766	730	196.443	12.686042987736	0.0566969426718502	251924.869	1	0.002	**	0.1671233	0.1407633;0.1962047	1.027e-10	***
LINE	L1	L1P3	266	0.0767723296361396	243766	3552	1012.214	36.1764694372038	0.29214295815908	251924.869	1	0.002	**	0.07488739	0.06644330;0.08403879	2.2e-16	***
LINE	L1	L1ME3F	646	0.186447086259196	243766	4605	1267.021	33.6616349077799	0.36568478897711	251924.869	1	0.002	**	0.1402823	0.1303739;0.1506492	2.2e-16	***
LINE	L1	L1PB4	734	0.211845450950851	243766	7440	2039.594	46.8436066874391	0.588663093578543	251924.869	1	0.002	**	0.09865591	0.09197099;0.10565713	2.2e-16	***
LINE	L1	L1MA1	319	0.0920690720072501	243766	4314	1266.589	41.2603259014455	0.365560106095896	251924.869	1	0.002	**	0.07394529	0.06631113;0.08216212	2.2e-16	***
LINE	L1	L1PA14	270	0.0779268007584875	243766	3056	943.568	34.3186121972195	0.272330501992906	251924.869	1	0.002	**	0.08835079	0.07852269;0.09897491	2.2e-16	***
LINE	L1	L1M2b	25	0.00721544451467477	243766	220	64.11	8.85812431423077	0.018503285913432	251924.869	1	0.002	**	0.1136364	0.07490431;0.16316704	3.857e-10	***
LINE	L1	L1M8	196	0.0565690849950502	243766	1662	449.764	20.3591453356667	0.129809887467927	251924.869	1	0.002	**	0.1179302	0.1028085;0.1344153	2.2e-16	***
LINE	L1	L1M3f	58	0.0167398312740455	243766	671	205.212	15.7223486874019	0.0592278319898176	251924.869	1	0.002	**	0.08643815	0.06628897;0.11030931	2.2e-16	***
LINE	L1	L1M3d	49	0.0141422712487626	243766	532	145.292	12.9178018875351	0.0419338545770451	251924.869	1	0.002	**	0.09210526	0.06891709;0.11993881	2.2e-16	***
LINE	L1	L1M3a	57	0.0164512134934585	243766	636	197.58	13.5529806051393	0.0570251010883777	251924.869	1	0.002	**	0.08962264	0.06858536;0.11455776	2.2e-16	***
LINE	L1	L1MA3	873	0.251963322452443	243766	8888	2825.231	58.3414892539466	0.815411900865565	251924.869	1	0.002	**	0.09822232	0.09211119;0.10459822	2.2e-16	***
LINE	L1	L1M3	830	0.239552757887202	243766	7225	1896.004	41.6526941617338	0.547220466464057	251924.869	1	0.002	**	0.1148789	0.1076134;0.1224567	2.2e-16	***
LINE	L1	L1ME3D	562	0.162203192689889	243766	4186	1155.504	32.2329792130505	0.33349899993939	251924.869	1	0.002	**	0.134257	0.1240676;0.1449598	2.2e-16	***
LINE	L1	L1MDb	61	0.0176056846158064	243766	971	240.203	15.4620459792961	0.069326856750337	251924.869	1	0.002	**	0.06282183	0.04839091;0.07996918	2.2e-16	***
LINE	L1	L1MD	1123	0.324117767599191	243766	8496	2213.884	45.4863006579733	0.63896628655705	251924.869	1	0.002	**	0.1321798	0.1250463;0.1395667	2.2e-16	***
LINE	L1	L1M5	6705	1.93518221883577	243766	44640	11176.032	95.8395648894454	3.22560155160919	251924.869	1	0.002	**	0.1502016	0.1468990;0.1535498	2.2e-16	***
LINE	L1	L1MA5A	396	0.114292641112448	243766	3431	996.092	31.2340695892018	0.287489862300457	251924.869	1	0.002	**	0.1154182	0.1049120;0.1265847	2.2e-16	***
LINE	L1	L1PB2	295	0.0851422452731623	243766	2887	871.062	33.3550403194887	0.251403981193665	251924.869	1	0.002	**	0.1021822	0.0913678;0.1138103	2.2e-16	***
LINE	L1	L1M4a1	248	0.0715772095855737	243766	2655	732.954	27.9961009011195	0.211543556752357	251924.869	1	0.002	**	0.09340866	0.08260404;0.10511909	2.2e-16	***
LINE	L1	L1MEg2	72	0.0207804802022633	243766	755	196.565	13.3911574592377	0.0567321540410819	251924.869	1	0.002	**	0.09536424	0.07536495;0.11858730	2.2e-16	***
LINE	L1	L1PA5	1261	0.363947021320195	243766	11398	4163.325	81.1922012791164	1.20160962136233	251924.869	1	0.002	**	0.1106334	0.1049309;0.1165357	2.2e-16	***
LINE	L1	L1ME4b	5442	1.5706579619544	243766	24590	6402.456	70.6966341354246	1.84786264102586	251924.869	1	0.002	**	0.2213095	0.2161337;0.2265512	2.2e-16	***
LINE	L1	L1MC5a	3758	1.08462561944591	243766	17929	4666.542	61.0756618668391	1.34684699505598	251924.869	1	0.002	**	0.2096046	0.2036662;0.2156372	2.2e-16	***
LINE	L1	L1PA12	111	0.032036573645156	243766	1769	537.37	25.765654832916	0.155094536754031	251924.869	1	0.002	**	0.06274731	0.05189677;0.07507423	2.2e-16	***
LINE	L1	L1ME4a	6321	1.82435299109037	243766	29291	7442.519	78.6676441571581	2.14804331575651	251924.869	1	0.002	**	0.2158001	0.2111003;0.2205563	2.2e-16	***
LINE	L1	L1PA10	645	0.186158468478609	243766	7090	2226.125	52.9674893678182	0.642499256809215	251924.869	1	0.002	**	0.0909732	0.08437811;0.09790681	2.2e-16	***
LINE	L1	L1M	140	0.0404064892821787	243766	748	187.264	11.8840032620971	0.0540477200638423	251924.869	1	0.002	**	0.1871658	0.1598236;0.2169999	4.9e-05	***
LINE	L1	L1ME5	475	0.137093445778821	243766	3442	916.593	27.808751818046	0.264545037361572	251924.869	1	0.002	**	0.1380012	0.1266448;0.1499762	2.2e-16	***
LINE	L1	L1MA7	802	0.231471460030767	243766	8595	2281.873	49.2504261451155	0.658589120841379	251924.869	1	0.002	**	0.09331006	0.0872413;0.0996561	2.2e-16	***
LINE	L1	L1MD2	1476	0.425999844146399	243766	10982	2982.552	55.492618668853	0.860817538725291	251924.869	1	0.002	**	0.1344017	0.1280745;0.1409235	2.2e-16	***
LINE	L1	L1MB3	3349	0.966580947185832	243766	17260	4840.389	68.9789226559155	1.39702233035768	251924.869	1	0.002	**	0.1940324	0.1881558;0.2000124	2.2e-16	***
LINE	L1	tot	74565	21.520784809469	243766	950736	136928.153	275.002250588661	39.5198996187359	251924.869	1	0.002	**	0.07842871	0.07788907;0.07897093	2.2e-16	***
LINE	L1	L1P4a	51	0.0147195068099365	243766	601	187.306	16.9343773767192	0.0540598420106269	251924.869	1	0.002	**	0.08485857	0.06383391;0.11006509	2.2e-16	***
LINE	L1	L1PBb	40	0.0115447112234796	243766	317	98.928	11.9070816993331	0.0285523797979098	251924.869	1	0.002	**	0.126183	0.09169836;0.16784075	1.349e-14	***
LINE	L1	L1P5	72	0.0207804802022633	243766	762	180.924	12.4519586923213	0.0522178833349207	251924.869	1	0.002	**	0.09448819	0.07466559;0.11751186	2.2e-16	***
LINE	L1	L1ME1	3710	1.07077196597774	243766	31305	8689.403	92.8465134836309	2.50791620848594	251924.869	1	0.002	**	0.1185114	0.1149506;0.1221432	2.2e-16	***
LINE	L1	L1MA6	480	0.138536534681756	243766	5458	1550.788	40.6139206005348	0.447584990720938	251924.869	1	0.002	**	0.0879443	0.08056092;0.09577161	2.2e-16	***
LINE	L1	L1PBa1	83	0.0239552757887202	243766	441	162.851	15.9879458784865	0.047001694186372	251924.869	1	0.002	**	0.1882086	0.1527890;0.2278724	2.2e-16	***
LINE	L1	L1ME3Cz	1989	0.574060765587525	243766	14145	3742.275	54.7854069603924	1.08008710484618	251924.869	1	0.002	**	0.1406151	0.1349254;0.1464530	2.2e-16	***
LINE	L1	L1PA15	680	0.196260090799154	243766	8463	2581.126	56.8621968748433	0.744958857535377	251924.869	1	0.002	**	0.08034976	0.07464441;0.08634595	2.2e-16	***
LINE	L1	L1PA6	680	0.196260090799154	243766	6051	2491.218	66.6905098203642	0.719009810118362	251924.869	1	0.002	**	0.1123781	0.104526;0.120606	2.2e-16	***
LINE	L1	L1ME2z	1391	0.401467332796504	243766	7272	1996.401	40.5884172963004	0.576196825781649	251924.869	1	0.002	**	0.1912816	0.1822982;0.2005132	2.2e-16	***
LINE	Jockey	tot	61	0.0176056846158064	243766	221	56.454	6.64665796186791	0.016293628185258	251924.869	790	0.424	ns	0.2760181	0.2181863;0.3399680	0.4878	ns
LINE	Jockey	X12_LINE	61	0.0176056846158064	243766	221	56.454	6.64665796186791	0.016293628185258	251924.869	790	0.424	ns	0.2760181	0.2181863;0.3399680	0.4878	ns
LINE	tot	tot	133877	38.6392826116446	243766	1569213	170246.356	254.801399166129	49.1361254217427	251924.869	1	0.002	**	0.08531474	0.08487811;0.08575290	2.2e-16	***
LINE	L2	X24_LINE	126	0.0363658403539608	243766	550	128.597	10.3976296193749	0.0371153807301453	251924.869	430	0.86	ns	0.2290909	0.1945952;0.2665266	0.8403	ns
LINE	L2	UCON86	12	0.00346341336704389	243766	66	17.46	3.70649944531742	0.00503926644904886	251924.869	78	0.156	ns	0.1818182	0.0976352;0.2960655	0.1619	ns
LINE	L2	L2-1_Crp	7	0.00202032446410894	243766	41	10.006	2.76832578061681	0.00288790951255343	251924.869	186	0.372	ns	0.1707317	0.07151529;0.32056088	0.3631	ns
LINE	L2	UCON49	29	0.00836991563702273	243766	106	27.093	4.60081715769259	0.00781952152944334	251924.869	723	0.558	ns	0.2735849	0.1914905;0.3687408	0.657	ns
LINE	L2	tot	79097	22.8288005910892	243766	523574	83596.105	207.792279949489	24.127322290817	251924.869	1	0.002	**	0.1510713	0.1501022;0.1520442	2.2e-16	***
LINE	L2	L2-2_Mam	130	0.0375203114763088	243766	520	127.831	9.74707363491446	0.0368942995102156	251924.869	580	0.844	ns	0.25	0.2133319;0.2895371	0.8386	ns
LINE	L2	L2	10512	3.03395010953045	243766	54017	13146.912	98.1621620894021	3.79443256301248	251924.869	1	0.002	**	0.1946054	0.1912740;0.1979696	2.2e-16	***
LINE	L2	L2-3_AMi	0	0	243766	12	2.96177685950413	1.43222830407604	0.00085482146378399	251924.869	1	0.002	**	0	0.0000000;0.2646485	0.04659	*
LINE	L2	L2d2	11856	3.42185240663936	243766	52674	12354.404	100.704439664635	3.56570066295504	251924.869	1	0.002	**	0.2250826	0.2215218;0.2286737	2.72e-07	***
LINE	L2	L2d	6394	1.84542208907322	243766	27881	6785.528	72.9030456844573	1.95842403147088	251924.869	1	0.002	**	0.2293318	0.2244076;0.2343125	3.966e-08	***
LINE	L2	L2a	29765	8.59070823917178	243766	166340	36121.825	155.0310259077	10.4254009622517	251924.869	1	0.002	**	0.1789407	0.1771013;0.1807913	2.2e-16	***
LINE	L2	L2-1_AMi	262	0.0756178585137916	243766	951	249.435	14.2154089935131	0.0719913761007161	251924.869	820	0.364	ns	0.2754995	0.2473106;0.3050859	0.3568	ns
LINE	L2	X13_LINE	33	0.0095243867593707	243766	139	34.621	5.47972502835556	0.00999223618170221	251924.869	428	0.856	ns	0.2374101	0.1694044;0.3169430	0.8445	ns
LINE	L2	X15_LINE	81	0.0233780402275463	243766	244	59.137	6.75454327507454	0.0170679896905729	251924.869	1000	0.004	**	0.3319672	0.2731971;0.3948786	0.001637	**
LINE	L2	L2b	20931	6.04105876546631	243766	91943	21742.12	123.660784364283	6.27516241965602	251924.869	1	0.002	**	0.2276519	0.2249447;0.2303763	2.649e-10	***
LINE	L2	L2-3_Crp	529	0.152678805930518	243766	1730	451.637	19.5296861121637	0.130350468570967	251924.869	1001	0.002	**	0.3057803	0.2841250;0.3280964	3.128e-05	***
LINE	L2	L2c	25232	7.28240383977095	243766	126360	28004.728	136.775668887414	8.08266244130236	251924.869	1	0.002	**	0.1996834	0.1974822;0.2018985	2.2e-16	***
LINE	Dong-R4	tot	108	0.031170720303395	243766	551	141.774	11.4103075821434	0.04091849722494	251924.869	1	0.002	**	0.1960073	0.1636578;0.2316558	0.0008997	***
LINE	Dong-R4	Mam_R4	108	0.031170720303395	243766	551	141.774	11.4103075821434	0.04091849722494	251924.869	1	0.002	**	0.1960073	0.1636578;0.2316558	0.0008997	***
LINE	RTE-BovB	tot	2148	0.619950992700856	243766	8868	2152.304	41.1533617482604	0.621193203628503	251924.869	475	0.95	ns	0.2422192	0.2333318;0.2512763	0.9211	ns
LINE	RTE-BovB	MamRTE1	2142	0.618219286017334	243766	8819	2139.442	40.9539236198421	0.617481001734593	251924.869	535	0.934	ns	0.2428847	0.2339641;0.2519754	0.9505	ns
LINE	RTE-BovB	MamRTE2	7	0.00202032446410894	243766	49	13.23	3.28266292449831	0.00381841323716589	251924.869	32	0.064	ns	0.1428571	0.05942151;0.27242151	0.05223	ns
LINE	CR1	CR1-16_AMi	49	0.0141422712487626	243766	306	79.298	8.48488003387138	0.0228868127649872	251924.869	1	0.002	**	0.1601307	0.1208746;0.2061149	4.77e-05	***
LINE	CR1	X7D_LINE	10	0.00288617780586991	243766	55	13.327	3.17744664269395	0.00384640916188283	251924.869	191	0.382	ns	0.1818182	0.09079051;0.30904851	0.3471	ns
LINE	CR1	X8_LINE	31	0.00894715119819671	243766	223	55.935	6.73811376997874	0.0161438355571333	251924.869	1	0.002	**	0.1390135	0.09644663;0.19147992	5.396e-05	***
LINE	CR1	CR1-12_AMi	25	0.00721544451467477	243766	133	34.002	5.33089245946815	0.00981358177551886	251924.869	53	0.106	ns	0.1879699	0.1254934;0.2648496	0.0742	ns
LINE	CR1	X2_LINE	34	0.00981300453995769	243766	191	49.157	6.09503900729935	0.0141875842403147	251924.869	7	0.014	*	0.1780105	0.1265396;0.2397663	0.01274	*
LINE	CR1	CR1_Mam	454	0.131032472386494	243766	1695	427.46	19.4368256202033	0.123372556489715	251924.869	931	0.142	ns	0.2678466	0.2468865;0.2896134	0.1383	ns
LINE	CR1	CR1-3_Croc	372	0.107365814378361	243766	1338	340.37	16.2898882887655	0.0982368339783941	251924.869	970	0.064	ns	0.2780269	0.2541561;0.3028766	0.04802	*
LINE	CR1	X21_LINE	9	0.00259756002528292	243766	45	11.482	3.07394292808522	0.00331390935669983	251924.869	274	0.548	ns	0.2	0.09575727;0.34595830	0.4947	ns
LINE	CR1	tot	13570	3.91654328256547	243766	68381	15880.125	106.226397013277	4.58328643294399	251924.869	1	0.002	**	0.1984469	0.1954632;0.2014563	2.2e-16	***
LINE	CR1	CR1-L3B_Croc	6	0.00173170668352195	243766	37	9.362	2.67284494501647	0.00270203966185541	251924.869	147	0.294	ns	0.1621622	0.06192572;0.32013708	0.2574	ns
LINE	CR1	X7B_LINE	243	0.0701341206826388	243766	934	223.405	13.6636624179124	0.0644786552720367	251924.869	925	0.154	ns	0.2601713	0.2322923;0.2895714	0.1347	ns
LINE	CR1	CR1-13_AMi	14	0.00404064892821787	243766	102	25.741	4.6593592508658	0.00742931029008973	251924.869	6	0.012	*	0.1372549	0.07711808;0.21955654	0.00602	**
LINE	CR1	X7A_LINE	270	0.0779268007584875	243766	920	226.856	13.4270454512357	0.0654746752328424	251924.869	1001	0.002	**	0.2934783	0.2642111;0.3240743	0.001144	**
LINE	CR1	CR1-1_Amn	18	0.00519512005056584	243766	66	16.645	3.74900387170113	0.00480404295787046	251924.869	709	0.586	ns	0.2727273	0.1703266;0.3963572	0.6726	ns
LINE	CR1	X17_LINE	225	0.0649390006320729	243766	966	237.611	14.0103522071706	0.0685787594630555	251924.869	189	0.378	ns	0.2329193	0.2065936;0.2608837	0.3699	ns
LINE	CR1	X1_LINE	26	0.00750406229526176	243766	85	21.686	4.24822921361965	0.00625896518980948	251924.869	870	0.264	ns	0.3058824	0.2104872;0.4152653	0.3189	ns
LINE	CR1	X6A_LINE	233	0.0672479428767689	243766	1033	251.786	14.4696777979185	0.0726699165028761	251924.869	113	0.226	ns	0.2255566	0.2003968;0.2522905	0.1801	ns
LINE	CR1	CR1-11_Crp	8	0.00230894224469593	243766	25	5.8038038038038	2.2166127966169	0.00167508097281619	251924.869	889	0.226	ns	0.32	0.1494954;0.5350007	0.3413	ns
LINE	CR1	X6B_LINE	190	0.0548373783115283	243766	875	214.449	13.327002964208	0.0618937944290996	251924.869	45	0.09	ns	0.2171429	0.1902427;0.2459624	0.05423	ns
LINE	CR1	X20_LINE	28	0.00808129785643574	243766	161	40.55	5.65999430525647	0.0117034510028025	251924.869	10	0.02	*	0.173913	0.1187844;0.2414491	0.02293	*
LINE	CR1	CR1-8_Crp	1	0.000288617780586991	243766	7	1.96372430471584	1.01138299168087	0.000566765750511818	251924.869	338	0.676	ns	0.1428571	0.003610297;0.578723197	0.6814	ns
LINE	CR1	CR1-L3A_Croc	92	0.0265528358140032	243766	323	78.57	7.46691735958387	0.0226766990207199	251924.869	966	0.072	ns	0.2848297	0.2362350;0.3374205	0.09149	ns
LINE	CR1	X5B_LINE	15	0.00432926670880486	243766	73	18.41	3.72958574238612	0.0053134533406065	251924.869	219	0.438	ns	0.2054795	0.1198131;0.3161616	0.4196	ns
LINE	CR1	L3	9050	2.61199091431227	243766	45293	10987.529	92.4444868131256	3.1711962341152	251924.869	1	0.002	**	0.1998101	0.1961360;0.2035228	2.2e-16	***
LINE	CR1	X7C_LINE	186	0.0536829071891803	243766	620	148.203	10.9858308506676	0.0427740209363338	251924.869	1001	0.002	**	0.3	0.2641479;0.3377696	0.0005729	***
LINE	CR1	L3b	2363	0.682003815527059	243766	9560	2382.036	42.8614956786602	0.687497943598313	251924.869	330	0.66	ns	0.2471757	0.2385544;0.2559513	0.6618	ns
LINE	CR1	Plat_L3	900	0.259756002528292	243766	3315	834.737	25.6241766585666	0.240919940313843	251924.869	996	0.012	*	0.2714932	0.2564101;0.2869804	0.009838	**
LTR?	tot	tot	1720	0.496422582609624	243766	8420	2135.219	43.3164097121443	0.616262168847174	251924.869	1	0.002	**	0.2042755	0.1957081;0.2130481	2.2e-16	***
LTR?	LTR?	MER129	30	0.00865853341760972	243766	122	32.112	5.06686580926801	0.00926809417020945	251924.869	390	0.78	ns	0.2459016	0.1724670;0.3320671	0.7578	ns
LTR?	LTR?	Eutr18	177	0.0510853471638974	243766	676	165.472	11.6397895470967	0.0477581613892906	251924.869	838	0.328	ns	0.2618343	0.2290541;0.2967091	0.3037	ns
LTR?	LTR?	MamRep605	661	0.190776352968001	243766	3549	912.685	27.9660486103217	0.263417119075038	251924.869	1	0.002	**	0.1862496	0.1735630;0.1994553	2.2e-16	***
LTR?	LTR?	MamRep1151	167	0.0481991693580275	243766	1260	331.47	17.4169012297954	0.0956681357311699	251924.869	1	0.002	**	0.1325397	0.1142946;0.1525178	2.2e-16	***
LTR?	LTR?	MamRep605b	645	0.186158468478609	243766	2374	598.745	23.1869275370543	0.172808453037558	251924.869	983	0.038	*	0.2716933	0.2538794;0.2900722	0.0297	*
LTR?	LTR?	tot	1720	0.496422582609624	243766	8420	2135.219	43.3164097121443	0.616262168847174	251924.869	1	0.002	**	0.2042755	0.1957081;0.2130481	2.2e-16	***
LTR?	LTR?	UCON51	7	0.00202032446410894	243766	42	10.334	2.88492058240202	0.00298257614458596	251924.869	160	0.32	ns	0.1666667	0.06974066;0.31364087	0.2841	ns
LTR?	LTR?	Eutr5	54	0.0155853601516975	243766	397	105.124	9.54587595497385	0.0303406555664268	251924.869	1	0.002	**	0.1360202	0.1038612;0.1737228	8.029e-10	***
scRNA	tot	tot	708	0.20434138865559	243766	1861	474.748	19.5387373762549	0.137020714098113	251924.869	1001	0.002	**	0.3804406	0.3583173;0.4029415	2.2e-16	***
scRNA	scRNA	tot	708	0.20434138865559	243766	1861	474.748	19.5387373762549	0.137020714098113	251924.869	1001	0.002	**	0.3804406	0.3583173;0.4029415	2.2e-16	***
scRNA	scRNA	HY4	73	0.0210690979828503	243766	162	41.272	5.54930723701714	0.0119118330403863	251924.869	1001	0.002	**	0.4506173	0.3724539;0.5306206	6.59e-08	***
scRNA	scRNA	BC200	245	0.0707113562438128	243766	676	178.09	12.2600248045511	0.0513999405447372	251924.869	1001	0.002	**	0.362426	0.3261182;0.3999408	1.556e-08	***
scRNA	scRNA	HY3	188	0.0542601427503543	243766	545	134.914	10.0304144088474	0.0389385792501133	251924.869	1001	0.002	**	0.3449541	0.3050624;0.3865378	3.697e-07	***
scRNA	scRNA	HY1	194	0.0559918494338762	243766	456	115.832	9.70793592995031	0.0334311747609523	251924.869	1001	0.002	**	0.4254386	0.3795758;0.4722748	1.692e-15	***
scRNA	scRNA	HY5	11	0.0031747955864569	243766	22	5.75325977933801	2.06891846144734	0.00166049306865294	251924.869	993	0.018	*	0.5	0.2822105;0.7177895	0.0154	*
SINE	tot	tot	178651	51.5618551196465	243766	1806997	169474.04	214.451654019996	48.9132212919109	251924.869	1001	0.002	**	0.09886624	0.09843141;0.09930236	2.2e-16	***
SINE	Alu	AluYc	1777	0.512873796103083	243766	6703	1765.263	38.2445090630469	0.509486289212333	251924.869	628	0.748	ns	0.2651052	0.2545680;0.2758471	0.7498	ns
SINE	Alu	AluYd8	57	0.0164512134934585	243766	224	59.498	7.08930562567691	0.0171721807093648	251924.869	405	0.81	ns	0.2544643	0.1987888;0.3167633	0.7623	ns
SINE	Alu	AluY	24177	6.97791208125168	243766	98084	23802.19	133.681040243261	6.86973525090987	251924.869	998	0.008	**	0.2464928	0.2437981;0.2492025	0.005342	**
SINE	Alu	AluYh3	193	0.0557032316532892	243766	649	179.379	12.335944817262	0.0517719688639138	251924.869	864	0.276	ns	0.2973806	0.2624321;0.3341840	0.2361	ns
SINE	Alu	AluYk11	53	0.0152967423711105	243766	171	45.678	6.29316453939671	0.0131834829816526	251924.869	888	0.228	ns	0.3099415	0.2415587;0.3850512	0.2259	ns
SINE	Alu	AluYe5	389	0.112272316648339	243766	1297	356.129	17.5012757721731	0.102785161582664	251924.869	970	0.064	ns	0.2999229	0.2750765;0.3256794	0.04313	*
SINE	Alu	AluSx	33304	9.61212656466914	243766	124945	29360.3	136.17202657235	8.47390462336823	251924.869	1001	0.002	**	0.2665493	0.2640990;0.2690104	2.2e-16	***
SINE	Alu	AluSx3	11831	3.41463696212469	243766	38631	10045.521	89.7962077034321	2.89931597586001	251924.869	1001	0.002	**	0.3062566	0.3016619;0.3108805	2.2e-16	***
SINE	Alu	Alu	2331	0.672768046548276	243766	7748	1945.158	39.4537404263985	0.56140718485103	251924.869	1001	0.002	**	0.3008518	0.2906517;0.3112020	2.2e-16	***
SINE	Alu	AluSc	10692	3.08590131003611	243766	37679	9825.759	91.8672875267226	2.83588875516265	251924.869	1001	0.002	**	0.2837655	0.2792170;0.2883473	2.2e-16	***
SINE	Alu	AluSg	13365	3.85737663754513	243766	42580	11208.096	92.1034300437602	3.23485579212593	251924.869	1001	0.002	**	0.3138798	0.3094730;0.3183119	2.2e-16	***
SINE	Alu	AluYh3a3	57	0.0164512134934585	243766	158	45.694	6.09930861373366	0.013188100866142	251924.869	971	0.062	ns	0.3607595	0.2859838;0.4408657	0.05329	ns
SINE	Alu	AluYg6	232	0.0669593250961819	243766	811	214.872	13.464579863884	0.0620158797502879	251924.869	901	0.202	ns	0.2860666	0.2551722;0.3185249	0.1762	ns
SINE	Alu	AluSx1	29713	8.57570011458126	243766	106483	25813.074	138.188815295134	7.45011212800776	251924.869	1001	0.002	**	0.2790398	0.2763472;0.2817445	2.2e-16	***
SINE	Alu	AluYj4	785	0.226564957760788	243766	2787	757.285	24.7422706103331	0.218565915971819	251924.869	874	0.256	ns	0.2816649	0.2650221;0.2987673	0.2416	ns
SINE	Alu	FLAM_A	5416	1.56315389965914	243766	14934	3805.632	54.9216438479673	1.09837306157083	251924.869	1001	0.002	**	0.3626624	0.3549455;0.3704328	2.2e-16	***
SINE	Alu	AluYk3	1589	0.458613653352728	243766	6065	1656.316	36.8526832708863	0.478042247870722	251924.869	40	0.08	ns	0.2619951	0.2509627;0.2732567	0.05348	ns
SINE	Alu	AluSc5	1243	0.35875190126963	243766	4143	1139.925	31.1721201729378	0.329002623535625	251924.869	1000	0.004	**	0.3000241	0.2860941;0.3142367	0.0003861	***
SINE	Alu	AluYa8	102	0.0294390136198731	243766	390	99.715	8.61568366439977	0.0287795219912318	251924.869	623	0.758	ns	0.2615385	0.2185943;0.3081440	0.772	ns
SINE	Alu	AluYi6	111	0.032036573645156	243766	454	121.18	10.2743935666862	0.0349747026515316	251924.869	189	0.378	ns	0.2444934	0.2056330;0.2867193	0.2892	ns
SINE	Alu	AluYk2	1974	0.56973149887872	243766	6622	1819.747	38.865093419243	0.525211340369835	251924.869	1001	0.002	**	0.2980973	0.2870954;0.3092771	2.524e-05	***
SINE	Alu	AluSq2	15161	4.37573417147937	243766	51711	13357.601	100.958072145477	3.85524115458657	251924.869	1001	0.002	**	0.2931871	0.2892656;0.2971319	2.2e-16	***
SINE	Alu	AluJo	15096	4.35697401574121	243766	45868	11738.842	92.3522169087888	3.38803852470135	251924.869	1001	0.002	**	0.3291183	0.3248181;0.3334402	2.2e-16	***
SINE	Alu	AluYb8	637	0.183849526233913	243766	2645	697	24.6589144542509	0.201166593069133	251924.869	10	0.02	*	0.2408318	0.2246414;0.2575976	0.008077	**
SINE	Alu	AluSp	19267	5.56079877856955	243766	64572	16464.222	113.580540830088	4.75186721273151	251924.869	1001	0.002	**	0.2983801	0.2948524;0.3019259	2.2e-16	***
SINE	Alu	AluYh9	47	0.0135650356875886	243766	168	38.847	5.31919964702256	0.0112119349224628	251924.869	949	0.106	ns	0.2797619	0.2133579;0.3541145	0.143	ns
SINE	Alu	AluYk4	303	0.0874511875178582	243766	1095	303.319	16.1549441726433	0.0875432565898655	251924.869	498	0.996	ns	0.2767123	0.2503872;0.3042430	1	ns
SINE	Alu	AluYe6	71	0.0204918624216763	243766	193	55.51	6.80251234281675	0.0160211730003839	251924.869	991	0.022	*	0.3678756	0.2997618;0.4401166	0.01681	*
SINE	Alu	AluYc3	195	0.0562804672144632	243766	557	155.611	11.459799562209	0.0449121014549222	251924.869	1001	0.002	**	0.3500898	0.3104653;0.3913143	0.0002707	***
SINE	Alu	AluYk12	26	0.00750406229526176	243766	100	27.351	4.78442156270637	0.00789398491683479	251924.869	437	0.874	ns	0.26	0.1773944;0.3573121	0.8231	ns
SINE	Alu	AluSq	4278	1.23470686535115	243766	12256	3378.276	53.3999754810934	0.975030521330297	251924.869	1001	0.002	**	0.3490535	0.3406104;0.3575684	2.2e-16	***
SINE	Alu	AluYf1	576	0.166243841618107	243766	1999	560.944	22.1264195576791	0.161898412313589	251924.869	749	0.506	ns	0.2881441	0.2683628;0.3085486	0.4553	ns
SINE	Alu	AluSg4	3980	1.14869876673622	243766	11821	3242.678	49.3046373403481	0.935894527518262	251924.869	1001	0.002	**	0.3366889	0.3281686;0.3452898	2.2e-16	***
SINE	Alu	AluSz	32160	9.28194782367762	243766	118033	28077.31	144.676996559002	8.10361089705292	251924.869	1001	0.002	**	0.2724662	0.2699276;0.2750160	2.2e-16	***
SINE	Alu	tot	134292	38.7590589905882	243766	1196725	140670.62	221.595772266274	40.600042138196	251924.869	1	0.002	**	0.1122163	0.1116513;0.1127831	2.2e-16	***
SINE	Alu	AluYi6_4d	14	0.00404064892821787	243766	46	12.801	3.09499240354124	0.00369459620929407	251924.869	722	0.56	ns	0.3043478	0.1774268;0.4575487	0.7422	ns
SINE	Alu	AluYb9	72	0.0207804802022633	243766	378	102.194	9.63894565153644	0.0294950054693069	251924.869	1	0.002	**	0.1904762	0.1521259;0.2337534	0.0003946	***
SINE	Alu	AluSq10	534	0.154121894833453	243766	1528	421.327	18.3815111171784	0.121602463641375	251924.869	1001	0.002	**	0.3494764	0.3255506;0.3739822	3.294e-10	***
SINE	Alu	AluYm1	1227	0.354134016780238	243766	4667	1270.975	33.7467808867782	0.366825983681551	251924.869	102	0.204	ns	0.2629098	0.2503244;0.2757924	0.1526	ns
SINE	Alu	AluYh7	119	0.0343455158898519	243766	462	121.218	10.1926623787098	0.0349856701271939	251924.869	448	0.896	ns	0.2575758	0.2182796;0.3000072	0.874	ns
SINE	Alu	AluSg7	1986	0.573194912245764	243766	5829	1613.761	37.4268439445226	0.465760118217843	251924.869	1001	0.002	**	0.3407102	0.3285397;0.3530404	2.2e-16	***
SINE	Alu	AluSq4	598	0.172593432791021	243766	1638	456.999	19.3830002760073	0.131898037110474	251924.869	1001	0.002	**	0.3650794	0.3417180;0.3889254	4.51e-14	***
SINE	Alu	FAM	1607	0.463808773403294	243766	4262	1119.204	29.2542679996645	0.323022174504082	251924.869	1001	0.002	**	0.377053	0.3624740;0.3918008	2.2e-16	***
SINE	Alu	FLAM_C	8784	2.53521858467613	243766	24406	6216.927	68.6173156499656	1.79431567281134	251924.869	1001	0.002	**	0.3599115	0.3538863;0.3659701	2.2e-16	***
SINE	Alu	FRAM	6704	1.93489360105519	243766	20221	5182.797	60.6093167778707	1.49584736737291	251924.869	1001	0.002	**	0.3315365	0.3250478;0.3380737	2.2e-16	***
SINE	Alu	AluSc8	6292	1.81598307545335	243766	20437	5507.649	66.7011907528482	1.58960543063216	251924.869	1001	0.002	**	0.307873	0.3015474;0.3142532	2.2e-16	***
SINE	Alu	AluJr	31340	9.04528124359629	243766	114124	26817.173	132.693604456521	7.73991295287737	251924.869	1001	0.002	**	0.2746136	0.2720255;0.2772131	2.2e-16	***
SINE	Alu	AluSx4	3936	1.1359995843904	243766	11827	3240.233	53.7610357039367	0.935188857044727	251924.869	1001	0.002	**	0.3327978	0.3243052;0.3413729	2.2e-16	***
SINE	Alu	AluYa5	796	0.229739753347245	243766	3782	1004.342	29.6106708439344	0.2898709589903	251924.869	1	0.002	**	0.2104707	0.1975743;0.2238159	4.621e-15	***
SINE	Alu	AluSz6	13485	3.89201077121557	243766	40962	10751.184	89.6727569964665	3.10298286476237	251924.869	1001	0.002	**	0.3292076	0.3246568;0.3337825	2.2e-16	***
SINE	Alu	AluJb	32674	9.43029736289934	243766	117273	27490.255	135.906403548639	7.93417638587043	251924.869	1001	0.002	**	0.2786149	0.2760502;0.2811904	2.2e-16	***
SINE	Alu	AluJr4	4390	1.26703205677689	243766	12307	3293.99	49.5732731359289	0.950704083075742	251924.869	1001	0.002	**	0.3567076	0.3482385;0.3652445	2.2e-16	***
SINE	5S-Deu-L2	tot	719	0.207516184242046	243766	2614	652.746	22.9875599381907	0.188394101807036	251924.869	1000	0.004	**	0.2750574	0.2580075;0.2926124	0.00307	**
SINE	5S-Deu-L2	AmnSINE1	719	0.207516184242046	243766	2614	652.746	22.9875599381907	0.188394101807036	251924.869	1000	0.004	**	0.2750574	0.2580075;0.2926124	0.00307	**
SINE	MIR	tot	97629	28.1774653009273	243766	598863	88897.012	198.666772114368	25.6572583042551	251924.869	1001	0.002	**	0.1630239	0.1620892;0.1639619	2.2e-16	***
SINE	MIR	MIR1_Amn	3832	1.10598333520935	243766	11716	3062.32	46.9540017280559	0.883840001847154	251924.869	1001	0.002	**	0.3270741	0.3185802;0.3356540	2.2e-16	***
SINE	MIR	MIR3	23663	6.82956254202996	243766	87870	19952.575	116.234240969577	5.75866791349548	251924.869	1001	0.002	**	0.2692956	0.2663645;0.2722418	2.2e-16	***
SINE	MIR	MIRb	47757	13.7835193474929	243766	223887	44486.114	159.122201087337	12.8394834896199	251924.869	1001	0.002	**	0.2133085	0.2116131;0.2150113	2.2e-16	***
SINE	MIR	MIRc	24970	7.20678598125716	243766	100994	22669.106	125.187661990768	6.54270706161124	251924.869	1001	0.002	**	0.2472424	0.2445841;0.2499153	2.2e-16	***
SINE	MIR	MIR	37312	10.7689066292618	243766	174396	36361.391	151.558563324931	10.4945439694758	251924.869	1001	0.002	**	0.2139499	0.2120271;0.2158822	2.334e-08	***
SINE	tRNA-RTE	tot	1619	0.467272186770338	243766	5836	1417.914	33.9206015750194	0.409235191743222	251924.869	1001	0.002	**	0.277416	0.2659571;0.2890979	1.475e-09	***
SINE	tRNA-RTE	MamSINE1	1619	0.467272186770338	243766	5836	1417.914	33.9206015750194	0.409235191743222	251924.869	1001	0.002	**	0.277416	0.2659571;0.2890979	1.475e-09	***
SINE	tRNA	tot	568	0.163934899373411	243766	2292	566.259	21.6889910169037	0.163432415817409	251924.869	556	0.892	ns	0.2478185	0.2302563;0.2660276	0.9421	ns
SINE	tRNA	LFSINE_Vert	568	0.163934899373411	243766	2292	566.259	21.6889910169037	0.163432415817409	251924.869	556	0.892	ns	0.2478185	0.2302563;0.2660276	0.9421	ns
SINE	tRNA-Deu	tot	212	0.0611869694844421	243766	667	162.428	11.6146336884	0.0468796088651837	251924.869	1001	0.002	**	0.3178411	0.2826269;0.3546766	1.414e-05	***
SINE	tRNA-Deu	AmnSINE2	212	0.0611869694844421	243766	667	162.428	11.6146336884	0.0468796088651837	251924.869	1001	0.002	**	0.3178411	0.2826269;0.3546766	1.414e-05	***
DNA	TcMar-Mariner	tot	3159	0.911743568874304	243766	16390	4054.345	59.737966148837	1.17015605563396	251924.869	1	0.002	**	0.1927395	0.1867251;0.1988631	2.2e-16	***
DNA	TcMar-Mariner	MADE1	1243	0.35875190126963	243766	7843	1867.498	39.1732886357853	0.538993128010644	251924.869	1	0.002	**	0.1584853	0.1504673;0.1667579	2.2e-16	***
DNA	TcMar-Mariner	HSMAR2	217	0.062630058387377	243766	1770	522.956	23.6287193978087	0.15093440006465	251924.869	1	0.002	**	0.1225989	0.1076722;0.1387888	2.2e-16	***
DNA	TcMar-Mariner	MARNA	903	0.260621855870053	243766	3156	810.691	25.4194348219363	0.233979837161848	251924.869	1001	0.002	**	0.2861217	0.2703997;0.3022409	0.000208	***
DNA	TcMar-Mariner	HSMAR1	93	0.0268414535945901	243766	716	219.149	14.9139943082404	0.0632502979978585	251924.869	1	0.002	**	0.1298883	0.1061314;0.1567418	2.2e-16	***
DNA	TcMar-Mariner	MADE2	702	0.202609681972068	243766	2664	643.441	23.0739013589797	0.185708513358674	251924.869	993	0.018	*	0.2635135	0.2468642;0.2806840	0.00864	**
DNA	TcMar-Mariner	UCON40	54	0.0155853601516975	243766	241	62.595	7.08344197055007	0.0180660299758427	251924.869	127	0.254	ns	0.2240664	0.1730376;0.2820191	0.2396	ns
DNA	TcMar-Tc1	tot	194	0.0559918494338762	243766	649	167.759	11.4626485295202	0.048418230253493	251924.869	987	0.03	*	0.2989214	0.2639138;0.3357698	0.01974	*
DNA	TcMar-Tc1	EutTc1-N2	43	0.0124105645652406	243766	198	51.71	6.50355258271941	0.0149244254341533	251924.869	105	0.21	ns	0.2171717	0.1618506;0.2811664	0.1694	ns
DNA	TcMar-Tc1	X32_DNA	129	0.0372316936957218	243766	328	83.922	8.15220058477307	0.0242213813824214	251924.869	1001	0.002	**	0.3932927	0.3400802;0.4484506	5.695e-08	***
DNA	TcMar-Tc1	X33a_DNA	16	0.00461788448939185	243766	67	16.028	3.71065829536822	0.00462596578724829	251924.869	576	0.852	ns	0.238806	0.1430877;0.3586325	1	ns
DNA	TcMar-Tc1	EutTc1-N1	13	0.00375203114763088	243766	56	16.19	3.56294745885967	0.00467272186770338	251924.869	227	0.454	ns	0.2321429	0.1297920;0.3641843	0.3805	ns
DNA	TcMar	tot	578	0.166821077179281	243766	1834	452.71	19.0830831907232	0.130660155449537	251924.869	1001	0.002	**	0.3151581	0.2939330;0.3369761	4.224e-11	***
DNA	TcMar	UCON44	112	0.032325191425743	243766	364	92.821	8.38267428856852	0.0267897910118651	251924.869	987	0.03	*	0.3076923	0.2606390;0.3579068	0.02589	*
DNA	TcMar	DNA1_Mam	51	0.0147195068099365	243766	169	43.611	5.81080411341189	0.0125869100291793	251924.869	906	0.192	ns	0.3017751	0.2336567;0.3769966	0.218	ns
DNA	TcMar	X4a_DNA	61	0.0176056846158064	243766	179	43.277	5.96303855671158	0.0124905116904632	251924.869	1000	0.004	**	0.3407821	0.2717252;0.4152121	0.002882	**
DNA	TcMar	X4b_DNA	214	0.061764205045616	243766	699	171.116	11.2840539645055	0.0493871201429235	251924.869	1001	0.002	**	0.3061516	0.2721485;0.3418007	0.0002541	***
DNA	TcMar	X5a_DNA	148	0.0427154315268746	243766	423	102.842	9.50870398379566	0.0296820297911273	251924.869	1001	0.002	**	0.3498818	0.3044391;0.3974414	9.455e-07	***
DNA	PIF-Harbinger	tot	11	0.0031747955864569	243766	30	7.063	2.27160542154468	0.00203850738428592	251924.869	977	0.05	*	0.3666667	0.1992986;0.5614402	0.1282	ns
DNA	PIF-Harbinger	Chompy-7_Croc	4	0.00115447112234796	243766	14	3.44887525562372	1.55352926784808	0.000995406721799509	251924.869	741	0.522	ns	0.2857143	0.08388932;0.58103526	0.7575	ns
DNA	PIF-Harbinger	Chompy-6_Croc	7	0.00202032446410894	243766	16	3.74239350912779	1.57794698955515	0.00108012130868762	251924.869	972	0.06	ns	0.4375	0.1975341;0.7012231	0.07225	ns
DNA	hAT-Blackjack	BLACKJACK	169	0.0487764049192015	243766	2129	564.386	23.3331832685007	0.162891834714369	251924.869	1	0.002	**	0.07937999	0.06824726;0.09168623	2.2e-16	***
DNA	hAT-Blackjack	MER81	815	0.235223491178398	243766	3668	934.372	27.0600787852486	0.269676372882628	251924.869	1	0.002	**	0.2221919	0.2088277;0.2360003	4.902e-06	***
DNA	hAT-Blackjack	MER63D	281	0.0811015963449444	243766	1718	447.047	18.8456347451857	0.129025712958072	251924.869	1	0.002	**	0.1635623	0.1463671;0.1819149	2.2e-16	***
DNA	hAT-Blackjack	tot	3514	1.01420288098269	243766	19734	4932.834	63.2256904425086	1.42370360108405	251924.869	1	0.002	**	0.1780683	0.1727530;0.1834786	2.2e-16	***
DNA	hAT-Blackjack	MER63C	95	0.0274186891557641	243766	890	257.102	15.723511847702	0.0742042086244765	251924.869	1	0.002	**	0.1067416	0.08722164;0.12890740	2.2e-16	***
DNA	hAT-Blackjack	MER94B	155	0.0447357559909836	243766	622	156.802	10.9951666512923	0.0452558452316013	251924.869	449	0.898	ns	0.2491961	0.2156578;0.2851352	0.8899	ns
DNA	hAT-Blackjack	MER63A	637	0.183849526233913	243766	3511	899.334	27.3670495194385	0.259563783086421	251924.869	1	0.002	**	0.1814298	0.1688095;0.1945829	2.2e-16	***
DNA	hAT-Blackjack	MER94	1022	0.294967371759905	243766	4792	1173.283	30.8975333735327	0.338630335460446	251924.869	1	0.002	**	0.2132721	0.2017476;0.2251470	2.705e-07	***
DNA	hAT-Blackjack	MER63B	456	0.131609707947668	243766	2404	628.487	22.9652614667074	0.181392523067776	251924.869	1	0.002	**	0.1896839	0.1741893;0.2059382	2.2e-16	***
DNA	hAT-Tag1	tot	650	0.187601557381544	243766	2372	612.758	22.6133323240693	0.176852853996923	251924.869	956	0.092	ns	0.2740304	0.2561582;0.2924622	0.08261	ns
DNA	hAT-Tag1	hAT-5_Mam	298	0.0860080986149233	243766	904	226.145	13.8074117639628	0.0652694679908451	251924.869	1001	0.002	**	0.329646	0.2990466;0.3613603	8.634e-08	***
DNA	hAT-Tag1	hAT-1_Mam	352	0.101593458766621	243766	1468	387.798	17.7966265318997	0.111925398076074	251924.869	26	0.052	ns	0.239782	0.2181391;0.2624711	0.03554	*
DNA	hAT-Ac	tot	1213	0.35009336785202	243766	5533	1371.271	33.2187453713117	0.395773192603304	251924.869	1	0.002	**	0.2192301	0.2083887;0.2303684	6.231e-07	***
DNA	hAT-Ac	EuthAT-2	134	0.0386747825986568	243766	1150	310.497	17.9818613702347	0.0896149550189189	251924.869	1	0.002	**	0.1165217	0.09854226;0.13648821	2.2e-16	***
DNA	hAT-Ac	UCON37	50	0.0144308890293495	243766	174	44.226	6.06248114864515	0.0127644099642403	251924.869	855	0.294	ns	0.2873563	0.2214035;0.3607115	0.3379	ns
DNA	hAT-Ac	OldhAT1	1030	0.297276314004601	243766	4209	1021.126	27.9308477539844	0.294715119819672	251924.869	629	0.746	ns	0.2447137	0.2317876;0.2579950	0.7462	ns
DNA	tot	tot	77768	22.4452275606891	243766	524553	82943.127	210.888451105815	23.9388612296849	251924.869	1	0.002	**	0.1482558	0.1472951;0.1492203	2.2e-16	***
DNA	hAT-Charlie	MER102b	898	0.259178766967118	243766	3128	844.542	26.1850318291174	0.243749837652498	251924.869	983	0.038	*	0.2870844	0.2712757;0.3032922	0.03278	*
DNA	hAT-Charlie	MER3	2995	0.864410252858038	243766	10909	2782.487	46.1586877570783	0.803075222452154	251924.869	1001	0.002	**	0.274544	0.2661845;0.2830239	3.566e-06	***
DNA	hAT-Charlie	Charlie17a	393	0.113426787770687	243766	1214	305.986	15.3594178182546	0.088313000210691	251924.869	1001	0.002	**	0.3237232	0.2974449;0.3508584	2.155e-08	***
DNA	hAT-Charlie	MER102c	817	0.235800726739572	243766	3112	828.561	26.4685636909875	0.239137436900938	251924.869	319	0.638	ns	0.2625321	0.2471411;0.2783707	0.6555	ns
DNA	hAT-Charlie	Charlie32a	81	0.0233780402275463	243766	259	64.366	7.06384753105149	0.0185771720652623	251924.869	991	0.022	*	0.3127413	0.2567845;0.3730448	0.02113	*
DNA	hAT-Charlie	Charlie2a	318	0.0917804542266631	243766	2080	543.379	21.2925040737281	0.156828840997578	251924.869	1	0.002	**	0.1528846	0.1376759;0.1690784	2.2e-16	***
DNA	hAT-Charlie	Chap1a_Mam	350	0.101016223205447	243766	1415	366.168	16.806196006956	0.105682595481977	251924.869	178	0.356	ns	0.2473498	0.2250585;0.2706950	0.3316	ns
DNA	hAT-Charlie	UCON81	13	0.00375203114763088	243766	40	9.906	2.75113299073904	0.00285904773449473	251924.869	909	0.186	ns	0.325	0.1857290;0.4912949	0.272	ns
DNA	hAT-Charlie	Charlie1a	1265	0.365101492442543	243766	5747	1583.241	38.3061650557881	0.456951503554328	251924.869	1	0.002	**	0.2201148	0.2094601;0.2310545	2.2e-16	***
DNA	hAT-Charlie	Charlie17	114	0.032902426986917	243766	535	139.781	11.270139974954	0.0403432819882302	251924.869	11	0.022	*	0.2130841	0.1791163;0.2502568	0.01048	*
DNA	hAT-Charlie	MER106B	204	0.0588780272397461	243766	827	214.069	13.5951118445589	0.0617841196724765	251924.869	238	0.476	ns	0.2466747	0.2176364;0.2775309	0.4507	ns
DNA	hAT-Charlie	MER58D	313	0.0903373653237281	243766	1140	291.2	15.3154354349644	0.0840454977069317	251924.869	932	0.14	ns	0.2745614	0.2488251;0.3014664	0.1442	ns
DNA	hAT-Charlie	Charlie10a	98	0.0282845424975251	243766	305	75.911	7.78702232671233	0.0219092643421391	251924.869	996	0.012	*	0.3213115	0.2692273;0.3769083	0.004338	**
DNA	hAT-Charlie	Charlie23a	377	0.108808903281296	243766	1488	378.52	17.1856028391484	0.109247602307788	251924.869	474	0.948	ns	0.2533602	0.2314296;0.2762685	0.9525	ns
DNA	hAT-Charlie	hAT-16_Crp	4	0.00115447112234796	243766	20	4.97392176529589	1.96488295478425	0.00143556226071303	251924.869	436	0.872	ns	0.2	0.057334;0.436614	0.7977	ns
DNA	hAT-Charlie	Charlie24	326	0.094089396471359	243766	1286	330.893	16.9085614541998	0.0955016032717712	251924.869	396	0.792	ns	0.2534992	0.2299203;0.2782103	0.7741	ns
DNA	hAT-Charlie	MER102a	843	0.243304789034833	243766	3028	814.259	26.0838318750387	0.235009625402983	251924.869	876	0.252	ns	0.2784016	0.2624923;0.2947401	0.2428	ns
DNA	hAT-Charlie	MER5B	5873	1.6950522253874	243766	24966	6078.502	68.3733054993315	1.75436375653359	251924.869	4	0.008	**	0.2352399	0.2299897;0.2405519	0.002383	**
DNA	hAT-Charlie	MER105	258	0.0744633873914436	243766	714	184.53	11.6691588929652	0.0532586390517174	251924.869	1001	0.002	**	0.3613445	0.3260431;0.3977971	1.387e-09	***
DNA	hAT-Charlie	MER20B	893	0.257735678064183	243766	4146	1092.352	29.6415370167729	0.315272209859761	251924.869	1	0.002	**	0.2153883	0.2029584;0.2282206	7.768e-13	***
DNA	hAT-Charlie	Charlie1b	803	0.231760077811354	243766	3033	799.859	26.587967937378	0.23085352936253	251924.869	548	0.908	ns	0.2647544	0.2491207;0.2808431	0.9016	ns
DNA	hAT-Charlie	Charlie17b	61	0.0176056846158064	243766	527	137.801	10.7872964529934	0.0397718187826679	251924.869	1	0.002	**	0.1157495	0.08970549;0.14619243	2.2e-16	***
DNA	hAT-Charlie	Charlie12	5	0.00144308890293495	243766	21	5.00100200400802	2.18249601708451	0.00144337809910789	251924.869	611	0.782	ns	0.2380952	0.08217588;0.47165983	1	ns
DNA	hAT-Charlie	MER112	1395	0.402621803918852	243766	4468	1146.475	30.6727924257834	0.33089306999847	251924.869	1001	0.002	**	0.3122202	0.2986470;0.3260394	2.2e-16	***
DNA	hAT-Charlie	Charlie13a	100	0.0288617780586991	243766	548	145.692	11.6360015698062	0.0420493016892799	251924.869	1	0.002	**	0.1824818	0.1510156;0.2174162	5.159e-06	***
DNA	hAT-Charlie	MER113	824	0.23782105120368	243766	3734	1063.129	28.751504447733	0.306837932457667	251924.869	1	0.002	**	0.2206749	0.2074623;0.2343261	2.2e-16	***
DNA	hAT-Charlie	Charlie25	124	0.0357886047927869	243766	1076	311.104	16.8196934004781	0.0897901460117352	251924.869	1	0.002	**	0.1152416	0.09677032;0.13584592	2.2e-16	***
DNA	hAT-Charlie	MER113A	546	0.157585308200497	243766	2067	556.358	21.4906417699352	0.160574811171817	251924.869	325	0.65	ns	0.2641509	0.245248;0.283725	0.62	ns
DNA	hAT-Charlie	Charlie18a	682	0.196837326360328	243766	2463	647.46	23.4635662024966	0.186868468218853	251924.869	934	0.136	ns	0.2768981	0.2592972;0.2950309	0.1143	ns
DNA	hAT-Charlie	Charlie29a	178	0.0513739649444844	243766	978	261.211	15.490462660406	0.0753901390849085	251924.869	1	0.002	**	0.1820041	0.1582970;0.2076427	4.478e-10	***
DNA	hAT-Charlie	Charlie14a	87	0.0251097469110682	243766	523	125.29	9.82723127205595	0.0361609217297441	251924.869	1	0.002	**	0.166348	0.1354373;0.2010851	6.106e-05	***
DNA	hAT-Charlie	Charlie10	197	0.0568577027756372	243766	1131	302.325	17.230910576034	0.087256370515962	251924.869	1	0.002	**	0.1741821	0.1525066;0.1975669	1.863e-13	***
DNA	hAT-Charlie	Charlie30b	192	0.0554146138727022	243766	614	153.938	11.2963606424265	0.0444292439080002	251924.869	1001	0.002	**	0.3127036	0.2761961;0.3510239	0.0005572	***
DNA	hAT-Charlie	Charlie21a	129	0.0372316936957218	243766	742	202.242	13.4035477054059	0.0583706371814742	251924.869	1	0.002	**	0.1738544	0.1472519;0.2030785	3.083e-10	***
DNA	hAT-Charlie	MER5C1	200	0.0577235561173982	243766	617	158.983	11.2827306540133	0.0458853206110616	251924.869	1001	0.002	**	0.3241491	0.2873240;0.3626675	0.0002256	***
DNA	hAT-Charlie	Charlie6	27	0.00779268007584875	243766	260	74.776	8.79324429008685	0.0215816831611728	251924.869	1	0.002	**	0.1038462	0.06955824;0.14748746	1.073e-12	***
DNA	hAT-Charlie	Charlie9	301	0.0868739519566843	243766	1284	257.78	14.4026746487254	0.0743998914797145	251924.869	999	0.006	**	0.2344237	0.2114917;0.2585780	0.003051	**
DNA	hAT-Charlie	Charlie20a	184	0.0531056716280063	243766	869	221.135	14.0098197722187	0.0638234929101042	251924.869	8	0.016	*	0.2117376	0.1850143;0.2404312	0.003477	**
DNA	hAT-Charlie	Charlie29b	272	0.0785040363196615	243766	1420	362.457	17.3232862715839	0.104611534898219	251924.869	1	0.002	**	0.1915493	0.1713841;0.2129990	1.675e-08	***
DNA	hAT-Charlie	MER107	79	0.0228008046663723	243766	337	90.446	8.49100589925489	0.026104323782971	251924.869	102	0.204	ns	0.2344214	0.1902165;0.2833623	0.1761	ns
DNA	hAT-Charlie	MER30	1163	0.33566247882267	243766	4132	1066.942	28.9893259151884	0.307938432055045	251924.869	1001	0.002	**	0.2814618	0.2677871;0.2954460	0.0007307	***
DNA	hAT-Charlie	Charlie7	558	0.161048721567541	243766	3902	1006.626	30.0705564026069	0.29053016200116	251924.869	1	0.002	**	0.1430036	0.1321617;0.1543831	2.2e-16	***
DNA	hAT-Charlie	MER1A	711	0.20520724199735	243766	3227	909.29	28.1527347956904	0.262437261709945	251924.869	1	0.002	**	0.2203285	0.2061319;0.2350337	2.05e-15	***
DNA	hAT-Charlie	UCON34	103	0.0297276314004601	243766	339	82.067	8.15739260144159	0.0236859953994326	251924.869	998	0.008	**	0.3038348	0.2553051;0.3558308	0.009274	**
DNA	hAT-Charlie	Charlie1	469	0.135361739095299	243766	1930	522.009	22.6797992119042	0.150661079026434	251924.869	12	0.024	*	0.2430052	0.2240134;0.2627809	0.006591	**
DNA	hAT-Charlie	MER20	4664	1.34611332865773	243766	16757	4263.974	58.1055038148157	1.23065871236063	251924.869	1001	0.002	**	0.2783314	0.2715548;0.2851851	2.133e-12	***
DNA	hAT-Charlie	Charlie22a	356	0.102747929888969	243766	1112	295.846	14.9475654778199	0.0853864159155389	251924.869	1001	0.002	**	0.3201439	0.2927799;0.3484631	6.112e-05	***
DNA	hAT-Charlie	Charlie4a	632	0.182406437330978	243766	2852	747.214	25.767269086113	0.215659246303528	251924.869	1	0.002	**	0.2215989	0.2064727;0.2372984	6.858e-07	***
DNA	hAT-Charlie	MER5C	344	0.0992845165219248	243766	1336	343.956	16.5884671154764	0.099271817339579	251924.869	521	0.962	ns	0.257485	0.2342189;0.2818228	1	ns
DNA	hAT-Charlie	Charlie19a	496	0.143154419171147	243766	1605	426.928	18.3059532372375	0.123219011830443	251924.869	1001	0.002	**	0.3090343	0.2864821;0.3322870	0.000121	***
DNA	hAT-Charlie	UCON38	71	0.0204918624216763	243766	207	52.798	6.43199553533478	0.0152384415794319	251924.869	997	0.01	**	0.3429952	0.2785852;0.4119761	0.005108	**
DNA	hAT-Charlie	Cheshire	186	0.0536829071891803	243766	1020	268.16	15.9777873840432	0.0773957440422075	251924.869	1	0.002	**	0.1823529	0.1591099;0.2074450	1.625e-09	***
DNA	hAT-Charlie	Charlie16a	413	0.119199143382427	243766	1410	366.781	17.1465752861627	0.105859518181477	251924.869	1001	0.002	**	0.2929078	0.2692508;0.3174309	0.005719	**
DNA	hAT-Charlie	Charlie31a	140	0.0404064892821787	243766	803	208.424	12.7950747531203	0.060154872301063	251924.869	1	0.002	**	0.1743462	0.1487158;0.2023926	1.215e-08	***
DNA	hAT-Charlie	Chap1_Mam	111	0.032036573645156	243766	484	123.887	9.70455611604205	0.0357559909835805	251924.869	99	0.198	ns	0.2293388	0.1926028;0.2694185	0.1929	ns
DNA	hAT-Charlie	Charlie15b	444	0.128146294580624	243766	1888	493.24	19.9942534286772	0.142357834096727	251924.869	7	0.014	*	0.2351695	0.2161976;0.2549675	0.009505	**
DNA	hAT-Charlie	Charlie26a	135	0.0389634003792438	243766	513	130.989	10.1872793060591	0.0378057544613093	251924.869	665	0.674	ns	0.2631579	0.2255364;0.3035335	0.6856	ns
DNA	hAT-Charlie	MER1B	1467	0.423402284121116	243766	5366	1409.506	35.3981778485135	0.406808493444047	251924.869	949	0.106	ns	0.273388	0.2614955;0.2855274	0.07702	ns
DNA	hAT-Charlie	MER103C	2169	0.626011966093183	243766	8923	2273.419	43.8572102839874	0.656149146124296	251924.869	13	0.026	*	0.2430797	0.2342086;0.2521188	0.01112	*
DNA	hAT-Charlie	Charlie7b_Mars	1	0.000288617780586991	243766	59	16.693	3.81566643069207	0.00481789661133864	251924.869	1	0.002	**	0.01694915	0.0004290233;0.0908559329	1.126e-07	***
DNA	hAT-Charlie	Charlie15a	1062	0.306512082983384	243766	3213	833.563	26.2011551564341	0.240581103039434	251924.869	1001	0.002	**	0.3305322	0.3142716;0.3471019	2.2e-16	***
DNA	hAT-Charlie	MER5A1	3635	1.04912563243371	243766	15942	3948.645	54.4517765639558	1.13964915622592	251924.869	1	0.002	**	0.2280141	0.2215200;0.2346074	6.671e-09	***
DNA	hAT-Charlie	MER117	1098	0.316902323084516	243766	4370	1147.949	31.1677048372963	0.331318492607056	251924.869	46	0.092	ns	0.2512586	0.2384540;0.2643964	0.08884	ns
DNA	hAT-Charlie	Charlie8	1184	0.341723452214997	243766	4378	1184.76	31.1621160622554	0.341942801728243	251924.869	497	0.994	ns	0.2704431	0.2573279;0.2838652	0.9864	ns
DNA	hAT-Charlie	Charlie3	44	0.0126991823458276	243766	337	108.519	11.5987141170549	0.0313205129315197	251924.869	1	0.002	**	0.1305638	0.09649484;0.17128796	6.921e-16	***
DNA	hAT-Charlie	Charlie5	445	0.128434912361211	243766	2568	688.148	23.7173904679796	0.198611748475377	251924.869	1	0.002	**	0.1732866	0.1588318;0.1884904	2.2e-16	***
DNA	hAT-Charlie	Charlie4z	2222	0.641308708464294	243766	5940	1503.677	33.5028821762265	0.433987918459705	251924.869	1001	0.002	**	0.3740741	0.3617489;0.3865231	2.2e-16	***
DNA	hAT-Charlie	MER30B	61	0.0176056846158064	243766	223	52.921	6.47662764914779	0.0152739415664441	251924.869	898	0.208	ns	0.2735426	0.2161597;0.3370556	0.208	ns
DNA	hAT-Charlie	Charlie13b	119	0.0343455158898519	243766	404	107.282	9.63677037929947	0.0309634927369336	251924.869	899	0.206	ns	0.2945545	0.2505140;0.3416346	0.195	ns
DNA	hAT-Charlie	Charlie10b	88	0.0253983646916552	243766	273	67.391	7.62445088194889	0.0194502408515379	251924.869	995	0.014	*	0.3223443	0.2672713;0.3813253	0.004902	**
DNA	hAT-Charlie	Charlie2b	478	0.137959299120582	243766	3650	924.806	27.3307397143461	0.266915455193533	251924.869	1	0.002	**	0.1309589	0.1201763;0.1423362	2.2e-16	***
DNA	hAT-Charlie	Charlie7a	325	0.093800778690772	243766	1424	365.591	17.497768168852	0.105516063022579	251924.869	11	0.022	*	0.2282303	0.2066594;0.2509282	0.01398	*
DNA	hAT-Charlie	tot	49057	14.158722462256	243766	266107	50678.2	174.546430660889	14.6266296081436	251924.869	1	0.002	**	0.1843507	0.1828789;0.1858293	9.34e-16	***
DNA	hAT-Charlie	MER5A	8019	2.31442598252708	243766	34906	8368.212	79.360021856531	2.41521477492142	251924.869	1	0.002	**	0.2297313	0.2253266;0.2341809	1.11e-05	***
DNA	hAT-Charlie	Charlie4	221	0.063784529509725	243766	917	237.327	13.7310091257566	0.0684967920133688	251924.869	128	0.256	ns	0.2410033	0.2136445;0.2700366	0.2277	ns
DNA	hAT-Charlie	MER58A	3638	1.04999148577547	243766	13479	3440.306	53.9221472306321	0.992933482260108	251924.869	1000	0.004	**	0.2699013	0.2624206;0.2774815	0.0001034	***
DNA	hAT-Charlie	MER119	255	0.0735975340496827	243766	1203	325.4	17.1978418926842	0.0939162258030068	251924.869	1	0.002	**	0.2119701	0.1891857;0.2361715	3.341e-06	***
DNA	hAT-Charlie	MER33	2210	0.63784529509725	243766	9580	2497.701	45.0278258869347	0.720880919189908	251924.869	1	0.002	**	0.2306889	0.2222837;0.2392582	1.244e-11	***
DNA	hAT-Charlie	MER58B	1854	0.535097365208281	243766	7005	1843.109	40.2372981095794	0.531954028959908	251924.869	620	0.764	ns	0.2646681	0.2543655;0.2751669	0.7653	ns
DNA	hAT-Charlie	MER106A	192	0.0554146138727022	243766	742	194.846	12.8708174543011	0.0562360200762528	251924.869	422	0.844	ns	0.2587601	0.2275855;0.2918657	0.8349	ns
DNA	hAT-Charlie	MER58C	799	0.230605606689006	243766	2592	662.916	22.4688182108404	0.191329344635606	251924.869	1001	0.002	**	0.3082562	0.2905110;0.3264354	2.021e-09	***
DNA	hAT-Charlie	Charlie11	12	0.00346341336704389	243766	104	29.77	5.1695090505602	0.00859215132807472	251924.869	2	0.004	**	0.1153846	0.06106329;0.19288105	4.669e-05	***
DNA	hAT-Charlie	Charlie16	304	0.0877398052984452	243766	1464	393.369	18.1407807694963	0.113533287731724	251924.869	1	0.002	**	0.2076503	0.1871338;0.2293465	7.631e-08	***
DNA	hAT-Charlie	Charlie30a	135	0.0389634003792438	243766	457	117.582	9.9659719343673	0.0339362558769796	251924.869	966	0.072	ns	0.2954048	0.2539240;0.3395572	0.06869	ns
DNA	MULE-MuDR	tot	166	0.0479105515774405	243766	1949	528.264	21.9495805902548	0.152466383244006	251924.869	1	0.002	**	0.08517188	0.07315406;0.09845426	2.2e-16	***
DNA	MULE-MuDR	Ricksha_b	13	0.00375203114763088	243766	117	35.434	5.87760071714558	0.0102268824373194	251924.869	1	0.002	**	0.1111111	0.06050517;0.18250724	1.465e-06	***
DNA	MULE-MuDR	Ricksha	41	0.0118333290040666	243766	410	118.755	10.7715830778025	0.0342748045336081	251924.869	1	0.002	**	0.1	0.07272115;0.13321148	2.2e-16	***
DNA	MULE-MuDR	Ricksha_c	103	0.0297276314004601	243766	982	252.317	14.3810752840782	0.0728231725443678	251924.869	1	0.002	**	0.104888	0.08642175;0.12576055	2.2e-16	***
DNA	MULE-MuDR	Ricksha_0	33	0.0095243867593707	243766	384	107.889	10.4532267242679	0.0311386837297499	251924.869	1	0.002	**	0.0859375	0.0598933;0.1185715	2.2e-16	***
DNA	MULE-MuDR	Ricksha_a	6	0.00173170668352195	243766	56	14.918	3.69742436662969	0.00430560005079673	251924.869	4	0.008	**	0.1071429	0.04034795;0.21875647	0.005906	**
DNA	Merlin	tot	12	0.00346341336704389	243766	57	14.522	3.73033931853812	0.00419130740968428	251924.869	311	0.622	ns	0.2105263	0.1137902;0.3388701	0.5435	ns
DNA	Merlin	Merlin1_HS	12	0.00346341336704389	243766	57	14.522	3.73033931853812	0.00419130740968428	251924.869	311	0.622	ns	0.2105263	0.1137902;0.3388701	0.5435	ns
DNA	hAT-Tip100?	tot	492	0.1419999480488	243766	2411	614.288	22.506656917579	0.177294439201221	251924.869	1	0.002	**	0.2040647	0.1881375;0.2207141	5.64e-09	***
DNA	hAT-Tip100?	hAT-N1_Mam	61	0.0176056846158064	243766	239	62.073	7.24335123662639	0.0179153714943763	251924.869	464	0.928	ns	0.2552301	0.2012115;0.3154302	0.9412	ns
DNA	hAT-Tip100?	Eutr15	65	0.0187601557381544	243766	657	170.53	11.8314446743871	0.0492179901234996	251924.869	1	0.002	**	0.09893455	0.07718708;0.12436065	2.2e-16	***
DNA	hAT-Tip100?	UCON23	13	0.00375203114763088	243766	31	7.682	2.38926444425572	0.00221716179046926	251924.869	992	0.02	*	0.4193548	0.2454760;0.6092408	0.03598	*
DNA	hAT-Tip100?	MamRep1879	353	0.101882076547208	243766	1484	375.362	17.8606259117075	0.108336147356694	251924.869	101	0.202	ns	0.2378706	0.2164068;0.2603769	0.1889	ns
DNA	DNA	X2a_DNA	60	0.0173170668352194	243766	412	101.028	8.88617916655861	0.0291584771371425	251924.869	1	0.002	**	0.1456311	0.1130071;0.1834458	9.777e-07	***
DNA	DNA	X24_DNA	67	0.0193373912993284	243766	456	111.269	9.44244665321434	0.0321142118281339	251924.869	1	0.002	**	0.1469298	0.1157178;0.1828055	4.595e-07	***
DNA	DNA	X34_DNA	15	0.00432926670880486	243766	99	23.09	4.28091418113306	0.00666418455375362	251924.869	33	0.066	ns	0.1515152	0.08735483;0.23756028	0.05706	ns
DNA	DNA	Eulor9B	9	0.00259756002528292	243766	27	6.65265265265265	2.30718805126028	0.00192007384362477	251924.869	889	0.226	ns	0.3333333	0.1651882;0.5396073	0.2732	ns
DNA	DNA	Eulor9A	32	0.00923576897878371	243766	123	31.398	4.84056061082051	0.00906202107487034	251924.869	600	0.804	ns	0.2601626	0.1852491;0.3469795	0.9177	ns
DNA	DNA	MER126	66	0.0190487735187414	243766	267	67.18	7.5352757335336	0.019389342499834	251924.869	475	0.95	ns	0.247191	0.1966403;0.3034489	0.9438	ns
DNA	DNA	UCON78	54	0.0155853601516975	243766	179	45.488	6.27624467713356	0.013128645603341	251924.869	928	0.148	ns	0.301676	0.2354479;0.3746072	0.145	ns
DNA	DNA	MER125	12	0.00346341336704389	243766	140	35.641	5.56354851439906	0.0102866263179009	251924.869	1	0.002	**	0.08571429	0.04507586;0.14493883	5.157e-07	***
DNA	DNA	Eulor11	7	0.00202032446410894	243766	101	24.311	4.63894371584726	0.00701658686385034	251924.869	1	0.002	**	0.06930693	0.02831741;0.13759588	1.119e-05	***
DNA	DNA	X2b_DNA	26	0.00750406229526176	243766	185	43.337	5.87809348198741	0.0125078287572984	251924.869	1	0.002	**	0.1405405	0.09390433;0.19910612	0.002253	**
DNA	DNA	tot	1255	0.362215314636674	243766	6503	1603.649	35.5505504970126	0.462841615220547	251924.869	1	0.002	**	0.1929879	0.1834585;0.2027933	2.2e-16	***
DNA	DNA	X30_DNA	178	0.0513739649444844	243766	758	188.77	12.0293726272739	0.0544823784414063	251924.869	198	0.396	ns	0.2348285	0.2050725;0.2666635	0.3781	ns
DNA	DNA	X23_DNA	11	0.0031747955864569	243766	59	15.863	3.70863653988699	0.00457834385345144	251924.869	114	0.228	ns	0.1864407	0.09691947;0.30914865	0.1861	ns
DNA	DNA	Eutr2	44	0.0126991823458276	243766	230	59.773	7.00718000136798	0.0172515505990262	251924.869	14	0.028	*	0.1913043	0.1425779;0.2481773	0.01949	*
DNA	DNA	UCON99	10	0.00288617780586991	243766	56	13.387	3.36013712838057	0.00386372622871805	251924.869	186	0.372	ns	0.1785714	0.08910095;0.30397161	0.3483	ns
DNA	DNA	MER135	124	0.0357886047927869	243766	818	192.017	11.7831045379625	0.0554195203749722	251924.869	1	0.002	**	0.1515892	0.1276929;0.1780268	5.184e-09	***
DNA	DNA	UCON8	51	0.0147195068099365	243766	206	52.461	6.54578691421638	0.0151411773873741	251924.869	450	0.9	ns	0.2475728	0.1902325;0.3123314	0.8731	ns
DNA	DNA	MARE8	57	0.0164512134934585	243766	218	53.886	6.82184297250688	0.0155524577247106	251924.869	716	0.572	ns	0.2614679	0.2044497;0.3250980	0.6376	ns
DNA	DNA	MER136	6	0.00173170668352195	243766	28	7.822	2.48927951675027	0.00225756827975144	251924.869	308	0.616	ns	0.2142857	0.08296061;0.40953103	0.5321	ns
DNA	DNA	Eulor1	5	0.00144308890293495	243766	86	21.17	4.12651525238041	0.0061100384150266	251924.869	1	0.002	**	0.05813953	0.01914506;0.13048398	7.426e-06	***
DNA	DNA	Eutr2B	78	0.0225121868857853	243766	433	105.084	9.42251175259164	0.0303291108552033	251924.869	2	0.004	**	0.1801386	0.1450771;0.2196387	0.002018	**
DNA	DNA	MER130	40	0.0115447112234796	243766	181	46.425	6.16525631141037	0.013399080463751	251924.869	164	0.328	ns	0.2209945	0.1628216;0.2885398	0.3072	ns
DNA	DNA	Eutr11	120	0.0346341336704389	243766	597	163.03	12.0492441374671	0.0470533567690971	251924.869	1	0.002	**	0.201005	0.1695658;0.2354347	5.138e-05	***
DNA	DNA	X9a_DNA	174	0.0502194938221364	243766	695	173.085	12.1952654542449	0.0499554085528993	251924.869	567	0.87	ns	0.2503597	0.2185491;0.2843059	0.9301	ns
DNA	DNA	Eulor9C	26	0.00750406229526176	243766	107	26.188	4.67338169813856	0.00755832243801212	251924.869	536	0.932	ns	0.2429907	0.1652781;0.3354248	1	ns
DNA	DNA	UCON97	5	0.00144308890293495	243766	42	11.012	2.94423581333503	0.00317825899982394	251924.869	25	0.05	*	0.1190476	0.03980553;0.25631668	0.03483	*
DNA	hAT	tot	1555	0.448800648812771	243766	8917	2238.896	39.59733745005	0.646185194485091	251924.869	1	0.002	**	0.174386	0.1665617;0.1824237	2.2e-16	***
DNA	hAT	MER53	934	0.269569007068249	243766	5855	1476.883	33.1195745325513	0.426254693646657	251924.869	1	0.002	**	0.1595218	0.1502287;0.1691554	2.2e-16	***
DNA	hAT	MamRep38	438	0.126414587897102	243766	2128	548.57	21.2673788089036	0.158327055896606	251924.869	1	0.002	**	0.2058271	0.1888285;0.2236397	2.358e-08	***
DNA	hAT	UCON73	66	0.0190487735187414	243766	248	60.116	7.07902935836945	0.0173505464977675	251924.869	820	0.364	ns	0.266129	0.2122045;0.3257385	0.3747	ns
DNA	hAT	MamRep1894	127	0.0366544581345478	243766	686	169.16	12.0465563344684	0.0488225837640954	251924.869	1	0.002	**	0.1851312	0.1567428;0.2162579	0.0001359	***
DNA	Kolobok	tot	58	0.0167398312740455	243766	232	60.666	7.23413967080929	0.0175092862770904	251924.869	374	0.748	ns	0.25	0.1956453;0.3108640	0.7651	ns
DNA	Kolobok	UCON29	58	0.0167398312740455	243766	232	60.666	7.23413967080929	0.0175092862770904	251924.869	374	0.748	ns	0.25	0.1956453;0.3108640	0.7651	ns
DNA	PiggyBac	tot	461	0.133052796850603	243766	2114	557.713	22.5702025920248	0.160965888264512	251924.869	1	0.002	**	0.21807	0.2006313;0.2362938	1.288e-06	***
DNA	PiggyBac	MER75B	20	0.00577235561173982	243766	114	30.223	4.81543969534033	0.00872289518268062	251924.869	20	0.04	*	0.1754386	0.1105814;0.2578637	0.03322	*
DNA	PiggyBac	MER75	61	0.0176056846158064	243766	475	128.879	11.5255019932407	0.0371967709442708	251924.869	1	0.002	**	0.1284211	0.09967414;0.16188747	5.913e-14	***
DNA	PiggyBac	MER85	252	0.0727316807079217	243766	902	226.134	13.2933350501955	0.0652662931952586	251924.869	976	0.052	ns	0.2793792	0.2503035;0.3099035	0.05004	ns
DNA	PiggyBac	MER75A	24	0.00692682673408778	243766	92	23.756	4.42516056726149	0.00685640399562455	251924.869	583	0.838	ns	0.2608696	0.1748379;0.3628514	1	ns
DNA	PiggyBac	Looper	106	0.030593484742221	243766	531	150.117	11.9938802797162	0.0433264353683773	251924.869	1	0.002	**	0.1996234	0.1664347;0.2361957	1.358e-05	***
DNA	hAT-Tip100	MER115	394	0.113715405551274	243766	2520	675.055	24.6665444157347	0.194832875874151	251924.869	1	0.002	**	0.1563492	0.1423763;0.1711256	2.2e-16	***
DNA	hAT-Tip100	MamRep488	111	0.032036573645156	243766	494	122.566	9.74210206026155	0.0353747268954251	251924.869	125	0.25	ns	0.2246964	0.1886192;0.2641055	0.2517	ns
DNA	hAT-Tip100	MamTip3B	125	0.0360772225733739	243766	824	210.679	13.3880244322379	0.0608057053962866	251924.869	1	0.002	**	0.151699	0.1278795;0.1780402	6.429e-13	***
DNA	hAT-Tip100	Arthur1C	131	0.0378089292568958	243766	710	183.258	12.3110112093604	0.0528915172348108	251924.869	1	0.002	**	0.184507	0.1566298;0.2150341	4.204e-06	***
DNA	hAT-Tip100	FordPrefect_a	37	0.0106788578817187	243766	281	74.049	7.96128010944101	0.0213718580346861	251924.869	1	0.002	**	0.1316726	0.09443186;0.17689941	9.972e-08	***
DNA	hAT-Tip100	Arthur2	143	0.0412723426239397	243766	989	253.069	14.9582749335941	0.0730402131153692	251924.869	1	0.002	**	0.1445905	0.1232502;0.1680707	2.2e-16	***
DNA	hAT-Tip100	EuthAT-N1a	8	0.00230894224469593	243766	46	10.448	2.8930374462951	0.00301547857157288	251924.869	251	0.502	ns	0.173913	0.07820342;0.31419065	0.4827	ns
DNA	hAT-Tip100	Arthur1	186	0.0536829071891803	243766	2337	616.4	23.2481499581467	0.177903999953821	251924.869	1	0.002	**	0.07958922	0.06893424;0.09131150	2.2e-16	***
DNA	hAT-Tip100	MamTip2b	1163	0.33566247882267	243766	6730	1622.151	36.053238897983	0.468181621396968	251924.869	1	0.002	**	0.1728083	0.1638444;0.1820567	2.2e-16	***
DNA	hAT-Tip100	MER97a	23	0.00663820895350079	243766	277	77.98	8.70283513226232	0.0225064145301735	251924.869	1	0.002	**	0.08303249	0.05336298;0.12198478	3.895e-16	***
DNA	hAT-Tip100	MamTip1b	94	0.0271300713751771	243766	440	115.926	9.58845464412606	0.0334583048323275	251924.869	11	0.022	*	0.2136364	0.1762378;0.2549352	0.01721	*
DNA	hAT-Tip100	Zaphod	159	0.0458902271133315	243766	2282	606.089	23.113444362758	0.174928062018189	251924.869	1	0.002	**	0.06967572	0.05956844;0.08090388	2.2e-16	***
DNA	hAT-Tip100	MER45B	147	0.0424268137462877	243766	1314	360.988	18.952019286478	0.104187555378537	251924.869	1	0.002	**	0.1118721	0.09533125;0.13017094	2.2e-16	***
DNA	hAT-Tip100	EuthAT-N1	25	0.00721544451467477	243766	78	20.606	4.09163848665855	0.00594725798677553	251924.869	895	0.214	ns	0.3205128	0.2192885;0.4358387	0.2504	ns
DNA	hAT-Tip100	FordPrefect	53	0.0152967423711105	243766	599	167.747	13.226788685805	0.048414766840126	251924.869	1	0.002	**	0.0884808	0.06697984;0.11413775	2.2e-16	***
DNA	hAT-Tip100	Zaphod3	165	0.0476219337968535	243766	1217	310.891	16.0790439595971	0.0897286704244702	251924.869	1	0.002	**	0.1355793	0.1168332;0.1561052	2.2e-16	***
DNA	hAT-Tip100	MER91B	382	0.110251992184231	243766	1442	371.526	16.9671213588872	0.107229009550362	251924.869	724	0.556	ns	0.2649098	0.2422845;0.2884969	0.5273	ns
DNA	hAT-Tip100	Arthur1A	212	0.0611869694844421	243766	1160	296.014	15.1669324466037	0.0854349037026775	251924.869	1	0.002	**	0.1827586	0.1609142;0.2062243	5.203e-09	***
DNA	hAT-Tip100	MER96B	375	0.108231667720122	243766	2150	565.235	21.1310742106807	0.163136871210088	251924.869	1	0.002	**	0.1744186	0.1585982;0.1911318	2.2e-16	***
DNA	hAT-Tip100	ORSL	234	0.0675365606573559	243766	1214	324.031	16.6142731731807	0.0935211080613832	251924.869	1	0.002	**	0.1927512	0.1709156;0.2160858	1.769e-09	***
DNA	hAT-Tip100	Zaphod5a	17	0.00490650226997884	243766	78	20.87	4.20342345817891	0.0060234530808505	251924.869	224	0.448	ns	0.2179487	0.1323911;0.3258619	0.3716	ns
DNA	hAT-Tip100	MER97d	10	0.00288617780586991	243766	137	37.141	5.99458539467527	0.0107195529887814	251924.869	1	0.002	**	0.0729927	0.03555631;0.13013935	6.776e-09	***
DNA	hAT-Tip100	Zaphod4a	48	0.0138536534681756	243766	373	97.973	9.10170929617686	0.0282767498174493	251924.869	1	0.002	**	0.1286863	0.09642877;0.16697691	4.299e-10	***
DNA	hAT-Tip100	hAT-N1a_Mam	123	0.0354999870121999	243766	461	117.393	10.0278167169184	0.0338817071164486	251924.869	742	0.52	ns	0.2668113	0.2269597;0.3096842	0.5566	ns
DNA	hAT-Tip100	MER91A	846	0.244170642376594	243766	3627	929.998	27.1503800919828	0.26841395871034	251924.869	3	0.006	**	0.2332506	0.2195691;0.2473633	0.00131	**
DNA	hAT-Tip100	ORSL-2a	75	0.0216463335440243	243766	367	103.155	9.2223655873657	0.029772367156451	251924.869	2	0.004	**	0.2043597	0.1642724;0.2492911	0.000908	***
DNA	hAT-Tip100	Arthur1B	226	0.0652276184126599	243766	2312	604.45	23.502039184842	0.174455017475807	251924.869	1	0.002	**	0.09775087	0.08594468;0.11058716	2.2e-16	***
DNA	hAT-Tip100	tot	8626	2.48961697534338	243766	53611	12825.575	102.661023084034	3.701688991252	251924.869	1	0.002	**	0.1608998	0.1577986;0.1640378	2.2e-16	***
DNA	hAT-Tip100	MER45A	678	0.19568285523798	243766	3468	903.497	26.65791881666	0.260765298907004	251924.869	1	0.002	**	0.1955017	0.1824193;0.2090995	2.2e-16	***
DNA	hAT-Tip100	MER96	278	0.0802357430031835	243766	1274	329.473	15.9699188886265	0.0950917660233376	251924.869	1	0.002	**	0.2182104	0.1958088;0.2419199	0.0008712	***
DNA	hAT-Tip100	ORSL-2b	158	0.0456016093327446	243766	709	197.378	12.7047442527005	0.0569668002966991	251924.869	1	0.002	**	0.2228491	0.1927172;0.2553073	0.0009173	***
DNA	hAT-Tip100	MER45C	150	0.0432926670880486	243766	1197	313.887	16.3585400581113	0.0905933692951088	251924.869	1	0.002	**	0.1253133	0.1070784;0.1454107	2.2e-16	***
DNA	hAT-Tip100	MamTip2	1067	0.307955171886319	243766	5239	1289.43	32.2021750830605	0.372152424822284	251924.869	1	0.002	**	0.2036648	0.1928317;0.2148291	3.545e-13	***
DNA	hAT-Tip100	MamTip1	172	0.0496422582609624	243766	756	194.61	12.0511879551823	0.0561679062800343	251924.869	36	0.072	ns	0.2275132	0.1980790;0.2590903	0.06123	ns
DNA	hAT-Tip100	hAT-4b_Ther	32	0.00923576897878371	243766	228	57.919	7.20724520072568	0.0167164532338179	251924.869	1	0.002	**	0.1403509	0.09802136;0.19232019	3.602e-05	***
DNA	hAT-Tip100	MamTip3	188	0.0542601427503543	243766	1155	301.836	16.0997610636402	0.087115236421255	251924.869	1	0.002	**	0.1627706	0.1419280;0.1853461	1.476e-15	***
DNA	hAT-Tip100	MARE4	95	0.0274186891557641	243766	308	75.38	7.53501004487561	0.0217560083006474	251924.869	995	0.014	*	0.3084416	0.2573030;0.3633103	0.01163	*
DNA	hAT-Tip100	MER97b	10	0.00288617780586991	243766	173	46.243	6.60178267852968	0.0133465520276842	251924.869	1	0.002	**	0.05780347	0.0280639;0.1037318	1.598e-12	***
DNA	hAT-Tip100	Zaphod5b	12	0.00346341336704389	243766	74	19.584	3.86417855124163	0.00565229061501563	251924.869	36	0.072	ns	0.1621622	0.08669896;0.26613581	0.04782	*
DNA	hAT-Tip100	MamRep4096	228	0.0658048539738339	243766	1259	341.818	16.515436283539	0.098654752524684	251924.869	1	0.002	**	0.1810961	0.1601911;0.2035015	7.507e-14	***
DNA	hAT-Tip100	MER91C	372	0.107365814378361	243766	1637	410.771	17.9680106970251	0.118555814349499	251924.869	25	0.05	*	0.227245	0.2071432;0.2483294	0.02813	*
DNA	hAT-Tip100	Zaphod2	129	0.0372316936957218	243766	844	221.093	13.2094981676762	0.0638113709633196	251924.869	1	0.002	**	0.1528436	0.1292208;0.1789192	3.813e-14	***
DNA	hAT-Tip100	MER45R	101	0.0291503958392861	243766	616	163.069	11.9880754482508	0.04706461286254	251924.869	1	0.002	**	0.163961	0.1355800;0.1956066	3.211e-09	***
DNA	hAT-Tip100	MER97c	18	0.00519512005056584	243766	215	58.845	7.63893502579569	0.0169837132986415	251924.869	1	0.002	**	0.08372093	0.0503732;0.1290880	5.876e-12	***
DNA	TcMar-Pogo	tot	5	0.00144308890293495	243766	37	8.931	2.73563936269435	0.00257764539842242	251924.869	98	0.196	ns	0.1351351	0.04537199;0.28774780	0.1771	ns
DNA	TcMar-Pogo	MER132	5	0.00144308890293495	243766	37	8.931	2.73563936269435	0.00257764539842242	251924.869	98	0.196	ns	0.1351351	0.04537199;0.28774780	0.1771	ns
DNA	TcMar-Tigger	Tigger18a	261	0.0753292407332046	243766	1259	345.249	17.7628972726726	0.099645000129878	251924.869	1	0.002	**	0.2073074	0.1852223;0.2307680	5.185e-08	***
DNA	TcMar-Tigger	Tigger17c	65	0.0187601557381544	243766	342	90.626	8.91075336464463	0.0261562749834766	251924.869	1	0.002	**	0.1900585	0.1498559;0.2357233	0.001408	**
DNA	TcMar-Tigger	X12_DNA	447	0.129012147922385	243766	1374	343.924	16.0117019269845	0.0992625815706002	251924.869	1001	0.002	**	0.3253275	0.3005872;0.3508172	4.273e-10	***
DNA	TcMar-Tigger	MER6	132	0.0380975470374828	243766	812	217.628	14.6651519829384	0.0628113103535856	251924.869	1	0.002	**	0.1625616	0.1378297;0.1897709	1.296e-12	***
DNA	TcMar-Tigger	Tigger17b	8	0.00230894224469593	243766	90	25.147	5.05697181759637	0.00725787132842106	251924.869	1	0.002	**	0.08888889	0.03916069;0.16765322	1.593e-05	***
DNA	TcMar-Tigger	Tigger12	272	0.0785040363196615	243766	876	223.84	14.0898873283261	0.064604204006592	251924.869	1000	0.004	**	0.3105023	0.2799718;0.3423135	0.0002662	***
DNA	TcMar-Tigger	MER44B	424	0.122373938968884	243766	2126	564.58	22.0993660990985	0.162947826563803	251924.869	1	0.002	**	0.1994356	0.1826388;0.2170651	1.361e-12	***
DNA	TcMar-Tigger	MER47B	141	0.0406951070627657	243766	618	162.003	11.9836805531356	0.0467569463084343	251924.869	46	0.092	ns	0.2281553	0.1956258;0.2633064	0.05481	ns
DNA	TcMar-Tigger	X6b_DNA	258	0.0744633873914436	243766	959	238.375	13.9654362054469	0.0687992634474239	251924.869	921	0.162	ns	0.2690302	0.2411871;0.2982993	0.1451	ns
DNA	TcMar-Tigger	Tigger3a	1401	0.404353510602374	243766	5323	1417.35	36.5577894842122	0.409072411314971	251924.869	325	0.65	ns	0.2631974	0.2514059;0.2752492	0.6198	ns
DNA	TcMar-Tigger	Tigger4b	796	0.229739753347245	243766	2520	660.093	23.2799550538077	0.190514576641009	251924.869	1001	0.002	**	0.315873	0.2977474;0.3344274	1.599e-09	***
DNA	TcMar-Tigger	Tigger22N1	300	0.0865853341760972	243766	1102	278.87	14.8188629354178	0.0804868404722941	251924.869	930	0.144	ns	0.2722323	0.2461357;0.2995509	0.1457	ns
DNA	TcMar-Tigger	UCON11	12	0.00346341336704389	243766	45	11.97	3.31271400426811	0.00345475483362628	251924.869	570	0.864	ns	0.2666667	0.1460407;0.4194467	1	ns
DNA	TcMar-Tigger	MER47A	605	0.174613757255129	243766	2589	689.687	25.2593956394065	0.1990559312397	251924.869	1	0.002	**	0.233681	0.2174958;0.2504705	0.0001432	***
DNA	TcMar-Tigger	Tigger21a	51	0.0147195068099365	243766	169	47.138	6.30862542514252	0.0136048649413096	251924.869	760	0.484	ns	0.3017751	0.2336567;0.3769966	0.4938	ns
DNA	TcMar-Tigger	Tigger17	18	0.00519512005056584	243766	54	16.206	3.86814251631536	0.00467733975219277	251924.869	744	0.516	ns	0.3333333	0.2109199;0.4747450	0.6561	ns
DNA	TcMar-Tigger	X9b_DNA	153	0.0441585204298096	243766	601	145.849	11.31469050488	0.042094614680832	251924.869	765	0.474	ns	0.2545757	0.2201944;0.2913888	0.5054	ns
DNA	TcMar-Tigger	Tigger3c	510	0.147195068099365	243766	2327	612.134	21.9806549764377	0.176672756501837	251924.869	1	0.002	**	0.2191663	0.2025053;0.2365373	1.073e-06	***
DNA	TcMar-Tigger	Tigger19b	1125	0.324695003160365	243766	3538	870.464	26.8121538783365	0.251231387760874	251924.869	1001	0.002	**	0.3179763	0.3026455;0.3336083	2.2e-16	***
DNA	TcMar-Tigger	MER44C	252	0.0727316807079217	243766	1091	313.009	17.4074104029559	0.0903399628837534	251924.869	1	0.002	**	0.2309808	0.2062665;0.2571548	3.266e-05	***
DNA	TcMar-Tigger	Tigger3b	953	0.275052744899402	243766	6279	1780.319	41.4558298050446	0.513831718516851	251924.869	1	0.002	**	0.1517758	0.1429846;0.1608917	2.2e-16	***
DNA	TcMar-Tigger	UCON39	27	0.00779268007584875	243766	107	25.238	4.6749557443051	0.00728413554645448	251924.869	682	0.64	ns	0.2523364	0.1733412;0.3455065	0.6506	ns
DNA	TcMar-Tigger	Tigger12A	206	0.0594552628009201	243766	744	186.364	12.0689338039101	0.053787964061314	251924.869	951	0.102	ns	0.2768817	0.2449952;0.3105483	0.09896	ns
DNA	TcMar-Tigger	Tigger17a	545	0.15729669041991	243766	2389	667.373	24.9453029474316	0.192615714083682	251924.869	1	0.002	**	0.2281289	0.2114342;0.2454928	1.322e-08	***
DNA	TcMar-Tigger	Tigger1a_Mars	6	0.00173170668352195	243766	44	8.811	2.78981398341575	0.00254301126475198	251924.869	216	0.432	ns	0.1363636	0.05173083;0.27350689	0.3497	ns
DNA	TcMar-Tigger	MER44A	613	0.176922699499825	243766	2334	615.784	22.3610232180766	0.17772621140098	251924.869	466	0.932	ns	0.2626392	0.2448787;0.2809975	0.9065	ns
DNA	TcMar-Tigger	Tigger1a_Art	39	0.0112560934428926	243766	302	76.452	7.83205190464397	0.0220654065614366	251924.869	1	0.002	**	0.1291391	0.09346656;0.17228531	1.387e-07	***
DNA	TcMar-Tigger	Tigger4a	1540	0.444471382103966	243766	3497	911.941	26.6874828475962	0.263202387446281	251924.869	1001	0.002	**	0.4403775	0.4238366;0.4570182	2.2e-16	***
DNA	TcMar-Tigger	Tigger6a	138	0.0398292537210047	243766	674	191.687	13.5526641552761	0.0553242765073785	251924.869	1	0.002	**	0.2047478	0.1748900;0.2372164	2.504e-06	***
DNA	TcMar-Tigger	Tigger10	419	0.120930850065949	243766	1450	372.151	17.7523898770376	0.107409395663229	251924.869	994	0.016	*	0.2889655	0.2657366;0.3130524	0.005654	**
DNA	TcMar-Tigger	MER2	2263	0.65314203746836	243766	9067	2346.822	44.029500484481	0.677334557072723	251924.869	32	0.064	ns	0.2495864	0.2407049;0.2586291	0.04526	*
DNA	TcMar-Tigger	Tigger7	536	0.154699130394627	243766	2944	765.729	24.5814117740378	0.221003004511096	251924.869	1	0.002	**	0.1820652	0.1682770;0.1964883	2.2e-16	***
DNA	TcMar-Tigger	Tigger8	263	0.0759064762943786	243766	938	247.805	14.8824884835656	0.0715209291183593	251924.869	854	0.296	ns	0.2803838	0.2518320;0.3103217	0.2666	ns
DNA	TcMar-Tigger	MER47C	194	0.0559918494338762	243766	762	179.801	11.7398988166093	0.0518937655673215	251924.869	899	0.206	ns	0.2545932	0.2240057;0.2870931	0.2322	ns
DNA	TcMar-Tigger	Tigger11a	103	0.0297276314004601	243766	421	114.137	9.74891133779934	0.0329419676228574	251924.869	137	0.274	ns	0.2446556	0.2043235;0.2886185	0.2283	ns
DNA	TcMar-Tigger	Tigger2	487	0.140556859145865	243766	2729	820.435	30.1390799318615	0.236792128815888	251924.869	1	0.002	**	0.1784536	0.1642555;0.1933449	2.2e-16	***
DNA	TcMar-Tigger	X1_DNA	151	0.0435812848686356	243766	676	184.933	12.192750886251	0.053374952017294	251924.869	5	0.01	**	0.2233728	0.1924999;0.2566822	0.003315	**
DNA	TcMar-Tigger	Tigger4	221	0.063784529509725	243766	1445	407.455	21.7266201011805	0.117598757789072	251924.869	1	0.002	**	0.1529412	0.1347570;0.1725482	2.2e-16	***
DNA	TcMar-Tigger	Tigger3	198	0.0571463205562242	243766	1147	314.598	17.2883568705439	0.0907985765371061	251924.869	1	0.002	**	0.1726242	0.1511788;0.1957629	8.141e-16	***
DNA	TcMar-Tigger	X6a_DNA	249	0.0718658273661607	243766	979	253.319	14.4366081423115	0.0731123675605159	251924.869	395	0.79	ns	0.2543412	0.2273235;0.2828449	0.7705	ns
DNA	TcMar-Tigger	Tigger16a	543	0.156719454858736	243766	1789	450.044	19.1466095342402	0.129890700446492	251924.869	1001	0.002	**	0.3035215	0.2822731;0.3254161	6.887e-07	***
DNA	TcMar-Tigger	Tigger19a	1185	0.342012069995584	243766	3579	910.165	26.484773327673	0.262689802267959	251924.869	1001	0.002	**	0.3310981	0.3156835;0.3467889	2.2e-16	***
DNA	TcMar-Tigger	X11_DNA	80	0.0230894224469593	243766	268	67.992	7.42664736547327	0.0196237001376707	251924.869	953	0.098	ns	0.2985075	0.2443571;0.3571780	0.09242	ns
DNA	TcMar-Tigger	X10b_DNA	96	0.0277073069363511	243766	298	69.616	7.30396412175551	0.020092415413344	251924.869	1001	0.002	**	0.3221477	0.2694180;0.3784568	0.0004644	***
DNA	TcMar-Tigger	Tigger5	111	0.032036573645156	243766	537	139.235	11.3197133758285	0.0401856966800297	251924.869	11	0.022	*	0.2067039	0.1732164;0.2434564	0.004974	**
DNA	TcMar-Tigger	MamRep434	527	0.152101570369344	243766	2112	530.573	21.2674157803428	0.153132801699381	251924.869	443	0.886	ns	0.2495265	0.2311920;0.2685586	0.8804	ns
DNA	TcMar-Tigger	Tigger2b_Pri	401	0.115735730015383	243766	2104	563.207	21.9245258976297	0.162551554351057	251924.869	1	0.002	**	0.1905894	0.1740092;0.2080361	2.2e-16	***
DNA	TcMar-Tigger	MER6A	204	0.0588780272397461	243766	1009	277.662	15.9331610680876	0.080138190193345	251924.869	1	0.002	**	0.2021804	0.1778013;0.2283103	9.588e-08	***
DNA	TcMar-Tigger	Tigger20a	275	0.0793698896614225	243766	1356	345.396	17.2538366422914	0.0996874269436243	251924.869	1	0.002	**	0.2028024	0.1816948;0.2252060	8.092e-06	***
DNA	TcMar-Tigger	Tigger3d	139	0.0401178715015917	243766	636	154.478	11.0209335801001	0.0445850975095172	251924.869	82	0.164	ns	0.2185535	0.1870176;0.2527269	0.1653	ns
DNA	TcMar-Tigger	Tigger6b	37	0.0106788578817187	243766	174	44.915	6.60161770752869	0.0129632676150647	251924.869	137	0.274	ns	0.2126437	0.1543591;0.2809847	0.1936	ns
DNA	TcMar-Tigger	UCON33	27	0.00779268007584875	243766	133	34.016	5.39600415686097	0.00981762242444708	251924.869	121	0.242	ns	0.2030075	0.1382504;0.2814484	0.1958	ns
DNA	TcMar-Tigger	MERX	80	0.0230894224469593	243766	436	109.064	9.55872759698033	0.0314778096219396	251924.869	1	0.002	**	0.1834862	0.1482600;0.2230728	0.00108	**
DNA	TcMar-Tigger	MER6C	31	0.00894715119819671	243766	160	40.167	5.57693582652815	0.0115929103928377	251924.869	61	0.122	ns	0.19375	0.1356029;0.2635948	0.1009	ns
DNA	TcMar-Tigger	Tigger9b	149	0.0430040493074616	243766	754	203.459	13.5376359304934	0.0587218850204486	251924.869	1	0.002	**	0.1976127	0.1697551;0.2278582	4.981e-06	***
DNA	TcMar-Tigger	Tigger6	38	0.0109674756623057	243766	230	57.876	7.16002024367878	0.0167040426692527	251924.869	2	0.004	**	0.1652174	0.1196489;0.2196470	0.002276	**
DNA	TcMar-Tigger	Tigger2a	631	0.182117819550391	243766	3318	885.879	27.5934731188149	0.255680430848623	251924.869	1	0.002	**	0.1901748	0.1769486;0.2039494	2.2e-16	***
DNA	TcMar-Tigger	Tigger17d	83	0.0239552757887202	243766	331	86.757	8.60720831832453	0.0250396127903856	251924.869	363	0.726	ns	0.2507553	0.2049643;0.3010687	0.6623	ns
DNA	TcMar-Tigger	Tigger16b	504	0.145463361415843	243766	1329	327.1	17.0077412745862	0.0944068760300047	251924.869	1001	0.002	**	0.3792325	0.3530620;0.4059384	2.2e-16	***
DNA	TcMar-Tigger	MER46C	828	0.238975522326028	243766	2812	731.915	24.5084564883111	0.211243682878327	251924.869	1001	0.002	**	0.2944523	0.2776490;0.3116845	4.829e-05	***
DNA	TcMar-Tigger	Tigger5b	484	0.139691005804104	243766	2766	670.936	23.4501132579741	0.193644059235913	251924.869	1	0.002	**	0.1749819	0.1609912;0.1896639	2.2e-16	***
DNA	TcMar-Tigger	tot	24307	7.01543239272799	243766	125710	28582.62	147.351742901589	8.24945234776134	251924.869	1	0.002	**	0.1933577	0.1911777;0.1955519	2.2e-16	***
DNA	TcMar-Tigger	Tigger9a	230	0.0663820895350079	243766	1026	255.079	14.55777069773	0.073620334854349	251924.869	48	0.096	ns	0.2241715	0.1989871;0.2509490	0.07097	ns
DNA	TcMar-Tigger	MamRep137	685	0.197703179702089	243766	2459	656.542	22.9753803908467	0.189489694902144	251924.869	884	0.236	ns	0.2785685	0.2609187;0.2967472	0.1939	ns
DNA	TcMar-Tigger	Tigger15a	1517	0.437833173150465	243766	4828	1239.377	33.536928848608	0.357706239050563	251924.869	1001	0.002	**	0.3142088	0.3011269;0.3275157	2.2e-16	***
DNA	TcMar-Tigger	MER8	539	0.155564983736388	243766	1941	493.749	20.455865697678	0.142504740547046	251924.869	992	0.02	*	0.2776919	0.2578583;0.2981993	0.01901	*
DNA	TcMar-Tigger	X26_DNA	265	0.0764837118555526	243766	957	242.999	14.4260566375607	0.0701338320648582	251924.869	943	0.118	ns	0.276907	0.248757;0.306437	0.1024	ns
DNA	TcMar-Tigger	Tigger13a	592	0.170861726107499	243766	3113	821.753	27.5707115456808	0.237172527050702	251924.869	1	0.002	**	0.1901703	0.1765201;0.2044051	2.2e-16	***
DNA	TcMar-Tigger	Tigger23a	148	0.0427154315268746	243766	583	146.284	10.5366201584932	0.0422201634153874	251924.869	592	0.82	ns	0.2538593	0.2189962;0.2912378	0.8861	ns
DNA	TcMar-Tigger	MER2B	453	0.130743854605907	243766	1710	430.978	18.5581227477329	0.12438791384182	251924.869	885	0.234	ns	0.2649123	0.2441222;0.2865121	0.2205	ns
DNA	TcMar-Tigger	MER127	33	0.0095243867593707	243766	211	51.941	6.53178254255171	0.0149910961414689	251924.869	3	0.006	**	0.1563981	0.1101685;0.2125709	0.001794	**
DNA	TcMar-Tigger	Tigger12c	277	0.0799471252225965	243766	859	218.217	13.3323539805491	0.0629813062263514	251924.869	1001	0.002	**	0.322468	0.2912824;0.3548772	7.53e-06	***
DNA	TcMar-Tigger	MARE10	19	0.00548373783115283	243766	79	18.939	3.8820547844343	0.00546613214653702	251924.869	571	0.862	ns	0.2405063	0.1514374;0.3498257	1	ns
DNA	TcMar-Tigger	UCON55	116	0.0334796625480909	243766	404	96.405	8.83068264382522	0.0278241971374889	251924.869	992	0.02	*	0.2871287	0.2434749;0.3339329	0.02637	*
DNA	TcMar-Tigger	Tigger14a	322	0.0929349253490111	243766	1293	324.616	16.9978666741292	0.0936899494630266	251924.869	447	0.894	ns	0.2490333	0.2256672;0.2735458	0.8979	ns
DNA	TcMar-Tigger	MER6B	201	0.0580121738979852	243766	676	171.228	11.3760023483397	0.0494194453343493	251924.869	996	0.012	*	0.2973373	0.2630895;0.3333655	0.01025	*
DNA	TcMar-Tigger	MER44D	108	0.031170720303395	243766	638	173	12.295087196485	0.0499308760415494	251924.869	1	0.002	**	0.169279	0.1409824;0.2006748	1.529e-09	***
DNA	TcMar-Tigger	Tigger1	1645	0.4747762490656	243766	12059	3716.194	66.4493783558874	1.07255966451069	251924.869	1	0.002	**	0.1364126	0.1303335;0.1426678	2.2e-16	***
DNA	hAT?	MER121B	17	0.00490650226997884	243766	68	17.061	3.72601156226898	0.00492410795459465	251924.869	562	0.88	ns	0.25	0.1528805;0.3698224	1	ns
DNA	hAT?	UCON69	7	0.00202032446410894	243766	28	6.95095095095095	2.38620715063216	0.0020061680364325	251924.869	614	0.776	ns	0.25	0.1069080;0.4487155	1	ns
DNA	hAT?	tot	469	0.135361739095299	243766	2048	528.732	21.6368743197887	0.152601456365321	251924.869	6	0.012	*	0.2290039	0.2109596;0.2478271	0.00244	**
DNA	hAT?	MER99	38	0.0109674756623057	243766	295	81.921	8.80433275582399	0.0236438572034669	251924.869	1	0.002	**	0.1288136	0.0927931;0.1724960	9.999e-10	***
DNA	hAT?	MER121	214	0.061764205045616	243766	927	240.498	14.4561051108165	0.0694119989956101	251924.869	39	0.078	ns	0.2308522	0.2040775;0.2593488	0.04708	*
DNA	hAT?	UCON105	163	0.0470446982356795	243766	638	160.312	11.3311540035007	0.0462688936414617	251924.869	631	0.742	ns	0.2554859	0.2220572;0.2911951	0.8195	ns
DNA	hAT?	UCON89	20	0.00577235561173982	243766	48	11.841	3.02834771614653	0.00341752313993056	251924.869	998	0.008	**	0.4166667	0.2761274;0.5678683	0.01087	*
DNA	hAT?	UCON80	12	0.00346341336704389	243766	44	11.338	2.93979563888349	0.0032723483962953	251924.869	675	0.654	ns	0.2727273	0.1495768;0.4278964	0.8632	ns
DNA	TcMar-Tc2	Kanga1a	148	0.0427154315268746	243766	843	230.055	14.1586172150193	0.0663979635129402	251924.869	1	0.002	**	0.1755635	0.1504584;0.2029597	4.016e-11	***
DNA	TcMar-Tc2	Kanga11a	189	0.0545487605309413	243766	883	230.935	14.2205132818052	0.0666519471598567	251924.869	2	0.004	**	0.214043	0.1874144;0.2425946	0.001128	**
DNA	TcMar-Tc2	MER104	704	0.203186917533242	243766	2206	565.302	20.9412829915775	0.163156208601387	251924.869	1001	0.002	**	0.3191296	0.2997020;0.3390388	4.195e-11	***
DNA	TcMar-Tc2	Kanga1c	209	0.0603211161426811	243766	826	212.161	13.1626111897804	0.0612334369471166	251924.869	409	0.818	ns	0.2530266	0.2236985;0.2841288	0.8422	ns
DNA	TcMar-Tc2	tot	1756	0.506812822710756	243766	8147	2119.222	40.4846108999422	0.611645150211124	251924.869	1	0.002	**	0.2155395	0.2066522;0.2246307	2.2e-16	***
DNA	TcMar-Tc2	Kanga1d	119	0.0343455158898519	243766	664	175.826	12.0246545196241	0.0507465098894883	251924.869	1	0.002	**	0.1792169	0.1507706;0.2105477	2.414e-07	***
DNA	TcMar-Tc2	Kanga2_a	308	0.0888942764207932	243766	1534	413.317	18.7449695887959	0.119290635218873	251924.869	1	0.002	**	0.2007823	0.1809980;0.2217187	4.696e-10	***
DNA	TcMar-Tc2	Kanga1	150	0.0432926670880486	243766	812	210.725	12.8749034224781	0.0608189818141936	251924.869	1	0.002	**	0.1847291	0.1586044;0.2131650	5.297e-07	***
DNA	TcMar-Tc2	Kanga1b	61	0.0176056846158064	243766	379	104.324	9.16531652628686	0.0301097613419572	251924.869	1	0.002	**	0.1609499	0.1254066;0.2018905	1.911e-07	***
DNA	TcMar?	X22_DNA	0	0	243766	24	6.14643931795386	2.19451210822619	0.00177397167446046	251924.869	1	0.002	**	0	0.0000000;0.1424736	0.001506	**
DNA	TcMar?	tot	8	0.00230894224469593	243766	168	40.274	6.17568320617752	0.0116237924953605	251924.869	1	0.002	**	0.04761905	0.02077982;0.09167017	2.324e-11	***
DNA	TcMar?	Eulor8	8	0.00230894224469593	243766	144	34.147	5.68909103080244	0.00985543135370398	251924.869	1	0.002	**	0.05555556	0.02428716;0.10653094	1.007e-08	***
RNA	tot	tot	159	0.0458902271133315	243766	730	184.486	12.1804009033433	0.0532459398693716	251924.869	22	0.044	*	0.2178082	0.1883713;0.2495453	0.02984	*
RNA	RNA	tot	159	0.0458902271133315	243766	730	184.486	12.1804009033433	0.0532459398693716	251924.869	22	0.044	*	0.2178082	0.1883713;0.2495453	0.02984	*
RNA	RNA	7SK	159	0.0458902271133315	243766	730	184.486	12.1804009033433	0.0532459398693716	251924.869	22	0.044	*	0.2178082	0.1883713;0.2495453	0.02984	*
srpRNA	tot	tot	455	0.131321090167081	243766	1383	378.606	17.4730670482338	0.109272423436918	251924.869	1001	0.002	**	0.3289949	0.3042562;0.3544625	5.953e-06	***
srpRNA	srpRNA	tot	455	0.131321090167081	243766	1383	378.606	17.4730670482338	0.109272423436918	251924.869	1001	0.002	**	0.3289949	0.3042562;0.3544625	5.953e-06	***
srpRNA	srpRNA	7SLRNA	455	0.131321090167081	243766	1383	378.606	17.4730670482338	0.109272423436918	251924.869	1001	0.002	**	0.3289949	0.3042562;0.3544625	5.953e-06	***
LTR	ERVL	LTR108b_Mam	6	0.00173170668352195	243766	53	12.946	3.47060933110154	0.00373644578747918	251924.869	26	0.052	ns	0.1132075	0.04269639;0.23028992	0.02474	*
LTR	ERVL	LTR16D2	39	0.0112560934428926	243766	282	74.664	8.48994600590505	0.0215493579697471	251924.869	1	0.002	**	0.1382979	0.1002262;0.1841751	4.659e-07	***
LTR	ERVL	MER21B	629	0.181540583989217	243766	2786	799.558	27.6573238684361	0.230766655410573	251924.869	1	0.002	**	0.2257717	0.2103619;0.2417597	2.878e-13	***
LTR	ERVL	LTR16B2	194	0.0559918494338762	243766	1617	401.439	18.4250851494033	0.115862433221061	251924.869	1	0.002	**	0.1199753	0.1045293;0.1368153	2.2e-16	***
LTR	ERVL	MLT2A1	235	0.0678251784379428	243766	3738	925.827	27.7571167185738	0.267210133947512	251924.869	1	0.002	**	0.06286784	0.05529717;0.07113048	2.2e-16	***
LTR	ERVL	LTR86A2	67	0.0193373912993284	243766	308	79.567	8.27913371404612	0.0229644509479651	251924.869	73	0.146	ns	0.2175325	0.1727472;0.2678432	0.104	ns
LTR	ERVL	LTR86C	43	0.0124105645652406	243766	285	72.147	8.08781823508687	0.0208229070160096	251924.869	1	0.002	**	0.1508772	0.1113922;0.1978017	3.943e-05	***
LTR	ERVL	LTR80A	28	0.00808129785643574	243766	393	101.746	9.863811574578	0.029365704703604	251924.869	1	0.002	**	0.07124682	0.04786208;0.10132728	2.2e-16	***
LTR	ERVL	LTR108d_Mam	5	0.00144308890293495	243766	66	17.406	4.05334350796889	0.00502368108889716	251924.869	5	0.01	**	0.07575758	0.02505561;0.16800659	0.000211	***
LTR	ERVL	MER54B	54	0.0155853601516975	243766	438	126.248	10.8296711758842	0.0364374175635464	251924.869	1	0.002	**	0.1232877	0.09399013;0.15778585	2.555e-16	***
LTR	ERVL	LTR41C	131	0.0378089292568958	243766	759	204.81	13.3438359536513	0.0591118076420216	251924.869	1	0.002	**	0.1725955	0.1463665;0.2013966	3.271e-10	***
LTR	ERVL	LTR16D	129	0.0372316936957218	243766	1115	282.669	15.6790711546403	0.0815832994207441	251924.869	1	0.002	**	0.1156951	0.09750532;0.13593965	2.2e-16	***
LTR	ERVL	LTR86B1	56	0.0161625957128715	243766	295	74.282	7.7425075022516	0.0214391059775629	251924.869	7	0.014	*	0.1898305	0.1466995;0.2393151	0.01305	*
LTR	ERVL	MER54A	94	0.0271300713751771	243766	682	190.933	12.9828758780967	0.0551066587008159	251924.869	1	0.002	**	0.1378299	0.1128375;0.1660032	2.2e-16	***
LTR	ERVL	LTR16E1	275	0.0793698896614225	243766	2475	657.171	22.5677438407578	0.189671235486133	251924.869	1	0.002	**	0.1111111	0.09899347;0.12415727	2.2e-16	***
LTR	ERVL	LTR86A1	107	0.030882102522808	243766	531	139.386	10.7439488288262	0.0402292779648983	251924.869	1	0.002	**	0.2015066	0.1681880;0.2381872	0.001319	**
LTR	ERVL	LTR40c	143	0.0412723426239397	243766	603	158.54	12.2261964600558	0.0457574629342615	251924.869	114	0.228	ns	0.2371476	0.2037270;0.2731659	0.1651	ns
LTR	ERVL	LTR82A	123	0.0354999870121999	243766	1041	272.826	15.8966168232875	0.0787424346064264	251924.869	1	0.002	**	0.1181556	0.09916794;0.13933157	2.2e-16	***
LTR	ERVL	LTR86B2	39	0.0112560934428926	243766	273	69.621	7.82051913363298	0.0200938585022469	251924.869	1	0.002	**	0.1428571	0.1035981;0.1900773	7.923e-06	***
LTR	ERVL	LTR105_Mam	82	0.0236666580081332	243766	667	166.952	12.4030452523375	0.0481853157045593	251924.869	1	0.002	**	0.1229385	0.09898232;0.15028796	4.398e-16	***
LTR	ERVL	LTR33A	317	0.0914918364460761	243766	2044	536.822	22.0244271524004	0.15493637421027	251924.869	1	0.002	**	0.1550881	0.1396537;0.1715185	2.2e-16	***
LTR	ERVL	LTR69	10	0.00288617780586991	243766	141	37.342	5.9860562032835	0.0107775651626794	251924.869	1	0.002	**	0.07092199	0.03453191;0.12656004	7.955e-09	***
LTR	ERVL	MLT2D	446	0.128723530141798	243766	4453	1119.812	31.661476672845	0.323197654114679	251924.869	1	0.002	**	0.1001572	0.09149175;0.10935096	2.2e-16	***
LTR	ERVL	LTR108c_Mam	1	0.000288617780586991	243766	43	10.703	3.14876256737559	0.00308907610562256	251924.869	1	0.002	**	0.02325581	0.0005886129;0.1228904827	0.0001239	***
LTR	ERVL	MER74B	160	0.0461788448939185	243766	931	261.27	15.0113437253445	0.0754071675339631	251924.869	1	0.002	**	0.1718582	0.1481565;0.1976562	1.289e-14	***
LTR	ERVL	MLT2B3	283	0.0816788319061184	243766	3276	869.463	28.6917034148348	0.250942481362507	251924.869	1	0.002	**	0.08638584	0.07698557;0.09653187	2.2e-16	***
LTR	ERVL	LTR40A1	55	0.0158739779322845	243766	563	141.57	11.3933712705638	0.0408596191977003	251924.869	1	0.002	**	0.09769094	0.0744438;0.1252576	2.2e-16	***
LTR	ERVL	MLT2C2	144	0.0415609604045267	243766	1336	331.528	17.5622221728245	0.0956848755624439	251924.869	1	0.002	**	0.1077844	0.09165827;0.12565818	2.2e-16	***
LTR	ERVL	MER70C	28	0.00808129785643574	243766	275	72.358	8.16569130658969	0.0208838053677135	251924.869	1	0.002	**	0.1018182	0.06873004;0.14378737	3.972e-11	***
LTR	ERVL	MER74A	235	0.0678251784379428	243766	1568	442.014	19.9544978885961	0.127573099668378	251924.869	1	0.002	**	0.1498724	0.1325541;0.1685127	2.2e-16	***
LTR	ERVL	MER77B	222	0.064073147290312	243766	1256	361.034	17.6058743267925	0.104200831796444	251924.869	1	0.002	**	0.1767516	0.1560334;0.1989947	2.2e-16	***
LTR	ERVL	MER68	490	0.141422712487626	243766	1492	418.632	19.4756740031732	0.120824638722693	251924.869	1001	0.002	**	0.3284182	0.3046102;0.3529036	5.396e-05	***
LTR	ERVL	LTR42	66	0.0190487735187414	243766	309	84.871	8.84356079684917	0.0244952796561985	251924.869	14	0.028	*	0.2135922	0.1692173;0.2635528	0.0154	*
LTR	ERVL	LTR84a	92	0.0265528358140032	243766	671	171.205	12.1949863752565	0.0494128071253958	251924.869	1	0.002	**	0.1371088	0.1119807;0.1654774	9.217e-14	***
LTR	ERVL	MLT2C1	279	0.0805243607837704	243766	2635	661.184	22.9383153328729	0.190829458639629	251924.869	1	0.002	**	0.1058824	0.09438723;0.11826118	2.2e-16	***
LTR	ERVL	LTR40b	176	0.0507967293833104	243766	1140	285.523	15.2871569681275	0.0824070145665394	251924.869	1	0.002	**	0.154386	0.1338860;0.1766867	4.643e-15	***
LTR	ERVL	LTR47B	5	0.00144308890293495	243766	46	10.521	3.05923485824772	0.00303654766955573	251924.869	40	0.08	ns	0.1086957	0.03624837;0.23569670	0.05365	ns
LTR	ERVL	LTR79	598	0.172593432791021	243766	4053	1011.93	29.6784418376354	0.292060990709394	251924.869	1	0.002	**	0.147545	0.1367603;0.1588405	2.2e-16	***
LTR	ERVL	LTR47B4	20	0.00577235561173982	243766	105	28.489	4.93642048930672	0.00822243195114278	251924.869	59	0.118	ns	0.1904762	0.1204040;0.2787301	0.06266	ns
LTR	ERVL	MER68B	151	0.0435812848686356	243766	450	118.877	10.2827820460519	0.0343100159028397	251924.869	998	0.008	**	0.3355556	0.2920237;0.3812662	0.0008913	***
LTR	ERVL	LTR16C	847	0.244459260157181	243766	6620	1784.963	39.5686657635851	0.515172059489897	251924.869	1	0.002	**	0.1279456	0.1199888;0.1362317	2.2e-16	***
LTR	ERVL	MER76	92	0.0265528358140032	243766	715	180.034	12.9654520533203	0.0519610135101983	251924.869	1	0.002	**	0.1286713	0.1050019;0.1554524	6.049e-16	***
LTR	ERVL	LTR57	43	0.0124105645652406	243766	268	65.858	7.47728197580818	0.019007789793898	251924.869	3	0.006	**	0.1604478	0.1186158;0.2099739	0.0008303	***
LTR	ERVL	MLT2A2	274	0.0790812718808355	243766	3866	1011.214	31.1741243666928	0.291854340378493	251924.869	1	0.002	**	0.07087429	0.06298262;0.07942176	2.2e-16	***
LTR	ERVL	LTR47A2	37	0.0106788578817187	243766	275	67.553	7.73531033805533	0.019496996931993	251924.869	1	0.002	**	0.1345455	0.09653258;0.18065480	6.524e-06	***
LTR	ERVL	LTR33B	141	0.0406951070627657	243766	1608	402.554	18.6092285543326	0.116184242046416	251924.869	1	0.002	**	0.08768657	0.07431375;0.10258601	2.2e-16	***
LTR	ERVL	MLT2E	45	0.0129878001264146	243766	403	102.236	9.69062496499644	0.0295071274160916	251924.869	1	0.002	**	0.1116625	0.08262261;0.14655034	1.552e-12	***
LTR	ERVL	LTR41B	157	0.0453129915521576	243766	848	225.209	13.9353332400956	0.0649993217482156	251924.869	1	0.002	**	0.1851415	0.1595403;0.2129517	4.719e-08	***
LTR	ERVL	LTR33A_	244	0.0704227384632258	243766	1666	437.649	19.0383365149705	0.126313283056116	251924.869	1	0.002	**	0.1464586	0.1298149;0.1643581	2.2e-16	***
LTR	ERVL	LTR52	69	0.0199146268605024	243766	1073	276.484	14.9474134608356	0.0797981984478136	251924.869	1	0.002	**	0.06430568	0.05037465;0.08068100	2.2e-16	***
LTR	ERVL	LTR102_Mam	49	0.0141422712487626	243766	518	131.429	10.8320031061338	0.0379327462847676	251924.869	1	0.002	**	0.09459459	0.07080202;0.12312892	2.2e-16	***
LTR	ERVL	LTR40a	239	0.0689796495602908	243766	1974	505.188	22.4539715158997	0.145806239339181	251924.869	1	0.002	**	0.121074	0.107001;0.136283	2.2e-16	***
LTR	ERVL	LTR18B	70	0.0202032446410894	243766	367	100.782	9.8844412172959	0.0290874771631181	251924.869	2	0.004	**	0.1907357	0.1518135;0.2347306	0.0002214	***
LTR	ERVL	LTR41	238	0.0686910317797038	243766	1129	308.611	16.5316355504824	0.0890706218847318	251924.869	2	0.004	**	0.210806	0.1873492;0.2357798	1.462e-06	***
LTR	ERVL	LTR75B	19	0.00548373783115283	243766	205	45.964	6.21106120411652	0.0132660276669004	251924.869	1	0.002	**	0.09268293	0.05672681;0.14095042	1.335e-06	***
LTR	ERVL	LTR108a_Mam	9	0.00259756002528292	243766	86	21.832	4.56975477007887	0.00630110338577518	251924.869	4	0.008	**	0.1046512	0.04898234;0.18938554	0.0007533	***
LTR	ERVL	LTR47B2	23	0.00663820895350079	243766	174	46.422	6.41990117767642	0.0133982146104093	251924.869	1	0.002	**	0.1321839	0.08567335;0.19171258	2.299e-05	***
LTR	ERVL	LTR16D1	21	0.00606097339232681	243766	207	54.434	6.78554991785395	0.0157106202684723	251924.869	1	0.002	**	0.1014493	0.06390294;0.15089032	1.237e-08	***
LTR	ERVL	LTR16B1	155	0.0447357559909836	243766	1199	317.432	16.8576260355827	0.0916165193272897	251924.869	1	0.002	**	0.1292744	0.1107941;0.1495938	2.2e-16	***
LTR	ERVL	LTR53	68	0.0196260090799154	243766	494	135.34	11.2878614367743	0.0390615304246433	251924.869	1	0.002	**	0.1376518	0.1085024;0.1712181	4.714e-13	***
LTR	ERVL	LTR66	33	0.0095243867593707	243766	379	97.575	9.02096185297069	0.0281618799407756	251924.869	1	0.002	**	0.08707124	0.06069364;0.12010724	2.2e-16	***
LTR	ERVL	MER77	233	0.0672479428767689	243766	1299	374.606	18.5385123578037	0.10811795231457	251924.869	1	0.002	**	0.1793687	0.1588641;0.2013352	2.2e-16	***
LTR	ERVL	LTR16A1	370	0.106788578817187	243766	2692	728.385	23.9783180130454	0.210224862112855	251924.869	1	0.002	**	0.1374443	0.1246513;0.1510311	2.2e-16	***
LTR	ERVL	LTR75	41	0.0118333290040666	243766	291	75.777	8.53299965329211	0.0218705895595404	251924.869	1	0.002	**	0.1408935	0.1030417;0.1862473	1.242e-06	***
LTR	ERVL	MLT2B5	39	0.0112560934428926	243766	369	93.072	9.21714553274339	0.0268622340747924	251924.869	1	0.002	**	0.1056911	0.07624287;0.14164392	2.756e-12	***
LTR	ERVL	MER70B	34	0.00981300453995769	243766	477	120.875	10.6510478273182	0.0348866742284525	251924.869	1	0.002	**	0.07127883	0.04986460;0.09818319	2.2e-16	***
LTR	ERVL	LTR50	445	0.128434912361211	243766	2565	683.882	23.8403111648409	0.197380505023392	251924.869	1	0.002	**	0.1734893	0.1590191;0.1887088	2.2e-16	***
LTR	ERVL	MLT2B4	364	0.105056872133665	243766	4467	1160.603	32.2282803303722	0.334970662002603	251924.869	1	0.002	**	0.08148646	0.07362731;0.08989772	2.2e-16	***
LTR	ERVL	LTR82B	122	0.0352113692316129	243766	1154	291.155	16.4770284780802	0.0840325099068053	251924.869	1	0.002	**	0.1057192	0.08856825;0.12490861	2.2e-16	***
LTR	ERVL	ERV3-16A3_LTR	149	0.0430040493074616	243766	1093	287.519	16.2209974958311	0.082983095656591	251924.869	1	0.002	**	0.136322	0.1165227;0.1581016	2.2e-16	***
LTR	ERVL	LTR33	1340	0.386747825986568	243766	9255	2433.279	45.2236479879425	0.702287584528932	251924.869	1	0.002	**	0.1447866	0.1376761;0.1521214	2.2e-16	***
LTR	ERVL	MER88	15	0.00432926670880486	243766	112	31.451	5.08187213774849	0.00907731781724145	251924.869	1	0.002	**	0.1339286	0.07693859;0.21125827	0.0003082	***
LTR	ERVL	LTR16E2	282	0.0813902141255314	243766	2318	619.379	23.0559522886377	0.17876379232219	251924.869	1	0.002	**	0.1216566	0.1086180;0.1356596	2.2e-16	***
LTR	ERVL	MLT2B2	182	0.0525284360668323	243766	2172	577.196	22.7810570553818	0.166589028483689	251924.869	1	0.002	**	0.08379374	0.07247856;0.09624614	2.2e-16	***
LTR	ERVL	MER73	38	0.0109674756623057	243766	279	73.981	8.84323706805612	0.0213522320256062	251924.869	1	0.002	**	0.1362007	0.09821902;0.18212209	2.837e-07	***
LTR	ERVL	LTR33C	100	0.0288617780586991	243766	919	248.074	14.8625509055283	0.0715985673013372	251924.869	1	0.002	**	0.1088139	0.08941578;0.13075900	2.2e-16	***
LTR	ERVL	LTR108e_Mam	14	0.00404064892821787	243766	168	42.16	6.25055753269015	0.0121681256295475	251924.869	1	0.002	**	0.08333333	0.04630854;0.13586659	3.546e-08	***
LTR	ERVL	MER70A	59	0.0170284490546325	243766	533	146.728	11.5890604589985	0.042348309709968	251924.869	1	0.002	**	0.1106942	0.08534037;0.14045729	2.2e-16	***
LTR	ERVL	MLT2B1	315	0.0909146008849021	243766	4436	1148.282	32.6762637737887	0.331414602327991	251924.869	1	0.002	**	0.07100992	0.06362337;0.07896706	2.2e-16	***
LTR	ERVL	MLT2F	225	0.0649390006320729	243766	1911	502.048	21.5177766209874	0.144899979508138	251924.869	1	0.002	**	0.1177394	0.1036224;0.1330410	2.2e-16	***
LTR	ERVL	LTR62	46	0.0132764179070016	243766	313	89.399	9.43614539098672	0.0258021409666964	251924.869	1	0.002	**	0.1469649	0.1096485;0.1911222	9.228e-09	***
LTR	ERVL	MER68C	23	0.00663820895350079	243766	163	41.262	5.8942427925984	0.0119089468625804	251924.869	1	0.002	**	0.1411043	0.0915982;0.2041669	0.0007883	***
LTR	ERVL	LTR53B	26	0.00750406229526176	243766	187	52.137	6.91245347275574	0.0150476652264639	251924.869	1	0.002	**	0.1390374	0.09287656;0.19704979	8.622e-06	***
LTR	ERVL	MER21C	1073	0.309686878569841	243766	5505	1578.733	38.9427046472795	0.455650414599442	251924.869	1	0.002	**	0.1949137	0.1845224;0.2056295	2.2e-16	***
LTR	ERVL	LTR47A	96	0.0277073069363511	243766	679	189.747	12.770672694932	0.0547643580130398	251924.869	1	0.002	**	0.1413844	0.1160459;0.1698855	2.2e-16	***
LTR	ERVL	LTR16	353	0.101882076547208	243766	3017	799.784	25.9186249465345	0.230831883028986	251924.869	1	0.002	**	0.1170036	0.1057440;0.1290117	2.2e-16	***
LTR	ERVL	LTR84b	205	0.0591666450203331	243766	1278	318.503	16.7892188284288	0.0919256289702983	251924.869	1	0.002	**	0.1604069	0.1406946;0.1816948	1.778e-14	***
LTR	ERVL	LTR32	162	0.0467560804550925	243766	1216	329.953	17.8684658847108	0.0952303025580194	251924.869	1	0.002	**	0.1332237	0.1146175;0.1536230	2.2e-16	***
LTR	ERVL	MER74C	17	0.00490650226997884	243766	234	62.089	7.02854746583384	0.0179199893788657	251924.869	1	0.002	**	0.07264957	0.04288824;0.11377227	1.03e-13	***
LTR	ERVL	tot	15901	4.58931132911374	243766	133596	29785.663	146.609371251427	8.59667194837205	251924.869	1	0.002	**	0.119023	0.1172912;0.1207714	2.2e-16	***
LTR	ERVL	LTR16B	76	0.0219349513246113	243766	694	180.056	13.2155785161118	0.0519673631013712	251924.869	1	0.002	**	0.1095101	0.08725677;0.13514488	2.2e-16	***
LTR	ERVL	LTR16A2	233	0.0672479428767689	243766	1825	489.05	21.0923774949243	0.141148525596068	251924.869	1	0.002	**	0.1276712	0.1126940;0.1438563	2.2e-16	***
LTR	ERVL	LTR101_Mam	140	0.0404064892821787	243766	1151	312.211	16.8965668990175	0.090109645894845	251924.869	1	0.002	**	0.1216334	0.1033014;0.1419231	2.2e-16	***
LTR	ERVL	LTR18C	13	0.00375203114763088	243766	77	19.248	4.16771710482679	0.0055553150407384	251924.869	86	0.172	ns	0.1688312	0.0930749;0.2713872	0.1141	ns
LTR	ERVL	LTR83	114	0.032902426986917	243766	726	185.913	12.9765103483495	0.0536577974422692	251924.869	1	0.002	**	0.1570248	0.1313080;0.1855636	1.46e-10	***
LTR	ERVL	MER21A	353	0.101882076547208	243766	1975	549.761	22.592837699486	0.158670799673285	251924.869	1	0.002	**	0.1787342	0.1620705;0.1963573	2.2e-16	***
LTR	ERVL	LTR80B	34	0.00981300453995769	243766	507	127.737	10.7071225580673	0.0368671694388404	251924.869	1	0.002	**	0.06706114	0.0468854;0.0924533	2.2e-16	***
LTR	ERVL	LTR67B	529	0.152678805930518	243766	3708	939.196	27.8173936843729	0.271068665056179	251924.869	1	0.002	**	0.1426645	0.1315579;0.1543376	2.2e-16	***
LTR	ERVL	LTR16A	557	0.160760103786954	243766	4245	1098.083	29.57094099875	0.316926278360305	251924.869	1	0.002	**	0.1312132	0.1211950;0.1417418	2.2e-16	***
LTR	ERVL	LTR18A	23	0.00663820895350079	243766	198	52.159	6.8532244736099	0.0150540148176369	251924.869	1	0.002	**	0.1161616	0.0750791;0.1691877	6.209e-07	***
LTR	ERVL	LTR47B3	12	0.00346341336704389	243766	120	30.109	5.08714045392871	0.00868999275569371	251924.869	1	0.002	**	0.1	0.05274779;0.16816521	5.028e-05	***
LTR	ERV1?	tot	237	0.0684024139991168	243766	1544	407.985	17.9252360957698	0.117751725212783	251924.869	1	0.002	**	0.1534974	0.1358656;0.1724578	2.2e-16	***
LTR	ERV1?	LTR103_Mam	113	0.03261380920633	243766	748	198.737	12.7135937667705	0.0573590318605168	251924.869	1	0.002	**	0.1510695	0.1261536;0.1787722	8.363e-14	***
LTR	ERV1?	EUTREP15	18	0.00519512005056584	243766	196	50.646	6.48974581942935	0.0146173361156087	251924.869	1	0.002	**	0.09183673	0.05533955;0.14125685	6.322e-09	***
LTR	ERV1?	LTR103b_Mam	106	0.030593484742221	243766	600	159.268	11.0869787181674	0.0459675766785289	251924.869	1	0.002	**	0.1766667	0.1469699;0.2095862	3.337e-07	***
LTR	ERVL-MaLR	THE1A	418	0.120642232285362	243766	4236	1084.735	31.4918483343152	0.31307380822503	251924.869	1	0.002	**	0.098678	0.08985807;0.10805565	2.2e-16	***
LTR	ERVL-MaLR	MLT1M	496	0.143154419171147	243766	2320	600.657	21.9454540612391	0.17336029023404	251924.869	1	0.002	**	0.2137931	0.1972644;0.2310476	4.915e-07	***
LTR	ERVL-MaLR	MLT1C2	2528	0.729625749323913	243766	15985	4186.404	59.4968457874756	1.2082706311205	251924.869	1	0.002	**	0.1581483	0.1525231;0.1638981	2.2e-16	***
LTR	ERVL-MaLR	MLT1J2	902	0.260333238089466	243766	6900	1791.286	39.8395455972254	0.516996989716549	251924.869	1	0.002	**	0.1307246	0.1228555;0.1389072	2.2e-16	***
LTR	ERVL-MaLR	MLT1O	954	0.275341362679989	243766	5061	1338.53	33.6025033030015	0.386323557849105	251924.869	1	0.002	**	0.1885003	0.1778082;0.1995529	2.2e-16	***
LTR	ERVL-MaLR	MSTB	1057	0.305068994080449	243766	8566	2241.379	46.1130108404208	0.646901832434289	251924.869	1	0.002	**	0.1233948	0.1165006;0.1305463	2.2e-16	***
LTR	ERVL-MaLR	MSTD	1026	0.296121842882253	243766	7647	1960.23	40.1171844536539	0.565757232040037	251924.869	1	0.002	**	0.1341703	0.1266062;0.1420143	2.2e-16	***
LTR	ERVL-MaLR	THE1B	2106	0.607829045916203	243766	22429	5680.608	67.1785627659248	1.6395244733447	251924.869	1	0.002	**	0.09389629	0.0901095;0.0977887	2.2e-16	***
LTR	ERVL-MaLR	MLT1E3	232	0.0669593250961819	243766	2044	489.797	21.0170765928211	0.141364123078166	251924.869	1	0.002	**	0.1135029	0.1000685;0.1280567	2.2e-16	***
LTR	ERVL-MaLR	MLT1G1	521	0.150369863685822	243766	3600	977.186	28.5390238074094	0.282033254540679	251924.869	1	0.002	**	0.1447222	0.1333827;0.1566419	2.2e-16	***
LTR	ERVL-MaLR	MLT1H2	597	0.172304815010434	243766	4721	1230.056	32.5441236475033	0.355016032717712	251924.869	1	0.002	**	0.1264563	0.1171027;0.1362744	2.2e-16	***
LTR	ERVL-MaLR	MLT1F1	514	0.148349539221713	243766	3265	852.068	27.7280403241957	0.245921975069196	251924.869	1	0.002	**	0.1574273	0.1450926;0.1703788	2.2e-16	***
LTR	ERVL-MaLR	MLT1F2	848	0.244747877937768	243766	6038	1615.957	39.1799721952584	0.466393922864012	251924.869	1	0.002	**	0.1404439	0.1317725;0.1494641	2.2e-16	***
LTR	ERVL-MaLR	MLT1A1	722	0.208382037583807	243766	6780	1740.771	38.7173034777551	0.502417462530197	251924.869	1	0.002	**	0.1064897	0.09924392;0.11407578	2.2e-16	***
LTR	ERVL-MaLR	MLT1K	2924	0.843918390436361	243766	17616	4748.245	64.1607635442299	1.37042793358328	251924.869	1	0.002	**	0.1659855	0.1605182;0.1715632	2.2e-16	***
LTR	ERVL-MaLR	MLT1E1	125	0.0360772225733739	243766	1045	273.63	15.2308594333701	0.0789744833020183	251924.869	1	0.002	**	0.1196172	0.1005563;0.1408492	2.2e-16	***
LTR	ERVL-MaLR	MLT1A0	2634	0.760219234066134	243766	20690	5221.603	65.3433021673847	1.50704746896637	251924.869	1	0.002	**	0.1273079	0.1227945;0.1319262	2.2e-16	***
LTR	ERVL-MaLR	MLT1G	351	0.101304840986034	243766	2834	775.19	25.8271745056044	0.223733617333229	251924.869	1	0.002	**	0.1238532	0.1119418;0.1365472	2.2e-16	***
LTR	ERVL-MaLR	MSTB2	241	0.0695568851214648	243766	1582	409.026	19.3158076306538	0.118052176322375	251924.869	1	0.002	**	0.1523388	0.1349728;0.1710056	2.2e-16	***
LTR	ERVL-MaLR	MLT1J	2490	0.718658273661607	243766	15262	3962.443	59.3392778933221	1.14363150436246	251924.869	1	0.002	**	0.1631503	0.1573200;0.1691093	2.2e-16	***
LTR	ERVL-MaLR	MLT1A	1112	0.320942972012734	243766	9077	2345.608	44.5625870003096	0.676984175087091	251924.869	1	0.002	**	0.1225074	0.1158293;0.1294289	2.2e-16	***
LTR	ERVL-MaLR	MLT1E2	516	0.148926774782887	243766	4004	1046.551	30.4490811937823	0.302053226891096	251924.869	1	0.002	**	0.1288711	0.1186417;0.1396454	2.2e-16	***
LTR	ERVL-MaLR	tot	34300	9.89958987413379	243766	323803	60246.062	190.20145306687	17.3880847035462	251924.869	1	0.002	**	0.1059286	0.1048706;0.1069937	2.2e-16	***
LTR	ERVL-MaLR	MSTA1	82	0.0236666580081332	243766	544	144.604	11.1318058328872	0.0417352855440012	251924.869	1	0.002	**	0.1507353	0.1217148;0.1836100	1.547e-10	***
LTR	ERVL-MaLR	MLT1E	84	0.0242438935693072	243766	918	238.031	14.0659123020474	0.068699978930902	251924.869	1	0.002	**	0.09150327	0.07364216;0.11203406	2.2e-16	***
LTR	ERVL-MaLR	MSTA	1855	0.535385982988868	243766	19752	4949.799	65.7910256650408	1.42860000173171	251924.869	1	0.002	**	0.09391454	0.08988109;0.09806797	2.2e-16	***
LTR	ERVL-MaLR	MSTC	453	0.130743854605907	243766	3205	840.428	27.3712989096975	0.242562464103164	251924.869	1	0.002	**	0.1413417	0.1294561;0.1538857	2.2e-16	***
LTR	ERVL-MaLR	MSTB1	614	0.177211317280412	243766	4555	1183.982	31.1401249737919	0.341718257094947	251924.869	1	0.002	**	0.1347969	0.1250061;0.1450585	2.2e-16	***
LTR	ERVL-MaLR	THE1D	1160	0.334796625480909	243766	12601	3198.086	53.0688883519423	0.923024483446327	251924.869	1	0.002	**	0.09205619	0.08706335;0.09723834	2.2e-16	***
LTR	ERVL-MaLR	MLT1F	749	0.216174717659656	243766	4306	1199.513	32.2840842071305	0.346200779845243	251924.869	1	0.002	**	0.1739433	0.1627294;0.1856014	2.2e-16	***
LTR	ERVL-MaLR	MLT1H	1361	0.392808799378895	243766	10078	2684.271	48.4085213980343	0.774728338514023	251924.869	1	0.002	**	0.1350466	0.1284305;0.1418744	2.2e-16	***
LTR	ERVL-MaLR	MLT1L	1719	0.496133964829037	243766	12035	3125.29	50.242553818593	0.902014263490717	251924.869	1	0.002	**	0.1428334	0.1366275;0.1492126	2.2e-16	***
LTR	ERVL-MaLR	MLT1E1A	360	0.103902401011317	243766	3367	885.094	28.43965502565	0.255453865890862	251924.869	1	0.002	**	0.1069201	0.09667869;0.11784967	2.2e-16	***
LTR	ERVL-MaLR	MLT1H1	453	0.130743854605907	243766	3631	966.679	30.0589337551833	0.279000747520052	251924.869	1	0.002	**	0.124759	0.1141784;0.1359477	2.2e-16	***
LTR	ERVL-MaLR	MLT1B	2383	0.687776171138799	243766	17694	4499.537	61.7883843083425	1.29864638260905	251924.869	1	0.002	**	0.1346784	0.1296804;0.1397968	2.2e-16	***
LTR	ERVL-MaLR	THE1C	927	0.26754868260414	243766	9865	2513.76	46.2750016291278	0.725515832128354	251924.869	1	0.002	**	0.09396858	0.08828049;0.09989764	2.2e-16	***
LTR	ERVL-MaLR	MLT1J1	578	0.166821077179281	243766	4928	1253.997	31.8159589867451	0.361925831002745	251924.869	1	0.002	**	0.117289	0.1084325;0.1266015	2.2e-16	***
LTR	ERVL-MaLR	MLT1C	931	0.268703153726488	243766	6450	1714.712	39.1430867106471	0.49489637178588	251924.869	1	0.002	**	0.1443411	0.1358492;0.1531559	2.2e-16	***
LTR	ERVL-MaLR	MLT1N2	912	0.263219415895336	243766	5722	1469.34	34.9428304720926	0.424077649727689	251924.869	1	0.002	**	0.1593848	0.1499888;0.1691295	2.2e-16	***
LTR	ERVL-MaLR	MLT1G3	428	0.123528410091232	243766	2737	744.648	25.9897203055662	0.214918653078542	251924.869	1	0.002	**	0.1563756	0.1429586;0.1705318	2.2e-16	***
LTR	ERVL-MaLR	MLT1D	2341	0.675654224354146	243766	18645	4855.612	65.3079212697861	1.40141595883156	251924.869	1	0.002	**	0.1255564	0.1208322;0.1303978	2.2e-16	***
LTR	ERVL-MaLR	MLT1I	1346	0.38847953267009	243766	11068	2847.652	48.9705320474365	0.821883000124106	251924.869	1	0.002	**	0.1216119	0.1155778;0.1278457	2.2e-16	***
LTR	Gypsy?	tot	935	0.269857624848836	243766	7780	1976.825	39.3148576626322	0.570546844108878	251924.869	1	0.002	**	0.1201799	0.1130334;0.1276124	2.2e-16	***
LTR	Gypsy?	LTR88c	109	0.031459338083982	243766	1040	259.735	14.303403873287	0.0749641392407621	251924.869	1	0.002	**	0.1048077	0.08684998;0.12503609	2.2e-16	***
LTR	Gypsy?	LTR85c	162	0.0467560804550925	243766	1154	294.345	15.0597732974893	0.0849532006268778	251924.869	1	0.002	**	0.1403813	0.1208418;0.1617734	2.2e-16	***
LTR	Gypsy?	LTR88b	198	0.0571463205562242	243766	1636	415.47	18.431191193431	0.119912029300477	251924.869	1	0.002	**	0.1210269	0.1056073;0.1378203	2.2e-16	***
LTR	Gypsy?	LTR88a	112	0.032325191425743	243766	903	231.256	13.2876267642128	0.0667445934674252	251924.869	1	0.002	**	0.124031	0.1032327;0.1473166	2.2e-16	***
LTR	Gypsy?	LTR85b	147	0.0424268137462877	243766	1177	305.647	16.2143546370584	0.088215158783072	251924.869	1	0.002	**	0.1248938	0.1065376;0.1451468	2.2e-16	***
LTR	Gypsy?	LTR85a	224	0.0646503828514859	243766	1870	490.813	19.9939938679292	0.141657358743243	251924.869	1	0.002	**	0.1197861	0.1054065;0.1353698	2.2e-16	***
LTR	tot	tot	62898	18.1534811633605	243766	741743	109251.249	249.567118719085	31.5318530127367	251924.869	1	0.002	**	0.08479756	0.08416454;0.08543384	2.2e-16	***
LTR	ERV1--int	HERV4_I-int	47	0.0135650356875886	243766	348	105.119	11.0622426393662	0.0303392124775239	251924.869	1	0.002	**	0.1350575	0.1009508;0.1755221	4.997e-13	***
LTR	ERV1--int	PRIMA4-int	51	0.0147195068099365	243766	419	116.308	10.5815454970011	0.0335685568245117	251924.869	1	0.002	**	0.1217184	0.09198504;0.15691682	1.589e-14	***
LTR	ERV1--int	LTR39-int	20	0.00577235561173982	243766	180	46.468	6.26148402395009	0.0134114910283163	251924.869	1	0.002	**	0.1111111	0.06920486;0.16637711	1.404e-06	***
LTR	ERV1--int	HERVFH19-int	9	0.00259756002528292	243766	110	30.962	6.74002848539855	0.00893618372253441	251924.869	2	0.004	**	0.08181818	0.03809592;0.14963936	3.53e-07	***
LTR	ERV1--int	MER92-int	37	0.0106788578817187	243766	956	238.181	14.9888259681639	0.0687432715979901	251924.869	1	0.002	**	0.03870293	0.02739418;0.05295455	2.2e-16	***
LTR	ERV1--int	HERV3-int	100	0.0288617780586991	243766	303	98.043	12.3014013622626	0.0282969530620903	251924.869	588	0.828	ns	0.330033	0.2773303;0.3860985	0.8062	ns
LTR	ERV1--int	MER89-int	29	0.00836991563702273	243766	696	199.41	13.5822080817655	0.0575532716268518	251924.869	1	0.002	**	0.04166667	0.02807941;0.05929439	2.2e-16	***
LTR	ERV1--int	MER31-int	55	0.0158739779322845	243766	1145	310.247	17.6125578265394	0.0895428005737721	251924.869	1	0.002	**	0.04803493	0.03638833;0.06206799	2.2e-16	***
LTR	ERV1--int	MER34-int	35	0.0101016223205447	243766	401	115.018	10.6044391709383	0.0331962398875545	251924.869	1	0.002	**	0.0872818	0.06154773;0.11929720	2.2e-16	***
LTR	ERV1--int	LTR19-int	23	0.00663820895350079	243766	231	61.135	8.69887610243102	0.0176446480161857	251924.869	1	0.002	**	0.0995671	0.06416991;0.14564915	8.06e-10	***
LTR	ERV1--int	HERVIP10B3-int	36	0.0103902401011317	243766	239	87.722	11.7904932777103	0.025318128948652	251924.869	1	0.002	**	0.1506276	0.1077813;0.2023839	1.525e-13	***
LTR	ERV1--int	MER66-int	34	0.00981300453995769	243766	776	222.71	15.846040420149	0.0642780659145287	251924.869	1	0.002	**	0.04381443	0.03053052;0.06069072	2.2e-16	***
LTR	ERV1--int	HUERS-P2-int	18	0.00519512005056584	243766	257	79.275	10.4567068294812	0.0228801745560337	251924.869	1	0.002	**	0.07003891	0.04203493;0.10843466	2.2e-16	***
LTR	ERV1--int	HERV-Fc2-int	0	0	243766	3	2.77993527508091	1.97638866405256	0.000802338749269337	251924.869	1	0.002	**	0	0.0000000;0.7075982	0.0003947	***
LTR	ERV1--int	HERV30-int	10	0.00288617780586991	243766	69	24.663	6.34347465279641	0.00711818032261696	251924.869	6	0.012	*	0.1449275	0.07174914;0.25041995	0.000128	***
LTR	ERV1--int	MER83B-int	24	0.00692682673408778	243766	267	72.157	8.38681642160419	0.0208257931938155	251924.869	1	0.002	**	0.08988764	0.05844325;0.13079190	2.749e-13	***
LTR	ERV1--int	MER34B-int	35	0.0101016223205447	243766	593	162.056	12.4898703300259	0.0467722430508054	251924.869	1	0.002	**	0.05902192	0.04145157;0.08113238	2.2e-16	***
LTR	ERV1--int	MER61-int	89	0.0256869824722422	243766	1204	356.262	21.3641237073226	0.102823547747483	251924.869	1	0.002	**	0.07392027	0.05978144;0.09018015	2.2e-16	***
LTR	ERV1--int	LTR23-int	15	0.00432926670880486	243766	173	39.935	6.05139606986639	0.0115259510677415	251924.869	1	0.002	**	0.0867052	0.04934186;0.13897379	1.215e-06	***
LTR	ERV1--int	LTR46-int	7	0.00202032446410894	243766	80	23.281	6.10485940119085	0.00671931054984573	251924.869	2	0.004	**	0.0875	0.03590636;0.17200834	1.87e-05	***
LTR	ERV1--int	HERVIP10FH-int	78	0.0225121868857853	243766	400	131.878	12.9007575570408	0.0380623356682512	251924.869	1	0.002	**	0.195	0.1573033;0.2372788	2.708e-09	***
LTR	ERV1--int	PRIMAX-int	6	0.00173170668352195	243766	72	21.118	4.36957311063325	0.00609503029043607	251924.869	1	0.002	**	0.08333333	0.03119751;0.17260858	2.327e-05	***
LTR	ERV1--int	MER65-int	62	0.0178943023963934	243766	1038	304.729	17.7024556470546	0.0879502076604931	251924.869	1	0.002	**	0.05973025	0.04609792;0.07592087	2.2e-16	***
LTR	ERV1--int	HERVH-int	155	0.0447357559909836	243766	5787	1927.588	52.0018119342436	0.556336170446116	251924.869	1	0.002	**	0.02678417	0.02277801;0.03127645	2.2e-16	***
LTR	ERV1--int	HUERS-P3b-int	42	0.0121219467846536	243766	519	158.302	14.2520144511545	0.0456887719024818	251924.869	1	0.002	**	0.08092486	0.05894396;0.10781410	2.2e-16	***
LTR	ERV1--int	MER50-int	65	0.0187601557381544	243766	544	149.424	13.6213716550781	0.0431264232464305	251924.869	1	0.002	**	0.1194853	0.09343793;0.14974781	2.2e-16	***
LTR	ERV1--int	HUERS-P1-int	55	0.0158739779322845	243766	498	160.004	14.5521733685986	0.0461799993650409	251924.869	1	0.002	**	0.1104418	0.08429074;0.14132127	2.2e-16	***
LTR	ERV1--int	HERVH48-int	25	0.00721544451467477	243766	120	49.821	9.1820078560339	0.0143792264466245	251924.869	4	0.008	**	0.2083333	0.1395915;0.2919913	2.568e-06	***
LTR	ERV1--int	PABL_A-int	24	0.00692682673408778	243766	449	132.583	12.1516572439225	0.038265811203565	251924.869	1	0.002	**	0.05345212	0.03454435;0.07849114	2.2e-16	***
LTR	ERV1--int	MER57A-int	108	0.031170720303395	243766	1903	565.659	22.6076054199206	0.163259245149057	251924.869	1	0.002	**	0.0567525	0.04678443;0.06811232	2.2e-16	***
LTR	ERV1--int	HERV9-int	30	0.00865853341760972	243766	355	149.019	17.8199941411661	0.0430095330452928	251924.869	1	0.002	**	0.08450704	0.05774217;0.11844107	2.2e-16	***
LTR	ERV1--int	MER4-int	144	0.0415609604045267	243766	3018	802.755	28.886075890996	0.23168936645511	251924.869	1	0.002	**	0.04771372	0.04038491;0.05593435	2.2e-16	***
LTR	ERV1--int	HERVFH21-int	10	0.00288617780586991	243766	131	46.428	8.52452247832591	0.0133999463170928	251924.869	1	0.002	**	0.07633588	0.03721221;0.13590432	1.479e-13	***
LTR	ERV1--int	PABL_B-int	33	0.0095243867593707	243766	246	74.808	9.68477831088203	0.0215909189301516	251924.869	1	0.002	**	0.1341463	0.0941716;0.1832042	6.298e-10	***
LTR	ERV1--int	HERVS71-int	28	0.00808129785643574	243766	174	73.844	11.8115696322367	0.0213126913896657	251924.869	1	0.002	**	0.1609195	0.1096725;0.2241069	1.333e-13	***
LTR	ERV1--int	HERV35I-int	29	0.00836991563702273	243766	615	172.693	13.5793648654917	0.0498422703829092	251924.869	1	0.002	**	0.04715447	0.03180415;0.06702215	2.2e-16	***
LTR	ERV1--int	HERVIP10F-int	43	0.0124105645652406	243766	302	132.503	14.4866785308039	0.038242721781118	251924.869	1	0.002	**	0.1423841	0.1049985;0.1869616	2.2e-16	***
LTR	ERV1--int	LTR37-int	87	0.0251097469110682	243766	1383	368.304	18.0064937680221	0.106299083061311	251924.869	1	0.002	**	0.06290672	0.05068911;0.07701925	2.2e-16	***
LTR	ERV1--int	MER4B-int	76	0.0219349513246113	243766	1527	381.303	18.1684144129939	0.110050825591161	251924.869	1	0.002	**	0.04977079	0.03941109;0.06190231	2.2e-16	***
LTR	ERV1--int	ERV24_Prim-int	38	0.0109674756623057	243766	416	115.506	11.4663612990975	0.033337085364481	251924.869	1	0.002	**	0.09134615	0.06545361;0.12322257	2.2e-16	***
LTR	ERV1--int	LOR1-int	48	0.0138536534681756	243766	1390	398.153	20.6019424091766	0.114914035194052	251924.869	1	0.002	**	0.03453237	0.02556904;0.04552613	2.2e-16	***
LTR	ERV1--int	HERVE-int	30	0.00865853341760972	243766	268	114.426	14.4376927163232	0.033025378161447	251924.869	1	0.002	**	0.1119403	0.07681232;0.15593361	2.2e-16	***
LTR	ERV1--int	MER51-int	37	0.0106788578817187	243766	608	159.545	13.0582729904645	0.0460475238037515	251924.869	1	0.002	**	0.06085526	0.04320597;0.08290841	2.2e-16	***
LTR	ERV1--int	HERV-Fc1-int	0	0	243766	6	3.46782178217822	2.36851596239287	0.0010008750262435	251924.869	1	0.002	**	0	0.0000000;0.4592581	0.00565	**
LTR	ERV1--int	MER84-int	19	0.00548373783115283	243766	140	38.57	6.6336343813256	0.0111319877972402	251924.869	1	0.002	**	0.1357143	0.08372867;0.20379656	9.507e-05	***
LTR	ERV1--int	HERV17-int	75	0.0216463335440243	243766	899	300.425	20.2064513380177	0.0867079967328467	251924.869	1	0.002	**	0.08342603	0.06618307;0.10345425	2.2e-16	***
LTR	ERV1--int	MER101-int	61	0.0176056846158064	243766	1219	347.365	18.7863967727636	0.1002557153536	251924.869	1	0.002	**	0.05004102	0.03849041;0.06381872	2.2e-16	***
LTR	ERV1--int	MER110-int	16	0.00461788448939185	243766	393	108.289	10.3278334196066	0.0312541308419847	251924.869	1	0.002	**	0.04071247	0.02344679;0.06527383	2.2e-16	***
LTR	ERV1--int	HERV9NC-int	38	0.0109674756623057	243766	257	118.199	15.8145977027713	0.0341143330476017	251924.869	1	0.002	**	0.1478599	0.1068072;0.1972550	2.2e-16	***
LTR	ERV1--int	HERVI-int	19	0.00548373783115283	243766	76	35.963	8.10291850435931	0.01037956124325	251924.869	13	0.026	*	0.25	0.1577184;0.3625559	7.754e-05	***
LTR	ERV1--int	HERVE_a-int	28	0.00808129785643574	243766	189	68.586	11.3121425277694	0.0197951390993394	251924.869	1	0.002	**	0.1481481	0.1007560;0.2069494	9.047e-11	***
LTR	ERV1--int	MER57-int	79	0.0228008046663723	243766	1272	356.141	20.7829509466305	0.102788624996032	251924.869	1	0.002	**	0.06210692	0.04947553;0.07680567	2.2e-16	***
LTR	ERV1--int	LTR43-int	12	0.00346341336704389	243766	147	19.309	4.86159995826006	0.00557292072535421	251924.869	63	0.126	ns	0.08163265	0.04289253;0.13825393	0.08615	ns
LTR	ERV1--int	MER83A-int	13	0.00375203114763088	243766	102	28.148	5.48034032977242	0.00812401328796262	251924.869	2	0.004	**	0.127451	0.06964188;0.20808057	0.0005163	***
LTR	ERV1--int	tot	2490	0.718658273661607	243766	42759	12050.454	121.361882774579	3.47797528854563	251924.869	1	0.002	**	0.05823335	0.05603203;0.06049490	2.2e-16	***
LTR	ERV1--int	LTR38-int	10	0.00288617780586991	243766	116	30.635	5.22849042383287	0.00884180570828247	251924.869	1	0.002	**	0.0862069	0.04211589;0.15282623	2.384e-06	***
LTR	ERV1--int	LTR49-int	122	0.0352113692316129	243766	2182	605.429	24.3297533052823	0.174737574283001	251924.869	1	0.002	**	0.05591201	0.04664474;0.06639323	2.2e-16	***
LTR	ERV1--int	HUERS-P3-int	45	0.0129878001264146	243766	715	198.794	15.2121324268813	0.0573754830740103	251924.869	1	0.002	**	0.06293706	0.04627351;0.08331139	2.2e-16	***
LTR	ERV1--int	HERVP71A-int	46	0.0132764179070016	243766	250	73.283	10.2186756643086	0.0211507768147564	251924.869	6	0.012	*	0.184	0.1379735;0.2376922	9.307e-05	***
LTR	ERV1--int	HERV9N-int	22	0.0063495911729138	243766	237	89.21	12.1537489530438	0.0257475922061655	251924.869	1	0.002	**	0.092827	0.05909137;0.13716651	2.2e-16	***
LTR	ERV1--int	MER52-int	13	0.00375203114763088	243766	489	158.906	15.1346695445333	0.0458630970419564	251924.869	1	0.002	**	0.02658487	0.01422960;0.04503191	2.2e-16	***
LTR	ERV1--int	Harlequin-int	37	0.0106788578817187	243766	570	213.79	19.1818623664086	0.0617035953116928	251924.869	1	0.002	**	0.06491228	0.04611245;0.08836593	2.2e-16	***
LTR	ERV1--int	MER41-int	114	0.032902426986917	243766	1715	502.611	24.3238839482992	0.145062471318608	251924.869	1	0.002	**	0.0664723	0.05514112;0.07931281	2.2e-16	***
LTR	ERV1--int	PRIMA41-int	38	0.0109674756623057	243766	460	145.956	12.9614838681404	0.0421254967833548	251924.869	1	0.002	**	0.0826087	0.05912048;0.11162461	2.2e-16	***
LTR	ERV1--int	HERV15-int	48	0.0138536534681756	243766	95	29.704	7.30546054357654	0.00857310255455598	251924.869	993	0.018	*	0.5052632	0.4007211;0.6094682	9.301e-05	***
LTR	ERV1--int	HERV1_I-int	9	0.00259756002528292	243766	49	16.497	5.67787189263982	0.00476132752634359	251924.869	93	0.186	ns	0.1836735	0.08759034;0.32022121	0.02311	*
LTR	ERV1--int	LTR25-int	30	0.00865853341760972	243766	592	140.399	13.378893593784	0.0405216477766329	251924.869	1	0.002	**	0.05067568	0.03444831;0.07155506	2.2e-16	***
LTR	ERV1--int	ERV24B_Prim-int	40	0.0115447112234796	243766	376	112.654	11.0589594711521	0.0325139474542469	251924.869	1	0.002	**	0.106383	0.07709609;0.14203875	2.2e-16	***
LTR	ERVK--int	HERVK3-int	39	0.0112560934428926	243766	336	110.502	12.4676155473867	0.0318928419904237	251924.869	1	0.002	**	0.1160714	0.08385329;0.15524443	2.2e-16	***
LTR	ERVK--int	HERVK11-int	21	0.00606097339232681	243766	286	104.858	13.3933273392842	0.0302638832367907	251924.869	1	0.002	**	0.07342657	0.04602429;0.11005194	2.2e-16	***
LTR	ERVK--int	HERVK9-int	74	0.0213577157634373	243766	680	246.754	21.2028546437749	0.0712175918309623	251924.869	1	0.002	**	0.1088235	0.08642073;0.13468505	2.2e-16	***
LTR	ERVK--int	HERVK14C-int	5	0.00144308890293495	243766	82	24.4	6.51954787577364	0.00704227384632258	251924.869	1	0.002	**	0.06097561	0.0200930;0.1365868	1.75e-07	***
LTR	ERVK--int	HERVK22-int	55	0.0158739779322845	243766	421	122.789	13.852955763424	0.035439088660496	251924.869	1	0.002	**	0.1306413	0.09995466;0.16663114	7.578e-15	***
LTR	ERVK--int	tot	298	0.0860080986149233	243766	2628	908.005	37.1435137758346	0.262066387861891	251924.869	1	0.002	**	0.1133942	0.1015170;0.1261401	2.2e-16	***
LTR	ERVK--int	HERVK14-int	37	0.0106788578817187	243766	407	118.365	11.7280570565769	0.0341622435991792	251924.869	1	0.002	**	0.09090909	0.06481676;0.12312781	2.2e-16	***
LTR	ERVK--int	HERVK11D-int	2	0.000577235561173982	243766	43	17.577	5.37223714405199	0.00507303472937754	251924.869	1	0.002	**	0.04651163	0.005683257;0.158111458	1.351e-07	***
LTR	ERVK--int	HERVK-int	44	0.0126991823458276	243766	251	118.014	14.7913687192426	0.0340609387581931	251924.869	1	0.002	**	0.1752988	0.1303560;0.2280937	2.2e-16	***
LTR	ERVK--int	HERVKC4-int	8	0.00230894224469593	243766	55	18.212	4.89581709472739	0.00525630702005028	251924.869	15	0.03	*	0.1454545	0.06495142;0.26663232	0.002448	**
LTR	ERVK--int	HERVK13-int	20	0.00577235561173982	243766	67	30.001	6.66584071460101	0.00865882203539031	251924.869	66	0.132	ns	0.2985075	0.1927946;0.4227188	0.01398	*
LTR	ERVL-MaLR--int	MLT1J-int	126	0.0363658403539608	243766	1434	378.402	18.9065028985228	0.109213545409679	251924.869	1	0.002	**	0.08786611	0.07372078;0.10372516	2.2e-16	***
LTR	ERVL-MaLR--int	MLT-int	40	0.0115447112234796	243766	409	100.853	9.58077148157611	0.0291079690255398	251924.869	1	0.002	**	0.09779951	0.07079148;0.13079065	2.504e-14	***
LTR	ERVL-MaLR--int	MLT1K-int	31	0.00894715119819671	243766	202	53.252	6.4623724945455	0.0153694740518184	251924.869	2	0.004	**	0.1534653	0.1067160;0.2107039	0.0002238	***
LTR	ERVL-MaLR--int	MST-int	33	0.0095243867593707	243766	227	58.866	7.50722334837607	0.0169897742720338	251924.869	1	0.002	**	0.1453744	0.1022294;0.1980596	5.274e-05	***
LTR	ERVL-MaLR--int	MSTB1-int	17	0.00490650226997884	243766	231	58.351	8.2257803558363	0.0168411361150315	251924.869	1	0.002	**	0.07359307	0.04345291;0.11521622	3.288e-12	***
LTR	ERVL-MaLR--int	MLT1H-int	70	0.0202032446410894	243766	807	217.09	14.8098356247202	0.0626560339876298	251924.869	1	0.002	**	0.08674102	0.06824142;0.10832243	2.2e-16	***
LTR	ERVL-MaLR--int	THE1B-int	339	0.0978414276189899	243766	4215	1428.164	41.2987492630309	0.412193523994239	251924.869	1	0.002	**	0.08042705	0.07239133;0.08904973	2.2e-16	***
LTR	ERVL-MaLR--int	MLT1G3-int	15	0.00432926670880486	243766	237	65.463	8.11816084686276	0.0188937857705662	251924.869	1	0.002	**	0.06329114	0.0358530;0.1022413	2.2e-16	***
LTR	ERVL-MaLR--int	MSTA1-int	1	0.000288617780586991	243766	28	8.06	2.99388766712503	0.00232625931153115	251924.869	6	0.012	*	0.03571429	0.0009037988;0.1834775975	0.001347	**
LTR	ERVL-MaLR--int	MLT1I-int	58	0.0167398312740455	243766	801	218.572	14.2903124188741	0.0630837655384598	251924.869	1	0.002	**	0.07240949	0.05543944;0.09260330	2.2e-16	***
LTR	ERVL-MaLR--int	MLT1C2-int	54	0.0155853601516975	243766	436	118.7	11.1397528740136	0.0342589305556758	251924.869	1	0.002	**	0.1238532	0.09442789;0.15849518	8.409e-14	***
LTR	ERVL-MaLR--int	THE1A-int	185	0.0533942894085933	243766	1461	505.341	26.0611185658041	0.145850397859611	251924.869	1	0.002	**	0.1266256	0.1099947;0.1447733	2.2e-16	***
LTR	ERVL-MaLR--int	MLT1E-int	0	0	243766	13	3.18459915611814	1.70615852859216	0.000919131940498022	251924.869	1	0.002	**	0	0.0000000;0.2470526	0.04768	*
LTR	ERVL-MaLR--int	MLT1-int	30	0.00865853341760972	243766	245	62.945	7.41720904316374	0.0181670461990481	251924.869	1	0.002	**	0.122449	0.0841617;0.1701696	3.409e-07	***
LTR	ERVL-MaLR--int	MLT1E1-int	4	0.00115447112234796	243766	45	11.81	3.29829937676657	0.00340857598873236	251924.869	5	0.01	**	0.08888889	0.02475296;0.21221174	0.006104	**
LTR	ERVL-MaLR--int	MLT1J2-int	48	0.0138536534681756	243766	582	160.774	12.3048906673052	0.0464022350560929	251924.869	1	0.002	**	0.08247423	0.06143418;0.10786284	2.2e-16	***
LTR	ERVL-MaLR--int	MLT1E2-int	16	0.00461788448939185	243766	128	32.644	5.69347694117396	0.00942163882948173	251924.869	1	0.002	**	0.125	0.07316608;0.19504378	0.000499	***
LTR	ERVL-MaLR--int	MLT1H1-int	18	0.00519512005056584	243766	425	113.299	10.3307465036813	0.0327001059227255	251924.869	1	0.002	**	0.04235294	0.02529109;0.06611166	2.2e-16	***
LTR	ERVL-MaLR--int	MLT1A0-int	59	0.0170284490546325	243766	925	262.661	16.6542920727494	0.0758086348667596	251924.869	1	0.002	**	0.06378378	0.04890617;0.08150845	2.2e-16	***
LTR	ERVL-MaLR--int	THE1-int	14	0.00404064892821787	243766	200	53.694	7.12538666565789	0.0154970431108379	251924.869	1	0.002	**	0.07	0.03879557;0.11465973	1.201e-12	***
LTR	ERVL-MaLR--int	MSTC-int	25	0.00721544451467477	243766	204	60.363	8.47047696295668	0.0174218350895725	251924.869	1	0.002	**	0.122549	0.08090022;0.17557240	5.53e-09	***
LTR	ERVL-MaLR--int	MSTD-int	78	0.0225121868857853	243766	729	219.901	16.1978878428816	0.0634673385688599	251924.869	1	0.002	**	0.1069959	0.08549847;0.13173172	2.2e-16	***
LTR	ERVL-MaLR--int	MLT1O-int	3	0.000865853341760973	243766	13	3.49128205128205	1.59750700847643	0.00100764607704422	251924.869	521	0.962	ns	0.2307692	0.05038107;0.53813154	1	ns
LTR	ERVL-MaLR--int	MLT1H2-int	29	0.00836991563702273	243766	343	95.425	9.50372009771413	0.0275413517125136	251924.869	1	0.002	**	0.0845481	0.05735372;0.11916783	2.2e-16	***
LTR	ERVL-MaLR--int	MLT1F1-int	27	0.00779268007584875	243766	157	46.001	6.86543029482734	0.0132767065247822	251924.869	3	0.006	**	0.1719745	0.1164970;0.2402615	0.0005904	***
LTR	ERVL-MaLR--int	MLT1A-int	35	0.0101016223205447	243766	443	123.174	10.663462544288	0.035550206506022	251924.869	1	0.002	**	0.07900677	0.055646;0.108168	2.2e-16	***
LTR	ERVL-MaLR--int	MLT1M-int	0	0	243766	1	1.21465968586387	0.448382783365785	0.000350572382702523	251924.869	1	0.002	**	na	na	na	na
LTR	ERVL-MaLR--int	MLT1G-int	19	0.00548373783115283	243766	180	49.617	6.97846759754676	0.0143203484193847	251924.869	1	0.002	**	0.1055556	0.0647582;0.1599243	3.622e-08	***
LTR	ERVL-MaLR--int	MLT1G1-int	28	0.00808129785643574	243766	297	88.065	9.2738762003695	0.0254171248473933	251924.869	1	0.002	**	0.09427609	0.06356269;0.13336969	2.2e-16	***
LTR	ERVL-MaLR--int	MLT1F2-int	23	0.00663820895350079	243766	305	87.664	9.04139650998953	0.025301389117378	251924.869	1	0.002	**	0.07540984	0.04840165;0.11100464	2.2e-16	***
LTR	ERVL-MaLR--int	tot	2266	0.654007890810121	243766	27209	7852.63	90.7034962072809	2.26640864237082	251924.869	1	0.002	**	0.08328127	0.08002442;0.08662742	2.2e-16	***
LTR	ERVL-MaLR--int	MLT1J1-int	36	0.0103902401011317	243766	477	131.192	11.0236408076759	0.0378643438707685	251924.869	1	0.002	**	0.0754717	0.0534166;0.1029557	2.2e-16	***
LTR	ERVL-MaLR--int	MLT1F-int	62	0.0178943023963934	243766	518	145.971	11.7537359724178	0.0421298260500636	251924.869	1	0.002	**	0.1196911	0.0930095;0.1508008	2.2e-16	***
LTR	ERVL-MaLR--int	THE1D-int	149	0.0430040493074616	243766	2538	764.069	30.5814562188341	0.220523898995321	251924.869	1	0.002	**	0.05870764	0.04987856;0.06857104	2.2e-16	***
LTR	ERVL-MaLR--int	MLT1N2-int	9	0.00259756002528292	243766	73	18.552	4.07577083603923	0.00535443706544985	251924.869	13	0.026	*	0.1232877	0.05795492;0.22117978	0.009967	**
LTR	ERVL-MaLR--int	MLT1D-int	61	0.0176056846158064	243766	587	162.823	13.0452999525059	0.0469936128885156	251924.869	1	0.002	**	0.1039182	0.08042527;0.13148204	2.2e-16	***
LTR	ERVL-MaLR--int	MSTB-int	90	0.0259756002528292	243766	869	282.245	18.1702816195604	0.0814609254817752	251924.869	1	0.002	**	0.1035673	0.08410498;0.12576365	2.2e-16	***
LTR	ERVL-MaLR--int	MLT1E3-int	8	0.00230894224469593	243766	72	18.271	4.20776238210575	0.00527333546910491	251924.869	4	0.008	**	0.1111111	0.04920804;0.20724687	0.00411	**
LTR	ERVL-MaLR--int	MLT1E1A-int	4	0.00115447112234796	243766	86	22.14	4.86272002546374	0.00638999766219598	251924.869	1	0.002	**	0.04651163	0.01281635;0.11482550	4.021e-07	***
LTR	ERVL-MaLR--int	MSTA-int	236	0.0681137962185298	243766	3150	964.725	36.475743376316	0.278436788376785	251924.869	1	0.002	**	0.07492063	0.06596636;0.08467342	2.2e-16	***
LTR	ERVL-MaLR--int	THE1C-int	170	0.0490650226997884	243766	1795	577.885	27.8637428060762	0.166787886134513	251924.869	1	0.002	**	0.09470752	0.08155403;0.10920218	2.2e-16	***
LTR	ERVL-MaLR--int	MLT1B-int	46	0.0132764179070016	243766	553	148.94	12.4418326302518	0.0429867322406264	251924.869	1	0.002	**	0.08318264	0.06154207;0.10939606	2.2e-16	***
LTR	ERVL-MaLR--int	MLT1C-int	5	0.00144308890293495	243766	117	32.574	5.68320532998966	0.00940143558484064	251924.869	1	0.002	**	0.04273504	0.01401943;0.09691362	6.782e-11	***
LTR	ERVL-MaLR--int	MLT1A1-int	31	0.00894715119819671	243766	454	135.246	12.6275468298058	0.0390344003532682	251924.869	1	0.002	**	0.06828194	0.04686241;0.09552322	2.2e-16	***
LTR	ERVL-MaLR--int	MLT1L-int	7	0.00202032446410894	243766	109	26.455	4.8393588825788	0.00763538338542884	251924.869	1	0.002	**	0.06422018	0.02620745;0.12784822	1.626e-06	***
LTR	ERVL-MaLR--int	MSTB2-int	10	0.00288617780586991	243766	88	26.371	5.67869761535218	0.00761113949185954	251924.869	1	0.002	**	0.1136364	0.05585798;0.19906786	5.792e-05	***
LTR	LTR	EUTREP8	66	0.0190487735187414	243766	275	72.677	7.56954219018356	0.0209758744397207	251924.869	213	0.426	ns	0.24	0.1907508;0.2949477	0.375	ns
LTR	LTR	LTR107_Mam	46	0.0132764179070016	243766	426	112.148	9.35380080980933	0.0323679068572698	251924.869	1	0.002	**	0.1079812	0.08014739;0.14139726	3.452e-15	***
LTR	LTR	LTR106_Mam	82	0.0236666580081332	243766	639	164.479	12.1866350184566	0.0474715639331677	251924.869	1	0.002	**	0.1283255	0.1033772;0.1567652	1.822e-15	***
LTR	LTR	LTR91A	228	0.0658048539738339	243766	2403	610.177	22.6361672344738	0.176107931505228	251924.869	1	0.002	**	0.0948814	0.08345552;0.10730534	2.2e-16	***
LTR	LTR	tot	904	0.26091047365064	243766	7931	2014.898	42.004928401439	0.581535388869167	251924.869	1	0.002	**	0.1139831	0.1070688;0.1211824	2.2e-16	***
LTR	LTR	LTR91	147	0.0424268137462877	243766	1566	397.401	18.9669170647985	0.114696994623051	251924.869	1	0.002	**	0.09386973	0.07987749;0.10940525	2.2e-16	***
LTR	LTR	LTR90A	66	0.0190487735187414	243766	406	101.042	9.11731108174781	0.0291625177860707	251924.869	1	0.002	**	0.1625616	0.1280120;0.2021188	3.341e-05	***
LTR	LTR	MamRep1527	121	0.0349227514510259	243766	1268	345.287	17.6445447932487	0.0996559676055403	251924.869	1	0.002	**	0.09542587	0.0798128;0.1129426	2.2e-16	***
LTR	LTR	LTR90B	78	0.0225121868857853	243766	537	132.373	10.1055426867137	0.0382052014696417	251924.869	1	0.002	**	0.1452514	0.1165388;0.1779328	1.248e-08	***
LTR	LTR	EUTREP16	83	0.0239552757887202	243766	411	100.542	8.96150347567553	0.0290182088957772	251924.869	27	0.054	ns	0.2019465	0.1641843;0.2440624	0.04459	*
LTR	ERVL--int	HERVL-int	135	0.0389634003792438	243766	2324	884.022	38.5578036228754	0.255144467630073	251924.869	1	0.002	**	0.0580895	0.04892635;0.06838526	2.2e-16	***
LTR	ERVL--int	LTR57-int	25	0.00721544451467477	243766	366	91.053	9.1452625346037	0.0262795147757873	251924.869	1	0.002	**	0.06830601	0.04468857;0.09918407	2.2e-16	***
LTR	ERVL--int	MER76-int	17	0.00490650226997884	243766	155	39.834	6.22617131222786	0.0114968006719022	251924.869	1	0.002	**	0.1096774	0.06520338;0.16979029	7.961e-06	***
LTR	ERVL--int	tot	1887	0.544621751967652	243766	29730	8162.394	94.2223891791257	2.35581204055657	251924.869	1	0.002	**	0.06347124	0.06072578;0.06630238	2.2e-16	***
LTR	ERVL--int	MER21-int	102	0.0294390136198731	243766	1093	262.055	16.7431271663124	0.0756337324917239	251924.869	1	0.002	**	0.09332113	0.07673209;0.11213565	2.2e-16	***
LTR	ERVL--int	ERVL-B4-int	267	0.0770609474167266	243766	3898	1136.478	36.971453912504	0.328007758045942	251924.869	1	0.002	**	0.06849666	0.06076454;0.07688297	2.2e-16	***
LTR	ERVL--int	MER70-int	17	0.00490650226997884	243766	258	78.559	9.03294598196585	0.0226735242251334	251924.869	1	0.002	**	0.06589147	0.03884953;0.10340426	2.2e-16	***
LTR	ERVL--int	LTR52-int	6	0.00173170668352195	243766	170	48.921	6.75398958952228	0.0141194704440962	251924.869	1	0.002	**	0.03529412	0.01306050;0.07523461	2.2e-16	***
LTR	ERVL--int	MER68-int	51	0.0147195068099365	243766	410	94.295	9.77064176195404	0.0272152136204503	251924.869	1	0.002	**	0.1243902	0.09403608;0.16029000	7.576e-08	***
LTR	ERVL--int	HERVL40-int	123	0.0354999870121999	243766	1333	346.397	18.9054173666123	0.0999763333419919	251924.869	1	0.002	**	0.09227307	0.07727385;0.10909680	2.2e-16	***
LTR	ERVL--int	HERVL74-int	19	0.00548373783115283	243766	371	108.333	10.0986183754558	0.0312668300243305	251924.869	1	0.002	**	0.05121294	0.03111156;0.07882224	2.2e-16	***
LTR	ERVL--int	ERVL-int	48	0.0138536534681756	243766	820	228.528	15.4913911318254	0.0659572441619838	251924.869	1	0.002	**	0.05853659	0.04347202;0.07686496	2.2e-16	***
LTR	ERVL--int	ERVL47-int	10	0.00288617780586991	243766	212	53.416	7.52725737593738	0.0154168073678347	251924.869	1	0.002	**	0.04716981	0.02284842;0.08503418	2.542e-15	***
LTR	ERVL--int	ERV3-16A3_I-int	351	0.101304840986034	243766	6505	1800.404	46.4502573772246	0.519628606639941	251924.869	1	0.002	**	0.05395849	0.04859216;0.05972898	2.2e-16	***
LTR	ERVL--int	HERVL32-int	5	0.00144308890293495	243766	114	33.705	5.9739151870999	0.00972786229468453	251924.869	1	0.002	**	0.04385965	0.01439231;0.09938865	1.68e-11	***
LTR	ERVL--int	ERVL-E-int	631	0.182117819550391	243766	8861	2428.878	47.5238006437577	0.701017377676569	251924.869	1	0.002	**	0.07121092	0.06594140;0.07676442	2.2e-16	***
LTR	ERVL--int	LTR53-int	18	0.00519512005056584	243766	325	89.627	9.86788965515152	0.0258679458206702	251924.869	1	0.002	**	0.05538462	0.03315110;0.08612121	2.2e-16	***
LTR	ERVL--int	HERVL18-int	42	0.0121219467846536	243766	504	160.517	14.5193154632552	0.046328060286482	251924.869	1	0.002	**	0.08333333	0.06071784;0.11097411	2.2e-16	***
LTR	ERVL--int	HERVL66-int	11	0.0031747955864569	243766	107	40.232	6.61770126025421	0.0116116705485758	251924.869	1	0.002	**	0.1028037	0.05244725;0.17650214	3.108e-10	***
LTR	ERVL--int	HERV16-int	106	0.030593484742221	243766	1904	518.995	22.5688353117153	0.149791185035745	251924.869	1	0.002	**	0.05567227	0.04580185;0.06693750	2.2e-16	***
LTR	ERVL?	tot	606	0.174902375035716	243766	3926	1032.323	29.6620044080893	0.297946773108904	251924.869	1	0.002	**	0.1543556	0.1431873;0.1660409	2.2e-16	***
LTR	ERVL?	LTR89B	78	0.0225121868857853	243766	732	191.46	12.6669985731764	0.0552587602711853	251924.869	1	0.002	**	0.1065574	0.08514416;0.13119934	2.2e-16	***
LTR	ERVL?	LTR89	125	0.0360772225733739	243766	1093	295.439	15.3452192801131	0.08526894847884	251924.869	1	0.002	**	0.1143641	0.0960972;0.1347354	2.2e-16	***
LTR	ERVL?	Eutr10	142	0.0409837248433527	243766	999	268.476	15.4328090636668	0.077486947260873	251924.869	1	0.002	**	0.1421421	0.1210674;0.1653501	2.2e-16	***
LTR	ERVL?	LTR55	47	0.0135650356875886	243766	406	103.609	9.33097991564585	0.0299033996288375	251924.869	1	0.002	**	0.1157635	0.08631015;0.15095516	4.727e-12	***
LTR	ERVL?	LTR87	217	0.062630058387377	243766	696	178.294	12.631988407655	0.0514588185719769	251924.869	999	0.006	**	0.3117816	0.2775094;0.3476587	0.0009577	***
LTR	ERVK	MER11C	115	0.033191044767504	243766	869	279.479	18.457742203402	0.0806626087006716	251924.869	1	0.002	**	0.132336	0.1105079;0.1566908	2.2e-16	***
LTR	ERVK	MER9a1	32	0.00923576897878371	243766	341	91.792	9.54525263405049	0.0264928033156411	251924.869	1	0.002	**	0.09384164	0.06507524;0.12989160	1.036e-15	***
LTR	ERVK	LTR22	5	0.00144308890293495	243766	104	19.329	4.42315761909106	0.00557869308096595	251924.869	1	0.002	**	0.04807692	0.01579245;0.10863596	6.917e-05	***
LTR	ERVK	LTR14A	11	0.0031747955864569	243766	133	31.98	5.34997403939704	0.00922999662317197	251924.869	1	0.002	**	0.08270677	0.04201081;0.14316627	3.592e-06	***
LTR	ERVK	LTR3B_	47	0.0135650356875886	243766	264	68.023	8.04432608626616	0.0196326472888689	251924.869	4	0.008	**	0.1780303	0.1338405;0.2296135	0.002448	**
LTR	ERVK	MER11A	84	0.0242438935693072	243766	968	298.699	19.5108449861115	0.0862098424435536	251924.869	1	0.002	**	0.08677686	0.06980527;0.10630950	2.2e-16	***
LTR	ERVK	LTR5A	31	0.00894715119819671	243766	267	84.976	10.529686524218	0.0245255845231601	251924.869	1	0.002	**	0.1161049	0.08026601;0.16073957	2.049e-14	***
LTR	ERVK	LTR13	208	0.0600324983620941	243766	466	167.985	13.1859259683817	0.0484834578719057	251924.869	1000	0.004	**	0.4463519	0.4006097;0.4927792	0.0001616	***
LTR	ERVK	LTR13A	72	0.0207804802022633	243766	189	67.912	8.71677912065221	0.0196006107152237	251924.869	710	0.584	ns	0.3809524	0.3114399;0.4542622	0.5447	ns
LTR	ERVK	LTR22C0	15	0.00432926670880486	243766	113	28.138	5.30085418164422	0.00812112711015675	251924.869	8	0.016	*	0.1327434	0.07623938;0.20947362	0.003166	**
LTR	ERVK	LTR22E	14	0.00404064892821787	243766	122	31.426	5.66662462446866	0.00907010237272677	251924.869	2	0.004	**	0.1147541	0.06417694;0.18503849	0.0001628	***
LTR	ERVK	LTR3B	16	0.00461788448939185	243766	90	22.655	4.69361321425243	0.00653863581919828	251924.869	97	0.194	ns	0.1777778	0.1051691;0.2725848	0.1149	ns
LTR	ERVK	LTR5_Hs	129	0.0372316936957218	243766	653	218.72	16.3402755363735	0.0631264809699866	251924.869	1	0.002	**	0.1975498	0.1676701;0.2301923	1.047e-14	***
LTR	ERVK	LTR22C2	6	0.00173170668352195	243766	70	19.796	4.38721228476941	0.00571347758450007	251924.869	1	0.002	**	0.08571429	0.03210764;0.17728592	8.704e-05	***
LTR	ERVK	LTR22B2	4	0.00115447112234796	243766	40	9.587	2.97780091649832	0.00276697866248748	251924.869	31	0.062	ns	0.1	0.02792542;0.23663740	0.0405	*
LTR	ERVK	LTR14	27	0.00779268007584875	243766	97	25.551	4.99523286257522	0.0073744729117782	251924.869	660	0.684	ns	0.2783505	0.1921128;0.3785783	0.7302	ns
LTR	ERVK	LTR22A	21	0.00606097339232681	243766	170	47.384	6.56609912030403	0.013675864915334	251924.869	1	0.002	**	0.1235294	0.07811849;0.18261180	1.877e-06	***
LTR	ERVK	LTR5	7	0.00202032446410894	243766	27	7.417	2.49907109869975	0.00214067807861371	251924.869	546	0.912	ns	0.2592593	0.1111446;0.4628487	1	ns
LTR	ERVK	MER9a2	44	0.0126991823458276	243766	310	84.247	8.88329352796045	0.0243151821611122	251924.869	1	0.002	**	0.1419355	0.1050616;0.1858212	6.269e-08	***
LTR	ERVK	LTR22B	16	0.00461788448939185	243766	142	30.447	5.5215648758915	0.00878754556553211	251924.869	3	0.006	**	0.1126761	0.06579272;0.17652367	0.00207	**
LTR	ERVK	LTR5B	157	0.0453129915521576	243766	442	159.914	13.0975627561066	0.0461540237647881	251924.869	448	0.896	ns	0.3552036	0.3105565;0.4018035	0.8046	ns
LTR	ERVK	LTR3A	37	0.0106788578817187	243766	163	48.645	6.64387809311069	0.0140398119366542	251924.869	45	0.09	ns	0.2269939	0.1651415;0.2990447	0.04881	*
LTR	ERVK	MER11D	30	0.00865853341760972	243766	260	80.318	9.29932004790422	0.0231812029011859	251924.869	1	0.002	**	0.1153846	0.07921841;0.16060732	2.56e-13	***
LTR	ERVK	LTR3	13	0.00375203114763088	243766	92	28.081	4.81576895527917	0.00810467589666329	251924.869	1	0.002	**	0.1413043	0.07743918;0.22950738	0.0003894	***
LTR	ERVK	tot	1379	0.39800391942946	243766	8264	2437.055	50.5333116922945	0.703377405268429	251924.869	1	0.002	**	0.1668683	0.1588874;0.1750849	2.2e-16	***
LTR	ERVK	LTR13_	28	0.00808129785643574	243766	44	11.287	3.68459050739797	0.00325762888948537	251924.869	1001	0.002	**	0.6363636	0.4777215;0.7759199	1.274e-07	***
LTR	ERVK	LTR14B	80	0.0230894224469593	243766	363	105.7	9.98637710722599	0.0305068994080449	251924.869	3	0.006	**	0.2203857	0.1787996;0.2665995	0.00263	**
LTR	ERVK	LTR22C	2	0.000577235561173982	243766	16	3.36297071129707	1.64397970815234	0.000970613142873615	251924.869	315	0.63	ns	0.125	0.0155136;0.3834762	0.5487	ns
LTR	ERVK	MER11B	73	0.0210690979828503	243766	544	170.789	14.1957739837953	0.0492927421286716	251924.869	1	0.002	**	0.1341912	0.1066803;0.1657462	2.2e-16	***
LTR	ERVK	MER9B	5	0.00144308890293495	243766	39	9.42	3.06055010855353	0.00271877949312945	251924.869	84	0.168	ns	0.1282051	0.04296834;0.27429941	0.1324	ns
LTR	ERVK	MER9a3	63	0.0181829201769804	243766	575	145.83	11.8118847192402	0.0420891309430009	251924.869	1	0.002	**	0.1095652	0.08522593;0.13799864	2.2e-16	***
LTR	ERVK	LTR14C	8	0.00230894224469593	243766	137	29.293	5.15438829723943	0.00845448064673472	251924.869	1	0.002	**	0.05839416	0.02554475;0.11181729	9.901e-07	***
LTR	ERVK	LTR22B1	14	0.00404064892821787	243766	154	37.893	6.0046320958579	0.0109365935597828	251924.869	1	0.002	**	0.09090909	0.05059552;0.14782552	1.294e-06	***
LTR	ERV1	LTR64	70	0.0202032446410894	243766	372	98.877	9.2426889106092	0.0285376602910999	251924.869	1	0.002	**	0.188172	0.1497286;0.2316614	0.0005214	***
LTR	ERV1	LTR9C	14	0.00404064892821787	243766	153	41.381	6.22258463659272	0.0119432923784703	251924.869	1	0.002	**	0.09150327	0.05093232;0.14876070	7.352e-08	***
LTR	ERV1	LTR43B	28	0.00808129785643574	243766	242	62.163	7.36944636589071	0.0179413470946291	251924.869	1	0.002	**	0.1157025	0.07827604;0.16286656	8.313e-08	***
LTR	ERV1	MER61F	26	0.00750406229526176	243766	159	39.745	6.25292524136296	0.01147111368943	251924.869	10	0.02	*	0.163522	0.1096856;0.2303453	0.01027	*
LTR	ERV1	MER4E	83	0.0239552757887202	243766	729	186.781	13.4157751181966	0.0539083176758187	251924.869	1	0.002	**	0.1138546	0.09171134;0.13917656	2.2e-16	***
LTR	ERV1	LTR21C	2	0.000577235561173982	243766	22	5.97091273821464	2.40609927565457	0.0017233115825821	251924.869	65	0.13	ns	0.09090909	0.01120559;0.29161274	0.05764	ns
LTR	ERV1	LTR77	8	0.00230894224469593	243766	103	27.391	5.26439292158487	0.00790552962805827	251924.869	1	0.002	**	0.0776699	0.03412864;0.14731394	2.943e-06	***
LTR	ERV1	LTR10F	54	0.0155853601516975	243766	449	118.166	10.6045698121565	0.0341048086608424	251924.869	1	0.002	**	0.1202673	0.09165322;0.15399522	1.616e-13	***
LTR	ERV1	LTR2752	42	0.0121219467846536	243766	230	72.946	8.96702244290106	0.0210535126226986	251924.869	1	0.002	**	0.1826087	0.1348918;0.2387091	5.057e-06	***
LTR	ERV1	LTR68	31	0.00894715119819671	243766	352	86.325	8.63735949112798	0.024914929909172	251924.869	1	0.002	**	0.08806818	0.06062265;0.12267595	4.295e-14	***
LTR	ERV1	MER95	16	0.00461788448939185	243766	139	36.743	5.79538933442245	0.0106046831121078	251924.869	1	0.002	**	0.1151079	0.06724478;0.18019057	2.8e-05	***
LTR	ERV1	LTR9B	105	0.030304866961634	243766	685	181.954	12.7922447414645	0.0525151596489253	251924.869	1	0.002	**	0.1532847	0.1271167;0.1824797	2.379e-12	***
LTR	ERV1	MER57E3	144	0.0415609604045267	243766	243	85.726	7.98515414295095	0.0247420478586004	251924.869	1001	0.002	**	0.5925926	0.5279380;0.6549597	3.011e-14	***
LTR	ERV1	HERV-Fc1_LTR3	1	0.000288617780586991	243766	5	1.95710784313725	1.03881644221947	0.000564856122055667	251924.869	345	0.69	ns	0.2	0.005050763;0.716417936	0.6547	ns
LTR	ERV1	LTR60B	18	0.00519512005056584	243766	247	66.087	7.95932043467166	0.0190738832656525	251924.869	1	0.002	**	0.07287449	0.04375952;0.11272930	1.069e-14	***
LTR	ERV1	LTR6B	30	0.00865853341760972	243766	154	44.77	6.79420792007879	0.0129214180368796	251924.869	14	0.028	*	0.1948052	0.1354622;0.2662677	0.007693	**
LTR	ERV1	LTR12F	103	0.0297276314004601	243766	637	169.425	12.4942579404093	0.0488990674759509	251924.869	1	0.002	**	0.1616954	0.1339415;0.1926266	4.859e-10	***
LTR	ERV1	MER90a	211	0.0608983517038551	243766	1252	322.998	17.8346312008426	0.0932229658940369	251924.869	1	0.002	**	0.1685304	0.1481931;0.1904371	5.183e-14	***
LTR	ERV1	LTR109A2	2	0.000577235561173982	243766	26	7.403	2.61637849640231	0.00213663742968549	251924.869	20	0.04	*	0.07692308	0.009455391;0.251302917	0.01604	*
LTR	ERV1	MER51B	140	0.0404064892821787	243766	713	183.317	13.0460227544531	0.0529085456838654	251924.869	1	0.002	**	0.1963534	0.1678000;0.2274445	0.0001586	***
LTR	ERV1	LTR58	8	0.00230894224469593	243766	76	20.576	4.31681119101344	0.00593859945335792	251924.869	1	0.002	**	0.1052632	0.04655356;0.19691670	0.0006704	***
LTR	ERV1	LTR78B	320	0.0923576897878371	243766	3270	840.081	26.4360228155126	0.2424623137333	251924.869	1	0.002	**	0.09785933	0.08788558;0.10855870	2.2e-16	***
LTR	ERV1	LTR12C	515	0.1486381570023	243766	2731	971.785	36.5588474151514	0.280474429907729	251924.869	1	0.002	**	0.1885756	0.1740615;0.2037603	2.2e-16	***
LTR	ERV1	LTR12	109	0.031459338083982	243766	778	221.078	15.8143608789609	0.0638070416966108	251924.869	1	0.002	**	0.1401028	0.1164714;0.1664990	2.2e-16	***
LTR	ERV1	MER41B	532	0.153544659272279	243766	2851	797.533	26.0178369362028	0.230182204404885	251924.869	1	0.002	**	0.1866012	0.1724524;0.2013963	2.2e-16	***
LTR	ERV1	LTR6A	61	0.0176056846158064	243766	287	73.397	8.14614944318791	0.0211836792417434	251924.869	58	0.116	ns	0.2125436	0.1666567;0.2644743	0.1042	ns
LTR	ERV1	MER101B	25	0.00721544451467477	243766	261	65.281	7.89876125917409	0.0188412573344993	251924.869	1	0.002	**	0.09578544	0.06295023;0.13814754	4.279e-10	***
LTR	ERV1	MER50B	81	0.0233780402275463	243766	692	174.779	13.140884363004	0.0504443270732137	251924.869	1	0.002	**	0.117052	0.09405119;0.14337515	2.2e-16	***
LTR	ERV1	HERV1_LTRb	6	0.00173170668352195	243766	10	2.05721716514954	1.11423229172077	0.000593749452390923	251924.869	766	0.472	ns	0.6	0.2623781;0.8784477	0.00737	**
LTR	ERV1	LTR10B2	21	0.00606097339232681	243766	101	29.88	5.06885522512661	0.00862389928393929	251924.869	48	0.096	ns	0.2079208	0.1335547;0.3000968	0.0631	ns
LTR	ERV1	LTR25	30	0.00865853341760972	243766	284	44.477	6.22271590169383	0.0128368530271676	251924.869	11	0.022	*	0.1056338	0.07241367;0.14735665	0.01759	*
LTR	ERV1	LTR24B	89	0.0256869824722422	243766	454	119.87	10.1247029393266	0.0345966133589626	251924.869	2	0.004	**	0.1960352	0.1604973;0.2355882	0.0007857	***
LTR	ERV1	MER31B	260	0.0750406229526176	243766	1486	391.161	17.6275866417048	0.112896019672188	251924.869	1	0.002	**	0.1749664	0.1559695;0.1952571	8.722e-16	***
LTR	ERV1	LTR49	138	0.0398292537210047	243766	1462	376.449	18.504589128614	0.108649874884192	251924.869	1	0.002	**	0.09439124	0.07988884;0.11054595	2.2e-16	***
LTR	ERV1	LTR45C	72	0.0207804802022633	243766	424	116.278	10.067873562877	0.0335598982910941	251924.869	1	0.002	**	0.1698113	0.1353040;0.2090039	6.303e-07	***
LTR	ERV1	LTR35	17	0.00490650226997884	243766	105	28.09	5.00109097206908	0.00810727345668857	251924.869	14	0.028	*	0.1619048	0.09723834;0.24652243	0.01481	*
LTR	ERV1	MER4B	247	0.0712885918049867	243766	1738	453.587	20.841324137199	0.130913273243111	251924.869	1	0.002	**	0.1421174	0.1260286;0.1594245	2.2e-16	***
LTR	ERV1	MER34A1	97	0.0279959247169381	243766	775	207.473	13.676707327545	0.0598803967917248	251924.869	1	0.002	**	0.1251613	0.1026809;0.1505372	2.2e-16	***
LTR	ERV1	MER89	184	0.0531056716280063	243766	1388	363.658	18.2130928936508	0.104958164852704	251924.869	1	0.002	**	0.1325648	0.1151572;0.1515438	2.2e-16	***
LTR	ERV1	MER92D	22	0.0063495911729138	243766	231	55.823	6.7741833869892	0.0161115103657076	251924.869	1	0.002	**	0.0952381	0.06065157;0.14063869	1.974e-08	***
LTR	ERV1	MER49	161	0.0464674626745055	243766	1335	374.861	18.4861953472968	0.10819154984862	251924.869	1	0.002	**	0.1205993	0.1036054;0.1392826	2.2e-16	***
LTR	ERV1	LTR1A1	33	0.0095243867593707	243766	359	101.166	10.658707804047	0.0291983063908635	251924.869	1	0.002	**	0.09192201	0.06412101;0.12666928	2.2e-16	***
LTR	ERV1	LTR72	41	0.0118333290040666	243766	153	45.199	6.27429404521064	0.0130452350647514	251924.869	280	0.56	ns	0.2679739	0.1996676;0.3454967	0.4799	ns
LTR	ERV1	MER34D	42	0.0121219467846536	243766	249	72.598	8.31309229489866	0.0209530736350544	251924.869	1	0.002	**	0.1686747	0.1243521;0.2210815	9.727e-06	***
LTR	ERV1	LTR26	72	0.0207804802022633	243766	596	170.345	12.6106702440435	0.049164595834091	251924.869	1	0.002	**	0.1208054	0.09573441;0.14970353	2.2e-16	***
LTR	ERV1	LTR29	84	0.0242438935693072	243766	708	175.275	12.5736817389527	0.0505874814923848	251924.869	1	0.002	**	0.1186441	0.09574772;0.14477223	2.2e-16	***
LTR	ERV1	LTR27C	12	0.00346341336704389	243766	120	34.295	5.92360228780294	0.00989814678523085	251924.869	1	0.002	**	0.1	0.05274779;0.16816521	1.312e-06	***
LTR	ERV1	LTR23	162	0.0467560804550925	243766	856	222.699	13.5906992500793	0.0642748911189423	251924.869	1	0.002	**	0.1892523	0.1635336;0.2171301	1.277e-06	***
LTR	ERV1	MER61E	10	0.00288617780586991	243766	318	76.789	8.50074948117763	0.0221626707534944	251924.869	1	0.002	**	0.03144654	0.01518081;0.05706953	2.2e-16	***
LTR	ERV1	PABL_A	86	0.0248211291304812	243766	524	145.726	12.0376837402313	0.0420591146938198	251924.869	1	0.002	**	0.1641221	0.1334238;0.1986657	1.161e-09	***
LTR	ERV1	MER65D	43	0.0124105645652406	243766	470	119.516	10.5314127568268	0.0344944426646348	251924.869	1	0.002	**	0.09148936	0.0670030;0.1212561	2.2e-16	***
LTR	ERV1	MER57E1	52	0.0150081245905235	243766	501	132.185	10.8642904880074	0.0381509413268914	251924.869	1	0.002	**	0.1037924	0.07849292;0.13387754	2.2e-16	***
LTR	ERV1	LTR8A	186	0.0536829071891803	243766	1442	394.191	20.1772555279612	0.113770531547366	251924.869	1	0.002	**	0.1289875	0.1121097;0.1473923	2.2e-16	***
LTR	ERV1	LTR8	489	0.141134094707039	243766	3403	943.654	30.8209379191194	0.272355323122036	251924.869	1	0.002	**	0.1436967	0.1320740;0.1559352	2.2e-16	***
LTR	ERV1	MER57B2	229	0.0660934717544209	243766	1104	289.813	16.471348953147	0.0836451848452576	251924.869	1	0.002	**	0.2074275	0.1838623;0.2325629	2.182e-05	***
LTR	ERV1	LTR39	138	0.0398292537210047	243766	1272	336.324	17.5893834573703	0.0970690864381391	251924.869	1	0.002	**	0.1084906	0.09192662;0.12688775	2.2e-16	***
LTR	ERV1	MER4E1	129	0.0372316936957218	243766	1050	294.081	16.5103916377544	0.0848770055328029	251924.869	1	0.002	**	0.1228571	0.1036038;0.1442519	2.2e-16	***
LTR	ERV1	LTR44	19	0.00548373783115283	243766	218	60.993	7.12275822169226	0.0176036642913423	251924.869	1	0.002	**	0.08715596	0.05329031;0.13275848	3.788e-12	***
LTR	ERV1	LTR1B	24	0.00692682673408778	243766	321	93.067	9.9857010382459	0.0268607909858895	251924.869	1	0.002	**	0.07476636	0.04848922;0.10920542	2.2e-16	***
LTR	ERV1	LTR46	37	0.0106788578817187	243766	255	68.928	7.54663950164363	0.0198938463803001	251924.869	1	0.002	**	0.145098	0.1042646;0.1944101	2.687e-06	***
LTR	ERV1	LTR1B1	17	0.00490650226997884	243766	168	48.414	7.35436541726686	0.0139731412293386	251924.869	1	0.002	**	0.1011905	0.06006032;0.15706877	6.184e-09	***
LTR	ERV1	MER4D1	197	0.0568577027756372	243766	1536	425.063	19.8679582938652	0.122680739669648	251924.869	1	0.002	**	0.1282552	0.1119306;0.1460152	2.2e-16	***
LTR	ERV1	HERV1_LTRa	5	0.00144308890293495	243766	27	8.65	2.77726722034687	0.00249654380207747	251924.869	124	0.248	ns	0.1851852	0.06300001;0.38082988	0.1524	ns
LTR	ERV1	LTR28B	43	0.0124105645652406	243766	261	78.522	9.57325248612837	0.0226628453672517	251924.869	1	0.002	**	0.164751	0.1218703;0.2154320	4.924e-07	***
LTR	ERV1	LTR38B	40	0.0115447112234796	243766	226	65.627	7.64384061184554	0.0189411190865824	251924.869	1	0.002	**	0.1769912	0.1295580;0.2331157	0.0001262	***
LTR	ERV1	LTR1A2	137	0.0395406359404177	243766	837	238.857	15.6380017296999	0.0689383772176669	251924.869	1	0.002	**	0.1636798	0.1392368;0.1905172	2.2e-16	***
LTR	ERV1	MER72	113	0.03261380920633	243766	774	220.082	14.427800852432	0.0635195783871461	251924.869	1	0.002	**	0.1459948	0.1218596;0.1728623	2.2e-16	***
LTR	ERV1	MER51E	48	0.0138536534681756	243766	233	68.353	7.67993309686825	0.0197278911564626	251924.869	3	0.006	**	0.2060086	0.1559752;0.2636881	0.003094	**
LTR	ERV1	LTR26C	65	0.0187601557381544	243766	312	87.972	8.60449029595904	0.0253902833937988	251924.869	6	0.012	*	0.2083333	0.1646263;0.2576752	0.003719	**
LTR	ERV1	MER92B	135	0.0389634003792438	243766	804	221.747	13.6619779183192	0.0640001269918235	251924.869	1	0.002	**	0.1679104	0.1427070;0.1955757	8.905e-13	***
LTR	ERV1	LTR10A	53	0.0152967423711105	243766	311	91.303	9.33007187760318	0.026351669220934	251924.869	1	0.002	**	0.170418	0.1303377;0.2169084	7.262e-07	***
LTR	ERV1	MER65A	228	0.0658048539738339	243766	1394	372.583	18.2576135201579	0.107534078544443	251924.869	1	0.002	**	0.1635581	0.1445078;0.1840379	2.2e-16	***
LTR	ERV1	MER51C	38	0.0109674756623057	243766	180	50.905	6.96293454352814	0.0146920881207808	251924.869	33	0.066	ns	0.2111111	0.1539369;0.2780534	0.03155	*
LTR	ERV1	HERV-Fc1_LTR1	1	0.000288617780586991	243766	17	4.61306532663317	1.93766805612523	0.00133141267627567	251924.869	32	0.064	ns	0.05882353	0.001488174;0.286889397	0.05504	ns
LTR	ERV1	MER39	335	0.0966869564966419	243766	3348	872.146	30.1432795379219	0.251716842867822	251924.869	1	0.002	**	0.1000597	0.09009834;0.11072569	2.2e-16	***
LTR	ERV1	LTR71B	37	0.0106788578817187	243766	233	63.975	7.67236861994003	0.0184643225130527	251924.869	1	0.002	**	0.1587983	0.1143400;0.2121765	3.616e-05	***
LTR	ERV1	LTR19B	37	0.0106788578817187	243766	283	71.011	8.27413683355191	0.0204950372172628	251924.869	1	0.002	**	0.130742	0.09375181;0.17568203	9.147e-07	***
LTR	ERV1	MER34B	86	0.0248211291304812	243766	667	172.797	12.461584252497	0.0498722866320903	251924.869	1	0.002	**	0.1289355	0.1044405;0.1567673	2.229e-16	***
LTR	ERV1	MER67C	131	0.0378089292568958	243766	1648	434.045	19.8973586156525	0.12527310457488	251924.869	1	0.002	**	0.07949029	0.06688499;0.09361621	2.2e-16	***
LTR	ERV1	LTR51	48	0.0138536534681756	243766	414	113.578	9.86596438536311	0.0327806302835092	251924.869	1	0.002	**	0.115942	0.08673523;0.15077119	5.439e-15	***
LTR	ERV1	LTR48B	154	0.0444471382103966	243766	1013	271.751	16.3006352547902	0.0784321704922953	251924.869	1	0.002	**	0.1520237	0.1304564;0.1756347	2.2e-16	***
LTR	ERV1	MER41C	120	0.0346341336704389	243766	837	212.882	13.6594530145485	0.0614415303669198	251924.869	1	0.002	**	0.1433692	0.1203191;0.1689624	6.491e-15	***
LTR	ERV1	LTR27E	34	0.00981300453995769	243766	222	65.464	8.42375591192338	0.0188940743883468	251924.869	1	0.002	**	0.1531532	0.1084540;0.2073864	1.356e-06	***
LTR	ERV1	LTR1	35	0.0101016223205447	243766	244	65.269	8.26455939188182	0.0188377939211323	251924.869	1	0.002	**	0.1434426	0.1019902;0.1938077	4.412e-06	***
LTR	ERV1	LTR4	16	0.00461788448939185	243766	102	24.717	4.94462944621337	0.00713376568276865	251924.869	39	0.078	ns	0.1568627	0.09240247;0.24220114	0.04879	*
LTR	ERV1	LTR31	35	0.0101016223205447	243766	241	72.577	8.16693147820953	0.020947012661662	251924.869	1	0.002	**	0.1452282	0.1032875;0.1961473	2.966e-08	***
LTR	ERV1	MER87	18	0.00519512005056584	243766	165	45.913	6.19158838802829	0.0132513081600905	251924.869	1	0.002	**	0.1090909	0.06594909;0.16692400	1.943e-07	***
LTR	ERV1	MER34C_	52	0.0150081245905235	243766	651	166.99	12.3926380354418	0.0481962831802216	251924.869	1	0.002	**	0.07987711	0.06022902;0.10343077	2.2e-16	***
LTR	ERV1	MER61A	116	0.0334796625480909	243766	811	197.702	13.3719110079302	0.0570603124576093	251924.869	1	0.002	**	0.1430333	0.1196535;0.1690415	1.982e-12	***
LTR	ERV1	LTR12_	55	0.0158739779322845	243766	545	154.954	12.3360472624768	0.0447224795730766	251924.869	1	0.002	**	0.1009174	0.07693254;0.12932873	2.2e-16	***
LTR	ERV1	LTR10C	112	0.032325191425743	243766	519	152.494	12.0241650248383	0.0440124798328326	251924.869	1	0.002	**	0.2157996	0.1811478;0.2537248	7.435e-05	***
LTR	ERV1	MER66B	248	0.0715772095855737	243766	1430	407.834	19.7832712618976	0.117708143927915	251924.869	1	0.002	**	0.1734266	0.1541398;0.1940649	2.2e-16	***
LTR	ERV1	LTR70	33	0.0095243867593707	243766	151	59.399	7.57239329011245	0.0171436075490867	251924.869	1	0.002	**	0.218543	0.1554641;0.2929970	5.727e-06	***
LTR	ERV1	MER83B	26	0.00750406229526176	243766	147	40.667	6.17059050555028	0.0117372192831312	251924.869	7	0.014	*	0.1768707	0.1189112;0.2483167	0.005626	**
LTR	ERV1	HERV1_LTRd	3	0.000865853341760973	243766	16	4.1586978636826	1.90541171982925	0.00120027414754793	251924.869	392	0.784	ns	0.1875	0.04047373;0.45645655	0.7757	ns
LTR	ERV1	MER57F	46	0.0132764179070016	243766	413	107.953	9.85524819154326	0.0311571552677074	251924.869	1	0.002	**	0.1113801	0.08270708;0.14576110	6.703e-14	***
LTR	ERV1	MER90	109	0.031459338083982	243766	701	180.379	12.6029438304387	0.0520605866445008	251924.869	1	0.002	**	0.1554922	0.1294492;0.1844727	9.717e-11	***
LTR	ERV1	LTR61	32	0.00923576897878371	243766	184	44.499	6.47378628847979	0.0128432026183405	251924.869	25	0.05	*	0.173913	0.1221020;0.2365501	0.03124	*
LTR	ERV1	LTR12E	19	0.00548373783115283	243766	112	33.961	6.37260457655181	0.00980174844651479	251924.869	6	0.012	*	0.1696429	0.1053373;0.2521734	0.001885	**
LTR	ERV1	MER72B	23	0.00663820895350079	243766	188	50.092	6.87916120314525	0.0144574418651635	251924.869	1	0.002	**	0.1223404	0.07915746;0.17789774	2.02e-06	***
LTR	ERV1	MER50	388	0.111983698867752	243766	2531	678.555	25.9950132855461	0.195843038106206	251924.869	1	0.002	**	0.1532991	0.1394729;0.1679324	2.2e-16	***
LTR	ERV1	LTR56	193	0.0557032316532892	243766	976	264.042	15.3905524626345	0.0762072160217502	251924.869	1	0.002	**	0.1977459	0.1731875;0.2241424	1.619e-07	***
LTR	ERV1	LTR1D	51	0.0147195068099365	243766	296	90.015	10.0894287039243	0.025979929519538	251924.869	1	0.002	**	0.1722973	0.1310594;0.2202364	2.564e-07	***
LTR	ERV1	MER61B	74	0.0213577157634373	243766	429	101.393	9.97246213334504	0.0292638226270568	251924.869	3	0.006	**	0.1724942	0.1379410;0.2116383	0.001444	**
LTR	ERV1	MER57C2	78	0.0225121868857853	243766	454	112.867	10.0666105342189	0.0325754230415119	251924.869	1	0.002	**	0.1718062	0.1382405;0.2097153	0.0001098	***
LTR	ERV1	LTR26E	19	0.00548373783115283	243766	118	33.566	5.42836173362748	0.00968774442318293	251924.869	2	0.004	**	0.1610169	0.09981613;0.23997301	0.002137	**
LTR	ERV1	MER4A	119	0.0343455158898519	243766	834	224.317	14.6012227812162	0.064741874687932	251924.869	1	0.002	**	0.1426859	0.1196454;0.1682838	2.2e-16	***
LTR	ERV1	MER52D	128	0.0369430759151348	243766	657	203.015	15.7939299486614	0.0585937387258679	251924.869	1	0.002	**	0.194825	0.1652055;0.2272155	4.703e-11	***
LTR	ERV1	HERV-Fc1_LTR2	0	0	243766	3	1.54446177847114	0.748939708139088	0.000445759130703777	251924.869	1	0.002	**	0	0.0000000;0.7075982	0.1142	ns
LTR	ERV1	LTR10D	47	0.0135650356875886	243766	181	49.641	6.93023427794091	0.0143272752461188	251924.869	379	0.758	ns	0.2596685	0.1974573;0.3299299	0.739	ns
LTR	ERV1	LTR35B	18	0.00519512005056584	243766	206	52.821	6.92017686535882	0.0152450797883854	251924.869	1	0.002	**	0.08737864	0.0526096;0.1345800	1.126e-09	***
LTR	ERV1	MER65C	107	0.030882102522808	243766	680	185.868	13.0275205734742	0.0536448096421428	251924.869	1	0.002	**	0.1573529	0.1307841;0.1869345	8.911e-13	***
LTR	ERV1	LTR7B	130	0.0375203114763088	243766	845	231.834	14.5953234793706	0.0669114145446044	251924.869	1	0.002	**	0.1538462	0.1301685;0.1799664	2.2e-16	***
LTR	ERV1	LTR1F	14	0.00404064892821787	243766	132	36.904	6.10672384147801	0.0106511505747823	251924.869	1	0.002	**	0.1060606	0.05920976;0.17154660	2.206e-06	***
LTR	ERV1	MER52A	373	0.107654432158948	243766	1420	473.047	24.1078406121116	0.136529775253334	251924.869	1	0.002	**	0.2626761	0.2399443;0.2863939	1.03e-08	***
LTR	ERV1	LTR27B	25	0.00721544451467477	243766	150	39.465	6.20364894721327	0.0113903007108656	251924.869	14	0.028	*	0.1666667	0.1108573;0.2361243	0.006924	**
LTR	ERV1	MER4D	151	0.0435812848686356	243766	1315	364.171	18.870926603399	0.105106225774145	251924.869	1	0.002	**	0.1148289	0.09809272;0.13330768	2.2e-16	***
LTR	ERV1	MER4D0	51	0.0147195068099365	243766	444	117.459	10.1466878474837	0.0339007558899674	251924.869	1	0.002	**	0.1148649	0.08673052;0.14825013	1.038e-14	***
LTR	ERV1	MER101	45	0.0129878001264146	243766	364	94.329	9.40963869127293	0.0272250266249903	251924.869	1	0.002	**	0.1236264	0.09162087;0.16190649	3.193e-10	***
LTR	ERV1	LTR10G	19	0.00548373783115283	243766	116	33.084	5.67478168277399	0.00954863065294001	251924.869	6	0.012	*	0.1637931	0.1015910;0.2439069	0.002799	**
LTR	ERV1	LTR1F1	21	0.00606097339232681	243766	221	60.674	7.73495659674658	0.0175115952193351	251924.869	1	0.002	**	0.09502262	0.05978679;0.14158170	6.639e-11	***
LTR	ERV1	MER61D	28	0.00808129785643574	243766	267	71.528	8.22124107448533	0.0206442526098263	251924.869	1	0.002	**	0.1048689	0.07082382;0.14799055	6.806e-11	***
LTR	ERV1	MER51D	28	0.00808129785643574	243766	151	41.95	6.0087940225644	0.0121075158956243	251924.869	11	0.022	*	0.1854305	0.1268957;0.2567249	0.01075	*
LTR	ERV1	MER57C1	23	0.00663820895350079	243766	187	51.851	6.49761633355018	0.0149651205412161	251924.869	1	0.002	**	0.1229947	0.07958981;0.17881825	4.743e-07	***
LTR	ERV1	MER67D	35	0.0101016223205447	243766	1042	267.559	15.9703967568928	0.0772222847560747	251924.869	1	0.002	**	0.03358925	0.02350545;0.04640681	2.2e-16	***
LTR	ERV1	MER41A	503	0.145174743635256	243766	2558	717.381	26.1497159955256	0.207048912055276	251924.869	1	0.002	**	0.196638	0.1813942;0.2125794	2.2e-16	***
LTR	ERV1	LTR9	93	0.0268414535945901	243766	810	217.057	14.414281894098	0.0626465096008705	251924.869	1	0.002	**	0.1148148	0.09367681;0.13880139	2.2e-16	***
LTR	ERV1	MER66C	120	0.0346341336704389	243766	589	153.494	11.3136184292189	0.0443010976134196	251924.869	1	0.002	**	0.2037351	0.1719120;0.2385618	0.001401	**
LTR	ERV1	MER4A1_	55	0.0158739779322845	243766	400	110.195	10.5450544414514	0.0318042363317835	251924.869	1	0.002	**	0.1375	0.1052916;0.1751863	5.438e-11	***
LTR	ERV1	MER57B1	157	0.0453129915521576	243766	1010	259.711	15.5021868391784	0.074957212414028	251924.869	1	0.002	**	0.1554455	0.1336348;0.1792855	9.176e-15	***
LTR	ERV1	LTR37A	254	0.0733089162690957	243766	1963	508.441	20.6368699031466	0.14674511297943	251924.869	1	0.002	**	0.1293938	0.1148534;0.1450509	2.2e-16	***
LTR	ERV1	MER66D	54	0.0155853601516975	243766	246	66.826	7.28015966340881	0.0192871718055062	251924.869	43	0.086	ns	0.2195122	0.1694185;0.2765009	0.07288	ns
LTR	ERV1	PRIMA4_LTR	48	0.0138536534681756	243766	334	81.821	9.34142501020166	0.0236149954254082	251924.869	1	0.002	**	0.1437126	0.1079009;0.1859888	7.468e-06	***
LTR	ERV1	MER83C	13	0.00375203114763088	243766	151	39.89	5.98813474779566	0.0115129632676151	251924.869	1	0.002	**	0.08609272	0.04663875;0.14272146	5.185e-08	***
LTR	ERV1	PrimLTR79	22	0.0063495911729138	243766	141	35.618	5.52037594286391	0.0102799881089474	251924.869	5	0.01	**	0.1560284	0.1004405;0.2266458	0.008536	**
LTR	ERV1	MER110A	68	0.0196260090799154	243766	635	165.905	11.7755950864336	0.0478831328882847	251924.869	1	0.002	**	0.1070866	0.08412094;0.13377802	2.2e-16	***
LTR	ERV1	LTR9D	81	0.0233780402275463	243766	724	206.665	14.1717187600027	0.0596471936250105	251924.869	1	0.002	**	0.1118785	0.08984616;0.13712905	2.2e-16	***
LTR	ERV1	LTR06	16	0.00461788448939185	243766	98	25.563	4.59991197635239	0.00737793632514525	251924.869	17	0.034	*	0.1632653	0.09629865;0.25155043	0.0284	*
LTR	ERV1	LTR19C	27	0.00779268007584875	243766	129	33.35	5.77241897481643	0.00962540298257615	251924.869	149	0.298	ns	0.2093023	0.1426927;0.2897197	0.2277	ns
LTR	ERV1	LTR59	15	0.00432926670880486	243766	114	30.483	5.3378088391402	0.00879793580563324	251924.869	3	0.006	**	0.1315789	0.07555277;0.20771880	0.0006438	***
LTR	ERV1	MER31A	258	0.0744633873914436	243766	1349	361.581	17.9107295561413	0.104358705722425	251924.869	1	0.002	**	0.1912528	0.1705855;0.2132742	5.165e-11	***
LTR	ERV1	HERV-Fc2_LTR	2	0.000577235561173982	243766	4	1.35365853658537	0.609991441408745	0.000390689922501902	251924.869	542	0.92	ns	0.5	0.06758599;0.93241401	0.608	ns
LTR	ERV1	MER34A	196	0.0565690849950502	243766	1464	386.188	18.1142148817105	0.111460723449329	251924.869	1	0.002	**	0.1338798	0.1168430;0.1523999	2.2e-16	***
LTR	ERV1	LTR78	459	0.132475561289429	243766	4812	1256.796	32.3130703975732	0.362733672170608	251924.869	1	0.002	**	0.09538653	0.0872303;0.1040374	2.2e-16	***
LTR	ERV1	LTR10B1	23	0.00663820895350079	243766	171	47.535	6.29733526433454	0.0137194462002026	251924.869	1	0.002	**	0.1345029	0.08721178;0.19495625	1.09e-05	***
LTR	ERV1	MER41G	18	0.00519512005056584	243766	114	32.866	5.50148255566716	0.00948571197677204	251924.869	4	0.008	**	0.1578947	0.09634672;0.23801543	0.001774	**
LTR	ERV1	MER41E	66	0.0190487735187414	243766	360	100.083	10.0143096315921	0.0288857333344878	251924.869	1	0.002	**	0.1833333	0.1447213;0.2272455	3.586e-05	***
LTR	ERV1	LTR1C1	12	0.00346341336704389	243766	70	22.222	4.85224280722433	0.00641366432020411	251924.869	17	0.034	*	0.1714286	0.09184221;0.28030841	0.009611	**
LTR	ERV1	MER87B	28	0.00808129785643574	243766	202	54.076	7.07080053602279	0.0156072951030221	251924.869	1	0.002	**	0.1386139	0.09412476;0.19406883	1.496e-05	***
LTR	ERV1	MER4CL34	140	0.0404064892821787	243766	896	234.816	14.3605142097478	0.0677720727663148	251924.869	1	0.002	**	0.15625	0.1330787;0.1817067	3.815e-14	***
LTR	ERV1	LTR19A	55	0.0158739779322845	243766	447	114.525	10.2247699690957	0.0330539513217251	251924.869	1	0.002	**	0.1230425	0.0940527;0.1571298	5.259e-12	***
LTR	ERV1	LTR7Y	28	0.00808129785643574	243766	257	70.675	8.05134766354049	0.0203980616429856	251924.869	1	0.002	**	0.1089494	0.07362761;0.15360282	1.093e-10	***
LTR	ERV1	HERV1_LTRc	6	0.00173170668352195	243766	34	8.892	2.7943056640504	0.00256638930497952	251924.869	198	0.396	ns	0.1764706	0.06764065;0.34531513	0.3305	ns
LTR	ERV1	LOR1a	56	0.0161625957128715	243766	808	218.47	13.9251215078724	0.0630543265248399	251924.869	1	0.002	**	0.06930693	0.05277497;0.08906014	2.2e-16	***
LTR	ERV1	LTR12B	31	0.00894715119819671	243766	171	43.312	6.43957484032325	0.0125006133127837	251924.869	33	0.066	ns	0.1812865	0.1266240;0.2473413	0.03435	*
LTR	ERV1	LTR54	211	0.0608983517038551	243766	1113	307.077	16.2500811116787	0.0886278822093114	251924.869	1	0.002	**	0.1895777	0.1669454;0.2138637	2.669e-11	***
LTR	ERV1	MER51A	254	0.0733089162690957	243766	941	260.552	15.521604820901	0.0751999399675016	251924.869	351	0.702	ns	0.2699256	0.2417876;0.2995115	0.662	ns
LTR	ERV1	LTR43	55	0.0158739779322845	243766	424	104.106	9.66882879413274	0.0300468426657893	251924.869	1	0.002	**	0.129717	0.09923611;0.16547665	4.64e-09	***
LTR	ERV1	LTR48	110	0.031747955864569	243766	975	262.397	16.106483471255	0.0757324397726846	251924.869	1	0.002	**	0.1128205	0.09364202;0.13437174	2.2e-16	***
LTR	ERV1	LTR12D	71	0.0204918624216763	243766	490	139.045	13.1053701102153	0.0401308593017181	251924.869	1	0.002	**	0.144898	0.1149323;0.1792242	4.618e-13	***
LTR	ERV1	MER92A	17	0.00490650226997884	243766	151	37.444	5.58086104557442	0.0108070041762993	251924.869	1	0.002	**	0.1125828	0.06696796;0.17412912	4.327e-05	***
LTR	ERV1	LTR2C	56	0.0161625957128715	243766	291	73.779	8.379043344402	0.0212939312339276	251924.869	14	0.028	*	0.1924399	0.1487654;0.2425011	0.01529	*
LTR	ERV1	LTR17	98	0.0282845424975251	243766	843	233.283	16.1031121594933	0.067329621708675	251924.869	1	0.002	**	0.1162515	0.09539294;0.13983470	2.2e-16	***
LTR	ERV1	MER50C	20	0.00577235561173982	243766	85	20.703	4.45989704832765	0.00597525391149247	251924.869	485	0.97	ns	0.2352941	0.1500360;0.3397359	1	ns
LTR	ERV1	MER57D	64	0.0184715379575674	243766	452	116.713	10.163164906707	0.0336854470256495	251924.869	1	0.002	**	0.1415929	0.1107811;0.1771845	2.547e-09	***
LTR	ERV1	LTR45	30	0.00865853341760972	243766	174	48.051	6.51128219291683	0.0138683729749855	251924.869	4	0.008	**	0.1724138	0.1194533;0.2368909	0.001655	**
LTR	ERV1	LTR73	33	0.0095243867593707	243766	217	60.542	7.73007050355881	0.0174734976722976	251924.869	1	0.002	**	0.1520737	0.1070508;0.2068871	1.379e-05	***
LTR	ERV1	MER92C	15	0.00432926670880486	243766	128	34.39	5.4263565442519	0.00992556547438662	251924.869	1	0.002	**	0.1171875	0.06709408;0.18590890	5.338e-05	***
LTR	ERV1	LTR24	73	0.0210690979828503	243766	308	90.02	8.51963521426735	0.0259813726084409	251924.869	27	0.054	ns	0.237013	0.1906303;0.2885336	0.03314	*
LTR	ERV1	LTR24C	35	0.0101016223205447	243766	382	111.045	9.7214958973649	0.0320495614452824	251924.869	1	0.002	**	0.09162304	0.06464966;0.12512046	2.2e-16	***
LTR	ERV1	MER84	42	0.0121219467846536	243766	358	90.44	8.86809128522271	0.0261025920762874	251924.869	1	0.002	**	0.1173184	0.08587446;0.15525849	2.478e-10	***
LTR	ERV1	LTR15	47	0.0135650356875886	243766	264	71.129	8.12406052164554	0.0205290941153721	251924.869	3	0.006	**	0.1780303	0.1338405;0.2296135	0.000644	***
LTR	ERV1	MER4C	125	0.0360772225733739	243766	668	173.475	12.0835171364295	0.0500679694873282	251924.869	1	0.002	**	0.1871257	0.1582371;0.2188093	1.187e-05	***
LTR	ERV1	LTR28	19	0.00548373783115283	243766	139	43.128	6.87392659743082	0.0124475076411557	251924.869	1	0.002	**	0.1366906	0.0843465;0.2052032	3.327e-06	***
LTR	ERV1	LTR1B0	14	0.00404064892821787	243766	92	28.719	5.30567518692854	0.00828881404067779	251924.869	4	0.008	**	0.1521739	0.08576754;0.24212308	0.0006498	***
LTR	ERV1	LTR27	42	0.0121219467846536	243766	315	89.748	9.63251168082766	0.0259028685721213	251924.869	1	0.002	**	0.1333333	0.0978124;0.1759275	2.617e-10	***
LTR	ERV1	LTR9A1	57	0.0164512134934585	243766	479	135.644	11.4163741002824	0.0391492702299418	251924.869	1	0.002	**	0.1189979	0.09138582;0.15141478	2.2e-16	***
LTR	ERV1	LTR72B	16	0.00461788448939185	243766	163	45.311	6.54867652004313	0.0130775602561771	251924.869	1	0.002	**	0.09815951	0.05715421;0.15450858	3.323e-08	***
LTR	ERV1	LTR21A	19	0.00548373783115283	243766	94	23.428	4.6808895230209	0.00676173736359202	251924.869	201	0.402	ns	0.2021277	0.1263027;0.2975113	0.3404	ns
LTR	ERV1	LTR37B	239	0.0689796495602908	243766	2032	528.357	21.4078922093898	0.152493224697601	251924.869	1	0.002	**	0.1176181	0.1039241;0.1324258	2.2e-16	***
LTR	ERV1	MER39B	157	0.0453129915521576	243766	1186	312.519	16.9878847190351	0.0901985401712658	251924.869	1	0.002	**	0.1323777	0.1135986;0.1530003	2.2e-16	***
LTR	ERV1	EUTREP7	40	0.0115447112234796	243766	275	71.923	7.69742303120476	0.0207582566331581	251924.869	1	0.002	**	0.1454545	0.1059916;0.1927590	5.055e-06	***
LTR	ERV1	LTR45B	61	0.0176056846158064	243766	444	124.819	10.2128615745804	0.0360249827550876	251924.869	1	0.002	**	0.1373874	0.1067465;0.1729555	8.431e-13	***
LTR	ERV1	MER41D	61	0.0176056846158064	243766	472	129.615	10.8128485004042	0.0374091936307828	251924.869	1	0.002	**	0.1292373	0.1003173;0.1628963	3.839e-14	***
LTR	ERV1	MER34	166	0.0479105515774405	243766	1330	346.35	17.0566828671471	0.0999627683063043	251924.869	1	0.002	**	0.124812	0.1075177;0.1437827	2.2e-16	***
LTR	ERV1	LTR1F2	22	0.0063495911729138	243766	135	37.339	6.21503867290509	0.0107766993093376	251924.869	7	0.014	*	0.162963	0.1050363;0.2362678	0.002704	**
LTR	ERV1	LTR1E	23	0.00663820895350079	243766	296	86.408	9.65073430743344	0.0249388851849607	251924.869	1	0.002	**	0.0777027	0.04989263;0.11431210	2.2e-16	***
LTR	ERV1	LTR26B	26	0.00750406229526176	243766	138	38.209	5.57354316242221	0.0110277967784483	251924.869	15	0.03	*	0.1884058	0.1269191;0.2637429	0.02197	*
LTR	ERV1	LTR71A	31	0.00894715119819671	243766	166	46.362	6.54888111388838	0.0133808975435741	251924.869	13	0.026	*	0.186747	0.1305531;0.2544745	0.007176	**
LTR	ERV1	LTR38C	12	0.00346341336704389	243766	127	35.962	5.63580680278506	0.0103792726254694	251924.869	1	0.002	**	0.09448819	0.04978214;0.15923534	3.083e-07	***
LTR	ERV1	LTR2B	55	0.0158739779322845	243766	326	88.393	9.51183610172222	0.0255117914794259	251924.869	2	0.004	**	0.1687117	0.1296980;0.2138679	1.58e-05	***
LTR	ERV1	MER66A	30	0.00865853341760972	243766	331	95.342	9.28079571853454	0.0275173964367249	251924.869	1	0.002	**	0.09063444	0.06198729;0.12685637	2.2e-16	***
LTR	ERV1	MER48	46	0.0132764179070016	243766	193	53.016	6.97670541290218	0.0153013602555999	251924.869	173	0.346	ns	0.238342	0.1800907;0.3048154	0.2944	ns
LTR	ERV1	LTR21B	5	0.00144308890293495	243766	36	8.238	2.76785422611397	0.00237763327647563	251924.869	161	0.322	ns	0.1388889	0.04667766;0.29497495	0.2375	ns
LTR	ERV1	LTR36	90	0.0259756002528292	243766	484	132.891	11.0279070423056	0.0383547054799858	251924.869	1	0.002	**	0.1859504	0.1522634;0.2235277	6.872e-06	***
LTR	ERV1	LTR26D	22	0.0063495911729138	243766	196	55.652	7.23071083498567	0.0160621567252272	251924.869	1	0.002	**	0.1122449	0.07169471;0.16499849	1.089e-08	***
LTR	ERV1	LTR1D1	44	0.0126991823458276	243766	311	89.824	9.81770907143878	0.0259248035234459	251924.869	1	0.002	**	0.1414791	0.1047172;0.1852391	1.259e-09	***
LTR	ERV1	MER110	53	0.0152967423711105	243766	784	198.979	13.1239779715526	0.0574288773634189	251924.869	1	0.002	**	0.06760204	0.05104512;0.08749561	2.2e-16	***
LTR	ERV1	MER67B	89	0.0256869824722422	243766	482	129.172	10.7280710058942	0.0372813359539828	251924.869	2	0.004	**	0.1846473	0.1509947;0.2222231	2.322e-05	***
LTR	ERV1	PABL_B	45	0.0129878001264146	243766	377	93.666	9.49118151372771	0.0270336730364611	251924.869	1	0.002	**	0.1193634	0.08841121;0.15644257	5.635e-10	***
LTR	ERV1	LOR1b	92	0.0265528358140032	243766	1101	285.431	16.3846787181408	0.0823804617307254	251924.869	1	0.002	**	0.0835604	0.06789078;0.10149588	2.2e-16	***
LTR	ERV1	LTR34	51	0.0147195068099365	243766	264	81.547	8.67969631543224	0.0235359141535273	251924.869	2	0.004	**	0.1931818	0.1473506;0.2460479	3.261e-05	***
LTR	ERV1	MER83	104	0.030016249181047	243766	466	123.773	10.3275422598568	0.0357230885565936	251924.869	24	0.048	*	0.223176	0.1861578;0.2637491	0.04066	*
LTR	ERV1	LTR27D	14	0.00404064892821787	243766	273	72.576	8.13661037708138	0.0209467240438814	251924.869	1	0.002	**	0.05128205	0.02831651;0.08454641	2.2e-16	***
LTR	ERV1	MER34C2	89	0.0256869824722422	243766	590	159.125	12.1307266694757	0.0459263043359049	251924.869	1	0.002	**	0.1508475	0.1229281;0.1823148	6.551e-12	***
LTR	ERV1	MER57E2	15	0.00432926670880486	243766	76	20.735	4.37240127308701	0.00598448968047125	251924.869	118	0.236	ns	0.1973684	0.1148853;0.3045513	0.1572	ns
LTR	ERV1	LTR10E	40	0.0115447112234796	243766	288	79.31	8.62440028525348	0.0228902761783542	251924.869	1	0.002	**	0.1388889	0.1011130;0.1842913	4.664e-08	***
LTR	ERV1	LTR75_1	23	0.00663820895350079	243766	129	38.534	5.97918009384184	0.0111215975571391	251924.869	4	0.008	**	0.1782946	0.1165096;0.2554200	0.00269	**
LTR	ERV1	LTR65	114	0.032902426986917	243766	462	120.621	10.3391613420653	0.0348133653121834	251924.869	297	0.594	ns	0.2467532	0.2080878;0.2886954	0.525	ns
LTR	ERV1	LTR2	124	0.0357886047927869	243766	854	235.912	14.4374754267045	0.0680883978538382	251924.869	1	0.002	**	0.1451991	0.1222418;0.1706349	2.2e-16	***
LTR	ERV1	tot	16087	4.64299423630292	243766	134544	30886.663	158.423740369026	8.91444012479833	251924.869	1	0.002	**	0.1195668	0.1178376;0.1213124	2.2e-16	***
LTR	ERV1	MER61C	43	0.0124105645652406	243766	312	77.497	8.06182262171427	0.02236701214215	251924.869	1	0.002	**	0.1378205	0.1015693;0.1811220	2.053e-06	***
LTR	ERV1	LTR38	28	0.00808129785643574	243766	237	67.605	7.67462538987245	0.0195120050565835	251924.869	1	0.002	**	0.1181435	0.07995882;0.16620757	8.825e-10	***
LTR	ERV1	LTR1C	18	0.00519512005056584	243766	65	21.611	4.74765407535335	0.00623731885626546	251924.869	257	0.514	ns	0.2769231	0.1731004;0.4019012	0.4295	ns
LTR	ERV1	LTR60	2	0.000577235561173982	243766	42	11.668	3.0300093988232	0.00336759226388901	251924.869	1	0.002	**	0.04761905	0.005819825;0.161641960	0.0002289	***
LTR	ERV1	HERV1_LTRe	6	0.00173170668352195	243766	31	7.777	2.63594749932908	0.00224458047962503	251924.869	326	0.652	ns	0.1935484	0.0745199;0.3747322	0.5403	ns
LTR	ERV1	LTR7	161	0.0464674626745055	243766	2350	619.153	23.306453650905	0.178698564703777	251924.869	1	0.002	**	0.06851064	0.05862711;0.07948538	2.2e-16	***
LTR	ERV1	MER67A	87	0.0251097469110682	243766	476	127.234	10.2772986171886	0.0367219946952052	251924.869	1	0.002	**	0.1827731	0.1490649;0.2204789	2.022e-05	***
LTR	ERV1	MER34C	28	0.00808129785643574	243766	198	48.51	6.48675404019437	0.0140008485362749	251924.869	1	0.002	**	0.1414141	0.09607019;0.19785827	0.000481	***
LTR	ERV1	LTR28C	44	0.0126991823458276	243766	227	69.409	8.76313365820194	0.0200326715327625	251924.869	2	0.004	**	0.1938326	0.1445137;0.2513379	0.0001685	***
LTR	ERV1	MER57A1	124	0.0357886047927869	243766	1058	278.074	15.9949480262476	0.0802571007189469	251924.869	1	0.002	**	0.1172023	0.09843322;0.13812955	2.2e-16	***
LTR	ERV1	LTR7C	51	0.0147195068099365	243766	320	93.67	9.15012703872602	0.0270348275075834	251924.869	1	0.002	**	0.159375	0.1210259;0.2041672	3.585e-08	***
LTR	ERV1	LTR38A1	17	0.00490650226997884	243766	167	43.525	6.36882539695798	0.0125620889000488	251924.869	1	0.002	**	0.1017964	0.06042695;0.15797936	5.386e-07	***
LTR	ERV1	MER65B	24	0.00692682673408778	243766	198	52.258	6.51474311679884	0.015082587977915	251924.869	1	0.002	**	0.1212121	0.07922878;0.17496814	1.485e-06	***
LTR	ERV1	LTR35A	33	0.0095243867593707	243766	93	26.646	4.8288717110731	0.00769050938152096	251924.869	918	0.168	ns	0.3548387	0.2583401;0.4608607	0.1681	ns
LTR	ERV1	LTR30	13	0.00375203114763088	243766	145	34.127	6.38996891249893	0.00984965899809224	251924.869	1	0.002	**	0.08965517	0.0486043;0.1484332	8.11e-06	***
LTR	ERV1	LTR1C3	2	0.000577235561173982	243766	66	17.635	3.99446250836464	0.00508977456065158	251924.869	1	0.002	**	0.03030303	0.003691139;0.105216649	8.445e-07	***
LTR	ERV1	MER52C	72	0.0207804802022633	243766	381	121.916	12.291624303892	0.0351871253380436	251924.869	1	0.002	**	0.1889764	0.1509022;0.2319623	1.215e-08	***
LTR	ERV1	LTR76	50	0.0144308890293495	243766	188	53.054	7.00658091911995	0.0153123277312622	251924.869	372	0.744	ns	0.2659574	0.2042938;0.3351608	0.6855	ns
LTR	ERV1	LTR8B	182	0.0525284360668323	243766	1611	463.652	21.1270738449329	0.133818211204719	251924.869	1	0.002	**	0.1129733	0.0979207;0.1294519	2.2e-16	***
LTR	ERV1	LTR10B	18	0.00519512005056584	243766	79	22.553	4.47964934545756	0.0065091968055784	251924.869	174	0.348	ns	0.2278481	0.1409802;0.3359836	0.3186	ns
LTR	ERV1	LTR54B	105	0.030304866961634	243766	861	227.085	13.7852024579549	0.0655407687045968	251924.869	1	0.002	**	0.1219512	0.1008365;0.1456913	2.2e-16	***
LTR	ERV1	MER4A1	275	0.0793698896614225	243766	2254	571.141	23.5923656872031	0.164841447822235	251924.869	1	0.002	**	0.1220053	0.1087698;0.1362319	2.2e-16	***
LTR	Gypsy	MamGypsy2-I	200	0.0577235561173982	243766	2287	577.846	22.8196191690181	0.16677663004107	251924.869	1	0.002	**	0.08745081	0.07618852;0.09978251	2.2e-16	***
LTR	Gypsy	MamGypLTR3a	152	0.0438699026492226	243766	1326	348.58	17.9737212244614	0.100606385957013	251924.869	1	0.002	**	0.1146305	0.09797503;0.13301480	2.2e-16	***
LTR	Gypsy	X1_LR	4	0.00115447112234796	243766	15	3.87132725430598	1.69435842366564	0.00111733388006372	251924.869	675	0.654	ns	0.2666667	0.07787155;0.55100324	1	ns
LTR	Gypsy	MamGypLTR1d	89	0.0256869824722422	243766	751	194.508	12.6252656737723	0.0561384672664144	251924.869	1	0.002	**	0.1185087	0.09626148;0.14380087	2.2e-16	***
LTR	Gypsy	tot	1976	0.570308734439894	243766	18029	4473.733	62.2162082384291	1.29119888939878	251924.869	1	0.002	**	0.1096012	0.1050767;0.1142520	2.2e-16	***
LTR	Gypsy	MamGypLTR2b	87	0.0251097469110682	243766	890	225.995	13.6140485278009	0.065226175323757	251924.869	1	0.002	**	0.09775281	0.07903732;0.11917834	2.2e-16	***
LTR	Gypsy	LTR81AB	29	0.00836991563702273	243766	266	66.593	7.49877207165164	0.0192199238626295	251924.869	1	0.002	**	0.1090226	0.07424027;0.15281155	1.019e-08	***
LTR	Gypsy	LTR104_Mam	250	0.0721544451467477	243766	1971	499.867	20.2353349312479	0.144270504128677	251924.869	1	0.002	**	0.1268392	0.1124569;0.1423414	2.2e-16	***
LTR	Gypsy	LTR81	29	0.00836991563702273	243766	325	78.314	8.21370007176236	0.0226028128688896	251924.869	1	0.002	**	0.08923077	0.06057439;0.12563473	2.805e-12	***
LTR	Gypsy	MamGypsy2-LTR	135	0.0389634003792438	243766	904	214.612	12.6108083994837	0.0619408391273353	251924.869	1	0.002	**	0.1493363	0.1267217;0.1742625	7.162e-11	***
LTR	Gypsy	MamGypLTR1b	181	0.0522398182862453	243766	1214	314.006	16.4169266149142	0.0906277148109986	251924.869	1	0.002	**	0.1490939	0.1295148;0.1703892	2.2e-16	***
LTR	Gypsy	MamGypLTR3	96	0.0277073069363511	243766	675	178.03	12.4181847027378	0.051382623477902	251924.869	1	0.002	**	0.1422222	0.1167431;0.1708752	3.55e-14	***
LTR	Gypsy	LTR81C	64	0.0184715379575674	243766	728	185.315	12.4795638751727	0.0534852040094782	251924.869	1	0.002	**	0.08791209	0.06835998;0.11087626	2.2e-16	***
LTR	Gypsy	MamGypLTR4	77	0.0222235691051983	243766	712	185.458	12.594954103484	0.0535264763521021	251924.869	1	0.002	**	0.1081461	0.08629399;0.13330491	2.2e-16	***
LTR	Gypsy	MamGyp-int	68	0.0196260090799154	243766	684	168.714	12.8587538879765	0.0486938602339536	251924.869	1	0.002	**	0.0994152	0.07802837;0.12432837	2.2e-16	***
LTR	Gypsy	LTR81B	122	0.0352113692316129	243766	1157	295.421	15.9381235653004	0.0852637533587894	251924.869	1	0.002	**	0.1054451	0.08833652;0.12458822	2.2e-16	***
LTR	Gypsy	MamGypLTR1c	140	0.0404064892821787	243766	1139	293.697	16.1757486950635	0.0847661763050575	251924.869	1	0.002	**	0.1229148	0.1044006;0.1434008	2.2e-16	***
LTR	Gypsy	LTR81A	98	0.0282845424975251	243766	854	216.068	14.1410517764891	0.0623610666158699	251924.869	1	0.002	**	0.1147541	0.09415082;0.13805744	2.2e-16	***
LTR	Gypsy	MamGypLTR2c	122	0.0352113692316129	243766	1037	264.397	14.5523593331859	0.0763096753338586	251924.869	1	0.002	**	0.1176471	0.09866214;0.13883185	2.2e-16	***
LTR	Gypsy	MamGypLTR1a	147	0.0424268137462877	243766	1094	281.771	15.0801847127603	0.081324120653777	251924.869	1	0.002	**	0.1343693	0.1147072;0.1560207	2.2e-16	***
RC?	tot	tot	118	0.0340568981092649	243766	435	108.18	9.5792150702112	0.0312226715039007	251924.869	866	0.272	ns	0.2712644	0.2300120;0.3156594	0.2918	ns
RC?	Helitron?	tot	118	0.0340568981092649	243766	435	108.18	9.5792150702112	0.0312226715039007	251924.869	866	0.272	ns	0.2712644	0.2300120;0.3156594	0.2918	ns
RC?	Helitron?	Helitron2Na_Mam	118	0.0340568981092649	243766	435	108.18	9.5792150702112	0.0312226715039007	251924.869	866	0.272	ns	0.2712644	0.2300120;0.3156594	0.2918	ns
SINE?	tot	tot	3	0.000865853341760973	243766	5	1.6147859922179	0.717672500363194	0.000466055949196892	251924.869	763	0.478	ns	0.6	0.1466328;0.9472550	0.337	ns
SINE?	tRNA	tot	3	0.000865853341760973	243766	5	1.6147859922179	0.717672500363194	0.000466055949196892	251924.869	763	0.478	ns	0.6	0.1466328;0.9472550	0.337	ns
SINE?	tRNA	CRP1	3	0.000865853341760973	243766	5	1.6147859922179	0.717672500363194	0.000466055949196892	251924.869	763	0.478	ns	0.6	0.1466328;0.9472550	0.337	ns
Satellite	tot	tot	409	0.118044672260079	243766	6330	2574.921	86.9726451247748	0.743167984206835	251924.869	1	0.002	**	0.06461295	0.05867944;0.07095137	2.2e-16	***
Satellite	acro	tot	4	0.00115447112234796	243766	61	13.736	3.93341782369681	0.00396445383414291	251924.869	5	0.01	**	0.06557377	0.0181542;0.1594690	0.001792	**
Satellite	acro	ACRO1	4	0.00115447112234796	243766	61	13.736	3.93341782369681	0.00396445383414291	251924.869	5	0.01	**	0.06557377	0.0181542;0.1594690	0.001792	**
Satellite	telo	tot	36	0.0103902401011317	243766	367	114.884	11.3253170731245	0.0331575651049559	251924.869	1	0.002	**	0.09809264	0.06965203;0.13321163	2.2e-16	***
Satellite	telo	REP522	11	0.0031747955864569	243766	243	81.323	9.65473380704434	0.0234712637706759	251924.869	1	0.002	**	0.04526749	0.02281088;0.07955107	2.2e-16	***
Satellite	telo	TAR1	28	0.00808129785643574	243766	124	33.613	6.09905151883713	0.00970130945887052	251924.869	200	0.4	ns	0.2258065	0.1555949;0.3095544	0.312	ns
Satellite	centr	tot	135	0.0389634003792438	243766	1815	1400.399	76.2856821710622	0.404180051316241	251924.869	1	0.002	**	0.07438017	0.06272896;0.08742825	2.2e-16	***
Satellite	centr	GSATX	1	0.000288617780586991	243766	56	16.169	5.72601311788807	0.00466666089431106	251924.869	1	0.002	**	0.01785714	0.0004520015;0.0955259026	1.644e-07	***
Satellite	centr	HSAT4	5	0.00144308890293495	243766	100	53.821	10.6972608825994	0.0155336975689724	251924.869	1	0.002	**	0.05	0.01643188;0.11283491	2.2e-16	***
Satellite	centr	SST1	58	0.0167398312740455	243766	609	115.016	11.1331797655338	0.0331956626519933	251924.869	1	0.002	**	0.0952381	0.07311332;0.12137646	2.707e-10	***
Satellite	centr	GSAT	4	0.00115447112234796	243766	39	33.275	12.2264001185901	0.00960375664903212	251924.869	1	0.002	**	0.1025641	0.02866011;0.24220973	2.2e-16	***
Satellite	centr	ALR_Alpha	60	0.0173170668352194	243766	844	1125.626	72.4627557782271	0.324875677891012	251924.869	1	0.002	**	na	na	na	na
Satellite	centr	GSATII	10	0.00288617780586991	243766	167	59.151	9.51392209941377	0.0170720303395011	251924.869	1	0.002	**	0.05988024	0.02908534;0.10736323	2.2e-16	***
Satellite	Satellite	CER	1	0.000288617780586991	243766	72	66.898	24.5417989539458	0.0193079522857085	251924.869	1	0.002	**	0.01388889	0.0003515744;0.0749713109	2.2e-16	***
Satellite	Satellite	LSAU	10	0.00288617780586991	243766	129	9.929	2.98946414862194	0.00286568594344823	251924.869	583	0.838	ns	0.07751938	0.0377990;0.1379411	1	ns
Satellite	Satellite	HSAT5	2	0.000577235561173982	243766	260	67.278	7.20934745248769	0.0194176270423316	251924.869	1	0.002	**	0.007692308	0.0009329355;0.0275094648	2.2e-16	***
Satellite	Satellite	SATR1	28	0.00808129785643574	243766	670	250.366	19.3073773159075	0.0722600792544426	251924.869	1	0.002	**	0.04179104	0.02794648;0.05983558	2.2e-16	***
Satellite	Satellite	(CATTC)n	0	0	243766	2	4.03956834532374	3.60258403166817	0.0011658912503568	251924.869	1	0.002	**	na	na	na	na
Satellite	Satellite	HSATI	3	0.000865853341760973	243766	45	16.815	3.76283588984877	0.00485310798057025	251924.869	1	0.002	**	0.06666667	0.0139651;0.1826845	3.465e-06	***
Satellite	Satellite	(GAATG)n	0	0	243766	18	15.984	8.53185422616541	0.00461326660490246	251924.869	1	0.002	**	0	0.000000;0.185302	2.2e-16	***
Satellite	Satellite	tot	236	0.0681137962185298	243766	4087	1063.532	43.6972587976229	0.306954245423244	251924.869	1	0.002	**	0.05774407	0.05078869;0.06533968	2.2e-16	***
Satellite	Satellite	D20S16	3	0.000865853341760973	243766	269	70.69	7.6672476604507	0.0204023909096944	251924.869	1	0.002	**	0.01115242	0.002305828;0.032244340	2.2e-16	***
Satellite	Satellite	SAR	1	0.000288617780586991	243766	1	2.3006993006993	1.54254274033295	0.000664022725965874	251924.869	109	0.218	ns	na	na	na	na
Satellite	Satellite	HSAT6	0	0	243766	17	5.18190954773869	2.10395679064967	0.00149559123287088	251924.869	1	0.002	**	0	0.0000000;0.1950643	0.002839	**
Satellite	Satellite	BSR_Beta	27	0.00779268007584875	243766	1870	285.722	19.0523412657791	0.0824644495048762	251924.869	1	0.002	**	0.0144385	0.009536053;0.020938182	2.2e-16	***
Satellite	Satellite	SATR2	23	0.00663820895350079	243766	418	144.808	14.6728466368469	0.041794163571241	251924.869	1	0.002	**	0.05502392	0.03519649;0.08142153	2.2e-16	***
Satellite	Satellite	MSR1	146	0.0421381959657007	243766	316	137.416	10.6209108718484	0.0396607009371419	251924.869	822	0.36	ns	0.4620253	0.4060570;0.5187121	0.3352	ns
Unknown	tot	tot	1132	0.326715327624474	243766	6436	1607.342	35.910563969459	0.463907480684255	251924.869	1	0.002	**	0.1758856	0.166655;0.185411	2.2e-16	***
Unknown	Unknown	UCON84	4	0.00115447112234796	243766	103	25.607	4.54634141043327	0.00739063550749107	251924.869	1	0.002	**	0.03883495	0.01068093;0.09645448	1.604e-08	***
Unknown	Unknown	UCON4	43	0.0124105645652406	243766	138	35.957	5.15166872874127	0.0103778295365664	251924.869	923	0.158	ns	0.3115942	0.2355343;0.3959460	0.1751	ns
Unknown	Unknown	UCON15	7	0.00202032446410894	243766	48	11.935	3.06335749777252	0.00344465321130574	251924.869	72	0.144	ns	0.1458333	0.06070447;0.27763834	0.1311	ns
Unknown	Unknown	UCON57	2	0.000577235561173982	243766	22	5.19319319319319	1.96505383816512	0.00149884789357889	251924.869	79	0.158	ns	0.09090909	0.01120559;0.29161274	0.1341	ns
Unknown	Unknown	EUTREP6	3	0.000865853341760973	243766	14	3.29835390946502	1.50024967584103	0.000951963584940219	251924.869	583	0.838	ns	0.2142857	0.04657929;0.50797568	1	ns
Unknown	Unknown	UCON61	0	0	243766	16	3.73535353535354	1.6408161629966	0.00107808944708151	251924.869	1	0.002	**	0	0.0000000;0.2059072	0.03234	*
Unknown	Unknown	MARE11	1	0.000288617780586991	243766	13	3.22830578512397	1.48711961113967	0.000931746450758622	251924.869	117	0.234	ns	0.07692308	0.001945628;0.360297435	0.2075	ns
Unknown	Unknown	UCON5	16	0.00461788448939185	243766	118	28.518	4.92929751323394	0.00823080186677981	251924.869	4	0.008	**	0.1355932	0.07953352;0.21083812	0.006813	**
Unknown	Unknown	UCON24	4	0.00115447112234796	243766	23	6.20620620620621	2.22967810466497	0.00179122146110044	251924.869	227	0.454	ns	0.173913	0.04950765;0.38781189	0.3569	ns
Unknown	Unknown	UCON93	9	0.00259756002528292	243766	27	6.33033033033033	2.06919165356653	0.00182704589032245	251924.869	937	0.13	ns	0.3333333	0.1651882;0.5396073	0.2543	ns
Unknown	Unknown	UCON80_AMi	44	0.0126991823458276	243766	220	54.905	6.52767842234784	0.0158465592431287	251924.869	53	0.106	ns	0.2	0.1492421;0.2590346	0.1015	ns
Unknown	Unknown	MARE9	6	0.00173170668352195	243766	23	5.72389558232932	2.12878602372681	0.00165201803928357	251924.869	644	0.716	ns	0.2608696	0.1022861;0.4840520	0.8139	ns
Unknown	Unknown	UCON25	6	0.00173170668352195	243766	49	12.383	3.19413736609957	0.00357395397700871	251924.869	23	0.046	*	0.122449	0.04628903;0.24769297	0.03311	*
Unknown	Unknown	UCON92	3	0.000865853341760973	243766	19	4.29607250755287	1.89357857011241	0.0012399229123707	251924.869	361	0.722	ns	0.1578947	0.03382625;0.39578455	0.5934	ns
Unknown	Unknown	UCON28c	16	0.00461788448939185	243766	65	16.259	3.62091563420495	0.00469263649456388	251924.869	532	0.94	ns	0.2461538	0.1477231;0.3687286	1	ns
Unknown	Unknown	UCON71_Crp	54	0.0155853601516975	243766	276	68.277	7.2048720447473	0.019705956205138	251924.869	29	0.058	ns	0.1956522	0.1505326;0.2474396	0.05052	ns
Unknown	Unknown	UCON31	29	0.00836991563702273	243766	115	29.818	5.19902932343201	0.00860600498154289	251924.869	499	0.998	ns	0.2521739	0.1758422;0.3416856	0.9156	ns
Unknown	Unknown	UCON63	1	0.000288617780586991	243766	14	3.63838383838384	1.57987258517281	0.00105010226835792	251924.869	71	0.142	ns	0.07142857	0.001806781;0.338684490	0.1341	ns
Unknown	Unknown	EUTREP2	148	0.0427154315268746	243766	819	211.802	13.5250775866064	0.0611298231638858	251924.869	1	0.002	**	0.1807082	0.1549329;0.2088045	1.57e-07	***
Unknown	Unknown	UCON59	6	0.00173170668352195	243766	43	11.041	2.94108295853228	0.00318662891546097	251924.869	64	0.128	ns	0.1395349	0.05297657;0.27932480	0.0825	ns
Unknown	Unknown	UCON35	33	0.0095243867593707	243766	170	41.824	5.7288606060755	0.0120711500552703	251924.869	78	0.156	ns	0.1941176	0.1375496;0.2616683	0.1298	ns
Unknown	Unknown	UCON87	1	0.000288617780586991	243766	6	1.98224852071006	0.977673590246128	0.000572112168619183	251924.869	322	0.644	ns	0.1666667	0.004210745;0.641234579	0.6708	ns
Unknown	Unknown	Eulor4	1	0.000288617780586991	243766	31	8.11411411411411	2.61853096216	0.00234187760704519	251924.869	1	0.002	**	0.03225806	0.0008163701;0.1670211162	0.001639	**
Unknown	Unknown	UCON20	5	0.00144308890293495	243766	46	11.803	3.13464782982347	0.00340655566426825	251924.869	15	0.03	*	0.1086957	0.03624837;0.23569670	0.01817	*
Unknown	Unknown	UCON71	4	0.00115447112234796	243766	17	4.18458417849899	1.75748022192861	0.00120774539827781	251924.869	581	0.842	ns	0.2352941	0.06810774;0.49899327	1	ns
Unknown	Unknown	UCON94	6	0.00173170668352195	243766	29	6.489	2.28759963982164	0.00187284077822898	251924.869	520	0.964	ns	0.2068966	0.07994185;0.39724695	1	ns
Unknown	Unknown	UCON66	10	0.00288617780586991	243766	64	16.327	3.57727100844593	0.0047122625036438	251924.869	38	0.076	ns	0.15625	0.07755733;0.26863424	0.08415	ns
Unknown	Unknown	UCON68	2	0.000577235561173982	243766	12	2.92484342379958	1.41738302369379	0.000844161817541491	251924.869	404	0.808	ns	0.1666667	0.02086253;0.48413775	0.7422	ns
Unknown	Unknown	UCON96	6	0.00173170668352195	243766	17	4.40120967741935	1.8539832342508	0.00127026736899476	251924.869	859	0.286	ns	0.3529412	0.1420975;0.6167163	0.407	ns
Unknown	Unknown	UCON22	7	0.00202032446410894	243766	37	9.463	2.77999269052265	0.00273119005769469	251924.869	242	0.484	ns	0.1891892	0.07962112;0.35155238	0.452	ns
Unknown	Unknown	UCON48	31	0.00894715119819671	243766	195	51.77	6.56537921252111	0.0149417425009885	251924.869	1	0.002	**	0.1589744	0.1106435;0.2179975	0.0004702	***
Unknown	Unknown	UCON67	1	0.000288617780586991	243766	20	4.74448897795591	1.87467006508814	0.00136934387883708	251924.869	29	0.058	ns	0.05	0.001265089;0.248732763	0.0619	ns
Unknown	Unknown	UCON64	3	0.000865853341760973	243766	15	3.66768603465851	1.67687319786957	0.00105855940321304	251924.869	491	0.982	ns	0.2	0.04331201;0.48089113	1	ns
Unknown	Unknown	UCON47	30	0.00865853341760972	243766	155	37.987	5.63778463721484	0.010963723631158	251924.869	88	0.176	ns	0.1935484	0.1345604;0.2646275	0.1608	ns
Unknown	Unknown	UCON1	19	0.00548373783115283	243766	241	59.03	6.91077845534487	0.0170371075880501	251924.869	1	0.002	**	0.07883817	0.04813179;0.12037878	3.218e-11	***
Unknown	Unknown	UCON28b	10	0.00288617780586991	243766	75	18.969	3.8741512680906	0.00547479067995463	251924.869	10	0.02	*	0.1333333	0.06583383;0.23156644	0.01626	*
Unknown	Unknown	UCON60	9	0.00259756002528292	243766	38	9.577	2.78313075812417	0.00276409248468161	251924.869	522	0.96	ns	0.2368421	0.1144417;0.4024124	1	ns
Unknown	Unknown	UCON85	10	0.00288617780586991	243766	28	7.40840840840841	2.36655245249079	0.00213819839251684	251924.869	893	0.218	ns	0.3571429	0.1864067;0.5593497	0.2849	ns
Unknown	Unknown	UCON103	1	0.000288617780586991	243766	14	3.68591691995947	1.69015591692503	0.00106382116086674	251924.869	82	0.164	ns	0.07142857	0.001806781;0.338684490	0.133	ns
Unknown	Unknown	UCON56	4	0.00115447112234796	243766	15	3.88004032258065	1.60747647696728	0.00111984862649126	251924.869	682	0.64	ns	0.2666667	0.07787155;0.55100324	1	ns
Unknown	Unknown	UCON16	5	0.00144308890293495	243766	37	9.205	2.72844633801353	0.00265672667030325	251924.869	79	0.158	ns	0.1351351	0.04537199;0.28774780	0.129	ns
Unknown	Unknown	UCON6	22	0.0063495911729138	243766	97	23.329	4.48964541093347	0.00673316420331391	251924.869	453	0.906	ns	0.2268041	0.1479260;0.3230041	0.8131	ns
Unknown	Unknown	tot	1132	0.326715327624474	243766	6436	1607.342	35.910563969459	0.463907480684255	251924.869	1	0.002	**	0.1758856	0.166655;0.185411	2.2e-16	***
Unknown	Unknown	UCON65	2	0.000577235561173982	243766	33	8.191	2.53395736742747	0.00236406824078804	251924.869	9	0.018	*	0.06060606	0.007425838;0.202264313	0.008427	**
Unknown	Unknown	UCON101	35	0.0101016223205447	243766	210	49.151	6.2298483135635	0.0141858525336312	251924.869	14	0.028	*	0.1666667	0.1189195;0.2240930	0.02216	*
Unknown	Unknown	UCON18	2	0.000577235561173982	243766	34	9.15	2.8593138470052	0.00264085269237097	251924.869	9	0.018	*	0.05882353	0.007204917;0.196773209	0.003243	**
Unknown	Unknown	UCON12A	1	0.000288617780586991	243766	24	6.12825651302605	2.2299104619553	0.00176872379365735	251924.869	11	0.022	*	0.04166667	0.001054352;0.211201683	0.01641	*
Unknown	Unknown	UCON76	45	0.0129878001264146	243766	140	34.236	5.34536031310115	0.00988111833617622	251924.869	982	0.04	*	0.3214286	0.2450531;0.4055455	0.03874	*
Unknown	Unknown	UCON12	8	0.00230894224469593	243766	59	14.317	3.52433425371831	0.00413214076466395	251924.869	41	0.082	ns	0.1355932	0.06040351;0.24980403	0.06692	ns
Unknown	Unknown	UCON9	9	0.00259756002528292	243766	49	11.215	3.16081726231773	0.0032368484092831	251924.869	303	0.606	ns	0.1836735	0.08759034;0.32022121	0.6095	ns
Unknown	Unknown	EUTREP14	33	0.0095243867593707	243766	382	97.77	8.63548908120853	0.0282181604079901	251924.869	1	0.002	**	0.08638743	0.06021089;0.11918109	2.2e-16	***
Unknown	Unknown	UCON26	64	0.0184715379575674	243766	206	51.547	6.71452722653471	0.0148773807359176	251924.869	978	0.048	*	0.3106796	0.2482011;0.3787035	0.05314	ns
Unknown	Unknown	UCON27	15	0.00432926670880486	243766	102	25.2	4.56539624160301	0.00727316807079217	251924.869	17	0.034	*	0.1470588	0.08470811;0.23092732	0.02098	*
Unknown	Unknown	MamRep564	162	0.0467560804550925	243766	788	208.023	12.8524572225181	0.0600391365710476	251924.869	2	0.004	**	0.2055838	0.1778772;0.2355127	0.0001668	***
Unknown	Unknown	UCON17	1	0.000288617780586991	243766	33	8.544	2.68389032325602	0.00246595031733525	251924.869	2	0.004	**	0.03030303	0.0007669121;0.1575939723	0.001067	**
Unknown	Unknown	UCON19	2	0.000577235561173982	243766	30	8.353	2.6667400515428	0.00241082432124313	251924.869	8	0.016	*	0.06666667	0.008178134;0.220735402	0.007154	**
Unknown	Unknown	UCON75	0	0	243766	22	5.87362086258776	2.16258719179935	0.00169523141736953	251924.869	1	0.002	**	0	0.0000000;0.1543725	0.002448	**
Unknown	Unknown	UCON70	19	0.00548373783115283	243766	59	15.524	3.48705944652274	0.00448050242583245	251924.869	862	0.28	ns	0.3220339	0.2062465;0.4563800	0.3027	ns
Unknown	Unknown	UCON41	96	0.0277073069363511	243766	579	141.439	11.0031517461293	0.0408218102684434	251924.869	1	0.002	**	0.1658031	0.1364154;0.1986476	6.351e-06	***
Unknown	Unknown	UCON88	10	0.00288617780586991	243766	33	9.789	2.71474655333584	0.00282527945416605	251924.869	618	0.768	ns	0.3030303	0.1559166;0.4871107	1	ns
Unknown	Unknown	UCON28a	17	0.00490650226997884	243766	129	31.027	5.18489673514853	0.00895494387827257	251924.869	4	0.008	**	0.1317829	0.07868037;0.20259463	0.002726	**
RC	tot	tot	296	0.0854308630537493	243766	1796	473.001	20.3189531929885	0.136516498835427	251924.869	1	0.002	**	0.1648107	0.1479320;0.1827919	2.2e-16	***
RC	Helitron	tot	296	0.0854308630537493	243766	1796	473.001	20.3189531929885	0.136516498835427	251924.869	1	0.002	**	0.1648107	0.1479320;0.1827919	2.2e-16	***
RC	Helitron	Helitron1Na_Mam	35	0.0101016223205447	243766	326	85.333	8.675331254331	0.0246286210708297	251924.869	1	0.002	**	0.107362	0.07592915;0.14614351	7.848e-12	***
RC	Helitron	Helitron1Nb_Mam	39	0.0112560934428926	243766	359	93.089	9.24535318717217	0.0268671405770624	251924.869	1	0.002	**	0.1086351	0.07839899;0.14550698	2.156e-12	***
RC	Helitron	Helitron3Na_Mam	230	0.0663820895350079	243766	1111	295.36	15.8158952494806	0.0852461476741736	251924.869	1	0.002	**	0.2070207	0.1835469;0.2320568	6.082e-06	***
