# Supplementary material for: Transposable elements generate regulatory novelty in a tissue-specific fashion
Source: BMC Genomics. 2018 Jun 18;19:468. doi: 10.1186/s12864-018-4850-3 (PMC6006921; doi:10.1186/s12864-018-4850-3)
Supplement: Supplementary file 2 — It contains two folders “TE_PIPELINE_SUMMARY_STATISTICS_ACTIVE” “TE_PIPELINE_SUMMARY_STATISTICS_REPRESSED”. In each of the two folders are included multiple spreadsheets (txt format) with the summary statistics of the TE analysis pipeline for ACTIVE and REPRESSED regions respectively. (ZIP 3922 kb) [file 12864_2018_4850_MOESM2_ESM.zip › Supplemental_File_S1/TE_PIPELINE_SUMMARY_STATISTICS_ACTIVE/E065_15_coreMarks_dense_no_header_ACTIVE.bed.shuffle-rm.nonTE-no_low.boot-1000.stats.tab.txt]

#Script TE-analysis_Shuffle_bed.pl, v4.3
#Aggregated results + stats
#Features in input file (counts):
	206722
#With 1000 bootstraps for exp (expected); sd = standard deviation; nb = number; len = length; avg = average
#Two tests are made (permutation and binomial) to assess how significant the difference between observed and random, so two pvalues are given
#For the two tailed permutation test:
#if rank is < 500 and pvalue is not "ns", there are significantly fewer observed values than expected 
#if rank is > 500 and pvalue is not "ns", there are significantly higher observed values than expected 
#The binomial test is done with binom.test from R, two sided

#Level_(tot_means_all)	#	#	#COUNTS	#	#	#	#	#	#	#	#	#	#	#	#	#
#Rclass	Rfam	Rname	obs_hits	%_obs_(%of_features)	obs_tot_hits	nb_of_trials(nb_of_TE_in_genome)	exp_avg_hits	exp_sd	%_exp_(%of_features)	exp_tot_hits(avg)	obs_rank_in_exp	2-tailed_permutation-test_pvalue(obs.vs.exp)	significance	binomal_test_proba	binomial_test_95%_confidence_interval	binomial_test_pval	significance

age	cat.2	tot	155392	75.1695513781794	155392	4687922	159030.614	91.3696854729369	76.9296997900562	159030.614	1	0.002	**	0.03314731	0.03298544;0.03330976	2.2e-16	***
age	cat.2	Ancient	131760	63.7377734348545	155392	2716717	131081.659	147.131990204515	63.4096317760084	159030.614	1001	0.002	**	0.04849971	0.04824457;0.04875583	0.05492	ns
age	cat.2	LineageSpe	104054	50.3352328247598	155392	1971205	123803.187	181.417668382662	59.8887331778911	159030.614	1	0.002	**	0.052787	0.05247525;0.05310007	2.2e-16	***
age	cat.1	01_Human	2356	1.13969485589342	155392	10400	3173.272	71.9204878499345	1.53504319811147	159030.614	1	0.002	**	0.2265385	0.2185229;0.2347074	2.2e-16	***
age	cat.1	06_Boreotheria/Eutheria?	187	0.0904596511256664	155392	2965	767.91	25.5044776143009	0.371469896769575	159030.614	1	0.002	**	0.06306914	0.05458535;0.07242710	2.2e-16	***
age	cat.1	04_Primates/Glires	2282	1.10389798860305	155392	9067	2338.822	42.1901448720471	1.13138514526756	159030.614	94	0.188	ns	0.2516819	0.2427749;0.2607487	0.175	ns
age	cat.1	07_Eutheria+Metatheria	30270	14.6428536875611	155392	189643	33130.035	127.621389249585	16.0263711651397	159030.614	1	0.002	**	0.1596157	0.1579699;0.1612719	2.2e-16	***
age	cat.1	07_Eutheria	89309	43.2024651464285	155392	1469955	105602.193	174.770874603321	51.0841579512582	159030.614	1	0.002	**	0.06075628	0.06037064;0.06114366	2.2e-16	***
age	cat.1	10_Amniota/Theria	722	0.349261326806049	155392	2529	626.405	22.1212640987202	0.303018062905738	159030.614	1001	0.002	**	0.2854883	0.2679448;0.3035298	1.469e-05	***
age	cat.1	07_Eutheria/03_Primates	6	0.00290244869921924	155392	21	4.44511581067472	1.98514107620117	0.00215028676709529	159030.614	865	0.274	ns	0.2857143	0.1128094;0.5217511	0.4225	ns
age	cat.1	02_Hominidae	1876	0.907498959955883	155392	10036	3213.949	61.7253466366728	1.55472034906783	159030.614	1	0.002	**	0.1869271	0.1793417;0.1946946	2.2e-16	***
age	cat.1	07_Metatheria	1	0.000483741449869874	155392	59	16.25	3.65388161423586	0.00786079856038545	159030.614	1	0.002	**	0.01694915	0.0004290233;0.0908559329	2.088e-07	***
age	cat.1	15_Euteleostomi	15	0.0072561217480481	155392	73	18.946	3.86730397564505	0.00916496550923462	159030.614	196	0.392	ns	0.2054795	0.1198131;0.3161616	0.3503	ns
age	cat.1	02_Haplorrhini	424	0.205106374744826	155392	4342	1178.397	31.6489027304904	0.570039473302309	159030.614	1	0.002	**	0.09765085	0.08897918;0.10686795	2.2e-16	***
age	cat.1	07_Eutheria + Transfert Opossum?	94	0.0454716962877681	155392	890	251.551	14.6337126029092	0.121685645456217	159030.614	1	0.002	**	0.105618	0.08619603;0.12769381	2.2e-16	***
age	cat.1	05_Boreotheria	12365	5.98146302764099	155392	118653	23778.621	124.174823316749	11.5027045984462	159030.614	1	0.002	**	0.1042114	0.1024784;0.1059638	2.2e-16	***
age	cat.1	16_Metazoa	139	0.0672400615319124	155392	491	123.925	9.86187769299696	0.0599476591751241	159030.614	941	0.122	ns	0.2830957	0.2436389;0.3251874	0.1192	ns
age	cat.1	16_Vertebrata	2525	1.22144716092143	155392	8857	2161.042	38.9016397285972	1.04538559030969	159030.614	1001	0.002	**	0.2850852	0.2756987;0.2946133	2.2e-16	***
age	cat.1	07_Eutheria/Primates?	77	0.0372480916399803	155392	424	111.755	9.4322819584098	0.0540605257302077	159030.614	1	0.002	**	0.1816038	0.1460604;0.2216603	8.639e-05	***
age	cat.1	03_Euarchontoglires/Primates?	1230	0.595001983339944	155392	13041	3428.886	56.2382943353526	1.65869428507851	159030.614	1	0.002	**	0.09431792	0.08935428;0.09946344	2.2e-16	***
age	cat.1	tot	155392	75.1695513781794	155392	4687922	159030.614	91.3696854729369	76.9296997900562	159030.614	1	0.002	**	0.03314731	0.03298544;0.03330976	2.2e-16	***
age	cat.1	09_Theria	1924	0.930718549549637	155392	9723	2550.124	43.8391434051179	1.23360068110796	159030.614	1	0.002	**	0.1978813	0.1900023;0.2059417	2.2e-16	***
age	cat.1	10_Theria/Mammalia	19316	9.34394984568648	155392	104874	20817.788	107.57214705872	10.0704269502037	159030.614	1	0.002	**	0.1841829	0.1818409;0.1865425	2.2e-16	***
age	cat.1	03_Primates	95117	46.0120354872728	155392	1475760	108157.962	177.536316565653	52.3204893528507	159030.614	1	0.002	**	0.06445289	0.06405723;0.06485027	2.2e-16	***
age	cat.1	08_Eutheria/Theria	693	0.335232824759822	155392	2459	663.442	22.3878952528784	0.320934394984569	159030.614	914	0.176	ns	0.2818219	0.2641053;0.3000595	0.1802	ns
age	cat.1	13_Amniota/Euteleostemi?	40	0.0193496579947949	155392	191	50.485	6.50215756907299	0.0244216870966806	159030.614	64	0.128	ns	0.2094241	0.1540309;0.2740676	0.1003	ns
age	cat.1	14_Tetrapoda	2070	1.00134480123064	155392	8931	2214.519	41.8755919863135	1.07125463182438	159030.614	1	0.002	**	0.231777	0.2230582;0.2406710	0.00038	***
age	cat.1	12_Amniota	8811	4.26224591480346	155392	36530	8573.441	73.026305947654	4.14732877971382	159030.614	1000	0.004	**	0.241199	0.2368190;0.2456202	0.003435	**
age	cat.1	03_Primates/Indep	4144	2.00462456826076	155392	25104	6585.538	75.5135673561702	3.18569770029315	159030.614	1	0.002	**	0.1650733	0.1604999;0.1697243	2.2e-16	***
age	cat.1	08_Eutheria/Theria?	38352	18.5524520854094	155392	259031	41607.221	147.80620024827	20.1271374115962	159030.614	1	0.002	**	0.1480595	0.1466938;0.1494331	2.2e-16	***
age	cat.1	11_Mammalia	72035	34.8463153413763	155392	619071	67289.431	151.821451027159	32.5506869128588	159030.614	1001	0.002	**	0.1163598	0.1155621;0.1171612	2.2e-16	***
age	cat.1	02_Simiiformes	16597	8.02865684349029	155392	154323	28916.996	131.886595444943	13.9883495709213	159030.614	1	0.002	**	0.1075472	0.1060056;0.1091035	2.2e-16	***
age	cat.1	02_Hominoidea	8780	4.24724992985749	155392	64786	17027.655	127.95770844365	8.236982517584	159030.614	1	0.002	**	0.1355231	0.1328961;0.1381828	2.2e-16	***
age	cat.1	04_Euarchontoglires	6544	3.16560404794845	155392	55401	12876.972	103.931193146759	6.22912510521377	159030.614	1	0.002	**	0.1181206	0.1154441;0.1208372	2.2e-16	***
age	cat.1	02_Catarrhini	2762	1.33609388454059	155392	30292	8383.807	91.56443521803	4.0555949536092	159030.614	1	0.002	**	0.09117919	0.08796031;0.09447671	2.2e-16	***
DNA?	tot	tot	846	0.409245266589913	155392	4312	1109.512	29.0392688464282	0.536716943528023	159030.614	1	0.002	**	0.1961967	0.1844365;0.2083698	2.2e-16	***
DNA?	PiggyBac?	tot	58	0.0280570040924527	155392	294	76.817	7.61258579343856	0.0371595669546541	159030.614	7	0.014	*	0.1972789	0.1533452;0.2474310	0.0116	*
DNA?	PiggyBac?	EUTREP4	58	0.0280570040924527	155392	294	76.817	7.61258579343856	0.0371595669546541	159030.614	7	0.014	*	0.1972789	0.1533452;0.2474310	0.0116	*
DNA?	hAT-Tip100?	tot	59	0.0285407455423225	155392	520	144.189	10.6382541542986	0.0697501959152872	159030.614	1	0.002	**	0.1134615	0.08750254;0.14390791	2.2e-16	***
DNA?	hAT-Tip100?	Eutr16	59	0.0285407455423225	155392	520	144.189	10.6382541542986	0.0697501959152872	159030.614	1	0.002	**	0.1134615	0.08750254;0.14390791	2.2e-16	***
DNA?	DNA?	Eulor12	14	0.00677238029817823	155392	60	15.766	3.28938657868972	0.00762666769864843	159030.614	370	0.74	ns	0.2333333	0.1338373;0.3603828	0.6626	ns
DNA?	DNA?	Eulor2C	7	0.00338619014908911	155392	38	9.732	2.68689326088614	0.00470777179013361	159030.614	217	0.434	ns	0.1842105	0.07742685;0.34326199	0.3581	ns
DNA?	DNA?	UCON83	2	0.000967482899739747	155392	50	12.572	3.13857717232931	0.00608159750776405	159030.614	1	0.002	**	0.04	0.004881433;0.137137626	0.0001225	***
DNA?	DNA?	Eulor6D	15	0.0072561217480481	155392	75	20.038	3.90356168054173	0.00969321117249253	159030.614	130	0.26	ns	0.2	0.1164821;0.3083261	0.2395	ns
DNA?	DNA?	tot	732	0.354098741304747	155392	3498	893.701	26.063593572451	0.432320217490156	159030.614	1	0.002	**	0.2092624	0.1958865;0.2231260	1.719e-10	***
DNA?	DNA?	UCON7	12	0.00580489739843848	155392	127	33.666	5.1430433495057	0.0162856396513192	159030.614	1	0.002	**	0.09448819	0.04978214;0.15923534	2.602e-06	***
DNA?	DNA?	Eulor6C	3	0.00145122434960962	155392	21	5.47141424272818	2.02951002700569	0.00264674985861601	159030.614	175	0.35	ns	0.1428571	0.03048897;0.36342399	0.3199	ns
DNA?	DNA?	MER133B	11	0.00532115594856861	155392	40	10.296	2.85491410282946	0.00498060196786022	159030.614	679	0.646	ns	0.275	0.1460090;0.4388829	0.8565	ns
DNA?	DNA?	Eulor6E	8	0.00386993159895899	155392	31	7.74174174174174	2.4624167726227	0.00374500137466827	159030.614	637	0.73	ns	0.2580645	0.1185640;0.4461339	0.8388	ns
DNA?	DNA?	Eulor7	0	0	155392	12	3.03134796238245	1.47257337483627	0.00146638865838297	159030.614	1	0.002	**	0	0.0000000;0.2646485	0.04549	*
DNA?	DNA?	Eulor6A	6	0.00290244869921924	155392	30	7.02	2.3179674227592	0.00339586497808651	159030.614	419	0.838	ns	0.2	0.07713551;0.38566651	0.83	ns
DNA?	DNA?	Eulor2A	14	0.00677238029817823	155392	67	16.961	3.79128643772174	0.00820473873124293	159030.614	269	0.538	ns	0.2089552	0.1192118;0.3256633	0.483	ns
DNA?	DNA?	MER123	7	0.00338619014908911	155392	46	11.897	3.12123903812783	0.00575507202910189	159030.614	68	0.136	ns	0.1521739	0.0634443;0.2886910	0.1282	ns
DNA?	DNA?	UCON21	6	0.00290244869921924	155392	28	7.43	2.32820113403471	0.00359419897253316	159030.614	368	0.736	ns	0.2142857	0.08296061;0.40953103	0.6708	ns
DNA?	DNA?	UCON100	3	0.00145122434960962	155392	19	4.71399798590131	1.88071050510923	0.00228035622038356	159030.614	284	0.568	ns	0.1578947	0.03382625;0.39578455	0.439	ns
DNA?	DNA?	Eulor5A	27	0.0130610191464866	155392	126	31.058	4.90782260505844	0.0150240419500585	159030.614	253	0.506	ns	0.2142857	0.1462168;0.2962479	0.4693	ns
DNA?	DNA?	Eulor2B	12	0.00580489739843848	155392	57	14.379	3.1930478472072	0.00695571830767891	159030.614	283	0.566	ns	0.2105263	0.1137902;0.3388701	0.5436	ns
DNA?	DNA?	Eulor6B	7	0.00338619014908911	155392	64	16.174	3.55673647806162	0.00782403421019533	159030.614	6	0.012	*	0.109375	0.04512102;0.21245723	0.006057	**
DNA?	DNA?	MER133A	8	0.00386993159895899	155392	54	13.961	3.11692062686783	0.00675351438163331	159030.614	40	0.08	ns	0.1481481	0.06619758;0.27119769	0.08553	ns
DNA?	DNA?	MER131	277	0.133996381613955	155392	1106	287.856	15.0749633007354	0.139247878793742	159030.614	254	0.508	ns	0.2504521	0.2251567;0.2770822	0.4719	ns
DNA?	DNA?	UCON62	5	0.00241870724934937	155392	24	6.037	2.20056208125867	0.00292034713286443	159030.614	415	0.83	ns	0.2083333	0.07131862;0.42151284	0.8148	ns
DNA?	DNA?	Eulor3	3	0.00145122434960962	155392	37	10.087	2.82938799680012	0.00487950000483741	159030.614	7	0.014	*	0.08108108	0.01704353;0.21909621	0.008461	**
DNA?	DNA?	UCON2	28	0.0135447605963565	155392	135	35.353	5.19898263321012	0.0171017114772496	159030.614	100	0.2	ns	0.2074074	0.1424652;0.2856204	0.1704	ns
DNA?	DNA?	MER124	164	0.0793335977786593	155392	747	190.223	12.4878026976813	0.092018749818597	159030.614	19	0.038	*	0.2195448	0.1903468;0.2509760	0.0289	*
DNA?	DNA?	Eulor10	5	0.00241870724934937	155392	39	10.404	2.9352000612223	0.00503284604444616	159030.614	33	0.066	ns	0.1282051	0.04296834;0.27429941	0.06787	ns
DNA?	DNA?	UCON14	18	0.00870734609765772	155392	98	25.447	4.40938018701424	0.0123097686748387	159030.614	62	0.124	ns	0.1836735	0.1126441;0.2746605	0.1059	ns
DNA?	DNA?	MER134	18	0.00870734609765772	155392	89	23.903	4.18007943274576	0.0115628718762396	159030.614	97	0.194	ns	0.2022472	0.1244941;0.3006720	0.188	ns
DNA?	DNA?	Eulor5B	10	0.00483741449869874	155392	43	10.973	2.88246068135883	0.00530809492942212	159030.614	448	0.896	ns	0.2325581	0.1175536;0.3863082	0.8617	ns
DNA?	DNA?	UCON58	52	0.0251545553932334	155392	235	60.584	6.55163093190298	0.0293069919989164	159030.614	113	0.226	ns	0.2212766	0.1698976;0.2798327	0.2325	ns
Retroposon	tot	tot	1536	0.743026867000126	155392	5565	1667.173	39.3357645581394	0.806480684203907	159030.614	2	0.004	**	0.2760108	0.2642961;0.2879608	0.0001185	***
Retroposon	SVA	tot	1536	0.743026867000126	155392	5565	1667.173	39.3357645581394	0.806480684203907	159030.614	2	0.004	**	0.2760108	0.2642961;0.2879608	0.0001185	***
Retroposon	SVA	SVA_D	401	0.193980321397819	155392	1433	480.558	23.3181983518104	0.232465823666567	159030.614	2	0.004	**	0.2798325	0.2567115;0.3038596	6.537e-06	***
Retroposon	SVA	SVA_B	234	0.11319549926955	155392	801	236.515	14.9891443868371	0.114412109015973	159030.614	470	0.94	ns	0.2921348	0.2608324;0.3249757	0.8769	ns
Retroposon	SVA	SVA_E	218	0.105455636071632	155392	686	194.619	13.0081147769402	0.0941452772322249	159030.614	967	0.07	ns	0.3177843	0.2830602;0.3540847	0.05132	ns
Retroposon	SVA	SVA_C	143	0.0691750273313919	155392	486	151.196	12.8820623943347	0.0731397722545254	159030.614	285	0.57	ns	0.2942387	0.2540537;0.3369483	0.4335	ns
Retroposon	SVA	SVA_A	391	0.189142906899121	155392	1186	326.099	16.0822833838618	0.157747603061116	159030.614	1001	0.002	**	0.3296796	0.3029539;0.3572528	3.545e-05	***
Retroposon	SVA	SVA_F	205	0.0991669972233241	155392	973	301.034	17.0728534910344	0.145622623620128	159030.614	1	0.002	**	0.2106886	0.1854581;0.2376830	6.793e-12	***
snRNA	tot	tot	1318	0.637571230928493	155392	4380	1102.867	28.9324108120184	0.533502481593638	159030.614	1001	0.002	**	0.3009132	0.2873525;0.3147400	2.183e-13	***
snRNA	snRNA	U14	4	0.00193496579947949	155392	7	2.23509561304837	1.05259493637491	0.00108120839245381	159030.614	866	0.272	ns	0.5714286	0.1840516;0.9010117	0.2201	ns
snRNA	snRNA	U4	63	0.030475711341802	155392	162	42.256	5.69305496854499	0.0204409787057014	159030.614	1001	0.002	**	0.3888889	0.3134023;0.4685194	0.0004367	***
snRNA	snRNA	U2	291	0.140768761912133	155392	1087	270.326	13.8854791249899	0.130767891177523	159030.614	929	0.146	ns	0.2677093	0.2415861;0.2950962	0.1503	ns
snRNA	snRNA	U5	60	0.0290244869921924	155392	214	53.216	6.14728664803693	0.0257427849962752	159030.614	879	0.246	ns	0.2803738	0.2212818;0.3456631	0.3037	ns
snRNA	snRNA	U3	67	0.0324106771412815	155392	229	59.608	6.8947714881549	0.0288348603438434	159030.614	875	0.254	ns	0.2925764	0.2345030;0.3561102	0.2596	ns
snRNA	snRNA	U13	67	0.0324106771412815	155392	176	48.218	5.93748513511653	0.0233250452298256	159030.614	999	0.006	**	0.3806818	0.3086736;0.4567816	0.002239	**
snRNA	snRNA	tot	1318	0.637571230928493	155392	4380	1102.867	28.9324108120184	0.533502481593638	159030.614	1001	0.002	**	0.3009132	0.2873525;0.3147400	2.183e-13	***
snRNA	snRNA	U6	543	0.262671607279341	155392	1710	434.665	18.1790883779758	0.210265477307689	159030.614	1001	0.002	**	0.3175439	0.2955160;0.3401996	4.331e-09	***
snRNA	snRNA	U17	5	0.00241870724934937	155392	9	2.56013001083424	1.24251022263837	0.00123844100329633	159030.614	909	0.186	ns	0.5555556	0.2120085;0.8630043	0.1301	ns
snRNA	snRNA	U8	4	0.00193496579947949	155392	29	8.348	2.58332529302245	0.0040382736235137	159030.614	73	0.146	ns	0.137931	0.03889483;0.31664061	0.09881	ns
snRNA	snRNA	U1	41	0.0198333994446648	155392	204	46.86	6.11488281096145	0.0226681243409023	159030.614	195	0.39	ns	0.2009804	0.1482564;0.2626129	0.3604	ns
snRNA	snRNA	U7	100	0.0483741449869874	155392	245	65.456	6.82925345134464	0.0316637803426824	159030.614	1001	0.002	**	0.4081633	0.3460252;0.4725513	2.175e-06	***
snRNA	snRNA	U13_	96	0.0464391791875079	155392	308	81.67	8.070082169732	0.0395071642108726	159030.614	957	0.09	ns	0.3116883	0.2603703;0.3666728	0.07051	ns
tot	tot	tot	155392	75.1695513781794	155392	4687922	159030.614	91.3696854729369	76.9296997900562	159030.614	1	0.002	**	0.03314731	0.03298544;0.03330976	2.2e-16	***
rRNA	tot	tot	466	0.225423515639361	155392	1766	449.038	17.9245040055184	0.217218293166668	159030.614	838	0.328	ns	0.2638732	0.2434407;0.2850930	0.353	ns
rRNA	rRNA	tot	466	0.225423515639361	155392	1766	449.038	17.9245040055184	0.217218293166668	159030.614	838	0.328	ns	0.2638732	0.2434407;0.2850930	0.353	ns
rRNA	rRNA	SSU-rRNA_Hsa	22	0.0106423118971372	155392	80	18.482	3.91906047861413	0.008940509476495	159030.614	855	0.294	ns	0.275	0.1810376;0.3862434	0.3537	ns
rRNA	rRNA	LSU-rRNA_Hsa	117	0.0565977496347752	155392	411	105.503	9.12519919016896	0.0510361741856213	159030.614	905	0.194	ns	0.2846715	0.2415155;0.3309596	0.1943	ns
rRNA	rRNA	5S	328	0.158667195557319	155392	1275	326.112	15.3466274788624	0.157753891699964	159030.614	570	0.864	ns	0.2572549	0.2334513;0.2821830	0.8979	ns
tRNA	tot	tot	465	0.224939774189491	155392	1997	457.851	18.3479548300743	0.221481506564371	159030.614	676	0.652	ns	0.2328493	0.2144650;0.2520211	0.7094	ns
tRNA	tRNA	tRNA-Arg-AGA	20	0.00967482899739747	155392	41	10.738	2.89373974809929	0.0051944156887027	159030.614	1000	0.004	**	0.4878049	0.3287790;0.6486576	0.002062	**
tRNA	tRNA	tRNA-His-CAY_	10	0.00483741449869874	155392	44	12.455	3.07529387740951	0.00602499975812928	159030.614	266	0.532	ns	0.2272727	0.1147335;0.3784429	0.5043	ns
tRNA	tRNA	tRNA-Thr-ACG_	3	0.00145122434960962	155392	12	3.13636363636364	1.45884599744476	0.00151718909277369	159030.614	612	0.78	ns	0.25	0.05486064;0.57185846	1	ns
tRNA	tRNA	tRNA-Leu-TTA(m)	2	0.000967482899739747	155392	27	6.12	2.00190099845312	0.00296049767320363	159030.614	26	0.052	ns	0.07407407	0.009100073;0.242898347	0.06507	ns
tRNA	tRNA	tRNA-Arg-CGA_	1	0.000483741449869874	155392	2	1.17904761904762	0.41251769291115	0.000570354204703718	159030.614	438	0.876	ns	0.5	0.01257912;0.98742088	1	ns
tRNA	tRNA	tRNA-Lys-AAA	14	0.00677238029817823	155392	47	8.909	2.61755049054848	0.0043096525768907	159030.614	982	0.04	*	0.2978723	0.1733885;0.4489357	0.06358	ns
tRNA	tRNA	tRNA-Thr-ACY	8	0.00386993159895899	155392	13	3.91959798994975	1.65042761338939	0.00189607201456533	159030.614	989	0.026	*	0.6153846	0.3157776;0.8614207	0.02822	*
tRNA	tRNA	tRNA-Ser-TCG	3	0.00145122434960962	155392	7	2.12274774774775	1.01155694762147	0.0010268610732035	159030.614	799	0.406	ns	0.4285714	0.09898828;0.81594843	0.44	ns
tRNA	tRNA	tRNA-Ser-TCA_	1	0.000483741449869874	155392	4	1.34731543624161	0.572633170006396	0.000651752322559578	159030.614	418	0.836	ns	0.25	0.006309463;0.805879550	1	ns
tRNA	tRNA	tRNA-Arg-CGY_	12	0.00580489739843848	155392	40	9.859	2.62945489275496	0.00476920695426708	159030.614	849	0.306	ns	0.3	0.1656272;0.4653163	0.4628	ns
tRNA	tRNA	tRNA-Cys-TGY	41	0.0198333994446648	155392	136	35.586	5.20573757537812	0.0172144232350693	159030.614	886	0.232	ns	0.3014706	0.2257979;0.3860159	0.2846	ns
tRNA	tRNA	tRNA-Glu-GAA	16	0.00773986319791798	155392	95	24.006	4.15803478259301	0.0116126972455762	159030.614	24	0.048	*	0.1684211	0.09944375;0.25904819	0.05931	ns
tRNA	tRNA	tRNA-Ala-GCY	4	0.00193496579947949	155392	28	7.26	2.33320462965506	0.00351196292605528	159030.614	112	0.224	ns	0.1428571	0.04033563;0.32665267	0.198	ns
tRNA	tRNA	tRNA-Ile-ATC	0	0	155392	9	1.6987012987013	0.817636147897962	0.000821732229129603	159030.614	1	0.002	**	0	0.0000000;0.3362671	0.2237	ns
tRNA	tRNA	tRNA-Met	11	0.00532115594856861	155392	50	11.629	2.96616876747719	0.00562542932053676	159030.614	500	1	ns	0.22	0.1152658;0.3596119	1	ns
tRNA	tRNA	tRNA-Gly-GGY	14	0.00677238029817823	155392	37	10.056	2.70336312251466	0.00486450401989145	159030.614	946	0.112	ns	0.3783784	0.2245761;0.5524320	0.1436	ns
tRNA	tRNA	tRNA-Thr-ACG	2	0.000967482899739747	155392	3	1.35098335854766	0.575473271391712	0.000653526648613914	159030.614	634	0.736	ns	0.6666667	0.09429932;0.99159624	0.5918	ns
tRNA	tRNA	tRNA-Met_	12	0.00580489739843848	155392	48	9.329	2.62214313770904	0.00451282398583605	159030.614	886	0.232	ns	0.25	0.1363723;0.3959593	0.36	ns
tRNA	tRNA	tRNA-Thr-ACA	8	0.00386993159895899	155392	25	6.18436873747495	2.16243022215787	0.00299163549959605	159030.614	857	0.29	ns	0.32	0.1494954;0.5350007	0.3644	ns
tRNA	tRNA	tRNA-Trp-TGG	7	0.00338619014908911	155392	13	3.79838709677419	1.61341419594096	0.00183743728136057	159030.614	974	0.056	ns	0.5384615	0.2513455;0.8077676	0.06587	ns
tRNA	tRNA	tRNA-Lys-AAG	29	0.0140285020462263	155392	73	19.701	3.80474375945016	0.00953019030388638	159030.614	995	0.014	*	0.3972603	0.2845273;0.5185986	0.01742	*
tRNA	tRNA	tRNA-Leu-TTG	4	0.00193496579947949	155392	26	4.02626262626263	1.69496881500498	0.00194767012038517	159030.614	618	0.768	ns	0.1538462	0.04356348;0.34867879	1	ns
tRNA	tRNA	tRNA-Gln-CAG	18	0.00870734609765772	155392	79	18.766	3.72600686085347	0.00907789204825805	159030.614	478	0.956	ns	0.2278481	0.1409802;0.3359836	0.8957	ns
tRNA	tRNA	tRNA-Ile-ATT	18	0.00870734609765772	155392	53	14.446	3.11717833958867	0.00698812898482019	159030.614	904	0.196	ns	0.3396226	0.2151996;0.4826693	0.2813	ns
tRNA	tRNA	tRNA-Arg-AGG	6	0.00290244869921924	155392	20	5.22	1.95586948067233	0.00252513036832074	159030.614	748	0.508	ns	0.3	0.1189316;0.5427892	0.621	ns
tRNA	tRNA	tRNA-Glu-GAG_	17	0.00822360464778785	155392	96	22.157	4.14940580909708	0.0107182593047668	159030.614	128	0.256	ns	0.1770833	0.1066770;0.2683185	0.228	ns
tRNA	tRNA	tRNA-Arg-CGG	3	0.00145122434960962	155392	17	1.74146341463415	0.859615045670388	0.000842418037090463	159030.614	791	0.422	ns	0.1764706	0.03798507;0.43431787	0.4089	ns
tRNA	tRNA	tRNA-Gln-CAA	9	0.00435367304882886	155392	24	6.23723723723724	2.11511754264703	0.00301721018432351	159030.614	935	0.134	ns	0.375	0.1879929;0.5940636	0.2421	ns
tRNA	tRNA	tRNA-Val-GTG	10	0.00483741449869874	155392	38	10.2	2.81636857174836	0.00493416278867271	159030.614	555	0.894	ns	0.2631579	0.1340337;0.4310082	1	ns
tRNA	tRNA	tRNA-Tyr-TAC	8	0.00386993159895899	155392	34	7.813	2.45847006796403	0.00377947194783332	159030.614	614	0.776	ns	0.2352941	0.1074618;0.4117078	1	ns
tRNA	tRNA	tRNA-Tyr-TAT	2	0.000967482899739747	155392	5	1.62121212121212	0.749099075748562	0.000784247502061765	159030.614	633	0.738	ns	0.4	0.05274495;0.85336720	0.6619	ns
tRNA	tRNA	tRNA-Arg-CGA	3	0.00145122434960962	155392	8	2.12251655629139	1.01556976483125	0.00102674923631321	159030.614	826	0.352	ns	0.375	0.08523341;0.75513678	0.4448	ns
tRNA	tRNA	tRNA-Ala-GCY_	4	0.00193496579947949	155392	82	4.87462387161484	1.85880299608779	0.00235805761922526	159030.614	437	0.874	ns	0.04878049	0.01344903;0.12021176	1	ns
tRNA	tRNA	tRNA-Pro-CCA	4	0.00193496579947949	155392	9	2.68816067653277	1.2678388058613	0.00130037474314914	159030.614	864	0.276	ns	0.4444444	0.1369957;0.7879915	0.4657	ns
tRNA	tRNA	tRNA-Leu-TTA	3	0.00145122434960962	155392	13	3.39589743589744	1.52837084611967	0.00164273634925041	159030.614	544	0.916	ns	0.2307692	0.05038107;0.53813154	1	ns
tRNA	tRNA	tRNA-Val-GTY	8	0.00386993159895899	155392	29	7.514	2.35358096171416	0.00363483325432223	159030.614	682	0.64	ns	0.2758621	0.1273401;0.4723845	0.8332	ns
tRNA	tRNA	tRNA-Leu-CTG	6	0.00290244869921924	155392	16	4.60060362173038	1.74866936545326	0.00222550266625245	159030.614	852	0.3	ns	0.375	0.1519837;0.6456539	0.4188	ns
tRNA	tRNA	tRNA-Met-i	9	0.00435367304882886	155392	40	9.895	2.71612819144315	0.0047866216464624	159030.614	462	0.924	ns	0.225	0.1083966;0.3845117	0.8557	ns
tRNA	tRNA	tRNA-Thr-ACY_	5	0.00241870724934937	155392	12	2.61099365750529	1.25687344766758	0.00126304585748265	159030.614	929	0.146	ns	0.4166667	0.1516522;0.7233303	0.1509	ns
tRNA	tRNA	tRNA-Asn-AAT	1	0.000483741449869874	155392	2	1.01470588235294	0.120594720478703	0.000490855294720901	159030.614	269	0.538	ns	0.5	0.01257912;0.98742088	1	ns
tRNA	tRNA	tot	465	0.224939774189491	155392	1997	457.851	18.3479548300743	0.221481506564371	159030.614	676	0.652	ns	0.2328493	0.2144650;0.2520211	0.7094	ns
tRNA	tRNA	tRNA-Gly-GGA	39	0.0188659165449251	155392	107	28.023	4.4920651876002	0.0135558866497035	159030.614	993	0.018	*	0.364486	0.2735799;0.4630994	0.02043	*
tRNA	tRNA	tRNA-Asn-AAC	11	0.00532115594856861	155392	46	13.378	3.08100772615205	0.00647149311635917	159030.614	282	0.564	ns	0.2391304	0.1258614;0.3876689	0.5179	ns
tRNA	tRNA	tRNA-Ile-ATA	15	0.0072561217480481	155392	65	16.615	3.47056476957568	0.00803736418958795	159030.614	379	0.758	ns	0.2307692	0.1352937;0.3518967	0.7762	ns
tRNA	tRNA	tRNA-Leu-CTA_	4	0.00193496579947949	155392	7	2.2004530011325	1.08458578506708	0.00106445032513835	159030.614	859	0.286	ns	0.5714286	0.1840516;0.9010117	0.2166	ns
tRNA	tRNA	tRNA-Phe-TTY	16	0.00773986319791798	155392	87	11.666	2.80861751264431	0.00564332775418195	159030.614	955	0.094	ns	0.183908	0.1089326;0.2814042	0.2054	ns
tRNA	tRNA	tRNA-Ala-GCA	2	0.000967482899739747	155392	40	3.03023983315954	1.36696906729368	0.00146585261034604	159030.614	359	0.718	ns	0.05	0.006113647;0.169196864	0.7671	ns
tRNA	tRNA	tRNA-Ser-TCA(m)	2	0.000967482899739747	155392	31	7.815	2.46268955409322	0.00378043943073306	159030.614	12	0.024	*	0.06451613	0.007910983;0.214216157	0.01237	*
tRNA	tRNA	tRNA-Leu-CTY	5	0.00241870724934937	155392	30	5.091	1.91373492975944	0.00246272772128753	159030.614	612	0.78	ns	0.1666667	0.0564217;0.3472117	1	ns
tRNA	tRNA	tRNA-Leu-CTA	1	0.000483741449869874	155392	1	1.02372881355932	0.152461641267931	0.000495220060544752	159030.614	289	0.578	ns	na	na	na	na
tRNA	tRNA	tRNA-SeC(e)-TGA	1	0.000483741449869874	155392	3	1.40843023255814	0.62251673150692	0.000681316082738238	159030.614	456	0.912	ns	0.3333333	0.008403759;0.905700676	1	ns
tRNA	tRNA	tRNA-Ser-TCY	8	0.00386993159895899	155392	15	4.13897280966767	1.70708372112007	0.00200219270792063	159030.614	983	0.038	*	0.5333333	0.2658613;0.7873333	0.03897	*
tRNA	tRNA	tRNA-Val-GTA	4	0.00193496579947949	155392	12	3.30520833333333	1.46476658389323	0.00159886627128865	159030.614	762	0.48	ns	0.3333333	0.09924609;0.65112449	0.747	ns
tRNA	tRNA	tRNA-Gly-GGG	10	0.00483741449869874	155392	47	12.289	3.0236768381594	0.00594469867745088	159030.614	298	0.596	ns	0.212766	0.1070325;0.3566370	0.5103	ns
tRNA	tRNA	tRNA-Glu-GAG	1	0.000483741449869874	155392	18	3.95955510616785	1.66664776771406	0.0019154009278973	159030.614	62	0.124	ns	0.05555556	0.001405556;0.272943600	0.1493	ns
tRNA	tRNA	tRNA-Ser-AGY	3	0.00145122434960962	155392	14	3.75910931174089	1.63506039913174	0.00181843698868088	159030.614	450	0.9	ns	0.2142857	0.04657929;0.50797568	0.7718	ns
tRNA	tRNA	tRNA-His-CAY	0	0	155392	1	1.01742160278746	0.131064655827619	0.000492169001261335	159030.614	1	0.002	**	na	na	na	na
tRNA	tRNA	tRNA-Pro-CCY	9	0.00435367304882886	155392	17	4.57330637007078	1.82091295120894	0.00221229785415717	159030.614	982	0.04	*	0.5294118	0.2781183;0.7701673	0.02501	*
tRNA	tRNA	tRNA-Gln-CAA_	3	0.00145122434960962	155392	34	8.431	2.49949724674512	0.0040784241638529	159030.614	20	0.04	*	0.08823529	0.0185795;0.2367753	0.02862	*
tRNA	tRNA	tRNA-Asp-GAY	14	0.00677238029817823	155392	49	11.501	2.84466010115288	0.00556351041495342	159030.614	853	0.298	ns	0.2857143	0.1658418;0.4326297	0.4006	ns
tRNA	tRNA	tRNA-Pro-CCG	2	0.000967482899739747	155392	4	1.59571619812584	0.728495356905019	0.000771914067262235	159030.614	662	0.68	ns	0.5	0.06758599;0.93241401	0.6535	ns
tRNA	tRNA	tRNA-Ala-GCG	5	0.00241870724934937	155392	11	2.31236442516269	1.15377821760102	0.00111858651965572	159030.614	914	0.176	ns	0.4545455	0.1674881;0.7662064	0.06095	ns
tRNA	tRNA	tRNA-Ser-TCA	1	0.000483741449869874	155392	1	1.01805054151625	0.133375183093728	0.000492473244993878	159030.614	273	0.546	ns	na	na	na	na
LINE	Penelope	tot	282	0.136415088863304	155392	1097	276.133	14.2505575115288	0.133576977776918	159030.614	694	0.616	ns	0.2570647	0.2314281;0.2840112	0.6765	ns
LINE	Penelope	Penelope1_Vert	282	0.136415088863304	155392	1097	276.133	14.2505575115288	0.133576977776918	159030.614	694	0.616	ns	0.2570647	0.2314281;0.2840112	0.6765	ns
LINE	L1-Tx1	tot	23	0.0111260533470071	155392	189	50.611	6.30709588150192	0.0244826385193642	159030.614	1	0.002	**	0.1216931	0.07872978;0.17698665	1.449e-06	***
LINE	L1-Tx1	MARE6	23	0.0111260533470071	155392	189	50.611	6.30709588150192	0.0244826385193642	159030.614	1	0.002	**	0.1216931	0.07872978;0.17698665	1.449e-06	***
LINE	RTE-X	tot	3094	1.49669604589739	155392	15596	3919.063	55.0254016416585	1.89581321775138	159030.614	1	0.002	**	0.1983842	0.1921502;0.2047309	2.2e-16	***
LINE	RTE-X	L5	165	0.0798173392285291	155392	737	197.7	13.1015896612454	0.095635684639274	159030.614	6	0.012	*	0.2238806	0.1942623;0.2557272	0.00606	**
LINE	RTE-X	L4_C_Mam	1041	0.503574849314538	155392	5015	1304.174	31.2387192692271	0.630883021642592	159030.614	1	0.002	**	0.2075773	0.1964254;0.2190705	2.2e-16	***
LINE	RTE-X	L4_A_Mam	1332	0.644343611226671	155392	6597	1708.299	36.3860349934221	0.826375035071255	159030.614	1	0.002	**	0.20191	0.1922808;0.2118034	2.2e-16	***
LINE	RTE-X	L4_B_Mam	727	0.351680034055398	155392	3247	841.315	26.0849036263736	0.406978937897273	159030.614	1	0.002	**	0.223899	0.2096606;0.2386364	3.672e-06	***
LINE	L1	L1M2	815	0.394249281643947	155392	9096	2378.624	46.5605681935961	1.15063902245528	159030.614	1	0.002	**	0.08959982	0.08380758;0.09565643	2.2e-16	***
LINE	L1	L1P	17	0.00822360464778785	155392	161	35.849	4.96939572723826	0.0173416472363851	159030.614	1	0.002	**	0.1055901	0.06272433;0.16367232	0.0001913	***
LINE	L1	L1MEg1	108	0.0522440765859463	155392	1013	261.122	14.9615829698921	0.126315534872921	159030.614	1	0.002	**	0.106614	0.08828016;0.12726877	2.2e-16	***
LINE	L1	L1MB7	3849	1.86192084054914	155392	23185	5980.016	67.1772023868255	2.89278161008504	159030.614	1	0.002	**	0.1660125	0.1612435;0.1708654	2.2e-16	***
LINE	L1	L1P2	167	0.0807848221282689	155392	1631	510.395	25.8216524012839	0.246899217306334	159030.614	1	0.002	**	0.1023912	0.08809741;0.11813336	2.2e-16	***
LINE	L1	L1MB1	466	0.225423515639361	155392	6197	1619.845	37.3118097409673	0.783586168864465	159030.614	1	0.002	**	0.07519768	0.06875235;0.08204614	2.2e-16	***
LINE	L1	L1MCb	98	0.0474066620872476	155392	2145	583.368	23.518922503289	0.282199282127688	159030.614	1	0.002	**	0.04568765	0.03724445;0.05539826	2.2e-16	***
LINE	L1	L1M3b	39	0.0188659165449251	155392	564	156.253	12.8070688298303	0.0755860527665173	159030.614	1	0.002	**	0.06914894	0.04963036;0.09331924	2.2e-16	***
LINE	L1	L1MEh	267	0.129158967115256	155392	3050	788.654	25.8441522245208	0.381504629405675	159030.614	1	0.002	**	0.08754098	0.07774605;0.09813517	2.2e-16	***
LINE	L1	L1ME2	1410	0.682075444316522	155392	12799	3436.397	52.7561427854766	1.66232766710848	159030.614	1	0.002	**	0.1101649	0.1047907;0.1157170	2.2e-16	***
LINE	L1	L1MEd	1725	0.834454001025532	155392	16918	4380.004	61.0058168840783	2.11878948539585	159030.614	1	0.002	**	0.1019624	0.09744181;0.10662035	2.2e-16	***
LINE	L1	L1PA16	1272	0.615319124234479	155392	13973	3811.081	60.6620666094169	1.84357784851153	159030.614	1	0.002	**	0.09103271	0.0863129;0.0959236	2.2e-16	***
LINE	L1	L1ME3A	2178	1.05358887781658	155392	15879	4173.95	56.6303142538737	2.01911262468436	159030.614	1	0.002	**	0.1371623	0.1318468;0.1426110	2.2e-16	***
LINE	L1	L1M4b	336	0.162537127156278	155392	4228	1118.32	31.1804396989494	0.540977738218477	159030.614	1	0.002	**	0.0794702	0.07149190;0.08803504	2.2e-16	***
LINE	L1	L1M4	2398	1.16001199678796	155392	20125	5046.128	65.9307855594371	2.44102127494897	159030.614	1	0.002	**	0.1191553	0.1147097;0.1237112	2.2e-16	***
LINE	L1	L1MC4	3982	1.92625845338184	155392	23685	6022.171	66.0561668292686	2.91317373090431	159030.614	1	0.002	**	0.1681233	0.1633804;0.1729478	2.2e-16	***
LINE	L1	L1MEf	959	0.463908050425209	155392	11271	3033.849	49.9321280982137	1.46759851394627	159030.614	1	0.002	**	0.08508562	0.07999799;0.09038874	2.2e-16	***
LINE	L1	L1MDa	579	0.280086299474657	155392	6954	1827.496	39.0731966787809	0.884035564671394	159030.614	1	0.002	**	0.08326143	0.07687181;0.09000295	2.2e-16	***
LINE	L1	L1ME3G	3525	1.7051886107913	155392	18628	4736.288	60.1436806183187	2.29113882412128	159030.614	1	0.002	**	0.1892313	0.1836284;0.1949313	2.2e-16	***
LINE	L1	L1MEj	265	0.128191484215516	155392	2345	616.207	22.3075273568537	0.298084867599965	159030.614	1	0.002	**	0.1130064	0.1004684;0.1265199	2.2e-16	***
LINE	L1	L1P4e	11	0.00532115594856861	155392	194	49.433	7.1946698516523	0.0239127910914175	159030.614	1	0.002	**	0.05670103	0.02864152;0.09918741	6.339e-13	***
LINE	L1	L1ME3E	606	0.293147318621143	155392	4540	1191.232	30.9101215075517	0.576248294811389	159030.614	1	0.002	**	0.1334802	0.1237154;0.1437190	2.2e-16	***
LINE	L1	L1MC2	734	0.355066224204487	155392	6382	1740.319	39.4641185845529	0.841864436296088	159030.614	1	0.002	**	0.115011	0.1072826;0.1230930	2.2e-16	***
LINE	L1	L1PA2	486	0.235098344636759	155392	4918	1740.488	50.3940613308495	0.841946188601116	159030.614	1	0.002	**	0.09882066	0.09061861;0.10750236	2.2e-16	***
LINE	L1	L1MA2	730	0.353131258405008	155392	7417	2005.383	45.5626411138036	0.970086879964397	159030.614	1	0.002	**	0.09842254	0.09173465;0.10542790	2.2e-16	***
LINE	L1	L1M3e	74	0.0357968672903706	155392	810	200.511	13.8112501110374	0.0969954818548582	159030.614	1	0.002	**	0.09135802	0.07241576;0.11333346	2.2e-16	***
LINE	L1	L1MC5	2907	1.40623639477172	155392	14431	3711.842	54.5995801279657	1.79557183076789	159030.614	1	0.002	**	0.2014413	0.1949236;0.2080797	2.2e-16	***
LINE	L1	L1MEa	53	0.0256382968431033	155392	355	92.294	8.99569266296301	0.0446464333742901	159030.614	1	0.002	**	0.1492958	0.1138754;0.1906916	6.042e-07	***
LINE	L1	L1MCc	296	0.143187469161483	155392	3179	859.938	27.7053739145268	0.415987654918199	159030.614	1	0.002	**	0.09311104	0.0832302;0.1037476	2.2e-16	***
LINE	L1	L1PB1	1100	0.532115594856861	155392	13093	3708.209	63.0081371280277	1.79381439808051	159030.614	1	0.002	**	0.08401436	0.07931731;0.08889726	2.2e-16	***
LINE	L1	L1PA8	902	0.436334787782626	155392	8111	2272.766	49.0161792659305	1.09943112005495	159030.614	1	0.002	**	0.111207	0.1044440;0.1182507	2.2e-16	***
LINE	L1	L1P4	312	0.150927332359401	155392	3775	976.038	29.6958650387626	0.472150037248092	159030.614	1	0.002	**	0.08264901	0.07405854;0.09189189	2.2e-16	***
LINE	L1	L1M7	352	0.170276990354195	155392	3059	820.531	26.3860050075842	0.396924855603177	159030.614	1	0.002	**	0.1150703	0.1039707;0.1269118	2.2e-16	***
LINE	L1	L1PA13	798	0.386025676996159	155392	9060	2419.888	50.1599988185953	1.17060012964271	159030.614	1	0.002	**	0.08807947	0.08232162;0.09410375	2.2e-16	***
LINE	L1	L1PREC2	770	0.372480916399803	155392	7902	2187.056	45.6091773775965	1.05796964038661	159030.614	1	0.002	**	0.09744369	0.09099102;0.10419496	2.2e-16	***
LINE	L1	L1M2a1	20	0.00967482899739747	155392	120	33.926	5.92297270005574	0.0164114124282853	159030.614	7	0.014	*	0.1666667	0.1048785;0.2456000	0.00431	**
LINE	L1	L1MA9	1433	0.693201497663529	155392	16437	4204.069	61.3822614524833	2.03368243341299	159030.614	1	0.002	**	0.08718136	0.08291164;0.09159780	2.2e-16	***
LINE	L1	L1MA4	1072	0.518570834260504	155392	10000	2672.391	49.0065889933666	1.2927462969592	159030.614	1	0.002	**	0.1072	0.1012015;0.1134283	2.2e-16	***
LINE	L1	L1PB3	376	0.181886785151072	155392	3601	990.782	32.9703430300554	0.479282321184973	159030.614	1	0.002	**	0.1044154	0.09461284;0.11486533	2.2e-16	***
LINE	L1	HAL1b	624	0.301854664718801	155392	4340	1156.306	31.2773182135975	0.559353140933234	159030.614	1	0.002	**	0.1437788	0.1334673;0.1545722	2.2e-16	***
LINE	L1	L1MC1	1601	0.774470061241668	155392	13002	3581.743	54.4484856409119	1.73263755188127	159030.614	1	0.002	**	0.1231349	0.1175332;0.1289059	2.2e-16	***
LINE	L1	L1PA4	1182	0.571782393746191	155392	11926	3791.703	71.3621001676684	1.83420390669595	159030.614	1	0.002	**	0.09911119	0.0938047;0.1046142	2.2e-16	***
LINE	L1	L1MD3	920	0.445042133880284	155392	5356	1454.073	34.3054300881585	0.703395381236637	159030.614	1	0.002	**	0.17177	0.1617562;0.1821427	2.2e-16	***
LINE	L1	L1PBa	163	0.0788498563287894	155392	2167	657.138	27.3355480681875	0.317884888884589	159030.614	1	0.002	**	0.0752192	0.06446419;0.08713904	2.2e-16	***
LINE	L1	L1MA8	1104	0.53405056065634	155392	11124	2848.361	51.7254115227438	1.3778702798928	159030.614	1	0.002	**	0.09924488	0.09374917;0.10495132	2.2e-16	***
LINE	L1	L1M3c	82	0.0396667988893296	155392	1070	276.804	16.1540873632198	0.13390156828978	159030.614	1	0.002	**	0.07663551	0.06141155;0.09423414	2.2e-16	***
LINE	L1	L1P4b	2	0.000967482899739747	155392	155	41.426	6.40480644091182	0.0200394733023094	159030.614	1	0.002	**	0.01290323	0.001566478;0.045831890	2.2e-16	***
LINE	L1	L1MC	1186	0.57371735954567	155392	7862	2038.166	40.1871303958052	0.985945375915481	159030.614	1	0.002	**	0.1508522	0.1430078;0.1589564	2.2e-16	***
LINE	L1	L1M3de	30	0.0145122434960962	155392	499	122.315	10.526755795951	0.0591688354408336	159030.614	1	0.002	**	0.06012024	0.04092678;0.08471576	2.2e-16	***
LINE	L1	L1MA5	478	0.2312284130378	155392	4447	1229.731	33.1317423530872	0.594871856889929	159030.614	1	0.002	**	0.1074882	0.09853235;0.11696311	2.2e-16	***
LINE	L1	HAL1M8	353	0.170760731804065	155392	2197	605.77	22.64623482948	0.293036058087673	159030.614	1	0.002	**	0.1606736	0.1455507;0.1767075	2.2e-16	***
LINE	L1	L1ME4c	2339	1.13147125124563	155392	9421	2466.523	45.1534085236242	1.19315941215739	159030.614	1	0.002	**	0.2482751	0.2395773;0.2571288	0.002805	**
LINE	L1	L1M2a	60	0.0290244869921924	155392	489	150.091	12.7770094690022	0.0726052379524192	159030.614	1	0.002	**	0.1226994	0.0949526;0.1551025	2.2e-16	***
LINE	L1	L1MC3	1197	0.579038515494239	155392	13130	3533.336	57.2642672204954	1.70922107951742	159030.614	1	0.002	**	0.09116527	0.08629471;0.09621790	2.2e-16	***
LINE	L1	L1P4d	18	0.00870734609765772	155392	167	46.773	7.17013820521486	0.0226260388347636	159030.614	1	0.002	**	0.1077844	0.06514329;0.16499021	9.327e-08	***
LINE	L1	L1ME3C	497	0.240419500585327	155392	3264	862.162	26.5745359688925	0.41706349590271	159030.614	1	0.002	**	0.1522672	0.1401041;0.1650567	2.2e-16	***
LINE	L1	L1M4a2	241	0.11658168941864	155392	2051	535.462	21.5793471686292	0.259025164230222	159030.614	1	0.002	**	0.1175037	0.1038777;0.1322332	2.2e-16	***
LINE	L1	L1M2c	51	0.0246708139433636	155392	450	135.702	11.7695249571815	0.0656446822302416	159030.614	1	0.002	**	0.1133333	0.08555759;0.14631061	2.2e-16	***
LINE	L1	L1M6	571	0.276216367875698	155392	5357	1415.989	34.3765709114162	0.684972571859792	159030.614	1	0.002	**	0.1065895	0.09844851;0.11516183	2.2e-16	***
LINE	L1	L1M1	794	0.38409071119668	155392	9983	2630.862	51.4974459846597	1.27265699828756	159030.614	1	0.002	**	0.07953521	0.07430072;0.08501651	2.2e-16	***
LINE	L1	L1PA7	1355	0.655469664573679	155392	13116	4120.521	72.3131160008041	1.99326680275926	159030.614	1	0.002	**	0.1033089	0.09815044;0.10864418	2.2e-16	***
LINE	L1	L1P3b	8	0.00386993159895899	155392	83	22.832	4.69955975191952	0.011044784783429	159030.614	1	0.002	**	0.09638554	0.04253817;0.18111303	0.0001071	***
LINE	L1	L1MA10	621	0.300403440369191	155392	5109	1315.938	32.7605465370987	0.636573756058862	159030.614	1	0.002	**	0.1215502	0.1127102;0.1308250	2.2e-16	***
LINE	L1	L1MB8	2677	1.29497586130165	155392	16563	4328.861	59.3220092358627	2.09404949642515	159030.614	1	0.002	**	0.1616253	0.1560489;0.1673208	2.2e-16	***
LINE	L1	L1MA4A	604	0.292179835721404	155392	6240	1744.472	43.0553711049038	0.843873414537398	159030.614	1	0.002	**	0.09679487	0.08956819;0.10440090	2.2e-16	***
LINE	L1	L1PB	166	0.080301080678399	155392	1846	487.141	20.6827680907536	0.23565029363106	159030.614	1	0.002	**	0.08992416	0.07726284;0.10390534	2.2e-16	***
LINE	L1	L1MB4	1518	0.734319520902468	155392	9160	2419.424	44.3916754002915	1.17037567360997	159030.614	1	0.002	**	0.1657205	0.1581586;0.1734957	2.2e-16	***
LINE	L1	L1M4c	284	0.137382571763044	155392	3615	962.392	30.150645057733	0.465548901423167	159030.614	1	0.002	**	0.07856155	0.06999605;0.08781561	2.2e-16	***
LINE	L1	L1MEg	1052	0.508896005263107	155392	13185	3499.424	53.3175297907075	1.69281643946943	159030.614	1	0.002	**	0.07978764	0.07521775;0.08454399	2.2e-16	***
LINE	L1	L1P1	313	0.15141107380927	155392	3259	907.994	30.8464173846083	0.439234334033146	159030.614	1	0.002	**	0.09604173	0.08613814;0.10667682	2.2e-16	***
LINE	L1	L1ME3	1260	0.609514226836041	155392	9162	2463.802	45.4079142295115	1.19184315167229	159030.614	1	0.002	**	0.1375246	0.1305340;0.1447465	2.2e-16	***
LINE	L1	X9_LINE	157	0.0759474076295702	155392	653	165.634	10.9804651365329	0.0801240313077466	159030.614	251	0.502	ns	0.2404288	0.2081213;0.2751024	0.4718	ns
LINE	L1	L1PA17	575	0.278151333675177	155392	4789	1313.224	36.2628296857377	0.635260881763915	159030.614	1	0.002	**	0.1200668	0.1109903;0.1296093	2.2e-16	***
LINE	L1	L1PA15-16	82	0.0396667988893296	155392	1431	392.092	21.7058674252074	0.189671152562378	159030.614	1	0.002	**	0.05730259	0.04583055;0.07063126	2.2e-16	***
LINE	L1	L1ME3B	1081	0.522924507309333	155392	8120	2138.266	41.9830182075779	1.03436789504746	159030.614	1	0.002	**	0.1331281	0.1258102;0.1407103	2.2e-16	***
LINE	L1	L1MD1	638	0.308627045016979	155392	6979	1915.482	41.7243645679428	0.926598039879645	159030.614	1	0.002	**	0.09141711	0.08475561;0.09842216	2.2e-16	***
LINE	L1	L1HS	171	0.0827197879277484	155392	1571	574.395	28.9379401371172	0.277858670098006	159030.614	1	0.002	**	0.1088479	0.09387061;0.12530408	2.2e-16	***
LINE	L1	L1MEb	213	0.103036928822283	155392	1672	458.508	19.1614481993689	0.221799324696936	159030.614	1	0.002	**	0.1273923	0.1117767;0.1443286	2.2e-16	***
LINE	L1	HAL1ME	1192	0.576619808244889	155392	7407	1914.441	37.3379517601279	0.926094465030331	159030.614	1	0.002	**	0.1609289	0.1526276;0.1694979	2.2e-16	***
LINE	L1	L1PA11	521	0.252029295382204	155392	4144	1193.422	36.6427428914185	0.577307688586604	159030.614	1	0.002	**	0.1257239	0.1157755;0.1362032	2.2e-16	***
LINE	L1	L1PA8A	235	0.11367924071942	155392	2429	756.929	30.7667767820023	0.366157931908554	159030.614	1	0.002	**	0.09674763	0.08527733;0.10920046	2.2e-16	***
LINE	L1	L1MEc	1655	0.800592099534641	155392	17812	4713.106	60.9314976954566	2.2799247298304	159030.614	1	0.002	**	0.09291489	0.08869010;0.09727311	2.2e-16	***
LINE	L1	L1P4c	3	0.00145122434960962	155392	43	12.995	3.45845860694268	0.00628622014105901	159030.614	3	0.006	**	0.06976744	0.0146255;0.1906072	0.0003612	***
LINE	L1	L1MCa	441	0.213329979392614	155392	7243	1961.662	42.4306034851275	0.948937220034636	159030.614	1	0.002	**	0.06088637	0.05548805;0.06664136	2.2e-16	***
LINE	L1	L1MB2	1502	0.72657965770455	155392	8944	2379.392	44.5245187370821	1.15101053588878	159030.614	1	0.002	**	0.1679338	0.1602401;0.1758445	2.2e-16	***
LINE	L1	L1MEi	545	0.263639090179081	155392	5311	1397.583	33.8349215000259	0.676068826733488	159030.614	1	0.002	**	0.1026172	0.09458177;0.11109224	2.2e-16	***
LINE	L1	L1MC4a	1615	0.781242441539846	155392	9991	2649.732	46.041785608532	1.2817851994466	159030.614	1	0.002	**	0.1616455	0.1544765;0.1690123	2.2e-16	***
LINE	L1	HAL1	3042	1.47154149050416	155392	21238	5473.21	63.5907672990796	2.64761854084229	159030.614	1	0.002	**	0.1432338	0.1385480;0.1480175	2.2e-16	***
LINE	L1	L1MB5	1420	0.68691285881522	155392	9769	2553.517	44.4779495817759	1.23524201584737	159030.614	1	0.002	**	0.1453578	0.1384238;0.1525039	2.2e-16	***
LINE	L1	L1PA3	1036	0.501156142065189	155392	10703	3593.2	71.6387193220685	1.73817977767243	159030.614	1	0.002	**	0.09679529	0.09125717;0.10255386	2.2e-16	***
LINE	L1	L1M6B	120	0.0580489739843848	155392	730	197.654	12.448584307111	0.09561343253258	159030.614	1	0.002	**	0.1643836	0.1382130;0.1932986	1.51e-11	***
LINE	L1	L1P3	312	0.150927332359401	155392	3552	948.611	30.9772702197962	0.458882460502511	159030.614	1	0.002	**	0.08783784	0.07873046;0.09763000	2.2e-16	***
LINE	L1	L1ME3F	574	0.277667592225307	155392	4605	1241.764	31.9256879887271	0.600692717756214	159030.614	1	0.002	**	0.1246471	0.1152384;0.1345346	2.2e-16	***
LINE	L1	L1PB4	805	0.389411867145248	155392	7440	1945.539	43.3940493907001	0.941137856638384	159030.614	1	0.002	**	0.1081989	0.1012278;0.1154787	2.2e-16	***
LINE	L1	L1MA1	351	0.169793248904326	155392	4314	1140.15	34.382927241375	0.551537814069136	159030.614	1	0.002	**	0.081363	0.07337443;0.08992362	2.2e-16	***
LINE	L1	L1PA14	309	0.149476108009791	155392	3056	864.831	30.5439908062842	0.418354601832413	159030.614	1	0.002	**	0.1011126	0.09064584;0.11234971	2.2e-16	***
LINE	L1	L1M2b	25	0.0120935362467468	155392	220	61.311	7.61881390541372	0.0296586720329718	159030.614	1	0.002	**	0.1136364	0.07490431;0.16316704	4.231e-09	***
LINE	L1	L1M8	187	0.0904596511256664	155392	1662	441.928	20.1794952371963	0.213778891458093	159030.614	1	0.002	**	0.112515	0.09771648;0.12869704	2.2e-16	***
LINE	L1	L1M3f	81	0.0391830574394598	155392	671	191.681	13.9208127646351	0.0927240448525072	159030.614	1	0.002	**	0.1207154	0.09703151;0.14779272	2.2e-16	***
LINE	L1	L1M3d	50	0.0241870724934937	155392	532	140.109	11.8935518486101	0.0677765307998181	159030.614	1	0.002	**	0.09398496	0.07056295;0.12202904	2.2e-16	***
LINE	L1	L1M3a	81	0.0391830574394598	155392	636	176.692	11.841171789538	0.0854732442604077	159030.614	1	0.002	**	0.1273585	0.1024420;0.1557926	2.2e-16	***
LINE	L1	L1MA3	920	0.445042133880284	155392	8888	2550.223	53.0459908772392	1.2336485715115	159030.614	1	0.002	**	0.1035104	0.09725178;0.11003013	2.2e-16	***
LINE	L1	L1M3	860	0.416017646888091	155392	7225	1837.238	40.010626166135	0.888748173876027	159030.614	1	0.002	**	0.1190311	0.1116498;0.1267213	2.2e-16	***
LINE	L1	L1MDb	71	0.034345642940761	155392	971	232.967	14.0110749488118	0.112695794351835	159030.614	1	0.002	**	0.07312049	0.05754613;0.09133990	2.2e-16	***
LINE	L1	L1ME3D	552	0.26702528032817	155392	4186	1130.919	31.1557236815022	0.547072396745388	159030.614	1	0.002	**	0.1318681	0.1217585;0.1424945	2.2e-16	***
LINE	L1	L1MD	1177	0.569363686496841	155392	8496	2157.755	43.0743121984713	1.04379553216397	159030.614	1	0.002	**	0.1385358	0.1312560;0.1460644	2.2e-16	***
LINE	L1	L1M5	6549	3.1680227551978	155392	44640	10501.949	85.5574688702247	5.08022803571947	159030.614	1	0.002	**	0.146707	0.1434367;0.1500233	2.2e-16	***
LINE	L1	L1MA5A	454	0.219618618240923	155392	3431	959.633	30.097045422153	0.464214258762976	159030.614	1	0.002	**	0.1323229	0.1211561;0.1441203	2.2e-16	***
LINE	L1	L1PB2	312	0.150927332359401	155392	2887	808.26	29.4649721633092	0.390988864271824	159030.614	1	0.002	**	0.1080707	0.09697382;0.11996876	2.2e-16	***
LINE	L1	L1M4a1	268	0.129642708565126	155392	2655	716.602	24.7579593777951	0.346650090459651	159030.614	1	0.002	**	0.1009416	0.08973905;0.11303256	2.2e-16	***
LINE	L1	L1MEg2	82	0.0396667988893296	155392	755	196.04	13.2210133951674	0.09483267383249	159030.614	1	0.002	**	0.1086093	0.08731645;0.13301359	2.2e-16	***
LINE	L1	L1PA5	1388	0.671433132419385	155392	11398	3588.41	66.2753825060732	1.73586265612755	159030.614	1	0.002	**	0.1217758	0.1158254;0.1279201	2.2e-16	***
LINE	L1	L1ME4b	4923	2.38145915770939	155392	24590	6165.826	68.5103451413828	2.98266560888536	159030.614	1	0.002	**	0.2002033	0.1952172;0.2052604	2.2e-16	***
LINE	L1	L1MC5a	3428	1.65826569015393	155392	17929	4517.039	58.886731324859	2.18507899497876	159030.614	1	0.002	**	0.1911986	0.1854650;0.1970326	2.2e-16	***
LINE	L1	L1PA12	136	0.0657888371823028	155392	1769	495.002	22.85791942589	0.239452985168487	159030.614	1	0.002	**	0.07687959	0.06489256;0.09029129	2.2e-16	***
LINE	L1	L1ME4a	6030	2.91696094271534	155392	29291	7190.071	73.2566481317259	3.47813537020733	159030.614	1	0.002	**	0.2058653	0.2012471;0.2105418	2.2e-16	***
LINE	L1	L1PA10	768	0.371513433500063	155392	7090	2018.094	44.9855405976505	0.976235717533693	159030.614	1	0.002	**	0.1083216	0.1011791;0.1157879	2.2e-16	***
LINE	L1	L1M	175	0.0846547537272279	155392	748	191.398	12.3948064618705	0.092587146022194	159030.614	100	0.2	ns	0.2339572	0.2040488;0.2659799	0.18	ns
LINE	L1	L1ME5	445	0.215264945192094	155392	3442	909.621	27.3485155045078	0.440021381372084	159030.614	1	0.002	**	0.1292853	0.1182497;0.1409547	2.2e-16	***
LINE	L1	L1MA7	851	0.411663973839262	155392	8595	2189.703	43.875732140568	1.05925010400441	159030.614	1	0.002	**	0.09901105	0.09277526;0.10552015	2.2e-16	***
LINE	L1	L1MD2	1379	0.667079459370556	155392	10982	2835.103	48.6499867647692	1.37145683575043	159030.614	1	0.002	**	0.1255691	0.1194260;0.1319115	2.2e-16	***
LINE	L1	L1MB3	3041	1.47105774905429	155392	17260	4583.653	59.0782093992855	2.2173029479204	159030.614	1	0.002	**	0.1761877	0.1705300;0.1819548	2.2e-16	***
LINE	L1	tot	54689	26.4553361519335	155392	950736	93815.455	202.439046486943	45.3824242219019	159030.614	1	0.002	**	0.0575228	0.05705560;0.05799271	2.2e-16	***
LINE	L1	L1P4a	35	0.0169309507454456	155392	601	168.819	14.5760316856029	0.0816647478255822	159030.614	1	0.002	**	0.05823627	0.04089523;0.08006501	2.2e-16	***
LINE	L1	L1PBb	45	0.0217683652441443	155392	317	87.284	10.1829778079419	0.042222888710442	159030.614	1	0.002	**	0.1419558	0.1054646;0.1853006	2.311e-08	***
LINE	L1	L1P5	90	0.0435367304882886	155392	762	182.955	11.8852106936829	0.0885029169609427	159030.614	1	0.002	**	0.1181102	0.09605245;0.14317170	2.2e-16	***
LINE	L1	L1ME1	3540	1.71244473253935	155392	31305	8057.098	78.2103142126999	3.89755226826366	159030.614	1	0.002	**	0.113081	0.1095929;0.1166411	2.2e-16	***
LINE	L1	L1MA6	508	0.245740656533896	155392	5458	1477.475	38.1440997710963	0.714715898646491	159030.614	1	0.002	**	0.09307439	0.08549402;0.10109298	2.2e-16	***
LINE	L1	L1PBa1	47	0.0227358481438841	155392	441	140.868	13.7804381815847	0.0681436905602693	159030.614	1	0.002	**	0.106576	0.07936511;0.13919616	2.2e-16	***
LINE	L1	L1ME3Cz	1962	0.949100724644692	155392	14145	3647.726	53.158279945148	1.76455626396803	159030.614	1	0.002	**	0.1387063	0.1330496;0.1445119	2.2e-16	***
LINE	L1	L1PA15	754	0.364741053201885	155392	8463	2336.204	50.512274487236	1.1301187101518	159030.614	1	0.002	**	0.0890937	0.08310744;0.09536458	2.2e-16	***
LINE	L1	L1PA6	789	0.38167200394733	155392	6051	2078.735	54.3728165371096	1.00557028279525	159030.614	1	0.002	**	0.1303917	0.1220043;0.1391371	2.2e-16	***
LINE	L1	L1ME2z	1257	0.608063002486431	155392	7272	1936.941	38.2743313912006	0.936978647652403	159030.614	1	0.002	**	0.1728548	0.1642278;0.1817448	2.2e-16	***
LINE	Jockey	tot	59	0.0285407455423225	155392	221	58.529	6.40016571044228	0.0283129033194338	159030.614	548	0.908	ns	0.2669683	0.2098673;0.3304377	0.9393	ns
LINE	Jockey	X12_LINE	59	0.0285407455423225	155392	221	58.529	6.40016571044228	0.0283129033194338	159030.614	548	0.908	ns	0.2669683	0.2098673;0.3304377	0.9393	ns
LINE	tot	tot	92733	44.858795870783	155392	1569213	113080.566	182.730901125743	54.7017569489459	159030.614	1	0.002	**	0.05909523	0.05872678;0.05946530	2.2e-16	***
LINE	L2	X24_LINE	140	0.0677238029817823	155392	550	134.496	10.6748272087156	0.0650612900416985	159030.614	728	0.548	ns	0.2545455	0.2186330;0.2931186	0.5854	ns
LINE	L2	UCON86	14	0.00677238029817823	155392	66	18.069	3.70620762707312	0.00874072425769875	159030.614	177	0.354	ns	0.2121212	0.1211019;0.3302115	0.3334	ns
LINE	L2	L2-1_Crp	9	0.00435367304882886	155392	41	10.61	2.82096753931304	0.00513249678311936	159030.614	358	0.716	ns	0.2195122	0.1056080;0.3761375	0.7215	ns
LINE	L2	UCON49	26	0.0125772776966167	155392	106	27.731	4.78827386085702	0.0134146341463415	159030.614	403	0.806	ns	0.245283	0.1669064;0.3383872	0.7417	ns
LINE	L2	tot	61102	29.557570069949	155392	523574	62749.7	159.472867897946	30.3546308568996	159030.614	1	0.002	**	0.1167017	0.1158332;0.1175745	1.978e-12	***
LINE	L2	L2-2_Mam	123	0.0595001983339944	155392	520	133.517	10.2241990026234	0.0645877071622759	159030.614	161	0.322	ns	0.2365385	0.2006373;0.2754649	0.3154	ns
LINE	L2	L2	9839	4.75953212526969	155392	54017	12251.194	88.2076354458669	5.9264103481971	159030.614	1	0.002	**	0.1821464	0.1788994;0.1854275	2.2e-16	***
LINE	L2	L2-3_AMi	0	0	155392	12	3.05894519131334	1.38224474769904	0.00147973858191839	159030.614	1	0.002	**	0	0.0000000;0.2646485	0.04517	*
LINE	L2	L2d2	11329	5.4803068855758	155392	52674	11764.7	85.4384440853632	5.6910730352841	159030.614	1	0.002	**	0.2150776	0.2115751;0.2186116	4.833e-06	***
LINE	L2	L2d	6263	3.02967270053502	155392	27881	6640.553	66.1922095083673	3.21231073615774	159030.614	1	0.002	**	0.2246333	0.2197455;0.2295785	9.495e-08	***
LINE	L2	L2a	26001	12.5777614380666	155392	166340	30672.433	133.265897026622	14.8375272104566	159030.614	1	0.002	**	0.1563124	0.1545702;0.1580665	2.2e-16	***
LINE	L2	L2-1_AMi	287	0.138833796112654	155392	951	251.834	13.4250764123217	0.12182254428653	159030.614	998	0.008	**	0.3017876	0.2727390;0.3320694	0.01118	*
LINE	L2	X13_LINE	31	0.0149959849459661	155392	139	35.563	5.28412272311619	0.0172032971817223	159030.614	224	0.448	ns	0.2230216	0.1568426;0.3013752	0.4367	ns
LINE	L2	L2b	18423	8.91196873095268	155392	91943	19529.822	111.915250700427	9.44738440998055	159030.614	1	0.002	**	0.2003741	0.1977909;0.2029764	2.2e-16	***
LINE	L2	X15_LINE	81	0.0391830574394598	155392	244	61.608	6.63433119088505	0.0298023432435832	159030.614	1001	0.002	**	0.3319672	0.2731971;0.3948786	0.006239	**
LINE	L2	L2-3_Crp	541	0.261704124379602	155392	1730	454.981	18.7092136038284	0.220093168603245	159030.614	1001	0.002	**	0.3127168	0.2909149;0.3351557	3.857e-06	***
LINE	L2	L2c	22464	10.8667679298768	155392	126360	24577.872	115.683154383896	11.8893354359962	159030.614	1	0.002	**	0.1777778	0.1756732;0.1798972	2.2e-16	***
LINE	Dong-R4	tot	117	0.0565977496347752	155392	551	144.314	10.2779881806237	0.0698106635965209	159030.614	7	0.014	*	0.2123412	0.1789055;0.2488956	0.007666	**
LINE	Dong-R4	Mam_R4	117	0.0565977496347752	155392	551	144.314	10.2779881806237	0.0698106635965209	159030.614	7	0.014	*	0.2123412	0.1789055;0.2488956	0.007666	**
LINE	RTE-BovB	tot	2199	1.06374744826385	155392	8868	2193.535	39.8725544152315	1.06110380124031	159030.614	558	0.888	ns	0.2479702	0.2390100;0.2570963	0.8923	ns
LINE	RTE-BovB	MamRTE1	2190	1.05939377521502	155392	8819	2180.902	39.783327024133	1.05499269550411	159030.614	601	0.802	ns	0.2483275	0.2393380;0.2574835	0.8242	ns
LINE	RTE-BovB	MamRTE2	11	0.00532115594856861	155392	49	13.395	3.19455477025833	0.00647971672100696	159030.614	288	0.576	ns	0.2244898	0.1177434;0.3662430	0.5231	ns
LINE	CR1	CR1-16_AMi	49	0.0237033310436238	155392	306	80.425	7.84856515389754	0.0389049061057846	159030.614	1	0.002	**	0.1601307	0.1208746;0.2061149	2.225e-05	***
LINE	CR1	X7D_LINE	14	0.00677238029817823	155392	55	14.168	3.45307105338128	0.00685364886175637	159030.614	554	0.896	ns	0.2545455	0.1467004;0.3900284	1	ns
LINE	CR1	X8_LINE	35	0.0169309507454456	155392	223	58.174	6.49737946713443	0.02814117510473	159030.614	1	0.002	**	0.1569507	0.1118220;0.2114608	0.0002399	***
LINE	CR1	CR1-12_AMi	28	0.0135447605963565	155392	133	35.351	5.38728334337649	0.0171007439943499	159030.614	96	0.192	ns	0.2105263	0.1446847;0.2896941	0.1693	ns
LINE	CR1	X2_LINE	40	0.0193496579947949	155392	191	50.485	6.50215756907299	0.0244216870966806	159030.614	64	0.128	ns	0.2094241	0.1540309;0.2740676	0.1003	ns
LINE	CR1	CR1_Mam	482	0.233163378837279	155392	1695	436.073	18.5158988307214	0.210946585269105	159030.614	1000	0.004	**	0.2843658	0.2629836;0.3064971	0.01145	*
LINE	CR1	CR1-3_Croc	376	0.181886785151072	155392	1338	346.48	16.1748949680431	0.167606737550914	159030.614	966	0.072	ns	0.2810164	0.2570605;0.3059381	0.07025	ns
LINE	CR1	X21_LINE	7	0.00338619014908911	155392	45	11.623	3.00131285921326	0.00562252687183754	159030.614	79	0.158	ns	0.1555556	0.06490921;0.29455160	0.1274	ns
LINE	CR1	tot	12745	6.16528477859154	155392	68381	14788.606	99.9166958526457	7.15386170799431	159030.614	1	0.002	**	0.1863822	0.1834695;0.1893215	2.2e-16	***
LINE	CR1	CR1-L3B_Croc	11	0.00532115594856861	155392	37	9.899	2.78434041588874	0.00478855661226188	159030.614	720	0.564	ns	0.2972973	0.1587254;0.4697995	0.7108	ns
LINE	CR1	X7B_LINE	245	0.118516655218119	155392	934	229.873	13.2593620390154	0.111199098305937	159030.614	881	0.242	ns	0.2623126	0.2343524;0.2917803	0.2545	ns
LINE	CR1	CR1-13_AMi	16	0.00773986319791798	155392	102	26.542	4.6129725249036	0.0128394655624462	159030.614	6	0.012	*	0.1568627	0.09240247;0.24220114	0.01733	*
LINE	CR1	X7A_LINE	292	0.141252503362003	155392	920	232.664	13.3339002882464	0.112549220692524	159030.614	1001	0.002	**	0.3173913	0.2873958;0.3485612	1.239e-05	***
LINE	CR1	CR1-1_Amn	16	0.00773986319791798	155392	66	17.251	3.7456680350812	0.00834502375170519	159030.614	420	0.84	ns	0.2424242	0.1453683;0.3636112	0.7812	ns
LINE	CR1	X17_LINE	225	0.108841826220722	155392	966	247.076	13.4207429131304	0.119520902468049	159030.614	62	0.124	ns	0.2329193	0.2065936;0.2608837	0.1048	ns
LINE	CR1	X1_LINE	21	0.0101585704472673	155392	85	22.27	4.07844746609953	0.0107729220886021	159030.614	428	0.856	ns	0.2470588	0.1598981;0.3525290	0.8064	ns
LINE	CR1	X6A_LINE	238	0.11513046506903	155392	1033	261.403	13.9955159056558	0.126451466220335	159030.614	41	0.082	ns	0.2303969	0.2050322;0.2573076	0.09968	ns
LINE	CR1	CR1-11_Crp	13	0.00628863884830836	155392	25	6.01503006012024	2.15003313382092	0.00290971936229344	159030.614	999	0.006	**	0.52	0.313057;0.722032	0.003365	**
LINE	CR1	X6B_LINE	199	0.0962645485241048	155392	875	223.033	12.5826163111347	0.107890306788828	159030.614	27	0.054	ns	0.2274286	0.2000393;0.2566667	0.06267	ns
LINE	CR1	X20_LINE	36	0.0174146921953154	155392	161	42.282	5.51605863845762	0.020453555983398	159030.614	151	0.302	ns	0.2236025	0.1617909;0.2958730	0.2832	ns
LINE	CR1	CR1-L3A_Croc	85	0.0411180232389393	155392	323	81.479	7.71161643418733	0.0394147695939474	159030.614	709	0.586	ns	0.2631579	0.2159547;0.3147639	0.654	ns
LINE	CR1	CR1-8_Crp	1	0.000483741449869874	155392	7	2.00595238095238	0.94985742490454	0.00097036231313183	159030.614	290	0.58	ns	0.1428571	0.003610297;0.578723197	0.6813	ns
LINE	CR1	X5B_LINE	15	0.0072561217480481	155392	73	18.946	3.86730397564505	0.00916496550923462	159030.614	196	0.392	ns	0.2054795	0.1198131;0.3161616	0.3503	ns
LINE	CR1	L3	8678	4.19790830197076	155392	45293	10463.756	86.0726493432435	5.06175249852459	159030.614	1	0.002	**	0.1915969	0.1879813;0.1952521	2.2e-16	***
LINE	CR1	X7C_LINE	184	0.0890084267760567	155392	620	153.25	11.128132607735	0.0741333771925581	159030.614	999	0.006	**	0.2967742	0.2610491;0.3344479	0.005166	**
LINE	CR1	Plat_L3	901	0.435851046332756	155392	3315	847.536	25.3511219353973	0.409988293456913	159030.614	977	0.05	*	0.2717949	0.2567062;0.2872871	0.03482	*
LINE	CR1	L3b	2405	1.16339818693705	155392	9560	2405.856	42.4520840883394	1.16381226961813	159030.614	502	1	ns	0.251569	0.2428954;0.2603943	0.9906	ns
LTR?	tot	tot	1657	0.801559582434381	155392	8420	2147.224	40.6515235922391	1.03870125095539	159030.614	1	0.002	**	0.1967933	0.1883480;0.2054491	2.2e-16	***
LTR?	LTR?	MER129	32	0.015479726395836	155392	122	32.836	5.11363405546909	0.0158841342479272	159030.614	467	0.934	ns	0.2622951	0.1868347;0.3496496	0.919	ns
LTR?	LTR?	Eutr18	150	0.072561217480481	155392	676	167.309	11.3133333067894	0.0809342982362787	159030.614	55	0.11	ns	0.2218935	0.1911013;0.2551355	0.1297	ns
LTR?	LTR?	MamRep605	658	0.318301874014377	155392	3549	926.821	25.7569481767421	0.448341734309846	159030.614	1	0.002	**	0.1854043	0.1727408;0.1985882	2.2e-16	***
LTR?	LTR?	MamRep1151	169	0.0817523050280086	155392	1260	332.363	16.6161767060996	0.160777759503101	159030.614	1	0.002	**	0.134127	0.1157838;0.1541956	2.2e-16	***
LTR?	LTR?	MamRep605b	627	0.303305889068411	155392	2374	612.682	22.0677561582926	0.296379678989174	159030.614	750	0.504	ns	0.2641112	0.2464664;0.2823398	0.4965	ns
LTR?	LTR?	tot	1657	0.801559582434381	155392	8420	2147.224	40.6515235922391	1.03870125095539	159030.614	1	0.002	**	0.1967933	0.1883480;0.2054491	2.2e-16	***
LTR?	LTR?	UCON51	9	0.00435367304882886	155392	42	10.934	2.90656018208674	0.0052892290128772	159030.614	331	0.662	ns	0.2142857	0.1029596;0.3681156	0.5994	ns
LTR?	LTR?	Eutr5	50	0.0241870724934937	155392	397	106.705	8.87540127249172	0.0516176314083649	159030.614	1	0.002	**	0.1259446	0.09494198;0.16265284	6.409e-12	***
scRNA	tot	tot	695	0.336200307659562	155392	1861	478.44	18.3731317954227	0.231441259275742	159030.614	1001	0.002	**	0.3734551	0.3514234;0.3958865	2.2e-16	***
scRNA	scRNA	tot	695	0.336200307659562	155392	1861	478.44	18.3731317954227	0.231441259275742	159030.614	1001	0.002	**	0.3734551	0.3514234;0.3958865	2.2e-16	***
scRNA	scRNA	HY4	74	0.0357968672903706	155392	162	42.192	5.54886708490356	0.0204100192529097	159030.614	1001	0.002	**	0.4567901	0.3784247;0.5367654	7.763e-08	***
scRNA	scRNA	BC200	231	0.111744274919941	155392	676	178.295	11.4204378813337	0.0862486818045491	159030.614	1001	0.002	**	0.341716	0.3059811;0.3788401	8.035e-06	***
scRNA	scRNA	HY3	186	0.0899759096757965	155392	545	136.014	9.69989133402493	0.065795609562601	159030.614	1001	0.002	**	0.3412844	0.3015141;0.3827868	1.832e-06	***
scRNA	scRNA	HY1	199	0.0962645485241048	155392	456	118.152	9.53413844014213	0.0571550197850253	159030.614	1001	0.002	**	0.4364035	0.3903294;0.4833077	2.689e-16	***
scRNA	scRNA	HY5	10	0.00483741449869874	155392	22	6.001001001001	2.0594858491684	0.00290293292489479	159030.614	984	0.036	*	0.4545455	0.2438619;0.6778952	0.0895	ns
SINE	tot	tot	115706	55.9717881986436	155392	1806997	112356.476	153.815736206361	54.3514846025097	159030.614	1001	0.002	**	0.0640322	0.06367568;0.06439012	2.2e-16	***
SINE	Alu	AluYc	1733	0.838323932624491	155392	6703	1745.346	37.1733525814143	0.844296204564584	159030.614	386	0.772	ns	0.258541	0.2480917;0.2692006	0.7384	ns
SINE	Alu	AluYd8	56	0.0270895211927129	155392	224	59.742	7.05430359420398	0.028899681698126	159030.614	332	0.664	ns	0.25	0.1947151;0.3120306	0.5978	ns
SINE	Alu	AluY	20411	9.87364673329399	155392	98084	20896.832	114.062491766698	10.1086638093672	159030.614	1	0.002	**	0.2080971	0.2055602;0.2106513	0.0001483	***
SINE	Alu	AluYh3	184	0.0890084267760567	155392	649	177.253	11.6695831189537	0.0857446232137847	159030.614	746	0.512	ns	0.2835131	0.2491191;0.3198898	0.5669	ns
SINE	Alu	AluYk11	51	0.0246708139433636	155392	171	45.748	5.82876234465521	0.022130203848647	159030.614	834	0.336	ns	0.2982456	0.230807;0.372829	0.3875	ns
SINE	Alu	AluYe5	397	0.19204535559834	155392	1297	350.643	16.2663500867633	0.169620553206722	159030.614	999	0.006	**	0.306091	0.2810869;0.3319770	0.004422	**
SINE	Alu	AluSx	26486	12.8123760412535	155392	124945	25131.249	121.247490501672	12.1570268283008	159030.614	1001	0.002	**	0.2119813	0.2097177;0.2142582	2.2e-16	***
SINE	Alu	Alu	2147	1.03859289287062	155392	7748	1952.439	36.7626409656702	0.944475672642486	159030.614	1001	0.002	**	0.2771038	0.2671588;0.2872167	4.686e-07	***
SINE	Alu	AluSx3	10530	5.09379746712977	155392	38631	9357.562	83.1402336685101	4.52664060912723	159030.614	1001	0.002	**	0.272579	0.2681429;0.2770493	2.2e-16	***
SINE	Alu	AluSc	9689	4.68697090778921	155392	37679	9204.578	81.3862619834555	4.45263590716034	159030.614	1001	0.002	**	0.2571459	0.2527384;0.2615908	7.754e-09	***
SINE	Alu	AluSg	11582	5.60269347239288	155392	42580	10325.324	83.5403735807903	4.9947872021362	159030.614	1001	0.002	**	0.2720056	0.2677829;0.2762595	2.2e-16	***
SINE	Alu	AluYh3a3	53	0.0256382968431033	155392	158	44.442	5.87921773718248	0.0214984375151169	159030.614	934	0.136	ns	0.335443	0.2623936;0.4147976	0.133	ns
SINE	Alu	AluYg6	219	0.105939377521502	155392	811	214.845	12.9026141712621	0.103929431797293	159030.614	654	0.696	ns	0.270037	0.2397464;0.3020094	0.7503	ns
SINE	Alu	AluSx1	23787	11.5067578680547	155392	106483	22324.953	116.229471654486	10.7995051324968	159030.614	1001	0.002	**	0.2233878	0.2208889;0.2259017	2.2e-16	***
SINE	Alu	AluYj4	785	0.379737038147851	155392	2787	746.432	23.9467497339999	0.361080097909269	159030.614	950	0.104	ns	0.2816649	0.2650221;0.2987673	0.0996	ns
SINE	Alu	FLAM_A	5210	2.52029295382204	155392	14934	3774.983	52.8573041840539	1.82611574965412	159030.614	1001	0.002	**	0.3488684	0.3412208;0.3565748	2.2e-16	***
SINE	Alu	AluYk3	1582	0.76527897369414	155392	6065	1624.809	36.2347550906099	0.785987461421619	159030.614	133	0.266	ns	0.2608409	0.2498249;0.2720874	0.2179	ns
SINE	Alu	AluSc5	1230	0.595001983339944	155392	4143	1116.731	30.8541831786165	0.540209073054634	159030.614	1001	0.002	**	0.2968863	0.2830005;0.3110590	8.752e-05	***
SINE	Alu	AluYi6	112	0.0541790423854258	155392	454	122.232	9.79347170762688	0.0591286849004944	159030.614	157	0.314	ns	0.246696	0.2077019;0.2890263	0.2904	ns
SINE	Alu	AluYa8	88	0.0425692475885489	155392	390	100.857	8.64970336880802	0.0487887114095258	159030.614	72	0.144	ns	0.225641	0.1850921;0.2704103	0.1482	ns
SINE	Alu	AluYk2	1908	0.922978686351719	155392	6622	1771.202	37.2340915502658	0.85680382349242	159030.614	1001	0.002	**	0.2881305	0.2772421;0.2992057	0.0001682	***
SINE	Alu	AluSq2	13002	6.2896063312081	155392	51711	12220.387	90.2519176507604	5.91150772535095	159030.614	1001	0.002	**	0.2514359	0.2477010;0.2551987	9.453e-16	***
SINE	Alu	AluJo	13368	6.46665570186047	155392	45868	10840.362	85.1575996184297	5.24393243099428	159030.614	1001	0.002	**	0.291445	0.2872887;0.2956277	2.2e-16	***
SINE	Alu	AluYb8	685	0.331362893160863	155392	2645	697.986	23.474813542835	0.337644759628874	159030.614	297	0.594	ns	0.2589792	0.2423694;0.2761240	0.5813	ns
SINE	Alu	AluSp	16021	7.75002176836524	155392	64572	14784.749	99.0662309625086	7.15199591722216	159030.614	1001	0.002	**	0.2481106	0.2447829;0.2514610	2.2e-16	***
SINE	Alu	AluYh9	41	0.0198333994446648	155392	168	39.358	5.4861583949002	0.0190390959839785	159030.614	668	0.668	ns	0.2440476	0.1811799;0.3161743	0.7846	ns
SINE	Alu	AluYk4	300	0.145122434960962	155392	1095	300.353	15.0613822817242	0.145293195692766	159030.614	513	0.978	ns	0.2739726	0.2477363;0.3014293	1	ns
SINE	Alu	AluYe6	64	0.0309594527916719	155392	193	54.431	6.82141999665545	0.0263305308578671	159030.614	929	0.146	ns	0.3316062	0.2656540;0.4028244	0.1289	ns
SINE	Alu	AluYc3	179	0.0865897195267074	155392	557	153.539	10.9756523243015	0.0742731784715705	159030.614	993	0.018	*	0.3213645	0.2827202;0.3619164	0.01768	*
SINE	Alu	AluYk12	27	0.0130610191464866	155392	100	26.863	4.66175535211393	0.0129947465678544	159030.614	574	0.856	ns	0.27	0.1860664;0.3680163	1	ns
SINE	Alu	AluSq	3846	1.86046961619953	155392	12256	3230.901	51.594662594189	1.56292073412602	159030.614	1001	0.002	**	0.3138055	0.3055943;0.3221052	2.2e-16	***
SINE	Alu	AluYf1	543	0.262671607279341	155392	1999	549.352	20.8018945006174	0.265744332968915	159030.614	383	0.766	ns	0.2716358	0.2522333;0.2917103	0.7638	ns
SINE	Alu	AluSg4	3610	1.74630663403024	155392	11821	3109.365	48.2115767335101	1.50412873327464	159030.614	1001	0.002	**	0.3053887	0.2970925;0.3137809	2.2e-16	***
SINE	Alu	tot	89759	43.42014879887	155392	1196725	95891.689	164.912930219415	46.386784667331	159030.614	1	0.002	**	0.07500386	0.07453256;0.07547723	2.2e-16	***
SINE	Alu	AluSz	26221	12.684184557038	155392	118033	24189.513	118.217245561501	11.7014700902662	159030.614	1001	0.002	**	0.2221497	0.2197809;0.2245323	2.2e-16	***
SINE	Alu	AluYi6_4d	17	0.00822360464778785	155392	46	12.595	3.19643429342638	0.00609272356111106	159030.614	940	0.124	ns	0.3695652	0.2320657;0.5245155	0.1843	ns
SINE	Alu	AluYb9	70	0.0338619014908911	155392	378	102.76	8.93388013207107	0.0497092713886282	159030.614	2	0.004	**	0.1851852	0.1473012;0.2280825	0.0001021	***
SINE	Alu	AluSq10	523	0.252996778281944	155392	1528	411	17.5119007154183	0.198817735896518	159030.614	1001	0.002	**	0.3422775	0.3184823;0.3666804	2.911e-10	***
SINE	Alu	AluYm1	1175	0.568396203597101	155392	4667	1245.255	31.1376866599067	0.602381459157709	159030.614	15	0.03	*	0.2517677	0.2393667;0.2644800	0.02051	*
SINE	Alu	AluYh7	116	0.0561140081849053	155392	462	121.245	9.91934314198115	0.0586512320894728	159030.614	313	0.626	ns	0.2510823	0.2121606;0.2932240	0.5974	ns
SINE	Alu	AluSg7	1871	0.905080252706533	155392	5829	1565.58	34.739292140434	0.757335939087277	159030.614	1001	0.002	**	0.3209813	0.3090027;0.3331393	2.2e-16	***
SINE	Alu	AluSq4	568	0.274765143526088	155392	1638	442.615	18.3781536485995	0.214111221834154	159030.614	1001	0.002	**	0.3467643	0.3237024;0.3703768	1.01e-11	***
SINE	Alu	FAM	1591	0.769632646742969	155392	4262	1128.096	29.2855668961424	0.545706794632405	159030.614	1001	0.002	**	0.3732989	0.3587515;0.3880202	2.2e-16	***
SINE	Alu	FLAM_C	7894	3.81865500527278	155392	24406	6003.769	63.659045807435	2.9042719207438	159030.614	1001	0.002	**	0.3234451	0.3175770;0.3293551	2.2e-16	***
SINE	Alu	FRAM	6233	3.01516045703892	155392	20221	5040.453	59.053798710516	2.43827604222095	159030.614	1001	0.002	**	0.3082439	0.3018825;0.3146605	2.2e-16	***
SINE	Alu	AluSc8	5731	2.77232224920425	155392	20437	5234.066	63.9762190239514	2.53193467555461	159030.614	1001	0.002	**	0.2804228	0.2742712;0.2866368	3.094e-15	***
SINE	Alu	AluJr	26358	12.7504571356701	155392	114124	23284.565	118.953796832135	11.2637092326893	159030.614	1001	0.002	**	0.2309593	0.2285167;0.2334156	2.2e-16	***
SINE	Alu	AluSx4	3575	1.7293756832848	155392	11827	3117.195	47.4689822861127	1.50791642882712	159030.614	1001	0.002	**	0.3022745	0.2940050;0.3106413	2.2e-16	***
SINE	Alu	AluYa5	851	0.411663973839262	155392	3782	995.353	28.3139907655751	0.481493503352328	159030.614	1	0.002	**	0.2250132	0.2117887;0.2386640	6.841e-08	***
SINE	Alu	AluJb	27141	13.1292266909182	155392	117273	23843.662	122.042648955864	11.5341676260872	159030.614	1001	0.002	**	0.2314343	0.2290229;0.2338590	2.2e-16	***
SINE	Alu	AluSz6	12205	5.90406439566181	155392	40962	9984.603	84.4288672470774	4.82996633159509	159030.614	1001	0.002	**	0.2979591	0.2935322;0.3024146	2.2e-16	***
SINE	Alu	AluJr4	4161	2.01284817290854	155392	12307	3221.082	48.9406831426214	1.55817087682975	159030.614	1001	0.002	**	0.3381003	0.3297410;0.3465362	2.2e-16	***
SINE	5S-Deu-L2	tot	710	0.34345642940761	155392	2614	672.227	22.1516628533202	0.325184063621675	159030.614	957	0.09	ns	0.2716144	0.2546355;0.2891062	0.0933	ns
SINE	5S-Deu-L2	AmnSINE1	710	0.34345642940761	155392	2614	672.227	22.1516628533202	0.325184063621675	159030.614	957	0.09	ns	0.2716144	0.2546355;0.2891062	0.0933	ns
SINE	MIR	tot	71016	34.3533828039589	155392	598863	66186.292	150.013455305758	32.0170528535908	159030.614	1001	0.002	**	0.1185847	0.1177669;0.1194062	2.2e-16	***
SINE	MIR	MIR1_Amn	3419	1.6539120171051	155392	11716	3035.409	47.148114105059	1.46835315060806	159030.614	1001	0.002	**	0.2918231	0.2836013;0.3001485	1.4e-15	***
SINE	MIR	MIR3	20538	9.93508189742746	155392	87870	18271.488	101.62086723039	8.8386760964	159030.614	1001	0.002	**	0.2337316	0.2309366;0.2365443	2.2e-16	***
SINE	MIR	MIRb	38452	18.6008262303964	155392	223887	36999.583	134.197138505197	17.8982319250007	159030.614	1001	0.002	**	0.1717474	0.1701871;0.1733161	2.2e-16	***
SINE	MIR	MIR	31358	15.1691643850195	155392	174396	31097.791	125.905438716914	15.0432905060903	159030.614	983	0.038	*	0.1798092	0.1780093;0.1816197	0.1038	ns
SINE	MIR	MIRc	21688	10.4913845647778	155392	100994	20494.77	112.788884347849	9.91416975454959	159030.614	1001	0.002	**	0.2147454	0.2122161;0.2172912	2.2e-16	***
SINE	tRNA-RTE	tot	1713	0.828649103627093	155392	5836	1444.054	32.870192173663	0.69854877565039	159030.614	1001	0.002	**	0.293523	0.2818597;0.3053930	1.224e-15	***
SINE	tRNA-RTE	MamSINE1	1713	0.828649103627093	155392	5836	1444.054	32.870192173663	0.69854877565039	159030.614	1001	0.002	**	0.293523	0.2818597;0.3053930	1.224e-15	***
SINE	tRNA	tot	576	0.278635075125047	155392	2292	586.535	19.8559067290323	0.283731291299426	159030.614	316	0.632	ns	0.2513089	0.2336596;0.2695961	0.6322	ns
SINE	tRNA	LFSINE_Vert	576	0.278635075125047	155392	2292	586.535	19.8559067290323	0.283731291299426	159030.614	316	0.632	ns	0.2513089	0.2336596;0.2695961	0.6322	ns
SINE	tRNA-Deu	tot	191	0.0923946169251458	155392	667	169.74	11.490797989628	0.0821102737009123	159030.614	960	0.084	ns	0.2863568	0.2523100;0.3223067	0.06186	ns
SINE	tRNA-Deu	AmnSINE2	191	0.0923946169251458	155392	667	169.74	11.490797989628	0.0821102737009123	159030.614	960	0.084	ns	0.2863568	0.2523100;0.3223067	0.06186	ns
DNA	TcMar-Mariner	tot	3294	1.59344433587136	155392	16390	4030.243	56.1539064733008	1.94959559214791	159030.614	1	0.002	**	0.2009762	0.1948642;0.2071945	2.2e-16	***
DNA	TcMar-Mariner	MADE1	1354	0.654985923123809	155392	7843	1919.791	37.3336191403689	0.928682481787134	159030.614	1	0.002	**	0.172638	0.1643329;0.1811872	2.2e-16	***
DNA	TcMar-Mariner	HSMAR2	188	0.0909433925755362	155392	1770	496.022	21.9932539479546	0.239946401447354	159030.614	1	0.002	**	0.1062147	0.09223998;0.12150940	2.2e-16	***
DNA	TcMar-Mariner	MARNA	916	0.443107168080804	155392	3156	822.25	25.3872016971152	0.397756407155504	159030.614	1001	0.002	**	0.2902408	0.2744479;0.3064234	0.0001748	***
DNA	TcMar-Mariner	HSMAR1	119	0.057565232534515	155392	716	208.063	14.2251673588182	0.100648697284275	159030.614	1	0.002	**	0.1662011	0.1396564;0.1955292	1.246e-14	***
DNA	TcMar-Mariner	MADE2	771	0.372964657849672	155392	2664	664.605	23.0525138193949	0.321496986290767	159030.614	1001	0.002	**	0.2894144	0.2722452;0.3070476	2.83e-06	***
DNA	TcMar-Mariner	UCON40	54	0.0261220382929732	155392	241	64.418	7.45807608562013	0.0311616567177175	159030.614	96	0.192	ns	0.2240664	0.1730376;0.2820191	0.1452	ns
DNA	TcMar-Tc1	tot	184	0.0890084267760567	155392	649	170.488	11.5885352892481	0.082472112305415	159030.614	889	0.226	ns	0.2835131	0.2491191;0.3198898	0.2287	ns
DNA	TcMar-Tc1	EutTc1-N2	38	0.0183821750950552	155392	198	51.952	6.28802315797541	0.0251313358036397	159030.614	19	0.038	*	0.1919192	0.1395382;0.2537710	0.02361	*
DNA	TcMar-Tc1	X32_DNA	119	0.057565232534515	155392	328	86.065	8.23860726395242	0.0416332078830507	159030.614	1001	0.002	**	0.3628049	0.3106948;0.4174176	7.105e-05	***
DNA	TcMar-Tc1	X33a_DNA	19	0.0091910875475276	155392	67	17.068	3.71553242230251	0.008256499066379	159030.614	734	0.536	ns	0.2835821	0.1801464;0.4069087	0.5764	ns
DNA	TcMar-Tc1	EutTc1-N1	13	0.00628863884830836	155392	56	15.585	3.41444482067488	0.00753911049622198	159030.614	270	0.54	ns	0.2321429	0.1297920;0.3641843	0.551	ns
DNA	TcMar	tot	580	0.280570040924527	155392	1834	462.22	19.1940097428862	0.223594972958853	159030.614	1001	0.002	**	0.3162486	0.2950020;0.3380846	6.787e-10	***
DNA	TcMar	UCON44	112	0.0541790423854258	155392	364	95.076	8.79542969863233	0.0459922020878281	159030.614	972	0.06	ns	0.3076923	0.2606390;0.3579068	0.04877	*
DNA	TcMar	DNA1_Mam	49	0.0237033310436238	155392	169	44.122	6.00492923981418	0.0213436402511586	159030.614	830	0.344	ns	0.2899408	0.2228224;0.3645907	0.3824	ns
DNA	TcMar	X4a_DNA	62	0.0299919698919322	155392	179	44.767	5.75411338268727	0.0216556534863246	159030.614	1001	0.002	**	0.3463687	0.2769513;0.4209697	0.004237	**
DNA	TcMar	X4b_DNA	223	0.107874343320982	155392	699	174.767	11.2819321480406	0.0845420419694082	159030.614	1001	0.002	**	0.3190272	0.2845847;0.3550059	3.91e-05	***
DNA	TcMar	X5a_DNA	143	0.0691750273313919	155392	423	105.597	9.10557535263437	0.051081645881909	159030.614	1001	0.002	**	0.3380615	0.2930702;0.3853369	4.918e-05	***
DNA	PIF-Harbinger	tot	13	0.00628863884830836	155392	30	7.026	2.29272339818404	0.00339876742678573	159030.614	996	0.012	*	0.4333333	0.2546075;0.6257265	0.01598	*
DNA	PIF-Harbinger	Chompy-7_Croc	5	0.00241870724934937	155392	14	3.38437821171634	1.50385052722971	0.00163716402304367	159030.614	898	0.208	ns	0.3571429	0.1275984;0.6486199	0.3481	ns
DNA	PIF-Harbinger	Chompy-6_Croc	8	0.00386993159895899	155392	16	3.81307456588355	1.57653831311403	0.00184454221896245	159030.614	979	0.046	*	0.5	0.2465101;0.7534899	0.03333	*
DNA	hAT-Blackjack	BLACKJACK	189	0.0914271340254061	155392	2129	564.264	22.1142792183093	0.272957885469374	159030.614	1	0.002	**	0.08877407	0.07703026;0.10166372	2.2e-16	***
DNA	hAT-Blackjack	MER81	738	0.357001190003967	155392	3668	949.133	27.1585511008577	0.459134973539343	159030.614	1	0.002	**	0.2011996	0.1883315;0.2145455	3.404e-16	***
DNA	hAT-Blackjack	MER63D	248	0.119967879567729	155392	1718	453.053	18.5778181260967	0.219160515087896	159030.614	1	0.002	**	0.1443539	0.1280623;0.1618703	2.2e-16	***
DNA	hAT-Blackjack	tot	3433	1.66068439740328	155392	19734	4876.921	59.5375804218015	2.35916883544083	159030.614	1	0.002	**	0.1739637	0.1686977;0.1793259	2.2e-16	***
DNA	hAT-Blackjack	MER94B	155	0.0749799247298304	155392	622	161.234	11.2284157974899	0.0779955689283192	159030.614	309	0.618	ns	0.2491961	0.2156578;0.2851352	0.5833	ns
DNA	hAT-Blackjack	MER63C	94	0.0454716962877681	155392	890	251.551	14.6337126029092	0.121685645456217	159030.614	1	0.002	**	0.105618	0.08619603;0.12769381	2.2e-16	***
DNA	hAT-Blackjack	MER63A	664	0.321204322713596	155392	3511	909.269	26.654325954563	0.43985110438173	159030.614	1	0.002	**	0.1891199	0.1762872;0.2024724	2.2e-16	***
DNA	hAT-Blackjack	MER94	1094	0.529213146157642	155392	4792	1207.22	28.936117550544	0.583982353111909	159030.614	1	0.002	**	0.2282972	0.2164771;0.2404491	0.000148	***
DNA	hAT-Blackjack	MER63B	423	0.204622633294957	155392	2404	635.184	21.6550475659853	0.307264829094146	159030.614	1	0.002	**	0.1759567	0.1609291;0.1917782	2.2e-16	***
DNA	hAT-Tag1	tot	658	0.318301874014377	155392	2372	617.972	22.2159574352483	0.298938671258985	159030.614	966	0.072	ns	0.277403	0.2594586;0.2958987	0.06459	ns
DNA	hAT-Tag1	hAT-5_Mam	308	0.148992366559921	155392	904	230.647	13.431112604166	0.111573514188137	159030.614	1001	0.002	**	0.340708	0.3098212;0.3726370	1.165e-08	***
DNA	hAT-Tag1	hAT-1_Mam	353	0.170760731804065	155392	1468	389.752	17.6421580806244	0.188539197569683	159030.614	19	0.038	*	0.2404632	0.2187977;0.2631721	0.03094	*
DNA	hAT-Ac	tot	1215	0.587745861591896	155392	5533	1394.127	32.6828860727146	0.674397016282737	159030.614	1	0.002	**	0.2195915	0.2087435;0.2307361	2.045e-08	***
DNA	hAT-Ac	EuthAT-2	132	0.0638538713828233	155392	1150	307.866	15.7128271465366	0.148927545205639	159030.614	1	0.002	**	0.1147826	0.09692827;0.13463334	2.2e-16	***
DNA	hAT-Ac	UCON37	54	0.0261220382929732	155392	174	44.614	5.67284630368082	0.0215816410444945	159030.614	957	0.09	ns	0.3103448	0.2425093;0.3847753	0.1176	ns
DNA	hAT-Ac	OldhAT1	1033	0.499704917715579	155392	4209	1050.973	28.8173334940919	0.508399202794091	159030.614	274	0.548	ns	0.2454265	0.2324871;0.2587201	0.5332	ns
DNA	tot	tot	59413	28.7405307611188	155392	524553	62470.415	166.455093262637	30.2195291260727	159030.614	1	0.002	**	0.1132641	0.1124076;0.1141248	2.2e-16	***
DNA	hAT-Charlie	MER102b	923	0.446493358229893	155392	3128	845.961	26.3396137833161	0.409226400673368	159030.614	998	0.008	**	0.2950767	0.2791318;0.3114057	0.002072	**
DNA	hAT-Charlie	MER3	2988	1.44541945221118	155392	10909	2772.086	45.1576551408266	1.34097290080398	159030.614	1001	0.002	**	0.2739023	0.2655491;0.2823763	2.512e-06	***
DNA	hAT-Charlie	Charlie17a	404	0.195431545747429	155392	1214	314.448	15.3801770420839	0.152111531428682	159030.614	1001	0.002	**	0.3327842	0.3062977;0.3600833	1.105e-08	***
DNA	hAT-Charlie	MER102c	863	0.417468871237701	155392	3112	838.065	24.9943091620971	0.405406778185196	159030.614	829	0.346	ns	0.2773136	0.2616397;0.2934072	0.3124	ns
DNA	hAT-Charlie	Charlie32a	81	0.0391830574394598	155392	259	66.463	7.21419958662606	0.0321509079827014	159030.614	981	0.042	*	0.3127413	0.2567845;0.3730448	0.04605	*
DNA	hAT-Charlie	Charlie2a	344	0.166407058755237	155392	2080	546.693	21.1221897041452	0.264458064453711	159030.614	1	0.002	**	0.1653846	0.1496579;0.1820603	2.2e-16	***
DNA	hAT-Charlie	Chap1a_Mam	335	0.162053385706408	155392	1415	374.013	16.3842385930587	0.180925590890181	159030.614	8	0.016	*	0.2367491	0.2148121;0.2597846	0.01869	*
DNA	hAT-Charlie	UCON81	13	0.00628863884830836	155392	40	10.275	2.84841859432361	0.00497044339741295	159030.614	875	0.254	ns	0.325	0.1857290;0.4912949	0.3647	ns
DNA	hAT-Charlie	Charlie1a	1161	0.561623823298923	155392	5747	1548.785	34.6774465654595	0.749211501436712	159030.614	1	0.002	**	0.2020184	0.1917042;0.2126361	2.2e-16	***
DNA	hAT-Charlie	Charlie17	111	0.053695300935556	155392	535	140.796	10.6414107910382	0.0681088611758787	159030.614	1	0.002	**	0.2074766	0.1738767;0.2443451	0.003185	**
DNA	hAT-Charlie	MER58D	286	0.138350054662784	155392	1140	294.979	15.0217912784466	0.142693569141165	159030.614	290	0.58	ns	0.2508772	0.2259425;0.2771042	0.5654	ns
DNA	hAT-Charlie	MER106B	217	0.104971894621763	155392	827	217.769	13.0598698002392	0.105343891796712	159030.614	492	0.984	ns	0.2623942	0.2326971;0.2937954	0.9685	ns
DNA	hAT-Charlie	Charlie10a	106	0.0512765936862066	155392	305	78.921	7.83403670728769	0.0381773589651803	159030.614	1000	0.004	**	0.347541	0.2941731;0.4039037	0.0006441	***
DNA	hAT-Charlie	Charlie23a	363	0.175598146302764	155392	1488	387.748	17.9519572406122	0.187569779704144	159030.614	88	0.176	ns	0.2439516	0.2223173;0.2666012	0.1479	ns
DNA	hAT-Charlie	hAT-16_Crp	7	0.00338619014908911	155392	20	4.98092369477912	1.96620634398745	0.00240947924980366	159030.614	900	0.204	ns	0.35	0.1539092;0.5921885	0.304	ns
DNA	hAT-Charlie	Charlie24	342	0.165439575855497	155392	1286	335.933	16.3890546436368	0.162504716479136	159030.614	662	0.68	ns	0.2659409	0.2419614;0.2909951	0.7033	ns
DNA	hAT-Charlie	MER102a	818	0.395700505993557	155392	3028	817.188	24.1596843180193	0.395307707936262	159030.614	539	0.926	ns	0.2701453	0.2543927;0.2863431	0.9673	ns
DNA	hAT-Charlie	MER5B	5673	2.74426524511179	155392	24966	6013.262	62.4725553837537	2.90886407832742	159030.614	1	0.002	**	0.227229	0.2220430;0.2324786	4.141e-07	***
DNA	hAT-Charlie	MER105	275	0.133028898714215	155392	714	189.692	11.6516478189523	0.0917618831087161	159030.614	1001	0.002	**	0.3851541	0.3492975;0.4219638	3.628e-12	***
DNA	hAT-Charlie	MER20B	867	0.41940383703718	155392	4146	1092.852	29.1213349307367	0.528657810973191	159030.614	1	0.002	**	0.2091172	0.1968260;0.2218197	4.019e-16	***
DNA	hAT-Charlie	Charlie1b	744	0.359903638703186	155392	3033	803.256	25.475310703806	0.388568222056675	159030.614	11	0.022	*	0.2453017	0.2300757;0.2610204	0.01517	*
DNA	hAT-Charlie	Charlie17b	53	0.0256382968431033	155392	527	138.263	10.5616940109236	0.0668835440833583	159030.614	1	0.002	**	0.1005693	0.07624369;0.12947970	2.2e-16	***
DNA	hAT-Charlie	Charlie12	6	0.00290244869921924	155392	21	4.44511581067472	1.98514107620117	0.00215028676709529	159030.614	865	0.274	ns	0.2857143	0.1128094;0.5217511	0.4225	ns
DNA	hAT-Charlie	MER112	1347	0.65159973297472	155392	4468	1163.012	28.7404918515997	0.562597111096061	159030.614	1001	0.002	**	0.3014772	0.2880428;0.3151715	6.576e-10	***
DNA	hAT-Charlie	Charlie13a	107	0.0517603351360765	155392	548	146.087	10.5716219280766	0.0706683371871402	159030.614	1	0.002	**	0.1952555	0.1628723;0.2309644	0.0001085	***
DNA	hAT-Charlie	MER113	766	0.370545950600323	155392	3734	1036.945	27.9415229310019	0.501613277735316	159030.614	1	0.002	**	0.2051419	0.1922908;0.2184562	2.2e-16	***
DNA	hAT-Charlie	Charlie25	112	0.0541790423854258	155392	1076	306.451	16.7784718051471	0.148243051054073	159030.614	1	0.002	**	0.1040892	0.08648037;0.12389591	2.2e-16	***
DNA	hAT-Charlie	MER113A	542	0.262187865829471	155392	2067	558.954	20.3999029419269	0.270389218370565	159030.614	216	0.432	ns	0.2622158	0.2433604;0.2817478	0.4139	ns
DNA	hAT-Charlie	Charlie18a	683	0.330395410261124	155392	2463	654.322	22.478291518476	0.316522672961755	159030.614	911	0.182	ns	0.2773041	0.2596948;0.2954444	0.1935	ns
DNA	hAT-Charlie	Charlie29a	197	0.0952970656243651	155392	978	261.794	13.9783030785914	0.126640609127234	159030.614	1	0.002	**	0.2014315	0.1767133;0.2279613	1.776e-06	***
DNA	hAT-Charlie	Charlie10	203	0.0981995143235843	155392	1131	304.967	16.3412651881043	0.147525178742466	159030.614	1	0.002	**	0.1794872	0.1575362;0.2031189	1.264e-12	***
DNA	hAT-Charlie	Charlie30b	185	0.0894921682259266	155392	614	158.593	11.5148574868707	0.0767180077592129	159030.614	990	0.024	*	0.3013029	0.2652267;0.3393030	0.01646	*
DNA	hAT-Charlie	Charlie14a	96	0.0464391791875079	155392	523	129.203	9.98305827151442	0.0625008465475373	159030.614	1	0.002	**	0.1835564	0.1512893;0.2194475	0.0006633	***
DNA	hAT-Charlie	Charlie21a	131	0.0633701299329534	155392	742	202.841	13.1707702200057	0.098122599433055	159030.614	1	0.002	**	0.1765499	0.1497712;0.2059279	7.162e-10	***
DNA	hAT-Charlie	MER5C1	204	0.0986832557734542	155392	617	162.004	11.0617515044565	0.078368049844719	159030.614	1001	0.002	**	0.3306321	0.2935883;0.3693065	0.0001717	***
DNA	hAT-Charlie	Charlie6	31	0.0149959849459661	155392	260	73.193	7.94914712028529	0.0354064879403257	159030.614	1	0.002	**	0.1192308	0.08246689;0.16495333	4.742e-10	***
DNA	hAT-Charlie	Charlie9	291	0.140768761912133	155392	1284	263.054	13.8945364133584	0.12725012335407	159030.614	978	0.048	*	0.2266355	0.2039936;0.2505359	0.05715	ns
DNA	hAT-Charlie	Charlie20a	157	0.0759474076295702	155392	869	224.514	13.1976506235762	0.108606727876085	159030.614	1	0.002	**	0.1806674	0.1556291;0.2078920	6.581e-08	***
DNA	hAT-Charlie	Charlie29b	274	0.132545157264345	155392	1420	372.524	16.7504029802271	0.180205299871325	159030.614	1	0.002	**	0.1929577	0.1727325;0.2144616	1.007e-09	***
DNA	hAT-Charlie	MER107	84	0.0406342817890694	155392	337	90.835	8.2441337168159	0.04394065459893	159030.614	240	0.48	ns	0.2492582	0.2039716;0.2990124	0.4252	ns
DNA	hAT-Charlie	MER30	1198	0.579522256944109	155392	4132	1076.62	29.1615156326621	0.520805719758903	159030.614	1001	0.002	**	0.2899322	0.2761291;0.3040329	2.094e-05	***
DNA	hAT-Charlie	Charlie7	564	0.272830177726609	155392	3902	1011.206	29.1280278427154	0.489162256557115	159030.614	1	0.002	**	0.1445413	0.1336492;0.1559685	2.2e-16	***
DNA	hAT-Charlie	MER1A	769	0.371997174949933	155392	3227	881.585	26.815477710547	0.426459206083532	159030.614	1	0.002	**	0.2383018	0.2236898;0.2533897	7.238e-06	***
DNA	hAT-Charlie	UCON34	102	0.0493416278867271	155392	339	84.75	7.85985224271279	0.0409970878764718	159030.614	990	0.024	*	0.300885	0.2525156;0.3527731	0.03293	*
DNA	hAT-Charlie	Charlie1	453	0.219134876791053	155392	1930	520.168	20.5452155472237	0.251626822495912	159030.614	2	0.004	**	0.234715	0.2159622;0.2542773	0.0005305	***
DNA	hAT-Charlie	MER20	4470	2.16232428091833	155392	16757	4162.255	54.5976820193118	2.01345526842813	159030.614	1001	0.002	**	0.2667542	0.2600691;0.2735204	4.924e-08	***
DNA	hAT-Charlie	Charlie22a	344	0.166407058755237	155392	1112	301.55	14.9546361086167	0.14587223420826	159030.614	997	0.01	**	0.3093525	0.2822697;0.3374481	0.004599	**
DNA	hAT-Charlie	Charlie4a	605	0.292663577171274	155392	2852	739.37	24.0429025111604	0.357663915790288	159030.614	1	0.002	**	0.2121318	0.1972540;0.2276027	5.233e-09	***
DNA	hAT-Charlie	MER5C	374	0.180919302251333	155392	1336	352.707	16.8473435289954	0.170618995559254	159030.614	900	0.204	ns	0.2799401	0.2559969;0.3048553	0.1924	ns
DNA	hAT-Charlie	Charlie19a	483	0.233647120287149	155392	1605	431.587	17.6127408326938	0.208776521124989	159030.614	1000	0.004	**	0.3009346	0.2785649;0.3240347	0.004086	**
DNA	hAT-Charlie	UCON38	67	0.0324106771412815	155392	207	53.438	6.38129116064115	0.0258501755981463	159030.614	987	0.03	*	0.3236715	0.2604639;0.3920160	0.03853	*
DNA	hAT-Charlie	Cheshire	186	0.0899759096757965	155392	1020	265.036	15.0080626979616	0.128208898907712	159030.614	1	0.002	**	0.1823529	0.1591099;0.2074450	5.367e-09	***
DNA	hAT-Charlie	Charlie16a	407	0.196882770097039	155392	1410	374.297	16.4472886611838	0.181062973461944	159030.614	983	0.038	*	0.2886525	0.2651065;0.3130823	0.04998	*
DNA	hAT-Charlie	Charlie31a	143	0.0691750273313919	155392	803	212.134	13.0686967534959	0.102618008726696	159030.614	1	0.002	**	0.1780822	0.1522189;0.2063333	9.356e-09	***
DNA	hAT-Charlie	Chap1_Mam	118	0.0570814910846451	155392	484	126.441	9.78019279826176	0.0611647526629967	159030.614	219	0.438	ns	0.2438017	0.2061808;0.2845852	0.4079	ns
DNA	hAT-Charlie	Charlie15b	434	0.209943789243525	155392	1888	499.635	19.5449169550239	0.241694159305734	159030.614	1	0.002	**	0.2298729	0.2110604;0.2495282	0.0005705	***
DNA	hAT-Charlie	Charlie26a	127	0.0614351641334739	155392	513	134.536	10.2395093413479	0.0650806396996933	159030.614	249	0.498	ns	0.2475634	0.2107867;0.2872773	0.4823	ns
DNA	hAT-Charlie	MER1B	1676	0.810750669981908	155392	5366	1403.913	34.2759430398534	0.679130910111164	159030.614	1001	0.002	**	0.3123369	0.2999485;0.3249297	2.2e-16	***
DNA	hAT-Charlie	MER103C	2223	1.07535724306073	155392	8923	2298.617	42.0605920596038	1.11193632027554	159030.614	41	0.082	ns	0.2491315	0.2401844;0.2582426	0.0676	ns
DNA	hAT-Charlie	Charlie7b_Mars	1	0.000483741449869874	155392	59	16.25	3.65388161423586	0.00786079856038545	159030.614	1	0.002	**	0.01694915	0.0004290233;0.0908559329	2.088e-07	***
DNA	hAT-Charlie	Charlie15a	1052	0.508896005263107	155392	3213	845.564	25.1577585809392	0.40903435531777	159030.614	1001	0.002	**	0.3274199	0.3112012;0.3439532	7.087e-16	***
DNA	hAT-Charlie	MER5A1	3621	1.75162778997881	155392	15942	3939.444	53.4205636494096	1.90567235224117	159030.614	1	0.002	**	0.2271359	0.2206509;0.2337206	3.739e-09	***
DNA	hAT-Charlie	MER117	1148	0.555335184450615	155392	4370	1165.107	28.9105408176736	0.563610549433539	159030.614	295	0.59	ns	0.2627002	0.2496994;0.2760189	0.5724	ns
DNA	hAT-Charlie	Charlie8	1123	0.543241648203868	155392	4378	1180.973	29.4236303168223	0.571285591277174	159030.614	31	0.062	ns	0.2565098	0.2436255;0.2697198	0.04827	*
DNA	hAT-Charlie	Charlie3	49	0.0237033310436238	155392	337	102.282	10.1959027276859	0.0494780429755904	159030.614	1	0.002	**	0.1454006	0.1095433;0.1876320	1.919e-11	***
DNA	hAT-Charlie	Charlie4z	2183	1.05600758506593	155392	5940	1523.695	33.7548717427035	0.737074428459477	159030.614	1001	0.002	**	0.3675084	0.3552311;0.3799160	2.2e-16	***
DNA	hAT-Charlie	Charlie5	443	0.214297462292354	155392	2568	687.843	23.1519408120219	0.332738170102843	159030.614	1	0.002	**	0.1725078	0.1580799;0.1876864	2.2e-16	***
DNA	hAT-Charlie	MER30B	56	0.0270895211927129	155392	223	53.694	6.57842227586826	0.025974013409313	159030.614	664	0.676	ns	0.2511211	0.1956174;0.3133704	0.696	ns
DNA	hAT-Charlie	Charlie13b	99	0.0478904035371175	155392	404	108.58	9.13427802483782	0.0525246466268709	159030.614	159	0.318	ns	0.2450495	0.2038711;0.2900078	0.3124	ns
DNA	hAT-Charlie	Charlie10b	108	0.0522440765859463	155392	273	69.125	7.65728470209963	0.033438627722255	159030.614	1001	0.002	**	0.3956044	0.3371846;0.4563166	2.872e-07	***
DNA	hAT-Charlie	Charlie2b	476	0.23026093013806	155392	3650	929.885	27.5422648188443	0.449823918112247	159030.614	1	0.002	**	0.130411	0.1196483;0.1417692	2.2e-16	***
DNA	hAT-Charlie	Charlie7a	354	0.171244473253935	155392	1424	372.503	16.8951305539921	0.180195141300877	159030.614	140	0.28	ns	0.2485955	0.2263337;0.2718992	0.2778	ns
DNA	hAT-Charlie	tot	40606	19.6428053134161	155392	266107	41407.328	143.62155676488	20.0304408819574	159030.614	1	0.002	**	0.1525928	0.1512284;0.1539647	1.751e-05	***
DNA	hAT-Charlie	MER5A	7926	3.83413473166862	155392	34906	8160.785	71.6197749728884	3.94770996797632	159030.614	3	0.006	**	0.227067	0.2226806;0.2314988	0.002959	**
DNA	hAT-Charlie	Charlie4	215	0.104004411722023	155392	917	241.137	12.994733321392	0.116647961997272	159030.614	19	0.038	*	0.2344602	0.2073829;0.2632547	0.0511	ns
DNA	hAT-Charlie	MER58A	3629	1.75549772157777	155392	13479	3401.642	49.8829042873422	1.64551523301826	159030.614	1001	0.002	**	0.2692336	0.2617589;0.2768081	7.741e-06	***
DNA	hAT-Charlie	MER119	259	0.125289035516297	155392	1203	326.923	16.250697097545	0.158146206015809	159030.614	1	0.002	**	0.2152951	0.1923715;0.2396192	7.517e-06	***
DNA	hAT-Charlie	MER58B	1795	0.868315902516423	155392	7005	1824.546	37.470787874609	0.882608527394278	159030.614	224	0.448	ns	0.2562455	0.2460541;0.2666402	0.4298	ns
DNA	hAT-Charlie	MER33	2155	1.04246282446958	155392	9580	2472.777	42.7426508911791	1.19618473118488	159030.614	1	0.002	**	0.2249478	0.2166190;0.2334442	5.393e-14	***
DNA	hAT-Charlie	MER106A	184	0.0890084267760567	155392	742	197.56	12.2251320587491	0.0955679608362922	159030.614	131	0.262	ns	0.2479784	0.2172857;0.2806892	0.2802	ns
DNA	hAT-Charlie	MER58C	770	0.372480916399803	155392	2592	674.133	22.8156495604413	0.326106074825127	159030.614	1001	0.002	**	0.2970679	0.2795203;0.3150750	2.298e-05	***
DNA	hAT-Charlie	Charlie11	18	0.00870734609765772	155392	104	29.616	5.00775614638146	0.0143264867793462	159030.614	11	0.022	*	0.1730769	0.1059242;0.2596735	0.012	*
DNA	hAT-Charlie	Charlie16	313	0.15141107380927	155392	1464	399.382	18.2275703350809	0.19319762773193	159030.614	1	0.002	**	0.2137978	0.1930458;0.2357045	2.315e-07	***
DNA	hAT-Charlie	Charlie30a	132	0.0638538713828233	155392	457	120.452	9.47256171399402	0.058267625119726	159030.614	910	0.184	ns	0.2888403	0.2476762;0.3327623	0.2222	ns
DNA	MULE-MuDR	tot	169	0.0817523050280086	155392	1949	520.916	20.7672391574379	0.251988661100415	159030.614	1	0.002	**	0.08671113	0.07459008;0.10009178	2.2e-16	***
DNA	MULE-MuDR	Ricksha_b	19	0.0091910875475276	155392	117	33.735	5.74192866071538	0.0163190178113602	159030.614	4	0.008	**	0.1623932	0.1006957;0.2419240	0.002074	**
DNA	MULE-MuDR	Ricksha	37	0.0178984336451853	155392	410	115.05	10.0369437699053	0.0556544538075289	159030.614	1	0.002	**	0.0902439	0.06433642;0.12224288	2.2e-16	***
DNA	MULE-MuDR	Ricksha_c	102	0.0493416278867271	155392	982	254.648	14.2389200026843	0.123183792726464	159030.614	1	0.002	**	0.1038697	0.08548881;0.12466338	2.2e-16	***
DNA	MULE-MuDR	Ricksha_0	36	0.0174146921953154	155392	384	104.552	10.0088697400592	0.050576136066795	159030.614	1	0.002	**	0.09375	0.0665269;0.1274251	2.2e-16	***
DNA	MULE-MuDR	Ricksha_a	6	0.00290244869921924	155392	56	15.051	3.48748642457021	0.00728079256199147	159030.614	5	0.01	**	0.1071429	0.04034795;0.21875647	0.005957	**
DNA	Merlin	tot	13	0.00628863884830836	155392	57	14.901	3.45617478495289	0.00720823134451099	159030.614	353	0.706	ns	0.2280702	0.1273971;0.3583634	0.6525	ns
DNA	Merlin	Merlin1_HS	13	0.00628863884830836	155392	57	14.901	3.45617478495289	0.00720823134451099	159030.614	353	0.706	ns	0.2280702	0.1273971;0.3583634	0.6525	ns
DNA	DNA	X2a_DNA	70	0.0338619014908911	155392	412	105.408	9.12945140098149	0.0509902187478836	159030.614	1	0.002	**	0.1699029	0.1349086;0.2097199	3.569e-05	***
DNA	DNA	X24_DNA	72	0.0348293843906309	155392	456	116.93	9.67226202357302	0.0565638877332843	159030.614	1	0.002	**	0.1578947	0.1256407;0.1946622	5.35e-07	***
DNA	DNA	X34_DNA	12	0.00580489739843848	155392	99	24.382	4.34360943720116	0.0117945840307273	159030.614	2	0.004	**	0.1212121	0.06422779;0.20216260	0.003256	**
DNA	DNA	Eulor9B	7	0.00338619014908911	155392	27	6.883	2.28090190791132	0.00332959239945434	159030.614	617	0.77	ns	0.2592593	0.1111446;0.4628487	1	ns
DNA	DNA	Eulor9A	32	0.015479726395836	155392	123	32.591	4.93194110295764	0.015765617592709	159030.614	509	0.986	ns	0.2601626	0.1852491;0.3469795	1	ns
DNA	DNA	MER126	71	0.034345642940761	155392	267	69.842	7.42456464448658	0.0337854703418117	159030.614	598	0.808	ns	0.2659176	0.2139129;0.3232013	0.8893	ns
DNA	DNA	UCON78	56	0.0270895211927129	155392	179	47.122	5.97334050567995	0.0227948646007682	159030.614	944	0.116	ns	0.3128492	0.2457568;0.3862639	0.1486	ns
DNA	DNA	MER125	12	0.00580489739843848	155392	140	36.42	5.11524835817048	0.0176178636042608	159030.614	1	0.002	**	0.08571429	0.04507586;0.14493883	3.299e-07	***
DNA	DNA	Eulor11	6	0.00290244869921924	155392	101	25.525	4.57737122454879	0.0123475005079285	159030.614	1	0.002	**	0.05940594	0.02211057;0.12482644	7.992e-07	***
DNA	DNA	X2b_DNA	29	0.0140285020462263	155392	185	45.862	6.19575204017586	0.0221853503739321	159030.614	3	0.006	**	0.1567568	0.1075656;0.2173081	0.003643	**
DNA	DNA	tot	1280	0.619189055833438	155392	6503	1640.361	35.5154054323335	0.793510608449996	159030.614	1	0.002	**	0.1968322	0.1872293;0.2067078	2.2e-16	***
DNA	DNA	X30_DNA	170	0.0822360464778785	155392	758	192.651	12.1375664578827	0.093193274058881	159030.614	29	0.058	ns	0.2242744	0.1950417;0.2556698	0.06047	ns
DNA	DNA	X23_DNA	12	0.00580489739843848	155392	59	16.273	3.50467598413231	0.00787192461373245	159030.614	144	0.288	ns	0.2033898	0.1097537;0.3283302	0.2454	ns
DNA	DNA	Eutr2	42	0.0203171408945347	155392	230	61.634	7.01293271215584	0.0298149205212798	159030.614	4	0.008	**	0.1826087	0.1348918;0.2387091	0.002849	**
DNA	DNA	UCON99	9	0.00435367304882886	155392	56	14.061	3.42242487017494	0.00680188852662029	159030.614	82	0.164	ns	0.1607143	0.07621874;0.28327971	0.1259	ns
DNA	DNA	MER135	146	0.0706262516810015	155392	818	201.842	12.3689946247877	0.097639341724635	159030.614	1	0.002	**	0.1784841	0.1528285;0.2064802	3.563e-06	***
DNA	DNA	UCON8	46	0.0222521066940142	155392	206	55.131	6.5614702538297	0.026669149872776	159030.614	93	0.186	ns	0.223301	0.1683650;0.2863829	0.1573	ns
DNA	DNA	MARE8	60	0.0290244869921924	155392	218	56.346	6.4668465347574	0.0272568957343679	159030.614	739	0.526	ns	0.2752294	0.2170746;0.3396099	0.5882	ns
DNA	DNA	Eulor1	10	0.00483741449869874	155392	86	21.813	4.10229933815901	0.0105518522460116	159030.614	1	0.002	**	0.1162791	0.05719112;0.20346245	0.00266	**
DNA	DNA	MER136	5	0.00241870724934937	155392	28	7.767	2.4606433641968	0.00375721984113931	159030.614	172	0.344	ns	0.1785714	0.06064291;0.36893335	0.2957	ns
DNA	DNA	Eutr2B	71	0.034345642940761	155392	433	107.909	9.14561979099073	0.0522000561140082	159030.614	1	0.002	**	0.1639723	0.1303409;0.2022736	2.263e-05	***
DNA	DNA	MER130	30	0.0145122434960962	155392	181	47.593	6.08542384582893	0.0230227068236569	159030.614	1	0.002	**	0.1657459	0.1147095;0.2280797	0.002304	**
DNA	DNA	Eutr11	117	0.0565977496347752	155392	597	162.573	10.9409494732119	0.078643298729695	159030.614	1	0.002	**	0.1959799	0.1648696;0.2301320	1.811e-05	***
DNA	DNA	X9a_DNA	197	0.0952970656243651	155392	695	178.569	12.3023813787245	0.0863812269618134	159030.614	939	0.126	ns	0.2834532	0.2502074;0.3185495	0.118	ns
DNA	DNA	Eulor9C	30	0.0145122434960962	155392	107	27.616	4.48114099584297	0.0133590038796064	159030.614	750	0.504	ns	0.2803738	0.1978227;0.3754684	0.582	ns
DNA	DNA	UCON97	10	0.00483741449869874	155392	42	11.342	2.98260489034869	0.00548659552442411	159030.614	409	0.818	ns	0.2380952	0.1205162;0.3945024	0.7304	ns
DNA	hAT-Tip100?	tot	497	0.240419500585327	155392	2411	624.535	21.8237267681313	0.302113466394481	159030.614	1	0.002	**	0.2061385	0.1901484;0.2228457	1.43e-09	***
DNA	hAT-Tip100?	hAT-N1_Mam	73	0.0353131258405008	155392	239	63.917	7.15578900725254	0.0309193022513327	159030.614	904	0.196	ns	0.3054393	0.2476962;0.3680840	0.1886	ns
DNA	hAT-Tip100?	Eutr15	63	0.030475711341802	155392	657	174.301	11.1298819972753	0.0843166184537688	159030.614	1	0.002	**	0.09589041	0.07447223;0.12101724	2.2e-16	***
DNA	hAT-Tip100?	UCON23	14	0.00677238029817823	155392	31	7.824	2.39097066915108	0.00378479310378189	159030.614	994	0.016	*	0.4516129	0.2731650;0.6396577	0.02038	*
DNA	hAT-Tip100?	MamRep1879	348	0.168342024554716	155392	1484	381.355	17.2631686544502	0.184477220615126	159030.614	32	0.064	ns	0.2345013	0.2131505;0.2569081	0.04989	*
DNA	hAT	tot	1531	0.740608159750776	155392	8917	2251.058	40.4569573917936	1.08893006066118	159030.614	1	0.002	**	0.1716945	0.1639193;0.1796848	2.2e-16	***
DNA	hAT	MER53	877	0.424241251535879	155392	5855	1490.896	33.2254287122546	0.721208192645195	159030.614	1	0.002	**	0.1497865	0.1407365;0.1591870	2.2e-16	***
DNA	hAT	MamRep38	440	0.212846237942744	155392	2128	553.318	20.1884732075125	0.267662851559099	159030.614	1	0.002	**	0.2067669	0.1897381;0.2246072	1.089e-08	***
DNA	hAT	UCON73	74	0.0357968672903706	155392	248	62.315	6.88572350506381	0.0301443484486412	159030.614	965	0.074	ns	0.2983871	0.2421438;0.3595239	0.09216	ns
DNA	hAT	MamRep1894	155	0.0749799247298304	155392	686	176.612	11.4444935419805	0.0854345449444181	159030.614	32	0.064	ns	0.2259475	0.1951582;0.2591148	0.06043	ns
DNA	Kolobok	tot	53	0.0256382968431033	155392	232	61.973	6.92475437999235	0.0299789088727857	159030.614	115	0.23	ns	0.2284483	0.1760553;0.2879219	0.207	ns
DNA	Kolobok	UCON29	53	0.0256382968431033	155392	232	61.973	6.92475437999235	0.0299789088727857	159030.614	115	0.23	ns	0.2284483	0.1760553;0.2879219	0.207	ns
DNA	PiggyBac	tot	477	0.23074467158793	155392	2114	561.482	21.2639090909887	0.271612116755836	159030.614	1	0.002	**	0.2256386	0.2079736;0.2440675	2.516e-05	***
DNA	PiggyBac	MER75B	23	0.0111260533470071	155392	114	30.815	4.87653109859412	0.0149064927777402	159030.614	72	0.144	ns	0.2017544	0.1324035;0.2871899	0.1133	ns
DNA	PiggyBac	MER75	63	0.030475711341802	155392	475	128.284	10.3558963199034	0.0620562881551069	159030.614	1	0.002	**	0.1326316	0.1034441;0.1664824	5.887e-13	***
DNA	PiggyBac	MER85	287	0.138833796112654	155392	902	231.692	13.6747261081944	0.112079024003251	159030.614	1001	0.002	**	0.3181818	0.2878671;0.3496894	3.757e-05	***
DNA	PiggyBac	Looper	89	0.0430529890384187	155392	531	148.64	11.1230446426382	0.071903329108658	159030.614	1	0.002	**	0.1676083	0.1368205;0.2021493	1.65e-09	***
DNA	PiggyBac	MER75A	23	0.0111260533470071	155392	92	24.763	4.38064162207102	0.0119788895231277	159030.614	398	0.796	ns	0.25	0.1655485;0.3511425	0.7259	ns
DNA	hAT-Tip100	MER115	393	0.19011038979886	155392	2520	674.859	23.1317573305012	0.326457271117733	159030.614	1	0.002	**	0.1559524	0.1419946;0.1707146	2.2e-16	***
DNA	hAT-Tip100	MamRep488	100	0.0483741449869874	155392	494	124.477	9.99306421135842	0.0602146844554522	159030.614	5	0.01	**	0.2024291	0.1678545;0.2406100	0.01103	*
DNA	hAT-Tip100	MamTip3B	102	0.0493416278867271	155392	824	216.205	13.6208113378573	0.104587320169116	159030.614	1	0.002	**	0.1237864	0.1020706;0.1482334	2.2e-16	***
DNA	hAT-Tip100	Arthur1C	125	0.0604676812337342	155392	710	187.423	12.0976205686665	0.0906642737589613	159030.614	1	0.002	**	0.1760563	0.1487302;0.2061048	3.548e-08	***
DNA	hAT-Tip100	FordPrefect_a	39	0.0188659165449251	155392	281	74.529	7.89769159517719	0.0360527665173518	159030.614	1	0.002	**	0.13879	0.1005900;0.1848127	4.545e-07	***
DNA	hAT-Tip100	Arthur2	164	0.0793335977786593	155392	989	258.965	14.5162838735503	0.125272104565552	159030.614	1	0.002	**	0.1658241	0.1431611;0.1904959	7.995e-13	***
DNA	hAT-Tip100	EuthAT-N1a	7	0.00338619014908911	155392	46	10.962	2.90637282587816	0.00530277377347355	159030.614	100	0.2	ns	0.1521739	0.0634443;0.2886910	0.2247	ns
DNA	hAT-Tip100	Arthur1	159	0.0769148905293099	155392	2337	617.374	22.7780808007383	0.298649393871963	159030.614	1	0.002	**	0.06803594	0.05815944;0.07901110	2.2e-16	***
DNA	hAT-Tip100	MamTip2b	1169	0.565493754897882	155392	6730	1654.587	35.1896112473517	0.800392314315844	159030.614	1	0.002	**	0.1736999	0.1647171;0.1829662	2.2e-16	***
DNA	hAT-Tip100	MER97a	23	0.0111260533470071	155392	277	77.019	8.35154999909523	0.0372572827275278	159030.614	1	0.002	**	0.08303249	0.05336298;0.12198478	9.767e-16	***
DNA	hAT-Tip100	MamTip1b	99	0.0478904035371175	155392	440	117.765	9.46431975095666	0.0569678118439257	159030.614	26	0.052	ns	0.225	0.1868070;0.2669359	0.0462	*
DNA	hAT-Tip100	Zaphod	148	0.0715937345807413	155392	2282	605.625	22.9171457771375	0.292965915577442	159030.614	1	0.002	**	0.06485539	0.05509597;0.07574926	2.2e-16	***
DNA	hAT-Tip100	MER45B	133	0.0643376128326932	155392	1314	358.065	17.4538652570831	0.173210882247656	159030.614	1	0.002	**	0.1012177	0.08543496;0.11880877	2.2e-16	***
DNA	hAT-Tip100	EuthAT-N1	19	0.0091910875475276	155392	78	21.108	3.99854027419061	0.0102108145238533	159030.614	353	0.706	ns	0.2435897	0.1534746;0.3539695	0.7023	ns
DNA	hAT-Tip100	FordPrefect	49	0.0237033310436238	155392	599	161.269	12.1982554669279	0.0780124998790646	159030.614	1	0.002	**	0.08180301	0.06112903;0.10670716	2.2e-16	***
DNA	hAT-Tip100	Zaphod3	150	0.072561217480481	155392	1217	316.978	16.4691453557478	0.153335397296853	159030.614	1	0.002	**	0.1232539	0.1053016;0.1430482	2.2e-16	***
DNA	hAT-Tip100	MER91B	368	0.178016853552113	155392	1442	375.862	16.966933512949	0.18182002883099	159030.614	339	0.678	ns	0.2552011	0.2328693;0.2785345	0.6528	ns
DNA	hAT-Tip100	Arthur1A	225	0.108841826220722	155392	1160	305.156	15.4514209835345	0.147616605876491	159030.614	1	0.002	**	0.1939655	0.1715792;0.2179150	4.208e-08	***
DNA	hAT-Tip100	MER96B	327	0.158183454107449	155392	2150	561.072	20.54533832593	0.27141378276139	159030.614	1	0.002	**	0.152093	0.137163;0.167978	2.2e-16	***
DNA	hAT-Tip100	ORSL	196	0.0948133241744952	155392	1214	324.122	15.5985393684931	0.156791246214723	159030.614	1	0.002	**	0.1614498	0.1411797;0.1833743	2.2e-16	***
DNA	hAT-Tip100	Zaphod5a	19	0.0091910875475276	155392	78	20.869	4.02219057442794	0.0100952003173344	159030.614	365	0.73	ns	0.2435897	0.1534746;0.3539695	0.7023	ns
DNA	hAT-Tip100	MER97d	6	0.00290244869921924	155392	137	36.919	5.56393713088101	0.0178592505877459	159030.614	1	0.002	**	0.04379562	0.01623939;0.09288618	6.748e-12	***
DNA	hAT-Tip100	Zaphod4a	40	0.0193496579947949	155392	373	99.041	8.89327888966772	0.0479102369365621	159030.614	1	0.002	**	0.1072386	0.0777254;0.1431579	6.366e-14	***
DNA	hAT-Tip100	hAT-N1a_Mam	136	0.0657888371823028	155392	461	120.536	9.74914097496538	0.0583082594015151	159030.614	944	0.116	ns	0.2950108	0.2537269;0.3389481	0.1117	ns
DNA	hAT-Tip100	MER91A	821	0.397151730343166	155392	3627	941.974	26.5478457150879	0.455671868499724	159030.614	1	0.002	**	0.2263579	0.2128259;0.2403322	3.787e-06	***
DNA	hAT-Tip100	ORSL-2a	61	0.0295082284420623	155392	367	103.192	8.69095326582009	0.049918247694972	159030.614	1	0.002	**	0.1662125	0.1295893;0.2083231	3.672e-07	***
DNA	hAT-Tip100	Arthur1B	245	0.118516655218119	155392	2312	609.89	21.6279834859764	0.295029072861137	159030.614	1	0.002	**	0.1059689	0.09371138;0.11923459	2.2e-16	***
DNA	hAT-Tip100	tot	7797	3.7717320846354	155392	53611	12107.955	91.0102842916495	5.85711970665918	159030.614	1	0.002	**	0.1454366	0.1424623;0.1484493	2.2e-16	***
DNA	hAT-Tip100	MER45A	605	0.292663577171274	155392	3468	910.194	26.4337872638241	0.44029856522286	159030.614	1	0.002	**	0.1744521	0.1619560;0.1874996	2.2e-16	***
DNA	hAT-Tip100	ORSL-2b	127	0.0614351641334739	155392	709	197.258	12.0822769963868	0.0954218709184315	159030.614	1	0.002	**	0.1791255	0.1515777;0.2093732	1.017e-09	***
DNA	hAT-Tip100	MER96	257	0.124321552616558	155392	1274	335.949	15.2360932504871	0.162512456342334	159030.614	1	0.002	**	0.2017268	0.1800073;0.2248318	2.92e-07	***
DNA	hAT-Tip100	MER45C	146	0.0706262516810015	155392	1197	313.371	16.205306876791	0.151590541887172	159030.614	1	0.002	**	0.1219716	0.1039612;0.1418618	2.2e-16	***
DNA	hAT-Tip100	MamTip2	999	0.483257708420004	155392	5239	1319.557	32.4932078988757	0.638324416365941	159030.614	1	0.002	**	0.1906852	0.1801268;0.2015894	2.2e-16	***
DNA	hAT-Tip100	MamTip1	151	0.0730449589303509	155392	756	197.991	12.3906596857249	0.0957764534011861	159030.614	1	0.002	**	0.1997354	0.1717915;0.2300438	7.016e-05	***
DNA	hAT-Tip100	hAT-4b_Ther	39	0.0188659165449251	155392	228	59.087	6.85641607849476	0.0285828310484612	159030.614	2	0.004	**	0.1710526	0.1245526;0.2263309	0.00189	**
DNA	hAT-Tip100	MamTip3	199	0.0962645485241048	155392	1155	309.282	15.3325654592949	0.149612523098654	159030.614	1	0.002	**	0.1722944	0.1509391;0.1953328	2.097e-14	***
DNA	hAT-Tip100	MARE4	81	0.0391830574394598	155392	308	78.018	7.31773361261707	0.0377405404359478	159030.614	688	0.628	ns	0.262987	0.2146863;0.3159116	0.6944	ns
DNA	hAT-Tip100	MER97b	12	0.00580489739843848	155392	173	45.974	6.28066642728069	0.0222395294163176	159030.614	1	0.002	**	0.06936416	0.03635275;0.11802999	6.706e-11	***
DNA	hAT-Tip100	Zaphod5b	16	0.00773986319791798	155392	74	19.617	3.74116389741312	0.00948955602209731	159030.614	203	0.406	ns	0.2162162	0.128933;0.327237	0.4291	ns
DNA	hAT-Tip100	MamRep4096	201	0.0972320314238446	155392	1259	346.114	15.9424328496364	0.167429688180261	159030.614	1	0.002	**	0.1596505	0.1398339;0.1810705	2.2e-16	***
DNA	hAT-Tip100	MER91C	410	0.198333994446648	155392	1637	421.869	18.1081126223233	0.204075521715154	159030.614	262	0.524	ns	0.2504582	0.2296264;0.2721884	0.5158	ns
DNA	hAT-Tip100	Zaphod2	132	0.0638538713828233	155392	844	221.238	13.4092193345908	0.107021990886311	159030.614	1	0.002	**	0.1563981	0.1325341;0.1826891	2.389e-13	***
DNA	hAT-Tip100	MER45R	84	0.0406342817890694	155392	616	163.878	11.5409839403021	0.0792745813217751	159030.614	1	0.002	**	0.1363636	0.1102479;0.1660215	1.037e-14	***
DNA	hAT-Tip100	MER97c	13	0.00628863884830836	155392	215	59.104	7.2696651939434	0.028591054653109	159030.614	1	0.002	**	0.06046512	0.03258462;0.10117786	1.784e-15	***
DNA	TcMar-Pogo	tot	3	0.00145122434960962	155392	37	8.989	2.73319398311744	0.00434835189288029	159030.614	17	0.034	*	0.08108108	0.01704353;0.21909621	0.02019	*
DNA	TcMar-Pogo	MER132	3	0.00145122434960962	155392	37	8.989	2.73319398311744	0.00434835189288029	159030.614	17	0.034	*	0.08108108	0.01704353;0.21909621	0.02019	*
DNA	TcMar-Tigger	Tigger18a	238	0.11513046506903	155392	1259	344.866	16.0200088852874	0.166825978850824	159030.614	1	0.002	**	0.1890389	0.1677600;0.2117804	3.003e-12	***
DNA	TcMar-Tigger	Tigger17c	60	0.0290244869921924	155392	342	90.556	8.21780970796942	0.0438056907344163	159030.614	1	0.002	**	0.1754386	0.1366301;0.2199746	0.0001087	***
DNA	TcMar-Tigger	X12_DNA	471	0.22784222288871	155392	1374	353.769	16.4864623992669	0.171132728979015	159030.614	1001	0.002	**	0.3427948	0.3176925;0.3685712	2.607e-12	***
DNA	TcMar-Tigger	MER6	140	0.0677238029817823	155392	812	214.404	13.6894186941661	0.1037161018179	159030.614	1	0.002	**	0.1724138	0.1470437;0.2001874	7.435e-10	***
DNA	TcMar-Tigger	Tigger17b	9	0.00435367304882886	155392	90	24.873	4.67597430871212	0.0120321010826134	159030.614	1	0.002	**	0.1	0.04675532;0.18135997	7.622e-05	***
DNA	TcMar-Tigger	Tigger12	277	0.133996381613955	155392	876	228.464	13.9586370232751	0.110517506603071	159030.614	1001	0.002	**	0.31621	0.2855086;0.3481535	0.0002523	***
DNA	TcMar-Tigger	MER44B	418	0.202203926045607	155392	2126	565.327	20.6590141552269	0.273472102630586	159030.614	1	0.002	**	0.1966134	0.1799113;0.2141560	1.074e-13	***
DNA	TcMar-Tigger	MER47B	157	0.0759474076295702	155392	618	163.366	11.7784878815906	0.0790269056994418	159030.614	317	0.634	ns	0.2540453	0.2201589;0.2903010	0.5843	ns
DNA	TcMar-Tigger	X6b_DNA	293	0.141736244811873	155392	959	244.272	13.4409328052288	0.118164491442614	159030.614	1001	0.002	**	0.3055266	0.2764863;0.3357665	0.0004233	***
DNA	TcMar-Tigger	Tigger3a	1435	0.694168980563269	155392	5323	1412.702	34.0476201288201	0.68338251371407	159030.614	740	0.524	ns	0.2695848	0.2576991;0.2817237	0.4947	ns
DNA	TcMar-Tigger	Tigger4b	780	0.377318330898501	155392	2520	662.09	22.7570600865706	0.320280376544345	159030.614	1001	0.002	**	0.3095238	0.2915056;0.3279856	1.664e-07	***
DNA	TcMar-Tigger	Tigger22N1	313	0.15141107380927	155392	1102	286.87	15.127324149893	0.138770909724171	159030.614	960	0.084	ns	0.284029	0.2575565;0.3116599	0.07429	ns
DNA	TcMar-Tigger	UCON11	6	0.00290244869921924	155392	45	12.203	3.18432582047298	0.00590309691276207	159030.614	23	0.046	*	0.1333333	0.05054238;0.26792495	0.04283	*
DNA	TcMar-Tigger	MER47A	618	0.298952216019582	155392	2589	688.152	23.6275084415424	0.332887646210853	159030.614	4	0.008	**	0.2387022	0.2223914;0.2556060	0.001705	**
DNA	TcMar-Tigger	Tigger21a	67	0.0324106771412815	155392	169	46.7	6.03725504252127	0.0225907257089231	159030.614	1000	0.004	**	0.3964497	0.3221551;0.4744432	0.0007484	***
DNA	TcMar-Tigger	Tigger17	19	0.0091910875475276	155392	54	15.241	3.4636564373384	0.00737270343746674	159030.614	904	0.196	ns	0.3518519	0.2268119;0.4937621	0.2893	ns
DNA	TcMar-Tigger	X9b_DNA	162	0.0783661148789195	155392	601	149.198	10.9963501088186	0.0721732568376854	159030.614	886	0.232	ns	0.2695507	0.2344497;0.3069341	0.2378	ns
DNA	TcMar-Tigger	Tigger3c	503	0.243321949284546	155392	2327	613.016	22.1196976702898	0.29654124863343	159030.614	1	0.002	**	0.2161581	0.1995844;0.2334494	1.492e-07	***
DNA	TcMar-Tigger	Tigger19b	1140	0.551465252851656	155392	3538	892.26	26.9792193785935	0.431623146060893	159030.614	1001	0.002	**	0.3222159	0.3068279;0.3378983	2.2e-16	***
DNA	TcMar-Tigger	MER44C	255	0.123354069716818	155392	1091	306.117	16.6249722015016	0.148081481409816	159030.614	1	0.002	**	0.2337305	0.2089056;0.2600002	0.0005134	***
DNA	TcMar-Tigger	Tigger3b	921	0.445525875330153	155392	6279	1721.353	38.4216685688638	0.832689795957856	159030.614	1	0.002	**	0.1466794	0.1380147;0.1556737	2.2e-16	***
DNA	TcMar-Tigger	UCON39	27	0.0130610191464866	155392	107	26.589	4.58553225984795	0.0128622014105901	159030.614	586	0.832	ns	0.2523364	0.1733412;0.3455065	0.9112	ns
DNA	TcMar-Tigger	Tigger12A	207	0.100134480123064	155392	744	192.379	12.189994050653	0.0930616963845164	159030.614	891	0.222	ns	0.2782258	0.2462861;0.3119348	0.2247	ns
DNA	TcMar-Tigger	Tigger17a	532	0.257350451330773	155392	2389	654.276	24.3108379296321	0.316500420855061	159030.614	1	0.002	**	0.2226873	0.2061426;0.2399147	1.077e-08	***
DNA	TcMar-Tigger	Tigger1a_Mars	3	0.00145122434960962	155392	44	9.059	2.69755366875171	0.00438221379437118	159030.614	15	0.03	*	0.06818182	0.01428767;0.18656201	0.02354	*
DNA	TcMar-Tigger	MER44A	603	0.291696094271534	155392	2334	621.13	22.1540041504894	0.300466326757675	159030.614	221	0.442	ns	0.2583548	0.2406943;0.2766237	0.4124	ns
DNA	TcMar-Tigger	Tigger1a_Art	41	0.0198333994446648	155392	302	77.771	7.65239296678615	0.0376210562978299	159030.614	1	0.002	**	0.1357616	0.09921713;0.17963837	3.276e-07	***
DNA	TcMar-Tigger	Tigger4a	1539	0.744478091349735	155392	3497	917.6	26.1058904754754	0.443881154400596	159030.614	1001	0.002	**	0.4400915	0.4235520;0.4567313	2.2e-16	***
DNA	TcMar-Tigger	Tigger6a	93	0.0449879548378982	155392	674	187.692	13.0815236980354	0.0907944002089763	159030.614	1	0.002	**	0.1379822	0.1128348;0.1663474	2.2e-16	***
DNA	TcMar-Tigger	Tigger10	445	0.215264945192094	155392	1450	377.177	16.8157795371324	0.182456148837569	159030.614	1001	0.002	**	0.3068966	0.283224;0.331354	6.751e-05	***
DNA	TcMar-Tigger	MER2	2282	1.10389798860305	155392	9067	2338.822	42.1901448720471	1.13138514526756	159030.614	94	0.188	ns	0.2516819	0.2427749;0.2607487	0.175	ns
DNA	TcMar-Tigger	Tigger7	535	0.258801675680382	155392	2944	769.778	24.5637964512022	0.372373525797932	159030.614	1	0.002	**	0.1817255	0.1679477;0.1961389	2.2e-16	***
DNA	TcMar-Tigger	Tigger8	255	0.123354069716818	155392	938	248.93	13.758138914344	0.120417759116108	159030.614	673	0.658	ns	0.271855	0.2436029;0.3015474	0.6573	ns
DNA	TcMar-Tigger	MER47C	196	0.0948133241744952	155392	762	187.226	11.9474543592209	0.0905689766933369	159030.614	772	0.46	ns	0.2572178	0.2265162;0.2898113	0.4744	ns
DNA	TcMar-Tigger	Tigger11a	105	0.0507928522363367	155392	421	116.207	9.51791688037576	0.0562141426650284	159030.614	130	0.26	ns	0.2494062	0.2087755;0.2935993	0.2307	ns
DNA	TcMar-Tigger	Tigger2	478	0.2312284130378	155392	2729	782.365	26.77735613913	0.378462379427444	159030.614	1	0.002	**	0.1751557	0.1610659;0.1899459	2.2e-16	***
DNA	TcMar-Tigger	X1_DNA	155	0.0749799247298304	155392	676	186.005	12.2487144634041	0.0899783283830458	159030.614	7	0.014	*	0.2292899	0.1981002;0.2628635	0.007535	**
DNA	TcMar-Tigger	Tigger4	236	0.11416298216929	155392	1445	397.21	19.2801354669417	0.192146941302812	159030.614	1	0.002	**	0.1633218	0.1446154;0.1834077	2.2e-16	***
DNA	TcMar-Tigger	Tigger3	206	0.0996507386731939	155392	1147	309.997	15.7122202398281	0.149958398235311	159030.614	1	0.002	**	0.179599	0.1577928;0.2030616	7.06e-13	***
DNA	TcMar-Tigger	X6a_DNA	279	0.134963864513695	155392	979	256.505	14.5185661745148	0.124082100598872	159030.614	934	0.136	ns	0.2849847	0.2568795;0.3143895	0.1021	ns
DNA	TcMar-Tigger	Tigger16a	554	0.26799276322791	155392	1789	462.171	18.2846954880055	0.223571269627809	159030.614	1001	0.002	**	0.3096702	0.2882923;0.3316740	1.134e-06	***
DNA	TcMar-Tigger	Tigger19a	1223	0.591615793190855	155392	3579	920.902	26.0994555034694	0.445478468668066	159030.614	1001	0.002	**	0.3417156	0.3261720;0.3575181	2.2e-16	***
DNA	TcMar-Tigger	X11_DNA	88	0.0425692475885489	155392	268	69.272	7.49147102631641	0.0335097377153859	159030.614	994	0.016	*	0.3283582	0.2724467;0.3881161	0.01181	*
DNA	TcMar-Tigger	X10b_DNA	100	0.0483741449869874	155392	298	72.264	7.34399334410362	0.0349570921333965	159030.614	1001	0.002	**	0.3355705	0.2821547;0.3922943	0.0003206	***
DNA	TcMar-Tigger	Tigger5	129	0.0624026470332137	155392	537	140.699	10.8580982357546	0.0680619382552413	159030.614	155	0.31	ns	0.2402235	0.2046724;0.2786613	0.2594	ns
DNA	TcMar-Tigger	MamRep434	553	0.26750902177804	155392	2112	541.228	19.8992964196727	0.261814417430172	159030.614	734	0.536	ns	0.2618371	0.2431917;0.2811457	0.5665	ns
DNA	TcMar-Tigger	Tigger2b_Pri	420	0.203171408945347	155392	2104	559.413	21.4482273733159	0.270611255696056	159030.614	1	0.002	**	0.1996198	0.1827303;0.2173502	1.53e-12	***
DNA	TcMar-Tigger	MER6A	215	0.104004411722023	155392	1009	275.927	15.0264255385126	0.133477327038245	159030.614	1	0.002	**	0.2130823	0.1881872;0.2396633	1.155e-05	***
DNA	TcMar-Tigger	Tigger20a	298	0.144154952061222	155392	1356	350.609	16.9417573510584	0.169604105997426	159030.614	1	0.002	**	0.219764	0.1979817;0.2427677	0.001004	**
DNA	TcMar-Tigger	Tigger3d	154	0.0744961832799605	155392	636	158.766	11.0434234366523	0.0768016950300403	159030.614	358	0.716	ns	0.2421384	0.2093213;0.2773694	0.6804	ns
DNA	TcMar-Tigger	Tigger6b	28	0.0135447605963565	155392	174	46.018	6.27000709640662	0.0222608140401118	159030.614	2	0.004	**	0.1609195	0.1096725;0.2241069	0.001419	**
DNA	TcMar-Tigger	UCON33	38	0.0183821750950552	155392	133	34.781	5.41482773127265	0.0168250113679241	159030.614	747	0.51	ns	0.2857143	0.2107744;0.3704594	0.5538	ns
DNA	TcMar-Tigger	MERX	95	0.045955437737638	155392	436	110.879	8.90301199721884	0.0536367682201217	159030.614	43	0.086	ns	0.2178899	0.1800211;0.2596358	0.08807	ns
DNA	TcMar-Tigger	MER6C	43	0.0208008823444046	155392	160	40.619	5.7009068874469	0.0196490939522644	159030.614	703	0.598	ns	0.26875	0.2018214;0.3444551	0.6505	ns
DNA	TcMar-Tigger	Tigger9b	150	0.072561217480481	155392	754	202.033	13.2958147433578	0.0977317363415602	159030.614	1	0.002	**	0.198939	0.1710047;0.2292505	1.252e-05	***
DNA	TcMar-Tigger	Tigger6	41	0.0198333994446648	155392	230	58.758	7.08502883788299	0.028423680111454	159030.614	8	0.016	*	0.1782609	0.1310645;0.2339598	0.006408	**
DNA	TcMar-Tigger	Tigger2a	684	0.330879151710993	155392	3318	878.653	26.550546557887	0.425040876152514	159030.614	1	0.002	**	0.2061483	0.1924965;0.2203199	4.37e-15	***
DNA	TcMar-Tigger	Tigger17d	82	0.0396667988893296	155392	331	86.641	8.27348593819858	0.0419118429581757	159030.614	313	0.626	ns	0.2477341	0.2021581;0.2978882	0.6169	ns
DNA	TcMar-Tigger	Tigger16b	499	0.241386983485067	155392	1329	338.31	16.2904659012343	0.163654569905477	159030.614	1001	0.002	**	0.3754703	0.3493593;0.4021334	2.2e-16	***
DNA	TcMar-Tigger	MER46C	801	0.387476901345769	155392	2812	736.868	24.5840385402999	0.356453594682714	159030.614	997	0.01	**	0.2848506	0.2682218;0.3019284	0.006455	**
DNA	TcMar-Tigger	Tigger5b	497	0.240419500585327	155392	2766	687.413	21.8661510001088	0.332530161279399	159030.614	1	0.002	**	0.1796819	0.1655382;0.1945066	2.2e-16	***
DNA	TcMar-Tigger	tot	21503	10.4018923965519	155392	125710	24917.187	120.635952618049	12.0534761660588	159030.614	1	0.002	**	0.1710524	0.1689745;0.1731456	2.2e-16	***
DNA	TcMar-Tigger	MamRep137	693	0.335232824759822	155392	2459	663.442	22.3878952528784	0.320934394984569	159030.614	914	0.176	ns	0.2818219	0.2641053;0.3000595	0.1802	ns
DNA	TcMar-Tigger	Tigger9a	216	0.104488153171893	155392	1026	261.662	14.6277040483367	0.126576755255851	159030.614	1	0.002	**	0.2105263	0.1859524;0.2367729	0.0009737	***
DNA	TcMar-Tigger	Tigger15a	1547	0.748348022948694	155392	4828	1254.835	31.949186617589	0.607015702247463	159030.614	1001	0.002	**	0.3204225	0.3072681;0.3337945	2.2e-16	***
DNA	TcMar-Tigger	MER8	588	0.284439972523486	155392	1941	503.52	19.4422117980337	0.243573494838479	159030.614	1001	0.002	**	0.3029366	0.2825463;0.3239240	1.693e-05	***
DNA	TcMar-Tigger	X26_DNA	267	0.129158967115256	155392	957	248.172	14.0138075769151	0.120051083097106	159030.614	922	0.16	ns	0.2789969	0.2507749;0.3085858	0.1723	ns
DNA	TcMar-Tigger	Tigger13a	655	0.316850649664767	155392	3113	824.069	25.7543302092002	0.398636332852817	159030.614	1	0.002	**	0.210408	0.1962064;0.2251558	2.245e-12	***
DNA	TcMar-Tigger	Tigger23a	150	0.072561217480481	155392	583	150.198	10.1232047927163	0.0726569982875553	159030.614	518	0.968	ns	0.2572899	0.2222537;0.2948060	1	ns
DNA	TcMar-Tigger	MER2B	486	0.235098344636759	155392	1710	437.137	18.2857485381266	0.211461286171767	159030.614	996	0.012	*	0.2842105	0.2629256;0.3062385	0.007169	**
DNA	TcMar-Tigger	MER127	35	0.0169309507454456	155392	211	54.274	6.15587677092539	0.0262545834502375	159030.614	1	0.002	**	0.1658768	0.1183416;0.2230681	0.002041	**
DNA	TcMar-Tigger	Tigger12c	285	0.137866313212914	155392	859	223.287	13.3079574966534	0.108013177117094	159030.614	1001	0.002	**	0.3317811	0.3003345;0.3643869	2.893e-06	***
DNA	TcMar-Tigger	MARE10	15	0.0072561217480481	155392	79	19.822	3.88631180162109	0.00958872301932063	159030.614	135	0.27	ns	0.1898734	0.1103475;0.2937585	0.2435	ns
DNA	TcMar-Tigger	UCON55	130	0.0628863884830836	155392	404	100.053	9.01406925003596	0.0483997832838305	159030.614	1001	0.002	**	0.3217822	0.2764427;0.3697563	0.0008052	***
DNA	TcMar-Tigger	Tigger14a	384	0.185756716750031	155392	1293	331.433	16.1308311848682	0.160327879954722	159030.614	999	0.006	**	0.2969838	0.2721763;0.3227176	0.001027	**
DNA	TcMar-Tigger	MER6B	204	0.0986832557734542	155392	676	173.911	11.9984599862666	0.0841279592883196	159030.614	997	0.01	**	0.3017751	0.2673620;0.3379296	0.009381	**
DNA	TcMar-Tigger	MER44D	108	0.0522440765859463	155392	638	171.743	12.0924430194307	0.0830792078250017	159030.614	1	0.002	**	0.169279	0.1409824;0.2006748	3.183e-09	***
DNA	TcMar-Tigger	Tigger1	1514	0.732384555102989	155392	12059	3418.063	59.5683760263986	1.65345875136657	159030.614	1	0.002	**	0.1255494	0.1196850;0.1315952	2.2e-16	***
DNA	hAT?	MER121B	15	0.0072561217480481	155392	68	17.956	3.76008007922733	0.00868606147386345	159030.614	258	0.516	ns	0.2205882	0.1290403;0.3375956	0.4922	ns
DNA	hAT?	UCON69	8	0.00386993159895899	155392	28	7.16	2.32417766141097	0.00346358878106829	159030.614	735	0.534	ns	0.2857143	0.1322365;0.4866683	0.6697	ns
DNA	hAT?	tot	411	0.198817735896518	155392	2048	540.009	19.6601485355641	0.261224736602781	159030.614	1	0.002	**	0.2006836	0.1835316;0.2186967	3.28e-11	***
DNA	hAT?	MER121	161	0.0778823734290496	155392	927	246.812	13.7509179236785	0.119393194725283	159030.614	1	0.002	**	0.1736785	0.1498199;0.1996306	3.112e-11	***
DNA	hAT?	MER99	35	0.0169309507454456	155392	295	81.546	8.08500162345385	0.0394471802710887	159030.614	1	0.002	**	0.1186441	0.08404745;0.16112730	6.685e-11	***
DNA	hAT?	UCON105	172	0.0832035293776183	155392	638	164.821	11.3619563919711	0.0797307495090024	159030.614	749	0.506	ns	0.2695925	0.2355092;0.3058237	0.5266	ns
DNA	hAT?	UCON89	14	0.00677238029817823	155392	48	12.3	3.2619994850767	0.00595001983339944	159030.614	743	0.518	ns	0.2916667	0.1695308;0.4406348	0.6197	ns
DNA	hAT?	UCON80	8	0.00386993159895899	155392	44	11.943	3.09989683059943	0.0057773241357959	159030.614	124	0.248	ns	0.1818182	0.08191884;0.32713685	0.2348	ns
DNA	TcMar-Tc2	Kanga1a	160	0.0773986319791798	155392	843	232.875	13.7532733386466	0.112651290138447	159030.614	1	0.002	**	0.1897983	0.1638555;0.2179300	6.719e-09	***
DNA	TcMar-Tc2	Kanga11a	188	0.0909433925755362	155392	883	235.982	13.6019369462106	0.114154274823192	159030.614	2	0.004	**	0.2129105	0.1863378;0.2414139	0.0002211	***
DNA	TcMar-Tc2	MER104	714	0.34539139520709	155392	2206	576.917	21.3137605172665	0.279078666034578	159030.614	1001	0.002	**	0.3236627	0.3041568;0.3436382	9.162e-11	***
DNA	TcMar-Tc2	Kanga1c	229	0.110776792020201	155392	826	216.551	13.3601606611931	0.104754694710771	159030.614	854	0.296	ns	0.2772397	0.2469478;0.3091305	0.3229	ns
DNA	TcMar-Tc2	tot	1783	0.862511005117985	155392	8147	2127.386	38.0019361500326	1.02910478807287	159030.614	1	0.002	**	0.2188536	0.2099157;0.2279929	2.2e-16	***
DNA	TcMar-Tc2	Kanga1d	134	0.0648213542825631	155392	664	178.431	12.0441812217062	0.0863144706417314	159030.614	1	0.002	**	0.2018072	0.1719083;0.2343837	7.863e-05	***
DNA	TcMar-Tc2	Kanga2_a	320	0.15479726395836	155392	1534	414.537	18.3084633661821	0.200528729404708	159030.614	1	0.002	**	0.208605	0.1885194;0.2298122	2.724e-08	***
DNA	TcMar-Tc2	Kanga1	137	0.0662725786321727	155392	812	215.619	13.0294898828237	0.104303847679492	159030.614	1	0.002	**	0.1687192	0.1435847;0.1962849	7.577e-11	***
DNA	TcMar-Tc2	Kanga1b	67	0.0324106771412815	155392	379	104.552	9.27606281465047	0.050576136066795	159030.614	1	0.002	**	0.176781	0.1397095;0.2189897	8.728e-06	***
DNA	TcMar?	tot	5	0.00241870724934937	155392	168	41.798	5.79057222791726	0.020219425121661	159030.614	1	0.002	**	0.0297619	0.009732816;0.068084870	1.241e-14	***
DNA	TcMar?	X22_DNA	1	0.000483741449869874	155392	24	6.276	2.12893314980916	0.00303596133938333	159030.614	9	0.018	*	0.04166667	0.001054352;0.211201683	0.009811	**
DNA	TcMar?	Eulor8	4	0.00193496579947949	155392	144	35.534	5.4205374480974	0.0171892686796761	159030.614	1	0.002	**	0.02777778	0.00761929;0.06959337	8.731e-13	***
RNA	tot	tot	195	0.0943295827246253	155392	730	188.838	12.2519331481145	0.0913487679105272	159030.614	718	0.568	ns	0.2671233	0.2353371;0.3008040	0.6121	ns
RNA	RNA	tot	195	0.0943295827246253	155392	730	188.838	12.2519331481145	0.0913487679105272	159030.614	718	0.568	ns	0.2671233	0.2353371;0.3008040	0.6121	ns
RNA	RNA	7SK	195	0.0943295827246253	155392	730	188.838	12.2519331481145	0.0913487679105272	159030.614	718	0.568	ns	0.2671233	0.2353371;0.3008040	0.6121	ns
srpRNA	tot	tot	454	0.219618618240923	155392	1383	376.034	17.8332517749531	0.181903232360368	159030.614	1001	0.002	**	0.3282719	0.3035485;0.3537271	3.679e-06	***
srpRNA	srpRNA	tot	454	0.219618618240923	155392	1383	376.034	17.8332517749531	0.181903232360368	159030.614	1001	0.002	**	0.3282719	0.3035485;0.3537271	3.679e-06	***
srpRNA	srpRNA	7SLRNA	454	0.219618618240923	155392	1383	376.034	17.8332517749531	0.181903232360368	159030.614	1001	0.002	**	0.3282719	0.3035485;0.3537271	3.679e-06	***
LTR	ERVL	LTR108b_Mam	2	0.000967482899739747	155392	53	13.344	3.29704936792498	0.00645504590706359	159030.614	1	0.002	**	0.03773585	0.004603109;0.129758382	5.196e-05	***
LTR	ERVL	LTR16D2	38	0.0183821750950552	155392	282	75.129	8.21924053151598	0.0363430113872737	159030.614	1	0.002	**	0.1347518	0.09715382;0.18023632	1.162e-07	***
LTR	ERVL	MER21B	620	0.299919698919322	155392	2786	763.375	25.6130123453178	0.369276129294415	159030.614	1	0.002	**	0.2225413	0.2072141;0.2384534	5.329e-10	***
LTR	ERVL	LTR16B2	187	0.0904596511256664	155392	1617	402.196	18.6867540995963	0.194558876171864	159030.614	1	0.002	**	0.1156463	0.1004581;0.1322448	2.2e-16	***
LTR	ERVL	MLT2A1	312	0.150927332359401	155392	3738	931.984	26.747245823807	0.450839291415524	159030.614	1	0.002	**	0.08346709	0.07479495;0.09279682	2.2e-16	***
LTR	ERVL	LTR86A2	63	0.030475711341802	155392	308	80.022	8.09438293108468	0.038709958301487	159030.614	18	0.036	*	0.2045455	0.1609079;0.2539681	0.02707	*
LTR	ERVL	LTR86C	45	0.0217683652441443	155392	285	73.402	7.7770739278265	0.0355075899033485	159030.614	1	0.002	**	0.1578947	0.1175607;0.2055121	7.8e-05	***
LTR	ERVL	LTR80A	29	0.0140285020462263	155392	393	104.064	9.0193820882172	0.0503400702392585	159030.614	1	0.002	**	0.07379135	0.04997343;0.10425908	2.2e-16	***
LTR	ERVL	LTR108d_Mam	8	0.00386993159895899	155392	66	17.448	3.82019500678826	0.00844032081732955	159030.614	7	0.014	*	0.1212121	0.05381086;0.22494016	0.007437	**
LTR	ERVL	MER54B	43	0.0208008823444046	155392	438	120.915	10.099592901537	0.0584915974110158	159030.614	1	0.002	**	0.09817352	0.07196251;0.12995770	2.2e-16	***
LTR	ERVL	LTR41C	132	0.0638538713828233	155392	759	205.319	13.4266717586494	0.0993213107458326	159030.614	1	0.002	**	0.173913	0.1475981;0.2027895	4.428e-10	***
LTR	ERVL	LTR16D	151	0.0730449589303509	155392	1115	287.435	16.1040092559	0.139044223643347	159030.614	1	0.002	**	0.135426	0.1158755;0.1569221	2.2e-16	***
LTR	ERVL	LTR86B1	69	0.0333781600410213	155392	295	76.041	7.85525454864602	0.0367841835895551	159030.614	197	0.394	ns	0.2338983	0.1867871;0.2864422	0.3869	ns
LTR	ERVL	MER54A	90	0.0435367304882886	155392	682	182.752	13.2722510769141	0.0884047174466191	159030.614	1	0.002	**	0.1319648	0.1074674;0.1596967	2.2e-16	***
LTR	ERVL	LTR16E1	277	0.133996381613955	155392	2475	656.259	21.0448284336985	0.317459680150153	159030.614	1	0.002	**	0.1119192	0.09976132;0.12500359	2.2e-16	***
LTR	ERVL	LTR86A1	127	0.0614351641334739	155392	531	141.271	10.794168475296	0.0683386383645669	159030.614	101	0.202	ns	0.2391714	0.2034842;0.2777903	0.1692	ns
LTR	ERVL	LTR82A	147	0.0711099931308714	155392	1041	273.819	14.933159017376	0.132457600061919	159030.614	1	0.002	**	0.1412104	0.1206135;0.1638588	2.2e-16	***
LTR	ERVL	LTR40c	152	0.0735287003802208	155392	603	159.556	11.7846400768857	0.0771838507754375	159030.614	283	0.566	ns	0.252073	0.2178731;0.2887214	0.5181	ns
LTR	ERVL	LTR86B2	37	0.0178984336451853	155392	273	71.393	7.96353997723185	0.0345357533305599	159030.614	1	0.002	**	0.1355311	0.09725376;0.18194223	5.751e-07	***
LTR	ERVL	LTR105_Mam	76	0.0367643501901104	155392	667	168.473	11.6976966581933	0.0814973732839272	159030.614	1	0.002	**	0.113943	0.09083163;0.14053288	2.2e-16	***
LTR	ERVL	LTR33A	310	0.149959849459661	155392	2044	541.636	20.7965381734557	0.262011783941719	159030.614	1	0.002	**	0.1516634	0.1363767;0.1679563	2.2e-16	***
LTR	ERVL	LTR69	13	0.00628863884830836	155392	141	37.372	5.67095898202199	0.0180783854645369	159030.614	1	0.002	**	0.09219858	0.0500094;0.1525016	4.516e-07	***
LTR	ERVL	MLT2D	495	0.239452017685587	155392	4453	1134.17	29.3977095251539	0.548645040198915	159030.614	1	0.002	**	0.111161	0.1020737;0.1207618	2.2e-16	***
LTR	ERVL	LTR108c_Mam	1	0.000483741449869874	155392	43	11.029	3.07467276512682	0.00533518445061484	159030.614	1	0.002	**	0.02325581	0.0005886129;0.1228904827	7.153e-05	***
LTR	ERVL	MER74B	160	0.0773986319791798	155392	931	255.356	14.529086631938	0.123526281672971	159030.614	1	0.002	**	0.1718582	0.1481565;0.1976562	2.635e-13	***
LTR	ERVL	MLT2B3	334	0.161569644256538	155392	3276	857.914	27.0541407280019	0.415008562223663	159030.614	1	0.002	**	0.1019536	0.09179812;0.11282574	2.2e-16	***
LTR	ERVL	LTR40A1	48	0.0232195895937539	155392	563	144.62	10.7887903862295	0.0699586884801811	159030.614	1	0.002	**	0.08525755	0.06352989;0.11145050	2.2e-16	***
LTR	ERVL	MLT2C2	143	0.0691750273313919	155392	1336	335.141	16.4209855906327	0.162121593250839	159030.614	1	0.002	**	0.1070359	0.09096226;0.12486066	2.2e-16	***
LTR	ERVL	MER74A	230	0.111260533470071	155392	1568	432.406	19.1593905499691	0.209172705372433	159030.614	1	0.002	**	0.1466837	0.1295274;0.1651742	2.2e-16	***
LTR	ERVL	MER70C	33	0.0159634678457058	155392	275	72.971	8.15184712881757	0.0352990973384545	159030.614	1	0.002	**	0.12	0.084060;0.164381	6.293e-09	***
LTR	ERVL	MER77B	234	0.11319549926955	155392	1256	351.807	16.6159513974025	0.170183628254371	159030.614	1	0.002	**	0.1863057	0.1651290;0.2089616	1.726e-14	***
LTR	ERVL	LTR42	64	0.0309594527916719	155392	309	81.448	8.11228112833284	0.0393997736090015	159030.614	15	0.03	*	0.2071197	0.1633176;0.2566366	0.02378	*
LTR	ERVL	MER68	482	0.233163378837279	155392	1492	405.131	18.2609227669442	0.195978657327232	159030.614	1001	0.002	**	0.3230563	0.2993599;0.3474513	1.085e-05	***
LTR	ERVL	LTR84a	97	0.0469229206373777	155392	671	174.883	11.7164237540977	0.0845981559775931	159030.614	1	0.002	**	0.1445604	0.1188183;0.1734739	5.053e-13	***
LTR	ERVL	MLT2C1	290	0.140285020462263	155392	2635	662.512	22.9060372509638	0.32048451543619	159030.614	1	0.002	**	0.1100569	0.09835589;0.12263201	2.2e-16	***
LTR	ERVL	LTR40b	178	0.0861059780768375	155392	1140	292.438	15.376234408482	0.141464382117046	159030.614	1	0.002	**	0.1561404	0.1355390;0.1785331	3.632e-16	***
LTR	ERVL	LTR47B	5	0.00241870724934937	155392	46	10.354	2.83243829706963	0.00500865897195267	159030.614	34	0.068	ns	0.1086957	0.03624837;0.23569670	0.07523	ns
LTR	ERVL	LTR79	623	0.301370923268931	155392	4053	1031.479	28.6231172628322	0.498969146970327	159030.614	1	0.002	**	0.1537133	0.1427387;0.1651896	2.2e-16	***
LTR	ERVL	LTR47B4	20	0.00967482899739747	155392	105	27.707	4.79292427679837	0.0134030243515446	159030.614	67	0.134	ns	0.1904762	0.1204040;0.2787301	0.09666	ns
LTR	ERVL	MER68B	156	0.0754636661797003	155392	450	116.419	9.78034222786166	0.0563166958524008	159030.614	1001	0.002	**	0.3466667	0.3027188;0.3926456	4.022e-05	***
LTR	ERVL	LTR16C	821	0.397151730343166	155392	6620	1732.468	36.4808968068471	0.83806658217316	159030.614	1	0.002	**	0.1240181	0.1161697;0.1321994	2.2e-16	***
LTR	ERVL	MER76	94	0.0454716962877681	155392	715	181.929	12.2945970294319	0.0880065982333762	159030.614	1	0.002	**	0.1314685	0.1075625;0.1584618	7.942e-16	***
LTR	ERVL	LTR57	36	0.0174146921953154	155392	268	65.28	7.37943467049177	0.0315786418475053	159030.614	1	0.002	**	0.1343284	0.09588657;0.18108788	1.249e-05	***
LTR	ERVL	MLT2A2	362	0.175114404852894	155392	3866	997.622	29.6888285815143	0.482591112702083	159030.614	1	0.002	**	0.09363683	0.08463408;0.10325909	2.2e-16	***
LTR	ERVL	LTR47A2	38	0.0183821750950552	155392	275	66.935	7.56491923307863	0.03237923394704	159030.614	2	0.004	**	0.1381818	0.09967618;0.18469863	2.213e-05	***
LTR	ERVL	LTR33B	165	0.0798173392285291	155392	1608	408.522	18.9744972936715	0.19761902458374	159030.614	1	0.002	**	0.1026119	0.08820493;0.11848749	2.2e-16	***
LTR	ERVL	LTR41B	149	0.0720774760306112	155392	848	225.49	13.3934792076325	0.109078859531158	159030.614	1	0.002	**	0.1757075	0.1506660;0.2030256	6.973e-10	***
LTR	ERVL	MLT2E	47	0.0227358481438841	155392	403	104.777	9.31375418491475	0.0506849778930157	159030.614	1	0.002	**	0.1166253	0.08696245;0.15205612	1.581e-12	***
LTR	ERVL	LTR33A_	216	0.104488153171893	155392	1666	438.708	19.1913272871639	0.212221243989513	159030.614	1	0.002	**	0.1296519	0.1138844;0.1467364	2.2e-16	***
LTR	ERVL	LTR52	102	0.0493416278867271	155392	1073	278.136	14.7763948866375	0.134545911901007	159030.614	1	0.002	**	0.09506058	0.07817486;0.11420356	2.2e-16	***
LTR	ERVL	LTR102_Mam	54	0.0261220382929732	155392	518	131.985	10.5224282604585	0.0638466152610753	159030.614	1	0.002	**	0.1042471	0.07928824;0.13382583	2.2e-16	***
LTR	ERVL	LTR40a	263	0.127224001315777	155392	1974	510.955	20.2851290718462	0.247170112518261	159030.614	1	0.002	**	0.133232	0.1185409;0.1490218	2.2e-16	***
LTR	ERVL	LTR41	219	0.105939377521502	155392	1129	305.729	16.0163692228633	0.147893789727267	159030.614	1	0.002	**	0.193977	0.1712905;0.2182700	2.252e-09	***
LTR	ERVL	LTR18B	68	0.0328944185911514	155392	367	99.538	9.60149700540206	0.0481506564371475	159030.614	1	0.002	**	0.1852861	0.1468515;0.2288852	0.0001623	***
LTR	ERVL	LTR75B	19	0.0091910875475276	155392	205	45.921	6.11392992592646	0.0222138911194745	159030.614	1	0.002	**	0.09268293	0.05672681;0.14095042	1.329e-06	***
LTR	ERVL	LTR108a_Mam	6	0.00290244869921924	155392	86	21.014	4.03138388845023	0.0101653428275655	159030.614	1	0.002	**	0.06976744	0.0260324;0.1456920	4.251e-05	***
LTR	ERVL	LTR47B2	25	0.0120935362467468	155392	174	45.362	6.31671250389448	0.0219434796489972	159030.614	2	0.004	**	0.1436782	0.09518919;0.20475042	0.0002623	***
LTR	ERVL	LTR16D1	15	0.0072561217480481	155392	207	55.432	6.61900197818276	0.0268147560491868	159030.614	1	0.002	**	0.07246377	0.04112243;0.11670186	1.466e-12	***
LTR	ERVL	LTR16B1	180	0.0870734609765772	155392	1199	318.583	15.0646624607077	0.154111802323894	159030.614	1	0.002	**	0.1501251	0.1303672;0.1716158	2.2e-16	***
LTR	ERVL	LTR53	65	0.0314431942415418	155392	494	131.706	10.831291745719	0.0637116513965616	159030.614	1	0.002	**	0.1315789	0.1030379;0.1646144	4.306e-13	***
LTR	ERVL	LTR66	33	0.0159634678457058	155392	379	92.415	8.7025576418378	0.0447049660897244	159030.614	1	0.002	**	0.08707124	0.06069364;0.12010724	4.484e-15	***
LTR	ERVL	LTR16A1	377	0.182370526600942	155392	2692	721.387	24.3678276016148	0.348964793297278	159030.614	1	0.002	**	0.1400446	0.1271462;0.1537310	2.2e-16	***
LTR	ERVL	MER77	217	0.104971894621763	155392	1299	358.533	17.4334975790241	0.173437273246195	159030.614	1	0.002	**	0.1670516	0.1471527;0.1884694	2.2e-16	***
LTR	ERVL	MLT2B5	39	0.0188659165449251	155392	369	93.67	8.82740182743615	0.0453120616093111	159030.614	1	0.002	**	0.1056911	0.07624287;0.14164392	1.325e-12	***
LTR	ERVL	MER70B	27	0.0130610191464866	155392	477	120.353	9.6752261472795	0.0582197347161889	159030.614	1	0.002	**	0.05660377	0.03762991;0.08128980	2.2e-16	***
LTR	ERVL	LTR75	52	0.0251545553932334	155392	291	74.938	7.57598518686195	0.0362506167703486	159030.614	2	0.004	**	0.1786942	0.1364317;0.2276376	0.001607	**
LTR	ERVL	LTR50	373	0.180435560801463	155392	2565	682.332	23.8859438648406	0.330072270972611	159030.614	1	0.002	**	0.1454191	0.1319923;0.1596607	2.2e-16	***
LTR	ERVL	LTR82B	130	0.0628863884830836	155392	1154	296.772	15.2646987204801	0.143560917560782	159030.614	1	0.002	**	0.1126516	0.09498213;0.13232203	2.2e-16	***
LTR	ERVL	MLT2B4	454	0.219618618240923	155392	4467	1163.229	31.791528120873	0.562702082990683	159030.614	1	0.002	**	0.1016342	0.09292376;0.11086931	2.2e-16	***
LTR	ERVL	ERV3-16A3_LTR	161	0.0778823734290496	155392	1093	287.851	14.7288743201488	0.139245460086493	159030.614	1	0.002	**	0.147301	0.1268044;0.1697163	2.2e-16	***
LTR	ERVL	LTR33	1240	0.599839397838643	155392	9255	2410.64	43.8917633148508	1.16612648871431	159030.614	1	0.002	**	0.1339816	0.1271038;0.1410907	2.2e-16	***
LTR	ERVL	MER88	22	0.0106423118971372	155392	112	30.861	5.12835051249219	0.0149287448844342	159030.614	45	0.09	ns	0.1964286	0.1273862;0.2821525	0.07151	ns
LTR	ERVL	LTR16E2	262	0.126740259865907	155392	2318	619.563	23.5638555055468	0.299708303905728	159030.614	1	0.002	**	0.1130285	0.1004183;0.1266257	2.2e-16	***
LTR	ERVL	MLT2B2	214	0.103520670272153	155392	2172	576.024	21.7516104359322	0.278646684919844	159030.614	1	0.002	**	0.0985267	0.08631105;0.11183740	2.2e-16	***
LTR	ERVL	MER73	26	0.0125772776966167	155392	279	73.781	8.13296896490969	0.0356909279128491	159030.614	1	0.002	**	0.09318996	0.06178039;0.13356078	1.121e-12	***
LTR	ERVL	LTR33C	105	0.0507928522363367	155392	919	248.984	13.7907189054062	0.120443881154401	159030.614	1	0.002	**	0.1142546	0.0944054;0.1366136	2.2e-16	***
LTR	ERVL	MER70A	66	0.0319269356914117	155392	533	144.995	11.1287386447802	0.0701400915238823	159030.614	1	0.002	**	0.1238274	0.09707634;0.15483036	2.2e-16	***
LTR	ERVL	LTR108e_Mam	17	0.00822360464778785	155392	168	42.845	6.26228322508581	0.0207259024196747	159030.614	1	0.002	**	0.1011905	0.06006032;0.15706877	8.152e-07	***
LTR	ERVL	MLT2B1	402	0.194464062847689	155392	4436	1147.233	30.1858559079728	0.554964154758565	159030.614	1	0.002	**	0.09062218	0.08233328;0.09945450	2.2e-16	***
LTR	ERVL	MLT2F	224	0.108358084770852	155392	1911	502.315	21.5029800993526	0.242990586391386	159030.614	1	0.002	**	0.1172161	0.1031277;0.1324907	2.2e-16	***
LTR	ERVL	LTR62	39	0.0188659165449251	155392	313	85.293	8.7311731390681	0.0412597594837511	159030.614	1	0.002	**	0.1246006	0.09012368;0.16637716	3.114e-10	***
LTR	ERVL	MER68C	26	0.0125772776966167	155392	163	41.771	5.81070764393833	0.0202063641025145	159030.614	6	0.012	*	0.1595092	0.1069209;0.2249178	0.003953	**
LTR	ERVL	LTR53B	28	0.0135447605963565	155392	187	50.67	6.77680050060684	0.0245111792649065	159030.614	1	0.002	**	0.1497326	0.1018601;0.2090840	0.0001003	***
LTR	ERVL	MER21C	1084	0.524375731658943	155392	5505	1509.066	36.3653692966823	0.729997774789331	159030.614	1	0.002	**	0.1969119	0.1864791;0.2076670	2.2e-16	***
LTR	ERVL	LTR47A	90	0.0435367304882886	155392	679	186.366	12.2193025723793	0.0901529590464489	159030.614	1	0.002	**	0.1325479	0.1079485;0.1603908	2.2e-16	***
LTR	ERVL	LTR32	171	0.0827197879277484	155392	1216	329.404	16.1878606007968	0.159346368552936	159030.614	1	0.002	**	0.140625	0.1215620;0.1614439	2.2e-16	***
LTR	ERVL	LTR16	366	0.177049370652374	155392	3017	800.642	24.7251525610899	0.387303721906715	159030.614	1	0.002	**	0.1213126	0.1098681;0.1334969	2.2e-16	***
LTR	ERVL	LTR84b	175	0.0846547537272279	155392	1278	324.386	16.5895816167322	0.156918953957489	159030.614	1	0.002	**	0.1369327	0.1185455;0.1570072	2.2e-16	***
LTR	ERVL	MER74C	15	0.0072561217480481	155392	234	61.932	6.99702324809159	0.029959075473341	159030.614	1	0.002	**	0.06410256	0.03631837;0.10352416	4.457e-15	***
LTR	ERVL	tot	14935	7.22467855380656	155392	133596	25847.73	124.452768517183	12.503618386045	159030.614	1	0.002	**	0.1117923	0.1101072;0.1134942	2.2e-16	***
LTR	ERVL	LTR16B	90	0.0435367304882886	155392	694	182.185	12.3004909282954	0.0881304360445429	159030.614	1	0.002	**	0.129683	0.1055852;0.1569790	2.2e-16	***
LTR	ERVL	LTR16A2	237	0.11464672361916	155392	1825	485.158	20.4656267404123	0.234691034335968	159030.614	1	0.002	**	0.129863	0.1147708;0.1461556	2.2e-16	***
LTR	ERVL	LTR101_Mam	162	0.0783661148789195	155392	1151	312.258	16.32047161677	0.151052137653467	159030.614	1	0.002	**	0.1407472	0.1211602;0.1621897	2.2e-16	***
LTR	ERVL	LTR18C	17	0.00822360464778785	155392	77	19.212	3.79466144148004	0.00929364073490001	159030.614	339	0.678	ns	0.2207792	0.1341889;0.3297857	0.6927	ns
LTR	ERVL	LTR83	112	0.0541790423854258	155392	726	189.332	12.39998127158	0.0915877361867629	159030.614	1	0.002	**	0.15427	0.1287544;0.1826309	7.434e-12	***
LTR	ERVL	MER21A	358	0.173179439053415	155392	1975	536.906	21.5499318691165	0.259723686883834	159030.614	1	0.002	**	0.1812658	0.1645055;0.1989780	2.2e-16	***
LTR	ERVL	LTR80B	32	0.015479726395836	155392	507	129.87	10.5415475251134	0.0628235020946005	159030.614	1	0.002	**	0.06311637	0.04356848;0.08793618	2.2e-16	***
LTR	ERVL	LTR67B	505	0.244289432184286	155392	3708	952.531	27.697259380256	0.460778726986001	159030.614	1	0.002	**	0.136192	0.1253073;0.1476536	2.2e-16	***
LTR	ERVL	LTR16A	548	0.265090314528691	155392	4245	1098.878	29.5659815203768	0.531572836950107	159030.614	1	0.002	**	0.1290931	0.1191464;0.1395531	2.2e-16	***
LTR	ERVL	LTR18A	24	0.011609794796877	155392	198	53.03	6.55423970099187	0.0256528090865994	159030.614	1	0.002	**	0.1212121	0.07922878;0.17496814	7.335e-07	***
LTR	ERVL	LTR47B3	12	0.00580489739843848	155392	120	30.203	4.91242536054472	0.0146104430104198	159030.614	1	0.002	**	0.1	0.05274779;0.16816521	5.046e-05	***
LTR	ERV1?	tot	224	0.108358084770852	155392	1544	413.917	18.0610717653553	0.200228809705788	159030.614	1	0.002	**	0.1450777	0.1278749;0.1636421	2.2e-16	***
LTR	ERV1?	LTR103_Mam	107	0.0517603351360765	155392	748	202.244	12.8444323908627	0.0978338057874827	159030.614	1	0.002	**	0.1430481	0.1187358;0.1702134	2.2e-16	***
LTR	ERV1?	EUTREP15	25	0.0120935362467468	155392	196	51.771	6.47800305059542	0.0250437786012132	159030.614	1	0.002	**	0.127551	0.08427339;0.18250928	4.619e-06	***
LTR	ERV1?	LTR103b_Mam	93	0.0449879548378982	155392	600	161.276	11.4211324423748	0.0780158860692137	159030.614	1	0.002	**	0.155	0.1269653;0.1864797	4.53e-11	***
LTR	ERVL-MaLR	THE1A	459	0.222037325490272	155392	4236	1084.206	29.0079131104432	0.524475382397616	159030.614	1	0.002	**	0.1083569	0.09915094;0.11810684	2.2e-16	***
LTR	ERVL-MaLR	MLT1M	471	0.22784222288871	155392	2320	610.434	21.6757810351434	0.295292228209866	159030.614	1	0.002	**	0.2030172	0.1868168;0.2199711	1.677e-11	***
LTR	ERVL-MaLR	MLT1C2	2305	1.11502404195006	155392	15985	4038.719	56.6493529370653	1.95369578467701	159030.614	1	0.002	**	0.1441977	0.1387858;0.1497394	2.2e-16	***
LTR	ERVL-MaLR	MLT1J2	922	0.446009616780023	155392	6900	1787.572	38.0134955225357	0.86472267102679	159030.614	1	0.002	**	0.1336232	0.1256786;0.1418788	2.2e-16	***
LTR	ERVL-MaLR	MLT1O	924	0.446977099679763	155392	5061	1344.682	32.0031103968829	0.650478420293921	159030.614	1	0.002	**	0.1825726	0.1720160;0.1934966	2.2e-16	***
LTR	ERVL-MaLR	MSTB	1246	0.602741846537862	155392	8566	2204.541	42.9749597575863	1.06642785963758	159030.614	1	0.002	**	0.1454588	0.1380558;0.1531038	2.2e-16	***
LTR	ERVL-MaLR	MSTD	1171	0.566461237797622	155392	7647	1947.788	39.5163079575331	0.942225791159141	159030.614	1	0.002	**	0.1531319	0.1451286;0.1614006	2.2e-16	***
LTR	ERVL-MaLR	THE1B	2546	1.2316057313687	155392	22429	5491.725	64.0305339996808	2.65657501378663	159030.614	1	0.002	**	0.1135138	0.1093903;0.1177377	2.2e-16	***
LTR	ERVL-MaLR	MLT1E3	278	0.134480123063825	155392	2044	491.03	20.434839923099	0.237531564129604	159030.614	1	0.002	**	0.1360078	0.1214324;0.1516357	2.2e-16	***
LTR	ERVL-MaLR	MLT1G1	537	0.259769158580122	155392	3600	965.048	26.8103803123435	0.466833718714022	159030.614	1	0.002	**	0.1491667	0.1376788;0.1612273	2.2e-16	***
LTR	ERVL-MaLR	MLT1H2	669	0.323623029962945	155392	4721	1230.283	30.0540872288473	0.595138882170258	159030.614	1	0.002	**	0.1417073	0.1318770;0.1519829	2.2e-16	***
LTR	ERVL-MaLR	MLT1F1	543	0.262671607279341	155392	3265	845.869	25.6916309116198	0.40918189645998	159030.614	1	0.002	**	0.1663093	0.1536871;0.1795322	2.2e-16	***
LTR	ERVL-MaLR	MLT1F2	988	0.477936552471435	155392	6038	1581.173	35.9012530557218	0.764878919515098	159030.614	1	0.002	**	0.1636303	0.1543806;0.1732063	2.2e-16	***
LTR	ERVL-MaLR	MLT1A1	908	0.439237236481845	155392	6780	1733.778	37.8065344887633	0.83870028347249	159030.614	1	0.002	**	0.1339233	0.1259016;0.1422612	2.2e-16	***
LTR	ERVL-MaLR	MLT1E1	138	0.0667563200820425	155392	1045	273.407	15.1144234688855	0.132258298584572	159030.614	1	0.002	**	0.1320574	0.1121111;0.1541011	2.2e-16	***
LTR	ERVL-MaLR	MLT1K	2787	1.34818742078734	155392	17616	4598.348	61.2956283110798	2.22441152852623	159030.614	1	0.002	**	0.1582084	0.1528478;0.1636822	2.2e-16	***
LTR	ERVL-MaLR	MLT1A0	2946	1.42510231131665	155392	20690	5100.263	62.1419943231504	2.46720861833767	159030.614	1	0.002	**	0.1423876	0.1376524;0.1472236	2.2e-16	***
LTR	ERVL-MaLR	MLT1G	395	0.1910778726986	155392	2834	765.27	25.3860503338261	0.370192819341918	159030.614	1	0.002	**	0.139379	0.1268286;0.1526790	2.2e-16	***
LTR	ERVL-MaLR	MSTB2	263	0.127224001315777	155392	1582	408.439	18.1387235574142	0.197578874043401	159030.614	1	0.002	**	0.1662453	0.1482158;0.1855225	2.2e-16	***
LTR	ERVL-MaLR	MLT1J	2566	1.2412805603661	155392	15262	3897.091	52.1492306871469	1.88518445061484	159030.614	1	0.002	**	0.16813	0.1622277;0.1741591	2.2e-16	***
LTR	ERVL-MaLR	MLT1E2	587	0.283956231073616	155392	4004	1032.126	30.045579722496	0.499282127688393	159030.614	1	0.002	**	0.1466034	0.1357834;0.1579418	2.2e-16	***
LTR	ERVL-MaLR	MLT1A	1329	0.642892386877062	155392	9077	2323.867	42.6707171383502	1.12415079188475	159030.614	1	0.002	**	0.146414	0.1392006;0.1538551	2.2e-16	***
LTR	ERVL-MaLR	tot	31516	15.2455955340989	155392	323803	47632.596	145.54082903748	23.0418610501059	159030.614	1	0.002	**	0.09733078	0.09631191;0.09835687	2.2e-16	***
LTR	ERVL-MaLR	MSTA1	86	0.0416017646888091	155392	544	142.765	10.5042903194416	0.0690613480906725	159030.614	1	0.002	**	0.1580882	0.1284381;0.1915086	7.333e-09	***
LTR	ERVL-MaLR	MLT1E	95	0.045955437737638	155392	918	237.156	13.8260197751494	0.11472218728534	159030.614	1	0.002	**	0.1034858	0.08453492;0.12502316	2.2e-16	***
LTR	ERVL-MaLR	MSTA	2249	1.08793452075735	155392	19752	4816.755	57.4564724049538	2.33006404736796	159030.614	1	0.002	**	0.1138619	0.1094639;0.1183739	2.2e-16	***
LTR	ERVL-MaLR	MSTC	496	0.239935759135457	155392	3205	839.226	26.5329780259006	0.405968402008494	159030.614	1	0.002	**	0.1547582	0.1424001;0.1677497	2.2e-16	***
LTR	ERVL-MaLR	MSTB1	658	0.318301874014377	155392	4555	1171.775	32.0383337555159	0.566836137421271	159030.614	1	0.002	**	0.1444566	0.1343680;0.1550034	2.2e-16	***
LTR	ERVL-MaLR	THE1D	1369	0.662242044871857	155392	12601	3145.615	49.4484167685976	1.52166436083242	159030.614	1	0.002	**	0.1086422	0.1032599;0.1142059	2.2e-16	***
LTR	ERVL-MaLR	MLT1F	819	0.396184247443426	155392	4306	1169.83	29.2425413776953	0.565895260301274	159030.614	1	0.002	**	0.1901997	0.1785747;0.2022465	2.2e-16	***
LTR	ERVL-MaLR	MLT1H	1505	0.72803088205416	155392	10078	2626.828	44.572560271193	1.27070558527878	159030.614	1	0.002	**	0.1493352	0.1424290;0.1564446	2.2e-16	***
LTR	ERVL-MaLR	MLT1L	1869	0.904112769806794	155392	12035	3103.625	48.7640678092928	1.50135205735239	159030.614	1	0.002	**	0.1552971	0.1488686;0.1618927	2.2e-16	***
LTR	ERVL-MaLR	MLT1E1A	407	0.196882770097039	155392	3367	880.017	27.4771123428701	0.425700699490137	159030.614	1	0.002	**	0.1208791	0.1100524;0.1323689	2.2e-16	***
LTR	ERVL-MaLR	MLT1H1	500	0.241870724934937	155392	3631	957.423	27.8487274865948	0.463145190158764	159030.614	1	0.002	**	0.1377031	0.1266522;0.1493407	2.2e-16	***
LTR	ERVL-MaLR	MLT1B	2448	1.18419906928145	155392	17694	4396.468	58.2960668262226	2.1267538046265	159030.614	1	0.002	**	0.138352	0.1332961;0.1435270	2.2e-16	***
LTR	ERVL-MaLR	THE1C	1192	0.576619808244889	155392	9865	2478.828	45.2797379704285	1.19911185069804	159030.614	1	0.002	**	0.1208312	0.1144615;0.1274258	2.2e-16	***
LTR	ERVL-MaLR	MLT1J1	622	0.300887181819061	155392	4928	1265.512	32.1134103939013	0.612180609707723	159030.614	1	0.002	**	0.1262175	0.1170675;0.1358129	2.2e-16	***
LTR	ERVL-MaLR	MLT1C	935	0.452298255628332	155392	6450	1689.32	36.292764633805	0.817194106094175	159030.614	1	0.002	**	0.1449612	0.1364538;0.1537910	2.2e-16	***
LTR	ERVL-MaLR	MLT1N2	845	0.408761525140043	155392	5722	1484.983	34.1950290394819	0.718347829452114	159030.614	1	0.002	**	0.1476756	0.1385772;0.1571349	2.2e-16	***
LTR	ERVL-MaLR	MLT1G3	471	0.22784222288871	155392	2737	738.397	24.4959883336934	0.357193235359565	159030.614	1	0.002	**	0.1720862	0.1581191;0.1867583	2.2e-16	***
LTR	ERVL-MaLR	MLT1D	2620	1.26740259865907	155392	18645	4669.476	59.5012590104094	2.25881909037258	159030.614	1	0.002	**	0.1405202	0.1355614;0.1455914	2.2e-16	***
LTR	ERVL-MaLR	MLT1I	1490	0.720774760306112	155392	11068	2836.473	48.6697237819675	1.37211956153675	159030.614	1	0.002	**	0.1346223	0.1283151;0.1411225	2.2e-16	***
LTR	Gypsy?	tot	958	0.463424308975339	155392	7780	1996.578	39.3846298073889	0.965827536498292	159030.614	1	0.002	**	0.1231362	0.1159126;0.1306435	2.2e-16	***
LTR	Gypsy?	LTR88c	117	0.0565977496347752	155392	1040	268.598	14.555557710382	0.129931985952148	159030.614	1	0.002	**	0.1125	0.09393308;0.13329123	2.2e-16	***
LTR	Gypsy?	LTR85c	161	0.0778823734290496	155392	1154	299.858	15.8878021846402	0.145053743675081	159030.614	1	0.002	**	0.1395147	0.1200293;0.1608574	2.2e-16	***
LTR	Gypsy?	LTR88b	210	0.101585704472673	155392	1636	424.886	18.5421901839243	0.205534969669411	159030.614	1	0.002	**	0.1283619	0.1125255;0.1455445	2.2e-16	***
LTR	Gypsy?	LTR88a	132	0.0638538713828233	155392	903	237.416	13.5679413704892	0.114847960062306	159030.614	1	0.002	**	0.1461794	0.1237671;0.1709274	2.2e-16	***
LTR	Gypsy?	LTR85b	127	0.0614351641334739	155392	1177	308.897	15.5151897220792	0.149426282640454	159030.614	1	0.002	**	0.1079014	0.09074879;0.12704051	2.2e-16	***
LTR	Gypsy?	LTR85a	231	0.111744274919941	155392	1870	499.721	20.6017375624143	0.241735761070423	159030.614	1	0.002	**	0.1235294	0.1089477;0.1393030	2.2e-16	***
LTR	tot	tot	50165	24.2668898327222	155392	741743	78037.678	175.247470714963	37.7500595001983	159030.614	1	0.002	**	0.06763124	0.06706079;0.06820507	2.2e-16	***
LTR	ERV1--int	HERV4_I-int	36	0.0174146921953154	155392	348	99.406	9.79096660330466	0.0480868025657647	159030.614	1	0.002	**	0.1034483	0.07351165;0.14033364	2.2e-16	***
LTR	ERV1--int	PRIMA4-int	50	0.0241870724934937	155392	419	112.117	10.1541330214557	0.0542356401350606	159030.614	1	0.002	**	0.1193317	0.08988094;0.15428428	1.635e-13	***
LTR	ERV1--int	LTR39-int	19	0.0091910875475276	155392	180	44.368	6.19151927324069	0.0214626406478266	159030.614	1	0.002	**	0.1055556	0.0647582;0.1599243	2.404e-06	***
LTR	ERV1--int	HERVFH19-int	10	0.00483741449869874	155392	110	27.887	5.90500635902283	0.0134900978125212	159030.614	1	0.002	**	0.09090909	0.04445951;0.16083488	2.403e-05	***
LTR	ERV1--int	MER92-int	37	0.0178984336451853	155392	956	234.534	14.6449075557791	0.113453817203781	159030.614	1	0.002	**	0.03870293	0.02739418;0.05295455	2.2e-16	***
LTR	ERV1--int	HERV3-int	53	0.0256382968431033	155392	303	84.39	10.2298851680041	0.0408229409545186	159030.614	1	0.002	**	0.1749175	0.1338565;0.2224680	3.731e-05	***
LTR	ERV1--int	MER89-int	33	0.0159634678457058	155392	696	193.476	13.1349133971241	0.0935923607550237	159030.614	1	0.002	**	0.04741379	0.03285890;0.06594506	2.2e-16	***
LTR	ERV1--int	MER31-int	66	0.0319269356914117	155392	1145	302.094	16.5408816199369	0.14613538955699	159030.614	1	0.002	**	0.05764192	0.04485724;0.07275411	2.2e-16	***
LTR	ERV1--int	MER34-int	23	0.0111260533470071	155392	401	109.884	10.0656774169383	0.0531554454775012	159030.614	1	0.002	**	0.05735661	0.03670288;0.08482266	2.2e-16	***
LTR	ERV1--int	LTR19-int	13	0.00628863884830836	155392	231	55.978	7.45057226171433	0.0270788788808158	159030.614	1	0.002	**	0.05627706	0.03030200;0.09431295	6.983e-14	***
LTR	ERV1--int	HERVIP10B3-int	32	0.015479726395836	155392	239	74.763	9.7079903211775	0.0361659620166214	159030.614	1	0.002	**	0.1338912	0.09341651;0.18372798	1.851e-10	***
LTR	ERV1--int	MER66-int	42	0.0203171408945347	155392	776	210.318	14.275456723505	0.101739534253732	159030.614	1	0.002	**	0.05412371	0.03928247;0.07245847	2.2e-16	***
LTR	ERV1--int	HUERS-P2-int	13	0.00628863884830836	155392	257	73.352	9.21254400081578	0.035483402830855	159030.614	1	0.002	**	0.05058366	0.02720517;0.08494640	2.2e-16	***
LTR	ERV1--int	HERV-Fc2-int	0	0	155392	3	1.94557823129252	1.36534031638979	0.000941156834440706	159030.614	1	0.002	**	0	0.0000000;0.7075982	0.04342	*
LTR	ERV1--int	HERV30-int	3	0.00145122434960962	155392	69	20.88	5.46566313208868	0.010100521473283	159030.614	1	0.002	**	0.04347826	0.009057607;0.121847149	1.134e-07	***
LTR	ERV1--int	MER83B-int	12	0.00580489739843848	155392	267	68.017	7.7615044902359	0.0329026421957992	159030.614	1	0.002	**	0.04494382	0.02343564;0.07719119	2.2e-16	***
LTR	ERV1--int	MER34B-int	34	0.0164472092955757	155392	593	159.8	11.4575422877367	0.0773018836892058	159030.614	1	0.002	**	0.05733558	0.04002966;0.07920222	2.2e-16	***
LTR	ERV1--int	MER61-int	60	0.0290244869921924	155392	1204	329.425	19.0293586726272	0.159356527123383	159030.614	1	0.002	**	0.04983389	0.03824072;0.06368365	2.2e-16	***
LTR	ERV1--int	LTR23-int	12	0.00580489739843848	155392	173	39.928	5.93346627377473	0.0193148286104043	159030.614	1	0.002	**	0.06936416	0.03635275;0.11802999	2.148e-08	***
LTR	ERV1--int	LTR46-int	9	0.00435367304882886	155392	80	19.598	4.71854433704516	0.00948036493454978	159030.614	11	0.022	*	0.1125	0.05275151;0.20284659	0.004072	**
LTR	ERV1--int	HERVIP10FH-int	52	0.0251545553932334	155392	400	119.387	11.371567330124	0.0577524404756146	159030.614	1	0.002	**	0.13	0.09863576;0.16696143	3.383e-15	***
LTR	ERV1--int	PRIMAX-int	5	0.00241870724934937	155392	72	20.204	4.01877276472986	0.00977351225317093	159030.614	1	0.002	**	0.06944444	0.02293166;0.15466731	1.642e-05	***
LTR	ERV1--int	MER65-int	48	0.0232195895937539	155392	1038	286.242	16.4149592410973	0.138467120093652	159030.614	1	0.002	**	0.04624277	0.03428949;0.06084641	2.2e-16	***
LTR	ERV1--int	HERVH-int	106	0.0512765936862066	155392	5787	1742.645	42.9832587821763	0.842989618908486	159030.614	1	0.002	**	0.01831692	0.01502013;0.02211115	2.2e-16	***
LTR	ERV1--int	HUERS-P3b-int	30	0.0145122434960962	155392	519	145.426	12.7621077959479	0.0703485840887762	159030.614	1	0.002	**	0.05780347	0.03933587;0.08149254	2.2e-16	***
LTR	ERV1--int	MER50-int	43	0.0208008823444046	155392	544	137.585	11.9508827539475	0.0665555673803466	159030.614	1	0.002	**	0.07904412	0.0577929;0.1049968	2.2e-16	***
LTR	ERV1--int	HUERS-P1-int	47	0.0227358481438841	155392	498	148.142	12.7284661232157	0.0716624258666228	159030.614	1	0.002	**	0.09437751	0.07017032;0.12352371	2.2e-16	***
LTR	ERV1--int	HERVH48-int	10	0.00483741449869874	155392	120	41.343	7.71406882636251	0.0199993227619702	159030.614	1	0.002	**	0.08333333	0.04068613;0.14791543	3.094e-11	***
LTR	ERV1--int	MER57A-int	115	0.0556302667350355	155392	1903	537.978	22.0999983241159	0.260242257718095	159030.614	1	0.002	**	0.0604309	0.05014656;0.07209420	2.2e-16	***
LTR	ERV1--int	PABL_A-int	30	0.0145122434960962	155392	449	121.959	10.8316500886819	0.0589966234846799	159030.614	1	0.002	**	0.06681514	0.04553049;0.09401131	2.2e-16	***
LTR	ERV1--int	HERV9-int	35	0.0169309507454456	155392	355	121.706	14.7651472587839	0.0588742368978628	159030.614	1	0.002	**	0.09859155	0.06963719;0.13444577	2.2e-16	***
LTR	ERV1--int	HERVFH21-int	9	0.00435367304882886	155392	131	40.48	6.89631489704169	0.0195818538907325	159030.614	1	0.002	**	0.06870229	0.03189427;0.12641227	3.157e-11	***
LTR	ERV1--int	MER4-int	133	0.0643376128326932	155392	3018	757.198	26.0030181508407	0.366288058358568	159030.614	1	0.002	**	0.04406892	0.03702592;0.05201188	2.2e-16	***
LTR	ERV1--int	PABL_B-int	26	0.0125772776966167	155392	246	71.275	8.19783993376181	0.0344786718394752	159030.614	1	0.002	**	0.1056911	0.07021147;0.15101893	4.077e-12	***
LTR	ERV1--int	HERVS71-int	7	0.00338619014908911	155392	174	60.066	9.45055326195017	0.0290564139278838	159030.614	1	0.002	**	0.04022989	0.01632506;0.08112975	2.2e-16	***
LTR	ERV1--int	HERV35I-int	38	0.0183821750950552	155392	615	164.763	12.8868499604016	0.07970269250491	159030.614	1	0.002	**	0.06178862	0.04409265;0.08382634	2.2e-16	***
LTR	ERV1--int	LTR37-int	93	0.0449879548378982	155392	1383	365.326	17.2327795985643	0.176723328915161	159030.614	1	0.002	**	0.06724512	0.05461519;0.08174915	2.2e-16	***
LTR	ERV1--int	MER4B-int	75	0.0362806087402405	155392	1527	365.76	17.7133894036168	0.176933272704405	159030.614	1	0.002	**	0.04911591	0.03882573;0.06118089	2.2e-16	***
LTR	ERV1--int	HERVIP10F-int	28	0.0135447605963565	155392	302	112.541	12.2441920615139	0.0544407465098054	159030.614	1	0.002	**	0.09271523	0.06249487;0.13120900	2.2e-16	***
LTR	ERV1--int	ERV24_Prim-int	29	0.0140285020462263	155392	416	109.845	10.2032878074708	0.0531365795609563	159030.614	1	0.002	**	0.06971154	0.04718076;0.09858510	2.2e-16	***
LTR	ERV1--int	LOR1-int	50	0.0241870724934937	155392	1390	379.69	18.6269391705364	0.183671791101092	159030.614	1	0.002	**	0.03597122	0.02681413;0.04715069	2.2e-16	***
LTR	ERV1--int	MER51-int	27	0.0130610191464866	155392	608	150.404	11.7701878201379	0.0727566490262285	159030.614	1	0.002	**	0.04440789	0.02946584;0.06395593	2.2e-16	***
LTR	ERV1--int	HERVE-int	26	0.0125772776966167	155392	268	94.257	12.4165664385176	0.0455960178403847	159030.614	1	0.002	**	0.09701493	0.06435631;0.13891409	2.2e-16	***
LTR	ERV1--int	HERV-Fc1-int	0	0	155392	6	2.78698979591837	1.88610137880618	0.00134818248465009	159030.614	1	0.002	**	0	0.0000000;0.4592581	0.03363	*
LTR	ERV1--int	MER84-int	10	0.00483741449869874	155392	140	37.057	6.13460547911472	0.0179260069078279	159030.614	1	0.002	**	0.07142857	0.03478243;0.12743630	7.873e-09	***
LTR	ERV1--int	HERV17-int	55	0.026605779742843	155392	899	276.73	17.2656654433938	0.13386577142249	159030.614	1	0.002	**	0.06117909	0.04641739;0.07889173	2.2e-16	***
LTR	ERV1--int	MER101-int	55	0.026605779742843	155392	1219	336.577	16.8196007672587	0.162816245972852	159030.614	1	0.002	**	0.04511895	0.03416767;0.05832630	2.2e-16	***
LTR	ERV1--int	MER110-int	23	0.0111260533470071	155392	393	105.749	9.98587586127109	0.0511551745822893	159030.614	1	0.002	**	0.05852417	0.03745731;0.08652345	2.2e-16	***
LTR	ERV1--int	HERV9NC-int	25	0.0120935362467468	155392	257	96.225	12.216038908198	0.0465480210137286	159030.614	1	0.002	**	0.09727626	0.0639458;0.1402459	2.2e-16	***
LTR	ERV1--int	HERVI-int	15	0.0072561217480481	155392	76	30.143	6.64113361224241	0.0145814185234276	159030.614	5	0.01	**	0.1973684	0.1148853;0.3045513	0.0002487	***
LTR	ERV1--int	HERVE_a-int	14	0.00677238029817823	155392	189	56.842	9.29986685515032	0.0274968314935034	159030.614	1	0.002	**	0.07407407	0.04108688;0.12116113	3.153e-14	***
LTR	ERV1--int	MER57-int	48	0.0232195895937539	155392	1272	334.394	17.5355712841145	0.161760238387786	159030.614	1	0.002	**	0.03773585	0.02795206;0.04972310	2.2e-16	***
LTR	ERV1--int	LTR43-int	7	0.00338619014908911	155392	147	18.436	4.30679143359097	0.00891825736980099	159030.614	3	0.006	**	0.04761905	0.01935694;0.09565089	0.002545	**
LTR	ERV1--int	MER83A-int	12	0.00580489739843848	155392	102	26.81	5.14396348746376	0.0129691082710113	159030.614	3	0.006	**	0.1176471	0.06229089;0.19648973	0.0004424	***
LTR	ERV1--int	tot	1929	0.933137256798986	155392	42759	10609.21	96.4986211501693	5.13211462737396	159030.614	1	0.002	**	0.04511331	0.04316530;0.04712339	2.2e-16	***
LTR	ERV1--int	LTR38-int	8	0.00386993159895899	155392	116	30.956	5.24514781255739	0.0149747003221718	159030.614	1	0.002	**	0.06896552	0.0302428;0.1313710	8.272e-08	***
LTR	ERV1--int	LTR49-int	85	0.0411180232389393	155392	2182	576.593	22.5032385835183	0.27892193380482	159030.614	1	0.002	**	0.03895509	0.03123223;0.04794523	2.2e-16	***
LTR	ERV1--int	HUERS-P3-int	45	0.0217683652441443	155392	715	180.863	13.5833257244954	0.0874909298478149	159030.614	1	0.002	**	0.06293706	0.04627351;0.08331139	2.2e-16	***
LTR	ERV1--int	HERV9N-int	23	0.0111260533470071	155392	237	77.698	10.6515844949121	0.0375857431719894	159030.614	1	0.002	**	0.09704641	0.06251838;0.14205510	2.2e-16	***
LTR	ERV1--int	HERVP71A-int	21	0.0101585704472673	155392	250	65.685	8.60429013973894	0.0317745571347026	159030.614	1	0.002	**	0.084	0.05274915;0.12553683	1.209e-12	***
LTR	ERV1--int	MER52-int	18	0.00870734609765772	155392	489	144.451	12.6540793708877	0.0698769361751531	159030.614	1	0.002	**	0.03680982	0.02195908;0.05755293	2.2e-16	***
LTR	ERV1--int	Harlequin-int	33	0.0159634678457058	155392	570	179.102	15.6015064337712	0.0866390611545941	159030.614	1	0.002	**	0.05789474	0.04018348;0.08034812	2.2e-16	***
LTR	ERV1--int	MER41-int	102	0.0493416278867271	155392	1715	468.529	22.0947807940776	0.226646897766082	159030.614	1	0.002	**	0.05947522	0.04875191;0.07173472	2.2e-16	***
LTR	ERV1--int	PRIMA41-int	30	0.0145122434960962	155392	460	133.535	11.0037201371562	0.0645964145083736	159030.614	1	0.002	**	0.06521739	0.04443094;0.09179544	2.2e-16	***
LTR	ERV1--int	HERV15-int	30	0.0145122434960962	155392	95	24.244	5.72496630900473	0.0117278277106452	159030.614	865	0.274	ns	0.3157895	0.2242198;0.4192074	0.1949	ns
LTR	ERV1--int	HERV1_I-int	5	0.00241870724934937	155392	49	14.231	4.75986294921348	0.00688412457309817	159030.614	18	0.036	*	0.1020408	0.0339717;0.2222767	0.002458	**
LTR	ERV1--int	LTR25-int	31	0.0149959849459661	155392	592	129.569	11.6846810299114	0.0626778959181896	159030.614	1	0.002	**	0.05236486	0.03585309;0.07350720	2.2e-16	***
LTR	ERV1--int	ERV24B_Prim-int	28	0.0135447605963565	155392	376	105.392	9.9593938332373	0.0509824788846857	159030.614	1	0.002	**	0.07446809	0.05005128;0.10583030	2.2e-16	***
LTR	ERVK--int	HERVK3-int	25	0.0120935362467468	155392	336	93.829	10.2924094697351	0.0453889764998404	159030.614	1	0.002	**	0.07440476	0.04872709;0.10787837	2.2e-16	***
LTR	ERVK--int	HERVK9-int	54	0.0261220382929732	155392	680	209.893	15.9657275266571	0.101533944137537	159030.614	1	0.002	**	0.07941176	0.0602171;0.1023468	2.2e-16	***
LTR	ERVK--int	HERVK14C-int	5	0.00241870724934937	155392	82	21.273	5.26081240372123	0.0102906318630818	159030.614	1	0.002	**	0.06097561	0.0200930;0.1365868	6.222e-06	***
LTR	ERVK--int	HERVK11-int	18	0.00870734609765772	155392	286	88.857	10.5679815117757	0.0429838140110873	159030.614	1	0.002	**	0.06293706	0.03772358;0.09764581	2.2e-16	***
LTR	ERVK--int	HERVK22-int	42	0.0203171408945347	155392	421	108.972	11.6744811237806	0.0527142732752199	159030.614	1	0.002	**	0.09976247	0.07284948;0.13245355	3.973e-16	***
LTR	ERVK--int	tot	187	0.0904596511256664	155392	2628	775.157	30.203552863953	0.374975571056782	159030.614	1	0.002	**	0.07115677	0.06161941;0.08166219	2.2e-16	***
LTR	ERVK--int	HERVK11D-int	4	0.00193496579947949	155392	43	14.905	4.41921989773133	0.00721016631031046	159030.614	2	0.004	**	0.09302326	0.02593129;0.22135345	0.0001796	***
LTR	ERVK--int	HERVK-int	17	0.00822360464778785	155392	251	95.591	12.4769946058494	0.0462413289345111	159030.614	1	0.002	**	0.06772908	0.03994668;0.10622784	2.2e-16	***
LTR	ERVK--int	HERVK14-int	15	0.0072561217480481	155392	407	108.868	10.2786295889202	0.0526639641644334	159030.614	1	0.002	**	0.03685504	0.02077157;0.06005892	2.2e-16	***
LTR	ERVK--int	HERVKC4-int	6	0.00290244869921924	155392	55	15.956	4.15371127033612	0.0077185785741237	159030.614	8	0.016	*	0.1090909	0.0411015;0.2224709	0.00254	**
LTR	ERVK--int	HERVK13-int	9	0.00435367304882886	155392	67	23.8	5.26228958645301	0.011513046506903	159030.614	2	0.004	**	0.1343284	0.06330823;0.23974175	9.363e-05	***
LTR	ERVL-MaLR--int	MLT1J-int	131	0.0633701299329534	155392	1434	382.693	18.0451760695034	0.185124466675052	159030.614	1	0.002	**	0.09135286	0.07694122;0.10746284	2.2e-16	***
LTR	ERVL-MaLR--int	MLT-int	44	0.0212846237942744	155392	409	101.28	9.44048318269371	0.0489933340428208	159030.614	1	0.002	**	0.1075795	0.07926253;0.14172189	1.459e-12	***
LTR	ERVL-MaLR--int	MLT1K-int	34	0.0164472092955757	155392	202	53.614	6.52131363542128	0.0259353140933234	159030.614	2	0.004	**	0.1683168	0.1194696;0.2271826	0.001378	**
LTR	ERVL-MaLR--int	MSTB1-int	19	0.0091910875475276	155392	231	54.5	7.33237777012094	0.0263639090179081	159030.614	1	0.002	**	0.08225108	0.05024649;0.12546579	1.387e-09	***
LTR	ERVL-MaLR--int	MST-int	32	0.015479726395836	155392	227	57.935	7.1583529542079	0.0280255608982111	159030.614	1	0.002	**	0.1409692	0.09846261;0.19314125	3.551e-05	***
LTR	ERVL-MaLR--int	MLT1H-int	65	0.0314431942415418	155392	807	216.1	13.3127468701703	0.10453652731688	159030.614	1	0.002	**	0.08054523	0.06271067;0.10151198	2.2e-16	***
LTR	ERVL-MaLR--int	THE1B-int	447	0.216232428091833	155392	4215	1283.821	37.7169129771317	0.621037431913391	159030.614	1	0.002	**	0.1060498	0.09691133;0.11573825	2.2e-16	***
LTR	ERVL-MaLR--int	MLT1G3-int	21	0.0101585704472673	155392	237	63.666	7.51404717212402	0.0307978831474154	159030.614	1	0.002	**	0.08860759	0.05568759;0.13225595	6.212e-12	***
LTR	ERVL-MaLR--int	MSTA1-int	2	0.000967482899739747	155392	28	7.238	2.6993781955559	0.00350132061415814	159030.614	36	0.072	ns	0.07142857	0.008770497;0.235034773	0.02803	*
LTR	ERVL-MaLR--int	MLT1I-int	57	0.0275732626425828	155392	801	218.574	13.4218728451238	0.105733303663858	159030.614	1	0.002	**	0.07116105	0.05433892;0.09121746	2.2e-16	***
LTR	ERVL-MaLR--int	MLT1C2-int	53	0.0256382968431033	155392	436	115.559	9.94441604169949	0.0559006782055127	159030.614	1	0.002	**	0.1215596	0.09239683;0.15597278	2.91e-13	***
LTR	ERVL-MaLR--int	THE1A-int	184	0.0890084267760567	155392	1461	454.846	22.9070516875703	0.220027863507513	159030.614	1	0.002	**	0.1259411	0.1093511;0.1440509	2.2e-16	***
LTR	ERVL-MaLR--int	MLT1E-int	1	0.000483741449869874	155392	13	3.20395421436004	1.56125783090691	0.00154988545697122	159030.614	135	0.27	ns	0.07692308	0.001945628;0.360297435	0.2082	ns
LTR	ERVL-MaLR--int	MLT1-int	24	0.011609794796877	155392	245	63.204	7.08085605859367	0.0305743945975755	159030.614	1	0.002	**	0.09795918	0.06377765;0.14224500	4.719e-10	***
LTR	ERVL-MaLR--int	MLT1E1-int	0	0	155392	45	11.725	3.23385726846947	0.00567186849972427	159030.614	1	0.002	**	0	0.0000000;0.0787051	1.622e-06	***
LTR	ERVL-MaLR--int	MLT1J2-int	44	0.0212846237942744	155392	582	159.793	11.5788696003203	0.0772984974990567	159030.614	1	0.002	**	0.07560137	0.05546662;0.10016452	2.2e-16	***
LTR	ERVL-MaLR--int	MLT1E2-int	23	0.0111260533470071	155392	128	32.311	5.17117201609268	0.0156301699867455	159030.614	38	0.076	ns	0.1796875	0.1174494;0.2573185	0.06642	ns
LTR	ERVL-MaLR--int	MLT1H1-int	23	0.0111260533470071	155392	425	110.973	10.0579039780877	0.0536822399164095	159030.614	1	0.002	**	0.05411765	0.03461156;0.08009904	2.2e-16	***
LTR	ERVL-MaLR--int	MLT1A0-int	97	0.0469229206373777	155392	925	252.809	15.1691338454647	0.122294192200153	159030.614	1	0.002	**	0.1048649	0.08586335;0.12642347	2.2e-16	***
LTR	ERVL-MaLR--int	MSTC-int	32	0.015479726395836	155392	204	55.912	7.435694019091	0.0270469519451244	159030.614	1	0.002	**	0.1568627	0.1098356;0.2141671	0.0001078	***
LTR	ERVL-MaLR--int	THE1-int	13	0.00628863884830836	155392	200	52.796	7.00324420746767	0.0255396135873298	159030.614	1	0.002	**	0.065	0.03506071;0.10858724	7.668e-13	***
LTR	ERVL-MaLR--int	MSTD-int	94	0.0454716962877681	155392	729	205.384	14.5087231363427	0.0993527539400741	159030.614	1	0.002	**	0.1289438	0.1054708;0.1554654	2.2e-16	***
LTR	ERVL-MaLR--int	MLT1O-int	2	0.000967482899739747	155392	13	3.49846782431052	1.60353255920863	0.00169235389765507	159030.614	289	0.578	ns	0.1538462	0.01920667;0.45447106	0.5343	ns
LTR	ERVL-MaLR--int	MLT1H2-int	22	0.0106423118971372	155392	343	95.353	9.20734305683058	0.046126198469442	159030.614	1	0.002	**	0.06413994	0.04062917;0.09550088	2.2e-16	***
LTR	ERVL-MaLR--int	MLT1F1-int	30	0.0145122434960962	155392	157	45.013	6.55146951093819	0.0217746538829926	159030.614	12	0.024	*	0.1910828	0.1327923;0.2614067	0.007884	**
LTR	ERVL-MaLR--int	MLT1A-int	42	0.0203171408945347	155392	443	121.644	10.2752540039088	0.0588442449279709	159030.614	1	0.002	**	0.09480813	0.0691853;0.1259903	2.2e-16	***
LTR	ERVL-MaLR--int	MLT1M-int	0	0	155392	1	1.15789473684211	0.458831467741124	0.000560121678796696	159030.614	1	0.002	**	na	na	na	na
LTR	ERVL-MaLR--int	MLT1G-int	18	0.00870734609765772	155392	180	49.277	6.44374059012255	0.0238373274252378	159030.614	1	0.002	**	0.1	0.0603504;0.1534350	1.291e-08	***
LTR	ERVL-MaLR--int	MLT1G1-int	26	0.0125772776966167	155392	297	85.388	8.78593470546239	0.0413057149214888	159030.614	1	0.002	**	0.08754209	0.05798282;0.12563747	2.2e-16	***
LTR	ERVL-MaLR--int	MLT1F2-int	32	0.015479726395836	155392	305	85.162	9.04608133876694	0.0411963893538182	159030.614	1	0.002	**	0.104918	0.07287807;0.14487787	1.395e-13	***
LTR	ERVL-MaLR--int	tot	2538	1.22773579976974	155392	27209	7131.296	82.5562227449507	3.44970346649123	159030.614	1	0.002	**	0.09327796	0.08984758;0.09679547	2.2e-16	***
LTR	ERVL-MaLR--int	MLT1J1-int	47	0.0227358481438841	155392	477	130.469	10.6845307898007	0.0631132632230725	159030.614	1	0.002	**	0.09853249	0.07329887;0.12886964	2.2e-16	***
LTR	ERVL-MaLR--int	THE1D-int	183	0.0885246853261869	155392	2538	711.647	27.5511788941682	0.344253151575546	159030.614	1	0.002	**	0.07210402	0.06234212;0.08286635	2.2e-16	***
LTR	ERVL-MaLR--int	MLT1F-int	61	0.0295082284420623	155392	518	142.784	10.6552746974857	0.06907053917822	159030.614	1	0.002	**	0.1177606	0.09128557;0.14868754	2.2e-16	***
LTR	ERVL-MaLR--int	MLT1D-int	72	0.0348293843906309	155392	587	159.219	11.7965332702959	0.0770208299068314	159030.614	1	0.002	**	0.1226576	0.09722192;0.15196016	2.2e-16	***
LTR	ERVL-MaLR--int	MLT1N2-int	11	0.00532115594856861	155392	73	19.008	3.80610331210576	0.00919495747912656	159030.614	20	0.04	*	0.1506849	0.07769566;0.25364177	0.03257	*
LTR	ERVL-MaLR--int	MSTB-int	88	0.0425692475885489	155392	869	258.148	16.4993431482688	0.124876887801008	159030.614	1	0.002	**	0.1012658	0.08201172;0.12327075	2.2e-16	***
LTR	ERVL-MaLR--int	MLT1E3-int	9	0.00435367304882886	155392	72	17.891	4.02508637426829	0.00865461827962191	159030.614	15	0.03	*	0.125	0.05878332;0.22407194	0.01366	*
LTR	ERVL-MaLR--int	MLT1E1A-int	1	0.000483741449869874	155392	86	21.322	4.52623494781291	0.0103143351941254	159030.614	1	0.002	**	0.01162791	0.0002943498;0.0630905163	1.508e-09	***
LTR	ERVL-MaLR--int	MSTA-int	293	0.141736244811873	155392	3150	888.65	30.2818177870565	0.429876839426863	159030.614	1	0.002	**	0.09301587	0.08309545;0.10369924	2.2e-16	***
LTR	ERVL-MaLR--int	THE1C-int	218	0.105455636071632	155392	1795	524.302	23.6570169389644	0.253626609649674	159030.614	1	0.002	**	0.1214485	0.1066868;0.1374594	2.2e-16	***
LTR	ERVL-MaLR--int	MLT1B-int	46	0.0222521066940142	155392	553	147.703	11.5050927053265	0.0714500633701299	159030.614	1	0.002	**	0.08318264	0.06154207;0.10939606	2.2e-16	***
LTR	ERVL-MaLR--int	MLT1C-int	4	0.00193496579947949	155392	117	32.653	5.22148014023369	0.015795609562601	159030.614	1	0.002	**	0.03418803	0.009392217;0.085223519	6.483e-12	***
LTR	ERVL-MaLR--int	MLT1A1-int	40	0.0193496579947949	155392	454	127.325	11.2666015866059	0.0615923801046817	159030.614	1	0.002	**	0.08810573	0.06368969;0.11804221	2.2e-16	***
LTR	ERVL-MaLR--int	MSTB2-int	8	0.00386993159895899	155392	88	23.793	4.98889166449223	0.0115096603167539	159030.614	2	0.004	**	0.09090909	0.04006967;0.17129071	5.488e-05	***
LTR	ERVL-MaLR--int	MLT1L-int	8	0.00386993159895899	155392	109	26.849	4.70088260832977	0.0129879741875562	159030.614	1	0.002	**	0.0733945	0.03221801;0.13950089	5.662e-06	***
LTR	LTR	EUTREP8	76	0.0367643501901104	155392	275	73.893	7.82040342371855	0.0357451069552346	159030.614	643	0.718	ns	0.2763636	0.2243570;0.3332622	0.7856	ns
LTR	LTR	LTR107_Mam	50	0.0241870724934937	155392	426	113.598	9.64880798313944	0.0549520612223179	159030.614	1	0.002	**	0.1173709	0.08838193;0.15179910	6.657e-14	***
LTR	LTR	LTR106_Mam	80	0.0386993159895899	155392	639	164.836	11.2664118527611	0.0797380056307505	159030.614	1	0.002	**	0.1251956	0.1005336;0.1533798	2.2e-16	***
LTR	LTR	LTR91A	221	0.106906860421242	155392	2403	624.154	21.9215153864152	0.301929160902081	159030.614	1	0.002	**	0.09196837	0.0807087;0.1042336	2.2e-16	***
LTR	LTR	LTR91	134	0.0648213542825631	155392	1566	408.565	17.2956906747292	0.197639825466085	159030.614	1	0.002	**	0.08556833	0.0721818;0.1005315	2.2e-16	***
LTR	LTR	tot	920	0.445042133880284	155392	7931	2030.556	38.3069744079102	0.982264103481971	159030.614	1	0.002	**	0.1160005	0.1090319;0.1232526	2.2e-16	***
LTR	LTR	LTR90A	74	0.0357968672903706	155392	406	103.213	9.3264469983812	0.0499284062654193	159030.614	2	0.004	**	0.182266	0.1459149;0.2233236	0.0007463	***
LTR	LTR	MamRep1527	128	0.0619189055833438	155392	1268	346.668	16.7007991632943	0.167697680943489	159030.614	1	0.002	**	0.1009464	0.08491045;0.11885858	2.2e-16	***
LTR	LTR	LTR90B	106	0.0512765936862066	155392	537	137.175	9.95467078664434	0.0663572333858999	159030.614	4	0.008	**	0.1973929	0.1645395;0.2336169	0.001799	**
LTR	LTR	EUTREP16	68	0.0328944185911514	155392	411	102.715	8.75536586508134	0.0496875030233841	159030.614	1	0.002	**	0.1654501	0.1308288;0.2049733	4.89e-05	***
LTR	ERVL--int	HERVL-int	215	0.104004411722023	155392	2324	756.659	32.0984271893192	0.366027321717089	159030.614	1	0.002	**	0.09251291	0.08103683;0.10502765	2.2e-16	***
LTR	ERVL--int	LTR57-int	27	0.0130610191464866	155392	366	87.445	8.43149245774822	0.0423007710838711	159030.614	1	0.002	**	0.07377049	0.04917539;0.10551913	2.2e-16	***
LTR	ERVL--int	MER76-int	13	0.00628863884830836	155392	155	39.013	6.10656377360633	0.0188722051837734	159030.614	1	0.002	**	0.08387097	0.04541441;0.13915149	1.364e-07	***
LTR	ERVL--int	tot	1826	0.883311887462389	155392	29730	7496.642	79.952011607965	3.62643647023539	159030.614	1	0.002	**	0.06141944	0.05871636;0.06420861	2.2e-16	***
LTR	ERVL--int	MER21-int	105	0.0507928522363367	155392	1093	252.114	15.1565406582348	0.121957991892493	159030.614	1	0.002	**	0.09606587	0.07924436;0.11509690	2.2e-16	***
LTR	ERVL--int	ERVL-B4-int	271	0.131093932914736	155392	3898	1071.752	32.4794613780988	0.518450866380937	159030.614	1	0.002	**	0.06952283	0.06173517;0.07796303	2.2e-16	***
LTR	ERVL--int	MER70-int	16	0.00773986319791798	155392	258	76.063	8.67457660518824	0.0367948259014522	159030.614	1	0.002	**	0.0620155	0.03585928;0.09875739	2.2e-16	***
LTR	ERVL--int	LTR52-int	13	0.00628863884830836	155392	170	45.312	6.40934752808238	0.0219192925765037	159030.614	1	0.002	**	0.07647059	0.04134446;0.12721709	5.377e-10	***
LTR	ERVL--int	MER68-int	43	0.0208008823444046	155392	410	88.987	8.71164299794957	0.0430467003995704	159030.614	1	0.002	**	0.104878	0.07694628;0.13866400	3.228e-09	***
LTR	ERVL--int	HERVL40-int	94	0.0454716962877681	155392	1333	342.963	17.2833545744264	0.165905418871721	159030.614	1	0.002	**	0.07051763	0.05735808;0.08560657	2.2e-16	***
LTR	ERVL--int	ERVL47-int	10	0.00483741449869874	155392	212	50.341	6.99726237043322	0.0243520283278993	159030.614	1	0.002	**	0.04716981	0.02284842;0.08503418	7.68e-14	***
LTR	ERVL--int	ERVL-int	56	0.0270895211927129	155392	820	220.279	15.0554250961182	0.106558082835886	159030.614	1	0.002	**	0.06829268	0.05199644;0.08777052	2.2e-16	***
LTR	ERVL--int	HERVL74-int	14	0.00677238029817823	155392	371	102.105	9.08628282277937	0.0493924207389634	159030.614	1	0.002	**	0.03773585	0.02078140;0.06250434	2.2e-16	***
LTR	ERVL--int	ERV3-16A3_I-int	353	0.170760731804065	155392	6505	1727.769	39.0443094073528	0.835793481100222	159030.614	1	0.002	**	0.05426595	0.04888475;0.06005100	2.2e-16	***
LTR	ERVL--int	HERVL32-int	8	0.00386993159895899	155392	114	32.077	5.64968937110618	0.0155169744874759	159030.614	1	0.002	**	0.07017544	0.03078199;0.13359563	2.739e-08	***
LTR	ERVL--int	ERVL-E-int	572	0.276700109325568	155392	8861	2354.313	43.4937321431	1.13887878406749	159030.614	1	0.002	**	0.06455253	0.05952342;0.06987020	2.2e-16	***
LTR	ERVL--int	LTR53-int	19	0.0091910875475276	155392	325	83.094	8.92125286900629	0.0401960120354873	159030.614	1	0.002	**	0.05846154	0.03556099;0.08979173	2.2e-16	***
LTR	ERVL--int	HERVL18-int	31	0.0149959849459661	155392	504	151.462	12.5424826039293	0.0732684474801908	159030.614	1	0.002	**	0.06150794	0.04217057;0.08617242	2.2e-16	***
LTR	ERVL--int	HERV16-int	101	0.0488578864368572	155392	1904	510.549	21.6299665846819	0.246973713489614	159030.614	1	0.002	**	0.05304622	0.04341169;0.06408483	2.2e-16	***
LTR	ERVL--int	HERVL66-int	2	0.000967482899739747	155392	107	33.082	5.50886772609613	0.0160031346445952	159030.614	1	0.002	**	0.01869159	0.002271708;0.065891897	1.015e-14	***
LTR	ERVL?	tot	649	0.313948200965548	155392	3926	1030.717	27.7369473671716	0.498600535985527	159030.614	1	0.002	**	0.1653082	0.1538138;0.1773030	2.2e-16	***
LTR	ERVL?	LTR89B	90	0.0435367304882886	155392	732	194.436	12.1864849080617	0.0940567525468987	159030.614	1	0.002	**	0.1229508	0.1000370;0.1489519	2.2e-16	***
LTR	ERVL?	LTR89	139	0.0672400615319124	155392	1093	297.094	15.6385334263711	0.14371668230764	159030.614	1	0.002	**	0.1271729	0.1079883;0.1483893	2.2e-16	***
LTR	ERVL?	Eutr10	151	0.0730449589303509	155392	999	270.658	14.8312171112488	0.13092849333888	159030.614	1	0.002	**	0.1511512	0.1294924;0.1748879	2.2e-16	***
LTR	ERVL?	LTR55	48	0.0232195895937539	155392	406	101.222	9.34912413663023	0.0489652770387283	159030.614	1	0.002	**	0.1182266	0.08847048;0.15368171	5.849e-11	***
LTR	ERVL?	LTR87	228	0.110293050570331	155392	696	177.397	12.0623750518665	0.085814281982566	159030.614	1001	0.002	**	0.3275862	0.292794;0.363848	1.927e-05	***
LTR	ERVK	MER11C	123	0.0595001983339944	155392	869	254.406	16.2344917605302	0.123066727295595	159030.614	1	0.002	**	0.141542	0.1190370;0.1665081	2.2e-16	***
LTR	ERVK	MER9a1	34	0.0164472092955757	155392	341	88.843	8.84265477916805	0.0429770416307892	159030.614	1	0.002	**	0.09970674	0.07004249;0.13653879	1.456e-13	***
LTR	ERVK	LTR22	10	0.00483741449869874	155392	104	19.65	4.32668697969013	0.00950551948994302	159030.614	15	0.03	*	0.09615385	0.04707943;0.16972780	0.01646	*
LTR	ERVK	LTR14A	11	0.00532115594856861	155392	133	31.563	5.04752498839861	0.0152683313822428	159030.614	1	0.002	**	0.08270677	0.04201081;0.14316627	5.335e-06	***
LTR	ERVK	MER11A	115	0.0556302667350355	155392	968	276.719	16.5626193387205	0.133860450266542	159030.614	1	0.002	**	0.1188017	0.09908645;0.14086840	2.2e-16	***
LTR	ERVK	LTR3B_	40	0.0193496579947949	155392	264	67.386	7.57339820426474	0.0325974013409313	159030.614	1	0.002	**	0.1515152	0.1105033;0.2005552	6.977e-05	***
LTR	ERVK	LTR5A	25	0.0120935362467468	155392	267	79.307	9.12140071211384	0.0383640831648301	159030.614	1	0.002	**	0.09363296	0.0615137;0.1351151	1.129e-15	***
LTR	ERVK	LTR13	138	0.0667563200820425	155392	466	146.967	12.195353116562	0.0710940296630257	159030.614	240	0.48	ns	0.2961373	0.2550200;0.3398646	0.3968	ns
LTR	ERVK	LTR13A	37	0.0178984336451853	155392	189	60.942	7.9686972671909	0.0294801714379698	159030.614	4	0.008	**	0.1957672	0.1417425;0.2595947	0.0001263	***
LTR	ERVK	LTR22C0	26	0.0125772776966167	155392	113	27.852	4.93137043978796	0.0134731668617757	159030.614	388	0.776	ns	0.2300885	0.1561402;0.3186791	0.7442	ns
LTR	ERVK	LTR22E	24	0.011609794796877	155392	122	31.258	5.29863298516811	0.0151207902400325	159030.614	103	0.206	ns	0.1967213	0.1302977;0.2784167	0.1467	ns
LTR	ERVK	LTR3B	14	0.00677238029817823	155392	90	21.924	4.24549740881422	0.0106055475469471	159030.614	41	0.082	ns	0.1555556	0.08773586;0.24720258	0.06435	ns
LTR	ERVK	LTR5_Hs	108	0.0522440765859463	155392	653	195.865	13.9621530115064	0.0947480190787628	159030.614	1	0.002	**	0.1653905	0.1376935;0.1961510	3.146e-15	***
LTR	ERVK	LTR22C2	10	0.00483741449869874	155392	70	19.219	4.01112554380042	0.0092970269250491	159030.614	10	0.02	*	0.1428571	0.07069045;0.24706825	0.01508	*
LTR	ERVK	LTR22B2	4	0.00193496579947949	155392	40	9.82	3.05989590721041	0.00475034103772216	159030.614	26	0.052	ns	0.1	0.02792542;0.23663740	0.04094	*
LTR	ERVK	LTR14	27	0.0130610191464866	155392	97	23.831	4.46927437213396	0.011528042491849	159030.614	791	0.422	ns	0.2783505	0.1921128;0.3785783	0.479	ns
LTR	ERVK	LTR22A	18	0.00870734609765772	155392	170	45.923	6.29481498502504	0.0222148586023742	159030.614	1	0.002	**	0.1058824	0.06397085;0.16217199	2.278e-07	***
LTR	ERVK	LTR5	7	0.00338619014908911	155392	27	7.222	2.37789200141015	0.00349358075096023	159030.614	547	0.91	ns	0.2592593	0.1111446;0.4628487	1	ns
LTR	ERVK	MER9a2	44	0.0212846237942744	155392	310	82.125	8.66050687773986	0.0397272665705634	159030.614	1	0.002	**	0.1419355	0.1050616;0.1858212	2.174e-07	***
LTR	ERVK	LTR5B	90	0.0435367304882886	155392	442	139.593	11.7742933964202	0.0675269202116852	159030.614	1	0.002	**	0.2036199	0.1670382;0.2442223	1.568e-07	***
LTR	ERVK	LTR22B	18	0.00870734609765772	155392	142	30.637	5.15400764403728	0.0148203867996633	159030.614	7	0.014	*	0.1267606	0.07688744;0.19292109	0.007913	**
LTR	ERVK	LTR3A	36	0.0174146921953154	155392	163	45.405	6.18281507100141	0.0219642805313416	159030.614	74	0.148	ns	0.2208589	0.1597371;0.2924139	0.1154	ns
LTR	ERVK	MER11D	29	0.0140285020462263	155392	260	73.01	8.49246854701399	0.0353179632549995	159030.614	1	0.002	**	0.1115385	0.07598371;0.15624807	4.668e-11	***
LTR	ERVK	LTR3	14	0.00677238029817823	155392	92	25.494	4.62724274005324	0.0123325045229826	159030.614	6	0.012	*	0.1521739	0.08576754;0.24212308	0.006989	**
LTR	ERVK	tot	1233	0.596453207689554	155392	8264	2241.294	46.0840460821671	1.08420680914465	159030.614	1	0.002	**	0.1492014	0.1415839;0.1570670	2.2e-16	***
LTR	ERVK	LTR13_	17	0.00822360464778785	155392	44	10.218	3.1032412258969	0.00494287013477037	159030.614	988	0.028	*	0.3863636	0.2435716;0.5450447	0.02005	*
LTR	ERVK	LTR14B	57	0.0275732626425828	155392	363	101.365	9.13165714217097	0.0490344520660597	159030.614	1	0.002	**	0.1570248	0.1211504;0.1986066	5.833e-08	***
LTR	ERVK	LTR22C	3	0.00145122434960962	155392	16	3.31709844559585	1.5563308922294	0.00160461801143364	159030.614	554	0.896	ns	0.1875	0.04047373;0.45645655	1	ns
LTR	ERVK	MER11B	84	0.0406342817890694	155392	544	157.65	13.0115641181528	0.0762618395719856	159030.614	1	0.002	**	0.1544118	0.1250735;0.1875622	2.046e-13	***
LTR	ERVK	MER9B	8	0.00386993159895899	155392	39	9.054	2.83674657506291	0.00437979508712184	159030.614	441	0.882	ns	0.2051282	0.09296393;0.36464424	0.8499	ns
LTR	ERVK	MER9a3	70	0.0338619014908911	155392	575	142.336	11.2701428615666	0.0688538230086783	159030.614	1	0.002	**	0.1217391	0.09614309;0.15129431	8.183e-14	***
LTR	ERVK	LTR14C	7	0.00338619014908911	155392	137	29.278	5.1442374730546	0.0141629821692902	159030.614	1	0.002	**	0.05109489	0.02078679;0.10244103	1.796e-07	***
LTR	ERVK	LTR22B1	24	0.011609794796877	155392	154	37.019	5.7167578504184	0.0179076247327328	159030.614	11	0.022	*	0.1558442	0.1024774;0.2229521	0.01388	*
LTR	ERV1	LTR64	49	0.0237033310436238	155392	372	97.08	8.68164563726088	0.0469616199533673	159030.614	1	0.002	**	0.1317204	0.09906016;0.17037804	1.747e-09	***
LTR	ERV1	LTR9C	16	0.00773986319791798	155392	153	39.606	5.65851418508275	0.0191590638635462	159030.614	1	0.002	**	0.1045752	0.06096587;0.16426490	2.949e-06	***
LTR	ERV1	LTR43B	19	0.0091910875475276	155392	242	60.701	7.10451075536333	0.0293635897485512	159030.614	1	0.002	**	0.0785124	0.04793008;0.11989265	9.571e-12	***
LTR	ERV1	MER61F	24	0.011609794796877	155392	159	39.062	5.86058892113263	0.018895908514817	159030.614	3	0.006	**	0.1509434	0.0991699;0.2162169	0.004244	**
LTR	ERV1	MER4E	85	0.0411180232389393	155392	729	181.421	12.9579963215255	0.0877608575768423	159030.614	1	0.002	**	0.1165981	0.09420407;0.14214703	2.2e-16	***
LTR	ERV1	LTR77	5	0.00241870724934937	155392	103	27.614	5.026954771457	0.0133580363967067	159030.614	1	0.002	**	0.04854369	0.01594759;0.10965615	1.043e-08	***
LTR	ERV1	LTR21C	3	0.00145122434960962	155392	22	5.93593593593594	2.19351839422228	0.00287145825598433	159030.614	139	0.278	ns	0.1363636	0.02905585;0.34912210	0.2287	ns
LTR	ERV1	LTR10F	61	0.0295082284420623	155392	449	116.738	9.85324527465149	0.0564710093749093	159030.614	1	0.002	**	0.1358575	0.1055387;0.1710692	2.148e-10	***
LTR	ERV1	LTR2752	50	0.0241870724934937	155392	230	68.804	8.71191606258243	0.0332833467168468	159030.614	12	0.024	*	0.2173913	0.1658684;0.2763547	0.006145	**
LTR	ERV1	LTR68	33	0.0159634678457058	155392	352	88.451	8.63621347485014	0.0427874149824402	159030.614	1	0.002	**	0.09375	0.06541391;0.12913859	1.049e-13	***
LTR	ERV1	MER95	18	0.00870734609765772	155392	139	37.3	5.61903671224647	0.0180435560801463	159030.614	1	0.002	**	0.1294964	0.0785878;0.1969201	0.0001108	***
LTR	ERV1	LTR9B	91	0.0440204719381585	155392	685	177.794	12.4706487834868	0.0860063273381643	159030.614	1	0.002	**	0.1328467	0.1083256;0.1605799	8.164e-16	***
LTR	ERV1	MER57E3	109	0.0527278180358162	155392	243	73.234	7.47858095985951	0.0354263213397703	159030.614	1001	0.002	**	0.4485597	0.3849379;0.5134516	1.618e-06	***
LTR	ERV1	HERV-Fc1_LTR3	2	0.000967482899739747	155392	5	1.93357487922705	0.974491228282424	0.00093535031550926	159030.614	625	0.754	ns	0.4	0.05274495;0.85336720	1	ns
LTR	ERV1	LTR60B	21	0.0101585704472673	155392	247	65.134	7.35174075250838	0.0315080155958243	159030.614	1	0.002	**	0.08502024	0.05339938;0.12702612	2.51e-12	***
LTR	ERV1	LTR6B	24	0.011609794796877	155392	154	42.669	6.30548952883106	0.0206407639244976	159030.614	1	0.002	**	0.1558442	0.1024774;0.2229521	0.0005696	***
LTR	ERV1	LTR12F	84	0.0406342817890694	155392	637	169.095	11.9417997630835	0.0817982604657463	159030.614	1	0.002	**	0.1318681	0.1065640;0.1606399	3.423e-16	***
LTR	ERV1	MER90a	192	0.0928783583750157	155392	1252	318.409	16.806432553495	0.154027631311617	159030.614	1	0.002	**	0.1533546	0.1338281;0.1745241	2.2e-16	***
LTR	ERV1	LTR109A2	3	0.00145122434960962	155392	26	7.001	2.32860933207385	0.00338667389053898	159030.614	58	0.116	ns	0.1153846	0.02445808;0.30154040	0.08055	ns
LTR	ERV1	MER51B	86	0.0416017646888091	155392	713	183.07	11.9702291701699	0.0885585472276778	159030.614	1	0.002	**	0.1206171	0.09762007;0.14680552	2.2e-16	***
LTR	ERV1	LTR58	9	0.00435367304882886	155392	76	20.794	4.16856581343523	0.0100589197085941	159030.614	4	0.008	**	0.1184211	0.05560421;0.21293324	0.001781	**
LTR	ERV1	LTR78B	356	0.172211956153675	155392	3270	854.28	25.2233982607384	0.413250645794836	159030.614	1	0.002	**	0.1088685	0.09839321;0.12004892	2.2e-16	***
LTR	ERV1	LTR12C	429	0.207525081994176	155392	2731	864.406	30.9554098890873	0.418149011716218	159030.614	1	0.002	**	0.1570853	0.1436279;0.1712820	2.2e-16	***
LTR	ERV1	LTR12	110	0.0532115594856861	155392	778	211.361	14.4624285941484	0.102244076585946	159030.614	1	0.002	**	0.1413882	0.1176587;0.1678722	2.2e-16	***
LTR	ERV1	MER41B	422	0.204138891845087	155392	2851	771.492	24.9376386576961	0.373202658643008	159030.614	1	0.002	**	0.1480182	0.1351738;0.1615896	2.2e-16	***
LTR	ERV1	LTR6A	40	0.0193496579947949	155392	287	69.857	7.80881095484641	0.0337927264635598	159030.614	1	0.002	**	0.1393728	0.1014722;0.1849162	1.791e-05	***
LTR	ERV1	MER101B	23	0.0111260533470071	155392	261	66.905	7.11875351811338	0.0323647217035439	159030.614	1	0.002	**	0.08812261	0.05668324;0.12929212	7.335e-12	***
LTR	ERV1	MER50B	87	0.042085506138679	155392	692	171.671	12.1034396868102	0.083044378440611	159030.614	1	0.002	**	0.1257225	0.1019368;0.1527517	1.828e-15	***
LTR	ERV1	HERV1_LTRb	2	0.000967482899739747	155392	10	1.94022415940224	1.03620901692046	0.000938566847941797	159030.614	601	0.802	ns	0.2	0.02521073;0.55609546	1	ns
LTR	ERV1	LTR10B2	20	0.00967482899739747	155392	101	28.502	4.89223158997302	0.0137875988041911	159030.614	50	0.1	ns	0.1980198	0.1253537;0.2891229	0.06069	ns
LTR	ERV1	LTR25	22	0.0106423118971372	155392	284	44.537	6.30034327043578	0.0215443929528546	159030.614	1	0.002	**	0.07746479	0.04918166;0.11493518	0.000111	***
LTR	ERV1	LTR24B	61	0.0295082284420623	155392	454	118.506	10.1526863952868	0.0573262642582792	159030.614	1	0.002	**	0.1343612	0.1043578;0.1692235	6.839e-11	***
LTR	ERV1	MER31B	244	0.118032913768249	155392	1486	389.757	18.1673334037498	0.188541616276932	159030.614	1	0.002	**	0.1641992	0.1457053;0.1840306	2.2e-16	***
LTR	ERV1	LTR45C	77	0.0372480916399803	155392	424	111.755	9.4322819584098	0.0540605257302077	159030.614	1	0.002	**	0.1816038	0.1460604;0.2216603	8.639e-05	***
LTR	ERV1	LTR49	128	0.0619189055833438	155392	1462	373.067	18.1667978340582	0.180467971478604	159030.614	1	0.002	**	0.0875513	0.07356116;0.10322325	2.2e-16	***
LTR	ERV1	LTR35	23	0.0111260533470071	155392	105	28.362	4.96665114776784	0.0137198750012094	159030.614	172	0.344	ns	0.2190476	0.1442117;0.3103284	0.2721	ns
LTR	ERV1	MER4B	210	0.101585704472673	155392	1738	442.417	18.2744922793513	0.21401544102708	159030.614	1	0.002	**	0.1208285	0.1058677;0.1370823	2.2e-16	***
LTR	ERV1	MER34A1	98	0.0474066620872476	155392	775	207.442	13.3157780826336	0.100348293843906	159030.614	1	0.002	**	0.1264516	0.1038640;0.1519244	2.2e-16	***
LTR	ERV1	MER89	140	0.0677238029817823	155392	1388	363.703	17.3770755236246	0.175938216542023	159030.614	1	0.002	**	0.1008646	0.08551916;0.11792230	2.2e-16	***
LTR	ERV1	MER92D	24	0.011609794796877	155392	231	57.395	6.95034404056967	0.0277643405152814	159030.614	1	0.002	**	0.1038961	0.06771076;0.15063823	4.372e-08	***
LTR	ERV1	MER49	139	0.0672400615319124	155392	1335	360.249	17.4782289574055	0.174267373574172	159030.614	1	0.002	**	0.1041199	0.08824741;0.12175830	2.2e-16	***
LTR	ERV1	LTR1A1	36	0.0174146921953154	155392	359	96.929	9.68296022498898	0.046888574994437	159030.614	1	0.002	**	0.1002786	0.0712266;0.1361204	2.379e-15	***
LTR	ERV1	LTR72	21	0.0101585704472673	155392	153	43.418	5.8005967729987	0.0210030862704502	159030.614	1	0.002	**	0.1372549	0.08701372;0.20212657	2.162e-05	***
LTR	ERV1	MER34D	31	0.0149959849459661	155392	249	70.652	7.39808269943149	0.0341773009162063	159030.614	1	0.002	**	0.124498	0.08618039;0.17203993	2.272e-09	***
LTR	ERV1	LTR29	78	0.0377318330898501	155392	708	175.347	12.0630057244083	0.0848226120103327	159030.614	1	0.002	**	0.1101695	0.0880637;0.1355829	2.2e-16	***
LTR	ERV1	LTR26	45	0.0217683652441443	155392	596	164.971	11.8765825140152	0.0798033107264829	159030.614	1	0.002	**	0.07550336	0.05560292;0.09972710	2.2e-16	***
LTR	ERV1	LTR27C	19	0.0091910875475276	155392	120	33.749	5.7444754327961	0.0163257901916584	159030.614	3	0.006	**	0.1583333	0.09810229;0.23616356	0.002184	**
LTR	ERV1	LTR23	150	0.072561217480481	155392	856	225.025	13.1102346757506	0.108853919756968	159030.614	1	0.002	**	0.1752336	0.1503352;0.2023905	1.525e-09	***
LTR	ERV1	MER61E	24	0.011609794796877	155392	318	76.641	8.14201519351391	0.037074428459477	159030.614	1	0.002	**	0.0754717	0.0489524;0.1102161	1.522e-14	***
LTR	ERV1	PABL_A	78	0.0377318330898501	155392	524	139.169	11.1797775660532	0.0673218138369404	159030.614	1	0.002	**	0.148855	0.1194762;0.1822597	1.813e-10	***
LTR	ERV1	MER65D	44	0.0212846237942744	155392	470	118.782	9.82308347561849	0.0574597768984433	159030.614	1	0.002	**	0.09361702	0.06884733;0.12363696	2.2e-16	***
LTR	ERV1	MER57E1	89	0.0430529890384187	155392	501	134.056	10.5522610948656	0.0648484438037558	159030.614	1	0.002	**	0.1776447	0.1451631;0.2139844	2.493e-06	***
LTR	ERV1	LTR8	368	0.178016853552113	155392	3403	910.29	27.2381316506073	0.440345004402047	159030.614	1	0.002	**	0.1081399	0.09789875;0.11905964	2.2e-16	***
LTR	ERV1	LTR8A	173	0.0836872708274881	155392	1442	378.217	17.7477010311728	0.182959239945434	159030.614	1	0.002	**	0.1199723	0.1036418;0.1378680	2.2e-16	***
LTR	ERV1	MER57B2	199	0.0962645485241048	155392	1104	290.111	15.0240607493913	0.140338715763199	159030.614	1	0.002	**	0.1802536	0.1580018;0.2042237	1.115e-10	***
LTR	ERV1	LTR39	108	0.0522440765859463	155392	1272	330.571	16.6748015882651	0.159910894824934	159030.614	1	0.002	**	0.08490566	0.07016769;0.10159376	2.2e-16	***
LTR	ERV1	MER4E1	105	0.0507928522363367	155392	1050	283.924	15.6317169426322	0.137345807412854	159030.614	1	0.002	**	0.1	0.08251922;0.11975841	2.2e-16	***
LTR	ERV1	LTR44	20	0.00967482899739747	155392	218	59.551	7.17083118054104	0.0288072870812008	159030.614	1	0.002	**	0.09174312	0.05694239;0.13813218	4.507e-11	***
LTR	ERV1	LTR1B	32	0.015479726395836	155392	321	89.376	9.16125278291962	0.0432348758235698	159030.614	1	0.002	**	0.09968847	0.06919075;0.13781151	5.996e-15	***
LTR	ERV1	LTR46	38	0.0183821750950552	155392	255	65.587	7.37379168432387	0.0317271504726154	159030.614	1	0.002	**	0.1490196	0.1076631;0.1987562	3.992e-05	***
LTR	ERV1	LTR1B1	11	0.00532115594856861	155392	168	46.873	6.75829457374755	0.0226744129797506	159030.614	1	0.002	**	0.06547619	0.03313591;0.11413349	4.95e-12	***
LTR	ERV1	MER4D1	175	0.0846547537272279	155392	1536	412.788	18.7561416301128	0.199682665608885	159030.614	1	0.002	**	0.1139323	0.09846685;0.13089036	2.2e-16	***
LTR	ERV1	HERV1_LTRa	8	0.00386993159895899	155392	27	8.249	2.53365712329399	0.00399038321997659	159030.614	557	0.89	ns	0.2962963	0.1375266;0.5018137	1	ns
LTR	ERV1	LTR28B	66	0.0319269356914117	155392	261	74.719	8.72617815456373	0.0361446773928271	159030.614	166	0.332	ns	0.2528736	0.2013022;0.3101523	0.2449	ns
LTR	ERV1	LTR38B	32	0.015479726395836	155392	226	64.468	7.4280651688143	0.031185843790211	159030.614	1	0.002	**	0.1415929	0.09890786;0.19396935	4.278e-07	***
LTR	ERV1	LTR1A2	123	0.0595001983339944	155392	837	227.288	15.1373113264607	0.109948626658024	159030.614	1	0.002	**	0.1469534	0.1236465;0.1727771	2.2e-16	***
LTR	ERV1	MER72	110	0.0532115594856861	155392	774	215.995	14.2455575851179	0.104485734464643	159030.614	1	0.002	**	0.1421189	0.1182747;0.1687262	2.2e-16	***
LTR	ERV1	MER51E	32	0.015479726395836	155392	233	66.49	7.46563029058068	0.0321639690018479	159030.614	1	0.002	**	0.1373391	0.09587316;0.18831724	1.276e-07	***
LTR	ERV1	LTR26C	38	0.0183821750950552	155392	312	86.346	8.39086948359289	0.0417691392304641	159030.614	1	0.002	**	0.1217949	0.08764882;0.16332285	6.052e-11	***
LTR	ERV1	MER92B	96	0.0464391791875079	155392	804	211.462	13.7498951128951	0.102292934472383	159030.614	1	0.002	**	0.119403	0.09779552;0.14384476	2.2e-16	***
LTR	ERV1	LTR10A	49	0.0237033310436238	155392	311	88.006	8.88317932245403	0.0425721500372481	159030.614	1	0.002	**	0.1575563	0.1188909;0.2028917	2.781e-07	***
LTR	ERV1	MER65A	159	0.0769148905293099	155392	1394	372.84	17.6425525267649	0.180358162169484	159030.614	1	0.002	**	0.1140603	0.09784111;0.13192546	2.2e-16	***
LTR	ERV1	MER51C	28	0.0135447605963565	155392	180	49.876	6.49621619289451	0.0241270885537098	159030.614	1	0.002	**	0.1555556	0.1059228;0.2169142	0.0001617	***
LTR	ERV1	HERV-Fc1_LTR1	2	0.000967482899739747	155392	17	4.17055837563452	1.87770027589899	0.00201747195539639	159030.614	185	0.37	ns	0.1176471	0.01457932;0.36440916	0.2731	ns
LTR	ERV1	MER39	351	0.169793248904326	155392	3348	871.239	26.0721621013033	0.421454417043179	159030.614	1	0.002	**	0.1048387	0.09466096;0.11571233	2.2e-16	***
LTR	ERV1	LTR71B	22	0.0106423118971372	155392	233	61.283	7.09741391524295	0.0296451272723755	159030.614	1	0.002	**	0.0944206	0.06012243;0.13946195	1.992e-10	***
LTR	ERV1	LTR19B	30	0.0145122434960962	155392	283	69.126	7.51016155129346	0.0334391114637049	159030.614	1	0.002	**	0.1060071	0.07267377;0.14786499	6.104e-09	***
LTR	ERV1	MER34B	89	0.0430529890384187	155392	667	173.859	11.7996759002674	0.0841028047329263	159030.614	1	0.002	**	0.1334333	0.1085461;0.1616151	1.591e-15	***
LTR	ERV1	MER67C	112	0.0541790423854258	155392	1648	427.344	18.8344471753328	0.206724006153191	159030.614	1	0.002	**	0.06796117	0.05628486;0.08120316	2.2e-16	***
LTR	ERV1	LTR51	45	0.0217683652441443	155392	414	111.653	10.2345169078143	0.054011184102321	159030.614	1	0.002	**	0.1086957	0.0803957;0.1427317	1.375e-15	***
LTR	ERV1	LTR48B	115	0.0556302667350355	155392	1013	269.999	14.9839753910142	0.130609707723416	159030.614	1	0.002	**	0.1135242	0.09464054;0.13468596	2.2e-16	***
LTR	ERV1	MER41C	87	0.042085506138679	155392	837	211.403	13.3214883948098	0.102264393726841	159030.614	1	0.002	**	0.1039427	0.08409378;0.12662889	2.2e-16	***
LTR	ERV1	LTR27E	33	0.0159634678457058	155392	222	63.225	7.93532257342728	0.0305845531680228	159030.614	1	0.002	**	0.1486486	0.1045845;0.2023773	2.319e-06	***
LTR	ERV1	LTR1	21	0.0101585704472673	155392	244	62.423	7.70463707337551	0.0301965925252271	159030.614	1	0.002	**	0.08606557	0.05406585;0.12855116	2.817e-11	***
LTR	ERV1	LTR31	38	0.0183821750950552	155392	241	69.46	7.98110882635352	0.0336006811079614	159030.614	1	0.002	**	0.1576763	0.1140614;0.2099389	3.15e-06	***
LTR	ERV1	MER87	13	0.00628863884830836	155392	165	44.641	6.12875849423687	0.021594702063641	159030.614	1	0.002	**	0.07878788	0.04261754;0.13096128	1.073e-09	***
LTR	ERV1	LTR4	6	0.00290244869921924	155392	102	23.593	4.62414681143816	0.0114129120267799	159030.614	1	0.002	**	0.05882353	0.02189072;0.12364568	5.117e-06	***
LTR	ERV1	MER34C_	53	0.0256382968431033	155392	651	169.518	11.9714239333085	0.0820028830990412	159030.614	1	0.002	**	0.08141321	0.06157662;0.10513959	2.2e-16	***
LTR	ERV1	MER61A	81	0.0391830574394598	155392	811	201.1	12.6982378795345	0.0972804055688316	159030.614	1	0.002	**	0.0998767	0.08010898;0.12260622	2.2e-16	***
LTR	ERV1	LTR12_	63	0.030475711341802	155392	545	151.975	11.6265881733444	0.073516606843974	159030.614	1	0.002	**	0.1155963	0.08997975;0.14546570	2.2e-16	***
LTR	ERV1	LTR10C	106	0.0512765936862066	155392	519	143.73	11.0021883345155	0.0695281585897969	159030.614	1	0.002	**	0.2042389	0.1703592;0.2415275	0.0001547	***
LTR	ERV1	MER66B	230	0.111260533470071	155392	1430	390.283	17.8075832448152	0.188796064279564	159030.614	1	0.002	**	0.1608392	0.1421599;0.1809230	2.2e-16	***
LTR	ERV1	LTR70	32	0.015479726395836	155392	151	49.025	6.77630380762945	0.0237154245798705	159030.614	6	0.012	*	0.2119205	0.1496976;0.2857937	0.002988	**
LTR	ERV1	MER83B	22	0.0106423118971372	155392	147	39.321	5.57413939815197	0.0190211975503333	159030.614	4	0.008	**	0.1496599	0.09623039;0.21777487	0.00102	**
LTR	ERV1	HERV1_LTRd	2	0.000967482899739747	155392	16	4.02129817444219	1.76846394053463	0.00194526860926374	159030.614	194	0.388	ns	0.125	0.0155136;0.3834762	0.387	ns
LTR	ERV1	MER90	94	0.0454716962877681	155392	701	181.165	12.481568994504	0.0876370197656756	159030.614	1	0.002	**	0.1340942	0.1097389;0.1615759	1.158e-15	***
LTR	ERV1	MER57F	43	0.0208008823444046	155392	413	108.224	9.45723338314454	0.0523524346707172	159030.614	1	0.002	**	0.1041162	0.07637952;0.13767582	1.856e-15	***
LTR	ERV1	LTR61	33	0.0159634678457058	155392	184	41.173	5.83344667414558	0.0199170867154923	159030.614	97	0.194	ns	0.1793478	0.1267876;0.2425463	0.1576	ns
LTR	ERV1	MER72B	28	0.0135447605963565	155392	188	49.211	6.42181584279079	0.0238054004895463	159030.614	1	0.002	**	0.1489362	0.1013051;0.2080112	0.0002459	***
LTR	ERV1	LTR12E	13	0.00628863884830836	155392	112	32.299	5.78230352316739	0.015624365089347	159030.614	1	0.002	**	0.1160714	0.06327202;0.19030496	2.265e-05	***
LTR	ERV1	MER50	273	0.132061415814475	155392	2531	664.056	24.1448511661977	0.321231412234789	159030.614	1	0.002	**	0.1078625	0.09603863;0.12060198	2.2e-16	***
LTR	ERV1	LTR56	157	0.0759474076295702	155392	976	263.586	15.073148436999	0.127507473805401	159030.614	1	0.002	**	0.1608607	0.1383492;0.1854390	7.919e-16	***
LTR	ERV1	MER61B	69	0.0333781600410213	155392	429	103.198	9.53476311754559	0.0499211501436712	159030.614	1	0.002	**	0.1608392	0.1273500;0.1990879	7.242e-05	***
LTR	ERV1	LTR1D	50	0.0241870724934937	155392	296	85.254	8.94815922710104	0.0412408935672062	159030.614	1	0.002	**	0.1689189	0.1280505;0.2165602	2.434e-06	***
LTR	ERV1	MER57C2	65	0.0314431942415418	155392	454	113.891	9.99254572018413	0.0550937974671298	159030.614	1	0.002	**	0.1431718	0.1122662;0.1788139	2.723e-08	***
LTR	ERV1	LTR26E	11	0.00532115594856861	155392	118	32.874	5.28507862345075	0.0159025164230222	159030.614	1	0.002	**	0.09322034	0.04745898;0.16067638	1.45e-06	***
LTR	ERV1	MER4A	106	0.0512765936862066	155392	834	216.764	14.047264133262	0.104857731639593	159030.614	1	0.002	**	0.1270983	0.1052426;0.1516273	2.2e-16	***
LTR	ERV1	MER52D	96	0.0464391791875079	155392	657	186.964	14.0194596632413	0.090442236433471	159030.614	1	0.002	**	0.1461187	0.1199872;0.1754756	2.2e-16	***
LTR	ERV1	HERV-Fc1_LTR2	0	0	155392	3	1.40865384615385	0.656848437886825	0.000681424253903235	159030.614	1	0.002	**	0	0.0000000;0.7075982	0.2528	ns
LTR	ERV1	LTR10D	45	0.0217683652441443	155392	181	47.232	6.11633759578275	0.0228480761602539	159030.614	393	0.786	ns	0.2486188	0.1874913;0.3181727	0.7358	ns
LTR	ERV1	LTR35B	18	0.00870734609765772	155392	206	53.066	6.46849947711874	0.0256702237787947	159030.614	1	0.002	**	0.08737864	0.0526096;0.1345800	1.134e-09	***
LTR	ERV1	MER65C	100	0.0483741449869874	155392	680	183.915	12.2945895389774	0.0889673087528178	159030.614	1	0.002	**	0.1470588	0.1212825;0.1759413	1.843e-14	***
LTR	ERV1	LTR7B	109	0.0527278180358162	155392	845	223.654	14.0528917937828	0.108190710229197	159030.614	1	0.002	**	0.1289941	0.1071272;0.1534850	2.2e-16	***
LTR	ERV1	LTR1F	18	0.00870734609765772	155392	132	35.329	5.79416355752332	0.0170901016824528	159030.614	1	0.002	**	0.1363636	0.08286392;0.20692727	0.0003684	***
LTR	ERV1	MER52A	271	0.131093932914736	155392	1420	427.474	21.2587689967989	0.206786892541674	159030.614	1	0.002	**	0.1908451	0.1707100;0.2122676	2.2e-16	***
LTR	ERV1	LTR27B	29	0.0140285020462263	155392	150	39.043	5.90474529654048	0.0188867174272695	159030.614	46	0.092	ns	0.1933333	0.1334668;0.2657115	0.06294	ns
LTR	ERV1	MER4D	162	0.0783661148789195	155392	1315	356.131	17.5906586082009	0.172275326283608	159030.614	1	0.002	**	0.1231939	0.1059074;0.1421838	2.2e-16	***
LTR	ERV1	MER4D0	55	0.026605779742843	155392	444	115.619	10.0194924636545	0.0559297026925049	159030.614	1	0.002	**	0.1238739	0.09469786;0.15817048	2.571e-12	***
LTR	ERV1	MER101	52	0.0251545553932334	155392	364	94.718	8.83496081103547	0.0458190226487747	159030.614	1	0.002	**	0.1428571	0.1085679;0.1830833	8.43e-08	***
LTR	ERV1	LTR10G	15	0.0072561217480481	155392	116	32.607	5.34781732580222	0.015773357455907	159030.614	1	0.002	**	0.1293103	0.07421602;0.20429569	0.000168	***
LTR	ERV1	LTR1F1	26	0.0125772776966167	155392	221	59.391	7.6361265985727	0.0287298884492217	159030.614	1	0.002	**	0.1176471	0.07830818;0.16761312	7.349e-08	***
LTR	ERV1	MER51D	15	0.0072561217480481	155392	151	40.819	5.98147281336437	0.0197458422422384	159030.614	1	0.002	**	0.09933775	0.05667212;0.15854655	3.082e-07	***
LTR	ERV1	MER61D	38	0.0183821750950552	155392	267	71.594	7.84478837858005	0.0346329853619837	159030.614	1	0.002	**	0.1423221	0.1027243;0.1900764	1.087e-06	***
LTR	ERV1	MER57C1	24	0.011609794796877	155392	187	51.362	6.47911528952332	0.0248459283482164	159030.614	1	0.002	**	0.1283422	0.08399185;0.18492105	2.311e-06	***
LTR	ERV1	MER67D	42	0.0203171408945347	155392	1042	272.191	14.7709410566727	0.131670068981531	159030.614	1	0.002	**	0.0403071	0.02920151;0.05409536	2.2e-16	***
LTR	ERV1	MER41A	376	0.181886785151072	155392	2558	692.809	24.1503987702224	0.335140430142897	159030.614	1	0.002	**	0.1469898	0.1334823;0.1613108	2.2e-16	***
LTR	ERV1	MER4A1_	57	0.0275732626425828	155392	400	106.609	9.44157096368302	0.0515711922291774	159030.614	1	0.002	**	0.1425	0.1097477;0.1806511	3.064e-09	***
LTR	ERV1	MER66C	108	0.0522440765859463	155392	589	151.699	10.9854029547431	0.07338309420381	159030.614	1	0.002	**	0.1833616	0.1529146;0.2170230	2.602e-05	***
LTR	ERV1	LTR9	94	0.0454716962877681	155392	810	212.999	13.9575718809832	0.103036445080833	159030.614	1	0.002	**	0.1160494	0.0948047;0.1401331	2.2e-16	***
LTR	ERV1	MER57B1	141	0.0682075444316522	155392	1010	259.24	14.9735970497609	0.125405133464266	159030.614	1	0.002	**	0.139604	0.1188097;0.1625233	2.2e-16	***
LTR	ERV1	LTR37A	236	0.11416298216929	155392	1963	512.535	19.8174040808705	0.247934424009056	159030.614	1	0.002	**	0.1202241	0.1061578;0.1354356	2.2e-16	***
LTR	ERV1	MER66D	45	0.0217683652441443	155392	246	66.172	7.54900015918687	0.0320101392207893	159030.614	5	0.01	**	0.1829268	0.1366688;0.2370049	0.001934	**
LTR	ERV1	PRIMA4_LTR	48	0.0232195895937539	155392	334	80.236	8.34637442042748	0.0388134789717592	159030.614	1	0.002	**	0.1437126	0.1079009;0.1859888	1.628e-05	***
LTR	ERV1	MER83C	13	0.00628863884830836	155392	151	40.068	5.83964703363803	0.0193825524133861	159030.614	1	0.002	**	0.08609272	0.04663875;0.14272146	5.066e-08	***
LTR	ERV1	PrimLTR79	25	0.0120935362467468	155392	141	35.745	5.40269971071539	0.0172913381255986	159030.614	24	0.048	*	0.177305	0.1181520;0.2505111	0.04153	*
LTR	ERV1	MER110A	62	0.0299919698919322	155392	635	167.421	11.6527054603017	0.0809884772786641	159030.614	1	0.002	**	0.0976378	0.07567899;0.12341827	2.2e-16	***
LTR	ERV1	LTR9D	85	0.0411180232389393	155392	724	200.079	12.9716237234211	0.0967865055485144	159030.614	1	0.002	**	0.1174033	0.09486239;0.14311430	2.2e-16	***
LTR	ERV1	LTR06	10	0.00483741449869874	155392	98	25.457	4.29634840412293	0.0123146060893374	159030.614	2	0.004	**	0.1020408	0.05002763;0.17965966	0.0001842	***
LTR	ERV1	LTR19C	23	0.0111260533470071	155392	129	32.017	5.40758291225876	0.0154879500004837	159030.614	48	0.096	ns	0.1782946	0.1165096;0.2554200	0.06696	ns
LTR	ERV1	LTR59	15	0.0072561217480481	155392	114	30.279	5.12361302309321	0.0146472073606099	159030.614	1	0.002	**	0.1315789	0.07555277;0.20771880	0.0009025	***
LTR	ERV1	HERV-Fc2_LTR	0	0	155392	4	1.36379310344828	0.582175740389846	0.000659723253184603	159030.614	1	0.002	**	0	0.0000000;0.6023646	0.3067	ns
LTR	ERV1	MER31A	227	0.109809309120461	155392	1349	360.064	17.2475326172001	0.174177881405946	159030.614	1	0.002	**	0.1682728	0.1486780;0.1893242	2.2e-16	***
LTR	ERV1	LTR78	501	0.242354466384807	155392	4812	1258.987	31.8595018614362	0.609024196747323	159030.614	1	0.002	**	0.1041147	0.09562377;0.11308931	2.2e-16	***
LTR	ERV1	MER34A	191	0.0923946169251458	155392	1464	387.746	17.8679250823017	0.187568812221244	159030.614	1	0.002	**	0.1304645	0.1136244;0.1488022	2.2e-16	***
LTR	ERV1	LTR10B1	29	0.0140285020462263	155392	171	46.336	6.48622965791185	0.0224146438211705	159030.614	4	0.008	**	0.1695906	0.1166167;0.2343932	0.002482	**
LTR	ERV1	MER41G	7	0.00338619014908911	155392	114	31.186	5.17921115887624	0.0150859608556419	159030.614	1	0.002	**	0.06140351	0.02504132;0.12242692	1.142e-08	***
LTR	ERV1	MER41E	49	0.0237033310436238	155392	360	98.307	9.02808159340938	0.0475551707123577	159030.614	1	0.002	**	0.1361111	0.1024205;0.1759250	5.355e-10	***
LTR	ERV1	MER87B	24	0.011609794796877	155392	202	53.381	6.58780982104359	0.0258226023355037	159030.614	1	0.002	**	0.1188119	0.07762806;0.17160907	5.679e-07	***
LTR	ERV1	LTR1C1	6	0.00290244869921924	155392	70	21.29	4.40764419246011	0.0102988554677296	159030.614	1	0.002	**	0.08571429	0.03210764;0.17728592	2.053e-05	***
LTR	ERV1	MER4CL34	112	0.0541790423854258	155392	896	232.698	14.3262010329339	0.11256566790182	159030.614	1	0.002	**	0.125	0.1040483;0.1484520	2.2e-16	***
LTR	ERV1	LTR19A	59	0.0285407455423225	155392	447	112.403	9.69704200380835	0.0543739901897234	159030.614	1	0.002	**	0.1319911	0.1020178;0.1669343	7.341e-10	***
LTR	ERV1	LTR7Y	24	0.011609794796877	155392	257	68.448	7.37832879016215	0.0331111347606931	159030.614	1	0.002	**	0.09338521	0.06075295;0.13576073	5.675e-12	***
LTR	ERV1	HERV1_LTRc	4	0.00193496579947949	155392	34	8.663	2.76822941500414	0.00419065218022271	159030.614	61	0.122	ns	0.1176471	0.03300168;0.27450349	0.07601	ns
LTR	ERV1	LTR12B	30	0.0145122434960962	155392	171	44.897	6.75796278926283	0.0217185398748077	159030.614	13	0.026	*	0.1754386	0.1216088;0.2408784	0.008948	**
LTR	ERV1	LOR1a	75	0.0362806087402405	155392	808	215.829	13.3059688789583	0.104405433383965	159030.614	1	0.002	**	0.09282178	0.0737097;0.1149630	2.2e-16	***
LTR	ERV1	LTR54	185	0.0894921682259266	155392	1113	304.828	15.606215747899	0.147457938680934	159030.614	1	0.002	**	0.1662174	0.1448023;0.1894130	2.2e-16	***
LTR	ERV1	MER51A	214	0.103520670272153	155392	941	251.74	14.9312873973862	0.121777072590242	159030.614	8	0.016	*	0.2274176	0.2009918;0.2555613	0.005116	**
LTR	ERV1	LTR12D	49	0.0237033310436238	155392	490	131.511	11.8413722641042	0.0636173218138369	159030.614	1	0.002	**	0.1	0.07489922;0.13004655	2.2e-16	***
LTR	ERV1	LTR48	89	0.0430529890384187	155392	975	259.939	15.408461951139	0.125743268737725	159030.614	1	0.002	**	0.09128205	0.07394722;0.11112950	2.2e-16	***
LTR	ERV1	LTR43	35	0.0169309507454456	155392	424	101.432	8.89823322657675	0.049066862743201	159030.614	1	0.002	**	0.08254717	0.05816925;0.11293420	2.2e-16	***
LTR	ERV1	MER92A	16	0.00773986319791798	155392	151	37.293	5.56777793658756	0.0180401698899972	159030.614	1	0.002	**	0.1059603	0.06179006;0.16636569	1.781e-05	***
LTR	ERV1	LTR2C	44	0.0212846237942744	155392	291	72.254	7.5652307774923	0.0349522547188978	159030.614	1	0.002	**	0.1512027	0.1120633;0.1976182	7.612e-05	***
LTR	ERV1	LTR17	105	0.0507928522363367	155392	843	227.209	14.0485116535411	0.109910411083484	159030.614	1	0.002	**	0.1245552	0.1030145;0.1487589	2.2e-16	***
LTR	ERV1	MER50C	10	0.00483741449869874	155392	85	20.313	4.07892984355807	0.00982624007120674	159030.614	4	0.008	**	0.1176471	0.05788185;0.20573312	0.007198	**
LTR	ERV1	MER57D	69	0.0333781600410213	155392	452	119.545	9.95434900252469	0.057828871624694	159030.614	1	0.002	**	0.1526549	0.1207573;0.1891788	1.721e-08	***
LTR	ERV1	LTR73	21	0.0101585704472673	155392	217	59.031	7.15466478797073	0.0285557415272685	159030.614	1	0.002	**	0.09677419	0.06090769;0.14412212	3.082e-10	***
LTR	ERV1	LTR45	21	0.0101585704472673	155392	174	47.81	6.18612707339319	0.0231276787182787	159030.614	1	0.002	**	0.1206897	0.07628375;0.17855470	1.448e-06	***
LTR	ERV1	MER92C	11	0.00532115594856861	155392	128	34.224	5.33800696124671	0.0165555673803465	159030.614	1	0.002	**	0.0859375	0.04368231;0.14856349	3.827e-07	***
LTR	ERV1	LTR24	50	0.0241870724934937	155392	308	86.441	8.32633453848972	0.0418150946682017	159030.614	1	0.002	**	0.1623377	0.1229551;0.2083586	1.666e-06	***
LTR	ERV1	LTR24C	43	0.0208008823444046	155392	382	107.609	9.43711704802787	0.0520549336790472	159030.614	1	0.002	**	0.1125654	0.08267202;0.14861962	1.553e-15	***
LTR	ERV1	MER84	32	0.015479726395836	155392	358	89.41	8.60010824710142	0.0432513230328654	159030.614	1	0.002	**	0.08938547	0.06194357;0.12384165	1.345e-14	***
LTR	ERV1	LTR15	31	0.0149959849459661	155392	264	68.395	7.46422733373586	0.03308549646385	159030.614	1	0.002	**	0.1174242	0.08119468;0.16251884	1.979e-08	***
LTR	ERV1	MER4C	109	0.0527278180358162	155392	668	170.95	11.7379418672644	0.0826956008552549	159030.614	1	0.002	**	0.1631737	0.1359414;0.1934200	1.18e-08	***
LTR	ERV1	LTR28	21	0.0101585704472673	155392	139	40.484	5.8578202480153	0.019583788856532	159030.614	2	0.004	**	0.1510791	0.09601925;0.22162291	0.000165	***
LTR	ERV1	LTR27	56	0.0270895211927129	155392	315	87.394	8.9918639679222	0.0422761002699277	159030.614	1	0.002	**	0.1777778	0.1371754;0.2245614	5.183e-05	***
LTR	ERV1	LTR1B0	13	0.00628863884830836	155392	92	27.232	4.94313772927787	0.0131732471628564	159030.614	6	0.012	*	0.1413043	0.07743918;0.22950738	0.0008173	***
LTR	ERV1	LTR9A1	63	0.030475711341802	155392	479	129.002	10.4483091054564	0.0624036145161134	159030.614	1	0.002	**	0.131524	0.1025671;0.1651193	4.571e-13	***
LTR	ERV1	LTR72B	18	0.00870734609765772	155392	163	44.439	5.92210691817957	0.0214969862907673	159030.614	1	0.002	**	0.1104294	0.06677509;0.16890359	5.981e-07	***
LTR	ERV1	LTR21A	19	0.0091910875475276	155392	94	22.822	4.43327982085159	0.0110399473689303	159030.614	235	0.47	ns	0.2021277	0.1263027;0.2975113	0.4012	ns
LTR	ERV1	LTR37B	231	0.111744274919941	155392	2032	535.823	19.2351153014652	0.259199794893625	159030.614	1	0.002	**	0.1136811	0.1001984;0.1282893	2.2e-16	***
LTR	ERV1	MER39B	133	0.0643376128326932	155392	1186	308.312	15.8309593921302	0.14914329389228	159030.614	1	0.002	**	0.1121417	0.09474089;0.13149125	2.2e-16	***
LTR	ERV1	EUTREP7	35	0.0169309507454456	155392	275	72.584	7.73956360816582	0.0351118893973549	159030.614	1	0.002	**	0.1272727	0.09027518;0.17253828	4.744e-08	***
LTR	ERV1	MER34	154	0.0744961832799605	155392	1330	347.059	16.6745182406737	0.167886823850388	159030.614	1	0.002	**	0.1157895	0.09908075;0.13421643	2.2e-16	***
LTR	ERV1	LTR45B	72	0.0348293843906309	155392	444	122.587	9.88312233593752	0.0593004131151982	159030.614	1	0.002	**	0.1621622	0.1290981;0.1998039	2.023e-08	***
LTR	ERV1	MER41D	47	0.0227358481438841	155392	472	124.277	9.81909800774417	0.0601179361654783	159030.614	1	0.002	**	0.09957627	0.07408534;0.13021136	2.2e-16	***
LTR	ERV1	LTR1F2	32	0.015479726395836	155392	135	36.788	6.09969362036014	0.0177958804578129	159030.614	245	0.49	ns	0.237037	0.1681315;0.3178352	0.3854	ns
LTR	ERV1	LTR1E	40	0.0193496579947949	155392	296	83.119	8.52886748522806	0.040208105571734	159030.614	1	0.002	**	0.1351351	0.09832794;0.17943999	2.792e-09	***
LTR	ERV1	LTR26B	16	0.00773986319791798	155392	138	37.651	5.69716215818513	0.0182133493290506	159030.614	1	0.002	**	0.115942	0.06774316;0.18144690	1.302e-05	***
LTR	ERV1	LTR71A	25	0.0120935362467468	155392	166	45.592	6.10514609233954	0.0220547401824673	159030.614	1	0.002	**	0.1506024	0.09989499;0.21424130	0.0002323	***
LTR	ERV1	LTR38C	9	0.00435367304882886	155392	127	34.574	5.30515491467202	0.016724876887801	159030.614	1	0.002	**	0.07086614	0.03291485;0.13026419	1.86e-08	***
LTR	ERV1	LTR2B	36	0.0174146921953154	155392	326	84.819	8.60792282350018	0.0410304660365128	159030.614	1	0.002	**	0.1104294	0.07855194;0.14959348	2.886e-11	***
LTR	ERV1	MER66A	27	0.0130610191464866	155392	331	91.771	8.24405989325184	0.0443934365960082	159030.614	1	0.002	**	0.081571	0.05444275;0.11646311	2.2e-16	***
LTR	ERV1	MER48	20	0.00967482899739747	155392	193	52.065	6.89552922721115	0.025185998587475	159030.614	1	0.002	**	0.1036269	0.06445601;0.15550088	2.093e-08	***
LTR	ERV1	LTR21B	5	0.00241870724934937	155392	36	7.979	2.59986890406388	0.00385977302851172	159030.614	168	0.336	ns	0.1388889	0.04667766;0.29497495	0.3152	ns
LTR	ERV1	LTR36	85	0.0411180232389393	155392	484	130.13	10.6261006024794	0.0629492748715667	159030.614	1	0.002	**	0.1756198	0.1427573;0.2125038	1.692e-06	***
LTR	ERV1	MER110	61	0.0295082284420623	155392	784	204.339	12.5396699447124	0.0988472441249601	159030.614	1	0.002	**	0.07780612	0.06003544;0.09882576	2.2e-16	***
LTR	ERV1	LTR26D	16	0.00773986319791798	155392	196	52.866	6.68616098734908	0.0255734754888207	159030.614	1	0.002	**	0.08163265	0.04737977;0.12918198	5.043e-11	***
LTR	ERV1	LTR1D1	46	0.0222521066940142	155392	311	86.308	8.67631341149074	0.041750757055369	159030.614	1	0.002	**	0.14791	0.1103676;0.1923188	8.095e-08	***
LTR	ERV1	MER67B	78	0.0377318330898501	155392	482	126.884	10.1066655573779	0.061379050125289	159030.614	1	0.002	**	0.1618257	0.1300688;0.1977980	1.498e-07	***
LTR	ERV1	PABL_B	42	0.0203171408945347	155392	377	93.107	8.93596119073946	0.0450397151730343	159030.614	1	0.002	**	0.1114058	0.08148069;0.14759523	4.709e-11	***
LTR	ERV1	LOR1b	106	0.0512765936862066	155392	1101	285.791	15.3106412254593	0.138248952699761	159030.614	1	0.002	**	0.09627611	0.07949579;0.11524845	2.2e-16	***
LTR	ERV1	LTR34	37	0.0178984336451853	155392	264	76.56	7.9600101609082	0.0370352454020375	159030.614	1	0.002	**	0.1401515	0.1006371;0.1879699	1.269e-08	***
LTR	ERV1	MER83	76	0.0367643501901104	155392	466	120.802	9.71468842378237	0.0584369346271805	159030.614	1	0.002	**	0.1630901	0.1307015;0.1998244	7.984e-07	***
LTR	ERV1	LTR27D	20	0.00967482899739747	155392	273	74.065	8.05715164885784	0.0358283104846122	159030.614	1	0.002	**	0.07326007	0.04532096;0.11087836	2.2e-16	***
LTR	ERV1	MER34C2	72	0.0348293843906309	155392	590	159.008	11.9011584971201	0.0769187604609089	159030.614	1	0.002	**	0.1220339	0.09672097;0.15120044	2.2e-16	***
LTR	ERV1	MER57E2	9	0.00435367304882886	155392	76	20.779	4.22540092926259	0.0100516635868461	159030.614	1	0.002	**	0.1184211	0.05560421;0.21293324	0.00178	**
LTR	ERV1	LTR10E	44	0.0212846237942744	155392	288	76.595	8.49323908235899	0.037052176352783	159030.614	1	0.002	**	0.1527778	0.1132552;0.1996189	6.809e-06	***
LTR	ERV1	LTR75_1	20	0.00967482899739747	155392	129	36.972	5.36693767618182	0.017884888884589	159030.614	1	0.002	**	0.1550388	0.09734892;0.22924008	0.0006096	***
LTR	ERV1	LTR65	87	0.042085506138679	155392	462	119.192	9.96084104653592	0.05765811089289	159030.614	4	0.008	**	0.1883117	0.1536712;0.2269992	0.0005303	***
LTR	ERV1	LTR2	96	0.0464391791875079	155392	854	227.577	14.3644843071169	0.110088427937036	159030.614	1	0.002	**	0.1124122	0.09200803;0.13553363	2.2e-16	***
LTR	ERV1	tot	12840	6.21124021632918	155392	134544	26402.129	131.330956667418	12.7718041621114	159030.614	1	0.002	**	0.09543346	0.09386853;0.09701586	2.2e-16	***
LTR	ERV1	MER61C	38	0.0183821750950552	155392	312	77.754	8.04476240806416	0.0376128326931821	159030.614	1	0.002	**	0.1217949	0.08764882;0.16332285	2.9e-08	***
LTR	ERV1	LTR38	19	0.0091910875475276	155392	237	66.17	7.28547721005139	0.0320091717378895	159030.614	1	0.002	**	0.08016878	0.04895594;0.12236330	3.79e-14	***
LTR	ERV1	LTR1C	13	0.00628863884830836	155392	65	20.616	4.31638450270307	0.00997281373051731	159030.614	42	0.084	ns	0.2	0.1110158;0.3176880	0.04529	*
LTR	ERV1	LTR60	1	0.000483741449869874	155392	42	11.088	2.94532356981893	0.00536372519615716	159030.614	1	0.002	**	0.02380952	0.0006026233;0.1256585572	6.609e-05	***
LTR	ERV1	HERV1_LTRe	6	0.00290244869921924	155392	31	7.516	2.45066312449299	0.00363580073722197	159030.614	370	0.74	ns	0.1935484	0.0745199;0.3747322	0.6761	ns
LTR	ERV1	LTR7	143	0.0691750273313919	155392	2350	611.151	22.6880353037883	0.295639070829423	159030.614	1	0.002	**	0.06085106	0.05152536;0.07128900	2.2e-16	***
LTR	ERV1	MER67A	71	0.034345642940761	155392	476	127.912	10.1384932334665	0.0618763363357553	159030.614	1	0.002	**	0.1491597	0.1183691;0.1843854	5.694e-10	***
LTR	ERV1	MER34C	40	0.0193496579947949	155392	198	49.386	6.44239928198405	0.0238900552432736	159030.614	82	0.164	ns	0.2020202	0.1484225;0.2647688	0.139	ns
LTR	ERV1	LTR28C	41	0.0198333994446648	155392	227	65.799	7.68607017107407	0.0318297036599878	159030.614	1	0.002	**	0.1806167	0.1328417;0.2369435	0.0001801	***
LTR	ERV1	MER57A1	107	0.0517603351360765	155392	1058	275.378	14.4442290120225	0.133211752982266	159030.614	1	0.002	**	0.1011342	0.08362316;0.12089866	2.2e-16	***
LTR	ERV1	LTR7C	41	0.0198333994446648	155392	320	87.911	8.30457976330197	0.0425261945995105	159030.614	1	0.002	**	0.128125	0.09353639;0.16977891	3.58e-10	***
LTR	ERV1	LTR38A1	17	0.00822360464778785	155392	167	42.832	5.94248172812412	0.0207196137808264	159030.614	1	0.002	**	0.1017964	0.06042695;0.15797936	7.958e-07	***
LTR	ERV1	MER65B	17	0.00822360464778785	155392	198	52.841	6.5419045786006	0.025561381952574	159030.614	1	0.002	**	0.08585859	0.0508122;0.1339089	2.723e-10	***
LTR	ERV1	LTR35A	19	0.0091910875475276	155392	93	26.021	4.55008376431273	0.012587436267064	159030.614	75	0.15	ns	0.2043011	0.1277153;0.3005102	0.1323	ns
LTR	ERV1	LTR30	11	0.00532115594856861	155392	145	33.879	5.68917619042737	0.0163886765801414	159030.614	1	0.002	**	0.07586207	0.03847736;0.13168317	9.828e-07	***
LTR	ERV1	LTR1C3	3	0.00145122434960962	155392	66	17.639	3.97598886913526	0.0085327154342547	159030.614	1	0.002	**	0.04545455	0.009473739;0.127142506	4.704e-06	***
LTR	ERV1	MER52C	40	0.0193496579947949	155392	381	112.453	10.6851281210364	0.0543981772622169	159030.614	1	0.002	**	0.1049869	0.0760696;0.1402118	2.2e-16	***
LTR	ERV1	LTR76	35	0.0169309507454456	155392	188	50.078	6.73611841428662	0.0242248043265835	159030.614	17	0.034	*	0.1861702	0.1332332;0.2492849	0.01307	*
LTR	ERV1	LTR8B	190	0.091910875475276	155392	1611	448.717	19.9935653062092	0.21706301216126	159030.614	1	0.002	**	0.1179392	0.1025859;0.1346995	2.2e-16	***
LTR	ERV1	LTR10B	12	0.00580489739843848	155392	79	21.123	4.28651901258413	0.0102180706456013	159030.614	17	0.034	*	0.1518987	0.08102782;0.25030743	0.02141	*
LTR	ERV1	LTR54B	122	0.0590164568841246	155392	861	225.271	13.7855576818858	0.108972920153636	159030.614	1	0.002	**	0.1416957	0.1190787;0.1667959	2.2e-16	***
LTR	ERV1	MER4A1	243	0.117549172318379	155392	2254	560.531	20.3777400928388	0.27115207863701	159030.614	1	0.002	**	0.1078083	0.09529909;0.12134707	2.2e-16	***
LTR	Gypsy	MamGypsy2-I	188	0.0909433925755362	155392	2287	585.44	21.4945205672147	0.283201594411819	159030.614	1	0.002	**	0.08220376	0.07126856;0.09422270	2.2e-16	***
LTR	Gypsy	MamGypLTR3a	149	0.0720774760306112	155392	1326	354.56	16.8949649256765	0.171515368465862	159030.614	1	0.002	**	0.112368	0.09586587;0.13060964	2.2e-16	***
LTR	Gypsy	X1_LR	3	0.00145122434960962	155392	15	3.99393939393939	1.75091010174478	0.00193203403311665	159030.614	420	0.84	ns	0.2	0.04331201;0.48089113	0.7723	ns
LTR	Gypsy	tot	1774	0.858157332069156	155392	18029	4440.269	56.0834556085216	2.14794216387225	159030.614	1	0.002	**	0.09839703	0.0940866;0.1028375	2.2e-16	***
LTR	Gypsy	MamGypLTR1d	77	0.0372480916399803	155392	751	198.95	12.816620684321	0.0962403614516113	159030.614	1	0.002	**	0.10253	0.0817644;0.1264755	2.2e-16	***
LTR	Gypsy	MamGypLTR2b	89	0.0430529890384187	155392	890	232.131	13.0837694883403	0.112291386499744	159030.614	1	0.002	**	0.1	0.08107888;0.12161507	2.2e-16	***
LTR	Gypsy	LTR81AB	24	0.011609794796877	155392	266	68.937	7.45000225057237	0.0333476843296795	159030.614	1	0.002	**	0.09022556	0.05866628;0.13127237	4.972e-12	***
LTR	Gypsy	LTR104_Mam	242	0.117065430868509	155392	1971	509.656	19.753477260064	0.24654173237488	159030.614	1	0.002	**	0.1227803	0.1086074;0.1380858	2.2e-16	***
LTR	Gypsy	LTR81	26	0.0125772776966167	155392	325	81.29	8.18124885532966	0.039323342459922	159030.614	1	0.002	**	0.08	0.05292266;0.11502207	4.46e-15	***
LTR	Gypsy	MamGypsy2-LTR	142	0.068691285881522	155392	904	224.747	13.0514110474818	0.108719439633904	159030.614	1	0.002	**	0.1570796	0.1339545;0.1824641	2.927e-11	***
LTR	Gypsy	MamGypLTR1b	145	0.0701425102311317	155392	1214	319.319	16.4206844521743	0.154467836030998	159030.614	1	0.002	**	0.1194399	0.1017239;0.1390218	2.2e-16	***
LTR	Gypsy	MamGypLTR3	80	0.0386993159895899	155392	675	179.816	12.1458497300792	0.0869844525498012	159030.614	1	0.002	**	0.1185185	0.09510543;0.14532524	2.2e-16	***
LTR	Gypsy	LTR81C	66	0.0319269356914117	155392	728	187.948	12.3335888294289	0.090918238020143	159030.614	1	0.002	**	0.09065934	0.07080898;0.11389712	2.2e-16	***
LTR	Gypsy	MamGypLTR4	62	0.0299919698919322	155392	712	190.18	12.139644598215	0.0919979489362526	159030.614	1	0.002	**	0.08707865	0.06741302;0.11024212	2.2e-16	***
LTR	Gypsy	MamGyp-int	50	0.0241870724934937	155392	684	167.752	11.9022754194381	0.081148595698571	159030.614	1	0.002	**	0.07309942	0.05473943;0.09523960	2.2e-16	***
LTR	Gypsy	LTR81B	113	0.0546627838352957	155392	1157	303.145	15.4852112277091	0.146643801820803	159030.614	1	0.002	**	0.09766638	0.08116844;0.11624111	2.2e-16	***
LTR	Gypsy	MamGypLTR1c	142	0.068691285881522	155392	1139	298.704	15.283847028153	0.144495506041931	159030.614	1	0.002	**	0.1246708	0.1060356;0.1452681	2.2e-16	***
LTR	Gypsy	LTR81A	96	0.0464391791875079	155392	854	221.118	12.9073109002098	0.106963941912327	159030.614	1	0.002	**	0.1124122	0.09200803;0.13553363	2.2e-16	***
LTR	Gypsy	MamGypLTR2c	116	0.0561140081849053	155392	1037	270.288	14.8880055315918	0.130749509002428	159030.614	1	0.002	**	0.1118611	0.0933179;0.1326391	2.2e-16	***
LTR	Gypsy	MamGypLTR1a	132	0.0638538713828233	155392	1094	286.047	15.0722248843017	0.138372790510928	159030.614	1	0.002	**	0.1206581	0.1019397;0.1414432	2.2e-16	***
RC?	tot	tot	139	0.0672400615319124	155392	435	111.795	9.24837864209223	0.0540798753882025	159030.614	998	0.008	**	0.3195402	0.2759286;0.3656273	0.003586	**
RC?	Helitron?	tot	139	0.0672400615319124	155392	435	111.795	9.24837864209223	0.0540798753882025	159030.614	998	0.008	**	0.3195402	0.2759286;0.3656273	0.003586	**
RC?	Helitron?	Helitron2Na_Mam	139	0.0672400615319124	155392	435	111.795	9.24837864209223	0.0540798753882025	159030.614	998	0.008	**	0.3195402	0.2759286;0.3656273	0.003586	**
SINE?	tot	tot	2	0.000967482899739747	155392	5	1.58885941644562	0.754399596011518	0.000768597157750807	159030.614	667	0.67	ns	0.4	0.05274495;0.85336720	0.6558	ns
SINE?	tRNA	tot	2	0.000967482899739747	155392	5	1.58885941644562	0.754399596011518	0.000768597157750807	159030.614	667	0.67	ns	0.4	0.05274495;0.85336720	0.6558	ns
SINE?	tRNA	CRP1	2	0.000967482899739747	155392	5	1.58885941644562	0.754399596011518	0.000768597157750807	159030.614	667	0.67	ns	0.4	0.05274495;0.85336720	0.6558	ns
Satellite	tot	tot	929	0.449395806929113	155392	6330	1948.702	65.2899070911268	0.942667930844322	159030.614	1	0.002	**	0.1467615	0.1381293;0.1557204	2.2e-16	***
Satellite	acro	tot	5	0.00241870724934937	155392	61	12.665	3.42819595815752	0.00612658546260195	159030.614	14	0.028	*	0.08196721	0.02715136;0.18101191	0.01145	*
Satellite	acro	ACRO1	5	0.00241870724934937	155392	61	12.665	3.42819595815752	0.00612658546260195	159030.614	14	0.028	*	0.08196721	0.02715136;0.18101191	0.01145	*
Satellite	telo	tot	19	0.0091910875475276	155392	367	106.582	10.1324203397778	0.0515581312100309	159030.614	1	0.002	**	0.05177112	0.03145377;0.07966860	2.2e-16	***
Satellite	telo	REP522	5	0.00241870724934937	155392	243	74.555	8.52077335566312	0.0360653437950484	159030.614	1	0.002	**	0.02057613	0.006713965;0.047361938	2.2e-16	***
Satellite	telo	TAR1	15	0.0072561217480481	155392	124	32.133	5.71559086875355	0.0155440640086686	159030.614	1	0.002	**	0.1209677	0.06931107;0.19165950	0.0002043	***
Satellite	centr	tot	719	0.347810102456439	155392	1815	944.497	55.55154331758	0.456892348177746	159030.614	1	0.002	**	0.3961433	0.3735499;0.4190729	2.2e-16	***
Satellite	centr	GSATX	0	0	155392	56	13.135	4.51166600383164	0.00635394394404079	159030.614	1	0.002	**	0	0.0000000;0.0637501	5.896e-07	***
Satellite	centr	HSAT4	1	0.000483741449869874	155392	100	35.98	7.46614648552675	0.0174050173663181	159030.614	1	0.002	**	0.01	0.000253146;0.054459385	2.2e-16	***
Satellite	centr	SST1	21	0.0101585704472673	155392	609	104.106	9.95650018309125	0.0503603873801531	159030.614	1	0.002	**	0.03448276	0.02146966;0.05222915	2.2e-16	***
Satellite	centr	GSAT	2	0.000967482899739747	155392	39	22.936	8.6217305825593	0.0110950938942154	159030.614	1	0.002	**	0.05128205	0.006271972;0.173244781	1.486e-12	***
Satellite	centr	ALR_Alpha	696	0.336684049109432	155392	844	719.38	53.4310441267666	0.34799392420739	159030.614	340	0.68	ns	0.8246445	0.7972767;0.8497224	0.02556	*
Satellite	centr	GSATII	0	0	155392	167	52.337	7.94345828525142	0.0253175762618396	159030.614	1	0.002	**	0	0.00000000;0.02184692	2.2e-16	***
Satellite	Satellite	CER	1	0.000483741449869874	155392	72	41.496	17.3467257110065	0.0200733352038003	159030.614	1	0.002	**	0.01388889	0.0003515744;0.0749713109	2.2e-16	***
Satellite	Satellite	LSAU	2	0.000967482899739747	155392	129	10.953	2.94982923107297	0.00529842010042472	159030.614	2	0.004	**	0.01550388	0.001883137;0.054882570	0.002174	**
Satellite	Satellite	HSAT5	2	0.000967482899739747	155392	260	65.772	7.00779031686345	0.0318166426408413	159030.614	1	0.002	**	0.007692308	0.0009329355;0.0275094648	2.2e-16	***
Satellite	Satellite	SATR1	11	0.00532115594856861	155392	670	218.935	16.0653936108603	0.105907934327261	159030.614	1	0.002	**	0.01641791	0.00822352;0.02918594	2.2e-16	***
Satellite	Satellite	(CATTC)n	2	0.000967482899739747	155392	2	2.95384615384615	2.80272792647633	0.00142889782115409	159030.614	320	0.64	ns	na	na	na	na
Satellite	Satellite	HSATI	8	0.00386993159895899	155392	45	14.771	3.43020776707845	0.0071453449560279	159030.614	29	0.058	ns	0.1777778	0.08001796;0.32053424	0.03775	*
Satellite	Satellite	(GAATG)n	0	0	155392	18	11.5851703406814	6.28065285794464	0.00560422709759066	159030.614	1	0.002	**	0	0.000000;0.185302	8.599e-09	***
Satellite	Satellite	tot	186	0.0899759096757965	155392	4087	911.5	33.0132378580756	0.44093033155639	159030.614	1	0.002	**	0.04551015	0.03932503;0.05235494	2.2e-16	***
Satellite	Satellite	D20S16	8	0.00386993159895899	155392	269	73.907	7.42883157290153	0.0357518793355327	159030.614	1	0.002	**	0.02973978	0.01292520;0.05775599	2.2e-16	***
Satellite	Satellite	SAR	0	0	155392	1	1.83703703703704	1.31169975374562	0.000888650959760953	159030.614	1	0.002	**	na	na	na	na
Satellite	Satellite	HSAT6	0	0	155392	17	4.86673346693387	1.96286373782338	0.00235424070342483	159030.614	1	0.002	**	0	0.0000000;0.1950643	0.005375	**
Satellite	Satellite	BSR_Beta	35	0.0169309507454456	155392	1870	240.828	14.9623623899533	0.116498485889262	159030.614	1	0.002	**	0.01871658	0.01307054;0.02593485	2.2e-16	***
Satellite	Satellite	SATR2	8	0.00386993159895899	155392	418	131.887	12.1716218877921	0.063799208598988	159030.614	1	0.002	**	0.01913876	0.008298082;0.037361420	2.2e-16	***
Satellite	Satellite	MSR1	113	0.0546627838352957	155392	316	108.084	9.06791989218978	0.0522847108677354	159030.614	727	0.55	ns	0.3575949	0.3047234;0.4131645	0.5538	ns
Unknown	tot	tot	1140	0.551465252851656	155392	6436	1641.543	34.8804357168284	0.794082390843742	159030.614	1	0.002	**	0.1771287	0.1678717;0.1866792	2.2e-16	***
Unknown	Unknown	UCON84	4	0.00193496579947949	155392	103	26.554	4.43720326024995	0.0128452704598446	159030.614	1	0.002	**	0.03883495	0.01068093;0.09645448	5.6e-09	***
Unknown	Unknown	UCON4	44	0.0212846237942744	155392	138	36.907	5.28225834783318	0.0178534456903474	159030.614	918	0.168	ns	0.3188406	0.2421480;0.4035034	0.1784	ns
Unknown	Unknown	EUTREP6	1	0.000483741449869874	155392	14	3.3654042988741	1.53128263274092	0.00162798555493566	159030.614	97	0.194	ns	0.07142857	0.001806781;0.338684490	0.2111	ns
Unknown	Unknown	UCON57	3	0.00145122434960962	155392	22	5.54709418837675	2.05571507426149	0.00268335938525012	159030.614	166	0.332	ns	0.1363636	0.02905585;0.34912210	0.3245	ns
Unknown	Unknown	UCON15	5	0.00241870724934937	155392	48	12.612	3.22767313615767	0.00610094716575884	159030.614	10	0.02	*	0.1041667	0.03469812;0.22657766	0.01273	*
Unknown	Unknown	MARE11	3	0.00145122434960962	155392	13	3.21326530612245	1.49784576361642	0.00155438961800024	159030.614	592	0.82	ns	0.2307692	0.05038107;0.53813154	1	ns
Unknown	Unknown	UCON61	1	0.000483741449869874	155392	16	3.91405460060667	1.65302282334686	0.00189339044736732	159030.614	58	0.116	ns	0.0625	0.001581112;0.302320738	0.1414	ns
Unknown	Unknown	UCON5	20	0.00967482899739747	155392	118	29.907	4.81742239777233	0.0144672555412583	159030.614	25	0.05	*	0.1694915	0.1067129;0.2495567	0.03448	*
Unknown	Unknown	UCON24	2	0.000967482899739747	155392	23	6.27437185929648	2.14656538219835	0.00303517374023881	159030.614	29	0.058	ns	0.08695652	0.01070997;0.28037934	0.05801	ns
Unknown	Unknown	UCON93	6	0.00290244869921924	155392	27	6.619	2.20197358923483	0.00320188465668869	159030.614	497	0.994	ns	0.2222222	0.08621694;0.42258306	1	ns
Unknown	Unknown	UCON80_AMi	47	0.0227358481438841	155392	220	57.076	6.20247488464844	0.0276100269927729	159030.614	74	0.148	ns	0.2136364	0.1613977;0.2737659	0.1246	ns
Unknown	Unknown	MARE9	2	0.000967482899739747	155392	23	6.08817635270541	2.11083095080362	0.00294510325592119	159030.614	32	0.064	ns	0.08695652	0.01070997;0.28037934	0.05842	ns
Unknown	Unknown	UCON25	7	0.00338619014908911	155392	49	12.773	3.09241556619321	0.0061788295391879	159030.614	40	0.08	ns	0.1428571	0.05942151;0.27242151	0.07216	ns
Unknown	Unknown	UCON92	3	0.00145122434960962	155392	19	4.63782696177062	1.85626988106169	0.00224350913873251	159030.614	300	0.6	ns	0.1578947	0.03382625;0.39578455	0.5928	ns
Unknown	Unknown	UCON28c	7	0.00338619014908911	155392	65	16.989	3.74792288153397	0.00821828349183928	159030.614	3	0.006	**	0.1076923	0.04440866;0.20938160	0.004239	**
Unknown	Unknown	UCON71_Crp	60	0.0290244869921924	155392	276	70.782	7.07563004548291	0.0342401873046894	159030.614	65	0.13	ns	0.2173913	0.1701868;0.2707764	0.1478	ns
Unknown	Unknown	UCON31	20	0.00967482899739747	155392	115	30.753	5.08840671358754	0.0148765008078482	159030.614	19	0.038	*	0.173913	0.1095882;0.2557357	0.02633	*
Unknown	Unknown	UCON63	1	0.000483741449869874	155392	14	3.75785207700101	1.5875806815048	0.00181782881212499	159030.614	69	0.138	ns	0.07142857	0.001806781;0.338684490	0.1319	ns
Unknown	Unknown	EUTREP2	159	0.0769148905293099	155392	819	217.45	12.7012133601802	0.105189578274204	159030.614	1	0.002	**	0.1941392	0.1675799;0.2229202	2.348e-06	***
Unknown	Unknown	UCON59	5	0.00241870724934937	155392	43	11.637	3.00903394551894	0.00562929925213572	159030.614	9	0.018	*	0.1162791	0.03885231;0.25083243	0.02428	*
Unknown	Unknown	UCON87	0	0	155392	6	2.03132250580046	0.991341312838575	0.000982634894109221	159030.614	1	0.002	**	0	0.0000000;0.4592581	0.1029	ns
Unknown	Unknown	UCON35	31	0.0149959849459661	155392	170	43.478	5.62006237519666	0.0210321107574424	159030.614	16	0.032	*	0.1823529	0.1273908;0.2487359	0.02785	*
Unknown	Unknown	Eulor4	5	0.00241870724934937	155392	31	8.359	2.61705329864869	0.00404359477946227	159030.614	132	0.264	ns	0.1612903	0.05452433;0.33727158	0.2251	ns
Unknown	Unknown	UCON20	13	0.00628863884830836	155392	46	12.108	3.03900832041829	0.00585714147502443	159030.614	693	0.618	ns	0.2826087	0.1598667;0.4346041	0.7396	ns
Unknown	Unknown	UCON94	5	0.00241870724934937	155392	29	7.004	2.31026434013974	0.00338812511488859	159030.614	271	0.542	ns	0.1724138	0.05845608;0.35774755	0.5161	ns
Unknown	Unknown	UCON71	3	0.00145122434960962	155392	17	4.24874118831823	1.77390383192686	0.00205529222255891	159030.614	358	0.716	ns	0.1764706	0.03798507;0.43431787	0.5877	ns
Unknown	Unknown	UCON66	13	0.00628863884830836	155392	64	17.094	3.61527789170269	0.00826907634407562	159030.614	158	0.316	ns	0.203125	0.1128289;0.3222643	0.322	ns
Unknown	Unknown	UCON68	4	0.00193496579947949	155392	12	3.14402451481103	1.4732420960002	0.00152089497722111	159030.614	808	0.388	ns	0.3333333	0.09924609;0.65112449	0.5259	ns
Unknown	Unknown	UCON96	5	0.00241870724934937	155392	17	4.55790533736153	1.88128528342802	0.0022048477362649	159030.614	705	0.594	ns	0.2941176	0.1031355;0.5595827	0.7874	ns
Unknown	Unknown	UCON22	9	0.00435367304882886	155392	37	9.859	2.71080568604012	0.00476920695426708	159030.614	462	0.924	ns	0.2432432	0.1177252;0.4119917	0.8539	ns
Unknown	Unknown	UCON48	40	0.0193496579947949	155392	195	53.113	6.33911787360161	0.0256929596269386	159030.614	20	0.04	*	0.2051282	0.1507753;0.2686758	0.03629	*
Unknown	Unknown	UCON67	2	0.000967482899739747	155392	20	5.16733466933868	1.94380819039936	0.00249965396490876	159030.614	78	0.156	ns	0.1	0.01234853;0.31698271	0.1283	ns
Unknown	Unknown	UCON64	3	0.00145122434960962	155392	15	3.71370558375635	1.68302892319783	0.00179647332347614	159030.614	465	0.93	ns	0.2	0.04331201;0.48089113	1	ns
Unknown	Unknown	UCON1	19	0.0091910875475276	155392	241	61.422	6.96005447955391	0.0297123673339074	159030.614	1	0.002	**	0.07883817	0.04813179;0.12037878	3.885e-12	***
Unknown	Unknown	UCON47	34	0.0164472092955757	155392	155	39.231	5.60330581318172	0.018977660819845	159030.614	207	0.414	ns	0.2193548	0.1569477;0.2928050	0.3569	ns
Unknown	Unknown	UCON28b	14	0.00677238029817823	155392	75	19.72	3.82677987925152	0.00953938139143391	159030.614	86	0.172	ns	0.1866667	0.1059825;0.2933155	0.1497	ns
Unknown	Unknown	UCON60	9	0.00435367304882886	155392	38	9.938	2.75385906315842	0.0048074225288068	159030.614	449	0.898	ns	0.2368421	0.1144417;0.4024124	0.8544	ns
Unknown	Unknown	UCON85	10	0.00483741449869874	155392	28	7.403	2.40257432004992	0.00358113795338667	159030.614	898	0.208	ns	0.3571429	0.1864067;0.5593497	0.2847	ns
Unknown	Unknown	UCON103	1	0.000483741449869874	155392	14	3.71443193449335	1.65872213731391	0.00179682468943477	159030.614	71	0.142	ns	0.07142857	0.001806781;0.338684490	0.1325	ns
Unknown	Unknown	UCON16	7	0.00338619014908911	155392	37	9.659	2.73572717996572	0.00467245866429311	159030.614	208	0.416	ns	0.1891892	0.07962112;0.35155238	0.4533	ns
Unknown	Unknown	UCON56	2	0.000967482899739747	155392	15	3.98682877406282	1.64150921690725	0.00192859433154808	159030.614	191	0.382	ns	0.1333333	0.01657591;0.40460270	0.3814	ns
Unknown	Unknown	UCON6	28	0.0135447605963565	155392	97	23.69	4.31399009161015	0.0114598349474173	159030.614	872	0.26	ns	0.2886598	0.2011330;0.3895165	0.3439	ns
Unknown	Unknown	tot	1140	0.551465252851656	155392	6436	1641.543	34.8804357168284	0.794082390843742	159030.614	1	0.002	**	0.1771287	0.1678717;0.1866792	2.2e-16	***
Unknown	Unknown	UCON65	8	0.00386993159895899	155392	33	8.705	2.60129616571081	0.00421096932111725	159030.614	502	1	ns	0.2424242	0.1109233;0.4225893	1	ns
Unknown	Unknown	UCON101	31	0.0149959849459661	155392	210	51.451	6.47993739079233	0.0248889813372549	159030.614	2	0.004	**	0.147619	0.1025559;0.2029429	0.0007129	***
Unknown	Unknown	UCON18	2	0.000967482899739747	155392	34	9.245	2.68815944489928	0.00447218970404698	159030.614	3	0.006	**	0.05882353	0.007204917;0.196773209	0.003194	**
Unknown	Unknown	UCON12A	0	0	155392	24	6.321	2.15745535611136	0.00305772970462747	159030.614	1	0.002	**	0	0.0000000;0.1424736	0.0008623	***
Unknown	Unknown	UCON76	36	0.0174146921953154	155392	140	35.022	5.27383440480731	0.0169415930573427	159030.614	622	0.76	ns	0.2571429	0.1870511;0.3378018	0.8455	ns
Unknown	Unknown	UCON12	7	0.00338619014908911	155392	59	14.696	3.30492155829855	0.00710906434728766	159030.614	9	0.018	*	0.1186441	0.04905579;0.22929255	0.02271	*
Unknown	Unknown	UCON9	13	0.00628863884830836	155392	49	11.819	3.15629548699123	0.00571734019601204	159030.614	720	0.564	ns	0.2653061	0.1494707;0.4108171	0.7383	ns
Unknown	Unknown	EUTREP14	43	0.0208008823444046	155392	382	100.184	8.80963981975163	0.0484631534137634	159030.614	1	0.002	**	0.1125654	0.08267202;0.14861962	6.569e-13	***
Unknown	Unknown	UCON26	49	0.0237033310436238	155392	206	54.109	6.55668430756805	0.026174766111009	159030.614	244	0.488	ns	0.2378641	0.1814541;0.3019827	0.4761	ns
Unknown	Unknown	UCON27	14	0.00677238029817823	155392	102	26.377	4.6841020283307	0.0127596482232177	159030.614	4	0.008	**	0.1372549	0.07711808;0.21955654	0.004412	**
Unknown	Unknown	UCON17	4	0.00193496579947949	155392	33	8.815	2.53598229611452	0.00426418088060294	159030.614	39	0.078	ns	0.1212121	0.03403288;0.28201623	0.07442	ns
Unknown	Unknown	MamRep564	161	0.0778823734290496	155392	788	211.343	12.9033269681446	0.102235369239849	159030.614	1	0.002	**	0.2043147	0.1766776;0.2341839	3.964e-05	***
Unknown	Unknown	UCON19	2	0.000967482899739747	155392	30	8.304	2.4895344508124	0.00401698899971943	159030.614	6	0.012	*	0.06666667	0.008178134;0.220735402	0.00721	**
Unknown	Unknown	UCON75	0	0	155392	22	5.90872617853561	2.06925623539416	0.00285829576848889	159030.614	1	0.002	**	0	0.0000000;0.1543725	0.001355	**
Unknown	Unknown	UCON70	21	0.0101585704472673	155392	59	16.266	3.33081646722516	0.00786853842358336	159030.614	935	0.134	ns	0.3559322	0.2355447;0.4913159	0.1891	ns
Unknown	Unknown	UCON41	82	0.0396667988893296	155392	579	146.167	10.9315419593765	0.0707070365031298	159030.614	1	0.002	**	0.1416235	0.1142480;0.1727145	1.065e-10	***
Unknown	Unknown	UCON88	6	0.00290244869921924	155392	33	9.603	2.67779042525018	0.0046453691431004	159030.614	129	0.258	ns	0.1818182	0.06978788;0.35460056	0.1853	ns
Unknown	Unknown	UCON28a	31	0.0149959849459661	155392	129	32.67	5.19346436129795	0.0158038331672488	159030.614	417	0.834	ns	0.2403101	0.1694900;0.3234281	0.8395	ns
RC	tot	tot	297	0.143671210611352	155392	1796	478.252	19.9084615890541	0.231350315883167	159030.614	1	0.002	**	0.1653675	0.1484646;0.1833710	2.2e-16	***
RC	Helitron	tot	297	0.143671210611352	155392	1796	478.252	19.9084615890541	0.231350315883167	159030.614	1	0.002	**	0.1653675	0.1484646;0.1833710	2.2e-16	***
RC	Helitron	Helitron1Na_Mam	36	0.0174146921953154	155392	326	86.516	8.19456496068551	0.041851375276942	159030.614	1	0.002	**	0.1104294	0.07855194;0.14959348	6.724e-12	***
RC	Helitron	Helitron1Nb_Mam	36	0.0174146921953154	155392	359	94.709	8.64216442831343	0.0458146689757259	159030.614	1	0.002	**	0.1002786	0.0712266;0.1361204	1.724e-14	***
RC	Helitron	Helitron3Na_Mam	238	0.11513046506903	155392	1111	298.592	14.8199584063913	0.144441326999545	159030.614	1	0.002	**	0.2142214	0.1904284;0.2395379	3.078e-05	***
