# Supplementary material for: Transposable elements generate regulatory novelty in a tissue-specific fashion
Source: BMC Genomics. 2018 Jun 18;19:468. doi: 10.1186/s12864-018-4850-3 (PMC6006921; doi:10.1186/s12864-018-4850-3)
Supplement: Supplementary file 2 — It contains two folders “TE_PIPELINE_SUMMARY_STATISTICS_ACTIVE” “TE_PIPELINE_SUMMARY_STATISTICS_REPRESSED”. In each of the two folders are included multiple spreadsheets (txt format) with the summary statistics of the TE analysis pipeline for ACTIVE and REPRESSED regions respectively. (ZIP 3922 kb) [file 12864_2018_4850_MOESM2_ESM.zip › Supplemental_File_S1/TE_PIPELINE_SUMMARY_STATISTICS_ACTIVE/E066_15_coreMarks_dense_no_header_ACTIVE.bed.shuffle-rm.nonTE-no_low.boot-1000.stats.tab.txt]

#Script TE-analysis_Shuffle_bed.pl, v4.3
#Aggregated results + stats
#Features in input file (counts):
	295065
#With 1000 bootstraps for exp (expected); sd = standard deviation; nb = number; len = length; avg = average
#Two tests are made (permutation and binomial) to assess how significant the difference between observed and random, so two pvalues are given
#For the two tailed permutation test:
#if rank is < 500 and pvalue is not "ns", there are significantly fewer observed values than expected 
#if rank is > 500 and pvalue is not "ns", there are significantly higher observed values than expected 
#The binomial test is done with binom.test from R, two sided

#Level_(tot_means_all)	#	#	#COUNTS	#	#	#	#	#	#	#	#	#	#	#	#	#
#Rclass	Rfam	Rname	obs_hits	%_obs_(%of_features)	obs_tot_hits	nb_of_trials(nb_of_TE_in_genome)	exp_avg_hits	exp_sd	%_exp_(%of_features)	exp_tot_hits(avg)	obs_rank_in_exp	2-tailed_permutation-test_pvalue(obs.vs.exp)	significance	binomal_test_proba	binomial_test_95%_confidence_interval	binomial_test_pval	significance

age	cat.2	tot	217730	73.7905207327199	217730	4687922	222848.831	112.575937841	75.5253354345653	222848.831	1	0.002	**	0.04644489	0.04625456;0.04663577	2.2e-16	***
age	cat.2	Ancient	177724	60.2321522376426	217730	2716717	181199.968	173.026000858174	61.4101869079694	222848.831	1	0.002	**	0.06541867	0.06512492;0.06571334	2.2e-16	***
age	cat.2	LineageSpe	147785	50.0855743649704	217730	1971205	170685.129	221.964309098363	57.8466198973108	222848.831	1	0.002	**	0.07497191	0.07460465;0.07534041	2.2e-16	***
age	cat.1	01_Human	1874	0.635114296849847	217730	10400	3545.119	88.1433269458617	1.20147052344399	222848.831	1	0.002	**	0.1801923	0.1728478;0.1877164	2.2e-16	***
age	cat.1	06_Boreotheria/Eutheria?	192	0.065070408215139	217730	2965	741.412	26.0539260585245	0.251270736956264	222848.831	1	0.002	**	0.06475548	0.05616182;0.07421968	2.2e-16	***
age	cat.1	04_Primates/Glires	2269	0.76898310541745	217730	9067	2258.236	42.6309946600558	0.765335095656889	222848.831	611	0.782	ns	0.2502482	0.2413586;0.2592985	0.7894	ns
age	cat.1	07_Eutheria+Metatheria	32336	10.958941250233	217730	189643	37143.498	153.695687513867	12.5882425906156	222848.831	1	0.002	**	0.1705099	0.1688196;0.1722101	2.2e-16	***
age	cat.1	07_Eutheria	116569	39.5062104959924	217730	1469955	142147.08	218.012350533141	48.174836053073	222848.831	1	0.002	**	0.07930107	0.07886474;0.07973905	2.2e-16	***
age	cat.1	10_Amniota/Theria	654	0.221646077982817	217730	2529	591.642	21.8421820548433	0.200512429464694	222848.831	998	0.008	**	0.2586002	0.2416246;0.2761365	0.003855	**
age	cat.1	07_Eutheria/03_Primates	3	0.00101672512836155	217730	21	4.70433905146317	2.1519010486804	0.00159433990865171	222848.831	304	0.608	ns	0.1428571	0.03048897;0.36342399	0.5994	ns
age	cat.1	02_Hominidae	2053	0.695778896175419	217730	10036	3487.657	71.4650026068536	1.18199617033535	222848.831	1	0.002	**	0.2045636	0.1967084;0.2125906	2.2e-16	***
age	cat.1	07_Metatheria	1	0.000338908376120516	217730	59	15.916	3.65270944454747	0.00539406571433413	222848.831	1	0.002	**	0.01694915	0.0004290233;0.0908559329	3.836e-07	***
age	cat.1	15_Euteleostomi	19	0.0064392591462898	217730	73	17.76	3.68646036056133	0.00601901275990036	222848.831	688	0.628	ns	0.260274	0.1645448;0.3762375	0.7849	ns
age	cat.1	02_Haplorrhini	545	0.184705064985681	217730	4342	1171.896	34.5048948958227	0.397165370342128	222848.831	1	0.002	**	0.1255182	0.1158029;0.1357402	2.2e-16	***
age	cat.1	07_Eutheria + Transfert Opossum?	101	0.0342297459881721	217730	890	245.506	15.8009377453882	0.0832040397878434	222848.831	1	0.002	**	0.1134831	0.09338979;0.13617468	2.2e-16	***
age	cat.1	05_Boreotheria	12230	4.14484943995391	217730	118653	25937.123	142.457818673111	8.79030823716808	222848.831	1	0.002	**	0.1030737	0.1013491;0.1048177	2.2e-16	***
age	cat.1	16_Metazoa	136	0.0460915391523901	217730	491	120.688	9.83399020557593	0.0409021740972328	222848.831	948	0.108	ns	0.2769857	0.2378296;0.3188515	0.1157	ns
age	cat.1	16_Vertebrata	2567	0.869977801501364	217730	8857	2069.854	38.9744492160145	0.701490857946554	222848.831	1001	0.002	**	0.2898273	0.2803928;0.2994001	2.2e-16	***
age	cat.1	07_Eutheria/Primates?	58	0.0196566858149899	217730	424	110.511	9.88643619413086	0.0374531035534543	222848.831	1	0.002	**	0.1367925	0.1055373;0.1732204	8.3e-10	***
age	cat.1	03_Euarchontoglires/Primates?	1323	0.448375781607442	217730	13041	3494.066	60.8745378081293	1.18416823411791	222848.831	1	0.002	**	0.1014493	0.09631839;0.10675878	2.2e-16	***
age	cat.1	tot	217730	73.7905207327199	217730	4687922	222848.831	112.575937841	75.5253354345653	222848.831	1	0.002	**	0.04644489	0.04625456;0.04663577	2.2e-16	***
age	cat.1	09_Theria	2060	0.698151254808263	217730	9723	2493.843	47.8211377134862	0.845184281429516	222848.831	1	0.002	**	0.2118688	0.2037822;0.2201282	2.2e-16	***
age	cat.1	10_Theria/Mammalia	19350	6.55787707793198	217730	104874	22013.605	123.233914051987	7.46059512310847	222848.831	1	0.002	**	0.1845071	0.1821635;0.1868682	2.2e-16	***
age	cat.1	03_Primates	134592	45.6143561588125	217730	1475760	146878.762	227.1002022409	49.7784427160117	222848.831	1	0.002	**	0.09120182	0.09073780;0.09166745	2.2e-16	***
age	cat.1	08_Eutheria/Theria	621	0.21046210157084	217730	2459	629.391	23.343672505543	0.213305881754868	222848.831	366	0.732	ns	0.2525417	0.2354689;0.2702058	0.7116	ns
age	cat.1	13_Amniota/Euteleostemi?	25	0.0084727094030129	217730	191	47.775	6.3160325574895	0.0161913476691576	222848.831	1	0.002	**	0.1308901	0.08652838;0.18712978	7.519e-05	***
age	cat.1	14_Tetrapoda	1840	0.623591412061749	217730	8931	2090.335	40.9695408599887	0.708432040397878	222848.831	1	0.002	**	0.206024	0.1976769;0.2145633	2.326e-10	***
age	cat.1	12_Amniota	8428	2.85631979394371	217730	36530	8483.419	78.8216867194385	2.87510175723993	222848.831	253	0.506	ns	0.2307145	0.2264021;0.2350697	0.4956	ns
age	cat.1	03_Primates/Indep	4321	1.46442309321675	217730	25104	6732.611	81.4785642696005	2.28173826106112	222848.831	1	0.002	**	0.172124	0.1674726;0.1768514	2.2e-16	***
age	cat.1	08_Eutheria/Theria?	41847	14.1822988155152	217730	259031	48039.906	172.280665751534	16.2811265314422	222848.831	1	0.002	**	0.1615521	0.1601366;0.1629751	2.2e-16	***
age	cat.1	11_Mammalia	86704	29.3847118431532	217730	619071	83934.589	190.888376941739	28.4461352583329	222848.831	1001	0.002	**	0.140055	0.1391914;0.1409220	2.2e-16	***
age	cat.1	02_Hominoidea	9425	3.19421144493586	217730	64786	19076.767	165.857503364854	6.46527612559944	222848.831	1	0.002	**	0.145479	0.1427722;0.1482175	2.2e-16	***
age	cat.1	02_Simiiformes	17018	5.76754274481894	217730	154323	32252.261	157.197289629519	10.930561401725	222848.831	1	0.002	**	0.1102752	0.1087165;0.1118486	2.2e-16	***
age	cat.1	04_Euarchontoglires	6481	2.19646518563706	217730	55401	13532.108	112.580765518648	4.58614474776744	222848.831	1	0.002	**	0.1169834	0.1143182;0.1196889	2.2e-16	***
age	cat.1	02_Catarrhini	3393	1.14991612017691	217730	30292	9082.36	114.389883492577	3.07808787894193	222848.831	1	0.002	**	0.1120098	0.1084791;0.1156151	2.2e-16	***
DNA?	tot	tot	671	0.227407520376866	217730	4312	1045.991	28.8753996978	0.354495111246674	222848.831	1	0.002	**	0.1556122	0.1449129;0.1667803	2.2e-16	***
DNA?	PiggyBac?	tot	36	0.0122007015403386	217730	294	73.146	7.93660340912117	0.0247897920797112	222848.831	1	0.002	**	0.122449	0.08725449;0.16547284	1.079e-07	***
DNA?	PiggyBac?	EUTREP4	36	0.0122007015403386	217730	294	73.146	7.93660340912117	0.0247897920797112	222848.831	1	0.002	**	0.122449	0.08725449;0.16547284	1.079e-07	***
DNA?	hAT-Tip100?	tot	57	0.0193177774388694	217730	520	136.677	10.8872955413272	0.0463209801230237	222848.831	1	0.002	**	0.1096154	0.08408541;0.13968033	2.2e-16	***
DNA?	hAT-Tip100?	Eutr16	57	0.0193177774388694	217730	520	136.677	10.8872955413272	0.0463209801230237	222848.831	1	0.002	**	0.1096154	0.08408541;0.13968033	2.2e-16	***
DNA?	DNA?	Eulor12	12	0.00406690051344619	217730	60	14.526	3.35090324428393	0.00492298307152661	222848.831	282	0.564	ns	0.2	0.1078411;0.3233004	0.5469	ns
DNA?	DNA?	Eulor2C	6	0.0020334502567231	217730	38	9.011	2.72952914058988	0.00305390337722197	222848.831	184	0.368	ns	0.1578947	0.06022973;0.31253361	0.3397	ns
DNA?	DNA?	UCON83	2	0.000677816752241032	217730	50	11.129	3.08218410528295	0.00377171131784522	222848.831	3	0.006	**	0.04	0.004881433;0.137137626	0.0009066	***
DNA?	DNA?	Eulor6D	8	0.00271126700896413	217730	75	18.907	3.79588721641723	0.00640774066731059	222848.831	1	0.002	**	0.1066667	0.04718995;0.19940174	0.003063	**
DNA?	DNA?	tot	580	0.196566858149899	217730	3498	839.012	25.5060466245636	0.284348194465626	222848.831	1	0.002	**	0.165809	0.1536246;0.1785547	2.2e-16	***
DNA?	DNA?	UCON7	7	0.00237235863284361	217730	127	31.696	5.09642595919508	0.0107420398895159	222848.831	1	0.002	**	0.05511811	0.02244475;0.11026814	1.288e-08	***
DNA?	DNA?	Eulor6C	5	0.00169454188060258	217730	21	5.3420260782347	2.04575402859287	0.00181045738336797	222848.831	554	0.896	ns	0.2380952	0.08217588;0.47165983	1	ns
DNA?	DNA?	MER133B	4	0.00135563350448206	217730	40	9.374	2.75276255817709	0.00317692711775372	222848.831	25	0.05	*	0.1	0.02792542;0.23663740	0.05929	ns
DNA?	DNA?	Eulor6E	7	0.00237235863284361	217730	31	7.217	2.48638152605209	0.00244590175046176	222848.831	555	0.894	ns	0.2258065	0.09594217;0.41096387	1	ns
DNA?	DNA?	Eulor7	0	0	217730	12	2.75294117647059	1.3827978851527	0.000932994823672949	222848.831	1	0.002	**	0	0.0000000;0.2646485	0.08077	ns
DNA?	DNA?	MER123	5	0.00169454188060258	217730	46	11.084	3.07805432350022	0.0037564604409198	222848.831	29	0.058	ns	0.1086957	0.03624837;0.23569670	0.03755	*
DNA?	DNA?	Eulor6A	5	0.00169454188060258	217730	30	6.85	2.32182921225721	0.00232152237642553	222848.831	306	0.612	ns	0.1666667	0.0564217;0.3472117	0.5187	ns
DNA?	DNA?	Eulor2A	10	0.00338908376120516	217730	67	15.982	3.58532153795593	0.00541643366715808	222848.831	58	0.116	ns	0.1492537	0.07396468;0.25740245	0.1133	ns
DNA?	DNA?	UCON21	1	0.000338908376120516	217730	28	6.86986986986987	2.41635274831546	0.00232825644175686	222848.831	8	0.016	*	0.03571429	0.0009037988;0.1834775975	0.006953	**
DNA?	DNA?	UCON100	4	0.00135563350448206	217730	19	4.29003021148036	1.85580804152521	0.00145392717248076	222848.831	576	0.852	ns	0.2105263	0.06052454;0.45565308	1	ns
DNA?	DNA?	Eulor5A	21	0.00711707589853083	217730	126	29.052	5.0160199816644	0.00984596614305322	222848.831	66	0.132	ns	0.1666667	0.1062303;0.2434140	0.09126	ns
DNA?	DNA?	Eulor2B	8	0.00271126700896413	217730	57	13.338	3.35395363787352	0.00452035992069544	222848.831	70	0.14	ns	0.1403509	0.06259489;0.25794538	0.1166	ns
DNA?	DNA?	Eulor6B	7	0.00237235863284361	217730	64	15.179	3.60415717594959	0.00514429024113331	222848.831	6	0.012	*	0.109375	0.04512102;0.21245723	0.01758	*
DNA?	DNA?	MER133A	10	0.00338908376120516	217730	54	12.812	3.14842318765578	0.00434209411485605	222848.831	248	0.496	ns	0.1851852	0.09254549;0.31429652	0.4267	ns
DNA?	DNA?	MER131	201	0.0681205836002237	217730	1106	268.214	14.2952635008439	0.090899971192788	222848.831	1	0.002	**	0.181736	0.1594276;0.2057513	1.462e-06	***
DNA?	DNA?	UCON62	2	0.000677816752241032	217730	24	5.57873620862588	2.02024621934307	0.00189068042927012	222848.831	52	0.104	ns	0.08333333	0.01025634;0.26997280	0.09336	ns
DNA?	DNA?	Eulor3	2	0.000677816752241032	217730	37	9.22822822822823	2.62674008819789	0.00312752384329833	222848.831	4	0.008	**	0.05405405	0.00661457;0.18194912	0.003682	**
DNA?	DNA?	UCON2	33	0.011183976411977	217730	135	32.787	5.11603408948814	0.0111117889278634	222848.831	550	0.904	ns	0.2444444	0.1746253;0.3258140	1	ns
DNA?	DNA?	MER124	136	0.0460915391523901	217730	747	179.501	12.4256346073509	0.0608343924220087	222848.831	1	0.002	**	0.1820616	0.1550187;0.2116413	0.0001361	***
DNA?	DNA?	Eulor10	5	0.00169454188060258	217730	39	9.942	2.95387226557979	0.00336942707539017	222848.831	56	0.112	ns	0.1282051	0.04296834;0.27429941	0.09576	ns
DNA?	DNA?	UCON14	10	0.00338908376120516	217730	98	24.067	4.42833164082382	0.00815650788809245	222848.831	2	0.004	**	0.1020408	0.05002763;0.17965966	0.0005693	***
DNA?	DNA?	MER134	26	0.00881161777913341	217730	89	22.242	4.13358470610227	0.00753800010167251	222848.831	863	0.278	ns	0.2921348	0.2005076;0.3980690	0.391	ns
DNA?	DNA?	Eulor5B	6	0.0020334502567231	217730	43	9.917	2.92517822835937	0.00336095436598716	222848.831	120	0.24	ns	0.1395349	0.05297657;0.27932480	0.2041	ns
DNA?	DNA?	UCON58	43	0.0145730601731822	217730	235	57.021	6.91102896255842	0.0193248945147679	222848.831	21	0.042	*	0.1829787	0.1357015;0.2384479	0.033	*
snRNA	tot	tot	1315	0.445664514598478	217730	4380	1044.691	28.5554711733834	0.354054530357718	222848.831	1001	0.002	**	0.3002283	0.2866768;0.3140467	2.2e-16	***
snRNA	snRNA	U14	4	0.00135563350448206	217730	7	2.06981981981982	1.0584236492955	0.000701479273997194	222848.831	871	0.262	ns	0.5714286	0.1840516;0.9010117	0.2065	ns
snRNA	snRNA	U4	55	0.0186399606866284	217730	162	39.765	5.89207022119488	0.0134766915764323	222848.831	997	0.01	**	0.3395062	0.2670603;0.4179463	0.007832	**
snRNA	snRNA	U2	274	0.0928608950570213	217730	1087	251.918	13.4386708373214	0.0853771202955281	222848.831	956	0.092	ns	0.2520699	0.2264974;0.2789918	0.1138	ns
snRNA	snRNA	U5	59	0.0199955941911104	217730	214	49.875	6.47033540399879	0.0169030552590107	222848.831	930	0.144	ns	0.2757009	0.2169820;0.3407505	0.1456	ns
snRNA	snRNA	U3	61	0.0206734109433515	217730	229	56.706	6.67938456582477	0.01921813837629	222848.831	772	0.46	ns	0.2663755	0.2103002;0.3286090	0.4919	ns
snRNA	snRNA	U13	68	0.0230457695761951	217730	176	45.238	5.86376497992031	0.0153315371189399	222848.831	1001	0.002	**	0.3863636	0.3140596;0.4625640	0.0001852	***
snRNA	snRNA	tot	1315	0.445664514598478	217730	4380	1044.691	28.5554711733834	0.354054530357718	222848.831	1001	0.002	**	0.3002283	0.2866768;0.3140467	2.2e-16	***
snRNA	snRNA	U6	552	0.187077423618525	217730	1710	412.117	17.7588481520533	0.139669903241659	222848.831	1001	0.002	**	0.322807	0.3006740;0.3455497	1.883e-14	***
snRNA	snRNA	U17	4	0.00135563350448206	217730	9	2.4890590809628	1.263867476281	0.000843562971197126	222848.831	856	0.292	ns	0.4444444	0.1369957;0.7879915	0.273	ns
snRNA	snRNA	U8	8	0.00271126700896413	217730	29	7.58216432865731	2.43115075778351	0.00256965900010415	222848.831	650	0.704	ns	0.2758621	0.1273401;0.4723845	0.8343	ns
snRNA	snRNA	U1	41	0.0138952434209411	217730	204	45.258	6.01561498299414	0.0153383152864623	222848.831	269	0.538	ns	0.2009804	0.1482564;0.2626129	0.5014	ns
snRNA	snRNA	U7	102	0.0345686543642926	217730	245	60.747	6.78033656715978	0.020587667124193	222848.831	1001	0.002	**	0.4163265	0.3539080;0.4807948	7.838e-09	***
snRNA	snRNA	U13_	106	0.0359242878687747	217730	308	77.948	7.55449312438408	0.026417230101842	222848.831	1001	0.002	**	0.3441558	0.2912014;0.4001417	0.0003825	***
Retroposon	tot	tot	1721	0.583261315303408	217730	5565	1734.071	45.627226551729	0.587691186687679	222848.831	403	0.806	ns	0.3092543	0.2971238;0.3215850	0.7175	ns
Retroposon	SVA	tot	1721	0.583261315303408	217730	5565	1734.071	45.627226551729	0.587691186687679	222848.831	403	0.806	ns	0.3092543	0.2971238;0.3215850	0.7175	ns
Retroposon	SVA	SVA_D	486	0.164709470794571	217730	1433	520.229	26.2564651269161	0.1763099656008	222848.831	100	0.2	ns	0.3391486	0.3146389;0.3643197	0.06177	ns
Retroposon	SVA	SVA_B	230	0.0779489265077186	217730	801	239.055	16.3986856757452	0.0810177418534899	222848.831	296	0.592	ns	0.2871411	0.2560171;0.3198407	0.5116	ns
Retroposon	SVA	SVA_E	231	0.0782878348838392	217730	686	193.941	14.3918951373905	0.065728229373189	222848.831	996	0.012	*	0.3367347	0.3014082;0.3734731	0.001956	**
Retroposon	SVA	SVA_C	163	0.0552420653076441	217730	486	158.612	14.3417272718854	0.0537549353532272	222848.831	646	0.712	ns	0.3353909	0.2934998;0.3792996	0.6636	ns
Retroposon	SVA	SVA_A	401	0.135902258824327	217730	1186	324.147	17.1875770195744	0.109856133394337	222848.831	1001	0.002	**	0.3381113	0.3111959;0.3658321	9.788e-07	***
Retroposon	SVA	SVA_F	248	0.0840492772778879	217730	973	311.872	19.1557447925827	0.105696033077458	222848.831	1	0.002	**	0.2548818	0.2277612;0.2834944	9.048e-06	***
tot	tot	tot	217730	73.7905207327199	217730	4687922	222848.831	112.575937841	75.5253354345653	222848.831	1	0.002	**	0.04644489	0.04625456;0.04663577	2.2e-16	***
rRNA	tot	tot	454	0.153864402758714	217730	1766	428.371	18.9169556274314	0.145178519987121	222848.831	908	0.188	ns	0.2570781	0.2368297;0.2781367	0.1569	ns
rRNA	rRNA	tot	454	0.153864402758714	217730	1766	428.371	18.9169556274314	0.145178519987121	222848.831	908	0.188	ns	0.2570781	0.2368297;0.2781367	0.1569	ns
rRNA	rRNA	SSU-rRNA_Hsa	29	0.00982834290749496	217730	80	17.545	3.93795409857485	0.00594614745903445	222848.831	1000	0.004	**	0.3625	0.2578949;0.4776127	0.004065	**
rRNA	rRNA	LSU-rRNA_Hsa	107	0.0362631962448952	217730	411	103.169	9.04888508719839	0.0349648382559775	222848.831	681	0.642	ns	0.2603406	0.2185579;0.3056127	0.6494	ns
rRNA	rRNA	5S	321	0.108789588734686	217730	1275	308.222	16.0526759265988	0.104459017504618	222848.831	786	0.432	ns	0.2517647	0.2281434;0.2765361	0.4135	ns
tRNA	tot	tot	491	0.166404012675173	217730	1997	434.48	18.404084066052	0.147248911256842	222848.831	1001	0.002	**	0.2458688	0.2271168;0.2653697	0.002598	**
tRNA	tRNA	tRNA-Arg-AGA	15	0.00508362564180774	217730	41	10.254	2.75845846318068	0.00347516648873977	222848.831	973	0.058	ns	0.3658537	0.2212279;0.5306375	0.1032	ns
tRNA	tRNA	tRNA-His-CAY_	12	0.00406690051344619	217730	44	11.881	3.09037042915398	0.00402657041668785	222848.831	586	0.832	ns	0.2727273	0.1495768;0.4278964	1	ns
tRNA	tRNA	tRNA-Thr-ACG_	2	0.000677816752241032	217730	12	3.09474768280124	1.35588948747668	0.0010488359116809	222848.831	347	0.694	ns	0.1666667	0.02086253;0.48413775	0.7424	ns
tRNA	tRNA	tRNA-Leu-TTA(m)	4	0.00135563350448206	217730	27	7.017	2.13945981226297	0.00237812007523766	222848.831	128	0.256	ns	0.1481481	0.0418874;0.3373109	0.2711	ns
tRNA	tRNA	tRNA-Arg-CGA_	2	0.000677816752241032	217730	2	1.20042643923241	0.411272557930031	0.000406834575172389	222848.831	468	0.936	ns	1	0.1581139;1.0000000	0.5201	ns
tRNA	tRNA	tRNA-Lys-AAA	15	0.00508362564180774	217730	47	8.593	2.51150525754151	0.00291223967600359	222848.831	992	0.02	*	0.3191489	0.1908605;0.4711813	0.02231	*
tRNA	tRNA	tRNA-Thr-ACY	7	0.00237235863284361	217730	13	3.96969696969697	1.62733565802312	0.00134536355369053	222848.831	973	0.058	ns	0.5384615	0.2513455;0.8077676	0.07684	ns
tRNA	tRNA	tRNA-Ser-TCG	2	0.000677816752241032	217730	7	2.02411021814007	0.999133926923688	0.000685987907118794	222848.831	626	0.752	ns	0.2857143	0.03669257;0.70957914	1	ns
tRNA	tRNA	tRNA-Ser-TCA_	1	0.000338908376120516	217730	4	1.33046471600688	0.58213455981899	0.000450905636387537	222848.831	418	0.836	ns	0.25	0.006309463;0.805879550	1	ns
tRNA	tRNA	tRNA-Arg-CGY_	12	0.00406690051344619	217730	40	8.943	2.67935252065307	0.00303085760764577	222848.831	903	0.198	ns	0.3	0.1656272;0.4653163	0.2552	ns
tRNA	tRNA	tRNA-Cys-TGY	33	0.011183976411977	217730	136	32.775	5.0344533686112	0.0111077220273499	222848.831	564	0.876	ns	0.2426471	0.1732900;0.3235503	1	ns
tRNA	tRNA	tRNA-Glu-GAA	21	0.00711707589853083	217730	95	22.987	4.14753336732003	0.0077904868418823	222848.831	362	0.724	ns	0.2210526	0.1423468;0.3178360	0.7197	ns
tRNA	tRNA	tRNA-Ala-GCY	4	0.00135563350448206	217730	28	6.45645645645646	2.25788661357815	0.00218814717315048	222848.831	205	0.41	ns	0.1428571	0.04033563;0.32665267	0.3702	ns
tRNA	tRNA	tRNA-Met	10	0.00338908376120516	217730	50	11.014	2.93537398305913	0.00373273685459136	222848.831	441	0.882	ns	0.2	0.1003022;0.3371831	0.8649	ns
tRNA	tRNA	tRNA-Gly-GGY	13	0.00440580888956671	217730	37	9.595	2.65330266178117	0.00325182586887635	222848.831	926	0.152	ns	0.3513514	0.2020998;0.5253887	0.1944	ns
tRNA	tRNA	tRNA-Ile-ATC	2	0.000677816752241032	217730	9	1.88063337393423	0.95910404751413	0.000637362402838095	222848.831	644	0.716	ns	0.2222222	0.02814497;0.60009357	1	ns
tRNA	tRNA	tRNA-Thr-ACG	3	0.00101672512836155	217730	3	1.43016759776536	0.618489452327959	0.000484695778138838	222848.831	715	0.574	ns	1	0.2924018;1.0000000	0.1083	ns
tRNA	tRNA	tRNA-Met_	11	0.00372799213732567	217730	48	8.633	2.67571868298416	0.00292579601104841	222848.831	854	0.296	ns	0.2291667	0.1203302;0.3731202	0.3504	ns
tRNA	tRNA	tRNA-Thr-ACA	9	0.00305017538508464	217730	25	5.664	2.03057312777138	0.0019195770423466	222848.831	966	0.072	ns	0.36	0.1797168;0.5747937	0.1473	ns
tRNA	tRNA	tRNA-Trp-TGG	6	0.0020334502567231	217730	13	3.86178861788618	1.65092016391529	0.0013087925094085	222848.831	924	0.156	ns	0.4615385	0.1922324;0.7486545	0.2258	ns
tRNA	tRNA	tRNA-Lys-AAG	27	0.00915052615525393	217730	73	18.437	3.62949090151831	0.00624845373053395	222848.831	994	0.016	*	0.369863	0.2597366;0.4908995	0.03002	*
tRNA	tRNA	tRNA-Leu-TTG	7	0.00237235863284361	217730	26	3.61467889908257	1.62013750482608	0.00122504495588517	222848.831	965	0.074	ns	0.2692308	0.1157322;0.4778748	0.08001	ns
tRNA	tRNA	tRNA-Gln-CAG	18	0.00610035077016928	217730	79	17.789	3.76253048301747	0.00602884110280786	222848.831	583	0.838	ns	0.2278481	0.1409802;0.3359836	1	ns
tRNA	tRNA	tRNA-Ile-ATT	18	0.00610035077016928	217730	53	13.496	3.11764393472117	0.00457390744412248	222848.831	947	0.11	ns	0.3396226	0.2151996;0.4826693	0.1577	ns
tRNA	tRNA	tRNA-Arg-AGG	6	0.0020334502567231	217730	20	5.07114228456914	1.9133561333098	0.00171865259673941	222848.831	769	0.466	ns	0.3	0.1189316;0.5427892	0.6118	ns
tRNA	tRNA	tRNA-Glu-GAG_	17	0.00576144239404877	217730	96	20.909	3.98856210025964	0.00708623523630387	222848.831	206	0.412	ns	0.1770833	0.1066770;0.2683185	0.3874	ns
tRNA	tRNA	tRNA-Arg-CGG	2	0.000677816752241032	217730	17	1.69325153374233	0.830405664042689	0.000573857127664186	222848.831	680	0.644	ns	0.1176471	0.01457932;0.36440916	0.684	ns
tRNA	tRNA	tRNA-Gln-CAA	8	0.00271126700896413	217730	24	5.85985985985986	2.09742192652221	0.0019859555893989	222848.831	877	0.25	ns	0.3333333	0.1563023;0.5532196	0.3411	ns
tRNA	tRNA	tRNA-Val-GTG	10	0.00338908376120516	217730	38	9.602	2.69905184849808	0.00325419822750919	222848.831	649	0.706	ns	0.2631579	0.1340337;0.4310082	0.8531	ns
tRNA	tRNA	tRNA-Tyr-TAC	10	0.00338908376120516	217730	34	7.55955955955956	2.49251508905051	0.00256199805451665	222848.831	876	0.252	ns	0.2941176	0.1509837;0.4747811	0.3057	ns
tRNA	tRNA	tRNA-Tyr-TAT	2	0.000677816752241032	217730	5	1.59122085048011	0.745115793644372	0.00053927807448532	222848.831	647	0.71	ns	0.4	0.05274495;0.85336720	0.6562	ns
tRNA	tRNA	tRNA-Arg-CGA	3	0.00101672512836155	217730	8	2.09797297297297	0.991779260084796	0.000711020613415001	222848.831	808	0.388	ns	0.375	0.08523341;0.75513678	0.4399	ns
tRNA	tRNA	tRNA-Ala-GCY_	3	0.00101672512836155	217730	82	4.36858006042296	1.79580034775505	0.00148054837423041	222848.831	335	0.67	ns	0.03658537	0.007609277;0.103215022	0.803	ns
tRNA	tRNA	tRNA-Pro-CCA	5	0.00169454188060258	217730	9	2.65959703075292	1.29088370086664	0.000901359710827416	222848.831	918	0.168	ns	0.5555556	0.2120085;0.8630043	0.1361	ns
tRNA	tRNA	tRNA-Leu-TTA	3	0.00101672512836155	217730	13	3.00520291363163	1.45450950546619	0.00101848843937154	222848.831	640	0.724	ns	0.2307692	0.05038107;0.53813154	1	ns
tRNA	tRNA	tRNA-Val-GTY	9	0.00305017538508464	217730	29	6.537	2.26401341797189	0.00221544405469981	222848.831	906	0.192	ns	0.3103448	0.1528459;0.5083234	0.2698	ns
tRNA	tRNA	tRNA-Leu-CTG	6	0.0020334502567231	217730	16	4.34704112337011	1.78005566316613	0.00147324864805047	222848.831	862	0.28	ns	0.375	0.1519837;0.6456539	0.3992	ns
tRNA	tRNA	tRNA-Met-i	10	0.00338908376120516	217730	40	9.1	2.60360879910535	0.00308406622269669	222848.831	706	0.592	ns	0.25	0.1269148;0.4119620	0.7078	ns
tRNA	tRNA	tRNA-Thr-ACY_	3	0.00101672512836155	217730	12	2.56460369163952	1.25732898411303	0.00086916567252623	222848.831	729	0.546	ns	0.25	0.05486064;0.57185846	0.7277	ns
tRNA	tRNA	tRNA-Asn-AAT	1	0.000338908376120516	217730	2	1.03345724907063	0.180162496701664	0.000350247318072503	222848.831	261	0.522	ns	0.5	0.01257912;0.98742088	1	ns
tRNA	tRNA	tot	491	0.166404012675173	217730	1997	434.48	18.404084066052	0.147248911256842	222848.831	1001	0.002	**	0.2458688	0.2271168;0.2653697	0.002598	**
tRNA	tRNA	tRNA-Gly-GGA	42	0.0142341517970617	217730	107	26.436	4.52618938958485	0.00895938183112196	222848.831	1001	0.002	**	0.3925234	0.2995173;0.4916369	0.001019	**
tRNA	tRNA	tRNA-Asn-AAC	14	0.00474471726568722	217730	46	13.161	3.14403625360205	0.00446037313812211	222848.831	670	0.664	ns	0.3043478	0.1774268;0.4575487	0.7469	ns
tRNA	tRNA	tRNA-Ile-ATA	18	0.00610035077016928	217730	65	15.593	3.49393167628655	0.0052845983088472	222848.831	802	0.4	ns	0.2769231	0.1731004;0.4019012	0.4697	ns
tRNA	tRNA	tRNA-Leu-CTA_	4	0.00135563350448206	217730	7	2.04079254079254	1.00730833558124	0.000691641685998862	222848.831	846	0.312	ns	0.5714286	0.1840516;0.9010117	0.2049	ns
tRNA	tRNA	tRNA-Phe-TTY	16	0.00542253401792825	217730	87	10.611	2.95980395287246	0.00359615677901479	222848.831	974	0.056	ns	0.183908	0.1089326;0.2814042	0.09831	ns
tRNA	tRNA	tRNA-Ser-TCA(m)	4	0.00135563350448206	217730	31	8.117	2.34708751856845	0.00275091928897023	222848.831	46	0.092	ns	0.1290323	0.03630166;0.29833583	0.104	ns
tRNA	tRNA	tRNA-Ala-GCA	3	0.00101672512836155	217730	40	2.77719665271967	1.35428073954282	0.000941215207740554	222848.831	694	0.616	ns	0.075	0.01574218;0.20386475	0.7559	ns
tRNA	tRNA	tRNA-Leu-CTY	7	0.00237235863284361	217730	30	4.55947580645161	1.82827079347338	0.0015452445415253	222848.831	933	0.138	ns	0.2333333	0.09933786;0.42283652	0.2057	ns
tRNA	tRNA	tRNA-Leu-CTA	1	0.000338908376120516	217730	1	1.03082191780822	0.173131683586805	0.000349354182233819	222848.831	284	0.568	ns	na	na	na	na
tRNA	tRNA	tRNA-SeC(e)-TGA	2	0.000677816752241032	217730	3	1.44912790697674	0.610699692664374	0.00049112158574441	222848.831	650	0.704	ns	0.6666667	0.09429932;0.99159624	0.6127	ns
tRNA	tRNA	tRNA-Ser-TCY	7	0.00237235863284361	217730	15	3.7029501525941	1.64807529678322	0.00125496082307088	222848.831	964	0.076	ns	0.4666667	0.2126667;0.7341387	0.06747	ns
tRNA	tRNA	tRNA-Val-GTA	4	0.00135563350448206	217730	12	3.0523613963039	1.44453094439688	0.00103447084415431	222848.831	808	0.388	ns	0.3333333	0.09924609;0.65112449	0.5152	ns
tRNA	tRNA	tRNA-Gly-GGG	7	0.00237235863284361	217730	47	12.12	2.90448550281044	0.00410756951858065	222848.831	58	0.116	ns	0.1489362	0.06204412;0.28305753	0.09634	ns
tRNA	tRNA	tRNA-Glu-GAG	0	0	217730	18	3.51821862348178	1.62698621962273	0.00119235376052117	222848.831	1	0.002	**	0	0.000000;0.185302	0.03415	*
tRNA	tRNA	tRNA-Ser-AGY	6	0.0020334502567231	217730	14	3.50862944162437	1.62180788717801	0.00118910390646955	222848.831	947	0.11	ns	0.4285714	0.1766111;0.7113906	0.1304	ns
tRNA	tRNA	tRNA-His-CAY	0	0	217730	1	1.02155172413793	0.145528464946101	0.000346212435950699	222848.831	1	0.002	**	na	na	na	na
tRNA	tRNA	tRNA-Pro-CCY	11	0.00372799213732567	217730	17	4.4321608040201	1.73151950989594	0.00150209642079545	222848.831	996	0.012	*	0.6470588	0.3832837;0.8579025	0.0009194	***
tRNA	tRNA	tRNA-Gln-CAA_	4	0.00135563350448206	217730	34	9.087	2.52344978131107	0.00307966041380713	222848.831	28	0.056	ns	0.1176471	0.03300168;0.27450349	0.0522	ns
tRNA	tRNA	tRNA-Asp-GAY	13	0.00440580888956671	217730	49	10.564	2.75381326300232	0.00358022808533713	222848.831	858	0.288	ns	0.2653061	0.1494707;0.4108171	0.3871	ns
tRNA	tRNA	tRNA-Pro-CCG	4	0.00135563350448206	217730	4	1.58388375165125	0.72550236360066	0.000536791470235797	222848.831	756	0.492	ns	1	0.3976354;1.0000000	0.02458	*
tRNA	tRNA	tRNA-Ala-GCG	5	0.00169454188060258	217730	11	2.16629213483146	1.07606580646728	0.000734174549618376	222848.831	887	0.23	ns	0.4545455	0.1674881;0.7662064	0.0475	*
tRNA	tRNA	tRNA-Ser-TCA	1	0.000338908376120516	217730	1	1.02641509433962	0.160669696229405	0.000347860672848228	222848.831	259	0.518	ns	na	na	na	na
LINE	Penelope	tot	264	0.0894718112958162	217730	1097	257.655	14.3112118908842	0.0873214376493315	222848.831	689	0.626	ns	0.2406563	0.2156270;0.2670847	0.6435	ns
LINE	Penelope	Penelope1_Vert	264	0.0894718112958162	217730	1097	257.655	14.3112118908842	0.0873214376493315	222848.831	689	0.626	ns	0.2406563	0.2156270;0.2670847	0.6435	ns
LINE	L1-Tx1	tot	23	0.00779489265077186	217730	189	48.459	6.65075571281576	0.0164231609984241	222848.831	1	0.002	**	0.1216931	0.07872978;0.17698665	8.109e-06	***
LINE	L1-Tx1	MARE6	23	0.00779489265077186	217730	189	48.459	6.65075571281576	0.0164231609984241	222848.831	1	0.002	**	0.1216931	0.07872978;0.17698665	8.109e-06	***
LINE	RTE-X	tot	2955	1.00147425143612	217730	15596	3794.661	55.3597577829038	1.28604239743785	222848.831	1	0.002	**	0.1894717	0.1833476;0.1957117	2.2e-16	***
LINE	RTE-X	L5	150	0.0508362564180774	217730	737	189.951	12.4620986556399	0.0643759849524681	222848.831	1	0.002	**	0.2035278	0.1750157;0.2344350	0.0006382	***
LINE	RTE-X	L4_C_Mam	984	0.333485842102588	217730	5015	1237.831	31.7857636965635	0.419511294121634	222848.831	1	0.002	**	0.1962114	0.1852997;0.2074778	2.2e-16	***
LINE	RTE-X	L4_A_Mam	1263	0.428041279040211	217730	6597	1633	37.9123112371607	0.553437378204802	222848.831	1	0.002	**	0.1914507	0.1820187;0.2011562	2.2e-16	***
LINE	RTE-X	L4_B_Mam	700	0.237235863284361	217730	3247	804.821	24.9771258517832	0.27276057817769	222848.831	1	0.002	**	0.2155836	0.2015462;0.2301351	1.63e-05	***
LINE	L1	L1M2	798	0.270448884144172	217730	9096	2422.441	47.8912945648277	0.820985545557758	222848.831	1	0.002	**	0.08773087	0.08199480;0.09373253	2.2e-16	***
LINE	L1	L1P	15	0.00508362564180774	217730	161	33.178	5.20070796751397	0.0112443021029265	222848.831	1	0.002	**	0.0931677	0.05308717;0.14900825	0.0001854	***
LINE	L1	L1MEg1	103	0.0349075627404131	217730	1013	248.072	15.0670445619516	0.0840736786809686	222848.831	1	0.002	**	0.1016782	0.08375224;0.12195574	2.2e-16	***
LINE	L1	L1MB7	4274	1.44849439953908	217730	23185	6150.613	75.2459246748964	2.08449426397573	222848.831	1	0.002	**	0.1843433	0.1793703;0.1893956	2.2e-16	***
LINE	L1	L1P2	196	0.0664260417196211	217730	1631	549.504	29.6322468613849	0.186231508311728	222848.831	1	0.002	**	0.1201717	0.1047789;0.1369456	2.2e-16	***
LINE	L1	L1MB1	523	0.17724908071103	217730	6197	1626.136	42.3988580880095	0.551111111111111	222848.831	1	0.002	**	0.08439568	0.07759077;0.09159468	2.2e-16	***
LINE	L1	L1MCb	108	0.0366021046210157	217730	2145	574.304	24.9330953401948	0.194636436039517	222848.831	1	0.002	**	0.05034965	0.04148287;0.06046899	2.2e-16	***
LINE	L1	L1M3b	33	0.011183976411977	217730	564	157.84	13.8248879752253	0.0534932980868622	222848.831	1	0.002	**	0.05851064	0.04061461;0.08119252	2.2e-16	***
LINE	L1	L1MEh	267	0.0904885364241777	217730	3050	761.856	25.838205759628	0.258199379797672	222848.831	1	0.002	**	0.08754098	0.07774605;0.09813517	2.2e-16	***
LINE	L1	L1ME2	1537	0.520902174097233	217730	12799	3429.147	58.3344349188136	1.16216664124854	222848.831	1	0.002	**	0.1200875	0.1145037;0.1258447	2.2e-16	***
LINE	L1	L1PA16	1212	0.410756951858065	217730	13973	3954.294	69.8151396025082	1.3401433582431	222848.831	1	0.002	**	0.08673871	0.08212266;0.09152768	2.2e-16	***
LINE	L1	L1MEd	1772	0.600545642485554	217730	16918	4349.092	62.359074641869	1.47394370731873	222848.831	1	0.002	**	0.1047405	0.1001649;0.1094525	2.2e-16	***
LINE	L1	L1ME3A	2312	0.783556165590633	217730	15879	4157.545	62.466375139134	1.40902682459797	222848.831	1	0.002	**	0.1456011	0.1401490;0.1511834	2.2e-16	***
LINE	L1	L1M4b	359	0.121668107027265	217730	4228	1128.125	34.619790653684	0.382331011810957	222848.831	1	0.002	**	0.08491012	0.07667863;0.09372026	2.2e-16	***
LINE	L1	L1M4	2613	0.885567586802908	217730	20125	5129.874	67.3244584583248	1.73855726704285	222848.831	1	0.002	**	0.1298385	0.1252235;0.1345608	2.2e-16	***
LINE	L1	L1MC4	4401	1.49153576330639	217730	23685	6035.882	72.4531264441469	2.04561096707505	222848.831	1	0.002	**	0.1858138	0.1808780;0.1908269	2.2e-16	***
LINE	L1	L1MEf	1041	0.352803619541457	217730	11271	3031.116	56.5595042545594	1.02727060139291	222848.831	1	0.002	**	0.09236093	0.08707711;0.09785637	2.2e-16	***
LINE	L1	L1MDa	604	0.204700659176792	217730	6954	1840.874	45.4748511386908	0.623887617982478	222848.831	1	0.002	**	0.08685649	0.08033968;0.09372205	2.2e-16	***
LINE	L1	L1ME3G	3638	1.23294867232644	217730	18628	4687.122	63.0911055823529	1.58850490569874	222848.831	1	0.002	**	0.1952974	0.1896256;0.2010645	2.2e-16	***
LINE	L1	L1MEj	232	0.0786267432599597	217730	2345	598.234	23.7493426282766	0.202746513480081	222848.831	1	0.002	**	0.0989339	0.08714286;0.11173729	2.2e-16	***
LINE	L1	L1P4e	6	0.0020334502567231	217730	194	51.523	7.83242094232799	0.0174615762628573	222848.831	1	0.002	**	0.03092784	0.01143289;0.06609829	2.2e-16	***
LINE	L1	L1ME3E	604	0.204700659176792	217730	4540	1166.455	34.0125392734478	0.395321369867656	222848.831	1	0.002	**	0.1330396	0.1232889;0.1432650	2.2e-16	***
LINE	L1	L1MC2	783	0.265365258502364	217730	6382	1742.224	43.0908882323009	0.59045430667819	222848.831	1	0.002	**	0.1226888	0.1147351;0.1309891	2.2e-16	***
LINE	L1	L1PA2	444	0.150475318997509	217730	4918	1942.59	59.9257623814415	0.658360022367953	222848.831	1	0.002	**	0.0902806	0.08241440;0.09863697	2.2e-16	***
LINE	L1	L1MA2	707	0.239608221917205	217730	7417	2155.161	53.8213881353948	0.730402114788267	222848.831	1	0.002	**	0.09532156	0.08873106;0.10223203	2.2e-16	***
LINE	L1	L1M3e	54	0.0183010523105079	217730	810	205.23	14.8015602618841	0.0695541660312134	222848.831	1	0.002	**	0.06666667	0.05047533;0.08609334	2.2e-16	***
LINE	L1	L1MC5	3134	1.0621388507617	217730	14431	3660.218	56.6656286426743	1.24047853862708	222848.831	1	0.002	**	0.2171714	0.2104671;0.2239899	2.2e-16	***
LINE	L1	L1MEa	44	0.0149119685493027	217730	355	89.153	9.2161015363074	0.0302146984562723	222848.831	1	0.002	**	0.1239437	0.09152018;0.16279832	4.324e-09	***
LINE	L1	L1MCc	240	0.0813380102689238	217730	3179	835.574	28.6894337275522	0.283183027468524	222848.831	1	0.002	**	0.07549544	0.06654827;0.08523262	2.2e-16	***
LINE	L1	L1PB1	1084	0.367376679714639	217730	13093	3925.955	74.6120897639179	1.33053903377222	222848.831	1	0.002	**	0.08279233	0.07812709;0.08764398	2.2e-16	***
LINE	L1	L1PA8	818	0.277227051666582	217730	8111	2351.815	56.6366531981321	0.797049802585871	222848.831	1	0.002	**	0.1008507	0.09437991;0.10760983	2.2e-16	***
LINE	L1	L1P4	290	0.0982834290749496	217730	3775	969.949	31.4054246858676	0.328723840509718	222848.831	1	0.002	**	0.07682119	0.06852367;0.08578067	2.2e-16	***
LINE	L1	L1M7	327	0.110823038991409	217730	3059	792.624	27.1195518785634	0.268626912714148	222848.831	1	0.002	**	0.1068977	0.09616455;0.11838894	2.2e-16	***
LINE	L1	L1PREC2	722	0.244691847559012	217730	7902	2276.284	50.6738510790642	0.771451714029112	222848.831	1	0.002	**	0.09136927	0.08510464;0.09793713	2.2e-16	***
LINE	L1	L1PA13	740	0.250792198329182	217730	9060	2527.527	58.3722244529673	0.856600071170759	222848.831	1	0.002	**	0.0816777	0.07611828;0.08750781	2.2e-16	***
LINE	L1	L1M2a1	18	0.00610035077016928	217730	120	36.818	6.7789992499506	0.0124779285920052	222848.831	3	0.006	**	0.15	0.09138957;0.22666714	9.838e-05	***
LINE	L1	L1MA9	1361	0.461254299900022	217730	16437	4243.898	65.5601077159253	1.4382925796011	222848.831	1	0.002	**	0.082801	0.07863172;0.08711859	2.2e-16	***
LINE	L1	L1MA4	1066	0.36127632894447	217730	10000	2713.23	55.4404973710441	0.919536373341467	222848.831	1	0.002	**	0.1066	0.1006167;0.1128135	2.2e-16	***
LINE	L1	L1PB3	381	0.129124091301917	217730	3601	1024.435	36.1665563026782	0.347189602291021	222848.831	1	0.002	**	0.1058039	0.09594184;0.11631100	2.2e-16	***
LINE	L1	HAL1b	643	0.217918085845492	217730	4340	1115.094	31.2701292767552	0.377914696761731	222848.831	1	0.002	**	0.1481567	0.1377116;0.1590776	2.2e-16	***
LINE	L1	L1MC1	1590	0.53886431803162	217730	13002	3610.423	62.7546669118658	1.22360259603816	222848.831	1	0.002	**	0.1222889	0.1167041;0.1280434	2.2e-16	***
LINE	L1	L1PA4	1081	0.366359954586278	217730	11926	4190.013	86.5155001301083	1.42003050175385	222848.831	1	0.002	**	0.09064229	0.08554805;0.09593734	2.2e-16	***
LINE	L1	L1MD3	959	0.325013132699575	217730	5356	1437.925	35.9594000708223	0.487324826733093	222848.831	1	0.002	**	0.1790515	0.1688674;0.1895866	2.2e-16	***
LINE	L1	L1PBa	144	0.0488028061613543	217730	2167	700.203	32.448616360389	0.237304661684714	222848.831	1	0.002	**	0.06645132	0.05632590;0.07776744	2.2e-16	***
LINE	L1	L1MA8	1089	0.369071221595242	217730	11124	2867.121	54.0159799048863	0.971691322251029	222848.831	1	0.002	**	0.09789644	0.09243483;0.10356952	2.2e-16	***
LINE	L1	L1M3c	63	0.0213512276955925	217730	1070	279.55	17.2531496014835	0.0947418365444902	222848.831	1	0.002	**	0.0588785	0.04553692;0.07470592	2.2e-16	***
LINE	L1	L1P4b	5	0.00169454188060258	217730	155	43.856	7.11814104467817	0.0148631657431413	222848.831	1	0.002	**	0.03225806	0.01055549;0.07367159	4.972e-16	***
LINE	L1	L1MC	1134	0.384322098520665	217730	7862	1993.874	41.6300755126289	0.675740599528917	222848.831	1	0.002	**	0.1442381	0.1365414;0.1521995	2.2e-16	***
LINE	L1	L1M3de	39	0.0132174266687001	217730	499	123.988	11.8715116471656	0.0420205717384305	222848.831	1	0.002	**	0.07815631	0.05616471;0.10529520	2.2e-16	***
LINE	L1	L1MA5	484	0.16403165404233	217730	4447	1245.631	37.6725637707478	0.422154779455374	222848.831	1	0.002	**	0.1088374	0.09983067;0.11836141	2.2e-16	***
LINE	L1	HAL1M8	374	0.126751732669073	217730	2197	591.563	24.3936278581125	0.200485655702981	222848.831	1	0.002	**	0.1702321	0.1547367;0.1866124	2.2e-16	***
LINE	L1	L1ME4c	2326	0.78830088285632	217730	9421	2388.278	44.2420849201083	0.809407418704353	222848.831	85	0.17	ns	0.2468952	0.2382142;0.2557331	0.142	ns
LINE	L1	L1M2a	56	0.0189788690627489	217730	489	155.16	14.732530245937	0.0525850236388592	222848.831	1	0.002	**	0.1145194	0.08767562;0.14612668	2.2e-16	***
LINE	L1	L1MC3	1367	0.463287750156745	217730	13130	3564.835	60.642487467833	1.20815244098758	222848.831	1	0.002	**	0.1041127	0.0989389;0.1094627	2.2e-16	***
LINE	L1	L1P4d	15	0.00508362564180774	217730	167	47.996	7.68264323049086	0.0162662464202803	222848.831	1	0.002	**	0.08982036	0.05114602;0.14381638	5.761e-10	***
LINE	L1	L1ME3C	510	0.172843271821463	217730	3264	839.997	26.6889357279433	0.284682019216105	222848.831	1	0.002	**	0.15625	0.1439526;0.1691666	2.2e-16	***
LINE	L1	L1M4a2	258	0.0874383610390931	217730	2051	531.986	22.4043692113784	0.180294511378849	222848.831	1	0.002	**	0.1257923	0.1117395;0.1409241	2.2e-16	***
LINE	L1	L1M2c	49	0.0166065104299053	217730	450	137.412	13.2826459971154	0.0465700777794723	222848.831	1	0.002	**	0.1088889	0.08164939;0.14139393	2.2e-16	***
LINE	L1	L1M6	517	0.175215630454307	217730	5357	1370.112	34.9438482215186	0.464342433023232	222848.831	1	0.002	**	0.09650924	0.08872989;0.10473126	2.2e-16	***
LINE	L1	L1PA7	1287	0.436175080067104	217730	13116	4513.497	86.4203475315129	1.52966193889482	222848.831	1	0.002	**	0.09812443	0.0930848;0.1033432	2.2e-16	***
LINE	L1	L1M1	791	0.268076525511328	217730	9983	2796.434	60.5057401292521	0.947734905868199	222848.831	1	0.002	**	0.0792347	0.07400947;0.08470692	2.2e-16	***
LINE	L1	L1P3b	6	0.0020334502567231	217730	83	23.173	5.00980729860632	0.00785352379984071	222848.831	1	0.002	**	0.07228916	0.0269899;0.1507298	3.777e-06	***
LINE	L1	L1MA10	582	0.19724467490214	217730	5109	1292.233	34.055256150431	0.437948587599343	222848.831	1	0.002	**	0.1139166	0.1053293;0.1229478	2.2e-16	***
LINE	L1	L1MB8	2978	1.0092691440869	217730	16563	4372.866	62.1033402392244	1.48200091505262	222848.831	1	0.002	**	0.1797983	0.1739764;0.1857329	2.2e-16	***
LINE	L1	L1MA4A	563	0.19080541575585	217730	6240	1799.02	47.2563515600047	0.60970294680833	222848.831	1	0.002	**	0.09022436	0.08322837;0.09760604	2.2e-16	***
LINE	L1	L1PB	168	0.0569366071882467	217730	1846	488.675	22.1356581642011	0.165616050700693	222848.831	1	0.002	**	0.09100758	0.07827401;0.10505734	2.2e-16	***
LINE	L1	L1MB4	1766	0.598512192228831	217730	9160	2419.032	47.1426283039395	0.819830206903564	222848.831	1	0.002	**	0.1927948	0.1847602;0.2010252	2.2e-16	***
LINE	L1	L1M4c	315	0.106756138477962	217730	3615	968.733	31.9996201022245	0.328311727924356	222848.831	1	0.002	**	0.08713693	0.07814137;0.09680641	2.2e-16	***
LINE	L1	L1MEg	1120	0.379577381254978	217730	13185	3467.78	57.5280720959696	1.1752596885432	222848.831	1	0.002	**	0.08494501	0.08024024;0.08983390	2.2e-16	***
LINE	L1	L1P1	297	0.100655787707793	217730	3259	936.588	33.3458873656739	0.317417518173962	222848.831	1	0.002	**	0.09113225	0.08146823;0.10153700	2.2e-16	***
LINE	L1	L1ME3	1371	0.464643383661227	217730	9162	2440.815	46.9074736698331	0.827212648060597	222848.831	1	0.002	**	0.1496398	0.1423932;0.1571100	2.2e-16	***
LINE	L1	X9_LINE	140	0.0474471726568722	217730	653	154.964	11.3596542969294	0.0525185975971396	222848.831	101	0.202	ns	0.2143951	0.1835017;0.2478951	0.1822	ns
LINE	L1	L1PA17	548	0.185721790114043	217730	4789	1340.157	36.712861304796	0.454190432616542	222848.831	1	0.002	**	0.1144289	0.1055457;0.1237851	2.2e-16	***
LINE	L1	L1PA15-16	72	0.0244014030806771	217730	1431	412.694	23.7041821679688	0.13986545337468	222848.831	1	0.002	**	0.05031447	0.03957308;0.06294605	2.2e-16	***
LINE	L1	L1ME3B	1159	0.392794807923678	217730	8120	2102.914	43.2058948912455	0.712695168861098	222848.831	1	0.002	**	0.142734	0.1351932;0.1505321	2.2e-16	***
LINE	L1	L1MD1	708	0.239947130293325	217730	6979	1931.891	46.3090449766204	0.654734041651839	222848.831	1	0.002	**	0.1014472	0.0944597;0.1087696	2.2e-16	***
LINE	L1	L1HS	153	0.0518529815464389	217730	1571	647.833	35.0969358478188	0.219556030027282	222848.831	1	0.002	**	0.0973902	0.08317366;0.11313101	2.2e-16	***
LINE	L1	L1MEb	250	0.084727094030129	217730	1672	446.28	20.0033430639415	0.151248030095064	222848.831	1	0.002	**	0.1495215	0.1327563;0.1675270	2.2e-16	***
LINE	L1	HAL1ME	1150	0.389744632538593	217730	7407	1844.263	39.5911769500768	0.625036178469151	222848.831	1	0.002	**	0.1552585	0.1470805;0.1637089	2.2e-16	***
LINE	L1	L1PA11	476	0.161320387033366	217730	4144	1249.585	41.6689942292837	0.423494823174555	222848.831	1	0.002	**	0.1148649	0.1053101;0.1249663	2.2e-16	***
LINE	L1	L1PA8A	185	0.0626980495822954	217730	2429	809.812	36.1363320010553	0.274452069882907	222848.831	1	0.002	**	0.07616303	0.06592432;0.08743704	2.2e-16	***
LINE	L1	L1MEc	1753	0.594106383339264	217730	17812	4753.075	66.8826783828794	1.61085692982902	222848.831	1	0.002	**	0.0984168	0.09408003;0.10288517	2.2e-16	***
LINE	L1	L1P4c	2	0.000677816752241032	217730	43	13.712	3.79808918819471	0.00464711165336451	222848.831	1	0.002	**	0.04651163	0.005683257;0.158111458	2.265e-05	***
LINE	L1	L1MCa	482	0.163353837290089	217730	7243	1973.239	44.9187663964025	0.66874722518767	222848.831	1	0.002	**	0.06654701	0.06091350;0.07253236	2.2e-16	***
LINE	L1	L1MB2	1584	0.536830867774897	217730	8944	2386.652	47.8095455808633	0.808856353684781	222848.831	1	0.002	**	0.177102	0.1692405;0.1851743	2.2e-16	***
LINE	L1	L1MEi	547	0.185382881737922	217730	5311	1356.152	33.9349742666542	0.45961127209259	222848.831	1	0.002	**	0.1029938	0.0949449;0.1114818	2.2e-16	***
LINE	L1	L1MC4a	1689	0.572416247267551	217730	9991	2628.062	50.3645385439273	0.890672224764035	222848.831	1	0.002	**	0.1690521	0.1617501;0.1765476	2.2e-16	***
LINE	L1	L1MB5	1684	0.570721705386949	217730	9769	2606.359	48.0920884134591	0.883316896277091	222848.831	1	0.002	**	0.172382	0.1649393;0.1800206	2.2e-16	***
LINE	L1	HAL1	3187	1.08010099469608	217730	21238	5457.906	67.0723330581385	1.84973005947842	222848.831	1	0.002	**	0.1500612	0.1452827;0.1549357	2.2e-16	***
LINE	L1	L1PA3	955	0.323657499195093	217730	10703	4013.111	83.8122375919541	1.36007693220138	222848.831	1	0.002	**	0.08922732	0.08389219;0.09478712	2.2e-16	***
LINE	L1	L1M6B	104	0.0352464711165336	217730	730	190.125	12.8321486524681	0.0644349550099131	222848.831	1	0.002	**	0.1424658	0.1179114;0.1699493	1.443e-14	***
LINE	L1	L1P3	305	0.103367054716757	217730	3552	969.976	33.863965984394	0.328732991035873	222848.831	1	0.002	**	0.08586712	0.07685642;0.09556601	2.2e-16	***
LINE	L1	L1ME3F	626	0.212156643451443	217730	4605	1218.54	32.5947974502193	0.412973412637893	222848.831	1	0.002	**	0.1359392	0.1261651;0.1461774	2.2e-16	***
LINE	L1	L1PB4	769	0.260620541236677	217730	7440	1958.872	47.6318213635213	0.663878128547947	222848.831	1	0.002	**	0.1033602	0.09653192;0.11050101	2.2e-16	***
LINE	L1	L1MA1	353	0.119634656770542	217730	4314	1221.423	41.6763600856648	0.413950485486249	222848.831	1	0.002	**	0.08182661	0.07381659;0.09040803	2.2e-16	***
LINE	L1	L1PA14	284	0.0962499788182265	217730	3056	900.353	33.9381819075682	0.305137173165235	222848.831	1	0.002	**	0.09293194	0.08286791;0.10378277	2.2e-16	***
LINE	L1	L1M2b	17	0.00576144239404877	217730	220	61.286	8.11406445882958	0.0207703387389219	222848.831	1	0.002	**	0.07727273	0.04565707;0.12083938	1.345e-13	***
LINE	L1	L1M8	214	0.0725263924897904	217730	1662	430.065	20.4231211835723	0.14575263077627	222848.831	1	0.002	**	0.1287605	0.1130235;0.1458211	2.2e-16	***
LINE	L1	L1M3f	107	0.0362631962448952	217730	671	194.792	15.2517983645652	0.0660166404012675	222848.831	1	0.002	**	0.1594635	0.1325645;0.1893968	4.102e-15	***
LINE	L1	L1M3d	49	0.0166065104299053	217730	532	141.141	12.5848121359239	0.0478338671140257	222848.831	1	0.002	**	0.09210526	0.06891709;0.11993881	2.2e-16	***
LINE	L1	L1M3a	29	0.00982834290749496	217730	636	186.681	13.5690588604501	0.063267754562554	222848.831	1	0.002	**	0.04559748	0.03074674;0.06483159	2.2e-16	***
LINE	L1	L1MA3	915	0.310101164150272	217730	8888	2684.02	59.3361810566065	0.909636859674987	222848.831	1	0.002	**	0.1029478	0.09670466;0.10945252	2.2e-16	***
LINE	L1	L1M3	877	0.297222645857692	217730	7225	1825.454	41.901666239347	0.6186616508227	222848.831	1	0.002	**	0.1213841	0.1139385;0.1291366	2.2e-16	***
LINE	L1	L1ME3D	569	0.192838866012573	217730	4186	1109.56	32.0424893090584	0.37603917780828	222848.831	1	0.002	**	0.1359293	0.1256846;0.1466849	2.2e-16	***
LINE	L1	L1MDb	56	0.0189788690627489	217730	971	235.8	16.1142691323457	0.0799145950892176	222848.831	1	0.002	**	0.0576725	0.04385571;0.07424231	2.2e-16	***
LINE	L1	L1MD	1188	0.402623150831173	217730	8496	2132.825	45.1260982108994	0.722832257299239	222848.831	1	0.002	**	0.1398305	0.1325216;0.1473874	2.2e-16	***
LINE	L1	L1MA5A	410	0.138952434209411	217730	3431	950.657	32.049532344849	0.322185620117601	222848.831	1	0.002	**	0.1194987	0.1088267;0.1308237	2.2e-16	***
LINE	L1	L1M5	6850	2.32152237642553	217730	44640	10678.04	90.9063053718298	3.61887719654991	222848.831	1	0.002	**	0.1534498	0.1501178;0.1568270	2.2e-16	***
LINE	L1	L1PB2	310	0.10506159659736	217730	2887	833.011	31.854915077812	0.282314405300527	222848.831	1	0.002	**	0.1073779	0.09631372;0.11924479	2.2e-16	***
LINE	L1	L1M4a1	274	0.0928608950570213	217730	2655	702.757	25.9723413175153	0.238170233677325	222848.831	1	0.002	**	0.1032015	0.09188349;0.11540268	2.2e-16	***
LINE	L1	L1MEg2	78	0.0264348533374002	217730	755	189.201	12.9133788899093	0.0641218036703777	222848.831	1	0.002	**	0.1033113	0.08252236;0.12725634	2.2e-16	***
LINE	L1	L1PA5	1345	0.455831765882094	217730	11398	3907.287	82.814943977195	1.3242122922068	222848.831	1	0.002	**	0.1180032	0.1121348;0.1240674	2.2e-16	***
LINE	L1	L1ME4b	5481	1.85755680951655	217730	24590	6120.455	72.424935942991	2.07427346516869	222848.831	1	0.002	**	0.2228955	0.2177063;0.2281503	2.2e-16	***
LINE	L1	L1MC5a	3736	1.26616169318625	217730	17929	4468.069	60.8186908125467	1.51426600918442	222848.831	1	0.002	**	0.2083775	0.2024522;0.2143975	2.2e-16	***
LINE	L1	L1PA12	123	0.0416857302628234	217730	1769	512.278	25.5516262026823	0.173615305102266	222848.831	1	0.002	**	0.06953081	0.05811711;0.08239587	2.2e-16	***
LINE	L1	L1ME4a	6107	2.06971345296799	217730	29291	7133.98	72.3393985915599	2.41776557707624	222848.831	1	0.002	**	0.2084941	0.2038539;0.2131921	2.2e-16	***
LINE	L1	L1PA10	660	0.22367952823954	217730	7090	2112.708	52.8760305867471	0.716014437496823	222848.831	1	0.002	**	0.09308886	0.08642341;0.10009103	2.2e-16	***
LINE	L1	L1M	138	0.0467693559046312	217730	748	181.582	11.932042978872	0.0615396607527155	222848.831	1	0.002	**	0.184492	0.1573148;0.2141828	0.0001446	***
LINE	L1	L1ME5	426	0.14437496822734	217730	3442	878.976	27.9698361764193	0.297892328808907	222848.831	1	0.002	**	0.1237653	0.1129415;0.1352325	2.2e-16	***
LINE	L1	L1MA7	845	0.286377577821836	217730	8595	2195.577	46.9584195237038	0.744099435717554	222848.831	1	0.002	**	0.09831297	0.09209727;0.10480246	2.2e-16	***
LINE	L1	L1MD2	1477	0.500567671530002	217730	10982	2861.913	53.6527356902428	0.969926287428194	222848.831	1	0.002	**	0.1344928	0.1281637;0.1410163	2.2e-16	***
LINE	L1	L1MB3	3357	1.13771541863657	217730	17260	4619.733	65.1509812770411	1.56566620914036	222848.831	1	0.002	**	0.1944959	0.1886139;0.2004811	2.2e-16	***
LINE	L1	tot	74316	25.1863148797723	217730	950736	124289.819	253.032621902289	42.1228607256028	222848.831	1	0.002	**	0.07816681	0.07762799;0.07870820	2.2e-16	***
LINE	L1	L1P4a	42	0.0142341517970617	217730	601	178.145	15.618511866145	0.0603748326639893	222848.831	1	0.002	**	0.06988353	0.05082674;0.09329105	2.2e-16	***
LINE	L1	L1PBb	37	0.0125396099164591	217730	317	93.836	11.8142575171138	0.0318018063816447	222848.831	1	0.002	**	0.1167192	0.08352666;0.15727938	3.782e-14	***
LINE	L1	L1P5	82	0.0277904868418823	217730	762	175.194	12.346286680407	0.0593747140460576	222848.831	1	0.002	**	0.1076115	0.08650549;0.13180837	2.2e-16	***
LINE	L1	L1ME1	3827	1.29700235541321	217730	31305	8265.129	87.2360044905742	2.80112144781658	222848.831	1	0.002	**	0.1222488	0.1186394;0.1259286	2.2e-16	***
LINE	L1	L1MA6	490	0.166065104299053	217730	5458	1486.435	42.3302684450102	0.503765272058699	222848.831	1	0.002	**	0.08977647	0.08232189;0.09767295	2.2e-16	***
LINE	L1	L1PBa1	57	0.0193177774388694	217730	441	154.835	15.5788470521883	0.0524748784166201	222848.831	1	0.002	**	0.1292517	0.09938363;0.16419807	2.2e-16	***
LINE	L1	L1ME3Cz	2025	0.686289461644044	217730	14145	3592.851	56.2938877747913	1.21764729805297	222848.831	1	0.002	**	0.1431601	0.1374269;0.1490406	2.2e-16	***
LINE	L1	L1PA15	689	0.233507871147035	217730	8463	2457.746	54.2415858325845	0.832950705776693	222848.831	1	0.002	**	0.08141321	0.07567267;0.08744384	2.2e-16	***
LINE	L1	L1PA6	850	0.288072119702438	217730	6051	2309.388	62.828089457064	0.782670936912206	222848.831	1	0.002	**	0.1404726	0.1318098;0.1494836	2.2e-16	***
LINE	L1	L1ME2z	1422	0.481927710843374	217730	7272	1918.408	42.7750305580164	0.650164540016607	222848.831	1	0.002	**	0.1955446	0.1864834;0.2048504	2.2e-16	***
LINE	Jockey	tot	54	0.0183010523105079	217730	221	54.644	6.65233173537802	0.0185193093047295	222848.831	499	0.998	ns	0.2443439	0.189208;0.306476	1	ns
LINE	Jockey	X12_LINE	54	0.0183010523105079	217730	221	54.644	6.65233173537802	0.0185193093047295	222848.831	499	0.998	ns	0.2443439	0.189208;0.306476	1	ns
LINE	tot	tot	124378	42.1527460051175	217730	1569213	153628.934	228.74488817866	52.0661325470659	222848.831	1	0.002	**	0.07926139	0.07883917;0.07968516	2.2e-16	***
LINE	L2	X24_LINE	112	0.0379577381254978	217730	550	125.844	10.4062459106997	0.0426495856845102	222848.831	100	0.2	ns	0.2036364	0.1707399;0.2397535	0.1705	ns
LINE	L2	UCON86	12	0.00406690051344619	217730	66	17.125	3.71984034767787	0.00580380594106383	222848.831	100	0.2	ns	0.1818182	0.0976352;0.2960655	0.1624	ns
LINE	L2	L2-1_Crp	7	0.00237235863284361	217730	41	9.737	2.84181401694532	0.00329995085828546	222848.831	221	0.442	ns	0.1707317	0.07151529;0.32056088	0.3641	ns
LINE	L2	UCON49	26	0.00881161777913341	217730	106	25.937	4.70139704068207	0.00879026655143782	222848.831	576	0.852	ns	0.245283	0.1669064;0.3383872	1	ns
LINE	L2	tot	70772	23.9852235948011	217730	523574	77534.927	196.495420102152	26.2772362021927	222848.831	1	0.002	**	0.135171	0.1342459;0.1361001	2.2e-16	***
LINE	L2	L2-2_Mam	117	0.0396522800061004	217730	520	122.794	9.707512544406	0.0416159151373426	222848.831	304	0.608	ns	0.225	0.1897964;0.2633632	0.5704	ns
LINE	L2	L2	9869	3.34468676393337	217730	54017	12578.912	102.616794251538	4.26309863928287	222848.831	1	0.002	**	0.1827017	0.1794509;0.1859867	2.2e-16	***
LINE	L2	L2-3_AMi	0	0	217730	12	2.82563025210084	1.36927937092285	0.0009576297602565	222848.831	1	0.002	**	0	0.0000000;0.2646485	0.08147	ns
LINE	L2	L2d2	10874	3.68528968193449	217730	52674	11852.302	94.7415894143894	4.01684442410994	222848.831	1	0.002	**	0.2064396	0.2029899;0.2099217	2.2e-16	***
LINE	L2	L2d	5818	1.97176893226916	217730	27881	6538.869	68.9994257929714	2.21607747445478	222848.831	1	0.002	**	0.2086726	0.2039153;0.2134906	2.2e-16	***
LINE	L2	L2a	27621	9.36098825682477	217730	166340	34041.937	152.502242491594	11.5370975886669	222848.831	1	0.002	**	0.1660515	0.1642660;0.1678486	2.2e-16	***
LINE	L2	L2-1_AMi	264	0.0894718112958162	217730	951	242.703	14.3968072522716	0.0822540796095775	222848.831	932	0.14	ns	0.2776025	0.2493405;0.3072490	0.1182	ns
LINE	L2	X13_LINE	28	0.00948943453137444	217730	139	33.303	5.28461144438435	0.0112866656499415	222848.831	177	0.354	ns	0.2014388	0.1382247;0.2778058	0.3213	ns
LINE	L2	X15_LINE	63	0.0213512276955925	217730	244	57.246	6.57957253738986	0.019401148899395	222848.831	831	0.342	ns	0.2581967	0.2044755;0.3178962	0.4058	ns
LINE	L2	L2b	18596	6.30234016233711	217730	91943	20626.347	119.96488721774	6.99044176706827	222848.831	1	0.002	**	0.2022557	0.1996633;0.2048670	2.2e-16	***
LINE	L2	L2-3_Crp	467	0.158270211648281	217730	1730	439.848	18.8058117228306	0.149068171419857	222848.831	915	0.174	ns	0.2699422	0.2491388;0.2915287	0.136	ns
LINE	L2	L2c	23111	7.83251148052124	217730	126360	26577.302	130.753145970493	9.00727026248454	222848.831	1	0.002	**	0.1828981	0.1807699;0.1850408	2.2e-16	***
LINE	Dong-R4	tot	96	0.0325352041075695	217730	551	136.736	10.7975409650017	0.0463409757172148	222848.831	1	0.002	**	0.1742287	0.1434676;0.2085308	4.026e-05	***
LINE	Dong-R4	Mam_R4	96	0.0325352041075695	217730	551	136.736	10.7975409650017	0.0463409757172148	222848.831	1	0.002	**	0.1742287	0.1434676;0.2085308	4.026e-05	***
LINE	RTE-BovB	tot	1975	0.669344042838019	217730	8868	2082.514	42.1508065699162	0.70578143798824	222848.831	5	0.01	**	0.2227109	0.2140871;0.2315172	0.007076	**
LINE	RTE-BovB	MamRTE1	1968	0.666971684205175	217730	8819	2070.156	42.0186533724158	0.701593208276142	222848.831	7	0.014	*	0.2231546	0.2145006;0.2319917	0.01038	*
LINE	RTE-BovB	MamRTE2	8	0.00271126700896413	217730	49	12.712	3.22202381081168	0.004308203277244	222848.831	90	0.18	ns	0.1632653	0.07322276;0.29657136	0.1433	ns
LINE	CR1	CR1-16_AMi	36	0.0122007015403386	217730	306	76.06	8.00515349524807	0.0257773710877264	222848.831	1	0.002	**	0.1176471	0.08377398;0.15913852	1.392e-08	***
LINE	CR1	X7D_LINE	7	0.00237235863284361	217730	55	12.722	3.21792962494071	0.0043115923610052	222848.831	49	0.098	ns	0.1272727	0.05273518;0.24480272	0.07763	ns
LINE	CR1	X8_LINE	32	0.0108450680358565	217730	223	54.543	6.4923263397107	0.0184850795587413	222848.831	1	0.002	**	0.1434978	0.1002681;0.1964967	0.0003118	***
LINE	CR1	CR1-12_AMi	21	0.00711707589853083	217730	133	33.224	5.47263864820013	0.011259891888228	222848.831	12	0.024	*	0.1578947	0.1004765;0.2311761	0.01228	*
LINE	CR1	X2_LINE	25	0.0084727094030129	217730	191	47.775	6.3160325574895	0.0161913476691576	222848.831	1	0.002	**	0.1308901	0.08652838;0.18712978	7.519e-05	***
LINE	CR1	CR1_Mam	449	0.152169860878112	217730	1695	414.938	18.7916812255658	0.140625963770695	222848.831	976	0.052	ns	0.2648968	0.2440159;0.2865946	0.05481	ns
LINE	CR1	CR1-3_Croc	322	0.109128497110806	217730	1338	331.209	15.3342250360903	0.1122495043465	222848.831	271	0.542	ns	0.2406577	0.2179684;0.2644918	0.5903	ns
LINE	CR1	X21_LINE	6	0.0020334502567231	217730	45	11.132	3.0475996889132	0.00377272804297358	222848.831	56	0.112	ns	0.1333333	0.05054238;0.26792495	0.08432	ns
LINE	CR1	tot	12195	4.13298764678969	217730	68381	15185.831	106.709481079951	5.14660532425059	222848.831	1	0.002	**	0.178339	0.1754763;0.1812291	2.2e-16	***
LINE	CR1	CR1-L3B_Croc	8	0.00271126700896413	217730	37	9.15415415415415	2.80856481729121	0.00310241951914126	222848.831	425	0.85	ns	0.2162162	0.09826564;0.38213649	0.8489	ns
LINE	CR1	X7B_LINE	226	0.0765932930032366	217730	934	216.201	13.0945815919054	0.0732723298256316	222848.831	775	0.454	ns	0.24197	0.2148176;0.2707600	0.4381	ns
LINE	CR1	CR1-13_AMi	14	0.00474471726568722	217730	102	24.6	4.49691252107734	0.00833714605256469	222848.831	6	0.012	*	0.1372549	0.07711808;0.21955654	0.01449	*
LINE	CR1	X7A_LINE	257	0.0870994526629726	217730	920	220.173	13.1523402881409	0.0746184738955823	222848.831	997	0.01	**	0.2793478	0.2505566;0.3095593	0.005365	**
LINE	CR1	CR1-1_Amn	10	0.00338908376120516	217730	66	15.738	3.62332505918038	0.00533374002338468	222848.831	75	0.15	ns	0.1515152	0.07512463;0.26104107	0.1119	ns
LINE	CR1	X17_LINE	170	0.0576144239404877	217730	966	230.824	13.2577068451068	0.078228187009642	222848.831	1	0.002	**	0.1759834	0.1524686;0.2014917	2.313e-06	***
LINE	CR1	X1_LINE	11	0.00372799213732567	217730	85	21.219	4.32825285453297	0.00719129683290123	222848.831	14	0.028	*	0.1294118	0.06640994;0.21976636	0.008335	**
LINE	CR1	X6A_LINE	203	0.0687984003524647	217730	1033	244.283	13.7702044113197	0.082789554843848	222848.831	4	0.008	**	0.196515	0.1726915;0.2220813	0.002354	**
LINE	CR1	CR1-11_Crp	9	0.00305017538508464	217730	25	5.73420260782347	2.20043891456686	0.00194336929416348	222848.831	941	0.122	ns	0.36	0.1797168;0.5747937	0.1499	ns
LINE	CR1	X6B_LINE	174	0.0589700574449698	217730	875	207.568	13.0643811202083	0.0703465338145832	222848.831	5	0.01	**	0.1988571	0.1728891;0.2268705	0.007706	**
LINE	CR1	X20_LINE	24	0.00813380102689238	217730	161	39.821	5.64382953426233	0.0134956704454951	222848.831	3	0.006	**	0.1490683	0.09790599;0.21363517	0.003309	**
LINE	CR1	CR1-8_Crp	1	0.000338908376120516	217730	7	1.95278450363196	1.03464741213826	0.000661815025039216	222848.831	350	0.7	ns	0.1428571	0.003610297;0.578723197	0.6815	ns
LINE	CR1	CR1-L3A_Croc	75	0.0254181282090387	217730	323	76.68	7.84800555499237	0.0259874942809212	222848.831	460	0.92	ns	0.2321981	0.1872456;0.2821374	0.8959	ns
LINE	CR1	X5B_LINE	19	0.0064392591462898	217730	73	17.76	3.68646036056133	0.00601901275990036	222848.831	688	0.628	ns	0.260274	0.1645448;0.3762375	0.7849	ns
LINE	CR1	L3	8290	2.80955043803908	217730	45293	10525.408	93.8192602272561	3.56714893328589	222848.831	1	0.002	**	0.1830305	0.1794786;0.1866230	2.2e-16	***
LINE	CR1	X7C_LINE	171	0.0579533323166082	217730	620	144.383	10.4429577403323	0.0489326080694084	222848.831	997	0.01	**	0.2758065	0.2409597;0.3128041	0.0134	*
LINE	CR1	Plat_L3	741	0.251131106705302	217730	3315	811.168	26.1573313237796	0.274911629640927	222848.831	5	0.01	**	0.2235294	0.2094454;0.2381028	0.004391	**
LINE	CR1	L3b	2057	0.697134529679901	217730	9560	2302.675	42.1072487274506	0.780395844983309	222848.831	1	0.002	**	0.2151674	0.2069653;0.2235433	2.957e-09	***
LTR?	tot	tot	1587	0.537847592903259	217730	8420	2062.396	41.0603596810493	0.698963279277447	222848.831	1	0.002	**	0.1884798	0.1801757;0.1970001	2.2e-16	***
LTR?	LTR?	MER129	27	0.00915052615525393	217730	122	31.271	5.10760674353916	0.0105980038296647	222848.831	225	0.45	ns	0.2213115	0.1511961;0.3054214	0.4083	ns
LTR?	LTR?	Eutr18	135	0.0457526307762696	217730	676	161.031	11.8515187844216	0.0545747547150628	222848.831	13	0.026	*	0.1997041	0.1701929;0.2318637	0.01882	*
LTR?	LTR?	MamRep605	612	0.207411926185756	217730	3549	882.147	27.6969404720361	0.298967007269585	222848.831	1	0.002	**	0.1724429	0.1601473;0.1852806	2.2e-16	***
LTR?	LTR?	MamRep1151	169	0.0572755155643672	217730	1260	320.283	16.9668141907603	0.108546591429007	222848.831	1	0.002	**	0.134127	0.1157838;0.1541956	2.2e-16	***
LTR?	LTR?	MamRep605b	609	0.206395201057394	217730	2374	579.176	21.8518770024117	0.196287597647976	222848.831	918	0.168	ns	0.2565291	0.2390601;0.2746007	0.1586	ns
LTR?	LTR?	tot	1587	0.537847592903259	217730	8420	2062.396	41.0603596810493	0.698963279277447	222848.831	1	0.002	**	0.1884798	0.1801757;0.1970001	2.2e-16	***
LTR?	LTR?	UCON51	6	0.0020334502567231	217730	42	9.995	2.88605341327985	0.00338738921932456	222848.831	103	0.206	ns	0.1428571	0.05428386;0.28539384	0.2029	ns
LTR?	LTR?	Eutr5	49	0.0166065104299053	217730	397	100.902	9.25116100713744	0.0341965329673123	222848.831	1	0.002	**	0.1234257	0.09272259;0.15987517	1.55e-10	***
scRNA	tot	tot	721	0.244352939182892	217730	1861	458.155	19.0535039037708	0.155272567061495	222848.831	1001	0.002	**	0.3874261	0.3652162;0.4099916	2.2e-16	***
scRNA	scRNA	tot	721	0.244352939182892	217730	1861	458.155	19.0535039037708	0.155272567061495	222848.831	1001	0.002	**	0.3874261	0.3652162;0.4099916	2.2e-16	***
scRNA	scRNA	HY3	192	0.065070408215139	217730	545	130.707	9.65455132884803	0.0442976971175843	222848.831	1001	0.002	**	0.3522936	0.3121668;0.3940319	3.597e-09	***
scRNA	scRNA	HY4	73	0.0247403114567977	217730	162	40.048	5.55865042924939	0.0135726026468744	222848.831	1001	0.002	**	0.4506173	0.3724539;0.5306206	2.395e-08	***
scRNA	scRNA	BC200	254	0.086082727534611	217730	676	171.09	11.9715169137924	0.0579838340704591	222848.831	1001	0.002	**	0.3757396	0.3391020;0.4134672	1.98e-12	***
scRNA	scRNA	HY1	199	0.0674427668479827	217730	456	112.046	9.50885389004912	0.0379733279107993	222848.831	1001	0.002	**	0.4364035	0.3903294;0.4833077	2.2e-16	***
scRNA	scRNA	HY5	9	0.00305017538508464	217730	22	5.46038114343029	2.08736999815613	0.00185056890631905	222848.831	966	0.072	ns	0.4090909	0.2070931;0.6364530	0.08724	ns
SINE	tot	tot	161619	54.7740328402216	217730	1806997	153356.424	194.998324532727	51.9737766254893	222848.831	1001	0.002	**	0.08944066	0.08902495;0.08985769	2.2e-16	***
SINE	Alu	AluYc	1722	0.583600223679528	217730	6703	1695.45	37.7903904930024	0.574602206293529	222848.831	759	0.486	ns	0.2568999	0.2464731;0.2675385	0.4565	ns
SINE	Alu	AluYd8	55	0.0186399606866284	217730	224	56.79	6.99663153616459	0.0192466066798841	222848.831	450	0.9	ns	0.2455357	0.1906495;0.3072901	0.8182	ns
SINE	Alu	AluY	23493	7.96197448019928	217730	98084	22492.655	129.023637656338	7.622949180689	222848.831	1001	0.002	**	0.2395192	0.2368509;0.2422029	4.101e-14	***
SINE	Alu	AluYh3	198	0.0671038584718621	217730	649	171.971	12.5436638388671	0.0582824123498212	222848.831	980	0.044	*	0.3050847	0.2698451;0.3421085	0.02322	*
SINE	Alu	AluYk11	44	0.0149119685493027	217730	171	44.039	6.25912579004892	0.0149251859759714	222848.831	546	0.912	ns	0.2573099	0.1936071;0.3296272	1	ns
SINE	Alu	AluYe5	378	0.128107366173555	217730	1297	341.144	17.222656121629	0.115616559063257	222848.831	987	0.03	*	0.2914418	0.2668210;0.3170114	0.02131	*
SINE	Alu	AluSx	32018	10.8511683866267	217730	124945	27657.889	139.492023799584	9.37349024791148	222848.831	1001	0.002	**	0.2562568	0.2538377;0.2586871	2.2e-16	***
SINE	Alu	Alu	2270	0.769322013793571	217730	7748	1874.641	36.6499568668005	0.63533153711894	222848.831	1001	0.002	**	0.2929788	0.2828595;0.3032541	2.2e-16	***
SINE	Alu	AluSx3	11642	3.94557131479505	217730	38631	9575.021	84.7010556476591	3.24505481842984	222848.831	1001	0.002	**	0.3013642	0.2967907;0.3059676	2.2e-16	***
SINE	Alu	AluSc	10564	3.58022808533713	217730	37679	9371.484	85.0372216918749	3.1760744242794	222848.831	1001	0.002	**	0.2803684	0.2758367;0.2849339	2.2e-16	***
SINE	Alu	AluSg	13001	4.40614779794283	217730	42580	10668.694	89.6112076279108	3.61570975886669	222848.831	1001	0.002	**	0.3053311	0.3009584;0.3097305	2.2e-16	***
SINE	Alu	AluYh3a3	60	0.0203345025672309	217730	158	43.569	6.11069387055019	0.0147658990391948	222848.831	997	0.01	**	0.3797468	0.3038236;0.4602713	0.004327	**
SINE	Alu	AluYg6	232	0.0786267432599597	217730	811	205.483	13.3872674556808	0.069639909850372	222848.831	972	0.06	ns	0.2860666	0.2551722;0.3185249	0.03571	*
SINE	Alu	AluSx1	28491	9.65583854404962	217730	106483	24349.608	133.607834311426	8.25228610645112	222848.831	1001	0.002	**	0.2675638	0.2649066;0.2702338	2.2e-16	***
SINE	Alu	AluYj4	786	0.266381983630725	217730	2787	728.094	25.0774808153459	0.246757155203091	222848.831	993	0.018	*	0.2820237	0.2653741;0.2991322	0.01315	*
SINE	Alu	FLAM_A	5296	1.79485875993425	217730	14934	3665.034	52.129361345736	1.24211072136648	222848.831	1001	0.002	**	0.354627	0.3469497;0.3623610	2.2e-16	***
SINE	Alu	AluYk3	1627	0.551403927948079	217730	6065	1590.681	37.0409134372827	0.539095114635758	222848.831	837	0.33	ns	0.2682605	0.2571413;0.2796030	0.2933	ns
SINE	Alu	AluSc5	1207	0.409062409977463	217730	4143	1091.502	29.4477021711909	0.369919170352295	222848.831	1000	0.004	**	0.2913348	0.2775293;0.3054351	5.766e-05	***
SINE	Alu	AluYa8	94	0.0318573873553285	217730	390	95.605	8.90023534459562	0.0324013352990019	222848.831	471	0.942	ns	0.2410256	0.1994006;0.2866310	0.9063	ns
SINE	Alu	AluYi6	100	0.0338908376120516	217730	454	116.812	10.2545507854714	0.0395885652313897	222848.831	52	0.104	ns	0.2202643	0.1829703;0.2612477	0.07632	ns
SINE	Alu	AluYk2	1970	0.667649500957416	217730	6622	1743.463	39.8761926685804	0.590874214156203	222848.831	1001	0.002	**	0.2974932	0.2864981;0.3086669	4.385e-10	***
SINE	Alu	AluSq2	14642	4.96229644315659	217730	51711	12696.745	100.405105249485	4.30303322996628	222848.831	1001	0.002	**	0.2831506	0.2792701;0.2870555	2.2e-16	***
SINE	Alu	AluJo	14571	4.93823394845204	217730	45868	11187.505	96.3513131750188	3.79153915239015	222848.831	1001	0.002	**	0.3176725	0.3134125;0.3219555	2.2e-16	***
SINE	Alu	AluYb8	625	0.211817735075322	217730	2645	671.116	23.1936303430163	0.227446833748496	222848.831	26	0.052	ns	0.2362949	0.2202156;0.2529599	0.03982	*
SINE	Alu	AluSp	18780	6.36469930354329	217730	64572	15606.843	112.766744608904	5.28928981749784	222848.831	1001	0.002	**	0.2908381	0.2873370;0.2943581	2.2e-16	***
SINE	Alu	AluYh9	40	0.0135563350448206	217730	168	37.54	5.40088599857186	0.0127226204395642	222848.831	713	0.578	ns	0.2380952	0.1758734;0.3097957	0.6436	ns
SINE	Alu	AluYk4	299	0.101333604460034	217730	1095	291.481	16.3504426844039	0.0987853523799841	222848.831	685	0.634	ns	0.2730594	0.2468530;0.3004911	0.6081	ns
SINE	Alu	AluYe6	67	0.0227068612000746	217730	193	53.667	6.69618921103264	0.0181881958212597	222848.831	981	0.042	*	0.3471503	0.2802196;0.4188583	0.03651	*
SINE	Alu	AluYc3	200	0.0677816752241032	217730	557	150.755	11.3392925067905	0.0510921322420484	222848.831	1001	0.002	**	0.3590664	0.3191683;0.4004685	5.457e-06	***
SINE	Alu	AluYk12	27	0.00915052615525393	217730	100	26.277	4.77462753186762	0.00890549539931879	222848.831	620	0.764	ns	0.27	0.1860664;0.3680163	0.9095	ns
SINE	Alu	AluSq	4137	1.40206395201057	217730	12256	3231.809	52.5959204677497	1.09528714012167	222848.831	1001	0.002	**	0.337549	0.3291757;0.3459994	2.2e-16	***
SINE	Alu	AluYf1	575	0.194872316269297	217730	1999	537.928	21.4671296090943	0.182308304949757	222848.831	962	0.08	ns	0.2876438	0.2678735;0.3080388	0.06207	ns
SINE	Alu	AluSg4	3946	1.33733245217156	217730	11821	3101.413	52.0221562003704	1.05109484350906	222848.831	1001	0.002	**	0.3338127	0.3253112;0.3423961	2.2e-16	***
SINE	Alu	AluSz	31048	10.5224272617898	217730	118033	26487.939	137.798242494724	8.97698439326928	222848.831	1001	0.002	**	0.2630451	0.2605349;0.2655669	2.2e-16	***
SINE	Alu	tot	126013	42.7068612000746	217730	1196725	128033.167	206.370908955364	43.3915127175368	222848.831	1	0.002	**	0.1052982	0.1047488;0.1058495	2.153e-09	***
SINE	Alu	AluYi6_4d	15	0.00508362564180774	217730	46	12.597	3.20731630461946	0.00426922881399014	222848.831	821	0.362	ns	0.326087	0.1953254;0.4801720	0.4123	ns
SINE	Alu	AluYb9	74	0.0250792198329182	217730	378	98.676	9.6000617281966	0.033442122922068	222848.831	4	0.008	**	0.1957672	0.1569623;0.2394127	0.003372	**
SINE	Alu	AluSq10	518	0.175554538830427	217730	1528	403.414	18.221488046442	0.136720383644282	222848.831	1001	0.002	**	0.3390052	0.3152715;0.3633594	8.812e-11	***
SINE	Alu	AluYm1	1235	0.418551844508837	217730	4667	1218.781	32.3633500340343	0.413055089556538	222848.831	703	0.598	ns	0.264624	0.2520112;0.2775319	0.5939	ns
SINE	Alu	AluYh7	111	0.0376188297493773	217730	462	115.446	9.5417046762163	0.0391256163896091	222848.831	326	0.652	ns	0.2402597	0.2019886;0.2818927	0.6674	ns
SINE	Alu	AluSg7	1994	0.675783301984308	217730	5829	1546.654	36.8335851770772	0.5241739955603	222848.831	1001	0.002	**	0.3420827	0.3298997;0.3544239	2.2e-16	***
SINE	Alu	AluSq4	599	0.203006117296189	217730	1638	438.242	20.1455523448547	0.148523884567807	222848.831	1001	0.002	**	0.3656899	0.3423191;0.3895430	2.2e-16	***
SINE	Alu	FAM	1571	0.53242505888533	217730	4262	1079.933	29.1725478583642	0.365998339348957	222848.831	1001	0.002	**	0.3686063	0.3540997;0.3832932	2.2e-16	***
SINE	Alu	FLAM_C	8615	2.91969566027824	217730	24406	5964.919	68.3473027470199	2.02156101198041	222848.831	1001	0.002	**	0.352987	0.3469886;0.3590203	2.2e-16	***
SINE	Alu	FRAM	6499	2.20256553640723	217730	20221	4975.671	60.6862882749026	1.68629657871994	222848.831	1001	0.002	**	0.3213985	0.3149630;0.3278855	2.2e-16	***
SINE	Alu	AluSc8	6206	2.10326538220392	217730	20437	5265.608	65.6878011751286	1.7845586565672	222848.831	1001	0.002	**	0.3036649	0.2973643;0.3100214	2.2e-16	***
SINE	Alu	AluJr	29832	10.1103146764272	217730	114124	25325.908	131.457326020898	8.58316235405758	222848.831	1001	0.002	**	0.2613999	0.2588523;0.2639596	2.2e-16	***
SINE	Alu	AluSx4	3837	1.30039143917442	217730	11827	3101.204	50.5646830423288	1.05102401165845	222848.831	1001	0.002	**	0.3244272	0.3159916;0.3329492	2.2e-16	***
SINE	Alu	AluYa5	816	0.276549234914341	217730	3782	963.32	29.8841540396021	0.326477216884415	222848.831	1	0.002	**	0.2157589	0.2027404;0.2292180	2.356e-08	***
SINE	Alu	AluSz6	13275	4.49900869299985	217730	40962	10251.2	90.8115672188336	3.47421754528663	222848.831	1001	0.002	**	0.3240809	0.3195488;0.3286378	2.2e-16	***
SINE	Alu	AluJr4	4319	1.46374527646451	217730	12307	3159.871	49.7396460722369	1.07090674936031	222848.831	1001	0.002	**	0.3509385	0.3425019;0.3594456	2.2e-16	***
SINE	Alu	AluJb	31413	10.6461288190738	217730	117273	25976.659	128.802681842615	8.80370731872638	222848.831	1001	0.002	**	0.2678622	0.2653291;0.2704067	2.2e-16	***
SINE	5S-Deu-L2	tot	604	0.204700659176792	217730	2614	631.238	22.4898009583711	0.213931845525562	222848.831	119	0.238	ns	0.2310635	0.2150218;0.2477097	0.2173	ns
SINE	5S-Deu-L2	AmnSINE1	604	0.204700659176792	217730	2614	631.238	22.4898009583711	0.213931845525562	222848.831	119	0.238	ns	0.2310635	0.2150218;0.2477097	0.2173	ns
SINE	MIR	tot	85124	28.8492366088828	217730	598863	82292.106	190.785329115752	27.8894840119974	222848.831	1001	0.002	**	0.1421427	0.1412592;0.1430297	2.2e-16	***
SINE	MIR	MIR1_Amn	3493	1.18380695778896	217730	11716	2944.608	47.5906630255055	0.99795231559148	222848.831	1001	0.002	**	0.2981393	0.2898645;0.3065145	2.2e-16	***
SINE	MIR	MIR3	20681	7.00896412654839	217730	87870	19008.361	115.416210215812	6.44209275922254	222848.831	1001	0.002	**	0.2353591	0.2325572;0.2381784	2.2e-16	***
SINE	MIR	MIRb	42057	14.2534695745005	217730	223887	41809.696	152.359768584371	14.1696561774524	222848.831	948	0.108	ns	0.1878492	0.1862331;0.1894734	0.1804	ns
SINE	MIR	MIRc	22380	7.58476945757714	217730	100994	21566.461	114.222761822319	7.30905427617644	222848.831	1001	0.002	**	0.2215973	0.2190390;0.2241717	4.979e-10	***
SINE	MIR	MIR	33768	11.4442580448376	217730	174396	34330.168	144.11686037881	11.6347814888245	222848.831	1	0.002	**	0.1936283	0.1917760;0.1954908	0.0006974	***
SINE	tRNA-RTE	tot	1515	0.513446189822582	217730	5836	1377.249	33.2642978659179	0.466761222103604	222848.831	1001	0.002	**	0.2595956	0.2483844;0.2710476	2.741e-05	***
SINE	tRNA-RTE	MamSINE1	1515	0.513446189822582	217730	5836	1377.249	33.2642978659179	0.466761222103604	222848.831	1001	0.002	**	0.2595956	0.2483844;0.2710476	2.741e-05	***
SINE	tRNA	tot	486	0.164709470794571	217730	2292	547.081	21.5022041610572	0.185410333316388	222848.831	2	0.004	**	0.2120419	0.195466;0.229357	0.002576	**
SINE	tRNA	LFSINE_Vert	486	0.164709470794571	217730	2292	547.081	21.5022041610572	0.185410333316388	222848.831	2	0.004	**	0.2120419	0.195466;0.229357	0.002576	**
SINE	tRNA-Deu	tot	165	0.0559198820598851	217730	667	157.295	11.3495721411773	0.0533085930218765	222848.831	777	0.45	ns	0.2473763	0.2150594;0.2819465	0.4939	ns
SINE	tRNA-Deu	AmnSINE2	165	0.0559198820598851	217730	667	157.295	11.3495721411773	0.0533085930218765	222848.831	777	0.45	ns	0.2473763	0.2150594;0.2819465	0.4939	ns
DNA	TcMar-Mariner	tot	2975	1.00825241895853	217730	16390	3906.699	57.1590548955855	1.32401301408164	222848.831	1	0.002	**	0.1815131	0.1756386;0.1875009	2.2e-16	***
DNA	TcMar-Mariner	MADE1	1192	0.403978784335655	217730	7843	1808.639	37.798960838103	0.612962906478234	222848.831	1	0.002	**	0.1519827	0.1441041;0.1601208	2.2e-16	***
DNA	TcMar-Mariner	HSMAR2	216	0.0732042092420314	217730	1770	500.297	23.1412252767071	0.169554843847966	222848.831	1	0.002	**	0.1220339	0.1071384;0.1381945	2.2e-16	***
DNA	TcMar-Mariner	MARNA	833	0.28231067730839	217730	3156	782.776	25.2415720778434	0.265289343026113	222848.831	978	0.048	*	0.2639417	0.2486301;0.2796920	0.03931	*
DNA	TcMar-Mariner	HSMAR1	86	0.0291461203463644	217730	716	209.089	14.702422937742	0.0708620134546625	222848.831	1	0.002	**	0.1201117	0.09720608;0.14619961	2.2e-16	***
DNA	TcMar-Mariner	MADE2	652	0.220968261230576	217730	2664	623.385	21.8938373775616	0.211270398047888	222848.831	912	0.18	ns	0.2447447	0.2285185;0.2615338	0.1922	ns
DNA	TcMar-Mariner	UCON40	47	0.0159286936776642	217730	241	60.909	7.26742970619838	0.0206425702811245	222848.831	35	0.07	ns	0.1950207	0.1469547;0.2507582	0.0381	*
DNA	TcMar-Tc1	tot	193	0.0654093165912596	217730	649	161.309	11.3750125235056	0.0546689712436243	222848.831	996	0.012	*	0.2973806	0.2624321;0.3341840	0.004821	**
DNA	TcMar-Tc1	EutTc1-N2	48	0.0162676020537848	217730	198	49.38	6.20678049588707	0.0167352956128311	222848.831	455	0.91	ns	0.2424242	0.1844790;0.3082531	0.8697	ns
DNA	TcMar-Tc1	X32_DNA	124	0.042024638638944	217730	328	81.244	8.17491854964278	0.0275342721095352	222848.831	1001	0.002	**	0.3780488	0.3253601;0.4329614	1.77e-07	***
DNA	TcMar-Tc1	X33a_DNA	15	0.00508362564180774	217730	67	15.634	3.66134530595644	0.00529849355226814	222848.831	514	0.976	ns	0.2238806	0.1310593;0.3422328	1	ns
DNA	TcMar-Tc1	EutTc1-N1	14	0.00474471726568722	217730	56	15.172	3.41321931115861	0.00514191788250047	222848.831	426	0.852	ns	0.25	0.1439331;0.3837202	0.8805	ns
DNA	TcMar	tot	530	0.179621439343873	217730	1834	441.035	19.1295508236528	0.149470455662312	222848.831	1001	0.002	**	0.2889858	0.2683186;0.3103300	1.943e-06	***
DNA	TcMar	UCON44	99	0.0335519292359311	217730	364	90.277	8.57728633314994	0.0305956314710318	222848.831	862	0.28	ns	0.271978	0.2269096;0.3207996	0.3021	ns
DNA	TcMar	DNA1_Mam	43	0.0145730601731822	217730	169	41.989	5.84388826296586	0.0142304238049243	222848.831	603	0.798	ns	0.2544379	0.1906646;0.3270342	0.8588	ns
DNA	TcMar	X4a_DNA	59	0.0199955941911104	217730	179	42.601	5.92916131960954	0.0144378357311101	222848.831	1000	0.004	**	0.3296089	0.2613050;0.4036653	0.006272	**
DNA	TcMar	X4b_DNA	206	0.0698151254808263	217730	699	166.311	11.7967555896714	0.0563641909409791	222848.831	1001	0.002	**	0.2947067	0.2611204;0.3300367	0.0006126	***
DNA	TcMar	X5a_DNA	129	0.0437191805195465	217730	423	100.966	9.01032907445837	0.034218223103384	222848.831	1000	0.004	**	0.3049645	0.2614067;0.3512758	0.002021	**
DNA	PIF-Harbinger	tot	11	0.00372799213732567	217730	30	6.737	2.21195020823791	0.00228322572992391	222848.831	983	0.038	*	0.3666667	0.1992986;0.5614402	0.07771	ns
DNA	PIF-Harbinger	Chompy-7_Croc	5	0.00169454188060258	217730	14	3.29298067141404	1.45524599394215	0.00111601873194518	222848.831	912	0.18	ns	0.3571429	0.1275984;0.6486199	0.3407	ns
DNA	PIF-Harbinger	Chompy-6_Croc	6	0.0020334502567231	217730	16	3.55329949238579	1.54717542817173	0.00120424296083432	222848.831	952	0.1	ns	0.375	0.1519837;0.6456539	0.1412	ns
DNA	hAT-Blackjack	BLACKJACK	165	0.0559198820598851	217730	2129	542.613	23.5349341219414	0.183896090691881	222848.831	1	0.002	**	0.07750117	0.06649613;0.08968531	2.2e-16	***
DNA	hAT-Blackjack	MER81	743	0.251808923457543	217730	3668	901.658	26.7976706292012	0.305579448596072	222848.831	1	0.002	**	0.2025627	0.1896609;0.2159403	5.668e-10	***
DNA	hAT-Blackjack	MER63D	276	0.0935387118092624	217730	1718	430.315	18.6177978664878	0.1458373578703	222848.831	1	0.002	**	0.1606519	0.1435878;0.1788837	2.2e-16	***
DNA	hAT-Blackjack	tot	3364	1.14008777726942	217730	19734	4741.722	63.5279821851798	1.60700930303492	222848.831	1	0.002	**	0.1704672	0.1652441;0.1757876	2.2e-16	***
DNA	hAT-Blackjack	MER94B	137	0.0464304475285107	217730	622	151.527	11.3123490151356	0.0513537695084134	222848.831	99	0.198	ns	0.2202572	0.1882774;0.2549183	0.1908	ns
DNA	hAT-Blackjack	MER63C	101	0.0342297459881721	217730	890	245.506	15.8009377453882	0.0832040397878434	222848.831	1	0.002	**	0.1134831	0.09338979;0.13617468	2.2e-16	***
DNA	hAT-Blackjack	MER63A	636	0.215545727212648	217730	3511	869.91	26.364958012692	0.294819785470998	222848.831	1	0.002	**	0.181145	0.1685327;0.1942905	2.2e-16	***
DNA	hAT-Blackjack	MER94	964	0.326707674580177	217730	4792	1133.121	30.3061845804421	0.384024198058055	222848.831	1	0.002	**	0.2011686	0.1898989;0.2128035	5.383e-09	***
DNA	hAT-Blackjack	MER63B	473	0.160303661905004	217730	2404	605.55	22.1451102030653	0.205225967159778	222848.831	1	0.002	**	0.1967554	0.1810327;0.2132204	1.812e-10	***
DNA	hAT-Tag1	tot	649	0.219951536102215	217730	2372	591.656	22.6596364296324	0.20051717418196	222848.831	996	0.012	*	0.2736088	0.2557457;0.2920325	0.007318	**
DNA	hAT-Tag1	hAT-5_Mam	294	0.0996390625794317	217730	904	220.129	13.4757543371403	0.074603561927033	222848.831	1001	0.002	**	0.3252212	0.2947422;0.3568443	3.36e-08	***
DNA	hAT-Tag1	hAT-1_Mam	356	0.120651381898904	217730	1468	372.785	18.426674070958	0.126339958992086	222848.831	203	0.406	ns	0.2425068	0.2207742;0.2652745	0.3226	ns
DNA	hAT-Ac	tot	1137	0.385338823649026	217730	5533	1325.004	31.7856305633585	0.449054953993188	222848.831	1	0.002	**	0.2054943	0.1949147;0.2163854	1.912e-09	***
DNA	hAT-Ac	EuthAT-2	138	0.0467693559046312	217730	1150	300.372	15.9912268239599	0.101798586752072	222848.831	1	0.002	**	0.12	0.1017742;0.1401940	2.2e-16	***
DNA	hAT-Ac	UCON37	48	0.0162676020537848	217730	174	43.273	5.97847917226557	0.0146655821598631	222848.831	805	0.394	ns	0.2758621	0.2109286;0.3486030	0.4298	ns
DNA	hAT-Ac	OldhAT1	953	0.322979682442852	217730	4209	986.379	27.4047510366246	0.334292105129378	222848.831	112	0.224	ns	0.2264196	0.2138505;0.2393694	0.2298	ns
DNA	tot	tot	70965	24.0506329113924	217730	524553	76898.358	191.305859209194	26.0614976361141	222848.831	1	0.002	**	0.1352866	0.1343621;0.1362152	2.2e-16	***
DNA	hAT-Charlie	MER102b	813	0.275532509785979	217730	3128	808.243	25.6723005984664	0.273920322640774	222848.831	578	0.848	ns	0.2599105	0.2446111;0.2756601	0.8542	ns
DNA	hAT-Charlie	MER3	2818	0.955043803907614	217730	10909	2677.882	46.1457420083966	0.907556640062359	222848.831	1001	0.002	**	0.2583188	0.2501246;0.2666422	0.001912	**
DNA	hAT-Charlie	Charlie17a	371	0.125735007540711	217730	1214	295.646	15.8195114001963	0.100196905766526	222848.831	1001	0.002	**	0.3056013	0.2797732;0.3323746	8.535e-07	***
DNA	hAT-Charlie	MER102c	745	0.252486740209784	217730	3112	796.154	26.0460876655724	0.269823259281853	222848.831	19	0.038	*	0.2393959	0.2244935;0.2547896	0.03613	*
DNA	hAT-Charlie	Charlie32a	76	0.0257570365851592	217730	259	62.543	7.04341967802294	0.0211963465677054	222848.831	974	0.056	ns	0.2934363	0.2387028;0.3529683	0.05872	ns
DNA	hAT-Charlie	Charlie2a	350	0.118617931642181	217730	2080	522.847	21.7057764600056	0.177197227729483	222848.831	1	0.002	**	0.1682692	0.1524278;0.1850514	2.2e-16	***
DNA	hAT-Charlie	Chap1a_Mam	325	0.110145222239168	217730	1415	354.613	17.118243638448	0.120181315981224	222848.831	42	0.084	ns	0.229682	0.2079916;0.2525004	0.07035	ns
DNA	hAT-Charlie	UCON81	15	0.00508362564180774	217730	40	9.627	2.73447405333244	0.00326267093691221	222848.831	978	0.048	*	0.375	0.2272627;0.5419852	0.06218	ns
DNA	hAT-Charlie	Charlie1a	1271	0.430752546049176	217730	5747	1520.764	37.4646487225478	0.51539965770254	222848.831	1	0.002	**	0.2211589	0.2104854;0.2321161	2.909e-14	***
DNA	hAT-Charlie	Charlie17	105	0.0355853794926542	217730	535	133.82	11.097330793968	0.0453527188924474	222848.831	3	0.006	**	0.1962617	0.1634278;0.2324918	0.003743	**
DNA	hAT-Charlie	MER58D	274	0.0928608950570213	217730	1140	280.787	15.4157476716595	0.0951610662057513	222848.831	333	0.666	ns	0.2403509	0.2158040;0.2662451	0.6551	ns
DNA	hAT-Charlie	MER106B	213	0.0721874841136699	217730	827	206.336	13.3662171073105	0.0699289986952027	222848.831	722	0.56	ns	0.2575574	0.2280576;0.2887963	0.6014	ns
DNA	hAT-Charlie	Charlie10a	91	0.0308406622269669	217730	305	73.706	7.67596798354999	0.0249795807703387	222848.831	989	0.026	*	0.2983607	0.2475542;0.3531341	0.02291	*
DNA	hAT-Charlie	Charlie23a	352	0.119295748394422	217730	1488	365.728	17.2340659459406	0.123948282581804	222848.831	224	0.448	ns	0.2365591	0.2151676;0.2589955	0.4165	ns
DNA	hAT-Charlie	hAT-16_Crp	3	0.00101672512836155	217730	20	4.67269076305221	1.9072190780857	0.00158361403861936	222848.831	282	0.564	ns	0.15	0.03207094;0.37892683	0.5963	ns
DNA	hAT-Charlie	Charlie24	310	0.10506159659736	217730	1286	319.368	17.087379979229	0.108236490264857	222848.831	287	0.574	ns	0.2410575	0.2179050;0.2653998	0.5614	ns
DNA	hAT-Charlie	MER102a	750	0.254181282090387	217730	3028	778.862	24.5050495501122	0.263962855641977	222848.831	118	0.236	ns	0.2476882	0.2323975;0.2634679	0.2361	ns
DNA	hAT-Charlie	MER5B	5342	1.8104485452358	217730	24966	5849.928	64.4172367957241	1.98258959890194	222848.831	1	0.002	**	0.213971	0.2088974;0.2191113	1.866e-14	***
DNA	hAT-Charlie	MER105	251	0.0850660024062495	217730	714	177.589	12.0994411224435	0.0601863996068663	222848.831	1001	0.002	**	0.3515406	0.3164948;0.3878191	1.106e-09	***
DNA	hAT-Charlie	MER20B	864	0.292816836968126	217730	4146	1053.942	29.5929447398933	0.357189771745209	222848.831	1	0.002	**	0.2083936	0.1961187;0.2210808	4.872e-12	***
DNA	hAT-Charlie	Charlie1b	771	0.261298357988918	217730	3033	769.743	25.33153445091	0.260872350160134	222848.831	553	0.898	ns	0.2542038	0.2387862;0.2700968	0.9501	ns
DNA	hAT-Charlie	Charlie17b	52	0.0176232355582668	217730	527	132.737	11.1331836766838	0.0449856811211089	222848.831	1	0.002	**	0.09867173	0.0745730;0.1273788	2.2e-16	***
DNA	hAT-Charlie	Charlie12	3	0.00101672512836155	217730	21	4.70433905146317	2.1519010486804	0.00159433990865171	222848.831	304	0.608	ns	0.1428571	0.03048897;0.36342399	0.5994	ns
DNA	hAT-Charlie	MER112	1321	0.447697964855201	217730	4468	1104.965	29.7187310963638	0.374481893820006	222848.831	1001	0.002	**	0.295658	0.2823025;0.3092811	2.095e-13	***
DNA	hAT-Charlie	Charlie13a	108	0.0366021046210157	217730	548	140.206	11.64075045137	0.047516987782353	222848.831	4	0.008	**	0.1970803	0.1645707;0.2328954	0.001437	**
DNA	hAT-Charlie	MER113	739	0.250453289953061	217730	3734	1011.587	28.4969561095129	0.342835307474624	222848.831	1	0.002	**	0.1979111	0.1852381;0.2110586	2.2e-16	***
DNA	hAT-Charlie	Charlie25	104	0.0352464711165336	217730	1076	297.645	16.4110419321047	0.100874383610391	222848.831	1	0.002	**	0.09665428	0.07965616;0.11589386	2.2e-16	***
DNA	hAT-Charlie	MER113A	524	0.17758798908715	217730	2067	536.091	20.3854429749585	0.181685730262823	222848.831	295	0.59	ns	0.2535075	0.2348721;0.2728444	0.5638	ns
DNA	hAT-Charlie	Charlie18a	635	0.215206818836528	217730	2463	623.847	22.3955162956818	0.211426973717655	222848.831	696	0.612	ns	0.2578157	0.2406335;0.2755755	0.6103	ns
DNA	hAT-Charlie	Charlie29a	199	0.0674427668479827	217730	978	250.376	15.405452020371	0.0848545235795503	222848.831	1	0.002	**	0.2034765	0.1786574;0.2300946	0.0001359	***
DNA	hAT-Charlie	Charlie14a	83	0.0281293952180028	217730	523	120.71	10.2484599297129	0.0409096300815075	222848.831	1	0.002	**	0.1586998	0.1284305;0.1928860	6.103e-05	***
DNA	hAT-Charlie	Charlie10	200	0.0677816752241032	217730	1131	290.44	16.1825299095745	0.0984325487604426	222848.831	1	0.002	**	0.1768347	0.1550205;0.2003438	1.726e-10	***
DNA	hAT-Charlie	Charlie30b	154	0.0521918899225594	217730	614	150.907	11.0728026243566	0.0511436463152187	222848.831	642	0.72	ns	0.2508143	0.2169803;0.2870650	0.7786	ns
DNA	hAT-Charlie	Charlie21a	134	0.0454137224001491	217730	742	194.116	13.0123735677187	0.06578753833901	222848.831	1	0.002	**	0.180593	0.1535546;0.2101976	2.061e-07	***
DNA	hAT-Charlie	MER5C1	183	0.0620202328300544	217730	617	153.58	11.1493456268925	0.0520495484045888	222848.831	994	0.016	*	0.2965964	0.2607924;0.3343603	0.006908	**
DNA	hAT-Charlie	Charlie6	36	0.0122007015403386	217730	260	72.181	8.43939941361128	0.024462745496755	222848.831	1	0.002	**	0.1384615	0.09889723;0.18650228	1.094e-07	***
DNA	hAT-Charlie	Charlie9	293	0.0993001542033111	217730	1284	249.815	14.4743318077651	0.0846643959805467	222848.831	1001	0.002	**	0.2281931	0.2054924;0.2521452	0.002722	**
DNA	hAT-Charlie	Charlie20a	151	0.0511751647941979	217730	869	211.591	13.9893323793675	0.0717099622117161	222848.831	1	0.002	**	0.1737629	0.1491355;0.2006248	8.892e-07	***
DNA	hAT-Charlie	Charlie29b	243	0.0823547353972853	217730	1420	350.787	17.1153897871935	0.118884652534187	222848.831	1	0.002	**	0.1711268	0.1518819;0.1917425	5.911e-12	***
DNA	hAT-Charlie	MER107	85	0.0288072119702438	217730	337	86.601	8.56160616357118	0.0293498042804128	222848.831	457	0.914	ns	0.2522255	0.2067315;0.3021337	0.9008	ns
DNA	hAT-Charlie	MER30	1139	0.386016640401268	217730	4132	1028.686	29.4344660524323	0.348630301797909	222848.831	1001	0.002	**	0.2756534	0.2620703;0.2895544	8.749e-05	***
DNA	hAT-Charlie	Charlie7	551	0.186738515242404	217730	3902	967.036	27.8579390617606	0.327736600410079	222848.831	1	0.002	**	0.1412096	0.1304267;0.1525328	2.2e-16	***
DNA	hAT-Charlie	MER1A	685	0.232152237642553	217730	3227	873.42	28.5832223620886	0.296009353871181	222848.831	1	0.002	**	0.2122715	0.1982737;0.2267926	2.173e-14	***
DNA	hAT-Charlie	UCON34	89	0.0301628454747259	217730	339	79.577	8.09095387049848	0.0269693118465423	222848.831	886	0.232	ns	0.2625369	0.2164773;0.3127995	0.2239	ns
DNA	hAT-Charlie	Charlie1	498	0.168776371308017	217730	1930	501.427	19.9243481863435	0.169937810312982	222848.831	460	0.92	ns	0.2580311	0.2386307;0.2781693	0.8763	ns
DNA	hAT-Charlie	MER20	4224	1.43154898073306	217730	16757	4099.128	58.4207206100421	1.38922881399014	222848.831	985	0.034	*	0.2520738	0.2455132;0.2587205	0.02526	*
DNA	hAT-Charlie	Charlie22a	327	0.110823038991409	217730	1112	285.156	15.3346279646692	0.0966417569010218	222848.831	998	0.008	**	0.2940647	0.2674100;0.3218137	0.004836	**
DNA	hAT-Charlie	Charlie4a	593	0.200972667039466	217730	2852	718.983	25.4374876270589	0.243669360988257	222848.831	1	0.002	**	0.2079243	0.1931606;0.2232896	3.283e-08	***
DNA	hAT-Charlie	MER5C	329	0.11150085574365	217730	1336	333.056	17.3926239356621	0.112875468117195	222848.831	419	0.838	ns	0.2462575	0.2233598;0.2702768	0.8248	ns
DNA	hAT-Charlie	Charlie19a	437	0.148102960364665	217730	1605	412.026	18.613483977638	0.139639062579432	222848.831	913	0.178	ns	0.2722741	0.2506183;0.2947660	0.1532	ns
DNA	hAT-Charlie	UCON38	73	0.0247403114567977	217730	207	52.121	6.55173902748608	0.0176642434717774	222848.831	1000	0.004	**	0.352657	0.2876904;0.4219120	0.001294	**
DNA	hAT-Charlie	Cheshire	200	0.0677816752241032	217730	1020	258.391	15.2479710000911	0.0875708742141562	222848.831	1	0.002	**	0.1960784	0.1721282;0.2217965	1.784e-05	***
DNA	hAT-Charlie	Charlie16a	352	0.119295748394422	217730	1410	355.553	17.46906864602	0.120499889854778	222848.831	424	0.848	ns	0.2496454	0.2272405;0.2730982	0.854	ns
DNA	hAT-Charlie	Charlie31a	140	0.0474471726568722	217730	803	200.107	13.3869623799338	0.0678179384203481	222848.831	1	0.002	**	0.1743462	0.1487158;0.2023926	3.955e-07	***
DNA	hAT-Charlie	Chap1_Mam	113	0.0382966465016183	217730	484	120.148	9.96751962362991	0.0407191635741277	222848.831	263	0.526	ns	0.2334711	0.196476;0.273758	0.494	ns
DNA	hAT-Charlie	Charlie26a	123	0.0416857302628234	217730	513	126.486	10.308931956225	0.0428671648619796	222848.831	382	0.764	ns	0.2397661	0.2034361;0.2791251	0.7587	ns
DNA	hAT-Charlie	Charlie15b	444	0.150475318997509	217730	1888	476.597	20.2649761968836	0.161522715333909	222848.831	52	0.104	ns	0.2351695	0.2161976;0.2549675	0.08512	ns
DNA	hAT-Charlie	MER1B	1470	0.498195312897158	217730	5366	1355.923	34.9392590479939	0.459533662074458	222848.831	1000	0.004	**	0.2739471	0.2620467;0.2860938	0.0003843	***
DNA	hAT-Charlie	MER103C	1939	0.65714334129768	217730	8923	2189.358	42.5210050665771	0.74199176452646	222848.831	1	0.002	**	0.2173036	0.2087839;0.2260082	4.751e-10	***
DNA	hAT-Charlie	Charlie7b_Mars	1	0.000338908376120516	217730	59	15.916	3.65270944454747	0.00539406571433413	222848.831	1	0.002	**	0.01694915	0.0004290233;0.0908559329	3.836e-07	***
DNA	hAT-Charlie	Charlie15a	943	0.319590598681646	217730	3213	804.824	25.5417972626714	0.272761594902818	222848.831	1001	0.002	**	0.2934952	0.277788;0.309579	3.346e-08	***
DNA	hAT-Charlie	MER5A1	3196	1.08315117008117	217730	15942	3800.072	52.824305231808	1.28787623066104	222848.831	1	0.002	**	0.2004767	0.1942857;0.2067773	2.2e-16	***
DNA	hAT-Charlie	MER117	954	0.323318590818972	217730	4370	1104.24	28.0876007041063	0.374236185247318	222848.831	1	0.002	**	0.2183066	0.2061358;0.2308551	1.193e-07	***
DNA	hAT-Charlie	Charlie8	1008	0.34161964312948	217730	4378	1138.021	31.6807232750016	0.385684849101046	222848.831	1	0.002	**	0.2302421	0.2178407;0.2430044	6.298e-06	***
DNA	hAT-Charlie	Charlie3	41	0.0138952434209411	217730	337	102.692	11.2422205779607	0.034803178960568	222848.831	1	0.002	**	0.1216617	0.0887382;0.1614110	3.172e-15	***
DNA	hAT-Charlie	Charlie4z	2030	0.687984003524647	217730	5940	1454.016	33.4616710196521	0.492778201413248	222848.831	1001	0.002	**	0.3417508	0.3296852;0.3539721	2.2e-16	***
DNA	hAT-Charlie	Charlie5	472	0.159964753528883	217730	2568	662.357	23.7818234398906	0.224478335282057	222848.831	1	0.002	**	0.1838006	0.1689926;0.1993332	2.2e-16	***
DNA	hAT-Charlie	MER30B	57	0.0193177774388694	217730	223	51.504	6.32819326743661	0.017455137003711	222848.831	837	0.33	ns	0.2556054	0.1997103;0.3181227	0.3824	ns
DNA	hAT-Charlie	Charlie13b	100	0.0338908376120516	217730	404	103.256	9.55802384490747	0.0349943232847	222848.831	388	0.776	ns	0.2475248	0.2061866;0.2926057	0.7326	ns
DNA	hAT-Charlie	Charlie10b	94	0.0318573873553285	217730	273	64.991	7.3100174661457	0.0220259942724484	222848.831	1001	0.002	**	0.3443223	0.2880931;0.4039738	8.429e-05	***
DNA	hAT-Charlie	Charlie2b	498	0.168776371308017	217730	3650	891.958	28.3809392676443	0.302292037347703	222848.831	1	0.002	**	0.1364384	0.1254601;0.1480023	2.2e-16	***
DNA	hAT-Charlie	Charlie7a	327	0.110823038991409	217730	1424	352.695	17.6330626919971	0.119531289715825	222848.831	69	0.138	ns	0.2296348	0.2080140;0.2523768	0.1175	ns
DNA	hAT-Charlie	tot	44741	15.163099656008	217730	266107	47504.687	159.914350921456	16.0997363292834	222848.831	1	0.002	**	0.1681316	0.1667124;0.1695580	2.2e-16	***
DNA	hAT-Charlie	MER5A	7385	2.50283835765001	217730	34906	8033.609	75.9542175403194	2.72265738057716	222848.831	1	0.002	**	0.2115682	0.2072935;0.2158910	2.2e-16	***
DNA	hAT-Charlie	Charlie4	207	0.0701540338569468	217730	917	229.513	13.7658028581092	0.077783878128548	222848.831	53	0.106	ns	0.2257361	0.1990484;0.2541981	0.08641	ns
DNA	hAT-Charlie	MER58A	3551	1.20346364360395	217730	13479	3316.156	51.1252721993483	1.12387304492231	222848.831	1001	0.002	**	0.2634468	0.256025;0.270971	3.155e-06	***
DNA	hAT-Charlie	MER119	228	0.0772711097554776	217730	1203	312.704	16.1439465748314	0.10597800484639	222848.831	1	0.002	**	0.1895262	0.1677436;0.2128377	9.876e-09	***
DNA	hAT-Charlie	MER33	2158	0.731364275668073	217730	9580	2399.135	44.6359400275399	0.813086946943894	222848.831	1	0.002	**	0.225261	0.2169279;0.2337614	9.255e-09	***
DNA	hAT-Charlie	MER58B	1793	0.607662718384085	217730	7005	1775.274	40.0134227228564	0.601655228508973	222848.831	679	0.646	ns	0.25596	0.2457724;0.2663511	0.6307	ns
DNA	hAT-Charlie	MER106A	179	0.0606645993255723	217730	742	187.403	12.1067404434127	0.063512446410113	222848.831	248	0.496	ns	0.2412399	0.2108614;0.2736909	0.4992	ns
DNA	hAT-Charlie	MER58C	778	0.263670716621761	217730	2592	640.329	23.055331429136	0.217012861572874	222848.831	1001	0.002	**	0.3001543	0.2825510;0.3182101	8.558e-10	***
DNA	hAT-Charlie	Charlie11	15	0.00508362564180774	217730	104	28.395	5.13549884123717	0.00962330333994205	222848.831	2	0.004	**	0.1442308	0.08303104;0.22670674	0.002739	**
DNA	hAT-Charlie	Charlie16	294	0.0996390625794317	217730	1464	376.863	17.9110311271025	0.127722027349906	222848.831	1	0.002	**	0.2008197	0.1805733;0.2222737	4.207e-07	***
DNA	hAT-Charlie	Charlie30a	146	0.0494806229135953	217730	457	112.971	9.53672418119071	0.0382868181587108	222848.831	1001	0.002	**	0.3194748	0.2769200;0.3643853	0.0005042	***
DNA	MULE-MuDR	tot	161	0.0545642485554031	217730	1949	508.253	21.6312482742421	0.172251198888381	222848.831	1	0.002	**	0.08260646	0.07076340;0.09572237	2.2e-16	***
DNA	MULE-MuDR	Ricksha_b	16	0.00542253401792825	217730	117	33.648	6.00801066844861	0.0114035890397031	222848.831	3	0.006	**	0.1367521	0.0802318;0.2125590	0.0002001	***
DNA	MULE-MuDR	Ricksha	33	0.011183976411977	217730	410	113.354	10.4871666652469	0.038416620066765	222848.831	1	0.002	**	0.0804878	0.05605004;0.11117924	2.2e-16	***
DNA	MULE-MuDR	Ricksha_c	91	0.0308406622269669	217730	982	244.441	14.8314021417225	0.082843102367275	222848.831	1	0.002	**	0.09266802	0.07526586;0.11255557	2.2e-16	***
DNA	MULE-MuDR	Ricksha_0	39	0.0132174266687001	217730	384	103.685	10.2763504406174	0.0351397149780557	222848.831	1	0.002	**	0.1015625	0.07322231;0.13621895	4.527e-16	***
DNA	MULE-MuDR	Ricksha_a	10	0.00338908376120516	217730	56	14.363	3.73673576724315	0.00486774100621897	222848.831	155	0.31	ns	0.1785714	0.08910095;0.30397161	0.221	ns
DNA	Merlin	tot	14	0.00474471726568722	217730	57	13.966	3.70574912488373	0.00473319438089912	222848.831	562	0.88	ns	0.245614	0.1412686;0.3776103	1	ns
DNA	Merlin	Merlin1_HS	14	0.00474471726568722	217730	57	13.966	3.70574912488373	0.00473319438089912	222848.831	562	0.88	ns	0.245614	0.1412686;0.3776103	1	ns
DNA	hAT-Tip100?	tot	436	0.147764051988545	217730	2411	591.196	21.9304018779074	0.200361276328944	222848.831	1	0.002	**	0.1808378	0.1656622;0.1967929	3.76e-14	***
DNA	hAT-Tip100?	hAT-N1_Mam	56	0.0189788690627489	217730	239	59.862	6.84951617794073	0.0202877332113263	222848.831	341	0.682	ns	0.2343096	0.1821168;0.2932211	0.6018	ns
DNA	hAT-Tip100?	Eutr15	39	0.0132174266687001	217730	657	163.286	11.8306452980456	0.0553389931032145	222848.831	1	0.002	**	0.05936073	0.04254812;0.08025775	2.2e-16	***
DNA	hAT-Tip100?	UCON23	13	0.00440580888956671	217730	31	7.453	2.53854982918106	0.0025258841272262	222848.831	984	0.036	*	0.4193548	0.2454760;0.6092408	0.03257	*
DNA	hAT-Tip100?	MamRep1879	328	0.111161947367529	217730	1484	361.993	17.0407552161968	0.122682459796994	222848.831	24	0.048	*	0.2210243	0.2001448;0.2430137	0.03986	*
DNA	DNA	X2a_DNA	61	0.0206734109433515	217730	412	96.239	8.66896937530811	0.0326162032094623	222848.831	1	0.002	**	0.1480583	0.1151837;0.1860865	1.991e-05	***
DNA	DNA	X24_DNA	49	0.0166065104299053	217730	456	108.991	9.94564401307602	0.0369379628217511	222848.831	1	0.002	**	0.1074561	0.0805603;0.1395673	1.174e-12	***
DNA	DNA	X34_DNA	11	0.00372799213732567	217730	99	22.595	4.27027050784962	0.00765763475844305	222848.831	2	0.004	**	0.1111111	0.05678861;0.19011643	0.003883	**
DNA	DNA	Eulor9B	7	0.00237235863284361	217730	27	6.62162162162162	2.23807751315336	0.00224412303106828	222848.831	680	0.644	ns	0.2592593	0.1111446;0.4628487	0.8251	ns
DNA	DNA	Eulor9A	28	0.00948943453137444	217730	123	30.508	5.13032711006386	0.0103394167386847	222848.831	347	0.694	ns	0.2276423	0.1569098;0.3119296	0.6765	ns
DNA	DNA	MER126	60	0.0203345025672309	217730	267	64.849	7.30942040292023	0.0219778692830393	222848.831	280	0.56	ns	0.2247191	0.1760864;0.2795754	0.5212	ns
DNA	DNA	UCON78	49	0.0166065104299053	217730	179	44.35	6.15608620776199	0.0150305864809449	222848.831	796	0.412	ns	0.273743	0.2098845;0.3452599	0.4358	ns
DNA	DNA	Eulor11	6	0.0020334502567231	217730	101	23.72	4.5587698321348	0.00803890668157864	222848.831	1	0.002	**	0.05940594	0.02211057;0.12482644	5.005e-06	***
DNA	DNA	MER125	8	0.00271126700896413	217730	140	34.542	5.3457284641864	0.0117065731279549	222848.831	1	0.002	**	0.05714286	0.02499018;0.10948885	5.356e-09	***
DNA	DNA	X2b_DNA	31	0.010506159659736	217730	185	42.261	5.77167143825696	0.0143226068832291	222848.831	26	0.052	ns	0.1675676	0.1167841;0.2293362	0.05358	ns
DNA	DNA	tot	1142	0.387033365529629	217730	6503	1549.37	35.2137062108649	0.525094470709844	222848.831	1	0.002	**	0.1756113	0.1664337;0.1850807	2.2e-16	***
DNA	DNA	X30_DNA	172	0.0582922406927287	217730	758	183.046	12.320051447444	0.0620358226153559	222848.831	198	0.396	ns	0.2269129	0.1975469;0.2584208	0.3728	ns
DNA	DNA	X23_DNA	7	0.00237235863284361	217730	59	15.051	3.62429779882042	0.00510090996898988	222848.831	19	0.038	*	0.1186441	0.04905579;0.22929255	0.01597	*
DNA	DNA	Eutr2	50	0.0169454188060258	217730	230	57.597	6.74819450883932	0.0195201057394133	222848.831	151	0.302	ns	0.2173913	0.1658684;0.2763547	0.2864	ns
DNA	DNA	UCON99	4	0.00135563350448206	217730	56	12.708	3.12353845702154	0.00430684764373952	222848.831	1	0.002	**	0.07142857	0.01980393;0.17290470	0.003591	**
DNA	DNA	MER135	115	0.0389744632538593	217730	818	185.921	12.252709410081	0.0630101841967024	222848.831	1	0.002	**	0.1405868	0.1174846;0.1663130	5.521e-10	***
DNA	DNA	UCON8	40	0.0135563350448206	217730	206	50.382	6.53504267643163	0.0170748818057038	222848.831	65	0.13	ns	0.1941748	0.1424937;0.2548831	0.1046	ns
DNA	DNA	Eulor1	8	0.00271126700896413	217730	86	20.4	4.18036786365451	0.00691373087285852	222848.831	3	0.006	**	0.09302326	0.04102186;0.17508921	0.000874	***
DNA	DNA	MARE8	52	0.0176232355582668	217730	218	52.784	6.38577498210845	0.0178889397251453	222848.831	497	0.994	ns	0.2385321	0.1835739;0.3007485	0.9372	ns
DNA	DNA	MER136	5	0.00169454188060258	217730	28	7.474	2.41726439744749	0.00253300120312474	222848.831	210	0.42	ns	0.1785714	0.06064291;0.36893335	0.3934	ns
DNA	DNA	Eutr2B	74	0.0250792198329182	217730	433	103.056	9.36485795752207	0.0349265416094759	222848.831	2	0.004	**	0.1709007	0.1366424;0.2097296	0.0008463	***
DNA	DNA	MER130	25	0.0084727094030129	217730	181	44.551	6.04830397557704	0.0150987070645451	222848.831	1	0.002	**	0.1381215	0.09142116;0.19710870	0.0005121	***
DNA	DNA	Eutr11	113	0.0382966465016183	217730	597	155.998	11.5957948610028	0.0528690288580482	222848.831	1	0.002	**	0.1892797	0.1586205;0.2230491	3.994e-05	***
DNA	DNA	X9a_DNA	166	0.0562587904360056	217730	695	167.661	11.6907122003645	0.0568217172487418	222848.831	464	0.928	ns	0.2388489	0.2075946;0.2723384	0.9294	ns
DNA	DNA	Eulor9C	22	0.00745598427465135	217730	107	24.824	4.41525973398151	0.00841306152881569	222848.831	298	0.596	ns	0.2056075	0.1335670;0.2945774	0.5684	ns
DNA	DNA	UCON97	6	0.0020334502567231	217730	42	10.478	2.95943816868578	0.00355108196499077	222848.831	88	0.176	ns	0.1428571	0.05428386;0.28539384	0.1517	ns
DNA	hAT	tot	1472	0.498873129649399	217730	8917	2159.329	41.2985754152771	0.731814684899937	222848.831	1	0.002	**	0.1650779	0.1574266;0.1729487	2.2e-16	***
DNA	hAT	MER53	905	0.306712080389067	217730	5855	1425.129	32.5025964774782	0.482988155152255	222848.831	1	0.002	**	0.1545687	0.1453977;0.1640854	2.2e-16	***
DNA	hAT	MamRep38	392	0.132852083439242	217730	2128	528.194	20.6951359660344	0.1790093708166	222848.831	1	0.002	**	0.1842105	0.1679486;0.2013470	1.905e-12	***
DNA	hAT	UCON73	61	0.0206734109433515	217730	248	58.939	6.68670254991135	0.0199749207801671	222848.831	652	0.7	ns	0.2459677	0.1936796;0.3044381	0.7655	ns
DNA	hAT	MamRep1894	123	0.0416857302628234	217730	686	164.405	11.4902132269162	0.0557182315760934	222848.831	1	0.002	**	0.1793003	0.1512955;0.2100952	0.0001668	***
DNA	Kolobok	tot	47	0.0159286936776642	217730	232	58.748	7.05636509034845	0.0199101892803281	222848.831	49	0.098	ns	0.2025862	0.1528149;0.2601289	0.08231	ns
DNA	Kolobok	UCON29	47	0.0159286936776642	217730	232	58.748	7.05636509034845	0.0199101892803281	222848.831	49	0.098	ns	0.2025862	0.1528149;0.2601289	0.08231	ns
DNA	PiggyBac	tot	460	0.155897853015437	217730	2114	537.19	22.0503087533058	0.18205819056818	222848.831	2	0.004	**	0.217597	0.2001727;0.2358077	9.656e-05	***
DNA	PiggyBac	MER75B	17	0.00576144239404877	217730	114	29.281	5.08683741777884	0.00992357616118482	222848.831	13	0.026	*	0.1491228	0.08933565;0.22799117	0.007169	**
DNA	PiggyBac	MER75	62	0.021012319319472	217730	475	124.528	10.9155102658723	0.0422035822615356	222848.831	1	0.002	**	0.1305263	0.1015578;0.1641862	3.56e-12	***
DNA	PiggyBac	MER85	244	0.0826936437734059	217730	902	218.349	13.5065030494434	0.0740003050175385	222848.831	980	0.044	*	0.27051	0.2417545;0.3007727	0.04747	*
DNA	PiggyBac	Looper	120	0.0406690051344619	217730	531	143.652	11.3312529445465	0.0486848660464643	222848.831	18	0.036	*	0.2259887	0.1910828;0.2639766	0.02158	*
DNA	PiggyBac	MER75A	19	0.0064392591462898	217730	92	22.808	4.20152219901176	0.00772982224255673	222848.831	223	0.446	ns	0.2065217	0.1291600;0.3035698	0.3996	ns
DNA	hAT-Tip100	MER115	345	0.116923389761578	217730	2520	647.508	24.212893263718	0.219445884805043	222848.831	1	0.002	**	0.1369048	0.1237130;0.1509463	2.2e-16	***
DNA	hAT-Tip100	MamRep488	103	0.0349075627404131	217730	494	118.13	10.0938092405684	0.0400352464711165	222848.831	68	0.136	ns	0.208502	0.1735017;0.2470336	0.1137	ns
DNA	hAT-Tip100	MamTip3B	103	0.0349075627404131	217730	824	203.713	13.212691103867	0.0690400420246386	222848.831	1	0.002	**	0.125	0.1031857;0.1495363	2.2e-16	***
DNA	hAT-Tip100	Arthur1C	121	0.0410079135105824	217730	710	176.545	12.2378813828514	0.0598325792621965	222848.831	1	0.002	**	0.1704225	0.1434770;0.2001389	6.808e-07	***
DNA	hAT-Tip100	FordPrefect_a	31	0.010506159659736	217730	281	71.196	7.73171154165516	0.0241289207462762	222848.831	1	0.002	**	0.1103203	0.07619896;0.15292589	3.525e-09	***
DNA	hAT-Tip100	Arthur2	141	0.0477860810329927	217730	989	245.873	14.6884519817992	0.0833284191618796	222848.831	1	0.002	**	0.1425683	0.1213619;0.1659270	3.69e-16	***
DNA	hAT-Tip100	EuthAT-N1a	8	0.00271126700896413	217730	46	10.415	3.03149549974349	0.00352973073729517	222848.831	274	0.548	ns	0.173913	0.07820342;0.31419065	0.4828	ns
DNA	hAT-Tip100	Arthur1	187	0.0633758663345365	217730	2337	592.81	23.5616861250007	0.200908274448003	222848.831	1	0.002	**	0.08001712	0.06933471;0.09176568	2.2e-16	***
DNA	hAT-Tip100	MamTip2b	1001	0.339247284496636	217730	6730	1577.887	35.4466175211922	0.534759120871672	222848.831	1	0.002	**	0.148737	0.1403150;0.1574645	2.2e-16	***
DNA	hAT-Tip100	MER97a	21	0.00711707589853083	217730	277	74.389	8.53525216555021	0.025211055191229	222848.831	1	0.002	**	0.07581227	0.04753943;0.11355384	7.809e-16	***
DNA	hAT-Tip100	MamTip1b	81	0.0274515784657618	217730	440	111.832	9.6785045048008	0.0379008015183095	222848.831	1	0.002	**	0.1840909	0.1489694;0.2235240	0.0005504	***
DNA	hAT-Tip100	Zaphod	141	0.0477860810329927	217730	2282	582.32	22.5970402094218	0.197353125582499	222848.831	1	0.002	**	0.06178791	0.05225807;0.07246090	2.2e-16	***
DNA	hAT-Tip100	MER45B	127	0.0430413637673055	217730	1314	344.645	18.0720107506766	0.116803077288055	222848.831	1	0.002	**	0.09665145	0.0812104;0.1139227	2.2e-16	***
DNA	hAT-Tip100	EuthAT-N1	20	0.00677816752241032	217730	78	19.75	3.87743917225461	0.00669344042838019	222848.831	566	0.872	ns	0.2564103	0.1641897;0.3678582	1	ns
DNA	hAT-Tip100	FordPrefect	45	0.0152508769254232	217730	599	160.222	12.4527019471995	0.0543005778387813	222848.831	1	0.002	**	0.07512521	0.05532173;0.09923419	2.2e-16	***
DNA	hAT-Tip100	Zaphod3	155	0.05253079829868	217730	1217	299.715	16.5687748279497	0.10157592394896	222848.831	1	0.002	**	0.1273624	0.1091392;0.1474068	2.2e-16	***
DNA	hAT-Tip100	MER91B	355	0.120312473522783	217730	1442	355.759	15.8231884363517	0.120569704980259	222848.831	494	0.988	ns	0.2461859	0.2241398;0.2692707	0.9756	ns
DNA	hAT-Tip100	Arthur1A	204	0.0691373087285852	217730	1160	287.098	15.2403630096092	0.0972999169674479	222848.831	1	0.002	**	0.1758621	0.1543666;0.1990148	5.421e-09	***
DNA	hAT-Tip100	MER96B	344	0.116584481385457	217730	2150	544.068	20.7688401390333	0.184389202379137	222848.831	1	0.002	**	0.16	0.1447426;0.1761903	2.2e-16	***
DNA	hAT-Tip100	ORSL	180	0.0610035077016929	217730	1214	311.113	15.8886336630838	0.105438801619982	222848.831	1	0.002	**	0.1482702	0.1287388;0.1695220	2.2e-16	***
DNA	hAT-Tip100	Zaphod5a	17	0.00576144239404877	217730	78	19.925	4.07356956108142	0.00675274939420128	222848.831	281	0.562	ns	0.2179487	0.1323911;0.3258619	0.5171	ns
DNA	hAT-Tip100	MER97d	7	0.00237235863284361	217730	137	35.698	5.82810112839189	0.0120983512107502	222848.831	1	0.002	**	0.05109489	0.02078679;0.10244103	2.532e-10	***
DNA	hAT-Tip100	Zaphod4a	46	0.0155897853015437	217730	373	94.338	9.21122155865348	0.0319719383864572	222848.831	1	0.002	**	0.1233244	0.09172089;0.16105334	8.438e-10	***
DNA	hAT-Tip100	hAT-N1a_Mam	111	0.0376188297493773	217730	461	114.016	9.76140507452841	0.0386409774117567	222848.831	430	0.86	ns	0.2407809	0.2024371;0.2824871	0.7873	ns
DNA	hAT-Tip100	MER91A	734	0.248758748072459	217730	3627	899.649	27.6492727079987	0.304898581668446	222848.831	1	0.002	**	0.2023711	0.1894019;0.2158217	8.807e-11	***
DNA	hAT-Tip100	Arthur1B	238	0.0806601935166828	217730	2312	582.036	23.5188401040494	0.197256875603681	222848.831	1	0.002	**	0.1029412	0.09084708;0.11605156	2.2e-16	***
DNA	hAT-Tip100	ORSL-2a	59	0.0199955941911104	217730	367	98.069	8.99951277738024	0.0332364055377629	222848.831	1	0.002	**	0.1607629	0.1246893;0.2024168	1.559e-06	***
DNA	hAT-Tip100	tot	7543	2.55638588107705	217730	53611	12266.093	94.5328239597538	4.15708165997323	222848.831	1	0.002	**	0.1406987	0.1377656;0.1436708	2.2e-16	***
DNA	hAT-Tip100	MER45A	588	0.199278125158863	217730	3468	868.866	25.958888803412	0.294465965126328	222848.831	1	0.002	**	0.1695502	0.1571999;0.1824602	2.2e-16	***
DNA	hAT-Tip100	ORSL-2b	139	0.0471082642807517	217730	709	189.052	12.5169473103457	0.0640713063223357	222848.831	1	0.002	**	0.1960508	0.1674371;0.2272192	1.411e-05	***
DNA	hAT-Tip100	MER96	249	0.0843881856540084	217730	1274	319.058	16.3247399101221	0.10813142866826	222848.831	1	0.002	**	0.1954474	0.1740026;0.2183072	3.658e-06	***
DNA	hAT-Tip100	MER45C	130	0.0440580888956671	217730	1197	302.526	16.4218452373965	0.102528595394235	222848.831	1	0.002	**	0.1086048	0.09153914;0.12761965	2.2e-16	***
DNA	hAT-Tip100	MamTip2	887	0.300611729618898	217730	5239	1250.18	30.0587279692127	0.423696473658346	222848.831	1	0.002	**	0.1693071	0.1592430;0.1797411	2.2e-16	***
DNA	hAT-Tip100	MamTip1	158	0.0535475234270415	217730	756	188.614	11.9384056527465	0.063922864453595	222848.831	8	0.016	*	0.2089947	0.1805316;0.2397482	0.01029	*
DNA	hAT-Tip100	hAT-4b_Ther	30	0.0101672512836155	217730	228	55.953	6.94341428995865	0.0189629403690712	222848.831	1	0.002	**	0.1315789	0.09056717;0.18248096	2.852e-05	***
DNA	hAT-Tip100	MamTip3	168	0.0569366071882467	217730	1155	290.968	15.6766301459444	0.0986114923830343	222848.831	1	0.002	**	0.1454545	0.1256122;0.1671211	2.2e-16	***
DNA	hAT-Tip100	MARE4	68	0.0230457695761951	217730	308	73.369	7.8414493129349	0.0248653686475861	222848.831	276	0.552	ns	0.2207792	0.1757177;0.2713015	0.504	ns
DNA	hAT-Tip100	MER97b	16	0.00542253401792825	217730	173	44.765	6.51630548986443	0.0151712334570349	222848.831	1	0.002	**	0.09248555	0.05379129;0.14584502	7.074e-08	***
DNA	hAT-Tip100	Zaphod5b	17	0.00576144239404877	217730	74	18.808	3.97478740751436	0.00637418873807466	222848.831	369	0.738	ns	0.2297297	0.1398887;0.3421407	0.6905	ns
DNA	hAT-Tip100	MamRep4096	191	0.0647314998390185	217730	1259	327.88	15.9252382466704	0.111121278362395	222848.831	1	0.002	**	0.1517077	0.1323259;0.1727311	2.2e-16	***
DNA	hAT-Tip100	MER91C	332	0.112517580872011	217730	1637	396.939	17.5794287539532	0.134525951908901	222848.831	1	0.002	**	0.20281	0.1835729;0.2231188	0.0001563	***
DNA	hAT-Tip100	Zaphod2	116	0.0393133716299798	217730	844	213.433	14.0759953340659	0.0723342314405301	222848.831	1	0.002	**	0.1374408	0.1149175;0.1625291	2.775e-16	***
DNA	hAT-Tip100	MER45R	63	0.0213512276955925	217730	616	157.694	11.7379787077735	0.0534438174639486	222848.831	1	0.002	**	0.1022727	0.07948691;0.12895156	2.2e-16	***
DNA	hAT-Tip100	MER97c	22	0.00745598427465135	217730	215	55.996	7.46349031537442	0.0189775134292444	222848.831	1	0.002	**	0.1023256	0.06524559;0.15081852	1.33e-08	***
DNA	TcMar-Pogo	tot	4	0.00135563350448206	217730	37	8.77	2.65558885224202	0.00297222645857692	222848.831	45	0.09	ns	0.1081081	0.03025197;0.25417594	0.08005	ns
DNA	TcMar-Pogo	MER132	4	0.00135563350448206	217730	37	8.77	2.65558885224202	0.00297222645857692	222848.831	45	0.09	ns	0.1081081	0.03025197;0.25417594	0.08005	ns
DNA	TcMar-Tigger	Tigger18a	266	0.0901496280480572	217730	1259	329.901	17.2196316660582	0.111806212190534	222848.831	1	0.002	**	0.2112788	0.1890279;0.2348864	3.048e-05	***
DNA	TcMar-Tigger	Tigger17c	71	0.0240624947045566	217730	342	87.327	8.67532894663553	0.0295958517614763	222848.831	36	0.072	ns	0.2076023	0.1658497;0.2545008	0.04699	*
DNA	TcMar-Tigger	X12_DNA	389	0.131835358310881	217730	1374	333.542	17.036034235187	0.113040177587989	222848.831	1001	0.002	**	0.283115	0.2594147;0.3077464	0.0005995	***
DNA	TcMar-Tigger	MER6	132	0.0447359056479081	217730	812	210.348	14.3721764341889	0.0712886991001983	222848.831	1	0.002	**	0.1625616	0.1378297;0.1897709	5.383e-11	***
DNA	TcMar-Tigger	Tigger17b	2	0.000677816752241032	217730	90	23.828	4.88510801111709	0.00807550878619965	222848.831	1	0.002	**	0.02222222	0.002702636;0.077977685	9.125e-10	***
DNA	TcMar-Tigger	Tigger12	260	0.0881161777913341	217730	876	217.6	14.1443296787816	0.0737464626438242	222848.831	999	0.006	**	0.2968037	0.2667059;0.3282751	0.00116	**
DNA	TcMar-Tigger	MER44B	386	0.130818633182519	217730	2126	543.379	21.9325419273598	0.18415569450799	222848.831	1	0.002	**	0.1815616	0.1653881;0.1986179	5.375e-16	***
DNA	TcMar-Tigger	MER47B	150	0.0508362564180774	217730	618	156.218	11.8587143107971	0.0529435887007947	222848.831	308	0.616	ns	0.2427184	0.2094050;0.2785115	0.6107	ns
DNA	TcMar-Tigger	X6b_DNA	260	0.0881161777913341	217730	959	230.595	13.4904769362676	0.0781505769915103	222848.831	991	0.022	*	0.2711157	0.2431980;0.3004465	0.02837	*
DNA	TcMar-Tigger	Tigger3a	1386	0.469727009303035	217730	5323	1365.625	35.8482561984885	0.462821751139579	222848.831	733	0.538	ns	0.2603795	0.2486305;0.2723918	0.52	ns
DNA	TcMar-Tigger	Tigger4b	770	0.260959449612797	217730	2520	634.988	23.5817716882332	0.215202751936014	222848.831	1001	0.002	**	0.3055556	0.2876066;0.3239574	1.318e-09	***
DNA	TcMar-Tigger	Tigger22N1	275	0.0931998034331419	217730	1102	269.755	15.5440210882381	0.0914222290003897	222848.831	637	0.73	ns	0.2495463	0.2242388;0.2761983	0.7261	ns
DNA	TcMar-Tigger	UCON11	6	0.0020334502567231	217730	45	11.539	3.30020762534275	0.00391066375205463	222848.831	51	0.102	ns	0.1333333	0.05054238;0.26792495	0.06091	ns
DNA	TcMar-Tigger	MER47A	587	0.198939216782743	217730	2589	665.045	23.8957314385013	0.225389320997068	222848.831	1	0.002	**	0.2267285	0.2107228;0.2433545	0.0004113	***
DNA	TcMar-Tigger	Tigger21a	47	0.0159286936776642	217730	169	45.193	6.44866934617804	0.0153162862420145	222848.831	634	0.736	ns	0.2781065	0.2120441;0.3521298	0.729	ns
DNA	TcMar-Tigger	Tigger17	17	0.00576144239404877	217730	54	15.617	3.81744467987211	0.0052927321098741	222848.831	699	0.606	ns	0.3148148	0.1952394;0.4555240	0.6551	ns
DNA	TcMar-Tigger	X9b_DNA	139	0.0471082642807517	217730	601	142.161	11.6180918854629	0.0481795536576686	222848.831	420	0.84	ns	0.2312812	0.1981285;0.2670992	0.8103	ns
DNA	TcMar-Tigger	Tigger3c	506	0.171487638316981	217730	2327	589.457	23.2179504742392	0.199771914662871	222848.831	1	0.002	**	0.2174474	0.2008361;0.2347730	5.585e-05	***
DNA	TcMar-Tigger	Tigger19b	1069	0.362293054072831	217730	3538	843.99	26.1295360206157	0.286035280361954	222848.831	1001	0.002	**	0.3021481	0.2870446;0.3175792	2.2e-16	***
DNA	TcMar-Tigger	MER44C	247	0.0837103689017674	217730	1091	299.292	17.4097626588026	0.101432565705861	222848.831	1	0.002	**	0.2263978	0.2018713;0.2524092	0.0003197	***
DNA	TcMar-Tigger	Tigger3b	984	0.333485842102588	217730	6279	1704	40.8102128574879	0.577499872909359	222848.831	1	0.002	**	0.1567129	0.1478025;0.1659433	2.2e-16	***
DNA	TcMar-Tigger	UCON39	23	0.00779489265077186	217730	107	24.847	4.59964648073607	0.00842085642146646	222848.831	411	0.822	ns	0.2149533	0.1414088;0.3048717	0.7323	ns
DNA	TcMar-Tigger	Tigger12A	193	0.0654093165912596	217730	744	182.037	12.3503101645732	0.0616938640638503	222848.831	834	0.336	ns	0.2594086	0.2282472;0.2924905	0.3483	ns
DNA	TcMar-Tigger	Tigger17a	544	0.184366156609561	217730	2389	640.601	23.9310780261879	0.217105044651179	222848.831	1	0.002	**	0.2277103	0.2110270;0.2450638	6.583e-06	***
DNA	TcMar-Tigger	Tigger1a_Mars	3	0.00101672512836155	217730	44	8.411	2.6771713143253	0.00285055835154966	222848.831	25	0.05	*	0.06818182	0.01428767;0.18656201	0.03479	*
DNA	TcMar-Tigger	MER44A	578	0.195889041397658	217730	2334	594.492	22.4889236667229	0.201478318336638	222848.831	247	0.494	ns	0.2476435	0.2302433;0.2656793	0.4472	ns
DNA	TcMar-Tigger	Tigger1a_Art	50	0.0169454188060258	217730	302	74.542	8.06605834948504	0.0252629081727755	222848.831	1	0.002	**	0.1655629	0.1254510;0.2123804	0.000815	***
DNA	TcMar-Tigger	Tigger4a	1463	0.495822954264315	217730	3497	878.725	26.8297821871929	0.2978072628065	222848.831	1001	0.002	**	0.4183586	0.4019402;0.4349136	2.2e-16	***
DNA	TcMar-Tigger	Tigger6a	138	0.0467693559046312	217730	674	185.038	14.1531928860193	0.062710928100588	222848.831	1	0.002	**	0.2047478	0.1748900;0.2372164	3.311e-05	***
DNA	TcMar-Tigger	Tigger10	409	0.138613525833291	217730	1450	360.995	18.017258298548	0.122344229237626	222848.831	998	0.008	**	0.282069	0.2590224;0.3060017	0.003908	**
DNA	TcMar-Tigger	MER2	2269	0.76898310541745	217730	9067	2258.236	42.6309946600558	0.765335095656889	222848.831	611	0.782	ns	0.2502482	0.2413586;0.2592985	0.7894	ns
DNA	TcMar-Tigger	Tigger7	537	0.181993797976717	217730	2944	738.279	25.1268087013754	0.250208937013878	222848.831	1	0.002	**	0.1824049	0.1686062;0.1968378	2.2e-16	***
DNA	TcMar-Tigger	Tigger8	244	0.0826936437734059	217730	938	237.887	13.9098423684352	0.0806218968701811	222848.831	690	0.624	ns	0.2601279	0.2323094;0.2894613	0.6525	ns
DNA	TcMar-Tigger	MER47C	181	0.0613424160778134	217730	762	173.486	11.4261262184679	0.0587958585396438	222848.831	763	0.478	ns	0.2375328	0.2077243;0.2693881	0.5171	ns
DNA	TcMar-Tigger	Tigger11a	108	0.0366021046210157	217730	421	109.216	9.79240701948378	0.0370142172063783	222848.831	479	0.958	ns	0.2565321	0.2154658;0.3010583	0.9557	ns
DNA	TcMar-Tigger	Tigger2	499	0.169115279684137	217730	2729	781.828	29.7384732760912	0.264968057885551	222848.831	1	0.002	**	0.1828509	0.1685111;0.1978741	2.2e-16	***
DNA	TcMar-Tigger	X1_DNA	138	0.0467693559046312	217730	676	177.644	12.533409366583	0.0602050395675529	222848.831	1	0.002	**	0.204142	0.1743635;0.2365290	0.0004626	***
DNA	TcMar-Tigger	Tigger4	212	0.0718485757375494	217730	1445	390.867	19.4078328253047	0.132468100249098	222848.831	1	0.002	**	0.1467128	0.1288561;0.1660185	2.2e-16	***
DNA	TcMar-Tigger	Tigger3	187	0.0633758663345365	217730	1147	301.182	17.0621802239337	0.102073102536729	222848.831	1	0.002	**	0.163034	0.1421060;0.1857059	9.962e-16	***
DNA	TcMar-Tigger	X6a_DNA	247	0.0837103689017674	217730	979	244.448	14.2405087018719	0.0828454747259079	222848.831	599	0.806	ns	0.2522983	0.2253592;0.2807358	0.8536	ns
DNA	TcMar-Tigger	Tigger16a	530	0.179621439343873	217730	1789	435.357	19.0630257291425	0.147546133902699	222848.831	1001	0.002	**	0.2962549	0.2751653;0.3180147	3.335e-07	***
DNA	TcMar-Tigger	Tigger19a	1084	0.367376679714639	217730	3579	883.478	26.6011115394665	0.299418094318201	222848.831	1001	0.002	**	0.3028779	0.2878501;0.3182283	3.162e-14	***
DNA	TcMar-Tigger	X11_DNA	83	0.0281293952180028	217730	268	66.193	7.5092036288237	0.0224333621405453	222848.831	988	0.028	*	0.3097015	0.2548595;0.3688107	0.01936	*
DNA	TcMar-Tigger	X10b_DNA	81	0.0274515784657618	217730	298	68.991	7.42590486493484	0.0233816277769305	222848.831	952	0.1	ns	0.2718121	0.2221149;0.3261107	0.09965	ns
DNA	TcMar-Tigger	Tigger5	107	0.0362631962448952	217730	537	133.867	11.0351749458759	0.0453686475861251	222848.831	9	0.018	*	0.1992551	0.1662726;0.2355871	0.007014	**
DNA	TcMar-Tigger	MamRep434	493	0.167081829427414	217730	2112	515.35	20.6827773105373	0.174656431633708	222848.831	142	0.284	ns	0.233428	0.2155304;0.2520684	0.265	ns
DNA	TcMar-Tigger	Tigger2b_Pri	396	0.134207716943724	217730	2104	540.385	21.4165226505715	0.183141002829885	222848.831	1	0.002	**	0.1882129	0.1717165;0.2055826	1.096e-13	***
DNA	TcMar-Tigger	MER6A	230	0.0779489265077186	217730	1009	266.643	15.5468084909493	0.0903675461339027	222848.831	9	0.018	*	0.2279485	0.2023925;0.2551021	0.009115	**
DNA	TcMar-Tigger	Tigger20a	259	0.0877772694152136	217730	1356	332.904	17.3453638083969	0.112823954044024	222848.831	1	0.002	**	0.1910029	0.1703992;0.2129549	1.837e-06	***
DNA	TcMar-Tigger	Tigger3d	150	0.0508362564180774	217730	636	149.673	11.064107984175	0.050725433379086	222848.831	531	0.942	ns	0.2358491	0.2033596;0.2708120	0.9627	ns
DNA	TcMar-Tigger	Tigger6b	36	0.0122007015403386	217730	174	43.526	6.42562157402789	0.0147513259790216	222848.831	134	0.268	ns	0.2068966	0.1493143;0.2747421	0.2201	ns
DNA	TcMar-Tigger	UCON33	31	0.010506159659736	217730	133	33.12	5.24472183314874	0.0112246454171115	222848.831	389	0.778	ns	0.2330827	0.1641934;0.3142327	0.7636	ns
DNA	TcMar-Tigger	MERX	79	0.0267737617135207	217730	436	106.138	9.534456558287	0.0359710572246793	222848.831	3	0.006	**	0.1811927	0.1461586;0.2206195	0.002111	**
DNA	TcMar-Tigger	MER6C	33	0.011183976411977	217730	160	38.953	5.51898996649299	0.0132014979750225	222848.831	170	0.34	ns	0.20625	0.1464294;0.2772756	0.3109	ns
DNA	TcMar-Tigger	Tigger9b	146	0.0494806229135953	217730	754	196.119	13.0318328591057	0.0664663718163794	222848.831	1	0.002	**	0.193634	0.1660094;0.2236783	2.2e-05	***
DNA	TcMar-Tigger	Tigger6	42	0.0142341517970617	217730	230	56.25	6.84765583177122	0.019063596156779	222848.831	20	0.04	*	0.1826087	0.1348918;0.2387091	0.03138	*
DNA	TcMar-Tigger	Tigger2a	633	0.214529002084286	217730	3318	852.724	27.5392489773093	0.288995306118991	222848.831	1	0.002	**	0.1907776	0.1775346;0.2045678	2.2e-16	***
DNA	TcMar-Tigger	Tigger17d	96	0.0325352041075695	217730	331	82.735	8.69853087822533	0.0280395844983309	222848.831	942	0.12	ns	0.2900302	0.2417073;0.3421562	0.0987	ns
DNA	TcMar-Tigger	Tigger16b	455	0.154203311134835	217730	1329	317.393	16.3071295289353	0.107567146222019	222848.831	1001	0.002	**	0.3423627	0.3168480;0.3685765	2.2e-16	***
DNA	TcMar-Tigger	MER46C	829	0.280955043803908	217730	2812	706.209	24.4284274374563	0.239340145391693	222848.831	1001	0.002	**	0.294808	0.2779984;0.3120456	1.564e-07	***
DNA	TcMar-Tigger	Tigger5b	472	0.159964753528883	217730	2766	647.965	22.7461901021724	0.21960076593293	222848.831	1	0.002	**	0.1706435	0.1567972;0.1851905	3.135e-16	***
DNA	TcMar-Tigger	tot	23456	7.94943487028282	217730	125710	27043.491	137.380359885547	9.16526561943978	222848.831	1	0.002	**	0.1865882	0.1844379;0.1887530	2.2e-16	***
DNA	TcMar-Tigger	Tigger9a	216	0.0732042092420314	217730	1026	246.461	14.4802678551592	0.0835276972870385	222848.831	22	0.044	*	0.2105263	0.1859524;0.2367729	0.0258	*
DNA	TcMar-Tigger	MamRep137	621	0.21046210157084	217730	2459	629.391	23.343672505543	0.213305881754868	222848.831	366	0.732	ns	0.2525417	0.2354689;0.2702058	0.7116	ns
DNA	TcMar-Tigger	Tigger15a	1457	0.493789504007592	217730	4828	1195.803	32.6786793963142	0.405267652890041	222848.831	1001	0.002	**	0.3017813	0.2888526;0.3149500	2.2e-16	***
DNA	TcMar-Tigger	MER8	545	0.184705064985681	217730	1941	476.511	20.266736777775	0.161493569213563	222848.831	1001	0.002	**	0.2807831	0.2608772;0.3013534	0.0003683	***
DNA	TcMar-Tigger	X26_DNA	266	0.0901496280480572	217730	957	234.436	14.002355872137	0.0794523240641892	222848.831	990	0.024	*	0.2779519	0.2497658;0.3075115	0.01973	*
DNA	TcMar-Tigger	Tigger13a	630	0.213512276955925	217730	3113	791.675	26.5096612037411	0.268305288665209	222848.831	1	0.002	**	0.2023771	0.1883877;0.2169281	1.04e-11	***
DNA	TcMar-Tigger	Tigger23a	126	0.042702455391185	217730	583	141.708	10.9827754851566	0.0480260281632861	222848.831	90	0.18	ns	0.2161235	0.1833638;0.2517891	0.1346	ns
DNA	TcMar-Tigger	MER2B	429	0.145391693355701	217730	1710	415.32	18.4132737080794	0.140755426770373	222848.831	783	0.438	ns	0.2508772	0.2304790;0.2721337	0.4465	ns
DNA	TcMar-Tigger	Tigger12c	253	0.0857438191584905	217730	859	210.37	13.1888986290383	0.0712961550844729	222848.831	1001	0.002	**	0.2945285	0.2642123;0.3262617	0.0009768	***
DNA	TcMar-Tigger	MARE10	13	0.00440580888956671	217730	79	18.366	3.80664347352551	0.00622439123582939	222848.831	102	0.204	ns	0.164557	0.09063444;0.26494512	0.1826	ns
DNA	TcMar-Tigger	MER127	27	0.00915052615525393	217730	211	50.739	6.39263206705538	0.0171958720959789	222848.831	1	0.002	**	0.1279621	0.08604915;0.18069369	6.95e-05	***
DNA	TcMar-Tigger	UCON55	113	0.0382966465016183	217730	404	93.784	8.96681368980908	0.0317841831460865	222848.831	987	0.03	*	0.279703	0.2364503;0.3262168	0.02517	*
DNA	TcMar-Tigger	Tigger14a	343	0.116245573009337	217730	1293	312.339	16.0535913987119	0.105854303289106	222848.831	977	0.05	*	0.2652746	0.2413802;0.2902407	0.04752	*
DNA	TcMar-Tigger	MER6B	201	0.0681205836002237	217730	676	164.828	12.2369178373542	0.0558615898191924	222848.831	1000	0.004	**	0.2973373	0.2630895;0.3333655	0.00146	**
DNA	TcMar-Tigger	MER44D	103	0.0349075627404131	217730	638	164.876	12.3084573412805	0.0558778574212462	222848.831	1	0.002	**	0.161442	0.1337283;0.1923303	5.916e-09	***
DNA	TcMar-Tigger	Tigger1	1643	0.556826461966007	217730	12059	3518.653	63.2549427221208	1.19250097436158	222848.831	1	0.002	**	0.1362468	0.1301708;0.1424989	2.2e-16	***
DNA	hAT?	MER121B	10	0.00338908376120516	217730	68	16.315	3.72150838029751	0.00552929015640622	222848.831	45	0.09	ns	0.1470588	0.07284005;0.25386341	0.08727	ns
DNA	hAT?	UCON69	4	0.00135563350448206	217730	28	6.58758758758759	2.26900481528569	0.00223258861186098	222848.831	185	0.37	ns	0.1428571	0.04033563;0.32665267	0.3714	ns
DNA	hAT?	tot	308	0.104383779845119	217730	2048	509.287	20.2814686097671	0.172601630149289	222848.831	1	0.002	**	0.1503906	0.1351741;0.1666151	2.2e-16	***
DNA	hAT?	MER121	107	0.0362631962448952	217730	927	231.599	14.3577276524993	0.0784908410011353	222848.831	1	0.002	**	0.1154261	0.09556471;0.13776734	2.2e-16	***
DNA	hAT?	MER99	40	0.0135563350448206	217730	295	78.704	8.47456206551125	0.0266734448341891	222848.831	1	0.002	**	0.1355932	0.09866764;0.18003241	7.367e-08	***
DNA	hAT?	UCON105	122	0.0413468218867029	217730	638	155.003	11.4372987546362	0.0525318150238083	222848.831	2	0.004	**	0.1912226	0.1614101;0.2239241	0.001968	**
DNA	hAT?	UCON89	12	0.00406690051344619	217730	48	11.633	3.08607110009392	0.00394252113940996	222848.831	625	0.754	ns	0.25	0.1363723;0.3959593	0.8672	ns
DNA	hAT?	UCON80	13	0.00440580888956671	217730	44	10.806	2.99989389201741	0.00366224391235829	222848.831	823	0.358	ns	0.2954545	0.1676440;0.4520218	0.483	ns
DNA	TcMar-Tc2	Kanga1a	138	0.0467693559046312	217730	843	221.823	14.0439632548616	0.0751776727161812	222848.831	1	0.002	**	0.1637011	0.1393414;0.1904377	7.784e-12	***
DNA	TcMar-Tc2	Kanga11a	189	0.0640536830867775	217730	883	222.136	13.8493793835431	0.0752837510379069	222848.831	9	0.018	*	0.214043	0.1874144;0.2425946	0.01043	*
DNA	TcMar-Tc2	MER104	676	0.229102062257469	217730	2206	546.332	20.8339105265389	0.185156490942674	222848.831	1001	0.002	**	0.306437	0.2872400;0.3261495	4.106e-10	***
DNA	TcMar-Tc2	Kanga1c	190	0.064392591462898	217730	826	204.647	13.4900100582383	0.0693565824479352	222848.831	154	0.308	ns	0.2300242	0.2017241;0.2602652	0.2428	ns
DNA	TcMar-Tc2	tot	1683	0.570382797010828	217730	8147	2040.717	41.1225239129723	0.691616084591531	222848.831	1	0.002	**	0.2065791	0.1978328;0.2155358	2.2e-16	***
DNA	TcMar-Tc2	Kanga1d	113	0.0382966465016183	217730	664	169.42	12.0934631868564	0.0574178570823378	222848.831	1	0.002	**	0.1701807	0.1423623;0.2009669	2.168e-07	***
DNA	TcMar-Tc2	Kanga2_a	302	0.102350329588396	217730	1534	397.82	19.2247546457995	0.134824530188264	222848.831	1	0.002	**	0.1968709	0.1772417;0.2176676	1.061e-08	***
DNA	TcMar-Tc2	Kanga1	131	0.0443969972717876	217730	812	203.407	13.305502147134	0.0689363360615458	222848.831	1	0.002	**	0.16133	0.1366803;0.1884666	1.046e-09	***
DNA	TcMar-Tc2	Kanga1b	64	0.021690136071713	217730	379	100.499	8.92298260777295	0.0340599528917357	222848.831	1	0.002	**	0.1688654	0.1325431;0.2104548	1.162e-05	***
DNA	TcMar?	tot	11	0.00372799213732567	217730	168	39.205	5.84834832907361	0.0132869028858048	222848.831	1	0.002	**	0.06547619	0.03313591;0.11413349	1.3e-08	***
DNA	TcMar?	X22_DNA	2	0.000677816752241032	217730	24	5.995995995996	2.20946769130981	0.00203209326622812	222848.831	42	0.084	ns	0.08333333	0.01025634;0.26997280	0.06119	ns
DNA	TcMar?	Eulor8	9	0.00305017538508464	217730	144	33.218	5.42751636883151	0.0112578584379713	222848.831	1	0.002	**	0.0625	0.02897453;0.11532776	9.032e-08	***
RNA	tot	tot	160	0.0542253401792825	217730	730	178.037	12.4739420485358	0.0603382305593683	222848.831	73	0.146	ns	0.2191781	0.1896681;0.2509769	0.1313	ns
RNA	RNA	tot	160	0.0542253401792825	217730	730	178.037	12.4739420485358	0.0603382305593683	222848.831	73	0.146	ns	0.2191781	0.1896681;0.2509769	0.1313	ns
RNA	RNA	7SK	160	0.0542253401792825	217730	730	178.037	12.4739420485358	0.0603382305593683	222848.831	73	0.146	ns	0.2191781	0.1896681;0.2509769	0.1313	ns
srpRNA	tot	tot	481	0.163014928913968	217730	1383	363.125	17.1140955725761	0.123066104078762	222848.831	1001	0.002	**	0.3477946	0.3226779;0.3735599	2.742e-12	***
srpRNA	srpRNA	tot	481	0.163014928913968	217730	1383	363.125	17.1140955725761	0.123066104078762	222848.831	1001	0.002	**	0.3477946	0.3226779;0.3735599	2.742e-12	***
srpRNA	srpRNA	7SLRNA	481	0.163014928913968	217730	1383	363.125	17.1140955725761	0.123066104078762	222848.831	1001	0.002	**	0.3477946	0.3226779;0.3735599	2.742e-12	***
LTR	ERVL	LTR108b_Mam	3	0.00101672512836155	217730	53	12.472	3.41333661786628	0.00422686526697507	222848.831	2	0.004	**	0.05660377	0.01182872;0.15662946	0.0009673	***
LTR	ERVL	LTR16D2	32	0.0108450680358565	217730	282	71.506	7.86179189318642	0.0242339823428736	222848.831	1	0.002	**	0.1134752	0.0789246;0.1564050	6.172e-09	***
LTR	ERVL	MER21B	584	0.197922491654381	217730	2786	764.114	28.7310716555871	0.258964634910952	222848.831	1	0.002	**	0.2096195	0.1946368;0.2252147	4.149e-15	***
LTR	ERVL	LTR16B2	183	0.0620202328300544	217730	1617	386.098	18.6560028527668	0.130851846203379	222848.831	1	0.002	**	0.1131725	0.09813488;0.12963009	2.2e-16	***
LTR	ERVL	MLT2A1	253	0.0857438191584905	217730	3738	896.658	28.6250315009159	0.303884906715469	222848.831	1	0.002	**	0.06768325	0.05983711;0.07621323	2.2e-16	***
LTR	ERVL	LTR86A2	61	0.0206734109433515	217730	308	76.502	8.05213219171375	0.0259271685899717	222848.831	33	0.066	ns	0.1980519	0.1550148;0.2470045	0.04093	*
LTR	ERVL	LTR86C	37	0.0125396099164591	217730	285	69.186	7.80168380993937	0.023447714910274	222848.831	1	0.002	**	0.1298246	0.09308148;0.17448127	3.088e-06	***
LTR	ERVL	LTR80A	30	0.0101672512836155	217730	393	97.316	9.40737171810717	0.0329812075305441	222848.831	1	0.002	**	0.07633588	0.05209376;0.10718228	2.2e-16	***
LTR	ERVL	LTR108d_Mam	4	0.00135563350448206	217730	66	16.84	4.04805963231605	0.00570721705386949	222848.831	1	0.002	**	0.06060606	0.01675822;0.14796756	9.299e-05	***
LTR	ERVL	MER54B	55	0.0186399606866284	217730	438	120.685	10.8476470465464	0.0409011573721045	222848.831	1	0.002	**	0.1255708	0.09601513;0.16029374	5.158e-14	***
LTR	ERVL	LTR41C	128	0.043380272143426	217730	759	197.156	13.2800611453421	0.0668178198024164	222848.831	1	0.002	**	0.168643	0.1426751;0.1972147	2.756e-09	***
LTR	ERVL	LTR16D	108	0.0366021046210157	217730	1115	274.119	15.4918958761618	0.0929012251537797	222848.831	1	0.002	**	0.09686099	0.0801337;0.1157490	2.2e-16	***
LTR	ERVL	LTR86B1	50	0.0169454188060258	217730	295	72.249	8.07119217607555	0.0244857912663311	222848.831	4	0.008	**	0.1694915	0.1284942;0.2172729	0.002247	**
LTR	ERVL	MER54A	74	0.0250792198329182	217730	682	181.777	13.3264723714067	0.061605747886059	222848.831	1	0.002	**	0.1085044	0.08616435;0.13429584	2.2e-16	***
LTR	ERVL	LTR16E1	229	0.0776100181315981	217730	2475	631.867	23.0390127198868	0.214145018894142	222848.831	1	0.002	**	0.09252525	0.0813946;0.1046305	2.2e-16	***
LTR	ERVL	LTR86A1	94	0.0318573873553285	217730	531	134.642	10.7943667880221	0.0456313015776185	222848.831	1	0.002	**	0.1770245	0.1454910;0.2122021	3.283e-05	***
LTR	ERVL	LTR40c	141	0.0477860810329927	217730	603	152.669	11.6828047542928	0.051740802873943	222848.831	166	0.332	ns	0.2338308	0.2005911;0.2697014	0.2819	ns
LTR	ERVL	LTR82A	135	0.0457526307762696	217730	1041	261.966	15.4006501169277	0.0887824716587871	222848.831	1	0.002	**	0.129683	0.1098640;0.1516216	2.2e-16	***
LTR	ERVL	LTR86B2	26	0.00881161777913341	217730	273	66.731	7.60213334738555	0.0226156948468981	222848.831	1	0.002	**	0.0952381	0.06315929;0.13642856	4.99e-10	***
LTR	ERVL	LTR105_Mam	68	0.0230457695761951	217730	667	160.761	11.8462742334125	0.0544832494535102	222848.831	1	0.002	**	0.101949	0.08003953;0.12745186	2.2e-16	***
LTR	ERVL	LTR33A	249	0.0843881856540084	217730	2044	516.876	21.6516839857647	0.175173605815668	222848.831	1	0.002	**	0.12182	0.1079459;0.1367885	2.2e-16	***
LTR	ERVL	LTR69	9	0.00305017538508464	217730	141	36.036	5.93598685476475	0.0122129022418789	222848.831	1	0.002	**	0.06382979	0.02959984;0.11770976	5.396e-09	***
LTR	ERVL	MLT2D	440	0.149119685493027	217730	4453	1080.898	32.0227583610946	0.366325385931913	222848.831	1	0.002	**	0.09880979	0.09019817;0.10795156	2.2e-16	***
LTR	ERVL	LTR108c_Mam	6	0.0020334502567231	217730	43	10.619	3.16826085997931	0.00359886804602376	222848.831	69	0.138	ns	0.1395349	0.05297657;0.27932480	0.1132	ns
LTR	ERVL	MER74B	140	0.0474471726568722	217730	931	250.222	15.5146195383393	0.0848023316896277	222848.831	1	0.002	**	0.1503759	0.1280134;0.1749754	2.2e-16	***
LTR	ERVL	MLT2B3	315	0.106756138477962	217730	3276	838.506	28.4540611793396	0.284176706827309	222848.831	1	0.002	**	0.09615385	0.08627006;0.10676510	2.2e-16	***
LTR	ERVL	LTR40A1	57	0.0193177774388694	217730	563	136.271	11.0864091331444	0.0461833833223188	222848.831	1	0.002	**	0.1012433	0.07758548;0.12917967	2.2e-16	***
LTR	ERVL	MER70C	23	0.00779489265077186	217730	275	70.568	7.98142086843434	0.0239160862860726	222848.831	1	0.002	**	0.08363636	0.05375658;0.12285273	4.147e-13	***
LTR	ERVL	MLT2C2	121	0.0410079135105824	217730	1336	320.679	16.7516738739022	0.108680799145951	222848.831	1	0.002	**	0.09056886	0.07571908;0.10724707	2.2e-16	***
LTR	ERVL	MER74A	205	0.0694762171047057	217730	1568	422.067	19.6112496315791	0.143042041584058	222848.831	1	0.002	**	0.1307398	0.1144381;0.1484376	2.2e-16	***
LTR	ERVL	MER77B	244	0.0826936437734059	217730	1256	345.693	18.8295327159837	0.117158253266229	222848.831	1	0.002	**	0.1942675	0.1727251;0.2172510	3.497e-11	***
LTR	ERVL	MER68	472	0.159964753528883	217730	1492	402.368	19.917009395571	0.13636588548286	222848.831	999	0.006	**	0.3163539	0.2928020;0.3406309	6.353e-05	***
LTR	ERVL	LTR42	69	0.0233846779523156	217730	309	80.791	8.54566248732931	0.0273807466151526	222848.831	100	0.2	ns	0.223301	0.1780985;0.2738961	0.1365	ns
LTR	ERVL	LTR84a	91	0.0308406622269669	217730	671	165.931	11.8641053601186	0.0562354057580533	222848.831	1	0.002	**	0.1356185	0.1106162;0.1638751	1.447e-12	***
LTR	ERVL	MLT2C1	254	0.086082727534611	217730	2635	638.225	23.2708381221413	0.216299798349516	222848.831	1	0.002	**	0.09639469	0.08538932;0.10830583	2.2e-16	***
LTR	ERVL	LTR40b	163	0.0552420653076441	217730	1140	275.793	15.6055016799423	0.0934685577754054	222848.831	1	0.002	**	0.1429825	0.1231650;0.1646616	2.2e-16	***
LTR	ERVL	LTR47B	7	0.00237235863284361	217730	46	10.166	2.9426354009804	0.00344534255164116	222848.831	195	0.39	ns	0.1521739	0.0634443;0.2886910	0.3728	ns
LTR	ERVL	LTR79	555	0.188094148746886	217730	4053	979.183	29.4721244079404	0.331853320454815	222848.831	1	0.002	**	0.1369356	0.1264930;0.1479045	2.2e-16	***
LTR	ERVL	LTR47B4	13	0.00440580888956671	217730	105	27.275	4.92581350018842	0.00924372595868707	222848.831	2	0.004	**	0.1238095	0.06760011;0.20240954	0.001112	**
LTR	ERVL	MER68B	123	0.0416857302628234	217730	450	115.296	10.2850457542087	0.039074780133191	222848.831	788	0.428	ns	0.2733333	0.2326519;0.3170235	0.4179	ns
LTR	ERVL	LTR16C	656	0.222323894735058	217730	6620	1709.066	38.0056847863063	0.579216782742786	222848.831	1	0.002	**	0.09909366	0.09199837;0.10654428	2.2e-16	***
LTR	ERVL	MER76	75	0.0254181282090387	217730	715	173.67	12.9785801821133	0.05885821768085	222848.831	1	0.002	**	0.1048951	0.0834037;0.1297082	2.2e-16	***
LTR	ERVL	LTR57	32	0.0108450680358565	217730	268	63.139	7.66932184078211	0.0213983359598732	222848.831	1	0.002	**	0.119403	0.08312273;0.16436432	2.357e-06	***
LTR	ERVL	MLT2A2	298	0.100994696083914	217730	3866	977.877	30.5969940851556	0.331410706115602	222848.831	1	0.002	**	0.07708226	0.06886734;0.08594299	2.2e-16	***
LTR	ERVL	LTR47A2	31	0.010506159659736	217730	275	65.245	7.47642106036517	0.0221120769999831	222848.831	1	0.002	**	0.1127273	0.07789037;0.15617971	2.521e-07	***
LTR	ERVL	LTR33B	139	0.0471082642807517	217730	1608	388.528	18.0338691477019	0.131675393557352	222848.831	1	0.002	**	0.08644279	0.07316123;0.10125585	2.2e-16	***
LTR	ERVL	MLT2E	40	0.0135563350448206	217730	403	98.822	9.28884269425417	0.0334916035449816	222848.831	1	0.002	**	0.09925558	0.0718599;0.1327014	1.359e-13	***
LTR	ERVL	LTR41B	147	0.0498195312897158	217730	848	216.544	14.2490385324449	0.073388575398641	222848.831	1	0.002	**	0.1733491	0.1484516;0.2005399	1.583e-08	***
LTR	ERVL	LTR33A_	210	0.0711707589853083	217730	1666	418.835	19.5828819192749	0.141946689712436	222848.831	1	0.002	**	0.1260504	0.1104820;0.1429492	2.2e-16	***
LTR	ERVL	LTR52	72	0.0244014030806771	217730	1073	268.592	15.3941715112089	0.0910280785589616	222848.831	1	0.002	**	0.06710158	0.05286975;0.08376016	2.2e-16	***
LTR	ERVL	LTR102_Mam	56	0.0189788690627489	217730	518	127.343	10.5608182392219	0.0431576093403148	222848.831	1	0.002	**	0.1081081	0.08270294;0.13808486	4.022e-15	***
LTR	ERVL	LTR40a	212	0.0718485757375494	217730	1974	487.639	21.6453505446366	0.165264941623032	222848.831	1	0.002	**	0.1073961	0.09407527;0.12189548	2.2e-16	***
LTR	ERVL	LTR18B	53	0.0179621439343873	217730	367	96.364	9.79558356900994	0.0326585667564774	222848.831	1	0.002	**	0.1444142	0.1100839;0.1846050	7.394e-08	***
LTR	ERVL	LTR41	234	0.0793045600122007	217730	1129	297.013	15.7507116003029	0.100660193516683	222848.831	1	0.002	**	0.2072631	0.1839632;0.2320988	1.473e-05	***
LTR	ERVL	LTR75B	28	0.00948943453137444	217730	205	46.337	6.49335002865198	0.0157039974242963	222848.831	3	0.006	**	0.1365854	0.09271666;0.19132049	0.001897	**
LTR	ERVL	LTR108a_Mam	10	0.00338908376120516	217730	86	21.165	4.46337279382942	0.00717299578059072	222848.831	4	0.008	**	0.1162791	0.05719112;0.20346245	0.003766	**
LTR	ERVL	LTR47B2	25	0.0084727094030129	217730	174	44.4	6.22163231866917	0.0150475318997509	222848.831	3	0.006	**	0.1436782	0.09518919;0.20475042	0.0004698	***
LTR	ERVL	LTR16D1	14	0.00474471726568722	217730	207	52.343	6.67442124074431	0.0177394811312762	222848.831	1	0.002	**	0.06763285	0.03746599;0.11087354	6.346e-12	***
LTR	ERVL	LTR16B1	134	0.0454137224001491	217730	1199	306.294	16.7654001635107	0.103805602155457	222848.831	1	0.002	**	0.1117598	0.09447796;0.13097105	2.2e-16	***
LTR	ERVL	LTR53	46	0.0155897853015437	217730	494	130.392	10.8513634206992	0.0441909409791063	222848.831	1	0.002	**	0.09311741	0.06898097;0.12225056	2.2e-16	***
LTR	ERVL	LTR66	44	0.0149119685493027	217730	379	93.399	9.08120406484005	0.0316537034212801	222848.831	1	0.002	**	0.116095	0.0856342;0.1527057	2.614e-10	***
LTR	ERVL	MER77	241	0.0816769186450443	217730	1299	357.072	18.3765751573713	0.121014691678105	222848.831	1	0.002	**	0.1855273	0.1647336;0.2077543	7.06e-14	***
LTR	ERVL	LTR16A1	295	0.0999779709555522	217730	2692	697.137	25.3993180293558	0.236265568603528	222848.831	1	0.002	**	0.109584	0.09802754;0.12199680	2.2e-16	***
LTR	ERVL	LTR75	53	0.0179621439343873	217730	291	73.502	8.03171865197634	0.0249104434616102	222848.831	9	0.018	*	0.1821306	0.1395065;0.2313620	0.00555	**
LTR	ERVL	MLT2B5	48	0.0162676020537848	217730	369	90.314	8.88596445887357	0.0306081710809483	222848.831	1	0.002	**	0.1300813	0.09749182;0.16874626	5.718e-08	***
LTR	ERVL	MER70B	27	0.00915052615525393	217730	477	115.937	9.93175063474061	0.0392920204022842	222848.831	1	0.002	**	0.05660377	0.03762991;0.08128980	2.2e-16	***
LTR	ERVL	LTR50	342	0.115906664633216	217730	2565	657.976	24.824699186288	0.222993577686273	222848.831	1	0.002	**	0.1333333	0.1204073;0.1471026	2.2e-16	***
LTR	ERVL	MLT2B4	374	0.126751732669073	217730	4467	1119.15	32.554589558176	0.379289309135275	222848.831	1	0.002	**	0.0837251	0.07576496;0.09223427	2.2e-16	***
LTR	ERVL	LTR82B	127	0.0430413637673055	217730	1154	281.181	15.687904555719	0.0952945961059427	222848.831	1	0.002	**	0.110052	0.09257425;0.12954464	2.2e-16	***
LTR	ERVL	LTR33	1067	0.36161523732059	217730	9255	2335.767	43.9010023690691	0.791611000965889	222848.831	1	0.002	**	0.115289	0.1088502;0.1219711	2.2e-16	***
LTR	ERVL	ERV3-16A3_LTR	128	0.043380272143426	217730	1093	277.767	15.2375488151439	0.0941375629098673	222848.831	1	0.002	**	0.1171089	0.09863929;0.13766718	2.2e-16	***
LTR	ERVL	MER88	9	0.00305017538508464	217730	112	29.981	5.1845461246399	0.0101608120244692	222848.831	1	0.002	**	0.08035714	0.03740324;0.14706630	9.699e-07	***
LTR	ERVL	LTR16E2	227	0.0769322013793571	217730	2318	592.667	22.6748817254084	0.200859810550218	222848.831	1	0.002	**	0.09792925	0.0861279;0.1107575	2.2e-16	***
LTR	ERVL	MLT2B2	157	0.053208615050921	217730	2172	555.607	22.2010684075888	0.188299866131191	222848.831	1	0.002	**	0.07228361	0.06174583;0.08399210	2.2e-16	***
LTR	ERVL	MER73	21	0.00711707589853083	217730	279	72.376	8.0724090448755	0.0245288326300985	222848.831	1	0.002	**	0.07526882	0.04719417;0.11275652	5.138e-15	***
LTR	ERVL	LTR33C	105	0.0355853794926542	217730	919	237.799	14.5684191948831	0.0805920729330825	222848.831	1	0.002	**	0.1142546	0.0944054;0.1366136	2.2e-16	***
LTR	ERVL	MER70A	39	0.0132174266687001	217730	533	139.441	11.4547689077838	0.0472577228746208	222848.831	1	0.002	**	0.07317073	0.05254592;0.09867168	2.2e-16	***
LTR	ERVL	LTR108e_Mam	19	0.0064392591462898	217730	168	40.843	6.09076747614359	0.0138420348058902	222848.831	1	0.002	**	0.1130952	0.0694804;0.1709688	3.015e-05	***
LTR	ERVL	MLT2B1	325	0.110145222239168	217730	4436	1107.548	31.7734046845038	0.375357294155525	222848.831	1	0.002	**	0.0732642	0.06576647;0.08132937	2.2e-16	***
LTR	ERVL	MLT2F	183	0.0620202328300544	217730	1911	484.561	21.6022901086421	0.164221781641333	222848.831	1	0.002	**	0.09576138	0.08293441;0.10984374	2.2e-16	***
LTR	ERVL	LTR62	45	0.0152508769254232	217730	313	85.722	8.77152527532444	0.0290519038178029	222848.831	1	0.002	**	0.14377	0.1068386;0.1876072	5.474e-08	***
LTR	ERVL	MER68C	23	0.00779489265077186	217730	163	40.503	6.08975172532314	0.0137268059580093	222848.831	3	0.006	**	0.1411043	0.0915982;0.2041669	0.00104	**
LTR	ERVL	LTR53B	19	0.0064392591462898	217730	187	50.577	6.78882605162035	0.0171409689390473	222848.831	1	0.002	**	0.1016043	0.06228883;0.15411599	2.041e-08	***
LTR	ERVL	MER21C	1022	0.346364360395167	217730	5505	1505.316	36.8716919284384	0.51016420110823	222848.831	1	0.002	**	0.1856494	0.1754560;0.1961771	2.2e-16	***
LTR	ERVL	LTR47A	91	0.0308406622269669	217730	679	181.521	12.0383753671948	0.0615189873417721	222848.831	1	0.002	**	0.1340206	0.1092955;0.1619758	2.2e-16	***
LTR	ERVL	LTR16	254	0.086082727534611	217730	3017	770.136	27.1628298106682	0.26100554115195	222848.831	1	0.002	**	0.08418959	0.07452255;0.09467158	2.2e-16	***
LTR	ERVL	LTR32	156	0.0528697066748005	217730	1216	316.587	17.2390143167936	0.107293986070866	222848.831	1	0.002	**	0.1282895	0.1099987;0.1483983	2.2e-16	***
LTR	ERVL	LTR84b	163	0.0552420653076441	217730	1278	304.517	16.2427688076429	0.103203361971091	222848.831	1	0.002	**	0.127543	0.1097359;0.1470825	2.2e-16	***
LTR	ERVL	MER74C	15	0.00508362564180774	217730	234	59.831	7.03533474220915	0.0202772270516666	222848.831	1	0.002	**	0.06410256	0.03631837;0.10352416	4.763e-14	***
LTR	ERVL	tot	14191	4.80944876552624	217730	133596	28160.15	146.86149188197	9.54371070781014	222848.831	1	0.002	**	0.1062232	0.1045758;0.1078878	2.2e-16	***
LTR	ERVL	LTR16B	72	0.0244014030806771	217730	694	173.759	12.6454270717056	0.0588883805263247	222848.831	1	0.002	**	0.1037464	0.08206341;0.12886391	2.2e-16	***
LTR	ERVL	LTR16A2	179	0.0606645993255723	217730	1825	471.133	20.9000507923575	0.159670919966787	222848.831	1	0.002	**	0.09808219	0.08481685;0.11265489	2.2e-16	***
LTR	ERVL	LTR101_Mam	134	0.0454137224001491	217730	1151	299.371	16.7548824252838	0.101459339467575	222848.831	1	0.002	**	0.1164205	0.09845582;0.13637097	2.2e-16	***
LTR	ERVL	LTR18C	11	0.00372799213732567	217730	77	18.255	3.9430346844179	0.00618677240608002	222848.831	41	0.082	ns	0.1428571	0.07353001;0.24125061	0.05966	ns
LTR	ERVL	LTR83	98	0.0332130208598106	217730	726	179.633	13.0336559409548	0.0608791283276566	222848.831	1	0.002	**	0.1349862	0.1109649;0.1620171	9.198e-14	***
LTR	ERVL	MER21A	322	0.109128497110806	217730	1975	526.051	21.6366944227982	0.178283090166573	222848.831	1	0.002	**	0.163038	0.1470027;0.1800803	2.2e-16	***
LTR	ERVL	LTR80B	40	0.0135563350448206	217730	507	123.869	10.5944363267274	0.0419802416416722	222848.831	1	0.002	**	0.07889546	0.05695997;0.10588527	2.2e-16	***
LTR	ERVL	LTR67B	443	0.150136410621389	217730	3708	906.002	27.9477561366395	0.30705166658194	222848.831	1	0.002	**	0.1194714	0.1092000;0.1303468	2.2e-16	***
LTR	ERVL	LTR16A	456	0.154542219510955	217730	4245	1058.572	30.923503667584	0.358758917526647	222848.831	1	0.002	**	0.1074205	0.09826033;0.11712473	2.2e-16	***
LTR	ERVL	LTR18A	27	0.00915052615525393	217730	198	50.123	6.82381384824026	0.0169871045362886	222848.831	1	0.002	**	0.1363636	0.09182582;0.19216828	7.833e-05	***
LTR	ERVL	LTR47B3	11	0.00372799213732567	217730	120	28.654	5.10120635794183	0.00971108060935726	222848.831	1	0.002	**	0.09166667	0.04665227;0.15809854	5.864e-05	***
LTR	ERV1?	tot	186	0.0630369579584159	217730	1544	390.407	17.510453077147	0.132312202396082	222848.831	1	0.002	**	0.1204663	0.1046398;0.1377516	2.2e-16	***
LTR	ERV1?	LTR103_Mam	97	0.03287411248369	217730	748	189.954	12.3632007478942	0.0643770016775965	222848.831	1	0.002	**	0.1296791	0.1064336;0.1558887	2.2e-16	***
LTR	ERV1?	EUTREP15	19	0.0064392591462898	217730	196	48.321	6.37578305854346	0.0163763916425194	222848.831	1	0.002	**	0.09693878	0.05937781;0.14723979	1.839e-07	***
LTR	ERV1?	LTR103b_Mam	71	0.0240624947045566	217730	600	152.844	11.2652816463047	0.0518001118397641	222848.831	1	0.002	**	0.1183333	0.09358583;0.14690821	2.2e-16	***
LTR	ERVL-MaLR	THE1A	451	0.152847677630353	217730	4236	1045.086	30.305990448376	0.354188399166285	222848.831	1	0.002	**	0.1064684	0.09733576;0.11614756	2.2e-16	***
LTR	ERVL-MaLR	MLT1M	428	0.145052784979581	217730	2320	580.022	21.7004245217559	0.196574314134174	222848.831	1	0.002	**	0.1844828	0.1688899;0.2008765	5.469e-14	***
LTR	ERVL-MaLR	MLT1C2	2189	0.741870435327809	217730	15985	4023.607	58.2353836675857	1.36363411451714	222848.831	1	0.002	**	0.1369409	0.1316466;0.1423676	2.2e-16	***
LTR	ERVL-MaLR	MLT1J2	711	0.240963855421687	217730	6900	1727.061	37.8349674740677	0.585315438971074	222848.831	1	0.002	**	0.1030435	0.09596654;0.11045781	2.2e-16	***
LTR	ERVL-MaLR	MLT1O	800	0.271126700896413	217730	5061	1285.777	32.583507422559	0.435760595123108	222848.831	1	0.002	**	0.1580715	0.1481214;0.1684177	2.2e-16	***
LTR	ERVL-MaLR	MSTB	1018	0.345008726890685	217730	8566	2159.598	45.0893273784766	0.731905851253114	222848.831	1	0.002	**	0.1188419	0.1120612;0.1258831	2.2e-16	***
LTR	ERVL-MaLR	MSTD	944	0.319929507057767	217730	7647	1888.277	41.0670765428436	0.639952891735719	222848.831	1	0.002	**	0.1234471	0.1161535;0.1310291	2.2e-16	***
LTR	ERVL-MaLR	THE1B	2133	0.72289156626506	217730	22429	5463.229	69.2642916740012	1.85153406876451	222848.831	1	0.002	**	0.09510009	0.09129131;0.09901417	2.2e-16	***
LTR	ERVL-MaLR	MLT1E3	246	0.0833714605256469	217730	2044	472.867	20.9751583609819	0.16025858709098	222848.831	1	0.002	**	0.1203523	0.1065542;0.1352492	2.2e-16	***
LTR	ERVL-MaLR	MLT1G1	448	0.151830952501991	217730	3600	938.965	28.7655563518635	0.318223103384	222848.831	1	0.002	**	0.1244444	0.1138310;0.1356717	2.2e-16	***
LTR	ERVL-MaLR	MLT1H2	558	0.189110873875248	217730	4721	1183.615	30.487411455505	0.401137037601884	222848.831	1	0.002	**	0.1181953	0.1091185;0.1277472	2.2e-16	***
LTR	ERVL-MaLR	MLT1F1	461	0.156236761391558	217730	3265	818.278	27.154448624122	0.277321268195143	222848.831	1	0.002	**	0.1411945	0.1294223;0.1536132	2.2e-16	***
LTR	ERVL-MaLR	MLT1F2	738	0.250114381576941	217730	6038	1552.509	36.7113012387008	0.526158304102486	222848.831	1	0.002	**	0.1222259	0.1140652;0.1307534	2.2e-16	***
LTR	ERVL-MaLR	MLT1A1	709	0.240286038669446	217730	6780	1680.952	38.9243471467512	0.569688712656533	222848.831	1	0.002	**	0.1045723	0.09738594;0.11210065	2.2e-16	***
LTR	ERVL-MaLR	MLT1E1	135	0.0457526307762696	217730	1045	265.496	15.8733092310944	0.0899788182264925	222848.831	1	0.002	**	0.1291866	0.1094390;0.1510486	2.2e-16	***
LTR	ERVL-MaLR	MLT1K	2466	0.835748055513192	217730	17616	4528.796	61.4679973538971	1.53484689814109	222848.831	1	0.002	**	0.1399864	0.134894;0.145198	2.2e-16	***
LTR	ERVL-MaLR	MLT1A0	2515	0.852354565943097	217730	20690	5017.831	64.5957510216427	1.70058495585718	222848.831	1	0.002	**	0.1215563	0.1171329;0.1260863	2.2e-16	***
LTR	ERVL-MaLR	MLT1G	348	0.11794011488994	217730	2834	742.391	25.1644862925983	0.251602528256486	222848.831	1	0.002	**	0.1227946	0.1109289;0.1354452	2.2e-16	***
LTR	ERVL-MaLR	MSTB2	225	0.0762543846271161	217730	1582	396.121	19.71829531603	0.134248724857235	222848.831	1	0.002	**	0.142225	0.1253735;0.1604160	2.2e-16	***
LTR	ERVL-MaLR	MLT1J	2321	0.786606340975717	217730	15262	3802.139	52.6597448505756	1.28857675427448	222848.831	1	0.002	**	0.1520771	0.1464139;0.1578731	2.2e-16	***
LTR	ERVL-MaLR	MLT1E2	500	0.169454188060258	217730	4004	1011.496	30.8943432434555	0.342804466812397	222848.831	1	0.002	**	0.1248751	0.1147873;0.1355138	2.2e-16	***
LTR	ERVL-MaLR	MLT1A	1091	0.369749038347483	217730	9077	2254.653	43.5488816859411	0.764120786945249	222848.831	1	0.002	**	0.1201939	0.1135717;0.1270609	2.2e-16	***
LTR	ERVL-MaLR	tot	31171	10.5641129920526	217730	323803	56293.818	185.62714864565	19.0784464440039	222848.831	1	0.002	**	0.09626532	0.09525147;0.09728641	2.2e-16	***
LTR	ERVL-MaLR	MSTA1	75	0.0254181282090387	217730	544	139.373	11.3992022884416	0.0472346771050446	222848.831	1	0.002	**	0.1378676	0.1100095;0.1697276	2.312e-11	***
LTR	ERVL-MaLR	MLT1E	78	0.0264348533374002	217730	918	228.567	14.3142729263281	0.0774632708047379	222848.831	1	0.002	**	0.08496732	0.06774057;0.10490979	2.2e-16	***
LTR	ERVL-MaLR	MSTA	1885	0.638842288987172	217730	19752	4774.213	62.9215762338783	1.61802077508346	222848.831	1	0.002	**	0.09543337	0.09137038;0.09961589	2.2e-16	***
LTR	ERVL-MaLR	MSTC	427	0.14471387660346	217730	3205	810.253	26.4930344028741	0.274601528476776	222848.831	1	0.002	**	0.1332293	0.1216471;0.1454852	2.2e-16	***
LTR	ERVL-MaLR	MSTB1	568	0.192499957636453	217730	4555	1145.419	32.1440924849603	0.388192093267585	222848.831	1	0.002	**	0.1246981	0.1152369;0.1346433	2.2e-16	***
LTR	ERVL-MaLR	THE1D	1167	0.395506074932642	217730	12601	3087.022	51.3626677620978	1.04621761306831	222848.831	1	0.002	**	0.0926117	0.08760508;0.09780738	2.2e-16	***
LTR	ERVL-MaLR	MLT1F	671	0.227407520376866	217730	4306	1147.503	31.5783657617709	0.38889837832342	222848.831	1	0.002	**	0.1558291	0.1451161;0.1670111	2.2e-16	***
LTR	ERVL-MaLR	MLT1H	1185	0.401606425702811	217730	10078	2574.143	47.1752907681453	0.872398624031993	222848.831	1	0.002	**	0.1175829	0.1113556;0.1240321	2.2e-16	***
LTR	ERVL-MaLR	MLT1L	1535	0.520224357344992	217730	12035	3000.32	49.5665657923206	1.01683357904191	222848.831	1	0.002	**	0.1275447	0.1216340;0.1336361	2.2e-16	***
LTR	ERVL-MaLR	MLT1H1	437	0.148102960364665	217730	3631	928.169	28.7926980058913	0.314564248555403	222848.831	1	0.002	**	0.1203525	0.1099404;0.1313800	2.2e-16	***
LTR	ERVL-MaLR	MLT1E1A	341	0.115567756257096	217730	3367	855.08	27.9781052677692	0.289793774253131	222848.831	1	0.002	**	0.1012771	0.09128764;0.11196490	2.2e-16	***
LTR	ERVL-MaLR	MLT1B	2244	0.760510396014437	217730	17694	4327.134	61.9068696067286	1.46650195719587	222848.831	1	0.002	**	0.1268227	0.1219528;0.1318156	2.2e-16	***
LTR	ERVL-MaLR	THE1C	978	0.331452391845865	217730	9865	2424.065	47.7121706299999	0.821535932760578	222848.831	1	0.002	**	0.09913837	0.0933094;0.1052052	2.2e-16	***
LTR	ERVL-MaLR	MLT1J1	497	0.168437462931896	217730	4928	1209.699	31.6351573756506	0.409977123684612	222848.831	1	0.002	**	0.1008523	0.0925815;0.1095992	2.2e-16	***
LTR	ERVL-MaLR	MLT1C	856	0.290105569959162	217730	6450	1650.379	36.3273868870036	0.559327266873401	222848.831	1	0.002	**	0.1327132	0.1245235;0.1412364	2.2e-16	***
LTR	ERVL-MaLR	MLT1N2	737	0.24977547320082	217730	5722	1415.015	34.3371200424965	0.479560435836172	222848.831	1	0.002	**	0.1288011	0.1202252;0.1377575	2.2e-16	***
LTR	ERVL-MaLR	MLT1D	2239	0.758815854133835	217730	18645	4656.752	64.9969160429562	1.57821225831596	222848.831	1	0.002	**	0.1200858	0.1154526;0.1248378	2.2e-16	***
LTR	ERVL-MaLR	MLT1G3	366	0.124040465660109	217730	2737	713.545	25.3258242190135	0.241826377238913	222848.831	1	0.002	**	0.1337231	0.1211862;0.1470488	2.2e-16	***
LTR	ERVL-MaLR	MLT1I	1202	0.40736786809686	217730	11068	2736.479	47.6802576122022	0.927415654177893	222848.831	1	0.002	**	0.1086014	0.1028632;0.1145464	2.2e-16	***
LTR	Gypsy?	tot	730	0.247403114567977	217730	7780	1908.301	37.7237256707033	0.646739193059156	222848.831	1	0.002	**	0.09383033	0.0874397;0.1005271	2.2e-16	***
LTR	Gypsy?	LTR88c	79	0.0267737617135207	217730	1040	252.814	14.3377465096498	0.0856807822005321	222848.831	1	0.002	**	0.07596154	0.06059772;0.09377395	2.2e-16	***
LTR	Gypsy?	LTR85c	113	0.0382966465016183	217730	1154	283.614	15.4629268285828	0.096119160185044	222848.831	1	0.002	**	0.09792028	0.08138128;0.11654016	2.2e-16	***
LTR	Gypsy?	LTR88b	153	0.0518529815464389	217730	1636	402.502	17.7313393852917	0.13641129920526	222848.831	1	0.002	**	0.09352078	0.07984534;0.10867397	2.2e-16	***
LTR	Gypsy?	LTR88a	85	0.0288072119702438	217730	903	224.494	13.5167550346474	0.0760828969887991	222848.831	1	0.002	**	0.09413068	0.07587999;0.11507744	2.2e-16	***
LTR	Gypsy?	LTR85b	120	0.0406690051344619	217730	1177	295.757	15.4408669242168	0.100234524596275	222848.831	1	0.002	**	0.1019541	0.08525402;0.12067228	2.2e-16	***
LTR	Gypsy?	LTR85a	190	0.064392591462898	217730	1870	471.362	20.2482331808715	0.159748529984919	222848.831	1	0.002	**	0.1016043	0.08827627;0.11619615	2.2e-16	***
LTR	tot	tot	57397	19.4523240641892	217730	741743	100379.993	228.129678255814	34.0196204226187	222848.831	1	0.002	**	0.07738125	0.07677416;0.07799164	2.2e-16	***
LTR	ERV1--int	HERV4_I-int	52	0.0176232355582668	217730	348	100.353	10.492114919094	0.0340104722688221	222848.831	1	0.002	**	0.1494253	0.1136547;0.1912915	1.596e-09	***
LTR	ERV1--int	PRIMA4-int	53	0.0179621439343873	217730	419	111.785	10.5799201183048	0.0378848728246319	222848.831	1	0.002	**	0.1264916	0.09620485;0.16217056	4.276e-12	***
LTR	ERV1--int	LTR39-int	31	0.010506159659736	217730	180	44.861	6.62129296440812	0.0152037686611425	222848.831	12	0.024	*	0.1722222	0.1201176;0.2354585	0.01574	*
LTR	ERV1--int	HERVFH19-int	5	0.00169454188060258	217730	110	30.139	6.79587101576117	0.0102143595478962	222848.831	1	0.002	**	0.04545455	0.01492147;0.10289213	1.102e-09	***
LTR	ERV1--int	MER92-int	40	0.0135563350448206	217730	956	230.37	14.7668940932466	0.0780743226068832	222848.831	1	0.002	**	0.041841	0.03005720;0.05654224	2.2e-16	***
LTR	ERV1--int	HERV3-int	78	0.0264348533374002	217730	303	91.996	12.0329038380091	0.031178214969583	222848.831	133	0.266	ns	0.2574257	0.2091325;0.3105320	0.09141	ns
LTR	ERV1--int	MER89-int	40	0.0135563350448206	217730	696	190.204	13.920134846838	0.0644617287716266	222848.831	1	0.002	**	0.05747126	0.04137207;0.07744039	2.2e-16	***
LTR	ERV1--int	MER31-int	68	0.0230457695761951	217730	1145	300.098	17.7948602987788	0.101705725857015	222848.831	1	0.002	**	0.05938865	0.04640922;0.07468511	2.2e-16	***
LTR	ERV1--int	MER34-int	44	0.0149119685493027	217730	401	110.637	10.7099922938784	0.0374958060088455	222848.831	1	0.002	**	0.1097257	0.08086702;0.14449350	7.425e-16	***
LTR	ERV1--int	LTR19-int	28	0.00948943453137444	217730	231	58.131	8.30245564696193	0.0197010828122617	222848.831	1	0.002	**	0.1212121	0.08207624;0.17040206	1.396e-06	***
LTR	ERV1--int	HERVIP10B3-int	28	0.00948943453137444	217730	239	80.758	11.4894492228063	0.0273695626387406	222848.831	1	0.002	**	0.1171548	0.07927709;0.16485487	4.996e-15	***
LTR	ERV1--int	MER66-int	38	0.0128785182925796	217730	776	212.485	14.9274446441313	0.0720129462999678	222848.831	1	0.002	**	0.04896907	0.03488309;0.06659719	2.2e-16	***
LTR	ERV1--int	HUERS-P2-int	27	0.00915052615525393	217730	257	75.227	10.0317549365556	0.025495060410418	222848.831	1	0.002	**	0.1050584	0.07038401;0.14916611	6.185e-13	***
LTR	ERV1--int	HERV-Fc2-int	0	0	217730	3	2.47926267281106	1.77697670911664	0.000840242886418606	222848.831	1	0.002	**	0	0.0000000;0.7075982	0.00523	**
LTR	ERV1--int	HERV30-int	10	0.00338908376120516	217730	69	22.646	6.04178675452777	0.0076749190856252	222848.831	12	0.024	*	0.1449275	0.07174914;0.25041995	0.0007582	***
LTR	ERV1--int	MER83B-int	22	0.00745598427465135	217730	267	70.101	8.35395640326112	0.0237578160744243	222848.831	1	0.002	**	0.082397	0.05235746;0.12209320	1.496e-13	***
LTR	ERV1--int	MER34B-int	39	0.0132174266687001	217730	593	155.913	12.0496732580442	0.052840221646078	222848.831	1	0.002	**	0.06576728	0.04718140;0.08881229	2.2e-16	***
LTR	ERV1--int	MER61-int	80	0.0271126700896413	217730	1204	341.537	20.8892075002856	0.115749750055073	222848.831	1	0.002	**	0.06644518	0.05303501;0.08201739	2.2e-16	***
LTR	ERV1--int	LTR23-int	15	0.00508362564180774	217730	173	39.669	6.30945704860951	0.0134441563723247	222848.831	1	0.002	**	0.0867052	0.04934186;0.13897379	1.223e-06	***
LTR	ERV1--int	LTR46-int	11	0.00372799213732567	217730	80	22.148	5.98246486708329	0.00750614271431718	222848.831	22	0.044	*	0.1375	0.07068783;0.23272087	0.003914	**
LTR	ERV1--int	HERVIP10FH-int	65	0.0220290444478335	217730	400	125.874	12.4590269022645	0.0426597529357938	222848.831	1	0.002	**	0.1625	0.1277095;0.2023755	4.853e-12	***
LTR	ERV1--int	PRIMAX-int	5	0.00169454188060258	217730	72	20.278	4.23375018637622	0.00687238405097182	222848.831	1	0.002	**	0.06944444	0.02293166;0.15466731	1.033e-05	***
LTR	ERV1--int	MER65-int	86	0.0291461203463644	217730	1038	291.308	17.4947764547937	0.0987267212309152	222848.831	1	0.002	**	0.08285164	0.06680245;0.10131091	2.2e-16	***
LTR	ERV1--int	HERVH-int	131	0.0443969972717876	217730	5787	1817.053	50.1073940845255	0.615814481554912	222848.831	1	0.002	**	0.02263694	0.01896041;0.02680494	2.2e-16	***
LTR	ERV1--int	HUERS-P3b-int	44	0.0149119685493027	217730	519	151.536	14.2626830620374	0.0513568196837985	222848.831	1	0.002	**	0.08477842	0.06227457;0.11214052	2.2e-16	***
LTR	ERV1--int	MER50-int	52	0.0176232355582668	217730	544	144.972	13.3148225861444	0.0491322251029434	222848.831	1	0.002	**	0.09558824	0.07221503;0.12346016	2.2e-16	***
LTR	ERV1--int	HUERS-P1-int	55	0.0186399606866284	217730	498	152.178	14.1191241111361	0.0515743988612678	222848.831	1	0.002	**	0.1104418	0.08429074;0.14132127	2.2e-16	***
LTR	ERV1--int	HERVH48-int	21	0.00711707589853083	217730	120	46.68	9.07369450289858	0.0158202429973057	222848.831	3	0.006	**	0.175	0.1117143;0.2549800	4.814e-07	***
LTR	ERV1--int	PABL_A-int	31	0.010506159659736	217730	449	128.92	11.9827871209993	0.0436920678494569	222848.831	1	0.002	**	0.06904232	0.04738967;0.09657110	2.2e-16	***
LTR	ERV1--int	MER57A-int	171	0.0579533323166082	217730	1903	538.718	23.8258714037525	0.182576042566892	222848.831	1	0.002	**	0.08985812	0.0773862;0.1036101	2.2e-16	***
LTR	ERV1--int	HERV9-int	38	0.0128785182925796	217730	355	135.271	17.3040743754178	0.0458444749461983	222848.831	1	0.002	**	0.1070423	0.07687056;0.14395569	2.2e-16	***
LTR	ERV1--int	HERVFH21-int	12	0.00406690051344619	217730	131	43.742	8.26848255750738	0.0148245301882636	222848.831	1	0.002	**	0.09160305	0.04823261;0.15454526	1.619e-10	***
LTR	ERV1--int	MER4-int	213	0.0721874841136699	217730	3018	778.504	28.9994992190375	0.263841526443326	222848.831	1	0.002	**	0.07057654	0.06169314;0.08030279	2.2e-16	***
LTR	ERV1--int	PABL_B-int	16	0.00542253401792825	217730	246	71.328	9.16877758932359	0.0241736566519242	222848.831	1	0.002	**	0.06504065	0.03763015;0.10347475	2.2e-16	***
LTR	ERV1--int	HERVS71-int	15	0.00508362564180774	217730	174	66.051	11.3921103918097	0.0223852371511362	222848.831	1	0.002	**	0.0862069	0.04905348;0.13819819	2.2e-16	***
LTR	ERV1--int	HERV35I-int	48	0.0162676020537848	217730	615	167.933	13.260027878528	0.0569139003270466	222848.831	1	0.002	**	0.07804878	0.05810513;0.10215138	2.2e-16	***
LTR	ERV1--int	HERVIP10F-int	34	0.0115228847880975	217730	302	122.832	14.2864929174336	0.0416287936556352	222848.831	1	0.002	**	0.1125828	0.07923867;0.15375873	2.2e-16	***
LTR	ERV1--int	MER4B-int	122	0.0413468218867029	217730	1527	373.373	19.1400682656362	0.126539237117245	222848.831	1	0.002	**	0.07989522	0.06678689;0.09464471	2.2e-16	***
LTR	ERV1--int	LTR37-int	112	0.0379577381254978	217730	1383	355.352	18.1749945371774	0.120431769271178	222848.831	1	0.002	**	0.08098337	0.06714614;0.09663017	2.2e-16	***
LTR	ERV1--int	ERV24_Prim-int	24	0.00813380102689238	217730	416	110.974	10.505698153559	0.0376100181315981	222848.831	1	0.002	**	0.05769231	0.03731060;0.08462803	2.2e-16	***
LTR	ERV1--int	LOR1-int	107	0.0362631962448952	217730	1390	383.84	19.9240399359007	0.130086591090099	222848.831	1	0.002	**	0.07697842	0.06351164;0.09226405	2.2e-16	***
LTR	ERV1--int	HERVE-int	41	0.0138952434209411	217730	268	104.564	14.4546477245501	0.0354376154406656	222848.831	1	0.002	**	0.1529851	0.1120757;0.2017655	2.2e-16	***
LTR	ERV1--int	MER51-int	44	0.0149119685493027	217730	608	154.845	12.6706558835966	0.0524782675003813	222848.831	1	0.002	**	0.07236842	0.05307224;0.09593601	2.2e-16	***
LTR	ERV1--int	HERV-Fc1-int	0	0	217730	6	3.39309428950863	2.58772781151148	0.00114994807568117	222848.831	1	0.002	**	0	0.0000000;0.4592581	0.006727	**
LTR	ERV1--int	MER84-int	19	0.0064392591462898	217730	140	36.977	6.14640132510473	0.0125318150238083	222848.831	4	0.008	**	0.1357143	0.08372867;0.20379656	0.0003489	***
LTR	ERV1--int	HERV17-int	105	0.0355853794926542	217730	899	283.821	20.7457307498276	0.0961893142189009	222848.831	1	0.002	**	0.1167964	0.09652826;0.13961331	2.2e-16	***
LTR	ERV1--int	MER101-int	78	0.0264348533374002	217730	1219	332.291	17.2948961382378	0.112616203209462	222848.831	1	0.002	**	0.06398687	0.05090411;0.07921810	2.2e-16	***
LTR	ERV1--int	MER110-int	31	0.010506159659736	217730	393	103.335	10.8908854730176	0.0350210970464135	222848.831	1	0.002	**	0.07888041	0.05422265;0.11009726	2.2e-16	***
LTR	ERV1--int	HERV9NC-int	40	0.0135563350448206	217730	257	109.035	15.795926256041	0.0369528747903004	222848.831	1	0.002	**	0.155642	0.1135801;0.2058530	2.2e-16	***
LTR	ERV1--int	HERVI-int	21	0.00711707589853083	217730	76	33.458	7.97720952914438	0.0113391964482402	222848.831	57	0.114	ns	0.2763158	0.1798724;0.3908571	0.003755	**
LTR	ERV1--int	HERVE_a-int	29	0.00982834290749496	217730	189	63.36	10.836873988279	0.0214732347109959	222848.831	1	0.002	**	0.1534392	0.1052323;0.2128739	2.822e-08	***
LTR	ERV1--int	MER57-int	90	0.0305017538508464	217730	1272	340.94	19.9175578098599	0.115547421754529	222848.831	1	0.002	**	0.07075472	0.05727576;0.08625587	2.2e-16	***
LTR	ERV1--int	LTR43-int	13	0.00440580888956671	217730	147	19.233	4.68151979891442	0.00651822479792588	222848.831	106	0.212	ns	0.08843537	0.04793095;0.14647921	0.1422	ns
LTR	ERV1--int	MER83A-int	9	0.00305017538508464	217730	102	27.268	5.56930814313527	0.00924135360005423	222848.831	1	0.002	**	0.08823529	0.04114383;0.16089819	9.301e-06	***
LTR	ERV1--int	tot	2883	0.977072848355447	217730	42759	11411.012	114.380333609921	3.86728754681172	222848.831	1	0.002	**	0.0674244	0.06506538;0.06984236	2.2e-16	***
LTR	ERV1--int	LTR38-int	12	0.00406690051344619	217730	116	29.747	5.54741063603236	0.010081507464457	222848.831	1	0.002	**	0.1034483	0.05460675;0.17373177	6.657e-05	***
LTR	ERV1--int	LTR49-int	167	0.0565976988121261	217730	2182	581.903	24.325281299716	0.197211800789656	222848.831	1	0.002	**	0.07653529	0.06572588;0.08849760	2.2e-16	***
LTR	ERV1--int	HUERS-P3-int	35	0.0118617931642181	217730	715	188.635	15.9989293623274	0.0639299815294935	222848.831	1	0.002	**	0.04895105	0.03432965;0.06742441	2.2e-16	***
LTR	ERV1--int	HERV9N-int	38	0.0128785182925796	217730	237	82.478	11.7788903661702	0.0279524850456679	222848.831	1	0.002	**	0.1603376	0.1160317;0.2133684	1.879e-10	***
LTR	ERV1--int	HERVP71A-int	26	0.00881161777913341	217730	250	69.767	9.9285087644765	0.0236446206768	222848.831	1	0.002	**	0.104	0.06906891;0.14866373	2.461e-11	***
LTR	ERV1--int	MER52-int	16	0.00542253401792825	217730	489	150.764	14.2037336658377	0.0510951824174335	222848.831	1	0.002	**	0.03271984	0.0188156;0.0525921	2.2e-16	***
LTR	ERV1--int	Harlequin-int	85	0.0288072119702438	217730	570	198.474	18.2251331813921	0.0672645010421433	222848.831	1	0.002	**	0.1491228	0.1208839;0.1810549	2.2e-16	***
LTR	ERV1--int	HERV1_I-int	10	0.00338908376120516	217730	49	15.336	5.5699307112502	0.00519749885618423	222848.831	206	0.412	ns	0.2040816	0.1024494;0.3434300	0.1228	ns
LTR	ERV1--int	MER41-int	155	0.05253079829868	217730	1715	482.968	22.3435496331762	0.163681900598173	222848.831	1	0.002	**	0.09037901	0.07722722;0.10495111	2.2e-16	***
LTR	ERV1--int	PRIMA41-int	35	0.0118617931642181	217730	460	139.434	13.1245532456498	0.047255350515988	222848.831	1	0.002	**	0.07608696	0.05356702;0.10423191	2.2e-16	***
LTR	ERV1--int	HERV15-int	56	0.0189788690627489	217730	95	27.348	6.93346731217282	0.00926846627014387	222848.831	1001	0.002	**	0.5894737	0.4838080;0.6894048	1.001e-09	***
LTR	ERV1--int	LTR25-int	36	0.0122007015403386	217730	592	133.123	13.3319019877364	0.0451164997542914	222848.831	1	0.002	**	0.06081081	0.04295091;0.08319692	2.2e-16	***
LTR	ERV1--int	ERV24B_Prim-int	30	0.0101672512836155	217730	376	107.573	10.5677030308079	0.0364573907444122	222848.831	1	0.002	**	0.07978723	0.05447779;0.11194289	2.2e-16	***
LTR	ERVK--int	HERVK3-int	36	0.0122007015403386	217730	336	101.347	12.0206108865601	0.0343473471946859	222848.831	1	0.002	**	0.1071429	0.07617778;0.14523750	2.2e-16	***
LTR	ERVK--int	HERVK9-int	70	0.0237235863284361	217730	680	227.264	19.3688268993105	0.0770216731906529	222848.831	1	0.002	**	0.1029412	0.08112947;0.12826695	2.2e-16	***
LTR	ERVK--int	HERVK11-int	55	0.0186399606866284	217730	286	97.701	12.5832403194462	0.0331116872553505	222848.831	1	0.002	**	0.1923077	0.1482830;0.2428356	3.119e-08	***
LTR	ERVK--int	HERVK14C-int	11	0.00372799213732567	217730	82	22.244	6.31255196511778	0.00753867791842475	222848.831	38	0.076	ns	0.1341463	0.06891215;0.22736062	0.004045	**
LTR	ERVK--int	HERVK22-int	70	0.0237235863284361	217730	421	116.388	13.2722872787478	0.0394448680799146	222848.831	1	0.002	**	0.1662708	0.1319699;0.2053431	1.42e-07	***
LTR	ERVK--int	tot	396	0.134207716943724	217730	2628	841.089	36.1979746998692	0.285052107162829	222848.831	1	0.002	**	0.1506849	0.1372121;0.1649409	2.2e-16	***
LTR	ERVK--int	HERVK14-int	33	0.011183976411977	217730	407	111.287	11.3032913523184	0.0377160964533238	222848.831	1	0.002	**	0.08108108	0.05646813;0.11198484	2.2e-16	***
LTR	ERVK--int	HERVK11D-int	30	0.0101672512836155	217730	43	16.104	5.2109824734246	0.00545778048904479	222848.831	998	0.008	**	0.6976744	0.5387467;0.8281750	2.252e-05	***
LTR	ERVK--int	HERVK-int	64	0.021690136071713	217730	251	107.613	14.1766783559905	0.0364709470794571	222848.831	1	0.002	**	0.2549801	0.2022503;0.3135971	1.421e-08	***
LTR	ERVK--int	HERVKC4-int	12	0.00406690051344619	217730	55	16.914	4.76731909266952	0.0057322962737024	222848.831	190	0.38	ns	0.2181818	0.1181358;0.3501021	0.188	ns
LTR	ERVK--int	HERVK13-int	25	0.0084727094030129	217730	67	27.944	6.79713653423742	0.00947045566231169	222848.831	387	0.774	ns	0.3731343	0.2579742;0.4998953	0.5361	ns
LTR	ERVL-MaLR--int	MLT-int	42	0.0142341517970617	217730	409	98.652	9.67576955681131	0.0334339891210411	222848.831	1	0.002	**	0.1026895	0.07501664;0.13626634	1.398e-12	***
LTR	ERVL-MaLR--int	MLT1J-int	141	0.0477860810329927	217730	1434	365.762	17.9082120844058	0.123959805466592	222848.831	1	0.002	**	0.09832636	0.08340153;0.11491897	2.2e-16	***
LTR	ERVL-MaLR--int	MLT1K-int	24	0.00813380102689238	217730	202	51.888	6.52855865241924	0.0175852778201413	222848.831	1	0.002	**	0.1188119	0.07762806;0.17160907	1.636e-06	***
LTR	ERVL-MaLR--int	MST-int	35	0.0118617931642181	217730	227	56.949	7.15958508983996	0.0193004931116873	222848.831	4	0.008	**	0.154185	0.1098056;0.2078551	0.0005395	***
LTR	ERVL-MaLR--int	MSTB1-int	18	0.00610035077016928	217730	231	56.448	8.10660305016923	0.0191307000152509	222848.831	1	0.002	**	0.07792208	0.04683397;0.12035570	9.095e-11	***
LTR	ERVL-MaLR--int	MLT1H-int	72	0.0244014030806771	217730	807	208.345	14.3196028585302	0.0706098656228289	222848.831	1	0.002	**	0.08921933	0.07046221;0.11103828	2.2e-16	***
LTR	ERVL-MaLR--int	THE1B-int	482	0.163353837290089	217730	4215	1349.132	41.6762940949587	0.457232135292224	222848.831	1	0.002	**	0.1143535	0.1048972;0.1243478	2.2e-16	***
LTR	ERVL-MaLR--int	MLT1G3-int	17	0.00576144239404877	217730	237	62.613	7.53099906698621	0.0212200701540339	222848.831	1	0.002	**	0.07172996	0.04233806;0.11236404	4.887e-14	***
LTR	ERVL-MaLR--int	MSTA1-int	1	0.000338908376120516	217730	28	7.924	2.95075090967213	0.00268550997237897	222848.831	4	0.008	**	0.03571429	0.0009037988;0.1834775975	0.002381	**
LTR	ERVL-MaLR--int	MLT1I-int	55	0.0186399606866284	217730	801	210.913	13.7271944281003	0.0714801823327064	222848.831	1	0.002	**	0.06866417	0.05214268;0.08844107	2.2e-16	***
LTR	ERVL-MaLR--int	THE1A-int	223	0.075576567874875	217730	1461	476.517	24.9154267370537	0.16149560266382	222848.831	1	0.002	**	0.1526352	0.1345644;0.1721144	2.2e-16	***
LTR	ERVL-MaLR--int	MLT1C2-int	47	0.0159286936776642	217730	436	114.383	10.6814045613582	0.038765356785793	222848.831	1	0.002	**	0.1077982	0.08028801;0.14076267	1.799e-15	***
LTR	ERVL-MaLR--int	MLT1E-int	1	0.000338908376120516	217730	13	3.17252396166134	1.72280920435079	0.00107519494405007	222848.831	163	0.326	ns	0.07692308	0.001945628;0.360297435	0.2093	ns
LTR	ERVL-MaLR--int	MLT1-int	27	0.00915052615525393	217730	245	61.606	7.39929141969105	0.0208787894192805	222848.831	1	0.002	**	0.1102041	0.07389301;0.15628063	5.237e-08	***
LTR	ERVL-MaLR--int	MLT1E1-int	2	0.000677816752241032	217730	45	11.619	3.37923930171544	0.00393777642214427	222848.831	1	0.002	**	0.04444444	0.005428489;0.151492900	0.0004475	***
LTR	ERVL-MaLR--int	MLT1J2-int	43	0.0145730601731822	217730	582	155.115	12.0085794739004	0.0525697727619338	222848.831	1	0.002	**	0.07388316	0.05398262;0.09823228	2.2e-16	***
LTR	ERVL-MaLR--int	MLT1E2-int	18	0.00610035077016928	217730	128	31.591	5.63484431643594	0.0107064545100232	222848.831	5	0.01	**	0.140625	0.08552323;0.21311477	0.00401	**
LTR	ERVL-MaLR--int	MLT1H1-int	13	0.00440580888956671	217730	425	108.317	10.2701502903797	0.0367095385762459	222848.831	1	0.002	**	0.03058824	0.01638543;0.05173885	2.2e-16	***
LTR	ERVL-MaLR--int	MLT1A0-int	67	0.0227068612000746	217730	925	253.344	16.7483781952812	0.085860403639876	222848.831	1	0.002	**	0.07243243	0.05657178;0.09107703	2.2e-16	***
LTR	ERVL-MaLR--int	MSTC-int	21	0.00711707589853083	217730	204	57.815	8.21366174365851	0.0195939877654076	222848.831	1	0.002	**	0.1029412	0.06485985;0.15304637	6.666e-10	***
LTR	ERVL-MaLR--int	THE1-int	23	0.00779489265077186	217730	200	51.965	7.45582754389909	0.0176113737651026	222848.831	1	0.002	**	0.115	0.07431337;0.16754694	6.448e-07	***
LTR	ERVL-MaLR--int	MSTD-int	62	0.021012319319472	217730	729	211.296	15.533243887407	0.0716099842407605	222848.831	1	0.002	**	0.08504801	0.06582572;0.10770338	2.2e-16	***
LTR	ERVL-MaLR--int	MLT1O-int	2	0.000677816752241032	217730	13	3.50361197110423	1.67388712200432	0.00118740344368333	222848.831	293	0.586	ns	0.1538462	0.01920667;0.45447106	0.5343	ns
LTR	ERVL-MaLR--int	MLT1H2-int	18	0.00610035077016928	217730	343	91.052	9.51429544516133	0.0308582854625252	222848.831	1	0.002	**	0.05247813	0.03139481;0.08167204	2.2e-16	***
LTR	ERVL-MaLR--int	MLT1F1-int	26	0.00881161777913341	217730	157	43.54	6.62784492337655	0.0147560706962873	222848.831	5	0.01	**	0.1656051	0.1111224;0.2331581	0.001276	**
LTR	ERVL-MaLR--int	MLT1A-int	43	0.0145730601731822	217730	443	118.282	11.0391276076662	0.0400867605442869	222848.831	1	0.002	**	0.09706546	0.07113973;0.12851671	2.2e-16	***
LTR	ERVL-MaLR--int	MLT1M-int	0	0	217730	1	1.34285714285714	0.640709787032074	0.00045510553364755	222848.831	1	0.002	**	na	na	na	na
LTR	ERVL-MaLR--int	MLT1G-int	10	0.00338908376120516	217730	180	48.054	7.07567305273136	0.0162859031060953	222848.831	1	0.002	**	0.05555556	0.02695934;0.09979362	3.096e-13	***
LTR	ERVL-MaLR--int	MLT1G1-int	31	0.010506159659736	217730	297	84.692	9.10549537620254	0.0287028281903987	222848.831	1	0.002	**	0.1043771	0.07202814;0.14487645	5.309e-14	***
LTR	ERVL-MaLR--int	MLT1F2-int	33	0.011183976411977	217730	305	83.474	8.93101825589261	0.0282900377882839	222848.831	1	0.002	**	0.1081967	0.07565718;0.14858455	1.926e-12	***
LTR	ERVL-MaLR--int	tot	2555	0.865910900987918	217730	27209	7465.665	89.4871987143063	2.53017640180977	222848.831	1	0.002	**	0.09390275	0.09046195;0.09743055	2.2e-16	***
LTR	ERVL-MaLR--int	MLT1J1-int	32	0.0108450680358565	217730	477	125.968	10.9355641172535	0.0426916103231491	222848.831	1	0.002	**	0.06708595	0.04633584;0.09338829	2.2e-16	***
LTR	ERVL-MaLR--int	MLT1F-int	57	0.0193177774388694	217730	518	139.915	11.3525616340831	0.047418365444902	222848.831	1	0.002	**	0.1100386	0.08441435;0.14021041	2.2e-16	***
LTR	ERVL-MaLR--int	THE1D-int	215	0.0728653008659109	217730	2538	728.455	29.7470816024676	0.24687950112687	222848.831	1	0.002	**	0.08471237	0.07416608;0.09622791	2.2e-16	***
LTR	ERVL-MaLR--int	MLT1N2-int	8	0.00271126700896413	217730	73	17.89	3.94809922462537	0.00606307084879603	222848.831	4	0.008	**	0.109589	0.04851642;0.20456432	0.006004	**
LTR	ERVL-MaLR--int	MLT1D-int	67	0.0227068612000746	217730	587	155.071	12.3298006059702	0.0525548607933845	222848.831	1	0.002	**	0.1141397	0.08955946;0.14267903	2.2e-16	***
LTR	ERVL-MaLR--int	MSTB-int	93	0.031518478979208	217730	869	268.468	18.533063709232	0.0909860539203226	222848.831	1	0.002	**	0.1070196	0.08725066;0.12949728	2.2e-16	***
LTR	ERVL-MaLR--int	MLT1E3-int	10	0.00338908376120516	217730	72	17.523	4.24257828100678	0.0059386914747598	222848.831	33	0.066	ns	0.1388889	0.06866421;0.24062593	0.03912	*
LTR	ERVL-MaLR--int	MLT1E1A-int	2	0.000677816752241032	217730	86	21.35	4.74742435832715	0.00723569383017301	222848.831	1	0.002	**	0.02325581	0.002828901;0.081494450	2.145e-08	***
LTR	ERVL-MaLR--int	MSTA-int	276	0.0935387118092624	217730	3150	916.907	33.0859340208197	0.310747462423534	222848.831	1	0.002	**	0.08761905	0.07797297;0.09803861	2.2e-16	***
LTR	ERVL-MaLR--int	THE1C-int	184	0.0623591412061749	217730	1795	551.705	26.9980901523028	0.186977445647569	222848.831	1	0.002	**	0.102507	0.08885508;0.11747302	2.2e-16	***
LTR	ERVL-MaLR--int	MLT1B-int	51	0.0172843271821463	217730	553	143.77	11.8058662739537	0.0487248572348466	222848.831	1	0.002	**	0.09222423	0.06943811;0.11947444	2.2e-16	***
LTR	ERVL-MaLR--int	MLT1C-int	6	0.0020334502567231	217730	117	31.859	5.48262511742124	0.0107972819548235	222848.831	1	0.002	**	0.05128205	0.01904955;0.10828012	1.056e-09	***
LTR	ERVL-MaLR--int	MLT1A1-int	25	0.0084727094030129	217730	454	129.695	12.298342336438	0.0439547218409503	222848.831	1	0.002	**	0.05506608	0.03594917;0.08021786	2.2e-16	***
LTR	ERVL-MaLR--int	MSTB2-int	13	0.00440580888956671	217730	88	25.156	5.5371765661142	0.00852557910968769	222848.831	14	0.028	*	0.1477273	0.08107041;0.23936216	0.003049	**
LTR	ERVL-MaLR--int	MLT1L-int	11	0.00372799213732567	217730	109	25.558	4.80767612779288	0.00866182027688814	222848.831	1	0.002	**	0.1009174	0.05146372;0.17339733	0.0006016	***
LTR	LTR	EUTREP8	54	0.0183010523105079	217730	275	69.625	7.64570675816381	0.0235964956873909	222848.831	17	0.034	*	0.1963636	0.1510940;0.2483098	0.03138	*
LTR	LTR	LTR107_Mam	45	0.0152508769254232	217730	426	107.738	9.4954473048677	0.0365133106264721	222848.831	1	0.002	**	0.1056338	0.0780994;0.1387864	3.643e-14	***
LTR	LTR	LTR106_Mam	87	0.0294850287224849	217730	639	158.627	11.9433879412634	0.0537600189788691	222848.831	1	0.002	**	0.1361502	0.1105082;0.1652070	4.444e-12	***
LTR	LTR	LTR91A	191	0.0647314998390185	217730	2403	588.634	22.6864435008822	0.199492993069324	222848.831	1	0.002	**	0.07948398	0.06897852;0.09102738	2.2e-16	***
LTR	LTR	LTR91	134	0.0454137224001491	217730	1566	382.38	17.9171041918783	0.129591784860963	222848.831	1	0.002	**	0.08556833	0.0721818;0.1005315	2.2e-16	***
LTR	LTR	tot	857	0.290444478335282	217730	7931	1937.474	40.4467955129608	0.65662616711572	222848.831	1	0.002	**	0.108057	0.1013064;0.1150971	2.2e-16	***
LTR	LTR	LTR90A	70	0.0237235863284361	217730	406	98.112	8.83082325943846	0.033250978597936	222848.831	2	0.004	**	0.1724138	0.1369416;0.2127427	0.0009235	***
LTR	LTR	MamRep1527	142	0.0481249894091132	217730	1268	329.911	16.747643492819	0.111809601274295	222848.831	1	0.002	**	0.1119874	0.09515076;0.13064595	2.2e-16	***
LTR	LTR	LTR90B	74	0.0250792198329182	217730	537	127.898	10.515330150222	0.0433457034890617	222848.831	1	0.002	**	0.1378026	0.1097776;0.1698832	8.615e-09	***
LTR	LTR	EUTREP16	69	0.0233846779523156	217730	411	97.364	8.91992539593628	0.0329974751325979	222848.831	4	0.008	**	0.1678832	0.1330346;0.2075969	0.0007491	***
LTR	ERVL--int	HERVL-int	179	0.0606645993255723	217730	2324	829.118	37.0055602239378	0.28099503499229	222848.831	1	0.002	**	0.07702238	0.06650557;0.08861949	2.2e-16	***
LTR	ERVL--int	LTR57-int	31	0.010506159659736	217730	366	87.285	9.62790067831361	0.0295816176096792	222848.831	1	0.002	**	0.08469945	0.05827396;0.11806993	2.788e-14	***
LTR	ERVL--int	MER76-int	14	0.00474471726568722	217730	155	38.506	6.20051694703034	0.0130500059308966	222848.831	1	0.002	**	0.09032258	0.05026315;0.14690201	8.985e-07	***
LTR	ERVL--int	tot	1884	0.638503380611052	217730	29730	7769.984	90.8239876945554	2.63331265992239	222848.831	1	0.002	**	0.06337033	0.06062693;0.06619943	2.2e-16	***
LTR	ERVL--int	MER21-int	115	0.0389744632538593	217730	1093	251.783	16.156328108142	0.0853313676647518	222848.831	1	0.002	**	0.105215	0.08764926;0.12493744	2.2e-16	***
LTR	ERVL--int	ERVL-B4-int	270	0.0915052615525393	217730	3898	1090.657	35.2601847929308	0.369632792774473	222848.831	1	0.002	**	0.06926629	0.06149246;0.07769306	2.2e-16	***
LTR	ERVL--int	MER70-int	14	0.00474471726568722	217730	258	74.963	9.25382430480849	0.0254055885991222	222848.831	1	0.002	**	0.05426357	0.02998043;0.08936980	2.2e-16	***
LTR	ERVL--int	MER68-int	65	0.0220290444478335	217730	410	94.747	9.35663067228462	0.0321105519122905	222848.831	1	0.002	**	0.1585366	0.1245368;0.1975555	0.0003403	***
LTR	ERVL--int	LTR52-int	13	0.00440580888956671	217730	170	47.299	6.85160882884769	0.0160300272821243	222848.831	1	0.002	**	0.07647059	0.04134446;0.12721709	8.389e-11	***
LTR	ERVL--int	HERVL40-int	108	0.0366021046210157	217730	1333	334.374	17.7895641484718	0.113322149356921	222848.831	1	0.002	**	0.08102026	0.06693349;0.09698530	2.2e-16	***
LTR	ERVL--int	HERVL74-int	15	0.00508362564180774	217730	371	104.098	10.0379857121415	0.0352796841373935	222848.831	1	0.002	**	0.04043127	0.02280272;0.06580919	2.2e-16	***
LTR	ERVL--int	ERVL47-int	14	0.00474471726568722	217730	212	50.781	7.36609111390148	0.0172101062477759	222848.831	1	0.002	**	0.06603774	0.03657076;0.10831860	4.529e-11	***
LTR	ERVL--int	ERVL-int	55	0.0186399606866284	217730	820	220.709	15.6594232504437	0.0748001287851829	222848.831	1	0.002	**	0.06707317	0.05092487;0.08641319	2.2e-16	***
LTR	ERVL--int	ERV3-16A3_I-int	313	0.106078321725721	217730	6505	1718.035	43.6920446966009	0.58225645196821	222848.831	1	0.002	**	0.04811683	0.04304285;0.05360067	2.2e-16	***
LTR	ERVL--int	HERVL32-int	6	0.0020334502567231	217730	114	32.08	5.89782878561122	0.0108721807059461	222848.831	1	0.002	**	0.05263158	0.0195572;0.1110402	8.431e-10	***
LTR	ERVL--int	ERVL-E-int	589	0.199617033534984	217730	8861	2327.654	48.7076659338211	0.788861437310423	222848.831	1	0.002	**	0.06647105	0.06137117;0.07185817	2.2e-16	***
LTR	ERVL--int	LTR53-int	13	0.00440580888956671	217730	325	87.192	9.51870483530938	0.0295500991307	222848.831	1	0.002	**	0.04	0.02146737;0.06742998	2.2e-16	***
LTR	ERVL--int	HERVL18-int	55	0.0186399606866284	217730	504	151.407	13.9447411882332	0.0513131005032789	222848.831	1	0.002	**	0.109127	0.08327394;0.13966799	2.2e-16	***
LTR	ERVL--int	HERVL66-int	11	0.00372799213732567	217730	107	36.528	6.22880518350141	0.0123796451629302	222848.831	1	0.002	**	0.1028037	0.05244725;0.17650214	1.682e-08	***
LTR	ERVL--int	HERV16-int	96	0.0325352041075695	217730	1904	497.086	21.7120707906459	0.168466609052243	222848.831	1	0.002	**	0.05042017	0.04102842;0.06122535	2.2e-16	***
LTR	ERVL?	tot	591	0.200294850287225	217730	3926	995.614	28.7576773750595	0.337421923982851	222848.831	1	0.002	**	0.1505349	0.1394850;0.1621076	2.2e-16	***
LTR	ERVL?	LTR89B	70	0.0237235863284361	217730	732	185.269	12.6068859189164	0.0627892159354718	222848.831	1	0.002	**	0.09562842	0.07530604;0.11927533	2.2e-16	***
LTR	ERVL?	Eutr10	127	0.0430413637673055	217730	999	258.711	15.0563665329047	0.0876793248945148	222848.831	1	0.002	**	0.1271271	0.1070926;0.1493875	2.2e-16	***
LTR	ERVL?	LTR89	130	0.0440580888956671	217730	1093	284.395	15.4233866532567	0.0963838476267941	222848.831	1	0.002	**	0.1189387	0.1003359;0.1396198	2.2e-16	***
LTR	ERVL?	LTR55	55	0.0186399606866284	217730	406	100.542	9.83081282910426	0.0340745259519089	222848.831	1	0.002	**	0.135468	0.1037094;0.1726537	3.713e-08	***
LTR	ERVL?	LTR87	213	0.0721874841136699	217730	696	172.057	12.0729245216934	0.0583115584701676	222848.831	1000	0.004	**	0.3060345	0.2719628;0.3417603	0.0004322	***
LTR	ERVK	MER11C	116	0.0393133716299798	217730	869	265.817	17.8979844912451	0.0900876078152271	222848.831	1	0.002	**	0.1334868	0.1115721;0.1579198	2.2e-16	***
LTR	ERVK	MER9a1	26	0.00881161777913341	217730	341	88.461	9.62606566257161	0.0299801738599969	222848.831	1	0.002	**	0.07624633	0.05040893;0.10972405	2.2e-16	***
LTR	ERVK	LTR22	20	0.00677816752241032	217730	104	18.584	4.27354737977797	0.00629827326182367	222848.831	670	0.664	ns	0.1923077	0.1216043;0.2812580	0.7013	ns
LTR	ERVK	LTR14A	12	0.00406690051344619	217730	133	31.139	5.25731093985492	0.0105532679240167	222848.831	2	0.004	**	0.09022556	0.04749347;0.15230219	2.243e-05	***
LTR	ERVK	LTR5A	41	0.0138952434209411	217730	267	80.512	9.60375385399313	0.027286191178215	222848.831	1	0.002	**	0.1535581	0.1125046;0.2024990	3.265e-08	***
LTR	ERVK	MER11A	170	0.0576144239404877	217730	968	284.907	18.2102158955616	0.0965573687153678	222848.831	1	0.002	**	0.1756198	0.1521493;0.2010819	2.2e-16	***
LTR	ERVK	LTR3B_	38	0.0128785182925796	217730	264	65.453	7.37727695123447	0.0221825699422161	222848.831	1	0.002	**	0.1439394	0.1039160;0.1921746	4.444e-05	***
LTR	ERVK	LTR13	219	0.074220934370393	217730	466	157.367	13.2902574069106	0.0533329944249572	222848.831	1001	0.002	**	0.4699571	0.4238851;0.5164127	4.442e-09	***
LTR	ERVK	LTR13A	68	0.0230457695761951	217730	189	64.679	8.50648689644084	0.0219202548590988	222848.831	682	0.64	ns	0.3597884	0.2914140;0.4326376	0.6456	ns
LTR	ERVK	LTR22C0	14	0.00474471726568722	217730	113	27.278	5.06876793791237	0.00924474268381543	222848.831	4	0.008	**	0.1238938	0.06941867;0.19912954	0.002782	**
LTR	ERVK	LTR22E	26	0.00881161777913341	217730	122	30.271	5.53915528228278	0.0102590954535441	222848.831	257	0.514	ns	0.2131148	0.1441863;0.2964618	0.4032	ns
LTR	ERVK	LTR3B	15	0.00508362564180774	217730	90	21.615	4.39500751888903	0.00732550454984495	222848.831	68	0.136	ns	0.1666667	0.09639143;0.25995055	0.1095	ns
LTR	ERVK	LTR5_Hs	153	0.0518529815464389	217730	653	206.212	15.9124561982826	0.0698869740565638	222848.831	1	0.002	**	0.2343032	0.2023127;0.2687163	5.146e-06	***
LTR	ERVK	LTR22C2	7	0.00237235863284361	217730	70	19.083	4.17271165101574	0.0064673885415078	222848.831	1	0.002	**	0.1	0.0411597;0.1952457	0.0006622	***
LTR	ERVK	LTR22B2	14	0.00474471726568722	217730	40	9.419	2.93599370896108	0.00319217799467914	222848.831	959	0.086	ns	0.35	0.2062825;0.5168445	0.0944	ns
LTR	ERVK	LTR14	27	0.00915052615525393	217730	97	24.415	4.91354433356594	0.00827444800298239	222848.831	743	0.518	ns	0.2783505	0.1921128;0.3785783	0.5588	ns
LTR	ERVK	LTR22A	47	0.0159286936776642	217730	170	45.798	6.62503487440535	0.0155213258095674	222848.831	614	0.776	ns	0.2764706	0.2107465;0.3501671	0.8628	ns
LTR	ERVK	LTR5	10	0.00338908376120516	217730	27	7.08308308308308	2.46297311744538	0.00240051618561438	222848.831	912	0.18	ns	0.3703704	0.1940072;0.5763204	0.196	ns
LTR	ERVK	MER9a2	39	0.0132174266687001	217730	310	79.881	8.73883322911051	0.0270723399928829	222848.831	1	0.002	**	0.1258065	0.09101141;0.16794795	1.693e-08	***
LTR	ERVK	LTR5B	137	0.0464304475285107	217730	442	149.441	12.6260816145365	0.050646806635826	222848.831	177	0.354	ns	0.3099548	0.2671064;0.3553689	0.2276	ns
LTR	ERVK	LTR22B	23	0.00779489265077186	217730	142	29.552	5.38054330400251	0.0100154203311135	222848.831	129	0.258	ns	0.1619718	0.1055338;0.2330587	0.2141	ns
LTR	ERVK	LTR3A	38	0.0128785182925796	217730	163	46.002	6.69483508510977	0.015590463118296	222848.831	127	0.254	ns	0.2331288	0.1705654;0.3056564	0.1914	ns
LTR	ERVK	MER11D	54	0.0183010523105079	217730	260	76.491	9.41012590082987	0.0259234405978344	222848.831	4	0.008	**	0.2076923	0.1600472;0.2621358	0.002122	**
LTR	ERVK	LTR3	9	0.00305017538508464	217730	92	26.539	4.82428779746324	0.00899428939386237	222848.831	1	0.002	**	0.09782609	0.04571609;0.17759647	1.471e-05	***
LTR	ERVK	tot	1587	0.537847592903259	217730	8264	2317.143	48.4240378163411	0.78529917136902	222848.831	1	0.002	**	0.1920378	0.1835943;0.2006989	2.2e-16	***
LTR	ERVK	LTR13_	26	0.00881161777913341	217730	44	10.561	3.66929730912375	0.00357921136020877	222848.831	1001	0.002	**	0.5909091	0.4324964;0.7366206	7.14e-07	***
LTR	ERVK	LTR22C	1	0.000338908376120516	217730	16	3.15424973767051	1.56790461538441	0.00106900165647248	222848.831	132	0.264	ns	0.0625	0.001581112;0.302320738	0.3401	ns
LTR	ERVK	LTR14B	66	0.022367952823954	217730	363	100.734	9.790766216344	0.034139596360124	222848.831	1	0.002	**	0.1818182	0.1434996;0.2254183	2.916e-05	***
LTR	ERVK	MER11B	79	0.0267737617135207	217730	544	163.9	14.6450154140061	0.0555470828461525	222848.831	1	0.002	**	0.1452206	0.1166885;0.1776700	2.2e-16	***
LTR	ERVK	MER9B	8	0.00271126700896413	217730	39	8.876	2.88980535243725	0.0030081507464457	222848.831	468	0.936	ns	0.2051282	0.09296393;0.36464424	0.85	ns
LTR	ERVK	MER9a3	81	0.0274515784657618	217730	575	140.777	11.7231695246509	0.0477105044651178	222848.831	1	0.002	**	0.1408696	0.1134701;0.1720189	1.054e-09	***
LTR	ERVK	LTR22B1	24	0.00813380102689238	217730	154	36.547	6.0797001368286	0.0123860844220765	222848.831	17	0.034	*	0.1558442	0.1024774;0.2229521	0.01753	*
LTR	ERVK	LTR14C	15	0.00508362564180774	217730	137	27.977	5.21091399129026	0.00948163963872367	222848.831	4	0.008	**	0.1094891	0.06258985;0.17415000	0.00552	**
LTR	ERV1	LTR64	59	0.0199955941911104	217730	372	95.115	9.18346944847703	0.0322352701947029	222848.831	1	0.002	**	0.1586022	0.1229810;0.1997636	7.673e-06	***
LTR	ERV1	LTR9C	20	0.00677816752241032	217730	153	38.693	6.19298830162824	0.0131133817972311	222848.831	1	0.002	**	0.130719	0.08170953;0.19464322	0.0002647	***
LTR	ERV1	LTR43B	28	0.00948943453137444	217730	242	59.353	7.13128643697939	0.020115228847881	222848.831	1	0.002	**	0.1157025	0.07827604;0.16286656	6.322e-07	***
LTR	ERV1	MER61F	35	0.0118617931642181	217730	159	38.467	6.1019787893064	0.0130367885042279	222848.831	320	0.64	ns	0.2201258	0.1583708;0.2926104	0.5788	ns
LTR	ERV1	MER4E	99	0.0335519292359311	217730	729	180.741	13.8185698200599	0.0612546388083982	222848.831	1	0.002	**	0.1358025	0.1117624;0.1628325	1.066e-13	***
LTR	ERV1	LTR21C	3	0.00101672512836155	217730	22	5.72462311557789	2.3053054751313	0.00194012272400247	222848.831	162	0.324	ns	0.1363636	0.02905585;0.34912210	0.2301	ns
LTR	ERV1	LTR77	3	0.00101672512836155	217730	103	26.36	5.14011875551731	0.0089336247945368	222848.831	1	0.002	**	0.02912621	0.006047279;0.082764943	9.636e-10	***
LTR	ERV1	LTR10F	56	0.0189788690627489	217730	449	113.746	10.1625174420889	0.0385494721502042	222848.831	1	0.002	**	0.1247216	0.09560494;0.15888872	2.305e-11	***
LTR	ERV1	LTR2752	32	0.0108450680358565	217730	230	68.709	9.37252170779898	0.0232860556148645	222848.831	1	0.002	**	0.1391304	0.09715062;0.19069879	1.987e-08	***
LTR	ERV1	LTR68	34	0.0115228847880975	217730	352	83.848	8.60191193217467	0.028416789520953	222848.831	1	0.002	**	0.09659091	0.06782251;0.13235743	1.161e-11	***
LTR	ERV1	MER95	20	0.00677816752241032	217730	139	35.787	5.52196732361965	0.0121285140562249	222848.831	6	0.012	*	0.1438849	0.09015809;0.21343650	0.001777	**
LTR	ERV1	LTR9B	92	0.0311795706030875	217730	685	176.566	12.7291663385972	0.059839696338095	222848.831	1	0.002	**	0.1343066	0.1096616;0.1621503	4.29e-15	***
LTR	ERV1	MER57E3	97	0.03287411248369	217730	243	78.952	7.70760034661262	0.026757494111467	222848.831	993	0.018	*	0.399177	0.3371136;0.4637315	0.01632	*
LTR	ERV1	HERV-Fc1_LTR3	2	0.000677816752241032	217730	5	1.89934640522876	0.976992977999846	0.000643704405886418	222848.831	594	0.816	ns	0.4	0.05274495;0.85336720	1	ns
LTR	ERV1	LTR60B	18	0.00610035077016928	217730	247	63.686	7.75755010190612	0.0215837188416112	222848.831	1	0.002	**	0.07287449	0.04375952;0.11272930	1.062e-13	***
LTR	ERV1	LTR6B	37	0.0125396099164591	217730	154	42.641	6.510030683453	0.0144513920661549	222848.831	229	0.458	ns	0.2402597	0.1751546;0.3156344	0.3676	ns
LTR	ERV1	LTR12F	100	0.0338908376120516	217730	637	162.891	12.0616998637673	0.0552051242946469	222848.831	1	0.002	**	0.1569859	0.1295935;0.1876010	2.249e-09	***
LTR	ERV1	MER90a	200	0.0677816752241032	217730	1252	311.02	17.1580301316322	0.105407283141003	222848.831	1	0.002	**	0.1597444	0.1398686;0.1812321	3.24e-14	***
LTR	ERV1	LTR109A2	1	0.000338908376120516	217730	26	6.92184368737475	2.42022235266187	0.00234587080384822	222848.831	4	0.008	**	0.03846154	0.0009732879;0.1963696468	0.006255	**
LTR	ERV1	MER51B	124	0.042024638638944	217730	713	177.455	12.6613698028801	0.0601409858844661	222848.831	1	0.002	**	0.173913	0.1467861;0.2037691	1.777e-06	***
LTR	ERV1	LTR58	9	0.00305017538508464	217730	76	19.832	4.12174292802994	0.00672123091522207	222848.831	6	0.012	*	0.1184211	0.05560421;0.21293324	0.003713	**
LTR	ERV1	LTR78B	272	0.0921830783047803	217730	3270	809.617	26.0694059181433	0.274385982749564	222848.831	1	0.002	**	0.08318043	0.07393835;0.09317570	2.2e-16	***
LTR	ERV1	LTR12C	474	0.160642570281124	217730	2731	913.732	35.1587871849459	0.309671428329351	222848.831	1	0.002	**	0.1735628	0.1595310;0.1882979	2.2e-16	***
LTR	ERV1	LTR12	95	0.032196295731449	217730	778	211.089	15.5053376130446	0.0715398302069036	222848.831	1	0.002	**	0.122108	0.09992581;0.14719884	2.2e-16	***
LTR	ERV1	MER41B	445	0.15081422737363	217730	2851	764.157	26.3329408683264	0.258979207971125	222848.831	1	0.002	**	0.1560856	0.1429460;0.1699352	2.2e-16	***
LTR	ERV1	LTR6A	59	0.0199955941911104	217730	287	69.785	8.24140131868941	0.0236507210275702	222848.831	111	0.222	ns	0.2055749	0.1603342;0.2570094	0.1485	ns
LTR	ERV1	MER101B	28	0.00948943453137444	217730	261	63.192	7.90744356057405	0.0214162981038076	222848.831	1	0.002	**	0.1072797	0.07247986;0.15130764	4.378e-08	***
LTR	ERV1	MER50B	77	0.0260959449612797	217730	692	170.521	13.4663618658457	0.0577909952044465	222848.831	1	0.002	**	0.1112717	0.08881729;0.13710128	2.2e-16	***
LTR	ERV1	HERV1_LTRb	8	0.00271126700896413	217730	10	2.05793450881612	1.13487366046345	0.000697451242545243	222848.831	795	0.414	ns	0.8	0.4439045;0.9747893	9.671e-05	***
LTR	ERV1	LTR25	24	0.00813380102689238	217730	284	43.408	6.51060088808429	0.0147113347906394	222848.831	1	0.002	**	0.08450704	0.05489545;0.12313022	0.0009086	***
LTR	ERV1	LTR10B2	12	0.00406690051344619	217730	101	28.053	5.14632642529365	0.00950739667530883	222848.831	1	0.002	**	0.1188119	0.0629234;0.1983451	0.0002033	***
LTR	ERV1	LTR24B	103	0.0349075627404131	217730	454	114.415	9.80657656595532	0.0387762018538288	222848.831	124	0.248	ns	0.2268722	0.1891331;0.2682122	0.2344	ns
LTR	ERV1	MER31B	227	0.0769322013793571	217730	1486	377.476	18.4340782042184	0.127929778184468	222848.831	1	0.002	**	0.1527591	0.1348314;0.1720708	2.2e-16	***
LTR	ERV1	LTR49	173	0.0586311490688492	217730	1462	364.083	18.5890199489554	0.123390778303086	222848.831	1	0.002	**	0.1183311	0.1022117;0.1360010	2.2e-16	***
LTR	ERV1	LTR45C	58	0.0196566858149899	217730	424	110.511	9.88643619413086	0.0374531035534543	222848.831	1	0.002	**	0.1367925	0.1055373;0.1732204	8.3e-10	***
LTR	ERV1	LTR35	20	0.00677816752241032	217730	105	26.957	5.06090542924522	0.00913595309508075	222848.831	88	0.176	ns	0.1904762	0.1204040;0.2787301	0.1457	ns
LTR	ERV1	MER4B	258	0.0874383610390931	217730	1738	440.062	19.8345548365867	0.149140697812346	222848.831	1	0.002	**	0.1484465	0.1320477;0.1660416	2.2e-16	***
LTR	ERV1	MER34A1	104	0.0352464711165336	217730	775	199.925	13.0220946836502	0.0677562570958941	222848.831	1	0.002	**	0.1341935	0.1109787;0.1602313	2.2e-16	***
LTR	ERV1	MER89	154	0.0521918899225594	217730	1388	349.184	17.852138326902	0.118341382407266	222848.831	1	0.002	**	0.110951	0.09490493;0.12866421	2.2e-16	***
LTR	ERV1	MER92D	22	0.00745598427465135	217730	231	53.707	6.70552869765801	0.0182017521563045	222848.831	1	0.002	**	0.0952381	0.06065157;0.14063869	8.519e-08	***
LTR	ERV1	MER49	172	0.0582922406927287	217730	1335	359.518	19.1137911732082	0.121843661566096	222848.831	1	0.002	**	0.128839	0.1113253;0.1480042	2.2e-16	***
LTR	ERV1	LTR1A1	28	0.00948943453137444	217730	359	96.7	10.174454261508	0.0327724399708539	222848.831	1	0.002	**	0.07799443	0.05245039;0.11075196	2.2e-16	***
LTR	ERV1	LTR72	32	0.0108450680358565	217730	153	43.05	6.13686900309606	0.0145900055919882	222848.831	43	0.086	ns	0.2091503	0.1476742;0.2822351	0.04795	*
LTR	ERV1	MER34D	41	0.0138952434209411	217730	249	69.615	7.98564621965846	0.0235931066036297	222848.831	1	0.002	**	0.1646586	0.1208279;0.2166756	2.782e-05	***
LTR	ERV1	LTR29	94	0.0318573873553285	217730	708	170.555	12.423820922982	0.0578025180892346	222848.831	1	0.002	**	0.1327684	0.1086398;0.1600037	1.025e-12	***
LTR	ERV1	LTR26	81	0.0274515784657618	217730	596	163.925	12.4034358231992	0.0555555555555556	222848.831	1	0.002	**	0.135906	0.1094150;0.1660648	4.945e-16	***
LTR	ERV1	LTR27C	9	0.00305017538508464	217730	120	32.866	5.80962957474877	0.0111385626895769	222848.831	1	0.002	**	0.075	0.03486739;0.13760106	8.81e-08	***
LTR	ERV1	LTR23	164	0.0555809736837646	217730	856	213.818	13.8923674682854	0.0724647111653365	222848.831	1	0.002	**	0.1915888	0.1657388;0.2195812	6.472e-05	***
LTR	ERV1	MER61E	27	0.00915052615525393	217730	318	74.643	8.18844317325347	0.0252971379187637	222848.831	1	0.002	**	0.08490566	0.05669858;0.12112901	4.388e-12	***
LTR	ERV1	PABL_A	107	0.0362631962448952	217730	524	140.688	11.5827810484709	0.0476803416196431	222848.831	1	0.002	**	0.2041985	0.1704791;0.2412941	0.0007844	***
LTR	ERV1	MER65D	56	0.0189788690627489	217730	470	113.538	10.3493799652765	0.0384789792079711	222848.831	1	0.002	**	0.1191489	0.09127124;0.15192308	3.26e-11	***
LTR	ERV1	MER57E1	90	0.0305017538508464	217730	501	127.753	11.0001360897943	0.0432965617745243	222848.831	1	0.002	**	0.1796407	0.1470011;0.2161139	7.551e-05	***
LTR	ERV1	LTR8A	215	0.0728653008659109	217730	1442	379.521	19.4396877665373	0.128622845813634	222848.831	1	0.002	**	0.1490985	0.1310968;0.1685422	2.2e-16	***
LTR	ERV1	LTR8	427	0.14471387660346	217730	3403	911.442	29.3507768909803	0.308895328148035	222848.831	1	0.002	**	0.1254775	0.1145261;0.1370768	2.2e-16	***
LTR	ERV1	MER57B2	230	0.0779489265077186	217730	1104	279.439	15.749804295144	0.0947042177147408	222848.831	1	0.002	**	0.2083333	0.1847272;0.2335046	0.0005321	***
LTR	ERV1	LTR39	120	0.0406690051344619	217730	1272	323.653	17.3820230619375	0.109688712656533	222848.831	1	0.002	**	0.09433962	0.07883518;0.11174706	2.2e-16	***
LTR	ERV1	MER4E1	135	0.0457526307762696	217730	1050	282.241	16.1056608467741	0.0956538389846305	222848.831	1	0.002	**	0.1285714	0.1089123;0.1503384	2.2e-16	***
LTR	ERV1	LTR44	33	0.011183976411977	217730	218	58.64	6.94598061087465	0.019873587175707	222848.831	1	0.002	**	0.1513761	0.1065483;0.2059692	4.615e-05	***
LTR	ERV1	LTR1B	28	0.00948943453137444	217730	321	88.751	9.61402248949046	0.0300784572890719	222848.831	1	0.002	**	0.08722741	0.05874479;0.12359948	2.2e-16	***
LTR	ERV1	LTR46	41	0.0138952434209411	217730	255	66.124	7.69752400943809	0.022409977462593	222848.831	1	0.002	**	0.1607843	0.1179198;0.2117349	0.0001941	***
LTR	ERV1	LTR1B1	22	0.00745598427465135	217730	168	46.217	6.99004805217902	0.0156633284191619	222848.831	1	0.002	**	0.1309524	0.08392054;0.19152728	1.25e-05	***
LTR	ERV1	MER4D1	195	0.0660871333435006	217730	1536	408.232	20.2637310186154	0.13835324420043	222848.831	1	0.002	**	0.1269531	0.1107036;0.1446432	2.2e-16	***
LTR	ERV1	HERV1_LTRa	9	0.00305017538508464	217730	27	8.14314314314314	2.79466470836752	0.00275977941915956	222848.831	700	0.604	ns	0.3333333	0.1651882;0.5396073	0.6805	ns
LTR	ERV1	LTR28B	43	0.0145730601731822	217730	261	74.93	9.42825498127792	0.0253944046227103	222848.831	1	0.002	**	0.164751	0.1218703;0.2154320	5.468e-06	***
LTR	ERV1	LTR38B	37	0.0125396099164591	217730	226	62.446	7.82945619978711	0.0211634724552217	222848.831	1	0.002	**	0.1637168	0.1179676;0.2185294	9.92e-05	***
LTR	ERV1	LTR1A2	147	0.0498195312897158	217730	837	227.823	15.0681359072621	0.0772111229729043	222848.831	1	0.002	**	0.1756272	0.1504308;0.2031311	7.184e-11	***
LTR	ERV1	MER72	98	0.0332130208598106	217730	774	209.574	14.0160969950616	0.071026384017081	222848.831	1	0.002	**	0.126615	0.1039998;0.1521178	2.2e-16	***
LTR	ERV1	MER51E	40	0.0135563350448206	217730	233	65.238	7.74411565818376	0.0221097046413502	222848.831	3	0.006	**	0.1716738	0.1255689;0.2263480	0.000139	***
LTR	ERV1	MER92B	126	0.042702455391185	217730	804	211.782	13.865739602875	0.0717746937115551	222848.831	1	0.002	**	0.1567164	0.1322617;0.1837181	5.574e-13	***
LTR	ERV1	LTR26C	62	0.021012319319472	217730	312	84.852	8.46449902497151	0.028757053530578	222848.831	3	0.006	**	0.1987179	0.1558846;0.2473764	0.003355	**
LTR	ERV1	LTR10A	56	0.0189788690627489	217730	311	86.919	9.32928049071708	0.0294575771440191	222848.831	1	0.002	**	0.1800643	0.1389799;0.2273651	6.332e-05	***
LTR	ERV1	MER65A	226	0.0765932930032366	217730	1394	358.233	17.4225789496635	0.121408164302781	222848.831	1	0.002	**	0.1621234	0.1431448;0.1825376	2.2e-16	***
LTR	ERV1	MER51C	32	0.0108450680358565	217730	180	49.136	6.91905899507854	0.0166526019690577	222848.831	9	0.018	*	0.1777778	0.1248920;0.2415986	0.003346	**
LTR	ERV1	HERV-Fc1_LTR1	2	0.000677816752241032	217730	17	4.38569989929507	1.86901651151954	0.001486350431022	222848.831	159	0.318	ns	0.1176471	0.01457932;0.36440916	0.269	ns
LTR	ERV1	MER39	338	0.114551031128734	217730	3348	837.97	26.0663874857364	0.283995051937709	222848.831	1	0.002	**	0.1009558	0.0909533;0.1116612	2.2e-16	***
LTR	ERV1	LTR71B	37	0.0125396099164591	217730	233	61.506	7.28265068508719	0.0208448985816684	222848.831	1	0.002	**	0.1587983	0.1143400;0.2121765	0.0001856	***
LTR	ERV1	MER34B	87	0.0294850287224849	217730	667	167.94	13.3731537507516	0.0569162726856794	222848.831	1	0.002	**	0.1304348	0.1058079;0.1583844	1.419e-14	***
LTR	ERV1	LTR19B	40	0.0135563350448206	217730	283	68.022	8.0351776632555	0.0230532255604697	222848.831	1	0.002	**	0.1413428	0.1029352;0.1874586	4.99e-05	***
LTR	ERV1	MER67C	135	0.0457526307762696	217730	1648	415.822	20.3814061761626	0.140925558775185	222848.831	1	0.002	**	0.08191748	0.06912753;0.09621866	2.2e-16	***
LTR	ERV1	LTR51	46	0.0155897853015437	217730	414	109.75	10.87261301223	0.0371951942792266	222848.831	1	0.002	**	0.1111111	0.08250439;0.14541589	1.592e-14	***
LTR	ERV1	LTR48B	169	0.0572755155643672	217730	1013	261.87	15.4643540520206	0.0887499364546795	222848.831	1	0.002	**	0.1668312	0.1443733;0.1912438	3.519e-12	***
LTR	ERV1	MER41C	104	0.0352464711165336	217730	837	207.77	13.9620929677481	0.0704149933065596	222848.831	1	0.002	**	0.1242533	0.1026627;0.1485285	2.2e-16	***
LTR	ERV1	LTR27E	26	0.00881161777913341	217730	222	62.408	8.37649698273101	0.0211505939369292	222848.831	1	0.002	**	0.1171171	0.0779486;0.1668797	5.492e-09	***
LTR	ERV1	LTR1	28	0.00948943453137444	217730	244	62.138	8.30517500910919	0.0210590886753766	222848.831	1	0.002	**	0.1147541	0.0776226;0.1615674	8.67e-08	***
LTR	ERV1	MER87	17	0.00576144239404877	217730	165	43.867	6.54064913377037	0.0148668937352787	222848.831	1	0.002	**	0.1030303	0.0611738;0.1598326	3.44e-07	***
LTR	ERV1	LTR4	11	0.00372799213732567	217730	102	24.037	4.84614445885759	0.00814634063680884	222848.831	5	0.01	**	0.1078431	0.05507887;0.18477236	0.001496	**
LTR	ERV1	LTR31	47	0.0159286936776642	217730	241	69.15	8.23415455898792	0.0234355142087337	222848.831	1	0.002	**	0.1950207	0.1469547;0.2507582	0.00131	**
LTR	ERV1	MER34C_	52	0.0176232355582668	217730	651	161.648	11.9736989049109	0.0547838611831291	222848.831	1	0.002	**	0.07987711	0.06022902;0.10343077	2.2e-16	***
LTR	ERV1	MER61A	89	0.0301628454747259	217730	811	191.916	13.2737008831424	0.0650419399115449	222848.831	1	0.002	**	0.1097411	0.08906233;0.13330426	2.2e-16	***
LTR	ERV1	LTR12_	56	0.0189788690627489	217730	545	148.965	12.449207113618	0.0504854862487926	222848.831	1	0.002	**	0.1027523	0.07855499;0.13135412	2.2e-16	***
LTR	ERV1	LTR10C	118	0.0399911883822209	217730	519	146.389	12.0156587441162	0.0496124582719062	222848.831	13	0.026	*	0.2273603	0.1919776;0.2658812	0.005385	**
LTR	ERV1	MER66B	250	0.084727094030129	217730	1430	387.708	18.5921597563168	0.131397488688933	222848.831	1	0.002	**	0.1748252	0.1554733;0.1955227	2.2e-16	***
LTR	ERV1	LTR70	22	0.00745598427465135	217730	151	54.779	7.39302480827813	0.0185650619355057	222848.831	1	0.002	**	0.1456954	0.09361456;0.21223603	4.381e-09	***
LTR	ERV1	MER83B	17	0.00576144239404877	217730	147	39.19	5.85184963444415	0.013281819260163	222848.831	1	0.002	**	0.1156463	0.06883076;0.17869513	9.656e-06	***
LTR	ERV1	HERV1_LTRd	4	0.00135563350448206	217730	16	4.09397344228805	1.91414774729538	0.00138748189120636	222848.831	602	0.8	ns	0.25	0.07266204;0.52377082	1	ns
LTR	ERV1	MER57F	41	0.0138952434209411	217730	413	104.298	9.66211946482514	0.0353474658126176	222848.831	1	0.002	**	0.09927361	0.07218573;0.13226174	5.335e-15	***
LTR	ERV1	MER90	110	0.0372799213732567	217730	701	175.186	12.7088519905977	0.0593720027790487	222848.831	1	0.002	**	0.1569187	0.1307699;0.1859925	3.243e-09	***
LTR	ERV1	LTR61	28	0.00948943453137444	217730	184	42.375	6.17790753747104	0.0143612424381069	222848.831	12	0.024	*	0.1521739	0.1035625;0.2123696	0.01091	*
LTR	ERV1	LTR12E	20	0.00677816752241032	217730	112	31.898	6.21419441377659	0.0108104993814922	222848.831	25	0.05	*	0.1785714	0.1126229;0.2622272	0.01177	*
LTR	ERV1	MER72B	33	0.011183976411977	217730	188	47.806	7.07491472870299	0.0162018538288174	222848.831	20	0.04	*	0.1755319	0.1240157;0.2375843	0.01191	*
LTR	ERV1	MER50	358	0.121329198651145	217730	2531	652.422	23.9273992827561	0.221111280565299	222848.831	1	0.002	**	0.1414461	0.1280929;0.1556345	2.2e-16	***
LTR	ERV1	LTR56	169	0.0572755155643672	217730	976	252.656	15.0459976753303	0.085627234677105	222848.831	1	0.002	**	0.1731557	0.1499193;0.1983825	2.21e-10	***
LTR	ERV1	LTR26E	22	0.00745598427465135	217730	118	32.189	5.53117282977787	0.0109091217189433	222848.831	35	0.07	ns	0.1864407	0.1206857;0.2685539	0.03823	*
LTR	ERV1	LTR1D	75	0.0254181282090387	217730	296	86.052	10.0426166983586	0.0291637435819226	222848.831	150	0.3	ns	0.2533784	0.2048298;0.3069389	0.1787	ns
LTR	ERV1	MER61B	65	0.0220290444478335	217730	429	98.978	9.7043129426915	0.0335444732516564	222848.831	2	0.004	**	0.1515152	0.1189237;0.1890020	5.7e-05	***
LTR	ERV1	MER57C2	70	0.0237235863284361	217730	454	108.98	10.2920127052742	0.0369342348296138	222848.831	1	0.002	**	0.154185	0.1222097;0.1907449	1.008e-05	***
LTR	ERV1	MER4A	109	0.0369410129971362	217730	834	216.912	14.0714697975109	0.0735132936810533	222848.831	1	0.002	**	0.1306954	0.1085570;0.1554803	2.2e-16	***
LTR	ERV1	MER52D	94	0.0318573873553285	217730	657	192.563	15.3200108920893	0.0652612136308949	222848.831	1	0.002	**	0.1430746	0.1171916;0.1722117	2.2e-16	***
LTR	ERV1	HERV-Fc1_LTR2	0	0	217730	3	1.49436392914654	0.733122215916958	0.000506452452560127	222848.831	1	0.002	**	0	0.0000000;0.7075982	0.25	ns
LTR	ERV1	LTR10D	42	0.0142341517970617	217730	181	47.738	6.82040129859481	0.0161788080592412	222848.831	224	0.448	ns	0.2320442	0.1726458;0.3004357	0.3546	ns
LTR	ERV1	LTR35B	24	0.00813380102689238	217730	206	51.264	6.5398068070145	0.0173737989934421	222848.831	1	0.002	**	0.1165049	0.07609077;0.16837639	3.436e-06	***
LTR	ERV1	MER65C	130	0.0440580888956671	217730	680	179.237	12.6396436497075	0.0607449206107129	222848.831	1	0.002	**	0.1911765	0.1622784;0.2227832	1.06e-05	***
LTR	ERV1	LTR7B	131	0.0443969972717876	217730	845	222.21	14.356950303669	0.0753088302577398	222848.831	1	0.002	**	0.1550296	0.1312716;0.1812216	7.83e-14	***
LTR	ERV1	LTR1F	20	0.00677816752241032	217730	132	35.031	6.05794831091663	0.0118722993238778	222848.831	4	0.008	**	0.1515152	0.09507393;0.22425926	0.002178	**
LTR	ERV1	MER52A	243	0.0823547353972853	217730	1420	448.511	25.1962046294224	0.152004134682189	222848.831	1	0.002	**	0.1711268	0.1518819;0.1917425	2.2e-16	***
LTR	ERV1	LTR27B	20	0.00677816752241032	217730	150	37.99	6.04685575026099	0.0128751292088184	222848.831	1	0.002	**	0.1333333	0.08338381;0.19838697	0.0004654	***
LTR	ERV1	MER4D	140	0.0474471726568722	217730	1315	349.821	18.6144421473343	0.118557267042855	222848.831	1	0.002	**	0.1064639	0.09030725;0.12440261	2.2e-16	***
LTR	ERV1	MER4D0	54	0.0183010523105079	217730	444	114.273	10.3642601708414	0.0387280768644197	222848.831	1	0.002	**	0.1216216	0.09270088;0.15569542	2.212e-12	***
LTR	ERV1	MER101	62	0.021012319319472	217730	364	90.757	8.71790989589551	0.0307583074915697	222848.831	1	0.002	**	0.1703297	0.1331554;0.2129668	0.00034	***
LTR	ERV1	LTR10G	12	0.00406690051344619	217730	116	31.688	5.54322860645161	0.0107393286225069	222848.831	1	0.002	**	0.1034483	0.05460675;0.17373177	1.407e-05	***
LTR	ERV1	LTR1F1	23	0.00779489265077186	217730	221	58.1	7.79145087302147	0.019690576652602	222848.831	1	0.002	**	0.1040724	0.06712537;0.15206071	6.24e-09	***
LTR	ERV1	MER61D	33	0.011183976411977	217730	267	69.243	8.29027621250822	0.0234670326877129	222848.831	1	0.002	**	0.1235955	0.08662578;0.16917645	8.112e-08	***
LTR	ERV1	MER51D	35	0.0118617931642181	217730	151	40.584	5.9199653706749	0.013754257536475	222848.831	188	0.376	ns	0.2317881	0.1670700;0.3073328	0.3585	ns
LTR	ERV1	MER57C1	47	0.0159286936776642	217730	187	50.341	6.68037022524548	0.0170609865622829	222848.831	334	0.668	ns	0.2513369	0.1908932;0.3198423	0.6215	ns
LTR	ERV1	MER67D	35	0.0118617931642181	217730	1042	257.316	15.3258286896672	0.0872065477098266	222848.831	1	0.002	**	0.03358925	0.02350545;0.04640681	2.2e-16	***
LTR	ERV1	MER41A	415	0.140646976090014	217730	2558	686.962	25.1529566299318	0.232817175876502	222848.831	1	0.002	**	0.1622361	0.1481467;0.1771032	2.2e-16	***
LTR	ERV1	MER4A1_	64	0.021690136071713	217730	400	106.59	10.0184964076587	0.0361242438106858	222848.831	1	0.002	**	0.16	0.125453;0.199671	5.539e-07	***
LTR	ERV1	MER66C	110	0.0372799213732567	217730	589	148.41	11.6250178942246	0.0502973921000458	222848.831	3	0.006	**	0.1867572	0.1560712;0.2206223	0.0002074	***
LTR	ERV1	LTR9	91	0.0308406622269669	217730	810	208.143	14.2708867702469	0.0705414061308525	222848.831	1	0.002	**	0.1123457	0.09142348;0.13613566	2.2e-16	***
LTR	ERV1	MER57B1	176	0.0596478741972108	217730	1010	252.037	14.8804253318935	0.0854174503922864	222848.831	1	0.002	**	0.1742574	0.1513447;0.1990861	1.042e-08	***
LTR	ERV1	LTR37A	240	0.0813380102689238	217730	1963	489.676	20.1446476968656	0.16595529798519	222848.831	1	0.002	**	0.1222618	0.1080879;0.1375746	2.2e-16	***
LTR	ERV1	MER66D	44	0.0149119685493027	217730	246	64.59	7.7349679850488	0.0218900920136241	222848.831	7	0.014	*	0.1788618	0.1330718;0.2325756	0.002295	**
LTR	ERV1	PRIMA4_LTR	38	0.0128785182925796	217730	334	79.623	9.01599462949924	0.0269849016318438	222848.831	1	0.002	**	0.1137725	0.08178187;0.15280549	1.148e-08	***
LTR	ERV1	MER83C	15	0.00508362564180774	217730	151	38.376	6.01088635350518	0.0130059478420009	222848.831	1	0.002	**	0.09933775	0.05667212;0.15854655	2.293e-06	***
LTR	ERV1	PrimLTR79	25	0.0084727094030129	217730	141	34.348	5.4386096085741	0.0116408249029875	222848.831	56	0.112	ns	0.177305	0.1181520;0.2505111	0.0768	ns
LTR	ERV1	MER110A	73	0.0247403114567977	217730	635	160.045	12.265129775441	0.054240591056208	222848.831	1	0.002	**	0.1149606	0.09120113;0.14236674	2.2e-16	***
LTR	ERV1	LTR9D	79	0.0267737617135207	217730	724	197.284	13.6947029500055	0.0668612000745598	222848.831	1	0.002	**	0.109116	0.08734464;0.13412993	2.2e-16	***
LTR	ERV1	LTR06	25	0.0084727094030129	217730	98	24.787	4.78733219544555	0.00840052191889923	222848.831	547	0.91	ns	0.255102	0.1723863;0.3531425	1	ns
LTR	ERV1	LTR19C	19	0.0064392591462898	217730	129	32.498	5.61083572005789	0.0110138444071645	222848.831	6	0.012	*	0.1472868	0.09106673;0.22041415	0.005879	**
LTR	ERV1	LTR59	13	0.00440580888956671	217730	114	29.275	5.10562850611385	0.0099215427109281	222848.831	2	0.004	**	0.1140351	0.06213544;0.18710742	0.0002336	***
LTR	ERV1	MER31A	223	0.075576567874875	217730	1349	349.061	17.2007891140537	0.118299696677003	222848.831	1	0.002	**	0.1653076	0.1458606;0.1862246	2.741e-16	***
LTR	ERV1	LTR78	386	0.130818633182519	217730	4812	1208.496	32.1692530974041	0.409569416908139	222848.831	1	0.002	**	0.08021613	0.07269400;0.08825208	2.2e-16	***
LTR	ERV1	MER34A	181	0.0613424160778134	217730	1464	372.355	17.9604441078875	0.126194228390355	222848.831	1	0.002	**	0.1236339	0.1071991;0.1415949	2.2e-16	***
LTR	ERV1	LTR10B1	13	0.00440580888956671	217730	171	45.727	6.30446010513329	0.0154972633148628	222848.831	1	0.002	**	0.07602339	0.04109892;0.12649377	3.576e-10	***
LTR	ERV1	HERV-Fc2_LTR	1	0.000338908376120516	217730	4	1.37925445705024	0.651240645482389	0.000467440888295882	222848.831	432	0.864	ns	0.25	0.006309463;0.805879550	1	ns
LTR	ERV1	MER41G	14	0.00474471726568722	217730	114	31.555	5.56326567089195	0.0106942538084829	222848.831	1	0.002	**	0.122807	0.06879433;0.19745901	0.0001354	***
LTR	ERV1	MER41E	62	0.021012319319472	217730	360	96.114	9.46163445322882	0.0325738396624473	222848.831	1	0.002	**	0.1722222	0.1346656;0.2152707	2.809e-05	***
LTR	ERV1	MER87B	42	0.0142341517970617	217730	202	52.082	6.74067598336493	0.0176510260451087	222848.831	74	0.148	ns	0.2079208	0.1541511;0.2704743	0.1082	ns
LTR	ERV1	LTR1C1	12	0.00406690051344619	217730	70	20.826	4.78190240287174	0.00705810584108586	222848.831	30	0.06	ns	0.1714286	0.09184221;0.28030841	0.02529	*
LTR	ERV1	MER4CL34	126	0.042702455391185	217730	896	226.911	14.4061311813969	0.0769020385338824	222848.831	1	0.002	**	0.140625	0.1185158;0.1651266	2.299e-16	***
LTR	ERV1	LTR19A	71	0.0240624947045566	217730	447	110.661	10.1622512442052	0.0375039398098724	222848.831	1	0.002	**	0.1588367	0.1261855;0.1960806	6.452e-06	***
LTR	ERV1	LTR7Y	36	0.0122007015403386	217730	257	68.35	7.91138989622496	0.0231643875078373	222848.831	1	0.002	**	0.1400778	0.1000756;0.1886170	1.824e-06	***
LTR	ERV1	HERV1_LTRc	4	0.00135563350448206	217730	34	8.609	2.90250642437593	0.00291766221002152	222848.831	60	0.12	ns	0.1176471	0.03300168;0.27450349	0.07627	ns
LTR	ERV1	LOR1a	65	0.0220290444478335	217730	808	209.916	13.5624807791526	0.0711422906817142	222848.831	1	0.002	**	0.08044554	0.06263236;0.10138778	2.2e-16	***
LTR	ERV1	LTR12B	31	0.010506159659736	217730	171	41.765	6.38439782090179	0.0141545083286733	222848.831	48	0.096	ns	0.1812865	0.1266240;0.2473413	0.06118	ns
LTR	ERV1	LTR54	223	0.075576567874875	217730	1113	295.051	16.4798053077997	0.0999952552827343	222848.831	1	0.002	**	0.2003594	0.1772115;0.2251027	5.671e-07	***
LTR	ERV1	MER51A	273	0.0925219866809008	217730	941	251.1	15.5618820253905	0.0850998932438615	222848.831	924	0.156	ns	0.2901169	0.2612846;0.3202694	0.113	ns
LTR	ERV1	LTR43	55	0.0186399606866284	217730	424	100.606	9.52078827668221	0.0340962160879806	222848.831	1	0.002	**	0.129717	0.09923611;0.16547665	3.501e-08	***
LTR	ERV1	LTR48	94	0.0318573873553285	217730	975	251.486	16.0394222797165	0.085230711877044	222848.831	1	0.002	**	0.09641026	0.07861197;0.11668754	2.2e-16	***
LTR	ERV1	LTR12D	54	0.0183010523105079	217730	490	131.964	12.3366485277363	0.0447237049463677	222848.831	1	0.002	**	0.1102041	0.08388023;0.14133822	2.2e-16	***
LTR	ERV1	MER92A	12	0.00406690051344619	217730	151	36.503	5.75213682713459	0.0123711724535272	222848.831	1	0.002	**	0.0794702	0.04173734;0.13470346	3.126e-07	***
LTR	ERV1	LTR2C	64	0.021690136071713	217730	291	71.259	7.93743799483951	0.0241502719739718	222848.831	201	0.402	ns	0.2199313	0.1736914;0.2719743	0.3405	ns
LTR	ERV1	LTR17	115	0.0389744632538593	217730	843	224.1	15.7856005646027	0.0759493670886076	222848.831	1	0.002	**	0.1364176	0.1139579;0.1614530	2.2e-16	***
LTR	ERV1	MER50C	10	0.00338908376120516	217730	85	20.274	4.40594329699513	0.00687102841746734	222848.831	11	0.022	*	0.1176471	0.05788185;0.20573312	0.007208	**
LTR	ERV1	MER57D	69	0.0233846779523156	217730	452	112.509	9.93209774244923	0.0381302424889431	222848.831	1	0.002	**	0.1526549	0.1207573;0.1891788	8.582e-07	***
LTR	ERV1	LTR73	27	0.00915052615525393	217730	217	57.515	7.29705570912145	0.0194923152525715	222848.831	1	0.002	**	0.124424	0.08362135;0.17584688	6.491e-07	***
LTR	ERV1	LTR45	22	0.00745598427465135	217730	174	46.076	6.32235685454374	0.0156155423381289	222848.831	1	0.002	**	0.1264368	0.08096186;0.18514947	1.413e-05	***
LTR	ERV1	MER92C	28	0.00948943453137444	217730	128	32.904	5.46522210460405	0.0111514412078695	222848.831	220	0.44	ns	0.21875	0.150549;0.300403	0.3631	ns
LTR	ERV1	LTR24	48	0.0162676020537848	217730	308	86.672	8.83178444123363	0.0293738667751173	222848.831	1	0.002	**	0.1558442	0.1171974;0.2012623	3.216e-07	***
LTR	ERV1	LTR24C	67	0.0227068612000746	217730	382	106.533	9.53424421822793	0.0361049260332469	222848.831	1	0.002	**	0.1753927	0.1385898;0.2173143	3.381e-06	***
LTR	ERV1	MER84	45	0.0152508769254232	217730	358	87.811	9.13360288723468	0.0297598834155186	222848.831	1	0.002	**	0.1256983	0.09318223;0.16455901	2.462e-08	***
LTR	ERV1	LTR15	46	0.0155897853015437	217730	264	68.98	7.95404720044248	0.0233778997847932	222848.831	1	0.002	**	0.1742424	0.1304818;0.2254865	0.0009631	***
LTR	ERV1	MER4C	131	0.0443969972717876	217730	668	168.001	12.317659019624	0.0569369460966228	222848.831	1	0.002	**	0.1961078	0.1666468;0.2282819	0.0008122	***
LTR	ERV1	LTR1B0	12	0.00406690051344619	217730	92	27.3	5.38377051748912	0.00925219866809008	222848.831	3	0.006	**	0.1304348	0.06925269;0.21676125	0.0002312	***
LTR	ERV1	LTR27	35	0.0118617931642181	217730	315	86.1	9.55632373474882	0.0291800111839764	222848.831	1	0.002	**	0.1111111	0.07862387;0.15113076	2.7e-12	***
LTR	ERV1	LTR28	27	0.00915052615525393	217730	139	41.269	6.67871576309729	0.0139864097741176	222848.831	20	0.04	*	0.1942446	0.1320833;0.2698871	0.00702	**
LTR	ERV1	LTR9A1	56	0.0189788690627489	217730	479	130.063	11.2138656038755	0.0440794401233626	222848.831	1	0.002	**	0.1169102	0.08953198;0.14912119	2.2e-16	***
LTR	ERV1	LTR72B	23	0.00779489265077186	217730	163	43.201	6.22328918887176	0.0146411807567824	222848.831	1	0.002	**	0.1411043	0.0915982;0.2041669	0.0001774	***
LTR	ERV1	LTR21A	14	0.00474471726568722	217730	94	23.013	4.79330854492038	0.00779929845966143	222848.831	38	0.076	ns	0.1489362	0.08388568;0.23724740	0.0305	*
LTR	ERV1	LTR37B	279	0.0945554369376239	217730	2032	509.47	20.7862254189443	0.172663650382119	222848.831	1	0.002	**	0.1373031	0.1226242;0.1530369	2.2e-16	***
LTR	ERV1	MER39B	161	0.0545642485554031	217730	1186	302.647	16.9236166288356	0.102569603307746	222848.831	1	0.002	**	0.1357504	0.1167569;0.1565699	2.2e-16	***
LTR	ERV1	EUTREP7	36	0.0122007015403386	217730	275	69.816	7.26670138019645	0.0236612271872299	222848.831	1	0.002	**	0.1309091	0.09339879;0.17660146	7.142e-07	***
LTR	ERV1	LTR45B	58	0.0196566858149899	217730	444	119.582	10.342254988069	0.0405273414332435	222848.831	1	0.002	**	0.1306306	0.1007083;0.1655766	2.079e-12	***
LTR	ERV1	MER41D	59	0.0199955941911104	217730	472	124.608	10.0388801723656	0.0422306949316252	222848.831	1	0.002	**	0.125	0.0965335;0.1582626	2.164e-13	***
LTR	ERV1	MER34	163	0.0552420653076441	217730	1330	334.071	17.5044098261942	0.113219460118957	222848.831	1	0.002	**	0.1225564	0.1054055;0.1413941	2.2e-16	***
LTR	ERV1	LTR1F2	23	0.00779489265077186	217730	135	36.237	6.38730214007672	0.0122810228254791	222848.831	28	0.056	ns	0.1703704	0.1111728;0.2445905	0.008666	**
LTR	ERV1	LTR1E	29	0.00982834290749496	217730	296	82.88	9.72852734201041	0.0280887262128684	222848.831	1	0.002	**	0.09797297	0.06660003;0.13767018	2.044e-14	***
LTR	ERV1	LTR26B	21	0.00711707589853083	217730	138	36.895	5.79685937198571	0.0125040245369664	222848.831	1	0.002	**	0.1521739	0.09673443;0.22316004	0.001943	**
LTR	ERV1	LTR71A	22	0.00745598427465135	217730	166	44.254	6.40706910642726	0.0149980512768373	222848.831	2	0.004	**	0.1325301	0.08495545;0.19375181	4.565e-05	***
LTR	ERV1	LTR38C	16	0.00542253401792825	217730	127	34.719	5.64871197238335	0.0117665599105282	222848.831	1	0.002	**	0.1259843	0.07375654;0.19651616	8.799e-05	***
LTR	ERV1	LTR2B	83	0.0281293952180028	217730	326	85.295	8.9104079800181	0.0289071899411994	222848.831	428	0.856	ns	0.2546012	0.2081977;0.3055259	0.8013	ns
LTR	ERV1	MER66A	27	0.00915052615525393	217730	331	90.747	8.93704995296892	0.0307549184078084	222848.831	1	0.002	**	0.081571	0.05444275;0.11646311	2.2e-16	***
LTR	ERV1	MER48	34	0.0115228847880975	217730	193	51.498	6.71379706805852	0.0174531035534543	222848.831	4	0.008	**	0.1761658	0.1251925;0.2373760	0.004238	**
LTR	ERV1	LTR21B	5	0.00169454188060258	217730	36	7.895	2.77158017323269	0.00267568162947147	222848.831	197	0.394	ns	0.1388889	0.04667766;0.29497495	0.315	ns
LTR	ERV1	LTR36	88	0.0298239370986054	217730	484	128.017	11.0822166792807	0.0433860335858201	222848.831	1	0.002	**	0.1818182	0.1484560;0.2191231	2.244e-05	***
LTR	ERV1	LTR26D	30	0.0101672512836155	217730	196	53.438	6.73955321794981	0.0181105858031281	222848.831	1	0.002	**	0.1530612	0.1057146;0.2112386	0.0001052	***
LTR	ERV1	LTR1D1	52	0.0176232355582668	217730	311	86.203	9.59666019440549	0.0292149187467168	222848.831	1	0.002	**	0.1672026	0.1274676;0.2134125	6.252e-06	***
LTR	ERV1	MER110	65	0.0220290444478335	217730	784	191.222	12.791729529049	0.0648067374985173	222848.831	1	0.002	**	0.08290816	0.06456741;0.10445483	2.2e-16	***
LTR	ERV1	MER67B	83	0.0281293952180028	217730	482	124.688	10.4451786848171	0.0422578076017149	222848.831	1	0.002	**	0.1721992	0.1395540;0.2089266	7.214e-06	***
LTR	ERV1	PABL_B	37	0.0125396099164591	217730	377	91.577	9.40044889563469	0.0310362123599885	222848.831	1	0.002	**	0.09814324	0.07004659;0.13273633	1.035e-12	***
LTR	ERV1	LOR1b	99	0.0335519292359311	217730	1101	276.188	15.4502869671527	0.093602426583973	222848.831	1	0.002	**	0.08991826	0.07368051;0.10838477	2.2e-16	***
LTR	ERV1	LTR34	47	0.0159286936776642	217730	264	77.606	8.44298809948515	0.0263013234372087	222848.831	1	0.002	**	0.1780303	0.1338405;0.2296135	1.874e-05	***
LTR	ERV1	MER83	82	0.0277904868418823	217730	466	118.104	10.5849527738779	0.0400264348533374	222848.831	1	0.002	**	0.1759657	0.1424683;0.2136378	7.774e-05	***
LTR	ERV1	LTR27D	15	0.00508362564180774	217730	273	70.062	8.21313652702861	0.0237445986477556	222848.831	1	0.002	**	0.05494505	0.03107489;0.08900512	2.2e-16	***
LTR	ERV1	MER34C2	75	0.0254181282090387	217730	590	152.956	11.7193603668207	0.0518380695778896	222848.831	1	0.002	**	0.1271186	0.1013147;0.1567218	4.835e-15	***
LTR	ERV1	MER57E2	8	0.00271126700896413	217730	76	20.232	4.3230619779116	0.00685679426567028	222848.831	2	0.004	**	0.1052632	0.04655356;0.19691670	0.001001	**
LTR	ERV1	LTR75_1	24	0.00813380102689238	217730	129	36.94	5.74851680396304	0.0125192754138919	222848.831	8	0.016	*	0.1860465	0.1229918;0.2640559	0.01111	*
LTR	ERV1	LTR65	106	0.0359242878687747	217730	462	115.887	10.2300970614108	0.0392750749834782	222848.831	176	0.352	ns	0.2294372	0.1918508;0.2705275	0.308	ns
LTR	ERV1	LTR10E	45	0.0152508769254232	217730	288	76.879	8.65825180531984	0.0260549370477691	222848.831	1	0.002	**	0.15625	0.1163099;0.2034322	9.782e-06	***
LTR	ERV1	LTR2	141	0.0477860810329927	217730	854	226.462	14.3743235380722	0.0767498686730042	222848.831	1	0.002	**	0.1651054	0.1408088;0.1917378	4.103e-12	***
LTR	ERV1	tot	15474	5.24426821208886	217730	134544	29165.38	146.845651094083	9.88439157473777	222848.831	1	0.002	**	0.1150107	0.1133106;0.1167274	2.2e-16	***
LTR	ERV1	MER61C	28	0.00948943453137444	217730	312	74.828	8.67823298418104	0.025359835968346	222848.831	1	0.002	**	0.08974359	0.06046338;0.12709093	1.057e-11	***
LTR	ERV1	LTR38	23	0.00779489265077186	217730	237	65.426	8.05030007709845	0.0221734194160609	222848.831	1	0.002	**	0.09704641	0.06251838;0.14205510	1.65e-11	***
LTR	ERV1	LTR1C	11	0.00372799213732567	217730	65	20.527	4.54862187491564	0.00695677223662583	222848.831	16	0.032	*	0.1692308	0.08762605;0.28265616	0.01072	*
LTR	ERV1	LTR60	5	0.00169454188060258	217730	42	11.026	3.11914299977623	0.00373680375510481	222848.831	30	0.06	ns	0.1190476	0.03980553;0.25631668	0.03479	*
LTR	ERV1	HERV1_LTRe	5	0.00169454188060258	217730	31	7.43943943943944	2.56578498539309	0.00252128833966734	222848.831	228	0.456	ns	0.1612903	0.05452433;0.33727158	0.4016	ns
LTR	ERV1	LTR7	175	0.0593089658210903	217730	2350	595.847	24.0063303087935	0.201937539186281	222848.831	1	0.002	**	0.07446809	0.06417651;0.08583474	2.2e-16	***
LTR	ERV1	MER67A	77	0.0260959449612797	217730	476	122.661	10.5183989140798	0.0415708403233186	222848.831	1	0.002	**	0.1617647	0.1298216;0.1979780	7.367e-07	***
LTR	ERV1	MER34C	28	0.00948943453137444	217730	198	46.55	6.46941677072619	0.01577618490841	222848.831	5	0.01	**	0.1414141	0.09607019;0.19785827	0.001383	**
LTR	ERV1	LTR28C	39	0.0132174266687001	217730	227	66.509	8.82722146764419	0.0225404571873994	222848.831	1	0.002	**	0.1718062	0.1251150;0.2272939	2.962e-05	***
LTR	ERV1	MER57A1	136	0.0460915391523901	217730	1058	267.651	15.2263929425863	0.0907091657770322	222848.831	1	0.002	**	0.1285444	0.1089593;0.1502214	2.2e-16	***
LTR	ERV1	LTR38A1	16	0.00542253401792825	217730	167	41.971	5.83439792945246	0.0142243234541542	222848.831	1	0.002	**	0.09580838	0.0557598;0.1509226	6.288e-07	***
LTR	ERV1	LTR7C	52	0.0176232355582668	217730	320	89.359	8.82133407909115	0.0302845135817532	222848.831	1	0.002	**	0.1625	0.1238073;0.2075744	1.357e-06	***
LTR	ERV1	MER65B	31	0.010506159659736	217730	198	50.244	6.78634795147719	0.0170281124497992	222848.831	2	0.004	**	0.1565657	0.1089254;0.2148109	0.00137	**
LTR	ERV1	LTR35A	17	0.00576144239404877	217730	93	25.548	4.70933900604681	0.00865843119312694	222848.831	42	0.084	ns	0.1827957	0.1102447;0.2764622	0.04828	*
LTR	ERV1	LTR30	12	0.00406690051344619	217730	145	33.442	5.85960501834133	0.0113337739142223	222848.831	1	0.002	**	0.08275862	0.04349445;0.14010021	4.305e-06	***
LTR	ERV1	LTR1C3	6	0.0020334502567231	217730	66	17.121	4.00079559154993	0.00580245030755935	222848.831	5	0.01	**	0.09090909	0.03409713;0.18744265	0.001044	**
LTR	ERV1	MER52C	56	0.0189788690627489	217730	381	116.331	11.5974971843472	0.0394255503024757	222848.831	1	0.002	**	0.1469816	0.1129769;0.1865851	9.087e-13	***
LTR	ERV1	LTR76	43	0.0145730601731822	217730	188	50.325	7.03397838010978	0.017055564028265	222848.831	175	0.35	ns	0.2287234	0.1707465;0.2954621	0.2491	ns
LTR	ERV1	LTR8B	182	0.0616813244539339	217730	1611	444.669	21.2277190261944	0.150702048701134	222848.831	1	0.002	**	0.1129733	0.0979207;0.1294519	2.2e-16	***
LTR	ERV1	LTR10B	18	0.00610035077016928	217730	79	21.432	4.4087200878274	0.00726348431701489	222848.831	240	0.48	ns	0.2278481	0.1409802;0.3359836	0.4484	ns
LTR	ERV1	LTR54B	121	0.0410079135105824	217730	861	218.361	13.9143914451653	0.074004371918052	222848.831	1	0.002	**	0.1405343	0.1180011;0.1655590	6.115e-16	***
LTR	ERV1	MER4A1	261	0.0884550861674546	217730	2254	554.863	22.7439116362273	0.188047718299358	222848.831	1	0.002	**	0.1157941	0.1028685;0.1297276	2.2e-16	***
LTR	Gypsy	MamGypsy2-I	157	0.053208615050921	217730	2287	557.927	23.2598945331593	0.189086133563791	222848.831	1	0.002	**	0.06864889	0.05862504;0.07979400	2.2e-16	***
LTR	Gypsy	MamGypLTR3a	119	0.0403300967583414	217730	1326	335.734	16.818921490991	0.113783064748445	222848.831	1	0.002	**	0.08974359	0.07490541;0.10642813	2.2e-16	***
LTR	Gypsy	X1_LR	3	0.00101672512836155	217730	15	3.62474437627812	1.63234990394178	0.00122845623041639	222848.831	517	0.97	ns	0.2	0.04331201;0.48089113	1	ns
LTR	Gypsy	tot	1575	0.533780692389812	217730	18029	4302.385	62.6142261496244	1.45811431379527	222848.831	1	0.002	**	0.08735925	0.08327671;0.09157546	2.2e-16	***
LTR	Gypsy	MamGypLTR1d	72	0.0244014030806771	217730	751	188.197	12.3953150357236	0.0637815396607527	222848.831	1	0.002	**	0.09587217	0.07577051;0.11921071	2.2e-16	***
LTR	Gypsy	MamGypLTR2b	73	0.0247403114567977	217730	890	217.176	13.9691861667802	0.0736027654923491	222848.831	1	0.002	**	0.08202247	0.06484122;0.10202795	2.2e-16	***
LTR	Gypsy	LTR81AB	18	0.00610035077016928	217730	266	64.172	7.40683989818042	0.0217484283124057	222848.831	1	0.002	**	0.06766917	0.04059505;0.10483984	1.346e-13	***
LTR	Gypsy	LTR104_Mam	199	0.0674427668479827	217730	1971	482.723	20.6801339197535	0.163598868046024	222848.831	1	0.002	**	0.100964	0.08801059;0.11511774	2.2e-16	***
LTR	Gypsy	LTR81	29	0.00982834290749496	217730	325	76.141	8.15325668641646	0.0258048226661922	222848.831	1	0.002	**	0.08923077	0.06057439;0.12563473	1.279e-11	***
LTR	Gypsy	MamGypsy2-LTR	121	0.0410079135105824	217730	904	208.646	12.6158568414454	0.0707118770440411	222848.831	1	0.002	**	0.1338496	0.1123224;0.1577938	2.731e-13	***
LTR	Gypsy	MamGypLTR1b	137	0.0464304475285107	217730	1214	302.03	16.1968341794759	0.102360496839679	222848.831	1	0.002	**	0.1128501	0.09559386;0.13200597	2.2e-16	***
LTR	Gypsy	MamGypLTR3	80	0.0271126700896413	217730	675	170.312	11.8963935787355	0.0577201633538373	222848.831	1	0.002	**	0.1185185	0.09510543;0.14532524	2.2e-16	***
LTR	Gypsy	LTR81C	55	0.0186399606866284	217730	728	177.991	12.7556114955193	0.0603226407740667	222848.831	1	0.002	**	0.07554945	0.05741833;0.09720516	2.2e-16	***
LTR	Gypsy	MamGypLTR4	66	0.022367952823954	217730	712	178.945	12.8317040032736	0.0606459593648857	222848.831	1	0.002	**	0.09269663	0.07241663;0.11642293	2.2e-16	***
LTR	Gypsy	MamGyp-int	52	0.0176232355582668	217730	684	165.224	12.4923930407222	0.0559957975361361	222848.831	1	0.002	**	0.07602339	0.05729621;0.09850186	2.2e-16	***
LTR	Gypsy	LTR81B	105	0.0355853794926542	217730	1157	284.833	15.1128259603725	0.0965322894955349	222848.831	1	0.002	**	0.09075194	0.07482473;0.10879386	2.2e-16	***
LTR	Gypsy	MamGypLTR1c	115	0.0389744632538593	217730	1139	281.98	15.6448189622111	0.0955653838984631	222848.831	1	0.002	**	0.1009658	0.08407803;0.11994531	2.2e-16	***
LTR	Gypsy	LTR81A	74	0.0250792198329182	217730	854	208.641	13.2385565065976	0.0707101825021605	222848.831	1	0.002	**	0.08665105	0.06865051;0.10756161	2.2e-16	***
LTR	Gypsy	MamGypLTR2c	85	0.0288072119702438	217730	1037	255.291	14.5635990544033	0.0865202582481826	222848.831	1	0.002	**	0.08196721	0.06599485;0.10035755	2.2e-16	***
LTR	Gypsy	MamGypLTR1a	108	0.0366021046210157	217730	1094	272.031	15.8449077024797	0.0921935844644401	222848.831	1	0.002	**	0.09872029	0.0816856;0.1179471	2.2e-16	***
RC?	tot	tot	112	0.0379577381254978	217730	435	105.357	9.33834866321428	0.0357063697829292	222848.831	780	0.444	ns	0.2574713	0.2170030;0.3012736	0.4669	ns
RC?	Helitron?	tot	112	0.0379577381254978	217730	435	105.357	9.33834866321428	0.0357063697829292	222848.831	780	0.444	ns	0.2574713	0.2170030;0.3012736	0.4669	ns
RC?	Helitron?	Helitron2Na_Mam	112	0.0379577381254978	217730	435	105.357	9.33834866321428	0.0357063697829292	222848.831	780	0.444	ns	0.2574713	0.2170030;0.3012736	0.4669	ns
SINE?	tot	tot	2	0.000677816752241032	217730	5	1.62849533954727	0.782602666094517	0.000551910711045793	222848.831	654	0.696	ns	0.4	0.05274495;0.85336720	0.6633	ns
SINE?	tRNA	tot	2	0.000677816752241032	217730	5	1.62849533954727	0.782602666094517	0.000551910711045793	222848.831	654	0.696	ns	0.4	0.05274495;0.85336720	0.6633	ns
SINE?	tRNA	CRP1	2	0.000677816752241032	217730	5	1.62849533954727	0.782602666094517	0.000551910711045793	222848.831	654	0.696	ns	0.4	0.05274495;0.85336720	0.6633	ns
Satellite	tot	tot	390	0.132174266687001	217730	6330	2315.552	82.918253314531	0.784759968142613	222848.831	1	0.002	**	0.06161137	0.05581210;0.06781849	2.2e-16	***
Satellite	acro	tot	2	0.000677816752241032	217730	61	13.034	3.84572927201508	0.0044173317743548	222848.831	1	0.002	**	0.03278689	0.003995603;0.113472167	0.0001179	***
Satellite	acro	ACRO1	2	0.000677816752241032	217730	61	13.034	3.84572927201508	0.0044173317743548	222848.831	1	0.002	**	0.03278689	0.003995603;0.113472167	0.0001179	***
Satellite	telo	tot	44	0.0149119685493027	217730	367	108.708	11.3113519387685	0.036842051751309	222848.831	1	0.002	**	0.119891	0.08847937;0.15759072	1.654e-15	***
Satellite	telo	REP522	19	0.0064392591462898	217730	243	76.803	9.25969399780216	0.026029180011184	222848.831	1	0.002	**	0.0781893	0.04773004;0.11941044	2.2e-16	***
Satellite	telo	TAR1	27	0.00915052615525393	217730	124	31.957	5.97434882174147	0.0108304949756833	222848.831	232	0.464	ns	0.2177419	0.1486647;0.3007651	0.3556	ns
Satellite	centr	tot	129	0.0437191805195465	217730	1815	1236.543	73.7019954623695	0.419074780133191	222848.831	1	0.002	**	0.07107438	0.05967868;0.08387866	2.2e-16	***
Satellite	centr	GSATX	1	0.000338908376120516	217730	56	15.912	5.61424756986863	0.00539271008082965	222848.831	1	0.002	**	0.01785714	0.0004520015;0.0955259026	2.887e-07	***
Satellite	centr	HSAT4	1	0.000338908376120516	217730	100	50.099	10.3073488560561	0.0169789707352617	222848.831	1	0.002	**	0.01	0.000253146;0.054459385	2.2e-16	***
Satellite	centr	SST1	31	0.010506159659736	217730	609	105.742	11.0100252795648	0.0358368495077356	222848.831	1	0.002	**	0.05090312	0.03484470;0.07147766	2.2e-16	***
Satellite	centr	ALR_Alpha	91	0.0308406622269669	217730	844	980.169	70.2472712503348	0.33218748411367	222848.831	1	0.002	**	na	na	na	na
Satellite	centr	GSAT	2	0.000677816752241032	217730	39	30.039	11.5353605727582	0.0101804687102842	222848.831	1	0.002	**	0.05128205	0.006271972;0.173244781	2.2e-16	***
Satellite	centr	GSATII	5	0.00169454188060258	217730	167	57.129	9.1346483676604	0.0193614966193889	222848.831	1	0.002	**	0.02994012	0.009791519;0.068484367	2.2e-16	***
Satellite	Satellite	CER	0	0	217730	72	57.794	23.9145032870739	0.0195868706895091	222848.831	1	0.002	**	0	0.00000000;0.04994408	2.2e-16	***
Satellite	Satellite	HSAT5	4	0.00135563350448206	217730	260	63.043	7.15740032269953	0.0213658007557657	222848.831	1	0.002	**	0.01538462	0.004207286;0.038920065	2.2e-16	***
Satellite	Satellite	LSAU	5	0.00169454188060258	217730	129	9.702	2.90923695488349	0.00328808906512124	222848.831	58	0.116	ns	0.03875969	0.01270299;0.08813398	0.1327	ns
Satellite	Satellite	SATR1	12	0.00406690051344619	217730	670	231.506	18.6980100433062	0.0784593225221561	222848.831	1	0.002	**	0.01791045	0.009287973;0.031076777	2.2e-16	***
Satellite	Satellite	(CATTC)n	0	0	217730	2	4.22682445759369	3.85890356629264	0.00143250621306956	222848.831	1	0.002	**	na	na	na	na
Satellite	Satellite	HSATI	6	0.0020334502567231	217730	45	16.047	3.71060097013402	0.00543846271160592	222848.831	5	0.01	**	0.1333333	0.05054238;0.26792495	0.001517	**
Satellite	Satellite	(GAATG)n	0	0	217730	18	14.4904904904905	8.06844838729333	0.00491094860132191	222848.831	1	0.002	**	0	0.000000;0.185302	1.658e-13	***
Satellite	Satellite	tot	219	0.074220934370393	217730	4087	974.215	40.9275926832112	0.330169623642248	222848.831	1	0.002	**	0.05358454	0.04687932;0.06093652	2.2e-16	***
Satellite	Satellite	D20S16	12	0.00406690051344619	217730	269	65.3	7.1357493593118	0.0221307169606697	222848.831	1	0.002	**	0.04460967	0.02325980;0.07662699	2.2e-16	***
Satellite	Satellite	SAR	0	0	217730	1	2.21097046413502	1.4073828891178	0.000749316409650423	222848.831	1	0.002	**	na	na	na	na
Satellite	Satellite	HSAT6	0	0	217730	17	5.27464788732394	2.04038311835011	0.00178762235010047	222848.831	1	0.002	**	0	0.0000000;0.1950643	0.00273	**
Satellite	Satellite	BSR_Beta	23	0.00779489265077186	217730	1870	258.231	18.4080008011053	0.0875166488739769	222848.831	1	0.002	**	0.01229947	0.007812345;0.018398385	2.2e-16	***
Satellite	Satellite	SATR2	14	0.00474471726568722	217730	418	136.603	13.9304504036463	0.0462959009031908	222848.831	1	0.002	**	0.03349282	0.01842948;0.05555720	2.2e-16	***
Satellite	Satellite	MSR1	147	0.0498195312897158	217730	316	123.955	9.64665916434457	0.0420093877620185	222848.831	991	0.022	*	0.4651899	0.4091664;0.5218720	0.00942	**
Unknown	tot	tot	944	0.319929507057767	217730	6436	1553.124	35.602923927568	0.5263667327538	222848.831	1	0.002	**	0.146675	0.1381156;0.1555558	2.2e-16	***
Unknown	Unknown	UCON84	8	0.00271126700896413	217730	103	24.5	4.50691827220245	0.00830325521495264	222848.831	1	0.002	**	0.0776699	0.03412864;0.14731394	3.806e-05	***
Unknown	Unknown	UCON4	50	0.0169454188060258	217730	138	34.98	5.43075437605984	0.0118550149966956	222848.831	997	0.01	**	0.3623188	0.2822669;0.4484182	0.004425	**
Unknown	Unknown	UCON15	4	0.00135563350448206	217730	48	11.18	2.98839932581484	0.00378899564502737	222848.831	7	0.014	*	0.08333333	0.0231735;0.1998280	0.01029	*
Unknown	Unknown	UCON57	1	0.000338908376120516	217730	22	5.20402010050251	2.05693211799178	0.00176368600155983	222848.831	18	0.036	*	0.04545455	0.001150148;0.228444398	0.04095	*
Unknown	Unknown	EUTREP6	2	0.000677816752241032	217730	14	3.30113052415211	1.54918296414682	0.00111878078530226	222848.831	327	0.654	ns	0.1428571	0.01779452;0.42812916	0.542	ns
Unknown	Unknown	UCON61	0	0	217730	16	3.72579001019368	1.66514003601281	0.00126270144212078	222848.831	1	0.002	**	0	0.0000000;0.2059072	0.03224	*
Unknown	Unknown	MARE11	1	0.000338908376120516	217730	13	3.13561076604555	1.49098673369342	0.0010626847528665	222848.831	131	0.262	ns	0.07692308	0.001945628;0.360297435	0.2108	ns
Unknown	Unknown	UCON5	9	0.00305017538508464	217730	118	27.886	4.87306379506269	0.0094507989764967	222848.831	1	0.002	**	0.07627119	0.03546855;0.13985141	1.014e-05	***
Unknown	Unknown	UCON24	3	0.00101672512836155	217730	23	6.03811434302909	2.21770704854757	0.00204636752682598	222848.831	115	0.23	ns	0.1304348	0.02775151;0.33588914	0.2335	ns
Unknown	Unknown	UCON93	4	0.00135563350448206	217730	27	6.24024024024024	2.27919542952206	0.00211486968642172	222848.831	239	0.478	ns	0.1481481	0.0418874;0.3373109	0.3694	ns
Unknown	Unknown	UCON80_AMi	48	0.0162676020537848	217730	220	53.213	6.68912366273605	0.018034331418501	222848.831	232	0.464	ns	0.2181818	0.1654696;0.2786567	0.4323	ns
Unknown	Unknown	MARE9	3	0.00101672512836155	217730	23	5.52805611222445	2.13973123971033	0.00187350452009708	222848.831	185	0.37	ns	0.1304348	0.02775151;0.33588914	0.3277	ns
Unknown	Unknown	UCON25	2	0.000677816752241032	217730	49	11.652	3.05683500376455	0.00394896039855625	222848.831	2	0.004	**	0.04081633	0.004981842;0.139787187	0.0003268	***
Unknown	Unknown	UCON92	3	0.00101672512836155	217730	19	4.07894736842105	1.79886323027608	0.00138238942891263	222848.831	420	0.84	ns	0.1578947	0.03382625;0.39578455	0.7806	ns
Unknown	Unknown	UCON28c	10	0.00338908376120516	217730	65	15.438	3.65424540904268	0.00523206751054852	222848.831	83	0.166	ns	0.1538462	0.07632158;0.26478351	0.1437	ns
Unknown	Unknown	UCON71_Crp	53	0.0179621439343873	217730	276	66.103	7.26658063976408	0.0224028603866945	222848.831	42	0.084	ns	0.192029	0.1472779;0.2435296	0.0667	ns
Unknown	Unknown	UCON31	14	0.00474471726568722	217730	115	28.156	4.924826689125	0.00954230423804924	222848.831	2	0.004	**	0.1217391	0.06818112;0.19581622	0.001522	**
Unknown	Unknown	UCON63	2	0.000677816752241032	217730	14	3.5081799591002	1.57593031461652	0.00118895157307719	222848.831	290	0.58	ns	0.1428571	0.01779452;0.42812916	0.5396	ns
Unknown	Unknown	EUTREP2	130	0.0440580888956671	217730	819	205.575	13.3424283919906	0.069671089420975	222848.831	1	0.002	**	0.1587302	0.1343571;0.1855878	2.059e-10	***
Unknown	Unknown	UCON59	3	0.00101672512836155	217730	43	10.459	2.725756546126	0.00354464270584447	222848.831	4	0.008	**	0.06976744	0.0146255;0.1906072	0.006638	**
Unknown	Unknown	UCON87	0	0	217730	6	1.88285024154589	0.960927399581876	0.00063811371784044	222848.831	1	0.002	**	0	0.0000000;0.4592581	0.1864	ns
Unknown	Unknown	UCON35	25	0.0084727094030129	217730	170	40.488	5.82578713958859	0.0137217223323674	222848.831	6	0.012	*	0.1470588	0.09748528;0.20938860	0.005032	**
Unknown	Unknown	Eulor4	1	0.000338908376120516	217730	31	7.67567567567568	2.46557844593617	0.00260135077887099	222848.831	1	0.002	**	0.03225806	0.0008163701;0.1670211162	0.002821	**
Unknown	Unknown	UCON20	4	0.00135563350448206	217730	46	11.488	2.99379672302894	0.00389337942487249	222848.831	6	0.012	*	0.08695652	0.02420307;0.20791732	0.009584	**
Unknown	Unknown	UCON94	6	0.0020334502567231	217730	29	6.497	2.25634263401685	0.00220188771965499	222848.831	526	0.952	ns	0.2068966	0.07994185;0.39724695	1	ns
Unknown	Unknown	UCON71	4	0.00135563350448206	217730	17	4.08173562058527	1.74262643259198	0.00138333439092582	222848.831	620	0.764	ns	0.2352941	0.06810774;0.49899327	1	ns
Unknown	Unknown	UCON66	11	0.00372799213732567	217730	64	15.822	3.58010239143143	0.0053622083269788	222848.831	116	0.232	ns	0.171875	0.0890490;0.2867537	0.1924	ns
Unknown	Unknown	UCON68	1	0.000338908376120516	217730	12	2.94043887147335	1.43681606093626	0.000996539363012677	222848.831	159	0.318	ns	0.08333333	0.002107593;0.384796165	0.3154	ns
Unknown	Unknown	UCON96	5	0.00169454188060258	217730	17	4.22975708502024	1.79745546302	0.00143350010506846	222848.831	771	0.462	ns	0.2941176	0.1031355;0.5595827	0.588	ns
Unknown	Unknown	UCON22	5	0.00169454188060258	217730	37	9.416	2.83531003295636	0.00319116126955078	222848.831	79	0.158	ns	0.1351351	0.04537199;0.28774780	0.129	ns
Unknown	Unknown	UCON48	29	0.00982834290749496	217730	195	50.182	6.76392095064886	0.0170071001304797	222848.831	1	0.002	**	0.1487179	0.1019163;0.2065510	0.000298	***
Unknown	Unknown	UCON67	3	0.00101672512836155	217730	20	4.52012072434608	1.93866098906611	0.00153190677455682	222848.831	320	0.64	ns	0.15	0.03207094;0.37892683	0.5944	ns
Unknown	Unknown	UCON64	3	0.00101672512836155	217730	15	3.63900414937759	1.66272850738989	0.00123328898696138	222848.831	483	0.966	ns	0.2	0.04331201;0.48089113	1	ns
Unknown	Unknown	UCON47	24	0.00813380102689238	217730	155	36.671	5.54720925606116	0.0124281090607154	222848.831	16	0.032	*	0.1548387	0.1017983;0.2215717	0.0177	*
Unknown	Unknown	UCON1	14	0.00474471726568722	217730	241	56.841	7.08264660158071	0.0192638910070662	222848.831	1	0.002	**	0.05809129	0.03211950;0.09554729	1.634e-13	***
Unknown	Unknown	UCON28b	11	0.00372799213732567	217730	75	18.222	3.93092459456654	0.00617558842966804	222848.831	37	0.074	ns	0.1466667	0.07555541;0.24729171	0.05857	ns
Unknown	Unknown	UCON60	7	0.00237235863284361	217730	38	9.287	2.60718783911486	0.00314744208903123	222848.831	248	0.496	ns	0.1842105	0.07742685;0.34326199	0.455	ns
Unknown	Unknown	UCON85	5	0.00169454188060258	217730	28	7.146	2.302604174839	0.00242183925575721	222848.831	249	0.498	ns	0.1785714	0.06064291;0.36893335	0.5149	ns
Unknown	Unknown	UCON103	1	0.000338908376120516	217730	14	3.48406988694758	1.55191474832134	0.00118078046767579	222848.831	98	0.196	ns	0.07142857	0.001806781;0.338684490	0.2123	ns
Unknown	Unknown	UCON56	0	0	217730	15	3.66293279022403	1.67837804378618	0.00124139860377342	222848.831	1	0.002	**	0	0.0000000;0.2180194	0.03	*
Unknown	Unknown	UCON16	8	0.00271126700896413	217730	37	8.998	2.69838419749251	0.0030494975683324	222848.831	442	0.884	ns	0.2162162	0.09826564;0.38213649	0.8487	ns
Unknown	Unknown	UCON6	26	0.00881161777913341	217730	97	22.65	4.34607735646621	0.00767627471912968	222848.831	810	0.384	ns	0.2680412	0.1831505;0.3675840	0.403	ns
Unknown	Unknown	tot	944	0.319929507057767	217730	6436	1553.124	35.602923927568	0.5263667327538	222848.831	1	0.002	**	0.146675	0.1381156;0.1555558	2.2e-16	***
Unknown	Unknown	UCON65	4	0.00135563350448206	217730	33	8.184	2.61437927221338	0.0027736261501703	222848.831	69	0.138	ns	0.1212121	0.03403288;0.28201623	0.1073	ns
Unknown	Unknown	UCON18	0	0	217730	34	8.818	2.70336534419309	0.00298849406063071	222848.831	1	0.002	**	0	0.0000000;0.1028179	4.841e-05	***
Unknown	Unknown	UCON101	33	0.011183976411977	217730	210	48.135	6.45883050493598	0.016313354684561	222848.831	13	0.026	*	0.1571429	0.1107059;0.2135487	0.01348	*
Unknown	Unknown	UCON12A	0	0	217730	24	5.96793587174349	2.18616373667354	0.00202258345508396	222848.831	1	0.002	**	0	0.0000000;0.1424736	0.00154	**
Unknown	Unknown	UCON76	36	0.0122007015403386	217730	140	33.229	5.41348915809987	0.0112615864301086	222848.831	729	0.546	ns	0.2571429	0.1870511;0.3378018	0.5529	ns
Unknown	Unknown	UCON12	5	0.00169454188060258	217730	59	13.889	3.29720344391282	0.00470709843593784	222848.831	2	0.004	**	0.08474576	0.02809126;0.18679434	0.005099	**
Unknown	Unknown	UCON9	8	0.00271126700896413	217730	49	10.778	2.99961892808298	0.00365275447782692	222848.831	233	0.466	ns	0.1632653	0.07322276;0.29657136	0.3925	ns
Unknown	Unknown	UCON26	25	0.0084727094030129	217730	206	49.881	6.44192031442001	0.0169050887092674	222848.831	1	0.002	**	0.1213592	0.08009873;0.17391968	2.005e-05	***
Unknown	Unknown	EUTREP14	33	0.011183976411977	217730	382	94.439	8.59710353486505	0.0320061681324454	222848.831	1	0.002	**	0.08638743	0.06021089;0.11918109	9.853e-16	***
Unknown	Unknown	UCON27	12	0.00406690051344619	217730	102	24.731	4.69304417874621	0.00838154304983648	222848.831	4	0.008	**	0.1176471	0.06229089;0.19648973	0.002453	**
Unknown	Unknown	UCON17	4	0.00135563350448206	217730	33	8.127	2.6585595609162	0.00275430837273143	222848.831	79	0.158	ns	0.1212121	0.03403288;0.28201623	0.1077	ns
Unknown	Unknown	MamRep564	135	0.0457526307762696	217730	788	200.93	13.1275829242642	0.0680968600138952	222848.831	1	0.002	**	0.1713198	0.1456469;0.1994788	2.417e-08	***
Unknown	Unknown	UCON19	2	0.000677816752241032	217730	30	8.021	2.54342840041312	0.00271838408486266	222848.831	8	0.016	*	0.06666667	0.008178134;0.220735402	0.01168	*
Unknown	Unknown	UCON70	17	0.00576144239404877	217730	59	15.215	3.53089822031763	0.00515649094267365	222848.831	737	0.53	ns	0.2881356	0.1776482;0.4207698	0.5557	ns
Unknown	Unknown	UCON75	1	0.000338908376120516	217730	22	5.67867867867868	2.11774066090954	0.00192455176950119	222848.831	16	0.032	*	0.04545455	0.001150148;0.228444398	0.02494	*
Unknown	Unknown	UCON88	8	0.00271126700896413	217730	33	9.393	2.64225898286533	0.00318336637690001	222848.831	379	0.758	ns	0.2424242	0.1109233;0.4225893	0.7017	ns
Unknown	Unknown	UCON41	81	0.0274515784657618	217730	579	136.642	10.5272341409631	0.0463091183298595	222848.831	1	0.002	**	0.1398964	0.1126747;0.1708521	1.131e-08	***
Unknown	Unknown	UCON28a	14	0.00474471726568722	217730	129	30.072	5.19247318508028	0.0101916526866962	222848.831	2	0.004	**	0.1085271	0.06061722;0.17538332	0.0005175	***
RC	tot	tot	290	0.0982834290749496	217730	1796	452.984	20.142479079385	0.153520071848576	222848.831	1	0.002	**	0.1614699	0.1447374;0.1793161	2.2e-16	***
RC	Helitron	tot	290	0.0982834290749496	217730	1796	452.984	20.142479079385	0.153520071848576	222848.831	1	0.002	**	0.1614699	0.1447374;0.1793161	2.2e-16	***
RC	Helitron	Helitron1Na_Mam	34	0.0115228847880975	217730	326	82.042	8.45977563554754	0.0278047209936794	222848.831	1	0.002	**	0.1042945	0.07331497;0.14268522	2.816e-11	***
RC	Helitron	Helitron1Nb_Mam	33	0.011183976411977	217730	359	89.115	8.56873375699107	0.0302018199379798	222848.831	1	0.002	**	0.09192201	0.06412101;0.12666928	5.793e-14	***
RC	Helitron	Helitron3Na_Mam	230	0.0779489265077186	217730	1111	282.68	16.1918428776892	0.0958026197617474	222848.831	1	0.002	**	0.2070207	0.1835469;0.2320568	0.0002259	***
