# Supplementary material for: Transposable elements generate regulatory novelty in a tissue-specific fashion
Source: BMC Genomics. 2018 Jun 18;19:468. doi: 10.1186/s12864-018-4850-3 (PMC6006921; doi:10.1186/s12864-018-4850-3)
Supplement: Supplementary file 2 — It contains two folders “TE_PIPELINE_SUMMARY_STATISTICS_ACTIVE” “TE_PIPELINE_SUMMARY_STATISTICS_REPRESSED”. In each of the two folders are included multiple spreadsheets (txt format) with the summary statistics of the TE analysis pipeline for ACTIVE and REPRESSED regions respectively. (ZIP 3922 kb) [file 12864_2018_4850_MOESM2_ESM.zip › Supplemental_File_S1/TE_PIPELINE_SUMMARY_STATISTICS_ACTIVE/E067_15_coreMarks_dense_no_header_ACTIVE.bed.shuffle-rm.nonTE-no_low.boot-1000.stats.tab.txt]

#Script TE-analysis_Shuffle_bed.pl, v4.3
#Aggregated results + stats
#Features in input file (counts):
	264405
#With 1000 bootstraps for exp (expected); sd = standard deviation; nb = number; len = length; avg = average
#Two tests are made (permutation and binomial) to assess how significant the difference between observed and random, so two pvalues are given
#For the two tailed permutation test:
#if rank is < 500 and pvalue is not "ns", there are significantly fewer observed values than expected 
#if rank is > 500 and pvalue is not "ns", there are significantly higher observed values than expected 
#The binomial test is done with binom.test from R, two sided

#Level_(tot_means_all)	#	#	#COUNTS	#	#	#	#	#	#	#	#	#	#	#	#	#
#Rclass	Rfam	Rname	obs_hits	%_obs_(%of_features)	obs_tot_hits	nb_of_trials(nb_of_TE_in_genome)	exp_avg_hits	exp_sd	%_exp_(%of_features)	exp_tot_hits(avg)	obs_rank_in_exp	2-tailed_permutation-test_pvalue(obs.vs.exp)	significance	binomal_test_proba	binomial_test_95%_confidence_interval	binomial_test_pval	significance

age	cat.2	tot	182704	69.1000548401127	182704	4687922	190034.298	117.168595091328	71.8724297952005	190034.298	1	0.002	**	0.03897334	0.03879833;0.03914893	2.2e-16	***
age	cat.2	Ancient	153940	58.2212893099601	182704	2716717	150877.227	175.498128377667	57.0629250581494	190034.298	1001	0.002	**	0.05666398	0.05638935;0.05693956	6.014e-16	***
age	cat.2	LineageSpe	111700	42.2457971672245	182704	1971205	142643.667	215.869126070846	53.9489294831792	190034.298	1	0.002	**	0.05666585	0.05634349;0.05698951	2.2e-16	***
age	cat.1	01_Human	1582	0.598324540004917	182704	10400	3175.692	84.9208966903594	1.2010710841323	190034.298	1	0.002	**	0.1521154	0.1452632;0.1591629	2.2e-16	***
age	cat.1	06_Boreotheria/Eutheria?	171	0.0646735122255631	182704	2965	651.769	24.3656587090176	0.246504037366918	190034.298	1	0.002	**	0.05767285	0.04955298;0.06667861	2.2e-16	***
age	cat.1	04_Primates/Glires	1956	0.739774210018721	182704	9067	1987.675	39.8268948897168	0.751753938087404	190034.298	230	0.46	ns	0.2157274	0.2072981;0.2243396	0.4313	ns
age	cat.1	07_Eutheria+Metatheria	28925	10.9396569656398	182704	189643	31301.327	144.216692950315	11.8384020725781	190034.298	1	0.002	**	0.1525234	0.1509080;0.1541495	2.2e-16	***
age	cat.1	07_Eutheria	94181	35.6199769293319	182704	1469955	117170.504	199.43622236392	44.3147837597625	190034.298	1	0.002	**	0.06407067	0.06367532;0.06446773	2.2e-16	***
age	cat.1	10_Amniota/Theria	618	0.233732342429228	182704	2529	518.924	20.5348460891214	0.19626103893648	190034.298	1001	0.002	**	0.2443654	0.2277238;0.2616008	1.749e-06	***
age	cat.1	07_Eutheria/03_Primates	6	0.00226924604300221	182704	21	4.42771084337349	1.97364422792331	0.00167459421848055	190034.298	858	0.288	ns	0.2857143	0.1128094;0.5217511	0.4213	ns
age	cat.1	02_Hominidae	1548	0.585465479094571	182704	10036	3046.601	70.3418066925265	1.15224787730943	190034.298	1	0.002	**	0.1542447	0.1472296;0.1614611	2.2e-16	***
age	cat.1	07_Metatheria	6	0.00226924604300221	182704	59	14.254	3.47988413508174	0.00539097218282559	190034.298	14	0.028	*	0.1016949	0.03824449;0.20831955	0.00939	**
age	cat.1	15_Euteleostomi	12	0.00453849208600442	182704	73	15.535	3.55660293319685	0.00587545621300656	190034.298	193	0.386	ns	0.1643836	0.08792993;0.26954357	0.3906	ns
age	cat.1	02_Haplorrhini	337	0.127455986081958	182704	4342	1044.413	30.8981411435401	0.395005011251678	190034.298	1	0.002	**	0.077614	0.06982653;0.08597512	2.2e-16	***
age	cat.1	07_Eutheria + Transfert Opossum?	79	0.0298784062328625	182704	890	217.358	14.5297263893354	0.0822064635691458	190034.298	1	0.002	**	0.08876404	0.07090382;0.10939922	2.2e-16	***
age	cat.1	05_Boreotheria	9806	3.70870444961328	182704	118653	22065.224	131.98346661404	8.34523704165957	190034.298	1	0.002	**	0.08264435	0.08108365;0.08422548	2.2e-16	***
age	cat.1	16_Metazoa	125	0.0472759592292128	182704	491	107.056	9.67256028269776	0.0404894007299408	190034.298	967	0.07	ns	0.2545825	0.2166091;0.2955403	0.05557	ns
age	cat.1	16_Vertebrata	2298	0.869121234469847	182704	8857	1834.058	38.1629538564174	0.693654809856092	190034.298	1001	0.002	**	0.2594558	0.2503509;0.2687192	2.2e-16	***
age	cat.1	07_Eutheria/Primates?	50	0.0189103836916851	182704	424	98.738	9.09054420780152	0.0373434692989921	190034.298	1	0.002	**	0.1179245	0.08880509;0.15250095	2.4e-09	***
age	cat.1	03_Euarchontoglires/Primates?	961	0.363457574554188	182704	13041	3030.459	57.6110523454688	1.14614284903841	190034.298	1	0.002	**	0.07369067	0.06926371;0.07830897	2.2e-16	***
age	cat.1	tot	182704	69.1000548401127	182704	4687922	190034.298	117.168595091328	71.8724297952005	190034.298	1	0.002	**	0.03897334	0.03879833;0.03914893	2.2e-16	***
age	cat.1	09_Theria	1780	0.67320965942399	182704	9723	2185.32	44.1487339649815	0.826504793782266	190034.298	1	0.002	**	0.1830711	0.1754286;0.1909039	2.2e-16	***
age	cat.1	10_Theria/Mammalia	17539	6.6333843913693	182704	104874	18682.833	110.48282928386	7.06599080955353	190034.298	1	0.002	**	0.1672388	0.1649846;0.1695114	2.2e-16	***
age	cat.1	03_Primates	102908	38.9205952988786	182704	1475760	122089.172	211.409063685094	46.1750617424028	190034.298	1	0.002	**	0.06973221	0.06932179;0.07014431	2.2e-16	***
age	cat.1	08_Eutheria/Theria	608	0.229950265690891	182704	2459	558.606	21.1329450234786	0.211269075849549	190034.298	988	0.028	*	0.247255	0.2303091;0.2648048	0.01834	*
age	cat.1	13_Amniota/Euteleostemi?	33	0.0124808532365122	182704	191	41.744	5.997034969752	0.0157879011365141	190034.298	76	0.152	ns	0.1727749	0.1220151;0.2339937	0.1367	ns
age	cat.1	14_Tetrapoda	1807	0.6834212666175	182704	8931	1836.573	36.7601411719131	0.694606002155784	190034.298	222	0.444	ns	0.202329	0.1940393;0.2108132	0.4477	ns
age	cat.1	12_Amniota	8032	3.0377640362323	182704	36530	7406.233	75.1143186873972	2.8010941548004	190034.298	1001	0.002	**	0.2198741	0.2156357;0.2241570	7.41e-16	***
age	cat.1	03_Primates/Indep	3695	1.39747735481553	182704	25104	5835.027	75.9903204349067	2.20685198842685	190034.298	1	0.002	**	0.1471877	0.1428261;0.1516311	2.2e-16	***
age	cat.1	08_Eutheria/Theria?	37837	14.3102437548458	182704	259031	40472.721	156.930055123935	15.3070936631304	190034.298	1	0.002	**	0.1460713	0.1447133;0.1474373	2.2e-16	***
age	cat.1	11_Mammalia	79218	29.9608555057582	182704	619071	69319.325	178.993866317199	26.2171006599724	190034.298	1001	0.002	**	0.1279627	0.1271315;0.1287974	2.2e-16	***
age	cat.1	02_Simiiformes	12323	4.66065316465271	182704	154323	27168.994	149.499913672845	10.2755220211418	190034.298	1	0.002	**	0.079852	0.07850426;0.08121554	2.2e-16	***
age	cat.1	02_Hominoidea	7160	2.70796694464931	182704	64786	16307.066	142.648969054713	6.16745749891265	190034.298	1	0.002	**	0.1105177	0.1081132;0.1129572	2.2e-16	***
age	cat.1	04_Euarchontoglires	5041	1.90654488379569	182704	55401	11620.53	102.560527308325	4.39497362001475	190034.298	1	0.002	**	0.09099114	0.08860876;0.09341646	2.2e-16	***
age	cat.1	02_Catarrhini	2260	0.854749342864167	182704	30292	7899.025	103.10707756718	2.98747187080426	190034.298	1	0.002	**	0.07460716	0.0716726;0.0776236	2.2e-16	***
DNA?	tot	tot	643	0.24318753427507	182704	4312	918.258	27.8309179869439	0.347292222159188	190034.298	1	0.002	**	0.1491187	0.1386113;0.1601039	2.2e-16	***
DNA?	PiggyBac?	tot	43	0.0162629299748492	182704	294	65.151	7.49268572271247	0.0246406081579395	190034.298	3	0.006	**	0.1462585	0.1079132;0.1919111	0.001519	**
DNA?	PiggyBac?	EUTREP4	43	0.0162629299748492	182704	294	65.151	7.49268572271247	0.0246406081579395	190034.298	3	0.006	**	0.1462585	0.1079132;0.1919111	0.001519	**
DNA?	hAT-Tip100?	tot	50	0.0189103836916851	182704	520	121.223	10.108880277284	0.0458474688451429	190034.298	1	0.002	**	0.09615385	0.0722110;0.1248001	8.799e-16	***
DNA?	hAT-Tip100?	Eutr16	50	0.0189103836916851	182704	520	121.223	10.108880277284	0.0458474688451429	190034.298	1	0.002	**	0.09615385	0.0722110;0.1248001	8.799e-16	***
DNA?	DNA?	Eulor12	11	0.00416028441217072	182704	60	12.789	3.18757582492396	0.00483689794065922	190034.298	360	0.72	ns	0.1833333	0.09523582;0.30439605	0.6396	ns
DNA?	DNA?	Eulor2C	5	0.00189103836916851	182704	38	7.801	2.53571071473637	0.00295039806357671	190034.298	189	0.378	ns	0.1315789	0.04413744;0.28086385	0.319	ns
DNA?	DNA?	UCON83	3	0.00113462302150111	182704	50	9.743	2.99163849769669	0.00368487736616176	190034.298	15	0.03	*	0.06	0.01254859;0.16548195	0.01185	*
DNA?	DNA?	Eulor6D	15	0.00567311510750553	182704	75	16.626	3.70943174676175	0.00628808078515913	190034.298	405	0.81	ns	0.2	0.1164821;0.3083261	0.781	ns
DNA?	DNA?	tot	551	0.20839242828237	182704	3498	734.944	24.583433633429	0.277961460638036	190034.298	1	0.002	**	0.1575186	0.1455935;0.1700190	3.271e-15	***
DNA?	DNA?	UCON7	10	0.00378207673833702	182704	127	28.275	4.99422840059575	0.0106938219776479	190034.298	1	0.002	**	0.07874016	0.0384046;0.1400397	2.468e-05	***
DNA?	DNA?	MER133B	4	0.00151283069533481	182704	40	8.077	2.63286972769315	0.00305478338155481	190034.298	80	0.16	ns	0.1	0.02792542;0.23663740	0.1182	ns
DNA?	DNA?	Eulor6C	2	0.000756415347667404	182704	21	4.55923694779116	1.92092550455518	0.00172433840048076	190034.298	139	0.278	ns	0.0952381	0.01174932;0.30377441	0.2864	ns
DNA?	DNA?	Eulor6E	5	0.00189103836916851	182704	31	6.23647294589178	2.14896405841107	0.00235868192579255	190034.298	365	0.73	ns	0.1612903	0.05452433;0.33727158	0.8223	ns
DNA?	DNA?	Eulor7	0	0	182704	12	2.47666666666667	1.22928214580434	0.000936694338861469	190034.298	1	0.002	**	0	0.0000000;0.2646485	0.1438	ns
DNA?	DNA?	Eulor2A	8	0.00302566139066962	182704	67	13.848	3.39269898552853	0.00523741986724911	190034.298	50	0.1	ns	0.119403	0.05298481;0.22178514	0.09547	ns
DNA?	DNA?	Eulor6A	3	0.00113462302150111	182704	30	6.00100200400802	2.27563938307487	0.00226962500860726	190034.298	134	0.268	ns	0.1	0.02111714;0.26528845	0.2514	ns
DNA?	DNA?	MER123	7	0.00264745371683591	182704	46	9.789	2.8880477523441	0.00370227491915811	190034.298	218	0.436	ns	0.1521739	0.0634443;0.2886910	0.3717	ns
DNA?	DNA?	UCON100	1	0.000378207673833702	182704	19	3.60615384615385	1.6277758086061	0.0013638750576403	190034.298	90	0.18	ns	0.05263158	0.001331629;0.260280654	0.1529	ns
DNA?	DNA?	UCON21	4	0.00151283069533481	182704	28	5.956	2.32410530429786	0.00225260490535353	190034.298	270	0.54	ns	0.1428571	0.04033563;0.32665267	0.4905	ns
DNA?	DNA?	Eulor5A	17	0.00642953045517294	182704	126	25.263	4.70297235256055	0.00955466046406082	190034.298	51	0.102	ns	0.1349206	0.08060295;0.20721210	0.07432	ns
DNA?	DNA?	Eulor2B	10	0.00378207673833702	182704	57	11.816	3.24139640442983	0.00446890187401902	190034.298	353	0.706	ns	0.1754386	0.08747323;0.29905766	0.6272	ns
DNA?	DNA?	Eulor6B	6	0.00226924604300221	182704	64	13.472	3.54312993972416	0.00509521378188763	190034.298	26	0.052	ns	0.09375	0.03518733;0.19296910	0.0206	*
DNA?	DNA?	MER133A	11	0.00416028441217072	182704	54	11.084	2.89678016689829	0.00419205385677275	190034.298	574	0.856	ns	0.2037037	0.1063193;0.3353049	1	ns
DNA?	DNA?	MER131	201	0.0760197424405741	182704	1106	236.058	13.5713970842658	0.0892789470698361	190034.298	5	0.01	**	0.181736	0.1594276;0.2057513	0.01016	*
DNA?	DNA?	Eulor3	1	0.000378207673833702	182704	37	8.042	2.59325296894864	0.00304154611297063	190034.298	1	0.002	**	0.02702703	0.000684031;0.141603096	0.002207	**
DNA?	DNA?	UCON62	1	0.000378207673833702	182704	24	4.84553660982949	2.0100681914929	0.00183261912967965	190034.298	37	0.074	ns	0.04166667	0.001054352;0.211201683	0.06977	ns
DNA?	DNA?	UCON2	24	0.00907698417200885	182704	135	28.712	4.77596753191079	0.0108590987311133	190034.298	188	0.376	ns	0.1777778	0.1173527;0.2528718	0.3458	ns
DNA?	DNA?	MER124	124	0.0468977515553791	182704	747	157.047	11.6534369862969	0.0593963805525614	190034.298	2	0.004	**	0.1659973	0.1400069;0.1946557	0.002605	**
DNA?	DNA?	UCON14	9	0.00340386906450332	182704	98	21.345	4.04355355168264	0.00807284279798037	190034.298	2	0.004	**	0.09183673	0.04285837;0.16718665	0.001368	**
DNA?	DNA?	Eulor10	6	0.00226924604300221	182704	39	8.729	2.76572019702069	0.00330137478489439	190034.298	227	0.454	ns	0.1538462	0.05862426;0.30527992	0.3426	ns
DNA?	DNA?	Eulor5B	6	0.00226924604300221	182704	43	8.637	2.67252191260865	0.00326657967890169	190034.298	221	0.442	ns	0.1395349	0.05297657;0.27932480	0.4451	ns
DNA?	DNA?	MER134	15	0.00567311510750553	182704	89	19.555	4.01411112054563	0.00739585106181804	190034.298	157	0.314	ns	0.1685393	0.0975124;0.2627005	0.3051	ns
DNA?	DNA?	UCON58	46	0.0173975529963503	182704	235	50.158	6.69536136917672	0.0189701405041508	190034.298	299	0.598	ns	0.1957447	0.1470189;0.2523222	0.5772	ns
Retroposon	tot	tot	1343	0.507932905958662	182704	5565	1544.341	40.6489736408935	0.584081617216013	190034.298	1	0.002	**	0.2413297	0.2301357;0.2527956	1.087e-09	***
Retroposon	SVA	tot	1343	0.507932905958662	182704	5565	1544.341	40.6489736408935	0.584081617216013	190034.298	1	0.002	**	0.2413297	0.2301357;0.2527956	1.087e-09	***
Retroposon	SVA	SVA_D	361	0.136532970253966	182704	1433	462.033	25.2692391148892	0.174744426164407	190034.298	1	0.002	**	0.2519191	0.2296207;0.2752389	6.427e-09	***
Retroposon	SVA	SVA_B	187	0.0707248350069023	182704	801	213.095	15.9940546699324	0.0805941642555927	190034.298	58	0.116	ns	0.2334582	0.2045635;0.2643293	0.03757	*
Retroposon	SVA	SVA_E	199	0.0752633270929067	182704	686	173.729	13.3741701584595	0.0657056409674552	190034.298	971	0.062	ns	0.2900875	0.2563645;0.3256277	0.02814	*
Retroposon	SVA	SVA_C	126	0.0476541669030465	182704	486	142.309	13.1974122725135	0.0538223558556003	190034.298	116	0.232	ns	0.2592593	0.2208355;0.3006405	0.1107	ns
Retroposon	SVA	SVA_A	333	0.125943155386623	182704	1186	290.208	16.8869151683753	0.109758892607931	190034.298	993	0.018	*	0.2807757	0.2553487;0.3072946	0.004529	**
Retroposon	SVA	SVA_F	192	0.0726158733760708	182704	973	277.992	17.7559908541092	0.105138707664379	190034.298	1	0.002	**	0.1973279	0.1727536;0.2237486	2.919e-10	***
snRNA	tot	tot	1176	0.444772224428434	182704	4380	927.212	26.4617323559754	0.350678693670695	190034.298	1001	0.002	**	0.2684932	0.2554122;0.2818834	2.2e-16	***
snRNA	snRNA	U14	5	0.00189103836916851	182704	7	1.96616102683781	0.926012119792546	0.00074361718834281	190034.298	858	0.288	ns	0.7142857	0.2904209;0.9633074	0.0216	*
snRNA	snRNA	U4	47	0.017775760670184	182704	162	35.23	5.39037625367248	0.0133242563491613	190034.298	988	0.028	*	0.2901235	0.2215968;0.3665057	0.02838	*
snRNA	snRNA	U2	246	0.0930390877630907	182704	1087	223.139	13.3069438171863	0.0843928821315785	190034.298	954	0.096	ns	0.2263109	0.2017436;0.2523692	0.09099	ns
snRNA	snRNA	U5	39	0.0147500992795144	182704	214	44.188	5.90131184411411	0.0167122406913636	190034.298	215	0.43	ns	0.182243	0.1329189;0.2406009	0.447	ns
snRNA	snRNA	U3	56	0.0211796297346873	182704	229	50.817	6.39111550180072	0.0192193793612072	190034.298	816	0.372	ns	0.2445415	0.1903260;0.3054993	0.4263	ns
snRNA	snRNA	U13	62	0.0234488757776895	182704	176	40.919	5.86829411974859	0.0154758798056013	190034.298	1000	0.004	**	0.3522727	0.2819004;0.4277147	0.0003274	***
snRNA	snRNA	tot	1176	0.444772224428434	182704	4380	927.212	26.4617323559754	0.350678693670695	190034.298	1001	0.002	**	0.2684932	0.2554122;0.2818834	2.2e-16	***
snRNA	snRNA	U6	503	0.190238459938352	182704	1710	366.721	17.3435855277667	0.138696696355969	190034.298	1001	0.002	**	0.294152	0.2726312;0.3163816	1.174e-14	***
snRNA	snRNA	U17	3	0.00113462302150111	182704	9	2.22451317296678	1.14238374335661	0.000841327952560194	190034.298	760	0.484	ns	0.3333333	0.07485463;0.70070494	0.6986	ns
snRNA	snRNA	U8	5	0.00189103836916851	182704	29	6.712	2.27469343653825	0.00253852990677181	190034.298	316	0.632	ns	0.1724138	0.05845608;0.35774755	0.6591	ns
snRNA	snRNA	U1	35	0.0132372685841796	182704	204	39.875	5.86547344881714	0.0150810309941189	190034.298	233	0.466	ns	0.1715686	0.1225087;0.2304455	0.4275	ns
snRNA	snRNA	U7	101	0.0381989750572039	182704	245	54.14	6.41525958598368	0.0204761634613566	190034.298	1001	0.002	**	0.4122449	0.3499645;0.4766752	2.316e-11	***
snRNA	snRNA	U13_	93	0.0351733136665343	182704	308	69.011	7.41619032110686	0.0261004897789376	190034.298	1001	0.002	**	0.3019481	0.2511773;0.3565762	0.00161	**
tot	tot	tot	182704	69.1000548401127	182704	4687922	190034.298	117.168595091328	71.8724297952005	190034.298	1	0.002	**	0.03897334	0.03879833;0.03914893	2.2e-16	***
rRNA	tot	tot	418	0.158090807662487	182704	1766	381.401	17.0128079585539	0.144248785007848	190034.298	985	0.034	*	0.2366931	0.2170363;0.2572284	0.0373	*
rRNA	rRNA	tot	418	0.158090807662487	182704	1766	381.401	17.0128079585539	0.144248785007848	190034.298	985	0.034	*	0.2366931	0.2170363;0.2572284	0.0373	*
rRNA	rRNA	SSU-rRNA_Hsa	28	0.0105898148673437	182704	80	15.606	3.68053125381516	0.00590230895784875	190034.298	1000	0.004	**	0.35	0.2466719;0.4647969	0.001039	**
rRNA	rRNA	LSU-rRNA_Hsa	97	0.0366861443618691	182704	411	91.476	9.03775996058234	0.0345969251716117	190034.298	757	0.49	ns	0.2360097	0.1957694;0.2800982	0.5143	ns
rRNA	rRNA	5S	295	0.111571263780942	182704	1275	274.932	14.1847306136769	0.103981392182447	190034.298	936	0.132	ns	0.2313725	0.2084735;0.2555169	0.1732	ns
tRNA	tot	tot	447	0.169058830203665	182704	1997	384.564	16.0441053760351	0.145445055880184	190034.298	1001	0.002	**	0.2238358	0.2057204;0.2427655	0.0005315	***
tRNA	tRNA	tRNA-Arg-AGA	13	0.00491669975983813	182704	41	9.077	2.5972710326065	0.00343299105538851	190034.298	957	0.09	ns	0.3170732	0.1808494;0.4808664	0.1853	ns
tRNA	tRNA	tRNA-His-CAY_	8	0.00302566139066962	182704	44	10.729	2.88233704949072	0.00405779013256179	190034.298	227	0.454	ns	0.1818182	0.08191884;0.32713685	0.3852	ns
tRNA	tRNA	tRNA-Thr-ACG_	3	0.00113462302150111	182704	12	2.96008403361345	1.3411246568428	0.00111952649670522	190034.298	647	0.71	ns	0.25	0.05486064;0.57185846	1	ns
tRNA	tRNA	tRNA-Leu-TTA(m)	4	0.00151283069533481	182704	27	5.31563126252505	2.0148834751817	0.0020104125347573	190034.298	373	0.746	ns	0.1481481	0.0418874;0.3373109	0.6355	ns
tRNA	tRNA	tRNA-Arg-CGA_	1	0.000378207673833702	182704	2	1.14545454545455	0.383874591242525	0.000433219699118604	190034.298	381	0.762	ns	0.5	0.01257912;0.98742088	1	ns
tRNA	tRNA	tRNA-Lys-AAA	14	0.00529490743367183	182704	47	7.783	2.48638152605209	0.0029435903254477	190034.298	997	0.01	**	0.2978723	0.1733885;0.4489357	0.02791	*
tRNA	tRNA	tRNA-Thr-ACY	8	0.00302566139066962	182704	13	3.90322580645161	1.60118197935099	0.00147622995270574	190034.298	989	0.026	*	0.6153846	0.3157776;0.8614207	0.02796	*
tRNA	tRNA	tRNA-Ser-TCG	2	0.000756415347667404	182704	7	1.87677725118483	0.922362762360538	0.000709811558474626	190034.298	641	0.722	ns	0.2857143	0.03669257;0.70957914	1	ns
tRNA	tRNA	tRNA-Ser-TCA_	2	0.000756415347667404	182704	4	1.27906976744186	0.528441477481711	0.0004837540014152	190034.298	501	1.002	ns	0.5	0.06758599;0.93241401	0.5974	ns
tRNA	tRNA	tRNA-Arg-CGY_	13	0.00491669975983813	182704	40	7.9009009009009	2.54993991622193	0.00298818135092033	190034.298	980	0.044	*	0.325	0.1857290;0.4912949	0.04827	*
tRNA	tRNA	tRNA-Cys-TGY	40	0.0151283069533481	182704	136	29.388	4.70995112921988	0.0111147671186248	190034.298	987	0.03	*	0.2941176	0.2191471;0.3782931	0.03643	*
tRNA	tRNA	tRNA-Glu-GAA	13	0.00491669975983813	182704	95	20.515	3.93716602091864	0.0077589304286984	190034.298	36	0.072	ns	0.1368421	0.07492247;0.22263125	0.06177	ns
tRNA	tRNA	tRNA-Ala-GCY	5	0.00189103836916851	182704	28	5.33533533533534	2.07491522937223	0.00201786476629993	190034.298	542	0.92	ns	0.1785714	0.06064291;0.36893335	1	ns
tRNA	tRNA	tRNA-Met	12	0.00453849208600442	182704	50	9.638	2.80728282095639	0.00364516556040922	190034.298	831	0.342	ns	0.24	0.1306099;0.3816907	0.3732	ns
tRNA	tRNA	tRNA-Gly-GGY	13	0.00491669975983813	182704	37	8.68568568568569	2.61284504396125	0.00328499297883387	190034.298	961	0.082	ns	0.3513514	0.2020998;0.5253887	0.1182	ns
tRNA	tRNA	tRNA-Ile-ATC	2	0.000756415347667404	182704	9	1.67549668874172	0.828453457327077	0.000633685705165077	190034.298	632	0.74	ns	0.2222222	0.02814497;0.60009357	0.6776	ns
tRNA	tRNA	tRNA-Thr-ACG	2	0.000756415347667404	182704	3	1.39252336448598	0.610725907751294	0.000526663022441323	190034.298	604	0.796	ns	0.6666667	0.09429932;0.99159624	0.6002	ns
tRNA	tRNA	tRNA-Met_	11	0.00416028441217072	182704	48	7.548	2.38943621078392	0.00285471152209678	190034.298	944	0.116	ns	0.2291667	0.1203302;0.3731202	0.167	ns
tRNA	tRNA	tRNA-Thr-ACA	8	0.00302566139066962	182704	25	5.1356783919598	2.06890444698393	0.00194235297818112	190034.298	937	0.13	ns	0.32	0.1494954;0.5350007	0.2108	ns
tRNA	tRNA	tRNA-Trp-TGG	8	0.00302566139066962	182704	13	3.58901322482197	1.54166880737646	0.00135739234311831	190034.298	981	0.042	*	0.6153846	0.3157776;0.8614207	0.01078	*
tRNA	tRNA	tRNA-Lys-AAG	26	0.00983339951967625	182704	73	16.869	3.55111946426045	0.00637998524990072	190034.298	996	0.012	*	0.3561644	0.2474802;0.4769138	0.01727	*
tRNA	tRNA	tRNA-Leu-TTG	4	0.00151283069533481	182704	26	3.17946058091286	1.47740100426948	0.001202496390353	190034.298	791	0.422	ns	0.1538462	0.04356348;0.34867879	0.5509	ns
tRNA	tRNA	tRNA-Gln-CAG	13	0.00491669975983813	182704	79	15.764	3.50864854532548	0.00596206577031448	190034.298	275	0.55	ns	0.164557	0.09063444;0.26494512	0.4848	ns
tRNA	tRNA	tRNA-Ile-ATT	14	0.00529490743367183	182704	53	11.781	3.09881294073096	0.00445566460543484	190034.298	806	0.392	ns	0.2641509	0.1525684;0.4032792	0.5079	ns
tRNA	tRNA	tRNA-Arg-AGG	6	0.00226924604300221	182704	20	4.60282258064516	1.79344925741559	0.00174082282129504	190034.298	850	0.304	ns	0.3	0.1189316;0.5427892	0.4322	ns
tRNA	tRNA	tRNA-Glu-GAG_	17	0.00642953045517294	182704	96	18.358	3.76058213285895	0.0069431364762391	190034.298	437	0.874	ns	0.1770833	0.1066770;0.2683185	0.7963	ns
tRNA	tRNA	tRNA-Arg-CGG	3	0.00113462302150111	182704	17	1.63414634146341	0.763143104419099	0.000618046686508733	190034.298	726	0.552	ns	0.1764706	0.03798507;0.43431787	0.2203	ns
tRNA	tRNA	tRNA-Gln-CAA	9	0.00340386906450332	182704	24	5.27008032128514	2.01909188841013	0.00199318481923002	190034.298	968	0.068	ns	0.375	0.1879929;0.5940636	0.08173	ns
tRNA	tRNA	tRNA-Val-GTG	11	0.00416028441217072	182704	38	8.542	2.60826360612555	0.00323064994988748	190034.298	864	0.276	ns	0.2894737	0.1542463;0.4590321	0.3337	ns
tRNA	tRNA	tRNA-Tyr-TAC	10	0.00378207673833702	182704	34	6.64	2.1769563934859	0.00251129895425578	190034.298	959	0.086	ns	0.2941176	0.1509837;0.4747811	0.1902	ns
tRNA	tRNA	tRNA-Tyr-TAT	1	0.000378207673833702	182704	5	1.49481481481481	0.723423131014227	0.000565350433923267	190034.298	421	0.842	ns	0.2	0.005050763;0.716417936	1	ns
tRNA	tRNA	tRNA-Arg-CGA	3	0.00113462302150111	182704	8	1.87904191616766	0.883354757578928	0.000710668072149795	190034.298	797	0.41	ns	0.375	0.08523341;0.75513678	0.4017	ns
tRNA	tRNA	tRNA-Ala-GCY_	5	0.00189103836916851	182704	82	3.72081218274112	1.72682781395205	0.00140723972040662	190034.298	836	0.332	ns	0.06097561	0.0200930;0.1365868	0.4242	ns
tRNA	tRNA	tRNA-Pro-CCA	6	0.00226924604300221	182704	9	2.49023861171367	1.24884839351902	0.000941827352627093	190034.298	920	0.164	ns	0.6666667	0.2992951;0.9251454	0.01684	*
tRNA	tRNA	tRNA-Leu-TTA	3	0.00113462302150111	182704	13	2.88794023479189	1.36470846447346	0.0010922411583714	190034.298	643	0.718	ns	0.2307692	0.05038107;0.53813154	1	ns
tRNA	tRNA	tRNA-Val-GTY	9	0.00340386906450332	182704	29	5.80360721442886	2.1803138120429	0.00219496878441363	190034.298	948	0.108	ns	0.3103448	0.1528459;0.5083234	0.1606	ns
tRNA	tRNA	tRNA-Leu-CTG	5	0.00189103836916851	182704	16	3.90615539858729	1.68002899568189	0.00147733794693265	190034.298	826	0.352	ns	0.3125	0.1101700;0.5866206	0.5609	ns
tRNA	tRNA	tRNA-Met-i	10	0.00378207673833702	182704	40	8.09009009009009	2.61410768904261	0.00305973415407806	190034.298	831	0.342	ns	0.25	0.1269148;0.4119620	0.4335	ns
tRNA	tRNA	tRNA-Thr-ACY_	4	0.00151283069533481	182704	12	2.16872890888639	1.12940362544778	0.000820229915805824	190034.298	855	0.294	ns	0.3333333	0.09924609;0.65112449	0.2483	ns
tRNA	tRNA	tRNA-Asn-AAT	1	0.000378207673833702	182704	2	1.01158301158301	0.107206440084289	0.000382588457700502	190034.298	257	0.514	ns	0.5	0.01257912;0.98742088	1	ns
tRNA	tRNA	tot	447	0.169058830203665	182704	1997	384.564	16.0441053760351	0.145445055880184	190034.298	1001	0.002	**	0.2238358	0.2057204;0.2427655	0.0005315	***
tRNA	tRNA	tRNA-Gly-GGA	40	0.0151283069533481	182704	107	23.408	4.42799538653137	0.0088530852290993	190034.298	1001	0.002	**	0.3738318	0.2821900;0.4726471	0.0002503	***
tRNA	tRNA	tRNA-Asn-AAC	13	0.00491669975983813	182704	46	12.014	3.14701568278706	0.0045437869934381	190034.298	693	0.618	ns	0.2826087	0.1598667;0.4346041	0.7381	ns
tRNA	tRNA	tRNA-Ile-ATA	15	0.00567311510750553	182704	65	13.576	3.07110007255636	0.00513454737996634	190034.298	746	0.512	ns	0.2307692	0.1352937;0.3518967	0.648	ns
tRNA	tRNA	tRNA-Leu-CTA_	4	0.00151283069533481	182704	7	1.8932384341637	0.94277566838371	0.000716037304197614	190034.298	834	0.336	ns	0.5714286	0.1840516;0.9010117	0.091	ns
tRNA	tRNA	tRNA-Phe-TTY	15	0.00567311510750553	182704	87	9.593	2.67927779999191	0.0036281462150867	190034.298	985	0.034	*	0.1724138	0.09983452;0.26837791	0.08362	ns
tRNA	tRNA	tRNA-Ser-TCA(m)	3	0.00113462302150111	182704	31	6.47847847847848	2.29997109141179	0.00245021027532705	190034.298	89	0.178	ns	0.09677419	0.02041986;0.25753906	0.1819	ns
tRNA	tRNA	tRNA-Ala-GCA	2	0.000756415347667404	182704	40	2.33766233766234	1.17883527302172	0.000884121834935927	190034.298	563	0.878	ns	0.05	0.006113647;0.169196864	1	ns
tRNA	tRNA	tRNA-Leu-CTY	7	0.00264745371683591	182704	30	4.12990936555891	1.77580107202983	0.00156196341429206	190034.298	964	0.076	ns	0.2333333	0.09933786;0.42283652	0.1769	ns
tRNA	tRNA	tRNA-Leu-CTA	1	0.000378207673833702	182704	1	1.00692041522491	0.0830444820887126	0.00038082502797788	190034.298	288	0.576	ns	na	na	na	na
tRNA	tRNA	tRNA-SeC(e)-TGA	2	0.000756415347667404	182704	3	1.44460856720827	0.616792645513573	0.000546362045804078	190034.298	633	0.738	ns	0.6666667	0.09429932;0.99159624	0.6117	ns
tRNA	tRNA	tRNA-Ser-TCY	7	0.00264745371683591	182704	15	3.34564102564103	1.54219202322804	0.00126534710979029	190034.298	970	0.064	ns	0.4666667	0.2126667;0.7341387	0.0547	ns
tRNA	tRNA	tRNA-Val-GTA	4	0.00151283069533481	182704	12	2.89144050104384	1.35794031294839	0.00109356498592835	190034.298	837	0.33	ns	0.3333333	0.09924609;0.65112449	0.4993	ns
tRNA	tRNA	tRNA-Gly-GGG	7	0.00264745371683591	182704	47	11.093	2.84683253027913	0.00419545772583726	190034.298	95	0.19	ns	0.1489362	0.06204412;0.28305753	0.2274	ns
tRNA	tRNA	tRNA-Ser-AGY	7	0.00264745371683591	182704	14	3.16752312435766	1.51864059945006	0.00119798155267777	190034.298	965	0.074	ns	0.5	0.2303605;0.7696395	0.02272	*
tRNA	tRNA	tRNA-Glu-GAG	1	0.000378207673833702	182704	18	3.11924686192469	1.48585154872862	0.00117972309976161	190034.298	129	0.258	ns	0.05555556	0.001405556;0.272943600	0.3446	ns
tRNA	tRNA	tRNA-His-CAY	0	0	182704	1	1.01333333333333	0.114953406710222	0.000383250442818151	190034.298	1	0.002	**	na	na	na	na
tRNA	tRNA	tRNA-Pro-CCY	7	0.00264745371683591	182704	17	4.01942740286299	1.74430815246416	0.00152017828818025	190034.298	950	0.104	ns	0.4117647	0.1844370;0.6707528	0.1474	ns
tRNA	tRNA	tRNA-Gln-CAA_	4	0.00151283069533481	182704	34	7.248	2.36137080359525	0.00274124921994667	190034.298	125	0.25	ns	0.1176471	0.03300168;0.27450349	0.2119	ns
tRNA	tRNA	tRNA-Asp-GAY	15	0.00567311510750553	182704	49	9.566	2.80740547935733	0.00361793460789319	190034.298	985	0.034	*	0.3061224	0.1825194;0.4541524	0.06874	ns
tRNA	tRNA	tRNA-Ala-GCG	6	0.00226924604300221	182704	11	1.93170731707317	0.989675400810584	0.000730586530917786	190034.298	821	0.362	ns	0.5454545	0.2337936;0.8325119	0.006034	**
tRNA	tRNA	tRNA-Pro-CCG	3	0.00113462302150111	182704	4	1.50972222222222	0.673285123379114	0.000570988529801714	190034.298	713	0.578	ns	0.75	0.1941204;0.9936905	0.1542	ns
tRNA	tRNA	tRNA-Ser-TCA	1	0.000378207673833702	182704	1	1.01980198019802	0.139665415385362	0.000385696934701696	190034.298	199	0.398	ns	na	na	na	na
LINE	Penelope	tot	241	0.0911480493939222	182704	1097	227.024	13.6008973383527	0.0858622189444224	190034.298	856	0.292	ns	0.2196901	0.1955115;0.2453819	0.2968	ns
LINE	Penelope	Penelope1_Vert	241	0.0911480493939222	182704	1097	227.024	13.6008973383527	0.0858622189444224	190034.298	856	0.292	ns	0.2196901	0.1955115;0.2453819	0.2968	ns
LINE	L1-Tx1	tot	23	0.00869877649817515	182704	189	41.984	5.93725483662231	0.0158786709782342	190034.298	1	0.002	**	0.1216931	0.07872978;0.17698665	0.0005922	***
LINE	L1-Tx1	MARE6	23	0.00869877649817515	182704	189	41.984	5.93725483662231	0.0158786709782342	190034.298	1	0.002	**	0.1216931	0.07872978;0.17698665	0.0005922	***
LINE	RTE-X	tot	2484	0.939467861802916	182704	15596	3301.04	51.6849468775362	1.248478659632	190034.298	1	0.002	**	0.1592716	0.1535605;0.1651101	2.2e-16	***
LINE	RTE-X	L5	121	0.045763128533878	182704	737	166.903	12.2318113216403	0.0631239953858664	190034.298	1	0.002	**	0.1641791	0.1381436;0.1929344	3.387e-05	***
LINE	RTE-X	L4_C_Mam	850	0.321476522758647	182704	5015	1081.071	31.3677524680187	0.408869348159074	190034.298	1	0.002	**	0.1694915	0.1592026;0.1801667	3.648e-16	***
LINE	RTE-X	L4_A_Mam	1058	0.400143718916057	182704	6597	1425.471	35.4209514666504	0.539124071027401	190034.298	1	0.002	**	0.1603759	0.1515967;0.1694564	2.2e-16	***
LINE	RTE-X	L4_B_Mam	569	0.215200166411377	182704	3247	705.771	23.6706328149008	0.266928008169286	190034.298	1	0.002	**	0.1752387	0.1623053;0.1887598	2.805e-09	***
LINE	L1	L1M2	537	0.203097520848698	182704	9096	2114.633	47.8992134136423	0.799770427941983	190034.298	1	0.002	**	0.05903694	0.05428018;0.06407848	2.2e-16	***
LINE	L1	L1P	12	0.00453849208600442	182704	161	29.102	4.9946513934951	0.0110065997239084	190034.298	2	0.004	**	0.07453416	0.03910449;0.12657634	0.0001941	***
LINE	L1	L1MEg1	79	0.0298784062328625	182704	1013	216.739	13.9925934576715	0.0819723530190428	190034.298	1	0.002	**	0.07798618	0.06222573;0.09624849	2.2e-16	***
LINE	L1	L1MB7	3553	1.34377186513114	182704	23185	5398.863	70.4884306099223	2.04189141657684	190034.298	1	0.002	**	0.1532456	0.1486310;0.1579474	2.2e-16	***
LINE	L1	L1P2	104	0.039333598078705	182704	1631	475.072	27.6855794107204	0.179675876023525	190034.298	1	0.002	**	0.06376456	0.05239412;0.07673413	2.2e-16	***
LINE	L1	L1MB1	347	0.131238062820295	182704	6197	1413.27	37.9766418384423	0.534509559198956	190034.298	1	0.002	**	0.05599484	0.05040000;0.06201202	2.2e-16	***
LINE	L1	L1MCb	68	0.0257181218206917	182704	2145	495.424	22.4937812338031	0.187373158601388	190034.298	1	0.002	**	0.03170163	0.02469988;0.04001798	2.2e-16	***
LINE	L1	L1M3b	10	0.00378207673833702	182704	564	137.46	12.8928129058257	0.0519884268451807	190034.298	1	0.002	**	0.0177305	0.008534382;0.032364684	2.2e-16	***
LINE	L1	L1MEh	183	0.0692120043115675	182704	3050	666.824	25.3063516816517	0.252197953896485	190034.298	1	0.002	**	0.06	0.05183315;0.06902283	2.2e-16	***
LINE	L1	L1ME2	1188	0.449310716514438	182704	12799	3006.893	54.3762846407451	1.13723000699684	190034.298	1	0.002	**	0.09281975	0.08784647;0.09797906	2.2e-16	***
LINE	L1	L1PA16	853	0.322611145780148	182704	13973	3402.387	67.5394166676305	1.28680887275203	190034.298	1	0.002	**	0.0610463	0.05713257;0.06514403	2.2e-16	***
LINE	L1	L1MEd	1276	0.482592991811804	182704	16918	3789.18	56.1436524436175	1.43309695353719	190034.298	1	0.002	**	0.07542263	0.07148711;0.07950483	2.2e-16	***
LINE	L1	L1ME3A	1948	0.736748548628052	182704	15879	3642.143	58.4639597152432	1.3774864317997	190034.298	1	0.002	**	0.1226778	0.1176130;0.1278811	2.2e-16	***
LINE	L1	L1M4b	285	0.107789187042605	182704	4228	985.905	32.5662484105175	0.372876836671016	190034.298	1	0.002	**	0.06740776	0.06003286;0.07538691	2.2e-16	***
LINE	L1	L1M4	2095	0.792345076681606	182704	20125	4511.604	64.5190661269511	1.70632325409883	190034.298	1	0.002	**	0.1040994	0.0999127;0.1084008	2.2e-16	***
LINE	L1	L1MC4	3679	1.39142603203419	182704	23685	5292.112	69.5285673495267	2.00151736918742	190034.298	1	0.002	**	0.1553304	0.1507388;0.1600067	2.2e-16	***
LINE	L1	L1MEf	741	0.280251886310773	182704	11271	2646.782	52.4407523640585	1.00103326336491	190034.298	1	0.002	**	0.06574394	0.06123682;0.07047692	2.2e-16	***
LINE	L1	L1MDa	412	0.155821561619485	182704	6954	1600.448	42.1790038332387	0.605301715171801	190034.298	1	0.002	**	0.05924648	0.05381149;0.06505454	2.2e-16	***
LINE	L1	L1ME3G	3119	1.17962973468732	182704	18628	4115.878	57.9094000540035	1.55665664416331	190034.298	1	0.002	**	0.1674361	0.1620998;0.1728764	2.2e-16	***
LINE	L1	L1MEj	205	0.0775325731359089	182704	2345	524.966	21.8025731553915	0.198546169701783	190034.298	1	0.002	**	0.08742004	0.07629574;0.09958709	2.2e-16	***
LINE	L1	L1P4e	5	0.00189103836916851	182704	194	44.747	7.57696518412229	0.0169236587810367	190034.298	1	0.002	**	0.0257732	0.008420299;0.059118146	7.607e-16	***
LINE	L1	L1ME3E	509	0.192507705981354	182704	4540	1015.893	31.2067205968588	0.384218528393941	190034.298	1	0.002	**	0.1121145	0.1030784;0.1216529	2.2e-16	***
LINE	L1	L1MC2	589	0.222764319888051	182704	6382	1529.401	40.3143329901965	0.578431194568938	190034.298	1	0.002	**	0.09229082	0.08529893;0.09965781	2.2e-16	***
LINE	L1	L1PA2	326	0.123295701669787	182704	4918	1671.826	56.8470166966334	0.632297422514703	190034.298	1	0.002	**	0.06628711	0.05949146;0.07360292	2.2e-16	***
LINE	L1	L1MA2	525	0.198559028762694	182704	7417	1848.312	51.0826986180066	0.699045782038918	190034.298	1	0.002	**	0.07078334	0.06504891;0.07685778	2.2e-16	***
LINE	L1	L1M3e	33	0.0124808532365122	182704	810	177.87	14.4174534146278	0.0672717989448006	190034.298	1	0.002	**	0.04074074	0.02820714;0.05674183	2.2e-16	***
LINE	L1	L1MC5	2641	0.998846466594807	182704	14431	3214.483	53.3782253915016	1.21574213800798	190034.298	1	0.002	**	0.1830088	0.1767298;0.1894159	2.2e-16	***
LINE	L1	L1MEa	38	0.0143718916056807	182704	355	77.365	8.65544289402291	0.0292600366861444	190034.298	1	0.002	**	0.1070423	0.07687056;0.14395569	7.267e-08	***
LINE	L1	L1MCc	198	0.074885119419073	182704	3179	724.453	26.8081418130289	0.273993683931847	190034.298	1	0.002	**	0.06228374	0.05413140;0.07125232	2.2e-16	***
LINE	L1	L1PB1	728	0.275335186550935	182704	13093	3379.879	65.2307857871911	1.27829617442938	190034.298	1	0.002	**	0.05560223	0.05173806;0.05966538	2.2e-16	***
LINE	L1	L1PA8	611	0.231084888712392	182704	8111	2027.111	52.1727196116099	0.76666893591271	190034.298	1	0.002	**	0.0753298	0.06967785;0.08128906	2.2e-16	***
LINE	L1	L1P4	211	0.0798018191789111	182704	3775	848.289	28.1481402013845	0.320829409428717	190034.298	1	0.002	**	0.05589404	0.04877983;0.06370514	2.2e-16	***
LINE	L1	L1M7	258	0.0975775798490951	182704	3059	694.27	24.8284827074381	0.262578241712524	190034.298	1	0.002	**	0.08434129	0.07473095;0.09475497	2.2e-16	***
LINE	L1	L1PA13	508	0.192129498307521	182704	9060	2167.708	52.1388261585662	0.819843800230707	190034.298	1	0.002	**	0.05607064	0.05142162;0.06100761	2.2e-16	***
LINE	L1	L1PREC2	524	0.19818082108886	182704	7902	1985.21	48.5972179202636	0.750821656171404	190034.298	1	0.002	**	0.06631233	0.06092351;0.07202362	2.2e-16	***
LINE	L1	L1M2a1	14	0.00529490743367183	182704	120	31.51	6.21502425791939	0.0119173238025	190034.298	1	0.002	**	0.1166667	0.06527215;0.18799509	0.0001567	***
LINE	L1	L1MA9	1069	0.404304003328228	182704	16437	3679.843	60.4169558945132	1.39174486110323	190034.298	1	0.002	**	0.0650362	0.06131326;0.06891394	2.2e-16	***
LINE	L1	L1MA4	851	0.32185473043248	182704	10000	2346.228	51.4069323018665	0.887361434163499	190034.298	1	0.002	**	0.0851	0.07970251;0.09074052	2.2e-16	***
LINE	L1	L1PB3	247	0.0934172954369244	182704	3601	884.26	32.8014379918676	0.334433917664189	190034.298	1	0.002	**	0.06859206	0.06055053;0.07734212	2.2e-16	***
LINE	L1	HAL1b	511	0.193264121329022	182704	4340	976.531	29.0012087525522	0.369331517936499	190034.298	1	0.002	**	0.1177419	0.1082975;0.1277041	2.2e-16	***
LINE	L1	L1MC1	1253	0.473894215313629	182704	13002	3142.196	56.792243686466	1.18840263988956	190034.298	1	0.002	**	0.09636979	0.09134974;0.10157132	2.2e-16	***
LINE	L1	L1PA4	764	0.288950662808948	182704	11926	3595.242	78.5805722958438	1.35974811368923	190034.298	1	0.002	**	0.06406171	0.05973196;0.06860570	2.2e-16	***
LINE	L1	L1MD3	775	0.293110947221119	182704	5356	1273.428	33.7155387552024	0.481620241674704	190034.298	1	0.002	**	0.1446975	0.1353782;0.1544058	2.2e-16	***
LINE	L1	L1PBa	81	0.0306348215805299	182704	2167	603.506	29.2443361216355	0.228250600404682	190034.298	1	0.002	**	0.03737886	0.02979289;0.04624631	2.2e-16	***
LINE	L1	L1MA8	810	0.306348215805299	182704	11124	2498.412	50.2013788100928	0.944918590798207	190034.298	1	0.002	**	0.07281553	0.06805436;0.07780171	2.2e-16	***
LINE	L1	L1M3c	42	0.0158847223010155	182704	1070	241.068	16.1408147843255	0.0911737675157429	190034.298	1	0.002	**	0.03925234	0.02843343;0.05268972	2.2e-16	***
LINE	L1	L1P4b	4	0.00151283069533481	182704	155	38.874	6.97773694064291	0.0147024451126113	190034.298	1	0.002	**	0.02580645	0.007075182;0.064754512	2.175e-14	***
LINE	L1	L1MC	929	0.351354928991509	182704	7862	1758.464	39.194526593836	0.665064578960307	190034.298	1	0.002	**	0.1181633	0.1111068;0.1255042	2.2e-16	***
LINE	L1	L1M3de	18	0.00680773812900664	182704	499	106.842	10.7667524796922	0.0404084642877404	190034.298	1	0.002	**	0.03607214	0.02151617;0.05641180	2.2e-16	***
LINE	L1	L1MA5	375	0.141827877687638	182704	4447	1085.766	35.1094562464006	0.410645033187723	190034.298	1	0.002	**	0.08432651	0.07632198;0.09288175	2.2e-16	***
LINE	L1	HAL1M8	290	0.109680225411774	182704	2197	519.742	22.6046988126011	0.196570412813676	190034.298	1	0.002	**	0.1319982	0.1181145;0.1468713	2.2e-16	***
LINE	L1	L1ME4c	2081	0.787050169247934	182704	9421	2100.559	40.8310383494309	0.794447533140447	190034.298	331	0.662	ns	0.2208895	0.2125467;0.2294052	0.6381	ns
LINE	L1	L1M2a	35	0.0132372685841796	182704	489	133.951	13.4840802214841	0.0506612961176982	190034.298	1	0.002	**	0.07157464	0.05035762;0.09813972	2.2e-16	***
LINE	L1	L1MC3	1008	0.381233335224372	182704	13130	3096.26	55.3476988479898	1.17102929218434	190034.298	1	0.002	**	0.07677075	0.07227311;0.08145703	2.2e-16	***
LINE	L1	L1P4d	14	0.00529490743367183	182704	167	41.984	7.24211241228637	0.0158786709782342	190034.298	1	0.002	**	0.08383234	0.0465905;0.1366563	5.042e-08	***
LINE	L1	L1ME3C	423	0.159981846031656	182704	3264	738.38	27.6372469218158	0.279260982205329	190034.298	1	0.002	**	0.1295956	0.1182561;0.1416032	2.2e-16	***
LINE	L1	L1M4a2	186	0.0703466273330686	182704	2051	468.821	21.8762778033771	0.17731169985439	190034.298	1	0.002	**	0.09068747	0.07860761;0.10395145	2.2e-16	***
LINE	L1	L1M2c	26	0.00983339951967625	182704	450	120.021	12.1171524866358	0.0453928632211948	190034.298	1	0.002	**	0.05777778	0.03808579;0.08351444	2.2e-16	***
LINE	L1	L1PA7	812	0.307104631152966	182704	13116	3861.685	78.3742834308761	1.4605189009285	190034.298	1	0.002	**	0.06190912	0.05784428;0.06616964	2.2e-16	***
LINE	L1	L1M6	383	0.144853539078308	182704	5357	1198.22	32.5837582439672	0.453175998941019	190034.298	1	0.002	**	0.07149524	0.06473727;0.07872436	2.2e-16	***
LINE	L1	L1M1	544	0.205744974565534	182704	9983	2401.262	55.7377794324106	0.908175715285263	190034.298	1	0.002	**	0.05449264	0.0501204;0.0591270	2.2e-16	***
LINE	L1	L1P3b	7	0.00264745371683591	182704	83	21.284	4.7499374633679	0.00804977212987652	190034.298	1	0.002	**	0.08433735	0.03458229;0.16607660	0.000125	***
LINE	L1	L1MA10	479	0.181161475766343	182704	5109	1129.934	32.5606486397283	0.42734970972561	190034.298	1	0.002	**	0.09375612	0.08589915;0.10208066	2.2e-16	***
LINE	L1	L1MB8	2433	0.920179270437397	182704	16563	3830.661	60.7369661578355	1.44878538605548	190034.298	1	0.002	**	0.1468937	0.1415347;0.1523770	2.2e-16	***
LINE	L1	L1MA4A	437	0.165276753465328	182704	6240	1558.776	43.3732297743788	0.589541044987803	190034.298	1	0.002	**	0.07003205	0.06382207;0.07664745	2.2e-16	***
LINE	L1	L1PB	121	0.045763128533878	182704	1846	426.722	21.5813454277177	0.161389534993665	190034.298	1	0.002	**	0.06554713	0.05468405;0.07781420	2.2e-16	***
LINE	L1	L1MB4	1345	0.508689321306329	182704	9160	2139.971	44.3128173871261	0.809353453981581	190034.298	1	0.002	**	0.1468341	0.1396444;0.1542491	2.2e-16	***
LINE	L1	L1M4c	202	0.0763979501144078	182704	3615	853.528	29.5962692776498	0.322810839431932	190034.298	1	0.002	**	0.05587828	0.04861426;0.06387043	2.2e-16	***
LINE	L1	L1MEg	806	0.304835385109964	182704	13185	3033.881	52.5280880961704	1.14743707569827	190034.298	1	0.002	**	0.06113007	0.05710017;0.06535499	2.2e-16	***
LINE	L1	L1P1	197	0.0745069117452393	182704	3259	808.529	33.0296854226485	0.305791872317089	190034.298	1	0.002	**	0.06044799	0.05251004;0.06918553	2.2e-16	***
LINE	L1	L1ME3	1095	0.414137402847904	182704	9162	2155.639	45.6356800573224	0.815279211815208	190034.298	1	0.002	**	0.1195154	0.1129401;0.1263336	2.2e-16	***
LINE	L1	X9_LINE	154	0.0582439817703901	182704	653	136.419	10.4267039449269	0.0515947126567198	190034.298	959	0.086	ns	0.2358346	0.2037640;0.2703137	0.09212	ns
LINE	L1	L1PA17	455	0.172084491594334	182704	4789	1169.225	34.9115624427237	0.44220986743821	190034.298	1	0.002	**	0.0950094	0.08684891;0.10366736	2.2e-16	***
LINE	L1	L1PA15-16	44	0.0166411376486829	182704	1431	354.775	23.1029894845477	0.134178627484352	190034.298	1	0.002	**	0.03074773	0.02242837;0.04105922	2.2e-16	***
LINE	L1	L1ME3B	949	0.358919082468183	182704	8120	1853.998	40.6053295613863	0.701196270872336	190034.298	1	0.002	**	0.1168719	0.1099610;0.1240591	2.2e-16	***
LINE	L1	L1MD1	513	0.194020536676689	182704	6979	1682.495	43.4487026821833	0.636332520186835	190034.298	1	0.002	**	0.07350623	0.06749114;0.07988046	2.2e-16	***
LINE	L1	L1HS	104	0.039333598078705	182704	1571	552.435	32.0242303002949	0.208935156294321	190034.298	1	0.002	**	0.06619987	0.05440708;0.07964362	2.2e-16	***
LINE	L1	L1MEb	184	0.0695902119854012	182704	1672	393.802	19.0809034607085	0.14893893837106	190034.298	1	0.002	**	0.1100478	0.09544279;0.12603706	2.2e-16	***
LINE	L1	HAL1ME	907	0.343034360167168	182704	7407	1617.575	35.85012700963	0.611779278001551	190034.298	1	0.002	**	0.1224517	0.1150686;0.1301334	2.2e-16	***
LINE	L1	L1PA11	333	0.125943155386623	182704	4144	1073.999	38.606832121873	0.406194663489722	190034.298	1	0.002	**	0.08035714	0.07225776;0.08905375	2.2e-16	***
LINE	L1	L1PA8A	137	0.0518144513152172	182704	2429	694.788	31.5972378767739	0.26277415328757	190034.298	1	0.002	**	0.05640181	0.04756118;0.06633000	2.2e-16	***
LINE	L1	L1MEc	1218	0.460656946729449	182704	17812	4134.374	64.3391299882711	1.56365197329854	190034.298	1	0.002	**	0.06838087	0.06471687;0.07218653	2.2e-16	***
LINE	L1	L1P4c	3	0.00113462302150111	182704	43	12.917	3.43888600231774	0.00488530852290993	190034.298	3	0.006	**	0.06976744	0.0146255;0.1906072	0.0003683	***
LINE	L1	L1MCa	319	0.120648247952951	182704	7243	1718.369	41.1347651981618	0.649900342277945	190034.298	1	0.002	**	0.04404252	0.03943242;0.04902396	2.2e-16	***
LINE	L1	L1MB2	1301	0.492048183657646	182704	8944	2129.488	44.7799631654728	0.805388702936783	190034.298	1	0.002	**	0.1454606	0.1382144;0.1529386	2.2e-16	***
LINE	L1	L1MEi	387	0.146366369773643	182704	5311	1182.69	33.9063938445766	0.447302433766381	190034.298	1	0.002	**	0.07286763	0.06601933;0.08018961	2.2e-16	***
LINE	L1	L1MC4a	1357	0.513227813392334	182704	9991	2320.576	46.8521221007688	0.877659650914317	190034.298	1	0.002	**	0.1358222	0.1291612;0.1426963	2.2e-16	***
LINE	L1	L1MB5	1436	0.543106219625196	182704	9769	2328.334	46.5725396069985	0.880593786047919	190034.298	1	0.002	**	0.1469956	0.1400286;0.1541738	2.2e-16	***
LINE	L1	HAL1	2554	0.965942398971275	182704	21238	4749.396	64.740269434769	1.79625801327509	190034.298	1	0.002	**	0.1202561	0.1159103;0.1247062	2.2e-16	***
LINE	L1	L1PA3	685	0.259072256576086	182704	10703	3435.182	80.2056720302612	1.2992121934154	190034.298	1	0.002	**	0.06400075	0.05943625;0.06880415	2.2e-16	***
LINE	L1	L1M6B	95	0.0359297290142017	182704	730	168.088	11.7835949145033	0.0635721714793593	190034.298	1	0.002	**	0.130137	0.1065793;0.1567289	9.716e-12	***
LINE	L1	L1P3	204	0.0771543654620752	182704	3552	835.255	32.1360031381891	0.315899850607969	190034.298	1	0.002	**	0.05743243	0.05000702;0.06559621	2.2e-16	***
LINE	L1	L1ME3F	515	0.194776952024357	182704	4605	1069.752	31.0646343533528	0.40458841549895	190034.298	1	0.002	**	0.111835	0.1028720;0.1212934	2.2e-16	***
LINE	L1	L1PB4	568	0.214821958737543	182704	7440	1696.099	41.9314851686468	0.641477657381668	190034.298	1	0.002	**	0.07634409	0.07040976;0.08261281	2.2e-16	***
LINE	L1	L1MA1	277	0.104763525651935	182704	4314	1041.119	38.8465428692553	0.39375919517407	190034.298	1	0.002	**	0.06420955	0.05707596;0.07193988	2.2e-16	***
LINE	L1	L1PA14	201	0.0760197424405741	182704	3056	773.348	32.7630632620687	0.292486148143946	190034.298	1	0.002	**	0.06577225	0.05723907;0.07514764	2.2e-16	***
LINE	L1	L1M2b	15	0.00567311510750553	182704	220	52.997	7.91957768512379	0.0200438720901647	190034.298	1	0.002	**	0.06818182	0.03866019;0.10996268	2.294e-11	***
LINE	L1	L1M8	154	0.0582439817703901	182704	1662	378.396	18.917109743326	0.143112270947978	190034.298	1	0.002	**	0.09265945	0.07914735;0.10762913	2.2e-16	***
LINE	L1	L1M3f	45	0.0170193453225166	182704	671	170.479	14.5762830319333	0.0644764660274957	190034.298	1	0.002	**	0.06706408	0.04933408;0.08871073	2.2e-16	***
LINE	L1	L1M3d	38	0.0143718916056807	182704	532	123.506	11.7571337576041	0.0467109169645052	190034.298	1	0.002	**	0.07142857	0.05103975;0.09672559	2.2e-16	***
LINE	L1	L1M3a	55	0.0208014220608536	182704	636	177.941	13.3710247663858	0.0672986516896428	190034.298	1	0.002	**	0.08647799	0.06581016;0.11107625	2.2e-16	***
LINE	L1	L1MA3	704	0.266258202378926	182704	8888	2312.928	54.236725919237	0.874767118624837	190034.298	1	0.002	**	0.07920792	0.07367577;0.08501771	2.2e-16	***
LINE	L1	L1M3	692	0.261719710292922	182704	7225	1615.399	39.8645077478448	0.610956298103288	190034.298	1	0.002	**	0.09577855	0.08908764;0.10279761	2.2e-16	***
LINE	L1	L1ME3D	483	0.182674306461678	182704	4186	973.082	30.5975077985689	0.368027079669446	190034.298	1	0.002	**	0.1153846	0.1058577;0.1254518	2.2e-16	***
LINE	L1	L1MDb	38	0.0143718916056807	182704	971	201.703	13.9327999308794	0.0762856224352792	190034.298	1	0.002	**	0.03913491	0.02784036;0.05332232	2.2e-16	***
LINE	L1	L1MD	939	0.355137005729846	182704	8496	1872.877	40.4376442695921	0.708336453546642	190034.298	1	0.002	**	0.1105226	0.1039311;0.1173825	2.2e-16	***
LINE	L1	L1M5	5494	2.07787296004236	182704	44640	9277.165	86.8566857464575	3.50869499442144	190034.298	1	0.002	**	0.1230735	0.1200393;0.1261568	2.2e-16	***
LINE	L1	L1MA5A	330	0.124808532365122	182704	3431	831.68	29.9152891432546	0.314547758174013	190034.298	1	0.002	**	0.09618187	0.08651774;0.10654025	2.2e-16	***
LINE	L1	L1PB2	218	0.0824492728957471	182704	2887	725.598	29.653899402098	0.274426731718387	190034.298	1	0.002	**	0.07551091	0.06613388;0.08575872	2.2e-16	***
LINE	L1	L1M4a1	179	0.0676991736162327	182704	2655	613.947	25.1098126973041	0.23219946672718	190034.298	1	0.002	**	0.06741996	0.05817487;0.07763209	2.2e-16	***
LINE	L1	L1MEg2	61	0.0230706681038558	182704	755	166.338	12.4719407192828	0.0629103080501503	190034.298	1	0.002	**	0.0807947	0.06236276;0.10257650	2.2e-16	***
LINE	L1	L1PA5	942	0.356271628751347	182704	11398	3345.722	73.3155637493696	1.26537773491424	190034.298	1	0.002	**	0.08264608	0.07765437;0.08785215	2.2e-16	***
LINE	L1	L1ME4b	4507	1.7045819859685	182704	24590	5382.034	67.3931203957546	2.03552655963389	190034.298	1	0.002	**	0.1832859	0.1784674;0.1881794	2.2e-16	***
LINE	L1	L1MC5a	3178	1.20194398744351	182704	17929	3928.995	56.8493167929028	1.48597605945425	190034.298	1	0.002	**	0.1772547	0.1716896;0.1829247	2.2e-16	***
LINE	L1	L1PA12	81	0.0306348215805299	182704	1769	444.311	23.4393191172585	0.168041829768726	190034.298	1	0.002	**	0.04578858	0.03652627;0.05659214	2.2e-16	***
LINE	L1	L1ME4a	5259	1.98899415669144	182704	29291	6221.12	73.2367750875558	2.35287532384032	190034.298	1	0.002	**	0.1795432	0.1751627;0.1839873	2.2e-16	***
LINE	L1	L1PA10	461	0.174353737637337	182704	7090	1830.565	47.6485483426217	0.692333730451391	190034.298	1	0.002	**	0.06502116	0.05939119;0.07101194	2.2e-16	***
LINE	L1	L1M	128	0.0484105822507139	182704	748	161.642	11.4410984933587	0.0611342448138273	190034.298	1	0.002	**	0.171123	0.1448046;0.2000639	0.002495	**
LINE	L1	L1ME5	357	0.135020139558632	182704	3442	774.397	27.4852839139754	0.292882887993797	190034.298	1	0.002	**	0.1037188	0.09372754;0.11438867	2.2e-16	***
LINE	L1	L1MA7	644	0.243565741948904	182704	8595	1911.634	41.8793018079327	0.722994648361415	190034.298	1	0.002	**	0.07492728	0.06944804;0.08069671	2.2e-16	***
LINE	L1	L1MD2	1203	0.454983831621944	182704	10982	2498.566	48.7364430881541	0.944976834779978	190034.298	1	0.002	**	0.1095429	0.1037602;0.1155335	2.2e-16	***
LINE	L1	L1MB3	2736	1.03477619560901	182704	17260	4081.109	59.9772155521193	1.54350674155179	190034.298	1	0.002	**	0.1585168	0.1530971;0.1640519	2.2e-16	***
LINE	L1	tot	54209	20.5022597908512	182704	950736	102917.466	239.856536292014	38.9241754127191	190034.298	1	0.002	**	0.05701793	0.05655266;0.05748590	2.2e-16	***
LINE	L1	L1P4a	27	0.01021160719351	182704	601	154.777	14.7753708103243	0.0585378491329589	190034.298	1	0.002	**	0.04492512	0.02981144;0.06469309	2.2e-16	***
LINE	L1	L1PBb	31	0.0117244378888448	182704	317	79.986	10.7590688055036	0.0302513189992625	190034.298	1	0.002	**	0.0977918	0.06741578;0.13593189	5.418e-12	***
LINE	L1	L1P5	63	0.0238270834515232	182704	762	155.828	11.9019356439225	0.0589353453981581	190034.298	1	0.002	**	0.08267717	0.06411404;0.10454248	2.2e-16	***
LINE	L1	L1ME1	2999	1.13424481382727	182704	31305	7179.106	77.7156386095135	2.71519298046557	190034.298	1	0.002	**	0.09579939	0.09256075;0.09911326	2.2e-16	***
LINE	L1	L1MA6	377	0.142584293035306	182704	5458	1290.762	39.0471001744308	0.488176093492937	190034.298	1	0.002	**	0.06907292	0.06248576;0.07612518	2.2e-16	***
LINE	L1	L1PBa1	30	0.0113462302150111	182704	441	132.482	14.8590870671273	0.0501057090448365	190034.298	1	0.002	**	0.06802721	0.04636497;0.09569122	2.2e-16	***
LINE	L1	L1ME3Cz	1651	0.624420869499442	182704	14145	3140.639	54.532838817629	1.1878137705414	190034.298	1	0.002	**	0.1167197	0.1114722;0.1221254	2.2e-16	***
LINE	L1	L1PA15	482	0.182296098787844	182704	8463	2110.241	52.1327223511274	0.798109339838505	190034.298	1	0.002	**	0.0569538	0.05211037;0.06210500	2.2e-16	***
LINE	L1	L1PA6	531	0.200828274805696	182704	6051	1991.86	62.0352220014466	0.753336737202398	190034.298	1	0.002	**	0.08775409	0.08074253;0.09516596	2.2e-16	***
LINE	L1	L1ME2z	1157	0.437586278625593	182704	7272	1698.156	39.3466112876296	0.642255630566744	190034.298	1	0.002	**	0.1591034	0.1507657;0.1677153	2.2e-16	***
LINE	Jockey	tot	47	0.017775760670184	182704	221	48.03	6.31545603935179	0.0181653145742327	190034.298	478	0.956	ns	0.2126697	0.1606457;0.2725753	0.935	ns
LINE	Jockey	X12_LINE	47	0.017775760670184	182704	221	48.03	6.31545603935179	0.0181653145742327	190034.298	478	0.956	ns	0.2126697	0.1606457;0.2725753	0.935	ns
LINE	tot	tot	101033	38.2114559104404	182704	1569213	127407.16	224.245652159663	48.1863656133583	190034.298	1	0.002	**	0.0643845	0.06400098;0.06476964	2.2e-16	***
LINE	L2	X24_LINE	114	0.043115674817042	182704	550	109.536	9.76053133656008	0.0414273557610484	190034.298	689	0.626	ns	0.2072727	0.1741357;0.2435902	0.6309	ns
LINE	L2	UCON86	14	0.00529490743367183	182704	66	14.803	3.5106289344668	0.00559860819576029	190034.298	480	0.96	ns	0.2121212	0.1211019;0.3302115	0.8837	ns
LINE	L2	L2-1_Crp	5	0.00189103836916851	182704	41	8.64	2.7246694889149	0.00326771430192319	190034.298	120	0.24	ns	0.1219512	0.04080673;0.26204468	0.1846	ns
LINE	L2	UCON49	26	0.00983339951967625	182704	106	22.997	4.40526927637771	0.00869764187515365	190034.298	793	0.418	ns	0.245283	0.1669064;0.3383872	0.4799	ns
LINE	L2	tot	63251	23.9220135776555	182704	523574	64104.296	182.942713493652	24.2447366729071	190034.298	1	0.002	**	0.1208062	0.1199246;0.1216920	0.0003149	***
LINE	L2	L2-2_Mam	84	0.031769444602031	182704	520	108.502	9.69566923951111	0.0410362890263043	190034.298	7	0.014	*	0.1615385	0.1309436;0.1960393	0.00809	**
LINE	L2	L2	8760	3.31309922278323	182704	54017	10859.798	90.951279987317	4.10725893988389	190034.298	1	0.002	**	0.1621712	0.1590716;0.1653070	2.2e-16	***
LINE	L2	L2d2	9776	3.69735821939827	182704	52674	10211.434	87.1074586551195	3.86204269964638	190034.298	1	0.002	**	0.1855944	0.1822822;0.1889413	1.42e-06	***
LINE	L2	L2d	5437	2.05631512263384	182704	27881	5683.352	70.674457726784	2.14948733949812	190034.298	1	0.002	**	0.1950074	0.1903707;0.1997076	0.0002405	***
LINE	L2	L2-3_AMi	2	0.000756415347667404	182704	12	2.71783783783784	1.40706153377248	0.00102790712650587	190034.298	463	0.926	ns	0.1666667	0.02086253;0.48413775	1	ns
LINE	L2	L2a	24552	9.28575480796505	182704	166340	28913.791	136.165525627338	10.9354176358238	190034.298	1	0.002	**	0.1476013	0.1458999;0.1493150	2.2e-16	***
LINE	L2	L2-1_AMi	218	0.0824492728957471	182704	951	213.223	13.4538573382237	0.0806425748378435	190034.298	652	0.7	ns	0.2292324	0.2028636;0.2572893	0.6976	ns
LINE	L2	X13_LINE	20	0.00756415347667404	182704	139	28.455	5.08269700147557	0.010761899358938	190034.298	52	0.104	ns	0.1438849	0.09015809;0.21343650	0.09167	ns
LINE	L2	L2b	17818	6.7389043323689	182704	91943	17909.515	111.72193860906	6.77351600763979	190034.298	203	0.406	ns	0.193794	0.1912433;0.1963640	0.4486	ns
LINE	L2	X15_LINE	69	0.0260963294945254	182704	244	49.846	6.46700132256877	0.0188521397099147	190034.298	999	0.006	**	0.2827869	0.2271808;0.3437565	0.003236	**
LINE	L2	L2-3_Crp	427	0.161494676726991	182704	1730	387.779	18.1193396532398	0.146660993551559	190034.298	984	0.036	*	0.2468208	0.2266577;0.2678462	0.02455	*
LINE	L2	L2c	21139	7.99493201717063	182704	126360	22635.843	122.665770458764	8.56104952629489	190034.298	1	0.002	**	0.1672919	0.1652376;0.1693614	2.2e-16	***
LINE	Dong-R4	tot	97	0.0366861443618691	182704	551	120.093	9.71291365614313	0.0454200941737108	190034.298	12	0.024	*	0.1760436	0.1451435;0.2104644	0.0175	*
LINE	Dong-R4	Mam_R4	97	0.0366861443618691	182704	551	120.093	9.71291365614313	0.0454200941737108	190034.298	12	0.024	*	0.1760436	0.1451435;0.2104644	0.0175	*
LINE	RTE-BovB	tot	1863	0.704600896352187	182704	8868	1814.406	39.4056337084936	0.686222272649912	190034.298	893	0.218	ns	0.2100812	0.2016426;0.2187107	0.2017	ns
LINE	RTE-BovB	MamRTE1	1859	0.703088065656852	182704	8819	1803.683	39.2699202652315	0.682166751763393	190034.298	923	0.158	ns	0.2107949	0.2023222;0.2194591	0.1465	ns
LINE	RTE-BovB	MamRTE2	6	0.00226924604300221	182704	49	11.175	3.19790581499856	0.00422647075509162	190034.298	66	0.132	ns	0.122449	0.04628903;0.24769297	0.08837	ns
LINE	CR1	CR1-16_AMi	39	0.0147500992795144	182704	306	66.756	7.55443800249455	0.0252476314744426	190034.298	1	0.002	**	0.127451	0.09222264;0.17008902	5.588e-05	***
LINE	CR1	X7D_LINE	11	0.00416028441217072	182704	55	11.061	3.05755255517017	0.00418335508027458	190034.298	568	0.868	ns	0.2	0.1042959;0.3297285	1	ns
LINE	CR1	X8_LINE	28	0.0105898148673437	182704	223	47.873	6.20736678490988	0.0181059359694408	190034.298	1	0.002	**	0.1255605	0.08508042;0.17633503	0.0007834	***
LINE	CR1	CR1-12_AMi	20	0.00756415347667404	182704	133	28.729	4.9906377814329	0.0108655282615684	190034.298	40	0.08	ns	0.1503759	0.09433907;0.22264662	0.07276	ns
LINE	CR1	X2_LINE	33	0.0124808532365122	182704	191	41.744	5.997034969752	0.0157879011365141	190034.298	76	0.152	ns	0.1727749	0.1220151;0.2339937	0.1367	ns
LINE	CR1	CR1_Mam	384	0.145231746752142	182704	1695	362.317	18.4681234180028	0.137031069760405	190034.298	887	0.23	ns	0.2265487	0.2068129;0.2472357	0.2027	ns
LINE	CR1	CR1-3_Croc	346	0.130859855146461	182704	1338	292.917	15.7979012746847	0.110783457196347	190034.298	1001	0.002	**	0.2585949	0.2353107;0.2829442	0.0005798	***
LINE	CR1	X21_LINE	10	0.00378207673833702	182704	45	9.748	2.83240507670045	0.00368676840453093	190034.298	599	0.806	ns	0.2222222	0.1120459;0.3708876	0.8582	ns
LINE	CR1	tot	11436	4.32518295796222	182704	68381	13032.359	95.116724661388	4.92893818195571	190034.298	1	0.002	**	0.1672394	0.1644492;0.1700580	2.2e-16	***
LINE	CR1	CR1-L3B_Croc	7	0.00264745371683591	182704	37	8.097	2.61389047655471	0.00306234753503149	190034.298	434	0.868	ns	0.1891892	0.07962112;0.35155238	0.8425	ns
LINE	CR1	X7B_LINE	217	0.0820710652219133	182704	934	189.591	12.1445135023272	0.0717047710898054	190034.298	985	0.034	*	0.232334	0.2055933;0.2607741	0.02799	*
LINE	CR1	CR1-13_AMi	17	0.00642953045517294	182704	102	21.365	4.26215214896664	0.00808040695145705	190034.298	190	0.38	ns	0.1666667	0.1001931;0.2533850	0.3311	ns
LINE	CR1	X7A_LINE	239	0.0903916340462548	182704	920	193.505	12.8948148979057	0.0731850759251905	190034.298	1001	0.002	**	0.2597826	0.2317096;0.2894027	0.0003142	***
LINE	CR1	CR1-1_Amn	6	0.00226924604300221	182704	66	14.156	3.41457513071881	0.00535390783078989	190034.298	6	0.012	*	0.09090909	0.03409713;0.18744265	0.01526	*
LINE	CR1	X17_LINE	163	0.0616478508348934	182704	966	201.663	12.8183361143614	0.0762704941283259	190034.298	1	0.002	**	0.1687371	0.1456402;0.1938729	0.001996	**
LINE	CR1	X1_LINE	8	0.00302566139066962	182704	85	18.693	3.96894236585813	0.00706983604697339	190034.298	4	0.008	**	0.09411765	0.04151514;0.17705222	0.00365	**
LINE	CR1	X6A_LINE	203	0.0767761577882415	182704	1033	213.748	12.8015771050436	0.0808411338666062	190034.298	205	0.41	ns	0.196515	0.1726915;0.2220813	0.4202	ns
LINE	CR1	CR1-11_Crp	3	0.00113462302150111	182704	25	4.92971887550201	2.00879481388884	0.00186445750855771	190034.298	254	0.508	ns	0.12	0.0254654;0.3121903	0.4538	ns
LINE	CR1	X6B_LINE	146	0.0552183203797205	182704	875	181.414	12.1666195235419	0.0686121669408672	190034.298	3	0.006	**	0.1668571	0.1427361;0.1932451	0.002671	**
LINE	CR1	X20_LINE	26	0.00983339951967625	182704	161	34.806	5.34836133492951	0.0131638962954558	190034.298	61	0.122	ns	0.1614907	0.1082856;0.2275992	0.1032	ns
LINE	CR1	CR1-L3A_Croc	80	0.0302566139066962	182704	323	67.021	7.75129935182751	0.0253478565080086	190034.298	958	0.088	ns	0.247678	0.2015596;0.2984906	0.08591	ns
LINE	CR1	CR1-8_Crp	2	0.000756415347667404	182704	7	1.72554347826087	0.877969040571653	0.000652613785011959	190034.298	616	0.772	ns	0.2857143	0.03669257;0.70957914	0.6842	ns
LINE	CR1	X5B_LINE	12	0.00453849208600442	182704	73	15.535	3.55660293319685	0.00587545621300656	190034.298	193	0.386	ns	0.1643836	0.08792993;0.26954357	0.3906	ns
LINE	CR1	L3	7771	2.9390518333617	182704	45293	9112.39	82.6029972528548	3.44637582496549	190034.298	1	0.002	**	0.1715718	0.1681098;0.1750758	2.2e-16	***
LINE	CR1	X7C_LINE	160	0.0605132278133923	182704	620	126.835	10.1675539907174	0.0479699703106976	190034.298	1001	0.002	**	0.2580645	0.2240364;0.2944152	0.001411	**
LINE	CR1	Plat_L3	734	0.277604432593937	182704	3315	710.306	24.3520715214823	0.268643179970122	190034.298	849	0.306	ns	0.2214178	0.2073836;0.2359451	0.3198	ns
LINE	CR1	L3b	2031	0.768139785556249	182704	9560	2019.917	39.5425305553745	0.76394810990715	190034.298	628	0.748	ns	0.2124477	0.2042845;0.2207865	0.7829	ns
LTR?	tot	tot	1367	0.517009890130671	182704	8420	1804.448	39.1687054098483	0.682456080633876	190034.298	1	0.002	**	0.1623515	0.1545332;0.1704043	2.2e-16	***
LTR?	LTR?	MER129	29	0.0109680225411774	182704	122	27.425	4.81368326196755	0.0103723454548893	190034.298	679	0.646	ns	0.2377049	0.1653380;0.3232227	0.7449	ns
LTR?	LTR?	Eutr18	135	0.0510580359675498	182704	676	141.331	11.1717611524436	0.0534524687505909	190034.298	310	0.62	ns	0.1997041	0.1701929;0.2318637	0.5706	ns
LTR?	LTR?	MamRep605	537	0.203097520848698	182704	3549	773.214	25.4808845898152	0.292435468315652	190034.298	1	0.002	**	0.1513102	0.1396704;0.1635275	2.2e-16	***
LTR?	LTR?	MamRep1151	135	0.0510580359675498	182704	1260	280.84	15.8223495962751	0.106215843119457	190034.298	1	0.002	**	0.1071429	0.09060004;0.12554327	2.2e-16	***
LTR?	LTR?	MamRep605b	516	0.19515515969819	182704	2374	508.612	20.6468338431767	0.192360961403907	190034.298	664	0.676	ns	0.2173547	0.2009097;0.2344999	0.7076	ns
LTR?	LTR?	tot	1367	0.517009890130671	182704	8420	1804.448	39.1687054098483	0.682456080633876	190034.298	1	0.002	**	0.1623515	0.1545332;0.1704043	2.2e-16	***
LTR?	LTR?	UCON51	7	0.00264745371683591	182704	42	8.819	2.83518558074728	0.00333541347553942	190034.298	340	0.68	ns	0.1666667	0.06974066;0.31364087	0.5742	ns
LTR?	LTR?	Eutr5	30	0.0113462302150111	182704	397	89.025	8.58569095001033	0.0336699381630453	190034.298	1	0.002	**	0.07556675	0.05156283;0.10612037	2.942e-15	***
scRNA	tot	tot	633	0.239405457536733	182704	1861	411.361	18.7975537511408	0.155579886915906	190034.298	1001	0.002	**	0.3401397	0.3186128;0.3621717	2.2e-16	***
scRNA	scRNA	tot	633	0.239405457536733	182704	1861	411.361	18.7975537511408	0.155579886915906	190034.298	1001	0.002	**	0.3401397	0.3186128;0.3621717	2.2e-16	***
scRNA	scRNA	HY4	67	0.025339914146858	182704	162	35.784	5.48027165178675	0.0135337834004652	190034.298	1001	0.002	**	0.4135802	0.3368779;0.4935040	3.778e-08	***
scRNA	scRNA	BC200	224	0.0847185189387493	182704	676	154.05	11.6240534504371	0.0582628921540818	190034.298	1001	0.002	**	0.3313609	0.2959407;0.3682616	8.583e-10	***
scRNA	scRNA	HY3	167	0.0631606815302282	182704	545	117.164	9.70563255554749	0.0443123238970519	190034.298	1001	0.002	**	0.306422	0.2679402;0.3470181	6.453e-07	***
scRNA	scRNA	HY1	171	0.0646735122255631	182704	456	100.9	8.64353577598375	0.0381611542898205	190034.298	1001	0.002	**	0.375	0.3304058;0.4212270	1.093e-13	***
scRNA	scRNA	HY5	9	0.00340386906450332	182704	22	4.82630522088353	1.89125222487731	0.00182534567080181	190034.298	986	0.032	*	0.4090909	0.2070931;0.6364530	0.03972	*
SINE	tot	tot	133615	50.5342183392901	182704	1806997	127259.668	184.949506882544	48.1305830071292	190034.298	1001	0.002	**	0.07394312	0.07356199;0.07432562	2.2e-16	***
SINE	Alu	AluYc	1531	0.579035948639398	182704	6703	1514.055	34.3368751635322	0.572627219606286	190034.298	701	0.602	ns	0.2284052	0.2184006;0.2386466	0.6195	ns
SINE	Alu	AluYd8	48	0.0181539683440177	182704	224	50.186	6.47652293668055	0.0189807303190182	190034.298	395	0.79	ns	0.2142857	0.1624272;0.2738737	0.81	ns
SINE	Alu	AluY	19673	7.44047956733042	182704	98084	19548.77	117.593883435413	7.39349482801006	190034.298	853	0.298	ns	0.200573	0.1980708;0.2030929	0.3216	ns
SINE	Alu	AluYh3	158	0.0597568124657249	182704	649	154.683	12.1054141627642	0.0585022976116185	190034.298	637	0.73	ns	0.2434515	0.2108927;0.2783631	0.7473	ns
SINE	Alu	AluYk11	52	0.0196667990393525	182704	171	39.242	5.64440389193538	0.0148416255365821	190034.298	991	0.022	*	0.3040936	0.2361763;0.3789465	0.02296	*
SINE	Alu	AluYe5	351	0.132750893515629	182704	1297	305.988	16.0814324134534	0.115727009701027	190034.298	998	0.008	**	0.2706245	0.2466023;0.2956908	0.003602	**
SINE	Alu	AluSx	26633	10.072804977213	182704	124945	24014.366	125.788611641988	9.08241750345115	190034.298	1001	0.002	**	0.2131578	0.2108896;0.2154393	2.2e-16	***
SINE	Alu	Alu	2014	0.761710255101076	182704	7748	1694.627	35.866897068262	0.640920935685785	190034.298	1001	0.002	**	0.259938	0.2501991;0.2698578	2.2e-16	***
SINE	Alu	AluSx3	9928	3.75484578582099	182704	38631	8493.849	78.8002263618238	3.21243887218472	190034.298	1001	0.002	**	0.2569957	0.2526436;0.2613843	2.2e-16	***
SINE	Alu	AluSc	8930	3.37739452733496	182704	37679	8268.111	81.3921701662043	3.12706302830884	190034.298	1001	0.002	**	0.237002	0.2327154;0.2413292	3.319e-16	***
SINE	Alu	AluSg	11175	4.22647075509162	182704	42580	9447.67	87.992270909096	3.57318129384845	190034.298	1001	0.002	**	0.2624472	0.2582728;0.2666539	2.2e-16	***
SINE	Alu	AluYh3a3	55	0.0208014220608536	182704	158	39.643	5.83262981600669	0.0149932868137895	190034.298	1000	0.004	**	0.3481013	0.2741601;0.4278599	0.007501	**
SINE	Alu	AluYg6	200	0.0756415347667404	182704	811	184.314	12.5044698314549	0.069708969194985	190034.298	897	0.21	ns	0.2466091	0.2172926;0.2777802	0.1939	ns
SINE	Alu	AluSx1	23495	8.88598929672283	182704	106483	21226.202	119.400584988917	8.02791248274428	190034.298	1001	0.002	**	0.2206455	0.2181578;0.2231485	2.2e-16	***
SINE	Alu	AluYj4	729	0.275713394224769	182704	2787	651.665	23.6461395351316	0.246464703768839	190034.298	1001	0.002	**	0.2615716	0.2453328;0.2783125	0.0006159	***
SINE	Alu	FLAM_A	4702	1.77833248236607	182704	14934	3265.585	50.4979882948006	1.23506930655623	190034.298	1001	0.002	**	0.314852	0.3074061;0.3223702	2.2e-16	***
SINE	Alu	AluYk3	1429	0.54045876590836	182704	6065	1417.588	35.3482071928938	0.53614265993457	190034.298	626	0.752	ns	0.2356142	0.2249804;0.2465028	0.7272	ns
SINE	Alu	AluSc5	1070	0.404682211002061	182704	4143	975.427	29.3336177811761	0.368913976664587	190034.298	1001	0.002	**	0.258267	0.2449929;0.2718826	0.0006153	***
SINE	Alu	AluYa8	91	0.0344168983188669	182704	390	86.782	8.45185837019942	0.0328216183506363	190034.298	725	0.554	ns	0.2333333	0.1922367;0.2785302	0.6262	ns
SINE	Alu	AluYi6	93	0.0351733136665343	182704	454	105.103	9.69765102668864	0.0397507611429436	190034.298	113	0.226	ns	0.2048458	0.1686459;0.2449421	0.2005	ns
SINE	Alu	AluYk2	1744	0.659594183165977	182704	6622	1560.187	36.063619003306	0.590074696015582	190034.298	1001	0.002	**	0.2633645	0.2527865;0.2741514	1.458e-07	***
SINE	Alu	AluSq2	12325	4.66140958000038	182704	51711	11196.639	93.301832302002	4.23465479094571	190034.298	1001	0.002	**	0.2383439	0.2346767;0.2420405	2.2e-16	***
SINE	Alu	AluJo	12743	4.81950038766287	182704	45868	9924.438	86.7041392539236	3.7534986100868	190034.298	1001	0.002	**	0.277819	0.273723;0.281943	2.2e-16	***
SINE	Alu	AluYb8	528	0.199693651784195	182704	2645	590.645	22.2875236109512	0.223386471511507	190034.298	6	0.012	*	0.1996219	0.1845388;0.2153728	0.003259	**
SINE	Alu	AluSp	15802	5.97643766192016	182704	64572	13748.499	99.9827212249373	5.19978782549498	190034.298	1001	0.002	**	0.2447191	0.2414069;0.2480542	2.2e-16	***
SINE	Alu	AluYh9	41	0.0155065146271818	182704	168	33.877	5.2267762712967	0.0128125413664643	190034.298	926	0.152	ns	0.2440476	0.1811799;0.3161743	0.178	ns
SINE	Alu	AluYk4	263	0.0994686182182636	182704	1095	258.136	15.0769631829098	0.0976290160927365	190034.298	650	0.704	ns	0.2401826	0.2151491;0.2666204	0.7219	ns
SINE	Alu	AluYe6	72	0.0272309525160266	182704	193	48.594	6.37587765063099	0.0183786237022749	190034.298	1001	0.002	**	0.373057	0.3046685;0.4454103	0.0002373	***
SINE	Alu	AluYc3	176	0.0665645505947316	182704	557	135.138	10.9368446350202	0.0511102286265388	190034.298	1001	0.002	**	0.3159785	0.2775364;0.3563861	9.037e-05	***
SINE	Alu	AluYk12	19	0.00718594580284034	182704	100	23.314	4.61917100146127	0.00881753370775893	190034.298	208	0.416	ns	0.19	0.1184432;0.2806980	0.3454	ns
SINE	Alu	AluSq	3641	1.37705414042851	182704	12256	2902.233	48.814419576172	1.09764679185341	190034.298	1001	0.002	**	0.297079	0.2889969;0.3052576	2.2e-16	***
SINE	Alu	AluYf1	502	0.189860252264518	182704	1999	483.986	20.5245477675164	0.183047219228078	190034.298	810	0.384	ns	0.2511256	0.2322412;0.2707426	0.3473	ns
SINE	Alu	AluSz	25589	9.6779561657306	182704	118033	22975.095	122.568744270601	8.68935723605832	190034.298	1001	0.002	**	0.2167953	0.2144473;0.2191572	2.2e-16	***
SINE	Alu	tot	97635	36.9263062347535	182704	1196725	106262.492	196.72223965677	40.1892899150924	190034.298	1	0.002	**	0.08158516	0.08109533;0.08207702	2.2e-16	***
SINE	Alu	AluSg4	3416	1.29195741381593	182704	11821	2797.247	46.7579971908689	1.0579402810083	190034.298	1001	0.002	**	0.2889772	0.2808163;0.2972422	2.2e-16	***
SINE	Alu	AluYi6_4d	10	0.00378207673833702	182704	46	11.379	3.07161094440586	0.0043036251205537	190034.298	399	0.798	ns	0.2173913	0.1094817;0.3636244	0.7344	ns
SINE	Alu	AluYb9	58	0.0219360450823547	182704	378	87.737	8.75936970092927	0.0331828066791475	190034.298	1	0.002	**	0.1534392	0.1186207;0.1937940	0.0001924	***
SINE	Alu	AluSq10	470	0.17775760670184	182704	1528	364.111	17.5501192498993	0.137709574327263	190034.298	1001	0.002	**	0.3075916	0.2845130;0.3314121	6.798e-10	***
SINE	Alu	AluYm1	1060	0.400900134263724	182704	4667	1090.589	30.9514146537612	0.412469128798623	190034.298	165	0.33	ns	0.2271266	0.2151728;0.2394228	0.2994	ns
SINE	Alu	AluYh7	101	0.0381989750572039	182704	462	104.874	9.32196454740217	0.0396641515856357	190034.298	348	0.696	ns	0.2186147	0.1817488;0.2591268	0.6977	ns
SINE	Alu	AluSg7	1720	0.650517198993968	182704	5829	1387.667	34.6333304575026	0.524826308125792	190034.298	1001	0.002	**	0.2950763	0.2833873;0.3069708	2.2e-16	***
SINE	Alu	AluSq4	527	0.199315444110361	182704	1638	396.776	18.6889031004791	0.150063727993041	190034.298	1001	0.002	**	0.3217338	0.2991424;0.3449659	3.808e-13	***
SINE	Alu	FAM	1405	0.531381781736351	182704	4262	961.01	26.8421758134918	0.363461356630926	190034.298	1001	0.002	**	0.3296574	0.3155478;0.3440009	2.2e-16	***
SINE	Alu	FRAM	5774	2.1837711087158	182704	20221	4442.368	59.5579190513044	1.68013766759328	190034.298	1001	0.002	**	0.2855447	0.2793257;0.2918254	2.2e-16	***
SINE	Alu	FLAM_C	7630	2.88572455135115	182704	24406	5339.573	64.3072008960668	2.01946748359524	190034.298	1001	0.002	**	0.312628	0.3068143;0.3184864	2.2e-16	***
SINE	Alu	AluSc8	5420	2.04988559217867	182704	20437	4685.387	63.2245884097285	1.77204931828067	190034.298	1001	0.002	**	0.2652053	0.2591623;0.2713151	2.2e-16	***
SINE	Alu	AluJr	25345	9.58567349331518	182704	114124	21985.473	126.405124605478	8.31507460146367	190034.298	1001	0.002	**	0.222083	0.2196742;0.2245059	2.2e-16	***
SINE	Alu	AluSx4	3368	1.27380344547191	182704	11827	2778.921	50.0757060393095	1.05100924717763	190034.298	1001	0.002	**	0.2847721	0.2766500;0.2930003	2.2e-16	***
SINE	Alu	AluYa5	696	0.263232540988257	182704	3782	853.547	27.8711785469074	0.322818025377735	190034.298	1	0.002	**	0.1840296	0.1717951;0.1967543	4.103e-10	***
SINE	Alu	AluJb	26372	9.97409277434239	182704	117273	22508.659	117.595848151635	8.51294756150602	190034.298	1001	0.002	**	0.224877	0.2224901;0.2272775	2.2e-16	***
SINE	Alu	AluSz6	11443	4.32783041167905	182704	40962	9046.202	85.4311282476925	3.42134301544978	190034.298	1001	0.002	**	0.2793565	0.2750150;0.2837293	2.2e-16	***
SINE	Alu	AluJr4	3787	1.43227246080823	182704	12307	2819.741	47.4019077660368	1.06644768442352	190034.298	1001	0.002	**	0.3077111	0.2995624;0.3159508	2.2e-16	***
SINE	5S-Deu-L2	tot	568	0.214821958737543	182704	2614	556.324	21.8814492623734	0.21040600593786	190034.298	721	0.562	ns	0.2172915	0.2016143;0.2336044	0.5826	ns
SINE	5S-Deu-L2	AmnSINE1	568	0.214821958737543	182704	2614	556.324	21.8814492623734	0.21040600593786	190034.298	721	0.562	ns	0.2172915	0.2016143;0.2336044	0.5826	ns
SINE	MIR	tot	77876	29.4533008074734	182704	598863	68064.178	177.825673867094	25.742394432783	190034.298	1001	0.002	**	0.1300398	0.1291888;0.1308943	2.2e-16	***
SINE	MIR	MIR1_Amn	3298	1.24732890830355	182704	11716	2648.531	44.2377442577831	1.00169474858645	190034.298	1001	0.002	**	0.2814954	0.2733643;0.2897351	2.2e-16	***
SINE	MIR	MIR3	19525	7.38450483160303	182704	87870	16428.312	99.4029859189834	6.21331366653429	190034.298	1001	0.002	**	0.2222033	0.2194580;0.2249668	2.2e-16	***
SINE	MIR	MIRb	39022	14.7584198483387	182704	223887	35384.835	139.393523268943	13.3828161343394	190034.298	1001	0.002	**	0.1742933	0.1727239;0.1758711	2.2e-16	***
SINE	MIR	MIR	30960	11.7093095818914	182704	174396	29201.691	133.70191367636	11.0443036251206	190034.298	1001	0.002	**	0.177527	0.1757361;0.1793286	2.2e-16	***
SINE	MIR	MIRc	20832	7.87882226130368	182704	100994	18565.773	109.232583180241	7.02171781925455	190034.298	1001	0.002	**	0.2062697	0.2037777;0.2087785	2.2e-16	***
SINE	tRNA-RTE	tot	1400	0.529490743367183	182704	5836	1201.041	31.9829990968832	0.454242922788903	190034.298	1001	0.002	**	0.2398903	0.2289813;0.2510600	2.638e-10	***
SINE	tRNA-RTE	MamSINE1	1400	0.529490743367183	182704	5836	1201.041	31.9829990968832	0.454242922788903	190034.298	1001	0.002	**	0.2398903	0.2289813;0.2510600	2.638e-10	***
SINE	tRNA	tot	486	0.183808929483179	182704	2292	481.681	19.7912842921811	0.182175450539891	190034.298	587	0.83	ns	0.2120419	0.195466;0.229357	0.8176	ns
SINE	tRNA	LFSINE_Vert	486	0.183808929483179	182704	2292	481.681	19.7912842921811	0.182175450539891	190034.298	587	0.83	ns	0.2120419	0.195466;0.229357	0.8176	ns
SINE	tRNA-Deu	tot	163	0.0616478508348934	182704	667	139.537	10.7426270080942	0.0527739641837333	190034.298	986	0.032	*	0.2443778	0.2122082;0.2788277	0.02844	*
SINE	tRNA-Deu	AmnSINE2	163	0.0616478508348934	182704	667	139.537	10.7426270080942	0.0527739641837333	190034.298	986	0.032	*	0.2443778	0.2122082;0.2788277	0.02844	*
DNA	TcMar-Mariner	tot	2501	0.945897392258089	182704	16390	3414.411	52.941390894742	1.2913564418222	190034.298	1	0.002	**	0.152593	0.1471194;0.1581903	2.2e-16	***
DNA	TcMar-Mariner	MADE1	1011	0.382367958245873	182704	7843	1591.988	35.8157594450352	0.602102078251168	190034.298	1	0.002	**	0.1289048	0.1215638;0.1365226	2.2e-16	***
DNA	TcMar-Mariner	HSMAR2	138	0.0521926589890509	182704	1770	434.376	21.5826419706772	0.164284336529188	190034.298	1	0.002	**	0.0779661	0.06590053;0.09145161	2.2e-16	***
DNA	TcMar-Mariner	MARNA	695	0.262854333314423	182704	3156	685.929	24.4425325282876	0.259423611505077	190034.298	641	0.722	ns	0.2202155	0.2058641;0.2350872	0.6977	ns
DNA	TcMar-Mariner	HSMAR1	64	0.0242052911253569	182704	716	182.022	13.8772509559384	0.0688421172065581	190034.298	1	0.002	**	0.08938547	0.06951722;0.11271057	2.2e-16	***
DNA	TcMar-Mariner	MADE2	594	0.224655358257219	182704	2664	552.825	21.0362282241351	0.209082657287116	190034.298	979	0.046	*	0.222973	0.2072904;0.2392666	0.05013	ns
DNA	TcMar-Mariner	UCON40	51	0.0192885913655188	182704	241	52.914	7.06431231674454	0.0200124808532365	190034.298	426	0.852	ns	0.2116183	0.1618112;0.2686687	0.8157	ns
DNA	TcMar-Tc1	tot	153	0.0578657740965564	182704	649	142.636	10.4880648121331	0.0539460297649439	190034.298	856	0.292	ns	0.2357473	0.2035843;0.2703346	0.3199	ns
DNA	TcMar-Tc1	EutTc1-N2	35	0.0132372685841796	182704	198	44.773	6.00645890259381	0.0169334921805563	190034.298	55	0.11	ns	0.1767677	0.1263215;0.2371678	0.1063	ns
DNA	TcMar-Tc1	X32_DNA	103	0.0389553904048713	182704	328	70.706	7.46346215018655	0.0267415517860857	190034.298	1001	0.002	**	0.3140244	0.2641527;0.3672929	3.787e-05	***
DNA	TcMar-Tc1	X33a_DNA	12	0.00453849208600442	182704	67	13.448	3.48043235955096	0.00508613679771563	190034.298	411	0.822	ns	0.1791045	0.0961194;0.2919634	0.7613	ns
DNA	TcMar-Tc1	EutTc1-N1	8	0.00302566139066962	182704	56	13.845	3.24584511499093	0.00523628524422761	190034.298	48	0.096	ns	0.1428571	0.06375137;0.26221730	0.08695	ns
DNA	TcMar	tot	509	0.192507705981354	182704	1834	386.119	17.899196077484	0.146033168812995	190034.298	1001	0.002	**	0.2775354	0.2571384;0.2986464	1.006e-11	***
DNA	TcMar	UCON44	94	0.035551521340368	182704	364	78.957	7.96395476980976	0.0298621433028876	190034.298	979	0.046	*	0.2582418	0.2140332;0.3064321	0.06485	ns
DNA	TcMar	DNA1_Mam	39	0.0147500992795144	182704	169	36.938	5.61744708134501	0.0139702350560693	190034.298	703	0.598	ns	0.2307692	0.1695392;0.3016899	0.7097	ns
DNA	TcMar	X4a_DNA	51	0.0192885913655188	182704	179	37.234	5.60612813559168	0.0140821845275241	190034.298	994	0.016	*	0.2849162	0.2200731;0.3570350	0.01622	*
DNA	TcMar	X4b_DNA	208	0.07866719615741	182704	699	145.365	10.8311166593333	0.0549781585068361	190034.298	1001	0.002	**	0.297568	0.2638751;0.3329800	2.494e-08	***
DNA	TcMar	X5a_DNA	122	0.0461413362077117	182704	423	88.846	8.17613191754715	0.0336022389894291	190034.298	1001	0.002	**	0.2884161	0.2456735;0.3341473	0.0001286	***
DNA	PIF-Harbinger	tot	10	0.00378207673833702	182704	30	6.083	2.18515122723483	0.00230063727993041	190034.298	971	0.062	ns	0.3333333	0.1728742;0.5281200	0.1072	ns
DNA	PIF-Harbinger	Chompy-7_Croc	5	0.00189103836916851	182704	14	2.96098562628337	1.40272728547241	0.00111986748597166	190034.298	933	0.138	ns	0.3571429	0.1275984;0.6486199	0.1917	ns
DNA	PIF-Harbinger	Chompy-6_Croc	5	0.00189103836916851	182704	16	3.2719836400818	1.50116036719707	0.00123748932133727	190034.298	894	0.216	ns	0.3125	0.1101700;0.5866206	0.3469	ns
DNA	hAT-Blackjack	BLACKJACK	131	0.049545205272215	182704	2129	471.77	21.6290757296034	0.178427034284526	190034.298	1	0.002	**	0.06153124	0.05169832;0.07259139	2.2e-16	***
DNA	hAT-Blackjack	MER81	645	0.243943949622738	182704	3668	803.392	25.0253592302809	0.303849019496606	190034.298	1	0.002	**	0.1758451	0.1636511;0.1885581	9.507e-11	***
DNA	hAT-Blackjack	MER63D	218	0.0824492728957471	182704	1718	383.241	18.3420650514153	0.144944687127702	190034.298	1	0.002	**	0.1268917	0.1115087;0.1435613	2.2e-16	***
DNA	hAT-Blackjack	tot	2828	1.06957130160171	182704	19734	4155.382	55.9167305621203	1.57159736011044	190034.298	1	0.002	**	0.143306	0.1384448;0.1482725	2.2e-16	***
DNA	hAT-Blackjack	MER63C	79	0.0298784062328625	182704	890	217.358	14.5297263893354	0.0822064635691458	190034.298	1	0.002	**	0.08876404	0.07090382;0.10939922	2.2e-16	***
DNA	hAT-Blackjack	MER94B	125	0.0472759592292128	182704	622	133.903	10.4848234378325	0.0506431421493542	190034.298	213	0.426	ns	0.2009646	0.1701504;0.2346480	0.4071	ns
DNA	hAT-Blackjack	MER63A	496	0.187591006221516	182704	3511	767.977	26.3132449131204	0.290454794727785	190034.298	1	0.002	**	0.1412703	0.1299092;0.1532322	2.2e-16	***
DNA	hAT-Blackjack	MER94	872	0.329797091582988	182704	4792	993.635	27.6873321821255	0.375800381989751	190034.298	1	0.002	**	0.1819699	0.1711381;0.1931907	1.162e-05	***
DNA	hAT-Blackjack	MER63B	361	0.136532970253966	182704	2404	536.053	21.1013140931189	0.202739358181578	190034.298	1	0.002	**	0.1501664	0.1361110;0.1650798	2.2e-16	***
DNA	hAT-Tag1	tot	594	0.224655358257219	182704	2372	521.294	21.2302210607023	0.197157391123466	190034.298	1000	0.004	**	0.2504216	0.2330920;0.2683695	0.0003892	***
DNA	hAT-Tag1	hAT-5_Mam	273	0.103250694956601	182704	904	193.106	13.5320316242565	0.0730341710633309	190034.298	1001	0.002	**	0.3019912	0.2721952;0.3330837	5.742e-10	***
DNA	hAT-Tag1	hAT-1_Mam	322	0.121782870974452	182704	1468	329.6	16.6637835344102	0.124657249295588	190034.298	348	0.696	ns	0.219346	0.1984158;0.2414053	0.6615	ns
DNA	hAT-Ac	tot	1075	0.40657324937123	182704	5533	1168.376	29.8383134400882	0.441888769123126	190034.298	3	0.006	**	0.1942888	0.1839366;0.2049644	0.001958	**
DNA	hAT-Ac	EuthAT-2	104	0.039333598078705	182704	1150	264.844	15.5185853250382	0.100166033168813	190034.298	1	0.002	**	0.09043478	0.07448811;0.10851098	2.2e-16	***
DNA	hAT-Ac	UCON37	45	0.0170193453225166	182704	174	38.459	5.46499635728928	0.0145454889279704	190034.298	911	0.182	ns	0.2586207	0.1953191;0.3303391	0.2352	ns
DNA	hAT-Ac	OldhAT1	929	0.351354928991509	182704	4209	870.794	25.4326243707248	0.329340973128345	190034.298	994	0.016	*	0.2207175	0.2082667;0.2335571	0.02732	*
DNA	tot	tot	60394	22.8414742535126	182704	524553	63418.67	175.916923187804	23.9854276583272	190034.298	1	0.002	**	0.1151342	0.1142716;0.1160011	2.2e-16	***
DNA	hAT-Charlie	MER102b	785	0.296893023959456	182704	3128	721.777	25.4935519728459	0.272981600196668	190034.298	995	0.014	*	0.2509591	0.2358439;0.2665414	0.007977	**
DNA	hAT-Charlie	MER3	2583	0.976910421512452	182704	10909	2378.002	45.3322733933675	0.899378604791891	190034.298	1001	0.002	**	0.236777	0.2288250;0.2448697	2.497e-06	***
DNA	hAT-Charlie	Charlie17a	318	0.120270040279117	182704	1214	261.006	14.9126909829297	0.0987144721166392	190034.298	1001	0.002	**	0.261944	0.2373996;0.2876470	0.0001033	***
DNA	hAT-Charlie	MER102c	690	0.260963294945254	182704	3112	709.508	23.5688231658992	0.268341370246402	190034.298	214	0.428	ns	0.2217224	0.2072337;0.2367359	0.4169	ns
DNA	hAT-Charlie	Charlie2a	256	0.0968211645014277	182704	2080	455.602	20.333151084695	0.172312172613982	190034.298	1	0.002	**	0.1230769	0.1092567;0.1379688	2.2e-16	***
DNA	hAT-Charlie	Chap1a_Mam	297	0.11232767912861	182704	1415	313.843	15.7668304977235	0.118697830978991	190034.298	147	0.294	ns	0.209894	0.1889419;0.2320576	0.2911	ns
DNA	hAT-Charlie	Charlie32a	58	0.0219360450823547	182704	259	55.28	6.79557060001438	0.0209073202095271	190034.298	664	0.676	ns	0.2239382	0.1746589;0.2796552	0.7045	ns
DNA	hAT-Charlie	UCON81	12	0.00453849208600442	182704	40	8.566	2.65569137828489	0.00323972693405949	190034.298	921	0.162	ns	0.3	0.1656272;0.4653163	0.1808	ns
DNA	hAT-Charlie	Charlie1a	1076	0.406951457045063	182704	5747	1332.597	35.6415054102364	0.50399841152777	190034.298	1	0.002	**	0.1872281	0.1772163;0.1975585	2.419e-16	***
DNA	hAT-Charlie	Charlie17	86	0.0325258599496984	182704	535	117.909	10.3627267215297	0.044594088614058	190034.298	1	0.002	**	0.1607477	0.1306348;0.1946645	0.0006822	***
DNA	hAT-Charlie	MER58D	245	0.092660880089257	182704	1140	249.112	14.3640447570237	0.0942160700440612	190034.298	407	0.814	ns	0.2149123	0.1913896;0.2399157	0.8019	ns
DNA	hAT-Charlie	MER106B	189	0.0714812503545697	182704	827	182.371	12.9202279891375	0.0689741116847261	190034.298	716	0.572	ns	0.2285369	0.2003241;0.2586990	0.5856	ns
DNA	hAT-Charlie	Charlie10a	92	0.0347951059927006	182704	305	63.982	7.29951772098399	0.0241984833872279	190034.298	1001	0.002	**	0.3016393	0.2506412;0.3565395	0.0001787	***
DNA	hAT-Charlie	Charlie23a	310	0.117244378888448	182704	1488	319.953	16.4045084930606	0.121008679866114	190034.298	296	0.592	ns	0.2083333	0.1879544;0.2298701	0.5489	ns
DNA	hAT-Charlie	hAT-16_Crp	2	0.000756415347667404	182704	20	4.36170212765957	1.85855631676356	0.00164962921565764	190034.298	153	0.306	ns	0.1	0.01234853;0.31698271	0.2814	ns
DNA	hAT-Charlie	Charlie24	281	0.10627635634727	182704	1286	280.267	16.4635585387777	0.10599913012235	190034.298	535	0.934	ns	0.218507	0.1961970;0.2421112	0.9462	ns
DNA	hAT-Charlie	MER102a	689	0.260585087271421	182704	3028	697.711	23.9116131669163	0.263879654318186	190034.298	362	0.724	ns	0.2275429	0.2127140;0.2429001	0.7299	ns
DNA	hAT-Charlie	MER5B	4852	1.83506363344112	182704	24966	5122.852	61.0453653657068	1.93750193831433	190034.298	1	0.002	**	0.1943443	0.1894517;0.1993081	2.017e-05	***
DNA	hAT-Charlie	MER20B	769	0.290841701178117	182704	4146	929.927	29.5254707739678	0.351705527505153	190034.298	1	0.002	**	0.18548	0.1737528;0.1976520	9.869e-10	***
DNA	hAT-Charlie	MER105	247	0.0934172954369244	182704	714	157.7	11.8125160544033	0.0596433501635748	190034.298	1001	0.002	**	0.3459384	0.3110458;0.3821103	2.13e-14	***
DNA	hAT-Charlie	Charlie1b	687	0.259828671923753	182704	3033	682.109	23.9911378157371	0.257978858191033	190034.298	587	0.83	ns	0.2265084	0.2117165;0.2418296	0.8279	ns
DNA	hAT-Charlie	Charlie17b	48	0.0181539683440177	182704	527	116.461	10.2322616355417	0.0440464439023468	190034.298	1	0.002	**	0.09108159	0.06792003;0.11894636	3.718e-15	***
DNA	hAT-Charlie	Charlie12	6	0.00226924604300221	182704	21	4.42771084337349	1.97364422792331	0.00167459421848055	190034.298	858	0.288	ns	0.2857143	0.1128094;0.5217511	0.4213	ns
DNA	hAT-Charlie	MER112	1144	0.432669578865755	182704	4468	977.817	28.5594319297873	0.369817893005049	190034.298	1001	0.002	**	0.256043	0.2432964;0.2691091	3.579e-09	***
DNA	hAT-Charlie	MER113	744	0.281386509332274	182704	3734	915.258	26.6470167091834	0.346157599137687	190034.298	1	0.002	**	0.1992501	0.1865437;0.2124290	2.999e-11	***
DNA	hAT-Charlie	Charlie13a	98	0.0370643520357028	182704	548	121.95	10.7325993444593	0.04612242582402	190034.298	21	0.042	*	0.1788321	0.1476387;0.2135347	0.01362	*
DNA	hAT-Charlie	Charlie25	86	0.0325258599496984	182704	1076	263.097	15.5835309682189	0.0995053043626255	190034.298	1	0.002	**	0.07992565	0.06442464;0.09776791	2.2e-16	***
DNA	hAT-Charlie	MER113A	463	0.175110152985004	182704	2067	479.213	20.3026557087694	0.18124203400087	190034.298	222	0.444	ns	0.2239961	0.2061823;0.2425961	0.4044	ns
DNA	hAT-Charlie	Charlie18a	556	0.210283466651538	182704	2463	551.447	21.533901176979	0.208561487112574	190034.298	599	0.806	ns	0.225741	0.2093611;0.2427755	0.8278	ns
DNA	hAT-Charlie	Charlie29a	179	0.0676991736162327	182704	978	219.657	14.343538199764	0.0830759630112895	190034.298	2	0.004	**	0.1830266	0.1592638;0.2087145	0.001662	**
DNA	hAT-Charlie	Charlie10	159	0.0601350201395586	182704	1131	255.436	15.5415392880964	0.0966078553733855	190034.298	1	0.002	**	0.1405836	0.1208392;0.1622176	6.84e-13	***
DNA	hAT-Charlie	Charlie30b	152	0.0574875664227227	182704	614	130.792	10.2906089534406	0.0494665380760576	190034.298	981	0.042	*	0.247557	0.2138876;0.2836748	0.03845	*
DNA	hAT-Charlie	Charlie14a	73	0.0276091601898603	182704	523	105.733	9.11706267565556	0.0399890319774588	190034.298	1	0.002	**	0.1395793	0.1110295;0.1722739	0.0002545	***
DNA	hAT-Charlie	Charlie21a	92	0.0347951059927006	182704	742	170.644	12.9973918997696	0.0645388702936783	190034.298	1	0.002	**	0.1239892	0.1011345;0.1498801	2.974e-13	***
DNA	hAT-Charlie	MER5C1	170	0.0642953045517294	182704	617	135.056	10.5570979116572	0.0510792155972845	190034.298	1001	0.002	**	0.2755267	0.2406088;0.3126089	0.0009143	***
DNA	hAT-Charlie	Charlie6	21	0.00794236115050774	182704	260	63.017	7.97046041576265	0.0238335129819784	190034.298	1	0.002	**	0.08076923	0.05069165;0.12081508	2.006e-11	***
DNA	hAT-Charlie	Charlie9	255	0.096442956827594	182704	1284	219.378	13.1917071350579	0.0829704430702899	190034.298	998	0.008	**	0.1985981	0.1770972;0.2214881	0.009416	**
DNA	hAT-Charlie	Charlie20a	151	0.057109358748889	182704	869	186.855	12.931326080267	0.0706699948941964	190034.298	4	0.008	**	0.1737629	0.1491355;0.2006248	0.00292	**
DNA	hAT-Charlie	Charlie29b	211	0.0798018191789111	182704	1420	306.847	15.642259148578	0.11605189009285	190034.298	1	0.002	**	0.1485915	0.1304812;0.1681687	1.513e-10	***
DNA	hAT-Charlie	MER107	75	0.0283655755375277	182704	337	77.853	7.8228247831322	0.0294446020309752	190034.298	381	0.762	ns	0.2225519	0.1792676;0.2707876	0.7469	ns
DNA	hAT-Charlie	MER30	1014	0.383502581267374	182704	4132	910.708	28.6483064326927	0.344436754221743	190034.298	1000	0.004	**	0.2454017	0.2323435;0.2588209	0.0001285	***
DNA	hAT-Charlie	Charlie7	432	0.163385715096159	182704	3902	845.061	27.4700542934098	0.319608555057582	190034.298	1	0.002	**	0.1107125	0.1010334;0.1209787	2.2e-16	***
DNA	hAT-Charlie	MER1A	563	0.212930920368374	182704	3227	767.633	25.9802094349196	0.290324691287986	190034.298	1	0.002	**	0.1744654	0.1615161;0.1880076	2.2e-16	***
DNA	hAT-Charlie	UCON34	88	0.0332822752973658	182704	339	70.575	7.6933453427337	0.0266920065808135	190034.298	990	0.024	*	0.259587	0.2137233;0.3097066	0.02279	*
DNA	hAT-Charlie	Charlie1	418	0.158090807662487	182704	1930	442.729	20.1199993383045	0.167443505228721	190034.298	115	0.23	ns	0.2165803	0.1983858;0.2356401	0.1847	ns
DNA	hAT-Charlie	MER20	3988	1.5082922032488	182704	16757	3654.478	55.680839360339	1.38215162345644	190034.298	1001	0.002	**	0.2379901	0.2315584;0.2445129	6.623e-10	***
DNA	hAT-Charlie	Charlie22a	295	0.111571263780942	182704	1112	252.49	14.6918940831927	0.0954936555662714	190034.298	1000	0.004	**	0.2652878	0.2395387;0.2922848	0.002946	**
DNA	hAT-Charlie	Charlie4a	493	0.186456383200015	182704	2852	637.832	23.4487018322469	0.241232957016698	190034.298	1	0.002	**	0.1728612	0.1591494;0.1872476	2.323e-11	***
DNA	hAT-Charlie	MER5C	266	0.100603241239765	182704	1336	293.79	16.2599596028492	0.111113632495603	190034.298	51	0.102	ns	0.1991018	0.1779953;0.2215405	0.06922	ns
DNA	hAT-Charlie	Charlie19a	417	0.157712599988654	182704	1605	365.002	17.4196279937156	0.138046557364649	190034.298	1000	0.004	**	0.2598131	0.2385025;0.2820057	0.002374	**
DNA	hAT-Charlie	UCON38	65	0.0245834987991906	182704	207	46.251	6.16490105395091	0.0174924831224826	190034.298	1000	0.004	**	0.3140097	0.2514491;0.3819906	0.002573	**
DNA	hAT-Charlie	Cheshire	142	0.0537054896843857	182704	1020	226.424	14.4359488992106	0.0856352943401222	190034.298	1	0.002	**	0.1392157	0.1185465;0.1619913	2.711e-11	***
DNA	hAT-Charlie	Charlie16a	322	0.121782870974452	182704	1410	315.443	16.4896531091366	0.119302963257124	190034.298	674	0.656	ns	0.2283688	0.2066874;0.2511879	0.6779	ns
DNA	hAT-Charlie	Charlie31a	117	0.0442502978385431	182704	803	176.098	12.1323365263905	0.0666016149467673	190034.298	1	0.002	**	0.1457036	0.1220151;0.1720266	1.768e-07	***
DNA	hAT-Charlie	Chap1_Mam	95	0.0359297290142017	182704	484	105.748	9.35660419393927	0.0399947050925663	190034.298	143	0.286	ns	0.196281	0.1618098;0.2345117	0.2484	ns
DNA	hAT-Charlie	Charlie26a	102	0.0385771827310376	182704	513	111.08	9.53123520035282	0.0420113084094476	190034.298	183	0.366	ns	0.1988304	0.1651369;0.2360374	0.3621	ns
DNA	hAT-Charlie	Charlie15b	405	0.153174107902649	182704	1888	421.966	18.8869680351707	0.159590779296912	190034.298	196	0.392	ns	0.2145127	0.1961868;0.2337297	0.362	ns
DNA	hAT-Charlie	MER1B	1268	0.479567330421134	182704	5366	1189.996	32.7670209457873	0.45006561903141	190034.298	991	0.022	*	0.2363026	0.2249890;0.2479037	0.01087	*
DNA	hAT-Charlie	MER103C	1745	0.65997239083981	182704	8923	1924.748	41.1042827216102	0.72795446379607	190034.298	1	0.002	**	0.195562	0.1873768;0.2039466	2.977e-06	***
DNA	hAT-Charlie	Charlie7b_Mars	6	0.00226924604300221	182704	59	14.254	3.47988413508174	0.00539097218282559	190034.298	14	0.028	*	0.1016949	0.03824449;0.20831955	0.00939	**
DNA	hAT-Charlie	Charlie15a	868	0.328284260887653	182704	3213	713.993	24.0662447244088	0.270037631663546	190034.298	1001	0.002	**	0.2701525	0.2548580;0.2858665	1.84e-10	***
DNA	hAT-Charlie	MER5A1	3060	1.15731548193113	182704	15942	3352.351	49.9694781616513	1.26788487358409	190034.298	1	0.002	**	0.1919458	0.1858576;0.1981466	9.77e-09	***
DNA	hAT-Charlie	Charlie8	963	0.364213989901855	182704	4378	1010.251	29.6332943010245	0.382084680698171	190034.298	54	0.108	ns	0.2199635	0.2077693;0.2325323	0.09179	ns
DNA	hAT-Charlie	MER117	926	0.350220305970008	182704	4370	983.049	28.4309147921047	0.371796675554547	190034.298	24	0.048	*	0.2118993	0.1998645;0.2243204	0.03891	*
DNA	hAT-Charlie	Charlie3	41	0.0155065146271818	182704	337	88.996	10.3479013844868	0.0336589701405042	190034.298	1	0.002	**	0.1216617	0.0887382;0.1614110	1.916e-10	***
DNA	hAT-Charlie	Charlie4z	1892	0.715568918893364	182704	5940	1285.764	32.4807219947664	0.486285811539116	190034.298	1001	0.002	**	0.3185185	0.3066777;0.3305378	2.2e-16	***
DNA	hAT-Charlie	Charlie5	377	0.142584293035306	182704	2568	591.648	22.3706625414301	0.223765813808362	190034.298	1	0.002	**	0.1468069	0.1333324;0.1610919	2.2e-16	***
DNA	hAT-Charlie	MER30B	53	0.0200450067131862	182704	223	45.668	6.32042116664101	0.0172719880486375	190034.298	896	0.212	ns	0.2376682	0.1833876;0.2990653	0.2449	ns
DNA	hAT-Charlie	Charlie13b	82	0.0310130292543636	182704	404	91.91	8.77684071479783	0.0347610673020556	190034.298	147	0.294	ns	0.2029703	0.1648118;0.2455437	0.2595	ns
DNA	hAT-Charlie	Charlie10b	81	0.0306348215805299	182704	273	56.601	6.85279211415024	0.0214069325466614	190034.298	1000	0.004	**	0.2967033	0.2431562;0.3547266	0.0005562	***
DNA	hAT-Charlie	Charlie2b	387	0.146366369773643	182704	3650	782.239	25.8850519588993	0.295848792572001	190034.298	1	0.002	**	0.1060274	0.09622098;0.11646966	2.2e-16	***
DNA	hAT-Charlie	Charlie7a	299	0.113084094476277	182704	1424	312.15	15.1879614884346	0.11805752538719	190034.298	193	0.386	ns	0.2099719	0.1890822;0.2320651	0.4233	ns
DNA	hAT-Charlie	tot	38823	14.6831565212458	182704	266107	39847.554	145.798347872129	15.0706507063028	190034.298	1	0.002	**	0.1458924	0.1445532;0.1472394	2.374e-08	***
DNA	hAT-Charlie	MER5A	6855	2.59261360413003	182704	34906	7015.177	71.6215422642959	2.65319377470169	190034.298	12	0.024	*	0.1963846	0.1922281;0.2005916	0.03259	*
DNA	hAT-Charlie	Charlie4	175	0.0661863429208979	182704	917	204.495	12.6901148148476	0.0773415782606229	190034.298	8	0.016	*	0.1908397	0.1658862;0.2177965	0.01921	*
DNA	hAT-Charlie	MER58A	3027	1.14483462869462	182704	13479	2928.998	48.2076547238504	1.10776952024357	190034.298	972	0.06	ns	0.2245716	0.2175497;0.2317125	0.04171	*
DNA	hAT-Charlie	MER119	226	0.0854749342864167	182704	1203	276.254	15.898750084653	0.104481382727256	190034.298	1	0.002	**	0.1878637	0.1661598;0.2111048	0.0004678	***
DNA	hAT-Charlie	MER33	1936	0.732210056542047	182704	9580	2135.251	40.471248077134	0.807568313761086	190034.298	1	0.002	**	0.2020877	0.1940859;0.2102710	7.99e-07	***
DNA	hAT-Charlie	MER58B	1536	0.580926987008566	182704	7005	1583.013	35.4329271063417	0.59870766437851	190034.298	101	0.202	ns	0.2192719	0.2096298;0.2291483	0.184	ns
DNA	hAT-Charlie	MER106A	154	0.0582439817703901	182704	742	167.118	12.0152587338951	0.0632053100357406	190034.298	141	0.282	ns	0.2075472	0.1789028;0.2385374	0.2719	ns
DNA	hAT-Charlie	MER58C	677	0.256046595185416	182704	2592	568.936	21.0147453832666	0.215175961120251	190034.298	1001	0.002	**	0.2611883	0.2443616;0.2785560	5.389e-07	***
DNA	hAT-Charlie	Charlie11	16	0.00605132278133923	182704	104	24.798	4.84424015328128	0.00937879389572814	190034.298	34	0.068	ns	0.1538462	0.09057038;0.23778147	0.04958	*
DNA	hAT-Charlie	Charlie16	252	0.0953083338060929	182704	1464	331.053	16.9791779389782	0.125206785045669	190034.298	1	0.002	**	0.1721311	0.1531254;0.1924620	3.999e-07	***
DNA	hAT-Charlie	Charlie30a	139	0.0525708666628846	182704	457	99.381	8.89589658078241	0.0375866568332671	190034.298	1001	0.002	**	0.3041575	0.2622705;0.3486012	1.522e-05	***
DNA	MULE-MuDR	tot	122	0.0461413362077117	182704	1949	446.554	20.7090789256777	0.168890149581135	190034.298	1	0.002	**	0.0625962	0.05225016;0.07428090	2.2e-16	***
DNA	MULE-MuDR	Ricksha_b	12	0.00453849208600442	182704	117	29.615	5.49408408744897	0.0112006202605851	190034.298	2	0.004	**	0.1025641	0.05412983;0.17230592	6.82e-05	***
DNA	MULE-MuDR	Ricksha	37	0.013993683931847	182704	410	100.056	10.0536530644309	0.0378419470131049	190034.298	1	0.002	**	0.0902439	0.06433642;0.12224288	1.884e-15	***
DNA	MULE-MuDR	Ricksha_c	69	0.0260963294945254	182704	982	214.946	13.9731289385138	0.0812942266598589	190034.298	1	0.002	**	0.07026477	0.05507812;0.08808566	2.2e-16	***
DNA	MULE-MuDR	Ricksha_0	30	0.0113462302150111	182704	384	90.633	9.60617455544034	0.0342780961025699	190034.298	1	0.002	**	0.078125	0.05332928;0.10965103	6.493e-16	***
DNA	MULE-MuDR	Ricksha_a	8	0.00302566139066962	182704	56	12.563	3.46121525060361	0.0047514230063728	190034.298	116	0.232	ns	0.1428571	0.06375137;0.26221730	0.1982	ns
DNA	Merlin	tot	18	0.00680773812900664	182704	57	12.025	3.367746533918	0.00454794727785027	190034.298	963	0.078	ns	0.3157895	0.1990501;0.4524298	0.0719	ns
DNA	Merlin	Merlin1_HS	18	0.00680773812900664	182704	57	12.025	3.367746533918	0.00454794727785027	190034.298	963	0.078	ns	0.3157895	0.1990501;0.4524298	0.0719	ns
DNA	hAT-Tip100?	tot	383	0.144853539078308	182704	2411	522.864	21.3291452345479	0.197751177171385	190034.298	1	0.002	**	0.1588552	0.1444779;0.1740664	9.824e-13	***
DNA	hAT-Tip100?	hAT-N1_Mam	52	0.0196667990393525	182704	239	52.404	6.83941236960908	0.0198195949395813	190034.298	511	0.982	ns	0.2175732	0.1669712;0.2753259	1	ns
DNA	hAT-Tip100?	Eutr15	35	0.0132372685841796	182704	657	143.849	11.4133458487625	0.0544047956733042	190034.298	1	0.002	**	0.05327245	0.03738314;0.07331336	2.2e-16	***
DNA	hAT-Tip100?	UCON23	10	0.00378207673833702	182704	31	6.67567567567568	2.37406640629995	0.00252479176856552	190034.298	934	0.136	ns	0.3225806	0.1668236;0.5137298	0.1861	ns
DNA	hAT-Tip100?	MamRep1879	287	0.108545602390272	182704	1484	321.493	16.638713826429	0.121591119683818	190034.298	17	0.034	*	0.1933962	0.1735867;0.2144268	0.02968	*
DNA	DNA	X2a_DNA	46	0.0173975529963503	182704	412	85.382	7.92470042821031	0.0322921276072692	190034.298	1	0.002	**	0.1116505	0.08291078;0.14610796	3.846e-07	***
DNA	DNA	X24_DNA	48	0.0181539683440177	182704	456	94.519	8.9167902379807	0.0357478111230877	190034.298	1	0.002	**	0.1052632	0.078638;0.137135	1.138e-08	***
DNA	DNA	X34_DNA	10	0.00378207673833702	182704	99	19.214	3.95548351656911	0.00726688224504075	190034.298	12	0.024	*	0.1010101	0.04951087;0.17792456	0.01574	*
DNA	DNA	Eulor9B	8	0.00302566139066962	182704	27	5.76152304609218	2.16455500741151	0.00217905222900179	190034.298	894	0.216	ns	0.2962963	0.1375266;0.5018137	0.3445	ns
DNA	DNA	Eulor9A	31	0.0117244378888448	182704	123	27.013	4.72622134142786	0.0102165238932698	190034.298	835	0.334	ns	0.2520325	0.1781101;0.3382696	0.3841	ns
DNA	DNA	MER126	57	0.021557837408521	182704	267	56.466	6.8452685631538	0.0213558745106938	190034.298	570	0.864	ns	0.2134831	0.1658859;0.2675633	0.9403	ns
DNA	DNA	UCON78	55	0.0208014220608536	182704	179	39.113	5.68951681618057	0.0147928367466576	190034.298	999	0.006	**	0.3072626	0.2405966;0.3804412	0.006397	**
DNA	DNA	MER125	13	0.00491669975983813	182704	140	30.003	4.92170846497577	0.0113473648380326	190034.298	1	0.002	**	0.09285714	0.05037346;0.15355377	0.0001864	***
DNA	DNA	Eulor11	4	0.00151283069533481	182704	101	20.369	4.29269918189782	0.00770371210831868	190034.298	1	0.002	**	0.03960396	0.01089448;0.09830502	4.784e-06	***
DNA	DNA	X2b_DNA	23	0.00869877649817515	182704	185	37.155	5.45130183457968	0.0140523061212912	190034.298	4	0.008	**	0.1243243	0.08046885;0.18068809	0.007678	**
DNA	DNA	tot	1041	0.393714188460884	182704	6503	1354.074	33.1106756325032	0.512121177738696	190034.298	1	0.002	**	0.16008	0.1512449;0.1692210	2.2e-16	***
DNA	DNA	X30_DNA	150	0.0567311510750553	182704	758	160.86	11.4327208969303	0.0608384864128893	190034.298	186	0.372	ns	0.1978892	0.1700875;0.2280637	0.3511	ns
DNA	DNA	X23_DNA	5	0.00189103836916851	182704	59	13.661	3.49202996454403	0.0051666950322422	190034.298	6	0.012	*	0.08474576	0.02809126;0.18679434	0.005112	**
DNA	DNA	Eutr2	35	0.0132372685841796	182704	230	51.162	6.39911749421002	0.0193498610086799	190034.298	6	0.012	*	0.1521739	0.1083405;0.2052303	0.008852	**
DNA	DNA	UCON99	4	0.00151283069533481	182704	56	11.21	3.14289321768618	0.0042397080236758	190034.298	11	0.022	*	0.07142857	0.01980393;0.17290470	0.01192	*
DNA	DNA	MER135	108	0.0408464287740398	182704	818	161.721	11.3629342722413	0.0611641232200601	190034.298	1	0.002	**	0.1320293	0.1095788;0.1571687	1.013e-06	***
DNA	DNA	UCON8	40	0.0151283069533481	182704	206	44.46	6.31983705014143	0.0168151131786464	190034.298	272	0.544	ns	0.1941748	0.1424937;0.2548831	0.4984	ns
DNA	DNA	MARE8	50	0.0189103836916851	182704	218	45.663	6.21981648580704	0.0172700970102683	190034.298	803	0.398	ns	0.2293578	0.1752853;0.2909482	0.4547	ns
DNA	DNA	Eulor1	9	0.00340386906450332	182704	86	17.722	4.00883858327905	0.00670259639568087	190034.298	12	0.024	*	0.1046512	0.04898234;0.18938554	0.02235	*
DNA	DNA	MER136	3	0.00113462302150111	182704	28	6.724	2.43716305645801	0.00254306839885781	190034.298	83	0.166	ns	0.1071429	0.02266509;0.28226440	0.1217	ns
DNA	DNA	Eutr2B	58	0.0219360450823547	182704	433	91.103	8.771050240554	0.0344558537092718	190034.298	1	0.002	**	0.1339492	0.1033081;0.1696952	5.669e-05	***
DNA	DNA	MER130	33	0.0124808532365122	182704	181	39.057	5.65718611632628	0.0147716571169229	190034.298	159	0.318	ns	0.1823204	0.1289494;0.2464055	0.32	ns
DNA	DNA	Eutr11	97	0.0366861443618691	182704	597	138.395	10.8562808472254	0.0523420510202152	190034.298	1	0.002	**	0.1624791	0.1337805;0.1945629	3.587e-05	***
DNA	DNA	X9a_DNA	149	0.0563529434012216	182704	695	145.512	11.3501842576534	0.0550337550348897	190034.298	632	0.74	ns	0.2143885	0.1844237;0.2468004	0.7442	ns
DNA	DNA	Eulor9C	22	0.00832056882434145	182704	107	21.883	4.25598689194697	0.0082763185265029	190034.298	556	0.892	ns	0.2056075	0.1335670;0.2945774	1	ns
DNA	DNA	UCON97	8	0.00302566139066962	182704	42	9.357	2.81699955386692	0.00353888920406195	190034.298	400	0.8	ns	0.1904762	0.08600559;0.34118441	0.7135	ns
DNA	hAT	tot	1292	0.488644314593143	182704	8917	1912.454	39.4966564391199	0.723304778653959	190034.298	1	0.002	**	0.1448918	0.1376467;0.1523697	2.2e-16	***
DNA	hAT	MER53	759	0.28705962443978	182704	5855	1264.683	31.8264266362473	0.478312815567028	190034.298	1	0.002	**	0.1296328	0.1211296;0.1385068	2.2e-16	***
DNA	hAT	MamRep38	370	0.13993683931847	182704	2128	470.354	20.0834765424224	0.177891492218377	190034.298	1	0.002	**	0.1738722	0.1579921;0.1906559	8.207e-08	***
DNA	hAT	UCON73	56	0.0211796297346873	182704	248	51.376	6.49975929330239	0.0194307974508803	190034.298	775	0.454	ns	0.2258065	0.1753125;0.2829822	0.4806	ns
DNA	hAT	MamRep1894	113	0.0427374671432083	182704	686	145.451	10.6495545452386	0.0550106843667858	190034.298	4	0.008	**	0.164723	0.1377274;0.1946387	0.002034	**
DNA	Kolobok	tot	58	0.0219360450823547	182704	232	52.046	6.66785905252536	0.0196841965923489	190034.298	831	0.342	ns	0.25	0.1956453;0.3108640	0.3454	ns
DNA	Kolobok	UCON29	58	0.0219360450823547	182704	232	52.046	6.66785905252536	0.0196841965923489	190034.298	831	0.342	ns	0.25	0.1956453;0.3108640	0.3454	ns
DNA	PiggyBac	tot	384	0.145231746752142	182704	2114	474.072	21.1353144645997	0.179297668349691	190034.298	1	0.002	**	0.1816462	0.1654244;0.1987556	1.78e-06	***
DNA	PiggyBac	MER75B	16	0.00605132278133923	182704	114	26.029	4.67311427176747	0.00984436754221743	190034.298	23	0.046	*	0.1403509	0.08240228;0.21789409	0.0252	*
DNA	PiggyBac	MER75	50	0.0189103836916851	182704	475	108.475	10.1445693495233	0.0410260774191108	190034.298	1	0.002	**	0.1052632	0.0791429;0.1364161	5.181e-12	***
DNA	PiggyBac	MER85	220	0.0832056882434145	182704	902	193.148	12.6624023167973	0.0730500557856319	190034.298	986	0.032	*	0.2439024	0.2161973;0.2732911	0.03142	*
DNA	PiggyBac	Looper	86	0.0325258599496984	182704	531	127.515	11.2821568001009	0.0482271515289045	190034.298	1	0.002	**	0.1619586	0.1316354;0.1961007	1.466e-05	***
DNA	PiggyBac	MER75A	14	0.00529490743367183	182704	92	20.533	4.03474784716346	0.00776573816682741	190034.298	62	0.124	ns	0.1521739	0.08576754;0.24212308	0.1317	ns
DNA	hAT-Tip100	MER115	298	0.112705886802443	182704	2520	573.433	22.0972803937679	0.216876761029481	190034.298	1	0.002	**	0.118254	0.1058971;0.1315054	2.2e-16	***
DNA	hAT-Tip100	MamRep488	100	0.0378207673833702	182704	494	104.918	9.27163627625887	0.0396807927232844	190034.298	315	0.63	ns	0.2024291	0.1678545;0.2406100	0.6208	ns
DNA	hAT-Tip100	MamTip3B	69	0.0260963294945254	182704	824	178.421	12.1833572217675	0.0674801913730829	190034.298	1	0.002	**	0.08373786	0.06573515;0.10478152	2.2e-16	***
DNA	hAT-Tip100	Arthur1C	90	0.0340386906450332	182704	710	156.031	11.595796716979	0.0590121215559464	190034.298	1	0.002	**	0.1267606	0.1031758;0.1534961	2.401e-10	***
DNA	hAT-Tip100	FordPrefect_a	23	0.00869877649817515	182704	281	63.24	7.45439252843369	0.0239178532932433	190034.298	1	0.002	**	0.08185053	0.05259283;0.12028513	2.812e-10	***
DNA	hAT-Tip100	Arthur2	119	0.0450067131862106	182704	989	213.958	13.8800176833782	0.0809205574781112	190034.298	1	0.002	**	0.1203236	0.1006957;0.1422428	7.465e-15	***
DNA	hAT-Tip100	EuthAT-N1a	8	0.00302566139066962	182704	46	8.703	2.65439952472058	0.00329154138537471	190034.298	491	0.982	ns	0.173913	0.07820342;0.31419065	1	ns
DNA	hAT-Tip100	Arthur1	113	0.0427374671432083	182704	2337	516.959	21.8411161196802	0.195517860857397	190034.298	1	0.002	**	0.04835259	0.04001277;0.05784639	2.2e-16	***
DNA	hAT-Tip100	MamTip2b	881	0.333200960647492	182704	6730	1376.547	33.0115366584555	0.520620638792761	190034.298	1	0.002	**	0.1309064	0.1229348;0.1391993	2.2e-16	***
DNA	hAT-Tip100	MER97a	20	0.00756415347667404	182704	277	65.714	8.17747363646465	0.0248535390783079	190034.298	1	0.002	**	0.07220217	0.04465813;0.10930962	5.98e-13	***
DNA	hAT-Tip100	MamTip1b	74	0.027987367863694	182704	440	99.738	8.90632801319816	0.0377216769728258	190034.298	2	0.004	**	0.1681818	0.1344278;0.2064708	0.003015	**
DNA	hAT-Tip100	Zaphod	106	0.0400900134263724	182704	2282	509.607	21.5276564212408	0.192737278039371	190034.298	1	0.002	**	0.04645048	0.03818390;0.05590495	2.2e-16	***
DNA	hAT-Tip100	MER45B	104	0.039333598078705	182704	1314	302.418	17.637526991003	0.114376808305441	190034.298	1	0.002	**	0.07914764	0.06512441;0.09508589	2.2e-16	***
DNA	hAT-Tip100	EuthAT-N1	13	0.00491669975983813	182704	78	17.602	3.86581693055175	0.00665721147482082	190034.298	132	0.264	ns	0.1666667	0.09183844;0.26812767	0.2775	ns
DNA	hAT-Tip100	FordPrefect	24	0.00907698417200885	182704	599	140.76	11.8905755027158	0.0532365121688319	190034.298	1	0.002	**	0.04006678	0.02583734;0.05903169	2.2e-16	***
DNA	hAT-Tip100	Zaphod3	141	0.053327282010552	182704	1217	263.896	14.8948662646242	0.0998074922940187	190034.298	1	0.002	**	0.1158587	0.0984111;0.1351858	2.2e-16	***
DNA	hAT-Tip100	MER91B	325	0.122917493995953	182704	1442	321.361	16.0521759070648	0.121541196270872	190034.298	584	0.836	ns	0.2253814	0.2040456;0.2478418	0.8247	ns
DNA	hAT-Tip100	Arthur1A	190	0.0718594580284034	182704	1160	252.705	14.7011597875507	0.0955749702161457	190034.298	1	0.002	**	0.1637931	0.1429383;0.1863680	5.082e-06	***
DNA	hAT-Tip100	MER96B	265	0.100225033565931	182704	2150	491.633	20.2382780616064	0.185939373309884	190034.298	1	0.002	**	0.1232558	0.1096485;0.1378991	2.2e-16	***
DNA	hAT-Tip100	ORSL	157	0.0593786047918912	182704	1214	279.83	14.4864404515725	0.105833853368885	190034.298	1	0.002	**	0.1293245	0.1109522;0.1495127	2.2e-16	***
DNA	hAT-Tip100	Zaphod5a	15	0.00567311510750553	182704	78	17.475	3.75172632936498	0.00660917910024394	190034.298	310	0.62	ns	0.1923077	0.1118197;0.2972706	0.5877	ns
DNA	hAT-Tip100	MER97d	10	0.00378207673833702	182704	137	30.814	5.47388046703318	0.0116540912615117	190034.298	1	0.002	**	0.0729927	0.03555631;0.13013935	2.967e-06	***
DNA	hAT-Tip100	hAT-N1a_Mam	106	0.0400900134263724	182704	461	99.417	9.22606260715974	0.0376002723095252	190034.298	771	0.462	ns	0.2299349	0.1922764;0.2710984	0.4616	ns
DNA	hAT-Tip100	Zaphod4a	46	0.0173975529963503	182704	373	82.66	8.65339709485709	0.0312626463190938	190034.298	1	0.002	**	0.1233244	0.09172089;0.16105334	1.389e-06	***
DNA	hAT-Tip100	MER91A	758	0.286681416765946	182704	3627	800.822	25.5420577227582	0.302877025774853	190034.298	40	0.08	ns	0.2089881	0.1958569;0.2225900	0.08885	ns
DNA	hAT-Tip100	ORSL-2a	58	0.0219360450823547	182704	367	88.286	8.2730071102741	0.0333904426920822	190034.298	1	0.002	**	0.1580381	0.122245;0.199458	0.0001443	***
DNA	hAT-Tip100	Arthur1B	152	0.0574875664227227	182704	2312	508.713	21.4020718548387	0.192399160378964	190034.298	1	0.002	**	0.06574394	0.05598090;0.07662405	2.2e-16	***
DNA	hAT-Tip100	tot	6517	2.46477941037424	182704	53611	10621.769	89.1643871000464	4.01723454548893	190034.298	1	0.002	**	0.1215609	0.1188059;0.1243568	2.2e-16	***
DNA	hAT-Tip100	MER45A	516	0.19515515969819	182704	3468	776.446	25.6654592750607	0.293657835517483	190034.298	1	0.002	**	0.1487889	0.1371002;0.1610731	2.2e-16	***
DNA	hAT-Tip100	ORSL-2b	122	0.0461413362077117	182704	709	170.598	12.1226793802095	0.0645214727406819	190034.298	1	0.002	**	0.1720733	0.1449966;0.2019106	1.074e-05	***
DNA	hAT-Tip100	MER96	216	0.0816928575480797	182704	1274	283.618	15.4512399766756	0.107266504037367	190034.298	1	0.002	**	0.1695447	0.1493287;0.1912981	3.232e-06	***
DNA	hAT-Tip100	MER45C	105	0.0397118057525387	182704	1197	266.191	15.4374490714572	0.100675478905467	190034.298	1	0.002	**	0.0877193	0.07230442;0.10519333	2.2e-16	***
DNA	hAT-Tip100	MamTip2	812	0.307104631152966	182704	5239	1094.12	29.3987735779554	0.41380458009493	190034.298	1	0.002	**	0.1549914	0.1452906;0.1650782	2.2e-16	***
DNA	hAT-Tip100	MamTip1	129	0.0487887899245476	182704	756	167.019	11.5595095597201	0.0631678674760311	190034.298	1	0.002	**	0.1706349	0.1444845;0.1993836	0.0007236	***
DNA	hAT-Tip100	hAT-4b_Ther	29	0.0109680225411774	182704	228	48.215	6.51791824574826	0.0182352829938919	190034.298	4	0.008	**	0.127193	0.08686396;0.17753837	0.001477	**
DNA	hAT-Tip100	MamTip3	138	0.0521926589890509	182704	1155	257.425	14.5728082997665	0.0973601104366408	190034.298	1	0.002	**	0.1194805	0.1013293;0.1395941	2.2e-16	***
DNA	hAT-Tip100	MARE4	65	0.0245834987991906	182704	308	64.394	7.1830606540917	0.0243543049488474	190034.298	561	0.882	ns	0.211039	0.1668189;0.2609141	0.9441	ns
DNA	hAT-Tip100	MER97b	7	0.00264745371683591	182704	173	39.59	5.93254541449917	0.0149732418070763	190034.298	1	0.002	**	0.04046243	0.01642032;0.08158854	9.914e-12	***
DNA	hAT-Tip100	Zaphod5b	16	0.00605132278133923	182704	74	16.736	3.70108119365166	0.00632968362928084	190034.298	491	0.982	ns	0.2162162	0.128933;0.327237	1	ns
DNA	hAT-Tip100	MamRep4096	151	0.057109358748889	182704	1259	291.856	15.4522501932902	0.110382178854409	190034.298	1	0.002	**	0.1199365	0.1024969;0.1391721	2.2e-16	***
DNA	hAT-Tip100	MER91C	308	0.11648796354078	182704	1637	352.878	16.3411183261167	0.133461167527089	190034.298	1	0.002	**	0.1881491	0.1694832;0.2079400	0.006811	**
DNA	hAT-Tip100	Zaphod2	128	0.0484105822507139	182704	844	190.261	12.9517035800556	0.071958170231274	190034.298	1	0.002	**	0.1516588	0.1281173;0.1776616	9.818e-08	***
DNA	hAT-Tip100	MER45R	48	0.0181539683440177	182704	616	138.942	11.0910616104883	0.0525489306178022	190034.298	1	0.002	**	0.07792208	0.05800987;0.10198773	2.2e-16	***
DNA	hAT-Tip100	MER97c	11	0.00416028441217072	182704	215	48.98	6.73416282465378	0.0185246118643747	190034.298	1	0.002	**	0.05116279	0.02581369;0.08969881	2.35e-12	***
DNA	TcMar-Pogo	tot	3	0.00113462302150111	182704	37	7.874	2.49927396864977	0.00297800722376657	190034.298	30	0.06	ns	0.08108108	0.01704353;0.21909621	0.06737	ns
DNA	TcMar-Pogo	MER132	3	0.00113462302150111	182704	37	7.874	2.49927396864977	0.00297800722376657	190034.298	30	0.06	ns	0.08108108	0.01704353;0.21909621	0.06737	ns
DNA	TcMar-Tigger	Tigger18a	212	0.0801800268527448	182704	1259	293.833	16.1613830256356	0.111129895425578	190034.298	1	0.002	**	0.1683876	0.1481131;0.1902235	2.003e-08	***
DNA	TcMar-Tigger	Tigger17c	57	0.021557837408521	182704	342	76.677	8.20072697527012	0.0289998298065468	190034.298	7	0.014	*	0.1666667	0.1287434;0.2104776	0.009483	**
DNA	TcMar-Tigger	X12_DNA	385	0.145609954425975	182704	1374	292.029	16.1558401257926	0.110447608781982	190034.298	1001	0.002	**	0.2802038	0.2565844;0.3047669	3.239e-09	***
DNA	TcMar-Tigger	MER6	105	0.0397118057525387	182704	812	182.473	13.6440254481744	0.0690126888674571	190034.298	1	0.002	**	0.1293103	0.1069945;0.1543559	5.475e-12	***
DNA	TcMar-Tigger	Tigger17b	6	0.00226924604300221	182704	90	20.741	4.69723141680109	0.00784440536298481	190034.298	2	0.004	**	0.06666667	0.02485667;0.13947570	7.539e-05	***
DNA	TcMar-Tigger	Tigger12	222	0.0839621035910819	182704	876	190.2	13.3457149717843	0.0719350995631701	190034.298	996	0.012	*	0.2534247	0.2249189;0.2835994	0.011	*
DNA	TcMar-Tigger	MER44B	380	0.143718916056807	182704	2126	476.478	20.4548262255126	0.180207636012935	190034.298	1	0.002	**	0.1787394	0.1626696;0.1957000	2.914e-07	***
DNA	TcMar-Tigger	MER47B	117	0.0442502978385431	182704	618	135.863	10.9945036318203	0.0513844291900683	190034.298	53	0.106	ns	0.1893204	0.1591694;0.2224740	0.07217	ns
DNA	TcMar-Tigger	X6b_DNA	232	0.0877441803294189	182704	959	202.383	13.1867433887674	0.0765428036534861	190034.298	993	0.018	*	0.2419187	0.2151199;0.2703122	0.02165	*
DNA	TcMar-Tigger	Tigger3a	1292	0.488644314593143	182704	5323	1196.33	31.5954961248495	0.452461186437473	190034.298	1000	0.004	**	0.2427203	0.2312526;0.2544707	0.00181	**
DNA	TcMar-Tigger	Tigger4b	698	0.263988956335924	182704	2520	557.951	22.8660765426965	0.211021349823188	190034.298	1001	0.002	**	0.2769841	0.2595808;0.2949071	6.27e-11	***
DNA	TcMar-Tigger	Tigger22N1	242	0.0915262570677559	182704	1102	236.04	14.7225389506414	0.089272139331707	190034.298	686	0.632	ns	0.2196007	0.1954801;0.2452282	0.6596	ns
DNA	TcMar-Tigger	UCON11	8	0.00302566139066962	182704	45	10.03	3.06732921423647	0.00379342296855203	190034.298	325	0.65	ns	0.1777778	0.08001796;0.32053424	0.5915	ns
DNA	TcMar-Tigger	MER47A	521	0.197046198067359	182704	2589	585.892	22.1118807719124	0.221588850437775	190034.298	2	0.004	**	0.201236	0.1859440;0.2172066	0.002257	**
DNA	TcMar-Tigger	Tigger21a	49	0.0185321760178514	182704	169	40.253	5.86407523641865	0.015223993494828	190034.298	940	0.124	ns	0.2899408	0.2228224;0.3645907	0.1244	ns
DNA	TcMar-Tigger	Tigger17	14	0.00529490743367183	182704	54	14.292	3.63840266792641	0.00540534407443127	190034.298	546	0.912	ns	0.2592593	0.1495767;0.3965447	1	ns
DNA	TcMar-Tigger	X9b_DNA	137	0.0518144513152172	182704	601	123.928	10.6876115685891	0.046870520602863	190034.298	900	0.204	ns	0.2279534	0.1949877;0.2636179	0.19	ns
DNA	TcMar-Tigger	Tigger3c	450	0.170193453225166	182704	2327	519.411	21.0716894219494	0.196445226073637	190034.298	2	0.004	**	0.193382	0.1775140;0.2100258	0.000489	***
DNA	TcMar-Tigger	Tigger19b	1021	0.38615003498421	182704	3538	737.311	24.121196303482	0.278856678202001	190034.298	1001	0.002	**	0.2885811	0.2736893;0.3038231	2.2e-16	***
DNA	TcMar-Tigger	MER44C	238	0.0900134263724211	182704	1091	261.444	15.9547929920579	0.0988801270777784	190034.298	75	0.15	ns	0.2181485	0.1939708;0.2438563	0.1027	ns
DNA	TcMar-Tigger	Tigger3b	819	0.309752084869802	182704	6279	1478.159	39.5438166143891	0.559051076946351	190034.298	1	0.002	**	0.1304348	0.1221981;0.1390164	2.2e-16	***
DNA	TcMar-Tigger	UCON39	21	0.00794236115050774	182704	107	21.482	4.38484924517401	0.00812465724929559	190034.298	510	0.984	ns	0.1962617	0.1257873;0.2842237	1	ns
DNA	TcMar-Tigger	Tigger12A	187	0.0707248350069023	182704	744	159.463	11.9142175395441	0.0603101302925436	190034.298	991	0.022	*	0.2513441	0.2205391;0.2841345	0.01578	*
DNA	TcMar-Tigger	Tigger17a	496	0.187591006221516	182704	2389	562.64	22.1196220057595	0.212794765605794	190034.298	2	0.004	**	0.2076183	0.1915107;0.2244458	0.00123	**
DNA	TcMar-Tigger	Tigger1a_Mars	4	0.00151283069533481	182704	44	7.35835835835836	2.5080447133726	0.00278298759794949	190034.298	124	0.248	ns	0.09090909	0.02532842;0.21668659	0.2255	ns
DNA	TcMar-Tigger	MER44A	500	0.189103836916851	182704	2334	522.977	20.4412895218799	0.197793914638528	190034.298	138	0.276	ns	0.2142245	0.1977322;0.2314372	0.264	ns
DNA	TcMar-Tigger	Tigger1a_Art	38	0.0143718916056807	182704	302	65.952	7.46333688087288	0.0249435525046803	190034.298	1	0.002	**	0.1258278	0.09060342;0.16859698	4.869e-05	***
DNA	TcMar-Tigger	Tigger4a	1329	0.50263799852499	182704	3497	779.403	27.0128911315928	0.294776195609009	190034.298	1001	0.002	**	0.38004	0.3639152;0.3963657	2.2e-16	***
DNA	TcMar-Tigger	Tigger6a	96	0.0363079366880354	182704	674	160.07	13.0924601398099	0.0605397023505607	190034.298	1	0.002	**	0.1424332	0.1169188;0.1711245	1.086e-09	***
DNA	TcMar-Tigger	Tigger10	371	0.140315046992303	182704	1450	314.522	16.8947609911756	0.118954633989524	190034.298	999	0.006	**	0.2558621	0.2335710;0.2791465	0.0004022	***
DNA	TcMar-Tigger	MER2	1956	0.739774210018721	182704	9067	1987.675	39.8268948897168	0.751753938087404	190034.298	230	0.46	ns	0.2157274	0.2072981;0.2243396	0.4313	ns
DNA	TcMar-Tigger	Tigger7	499	0.188725629243017	182704	2944	649.987	22.864418046664	0.245830071292147	190034.298	1	0.002	**	0.1694973	0.1561081;0.1835467	5.245e-12	***
DNA	TcMar-Tigger	Tigger8	217	0.0820710652219133	182704	938	211.411	13.4436904089544	0.0799572625328568	190034.298	677	0.65	ns	0.2313433	0.2047021;0.2596828	0.6673	ns
DNA	TcMar-Tigger	MER47C	161	0.060891435487226	182704	762	153.543	11.2870522524062	0.0580711408634481	190034.298	771	0.462	ns	0.2112861	0.1828086;0.2420176	0.4982	ns
DNA	TcMar-Tigger	Tigger11a	90	0.0340386906450332	182704	421	96.893	8.97374387193431	0.0366456761407689	190034.298	244	0.488	ns	0.2137767	0.1755572;0.2560731	0.4519	ns
DNA	TcMar-Tigger	Tigger2	430	0.162629299748492	182704	2729	685.291	26.6978481172939	0.259182315009172	190034.298	1	0.002	**	0.1575669	0.1440871;0.1717854	2.2e-16	***
DNA	TcMar-Tigger	X1_DNA	123	0.0465195438815454	182704	676	158.893	11.5902495609407	0.0600945519184584	190034.298	3	0.006	**	0.1819527	0.1535700;0.2131433	0.0009182	***
DNA	TcMar-Tigger	Tigger4	199	0.0752633270929067	182704	1445	338.382	19.2842930894539	0.127978669087196	190034.298	1	0.002	**	0.1377163	0.1203527;0.1565667	2.2e-16	***
DNA	TcMar-Tigger	Tigger3	169	0.0639170968778957	182704	1147	265.496	15.8750748660283	0.100412624572153	190034.298	1	0.002	**	0.1473409	0.1273174;0.1691914	1.576e-12	***
DNA	TcMar-Tigger	X6a_DNA	227	0.0858531419602504	182704	979	216.48	13.4349580608984	0.0818743972315198	190034.298	789	0.426	ns	0.2318693	0.2057612;0.2596005	0.4188	ns
DNA	TcMar-Tigger	Tigger16a	464	0.175488360658838	182704	1789	380.06	17.9409664811648	0.143741608517237	190034.298	1001	0.002	**	0.2593628	0.2391818;0.2803359	2.085e-06	***
DNA	TcMar-Tigger	Tigger19a	1095	0.414137402847904	182704	3579	778.62	24.9824282591129	0.294480059000397	190034.298	1001	0.002	**	0.3059514	0.2908783;0.3213421	2.2e-16	***
DNA	TcMar-Tigger	X11_DNA	69	0.0260963294945254	182704	268	57.986	6.86038401759471	0.021930750174921	190034.298	947	0.11	ns	0.2574627	0.2061922;0.3141845	0.103	ns
DNA	TcMar-Tigger	X10b_DNA	78	0.0295001985590288	182704	298	59.744	7.25983258547805	0.0225956392655207	190034.298	995	0.014	*	0.261745	0.2127479;0.3155489	0.01111	*
DNA	TcMar-Tigger	Tigger5	99	0.0374425597095365	182704	537	117.004	10.7918695529759	0.0442518106692385	190034.298	49	0.098	ns	0.1843575	0.1524411;0.2197930	0.05994	ns
DNA	TcMar-Tigger	MamRep434	436	0.164898545791494	182704	2112	451.197	19.1452535039819	0.170646167810745	190034.298	221	0.442	ns	0.2064394	0.1893575;0.2243399	0.4414	ns
DNA	TcMar-Tigger	Tigger2b_Pri	348	0.131616270494128	182704	2104	477.513	20.1692992350164	0.180599080955353	190034.298	1	0.002	**	0.1653992	0.1497605;0.1819761	3.287e-12	***
DNA	TcMar-Tigger	MER6A	157	0.0593786047918912	182704	1009	232.732	14.8750611240238	0.0880210283466652	190034.298	1	0.002	**	0.1555996	0.1337688;0.1794606	3.965e-09	***
DNA	TcMar-Tigger	Tigger20a	236	0.0892570110247537	182704	1356	290.968	15.0849106901741	0.110046330440045	190034.298	1	0.002	**	0.1740413	0.1542158;0.1952902	0.0002373	***
DNA	TcMar-Tigger	Tigger3d	124	0.0468977515553791	182704	636	132.079	9.97618580837803	0.0499532913522815	190034.298	225	0.45	ns	0.1949686	0.1648672;0.2279323	0.4634	ns
DNA	TcMar-Tigger	Tigger6b	31	0.0117244378888448	182704	174	37.582	5.86717135421318	0.0142138007980182	190034.298	149	0.298	ns	0.1781609	0.1243782;0.2432497	0.2685	ns
DNA	TcMar-Tigger	UCON33	33	0.0124808532365122	182704	133	28.717	4.90070688043347	0.0108609897694824	190034.298	834	0.336	ns	0.2481203	0.1773586;0.3304373	0.3987	ns
DNA	TcMar-Tigger	MERX	70	0.0264745371683591	182704	436	93.279	8.7686971124021	0.0352788336075339	190034.298	5	0.01	**	0.1605505	0.1273468;0.1984402	0.005984	**
DNA	TcMar-Tigger	MER6C	30	0.0113462302150111	182704	160	34.814	5.22883780057717	0.0131669219568465	190034.298	208	0.416	ns	0.1875	0.1302258;0.2567195	0.3895	ns
DNA	TcMar-Tigger	Tigger9b	127	0.0480323745768802	182704	754	172.95	12.5685905920063	0.0654110171895388	190034.298	1	0.002	**	0.168435	0.1423976;0.1970955	4.512e-05	***
DNA	TcMar-Tigger	Tigger6	41	0.0155065146271818	182704	230	49.139	6.50076448880737	0.0185847468845143	190034.298	122	0.244	ns	0.1782609	0.1310645;0.2339598	0.199	ns
DNA	TcMar-Tigger	Tigger2a	536	0.202719313174864	182704	3318	749.54	26.1586443585037	0.283481779845313	190034.298	1	0.002	**	0.1615431	0.1491722;0.1745136	2.2e-16	***
DNA	TcMar-Tigger	Tigger17d	71	0.0268527448421928	182704	331	74.031	7.91458651350023	0.0279990923015828	190034.298	383	0.766	ns	0.2145015	0.1714993;0.2626954	0.7416	ns
DNA	TcMar-Tigger	Tigger16b	413	0.156199769293319	182704	1329	277.713	15.3750780168435	0.105033187723379	190034.298	1001	0.002	**	0.31076	0.2859432;0.3364165	2.2e-16	***
DNA	TcMar-Tigger	Tigger5b	429	0.162251092074658	182704	2766	571.691	22.0058122952727	0.216217923261663	190034.298	1	0.002	**	0.1550976	0.1417967;0.1691327	4.677e-12	***
DNA	TcMar-Tigger	MER46C	705	0.26663641005276	182704	2812	625.033	23.6502271499503	0.2363922769993	190034.298	1001	0.002	**	0.2507112	0.2347799;0.2671630	0.000338	***
DNA	TcMar-Tigger	tot	20137	7.61596792798926	182704	125710	22898.473	124.316144465531	8.66037820767383	190034.298	1	0.002	**	0.1601861	0.1581625;0.1622255	2.2e-16	***
DNA	TcMar-Tigger	Tigger9a	183	0.0692120043115675	182704	1026	215.086	13.4179971175525	0.0813471757341956	190034.298	13	0.026	*	0.1783626	0.1554003;0.2031864	0.01405	*
DNA	TcMar-Tigger	MamRep137	608	0.229950265690891	182704	2459	558.606	21.1329450234786	0.211269075849549	190034.298	988	0.028	*	0.247255	0.2303091;0.2648048	0.01834	*
DNA	TcMar-Tigger	Tigger15a	1289	0.487509691571642	182704	4828	1049.196	30.2534436858824	0.396813978555625	190034.298	1001	0.002	**	0.2669843	0.2545461;0.2797048	3.335e-16	***
DNA	TcMar-Tigger	MER8	471	0.178135814375674	182704	1941	419.652	17.98862102793	0.158715606739661	190034.298	997	0.01	**	0.2426584	0.2237298;0.2623676	0.00534	**
DNA	TcMar-Tigger	X26_DNA	209	0.0790454038312437	182704	957	204.131	13.237638538428	0.0772039106673474	190034.298	663	0.678	ns	0.2183908	0.1925914;0.2459356	0.6933	ns
DNA	TcMar-Tigger	Tigger13a	525	0.198559028762694	182704	3113	693.032	24.6405383896564	0.262110020612318	190034.298	1	0.002	**	0.1686476	0.1556495;0.1822715	9.597e-14	***
DNA	TcMar-Tigger	Tigger23a	117	0.0442502978385431	182704	583	124.519	10.2045956692449	0.0470940413380988	190034.298	243	0.486	ns	0.2006861	0.1689023;0.2355366	0.4793	ns
DNA	TcMar-Tigger	MER2B	383	0.144853539078308	182704	1710	367.664	17.5954170937407	0.139053346192394	190034.298	812	0.38	ns	0.2239766	0.2044112;0.2444938	0.3617	ns
DNA	TcMar-Tigger	MER127	27	0.01021160719351	182704	211	43.733	6.11989903218707	0.0165401561997693	190034.298	3	0.006	**	0.1279621	0.08604915;0.18069369	0.00374	**
DNA	TcMar-Tigger	Tigger12c	226	0.0854749342864167	182704	859	184.713	12.947442499091	0.0698598740568446	190034.298	1001	0.002	**	0.2630966	0.2339239;0.2939044	0.0008781	***
DNA	TcMar-Tigger	MARE10	17	0.00642953045517294	182704	79	16.084	3.58494013838387	0.00608309222594126	190034.298	672	0.66	ns	0.2151899	0.1306409;0.3220296	0.7804	ns
DNA	TcMar-Tigger	UCON55	102	0.0385771827310376	182704	404	81.555	8.5376733872213	0.0308447268395076	190034.298	986	0.032	*	0.2524752	0.2108231;0.2977959	0.01309	*
DNA	TcMar-Tigger	Tigger14a	314	0.118757209583782	182704	1293	274.977	14.7535805531789	0.10399841152777	190034.298	999	0.006	**	0.2428461	0.2196928;0.2671743	0.008856	**
DNA	TcMar-Tigger	MER6B	178	0.067320965942399	182704	676	144.916	11.1843656071336	0.0548083432612848	190034.298	1000	0.004	**	0.2633136	0.2304669;0.2982417	0.002666	**
DNA	TcMar-Tigger	MER44D	87	0.0329040676235321	182704	638	145.352	11.8760741466672	0.0549732418070763	190034.298	1	0.002	**	0.1363636	0.1106839;0.1654615	7.126e-09	***
DNA	TcMar-Tigger	Tigger1	1307	0.494317429700649	182704	12059	3051.3	58.0282972633463	1.15402507516878	190034.298	1	0.002	**	0.1083838	0.1028890;0.1140684	2.2e-16	***
DNA	hAT?	MER121B	8	0.00302566139066962	182704	68	14.337	3.45881401558314	0.00542236341975379	190034.298	42	0.084	ns	0.1176471	0.05218374;0.21871711	0.07282	ns
DNA	hAT?	UCON69	3	0.00113462302150111	182704	28	5.8074222668004	2.19094180186107	0.00219641166649662	190034.298	143	0.286	ns	0.1071429	0.02266509;0.28226440	0.2466	ns
DNA	hAT?	tot	275	0.104007110304268	182704	2048	447.189	19.4135562214955	0.169130311454019	190034.298	1	0.002	**	0.1342773	0.1197982;0.1498119	2.2e-16	***
DNA	hAT?	MER121	77	0.0291219908851951	182704	927	204.512	13.4920677396718	0.0773480077910781	190034.298	1	0.002	**	0.08306365	0.06610624;0.10272332	2.2e-16	***
DNA	hAT?	MER99	30	0.0113462302150111	182704	295	68.811	7.80462626851479	0.0260248482441709	190034.298	1	0.002	**	0.1016949	0.06967087;0.14198693	7.723e-09	***
DNA	hAT?	UCON105	133	0.0503016206198824	182704	638	135.626	10.5963392927183	0.0512947939713697	190034.298	432	0.864	ns	0.2084639	0.1775694;0.2420835	0.8465	ns
DNA	hAT?	UCON89	11	0.00416028441217072	182704	48	10.0510510510511	2.818916276576	0.0038013846376018	190034.298	710	0.584	ns	0.2291667	0.1203302;0.3731202	0.7234	ns
DNA	hAT?	UCON80	13	0.00491669975983813	182704	44	9.629	2.80057176344443	0.00364176169134472	190034.298	911	0.182	ns	0.2954545	0.1676440;0.4520218	0.2068	ns
DNA	TcMar-Tc2	Kanga1a	126	0.0476541669030465	182704	843	194.472	12.9467692817488	0.0735508027457877	190034.298	1	0.002	**	0.1494662	0.1260633;0.1753494	5.569e-09	***
DNA	TcMar-Tc2	Kanga11a	161	0.060891435487226	182704	883	194.613	13.208318995644	0.0736041300277983	190034.298	6	0.012	*	0.182333	0.1573930;0.2094126	0.005758	**
DNA	TcMar-Tc2	MER104	624	0.23600158847223	182704	2206	484.129	19.7991000644818	0.183101302925436	190034.298	1001	0.002	**	0.2828649	0.2641421;0.3021662	2.83e-12	***
DNA	TcMar-Tc2	Kanga1c	181	0.0684555889639001	182704	826	180.944	12.7517634651632	0.0684344093341654	190034.298	523	0.958	ns	0.2191283	0.1913567;0.2489201	1	ns
DNA	TcMar-Tc2	tot	1520	0.574875664227227	182704	8147	1796.291	39.5796774856728	0.679371040638415	190034.298	1	0.002	**	0.1865717	0.1781644;0.1952039	5.691e-14	***
DNA	TcMar-Tc2	Kanga1d	101	0.0381989750572039	182704	664	150.251	11.4045632561297	0.0568260812011876	190034.298	1	0.002	**	0.1521084	0.1256354;0.1817165	2.1e-06	***
DNA	TcMar-Tc2	Kanga2_a	261	0.0987122028705962	182704	1534	351.941	17.9599576580536	0.133106786936707	190034.298	1	0.002	**	0.1701434	0.1516590;0.1898997	1.278e-08	***
DNA	TcMar-Tc2	Kanga1	128	0.0484105822507139	182704	812	178.199	12.5984173259628	0.0673962292694919	190034.298	1	0.002	**	0.1576355	0.1332351;0.1845504	1.202e-05	***
DNA	TcMar-Tc2	Kanga1b	59	0.0223142527561884	182704	379	90.247	9.06985409217002	0.0341321079404701	190034.298	1	0.002	**	0.1556728	0.1206665;0.1961638	0.0001068	***
DNA	TcMar?	X22_DNA	0	0	182704	24	5.31124497991968	2.15283243511737	0.00200875360901635	190034.298	1	0.002	**	0	0.0000000;0.1424736	0.004945	**
DNA	TcMar?	tot	7	0.00264745371683591	182704	168	34.188	5.44337085694942	0.0129301639530266	190034.298	1	0.002	**	0.04166667	0.01691377;0.08396250	2.201e-09	***
DNA	TcMar?	Eulor8	7	0.00264745371683591	182704	144	28.902	5.02908417981718	0.0109309581891417	190034.298	1	0.002	**	0.04861111	0.01976480;0.09759155	3.315e-07	***
RNA	tot	tot	137	0.0518144513152172	182704	730	156.587	11.639411793854	0.0592224050225979	190034.298	48	0.096	ns	0.1876712	0.1599710;0.2179214	0.07873	ns
RNA	RNA	tot	137	0.0518144513152172	182704	730	156.587	11.639411793854	0.0592224050225979	190034.298	48	0.096	ns	0.1876712	0.1599710;0.2179214	0.07873	ns
RNA	RNA	7SK	137	0.0518144513152172	182704	730	156.587	11.639411793854	0.0592224050225979	190034.298	48	0.096	ns	0.1876712	0.1599710;0.2179214	0.07873	ns
srpRNA	tot	tot	401	0.151661277207315	182704	1383	326.996	16.4723806210069	0.123672396512925	190034.298	1001	0.002	**	0.2899494	0.2661415;0.3146530	5.021e-06	***
srpRNA	srpRNA	tot	401	0.151661277207315	182704	1383	326.996	16.4723806210069	0.123672396512925	190034.298	1001	0.002	**	0.2899494	0.2661415;0.3146530	5.021e-06	***
srpRNA	srpRNA	7SLRNA	401	0.151661277207315	182704	1383	326.996	16.4723806210069	0.123672396512925	190034.298	1001	0.002	**	0.2899494	0.2661415;0.3146530	5.021e-06	***
Satellite	tot	tot	392	0.148257408142811	182704	6330	2130.513	82.6972470259177	0.805776365802462	190034.298	1	0.002	**	0.06192733	0.05611374;0.06814845	2.2e-16	***
Satellite	telo	tot	31	0.0117244378888448	182704	367	96.414	10.4567656542522	0.0364645146650026	190034.298	1	0.002	**	0.08446866	0.05811314;0.11775412	2.2e-16	***
Satellite	telo	REP522	11	0.00416028441217072	182704	243	68.428	8.77985773813572	0.0258799947050926	190034.298	1	0.002	**	0.04526749	0.02281088;0.07955107	2.2e-16	***
Satellite	telo	TAR1	22	0.00832056882434145	182704	124	28.057	5.74828616143924	0.0106113727047522	190034.298	153	0.306	ns	0.1774194	0.1146558;0.2562011	0.2371	ns
Satellite	acro	tot	3	0.00113462302150111	182704	61	12.129	3.71889623264607	0.00458728087592897	190034.298	1	0.002	**	0.04918033	0.01025932;0.13706922	0.001882	**
Satellite	acro	ACRO1	3	0.00113462302150111	182704	61	12.129	3.71889623264607	0.00458728087592897	190034.298	1	0.002	**	0.04918033	0.01025932;0.13706922	0.001882	**
Satellite	centr	tot	114	0.043115674817042	182704	1815	1115.552	72.4747534379103	0.421910326960534	190034.298	1	0.002	**	0.06280992	0.05208659;0.07497143	2.2e-16	***
Satellite	centr	GSATX	0	0	182704	56	12.409	4.7640755047979	0.00469317902460241	190034.298	1	0.002	**	0	0.0000000;0.0637501	1.108e-06	***
Satellite	centr	HSAT4	3	0.00113462302150111	182704	100	47.269	9.84395969834002	0.0178774985344453	190034.298	1	0.002	**	0.03	0.006229972;0.085176053	2.2e-16	***
Satellite	centr	SST1	32	0.0121026455626785	182704	609	101.39	10.749765460579	0.0383464760499991	190034.298	1	0.002	**	0.05254516	0.03621488;0.07337136	2.2e-16	***
Satellite	centr	GSAT	2	0.000756415347667404	182704	39	24.151	10.5863246346062	0.00913409353075774	190034.298	3	0.006	**	0.05128205	0.006271972;0.173244781	8.933e-14	***
Satellite	centr	ALR_Alpha	78	0.0295001985590288	182704	844	884.533	68.7981256510168	0.334537168359146	190034.298	1	0.002	**	na	na	na	na
Satellite	centr	GSATII	1	0.000378207673833702	182704	167	48.518	8.23331424539733	0.0183498799190636	190034.298	1	0.002	**	0.005988024	0.0001515921;0.0329100370	2.2e-16	***
Satellite	Satellite	CER	1	0.000378207673833702	182704	72	54.96	22.2206696154314	0.0207862937539003	190034.298	1	0.002	**	0.01388889	0.0003515744;0.0749713109	2.2e-16	***
Satellite	Satellite	LSAU	8	0.00302566139066962	182704	129	7.895	2.67715187132558	0.00298594958491708	190034.298	610	0.784	ns	0.0620155	0.02715151;0.11853932	0.8551	ns
Satellite	Satellite	HSAT5	3	0.00113462302150111	182704	260	60.333	6.74341045648155	0.0228184035854087	190034.298	1	0.002	**	0.01153846	0.002385858;0.033348096	2.2e-16	***
Satellite	Satellite	SATR1	15	0.00567311510750553	182704	670	204.582	18.2145833618847	0.0773744823282464	190034.298	1	0.002	**	0.02238806	0.01258329;0.03665719	2.2e-16	***
Satellite	Satellite	(CATTC)n	3	0.00113462302150111	182704	2	3.51344743276284	3.40277281653946	0.00132881278068222	190034.298	268	0.536	ns	na	na	na	na
Satellite	Satellite	HSATI	5	0.00189103836916851	182704	45	15.096	3.54730423947079	0.00570942304419357	190034.298	1	0.002	**	0.1111111	0.03707666;0.24053581	0.0007827	***
Satellite	Satellite	(GAATG)n	0	0	182704	18	12.358	7.60497676996266	0.00467389043323689	190034.298	1	0.002	**	0	0.000000;0.185302	8.529e-10	***
Satellite	Satellite	tot	244	0.0922826724154233	182704	4087	925.828	38.9519405122475	0.350155254250109	190034.298	1	0.002	**	0.05970149	0.05263209;0.06740809	2.2e-16	***
Satellite	Satellite	D20S16	4	0.00151283069533481	182704	269	58.394	7.0938767318785	0.0220850589058452	190034.298	1	0.002	**	0.01486989	0.004066018;0.037633060	2.2e-16	***
Satellite	Satellite	SAR	0	0	182704	1	2.30578512396694	1.64905593616701	0.000872065628095892	190034.298	1	0.002	**	na	na	na	na
Satellite	Satellite	HSAT6	0	0	182704	17	4.59617321248741	1.98407608764889	0.00173830797923164	190034.298	1	0.002	**	0	0.0000000;0.1950643	0.01046	*
Satellite	Satellite	BSR_Beta	37	0.013993683931847	182704	1870	261.511	16.475051025909	0.0989054669919253	190034.298	1	0.002	**	0.0197861	0.01396855;0.02717021	2.2e-16	***
Satellite	Satellite	SATR2	12	0.00453849208600442	182704	418	119.827	13.6211088243801	0.045319490932471	190034.298	1	0.002	**	0.02870813	0.01492005;0.04961002	2.2e-16	***
Satellite	Satellite	MSR1	162	0.0612696431610597	182704	316	137.782	10.1052754832608	0.0521102097161551	190034.298	996	0.012	*	0.5126582	0.4560705;0.5690065	0.006433	**
LTR	ERVL	LTR108b_Mam	5	0.00189103836916851	182704	53	10.445	3.07513112426632	0.00395037915319302	190034.298	43	0.086	ns	0.09433962	0.03134681;0.20658533	0.05871	ns
LTR	ERVL	LTR16D2	24	0.00907698417200885	182704	282	62.822	7.61973597812789	0.0237597624855808	190034.298	1	0.002	**	0.08510638	0.05529031;0.12398472	1.141e-09	***
LTR	ERVL	MER21B	555	0.209905258977705	182704	2786	680.511	25.2370915477555	0.257374482328246	190034.298	1	0.002	**	0.1992103	0.1845218;0.2145335	1.814e-08	***
LTR	ERVL	LTR16B2	128	0.0484105822507139	182704	1617	339.74	17.7543125920328	0.128492275108262	190034.298	1	0.002	**	0.07915894	0.06646368;0.09340568	2.2e-16	***
LTR	ERVL	MLT2A1	197	0.0745069117452393	182704	3738	777.24	26.6469596851209	0.293958132410507	190034.298	1	0.002	**	0.05270198	0.04575752;0.06035583	2.2e-16	***
LTR	ERVL	LTR86A2	55	0.0208014220608536	182704	308	67.519	8.07978476952955	0.0255362039295777	190034.298	71	0.142	ns	0.1785714	0.1374497;0.2260014	0.08544	ns
LTR	ERVL	LTR86C	40	0.0151283069533481	182704	285	60.232	7.2100041719933	0.0227802046103515	190034.298	2	0.004	**	0.1403509	0.1021985;0.1861787	0.00284	**
LTR	ERVL	LTR80A	23	0.00869877649817515	182704	393	84.311	8.99384056830942	0.0318870671885933	190034.298	1	0.002	**	0.05852417	0.03745731;0.08652345	2.2e-16	***
LTR	ERVL	LTR108d_Mam	4	0.00151283069533481	182704	66	14.609	3.85005739462959	0.00552523590703655	190034.298	1	0.002	**	0.06060606	0.01675822;0.14796756	0.0008777	***
LTR	ERVL	MER54B	31	0.0117244378888448	182704	438	109.577	10.1866500302523	0.0414428622756756	190034.298	1	0.002	**	0.07077626	0.04859248;0.09895934	2.2e-16	***
LTR	ERVL	LTR41C	95	0.0359297290142017	182704	759	174.709	12.6052850904774	0.0660762844878123	190034.298	1	0.002	**	0.1251647	0.1024576;0.1508292	2.928e-13	***
LTR	ERVL	LTR16D	62	0.0234488757776895	182704	1115	238.438	14.4406609505482	0.0901790813335603	190034.298	1	0.002	**	0.05560538	0.04289462;0.07072009	2.2e-16	***
LTR	ERVL	LTR86B1	56	0.0211796297346873	182704	295	62.659	7.41118375461333	0.0236981146347459	190034.298	204	0.408	ns	0.1898305	0.1466995;0.2393151	0.3928	ns
LTR	ERVL	MER54A	65	0.0245834987991906	182704	682	163.961	12.3041810727846	0.0620113084094476	190034.298	1	0.002	**	0.09530792	0.07432729;0.11986436	2.2e-16	***
LTR	ERVL	LTR16E1	187	0.0707248350069023	182704	2475	557.675	21.7475131757479	0.21091696450521	190034.298	1	0.002	**	0.07555556	0.06544852;0.08667997	2.2e-16	***
LTR	ERVL	LTR86A1	96	0.0363079366880354	182704	531	117.962	10.2525934119944	0.0446141336207712	190034.298	18	0.036	*	0.180791	0.1489688;0.2162137	0.02155	*
LTR	ERVL	LTR40c	123	0.0465195438815454	182704	603	133.995	11.2168976902615	0.0506779372553469	190034.298	170	0.34	ns	0.2039801	0.1725038;0.2383868	0.3036	ns
LTR	ERVL	LTR82A	98	0.0370643520357028	182704	1041	228.882	14.5781548420436	0.0865649288024054	190034.298	1	0.002	**	0.09414025	0.07708779;0.11352607	2.2e-16	***
LTR	ERVL	LTR86B2	28	0.0105898148673437	182704	273	58.521	7.28811880224765	0.0221330912804221	190034.298	1	0.002	**	0.1025641	0.06924179;0.14481564	1.885e-06	***
LTR	ERVL	LTR105_Mam	77	0.0291219908851951	182704	667	139.646	11.4451594866859	0.0528151888201812	190034.298	1	0.002	**	0.1154423	0.09218688;0.14216187	2.557e-10	***
LTR	ERVL	LTR33A	197	0.0745069117452393	182704	2044	454.916	19.6683448156623	0.172052722149732	190034.298	1	0.002	**	0.09637965	0.0839272;0.1100030	2.2e-16	***
LTR	ERVL	LTR69	10	0.00378207673833702	182704	141	31.37	5.54128196411317	0.0118643747281632	190034.298	1	0.002	**	0.07092199	0.03453191;0.12656004	2.17e-06	***
LTR	ERVL	MLT2D	303	0.114596925171612	182704	4453	942.925	29.7034622673969	0.356621470849644	190034.298	1	0.002	**	0.06804402	0.06082062;0.07583996	2.2e-16	***
LTR	ERVL	LTR108c_Mam	1	0.000378207673833702	182704	43	8.983	2.84408153888031	0.00339743953404815	190034.298	2	0.004	**	0.02325581	0.0005886129;0.1228904827	0.001019	**
LTR	ERVL	MER74B	127	0.0480323745768802	182704	931	222.883	14.4367493131498	0.084296060967077	190034.298	1	0.002	**	0.1364125	0.1150058;0.1601481	7.706e-15	***
LTR	ERVL	MLT2B3	213	0.0805582345265786	182704	3276	734.296	25.6269218425296	0.277716382065392	190034.298	1	0.002	**	0.06501832	0.05681402;0.07400911	2.2e-16	***
LTR	ERVL	LTR40A1	29	0.0109680225411774	182704	563	119.134	10.5532656280137	0.0450573930145043	190034.298	1	0.002	**	0.05150977	0.03476470;0.07314154	2.2e-16	***
LTR	ERVL	MLT2C2	79	0.0298784062328625	182704	1336	280.823	16.0483401079433	0.106209413589002	190034.298	1	0.002	**	0.05913174	0.04709126;0.07315391	2.2e-16	***
LTR	ERVL	MER70C	38	0.0143718916056807	182704	275	61.25	7.61337398683813	0.0231652200223143	190034.298	2	0.004	**	0.1381818	0.09967618;0.18469863	0.0004824	***
LTR	ERVL	MER74A	195	0.0737504963975719	182704	1568	374.58	18.2885229056387	0.141669030464628	190034.298	1	0.002	**	0.1243622	0.1084247;0.1417207	2.2e-16	***
LTR	ERVL	MER77B	218	0.0824492728957471	182704	1256	307.968	16.7675319032387	0.116475860895218	190034.298	1	0.002	**	0.1735669	0.1530065;0.1956675	1.161e-09	***
LTR	ERVL	LTR42	61	0.0230706681038558	182704	309	73.259	8.25312262316712	0.0277071159773832	190034.298	72	0.144	ns	0.197411	0.1545009;0.2462298	0.1083	ns
LTR	ERVL	MER68	451	0.170571660899	182704	1492	360.785	18.0249181044651	0.136451655604092	190034.298	1001	0.002	**	0.3022788	0.2790490;0.3262895	9.866e-08	***
LTR	ERVL	LTR84a	65	0.0245834987991906	182704	671	144.948	11.0500406967305	0.0548204459068474	190034.298	1	0.002	**	0.09687034	0.07555905;0.12180204	3.571e-16	***
LTR	ERVL	MLT2C1	228	0.0862313496340841	182704	2635	560.302	21.8803003531383	0.211910516064371	190034.298	1	0.002	**	0.08652751	0.07606712;0.09791681	2.2e-16	***
LTR	ERVL	LTR40b	141	0.053327282010552	182704	1140	239.408	14.6385047672849	0.0905459427771789	190034.298	1	0.002	**	0.1236842	0.1051247;0.1442095	3.801e-14	***
LTR	ERVL	LTR47B	4	0.00151283069533481	182704	46	9.007	2.85115416631231	0.00340651651822015	190034.298	60	0.12	ns	0.08695652	0.02420307;0.20791732	0.06391	ns
LTR	ERVL	LTR79	495	0.187212798547683	182704	4053	855.51	27.8284804530237	0.32356044704147	190034.298	1	0.002	**	0.1221318	0.1122028;0.1326089	2.2e-16	***
LTR	ERVL	LTR47B4	21	0.00794236115050774	182704	105	24.799	4.67680141458576	0.00937917210340198	190034.298	243	0.486	ns	0.2	0.1282739;0.2893258	0.4228	ns
LTR	ERVL	MER68B	155	0.0586221894442238	182704	450	102.29	9.40757154649394	0.0386868629564494	190034.298	1001	0.002	**	0.3444444	0.3005777;0.3903718	1.505e-08	***
LTR	ERVL	LTR16C	612	0.231463096386226	182704	6620	1521.086	35.4783217657673	0.575286397761011	190034.298	1	0.002	**	0.09244713	0.08557471;0.09968092	2.2e-16	***
LTR	ERVL	MER76	60	0.0226924604300221	182704	715	150.365	11.8389161216276	0.0568691968760046	190034.298	1	0.002	**	0.08391608	0.06464575;0.10669842	2.2e-16	***
LTR	ERVL	LTR57	29	0.0109680225411774	182704	268	55.281	7.15928029164205	0.0209076984172009	190034.298	1	0.002	**	0.108209	0.07367678;0.15169936	2.91e-05	***
LTR	ERVL	MLT2A2	199	0.0752633270929067	182704	3866	846.142	27.3768026863132	0.320017397552996	190034.298	1	0.002	**	0.05147439	0.04472111;0.05891537	2.2e-16	***
LTR	ERVL	LTR47A2	27	0.01021160719351	182704	275	57.447	7.030264263569	0.0217268962387247	190034.298	1	0.002	**	0.09818182	0.06570403;0.13963031	1.635e-06	***
LTR	ERVL	LTR33B	96	0.0363079366880354	182704	1608	339.43	16.9967641034989	0.128375030729374	190034.298	1	0.002	**	0.05970149	0.04862269;0.07241941	2.2e-16	***
LTR	ERVL	MLT2E	29	0.0109680225411774	182704	403	86.483	8.84748489622834	0.0327085342561601	190034.298	1	0.002	**	0.0719603	0.04871962;0.10171387	7.89e-15	***
LTR	ERVL	LTR41B	127	0.0480323745768802	182704	848	190.696	13.8578361811512	0.0721226905693916	190034.298	1	0.002	**	0.1497642	0.1264075;0.1755841	5.109e-08	***
LTR	ERVL	LTR33A_	160	0.0605132278133923	182704	1666	369.465	18.2514627055174	0.139734498212969	190034.298	1	0.002	**	0.09603842	0.08231101;0.11120718	2.2e-16	***
LTR	ERVL	LTR52	60	0.0226924604300221	182704	1073	235.706	14.2896381255005	0.0891458179686466	190034.298	1	0.002	**	0.05591799	0.04293907;0.07139474	2.2e-16	***
LTR	ERVL	LTR102_Mam	38	0.0143718916056807	182704	518	110.526	10.0798277230778	0.0418017813581438	190034.298	1	0.002	**	0.07335907	0.05243325;0.09930294	2.2e-16	***
LTR	ERVL	LTR40a	179	0.0676991736162327	182704	1974	420.464	20.4938210371005	0.159022711370814	190034.298	1	0.002	**	0.09067882	0.0783733;0.1042152	2.2e-16	***
LTR	ERVL	LTR18B	59	0.0223142527561884	182704	367	84.126	8.94103271809617	0.031817098768934	190034.298	3	0.006	**	0.1607629	0.1246893;0.2024168	0.001497	**
LTR	ERVL	LTR41	190	0.0718594580284034	182704	1129	261.676	15.6627055244087	0.0989678712581078	190034.298	1	0.002	**	0.1682905	0.1469111;0.1914137	2.025e-07	***
LTR	ERVL	LTR75B	22	0.00832056882434145	182704	205	39.525	5.99377179247761	0.0149486583082771	190034.298	2	0.004	**	0.1073171	0.06848798;0.15796383	0.001349	**
LTR	ERVL	LTR108a_Mam	10	0.00378207673833702	182704	86	19.221	4.01600389532771	0.00726952969875759	190034.298	12	0.024	*	0.1162791	0.05719112;0.20346245	0.0139	*
LTR	ERVL	LTR47B2	26	0.00983339951967625	182704	174	39.524	6.02907735675814	0.0149482801006032	190034.298	15	0.03	*	0.1494253	0.09999038;0.21122803	0.01425	*
LTR	ERVL	LTR16D1	7	0.00264745371683591	182704	207	45.452	6.60312784196228	0.0171902951910894	190034.298	1	0.002	**	0.03381643	0.01370205;0.06843079	4.464e-14	***
LTR	ERVL	LTR53	59	0.0223142527561884	182704	494	117.134	10.4533878392279	0.0443009776668369	190034.298	1	0.002	**	0.1194332	0.09217327;0.15134370	5.234e-11	***
LTR	ERVL	LTR16B1	110	0.0416028441217072	182704	1199	267.54	15.726592947162	0.101185681057469	190034.298	1	0.002	**	0.09174312	0.07600394;0.10951659	2.2e-16	***
LTR	ERVL	LTR66	27	0.01021160719351	182704	379	87.211	8.59210703514006	0.032983869442711	190034.298	1	0.002	**	0.07124011	0.04746958;0.10196020	2.2e-16	***
LTR	ERVL	MER77	196	0.0741287040714056	182704	1299	323.61	16.798454931573	0.122391785329324	190034.298	1	0.002	**	0.1508853	0.1318425;0.1715224	2.2e-16	***
LTR	ERVL	LTR16A1	289	0.10930201773794	182704	2692	618.465	22.7425151862541	0.233908208997561	190034.298	1	0.002	**	0.1073551	0.0959071;0.1196646	2.2e-16	***
LTR	ERVL	MLT2B5	26	0.00983339951967625	182704	369	78.56	8.33137514530536	0.0297119948563756	190034.298	1	0.002	**	0.0704607	0.04654049;0.10153886	1.028e-13	***
LTR	ERVL	LTR75	49	0.0185321760178514	182704	291	65.159	7.7810194231388	0.0246436338193302	190034.298	20	0.04	*	0.1683849	0.1272443;0.2164285	0.02418	*
LTR	ERVL	MER70B	19	0.00718594580284034	182704	477	103.086	10.109738414559	0.038987916264821	190034.298	1	0.002	**	0.03983229	0.02414908;0.06150591	2.2e-16	***
LTR	ERVL	LTR50	314	0.118757209583782	182704	2565	577.837	22.4286753170239	0.218542387625045	190034.298	1	0.002	**	0.1224172	0.1099742;0.1357290	2.2e-16	***
LTR	ERVL	MLT2B4	280	0.105898148673437	182704	4467	979.512	29.4815368835652	0.370458955012197	190034.298	1	0.002	**	0.06268189	0.05574960;0.07019243	2.2e-16	***
LTR	ERVL	LTR82B	87	0.0329040676235321	182704	1154	242.637	14.871866170841	0.091767175355988	190034.298	1	0.002	**	0.07538995	0.06082185;0.09216418	2.2e-16	***
LTR	ERVL	ERV3-16A3_LTR	102	0.0385771827310376	182704	1093	244.698	14.7401515619097	0.0925466613717592	190034.298	1	0.002	**	0.09332113	0.07673209;0.11213565	2.2e-16	***
LTR	ERVL	LTR33	931	0.352111344339177	182704	9255	2053.167	40.9958506530938	0.776523515062121	190034.298	1	0.002	**	0.1005943	0.09453857;0.10690266	2.2e-16	***
LTR	ERVL	MER88	14	0.00529490743367183	182704	112	26.892	4.79095911997684	0.0101707607647359	190034.298	4	0.008	**	0.125	0.07005446;0.20082852	0.003748	**
LTR	ERVL	LTR16E2	152	0.0574875664227227	182704	2318	522.318	22.4505880748123	0.197544675781472	190034.298	1	0.002	**	0.06557377	0.05583528;0.07642687	2.2e-16	***
LTR	ERVL	MER73	20	0.00756415347667404	182704	279	64.082	7.72664073041946	0.0242363041546113	190034.298	1	0.002	**	0.07168459	0.04433394;0.10854177	3.271e-12	***
LTR	ERVL	LTR33C	64	0.0242052911253569	182704	919	209.204	13.9468598221571	0.0791225581967058	190034.298	1	0.002	**	0.06964091	0.05404163;0.08806299	2.2e-16	***
LTR	ERVL	MLT2B2	136	0.0514362436413835	182704	2172	487.25	20.548570357661	0.184281689075471	190034.298	1	0.002	**	0.0626151	0.05279201;0.07363756	2.2e-16	***
LTR	ERVL	MER70A	44	0.0166411376486829	182704	533	123.435	10.7979799671684	0.046684064219663	190034.298	1	0.002	**	0.08255159	0.06062107;0.10923820	2.2e-16	***
LTR	ERVL	LTR108e_Mam	14	0.00529490743367183	182704	168	35.435	5.61152958330118	0.0134017889222972	190034.298	1	0.002	**	0.08333333	0.04630854;0.13586659	1.117e-05	***
LTR	ERVL	MLT2B1	205	0.0775325731359089	182704	4436	966.249	29.4663751803011	0.365442786634141	190034.298	1	0.002	**	0.0462128	0.04022254;0.05280921	2.2e-16	***
LTR	ERVL	MLT2F	153	0.0578657740965564	182704	1911	423.023	19.2028961936012	0.159990544808154	190034.298	1	0.002	**	0.08006279	0.06828501;0.09314746	2.2e-16	***
LTR	ERVL	LTR62	46	0.0173975529963503	182704	313	77.295	8.52999037137415	0.029233562148976	190034.298	1	0.002	**	0.1469649	0.1096485;0.1911222	1.866e-05	***
LTR	ERVL	MER68C	18	0.00680773812900664	182704	163	35.003	5.63566781772592	0.0132384032072011	190034.298	3	0.006	**	0.1104294	0.06677509;0.16890359	0.0007697	***
LTR	ERVL	LTR53B	24	0.00907698417200885	182704	187	44.573	6.33093608811144	0.0168578506457896	190034.298	1	0.002	**	0.1283422	0.08399185;0.18492105	0.0002095	***
LTR	ERVL	MER21C	901	0.340765114124166	182704	5505	1339.351	36.0214289325443	0.506552826156843	190034.298	1	0.002	**	0.1636694	0.1539854;0.1737112	2.2e-16	***
LTR	ERVL	LTR47A	65	0.0245834987991906	182704	679	160.552	11.9787639924487	0.0607219984493485	190034.298	1	0.002	**	0.09572901	0.07465922;0.12038668	2.2e-16	***
LTR	ERVL	LTR84b	137	0.0518144513152172	182704	1278	267.126	15.086010463728	0.101029103080502	190034.298	1	0.002	**	0.1071987	0.09076487;0.12546344	2.2e-16	***
LTR	ERVL	LTR32	127	0.0480323745768802	182704	1216	279.923	16.201529574721	0.105869026682551	190034.298	1	0.002	**	0.1044408	0.08781268;0.12300853	2.2e-16	***
LTR	ERVL	LTR16	248	0.0937955031107581	182704	3017	673.241	24.8998578695125	0.254624912539475	190034.298	1	0.002	**	0.08220086	0.07264282;0.09257794	2.2e-16	***
LTR	ERVL	MER74C	10	0.00378207673833702	182704	234	52.57	6.92018706315003	0.0198823774134377	190034.298	1	0.002	**	0.04273504	0.02068045;0.07718512	1.11e-14	***
LTR	ERVL	tot	11766	4.44999149032734	182704	133596	23876.667	129.380475414254	9.03033868497192	190034.298	1	0.002	**	0.0880715	0.08655704;0.08960387	2.2e-16	***
LTR	ERVL	LTR16B	62	0.0234488757776895	182704	694	151.718	12.2361022469657	0.0573809118587016	190034.298	1	0.002	**	0.08933718	0.06917933;0.11306394	2.2e-16	***
LTR	ERVL	LTR16A2	140	0.0529490743367183	182704	1825	416.549	19.2306894940982	0.157542028327755	190034.298	1	0.002	**	0.07671233	0.06491634;0.08988927	2.2e-16	***
LTR	ERVL	LTR101_Mam	116	0.0438720901647094	182704	1151	265.879	15.4843186199175	0.100557478111231	190034.298	1	0.002	**	0.1007819	0.08399366;0.11964091	2.2e-16	***
LTR	ERVL	LTR18C	8	0.00302566139066962	182704	77	16.126	3.8790683380383	0.00609897694824228	190034.298	21	0.042	*	0.1038961	0.04593412;0.19449267	0.02397	*
LTR	ERVL	LTR83	79	0.0298784062328625	182704	726	157.481	12.5377363919423	0.0595605226830052	190034.298	1	0.002	**	0.1088154	0.08710129;0.13376564	3.345e-14	***
LTR	ERVL	MER21A	341	0.128968816777292	182704	1975	468.259	20.6119084455993	0.177099147141696	190034.298	1	0.002	**	0.1726582	0.1562318;0.1900625	3.697e-12	***
LTR	ERVL	LTR80B	31	0.0117244378888448	182704	507	106.522	9.72306813994708	0.0402874378321136	190034.298	1	0.002	**	0.06114398	0.04191876;0.08566923	2.2e-16	***
LTR	ERVL	LTR67B	369	0.139558631644636	182704	3708	794.979	26.7805854820009	0.300667158336643	190034.298	1	0.002	**	0.09951456	0.09006301;0.10960259	2.2e-16	***
LTR	ERVL	LTR16A	383	0.144853539078308	182704	4245	924.567	29.88227671148	0.349678334373404	190034.298	1	0.002	**	0.09022379	0.08177157;0.09924466	2.2e-16	***
LTR	ERVL	LTR18A	20	0.00756415347667404	182704	198	43.129	6.27995197408363	0.0163117187647737	190034.298	1	0.002	**	0.1010101	0.06279867;0.15168665	2.123e-05	***
LTR	ERVL	LTR47B3	15	0.00567311510750553	182704	120	25.695	4.69425297688685	0.00971804617915697	190034.298	11	0.022	*	0.125	0.07167968;0.19777641	0.01877	*
LTR	ERV1?	tot	161	0.060891435487226	182704	1544	346.157	16.9142674521672	0.130919233751253	190034.298	1	0.002	**	0.1042746	0.08947027;0.12060244	2.2e-16	***
LTR	ERV1?	LTR103_Mam	79	0.0298784062328625	182704	748	169.179	12.1017110530045	0.0639847960515119	190034.298	1	0.002	**	0.105615	0.08451134;0.12988518	2.2e-16	***
LTR	ERV1?	EUTREP15	19	0.00718594580284034	182704	196	42.973	6.14459331665057	0.0162527183676557	190034.298	1	0.002	**	0.09693878	0.05937781;0.14723979	8.934e-06	***
LTR	ERV1?	LTR103b_Mam	63	0.0238270834515232	182704	600	134.793	10.739902071085	0.0509797469790662	190034.298	1	0.002	**	0.105	0.08163206;0.13233737	3.954e-14	***
LTR	ERVL-MaLR	THE1A	284	0.107410979368771	182704	4236	909.748	28.8707120454972	0.344073674854863	190034.298	1	0.002	**	0.06704438	0.05969543;0.07499696	2.2e-16	***
LTR	ERVL-MaLR	MLT1M	390	0.147500992795144	182704	2320	511.363	20.7114508230398	0.193401410714623	190034.298	1	0.002	**	0.1681034	0.1530974;0.1839526	4.195e-10	***
LTR	ERVL-MaLR	MLT1C2	1968	0.744312702104726	182704	15985	3538.807	55.4309511134469	1.33840396361642	190034.298	1	0.002	**	0.1231154	0.1180595;0.1283089	2.2e-16	***
LTR	ERVL-MaLR	MLT1J2	616	0.232975927081561	182704	6900	1518.72	36.2165602900005	0.57439155840472	190034.298	1	0.002	**	0.08927536	0.08264954;0.09625058	2.2e-16	***
LTR	ERVL-MaLR	MLT1O	727	0.274956978877101	182704	5061	1139.99	30.0910846161014	0.431152966093682	190034.298	1	0.002	**	0.1436475	0.1340934;0.1536145	2.2e-16	***
LTR	ERVL-MaLR	MSTB	805	0.30445717743613	182704	8566	1892.579	40.7942879939451	0.715787901136514	190034.298	1	0.002	**	0.09397618	0.0878774;0.1003527	2.2e-16	***
LTR	ERVL-MaLR	MSTD	809	0.305970008131465	182704	7647	1649.032	38.3275354800693	0.623676556797337	190034.298	1	0.002	**	0.1057931	0.09898527;0.11290306	2.2e-16	***
LTR	ERVL-MaLR	THE1B	1541	0.582818025377735	182704	22429	4720.494	62.9255241184814	1.78532705508595	190034.298	1	0.002	**	0.06870569	0.06542903;0.07209465	2.2e-16	***
LTR	ERVL-MaLR	MLT1E3	200	0.0756415347667404	182704	2044	411.431	19.1712486754456	0.155606361453074	190034.298	1	0.002	**	0.09784736	0.08530627;0.11155491	2.2e-16	***
LTR	ERVL-MaLR	MLT1G1	388	0.146744577447476	182704	3600	825.135	27.8874610799457	0.312072388948772	190034.298	1	0.002	**	0.1077778	0.09783066;0.11836670	2.2e-16	***
LTR	ERVL-MaLR	MLT1H2	460	0.173975529963503	182704	4721	1046.613	29.7647975664907	0.395837068134112	190034.298	1	0.002	**	0.09743698	0.08912271;0.10625284	2.2e-16	***
LTR	ERVL-MaLR	MLT1F1	442	0.167167791834496	182704	3265	721.222	24.7606099239054	0.27277169493769	190034.298	1	0.002	**	0.1353752	0.1238173;0.1475903	2.2e-16	***
LTR	ERVL-MaLR	MLT1F2	658	0.248860649382576	182704	6038	1365.687	36.2938048607648	0.516513303454927	190034.298	1	0.002	**	0.1089765	0.1012241;0.1171088	2.2e-16	***
LTR	ERVL-MaLR	MLT1A1	605	0.22881564266939	182704	6780	1469.105	35.933482856386	0.555626784667461	190034.298	1	0.002	**	0.08923304	0.08255124;0.09627050	2.2e-16	***
LTR	ERVL-MaLR	MLT1E1	103	0.0389553904048713	182704	1045	233.149	14.541329005605	0.0881787409466538	190034.298	1	0.002	**	0.09856459	0.08116429;0.11826229	2.2e-16	***
LTR	ERVL-MaLR	MLT1K	2173	0.821845275240635	182704	17616	4023.825	56.6012197136518	1.5218414931639	190034.298	1	0.002	**	0.1233538	0.1185318;0.1283005	2.2e-16	***
LTR	ERVL-MaLR	MLT1A0	2125	0.803691306896617	182704	20690	4370.191	63.0633610467005	1.65283977231898	190034.298	1	0.002	**	0.1027066	0.09860197;0.10692328	2.2e-16	***
LTR	ERVL-MaLR	MLT1G	292	0.110436640759441	182704	2834	655.249	25.0817482064766	0.247820200071859	190034.298	1	0.002	**	0.1030346	0.09207984;0.11481653	2.2e-16	***
LTR	ERVL-MaLR	MSTB2	181	0.0684555889639001	182704	1582	345.773	18.1208122013014	0.130774002004501	190034.298	1	0.002	**	0.1144121	0.09913721;0.13113391	2.2e-16	***
LTR	ERVL-MaLR	MLT1J	1955	0.739396002344888	182704	15262	3334.61	52.9586491379692	1.2611750912426	190034.298	1	0.002	**	0.1280959	0.1228324;0.1335017	2.2e-16	***
LTR	ERVL-MaLR	MLT1A	970	0.366861443618691	182704	9077	1975.289	42.9025886294884	0.7470694578393	190034.298	1	0.002	**	0.1068635	0.1005798;0.1134007	2.2e-16	***
LTR	ERVL-MaLR	MLT1E2	418	0.158090807662487	182704	4004	883.382	27.6660348710379	0.334101851326563	190034.298	1	0.002	**	0.1043956	0.09509084;0.11428202	2.2e-16	***
LTR	ERVL-MaLR	tot	25429	9.61744293791721	182704	323803	46771.534	165.024834616006	17.6893530757739	190034.298	1	0.002	**	0.07853232	0.07760799;0.07946419	2.2e-16	***
LTR	ERVL-MaLR	MSTA1	59	0.0223142527561884	182704	544	123.086	10.4976571102701	0.0465520697414951	190034.298	1	0.002	**	0.1084559	0.08359261;0.13766413	1.94e-12	***
LTR	ERVL-MaLR	MLT1E	62	0.0234488757776895	182704	918	201.156	13.5604406104503	0.0760787428376922	190034.298	1	0.002	**	0.06753813	0.05216963;0.08574798	2.2e-16	***
LTR	ERVL-MaLR	MSTA	1320	0.499234129460487	182704	19752	4136.292	60.6634716513389	1.56437737561695	190034.298	1	0.002	**	0.06682868	0.0633847;0.0704008	2.2e-16	***
LTR	ERVL-MaLR	MSTC	335	0.12669957073429	182704	3205	714.908	25.6260459343659	0.270383691685104	190034.298	1	0.002	**	0.1045242	0.09414084;0.11563532	2.2e-16	***
LTR	ERVL-MaLR	MSTB1	430	0.162629299748492	182704	4555	1004.769	31.2867143928137	0.380011346230215	190034.298	1	0.002	**	0.09440176	0.08606296;0.10326461	2.2e-16	***
LTR	ERVL-MaLR	THE1D	868	0.328284260887653	182704	12601	2675.49	49.1239357244619	1.01189084926533	190034.298	1	0.002	**	0.06888342	0.06452184;0.07344537	2.2e-16	***
LTR	ERVL-MaLR	MLT1F	600	0.226924604300221	182704	4306	1018.718	30.0262893820408	0.385286965072521	190034.298	1	0.002	**	0.1393405	0.1291281;0.1500447	2.2e-16	***
LTR	ERVL-MaLR	MLT1H	1047	0.395983434503886	182704	10078	2272.344	45.3188864102536	0.85941793838997	190034.298	1	0.002	**	0.1038897	0.09799812;0.11001119	2.2e-16	***
LTR	ERVL-MaLR	MLT1L	1379	0.521548382216675	182704	12035	2636.802	49.2271684145057	0.997258750780053	190034.298	1	0.002	**	0.1145825	0.1089440;0.1204081	2.2e-16	***
LTR	ERVL-MaLR	MLT1H1	333	0.125943155386623	182704	3631	816.647	27.6092858231368	0.308862162213271	190034.298	1	0.002	**	0.09171027	0.08251642;0.10156733	2.2e-16	***
LTR	ERVL-MaLR	MLT1E1A	287	0.108545602390272	182704	3367	748.028	25.7640253260433	0.282909929842477	190034.298	1	0.002	**	0.08523909	0.07602194;0.09518375	2.2e-16	***
LTR	ERVL-MaLR	MLT1B	1873	0.708382973090524	182704	17694	3784.13	56.8806690406373	1.43118700478433	190034.298	1	0.002	**	0.1058551	0.1013588;0.1104814	2.2e-16	***
LTR	ERVL-MaLR	THE1C	744	0.281386509332274	182704	9865	2103.423	41.879087011645	0.795530719918307	190034.298	1	0.002	**	0.07541814	0.07028251;0.08080608	2.2e-16	***
LTR	ERVL-MaLR	MLT1J1	469	0.177379399028006	182704	4928	1060.235	29.6240334586356	0.400989013067075	190034.298	1	0.002	**	0.09517045	0.08711751;0.10370655	2.2e-16	***
LTR	ERVL-MaLR	MLT1C	796	0.301053308371627	182704	6450	1454.792	34.8451563480625	0.550213498231879	190034.298	1	0.002	**	0.1234109	0.1154781;0.1316858	2.2e-16	***
LTR	ERVL-MaLR	MLT1N2	702	0.265501787031259	182704	5722	1244.476	32.5800381043805	0.47067037310187	190034.298	1	0.002	**	0.1226844	0.1142904;0.1314651	2.2e-16	***
LTR	ERVL-MaLR	MLT1G3	352	0.133129101189463	182704	2737	629.296	24.2166643208934	0.238004576312853	190034.298	1	0.002	**	0.128608	0.1162859;0.1417302	2.2e-16	***
LTR	ERVL-MaLR	MLT1D	1912	0.723133072370038	182704	18645	4088.784	60.1664470061624	1.54640948544846	190034.298	1	0.002	**	0.1025476	0.09822853;0.10699106	2.2e-16	***
LTR	ERVL-MaLR	MLT1I	1076	0.406951457045063	182704	11068	2401.43	45.9018526867934	0.908239254174467	190034.298	1	0.002	**	0.0972172	0.09175929;0.10288802	2.2e-16	***
LTR	Gypsy?	tot	591	0.223520735235718	182704	7780	1669.263	37.5574812174005	0.631328076246667	190034.298	1	0.002	**	0.07596401	0.07017224;0.08207576	2.2e-16	***
LTR	Gypsy?	LTR88c	96	0.0363079366880354	182704	1040	220.149	13.3893268342017	0.0832620411868157	190034.298	1	0.002	**	0.09230769	0.07540827;0.11155399	2.2e-16	***
LTR	Gypsy?	LTR85c	87	0.0329040676235321	182704	1154	249.592	14.8690492172373	0.0943976097275014	190034.298	1	0.002	**	0.07538995	0.06082185;0.09216418	2.2e-16	***
LTR	Gypsy?	LTR88b	118	0.0446285055123768	182704	1636	353.356	17.4848787523673	0.133641950795182	190034.298	1	0.002	**	0.07212714	0.06006242;0.08575268	2.2e-16	***
LTR	Gypsy?	LTR88a	69	0.0260963294945254	182704	903	196.627	12.9232690091123	0.0743658402828993	190034.298	1	0.002	**	0.07641196	0.05993653;0.09571112	2.2e-16	***
LTR	Gypsy?	LTR85b	85	0.0321476522758647	182704	1177	258.594	14.6461487659273	0.0978022352073524	190034.298	1	0.002	**	0.0722175	0.05808891;0.08852609	2.2e-16	***
LTR	Gypsy?	LTR85a	142	0.0537054896843857	182704	1870	415.772	18.7201083986834	0.157248160965186	190034.298	1	0.002	**	0.07593583	0.06433485;0.08888675	2.2e-16	***
LTR	tot	tot	44077	16.6702596395681	182704	741743	82585.473	207.608903295904	31.234459635786	190034.298	1	0.002	**	0.05942355	0.05888658;0.05996396	2.2e-16	***
LTR	ERV1--int	HERV4_I-int	25	0.00945519184584255	182704	348	86.579	9.90140377910106	0.0327448421928481	190034.298	1	0.002	**	0.07183908	0.04702713;0.10422402	2.2e-16	***
LTR	ERV1--int	PRIMA4-int	40	0.0151283069533481	182704	419	98.241	10.5658201553668	0.0371555000850967	190034.298	1	0.002	**	0.09546539	0.06907971;0.12772541	2.735e-13	***
LTR	ERV1--int	LTR39-int	11	0.00416028441217072	182704	180	40.159	6.27926334438587	0.0151884419734876	190034.298	1	0.002	**	0.06111111	0.03089812;0.10671230	5.083e-09	***
LTR	ERV1--int	HERVFH19-int	6	0.00226924604300221	182704	110	25.696	6.04716066862391	0.00971842438683081	190034.298	1	0.002	**	0.05454545	0.02027772;0.11494663	7.087e-07	***
LTR	ERV1--int	MER92-int	24	0.00907698417200885	182704	956	198.644	14.127095909593	0.0751286851610219	190034.298	1	0.002	**	0.0251046	0.01614972;0.03712446	2.2e-16	***
LTR	ERV1--int	HERV3-int	49	0.0185321760178514	182704	303	83.584	10.9412364317135	0.0316121102097162	190034.298	1	0.002	**	0.1617162	0.1220970;0.2080983	4.336e-06	***
LTR	ERV1--int	MER89-int	35	0.0132372685841796	182704	696	169.101	12.5164475974799	0.0639552958529529	190034.298	1	0.002	**	0.05028736	0.03527348;0.06924655	2.2e-16	***
LTR	ERV1--int	MER31-int	41	0.0155065146271818	182704	1145	263.705	16.202237113667	0.0997352546283164	190034.298	1	0.002	**	0.03580786	0.02581653;0.04826589	2.2e-16	***
LTR	ERV1--int	MER34-int	18	0.00680773812900664	182704	401	98.248	9.91134353812494	0.0371581475388136	190034.298	1	0.002	**	0.04488778	0.02681704;0.07001608	2.2e-16	***
LTR	ERV1--int	LTR19-int	9	0.00340386906450332	182704	231	52.466	7.91362555782553	0.019843043815359	190034.298	1	0.002	**	0.03896104	0.01796767;0.07266935	2.044e-15	***
LTR	ERV1--int	HERVIP10B3-int	36	0.0136154762580133	182704	239	72.934	10.3063021430513	0.0275841984833872	190034.298	1	0.002	**	0.1506276	0.1077813;0.2023839	4.543e-08	***
LTR	ERV1--int	MER66-int	20	0.00756415347667404	182704	776	187.855	14.605796941773	0.0710482025680301	190034.298	1	0.002	**	0.0257732	0.01581242;0.03952496	2.2e-16	***
LTR	ERV1--int	HUERS-P2-int	3	0.00113462302150111	182704	257	65.541	9.00118549638548	0.0247881091507347	190034.298	1	0.002	**	0.01167315	0.002413784;0.033733000	2.2e-16	***
LTR	ERV1--int	HERV-Fc2-int	0	0	182704	3	2.44061962134251	1.70759024446547	0.000923061069700843	190034.298	1	0.002	**	0	0.0000000;0.7075982	0.006483	**
LTR	ERV1--int	HERV30-int	7	0.00264745371683591	182704	69	19.808	6.01059591581928	0.00749153760329797	190034.298	6	0.012	*	0.1014493	0.04177088;0.19791848	0.0002777	***
LTR	ERV1--int	MER83B-int	6	0.00226924604300221	182704	267	61.52	8.09080101479829	0.0232673360942494	190034.298	1	0.002	**	0.02247191	0.008290414;0.048267663	2.2e-16	***
LTR	ERV1--int	MER34B-int	22	0.00832056882434145	182704	593	137.701	11.3299588245927	0.0520795748945746	190034.298	1	0.002	**	0.03709949	0.02339343;0.05563220	2.2e-16	***
LTR	ERV1--int	MER61-int	40	0.0151283069533481	182704	1204	293.219	19.7727084386282	0.110897675913844	190034.298	1	0.002	**	0.03322259	0.02383865;0.04496683	2.2e-16	***
LTR	ERV1--int	LTR23-int	11	0.00416028441217072	182704	173	34.101	5.56900465189361	0.0128972598854031	190034.298	1	0.002	**	0.06358382	0.03216525;0.11091950	1.206e-06	***
LTR	ERV1--int	LTR46-int	8	0.00302566139066962	182704	80	19.48	5.47865089375255	0.00736748548628052	190034.298	14	0.028	*	0.1	0.04417094;0.18756511	0.001631	**
LTR	ERV1--int	HERVIP10FH-int	53	0.0200450067131862	182704	400	111.792	11.5864136375749	0.0422805922732172	190034.298	1	0.002	**	0.1325	0.1008505;0.1697069	2.764e-12	***
LTR	ERV1--int	PRIMAX-int	4	0.00151283069533481	182704	72	18.706	3.97786216294474	0.00707475274673323	190034.298	1	0.002	**	0.05555556	0.01534254;0.13617865	1.096e-05	***
LTR	ERV1--int	MER65-int	31	0.0117244378888448	182704	1038	261.121	16.2412480166131	0.0987579659991301	190034.298	1	0.002	**	0.02986513	0.02038020;0.04212488	2.2e-16	***
LTR	ERV1--int	HERVH-int	69	0.0260963294945254	182704	5787	1581.255	47.2241049792486	0.598042775287911	190034.298	1	0.002	**	0.01192328	0.009288539;0.015065736	2.2e-16	***
LTR	ERV1--int	HUERS-P3b-int	15	0.00567311510750553	182704	519	133.335	12.8981835208737	0.0504283201906167	190034.298	1	0.002	**	0.02890173	0.01626441;0.04722147	2.2e-16	***
LTR	ERV1--int	MER50-int	20	0.00756415347667404	182704	544	125.487	12.4761967957582	0.0474601463663698	190034.298	1	0.002	**	0.03676471	0.02259881;0.05621071	2.2e-16	***
LTR	ERV1--int	HUERS-P1-int	25	0.00945519184584255	182704	498	132.736	13.2128302374201	0.0502017737939903	190034.298	1	0.002	**	0.0502008	0.03274722;0.07321693	2.2e-16	***
LTR	ERV1--int	HERVH48-int	12	0.00453849208600442	182704	120	40.964	8.56551645098374	0.0154928991509238	190034.298	1	0.002	**	0.1	0.05274779;0.16816521	1.562e-09	***
LTR	ERV1--int	PABL_A-int	19	0.00718594580284034	182704	449	111.615	11.7442199273388	0.0422136495149487	190034.298	1	0.002	**	0.04231626	0.02566632;0.06529518	2.2e-16	***
LTR	ERV1--int	MER57A-int	75	0.0283655755375277	182704	1903	485.12	21.3128561633076	0.183476106730206	190034.298	1	0.002	**	0.03941146	0.03112344;0.04915425	2.2e-16	***
LTR	ERV1--int	HERV9-int	17	0.00642953045517294	182704	355	117.742	15.3581023341853	0.0445309279325278	190034.298	1	0.002	**	0.04788732	0.02814016;0.07556683	2.2e-16	***
LTR	ERV1--int	MER4-int	79	0.0298784062328625	182704	3018	677.916	27.9560097739732	0.256393033414648	190034.298	1	0.002	**	0.02617628	0.02077752;0.03251784	2.2e-16	***
LTR	ERV1--int	HERVFH21-int	8	0.00302566139066962	182704	131	38.29	7.55121982999574	0.0144815718310925	190034.298	1	0.002	**	0.0610687	0.02673116;0.11678423	6.019e-11	***
LTR	ERV1--int	PABL_B-int	12	0.00453849208600442	182704	246	62.033	8.62556150701572	0.023461356630926	190034.298	1	0.002	**	0.04878049	0.02545632;0.08365877	2.2e-16	***
LTR	ERV1--int	HERVS71-int	14	0.00529490743367183	182704	174	61.801	10.6422110322835	0.0233736124505966	190034.298	1	0.002	**	0.08045977	0.04468592;0.13131330	2.2e-16	***
LTR	ERV1--int	HERV35I-int	12	0.00453849208600442	182704	615	145.793	12.36766389057	0.0551400313912369	190034.298	1	0.002	**	0.0195122	0.01012188;0.03383563	2.2e-16	***
LTR	ERV1--int	HERVIP10F-int	15	0.00567311510750553	182704	302	108.864	13.1706100454371	0.0411732002042321	190034.298	1	0.002	**	0.04966887	0.02806232;0.08059892	2.2e-16	***
LTR	ERV1--int	MER4B-int	56	0.0211796297346873	182704	1527	324.468	17.9395876431094	0.122716287513474	190034.298	1	0.002	**	0.03667322	0.02781918;0.04736111	2.2e-16	***
LTR	ERV1--int	LTR37-int	64	0.0242052911253569	182704	1383	310.517	17.249616235159	0.11743991225582	190034.298	1	0.002	**	0.04627621	0.03581775;0.05871230	2.2e-16	***
LTR	ERV1--int	ERV24_Prim-int	20	0.00756415347667404	182704	416	97.184	10.5657834437291	0.0367557345738545	190034.298	1	0.002	**	0.04807692	0.02961048;0.07327656	2.2e-16	***
LTR	ERV1--int	LOR1-int	41	0.0155065146271818	182704	1390	337.421	18.7447893059945	0.127615211512642	190034.298	1	0.002	**	0.0294964	0.02124850;0.03980399	2.2e-16	***
LTR	ERV1--int	HERVE-int	21	0.00794236115050774	182704	268	91.439	13.4674292517411	0.0345829314876799	190034.298	1	0.002	**	0.07835821	0.04915774;0.11728579	2.2e-16	***
LTR	ERV1--int	MER51-int	24	0.00907698417200885	182704	608	135.317	12.0765207470261	0.0511779278001551	190034.298	1	0.002	**	0.03947368	0.02545242;0.05816642	2.2e-16	***
LTR	ERV1--int	HERV-Fc1-int	0	0	182704	6	3.17687074829932	2.27023351699575	0.00120151689578462	190034.298	1	0.002	**	0	0.0000000;0.4592581	0.01085	*
LTR	ERV1--int	MER84-int	9	0.00340386906450332	182704	140	32.017	5.91267035024537	0.0121090750931336	190034.298	1	0.002	**	0.06428571	0.02981431;0.11852576	2.874e-07	***
LTR	ERV1--int	HERV17-int	40	0.0151283069533481	182704	899	247.376	18.4726788491508	0.0935595015222859	190034.298	1	0.002	**	0.04449388	0.03197426;0.06009785	2.2e-16	***
LTR	ERV1--int	MER101-int	37	0.013993683931847	182704	1219	293.841	17.3860862471976	0.111132921086969	190034.298	1	0.002	**	0.03035275	0.02145928;0.04159619	2.2e-16	***
LTR	ERV1--int	MER110-int	24	0.00907698417200885	182704	393	90.053	9.73524349803153	0.0340587356517464	190034.298	1	0.002	**	0.0610687	0.03951611;0.08950527	2.2e-16	***
LTR	ERV1--int	HERV9NC-int	15	0.00567311510750553	182704	257	93.845	14.4275822690474	0.0354928991509238	190034.298	1	0.002	**	0.05836576	0.03303134;0.09443913	2.2e-16	***
LTR	ERV1--int	HERVI-int	16	0.00605132278133923	182704	76	29.18	7.67166568969571	0.0110360999224674	190034.298	35	0.07	ns	0.2105263	0.1253901;0.3192445	0.001951	**
LTR	ERV1--int	HERVE_a-int	11	0.00416028441217072	182704	189	55.558	9.92487476692473	0.0210124619428528	190034.298	1	0.002	**	0.05820106	0.02940859;0.10174997	6.073e-16	***
LTR	ERV1--int	MER57-int	28	0.0105898148673437	182704	1272	296.746	18.645781001319	0.112231614379456	190034.298	1	0.002	**	0.02201258	0.01467585;0.03165808	2.2e-16	***
LTR	ERV1--int	LTR43-int	8	0.00302566139066962	182704	147	15.44	4.23489484336203	0.00583952648399236	190034.298	38	0.076	ns	0.05442177	0.02378533;0.10441525	0.04323	*
LTR	ERV1--int	MER83A-int	8	0.00302566139066962	182704	102	23.233	4.94238182844447	0.0087868988861784	190034.298	1	0.002	**	0.07843137	0.03446934;0.14870189	0.000124	***
LTR	ERV1--int	tot	1401	0.529868951041017	182704	42759	9870.504	105.74274212215	3.73310035740625	190034.298	1	0.002	**	0.03276503	0.03109777;0.03449612	2.2e-16	***
LTR	ERV1--int	LTR38-int	9	0.00340386906450332	182704	116	25.794	4.95844231086237	0.00975548873886651	190034.298	1	0.002	**	0.07758621	0.03609081;0.14217651	4.728e-05	***
LTR	ERV1--int	LTR49-int	76	0.0287437832113614	182704	2182	514.993	22.1264667656527	0.19477430457064	190034.298	1	0.002	**	0.03483043	0.02753859;0.04340335	2.2e-16	***
LTR	ERV1--int	HUERS-P3-int	39	0.0147500992795144	182704	715	168.922	15.0873969108506	0.0638875966793366	190034.298	1	0.002	**	0.05454545	0.03907106;0.07381414	2.2e-16	***
LTR	ERV1--int	HERV9N-int	20	0.00756415347667404	182704	237	71.494	11.1751889849277	0.0270395794330667	190034.298	1	0.002	**	0.08438819	0.05230854;0.12732206	7.153e-16	***
LTR	ERV1--int	HERVP71A-int	18	0.00680773812900664	182704	250	59.693	9.61005224252732	0.0225763506741552	190034.298	1	0.002	**	0.072	0.04322746;0.11140563	5.739e-12	***
LTR	ERV1--int	MER52-int	7	0.00264745371683591	182704	489	129.606	13.5255204596238	0.0490179837748908	190034.298	1	0.002	**	0.01431493	0.005774202;0.029270774	2.2e-16	***
LTR	ERV1--int	Harlequin-int	28	0.0105898148673437	182704	570	175.278	16.8669858365747	0.0662914846542236	190034.298	1	0.002	**	0.04912281	0.03288646;0.07021618	2.2e-16	***
LTR	ERV1--int	MER41-int	77	0.0291219908851951	182704	1715	422.085	22.2892032962954	0.159635786010098	190034.298	1	0.002	**	0.04489796	0.03559247;0.05579774	2.2e-16	***
LTR	ERV1--int	PRIMA41-int	29	0.0109680225411774	182704	460	125.154	11.8908231706504	0.0473342032109831	190034.298	1	0.002	**	0.06304348	0.04262409;0.08928860	2.2e-16	***
LTR	ERV1--int	HERV15-int	26	0.00983339951967625	182704	95	24.857	6.86058442252693	0.00940110814848433	190034.298	618	0.768	ns	0.2736842	0.1872008;0.3747633	0.8155	ns
LTR	ERV1--int	HERV1_I-int	3	0.00113462302150111	182704	49	12.917	4.93035692616868	0.00488530852290993	190034.298	8	0.016	*	0.06122449	0.01280842;0.16865890	0.0005129	***
LTR	ERV1--int	LTR25-int	13	0.00491669975983813	182704	592	118.919	12.6211620991386	0.04497607836463	190034.298	1	0.002	**	0.02195946	0.01174307;0.03725862	2.2e-16	***
LTR	ERV1--int	ERV24B_Prim-int	11	0.00416028441217072	182704	376	95.235	10.0887837997728	0.0360186078175526	190034.298	1	0.002	**	0.02925532	0.01469275;0.05174204	2.2e-16	***
LTR	ERVK--int	HERVK3-int	28	0.0105898148673437	182704	336	95.036	11.3002832000088	0.0359433444904597	190034.298	1	0.002	**	0.08333333	0.0560878;0.1181878	2.2e-16	***
LTR	ERVK--int	HERVK11-int	18	0.00680773812900664	182704	286	87.157	11.8419839378199	0.032963446228324	190034.298	1	0.002	**	0.06293706	0.03772358;0.09764581	2.2e-16	***
LTR	ERVK--int	HERVK9-int	39	0.0147500992795144	182704	680	200.119	18.9012194076228	0.0756865414799266	190034.298	1	0.002	**	0.05735294	0.04109776;0.07757245	2.2e-16	***
LTR	ERVK--int	HERVK14C-int	8	0.00302566139066962	182704	82	20.288	5.80764881727407	0.00767307728673815	190034.298	11	0.022	*	0.09756098	0.04306884;0.18321394	0.001178	**
LTR	ERVK--int	HERVK22-int	35	0.0132372685841796	182704	421	101.214	12.2900467553728	0.0382799114994043	190034.298	1	0.002	**	0.08313539	0.05858873;0.11372541	2.2e-16	***
LTR	ERVK--int	tot	216	0.0816928575480797	182704	2628	753.318	34.4407758774834	0.284910648437057	190034.298	1	0.002	**	0.08219178	0.07197053;0.09335470	2.2e-16	***
LTR	ERVK--int	HERVK-int	57	0.021557837408521	182704	251	96.641	13.6882243730327	0.0365503678069628	190034.298	2	0.004	**	0.2270916	0.1767705;0.2839818	1.175e-07	***
LTR	ERVK--int	HERVK11D-int	2	0.000756415347667404	182704	43	15.096	4.95230343469676	0.00570942304419357	190034.298	1	0.002	**	0.04651163	0.005683257;0.158111458	3.286e-06	***
LTR	ERVK--int	HERVK14-int	20	0.00756415347667404	182704	407	100.628	10.5558060346447	0.0380582818025378	190034.298	1	0.002	**	0.04914005	0.03027088;0.07487484	2.2e-16	***
LTR	ERVK--int	HERVKC4-int	7	0.00264745371683591	182704	55	15.577	4.41855118727785	0.00589134093530758	190034.298	24	0.048	*	0.1272727	0.05273518;0.24480272	0.01014	*
LTR	ERVK--int	HERVK13-int	5	0.00189103836916851	182704	67	25.535	6.56138909277805	0.00965753295134358	190034.298	1	0.002	**	0.07462687	0.02467471;0.16562617	1.695e-08	***
LTR	ERVL-MaLR--int	MLT-int	30	0.0113462302150111	182704	409	85.595	8.75806363751022	0.0323726858417957	190034.298	1	0.002	**	0.07334963	0.05003306;0.10305720	7.836e-14	***
LTR	ERVL-MaLR--int	MLT1J-int	101	0.0381989750572039	182704	1434	318.667	16.8123396874369	0.120522304797564	190034.298	1	0.002	**	0.07043236	0.05773121;0.08492535	2.2e-16	***
LTR	ERVL-MaLR--int	MLT1K-int	25	0.00945519184584255	182704	202	45.409	6.1890243999376	0.0171740322611146	190034.298	2	0.004	**	0.1237624	0.08171793;0.17725678	0.0003663	***
LTR	ERVL-MaLR--int	MSTB1-int	10	0.00378207673833702	182704	231	48.359	7.57849276258495	0.018289744898924	190034.298	1	0.002	**	0.04329004	0.02095154;0.07816906	9.559e-13	***
LTR	ERVL-MaLR--int	MST-int	25	0.00945519184584255	182704	227	49.908	6.93019217363873	0.0188755885856924	190034.298	1	0.002	**	0.1101322	0.07255192;0.15827381	2.643e-05	***
LTR	ERVL-MaLR--int	MLT1H-int	41	0.0155065146271818	182704	807	182.036	13.1517174419036	0.0688474121139918	190034.298	1	0.002	**	0.05080545	0.03670212;0.06829504	2.2e-16	***
LTR	ERVL-MaLR--int	THE1B-int	221	0.0835838959172482	182704	4215	1155.616	39.1345890493315	0.437062839205007	190034.298	1	0.002	**	0.05243179	0.04589633;0.05959594	2.2e-16	***
LTR	ERVL-MaLR--int	MLT1G3-int	20	0.00756415347667404	182704	237	54.86	7.6192159998554	0.0207484729865169	190034.298	1	0.002	**	0.08438819	0.05230854;0.12732206	4.478e-09	***
LTR	ERVL-MaLR--int	MSTA1-int	1	0.000378207673833702	182704	28	6.8074222668004	2.80544240782808	0.00257461934033033	190034.298	14	0.028	*	0.03571429	0.0009037988;0.1834775975	0.006963	**
LTR	ERVL-MaLR--int	MLT1I-int	34	0.0128590609103459	182704	801	184.352	13.6850054941668	0.0697233410865906	190034.298	1	0.002	**	0.04244694	0.02957187;0.05881277	2.2e-16	***
LTR	ERVL-MaLR--int	THE1A-int	105	0.0397118057525387	182704	1461	412.29	23.6188431077762	0.155931241844897	190034.298	1	0.002	**	0.07186858	0.05915445;0.08633454	2.2e-16	***
LTR	ERVL-MaLR--int	MLT1C2-int	47	0.017775760670184	182704	436	99.419	10.168817229346	0.0376010287248728	190034.298	1	0.002	**	0.1077982	0.08028801;0.14076267	1.538e-10	***
LTR	ERVL-MaLR--int	MLT1E-int	0	0	182704	13	2.76438053097345	1.53901388409413	0.00104550993021064	190034.298	1	0.002	**	0	0.0000000;0.2470526	0.08439	ns
LTR	ERVL-MaLR--int	MLT1-int	22	0.00832056882434145	182704	245	53.962	6.76404526214219	0.0204088424954142	190034.298	1	0.002	**	0.08979592	0.05713186;0.13279492	1.093e-07	***
LTR	ERVL-MaLR--int	MLT1E1-int	0	0	182704	45	10.45	3.33715996569488	0.00395227019156219	190034.298	1	0.002	**	0	0.0000000;0.0787051	9.768e-06	***
LTR	ERVL-MaLR--int	MLT1J2-int	35	0.0132372685841796	182704	582	134.644	11.3668143500485	0.050923394035665	190034.298	1	0.002	**	0.06013746	0.04224172;0.08264733	2.2e-16	***
LTR	ERVL-MaLR--int	MLT1E2-int	20	0.00756415347667404	182704	128	27.147	5.2827358724716	0.0102672037215635	190034.298	103	0.206	ns	0.15625	0.09813167;0.23094974	0.1307	ns
LTR	ERVL-MaLR--int	MLT1H1-int	16	0.00605132278133923	182704	425	94.803	9.54899860584213	0.0358552221024565	190034.298	1	0.002	**	0.03764706	0.02166894;0.06041769	2.2e-16	***
LTR	ERVL-MaLR--int	MLT1A0-int	48	0.0181539683440177	182704	925	220.077	15.3383289616351	0.0832348102342997	190034.298	1	0.002	**	0.05189189	0.03850541;0.06821536	2.2e-16	***
LTR	ERVL-MaLR--int	THE1-int	8	0.00302566139066962	182704	200	45.266	6.61445349178562	0.0171199485637564	190034.298	1	0.002	**	0.04	0.01742481;0.07729197	2.731e-13	***
LTR	ERVL-MaLR--int	MSTC-int	15	0.00567311510750553	182704	204	50.694	7.609485414157	0.0191728598173257	190034.298	1	0.002	**	0.07352941	0.04173585;0.11837597	1.188e-10	***
LTR	ERVL-MaLR--int	MSTD-int	41	0.0155065146271818	182704	729	182.654	14.5931231490467	0.069081144456421	190034.298	1	0.002	**	0.05624143	0.04065848;0.07552738	2.2e-16	***
LTR	ERVL-MaLR--int	MLT1O-int	1	0.000378207673833702	182704	13	3.07612095933264	1.48810284356836	0.00116341255246029	190034.298	139	0.278	ns	0.07692308	0.001945628;0.360297435	0.324	ns
LTR	ERVL-MaLR--int	MLT1H2-int	11	0.00416028441217072	182704	343	79.346	8.71574714228494	0.0300092660880089	190034.298	1	0.002	**	0.03206997	0.01611580;0.05665652	2.2e-16	***
LTR	ERVL-MaLR--int	MLT1F1-int	20	0.00756415347667404	182704	157	38.686	6.19223285638935	0.0146313420699306	190034.298	2	0.004	**	0.1273885	0.07957909;0.18986556	0.0002812	***
LTR	ERVL-MaLR--int	MLT1A-int	23	0.00869877649817515	182704	443	104.275	10.0270592357339	0.0394376051890093	190034.298	1	0.002	**	0.05191874	0.03319307;0.07688765	2.2e-16	***
LTR	ERVL-MaLR--int	MLT1M-int	0	0	182704	1	1.24	0.551751330040393	0.000468977515553791	190034.298	1	0.002	**	na	na	na	na
LTR	ERVL-MaLR--int	MLT1G-int	8	0.00302566139066962	182704	180	41.483	6.39191423343332	0.0156891889336435	190034.298	1	0.002	**	0.04444444	0.01938047;0.08569258	9.069e-12	***
LTR	ERVL-MaLR--int	MLT1F2-int	28	0.0105898148673437	182704	305	72.78	8.30340571973612	0.0275259545016168	190034.298	1	0.002	**	0.09180328	0.06187123;0.12994585	5.878e-11	***
LTR	ERVL-MaLR--int	MLT1G1-int	18	0.00680773812900664	182704	297	74.271	8.47970898465652	0.0280898621433029	190034.298	1	0.002	**	0.06060606	0.03631096;0.09409447	2.2e-16	***
LTR	ERVL-MaLR--int	tot	1457	0.551048580775704	182704	27209	6391.164	86.3053748136333	2.4171872695297	190034.298	1	0.002	**	0.05354846	0.05090293;0.05628983	2.2e-16	***
LTR	ERVL-MaLR--int	MLT1J1-int	23	0.00869877649817515	182704	477	109.937	10.5362252748811	0.0415790170382557	190034.298	1	0.002	**	0.04821803	0.03080816;0.07147469	2.2e-16	***
LTR	ERVL-MaLR--int	THE1D-int	94	0.035551521340368	182704	2538	625.777	26.864679078336	0.236673663508633	190034.298	1	0.002	**	0.03703704	0.03003136;0.04513497	2.2e-16	***
LTR	ERVL-MaLR--int	MLT1F-int	45	0.0170193453225166	182704	518	123.241	10.9009976951998	0.0466106919309393	190034.298	1	0.002	**	0.08687259	0.06407033;0.11451557	2.2e-16	***
LTR	ERVL-MaLR--int	MLT1D-int	56	0.0211796297346873	182704	587	136.577	11.7744940320045	0.0516544694691855	190034.298	1	0.002	**	0.09540034	0.07286998;0.12209582	2.2e-16	***
LTR	ERVL-MaLR--int	MLT1N2-int	7	0.00264745371683591	182704	73	15.498	3.73603452258593	0.00586146252907471	190034.298	9	0.018	*	0.09589041	0.03942901;0.18764243	0.01412	*
LTR	ERVL-MaLR--int	MSTB-int	49	0.0185321760178514	182704	869	232.019	16.9449039173661	0.0877513662752217	190034.298	1	0.002	**	0.05638665	0.04200271;0.07386407	2.2e-16	***
LTR	ERVL-MaLR--int	MLT1E3-int	4	0.00151283069533481	182704	72	15.219	3.70469482734595	0.00575594258807511	190034.298	1	0.002	**	0.05555556	0.01534254;0.13617865	0.0004296	***
LTR	ERVL-MaLR--int	MLT1E1A-int	2	0.000756415347667404	182704	86	18.493	4.37368038156426	0.00699419451220665	190034.298	1	0.002	**	0.02325581	0.002828901;0.081494450	4.954e-07	***
LTR	ERVL-MaLR--int	MSTA-int	123	0.0465195438815454	182704	3150	790.062	31.071491653823	0.298807511204402	190034.298	1	0.002	**	0.03904762	0.03255551;0.04641241	2.2e-16	***
LTR	ERVL-MaLR--int	THE1C-int	90	0.0340386906450332	182704	1795	469.346	25.2577560016372	0.177510258883153	190034.298	1	0.002	**	0.05013928	0.04050772;0.06127259	2.2e-16	***
LTR	ERVL-MaLR--int	MLT1B-int	40	0.0151283069533481	182704	553	124.916	11.1273879577717	0.0472441897846107	190034.298	1	0.002	**	0.07233273	0.05217525;0.09719661	2.2e-16	***
LTR	ERVL-MaLR--int	MLT1C-int	7	0.00264745371683591	182704	117	27.738	5.30296874189143	0.0104907244567992	190034.298	1	0.002	**	0.05982906	0.02439017;0.11938916	5.625e-07	***
LTR	ERVL-MaLR--int	MLT1A1-int	22	0.00832056882434145	182704	454	112.425	11.8418158913067	0.042519997730754	190034.298	1	0.002	**	0.04845815	0.03061413;0.07244955	2.2e-16	***
LTR	ERVL-MaLR--int	MLT1L-int	6	0.00226924604300221	182704	109	22.039	4.44355985941725	0.00833531892362096	190034.298	1	0.002	**	0.05504587	0.02046622;0.11596653	2.243e-05	***
LTR	ERVL-MaLR--int	MSTB2-int	2	0.000756415347667404	182704	88	21.951	5.02910438258056	0.00830203664832359	190034.298	1	0.002	**	0.02272727	0.002764327;0.079697309	7.832e-09	***
LTR	LTR	EUTREP8	55	0.0208014220608536	182704	275	62.088	7.437982225011	0.0234821580529869	190034.298	191	0.382	ns	0.2	0.1543673;0.2522272	0.3483	ns
LTR	LTR	LTR106_Mam	69	0.0260963294945254	182704	639	139.538	11.2760678299532	0.0527743423914071	190034.298	1	0.002	**	0.1079812	0.08499202;0.13466345	4.271e-13	***
LTR	LTR	LTR107_Mam	37	0.013993683931847	182704	426	94.79	9.03712175250337	0.0358503054026966	190034.298	1	0.002	**	0.08685446	0.06189031;0.11773003	1.572e-13	***
LTR	LTR	LTR91A	135	0.0510580359675498	182704	2403	512.141	20.5505582514063	0.193695656284866	190034.298	1	0.002	**	0.05617978	0.04731068;0.06614897	2.2e-16	***
LTR	LTR	tot	694	0.262476125640589	182704	7931	1690.11	38.0597220489383	0.639212571623078	190034.298	1	0.002	**	0.08750473	0.08137517;0.09393933	2.2e-16	***
LTR	LTR	LTR91	108	0.0408464287740398	182704	1566	333.114	17.2709956658929	0.12598627106144	190034.298	1	0.002	**	0.06896552	0.05691366;0.08266211	2.2e-16	***
LTR	LTR	LTR90A	71	0.0268527448421928	182704	406	84.959	8.65483825528965	0.0321321457612375	190034.298	63	0.126	ns	0.1748768	0.1391809;0.2153919	0.09923	ns
LTR	LTR	MamRep1527	90	0.0340386906450332	182704	1268	291.39	15.9584639791107	0.110205934078402	190034.298	1	0.002	**	0.07097792	0.05745767;0.08652569	2.2e-16	***
LTR	LTR	EUTREP16	65	0.0245834987991906	182704	411	86.624	8.29997069353341	0.0327618615381706	190034.298	4	0.008	**	0.1581509	0.1242282;0.1970861	0.00777	**
LTR	LTR	LTR90B	75	0.0283655755375277	182704	537	110.854	9.84274166904546	0.0419258334751612	190034.298	1	0.002	**	0.1396648	0.1114653;0.1718982	7.654e-05	***
LTR	ERVL--int	HERVL-int	115	0.0434938824908757	182704	2324	710.544	34.1450428019639	0.268733193396494	190034.298	1	0.002	**	0.04948365	0.04102397;0.05910056	2.2e-16	***
LTR	ERVL--int	LTR57-int	16	0.00605132278133923	182704	366	76.455	9.29830271788532	0.0289158677029557	190034.298	1	0.002	**	0.04371585	0.02519066;0.07002243	2.2e-16	***
LTR	ERVL--int	MER76-int	8	0.00302566139066962	182704	155	33.051	5.92819892906291	0.0125001418278777	190034.298	1	0.002	**	0.0516129	0.02254320;0.09916334	3.433e-08	***
LTR	ERVL--int	tot	1393	0.526843289650347	182704	29730	6698.184	82.0034676871211	2.53330458955012	190034.298	1	0.002	**	0.04685503	0.0444804;0.0493187	2.2e-16	***
LTR	ERVL--int	MER21-int	91	0.0344168983188669	182704	1093	222.593	14.35937124468	0.0841863807416652	190034.298	1	0.002	**	0.08325709	0.06756072;0.10123796	2.2e-16	***
LTR	ERVL--int	ERVL-B4-int	197	0.0745069117452393	182704	3898	946.501	32.0297659202328	0.357973941491273	190034.298	1	0.002	**	0.05053874	0.04387299;0.05788804	2.2e-16	***
LTR	ERVL--int	MER70-int	21	0.00794236115050774	182704	258	65.324	8.839862395262	0.0247060380855128	190034.298	1	0.002	**	0.08139535	0.0510902;0.1217308	2.4e-12	***
LTR	ERVL--int	LTR52-int	6	0.00226924604300221	182704	170	42.792	6.37160367045325	0.0161842627786918	190034.298	1	0.002	**	0.03529412	0.01306050;0.07523461	2.921e-14	***
LTR	ERVL--int	MER68-int	49	0.0185321760178514	182704	410	82.626	8.92601802584993	0.0312497872581835	190034.298	1	0.002	**	0.1195122	0.08973735;0.15490911	1.49e-05	***
LTR	ERVL--int	HERVL40-int	88	0.0332822752973658	182704	1333	291.766	16.9847497987379	0.110348140163764	190034.298	1	0.002	**	0.0660165	0.05328042;0.08070424	2.2e-16	***
LTR	ERVL--int	ERVL47-int	12	0.00453849208600442	182704	212	45.87	7.13919239606751	0.0173483859987519	190034.298	1	0.002	**	0.05660377	0.02958668;0.09678731	1.748e-10	***
LTR	ERVL--int	ERVL-int	37	0.013993683931847	182704	820	190.54	14.8477222109943	0.0720636901722736	190034.298	1	0.002	**	0.04512195	0.03196585;0.06166099	2.2e-16	***
LTR	ERVL--int	HERVL74-int	12	0.00453849208600442	182704	371	93.373	9.78322966011647	0.0353143851288743	190034.298	1	0.002	**	0.03234501	0.01682265;0.05581819	2.2e-16	***
LTR	ERVL--int	ERV3-16A3_I-int	248	0.0937955031107581	182704	6505	1488.495	39.7483069186965	0.562960231463096	190034.298	1	0.002	**	0.03812452	0.03360221;0.04306667	2.2e-16	***
LTR	ERVL--int	HERVL32-int	6	0.00226924604300221	182704	114	28.918	5.66916355518302	0.010937009511923	190034.298	1	0.002	**	0.05263158	0.0195572;0.1110402	3.05e-08	***
LTR	ERVL--int	ERVL-E-int	433	0.163763922769993	182704	8861	2024.568	43.0825658878796	0.765707153798151	190034.298	1	0.002	**	0.04886582	0.04446955;0.05356162	2.2e-16	***
LTR	ERVL--int	LTR53-int	26	0.00983339951967625	182704	325	78.143	8.82929824547274	0.029554282256387	190034.298	1	0.002	**	0.08	0.05292266;0.11502207	7.878e-14	***
LTR	ERVL--int	HERVL18-int	38	0.0143718916056807	182704	504	131.117	13.2824596643368	0.0495894555700535	190034.298	1	0.002	**	0.07539683	0.05390498;0.10202135	2.2e-16	***
LTR	ERVL--int	HERVL66-int	3	0.00113462302150111	182704	107	37.021	6.34277461287959	0.0140016262929975	190034.298	1	0.002	**	0.02803738	0.005819729;0.079754656	7.201e-16	***
LTR	ERVL--int	HERV16-int	69	0.0260963294945254	182704	1904	433.516	20.5134723181266	0.163959077929691	190034.298	1	0.002	**	0.0362395	0.02830376;0.04564147	2.2e-16	***
LTR	ERVL?	tot	511	0.193264121329022	182704	3926	877.865	27.6325230721216	0.332015279590023	190034.298	1	0.002	**	0.1301579	0.1197835;0.1410861	2.2e-16	***
LTR	ERVL?	LTR89B	80	0.0302566139066962	182704	732	163.091	12.0793472352454	0.0616822677332123	190034.298	1	0.002	**	0.1092896	0.08761562;0.13416861	2.121e-15	***
LTR	ERVL?	LTR89	106	0.0400900134263724	182704	1093	252.23	14.5713219518142	0.0953953215710747	190034.298	1	0.002	**	0.09698079	0.08008276;0.11608301	2.2e-16	***
LTR	ERVL?	Eutr10	98	0.0370643520357028	182704	999	226.929	14.1159207357586	0.0858262892154082	190034.298	1	0.002	**	0.0980981	0.08035861;0.11824537	2.2e-16	***
LTR	ERVL?	LTR55	35	0.0132372685841796	182704	406	88.379	9.40913869017196	0.0334256160057488	190034.298	1	0.002	**	0.0862069	0.0607803;0.1178537	2.371e-12	***
LTR	ERVL?	LTR87	193	0.0729940810499045	182704	696	153.151	11.7473486029486	0.0579228834553053	190034.298	999	0.006	**	0.2772989	0.2443258;0.3121725	0.0004158	***
LTR	ERVK	MER11C	103	0.0389553904048713	182704	869	231.216	16.5930911729754	0.0874476655131333	190034.298	1	0.002	**	0.118527	0.09778324;0.14189638	2.2e-16	***
LTR	ERVK	MER9a1	27	0.01021160719351	182704	341	78.107	9.01936249963929	0.029540666780129	190034.298	1	0.002	**	0.07917889	0.05282604;0.11311139	3.487e-13	***
LTR	ERVK	LTR22	5	0.00189103836916851	182704	104	16.459	4.19951841940894	0.0062249201036289	190034.298	2	0.004	**	0.04807692	0.01579245;0.10863596	0.001054	**
LTR	ERVK	LTR14A	14	0.00529490743367183	182704	133	27.306	4.97062079332865	0.0103273387417031	190034.298	6	0.012	*	0.1052632	0.05875503;0.17030467	0.003496	**
LTR	ERVK	MER11A	82	0.0310130292543636	182704	968	245.037	16.916613219046	0.0926748737731889	190034.298	1	0.002	**	0.08471074	0.06793786;0.10405850	2.2e-16	***
LTR	ERVK	LTR3B_	33	0.0124808532365122	182704	264	58.221	7.34493751553459	0.022019628978272	190034.298	1	0.002	**	0.125	0.08762881;0.17104761	0.0001027	***
LTR	ERVK	LTR5A	21	0.00794236115050774	182704	267	69.526	8.99590185863819	0.026295266730962	190034.298	1	0.002	**	0.07865169	0.04934438;0.11771564	7.101e-14	***
LTR	ERVK	LTR13	180	0.0680773812900664	182704	466	145.196	13.0672237424916	0.0549142414099582	190034.298	996	0.012	*	0.3862661	0.3418309;0.4321544	0.0006557	***
LTR	ERVK	LTR13A	49	0.0185321760178514	182704	189	58.57	8.20307200933835	0.0221516234564399	190034.298	137	0.274	ns	0.2592593	0.1983703;0.3278651	0.1358	ns
LTR	ERVK	LTR22C0	15	0.00567311510750553	182704	113	23.962	4.93040209971407	0.00906261228040317	190034.298	32	0.064	ns	0.1327434	0.07623938;0.20947362	0.03825	*
LTR	ERVK	LTR22E	15	0.00567311510750553	182704	122	26.32	5.29524689128275	0.00995442597530304	190034.298	20	0.04	*	0.1229508	0.07047546;0.19467002	0.01108	*
LTR	ERVK	LTR3B	17	0.00642953045517294	182704	90	20.267	4.39556959130805	0.00766513492558764	190034.298	270	0.54	ns	0.1888889	0.1140597;0.2851131	0.4514	ns
LTR	ERVK	LTR5_Hs	105	0.0397118057525387	182704	653	185.514	14.1002347718263	0.0701628184035854	190034.298	1	0.002	**	0.1607963	0.1334408;0.1912586	2.043e-13	***
LTR	ERVK	LTR22C2	6	0.00226924604300221	182704	70	17.135	3.97020623362787	0.00648058849114049	190034.298	2	0.004	**	0.08571429	0.03210764;0.17728592	0.001173	**
LTR	ERVK	LTR22B2	4	0.00151283069533481	182704	40	8.08308308308308	2.82135147622712	0.0030570840502574	190034.298	93	0.186	ns	0.1	0.02792542;0.23663740	0.1181	ns
LTR	ERVK	LTR14	32	0.0121026455626785	182704	97	22.506	4.57809162456618	0.0085119419073013	190034.298	981	0.042	*	0.3298969	0.2377568;0.4327409	0.02957	*
LTR	ERVK	LTR22A	12	0.00453849208600442	182704	170	40.995	6.33396353747747	0.0155046235888126	190034.298	1	0.002	**	0.07058824	0.03700372;0.12005661	8.297e-09	***
LTR	ERVK	LTR5	7	0.00264745371683591	182704	27	6.41641641641642	2.34814785895305	0.00242673792720123	190034.298	691	0.622	ns	0.2592593	0.1111446;0.4628487	0.8213	ns
LTR	ERVK	MER9a2	35	0.0132372685841796	182704	310	71.06	8.07152708906744	0.0268754373026229	190034.298	1	0.002	**	0.1129032	0.07991304;0.15351189	2.204e-07	***
LTR	ERVK	LTR5B	129	0.0487887899245476	182704	442	140.512	12.2545514006034	0.0531427166657211	190034.298	183	0.366	ns	0.2918552	0.2498581;0.3366641	0.2611	ns
LTR	ERVK	LTR22B	18	0.00680773812900664	182704	142	25.665	5.13723331825275	0.00970669994894196	190034.298	71	0.142	ns	0.1267606	0.07688744;0.19292109	0.1019	ns
LTR	ERVK	LTR3A	25	0.00945519184584255	182704	163	43.848	6.34280120507707	0.0165836500822602	190034.298	2	0.004	**	0.1533742	0.1017820;0.2180307	0.0005429	***
LTR	ERVK	MER11D	22	0.00832056882434145	182704	260	68.767	8.46666377006879	0.0260082071065222	190034.298	1	0.002	**	0.08461538	0.05378764;0.12530641	4.181e-13	***
LTR	ERVK	LTR3	17	0.00642953045517294	182704	92	25.491	4.8115558886986	0.0096408918136949	190034.298	41	0.082	ns	0.1847826	0.1114877;0.2792872	0.04795	*
LTR	ERVK	tot	1158	0.437964486299427	182704	8264	2054.146	45.3393906481367	0.776893780374804	190034.298	1	0.002	**	0.1401258	0.1327093;0.1477972	2.2e-16	***
LTR	ERVK	LTR13_	18	0.00680773812900664	182704	44	9.544	3.36948325673498	0.00360961403906885	190034.298	995	0.014	*	0.4090909	0.2633794;0.5675036	0.004987	**
LTR	ERVK	LTR14B	40	0.0151283069533481	182704	363	90.537	9.59273952797904	0.0342417881658819	190034.298	1	0.002	**	0.1101928	0.07989939;0.14701921	3.51e-11	***
LTR	ERVK	LTR22C	3	0.00113462302150111	182704	16	2.74381054897739	1.43201799928511	0.00103773020516911	190034.298	685	0.634	ns	0.1875	0.04047373;0.45645655	0.7466	ns
LTR	ERVK	MER11B	60	0.0226924604300221	182704	544	141.99	13.8535851613155	0.0537017076076474	190034.298	1	0.002	**	0.1102941	0.08522788;0.13968357	2.2e-16	***
LTR	ERVK	MER9B	8	0.00302566139066962	182704	39	8.25	2.82018677634185	0.00312021330912804	190034.298	560	0.884	ns	0.2051282	0.09296393;0.36464424	1	ns
LTR	ERVK	MER9a3	64	0.0242052911253569	182704	575	123.415	10.8050693900837	0.0466765000661864	190034.298	1	0.002	**	0.1113043	0.08677976;0.13990368	1.135e-10	***
LTR	ERVK	LTR14C	9	0.00340386906450332	182704	137	24.859	5.11285245829178	0.009401864563832	190034.298	1	0.002	**	0.06569343	0.03047681;0.12104303	0.0001394	***
LTR	ERVK	LTR22B1	19	0.00718594580284034	182704	154	31.94	5.55799345909037	0.0120799531022484	190034.298	12	0.024	*	0.1233766	0.07594158;0.18594748	0.009422	**
LTR	ERV1	LTR64	64	0.0242052911253569	182704	372	84.182	8.48781001901662	0.0318382783986687	190034.298	10	0.02	*	0.172043	0.1350881;0.2143126	0.01303	*
LTR	ERV1	LTR9C	11	0.00416028441217072	182704	153	35.393	5.85652199260365	0.0133859041999962	190034.298	1	0.002	**	0.07189542	0.03643448;0.12499837	2.403e-07	***
LTR	ERV1	MER61F	25	0.00945519184584255	182704	159	33.749	5.86399056832337	0.0127641307842136	190034.298	73	0.146	ns	0.1572327	0.1044119;0.2232963	0.09892	ns
LTR	ERV1	LTR43B	21	0.00794236115050774	182704	242	52.843	6.81974045399529	0.0199856281083943	190034.298	1	0.002	**	0.08677686	0.05451948;0.12958833	8.249e-08	***
LTR	ERV1	MER4E	58	0.0219360450823547	182704	729	156.956	12.4629606991834	0.0593619636542425	190034.298	1	0.002	**	0.07956104	0.0609658;0.1016392	2.2e-16	***
LTR	ERV1	LTR77	4	0.00151283069533481	182704	103	22.648	4.91102985271055	0.00856564739698568	190034.298	1	0.002	**	0.03883495	0.01068093;0.09645448	5.146e-07	***
LTR	ERV1	LTR21C	1	0.000378207673833702	182704	22	5.11835506519559	2.15513631877824	0.00193580116306257	190034.298	36	0.072	ns	0.04545455	0.001150148;0.228444398	0.04077	*
LTR	ERV1	LTR10F	39	0.0147500992795144	182704	449	99.924	9.5759031909226	0.0377920236001589	190034.298	1	0.002	**	0.08685969	0.06249422;0.11682713	3.214e-14	***
LTR	ERV1	LTR2752	36	0.0136154762580133	182704	230	59.585	8.60795398871717	0.0225355042453811	190034.298	3	0.006	**	0.1565217	0.1120974;0.2100480	0.0002799	***
LTR	ERV1	LTR68	28	0.0105898148673437	182704	352	71.814	8.28214935859031	0.0271606058886935	190034.298	1	0.002	**	0.07954545	0.05350647;0.11291411	2.012e-10	***
LTR	ERV1	MER95	13	0.00491669975983813	182704	139	31.251	5.29263743430541	0.011819368014977	190034.298	1	0.002	**	0.09352518	0.05074287;0.15462052	9.264e-05	***
LTR	ERV1	LTR9B	82	0.0310130292543636	182704	685	154.053	11.9724488109379	0.0582640267771033	190034.298	1	0.002	**	0.119708	0.09634918;0.14639921	2.385e-12	***
LTR	ERV1	MER57E3	116	0.0438720901647094	182704	243	84.212	7.63710556306388	0.0318496246288837	190034.298	1001	0.002	**	0.4773663	0.4131224;0.5421689	2.703e-05	***
LTR	ERV1	HERV-Fc1_LTR3	1	0.000378207673833702	182704	5	1.78848728246319	0.922304049409165	0.000676419614781561	190034.298	355	0.71	ns	0.2	0.005050763;0.716417936	0.661	ns
LTR	ERV1	LTR60B	17	0.00642953045517294	182704	247	55.594	7.22505123617579	0.0210260774191108	190034.298	1	0.002	**	0.06882591	0.04060191;0.10791160	6.785e-11	***
LTR	ERV1	LTR6B	21	0.00794236115050774	182704	154	38.431	6.19448227139368	0.014534899113103	190034.298	2	0.004	**	0.1363636	0.08643472;0.20086414	0.0007506	***
LTR	ERV1	LTR12F	76	0.0287437832113614	182704	637	143.156	11.4719339812112	0.0541426977553375	190034.298	1	0.002	**	0.1193093	0.09516376;0.14704646	1.118e-11	***
LTR	ERV1	MER90a	204	0.0771543654620752	182704	1252	276.274	16.1723365185266	0.104488946880732	190034.298	1	0.002	**	0.1629393	0.1428933;0.1845818	4.315e-07	***
LTR	ERV1	LTR109A2	2	0.000756415347667404	182704	26	6.589	2.30551391112576	0.00249201036289026	190034.298	30	0.06	ns	0.07692308	0.009455391;0.251302917	0.04092	*
LTR	ERV1	MER51B	75	0.0283655755375277	182704	713	155.186	11.5468061702244	0.0586925360715569	190034.298	1	0.002	**	0.1051893	0.08364027;0.13006691	4.726e-15	***
LTR	ERV1	LTR58	5	0.00189103836916851	182704	76	17.485	4.14450865024456	0.00661296117698228	190034.298	1	0.002	**	0.06578947	0.02170508;0.14689038	0.0003006	***
LTR	ERV1	LTR78B	216	0.0816928575480797	182704	3270	708.652	24.2844524465888	0.268017624477601	190034.298	1	0.002	**	0.06605505	0.05778015;0.07511589	2.2e-16	***
LTR	ERV1	LTR12C	290	0.109680225411774	182704	2731	783.858	32.6492543530447	0.296461110795938	190034.298	1	0.002	**	0.1061882	0.09487736;0.11835072	2.2e-16	***
LTR	ERV1	MER41B	334	0.126321363060456	182704	2851	678.661	24.8386198496623	0.256674798131654	190034.298	1	0.002	**	0.1171519	0.1055689;0.1295270	2.2e-16	***
LTR	ERV1	LTR12	69	0.0260963294945254	182704	778	183.689	13.9371633958824	0.0694725893988389	190034.298	1	0.002	**	0.08868895	0.06965938;0.11090095	2.2e-16	***
LTR	ERV1	LTR6A	49	0.0185321760178514	182704	287	63.675	7.43994137932064	0.024082373631361	190034.298	22	0.044	*	0.1707317	0.1290580;0.2193551	0.03913	*
LTR	ERV1	MER101B	16	0.00605132278133923	182704	261	54.602	7.1691696166985	0.0206508954066678	190034.298	1	0.002	**	0.06130268	0.03544231;0.09764447	4.441e-11	***
LTR	ERV1	MER50B	57	0.021557837408521	182704	692	147.704	12.3300614116238	0.0558627862559331	190034.298	1	0.002	**	0.08236994	0.06298106;0.10540460	2.2e-16	***
LTR	ERV1	HERV1_LTRb	5	0.00189103836916851	182704	10	1.82876712328767	0.978223727156362	0.000691653759682181	190034.298	726	0.552	ns	0.5	0.187086;0.812914	0.02277	*
LTR	ERV1	LTR25	16	0.00605132278133923	182704	284	39.112	5.90205814019909	0.0147924585389838	190034.298	2	0.004	**	0.05633803	0.03254135;0.08987885	1.427e-05	***
LTR	ERV1	LTR10B2	22	0.00832056882434145	182704	101	26.344	4.75123544335978	0.00996350295947505	190034.298	209	0.418	ns	0.2178218	0.1418264;0.3110033	0.3656	ns
LTR	ERV1	LTR24B	75	0.0283655755375277	182704	454	102.211	9.64984966715019	0.0386569845502165	190034.298	6	0.012	*	0.1651982	0.1322125;0.2026177	0.001955	**
LTR	ERV1	MER31B	191	0.0722376657022371	182704	1486	329.73	17.6141238032823	0.124706416293187	190034.298	1	0.002	**	0.128533	0.1119269;0.1466222	2.2e-16	***
LTR	ERV1	LTR49	113	0.0427374671432083	182704	1462	319.029	16.9403995270518	0.120659215975492	190034.298	1	0.002	**	0.07729138	0.06412049;0.09218889	2.2e-16	***
LTR	ERV1	LTR45C	50	0.0189103836916851	182704	424	98.738	9.09054420780152	0.0373434692989921	190034.298	1	0.002	**	0.1179245	0.08880509;0.15250095	2.4e-09	***
LTR	ERV1	LTR35	21	0.00794236115050774	182704	105	23.251	4.65764883741708	0.00879370662430741	190034.298	366	0.732	ns	0.2	0.1282739;0.2893258	0.7242	ns
LTR	ERV1	MER4B	170	0.0642953045517294	182704	1738	385.738	18.7115867707546	0.145889071689265	190034.298	1	0.002	**	0.09781358	0.08424787;0.11275385	2.2e-16	***
LTR	ERV1	MER34A1	89	0.0336604829711995	182704	775	177.181	12.5678235661227	0.0670112138575292	190034.298	1	0.002	**	0.1148387	0.09324649;0.13941002	6.925e-16	***
LTR	ERV1	MER89	150	0.0567311510750553	182704	1388	306.635	16.9558035573156	0.115971710065997	190034.298	1	0.002	**	0.1080692	0.09221863;0.12559970	2.2e-16	***
LTR	ERV1	MER92D	15	0.00567311510750553	182704	231	46.553	6.29418841534059	0.0176067018399803	190034.298	1	0.002	**	0.06493506	0.03679599;0.10483959	9.019e-09	***
LTR	ERV1	MER49	118	0.0446285055123768	182704	1335	319.474	17.4484891544733	0.120827518390348	190034.298	1	0.002	**	0.08838951	0.07370721;0.10491198	2.2e-16	***
LTR	ERV1	LTR1A1	29	0.0109680225411774	182704	359	83.1	9.55391423853477	0.0314290576955806	190034.298	1	0.002	**	0.08077994	0.0547655;0.1139537	9.469e-14	***
LTR	ERV1	LTR72	27	0.01021160719351	182704	153	39.268	5.93223123009942	0.0148514589361018	190034.298	20	0.04	*	0.1764706	0.1196338;0.2462706	0.02585	*
LTR	ERV1	MER34D	32	0.0121026455626785	182704	249	61.651	7.38632227544647	0.0233168812995216	190034.298	1	0.002	**	0.1285141	0.08959056;0.17655625	4.478e-06	***
LTR	ERV1	LTR26	41	0.0155065146271818	182704	596	145.981	12.0145323665962	0.0552111344339177	190034.298	1	0.002	**	0.06879195	0.04981515;0.09216948	2.2e-16	***
LTR	ERV1	LTR29	69	0.0260963294945254	182704	708	149.086	11.4866246803205	0.0563854692611713	190034.298	1	0.002	**	0.09745763	0.07662009;0.12171771	1.199e-15	***
LTR	ERV1	LTR27C	12	0.00453849208600442	182704	120	28.156	5.41414600624853	0.0106488152644617	190034.298	1	0.002	**	0.1	0.05274779;0.16816521	0.0002186	***
LTR	ERV1	LTR23	117	0.0442502978385431	182704	856	191.141	12.8801015530164	0.0722909929842476	190034.298	1	0.002	**	0.1366822	0.1143683;0.1615303	1.639e-10	***
LTR	ERV1	MER61E	8	0.00302566139066962	182704	318	65.001	7.85485185714522	0.0245838770068645	190034.298	1	0.002	**	0.02515723	0.01092230;0.04896614	2.2e-16	***
LTR	ERV1	PABL_A	66	0.0249617064730243	182704	524	123.979	10.7677529458798	0.0468898091942286	190034.298	1	0.002	**	0.1259542	0.09876758;0.15744133	2.612e-10	***
LTR	ERV1	MER65D	38	0.0143718916056807	182704	470	102.745	9.67313519726384	0.0388589474480437	190034.298	1	0.002	**	0.08085106	0.05784841;0.10928669	1.432e-15	***
LTR	ERV1	MER57E1	67	0.025339914146858	182704	501	111.871	10.1957006287607	0.0423104706794501	190034.298	1	0.002	**	0.1337325	0.1051654;0.1667029	5.261e-07	***
LTR	ERV1	LTR8A	155	0.0586221894442238	182704	1442	334.975	18.3176939845853	0.126690115542444	190034.298	1	0.002	**	0.1074896	0.09196827;0.12462973	2.2e-16	***
LTR	ERV1	LTR8	291	0.110058433085607	182704	3403	800.757	28.594222853237	0.302852442276054	190034.298	1	0.002	**	0.08551278	0.07632948;0.09541534	2.2e-16	***
LTR	ERV1	MER57B2	160	0.0605132278133923	182704	1104	246.285	15.172606334542	0.0931468769501333	190034.298	1	0.002	**	0.1449275	0.1246770;0.1670905	8.162e-11	***
LTR	ERV1	LTR39	87	0.0329040676235321	182704	1272	285.823	16.1397696130757	0.10810045195817	190034.298	1	0.002	**	0.06839623	0.05514190;0.08368497	2.2e-16	***
LTR	ERV1	MER4E1	95	0.0359297290142017	182704	1050	250.665	15.626290537295	0.0948034265615249	190034.298	1	0.002	**	0.09047619	0.07381605;0.10947166	2.2e-16	***
LTR	ERV1	LTR44	21	0.00794236115050774	182704	218	53.009	6.80920584828246	0.0200484105822507	190034.298	1	0.002	**	0.09633028	0.06062354;0.14347852	5.142e-08	***
LTR	ERV1	LTR1B	16	0.00605132278133923	182704	321	76.96	8.87711682942177	0.0291068625782417	190034.298	1	0.002	**	0.04984424	0.02875519;0.07968348	2.2e-16	***
LTR	ERV1	LTR46	40	0.0151283069533481	182704	255	60.446	7.40769586024956	0.022861141052552	190034.298	4	0.008	**	0.1568627	0.1144910;0.2074183	0.00195	**
LTR	ERV1	LTR1B1	9	0.00340386906450332	182704	168	39.725	6.72194611400297	0.0150242998430438	190034.298	1	0.002	**	0.05357143	0.02478579;0.09925709	2.491e-10	***
LTR	ERV1	MER4D1	150	0.0567311510750553	182704	1536	356.582	18.5295607238979	0.134862048750969	190034.298	1	0.002	**	0.09765625	0.08326544;0.11360543	2.2e-16	***
LTR	ERV1	HERV1_LTRa	4	0.00151283069533481	182704	27	7.55255255255255	2.61431832637386	0.00285643333240769	190034.298	119	0.238	ns	0.1481481	0.0418874;0.3373109	0.1958	ns
LTR	ERV1	LTR38B	24	0.00907698417200885	182704	226	56.24	7.25858712747096	0.0212703995764074	190034.298	1	0.002	**	0.1061947	0.06923571;0.15388076	1.156e-07	***
LTR	ERV1	LTR28B	28	0.0105898148673437	182704	261	64.532	8.64220247759005	0.0244064976078365	190034.298	1	0.002	**	0.1072797	0.07247986;0.15130764	1.55e-08	***
LTR	ERV1	LTR1A2	99	0.0374425597095365	182704	837	198.768	14.6739053935719	0.0751755829125773	190034.298	1	0.002	**	0.1182796	0.0971790;0.1421094	2.2e-16	***
LTR	ERV1	MER72	82	0.0310130292543636	182704	774	184.836	13.4189855493317	0.0699063936007262	190034.298	1	0.002	**	0.1059432	0.08514978;0.12979230	2.2e-16	***
LTR	ERV1	MER51E	44	0.0166411376486829	182704	233	59.54	7.23178392229045	0.0225184849000586	190034.298	14	0.028	*	0.1888412	0.1406933;0.2450949	0.0197	*
LTR	ERV1	LTR26C	44	0.0166411376486829	182704	312	75.394	8.10866909637545	0.0285145893610181	190034.298	1	0.002	**	0.1410256	0.1043751;0.1846607	1.535e-05	***
LTR	ERV1	MER92B	89	0.0336604829711995	182704	804	196.139	13.1066954059543	0.0741812749380685	190034.298	1	0.002	**	0.1106965	0.08984624;0.13444926	2.2e-16	***
LTR	ERV1	LTR10A	51	0.0192885913655188	182704	311	78.179	8.65793964629684	0.029567897732645	190034.298	1	0.002	**	0.1639871	0.1246030;0.2099111	0.0002422	***
LTR	ERV1	MER65A	153	0.0578657740965564	182704	1394	317.123	16.5873147317464	0.119938352149165	190034.298	1	0.002	**	0.1097561	0.09382398;0.12735339	2.2e-16	***
LTR	ERV1	MER51C	33	0.0124808532365122	182704	180	43.542	6.55844869227847	0.0164679185340671	190034.298	48	0.096	ns	0.1833333	0.1296865;0.2477193	0.0678	ns
LTR	ERV1	HERV-Fc1_LTR1	1	0.000378207673833702	182704	17	4.05725971370143	1.78323635267202	0.00153448675845821	190034.298	56	0.112	ns	0.05882353	0.001488174;0.286889397	0.09242	ns
LTR	ERV1	MER39	274	0.103628902630434	182704	3348	729.729	27.2099971139826	0.275989107618994	190034.298	1	0.002	**	0.0818399	0.07277352;0.09164425	2.2e-16	***
LTR	ERV1	LTR71B	24	0.00907698417200885	182704	233	55.225	7.32803350668344	0.0208865187874662	190034.298	1	0.002	**	0.1030043	0.06711944;0.14937912	2.663e-07	***
LTR	ERV1	MER34B	62	0.0234488757776895	182704	667	145.333	11.647565272484	0.0549660558612734	190034.298	1	0.002	**	0.09295352	0.0720095;0.1175782	2.2e-16	***
LTR	ERV1	LTR19B	32	0.0121026455626785	182704	283	60.93	7.74332351507148	0.0230441935666875	190034.298	1	0.002	**	0.1130742	0.07864091;0.15586588	9.14e-06	***
LTR	ERV1	MER67C	116	0.0438720901647094	182704	1648	369.968	18.4384639531864	0.139924736672907	190034.298	1	0.002	**	0.07038835	0.05850882;0.08382400	2.2e-16	***
LTR	ERV1	LTR51	42	0.0158847223010155	182704	414	95.881	9.68073114777782	0.0362629299748492	190034.298	1	0.002	**	0.1014493	0.07409817;0.13465133	1.203e-11	***
LTR	ERV1	LTR48B	103	0.0389553904048713	182704	1013	228.932	14.660774683294	0.0865838391860971	190034.298	1	0.002	**	0.1016782	0.08375224;0.12195574	2.2e-16	***
LTR	ERV1	MER41C	76	0.0287437832113614	182704	837	183.113	12.7017938326272	0.0692547417787107	190034.298	1	0.002	**	0.09080048	0.07220659;0.11233235	2.2e-16	***
LTR	ERV1	LTR27E	21	0.00794236115050774	182704	222	53.92	7.82091853727979	0.0203929577731132	190034.298	1	0.002	**	0.09459459	0.05951299;0.14096051	2.689e-08	***
LTR	ERV1	LTR1	20	0.00756415347667404	182704	244	54.574	7.74018310083388	0.0206403055918005	190034.298	1	0.002	**	0.08196721	0.05078596;0.12375365	5.318e-09	***
LTR	ERV1	LTR4	6	0.00226924604300221	182704	102	21.565	4.44111455588555	0.00815604848622379	190034.298	1	0.002	**	0.05882353	0.02189072;0.12364568	2.927e-05	***
LTR	ERV1	MER87	7	0.00264745371683591	182704	165	39.406	6.0674523465766	0.0149036515950909	190034.298	1	0.002	**	0.04242424	0.01722434;0.08545435	1.155e-11	***
LTR	ERV1	LTR31	31	0.0117244378888448	182704	241	61.56	7.82775023066485	0.0232824644012027	190034.298	1	0.002	**	0.1286307	0.08909842;0.17758808	1.857e-06	***
LTR	ERV1	MER34C_	38	0.0143718916056807	182704	651	140.959	11.4218990881017	0.0533117754959248	190034.298	1	0.002	**	0.05837174	0.04163475;0.07924252	2.2e-16	***
LTR	ERV1	MER61A	54	0.0204232143870199	182704	811	166.099	12.2450455344249	0.0628199164161041	190034.298	1	0.002	**	0.06658446	0.05041260;0.08598829	2.2e-16	***
LTR	ERV1	LTR12_	34	0.0128590609103459	182704	545	129.431	11.9887851749028	0.0489517974319699	190034.298	1	0.002	**	0.06238532	0.04358689;0.08608919	2.2e-16	***
LTR	ERV1	LTR10C	104	0.039333598078705	182704	519	133.88	11.413144170642	0.050634443372856	190034.298	2	0.004	**	0.2003854	0.1667725;0.2374522	0.002569	**
LTR	ERV1	MER66B	198	0.074885119419073	182704	1430	352.988	17.5968037865831	0.133502770371211	190034.298	1	0.002	**	0.1384615	0.1209674;0.1574552	2.2e-16	***
LTR	ERV1	LTR70	31	0.0117244378888448	182704	151	55.362	7.26579298822557	0.0209383332387814	190034.298	1	0.002	**	0.205298	0.1439566;0.2785657	2.111e-05	***
LTR	ERV1	MER83B	22	0.00832056882434145	182704	147	34.813	5.54876741446422	0.0131665437491727	190034.298	11	0.022	*	0.1496599	0.09623039;0.21777487	0.01149	*
LTR	ERV1	HERV1_LTRd	4	0.00151283069533481	182704	16	3.6979381443299	1.79452667344959	0.00139858858354793	190034.298	684	0.636	ns	0.25	0.07266204;0.52377082	0.7731	ns
LTR	ERV1	MER57F	33	0.0124808532365122	182704	413	92.208	8.71588794688772	0.034873773188858	190034.298	1	0.002	**	0.07990315	0.0556381;0.1103851	1.002e-14	***
LTR	ERV1	LTR61	23	0.00869877649817515	182704	184	39.263	6.14862884199694	0.0148495678977326	190034.298	5	0.01	**	0.125	0.08091569;0.18163773	0.002834	**
LTR	ERV1	MER90	98	0.0370643520357028	182704	701	153.362	11.6622023204437	0.0580026852744842	190034.298	1	0.002	**	0.1398003	0.1149756;0.1677008	1.329e-07	***
LTR	ERV1	LTR12E	12	0.00453849208600442	182704	112	27.482	6.02727168825199	0.0103939032922978	190034.298	2	0.004	**	0.1071429	0.0566016;0.1796788	0.0003794	***
LTR	ERV1	MER72B	17	0.00642953045517294	182704	188	42.292	6.20445253275672	0.0159951589417749	190034.298	1	0.002	**	0.09042553	0.05356122;0.14083153	1.821e-06	***
LTR	ERV1	MER50	202	0.0763979501144078	182704	2531	570.889	23.8816459234285	0.215914600707248	190034.298	1	0.002	**	0.07981035	0.06954588;0.09105888	2.2e-16	***
LTR	ERV1	LTR56	129	0.0487887899245476	182704	976	224.594	14.5819682415577	0.0849431742970065	190034.298	1	0.002	**	0.1321721	0.1115470;0.1550443	1.455e-14	***
LTR	ERV1	MER61B	45	0.0170193453225166	182704	429	86.235	9.25231756806803	0.0326147387530493	190034.298	1	0.002	**	0.1048951	0.07754568;0.13783393	1.297e-07	***
LTR	ERV1	LTR1D	39	0.0147500992795144	182704	296	73.889	9.05619642530426	0.0279453868118984	190034.298	1	0.002	**	0.1317568	0.09539669;0.17568807	7.788e-07	***
LTR	ERV1	MER57C2	46	0.0173975529963503	182704	454	94.889	9.54724194879489	0.0358877479624062	190034.298	1	0.002	**	0.1013216	0.07513886;0.13283140	1.398e-09	***
LTR	ERV1	LTR26E	13	0.00491669975983813	182704	118	28.606	5.12708992032039	0.0108190087176869	190034.298	3	0.006	**	0.1101695	0.0599806;0.1810236	0.0005105	***
LTR	ERV1	MER4A	93	0.0351733136665343	182704	834	193.072	13.1467735073536	0.0730213120024205	190034.298	1	0.002	**	0.1115108	0.09095186;0.13486001	2.2e-16	***
LTR	ERV1	MER52D	82	0.0310130292543636	182704	657	167.308	14.0219025010784	0.063277169493769	190034.298	1	0.002	**	0.1248097	0.1005084;0.1525389	2.703e-16	***
LTR	ERV1	HERV-Fc1_LTR2	0	0	182704	3	1.42114695340502	0.669990843676307	0.000537488683423164	190034.298	1	0.002	**	0	0.0000000;0.7075982	0.2521	ns
LTR	ERV1	LTR10D	34	0.0128590609103459	182704	181	43.431	6.35039892971824	0.0164259374822715	190034.298	73	0.146	ns	0.1878453	0.1337354;0.2524760	0.1167	ns
LTR	ERV1	LTR35B	18	0.00680773812900664	182704	206	44.247	6.54620835628105	0.0167345549441198	190034.298	1	0.002	**	0.08737864	0.0526096;0.1345800	1.531e-06	***
LTR	ERV1	MER65C	84	0.031769444602031	182704	680	157.85	11.4273393265486	0.0597000813146499	190034.298	1	0.002	**	0.1235294	0.09974004;0.15064063	9.331e-13	***
LTR	ERV1	LTR7B	103	0.0389553904048713	182704	845	199.266	13.8179658481334	0.0753639303341465	190034.298	1	0.002	**	0.1218935	0.1005921;0.1458712	2.2e-16	***
LTR	ERV1	LTR1F	8	0.00302566139066962	182704	132	29.986	5.68243733745424	0.0113409353075774	190034.298	1	0.002	**	0.06060606	0.02652583;0.11592601	3.664e-07	***
LTR	ERV1	MER52A	239	0.0903916340462548	182704	1420	384.277	22.0173348531114	0.145336510277794	190034.298	1	0.002	**	0.1683099	0.1491996;0.1888029	2.2e-16	***
LTR	ERV1	LTR27B	18	0.00680773812900664	182704	150	33.133	5.96648220561412	0.0125311548571321	190034.298	4	0.008	**	0.12	0.07269347;0.18300888	0.002146	**
LTR	ERV1	MER4D	121	0.045763128533878	182704	1315	306.038	17.3046816788986	0.115745920084719	190034.298	1	0.002	**	0.09201521	0.07693777;0.10894372	2.2e-16	***
LTR	ERV1	MER4D0	51	0.0192885913655188	182704	444	99.876	9.30371878246453	0.0377738696318148	190034.298	1	0.002	**	0.1148649	0.08673052;0.14825013	3.546e-09	***
LTR	ERV1	MER101	35	0.0132372685841796	182704	364	79.705	8.47193890138194	0.0301450426429152	190034.298	1	0.002	**	0.09615385	0.06789129;0.13118673	8.008e-10	***
LTR	ERV1	LTR10G	17	0.00642953045517294	182704	116	28.817	5.17554801903116	0.0108988105368658	190034.298	13	0.026	*	0.1465517	0.0877510;0.2242442	0.009699	**
LTR	ERV1	LTR1F1	16	0.00605132278133923	182704	221	50.017	7.35791069868682	0.0189168132221403	190034.298	1	0.002	**	0.07239819	0.04194576;0.11490901	1.417e-09	***
LTR	ERV1	MER61D	27	0.01021160719351	182704	267	60.308	7.4555161270512	0.0228089483935629	190034.298	1	0.002	**	0.1011236	0.06770482;0.14371366	1.548e-07	***
LTR	ERV1	MER51D	18	0.00680773812900664	182704	151	37.128	5.75888711304369	0.0140420945140977	190034.298	1	0.002	**	0.1192053	0.07220119;0.18184089	0.0001395	***
LTR	ERV1	MER57C1	27	0.01021160719351	182704	187	44.996	6.37939500898641	0.0170178324918213	190034.298	2	0.004	**	0.144385	0.09735657;0.20307817	0.00149	**
LTR	ERV1	MER67D	18	0.00680773812900664	182704	1042	223.177	14.6455509682348	0.0844072540231841	190034.298	1	0.002	**	0.01727447	0.01026926;0.02716415	2.2e-16	***
LTR	ERV1	MER41A	322	0.121782870974452	182704	2558	612.64	22.8443486285835	0.231705149297479	190034.298	1	0.002	**	0.1258796	0.1132631;0.1393591	2.2e-16	***
LTR	ERV1	LTR9	66	0.0249617064730243	182704	810	181.353	13.0671014437074	0.0685890962727634	190034.298	1	0.002	**	0.08148148	0.06357581;0.10249991	2.2e-16	***
LTR	ERV1	MER66C	103	0.0389553904048713	182704	589	131.919	10.9158414515141	0.0498927781244681	190034.298	4	0.008	**	0.1748727	0.1450406;0.2080073	0.004095	**
LTR	ERV1	MER4A1_	54	0.0204232143870199	182704	400	93.659	9.32983197944984	0.0354225525235907	190034.298	1	0.002	**	0.135	0.1030691;0.1724485	8.396e-07	***
LTR	ERV1	MER57B1	117	0.0442502978385431	182704	1010	219.855	13.8711348988965	0.0831508481307086	190034.298	1	0.002	**	0.1158416	0.09675154;0.13720229	2.2e-16	***
LTR	ERV1	LTR37A	177	0.0669427582685653	182704	1963	430.928	19.357053275525	0.16298027646981	190034.298	1	0.002	**	0.09016811	0.07786223;0.10371348	2.2e-16	***
LTR	ERV1	MER66D	32	0.0121026455626785	182704	246	56.443	7.07097940526982	0.0213471757341956	190034.298	1	0.002	**	0.1300813	0.09070501;0.17864837	0.0001028	***
LTR	ERV1	PRIMA4_LTR	31	0.0117244378888448	182704	334	69.581	8.15364464033851	0.0263160681530228	190034.298	1	0.002	**	0.09281437	0.06393587;0.12915355	2.338e-08	***
LTR	ERV1	MER83C	13	0.00491669975983813	182704	151	34.418	5.50468687370841	0.0130171517180084	190034.298	1	0.002	**	0.08609272	0.04663875;0.14272146	6.428e-06	***
LTR	ERV1	PrimLTR79	17	0.00642953045517294	182704	141	30.32	5.29184311970825	0.0114672566706378	190034.298	2	0.004	**	0.1205674	0.07182785;0.18601067	0.005387	**
LTR	ERV1	MER110A	63	0.0238270834515232	182704	635	140.336	11.426708785721	0.0530761521151264	190034.298	1	0.002	**	0.0992126	0.07708159;0.12514920	1.015e-15	***
LTR	ERV1	LTR9D	58	0.0219360450823547	182704	724	175.6	13.2228152389286	0.0664132675251981	190034.298	1	0.002	**	0.0801105	0.06139078;0.10233255	2.2e-16	***
LTR	ERV1	LTR06	11	0.00416028441217072	182704	98	21.674	4.26073677641297	0.00819727312267166	190034.298	4	0.008	**	0.1122449	0.05738238;0.19196700	0.007223	**
LTR	ERV1	LTR19C	18	0.00680773812900664	182704	129	28.686	5.31805280959918	0.0108492653315936	190034.298	26	0.052	ns	0.1395349	0.08484251;0.21153354	0.02556	*
LTR	ERV1	LTR59	6	0.00226924604300221	182704	114	26.007	5.02276608843963	0.00983604697339309	190034.298	1	0.002	**	0.05263158	0.0195572;0.1110402	5.222e-07	***
LTR	ERV1	HERV-Fc2_LTR	2	0.000756415347667404	182704	4	1.31474820143885	0.559792536776792	0.000497247858943231	190034.298	534	0.936	ns	0.5	0.06758599;0.93241401	0.6022	ns
LTR	ERV1	MER34A	155	0.0586221894442238	182704	1464	326.763	16.8805741840965	0.123584274124922	190034.298	1	0.002	**	0.1058743	0.09057498;0.12277468	2.2e-16	***
LTR	ERV1	LTR78	334	0.126321363060456	182704	4812	1053.022	31.1298342845346	0.398261001115713	190034.298	1	0.002	**	0.06940981	0.0623880;0.0769593	2.2e-16	***
LTR	ERV1	MER31A	184	0.0695902119854012	182704	1349	307.894	16.2535208782879	0.116447873527354	190034.298	1	0.002	**	0.1363973	0.1185192;0.1558754	2.2e-16	***
LTR	ERV1	LTR10B1	19	0.00718594580284034	182704	171	41.095	6.14147316958176	0.015542444356196	190034.298	1	0.002	**	0.1111111	0.06823641;0.16806732	3.169e-05	***
LTR	ERV1	MER41G	13	0.00491669975983813	182704	114	28.152	5.13237150226259	0.0106473024337664	190034.298	1	0.002	**	0.1140351	0.06213544;0.18710742	0.0006671	***
LTR	ERV1	MER41E	40	0.0151283069533481	182704	360	85.086	8.82158854313805	0.0321801781358144	190034.298	1	0.002	**	0.1111111	0.08057551;0.14821851	1.849e-09	***
LTR	ERV1	MER87B	20	0.00756415347667404	182704	202	46.202	6.47279638897232	0.0174739509464647	190034.298	1	0.002	**	0.0990099	0.06153295;0.14876726	3.117e-06	***
LTR	ERV1	LTR1C1	4	0.00151283069533481	182704	70	18.17	4.37037758096486	0.00687203343355837	190034.298	1	0.002	**	0.05714286	0.01578708;0.13989417	2.641e-05	***
LTR	ERV1	MER4CL34	93	0.0351733136665343	182704	896	200.34	14.0098778251874	0.0757701253758439	190034.298	1	0.002	**	0.1037946	0.08459506;0.12564294	2.2e-16	***
LTR	ERV1	LTR19A	41	0.0155065146271818	182704	447	99.805	9.77438046699194	0.0377470168869726	190034.298	1	0.002	**	0.0917226	0.06662641;0.12237330	2.883e-13	***
LTR	ERV1	LTR7Y	24	0.00907698417200885	182704	257	60.627	7.51627336952065	0.0229295966415159	190034.298	1	0.002	**	0.09338521	0.06075295;0.13576073	6.119e-09	***
LTR	ERV1	HERV1_LTRc	5	0.00189103836916851	182704	34	8.16316316316316	2.6916341119829	0.00308737095106491	190034.298	155	0.31	ns	0.1470588	0.04952846;0.31056573	0.2344	ns
LTR	ERV1	LOR1a	47	0.017775760670184	182704	808	182.287	13.1892603123749	0.068942342240124	190034.298	1	0.002	**	0.05816832	0.04304934;0.07660382	2.2e-16	***
LTR	ERV1	LTR12B	27	0.01021160719351	182704	171	36.413	5.98500219308659	0.0137716760273066	190034.298	68	0.136	ns	0.1578947	0.1067061;0.2213519	0.09203	ns
LTR	ERV1	LTR54	189	0.0714812503545697	182704	1113	264.215	15.4843967122242	0.0999281405419716	190034.298	1	0.002	**	0.1698113	0.1481994;0.1931841	4.423e-08	***
LTR	ERV1	MER51A	186	0.0703466273330686	182704	941	220.681	14.8935911739935	0.0834632476692952	190034.298	9	0.018	*	0.1976621	0.1726644;0.2245676	0.007067	**
LTR	ERV1	LTR43	35	0.0132372685841796	182704	424	89.818	9.32501109017205	0.0339698568483955	190034.298	1	0.002	**	0.08254717	0.05816925;0.11293420	7.919e-13	***
LTR	ERV1	LTR48	73	0.0276091601898603	182704	975	220.406	14.2364968247755	0.0833592405589909	190034.298	1	0.002	**	0.07487179	0.05914361;0.09322208	2.2e-16	***
LTR	ERV1	LTR12D	41	0.0155065146271818	182704	490	113.337	11.6369605073597	0.0428649231292903	190034.298	1	0.002	**	0.08367347	0.06071321;0.11180106	2.2e-16	***
LTR	ERV1	MER92A	12	0.00453849208600442	182704	151	32.184	5.26534593999936	0.0121722357746639	190034.298	1	0.002	**	0.0794702	0.04173734;0.13470346	1.492e-05	***
LTR	ERV1	LTR2C	38	0.0143718916056807	182704	291	64.275	7.54362520816626	0.0243092982356612	190034.298	1	0.002	**	0.1305842	0.09409256;0.17480597	0.0001245	***
LTR	ERV1	LTR17	77	0.0291219908851951	182704	843	194.9	14.2021019465324	0.0737126756301885	190034.298	1	0.002	**	0.09134045	0.07275592;0.11283756	2.2e-16	***
LTR	ERV1	MER50C	10	0.00378207673833702	182704	85	17.799	4.02079168395552	0.00673171838656606	190034.298	27	0.054	ns	0.1176471	0.05788185;0.20573312	0.04426	*
LTR	ERV1	MER57D	39	0.0147500992795144	182704	452	98.143	9.70343793238808	0.037118435733061	190034.298	1	0.002	**	0.08628319	0.06207448;0.11606448	1.394e-13	***
LTR	ERV1	LTR45	29	0.0109680225411774	182704	174	41.192	6.08409008415822	0.0155791305005579	190034.298	31	0.062	ns	0.1666667	0.1145511;0.2305102	0.0319	*
LTR	ERV1	LTR73	16	0.00605132278133923	182704	217	50.483	7.09436685272485	0.0190930579981468	190034.298	1	0.002	**	0.07373272	0.04272985;0.11697707	8.531e-10	***
LTR	ERV1	MER92C	14	0.00529490743367183	182704	128	29.14	5.13817095869734	0.0110209716155141	190034.298	2	0.004	**	0.109375	0.06110137;0.17670059	0.0009732	***
LTR	ERV1	LTR24	47	0.017775760670184	182704	308	79.969	8.49978148456096	0.0302448894688073	190034.298	1	0.002	**	0.1525974	0.1143276;0.1977052	8.716e-06	***
LTR	ERV1	LTR24C	35	0.0132372685841796	182704	382	96.123	9.12990833613495	0.0363544562319169	190034.298	1	0.002	**	0.09162304	0.06464966;0.12512046	2.505e-15	***
LTR	ERV1	MER84	40	0.0151283069533481	182704	358	76.57	8.32528740707554	0.0289593615854466	190034.298	1	0.002	**	0.1117318	0.08103265;0.14902897	5.769e-07	***
LTR	ERV1	LTR15	28	0.0105898148673437	182704	264	62.654	7.29283686019846	0.0236962235963768	190034.298	1	0.002	**	0.1060606	0.07164227;0.14963073	9.141e-08	***
LTR	ERV1	MER4C	96	0.0363079366880354	182704	668	148.621	11.9034890705226	0.0562096026928386	190034.298	1	0.002	**	0.1437126	0.1179837;0.1726353	3.568e-07	***
LTR	ERV1	LTR1B0	8	0.00302566139066962	182704	92	24.156	5.2473992795669	0.00913598456912691	190034.298	1	0.002	**	0.08695652	0.03829206;0.16416675	4.117e-05	***
LTR	ERV1	LTR27	22	0.00832056882434145	182704	315	74.782	8.66923477774317	0.0282831262646319	190034.298	1	0.002	**	0.06984127	0.0442837;0.1038334	4.671e-15	***
LTR	ERV1	LTR28	13	0.00491669975983813	182704	139	35.934	6.10597469098316	0.0135905145515403	190034.298	1	0.002	**	0.09352518	0.05074287;0.15462052	1.463e-06	***
LTR	ERV1	LTR9A1	42	0.0158847223010155	182704	479	115.567	10.6007493549695	0.0437083262419394	190034.298	1	0.002	**	0.08768267	0.06392416;0.11667339	2.2e-16	***
LTR	ERV1	LTR72B	13	0.00491669975983813	182704	163	38.212	5.97484349207196	0.0144520716325334	190034.298	1	0.002	**	0.0797546	0.0431490;0.1325213	3.824e-07	***
LTR	ERV1	LTR21A	8	0.00302566139066962	182704	94	19.869	4.31653466005677	0.00751460827140183	190034.298	2	0.004	**	0.08510638	0.03746113;0.16082210	0.001468	**
LTR	ERV1	LTR37B	172	0.0650517198993968	182704	2032	448.869	19.347769255787	0.16976570034606	190034.298	1	0.002	**	0.08464567	0.07290280;0.09760245	2.2e-16	***
LTR	ERV1	MER39B	117	0.0442502978385431	182704	1186	265.517	15.5965047995364	0.100420566933303	190034.298	1	0.002	**	0.09865093	0.08227011;0.11705180	2.2e-16	***
LTR	ERV1	EUTREP7	31	0.0117244378888448	182704	275	61.447	7.27544659269263	0.0232397269340595	190034.298	1	0.002	**	0.1127273	0.07789037;0.15617971	3.011e-06	***
LTR	ERV1	LTR45B	45	0.0170193453225166	182704	444	106.939	10.1149192083076	0.0404451504321023	190034.298	1	0.002	**	0.1013514	0.07489087;0.13326095	7.773e-14	***
LTR	ERV1	MER41D	45	0.0170193453225166	182704	472	113.584	10.2225948489337	0.0429583404247272	190034.298	1	0.002	**	0.09533898	0.07039248;0.12548883	6.452e-16	***
LTR	ERV1	MER34	121	0.045763128533878	182704	1330	293.597	15.7624568531066	0.111040638414553	190034.298	1	0.002	**	0.09097744	0.07606332;0.10772641	2.2e-16	***
LTR	ERV1	LTR1F2	17	0.00642953045517294	182704	135	30.693	5.92028722282971	0.0116083281329778	190034.298	9	0.018	*	0.1259259	0.07509801;0.19394950	0.003859	**
LTR	ERV1	LTR1E	19	0.00718594580284034	182704	296	70.831	8.80840661113162	0.026788827745315	190034.298	1	0.002	**	0.06418919	0.03908507;0.09842662	1.894e-15	***
LTR	ERV1	LTR26B	11	0.00416028441217072	182704	138	32.941	5.2044793789202	0.012458538983756	190034.298	1	0.002	**	0.07971014	0.04046256;0.13814704	1.827e-06	***
LTR	ERV1	LTR38C	8	0.00302566139066962	182704	127	31.058	5.17913694156268	0.0117463739339271	190034.298	1	0.002	**	0.06299213	0.0275853;0.1203479	1.274e-07	***
LTR	ERV1	LTR71A	17	0.00642953045517294	182704	166	38.751	5.91134019854575	0.0146559255687298	190034.298	1	0.002	**	0.1024096	0.06079808;0.15890056	2.03e-05	***
LTR	ERV1	LTR2B	30	0.0113462302150111	182704	326	75.757	8.58263436321346	0.0286518787466198	190034.298	1	0.002	**	0.09202454	0.0629515;0.1287622	7.107e-11	***
LTR	ERV1	MER66A	26	0.00983339951967625	182704	331	81.774	8.43754206603535	0.0309275543200772	190034.298	1	0.002	**	0.07854985	0.05195116;0.11297645	3.598e-15	***
LTR	ERV1	MER48	23	0.00869877649817515	182704	193	45.594	6.70433532217118	0.0172440006807738	190034.298	1	0.002	**	0.119171	0.07706433;0.17343360	5.92e-05	***
LTR	ERV1	LTR21B	7	0.00264745371683591	182704	36	7.105	2.66628657201059	0.00268716552258845	190034.298	575	0.854	ns	0.1944444	0.08194364;0.36024802	1	ns
LTR	ERV1	LTR36	56	0.0211796297346873	182704	484	112.85	10.7207478486547	0.0426807359921333	190034.298	1	0.002	**	0.1157025	0.08859407;0.14760876	7.429e-11	***
LTR	ERV1	MER110	33	0.0124808532365122	182704	784	166.866	12.4705877792332	0.0631100017019345	190034.298	1	0.002	**	0.04209184	0.02914825;0.05860728	2.2e-16	***
LTR	ERV1	LTR26D	17	0.00642953045517294	182704	196	48.641	6.62993778817532	0.0183963994629451	190034.298	1	0.002	**	0.08673469	0.05133918;0.13523848	1.081e-08	***
LTR	ERV1	LTR1D1	40	0.0151283069533481	182704	311	74.33	9.07609362421276	0.0281121763960591	190034.298	1	0.002	**	0.1286174	0.09349946;0.17099910	1.444e-06	***
LTR	ERV1	MER67B	70	0.0264745371683591	182704	482	109.872	10.0330592681534	0.0415544335394565	190034.298	1	0.002	**	0.1452282	0.1149943;0.1798921	7.748e-06	***
LTR	ERV1	PABL_B	24	0.00907698417200885	182704	377	80.056	8.39352818040871	0.0302777935364309	190034.298	1	0.002	**	0.06366048	0.04121078;0.09324341	2.815e-15	***
LTR	ERV1	LOR1b	61	0.0230706681038558	182704	1101	242.029	15.2283966018443	0.0915372250902971	190034.298	1	0.002	**	0.05540418	0.04264139;0.07060333	2.2e-16	***
LTR	ERV1	LTR34	38	0.0143718916056807	182704	264	71.137	7.92471021754309	0.0269045592935081	190034.298	1	0.002	**	0.1439394	0.1039160;0.1921746	1.402e-06	***
LTR	ERV1	MER83	70	0.0264745371683591	182704	466	106.614	9.30739660869954	0.0403222329381063	190034.298	1	0.002	**	0.1502146	0.1190094;0.1859376	3.29e-05	***
LTR	ERV1	LTR27D	9	0.00340386906450332	182704	273	60.656	7.68822299187352	0.022940564664057	190034.298	1	0.002	**	0.03296703	0.01518333;0.06165712	2.2e-16	***
LTR	ERV1	MER34C2	53	0.0200450067131862	182704	590	134.271	10.4135489148033	0.050782322573325	190034.298	1	0.002	**	0.08983051	0.06801278;0.11585377	2.2e-16	***
LTR	ERV1	MER57E2	9	0.00340386906450332	182704	76	17.96	3.98425328942251	0.00679260982205329	190034.298	10	0.02	*	0.1184211	0.05560421;0.21293324	0.01447	*
LTR	ERV1	LTR10E	40	0.0151283069533481	182704	288	68.694	8.59792348699895	0.0259805979463323	190034.298	1	0.002	**	0.1388889	0.1011130;0.1842913	4.051e-05	***
LTR	ERV1	LTR75_1	11	0.00416028441217072	182704	129	33.637	5.38481450258291	0.0127217715247442	190034.298	1	0.002	**	0.08527132	0.04333745;0.14745178	9.221e-07	***
LTR	ERV1	LTR65	98	0.0370643520357028	182704	462	102.952	9.56321866063675	0.0389372364365273	190034.298	317	0.634	ns	0.2121212	0.1757056;0.2522686	0.615	ns
LTR	ERV1	LTR2	89	0.0336604829711995	182704	854	200.829	13.4660719623093	0.0759550689283486	190034.298	1	0.002	**	0.1042155	0.0845318;0.1266771	2.2e-16	***
LTR	ERV1	tot	11183	4.22949641648229	182704	134544	24778.163	142.759583670343	9.37129139010231	190034.298	1	0.002	**	0.08311779	0.08164798;0.08460560	2.2e-16	***
LTR	ERV1	MER61C	15	0.00567311510750553	182704	312	64.883	7.95516156942118	0.0245392485013521	190034.298	1	0.002	**	0.04807692	0.02715457;0.07805668	1.321e-15	***
LTR	ERV1	LTR38	15	0.00567311510750553	182704	237	57.811	7.38063362813469	0.0218645638320002	190034.298	1	0.002	**	0.06329114	0.0358530;0.1022413	3.283e-13	***
LTR	ERV1	LTR1C	11	0.00416028441217072	182704	65	18.549	4.36883115783682	0.00701537414194134	190034.298	33	0.066	ns	0.1692308	0.08762605;0.28265616	0.03915	*
LTR	ERV1	LTR60	5	0.00189103836916851	182704	42	10.651	2.95295088325541	0.00402828993400276	190034.298	34	0.068	ns	0.1190476	0.03980553;0.25631668	0.04994	*
LTR	ERV1	HERV1_LTRe	5	0.00189103836916851	182704	31	6.67	2.43331482160057	0.00252264518447079	190034.298	329	0.658	ns	0.1612903	0.05452433;0.33727158	0.6615	ns
LTR	ERV1	LTR7	107	0.0404682211002061	182704	2350	518.343	21.8141056705565	0.196041300277983	190034.298	1	0.002	**	0.04553191	0.03746200;0.05475751	2.2e-16	***
LTR	ERV1	MER67A	50	0.0189103836916851	182704	476	109.204	9.3862924782092	0.0413017908133356	190034.298	1	0.002	**	0.105042	0.07897443;0.13613455	3.799e-12	***
LTR	ERV1	MER34C	17	0.00642953045517294	182704	198	40.217	6.13396580823015	0.01521037801857	190034.298	1	0.002	**	0.08585859	0.0508122;0.1339089	1.197e-05	***
LTR	ERV1	LTR28C	28	0.0105898148673437	182704	227	57.432	8.17423967070909	0.0217212231236172	190034.298	1	0.002	**	0.123348	0.08355132;0.17331785	1.811e-06	***
LTR	ERV1	MER57A1	73	0.0276091601898603	182704	1058	234.636	15.4571157214542	0.0887411357576445	190034.298	1	0.002	**	0.06899811	0.05447005;0.08597594	2.2e-16	***
LTR	ERV1	LTR38A1	13	0.00491669975983813	182704	167	37.264	5.50478034135847	0.0140935307577391	190034.298	1	0.002	**	0.07784431	0.04209901;0.12943749	9.153e-07	***
LTR	ERV1	MER65B	16	0.00605132278133923	182704	198	44.303	6.17570484481974	0.0167557345738545	190034.298	1	0.002	**	0.08080808	0.04689375;0.12791104	1.321e-07	***
LTR	ERV1	LTR7C	34	0.0128590609103459	182704	320	81.047	8.56178107026191	0.0306525973412001	190034.298	1	0.002	**	0.10625	0.07471125;0.14530145	7.176e-11	***
LTR	ERV1	LTR35A	12	0.00453849208600442	182704	93	22.971	4.53373066179648	0.00868780847563397	190034.298	4	0.008	**	0.1290323	0.0684872;0.2145483	0.007709	**
LTR	ERV1	LTR30	9	0.00340386906450332	182704	145	28.343	5.74755473096041	0.0107195400994686	190034.298	1	0.002	**	0.06206897	0.02877193;0.11455502	8.19e-06	***
LTR	ERV1	LTR1C3	2	0.000756415347667404	182704	66	14.874	3.69157849053109	0.00562546094060249	190034.298	1	0.002	**	0.03030303	0.003691139;0.105216649	2.028e-05	***
LTR	ERV1	MER52C	49	0.0185321760178514	182704	381	102.147	10.817319695997	0.0386327792590912	190034.298	1	0.002	**	0.1286089	0.09668118;0.16644186	5.79e-11	***
LTR	ERV1	LTR76	41	0.0155065146271818	182704	188	45.195	6.46271937668206	0.0170930958189142	190034.298	289	0.578	ns	0.2180851	0.1612791;0.2840045	0.5501	ns
LTR	ERV1	LTR8B	116	0.0438720901647094	182704	1611	392.691	20.4233354678327	0.14851874964543	190034.298	1	0.002	**	0.07200497	0.05986091;0.08573491	2.2e-16	***
LTR	ERV1	LTR10B	15	0.00567311510750553	182704	79	19.965	4.25839276123151	0.00755091620808986	190034.298	148	0.296	ns	0.1898734	0.1103475;0.2937585	0.2435	ns
LTR	ERV1	LTR54B	94	0.035551521340368	182704	861	195.176	13.3620945053375	0.0738170609481666	190034.298	1	0.002	**	0.1091754	0.08912982;0.13193950	2.2e-16	***
LTR	ERV1	MER4A1	199	0.0752633270929067	182704	2254	488.632	20.9060191724211	0.18480437208071	190034.298	1	0.002	**	0.08828749	0.0768941;0.1007638	2.2e-16	***
LTR	Gypsy	MamGypsy2-I	143	0.0540836973582194	182704	2287	482.523	20.2742821702155	0.182493901401259	190034.298	1	0.002	**	0.06252733	0.05295162;0.07324155	2.2e-16	***
LTR	Gypsy	MamGypLTR3a	93	0.0351733136665343	182704	1326	294.776	16.2014292675156	0.111486545262003	190034.298	1	0.002	**	0.07013575	0.05697849;0.08523463	2.2e-16	***
LTR	Gypsy	X1_LR	1	0.000378207673833702	182704	15	3.15504682622268	1.52476023487192	0.00119326292098209	190034.298	139	0.278	ns	0.06666667	0.00168643;0.31948457	0.22	ns
LTR	Gypsy	MamGypLTR1d	73	0.0276091601898603	182704	751	165.849	11.7264533729815	0.0627253644976457	190034.298	1	0.002	**	0.09720373	0.07696689;0.12066602	2.2e-16	***
LTR	Gypsy	tot	1221	0.46179156975095	182704	18029	3731.078	57.7886965543388	1.4111223312721	190034.298	1	0.002	**	0.06772422	0.06409863;0.07148999	2.2e-16	***
LTR	Gypsy	MamGypLTR2b	56	0.0211796297346873	182704	890	191.192	13.2076333072045	0.0723102815756132	190034.298	1	0.002	**	0.06292135	0.04787655;0.08093402	2.2e-16	***
LTR	Gypsy	LTR81AB	16	0.00605132278133923	182704	266	56.113	7.02763250452233	0.0212223672018305	190034.298	1	0.002	**	0.06015038	0.03476850;0.09584429	1.494e-11	***
LTR	Gypsy	LTR104_Mam	163	0.0616478508348934	182704	1971	420.826	19.7784456141253	0.159159622548742	190034.298	1	0.002	**	0.08269914	0.07091383;0.09574261	2.2e-16	***
LTR	Gypsy	LTR81	26	0.00983339951967625	182704	325	66.798	7.218816198471	0.0252635161967436	190034.298	1	0.002	**	0.08	0.05292266;0.11502207	9.321e-10	***
LTR	Gypsy	MamGypsy2-LTR	97	0.0366861443618691	182704	904	180.461	12.545112947234	0.0682517350277037	190034.298	1	0.002	**	0.1073009	0.08787829;0.12932387	1.213e-13	***
LTR	Gypsy	MamGypLTR1b	93	0.0351733136665343	182704	1214	265.481	15.2925963296787	0.100406951457045	190034.298	1	0.002	**	0.07660626	0.06227338;0.09302800	2.2e-16	***
LTR	Gypsy	MamGypLTR3	58	0.0219360450823547	182704	675	150.984	11.5195678931306	0.0571033074261077	190034.298	1	0.002	**	0.08592593	0.06589219;0.10966418	2.2e-16	***
LTR	Gypsy	LTR81C	50	0.0189103836916851	182704	728	155.687	11.6075736812982	0.0588820181161476	190034.298	1	0.002	**	0.06868132	0.05140287;0.08954832	2.2e-16	***
LTR	Gypsy	MamGypLTR4	52	0.0196667990393525	182704	712	156.954	11.4264801425657	0.0593612072388949	190034.298	1	0.002	**	0.07303371	0.05502290;0.09467374	2.2e-16	***
LTR	Gypsy	MamGyp-int	49	0.0185321760178514	182704	684	143.561	11.7573174454683	0.0542958718632401	190034.298	1	0.002	**	0.07163743	0.05346442;0.09360517	2.2e-16	***
LTR	Gypsy	LTR81B	79	0.0298784062328625	182704	1157	248.156	14.3941952486708	0.0938545035078762	190034.298	1	0.002	**	0.06828003	0.05442724;0.08437366	2.2e-16	***
LTR	Gypsy	MamGypLTR1c	71	0.0268527448421928	182704	1139	247.571	14.5157040705804	0.0936332520186835	190034.298	1	0.002	**	0.06233538	0.04900190;0.07798073	2.2e-16	***
LTR	Gypsy	LTR81A	46	0.0173975529963503	182704	854	182.661	12.3698460819888	0.0690837919101379	190034.298	1	0.002	**	0.05386417	0.03970169;0.07119664	2.2e-16	***
LTR	Gypsy	MamGypLTR2c	52	0.0196667990393525	182704	1037	223.043	14.0263997836541	0.0843565741948904	190034.298	1	0.002	**	0.05014465	0.03767387;0.06524108	2.2e-16	***
LTR	Gypsy	MamGypLTR1a	81	0.0306348215805299	182704	1094	237.907	14.5256099474117	0.0899782530587546	190034.298	1	0.002	**	0.07404022	0.05923028;0.09118744	2.2e-16	***
SINE?	tot	tot	3	0.00113462302150111	182704	5	1.52712100139082	0.711251731617045	0.000577568881598616	190034.298	709	0.586	ns	0.6	0.1466328;0.9472550	0.1703	ns
SINE?	tRNA	tot	3	0.00113462302150111	182704	5	1.52712100139082	0.711251731617045	0.000577568881598616	190034.298	709	0.586	ns	0.6	0.1466328;0.9472550	0.1703	ns
SINE?	tRNA	CRP1	3	0.00113462302150111	182704	5	1.52712100139082	0.711251731617045	0.000577568881598616	190034.298	709	0.586	ns	0.6	0.1466328;0.9472550	0.1703	ns
RC?	tot	tot	93	0.0351733136665343	182704	435	92.055	8.51742458267294	0.0348159074147614	190034.298	571	0.862	ns	0.2137931	0.1761749;0.2553548	0.9066	ns
RC?	Helitron?	tot	93	0.0351733136665343	182704	435	92.055	8.51742458267294	0.0348159074147614	190034.298	571	0.862	ns	0.2137931	0.1761749;0.2553548	0.9066	ns
RC?	Helitron?	Helitron2Na_Mam	93	0.0351733136665343	182704	435	92.055	8.51742458267294	0.0348159074147614	190034.298	571	0.862	ns	0.2137931	0.1761749;0.2553548	0.9066	ns
Unknown	tot	tot	925	0.349842098296174	182704	6436	1358.608	33.5323239986845	0.513835971331858	190034.298	1	0.002	**	0.1437228	0.1352374;0.1525324	2.2e-16	***
Unknown	Unknown	UCON84	6	0.00226924604300221	182704	103	21.213	4.2993156566034	0.00802291938503432	190034.298	1	0.002	**	0.05825243	0.0216752;0.1224870	4.46e-05	***
Unknown	Unknown	UCON57	6	0.00226924604300221	182704	22	4.42137096774194	1.87926895406145	0.00167219642886554	190034.298	851	0.302	ns	0.2727273	0.1072892;0.5022212	0.4232	ns
Unknown	Unknown	UCON4	45	0.0170193453225166	182704	138	30.658	4.93653779539926	0.0115950908643936	190034.298	1000	0.004	**	0.326087	0.2487831;0.4110399	0.005394	**
Unknown	Unknown	EUTREP6	2	0.000756415347667404	182704	14	3.01145833333333	1.44155299408604	0.00113895665109712	190034.298	407	0.814	ns	0.1428571	0.01779452;0.42812916	0.7477	ns
Unknown	Unknown	UCON15	2	0.000756415347667404	182704	48	9.956	2.96223544621944	0.00376543560068834	190034.298	1	0.002	**	0.04166667	0.005086468;0.142540973	0.002111	**
Unknown	Unknown	UCON61	0	0	182704	16	3.28439425051335	1.53219065863114	0.00124218310943944	190034.298	1	0.002	**	0	0.0000000;0.2059072	0.05579	ns
Unknown	Unknown	MARE11	5	0.00189103836916851	182704	13	2.8276955602537	1.43017902321189	0.00106945616015344	190034.298	900	0.204	ns	0.3846154	0.1385793;0.6842224	0.1732	ns
Unknown	Unknown	UCON5	14	0.00529490743367183	182704	118	24.277	4.5178182435421	0.00918174769766079	190034.298	9	0.018	*	0.1186441	0.06640541;0.19104751	0.01668	*
Unknown	Unknown	UCON24	3	0.00113462302150111	182704	23	5.37374749498998	2.21139389826612	0.00203239253984984	190034.298	207	0.414	ns	0.1304348	0.02775151;0.33588914	0.3271	ns
Unknown	Unknown	UCON93	4	0.00151283069533481	182704	27	5.4438877755511	2.10753001490418	0.00205892013220291	190034.298	344	0.688	ns	0.1481481	0.0418874;0.3373109	0.6344	ns
Unknown	Unknown	UCON80_AMi	51	0.0192885913655188	182704	220	47.07	6.20319108036981	0.0178022352073524	190034.298	761	0.482	ns	0.2318182	0.1777423;0.2932734	0.5112	ns
Unknown	Unknown	MARE9	6	0.00226924604300221	182704	23	4.99699398797595	1.91781778517547	0.00188990147235338	190034.298	784	0.436	ns	0.2608696	0.1022861;0.4840520	0.614	ns
Unknown	Unknown	UCON25	10	0.00378207673833702	182704	49	10.129	2.99588623521226	0.00383086552826157	190034.298	562	0.88	ns	0.2040816	0.1024494;0.3434300	1	ns
Unknown	Unknown	UCON92	2	0.000756415347667404	182704	19	3.55373592630502	1.59450544258185	0.00134405019810708	190034.298	270	0.54	ns	0.1052632	0.01301216;0.33137666	0.5568	ns
Unknown	Unknown	UCON28c	5	0.00189103836916851	182704	65	13.57	3.40156885431865	0.00513227813392334	190034.298	7	0.014	*	0.07692308	0.02544847;0.17045629	0.005795	**
Unknown	Unknown	UCON71_Crp	43	0.0162629299748492	182704	276	58.319	6.85508798129034	0.0220566933303077	190034.298	11	0.022	*	0.1557971	0.1151031;0.2040648	0.02228	*
Unknown	Unknown	UCON31	20	0.00756415347667404	182704	115	24.682	4.53005490004232	0.00933492180556343	190034.298	183	0.366	ns	0.173913	0.1095882;0.2557357	0.3629	ns
Unknown	Unknown	UCON63	1	0.000378207673833702	182704	14	3.19091847265222	1.52448341154157	0.00120682985293479	190034.298	135	0.27	ns	0.07142857	0.001806781;0.338684490	0.2141	ns
Unknown	Unknown	EUTREP2	123	0.0465195438815454	182704	819	181.327	13.0775032820524	0.0685792628732437	190034.298	1	0.002	**	0.1501832	0.1263998;0.1765151	4.033e-07	***
Unknown	Unknown	UCON59	6	0.00226924604300221	182704	43	9.517	2.77982705189341	0.00359940243187534	190034.298	144	0.288	ns	0.1395349	0.05297657;0.27932480	0.269	ns
Unknown	Unknown	Eulor4	0	0	182704	31	6.71715145436309	2.38768525430486	0.00254047822634333	190034.298	1	0.002	**	0	0.0000000;0.1121887	0.0007535	***
Unknown	Unknown	UCON35	31	0.0117244378888448	182704	170	35.404	5.34109645216331	0.0133900644844084	190034.298	241	0.482	ns	0.1823529	0.1273908;0.2487359	0.4504	ns
Unknown	Unknown	UCON87	1	0.000378207673833702	182704	6	1.75510204081633	0.871706237672921	0.000663793060197926	190034.298	376	0.752	ns	0.1666667	0.004210745;0.641234579	0.6784	ns
Unknown	Unknown	UCON20	5	0.00189103836916851	182704	46	10.041	3.01270566026544	0.0037975832529642	190034.298	60	0.12	ns	0.1086957	0.03624837;0.23569670	0.07531	ns
Unknown	Unknown	UCON94	4	0.00151283069533481	182704	29	5.525	2.11798509457949	0.0020895973979312	190034.298	343	0.686	ns	0.137931	0.03889483;0.31664061	0.6374	ns
Unknown	Unknown	UCON71	2	0.000756415347667404	182704	17	3.65274949083503	1.68176269608033	0.00138149788802596	190034.298	268	0.536	ns	0.1176471	0.01457932;0.36440916	0.5533	ns
Unknown	Unknown	UCON66	8	0.00302566139066962	182704	64	14.073	3.47069398200371	0.00532251659386169	190034.298	43	0.086	ns	0.125	0.05554279;0.23152631	0.07035	ns
Unknown	Unknown	UCON68	4	0.00151283069533481	182704	12	2.59398496240602	1.31677608737772	0.000981065018591182	190034.298	861	0.282	ns	0.3333333	0.09924609;0.65112449	0.3038	ns
Unknown	Unknown	UCON96	2	0.000756415347667404	182704	17	3.82305358948433	1.72151025229149	0.00144590820502045	190034.298	240	0.48	ns	0.1176471	0.01457932;0.36440916	0.3922	ns
Unknown	Unknown	UCON22	7	0.00264745371683591	182704	37	8.129	2.61135562077978	0.00307445018059416	190034.298	421	0.842	ns	0.1891892	0.07962112;0.35155238	0.8426	ns
Unknown	Unknown	UCON48	29	0.0109680225411774	182704	195	43.725	6.30342034994558	0.0165371305383786	190034.298	9	0.018	*	0.1487179	0.1019163;0.2065510	0.009921	**
Unknown	Unknown	UCON67	1	0.000378207673833702	182704	20	3.98992950654582	1.78363395791629	0.00150902195743115	190034.298	75	0.15	ns	0.05	0.001265089;0.248732763	0.1556	ns
Unknown	Unknown	UCON64	5	0.00189103836916851	182704	15	3.20416666666667	1.51460850698799	0.00121184042157549	190034.298	888	0.228	ns	0.3333333	0.1182411;0.6161963	0.3391	ns
Unknown	Unknown	UCON47	26	0.00983339951967625	182704	155	32.051	5.26498994482603	0.012121934154044	190034.298	144	0.288	ns	0.1677419	0.1125974;0.2360404	0.2748	ns
Unknown	Unknown	UCON1	24	0.00907698417200885	182704	241	49.563	6.77258435893558	0.0187451069382198	190034.298	1	0.002	**	0.09958506	0.06485396;0.14454618	1.448e-05	***
Unknown	Unknown	UCON28b	5	0.00189103836916851	182704	75	15.928	3.6177208161913	0.00602409182882321	190034.298	2	0.004	**	0.06666667	0.02199925;0.14876048	0.0009881	***
Unknown	Unknown	UCON60	9	0.00340386906450332	182704	38	8.273	2.52008369341612	0.00312891208562622	190034.298	706	0.592	ns	0.2368421	0.1144417;0.4024124	0.8439	ns
Unknown	Unknown	UCON85	10	0.00378207673833702	182704	28	6.459	2.24930619933755	0.00244284336529188	190034.298	958	0.088	ns	0.3571429	0.1864067;0.5593497	0.1184	ns
Unknown	Unknown	UCON103	1	0.000378207673833702	182704	14	3.15400410677618	1.58321728197881	0.00119286855648576	190034.298	152	0.304	ns	0.07142857	0.001806781;0.338684490	0.2154	ns
Unknown	Unknown	UCON56	0	0	182704	15	3.36165803108808	1.56358368134843	0.00127140486416221	190034.298	1	0.002	**	0	0.0000000;0.2180194	0.03103	*
Unknown	Unknown	UCON16	7	0.00264745371683591	182704	37	7.9009009009009	2.5171136070927	0.00298818135092033	190034.298	453	0.906	ns	0.1891892	0.07962112;0.35155238	0.8426	ns
Unknown	Unknown	UCON6	26	0.00983339951967625	182704	97	19.73	4.05654478042035	0.00746203740473894	190034.298	957	0.09	ns	0.2680412	0.1831505;0.3675840	0.129	ns
Unknown	Unknown	tot	925	0.349842098296174	182704	6436	1358.608	33.5323239986845	0.513835971331858	190034.298	1	0.002	**	0.1437228	0.1352374;0.1525324	2.2e-16	***
Unknown	Unknown	UCON65	5	0.00189103836916851	182704	33	7.15	2.39023287844788	0.00270418486791097	190034.298	244	0.488	ns	0.1515152	0.0510887;0.3189898	0.5252	ns
Unknown	Unknown	UCON101	14	0.00529490743367183	182704	210	41.811	6.18413474323793	0.0158132410506609	190034.298	1	0.002	**	0.06666667	0.03692366;0.10932632	1.37e-07	***
Unknown	Unknown	UCON18	1	0.000378207673833702	182704	34	7.951	2.59100604250785	0.00300712921465176	190034.298	1	0.002	**	0.02941176	0.0007443642;0.1532676696	0.001979	**
Unknown	Unknown	UCON12A	2	0.000756415347667404	182704	24	5.18592964824121	2.06157794829515	0.00196135838892654	190034.298	96	0.192	ns	0.08333333	0.01025634;0.26997280	0.1392	ns
Unknown	Unknown	UCON76	31	0.0117244378888448	182704	140	29.152	5.01797529647925	0.0110255101076001	190034.298	680	0.644	ns	0.2214286	0.1556811;0.2993334	0.6779	ns
Unknown	Unknown	UCON9	8	0.00302566139066962	182704	49	9.268	2.85873194762089	0.00350522872109075	190034.298	396	0.792	ns	0.1632653	0.07322276;0.29657136	0.8549	ns
Unknown	Unknown	UCON12	10	0.00378207673833702	182704	59	12.091	3.29265251135928	0.00457290898432329	190034.298	329	0.658	ns	0.1694915	0.08439015;0.28968846	0.6285	ns
Unknown	Unknown	UCON26	23	0.00869877649817515	182704	206	43.258	6.11611337720638	0.0163605075546983	190034.298	2	0.004	**	0.1116505	0.07210716;0.16280992	0.0002987	***
Unknown	Unknown	EUTREP14	21	0.00794236115050774	182704	382	82.595	8.24104907702229	0.0312380628202946	190034.298	1	0.002	**	0.05497382	0.03434805;0.08280817	2.2e-16	***
Unknown	Unknown	UCON27	14	0.00529490743367183	182704	102	21.476	4.43272749817457	0.00812238800325259	190034.298	46	0.092	ns	0.1372549	0.07711808;0.21955654	0.0693	ns
Unknown	Unknown	UCON17	0	0	182704	33	7.13213213213213	2.41292415224506	0.0026974271031683	190034.298	1	0.002	**	0	0.0000000;0.1057628	0.0004759	***
Unknown	Unknown	MamRep564	144	0.0544619050320531	182704	788	178.295	12.6700633583856	0.0674325372061799	190034.298	4	0.008	**	0.1827411	0.1563518;0.2115283	0.003275	**
Unknown	Unknown	UCON19	0	0	182704	30	7.148	2.46336439938637	0.0027034284525633	190034.298	1	0.002	**	0	0.0000000;0.1157033	0.000399	***
Unknown	Unknown	UCON75	0	0	182704	22	5.04518072289157	2.020738426022	0.00190812606527545	190034.298	1	0.002	**	0	0.0000000;0.1543725	0.004539	**
Unknown	Unknown	UCON70	19	0.00718594580284034	182704	59	13.179	3.34905586325089	0.00498439893345436	190034.298	966	0.072	ns	0.3220339	0.2062465;0.4563800	0.08398	ns
Unknown	Unknown	UCON41	60	0.0226924604300221	182704	579	119.178	9.86760790088896	0.0450740341521529	190034.298	1	0.002	**	0.1036269	0.08001339;0.13137189	6.72e-11	***
Unknown	Unknown	UCON88	9	0.00340386906450332	182704	33	8.573	2.5268668457313	0.00324237438777633	190034.298	656	0.692	ns	0.2727273	0.1329964;0.4552384	0.8439	ns
Unknown	Unknown	UCON28a	13	0.00491669975983813	182704	129	25.827	4.96726733171719	0.00976796959210302	190034.298	2	0.004	**	0.1007752	0.05475866;0.16616275	0.003936	**
RC	tot	tot	236	0.0892570110247537	182704	1796	401.161	18.3911749030429	0.151722168642802	190034.298	1	0.002	**	0.1314031	0.1161119;0.1479092	2.2e-16	***
RC	Helitron	tot	236	0.0892570110247537	182704	1796	401.161	18.3911749030429	0.151722168642802	190034.298	1	0.002	**	0.1314031	0.1161119;0.1479092	2.2e-16	***
RC	Helitron	Helitron1Na_Mam	31	0.0117244378888448	182704	326	72.772	8.04591528371712	0.0275229288402262	190034.298	1	0.002	**	0.09509202	0.06552759;0.13225719	2.067e-09	***
RC	Helitron	Helitron1Nb_Mam	28	0.0105898148673437	182704	359	79.343	8.6446562153206	0.0300081314649874	190034.298	1	0.002	**	0.07799443	0.05245039;0.11075196	4.804e-13	***
RC	Helitron	Helitron3Na_Mam	184	0.0695902119854012	182704	1111	249.945	14.0890907257167	0.0945311170363647	190034.298	1	0.002	**	0.1656166	0.1442159;0.1888042	1.168e-06	***
