# Supplementary material for: Transposable elements generate regulatory novelty in a tissue-specific fashion
Source: BMC Genomics. 2018 Jun 18;19:468. doi: 10.1186/s12864-018-4850-3 (PMC6006921; doi:10.1186/s12864-018-4850-3)
Supplement: Supplementary file 2 — It contains two folders “TE_PIPELINE_SUMMARY_STATISTICS_ACTIVE” “TE_PIPELINE_SUMMARY_STATISTICS_REPRESSED”. In each of the two folders are included multiple spreadsheets (txt format) with the summary statistics of the TE analysis pipeline for ACTIVE and REPRESSED regions respectively. (ZIP 3922 kb) [file 12864_2018_4850_MOESM2_ESM.zip › Supplemental_File_S1/TE_PIPELINE_SUMMARY_STATISTICS_ACTIVE/E068_15_coreMarks_dense_no_header_ACTIVE.bed.shuffle-rm.nonTE-no_low.boot-1000.stats.tab.txt]

#Script TE-analysis_Shuffle_bed.pl, v4.3
#Aggregated results + stats
#Features in input file (counts):
	315275
#With 1000 bootstraps for exp (expected); sd = standard deviation; nb = number; len = length; avg = average
#Two tests are made (permutation and binomial) to assess how significant the difference between observed and random, so two pvalues are given
#For the two tailed permutation test:
#if rank is < 500 and pvalue is not "ns", there are significantly fewer observed values than expected 
#if rank is > 500 and pvalue is not "ns", there are significantly higher observed values than expected 
#The binomial test is done with binom.test from R, two sided

#Level_(tot_means_all)	#	#	#COUNTS	#	#	#	#	#	#	#	#	#	#	#	#	#
#Rclass	Rfam	Rname	obs_hits	%_obs_(%of_features)	obs_tot_hits	nb_of_trials(nb_of_TE_in_genome)	exp_avg_hits	exp_sd	%_exp_(%of_features)	exp_tot_hits(avg)	obs_rank_in_exp	2-tailed_permutation-test_pvalue(obs.vs.exp)	significance	binomal_test_proba	binomial_test_95%_confidence_interval	binomial_test_pval	significance

age	cat.2	tot	215783	68.4427880421854	215783	4687922	224605.466	126.776934949679	71.2411279042106	224605.466	1	0.002	**	0.04602956	0.04584005;0.04621964	2.2e-16	***
age	cat.2	Ancient	181454	57.5541987154072	215783	2716717	177862.163	183.438098460944	56.4149276028864	224605.466	1001	0.002	**	0.06679165	0.06649505;0.06708917	2.2e-16	***
age	cat.2	LineageSpe	131059	41.5697407025613	215783	1971205	167813.962	237.92620165386	53.227804932202	224605.466	1	0.002	**	0.06648674	0.06613934;0.06683542	2.2e-16	***
age	cat.1	01_Human	1662	0.527158829593212	215783	10400	3553.377	91.5841609096766	1.12707223852193	224605.466	1	0.002	**	0.1598077	0.1528132;0.1669932	2.2e-16	***
age	cat.1	06_Boreotheria/Eutheria?	183	0.0580445642692887	215783	2965	714.295	24.7518611346628	0.226562524779954	224605.466	1	0.002	**	0.06172007	0.05332546;0.07099177	2.2e-16	***
age	cat.1	04_Primates/Glires	2112	0.669891364681627	215783	9067	2176.167	42.087485877247	0.690244072635001	224605.466	71	0.142	ns	0.2329326	0.2242638;0.2417734	0.1156	ns
age	cat.1	07_Eutheria+Metatheria	32599	10.3398620252161	215783	189643	35493.516	151.474797766356	11.2579544841805	224605.466	1	0.002	**	0.1718967	0.1702010;0.1736024	2.2e-16	***
age	cat.1	07_Eutheria	110945	35.1899135675204	215783	1469955	137606.272	227.833953409772	43.6464267702799	224605.466	1	0.002	**	0.0754751	0.07504857;0.07590331	2.2e-16	***
age	cat.1	10_Amniota/Theria	664	0.210609785108239	215783	2529	567.018	21.0275970057407	0.179848703512806	224605.466	1001	0.002	**	0.2625544	0.2454902;0.2801700	5.801e-06	***
age	cat.1	07_Eutheria/03_Primates	5	0.00158591705653794	215783	21	4.82713567839196	2.14613670422054	0.00153108736131693	224605.466	658	0.688	ns	0.2380952	0.08217588;0.47165983	1	ns
age	cat.1	02_Hominidae	1671	0.530013480294981	215783	10036	3417.765	72.3459170009387	1.08405836174768	224605.466	1	0.002	**	0.1665006	0.1592600;0.1739353	2.2e-16	***
age	cat.1	07_Metatheria	2	0.000634366822615177	215783	59	15.357	3.77886634201723	0.00487098564745064	224605.466	1	0.002	**	0.03389831	0.004131933;0.117148464	8.264e-06	***
age	cat.1	15_Euteleostomi	15	0.00475775116961383	215783	73	17.042	3.78081082977323	0.00540543969550393	224605.466	338	0.676	ns	0.2054795	0.1198131;0.3161616	0.6784	ns
age	cat.1	02_Haplorrhini	373	0.118309412417731	215783	4342	1143.644	31.1973161752183	0.362744905241456	224605.466	1	0.002	**	0.08590511	0.07773554;0.09463660	2.2e-16	***
age	cat.1	07_Eutheria + Transfert Opossum?	106	0.0336214415986044	215783	890	238.454	14.6528697049619	0.0756336531599397	224605.466	1	0.002	**	0.1191011	0.09854788;0.14221301	2.2e-16	***
age	cat.1	05_Boreotheria	11155	3.53818095313615	215783	118653	24847.662	142.933150954009	7.88126619617794	224605.466	1	0.002	**	0.09401364	0.09235876;0.09568839	2.2e-16	***
age	cat.1	16_Metazoa	134	0.0425025771152169	215783	491	116.328	9.90163918038112	0.0368973118705892	224605.466	973	0.058	ns	0.2729124	0.2339619;0.3146225	0.06323	ns
age	cat.1	16_Vertebrata	2506	0.794861628736817	215783	8857	2000.101	37.996770304245	0.634398858139719	224605.466	1001	0.002	**	0.28294	0.2735756;0.2924474	2.2e-16	***
age	cat.1	07_Eutheria/Primates?	58	0.0183966378558401	215783	424	108.158	9.99564649979925	0.0343059234002062	224605.466	1	0.002	**	0.1367925	0.1055373;0.1732204	3.696e-09	***
age	cat.1	03_Euarchontoglires/Primates?	1072	0.340020616921735	215783	13041	3348.144	60.4369911055629	1.06197573546903	224605.466	1	0.002	**	0.08220229	0.07754336;0.08704863	2.2e-16	***
age	cat.1	tot	215783	68.4427880421854	215783	4687922	224605.466	126.776934949679	71.2411279042106	224605.466	1	0.002	**	0.04602956	0.04584005;0.04621964	2.2e-16	***
age	cat.1	09_Theria	1938	0.614701451114107	215783	9723	2403.264	46.0528519113547	0.762275473792721	224605.466	1	0.002	**	0.1993212	0.1914201;0.2074028	2.2e-16	***
age	cat.1	10_Theria/Mammalia	19980	6.33732455792562	215783	104874	20943.94	125.883163969496	6.64307033542146	224605.466	1	0.002	**	0.1905143	0.1881414;0.1929044	7.151e-14	***
age	cat.1	03_Primates	120125	38.1016572833241	215783	1475760	143085.276	226.709441786166	45.3842759495678	224605.466	1	0.002	**	0.08139874	0.08095804;0.08184107	2.2e-16	***
age	cat.1	08_Eutheria/Theria	645	0.204583300293395	215783	2459	609.722	22.135643263811	0.193393703909286	224605.466	947	0.11	ns	0.2623017	0.2450034;0.2801679	0.1021	ns
age	cat.1	13_Amniota/Euteleostemi?	41	0.0130045198636111	215783	191	45.594	6.22285207022374	0.0144616604551582	224605.466	258	0.516	ns	0.2146597	0.1586656;0.2797331	0.4971	ns
age	cat.1	14_Tetrapoda	2034	0.645151058599635	215783	8931	2006.812	39.1783562646469	0.636527476013004	224605.466	755	0.494	ns	0.2277461	0.2190823;0.2365878	0.4937	ns
age	cat.1	12_Amniota	9206	2.91999048449766	215783	36530	8156.697	77.0132731107777	2.58716897946237	224605.466	1001	0.002	**	0.252012	0.2475659;0.2564976	2.2e-16	***
age	cat.1	03_Primates/Indep	3952	1.25350884148759	215783	25104	6491.792	80.802102173865	2.05908873205931	224605.466	1	0.002	**	0.1574251	0.1529398;0.1619899	2.2e-16	***
age	cat.1	08_Eutheria/Theria?	42804	13.57671873761	215783	259031	46118.452	166.563432580723	14.6280079295853	224605.466	1	0.002	**	0.1652466	0.1638182;0.1666826	2.2e-16	***
age	cat.1	11_Mammalia	92022	29.1878518753469	215783	619071	80259.831	186.393693691734	25.4570869875506	224605.466	1001	0.002	**	0.1486453	0.1477600;0.1495339	2.2e-16	***
age	cat.1	02_Simiiformes	14305	4.53730869875506	215783	154323	30787.411	163.324483669675	9.76525604630878	224605.466	1	0.002	**	0.09269519	0.09125271;0.09415299	2.2e-16	***
age	cat.1	02_Hominoidea	7926	2.51399571802395	215783	64786	18462.454	159.107583436828	5.85598414082944	224605.466	1	0.002	**	0.1223412	0.1198273;0.1248891	2.2e-16	***
age	cat.1	04_Euarchontoglires	5634	1.78701133930695	215783	55401	12962.846	113.871273598529	4.11159971453493	224605.466	1	0.002	**	0.1016949	0.09918999;0.10424166	2.2e-16	***
age	cat.1	02_Catarrhini	2537	0.804694314487352	215783	30292	8850.77	110.532413863602	2.80731742129887	224605.466	1	0.002	**	0.08375149	0.08065549;0.08692758	2.2e-16	***
DNA?	tot	tot	761	0.241376576005075	215783	4312	1000.756	28.5572754649666	0.317423201966537	224605.466	1	0.002	**	0.1764842	0.1652115;0.1881970	2.2e-16	***
DNA?	PiggyBac?	tot	43	0.0136388866862263	215783	294	70.42	7.42446784104576	0.0223360558242804	224605.466	1	0.002	**	0.1462585	0.1079132;0.1919111	0.0001195	***
DNA?	PiggyBac?	EUTREP4	43	0.0136388866862263	215783	294	70.42	7.42446784104576	0.0223360558242804	224605.466	1	0.002	**	0.1462585	0.1079132;0.1919111	0.0001195	***
DNA?	hAT-Tip100?	tot	57	0.0180794544445326	215783	520	132.214	11.0552441141037	0.0419360875426215	224605.466	1	0.002	**	0.1096154	0.08408541;0.13968033	2.2e-16	***
DNA?	hAT-Tip100?	Eutr16	57	0.0180794544445326	215783	520	132.214	11.0552441141037	0.0419360875426215	224605.466	1	0.002	**	0.1096154	0.08408541;0.13968033	2.2e-16	***
DNA?	DNA?	Eulor12	13	0.00412338434699865	215783	60	13.62	3.26347211574579	0.00432003806200936	224605.466	505	0.994	ns	0.2166667	0.1207160;0.3419562	1	ns
DNA?	DNA?	Eulor2C	5	0.00158591705653794	215783	38	8.483	2.59006166324653	0.00269066687812227	224605.466	121	0.242	ns	0.1315789	0.04413744;0.28086385	0.241	ns
DNA?	DNA?	UCON83	3	0.000951550233922766	215783	50	10.667	3.02311929143563	0.00338339544841805	224605.466	6	0.012	*	0.06	0.01254859;0.16548195	0.005189	**
DNA?	DNA?	Eulor6D	19	0.00602648481484418	215783	75	18.315	3.75604617688373	0.00580921417809849	224605.466	626	0.752	ns	0.2533333	0.1599298;0.3670056	0.8931	ns
DNA?	DNA?	tot	663	0.210292601696931	215783	3498	800.881	25.1791347712313	0.254026167631433	224605.466	1	0.002	**	0.1895369	0.1766693;0.2029255	1.527e-08	***
DNA?	DNA?	UCON7	12	0.00380620093569106	215783	127	30.758	4.89769572589227	0.00975592736499881	224605.466	1	0.002	**	0.09448819	0.04978214;0.15923534	2.838e-05	***
DNA?	DNA?	MER133B	8	0.00253746729046071	215783	40	9.017	2.57358394740376	0.00286004281976053	224605.466	428	0.856	ns	0.2	0.09052241;0.35647802	0.8504	ns
DNA?	DNA?	Eulor6C	2	0.000634366822615177	215783	21	5.02112676056338	1.94552093279092	0.00159261811452331	224605.466	90	0.18	ns	0.0952381	0.01174932;0.30377441	0.1969	ns
DNA?	DNA?	Eulor6E	8	0.00253746729046071	215783	31	6.86786786786787	2.39332709585088	0.00217837375874011	224605.466	767	0.47	ns	0.2580645	0.1185640;0.4461339	0.6649	ns
DNA?	DNA?	Eulor2A	15	0.00475775116961383	215783	67	15.137	3.5643983974769	0.00480120529696297	224605.466	566	0.872	ns	0.2238806	0.1310593;0.3422328	1	ns
DNA?	DNA?	Eulor6A	3	0.000951550233922766	215783	30	6.47547547547548	2.39721555852142	0.00205391340114994	224605.466	107	0.214	ns	0.1	0.02111714;0.26528845	0.18	ns
DNA?	DNA?	MER123	7	0.00222028387915312	215783	46	10.648	3.0101756023789	0.0033773689636032	224605.466	140	0.28	ns	0.1521739	0.0634443;0.2886910	0.2259	ns
DNA?	DNA?	Eulor7	1	0.000317183411307589	215783	12	2.6741452991453	1.36480368854914	0.000848194528315058	224605.466	205	0.41	ns	0.08333333	0.002107593;0.384796165	0.4848	ns
DNA?	DNA?	UCON100	1	0.000317183411307589	215783	19	3.96471774193548	1.69696265760906	0.00125754269825882	224605.466	66	0.132	ns	0.05263158	0.001331629;0.260280654	0.1524	ns
DNA?	DNA?	UCON21	6	0.00190310046784553	215783	28	6.616	2.26664546889928	0.00209848544921101	224605.466	489	0.978	ns	0.2142857	0.08296061;0.40953103	1	ns
DNA?	DNA?	Eulor5A	19	0.00602648481484418	215783	126	27.719	4.98727499862519	0.00879200697803505	224605.466	43	0.086	ns	0.1507937	0.09329693;0.22542592	0.06699	ns
DNA?	DNA?	Eulor2B	13	0.00412338434699865	215783	57	12.786	3.25773185158277	0.00405550709697883	224605.466	600	0.804	ns	0.2280702	0.1273971;0.3583634	1	ns
DNA?	DNA?	Eulor6B	6	0.00190310046784553	215783	64	14.918	3.48818626845577	0.00473174212988661	224605.466	9	0.018	*	0.09375	0.03518733;0.19296910	0.007112	**
DNA?	DNA?	MER133A	10	0.00317183411307589	215783	54	12.114	3.06666079122038	0.00384235984458013	224605.466	315	0.63	ns	0.1851852	0.09254549;0.31429652	0.6244	ns
DNA?	DNA?	MER131	244	0.0773927523590516	215783	1106	256.252	14.1985948634397	0.0812788835143922	224605.466	216	0.432	ns	0.2206148	0.1964942;0.2462313	0.3926	ns
DNA?	DNA?	UCON62	4	0.00126873364523035	215783	24	5.21184738955823	2.06874326446628	0.00165311153423463	224605.466	386	0.772	ns	0.1666667	0.04735363;0.37384171	0.8041	ns
DNA?	DNA?	Eulor3	2	0.000634366822615177	215783	37	8.81281281281281	2.62292880326743	0.00279527803118319	224605.466	5	0.01	**	0.05405405	0.00661457;0.18194912	0.005939	**
DNA?	DNA?	UCON2	32	0.0101498691618428	215783	135	31.093	5.10023169702743	0.00986218380778685	224605.466	606	0.792	ns	0.237037	0.1681315;0.3178352	0.8383	ns
DNA?	DNA?	MER124	140	0.0444056775830624	215783	747	170.735	11.8154297162388	0.0541543097296011	224605.466	6	0.012	*	0.1874163	0.1600409;0.2172850	0.006877	**
DNA?	DNA?	Eulor10	10	0.00317183411307589	215783	39	9.754	2.7555538603114	0.00309380699389422	224605.466	624	0.756	ns	0.2564103	0.1303768;0.4212739	1	ns
DNA?	DNA?	UCON14	13	0.00412338434699865	215783	98	23.105	4.2546535789741	0.00732852271826184	224605.466	7	0.014	*	0.1326531	0.07256431;0.21615400	0.01665	*
DNA?	DNA?	Eulor5B	7	0.00222028387915312	215783	43	9.412	2.77090850334939	0.00298533026722702	224605.466	248	0.496	ns	0.1627907	0.06805209;0.30701087	0.4626	ns
DNA?	DNA?	MER134	16	0.00507493458092142	215783	89	21.269	4.17589236895266	0.0067461739751011	224605.466	115	0.23	ns	0.1797753	0.1063943;0.2754628	0.2147	ns
DNA?	DNA?	UCON58	54	0.0171279042106098	215783	235	54.362	6.70282655928705	0.0172427246055031	224605.466	507	0.99	ns	0.2297872	0.1775903;0.2889378	1	ns
Retroposon	tot	tot	1462	0.463722147331695	215783	5565	1710.032	43.9896358710102	0.542393783205138	224605.466	1	0.002	**	0.2627134	0.2511872;0.2744888	2.897e-13	***
Retroposon	SVA	tot	1462	0.463722147331695	215783	5565	1710.032	43.9896358710102	0.542393783205138	224605.466	1	0.002	**	0.2627134	0.2511872;0.2744888	2.897e-13	***
Retroposon	SVA	SVA_D	382	0.121164063119499	215783	1433	514.551	26.3283988040212	0.163207041471731	224605.466	1	0.002	**	0.2665736	0.2438288;0.2902793	8.868e-14	***
Retroposon	SVA	SVA_B	212	0.0672428831972088	215783	801	234.881	15.9149025483389	0.0745003568313377	224605.466	85	0.17	ns	0.2646692	0.2344069;0.2966745	0.08067	ns
Retroposon	SVA	SVA_E	220	0.0697803504876695	215783	686	190.754	13.9506309572042	0.0605040044405678	224605.466	981	0.042	*	0.3206997	0.2858788;0.3570718	0.01346	*
Retroposon	SVA	SVA_C	128	0.0405994766473713	215783	486	158.368	14.2900238201614	0.0502317024819602	224605.466	16	0.032	*	0.2633745	0.2247276;0.3049278	0.003125	**
Retroposon	SVA	SVA_A	370	0.117357862183808	215783	1186	316.874	17.499209877773	0.100507176274681	224605.466	999	0.006	**	0.311973	0.2856775;0.3392044	0.0006361	***
Retroposon	SVA	SVA_F	199	0.0631194988502101	215783	973	308.846	19.1221845494165	0.0979608278487035	224605.466	1	0.002	**	0.2045221	0.1795891;0.2312570	4.954e-15	***
snRNA	tot	tot	1296	0.411069701054635	215783	4380	1010.968	27.9041505446343	0.32066227896281	224605.466	1001	0.002	**	0.2958904	0.2823985;0.3096550	2.2e-16	***
snRNA	snRNA	U14	4	0.00126873364523035	215783	7	2.09080590238365	1.03612890114276	0.000663168948500089	224605.466	858	0.288	ns	0.5714286	0.1840516;0.9010117	0.2078	ns
snRNA	snRNA	U4	53	0.0168107207993022	215783	162	38.157	5.60926152134262	0.0121027674252637	224605.466	997	0.01	**	0.3271605	0.2556082;0.4051711	0.0092	**
snRNA	snRNA	U2	271	0.0859567044643565	215783	1087	243.315	14.0367662161128	0.0771754817223059	224605.466	976	0.052	ns	0.24931	0.2238392;0.2761454	0.04538	*
snRNA	snRNA	U5	49	0.0155419871540718	215783	214	47.71	5.93102664612772	0.0151328205534851	224605.466	633	0.738	ns	0.228972	0.1744553;0.2911607	0.8058	ns
snRNA	snRNA	U3	58	0.0183966378558401	215783	229	55.477	6.63758454021707	0.0175963841091111	224605.466	691	0.622	ns	0.2532751	0.1982934;0.3147651	0.6999	ns
snRNA	snRNA	U13	70	0.0222028387915312	215783	176	44.344	5.99997197190651	0.0140651811910237	224605.466	1001	0.002	**	0.3977273	0.3248620;0.4740983	2.537e-05	***
snRNA	snRNA	tot	1296	0.411069701054635	215783	4380	1010.968	27.9041505446343	0.32066227896281	224605.466	1001	0.002	**	0.2958904	0.2823985;0.3096550	2.2e-16	***
snRNA	snRNA	U6	549	0.174133692807866	215783	1710	399.546	17.7863497727397	0.126729363254302	224605.466	1001	0.002	**	0.3210526	0.2989543;0.3437667	2.2e-16	***
snRNA	snRNA	U17	4	0.00126873364523035	215783	9	2.37235228539576	1.21451155704056	0.000752470790705182	224605.466	843	0.318	ns	0.4444444	0.1369957;0.7879915	0.2557	ns
snRNA	snRNA	U8	5	0.00158591705653794	215783	29	7.22022022022022	2.32170889992339	0.00229013407984148	224605.466	240	0.48	ns	0.1724138	0.05845608;0.35774755	0.3985	ns
snRNA	snRNA	U1	49	0.0155419871540718	215783	204	43.548	5.84515712892835	0.0138127031956229	224605.466	846	0.312	ns	0.2401961	0.1832927;0.3048145	0.3478	ns
snRNA	snRNA	U7	103	0.0326698913646816	215783	245	59.037	6.29374628041536	0.0187255570533661	224605.466	1001	0.002	**	0.4204082	0.3578559;0.4849101	7.605e-10	***
snRNA	snRNA	U13_	103	0.0326698913646816	215783	308	75.184	7.5024283022519	0.0238471175957497	224605.466	1001	0.002	**	0.3344156	0.2819225;0.3901304	0.0004147	***
tot	tot	tot	215783	68.4427880421854	215783	4687922	224605.466	126.776934949679	71.2411279042106	224605.466	1	0.002	**	0.04602956	0.04584005;0.04621964	2.2e-16	***
rRNA	tot	tot	457	0.144952818967568	215783	1766	413.721	18.3381418482475	0.131225438109587	224605.466	989	0.026	*	0.2587769	0.2384819;0.2798764	0.01569	*
rRNA	rRNA	tot	457	0.144952818967568	215783	1766	413.721	18.3381418482475	0.131225438109587	224605.466	989	0.026	*	0.2587769	0.2384819;0.2798764	0.01569	*
rRNA	rRNA	SSU-rRNA_Hsa	29	0.00919831892792007	215783	80	16.838	3.88392080774581	0.00534073427959718	224605.466	1001	0.002	**	0.3625	0.2578949;0.4776127	0.002198	**
rRNA	rRNA	LSU-rRNA_Hsa	105	0.0333042581872968	215783	411	99.518	9.11706075425607	0.0315654587265086	224605.466	744	0.516	ns	0.2554745	0.2139862;0.3005237	0.5267	ns
rRNA	rRNA	5S	324	0.102767425263659	215783	1275	297.984	15.4025641690915	0.0945155816350805	224605.466	959	0.086	ns	0.2541176	0.2304176;0.2789568	0.08539	ns
tRNA	tot	tot	478	0.151613670605027	215783	1997	417.495	18.243925449744	0.132422488303862	224605.466	1000	0.004	**	0.239359	0.2207879;0.2586984	0.001052	**
tRNA	tRNA	tRNA-Arg-AGA	15	0.00475775116961383	215783	41	10.021	2.65322418928341	0.00317849496471335	224605.466	978	0.048	*	0.3658537	0.2212279;0.5306375	0.0993	ns
tRNA	tRNA	tRNA-His-CAY_	11	0.00348901752438348	215783	44	11.638	3.02425232116999	0.00369138054079772	224605.466	508	0.988	ns	0.25	0.1319274;0.4033804	1	ns
tRNA	tRNA	tRNA-Thr-ACG_	4	0.00126873364523035	215783	12	3.07384615384615	1.40864268226068	0.000974973008911634	224605.466	820	0.364	ns	0.3333333	0.09924609;0.65112449	0.5176	ns
tRNA	tRNA	tRNA-Leu-TTA(m)	2	0.000634366822615177	215783	27	5.67134268537074	2.03928331285573	0.00179885581964023	224605.466	59	0.118	ns	0.07407407	0.009100073;0.242898347	0.09813	ns
tRNA	tRNA	tRNA-Arg-CGA_	1	0.000317183411307589	215783	2	1.15714285714286	0.369878109586011	0.000367026518798781	224605.466	415	0.83	ns	0.5	0.01257912;0.98742088	1	ns
tRNA	tRNA	tRNA-Lys-AAA	13	0.00412338434699865	215783	47	8.512	2.51956428856344	0.00269986519705019	224605.466	975	0.054	ns	0.2765957	0.1562437;0.4263801	0.09066	ns
tRNA	tRNA	tRNA-Thr-ACY	9	0.0028546507017683	215783	13	3.91641490433031	1.61147048813575	0.00124222183945137	224605.466	993	0.018	*	0.6923077	0.3857383;0.9090796	0.004161	**
tRNA	tRNA	tRNA-Ser-TCG	2	0.000634366822615177	215783	7	2.02482269503546	0.986583803668924	0.000642240169704373	224605.466	602	0.8	ns	0.2857143	0.03669257;0.70957914	1	ns
tRNA	tRNA	tRNA-Ser-TCA_	1	0.000317183411307589	215783	4	1.32962962962963	0.592666885331316	0.000421736461701572	224605.466	394	0.788	ns	0.25	0.006309463;0.805879550	1	ns
tRNA	tRNA	tRNA-Arg-CGY_	14	0.00444056775830624	215783	40	8.712	2.63286687623737	0.00276330187931171	224605.466	978	0.048	*	0.35	0.2062825;0.5168445	0.05384	ns
tRNA	tRNA	tRNA-Cys-TGY	43	0.0136388866862263	215783	136	31.956	4.94697246167154	0.0101359130917453	224605.466	985	0.034	*	0.3161765	0.2391688;0.4013936	0.03304	*
tRNA	tRNA	tRNA-Glu-GAA	15	0.00475775116961383	215783	95	21.971	4.06210039999746	0.00696883672983903	224605.466	52	0.104	ns	0.1578947	0.09115258;0.24701826	0.1126	ns
tRNA	tRNA	tRNA-Ala-GCY	4	0.00126873364523035	215783	28	6.01801801801802	2.17742003105946	0.00190881548426549	224605.466	247	0.494	ns	0.1428571	0.04033563;0.32665267	0.4906	ns
tRNA	tRNA	tRNA-Met	11	0.00348901752438348	215783	50	10.534	2.9060779909165	0.00334121005471414	224605.466	647	0.71	ns	0.22	0.1152658;0.3596119	0.8626	ns
tRNA	tRNA	tRNA-Gly-GGY	14	0.00444056775830624	215783	37	9.302	2.65854544137652	0.00295044009198319	224605.466	976	0.052	ns	0.3783784	0.2245761;0.5524320	0.08729	ns
tRNA	tRNA	tRNA-Thr-ACG	2	0.000634366822615177	215783	3	1.43891402714932	0.60869333839857	0.000456399659709562	224605.466	627	0.75	ns	0.6666667	0.09429932;0.99159624	0.6104	ns
tRNA	tRNA	tRNA-Ile-ATC	1	0.000317183411307589	215783	9	1.68548387096774	0.827198506926017	0.000534607523897468	224605.466	378	0.756	ns	0.1111111	0.002809137;0.482496515	1	ns
tRNA	tRNA	tRNA-Met_	11	0.00348901752438348	215783	48	8.285	2.53972936062589	0.00262786456268337	224605.466	899	0.206	ns	0.2291667	0.1203302;0.3731202	0.3369	ns
tRNA	tRNA	tRNA-Thr-ACA	10	0.00317183411307589	215783	25	5.46439317953862	2.04271306465978	0.00173321486941198	224605.466	985	0.034	*	0.4	0.2112548;0.6133465	0.048	*
tRNA	tRNA	tRNA-Trp-TGG	6	0.00190310046784553	215783	13	3.78491335372069	1.5732511241463	0.00120051172903678	224605.466	937	0.13	ns	0.4615385	0.1922324;0.7486545	0.22	ns
tRNA	tRNA	tRNA-Lys-AAG	27	0.00856395210530489	215783	73	18.027	3.62593690215623	0.0057178653556419	224605.466	992	0.02	*	0.369863	0.2597366;0.4908995	0.02027	*
tRNA	tRNA	tRNA-Leu-TTG	5	0.00158591705653794	215783	26	3.39938712972421	1.58754084123038	0.00107822920616104	224605.466	871	0.262	ns	0.1923077	0.06554811;0.39350553	0.3758	ns
tRNA	tRNA	tRNA-Gln-CAG	15	0.00475775116961383	215783	79	16.942	3.72592518960307	0.00537372135437317	224605.466	345	0.69	ns	0.1898734	0.1103475;0.2937585	0.6818	ns
tRNA	tRNA	tRNA-Ile-ATT	14	0.00444056775830624	215783	53	12.935	3.06564400626902	0.00410276742526366	224605.466	713	0.578	ns	0.2641509	0.1525684;0.4032792	0.7493	ns
tRNA	tRNA	tRNA-Arg-AGG	6	0.00190310046784553	215783	20	4.89748743718593	1.84934153233313	0.00155340177216269	224605.466	804	0.396	ns	0.3	0.1189316;0.5427892	0.6033	ns
tRNA	tRNA	tRNA-Glu-GAG_	19	0.00602648481484418	215783	96	19.797	4.03386453206638	0.00627927999365633	224605.466	494	0.988	ns	0.1979167	0.1235693;0.2916886	0.9003	ns
tRNA	tRNA	tRNA-Arg-CGG	3	0.000951550233922766	215783	17	1.729662077597	0.816194950022533	0.000548620118181586	224605.466	778	0.448	ns	0.1764706	0.03798507;0.43431787	0.2464	ns
tRNA	tRNA	tRNA-Gln-CAA	9	0.0028546507017683	215783	24	5.67867867867868	2.10206880057255	0.00180118267502297	224605.466	965	0.074	ns	0.375	0.1879929;0.5940636	0.1454	ns
tRNA	tRNA	tRNA-Val-GTG	12	0.00380620093569106	215783	38	9.284	2.57642814415267	0.00294473079057965	224605.466	896	0.212	ns	0.3157895	0.1750253;0.4865271	0.344	ns
tRNA	tRNA	tRNA-Tyr-TAC	14	0.00444056775830624	215783	34	7.184	2.26655714273461	0.00227864562683372	224605.466	1001	0.002	**	0.4117647	0.2464707;0.5930306	0.009622	**
tRNA	tRNA	tRNA-Tyr-TAT	1	0.000317183411307589	215783	5	1.52058823529412	0.701053031537422	0.000482305363664774	224605.466	400	0.8	ns	0.2	0.005050763;0.716417936	1	ns
tRNA	tRNA	tRNA-Arg-CGA	3	0.000951550233922766	215783	8	2.00339750849377	0.98110829058889	0.000635444455949178	224605.466	812	0.38	ns	0.375	0.08523341;0.75513678	0.4222	ns
tRNA	tRNA	tRNA-Ala-GCY_	5	0.00158591705653794	215783	82	4.20283975659229	1.82410037591208	0.0013330710511751	224605.466	753	0.498	ns	0.06097561	0.0200930;0.1365868	0.614	ns
tRNA	tRNA	tRNA-Pro-CCA	5	0.00158591705653794	215783	9	2.6239406779661	1.26436557120307	0.000832270455306035	224605.466	923	0.158	ns	0.5555556	0.2120085;0.8630043	0.1337	ns
tRNA	tRNA	tRNA-Leu-TTA	3	0.000951550233922766	215783	13	3.01979166666667	1.43275548427491	0.000957827822271562	224605.466	642	0.72	ns	0.2307692	0.05038107;0.53813154	1	ns
tRNA	tRNA	tRNA-Val-GTY	10	0.00317183411307589	215783	29	6.49349349349349	2.3130950098855	0.0020596284175699	224605.466	957	0.09	ns	0.3448276	0.1793836;0.5433057	0.1218	ns
tRNA	tRNA	tRNA-Leu-CTG	5	0.00158591705653794	215783	16	4.28313253012048	1.79618709126867	0.00135853858698612	224605.466	753	0.498	ns	0.3125	0.1101700;0.5866206	0.7777	ns
tRNA	tRNA	tRNA-Met-i	10	0.00317183411307589	215783	40	8.758	2.56007616878677	0.00277789231623186	224605.466	767	0.47	ns	0.25	0.1269148;0.4119620	0.7016	ns
tRNA	tRNA	tRNA-Thr-ACY_	4	0.00126873364523035	215783	12	2.40021929824561	1.20323382238391	0.00076130974490385	224605.466	860	0.284	ns	0.3333333	0.09924609;0.65112449	0.2742	ns
tRNA	tRNA	tRNA-Asn-AAT	1	0.000317183411307589	215783	2	1.01661129568106	0.12802270009123	0.000322452238737947	224605.466	297	0.594	ns	0.5	0.01257912;0.98742088	1	ns
tRNA	tRNA	tot	478	0.151613670605027	215783	1997	417.495	18.243925449744	0.132422488303862	224605.466	1000	0.004	**	0.239359	0.2207879;0.2586984	0.001052	**
tRNA	tRNA	tRNA-Gly-GGA	40	0.0126873364523035	215783	107	25.604	4.39983437671721	0.0081211640631195	224605.466	1000	0.004	**	0.3738318	0.2821900;0.4726471	0.002022	**
tRNA	tRNA	tRNA-Asn-AAC	14	0.00444056775830624	215783	46	12.885	3.16667061798394	0.00408690825469828	224605.466	699	0.606	ns	0.3043478	0.1774268;0.4575487	0.743	ns
tRNA	tRNA	tRNA-Ile-ATA	18	0.0057093014035366	215783	65	14.79	3.41695413717767	0.00469114265323923	224605.466	859	0.286	ns	0.2769231	0.1731004;0.4019012	0.3739	ns
tRNA	tRNA	tRNA-Leu-CTA_	3	0.000951550233922766	215783	7	2.06279069767442	1.02393321773054	0.000654282990301933	224605.466	782	0.44	ns	0.4285714	0.09898828;0.81594843	0.4277	ns
tRNA	tRNA	tRNA-Phe-TTY	14	0.00444056775830624	215783	87	10.447	2.74458079198332	0.00331361509793038	224605.466	925	0.154	ns	0.1609195	0.0908640;0.2552327	0.2465	ns
tRNA	tRNA	tRNA-Ser-TCA(m)	3	0.000951550233922766	215783	31	7.01001001001001	2.3965363909706	0.00222345888827532	224605.466	67	0.134	ns	0.09677419	0.02041986;0.25753906	0.08942	ns
tRNA	tRNA	tRNA-Ala-GCA	4	0.00126873364523035	215783	40	2.66417910447761	1.28500772099655	0.000845033416692605	224605.466	856	0.292	ns	0.1	0.02792542;0.23663740	0.3388	ns
tRNA	tRNA	tRNA-Leu-CTY	10	0.00317183411307589	215783	30	4.58492462311558	1.83569949204583	0.00145426203254796	224605.466	993	0.018	*	0.3333333	0.1728742;0.5281200	0.0179	*
tRNA	tRNA	tRNA-Leu-CTA	1	0.000317183411307589	215783	1	1.02960526315789	0.169775163215398	0.000326573709668669	224605.466	296	0.592	ns	na	na	na	na
tRNA	tRNA	tRNA-SeC(e)-TGA	3	0.000951550233922766	215783	3	1.43254520166898	0.618289538191884	0.000454379573917686	224605.466	719	0.566	ns	1	0.2924018;1.0000000	0.1089	ns
tRNA	tRNA	tRNA-Ser-TCY	8	0.00253746729046071	215783	15	3.59857723577236	1.51171687245731	0.00114140900349611	224605.466	984	0.036	*	0.5333333	0.2658613;0.7873333	0.01345	*
tRNA	tRNA	tRNA-Val-GTA	4	0.00126873364523035	215783	12	3.13946280991736	1.43604525622731	0.000995785523722894	224605.466	816	0.372	ns	0.3333333	0.09924609;0.65112449	0.5254	ns
tRNA	tRNA	tRNA-Gly-GGG	8	0.00253746729046071	215783	47	12.027	3.04689260633757	0.00381476488779637	224605.466	128	0.256	ns	0.1702128	0.07646948;0.30809127	0.2407	ns
tRNA	tRNA	tRNA-Ser-AGY	8	0.00253746729046071	215783	14	3.40329218106996	1.55831032401529	0.00107946782366821	224605.466	973	0.058	ns	0.5714286	0.2886094;0.8233889	0.008627	**
tRNA	tRNA	tRNA-Glu-GAG	1	0.000317183411307589	215783	18	3.30998970133883	1.54642690918802	0.00104987382486364	224605.466	107	0.214	ns	0.05555556	0.001405556;0.272943600	0.2271	ns
tRNA	tRNA	tRNA-His-CAY	0	0	215783	1	1.01428571428571	0.118949606497251	0.000321714602897697	224605.466	1	0.002	**	na	na	na	na
tRNA	tRNA	tRNA-Pro-CCY	10	0.00317183411307589	215783	17	4.24572004028197	1.74424292378921	0.00134667196583363	224605.466	993	0.018	*	0.5882353	0.3292472;0.8155630	0.003076	**
tRNA	tRNA	tRNA-Gln-CAA_	2	0.000634366822615177	215783	34	7.735	2.33971136024281	0.0024534136864642	224605.466	7	0.014	*	0.05882353	0.007204917;0.196773209	0.01388	*
tRNA	tRNA	tRNA-Asp-GAY	17	0.00539211799222901	215783	49	10.26	2.73896000370613	0.00325430180001586	224605.466	996	0.012	*	0.3469388	0.2167244;0.4963872	0.02254	*
tRNA	tRNA	tRNA-Pro-CCG	2	0.000634366822615177	215783	4	1.61808367071525	0.745180622773645	0.000513229298458568	224605.466	644	0.716	ns	0.5	0.06758599;0.93241401	1	ns
tRNA	tRNA	tRNA-Ala-GCG	6	0.00190310046784553	215783	11	2.03882352941176	1.04645839618511	0.000646681002113001	224605.466	851	0.302	ns	0.5454545	0.2337936;0.8325119	0.007947	**
tRNA	tRNA	tRNA-Ser-TCA	1	0.000317183411307589	215783	1	1.00416666666667	0.06454972243679	0.000318505008854704	224605.466	240	0.48	ns	na	na	na	na
LINE	Penelope	tot	272	0.0862738878756641	215783	1097	247.315	14.0357678015055	0.0784442153675363	224605.466	970	0.064	ns	0.247949	0.2226436;0.2746136	0.07667	ns
LINE	Penelope	Penelope1_Vert	272	0.0862738878756641	215783	1097	247.315	14.0357678015055	0.0784442153675363	224605.466	970	0.064	ns	0.247949	0.2226436;0.2746136	0.07667	ns
LINE	L1-Tx1	tot	23	0.00729521846007454	215783	189	45.661	6.47224605287602	0.0144829117437158	224605.466	1	0.002	**	0.1216931	0.07872978;0.17698665	5.603e-05	***
LINE	L1-Tx1	MARE6	23	0.00729521846007454	215783	189	45.661	6.47224605287602	0.0144829117437158	224605.466	1	0.002	**	0.1216931	0.07872978;0.17698665	5.603e-05	***
LINE	RTE-X	tot	2828	0.896994687177861	215783	15596	3629.911	55.3686442471347	1.15134755372294	224605.466	1	0.002	**	0.1813285	0.1753095;0.1874667	2.2e-16	***
LINE	RTE-X	L5	143	0.0453572278169852	215783	737	181.443	12.6853328166299	0.0575507096978828	224605.466	1	0.002	**	0.1940299	0.1660723;0.2244604	0.0008424	***
LINE	RTE-X	L4_C_Mam	960	0.304496074855285	215783	5015	1182.613	31.9350446700498	0.375105225596701	224605.466	1	0.002	**	0.1914257	0.1806194;0.2025924	4.028e-14	***
LINE	RTE-X	L4_A_Mam	1192	0.378082626278646	215783	6597	1565.112	36.7431832795897	0.496427563238443	224605.466	1	0.002	**	0.1806882	0.1714705;0.1901891	2.2e-16	***
LINE	RTE-X	L4_B_Mam	655	0.207755134406471	215783	3247	771.647	25.5073129516618	0.244753627785267	224605.466	1	0.002	**	0.2017247	0.1880414;0.2159472	1.122e-06	***
LINE	L1	L1M2	554	0.175719609864404	215783	9096	2332.035	50.3606987141261	0.739682816588692	224605.466	1	0.002	**	0.06090589	0.05607736;0.06601794	2.2e-16	***
LINE	L1	L1P	14	0.00444056775830624	215783	161	31.502	4.97038234954824	0.00999191182301166	224605.466	1	0.002	**	0.08695652	0.04835717;0.14159426	0.0002121	***
LINE	L1	L1MEg1	89	0.0282293236063754	215783	1013	239.117	14.6909882627459	0.0758439457616367	224605.466	1	0.002	**	0.08785785	0.07114948;0.10700481	2.2e-16	***
LINE	L1	L1MB7	3867	1.22654825152645	215783	23185	5936.871	73.505342624835	1.8830769962731	224605.466	1	0.002	**	0.1667889	0.1620108;0.1716506	2.2e-16	***
LINE	L1	L1P2	103	0.0326698913646816	215783	1631	532.181	29.6680709422341	0.168798985013084	224605.466	1	0.002	**	0.06315144	0.05183537;0.07606911	2.2e-16	***
LINE	L1	L1MB1	396	0.125604630877805	215783	6197	1554.666	40.0982332816835	0.493114265323924	224605.466	1	0.002	**	0.06390189	0.05793819;0.07027996	2.2e-16	***
LINE	L1	L1MCb	76	0.0241059392593767	215783	2145	546.807	23.8934017177472	0.173438109586869	224605.466	1	0.002	**	0.03543124	0.02801533;0.04414864	2.2e-16	***
LINE	L1	L1M3b	11	0.00348901752438348	215783	564	152.169	13.6016706490212	0.0482654825152645	224605.466	1	0.002	**	0.01950355	0.009775322;0.034628797	2.2e-16	***
LINE	L1	L1MEh	187	0.0593132979145191	215783	3050	729.503	26.4013450797875	0.23138625009912	224605.466	1	0.002	**	0.06131148	0.05305771;0.07041846	2.2e-16	***
LINE	L1	L1ME2	1264	0.400919831892792	215783	12799	3316.855	57.6502343839513	1.05205138371263	224605.466	1	0.002	**	0.09875772	0.09364178;0.10405691	2.2e-16	***
LINE	L1	L1PA16	932	0.295614939338673	215783	13973	3779.192	65.6576885678141	1.19869701054635	224605.466	1	0.002	**	0.06670006	0.06261792;0.07096375	2.2e-16	***
LINE	L1	L1MEd	1477	0.468479898501308	215783	16918	4187.885	63.8597983777654	1.32832765046388	224605.466	1	0.002	**	0.08730346	0.08309156;0.09165786	2.2e-16	***
LINE	L1	L1ME3A	2102	0.666719530568551	215783	15879	4012.605	57.9639784503945	1.27273174212989	224605.466	1	0.002	**	0.1323761	0.1271411;0.1377461	2.2e-16	***
LINE	L1	L1M4b	291	0.0923003726905083	215783	4228	1081.923	33.1532835660544	0.34316802791214	224605.466	1	0.002	**	0.06882687	0.06137767;0.07687822	2.2e-16	***
LINE	L1	L1M4	2238	0.709856474506383	215783	20125	4954.539	68.096090611404	1.57149758147649	224605.466	1	0.002	**	0.111205	0.1068930;0.1156296	2.2e-16	***
LINE	L1	L1MC4	3986	1.26429307747205	215783	23685	5831.158	70.4691488307964	1.84954658631354	224605.466	1	0.002	**	0.1682922	0.1635473;0.1731185	2.2e-16	***
LINE	L1	L1MEf	796	0.252477995400841	215783	11271	2923.984	54.0017771553486	0.927439219728808	224605.466	1	0.002	**	0.07062372	0.06596098;0.07550969	2.2e-16	***
LINE	L1	L1MDa	468	0.148441836491951	215783	6954	1763.884	44.0882560135726	0.559474744270875	224605.466	1	0.002	**	0.0672994	0.06152133;0.07344337	2.2e-16	***
LINE	L1	L1ME3G	3332	1.05685512647689	215783	18628	4512.749	61.4541504831985	1.43136912219491	224605.466	1	0.002	**	0.1788705	0.1733906;0.1844509	2.2e-16	***
LINE	L1	L1MEj	211	0.0669256997859012	215783	2345	572.349	22.4175767367204	0.181539608278487	224605.466	1	0.002	**	0.08997868	0.07870141;0.10229191	2.2e-16	***
LINE	L1	L1P4e	7	0.00222028387915312	215783	194	48.943	7.80003792244574	0.0155239076996273	224605.466	1	0.002	**	0.03608247	0.01462793;0.07292781	7.056e-16	***
LINE	L1	L1ME3E	547	0.173499325985251	215783	4540	1118.312	31.1136419391031	0.354710015066212	224605.466	1	0.002	**	0.1204846	0.1111517;0.1303086	2.2e-16	***
LINE	L1	L1MC2	682	0.216319086511775	215783	6382	1685.594	41.6775020626018	0.534642454999604	224605.466	1	0.002	**	0.1068631	0.09938608;0.11470139	2.2e-16	***
LINE	L1	L1PA2	343	0.108793910078503	215783	4918	1896.852	60.8391773572054	0.601649988105622	224605.466	1	0.002	**	0.0697438	0.06278034;0.07722305	2.2e-16	***
LINE	L1	L1MA2	587	0.186186662437555	215783	7417	2037.912	52.5473832220358	0.646391880104671	224605.466	1	0.002	**	0.07914251	0.07309762;0.08552055	2.2e-16	***
LINE	L1	L1M3e	44	0.0139560700975339	215783	810	194.865	14.909630178917	0.0618079454444533	224605.466	1	0.002	**	0.05432099	0.03974358;0.07224036	2.2e-16	***
LINE	L1	L1MC5	2912	0.923638093727698	215783	14431	3530.778	53.3031888909655	1.11990421060978	224605.466	1	0.002	**	0.2017878	0.1952658;0.2084303	2.2e-16	***
LINE	L1	L1MEa	32	0.0101498691618428	215783	355	84.677	8.91011004764031	0.0268581397192927	224605.466	1	0.002	**	0.09014085	0.06247412;0.12486802	5.99e-13	***
LINE	L1	L1MCc	215	0.0681944334311315	215783	3179	799.705	27.6469949783214	0.253653159939735	224605.466	1	0.002	**	0.06763133	0.05914589;0.07692233	2.2e-16	***
LINE	L1	L1PB1	854	0.270874633256681	215783	13093	3768.664	72.6274869168407	1.1953577035921	224605.466	1	0.002	**	0.06522569	0.06105498;0.06959090	2.2e-16	***
LINE	L1	L1PA8	676	0.21441598604393	215783	8111	2256.823	54.691542635364	0.715826817857426	224605.466	1	0.002	**	0.08334361	0.07741725;0.08957129	2.2e-16	***
LINE	L1	L1P4	256	0.0811989532947427	215783	3775	932.586	30.2672878321252	0.295800808817699	224605.466	1	0.002	**	0.06781457	0.05999863;0.07630735	2.2e-16	***
LINE	L1	L1M7	275	0.0872254381095869	215783	3059	763.642	26.7291654243877	0.24221457457775	224605.466	1	0.002	**	0.08989866	0.07999471;0.10059473	2.2e-16	***
LINE	L1	L1PA13	576	0.182697644913171	215783	9060	2402.963	56.6352821674457	0.762180001585917	224605.466	1	0.002	**	0.06357616	0.05863772;0.06879743	2.2e-16	***
LINE	L1	L1PREC2	596	0.189041313139323	215783	7902	2192.489	49.8152530701033	0.695421140274364	224605.466	1	0.002	**	0.07542394	0.06969561;0.08146770	2.2e-16	***
LINE	L1	L1M2a1	13	0.00412338434699865	215783	120	35.001	6.5728381389778	0.0111017365791769	224605.466	1	0.002	**	0.1083333	0.05895831;0.17812744	2.57e-06	***
LINE	L1	L1MA9	1134	0.359685988422805	215783	16437	4063.8	65.5993237104718	1.28896994687178	224605.466	1	0.002	**	0.06899069	0.06516235;0.07297238	2.2e-16	***
LINE	L1	L1MA4	924	0.293077472048212	215783	10000	2593.097	54.0395768568451	0.822487352311474	224605.466	1	0.002	**	0.0924	0.08679344;0.09824521	2.2e-16	***
LINE	L1	L1PB3	274	0.0869082546982793	215783	3601	978.202	34.6716212098211	0.310269447307906	224605.466	1	0.002	**	0.07608998	0.06763798;0.08523750	2.2e-16	***
LINE	L1	HAL1b	553	0.175402426453097	215783	4340	1070.161	30.2825050005628	0.33943731662834	224605.466	1	0.002	**	0.1274194	0.1176371;0.1377060	2.2e-16	***
LINE	L1	L1MC1	1395	0.442470858774086	215783	13002	3475.361	62.1254396302292	1.10232685750535	224605.466	1	0.002	**	0.1072912	0.1020214;0.1127374	2.2e-16	***
LINE	L1	L1PA4	813	0.25787011339307	215783	11926	4054.023	85.7747619103707	1.28586884465942	224605.466	1	0.002	**	0.06817038	0.06371086;0.07284205	2.2e-16	***
LINE	L1	L1MD3	838	0.265799698675759	215783	5356	1390.313	36.0973135710547	0.440984220125288	224605.466	1	0.002	**	0.15646	0.1468265;0.1664695	2.2e-16	***
LINE	L1	L1PBa	93	0.0294980572516057	215783	2167	670.32	30.4460927635151	0.212614384267703	224605.466	1	0.002	**	0.04291647	0.03477639;0.05231980	2.2e-16	***
LINE	L1	L1MA8	916	0.290540004757751	215783	11124	2753.868	53.1187554276093	0.873481246530806	224605.466	1	0.002	**	0.08234448	0.07730105;0.08760775	2.2e-16	***
LINE	L1	L1M3c	50	0.0158591705653794	215783	1070	264.932	17.3454963100582	0.0840320355245421	224605.466	1	0.002	**	0.04672897	0.03487895;0.06114512	2.2e-16	***
LINE	L1	L1P4b	4	0.00126873364523035	215783	155	41.882	6.93239743048062	0.0132842756323844	224605.466	1	0.002	**	0.02580645	0.007075182;0.064754512	4.189e-16	***
LINE	L1	L1MC	1027	0.325747363412894	215783	7862	1924.411	41.084474111433	0.610391245737848	224605.466	1	0.002	**	0.1306283	0.1232536;0.1382781	2.2e-16	***
LINE	L1	L1M3de	21	0.00666085163745936	215783	499	118.084	11.7836241368179	0.0374542859408453	224605.466	1	0.002	**	0.04208417	0.02623643;0.06361273	2.2e-16	***
LINE	L1	L1MA5	386	0.122432796764729	215783	4447	1199.163	36.8647452241358	0.380354611053842	224605.466	1	0.002	**	0.08680009	0.07868623;0.09546125	2.2e-16	***
LINE	L1	HAL1M8	324	0.102767425263659	215783	2197	573.188	23.5543937613657	0.181805725160574	224605.466	1	0.002	**	0.1474738	0.1328972;0.1629974	2.2e-16	***
LINE	L1	L1ME4c	2258	0.716200142732535	215783	9421	2301.943	44.1388716551634	0.730138133375624	224605.466	169	0.338	ns	0.2396773	0.2310857;0.2484302	0.297	ns
LINE	L1	L1M2a	29	0.00919831892792007	215783	489	150.25	13.9674833306001	0.0476568075489652	224605.466	1	0.002	**	0.0593047	0.04007331;0.08406365	2.2e-16	***
LINE	L1	L1MC3	1116	0.353976687019269	215783	13130	3434.396	61.0261696108922	1.08933343906114	224605.466	1	0.002	**	0.08499619	0.08028038;0.08989688	2.2e-16	***
LINE	L1	L1P4d	15	0.00475775116961383	215783	167	46.108	7.70257526192801	0.0146246927285703	224605.466	1	0.002	**	0.08982036	0.05114602;0.14381638	3.49e-09	***
LINE	L1	L1ME3C	473	0.150027753548489	215783	3264	806.625	26.7040723950951	0.255848069145984	224605.466	1	0.002	**	0.1449142	0.1330069;0.1574615	2.2e-16	***
LINE	L1	L1M4a2	191	0.0605820315597494	215783	2051	511.974	22.4292754318189	0.162389659820791	224605.466	1	0.002	**	0.0931253	0.08089298;0.10653435	2.2e-16	***
LINE	L1	L1M2c	34	0.010784235984458	215783	450	133.86	12.8809284726808	0.0424581714376338	224605.466	1	0.002	**	0.07555556	0.05288929;0.10398297	2.2e-16	***
LINE	L1	L1M6	441	0.139877884386647	215783	5357	1314.262	33.4343118548776	0.416862104511934	224605.466	1	0.002	**	0.0823222	0.07509767;0.09000547	2.2e-16	***
LINE	L1	L1PA7	900	0.28546507017683	215783	13116	4348.284	82.4690274253581	1.37920355245421	224605.466	1	0.002	**	0.06861848	0.06434998;0.07307956	2.2e-16	***
LINE	L1	L1M1	568	0.18016017762271	215783	9983	2646.523	57.6443782631519	0.839433193243993	224605.466	1	0.002	**	0.05689672	0.05243241;0.06162167	2.2e-16	***
LINE	L1	L1P3b	9	0.0028546507017683	215783	83	23.31	4.87377201494424	0.00739354531757989	224605.466	3	0.006	**	0.1084337	0.05079706;0.19588566	0.0002088	***
LINE	L1	L1MA10	549	0.174133692807866	215783	5109	1239.539	34.9065458896458	0.393161208468797	224605.466	1	0.002	**	0.1074574	0.09909354;0.11627271	2.2e-16	***
LINE	L1	L1MB8	2644	0.838632939497264	215783	16563	4214.756	62.4442771737471	1.33685068590913	224605.466	1	0.002	**	0.1596329	0.1540849;0.1653007	2.2e-16	***
LINE	L1	L1MA4A	469	0.148759019903259	215783	6240	1722.73	45.575324576027	0.546421378161922	224605.466	1	0.002	**	0.07516026	0.06873827;0.08198262	2.2e-16	***
LINE	L1	L1PB	129	0.0409166600586789	215783	1846	467.049	22.4827505673366	0.148140195067798	224605.466	1	0.002	**	0.06988082	0.05867076;0.08247966	2.2e-16	***
LINE	L1	L1MB4	1449	0.459598762984696	215783	9160	2345.701	47.1419979102177	0.744017445087622	224605.466	1	0.002	**	0.1581878	0.1507698;0.1658238	2.2e-16	***
LINE	L1	L1M4c	222	0.0704147173102847	215783	3615	940.04	31.5301847846243	0.298165093965586	224605.466	1	0.002	**	0.06141079	0.05380343;0.06973647	2.2e-16	***
LINE	L1	L1MEg	893	0.283244786297677	215783	13185	3345.048	55.9005059240304	1.06099373562763	224605.466	1	0.002	**	0.06772848	0.06349724;0.07215170	2.2e-16	***
LINE	L1	L1P1	220	0.0697803504876695	215783	3259	897.243	34.1225189178246	0.284590595511855	224605.466	1	0.002	**	0.06750537	0.05912923;0.07666732	2.2e-16	***
LINE	L1	L1ME3	1231	0.390452779319642	215783	9162	2367.09	47.0953699834058	0.75080168107208	224605.466	1	0.002	**	0.1343593	0.1274386;0.1415134	2.2e-16	***
LINE	L1	X9_LINE	173	0.0548727301562128	215783	653	148.328	10.6192836474588	0.047047181032432	224605.466	992	0.02	*	0.2649311	0.2314452;0.3005578	0.02486	*
LINE	L1	L1PA17	501	0.158908889065102	215783	4789	1290.417	39.6551843350229	0.409298866069304	224605.466	1	0.002	**	0.1046147	0.09608515;0.11362970	2.2e-16	***
LINE	L1	L1PA15-16	56	0.017762271033225	215783	1431	395.423	23.1380950478306	0.125421616049481	224605.466	1	0.002	**	0.03913347	0.02969391;0.05051951	2.2e-16	***
LINE	L1	L1ME3B	1048	0.332408215050353	215783	8120	2031.906	44.7516242372483	0.644486876536357	224605.466	1	0.002	**	0.129064	0.1218442;0.1365512	2.2e-16	***
LINE	L1	L1MD1	588	0.186503845848862	215783	6979	1857.006	45.395911189806	0.58901149789866	224605.466	1	0.002	**	0.08425276	0.07783904;0.09101623	2.2e-16	***
LINE	L1	L1HS	114	0.0361589088890651	215783	1571	626.811	34.8523739071956	0.198814051225121	224605.466	1	0.002	**	0.07256525	0.06022715;0.08652788	2.2e-16	***
LINE	L1	L1MEb	198	0.0628023154389026	215783	1672	432.512	19.8461009703096	0.137185631591468	224605.466	1	0.002	**	0.1184211	0.1033148;0.1348807	2.2e-16	***
LINE	L1	L1PA11	356	0.112917294425502	215783	4144	1196.313	40.1200529617005	0.379450638331615	224605.466	1	0.002	**	0.08590734	0.07754888;0.09485478	2.2e-16	***
LINE	L1	HAL1ME	992	0.314645944017128	215783	7407	1768.479	39.1194310910689	0.560932202045833	224605.466	1	0.002	**	0.1339274	0.126249;0.141895	2.2e-16	***
LINE	L1	L1PA8A	165	0.0523352628657521	215783	2429	779.109	35.0318190699162	0.247120450400444	224605.466	1	0.002	**	0.06792919	0.0582425;0.0786727	2.2e-16	***
LINE	L1	L1MEc	1338	0.424391404329554	215783	17812	4576.86	66.9695850765504	1.45170406787725	224605.466	1	0.002	**	0.0751179	0.07128857;0.07908662	2.2e-16	***
LINE	L1	L1P4c	3	0.000951550233922766	215783	43	14.079	3.64198064561346	0.00446562524779954	224605.466	1	0.002	**	0.06976744	0.0146255;0.1906072	0.0001165	***
LINE	L1	L1MCa	327	0.103718975497581	215783	7243	1896.958	45.5664848385361	0.601683609547221	224605.466	1	0.002	**	0.04514704	0.04048037;0.05018406	2.2e-16	***
LINE	L1	L1MB2	1440	0.456744112282928	215783	8944	2331.348	46.8613367380923	0.739464911585124	224605.466	1	0.002	**	0.1610018	0.1534403;0.1687848	2.2e-16	***
LINE	L1	L1MEi	407	0.129093648402189	215783	5311	1300.888	34.5673597250117	0.412620093569106	224605.466	1	0.002	**	0.0766334	0.06961926;0.08411685	2.2e-16	***
LINE	L1	L1MC4a	1492	0.473237649670922	215783	9991	2551.083	49.817325067459	0.809161208468797	224605.466	1	0.002	**	0.1493344	0.1423985;0.1564754	2.2e-16	***
LINE	L1	L1MB5	1579	0.500832606454682	215783	9769	2536.923	46.5090331135916	0.804669891364682	224605.466	1	0.002	**	0.1616337	0.1543845;0.1690853	2.2e-16	***
LINE	L1	HAL1	2864	0.908413289984934	215783	21238	5250.222	68.975940706861	1.66528332408215	224605.466	1	0.002	**	0.1348526	0.1302855;0.1395199	2.2e-16	***
LINE	L1	L1PA3	709	0.22488303861708	215783	10703	3878.289	80.4650365133894	1.2301289350567	224605.466	1	0.002	**	0.06624311	0.06160313;0.07112072	2.2e-16	***
LINE	L1	L1M6B	101	0.0320355245420665	215783	730	182.933	12.6215615046164	0.0580233129807311	224605.466	1	0.002	**	0.1383562	0.1141265;0.1655500	1.346e-13	***
LINE	L1	L1P3	201	0.0637538656728253	215783	3552	921.173	32.900935283705	0.292180794544445	224605.466	1	0.002	**	0.05658784	0.04921618;0.06469938	2.2e-16	***
LINE	L1	L1ME3F	556	0.176353976687019	215783	4605	1175.929	33.5698509662151	0.372985171675521	224605.466	1	0.002	**	0.1207383	0.1114619;0.1304986	2.2e-16	***
LINE	L1	L1PB4	634	0.201094282769011	215783	7440	1872.788	46.0387513147633	0.594017286495916	224605.466	1	0.002	**	0.08521505	0.07896703;0.09179024	2.2e-16	***
LINE	L1	L1MA1	283	0.0897629054000476	215783	4314	1144.632	38.0205225652691	0.363058282451828	224605.466	1	0.002	**	0.06560037	0.05839255;0.07340291	2.2e-16	***
LINE	L1	L1PA14	236	0.0748552850685909	215783	3056	854.921	32.5122716340585	0.271166759178495	224605.466	1	0.002	**	0.07722513	0.06800517;0.08726370	2.2e-16	***
LINE	L1	L1M2b	16	0.00507493458092142	215783	220	58.046	8.45324442692517	0.0184112282927603	224605.466	1	0.002	**	0.07272727	0.04213907;0.11541915	6.224e-13	***
LINE	L1	L1M8	163	0.0517008960431369	215783	1662	414.794	21.231871240104	0.13156577590992	224605.466	1	0.002	**	0.09807461	0.08419445;0.11339200	2.2e-16	***
LINE	L1	L1M3f	51	0.016176353976687	215783	671	188.287	14.5272045029548	0.0597215129648719	224605.466	1	0.002	**	0.07600596	0.05711214;0.09872539	2.2e-16	***
LINE	L1	L1M3d	38	0.0120529696296884	215783	532	134.336	11.8283140393301	0.0426091507414162	224605.466	1	0.002	**	0.07142857	0.05103975;0.09672559	2.2e-16	***
LINE	L1	L1M3a	52	0.0164935373879946	215783	636	193.183	13.2428427417939	0.0612744429466339	224605.466	1	0.002	**	0.08176101	0.06166375;0.10583798	2.2e-16	***
LINE	L1	L1MA3	764	0.242328126238998	215783	8888	2573.933	58.3819060836314	0.816408849417176	224605.466	1	0.002	**	0.0859586	0.08021136;0.09197888	2.2e-16	***
LINE	L1	L1M3	739	0.234398540956308	215783	7225	1763.586	40.2955870826861	0.559380223614305	224605.466	1	0.002	**	0.1022837	0.09538884;0.10950138	2.2e-16	***
LINE	L1	L1ME3D	524	0.166204107525176	215783	4186	1070.105	31.2810562398312	0.339419554357307	224605.466	1	0.002	**	0.1251792	0.1152991;0.1355855	2.2e-16	***
LINE	L1	L1MDb	37	0.0117357862183808	215783	971	218.599	15.0792434353512	0.0693359765284276	224605.466	1	0.002	**	0.03810505	0.02696878;0.05214250	2.2e-16	***
LINE	L1	L1MD	1012	0.32098961224328	215783	8496	2048.927	45.2436587784373	0.649885655380224	224605.466	1	0.002	**	0.1191149	0.1122997;0.1261925	2.2e-16	***
LINE	L1	L1M5	6008	1.90563793513599	215783	44640	10283.311	92.6212447226552	3.26169566251685	224605.466	1	0.002	**	0.1345878	0.1314345;0.1377887	2.2e-16	***
LINE	L1	L1MA5A	366	0.116089128538577	215783	3431	918.166	30.9110002092125	0.291227024026643	224605.466	1	0.002	**	0.1066744	0.09653778;0.11748674	2.2e-16	***
LINE	L1	L1PB2	237	0.0751724684798985	215783	2887	801.196	31.9775882478674	0.254126080405995	224605.466	1	0.002	**	0.08209214	0.07233313;0.09270769	2.2e-16	***
LINE	L1	L1M4a1	208	0.0659741495519784	215783	2655	674.889	26.2207209131482	0.214063595273967	224605.466	1	0.002	**	0.07834275	0.06840252;0.08922403	2.2e-16	***
LINE	L1	L1MEg2	67	0.0212512885576084	215783	755	181.267	12.4955131486806	0.0574948854174927	224605.466	1	0.002	**	0.08874172	0.06943426;0.11132987	2.2e-16	***
LINE	L1	L1PA5	1062	0.336848782808659	215783	11398	3773.279	80.3872456815649	1.19682150503529	224605.466	1	0.002	**	0.09317424	0.08789843;0.09865888	2.2e-16	***
LINE	L1	L1ME4b	4905	1.55578463246372	215783	24590	5916.441	68.3436124913541	1.87659693918008	224605.466	1	0.002	**	0.1994713	0.1944922;0.2045216	2.2e-16	***
LINE	L1	L1MC5a	3473	1.10157798747126	215783	17929	4319.156	61.244432763677	1.36996463404964	224605.466	1	0.002	**	0.1937085	0.1879458;0.1995707	2.2e-16	***
LINE	L1	L1PA12	92	0.0291808738402982	215783	1769	489.722	24.9377747324939	0.155331694552375	224605.466	1	0.002	**	0.05200678	0.04212769;0.06340285	2.2e-16	***
LINE	L1	L1ME4a	5876	1.86376972484339	215783	29291	6851.333	76.5078267797391	2.17312917294425	224605.466	1	0.002	**	0.2006077	0.1960345;0.2052404	2.2e-16	***
LINE	L1	L1PA10	534	0.169375941638252	215783	7090	2034.883	51.3326636105448	0.64543113155182	224605.466	1	0.002	**	0.07531735	0.06927957;0.08170704	2.2e-16	***
LINE	L1	L1M	136	0.0431369439378321	215783	748	175.321	11.8134464283932	0.0556089128538577	224605.466	1	0.002	**	0.1818182	0.1548082;0.2113635	0.0005469	***
LINE	L1	L1ME5	372	0.117992229006423	215783	3442	848.124	27.6779459623125	0.269010863531837	224605.466	1	0.002	**	0.1080767	0.09789535;0.11892904	2.2e-16	***
LINE	L1	L1MA7	715	0.226786139084926	215783	8595	2101.542	45.7794057409004	0.666574260566172	224605.466	1	0.002	**	0.0831879	0.07743332;0.08922684	2.2e-16	***
LINE	L1	L1MD2	1290	0.409166600586789	215783	10982	2741.538	51.7255264457123	0.869570375069384	224605.466	1	0.002	**	0.1174649	0.1114996;0.1236339	2.2e-16	***
LINE	L1	L1MB3	3121	0.989929426690984	215783	17260	4489.987	67.3008486962477	1.42414939338673	224605.466	1	0.002	**	0.1808227	0.1751061;0.1866470	2.2e-16	***
LINE	L1	tot	63566	20.1620807231782	215783	950736	120565.713	265.692372995666	38.2414441360717	224605.466	1	0.002	**	0.06685978	0.06635849;0.06736371	2.2e-16	***
LINE	L1	L1P4a	32	0.0101498691618428	215783	601	172.307	15.819323689779	0.0546529220521767	224605.466	1	0.002	**	0.05324459	0.03670071;0.07433707	2.2e-16	***
LINE	L1	L1PBb	29	0.00919831892792007	215783	317	88.361	11.0287947352969	0.0280266434065498	224605.466	1	0.002	**	0.09148265	0.06212491;0.12873962	2.676e-16	***
LINE	L1	L1P5	68	0.021568471968916	215783	762	168.469	12.3391772130193	0.0534355721195781	224605.466	1	0.002	**	0.08923885	0.0699627;0.1117607	2.2e-16	***
LINE	L1	L1ME1	3276	1.03909285544366	215783	31305	7970.484	83.9128542662632	2.52810530489255	224605.466	1	0.002	**	0.1046478	0.1012778;0.1080914	2.2e-16	***
LINE	L1	L1MA6	425	0.134802949805725	215783	5458	1422.623	40.9329253214986	0.451232416144636	224605.466	1	0.002	**	0.07786735	0.07089391;0.08529598	2.2e-16	***
LINE	L1	L1PBa1	29	0.00919831892792007	215783	441	148.621	15.3685246705906	0.0471401157719451	224605.466	1	0.002	**	0.06575964	0.04447906;0.09307886	2.2e-16	***
LINE	L1	L1ME3Cz	1850	0.586789310919039	215783	14145	3454.795	57.0847934974687	1.0958036634684	224605.466	1	0.002	**	0.1307883	0.1252729;0.1364560	2.2e-16	***
LINE	L1	L1PA15	524	0.166204107525176	215783	8463	2346.33	55.5123654938494	0.744216953453334	224605.466	1	0.002	**	0.06191658	0.05687438;0.06726292	2.2e-16	***
LINE	L1	L1PA6	578	0.183332011735786	215783	6051	2249.248	64.6109671268978	0.713424153516771	224605.466	1	0.002	**	0.0955214	0.08822905;0.10320629	2.2e-16	***
LINE	L1	L1ME2z	1261	0.399968281658869	215783	7272	1855.502	41.4476284231306	0.588534454048053	224605.466	1	0.002	**	0.1734048	0.1647667;0.1823056	2.2e-16	***
LINE	Jockey	tot	55	0.0174450876219174	215783	221	52.426	6.30176453354425	0.0166286575212116	224605.466	689	0.626	ns	0.2488688	0.1933235;0.3112844	0.6926	ns
LINE	Jockey	X12_LINE	55	0.0174450876219174	215783	221	52.426	6.30176453354425	0.0166286575212116	224605.466	689	0.626	ns	0.2488688	0.1933235;0.3112844	0.6926	ns
LINE	tot	tot	118599	37.6176353976687	215783	1569213	149834.997	238.381401715159	47.5251754817223	224605.466	1	0.002	**	0.07557865	0.07516555;0.07599332	2.2e-16	***
LINE	L2	X24_LINE	120	0.0380620093569106	215783	550	118.339	10.0459444553511	0.0375351677107287	224605.466	596	0.812	ns	0.2181818	0.1843478;0.2550759	0.8763	ns
LINE	L2	UCON86	15	0.00475775116961383	215783	66	16.353	3.72616092986808	0.005186900325113	224605.466	412	0.824	ns	0.2272727	0.1331428;0.3469981	0.7768	ns
LINE	L2	L2-1_Crp	7	0.00222028387915312	215783	41	9.408	2.77258421391005	0.00298406153358179	224605.466	257	0.514	ns	0.1707317	0.07151529;0.32056088	0.4595	ns
LINE	L2	UCON49	29	0.00919831892792007	215783	106	24.992	4.37390752840833	0.00792704781539925	224605.466	856	0.292	ns	0.2735849	0.1914905;0.3687408	0.3606	ns
LINE	L2	tot	72676	23.0516216001903	215783	523574	74091.457	189.813337925063	23.5005810800095	224605.466	1	0.002	**	0.1388075	0.137872;0.139747	1.861e-08	***
LINE	L2	L2-2_Mam	106	0.0336214415986044	215783	520	118.265	9.63564323855033	0.037511696138292	224605.466	108	0.216	ns	0.2038462	0.1700251;0.2410740	0.2095	ns
LINE	L2	L2	9646	3.059551185473	215783	54017	12052.229	96.0487997370656	3.82276710808025	224605.466	1	0.002	**	0.1785734	0.1753517;0.1818297	2.2e-16	***
LINE	L2	L2d2	11069	3.5109031797637	215783	52674	11324.383	90.4083402069686	3.59190643089366	224605.466	5	0.01	**	0.2101416	0.2066690;0.2136463	0.00673	**
LINE	L2	L2d	6076	1.92720640710491	215783	27881	6254.982	69.4439496150538	1.98397652842756	224605.466	6	0.012	*	0.2179262	0.2130920;0.2228193	0.01017	*
LINE	L2	L2-3_AMi	2	0.000634366822615177	215783	12	2.8651804670913	1.41115862712309	0.000908787714563887	224605.466	416	0.832	ns	0.1666667	0.02086253;0.48413775	0.743	ns
LINE	L2	L2a	27652	8.77075568947744	215783	166340	32686.594	148.677328843748	10.3676453889462	224605.466	1	0.002	**	0.1662378	0.1644515;0.1680357	2.2e-16	***
LINE	L2	L2-1_AMi	244	0.0773927523590516	215783	951	231.53	14.1175211848399	0.073437475220046	224605.466	807	0.39	ns	0.256572	0.2290778;0.2855825	0.345	ns
LINE	L2	X13_LINE	34	0.010784235984458	215783	139	31.674	5.09447521121437	0.0100464673697566	224605.466	721	0.562	ns	0.2446043	0.1757272;0.3246862	0.6143	ns
LINE	L2	L2b	19802	6.28086591071287	215783	91943	19970.044	119.132617887146	6.33416667988264	224605.466	79	0.158	ns	0.2153726	0.2127190;0.2180441	0.1803	ns
LINE	L2	X15_LINE	69	0.0218856553802236	215783	244	54.379	6.58655765493187	0.0172481167234954	224605.466	988	0.028	*	0.2827869	0.2271808;0.3437565	0.03088	*
LINE	L2	L2-3_Crp	467	0.148124653080644	215783	1730	422.282	18.7955779307195	0.133940845293791	224605.466	989	0.026	*	0.2699422	0.2491388;0.2915287	0.01375	*
LINE	L2	L2c	23654	7.5026564110697	215783	126360	25455.292	132.909080049331	8.07399635239077	224605.466	1	0.002	**	0.1871953	0.1850478;0.1893572	2.2e-16	***
LINE	Dong-R4	tot	97	0.0307667908968361	215783	551	131.079	10.4698795302227	0.0415760843707874	224605.466	1	0.002	**	0.1760436	0.1451435;0.2104644	0.0005409	***
LINE	Dong-R4	Mam_R4	97	0.0307667908968361	215783	551	131.079	10.4698795302227	0.0415760843707874	224605.466	1	0.002	**	0.1760436	0.1451435;0.2104644	0.0005409	***
LINE	RTE-BovB	tot	2072	0.657204028229324	215783	8868	1983.709	39.8139356063737	0.629199587661565	224605.466	989	0.026	*	0.2336491	0.2248742;0.2425992	0.02493	*
LINE	RTE-BovB	MamRTE1	2069	0.656252477995401	215783	8819	1971.941	39.6905134239387	0.625466973277298	224605.466	993	0.018	*	0.2346071	0.2257952;0.2435947	0.01365	*
LINE	RTE-BovB	MamRTE2	4	0.00126873364523035	215783	49	12.201	3.16869683618357	0.00386995480136389	224605.466	2	0.004	**	0.08163265	0.02269088;0.19601418	0.004534	**
LINE	CR1	CR1-16_AMi	46	0.0145904369201491	215783	306	73.222	7.71156172147926	0.0232248037427643	224605.466	1	0.002	**	0.1503268	0.1122075;0.1953768	0.0001648	***
LINE	CR1	X7D_LINE	13	0.00412338434699865	215783	55	12.336	3.09008942470159	0.00391277456189041	224605.466	656	0.692	ns	0.2363636	0.1322790;0.3701951	0.8715	ns
LINE	CR1	X8_LINE	36	0.0114186028070732	215783	223	52.268	6.17853949978065	0.016578542542225	224605.466	6	0.012	*	0.161435	0.1157013;0.2164217	0.008993	**
LINE	CR1	CR1-12_AMi	25	0.00792958528268971	215783	133	32.119	5.34110160607027	0.0101876139877884	224605.466	110	0.22	ns	0.1879699	0.1254934;0.2648496	0.1572	ns
LINE	CR1	X2_LINE	41	0.0130045198636111	215783	191	45.594	6.22285207022374	0.0144616604551582	224605.466	258	0.516	ns	0.2146597	0.1586656;0.2797331	0.4971	ns
LINE	CR1	CR1_Mam	415	0.131631115692649	215783	1695	394.031	18.5036327088338	0.12498009674094	224605.466	873	0.258	ns	0.2448378	0.2245285;0.2660342	0.2273	ns
LINE	CR1	CR1-3_Croc	364	0.115454761715962	215783	1338	317.87	16.1325558842782	0.100823090952343	224605.466	997	0.01	**	0.2720478	0.2483514;0.2967497	0.003456	**
LINE	CR1	X21_LINE	10	0.00317183411307589	215783	45	10.693	2.86373042585226	0.00339164221711204	224605.466	483	0.966	ns	0.2222222	0.1120459;0.3708876	1	ns
LINE	CR1	tot	12964	4.11196574419158	215783	68381	14507.961	104.653513256062	4.60168456109745	224605.466	1	0.002	**	0.1895848	0.1866528;0.1925432	2.2e-16	***
LINE	CR1	CR1-L3B_Croc	7	0.00222028387915312	215783	37	8.743	2.72513804739822	0.00277313456506225	224605.466	334	0.668	ns	0.1891892	0.07962112;0.35155238	0.5679	ns
LINE	CR1	X7B_LINE	223	0.0707319007215923	215783	934	206.766	13.2095320029037	0.0655827452224249	224605.466	900	0.204	ns	0.238758	0.2117407;0.2674335	0.2072	ns
LINE	CR1	CR1-13_AMi	11	0.00348901752438348	215783	102	23.603	4.54973527703438	0.00748648005709301	224605.466	1	0.002	**	0.1078431	0.05507887;0.18477236	0.002094	**
LINE	CR1	X7A_LINE	262	0.0831020537625882	215783	920	211.139	12.9325531094958	0.066969788280073	224605.466	1001	0.002	**	0.2847826	0.2558042;0.3151461	0.0001014	***
LINE	CR1	CR1-1_Amn	10	0.00317183411307589	215783	66	15.464	3.58462739396351	0.00490492427246055	224605.466	77	0.154	ns	0.1515152	0.07512463;0.26104107	0.1448	ns
LINE	CR1	X17_LINE	206	0.0653397827293633	215783	966	220.413	13.5320193077954	0.0699113472365395	224605.466	158	0.316	ns	0.2132505	0.1878088;0.2404530	0.2831	ns
LINE	CR1	X1_LINE	10	0.00317183411307589	215783	85	20.449	4.32135083892445	0.00648608357782888	224605.466	8	0.016	*	0.1176471	0.05788185;0.20573312	0.007206	**
LINE	CR1	X6A_LINE	226	0.071683450955515	215783	1033	232.324	14.2990729590239	0.0736893188486242	224605.466	358	0.716	ns	0.2187803	0.1939155;0.2452583	0.6549	ns
LINE	CR1	CR1-11_Crp	8	0.00253746729046071	215783	25	5.37575150300601	2.14239650268031	0.00170509920006534	224605.466	920	0.164	ns	0.32	0.1494954;0.5350007	0.2218	ns
LINE	CR1	X6B_LINE	171	0.0542383633335977	215783	875	199.107	13.0509723346147	0.06315343747522	224605.466	18	0.036	*	0.1954286	0.1696447;0.2232814	0.02388	*
LINE	CR1	X20_LINE	29	0.00919831892792007	215783	161	37.916	5.77705100534159	0.0120263262231385	224605.466	69	0.138	ns	0.1801242	0.1240753;0.2483342	0.1138	ns
LINE	CR1	CR1-8_Crp	1	0.000317183411307589	215783	7	1.87863463969659	0.954900038118425	0.000595871743619566	224605.466	348	0.696	ns	0.1428571	0.003610297;0.578723197	0.6829	ns
LINE	CR1	CR1-L3A_Croc	83	0.0263262231385299	215783	323	72.826	7.51186742109792	0.0230991991118864	224605.466	928	0.148	ns	0.2569659	0.2101873;0.3082639	0.1829	ns
LINE	CR1	X5B_LINE	15	0.00475775116961383	215783	73	17.042	3.78081082977323	0.00540543969550393	224605.466	338	0.676	ns	0.2054795	0.1198131;0.3161616	0.6784	ns
LINE	CR1	L3	8691	2.75664102767425	215783	45293	10084.704	90.8573356391185	3.19870081674728	224605.466	1	0.002	**	0.191884	0.1882662;0.1955412	2.2e-16	***
LINE	CR1	X7C_LINE	175	0.055507096978828	215783	620	138.676	10.7813385653759	0.0439857267464912	224605.466	1001	0.002	**	0.2822581	0.2471311;0.3194737	0.0006147	***
LINE	CR1	Plat_L3	816	0.258821663626992	215783	3315	772.652	24.9440393902251	0.245072397113631	224605.466	960	0.084	ns	0.2461538	0.2315681;0.2611887	0.07729	ns
LINE	CR1	L3b	2361	0.748870034097217	215783	9560	2209.097	40.3141019721117	0.70068892236936	224605.466	1000	0.004	**	0.2469665	0.2383477;0.2557397	0.00026	***
LTR?	tot	tot	1534	0.486559352945841	215783	8420	1973.319	40.6281169005269	0.625904052018079	224605.466	1	0.002	**	0.1821853	0.1739922;0.1905989	2.2e-16	***
LTR?	LTR?	MER129	31	0.00983268575053525	215783	122	29.974	5.0549853488291	0.00950725557053366	224605.466	626	0.752	ns	0.2540984	0.1796330;0.3408757	0.8336	ns
LTR?	LTR?	Eutr18	151	0.0478946951074459	215783	676	153.384	10.9968848077751	0.0486508603600032	224605.466	419	0.838	ns	0.2233728	0.1924999;0.2566822	0.8544	ns
LTR?	LTR?	MamRep605	615	0.195067797954167	215783	3549	844.322	26.0554255616983	0.267804932202046	224605.466	1	0.002	**	0.1732883	0.1609678;0.1861493	2.2e-16	***
LTR?	LTR?	MamRep1151	150	0.0475775116961383	215783	1260	307.559	16.7856568914439	0.0975526127983506	224605.466	1	0.002	**	0.1190476	0.1016743;0.1382199	2.2e-16	***
LTR?	LTR?	MamRep605b	557	0.176671160098327	215783	2374	553.78	21.1004461760606	0.175649829513916	224605.466	586	0.832	ns	0.2346251	0.2177038;0.2522036	0.8842	ns
LTR?	LTR?	tot	1534	0.486559352945841	215783	8420	1973.319	40.6281169005269	0.625904052018079	224605.466	1	0.002	**	0.1821853	0.1739922;0.1905989	2.2e-16	***
LTR?	LTR?	UCON51	11	0.00348901752438348	215783	42	9.593	2.87847818067752	0.0030427404646737	224605.466	760	0.484	ns	0.2619048	0.1386101;0.4203967	0.5836	ns
LTR?	LTR?	Eutr5	39	0.012370153040996	215783	397	97.209	8.77087494194549	0.0308330822297994	224605.466	1	0.002	**	0.09823678	0.07079173;0.13184244	1.367e-13	***
scRNA	tot	tot	670	0.212512885576084	215783	1861	446.012	18.7514125193669	0.14146760764412	224605.466	1001	0.002	**	0.3600215	0.3381795;0.3823056	2.2e-16	***
scRNA	scRNA	tot	670	0.212512885576084	215783	1861	446.012	18.7514125193669	0.14146760764412	224605.466	1001	0.002	**	0.3600215	0.3381795;0.3823056	2.2e-16	***
scRNA	scRNA	HY4	71	0.0225200222028388	215783	162	39.051	5.62761664197813	0.0123863293949726	224605.466	1001	0.002	**	0.4382716	0.3605477;0.5182957	3.597e-08	***
scRNA	scRNA	BC200	230	0.0729521846007454	215783	676	167.084	11.8377817633658	0.0529962730949171	224605.466	1001	0.002	**	0.3402367	0.3045456;0.3773300	6.07e-08	***
scRNA	scRNA	HY3	179	0.0567758306240584	215783	545	126.686	10.0692996178878	0.0401826976449132	224605.466	1001	0.002	**	0.3284404	0.2891159;0.3696375	3.481e-07	***
scRNA	scRNA	HY1	180	0.0570930140353659	215783	456	108.975	9.13026487768767	0.0345650622472445	224605.466	1001	0.002	**	0.3947368	0.3495872;0.4412611	2.116e-13	***
scRNA	scRNA	HY5	11	0.00348901752438348	215783	22	5.42168674698795	2.02915720462226	0.00171966909745078	224605.466	995	0.014	*	0.5	0.2822105;0.7177895	0.01089	*
SINE	tot	tot	156567	49.6604551581952	215783	1806997	149233.959	200.919306904257	47.3345361985568	224605.466	1001	0.002	**	0.08664486	0.08623508;0.08705597	2.2e-16	***
SINE	Alu	AluYc	1641	0.520497977955753	215783	6703	1651.916	37.8626005514745	0.523960352073587	224605.466	386	0.772	ns	0.2448158	0.2345605;0.2552934	0.766	ns
SINE	Alu	AluYd8	55	0.0174450876219174	215783	224	54.76	6.83338094175168	0.0173689636032036	224605.466	554	0.896	ns	0.2455357	0.1906495;0.3072901	1	ns
SINE	Alu	AluY	21924	6.95392910950757	215783	98084	21848.704	127.905818015766	6.93004646736976	224605.466	715	0.574	ns	0.2235227	0.2209186;0.2261431	0.5623	ns
SINE	Alu	AluYh3	164	0.0520180794544445	215783	649	167.606	12.0694836855781	0.0531618428356197	224605.466	406	0.812	ns	0.2526965	0.2196817;0.2879785	0.7879	ns
SINE	Alu	AluYk11	50	0.0158591705653794	215783	171	42.386	6.08177539802252	0.0134441360716835	224605.466	905	0.194	ns	0.2923977	0.2254509;0.3666984	0.1841	ns
SINE	Alu	AluYe5	375	0.118943779240346	215783	1297	333.965	16.2764461015818	0.105928157957339	224605.466	996	0.012	*	0.2891288	0.2645713;0.3146456	0.01008	*
SINE	Alu	AluSx	29926	9.4920307667909	215783	124945	26894.417	137.755753995101	8.5304629291888	224605.466	1001	0.002	**	0.2395134	0.2371490;0.2418899	2.2e-16	***
SINE	Alu	Alu	2199	0.697486321465387	215783	7748	1838.18	35.9720946233548	0.583040202997383	224605.466	1001	0.002	**	0.2838152	0.2737946;0.2939986	2.2e-16	***
SINE	Alu	AluSx3	10876	3.44968678138133	215783	38631	9354.347	86.296231844911	2.96704369201491	224605.466	1001	0.002	**	0.2815356	0.2770543;0.2860497	2.2e-16	***
SINE	Alu	AluSc	9776	3.10078502894299	215783	37679	9121.778	83.5964058741468	2.89327666323051	224605.466	1001	0.002	**	0.2594549	0.2550343;0.2639125	5.87e-15	***
SINE	Alu	AluSg	12273	3.89279200697804	215783	42580	10425.011	89.8571487761891	3.30664055189914	224605.466	1001	0.002	**	0.2882339	0.2839346;0.2925622	2.2e-16	***
SINE	Alu	AluYh3a3	55	0.0174450876219174	215783	158	43.425	5.94135293301743	0.013773689636032	224605.466	979	0.046	*	0.3481013	0.2741601;0.4278599	0.04942	*
SINE	Alu	AluYg6	198	0.0628023154389026	215783	811	201.351	13.0784879036472	0.0638651970501943	224605.466	400	0.8	ns	0.244143	0.2149357;0.2752232	0.8074	ns
SINE	Alu	AluSx1	26620	8.44342240900801	215783	106483	23712.828	133.687661385809	7.5213156767901	224605.466	1001	0.002	**	0.249993	0.2473943;0.2526052	2.2e-16	***
SINE	Alu	AluYj4	765	0.242645309650305	215783	2787	711.686	24.517636886913	0.225734993259853	224605.466	989	0.026	*	0.2744887	0.2579853;0.2914669	0.02131	*
SINE	Alu	FLAM_A	5135	1.62873681706447	215783	14934	3559.434	50.4695633111762	1.12899341844422	224605.466	1001	0.002	**	0.3438463	0.3362257;0.3515277	2.2e-16	***
SINE	Alu	AluYk3	1529	0.484973435889303	215783	6065	1551.469	36.5794901290067	0.492100229957973	224605.466	281	0.562	ns	0.2521022	0.2412130;0.2632303	0.5173	ns
SINE	Alu	AluSc5	1189	0.377131076044723	215783	4143	1065.46	30.6361710233994	0.337946237411783	224605.466	1001	0.002	**	0.2869901	0.2732492;0.3010320	1.435e-05	***
SINE	Alu	AluYa8	96	0.0304496074855285	215783	390	94.194	8.619899458037	0.029876774244707	224605.466	603	0.798	ns	0.2461538	0.2041870;0.2920212	0.8132	ns
SINE	Alu	AluYi6	108	0.0342558084212196	215783	454	113.911	9.79188235018981	0.0361306795654587	224605.466	291	0.582	ns	0.2378855	0.1994346;0.2797899	0.5517	ns
SINE	Alu	AluYk2	1877	0.595353263024344	215783	6622	1704.763	39.0770501297993	0.540722543810959	224605.466	1001	0.002	**	0.2834491	0.2726163;0.2944730	1.639e-06	***
SINE	Alu	AluSq2	13740	4.35810007136627	215783	51711	12382.045	99.396522291495	3.92737927206407	224605.466	1001	0.002	**	0.2657075	0.2619040;0.2695373	2.2e-16	***
SINE	Alu	AluJo	13950	4.42470858774086	215783	45868	10940.222	90.0371668113086	3.47005693442233	224605.466	1001	0.002	**	0.3041336	0.2999251;0.3083669	2.2e-16	***
SINE	Alu	AluYb8	587	0.186186662437555	215783	2645	647.033	24.3728937335916	0.205228134168583	224605.466	7	0.014	*	0.2219282	0.2062175;0.2382566	0.006632	**
SINE	Alu	AluSp	17555	5.56815478550472	215783	64572	15233.737	109.519040587704	4.83188866862263	224605.466	1001	0.002	**	0.2718671	0.2684379;0.2753167	2.2e-16	***
SINE	Alu	AluYh9	38	0.0120529696296884	215783	168	36.658	5.29500453947615	0.0116273094917136	224605.466	637	0.73	ns	0.2261905	0.1653125;0.2969875	0.7798	ns
SINE	Alu	AluYk4	271	0.0859567044643565	215783	1095	282.937	15.1205708444709	0.0897429228451352	224605.466	232	0.464	ns	0.2474886	0.2221776;0.2741640	0.4273	ns
SINE	Alu	AluYe6	68	0.021568471968916	215783	193	52.959	6.66225972960411	0.0167977162794386	224605.466	991	0.022	*	0.3523316	0.2850923;0.4241856	0.01903	*
SINE	Alu	AluYc3	184	0.0583617476805963	215783	557	146.71	11.4123679463178	0.0465339782729363	224605.466	1001	0.002	**	0.3303411	0.2913730;0.3711207	0.0004387	***
SINE	Alu	AluYk12	18	0.0057093014035366	215783	100	25.555	4.87244453182545	0.00810562207596543	224605.466	68	0.136	ns	0.18	0.1103112;0.2694771	0.08619	ns
SINE	Alu	AluSq	3944	1.25097137419713	215783	12256	3168.191	52.2565523763888	1.004897629054	224605.466	1001	0.002	**	0.3218016	0.3135331;0.3301547	2.2e-16	***
SINE	Alu	AluYf1	537	0.170327491872175	215783	1999	528.394	21.6092508829836	0.167597811434462	224605.466	673	0.658	ns	0.2686343	0.2493043;0.2886452	0.6664	ns
SINE	Alu	AluSg4	3689	1.17008960431369	215783	11821	3049.806	47.7402712340169	0.967347870906352	224605.466	1001	0.002	**	0.3120717	0.3037240;0.3205121	2.2e-16	***
SINE	Alu	tot	113793	36.0932519229244	215783	1196725	124055.736	206.326995648008	39.3484215367536	224605.466	1	0.002	**	0.09508701	0.09456202;0.09561396	2.2e-16	***
SINE	Alu	AluSz	28780	9.1285385774324	215783	118033	25714.891	131.947122599025	8.15633684878281	224605.466	1001	0.002	**	0.2438301	0.2413826;0.2462903	2.2e-16	***
SINE	Alu	AluYi6_4d	17	0.00539211799222901	215783	46	12.166	3.19227734300054	0.00385885338196812	224605.466	948	0.108	ns	0.3695652	0.2320657;0.5245155	0.1307	ns
SINE	Alu	AluYb9	60	0.0190310046784553	215783	378	95.847	9.23855735176991	0.0304010784235984	224605.466	1	0.002	**	0.1587302	0.1233665;0.1995425	1.109e-05	***
SINE	Alu	AluSq10	500	0.158591705653794	215783	1528	397.506	17.0362025168814	0.126082309095234	224605.466	1001	0.002	**	0.3272251	0.3037229;0.3513932	6.064e-09	***
SINE	Alu	AluYm1	1147	0.363809372769804	215783	4667	1191.343	31.2450893198692	0.377874236777417	224605.466	86	0.172	ns	0.2457682	0.2334709;0.2583842	0.1396	ns
SINE	Alu	AluYh7	103	0.0326698913646816	215783	462	114.09	9.55610899996537	0.0361874553960828	224605.466	138	0.276	ns	0.2229437	0.1857852;0.2636915	0.2571	ns
SINE	Alu	AluSg7	1826	0.579176909047657	215783	5829	1514.196	34.7778245593522	0.480277852668305	224605.466	1001	0.002	**	0.3132613	0.3013644;0.3253453	2.2e-16	***
SINE	Alu	AluSq4	575	0.182380461501863	215783	1638	432.139	18.9900579593982	0.13706732217905	224605.466	1001	0.002	**	0.3510379	0.3279027;0.3747081	8.142e-15	***
SINE	Alu	FAM	1521	0.482435968598842	215783	4262	1046.71	29.4810283238395	0.331999048449766	224605.466	1001	0.002	**	0.3568747	0.3424766;0.3714692	2.2e-16	***
SINE	Alu	FRAM	6274	1.99000872254381	215783	20221	4857.621	59.7039690717704	1.54075679961938	224605.466	1001	0.002	**	0.3102715	0.3038983;0.3166993	2.2e-16	***
SINE	Alu	FLAM_C	8290	2.62945047973991	215783	24406	5834.188	65.1010660804015	1.8505076520498	224605.466	1001	0.002	**	0.3396706	0.3337278;0.3456516	2.2e-16	***
SINE	Alu	AluSc8	5860	1.85869479026247	215783	20437	5141.717	66.5742520952511	1.63086733803822	224605.466	1001	0.002	**	0.2867348	0.2805409;0.2929895	2.2e-16	***
SINE	Alu	AluJr	28414	9.01244944889382	215783	114124	24591.262	132.513271498077	7.79994036951867	224605.466	1001	0.002	**	0.2489748	0.2464680;0.2514943	2.2e-16	***
SINE	Alu	AluSx4	3650	1.1577194512727	215783	11827	3035.965	50.8828147397118	0.962957735310443	224605.466	1001	0.002	**	0.3086159	0.3002966;0.3170294	2.2e-16	***
SINE	Alu	AluJr4	4086	1.29601141860281	215783	12307	3084.451	48.7120977526884	0.978336690191103	224605.466	1001	0.002	**	0.3320062	0.3236859;0.3404059	2.2e-16	***
SINE	Alu	AluJb	29499	9.35659345016256	215783	117273	25195.336	129.798084140894	7.99154262152089	224605.466	1001	0.002	**	0.2515413	0.2490598;0.2540350	2.2e-16	***
SINE	Alu	AluSz6	12452	3.94956783760209	215783	40962	9983.657	90.2527279693301	3.16665038458489	224605.466	1001	0.002	**	0.3039891	0.2995364;0.3084695	2.2e-16	***
SINE	Alu	AluYa5	745	0.236301641424153	215783	3782	934.331	28.6309128071071	0.296354293870431	224605.466	1	0.002	**	0.1969857	0.1844159;0.2100256	2.77e-13	***
SINE	5S-Deu-L2	tot	686	0.217587820157006	215783	2614	606.704	21.8737020836173	0.192436444373959	224605.466	1001	0.002	**	0.2624331	0.2456497;0.2797501	0.0002996	***
SINE	5S-Deu-L2	AmnSINE1	686	0.217587820157006	215783	2614	606.704	21.8737020836173	0.192436444373959	224605.466	1001	0.002	**	0.2624331	0.2456497;0.2797501	0.0002996	***
SINE	MIR	tot	90383	28.6679882642138	215783	598863	78747.686	184.963442006465	24.9774596780588	224605.466	1001	0.002	**	0.1509243	0.1500185;0.1518335	2.2e-16	***
SINE	MIR	MIR1_Amn	3787	1.20117357862184	215783	11716	2882.173	43.9258300951678	0.914177464118627	224605.466	1001	0.002	**	0.3232332	0.3147662;0.3317881	2.2e-16	***
SINE	MIR	MIR3	22130	7.01926889223694	215783	87870	18286.048	109.371302350195	5.80003108397431	224605.466	1001	0.002	**	0.2518493	0.2489818;0.2547332	2.2e-16	***
SINE	MIR	MIRb	44717	14.1834906034414	215783	223887	40175.462	155.357299302113	12.7429900880184	224605.466	1001	0.002	**	0.1997302	0.1980758;0.2013924	2.2e-16	***
SINE	MIR	MIR	34824	11.0455951153755	215783	174396	32972.38	143.003936049767	10.4582919673301	224605.466	1001	0.002	**	0.1996835	0.1978094;0.2015675	2.2e-16	***
SINE	MIR	MIRc	23630	7.49504400919832	215783	100994	20742.512	114.608834917039	6.57918071524859	224605.466	1001	0.002	**	0.2339743	0.2313660;0.2365979	2.2e-16	***
SINE	tRNA-RTE	tot	1555	0.4932202045833	215783	5836	1306.943	31.7860047992997	0.414540639124574	224605.466	1001	0.002	**	0.2664496	0.2551403;0.2779928	2.484e-14	***
SINE	tRNA-RTE	MamSINE1	1555	0.4932202045833	215783	5836	1306.943	31.7860047992997	0.414540639124574	224605.466	1001	0.002	**	0.2664496	0.2551403;0.2779928	2.484e-14	***
SINE	tRNA	tot	566	0.179525810800095	215783	2292	524.211	20.0379639434499	0.166271033224962	224605.466	986	0.032	*	0.2469459	0.2294057;0.2651352	0.03901	*
SINE	tRNA	LFSINE_Vert	566	0.179525810800095	215783	2292	524.211	20.0379639434499	0.166271033224962	224605.466	986	0.032	*	0.2469459	0.2294057;0.2651352	0.03901	*
SINE	tRNA-Deu	tot	184	0.0583617476805963	215783	667	151.828	11.4790323714233	0.0481573229720086	224605.466	997	0.01	**	0.2758621	0.2422486;0.3114727	0.003594	**
SINE	tRNA-Deu	AmnSINE2	184	0.0583617476805963	215783	667	151.828	11.4790323714233	0.0481573229720086	224605.466	997	0.01	**	0.2758621	0.2422486;0.3114727	0.003594	**
DNA	TcMar-Mariner	tot	2809	0.890968202363016	215783	16390	3745.441	55.9044884676609	1.18799175323131	224605.466	1	0.002	**	0.171385	0.1656439;0.1772429	2.2e-16	***
DNA	TcMar-Mariner	MADE1	1094	0.346998651970502	215783	7843	1734.068	36.1617068878814	0.550017603679328	224605.466	1	0.002	**	0.1394874	0.1318912;0.1473526	2.2e-16	***
DNA	TcMar-Mariner	HSMAR2	155	0.0491634287526762	215783	1770	480.908	22.2792706770644	0.15253603996511	224605.466	1	0.002	**	0.08757062	0.07481151;0.10171532	2.2e-16	***
DNA	TcMar-Mariner	MARNA	815	0.258504480215685	215783	3156	749.109	25.4662845866972	0.237604948061216	224605.466	997	0.01	**	0.2582383	0.2430401;0.2738857	0.006525	**
DNA	TcMar-Mariner	HSMAR1	63	0.0199825549123781	215783	716	202.36	15.0872802726676	0.0641852351122036	224605.466	1	0.002	**	0.08798883	0.06827417;0.11117309	2.2e-16	***
DNA	TcMar-Mariner	MADE2	666	0.211244151930854	215783	2664	599.983	20.8423874859891	0.190304654666561	224605.466	1001	0.002	**	0.25	0.2336512;0.2668999	0.002562	**
DNA	TcMar-Mariner	UCON40	62	0.0196653715010705	215783	241	58.111	7.18681635561459	0.0184318452144953	224605.466	737	0.53	ns	0.2572614	0.2032932;0.3173073	0.5475	ns
DNA	TcMar-Tc1	tot	161	0.0510665292205218	215783	649	155.182	11.4603759194983	0.0492211561335342	224605.466	724	0.556	ns	0.248074	0.2152847;0.2831733	0.5811	ns
DNA	TcMar-Tc1	EutTc1-N2	34	0.010784235984458	215783	198	48.035	6.54405070270696	0.01523590516216	224605.466	17	0.034	*	0.1717172	0.1219471;0.2316031	0.02002	*
DNA	TcMar-Tc1	X32_DNA	109	0.0345729918325272	215783	328	77.572	8.19646252953055	0.0246045515819523	224605.466	1001	0.002	**	0.3323171	0.2815348;0.3861604	8.955e-05	***
DNA	TcMar-Tc1	X33a_DNA	14	0.00444056775830624	215783	67	14.681	3.49964090821994	0.00465656966140671	224605.466	495	0.99	ns	0.2089552	0.1192118;0.3256633	1	ns
DNA	TcMar-Tc1	EutTc1-N1	11	0.00348901752438348	215783	56	15.014	3.35336384083938	0.00476219173737214	224605.466	152	0.304	ns	0.1964286	0.1023483;0.3243330	0.2904	ns
DNA	TcMar	tot	556	0.176353976687019	215783	1834	420.794	19.1379158693893	0.133468876377765	224605.466	1001	0.002	**	0.3031625	0.2821830;0.3247733	3.626e-13	***
DNA	TcMar	UCON44	104	0.0329870747759892	215783	364	86.364	8.62402909769429	0.0273932281341686	224605.466	984	0.036	*	0.2857143	0.2398409;0.3351128	0.03595	*
DNA	TcMar	DNA1_Mam	47	0.0149076203314567	215783	169	40.445	5.71503601359052	0.0128284830703354	224605.466	894	0.216	ns	0.2781065	0.2120441;0.3521298	0.2414	ns
DNA	TcMar	X4a_DNA	53	0.0168107207993022	215783	179	40.476	5.64617598940231	0.012838315756086	224605.466	990	0.024	*	0.2960894	0.2303110;0.3687616	0.03153	*
DNA	TcMar	X4b_DNA	216	0.0685116168424391	215783	699	158.532	11.415835374483	0.0502837205614146	224605.466	1001	0.002	**	0.3090129	0.2749094;0.3447379	6.123e-07	***
DNA	TcMar	X5a_DNA	143	0.0453572278169852	215783	423	96.13	8.90350337633296	0.0304908413289985	224605.466	1001	0.002	**	0.3380615	0.2930702;0.3853369	2.037e-07	***
DNA	PIF-Harbinger	tot	11	0.00348901752438348	215783	30	6.561	2.23590658979267	0.00208104036158909	224605.466	991	0.022	*	0.3666667	0.1992986;0.5614402	0.07313	ns
DNA	PIF-Harbinger	Chompy-7_Croc	6	0.00190310046784553	215783	14	3.24639175257732	1.42515813803401	0.0010297016105233	224605.466	955	0.094	ns	0.4285714	0.1766111;0.7113906	0.1073	ns
DNA	PIF-Harbinger	Chompy-6_Croc	5	0.00158591705653794	215783	16	3.48518896833504	1.55818809621658	0.00110544412602808	224605.466	870	0.264	ns	0.3125	0.1101700;0.5866206	0.3651	ns
DNA	hAT-Blackjack	BLACKJACK	141	0.04472286099437	215783	2129	519.241	22.2195550726748	0.164694631670764	224605.466	1	0.002	**	0.06622828	0.05603306;0.07763641	2.2e-16	***
DNA	hAT-Blackjack	MER81	710	0.225200222028388	215783	3668	873.404	26.1484325443137	0.277029260169693	224605.466	1	0.002	**	0.193566	0.1808918;0.2067304	1.033e-10	***
DNA	hAT-Blackjack	MER63D	256	0.0811989532947427	215783	1718	418.204	18.4072053611951	0.132647371342479	224605.466	1	0.002	**	0.1490105	0.1324912;0.1667382	2.2e-16	***
DNA	hAT-Blackjack	tot	3221	1.02164776782174	215783	19734	4562.153	59.183919499534	1.44703925144715	224605.466	1	0.002	**	0.1632208	0.1580891;0.1684520	2.2e-16	***
DNA	hAT-Blackjack	MER63C	106	0.0336214415986044	215783	890	238.454	14.6528697049619	0.0756336531599397	224605.466	1	0.002	**	0.1191011	0.09854788;0.14221301	2.2e-16	***
DNA	hAT-Blackjack	MER94B	149	0.0472603282848307	215783	622	145.518	10.4087471877271	0.0461558956466577	224605.466	656	0.692	ns	0.2395498	0.2065072;0.2750866	0.7403	ns
DNA	hAT-Blackjack	MER63A	600	0.190310046784553	215783	3511	836.671	25.8405978161399	0.265378161922131	224605.466	1	0.002	**	0.1708915	0.1585762;0.1837574	2.2e-16	***
DNA	hAT-Blackjack	MER94	978	0.310205376258822	215783	4792	1085.083	29.8080296166927	0.344170327491872	224605.466	1	0.002	**	0.2040902	0.1927575;0.2157844	0.0001926	***
DNA	hAT-Blackjack	MER63B	393	0.124653080643882	215783	2404	584.668	21.6120071917176	0.185446990722385	224605.466	1	0.002	**	0.1634775	0.1489038;0.1788761	2.2e-16	***
DNA	hAT-Tag1	tot	648	0.205534850527317	215783	2372	568.093	22.6142821410885	0.180189675679962	224605.466	1001	0.002	**	0.2731872	0.2553333;0.2916029	0.0001574	***
DNA	hAT-Tag1	hAT-5_Mam	290	0.0919831892792007	215783	904	209.384	13.6956239037918	0.0664131313932281	224605.466	1001	0.002	**	0.3207965	0.2904408;0.3523252	1.076e-09	***
DNA	hAT-Tag1	hAT-1_Mam	361	0.114503211482039	215783	1468	360.021	18.0649633794786	0.114192688922369	224605.466	534	0.936	ns	0.2459128	0.2240697;0.2687772	0.9516	ns
DNA	hAT-Ac	tot	1172	0.371738958052494	215783	5533	1274.453	31.7765879625636	0.40423535009119	224605.466	2	0.004	**	0.21182	0.2011175;0.2228272	0.001005	**
DNA	hAT-Ac	EuthAT-2	114	0.0361589088890651	215783	1150	289.388	16.133001262311	0.0917890730314805	224605.466	1	0.002	**	0.09913043	0.08246657;0.11787588	2.2e-16	***
DNA	hAT-Ac	UCON37	50	0.0158591705653794	215783	174	41.452	5.86191590335942	0.0131478867655222	224605.466	937	0.13	ns	0.2873563	0.2214035;0.3607115	0.1307	ns
DNA	hAT-Ac	OldhAT1	1012	0.32098961224328	215783	4209	948.717	26.9347432026257	0.300917294425502	224605.466	988	0.028	*	0.2404372	0.2275916;0.2536439	0.02012	*
DNA	tot	tot	70319	22.3040202997383	215783	524553	73409.131	202.497128191799	23.2841585917057	224605.466	1	0.002	**	0.1340551	0.1331341;0.1349801	2.2e-16	***
DNA	hAT-Charlie	MER102b	869	0.275632384426295	215783	3128	785.776	25.3011061017096	0.249235112203632	224605.466	1001	0.002	**	0.2778133	0.2621702;0.2938730	0.0006695	***
DNA	hAT-Charlie	MER3	2838	0.900166521290936	215783	10909	2594.349	44.6155998586901	0.822884465942431	224605.466	1001	0.002	**	0.2601522	0.2519385;0.2684940	5.92e-08	***
DNA	hAT-Charlie	Charlie17a	365	0.11577194512727	215783	1214	283.712	15.2502336252802	0.0899887399888986	224605.466	1001	0.002	**	0.300659	0.2749618;0.3273255	9.429e-08	***
DNA	hAT-Charlie	Chap1a_Mam	328	0.104036158908889	215783	1415	341.502	17.622842011451	0.108318769328364	224605.466	236	0.472	ns	0.2318021	0.2100369;0.2546866	0.4193	ns
DNA	hAT-Charlie	MER102c	792	0.25120926175561	215783	3112	773.531	24.1127863480243	0.24535120133217	224605.466	784	0.436	ns	0.2544987	0.2392709;0.2701893	0.4429	ns
DNA	hAT-Charlie	Charlie2a	305	0.0967409404488145	215783	2080	501.179	21.3195563387816	0.158965664895726	224605.466	1	0.002	**	0.1466346	0.1316982;0.1625742	2.2e-16	***
DNA	hAT-Charlie	Charlie32a	73	0.023154389025454	215783	259	60.089	7.25076910766385	0.0190592340020617	224605.466	961	0.082	ns	0.2818533	0.2279107;0.3408660	0.06537	ns
DNA	hAT-Charlie	UCON81	15	0.00475775116961383	215783	40	9.042	2.61248178195773	0.00286797240504322	224605.466	991	0.022	*	0.375	0.2272627;0.5419852	0.03539	*
DNA	hAT-Charlie	Charlie1a	1174	0.372373324875109	215783	5747	1467.681	36.9630018058937	0.465524066291333	224605.466	1	0.002	**	0.2042805	0.1939220;0.2149401	2.2e-16	***
DNA	hAT-Charlie	Charlie17	87	0.0275949567837602	215783	535	129.488	10.5772271287769	0.041071445563397	224605.466	1	0.002	**	0.1626168	0.1323484;0.1966676	1.045e-05	***
DNA	hAT-Charlie	MER58D	271	0.0859567044643565	215783	1140	271.431	14.7992654296508	0.0860934105146301	224605.466	501	1.002	ns	0.2377193	0.2132725;0.2635272	1	ns
DNA	hAT-Charlie	MER106B	191	0.0605820315597494	215783	827	199.235	13.1229564880398	0.0631940369518674	224605.466	287	0.574	ns	0.2309553	0.2026282;0.2612141	0.5156	ns
DNA	hAT-Charlie	Charlie10a	91	0.0288636904289906	215783	305	70.212	7.3055065824641	0.0222700816747284	224605.466	999	0.006	**	0.2983607	0.2475542;0.3531341	0.006378	**
DNA	hAT-Charlie	Charlie23a	351	0.111331377368964	215783	1488	350.681	16.5315011275301	0.111230195860756	224605.466	534	0.936	ns	0.2358871	0.2145180;0.2583037	0.9756	ns
DNA	hAT-Charlie	hAT-16_Crp	2	0.000634366822615177	215783	20	4.52964824120603	1.91517170846949	0.00143672928116915	224605.466	145	0.29	ns	0.1	0.01234853;0.31698271	0.2825	ns
DNA	hAT-Charlie	Charlie24	317	0.100547141384506	215783	1286	306.263	16.3973383115585	0.097141543097296	224605.466	746	0.512	ns	0.2465008	0.2231584;0.2710076	0.4918	ns
DNA	hAT-Charlie	MER102a	757	0.240107842359845	215783	3028	759.469	24.5160779301477	0.240890968202363	224605.466	478	0.956	ns	0.25	0.2346592;0.2658252	0.9332	ns
DNA	hAT-Charlie	MER5B	5443	1.72642930774721	215783	24966	5619.133	66.061088231866	1.78229577353104	224605.466	1	0.002	**	0.2180165	0.2129078;0.2231909	0.007479	**
DNA	hAT-Charlie	MER20B	827	0.262310681151376	215783	4146	1016.453	29.7770122991119	0.322402029973832	224605.466	1	0.002	**	0.1994694	0.1874002;0.2119634	3.036e-12	***
DNA	hAT-Charlie	MER105	267	0.0846879708191262	215783	714	170.821	11.8835254523722	0.0541815875029736	224605.466	1001	0.002	**	0.3739496	0.3383428;0.4106026	1.105e-15	***
DNA	hAT-Charlie	Charlie1b	730	0.23154389025454	215783	3033	743.771	24.8806270942797	0.235911823011656	224605.466	292	0.584	ns	0.2406858	0.2255627;0.2563106	0.5689	ns
DNA	hAT-Charlie	Charlie17b	56	0.017762271033225	215783	527	126.974	11.3806345536109	0.0402740464673698	224605.466	1	0.002	**	0.1062619	0.08127245;0.13576597	4.776e-15	***
DNA	hAT-Charlie	Charlie12	5	0.00158591705653794	215783	21	4.82713567839196	2.14613670422054	0.00153108736131693	224605.466	658	0.688	ns	0.2380952	0.08217588;0.47165983	1	ns
DNA	hAT-Charlie	MER112	1260	0.399651098247562	215783	4468	1065.204	29.6450200069288	0.337865038458489	224605.466	1001	0.002	**	0.2820054	0.2688453;0.2954510	1.914e-11	***
DNA	hAT-Charlie	Charlie13a	107	0.033938625009912	215783	548	134.7	11.1862921977362	0.0427246055031322	224605.466	8	0.016	*	0.1952555	0.1628723;0.2309644	0.005435	**
DNA	hAT-Charlie	MER113	786	0.249306161287765	215783	3734	996.313	27.7226184653358	0.316013956070098	224605.466	1	0.002	**	0.2104981	0.1975192;0.2239318	1.624e-15	***
DNA	hAT-Charlie	Charlie25	96	0.0304496074855285	215783	1076	288.223	16.5595135341739	0.0914195543573071	224605.466	1	0.002	**	0.08921933	0.07286404;0.10786014	2.2e-16	***
DNA	hAT-Charlie	MER113A	520	0.164935373879946	215783	2067	522.083	20.0060579163751	0.1655960669257	224605.466	480	0.96	ns	0.2515723	0.2329872;0.2708645	0.9395	ns
DNA	hAT-Charlie	Charlie18a	622	0.19728808183332	215783	2463	602.039	21.960595318587	0.190956783760209	224605.466	820	0.364	ns	0.2525376	0.2354786;0.2701868	0.3484	ns
DNA	hAT-Charlie	Charlie29a	187	0.0593132979145191	215783	978	241.143	14.855545706511	0.0764865593529458	224605.466	1	0.002	**	0.1912065	0.1670084;0.2172793	4.364e-05	***
DNA	hAT-Charlie	Charlie30b	165	0.0523352628657521	215783	614	142.047	11.4523336899929	0.045054952026009	224605.466	980	0.044	*	0.2687296	0.2340349;0.3056658	0.03118	*
DNA	hAT-Charlie	Charlie14a	88	0.0279121401950678	215783	523	115.672	9.91537849659461	0.0366892395527714	224605.466	2	0.004	**	0.16826	0.1371929;0.2031311	0.003133	**
DNA	hAT-Charlie	Charlie10	164	0.0520180794544445	215783	1131	279.739	16.2612209352898	0.0887285702957735	224605.466	1	0.002	**	0.1450044	0.1249858;0.1668888	2.2e-16	***
DNA	hAT-Charlie	Charlie21a	110	0.0348901752438347	215783	742	188	13.2202411012347	0.0596304813258267	224605.466	1	0.002	**	0.148248	0.1234451;0.1758839	4.412e-12	***
DNA	hAT-Charlie	MER5C1	175	0.055507096978828	215783	617	147.648	11.280840099627	0.0468314963127428	224605.466	996	0.012	*	0.2836305	0.2483605;0.3209860	0.01082	*
DNA	hAT-Charlie	Charlie6	22	0.00697803504876695	215783	260	68.986	8.27370885747488	0.0218812148124653	224605.466	1	0.002	**	0.08461538	0.05378764;0.12530641	2.786e-13	***
DNA	hAT-Charlie	Charlie9	277	0.0878598049322021	215783	1284	241.22	13.9735772392348	0.0765109824756165	224605.466	996	0.012	*	0.2157321	0.1935154;0.2392580	0.01234	*
DNA	hAT-Charlie	Charlie20a	160	0.0507493458092142	215783	869	204.431	13.4841039769078	0.0648421219570217	224605.466	2	0.004	**	0.1841197	0.1588811;0.2115203	0.0003128	***
DNA	hAT-Charlie	Charlie29b	234	0.0742209182459757	215783	1420	335.937	17.1388088783839	0.106553643644437	224605.466	1	0.002	**	0.1647887	0.1458496;0.1851257	3.936e-11	***
DNA	hAT-Charlie	MER107	71	0.0225200222028388	215783	337	85.286	8.39718504718789	0.027051304416779	224605.466	45	0.09	ns	0.2106825	0.1683708;0.2581615	0.07922	ns
DNA	hAT-Charlie	MER30	1091	0.346047101736579	215783	4132	995.232	27.6481572007357	0.315671080802474	224605.466	1001	0.002	**	0.2640368	0.2506455;0.2777625	0.0005837	***
DNA	hAT-Charlie	Charlie7	498	0.157957338831179	215783	3902	927.856	28.7817590437703	0.294300531282214	224605.466	1	0.002	**	0.1276269	0.1173109;0.1385039	2.2e-16	***
DNA	hAT-Charlie	MER1A	639	0.202680199825549	215783	3227	844.177	27.8002252423164	0.267758940607406	224605.466	1	0.002	**	0.1980167	0.1843909;0.2121921	2.2e-16	***
DNA	hAT-Charlie	UCON34	88	0.0279121401950678	215783	339	76.384	7.49204075500625	0.0242277376893188	224605.466	947	0.11	ns	0.259587	0.2137233;0.3097066	0.1349	ns
DNA	hAT-Charlie	Charlie1	448	0.1420981682658	215783	1930	483.899	21.2546126183837	0.153484735548331	224605.466	53	0.106	ns	0.2321244	0.2134482;0.2516179	0.06222	ns
DNA	hAT-Charlie	MER20	4420	1.40195067797954	215783	16757	3987.731	56.4068468483337	1.26484212195702	224605.466	1001	0.002	**	0.2637704	0.2571098;0.2705130	9.269e-15	***
DNA	hAT-Charlie	Charlie22a	310	0.0983268575053525	215783	1112	275.401	14.6131359653821	0.0873526286575212	224605.466	993	0.018	*	0.278777	0.2525866;0.3061432	0.01812	*
DNA	hAT-Charlie	Charlie4a	575	0.182380461501863	215783	2852	695.662	24.7779277120122	0.22065244627706	224605.466	1	0.002	**	0.2016129	0.1870251;0.2168155	8.949e-08	***
DNA	hAT-Charlie	MER5C	305	0.0967409404488145	215783	1336	319.452	16.2363578217319	0.101324875109032	224605.466	191	0.382	ns	0.2282934	0.2060296;0.2517589	0.3692	ns
DNA	hAT-Charlie	Charlie19a	455	0.144318452144953	215783	1605	398.1	18.2487538483321	0.126270716041551	224605.466	1000	0.004	**	0.2834891	0.2615410;0.3062319	0.001201	**
DNA	hAT-Charlie	UCON38	84	0.0266434065498374	215783	207	49.776	6.32549095611051	0.0157881214812465	224605.466	1001	0.002	**	0.4057971	0.3382728;0.4760599	1.396e-07	***
DNA	hAT-Charlie	Cheshire	164	0.0520180794544445	215783	1020	248.35	15.7958541715543	0.0787725001982396	224605.466	1	0.002	**	0.1607843	0.1387559;0.1847899	1.472e-10	***
DNA	hAT-Charlie	Charlie16a	388	0.123067163587344	215783	1410	343.801	16.8991413977155	0.10904797399096	224605.466	998	0.008	**	0.2751773	0.2520000;0.2992951	0.006949	**
DNA	hAT-Charlie	Charlie31a	128	0.0405994766473713	215783	803	193.295	12.9431642383345	0.0613099674887003	224605.466	1	0.002	**	0.1594022	0.1347490;0.1865852	2.223e-08	***
DNA	hAT-Charlie	Chap1_Mam	121	0.0383791927682182	215783	484	115.446	9.77110835875637	0.0366175561018159	224605.466	743	0.518	ns	0.25	0.2120181;0.2910672	0.5575	ns
DNA	hAT-Charlie	Charlie15b	442	0.140195067797954	215783	1888	459.535	20.2486736302352	0.145756878915233	224605.466	197	0.394	ns	0.2341102	0.2151698;0.2538800	0.3619	ns
DNA	hAT-Charlie	Charlie26a	115	0.0364760923003727	215783	513	121.042	10.1110072924743	0.0383925144714931	224605.466	303	0.606	ns	0.2241715	0.1887861;0.2627701	0.5674	ns
DNA	hAT-Charlie	MER1B	1399	0.443739592419316	215783	5366	1305.613	33.9244764307587	0.414118785187535	224605.466	1001	0.002	**	0.2607156	0.2490085;0.2726835	0.003246	**
DNA	hAT-Charlie	MER103C	1959	0.621362302751566	215783	8923	2105.168	41.5480205787714	0.667724367615574	224605.466	1	0.002	**	0.219545	0.2109929;0.2282806	0.0002467	***
DNA	hAT-Charlie	Charlie7b_Mars	2	0.000634366822615177	215783	59	15.357	3.77886634201723	0.00487098564745064	224605.466	1	0.002	**	0.03389831	0.004131933;0.117148464	8.264e-06	***
DNA	hAT-Charlie	Charlie15a	945	0.299738323685671	215783	3213	776.475	24.1194345315582	0.24628498929506	224605.466	1001	0.002	**	0.2941176	0.2784002;0.3102107	1.128e-11	***
DNA	hAT-Charlie	MER5A1	3515	1.11489969074617	215783	15942	3663.353	53.865107823533	1.16195480136389	224605.466	8	0.016	*	0.2204868	0.2140714;0.2270043	0.005177	**
DNA	hAT-Charlie	Charlie8	1065	0.337800333042582	215783	4378	1105.878	30.6082338592082	0.350766156530013	224605.466	90	0.18	ns	0.2432618	0.2306129;0.2562540	0.1589	ns
DNA	hAT-Charlie	MER117	1071	0.339703433510427	215783	4370	1071.614	28.8531715676026	0.33989818412497	224605.466	486	0.972	ns	0.2450801	0.2323864;0.2581153	1	ns
DNA	hAT-Charlie	Charlie3	52	0.0164935373879946	215783	337	99.819	11.3238893260871	0.0316609309333122	224605.466	1	0.002	**	0.1543027	0.1174379;0.1973744	1.735e-09	***
DNA	hAT-Charlie	Charlie5	408	0.129410831813496	215783	2568	645.316	22.6910340669399	0.204683530251368	224605.466	1	0.002	**	0.1588785	0.1449400;0.1735995	2.2e-16	***
DNA	hAT-Charlie	Charlie4z	2061	0.65371501070494	215783	5940	1400.678	32.206825295201	0.444271826183491	224605.466	1001	0.002	**	0.3469697	0.3348581;0.3592318	2.2e-16	***
DNA	hAT-Charlie	MER30B	56	0.017762271033225	215783	223	49.849	6.51495538308925	0.015811275870272	224605.466	844	0.316	ns	0.2511211	0.1956174;0.3133704	0.3346	ns
DNA	hAT-Charlie	Charlie13b	97	0.0307667908968361	215783	404	100.025	9.14571041631099	0.0317262707160416	224605.466	403	0.806	ns	0.240099	0.1992458;0.2848066	0.7733	ns
DNA	hAT-Charlie	Charlie10b	90	0.028546507017683	215783	273	62.034	7.46220667956394	0.0196761557370549	224605.466	1001	0.002	**	0.3296703	0.2741968;0.3888898	0.0001179	***
DNA	hAT-Charlie	Charlie2b	452	0.14336690191103	215783	3650	856.186	27.1607273302669	0.271567996193799	224605.466	1	0.002	**	0.1238356	0.1133170;0.1349607	2.2e-16	***
DNA	hAT-Charlie	Charlie7a	333	0.105622075965427	215783	1424	340.119	16.483766364322	0.107880104670526	224605.466	343	0.686	ns	0.2338483	0.2120798;0.2567203	0.6862	ns
DNA	hAT-Charlie	tot	44704	14.1793672190944	215783	266107	45456.077	172.964869025236	14.4179135675204	224605.466	1	0.002	**	0.1679926	0.1665739;0.1694185	0.000105	***
DNA	hAT-Charlie	MER5A	7675	2.43438268178574	215783	34906	7721.623	75.5347494162082	2.44917072397114	224605.466	265	0.53	ns	0.2198762	0.2155406;0.2242586	0.5531	ns
DNA	hAT-Charlie	Charlie4	190	0.0602648481484418	215783	917	222.142	13.3194310405228	0.0704597573546903	224605.466	8	0.016	*	0.2071974	0.1813942;0.2348962	0.01358	*
DNA	hAT-Charlie	MER58A	3313	1.05082864166204	215783	13479	3200.255	47.944036183926	1.01506779795417	224605.466	990	0.024	*	0.2457897	0.2385396;0.2531498	0.02277	*
DNA	hAT-Charlie	MER119	249	0.0789786694155896	215783	1203	303.92	16.5820554987783	0.0963983823646023	224605.466	1	0.002	**	0.2069825	0.1844113;0.2309956	0.0002274	***
DNA	hAT-Charlie	MER33	2102	0.666719530568551	215783	9580	2329.776	43.5358380325129	0.738966299262549	224605.466	1	0.002	**	0.2194154	0.2111623;0.2278395	4.278e-08	***
DNA	hAT-Charlie	MER58B	1668	0.529061930061058	215783	7005	1725.855	38.4139246186146	0.547412576322258	224605.466	57	0.114	ns	0.2381156	0.2281806;0.2482691	0.1108	ns
DNA	hAT-Charlie	MER106A	178	0.0564586472127508	215783	742	182.329	12.3187056750906	0.0578317342003013	224605.466	376	0.752	ns	0.2398922	0.2095778;0.2722900	0.7332	ns
DNA	hAT-Charlie	MER58C	733	0.232495440488462	215783	2592	620.259	23.0873329759837	0.196735865514234	224605.466	1001	0.002	**	0.2827932	0.2655160;0.3005623	3.541e-07	***
DNA	hAT-Charlie	Charlie11	26	0.0082467686939973	215783	104	27.562	5.2604018694229	0.00874220918245976	224605.466	426	0.852	ns	0.25	0.1702614;0.3444704	0.8243	ns
DNA	hAT-Charlie	Charlie16	279	0.0884941717548172	215783	1464	364.156	17.7163634398692	0.115504242328126	224605.466	1	0.002	**	0.1905738	0.1707502;0.2116469	1.367e-07	***
DNA	hAT-Charlie	Charlie30a	139	0.0440884941717548	215783	457	109.088	9.50560953398637	0.0346009039727222	224605.466	1001	0.002	**	0.3041575	0.2622705;0.3486012	0.001427	**
DNA	MULE-MuDR	tot	111	0.0352073586551423	215783	1949	488.183	20.6614715692616	0.154843549282373	224605.466	1	0.002	**	0.05695228	0.04708010;0.06818223	2.2e-16	***
DNA	MULE-MuDR	Ricksha_b	9	0.0028546507017683	215783	117	32.571	5.86885017719847	0.0103309808896995	224605.466	1	0.002	**	0.07692308	0.03577698;0.14100439	7.792e-08	***
DNA	MULE-MuDR	Ricksha	33	0.0104670525731504	215783	410	109.582	10.7702959697158	0.0347575925779082	224605.466	1	0.002	**	0.0804878	0.05605004;0.11117924	2.2e-16	***
DNA	MULE-MuDR	Ricksha_c	60	0.0190310046784553	215783	982	234.336	14.1069525451144	0.0743274918721751	224605.466	1	0.002	**	0.0610998	0.04694584;0.07795119	2.2e-16	***
DNA	MULE-MuDR	Ricksha_0	32	0.0101498691618428	215783	384	99.094	9.99615361462033	0.0314309729601142	224605.466	1	0.002	**	0.08333333	0.05769713;0.11560588	2.2e-16	***
DNA	MULE-MuDR	Ricksha_a	6	0.00190310046784553	215783	56	13.791	3.5847132617783	0.00437427642534295	224605.466	12	0.024	*	0.1071429	0.04034795;0.21875647	0.01281	*
DNA	Merlin	tot	15	0.00475775116961383	215783	57	13.194	3.54921976791533	0.00418491792879232	224605.466	754	0.496	ns	0.2631579	0.1553848;0.3966275	0.5335	ns
DNA	Merlin	Merlin1_HS	15	0.00475775116961383	215783	57	13.194	3.54921976791533	0.00418491792879232	224605.466	754	0.496	ns	0.2631579	0.1553848;0.3966275	0.5335	ns
DNA	hAT-Tip100?	tot	423	0.13416858298311	215783	2411	570.493	20.9948263563606	0.1809509158671	224605.466	1	0.002	**	0.1754459	0.1604577;0.1912268	3.425e-13	***
DNA	hAT-Tip100?	hAT-N1_Mam	49	0.0155419871540718	215783	239	57.292	7.05240898363619	0.0181720720006344	224605.466	143	0.286	ns	0.2050209	0.1556941;0.2618240	0.2257	ns
DNA	hAT-Tip100?	Eutr15	45	0.0142732535088415	215783	657	157.073	11.7867127562182	0.0498209499643169	224605.466	1	0.002	**	0.06849315	0.05039464;0.09057853	2.2e-16	***
DNA	hAT-Tip100?	UCON23	13	0.00412338434699865	215783	31	7.123	2.4015908557951	0.00225929743874395	224605.466	995	0.014	*	0.4193548	0.2454760;0.6092408	0.01775	*
DNA	hAT-Tip100?	MamRep1879	316	0.100229957973198	215783	1484	350.336	16.3351137106523	0.111120767583855	224605.466	21	0.042	*	0.212938	0.1923568;0.2346617	0.03762	*
DNA	DNA	X2a_DNA	56	0.017762271033225	215783	412	93.017	8.77928167829164	0.029503449369598	224605.466	1	0.002	**	0.1359223	0.1043338;0.1728505	5.149e-06	***
DNA	DNA	X24_DNA	51	0.016176353976687	215783	456	103.143	9.32960838366719	0.0327152485924986	224605.466	1	0.002	**	0.1118421	0.08441597;0.14442115	5.138e-10	***
DNA	DNA	X34_DNA	10	0.00317183411307589	215783	99	20.919	4.22448639307612	0.00663515978114345	224605.466	4	0.008	**	0.1010101	0.04951087;0.17792456	0.006291	**
DNA	DNA	Eulor9B	9	0.0028546507017683	215783	27	6.17017017017017	2.19332908064044	0.0019570756229229	224605.466	933	0.138	ns	0.3333333	0.1651882;0.5396073	0.2484	ns
DNA	DNA	Eulor9A	34	0.010784235984458	215783	123	29.264	4.81824859461605	0.00928205534850527	224605.466	866	0.272	ns	0.2764228	0.1996287;0.3643006	0.3402	ns
DNA	DNA	MER126	74	0.0234715724367616	215783	267	62.051	7.361289804619	0.0196815478550472	224605.466	951	0.102	ns	0.2771536	0.2243353;0.3349946	0.09523	ns
DNA	DNA	UCON78	65	0.0206169217349933	215783	179	42.237	5.99055237166972	0.0133968757433986	224605.466	1000	0.004	**	0.3631285	0.2926923;0.4381805	0.0001364	***
DNA	DNA	MER125	14	0.00444056775830624	215783	140	33.094	5.24506193239648	0.0104968678138133	224605.466	1	0.002	**	0.1	0.05575757;0.16208967	5.669e-05	***
DNA	DNA	Eulor11	8	0.00253746729046071	215783	101	22.604	4.35593367237819	0.00716961382919673	224605.466	2	0.004	**	0.07920792	0.03481691;0.15011620	0.0001785	***
DNA	DNA	X2b_DNA	24	0.00761240187138213	215783	185	40.327	5.90211029259075	0.0127910554278011	224605.466	3	0.006	**	0.1297297	0.08492011;0.18685339	0.003137	**
DNA	DNA	tot	1225	0.388549678851796	215783	6503	1479.238	35.9897571347546	0.469189754975815	224605.466	1	0.002	**	0.1883746	0.1789356;0.1980939	1.733e-14	***
DNA	DNA	X30_DNA	168	0.0532868130996749	215783	758	174.094	11.80120470259	0.0552197288081833	224605.466	316	0.632	ns	0.2216359	0.1925383;0.2529172	0.6348	ns
DNA	DNA	X23_DNA	8	0.00253746729046071	215783	59	14.667	3.38549443546619	0.0046521290936484	224605.466	22	0.044	*	0.1355932	0.06040351;0.24980403	0.04928	*
DNA	DNA	Eutr2	38	0.0120529696296884	215783	230	55.994	6.6020869088154	0.0177603679327571	224605.466	6	0.012	*	0.1652174	0.1196489;0.2196470	0.005514	**
DNA	DNA	UCON99	8	0.00253746729046071	215783	56	12.306	3.33698958636366	0.00390325905955118	224605.466	119	0.238	ns	0.1428571	0.06375137;0.26221730	0.1972	ns
DNA	DNA	MER135	139	0.0440884941717548	215783	818	176.085	11.7172124700403	0.0558512409800967	224605.466	1	0.002	**	0.1699267	0.1448048;0.1974526	0.001402	**
DNA	DNA	UCON8	49	0.0155419871540718	215783	206	48.474	6.44040393164922	0.015375148679724	224605.466	565	0.874	ns	0.2378641	0.1814541;0.3019827	0.9346	ns
DNA	DNA	MARE8	60	0.0190310046784553	215783	218	50.027	6.41275248192181	0.0158677345174847	224605.466	958	0.088	ns	0.2752294	0.2170746;0.3396099	0.1078	ns
DNA	DNA	Eulor1	12	0.00380620093569106	215783	86	19.362	3.94112781935431	0.00614130520973753	224605.466	34	0.068	ns	0.1395349	0.07423111;0.23105723	0.06947	ns
DNA	DNA	MER136	4	0.00126873364523035	215783	28	7.31	2.49361547118198	0.00231861073665847	224605.466	126	0.252	ns	0.1428571	0.04033563;0.32665267	0.1977	ns
DNA	DNA	Eutr2B	71	0.0225200222028388	215783	433	97.89	9.1401007347535	0.0310490841328999	224605.466	2	0.004	**	0.1639723	0.1303409;0.2022736	0.00156	**
DNA	DNA	MER130	36	0.0114186028070732	215783	181	42.802	6.32335202094433	0.0135760843707874	224605.466	164	0.328	ns	0.198895	0.1433626;0.2645636	0.2559	ns
DNA	DNA	Eutr11	114	0.0361589088890651	215783	597	150.855	11.4329649561121	0.0478487035128063	224605.466	2	0.004	**	0.1909548	0.1601814;0.2248212	0.0004039	***
DNA	DNA	X9a_DNA	164	0.0520180794544445	215783	695	159.482	11.5011282903875	0.0505850448021569	224605.466	665	0.674	ns	0.2359712	0.2048609;0.2693416	0.6848	ns
DNA	DNA	Eulor9C	22	0.00697803504876695	215783	107	24.121	4.33141086946506	0.00765078106415034	224605.466	353	0.706	ns	0.2056075	0.1335670;0.2945774	0.7285	ns
DNA	DNA	UCON97	8	0.00253746729046071	215783	42	10.179	2.90885207950154	0.00322860994369994	224605.466	283	0.566	ns	0.1904762	0.08600559;0.34118441	0.5886	ns
DNA	hAT	tot	1425	0.451986361113314	215783	8917	2083.669	40.5646759130642	0.660905241455872	224605.466	1	0.002	**	0.1598071	0.1522576;0.1675796	2.2e-16	***
DNA	hAT	MER53	830	0.263262231385299	215783	5855	1375.122	32.5956683256164	0.436165886924114	224605.466	1	0.002	**	0.1417592	0.1329195;0.1509574	2.2e-16	***
DNA	hAT	MamRep38	431	0.136706050273571	215783	2128	512.677	21.0218121860982	0.162612639758941	224605.466	1	0.002	**	0.2025376	0.1856461;0.2202524	2.843e-05	***
DNA	hAT	UCON73	65	0.0206169217349933	215783	248	56.418	6.5332962553339	0.0178948536991515	224605.466	908	0.188	ns	0.2620968	0.2084875;0.3214903	0.1979	ns
DNA	hAT	MamRep1894	108	0.0342558084212196	215783	686	156.963	11.1942369968632	0.049786059789073	224605.466	1	0.002	**	0.1574344	0.1309721;0.1868820	4.169e-06	***
DNA	Kolobok	tot	64	0.0202997383236857	215783	232	56.66	6.5601398945019	0.017971612084688	224605.466	881	0.242	ns	0.2758621	0.2193941;0.3381576	0.2844	ns
DNA	Kolobok	UCON29	64	0.0202997383236857	215783	232	56.66	6.5601398945019	0.017971612084688	224605.466	881	0.242	ns	0.2758621	0.2193941;0.3381576	0.2844	ns
DNA	PiggyBac	tot	426	0.135120133217033	215783	2114	519.089	21.8766466046939	0.164646419792245	224605.466	1	0.002	**	0.2015137	0.1846008;0.2192583	1.75e-06	***
DNA	PiggyBac	MER75B	22	0.00697803504876695	215783	114	28.359	4.50759774574412	0.00899500436127191	224605.466	92	0.184	ns	0.1929825	0.1250714;0.2774698	0.1935	ns
DNA	PiggyBac	MER75	51	0.016176353976687	215783	475	119.802	10.6299478734278	0.0379992070414717	224605.466	1	0.002	**	0.1073684	0.08099375;0.13874696	3.527e-15	***
DNA	PiggyBac	MER85	242	0.0767583855364364	215783	902	210.329	12.9801094849867	0.0667128697169138	224605.466	995	0.014	*	0.2682927	0.2396196;0.2984878	0.01458	*
DNA	PiggyBac	Looper	93	0.0294980572516057	215783	531	139.691	11.7443368671223	0.0443076679089684	224605.466	1	0.002	**	0.1751412	0.1437541;0.2101943	2.037e-06	***
DNA	PiggyBac	MER75A	21	0.00666085163745936	215783	92	22.323	4.04908212636717	0.0070804852906193	224605.466	419	0.838	ns	0.2282609	0.1471928;0.3275104	0.8088	ns
DNA	hAT-Tip100	MER115	369	0.1170406787725	215783	2520	627.213	23.4789883490301	0.198941558956467	224605.466	1	0.002	**	0.1464286	0.1328438;0.1608404	2.2e-16	***
DNA	hAT-Tip100	MamRep488	112	0.0355245420664499	215783	494	114.66	9.90123398544012	0.0363682499405281	224605.466	439	0.878	ns	0.2267206	0.1905146;0.2662338	0.8312	ns
DNA	hAT-Tip100	MamTip3B	88	0.0279121401950678	215783	824	194.648	12.9993491790581	0.0617391166441995	224605.466	1	0.002	**	0.1067961	0.08653791;0.12991519	2.2e-16	***
DNA	hAT-Tip100	Arthur1C	109	0.0345729918325272	215783	710	170.869	12.2171640775631	0.0541968123067164	224605.466	1	0.002	**	0.1535211	0.1277849;0.1821743	1.65e-08	***
DNA	hAT-Tip100	FordPrefect_a	25	0.00792958528268971	215783	281	69.201	7.89955707631776	0.0219494092458964	224605.466	1	0.002	**	0.08896797	0.05840393;0.12853158	2.241e-11	***
DNA	hAT-Tip100	Arthur2	138	0.0437713107604472	215783	989	234.138	14.2083367370299	0.0742646895567362	224605.466	1	0.002	**	0.1395349	0.1185323;0.1627087	3.891e-14	***
DNA	hAT-Tip100	EuthAT-N1a	11	0.00348901752438348	215783	46	9.588	2.87550422091927	0.00304115454761716	224605.466	748	0.508	ns	0.2391304	0.1258614;0.3876689	0.5877	ns
DNA	hAT-Tip100	Arthur1	133	0.0421853937039093	215783	2337	568.863	23.3939630782924	0.180433906906669	224605.466	1	0.002	**	0.05691057	0.04786427;0.06708641	2.2e-16	***
DNA	hAT-Tip100	MamTip2b	1025	0.325112996590278	215783	6730	1500.205	33.0409848775983	0.475840139560701	224605.466	1	0.002	**	0.1523031	0.1437963;0.1611123	2.2e-16	***
DNA	hAT-Tip100	MER97a	18	0.0057093014035366	215783	277	71.638	8.41854071842786	0.022722385219253	224605.466	1	0.002	**	0.06498195	0.03896381;0.10075711	2.2e-16	***
DNA	hAT-Tip100	MamTip1b	80	0.0253746729046071	215783	440	108.69	9.56887994822088	0.0344746649750218	224605.466	1	0.002	**	0.1818182	0.1468856;0.2210942	0.001314	**
DNA	hAT-Tip100	Zaphod	125	0.0396479264134486	215783	2282	559.677	22.9491903198422	0.177520260090397	224605.466	1	0.002	**	0.05477651	0.04579828;0.06491806	2.2e-16	***
DNA	hAT-Tip100	MER45B	115	0.0364760923003727	215783	1314	332.71	17.2162219519353	0.105530092776148	224605.466	1	0.002	**	0.08751903	0.07279483;0.10411744	2.2e-16	***
DNA	hAT-Tip100	EuthAT-N1	16	0.00507493458092142	215783	78	19.08	3.83435813432996	0.00605185948774879	224605.466	252	0.504	ns	0.2051282	0.1220371;0.3116304	0.5101	ns
DNA	hAT-Tip100	FordPrefect	29	0.00919831892792007	215783	599	155.914	12.7554421838408	0.0494533343906114	224605.466	1	0.002	**	0.04841402	0.03265994;0.06879312	2.2e-16	***
DNA	hAT-Tip100	Zaphod3	149	0.0472603282848307	215783	1217	288.667	15.4069947259836	0.0915603837919277	224605.466	1	0.002	**	0.1224322	0.1045349;0.1421757	2.2e-16	***
DNA	hAT-Tip100	MER91B	363	0.115137578304655	215783	1442	349.501	16.0469780489818	0.110855919435414	224605.466	795	0.414	ns	0.2517337	0.2295103;0.2749730	0.4068	ns
DNA	hAT-Tip100	Arthur1A	216	0.0685116168424391	215783	1160	275.796	15.1645754424035	0.0874779161049877	224605.466	1	0.002	**	0.1862069	0.1641925;0.2098247	2.527e-05	***
DNA	hAT-Tip100	MER96B	333	0.105622075965427	215783	2150	532.707	20.5692061889428	0.168965823487432	224605.466	1	0.002	**	0.1548837	0.1398366;0.1708780	2.2e-16	***
DNA	hAT-Tip100	ORSL	172	0.0545555467449052	215783	1214	304.868	15.0988924280078	0.0966990722385219	224605.466	1	0.002	**	0.1416804	0.1225384;0.1625759	2.2e-16	***
DNA	hAT-Tip100	Zaphod5a	15	0.00475775116961383	215783	78	19.112	4.00618340887003	0.00606200935691063	224605.466	184	0.368	ns	0.1923077	0.1118197;0.2972706	0.3562	ns
DNA	hAT-Tip100	MER97d	9	0.0028546507017683	215783	137	33.621	5.93705378176816	0.0106640234715724	224605.466	1	0.002	**	0.06569343	0.03047681;0.12104303	7.208e-08	***
DNA	hAT-Tip100	hAT-N1a_Mam	130	0.0412338434699865	215783	461	108.624	9.69446267756015	0.0344537308698755	224605.466	988	0.028	*	0.2819957	0.2413480;0.3254662	0.0211	*
DNA	hAT-Tip100	Zaphod4a	54	0.0171279042106098	215783	373	90.27	8.91294230546459	0.028632146538736	224605.466	1	0.002	**	0.1447721	0.1106651;0.1846376	5.13e-06	***
DNA	hAT-Tip100	MER91A	861	0.273094917135834	215783	3627	870.805	25.7075446679152	0.276204900483705	224605.466	366	0.732	ns	0.2373863	0.2236175;0.2515795	0.7119	ns
DNA	hAT-Tip100	ORSL-2a	61	0.0193481880897629	215783	367	95.491	8.91646916791743	0.0302881611291729	224605.466	1	0.002	**	0.1662125	0.1295893;0.2083231	2.214e-05	***
DNA	hAT-Tip100	Arthur1B	212	0.0672428831972088	215783	2312	559.208	22.0429269069837	0.177371501070494	224605.466	1	0.002	**	0.0916955	0.08023852;0.10419879	2.2e-16	***
DNA	hAT-Tip100	tot	7666	2.43152803108397	215783	53611	11777.239	94.5238098556635	3.73554484180477	224605.466	1	0.002	**	0.142993	0.1400398;0.1459850	2.2e-16	***
DNA	hAT-Tip100	MER45A	591	0.187455396082785	215783	3468	844.961	25.1084031931724	0.268007612401871	224605.466	1	0.002	**	0.1704152	0.1580390;0.1833498	2.2e-16	***
DNA	hAT-Tip100	MER96	240	0.0761240187138213	215783	1274	309.027	15.7492320228419	0.0980182380461502	224605.466	1	0.002	**	0.188383	0.1672577;0.2109567	3.938e-06	***
DNA	hAT-Tip100	ORSL-2b	134	0.0425025771152169	215783	709	185.398	13.3222775484929	0.0588051700896043	224605.466	1	0.002	**	0.1889986	0.1608183;0.2197940	6.832e-06	***
DNA	hAT-Tip100	MER45C	139	0.0440884941717548	215783	1197	290.496	15.8589246006622	0.0921405122512093	224605.466	1	0.002	**	0.1161236	0.09851702;0.13564029	2.2e-16	***
DNA	hAT-Tip100	MamTip2	923	0.292760288636904	215783	5239	1189.626	29.9735639946026	0.377329632860201	224605.466	1	0.002	**	0.1761787	0.1659496;0.1867698	2.2e-16	***
DNA	hAT-Tip100	MamTip1	162	0.0513837126318294	215783	756	182.133	11.7587235097428	0.057769566251685	224605.466	54	0.108	ns	0.2142857	0.1855363;0.2452833	0.08897	ns
DNA	hAT-Tip100	hAT-4b_Ther	34	0.010784235984458	215783	228	53.043	6.85858521789962	0.0168243596859884	224605.466	3	0.006	**	0.1491228	0.1055351;0.2021020	0.002176	**
DNA	hAT-Tip100	MamTip3	169	0.0536039965109825	215783	1155	281.287	15.6264140421216	0.0892195702164777	224605.466	1	0.002	**	0.1463203	0.1264258;0.1680345	5.426e-16	***
DNA	hAT-Tip100	MARE4	74	0.0234715724367616	215783	308	70.092	7.32073282732877	0.0222320196653715	224605.466	736	0.532	ns	0.2402597	0.1936245;0.2919685	0.587	ns
DNA	hAT-Tip100	MER97b	8	0.00253746729046071	215783	173	42.841	6.37278050236561	0.0135884545238284	224605.466	1	0.002	**	0.04624277	0.02017292;0.08908106	2.542e-12	***
DNA	hAT-Tip100	Zaphod5b	14	0.00444056775830624	215783	74	18.095	3.94709444459523	0.00573943382761082	224605.466	191	0.382	ns	0.1891892	0.1074730;0.2970053	0.3431	ns
DNA	hAT-Tip100	MamRep4096	219	0.0694631670763619	215783	1259	317.883	15.8829335633748	0.10082721433669	224605.466	1	0.002	**	0.1739476	0.1533922;0.1960376	3.132e-11	***
DNA	hAT-Tip100	MER91C	361	0.114503211482039	215783	1637	383.078	17.6048245048295	0.121505986836888	224605.466	114	0.228	ns	0.2205254	0.2006511;0.2414068	0.2094	ns
DNA	hAT-Tip100	Zaphod2	129	0.0409166600586789	215783	844	206.475	13.216431025396	0.0654904448497343	224605.466	1	0.002	**	0.1528436	0.1292208;0.1789192	9.23e-11	***
DNA	hAT-Tip100	MER45R	69	0.0218856553802236	215783	616	151.855	11.8487285126872	0.0481658869241139	224605.466	1	0.002	**	0.112013	0.08820474;0.13961277	2.2e-16	***
DNA	hAT-Tip100	MER97c	12	0.00380620093569106	215783	215	54.304	6.8896335933815	0.0172243279676473	224605.466	1	0.002	**	0.05581395	0.02916908;0.09546550	5.785e-14	***
DNA	TcMar-Pogo	tot	4	0.00126873364523035	215783	37	8.371	2.5996378819207	0.00265514233605582	224605.466	68	0.136	ns	0.1081081	0.03025197;0.25417594	0.1137	ns
DNA	TcMar-Pogo	MER132	4	0.00126873364523035	215783	37	8.371	2.5996378819207	0.00265514233605582	224605.466	68	0.136	ns	0.1081081	0.03025197;0.25417594	0.1137	ns
DNA	TcMar-Tigger	Tigger18a	240	0.0761240187138213	215783	1259	321.118	16.926564464905	0.10185330267227	224605.466	1	0.002	**	0.1906275	0.1692755;0.2134344	7.52e-08	***
DNA	TcMar-Tigger	Tigger17c	67	0.0212512885576084	215783	342	85.094	8.87050448677244	0.0269904052018079	224605.466	19	0.038	*	0.1959064	0.1551729;0.2419965	0.02419	*
DNA	TcMar-Tigger	X12_DNA	430	0.136388866862263	215783	1374	319.395	15.9945866405419	0.101306795654587	224605.466	1001	0.002	**	0.3129549	0.2884945;0.3382178	8.757e-12	***
DNA	TcMar-Tigger	MER6	118	0.0374276425342955	215783	812	201.23	13.9765676918349	0.0638268178574261	224605.466	1	0.002	**	0.1453202	0.1217869;0.1714612	1.106e-12	***
DNA	TcMar-Tigger	Tigger17b	7	0.00222028387915312	215783	90	22.735	4.85245518488541	0.00721116485607803	224605.466	1	0.002	**	0.07777778	0.03184256;0.15370611	4.439e-05	***
DNA	TcMar-Tigger	Tigger12	247	0.0783443025929744	215783	876	207.607	13.385803327807	0.0658494964713345	224605.466	999	0.006	**	0.2819635	0.2523713;0.3130302	0.002196	**
DNA	TcMar-Tigger	MER44B	411	0.130362382047419	215783	2126	522.973	21.3080337737508	0.165878360161764	224605.466	1	0.002	**	0.1933208	0.1767310;0.2107605	7.744e-09	***
DNA	TcMar-Tigger	MER47B	137	0.0434541273491396	215783	618	148.484	11.6394682533706	0.047096661644596	224605.466	168	0.336	ns	0.2216828	0.1895197;0.2565309	0.3003	ns
DNA	TcMar-Tigger	X6b_DNA	267	0.0846879708191262	215783	959	220.339	13.3005632957399	0.0698878756641028	224605.466	1001	0.002	**	0.278415	0.2502422;0.3079556	0.00047	***
DNA	TcMar-Tigger	Tigger3a	1353	0.429149155499167	215783	5323	1314.094	34.4914311506905	0.416808817698834	224605.466	873	0.258	ns	0.25418	0.2425268;0.2661032	0.2151	ns
DNA	TcMar-Tigger	Tigger4b	756	0.239790658948537	215783	2520	609.887	23.3383141616507	0.193446039172151	224605.466	1001	0.002	**	0.3	0.2821505;0.3183153	3.169e-11	***
DNA	TcMar-Tigger	Tigger22N1	261	0.0827848703512806	215783	1102	258.632	14.5888797174907	0.0820337800333042	224605.466	579	0.846	ns	0.2368421	0.2120169;0.2630805	0.859	ns
DNA	TcMar-Tigger	UCON11	8	0.00253746729046071	215783	45	11.103	3.03176228992027	0.00352168741574816	224605.466	203	0.406	ns	0.1777778	0.08001796;0.32053424	0.3865	ns
DNA	TcMar-Tigger	MER47A	561	0.177939893743557	215783	2589	639.52	23.9126203794861	0.202845135199429	224605.466	1	0.002	**	0.216686	0.2009507;0.2330646	0.000316	***
DNA	TcMar-Tigger	Tigger21a	49	0.0155419871540718	215783	169	43.636	5.99545239739667	0.0138406153358179	224605.466	841	0.322	ns	0.2899408	0.2228224;0.3645907	0.335	ns
DNA	TcMar-Tigger	Tigger17	10	0.00317183411307589	215783	54	15.55	3.77408846527791	0.004932202045833	224605.466	78	0.156	ns	0.1851852	0.09254549;0.31429652	0.1002	ns
DNA	TcMar-Tigger	X9b_DNA	150	0.0475775116961383	215783	601	134.092	11.1894924255187	0.0425317579890572	224605.466	922	0.16	ns	0.249584	0.2154546;0.2861953	0.1287	ns
DNA	TcMar-Tigger	Tigger3c	480	0.152248037427643	215783	2327	569.443	22.4989989989767	0.180617873285227	224605.466	1	0.002	**	0.2062742	0.1899969;0.2232943	1.257e-05	***
DNA	TcMar-Tigger	Tigger19b	1109	0.351756403140116	215783	3538	806.131	25.696812354165	0.255691380540798	224605.466	1001	0.002	**	0.3134539	0.2981860;0.3290307	2.2e-16	***
DNA	TcMar-Tigger	MER44C	247	0.0783443025929744	215783	1091	287.902	17.2002978534166	0.0913177384822774	224605.466	3	0.006	**	0.2263978	0.2018713;0.2524092	0.00483	**
DNA	TcMar-Tigger	Tigger3b	887	0.281341685829831	215783	6279	1635.203	41.8529743562207	0.518659265720403	224605.466	1	0.002	**	0.1412645	0.1327381;0.1501256	2.2e-16	***
DNA	TcMar-Tigger	UCON39	20	0.00634366822615177	215783	107	23.659	4.29664755131023	0.00750424232812624	224605.466	251	0.502	ns	0.1869159	0.1180731;0.2738077	0.4842	ns
DNA	TcMar-Tigger	Tigger12A	210	0.0666085163745936	215783	744	173.232	12.0054282017055	0.0549463167076362	224605.466	1000	0.004	**	0.2822581	0.2501609;0.3160921	0.001772	**
DNA	TcMar-Tigger	Tigger17a	508	0.161129172944255	215783	2389	617.329	23.3468163318435	0.195806518119102	224605.466	1	0.002	**	0.2126413	0.1963843;0.2296058	2.065e-07	***
DNA	TcMar-Tigger	Tigger1a_Mars	4	0.00126873364523035	215783	44	8.049	2.63999404707065	0.00255300927761478	224605.466	85	0.17	ns	0.09090909	0.02532842;0.21668659	0.1688	ns
DNA	TcMar-Tigger	MER44A	543	0.172230592340021	215783	2334	571.765	22.3617491002565	0.181354373166283	224605.466	104	0.208	ns	0.2326478	0.2156363;0.2503329	0.1702	ns
DNA	TcMar-Tigger	Tigger1a_Art	42	0.0133217032749187	215783	302	71.224	7.74453367232668	0.0225910712869717	224605.466	1	0.002	**	0.1390728	0.1021041;0.1833036	4.293e-05	***
DNA	TcMar-Tigger	Tigger4a	1447	0.458964396162081	215783	3497	850.264	26.5292311253851	0.269689636032036	224605.466	1001	0.002	**	0.4137832	0.3973945;0.4303163	2.2e-16	***
DNA	TcMar-Tigger	Tigger6a	113	0.0358417254777575	215783	674	176.255	13.3801720468761	0.055905162160019	224605.466	1	0.002	**	0.1676558	0.1402174;0.1980402	8.04e-09	***
DNA	TcMar-Tigger	Tigger10	404	0.128142098168266	215783	1450	342.927	17.6901841034403	0.108770755689477	224605.466	1000	0.004	**	0.2786207	0.2556678;0.3024738	0.0002065	***
DNA	TcMar-Tigger	MER2	2112	0.669891364681627	215783	9067	2176.167	42.087485877247	0.690244072635001	224605.466	71	0.142	ns	0.2329326	0.2242638;0.2417734	0.1156	ns
DNA	TcMar-Tigger	Tigger7	521	0.165252557291254	215783	2944	711.539	24.4694755610788	0.22568836729839	224605.466	1	0.002	**	0.1769701	0.1633405;0.1912448	2.2e-16	***
DNA	TcMar-Tigger	Tigger8	223	0.0707319007215923	215783	938	230.364	13.46814370635	0.0730676393624613	224605.466	296	0.592	ns	0.2377399	0.2108225;0.2663147	0.5955	ns
DNA	TcMar-Tigger	MER47C	169	0.0536039965109825	215783	762	167.449	11.3869689585096	0.0531120450400444	224605.466	573	0.858	ns	0.2217848	0.1927546;0.2529859	0.8956	ns
DNA	TcMar-Tigger	Tigger11a	94	0.0298152406629133	215783	421	105.87	9.57720328816418	0.0335802077551344	224605.466	112	0.224	ns	0.2232779	0.1843755;0.2661196	0.1964	ns
DNA	TcMar-Tigger	Tigger2	452	0.14336690191103	215783	2729	756.816	29.4933552177775	0.240049480612164	224605.466	1	0.002	**	0.1656284	0.1518621;0.1801159	2.2e-16	***
DNA	TcMar-Tigger	X1_DNA	139	0.0440884941717548	215783	676	173.074	11.7880227978012	0.0548962017286496	224605.466	2	0.004	**	0.2056213	0.1757550;0.2380829	0.002345	**
DNA	TcMar-Tigger	Tigger4	208	0.0659741495519784	215783	1445	374.88	20.6996153122244	0.118905717230989	224605.466	1	0.002	**	0.1439446	0.1262371;0.1631128	2.2e-16	***
DNA	TcMar-Tigger	Tigger3	179	0.0567758306240584	215783	1147	292.161	16.6555842733747	0.0926686226310364	224605.466	1	0.002	**	0.1560593	0.1355240;0.1783753	8.841e-16	***
DNA	TcMar-Tigger	X6a_DNA	262	0.0831020537625882	215783	979	234.94	13.8036567959704	0.0745190706526049	224605.466	978	0.048	*	0.26762	0.2401104;0.2965348	0.04725	*
DNA	TcMar-Tigger	Tigger16a	506	0.16049480612164	215783	1789	414.223	18.6937081855293	0.131384664182063	224605.466	1001	0.002	**	0.2828396	0.2620602;0.3043334	5.068e-07	***
DNA	TcMar-Tigger	Tigger19a	1171	0.371421774641186	215783	3579	844.169	25.3002874201765	0.267756403140116	224605.466	1001	0.002	**	0.3271864	0.3118216;0.3428339	2.2e-16	***
DNA	TcMar-Tigger	X11_DNA	81	0.0256918563159147	215783	268	62.572	7.22890538553891	0.0198468004123384	224605.466	995	0.014	*	0.3022388	0.2478536;0.3610598	0.009269	**
DNA	TcMar-Tigger	X10b_DNA	75	0.0237887558480691	215783	298	64.535	7.29465468593182	0.0204694314487352	224605.466	931	0.142	ns	0.2516779	0.2034145;0.3049538	0.1402	ns
DNA	TcMar-Tigger	Tigger5	102	0.032352707953374	215783	537	128.263	10.7215102379181	0.0406828958845452	224605.466	9	0.018	*	0.1899441	0.1576189;0.2257247	0.007273	**
DNA	TcMar-Tigger	MamRep434	504	0.159860439299025	215783	2112	490.545	20.2572043808945	0.155592736499881	224605.466	746	0.512	ns	0.2386364	0.2205935;0.2574074	0.4867	ns
DNA	TcMar-Tigger	MER6A	194	0.0615335817936722	215783	1009	255.955	15.2849797384755	0.0811846800412338	224605.466	1	0.002	**	0.1922696	0.1683842;0.2179650	4.928e-06	***
DNA	TcMar-Tigger	Tigger2b_Pri	380	0.120529696296884	215783	2104	523.285	21.1937951285736	0.165977321386092	224605.466	1	0.002	**	0.1806084	0.1643868;0.1977248	8.742e-14	***
DNA	TcMar-Tigger	Tigger20a	249	0.0789786694155896	215783	1356	318.468	16.5354285217044	0.101012766632305	224605.466	1	0.002	**	0.1836283	0.1633548;0.2052827	5.267e-06	***
DNA	TcMar-Tigger	Tigger3d	118	0.0374276425342955	215783	636	143.42	10.6880229151061	0.0454904448497344	224605.466	10	0.02	*	0.1855346	0.1560545;0.2179674	0.01548	*
DNA	TcMar-Tigger	Tigger6b	28	0.00888113551661248	215783	174	41.081	6.45771950003569	0.0130302117199271	224605.466	19	0.038	*	0.1609195	0.1096725;0.2241069	0.01995	*
DNA	TcMar-Tigger	UCON33	38	0.0120529696296884	215783	133	31.564	5.17887292031044	0.0100115771945127	224605.466	905	0.194	ns	0.2857143	0.2107744;0.3704594	0.1864	ns
DNA	TcMar-Tigger	MERX	79	0.0250574894932995	215783	436	101.583	9.19998645383517	0.0322204424708588	224605.466	8	0.016	*	0.1811927	0.1461586;0.2206195	0.01067	*
DNA	TcMar-Tigger	MER6C	34	0.010784235984458	215783	160	37.331	5.56708464381775	0.0118407739275236	224605.466	312	0.624	ns	0.2125	0.1518771;0.2840826	0.5759	ns
DNA	TcMar-Tigger	Tigger9b	143	0.0453572278169852	215783	754	187.989	12.9831984673439	0.0596269923083023	224605.466	1	0.002	**	0.1896552	0.1622682;0.2194939	0.000124	***
DNA	TcMar-Tigger	Tigger6	36	0.0114186028070732	215783	230	53.619	6.8983640398595	0.0170070573309016	224605.466	5	0.01	**	0.1565217	0.1120974;0.2100480	0.004935	**
DNA	TcMar-Tigger	Tigger2a	583	0.184917928792324	215783	3318	822.263	26.5254109945243	0.260808183332012	224605.466	1	0.002	**	0.1757083	0.1628984;0.1890923	2.2e-16	***
DNA	TcMar-Tigger	Tigger17d	71	0.0225200222028388	215783	331	81.167	8.35876665423673	0.025744825945603	224605.466	126	0.252	ns	0.2145015	0.1714993;0.2626954	0.2019	ns
DNA	TcMar-Tigger	Tigger16b	457	0.144952818967568	215783	1329	303.091	15.1878039356712	0.0961354373166283	224605.466	1001	0.002	**	0.3438676	0.3183229;0.3701047	2.2e-16	***
DNA	TcMar-Tigger	Tigger5b	431	0.136706050273571	215783	2766	624.446	22.3567195023534	0.198063912457379	224605.466	1	0.002	**	0.1558207	0.1424933;0.1698806	2.2e-16	***
DNA	TcMar-Tigger	MER46C	773	0.245182776940766	215783	2812	683.702	23.6736485915804	0.216858932677821	224605.466	1001	0.002	**	0.2748933	0.2584552;0.2918012	0.0001086	***
DNA	TcMar-Tigger	tot	22531	7.14645944017128	215783	125710	25854.888	142.947078750576	8.20074157481564	224605.466	1	0.002	**	0.17923	0.1771132;0.1813616	2.2e-16	***
DNA	TcMar-Tigger	Tigger9a	199	0.0631194988502101	215783	1026	235.643	14.1336942202777	0.0747420505907541	224605.466	7	0.014	*	0.1939571	0.1701815;0.2195025	0.006014	**
DNA	TcMar-Tigger	MamRep137	645	0.204583300293395	215783	2459	609.722	22.135643263811	0.193393703909286	224605.466	947	0.11	ns	0.2623017	0.2450034;0.2801679	0.1021	ns
DNA	TcMar-Tigger	Tigger15a	1450	0.459915946396003	215783	4828	1144.462	31.0712403675485	0.363004361271905	224605.466	1001	0.002	**	0.3003314	0.2874214;0.3134833	2.2e-16	***
DNA	TcMar-Tigger	MER8	479	0.151930854016335	215783	1941	457.641	19.8044524119031	0.145156133534216	224605.466	866	0.272	ns	0.24678	0.2277364;0.2665916	0.2504	ns
DNA	TcMar-Tigger	X26_DNA	229	0.0726350011894378	215783	957	224.188	14.0634432638823	0.0711087146142257	224605.466	659	0.686	ns	0.2392894	0.2125721;0.2676214	0.7029	ns
DNA	TcMar-Tigger	Tigger13a	558	0.176988343509634	215783	3113	761.731	25.5488822531316	0.241608437078741	224605.466	1	0.002	**	0.1792483	0.1659200;0.1931821	2.2e-16	***
DNA	TcMar-Tigger	Tigger23a	141	0.04472286099437	215783	583	135.108	10.3637707299874	0.0428540163349457	224605.466	730	0.544	ns	0.2418525	0.2076179;0.2787264	0.5561	ns
DNA	TcMar-Tigger	MER2B	415	0.131631115692649	215783	1710	401.163	18.4363860702506	0.127242248830386	224605.466	785	0.434	ns	0.2426901	0.2225337;0.2637332	0.4244	ns
DNA	TcMar-Tigger	MER127	35	0.0111014193957656	215783	211	47.863	6.00485547613672	0.0151813496154151	224605.466	15	0.03	*	0.1658768	0.1183416;0.2230681	0.03272	*
DNA	TcMar-Tigger	Tigger12c	240	0.0761240187138213	215783	859	201.145	12.9924893603874	0.0637998572674649	224605.466	998	0.008	**	0.2793946	0.2496062;0.3107050	0.002177	**
DNA	TcMar-Tigger	MARE10	19	0.00602648481484418	215783	79	17.33	3.78648087773296	0.00549678851796051	224605.466	718	0.568	ns	0.2405063	0.1514374;0.3498257	0.6831	ns
DNA	TcMar-Tigger	UCON55	102	0.032352707953374	215783	404	89.057	8.35473234475842	0.0282474030608199	224605.466	944	0.116	ns	0.2524752	0.2108231;0.2977959	0.1333	ns
DNA	TcMar-Tigger	Tigger14a	352	0.111648560780271	215783	1293	298.312	15.8374708044398	0.0946196177939894	224605.466	999	0.006	**	0.2722351	0.2481273;0.2973828	0.0005223	***
DNA	TcMar-Tigger	MER6B	193	0.0612163983823646	215783	676	158.87	11.5836644150839	0.0503909285544366	224605.466	999	0.006	**	0.285503	0.2517154;0.3211755	0.002357	**
DNA	TcMar-Tigger	MER44D	99	0.0314011577194513	215783	638	159.768	12.1394209722516	0.0506757592577908	224605.466	1	0.002	**	0.1551724	0.1279423;0.1856377	7.136e-09	***
DNA	TcMar-Tigger	Tigger1	1429	0.453255094758544	215783	12059	3398.476	61.053410575847	1.07794021092697	224605.466	1	0.002	**	0.1185007	0.1127833;0.1244029	2.2e-16	***
DNA	hAT?	MER121B	10	0.00317183411307589	215783	68	15.672	3.70244839587591	0.00497089842201253	224605.466	77	0.154	ns	0.1470588	0.07284005;0.25386341	0.1136	ns
DNA	hAT?	UCON69	5	0.00158591705653794	215783	28	6.41983967935872	2.35109978199638	0.00203626664954681	224605.466	379	0.758	ns	0.1785714	0.06064291;0.36893335	0.6559	ns
DNA	hAT?	tot	336	0.10657362619935	215783	2048	488.271	20.2211882800061	0.154871461422568	224605.466	1	0.002	**	0.1640625	0.1482690;0.1808238	2.489e-16	***
DNA	hAT?	MER121	105	0.0333042581872968	215783	927	222.575	13.5699122148051	0.0705970977717865	224605.466	1	0.002	**	0.1132686	0.09358219;0.13544945	2.2e-16	***
DNA	hAT?	MER99	31	0.00983268575053525	215783	295	75.708	8.62874215579485	0.0240133217032749	224605.466	1	0.002	**	0.1050847	0.07252434;0.14583602	1.32e-10	***
DNA	hAT?	UCON105	162	0.0513837126318294	215783	638	147.941	11.317579538338	0.046924431052256	224605.466	909	0.186	ns	0.2539185	0.2205654;0.2895669	0.1891	ns
DNA	hAT?	UCON89	11	0.00348901752438348	215783	48	10.781	3.14721209071521	0.00341955435730711	224605.466	616	0.772	ns	0.2291667	0.1203302;0.3731202	1	ns
DNA	hAT?	UCON80	12	0.00380620093569106	215783	44	10.489	2.95848468504259	0.0033269368012053	224605.466	752	0.5	ns	0.2727273	0.1495768;0.4278964	0.5964	ns
DNA	TcMar-Tc2	Kanga1a	138	0.0437713107604472	215783	843	214.326	13.5791058658557	0.0679806518119102	224605.466	1	0.002	**	0.1637011	0.1393414;0.1904377	3.423e-10	***
DNA	TcMar-Tc2	Kanga11a	176	0.0558242803901356	215783	883	213.722	13.8854427916981	0.0677890730314804	224605.466	1	0.002	**	0.1993205	0.1734434;0.2272210	0.002806	**
DNA	TcMar-Tc2	MER104	665	0.210926968519546	215783	2206	527.872	20.6948276603573	0.167432241693759	224605.466	1001	0.002	**	0.3014506	0.2823488;0.3210811	2.485e-11	***
DNA	TcMar-Tc2	Kanga1c	197	0.062485132027595	215783	826	197.155	12.8943879358518	0.0625342954563476	224605.466	515	0.974	ns	0.2384988	0.2098065;0.2690704	1	ns
DNA	TcMar-Tc2	Kanga1d	115	0.0364760923003727	215783	664	163.61	11.9631524698558	0.0518943779240346	224605.466	1	0.002	**	0.1731928	0.1451619;0.2041637	6.352e-06	***
DNA	TcMar-Tc2	tot	1643	0.521132344778368	215783	8147	1967.548	40.7773035460228	0.624073586551423	224605.466	1	0.002	**	0.2016693	0.1930030;0.2105496	2.2e-16	***
DNA	TcMar-Tc2	Kanga2_a	275	0.0872254381095869	215783	1534	382.858	18.0138373017615	0.121436206486401	224605.466	1	0.002	**	0.1792699	0.1603770;0.1993989	5.14e-11	***
DNA	TcMar-Tc2	Kanga1	133	0.0421853937039093	215783	812	195.375	12.9007288090171	0.0619697089842201	224605.466	1	0.002	**	0.1637931	0.1389797;0.1910747	1.087e-07	***
DNA	TcMar-Tc2	Kanga1b	66	0.0209341051463008	215783	379	98.205	9.31148101424681	0.0311489969074617	224605.466	2	0.004	**	0.1741425	0.1373174;0.2161479	0.0001037	***
DNA	TcMar?	tot	9	0.0028546507017683	215783	168	36.942	5.87700392846345	0.0117173895805249	224605.466	1	0.002	**	0.05357143	0.02478579;0.09925709	3.776e-09	***
DNA	TcMar?	X22_DNA	1	0.000317183411307589	215783	24	5.79037111334002	2.16840852813014	0.00183660966246611	224605.466	12	0.024	*	0.04166667	0.001054352;0.211201683	0.01674	*
DNA	TcMar?	Eulor8	8	0.00253746729046071	215783	144	31.172	5.39996070129918	0.00988724129728015	224605.466	1	0.002	**	0.05555556	0.02428716;0.10653094	1.43e-07	***
RNA	tot	tot	148	0.0469431448735231	215783	730	170.823	11.8224973014352	0.0541822218697962	224605.466	27	0.054	ns	0.2027397	0.1741395;0.2337648	0.04905	*
RNA	RNA	tot	148	0.0469431448735231	215783	730	170.823	11.8224973014352	0.0541822218697962	224605.466	27	0.054	ns	0.2027397	0.1741395;0.2337648	0.04905	*
RNA	RNA	7SK	148	0.0469431448735231	215783	730	170.823	11.8224973014352	0.0541822218697962	224605.466	27	0.054	ns	0.2027397	0.1741395;0.2337648	0.04905	*
srpRNA	tot	tot	443	0.140512251209262	215783	1383	356.526	17.3256313449612	0.113084132899849	224605.466	1001	0.002	**	0.3203181	0.2957688;0.3456333	1.965e-07	***
srpRNA	srpRNA	tot	443	0.140512251209262	215783	1383	356.526	17.3256313449612	0.113084132899849	224605.466	1001	0.002	**	0.3203181	0.2957688;0.3456333	1.965e-07	***
srpRNA	srpRNA	7SLRNA	443	0.140512251209262	215783	1383	356.526	17.3256313449612	0.113084132899849	224605.466	1001	0.002	**	0.3203181	0.2957688;0.3456333	1.965e-07	***
Satellite	tot	tot	387	0.122749980176037	215783	6330	2386.657	88.4636601671566	0.757008008881136	224605.466	1	0.002	**	0.06113744	0.05535972;0.06732347	2.2e-16	***
Satellite	acro	tot	4	0.00126873364523035	215783	61	13.333	3.92626113835115	0.00422900642296408	224605.466	5	0.01	**	0.06557377	0.0181542;0.1594690	0.002731	**
Satellite	acro	ACRO1	4	0.00126873364523035	215783	61	13.333	3.92626113835115	0.00422900642296408	224605.466	5	0.01	**	0.06557377	0.0181542;0.1594690	0.002731	**
Satellite	telo	tot	29	0.00919831892792007	215783	367	107.195	10.542301224833	0.034000475775117	224605.466	1	0.002	**	0.07901907	0.05355708;0.11151392	2.2e-16	***
Satellite	telo	REP522	10	0.00317183411307589	215783	243	75.765	8.92498909973734	0.0240314011577195	224605.466	1	0.002	**	0.04115226	0.01990772;0.07437647	2.2e-16	***
Satellite	telo	TAR1	21	0.00666085163745936	215783	124	31.494	5.75109024786076	0.00998937435572119	224605.466	30	0.06	ns	0.1693548	0.1079974;0.2471514	0.0301	*
Satellite	centr	tot	109	0.0345729918325272	215783	1815	1268.502	76.5262455779863	0.402347791610499	224605.466	1	0.002	**	0.0600551	0.04956767;0.07199072	2.2e-16	***
Satellite	centr	GSATX	1	0.000317183411307589	215783	56	13.332	5.43684976207135	0.00422868923955277	224605.466	3	0.006	**	0.01785714	0.0004520015;0.0955259026	1.006e-05	***
Satellite	centr	HSAT4	2	0.000634366822615177	215783	100	49.836	9.86916939283669	0.015807152485925	224605.466	1	0.002	**	0.02	0.002431337;0.070383932	2.2e-16	***
Satellite	centr	SST1	50	0.0158591705653794	215783	609	110.69	11.4214863459337	0.035109031797637	224605.466	1	0.002	**	0.08210181	0.0615496;0.1068100	3.78e-12	***
Satellite	centr	GSAT	3	0.000951550233922766	215783	39	28.264	11.5135948715797	0.00896487193719769	224605.466	2	0.004	**	0.07692308	0.0161533;0.2087019	2.2e-16	***
Satellite	centr	ALR_Alpha	52	0.0164935373879946	215783	844	1015.266	74.058557330763	0.32202553326461	224605.466	1	0.002	**	na	na	na	na
Satellite	centr	GSATII	3	0.000951550233922766	215783	167	53.898	8.96961816634632	0.0170955515026564	224605.466	1	0.002	**	0.01796407	0.003720056;0.051598922	2.2e-16	***
Satellite	Satellite	CER	1	0.000317183411307589	215783	72	61.084	24.8906104080733	0.0193748314963127	224605.466	1	0.002	**	0.01388889	0.0003515744;0.0749713109	2.2e-16	***
Satellite	Satellite	LSAU	4	0.00126873364523035	215783	129	9.136	2.87989544910883	0.00289778764570613	224605.466	42	0.084	ns	0.03100775	0.008511931;0.077488990	0.08483	ns
Satellite	Satellite	HSAT5	4	0.00126873364523035	215783	260	64.706	7.02630293489634	0.0205236698120688	224605.466	1	0.002	**	0.01538462	0.004207286;0.038920065	2.2e-16	***
Satellite	Satellite	SATR1	18	0.0057093014035366	215783	670	230.519	18.3803557222507	0.073116802791214	224605.466	1	0.002	**	0.02686567	0.01599831;0.04212792	2.2e-16	***
Satellite	Satellite	HSATI	4	0.00126873364523035	215783	45	16.631	3.89718193404247	0.00527507731345651	224605.466	1	0.002	**	0.08888889	0.02475296;0.21221174	3.385e-05	***
Satellite	Satellite	(CATTC)n	1	0.000317183411307589	215783	2	3.86175115207373	3.72796220986247	0.00122488340403576	224605.466	167	0.334	ns	na	na	na	na
Satellite	Satellite	(GAATG)n	0	0	215783	18	14.399	8.43427151186965	0.00456712393941797	224605.466	1	0.002	**	0	0.000000;0.185302	2.635e-13	***
Satellite	Satellite	tot	246	0.0780271191816668	215783	4087	1017.815	40.9170010628342	0.322834033780033	224605.466	1	0.002	**	0.06019085	0.05309328;0.06792485	2.2e-16	***
Satellite	Satellite	D20S16	7	0.00222028387915312	215783	269	64.035	7.59535808665164	0.0203108397430814	224605.466	1	0.002	**	0.0260223	0.01052494;0.05287856	2.2e-16	***
Satellite	Satellite	SAR	2	0.000634366822615177	215783	1	2.37254901960784	1.59675833415885	0.000752533191533691	224605.466	163	0.326	ns	na	na	na	na
Satellite	Satellite	HSAT6	1	0.000317183411307589	215783	17	4.88407258064516	1.92221815895852	0.00154914680220289	224605.466	20	0.04	*	0.05882353	0.001488174;0.286889397	0.05555	ns
Satellite	Satellite	BSR_Beta	33	0.0104670525731504	215783	1870	283.457	18.3333647556378	0.0899078582190151	224605.466	1	0.002	**	0.01764706	0.01217777;0.02469444	2.2e-16	***
Satellite	Satellite	SATR2	11	0.00348901752438348	215783	418	133.751	14.1408260707061	0.0424235984458013	224605.466	1	0.002	**	0.02631579	0.01320835;0.04659761	2.2e-16	***
Satellite	Satellite	MSR1	163	0.0517008960431369	215783	316	146.46	9.9681374270103	0.0464546824201094	224605.466	954	0.096	ns	0.5158228	0.4592150;0.5721312	0.06288	ns
LTR	ERVL	LTR108b_Mam	6	0.00190310046784553	215783	53	11.723	3.30986800737225	0.00371834113075886	224605.466	47	0.094	ns	0.1132075	0.04269639;0.23028992	0.06737	ns
LTR	ERVL	LTR16D2	24	0.00761240187138213	215783	282	69.246	8.06985790498238	0.0219636824994053	224605.466	1	0.002	**	0.08510638	0.05529031;0.12398472	5.386e-12	***
LTR	ERVL	MER21B	593	0.1880897629054	215783	2786	747.185	25.9406957249549	0.236994687177861	224605.466	1	0.002	**	0.21285	0.1977791;0.2285265	1.757e-11	***
LTR	ERVL	LTR16B2	144	0.0456744112282928	215783	1617	371.606	18.5247383228463	0.117867258742368	224605.466	1	0.002	**	0.0890538	0.07561786;0.10400243	2.2e-16	***
LTR	ERVL	MLT2A1	218	0.0691459836650543	215783	3738	850.922	27.036806484955	0.269898342716676	224605.466	1	0.002	**	0.05831996	0.05102138;0.06631824	2.2e-16	***
LTR	ERVL	LTR86A2	62	0.0196653715010705	215783	308	73.785	7.99904742827291	0.0234033780033304	224605.466	83	0.166	ns	0.2012987	0.1579591;0.2504885	0.1246	ns
LTR	ERVL	LTR86C	41	0.0130045198636111	215783	285	66.303	7.9176941643941	0.021030211719927	224605.466	1	0.002	**	0.1438596	0.1052549;0.1900610	0.0002506	***
LTR	ERVL	LTR80A	24	0.00761240187138213	215783	393	93.165	9.48977506745185	0.0295503925144715	224605.466	1	0.002	**	0.0610687	0.03951611;0.08950527	2.2e-16	***
LTR	ERVL	LTR108d_Mam	2	0.000634366822615177	215783	66	15.975	3.77606059718771	0.00506700499563873	224605.466	1	0.002	**	0.03030303	0.003691139;0.105216649	4.301e-06	***
LTR	ERVL	MER54B	40	0.0126873364523035	215783	438	118.91	10.2023520811619	0.0377162794385854	224605.466	1	0.002	**	0.0913242	0.06604544;0.12228020	2.2e-16	***
LTR	ERVL	LTR41C	120	0.0380620093569106	215783	759	191.671	13.2307903321311	0.0607948616287368	224605.466	1	0.002	**	0.1581028	0.1328576;0.1860369	3.973e-10	***
LTR	ERVL	LTR16D	79	0.0250574894932995	215783	1115	260.007	15.1636700006261	0.0824699072238522	224605.466	1	0.002	**	0.07085202	0.05649219;0.08752323	2.2e-16	***
LTR	ERVL	LTR86B1	58	0.0183966378558401	215783	295	68.588	7.9422500171762	0.0217549758147649	224605.466	106	0.212	ns	0.1966102	0.1528125;0.2466188	0.1484	ns
LTR	ERVL	MER54A	86	0.0272777733724526	215783	682	179.638	13.0215404816986	0.0569781936404726	224605.466	1	0.002	**	0.1260997	0.1021140;0.1533737	2.2e-16	***
LTR	ERVL	LTR16E1	196	0.0621679486162874	215783	2475	609.664	22.7351267863188	0.19337530727143	224605.466	1	0.002	**	0.07919192	0.06885402;0.09053796	2.2e-16	***
LTR	ERVL	LTR86A1	103	0.0326698913646816	215783	531	129.465	11.0399572306987	0.041064150344937	224605.466	8	0.016	*	0.1939736	0.1611819;0.2302139	0.007323	**
LTR	ERVL	LTR40c	122	0.0386963761795258	215783	603	146.821	11.9427630215369	0.0465691856315915	224605.466	13	0.026	*	0.2023217	0.1709510;0.2366396	0.01768	*
LTR	ERVL	LTR82A	114	0.0361589088890651	215783	1041	250.444	14.7881558537078	0.0794366822615177	224605.466	1	0.002	**	0.1095101	0.0911849;0.1300754	2.2e-16	***
LTR	ERVL	LTR86B2	31	0.00983268575053525	215783	273	64.424	7.4771740739488	0.0204342240900801	224605.466	1	0.002	**	0.1135531	0.07847099;0.15729527	4.661e-07	***
LTR	ERVL	LTR105_Mam	76	0.0241059392593767	215783	667	152.871	11.4494300490657	0.0484881452700024	224605.466	1	0.002	**	0.113943	0.09083163;0.14053288	3.485e-14	***
LTR	ERVL	LTR33A	241	0.0764412021251289	215783	2044	498.55	20.5204919675575	0.158131789707398	224605.466	1	0.002	**	0.1179061	0.1042361;0.1326822	2.2e-16	***
LTR	ERVL	LTR69	10	0.00317183411307589	215783	141	33.789	5.4785484841784	0.0107173102846721	224605.466	1	0.002	**	0.07092199	0.03453191;0.12656004	2.801e-07	***
LTR	ERVL	MLT2D	345	0.109428276901118	215783	4453	1033.99	30.4978034621514	0.327964475457934	224605.466	1	0.002	**	0.07747586	0.06979039;0.08572074	2.2e-16	***
LTR	ERVL	LTR108c_Mam	1	0.000317183411307589	215783	43	9.965	3.01344584418832	0.00316073269368012	224605.466	1	0.002	**	0.02325581	0.0005886129;0.1228904827	0.0003747	***
LTR	ERVL	MER74B	150	0.0475775116961383	215783	931	244.532	14.6962905849387	0.0775614939338673	224605.466	1	0.002	**	0.1611171	0.1380663;0.1863343	1.628e-13	***
LTR	ERVL	MLT2B3	247	0.0783443025929744	215783	3276	803.919	27.7309474133944	0.254989770834985	224605.466	1	0.002	**	0.07539683	0.06658504;0.08497518	2.2e-16	***
LTR	ERVL	LTR40A1	40	0.0126873364523035	215783	563	130.629	10.8081531805936	0.041433351835699	224605.466	1	0.002	**	0.07104796	0.05123957;0.09549309	2.2e-16	***
LTR	ERVL	MLT2C2	95	0.0301324240742209	215783	1336	307.594	16.0819710792488	0.0975637142177464	224605.466	1	0.002	**	0.07110778	0.05790810;0.08622956	2.2e-16	***
LTR	ERVL	MER70C	29	0.00919831892792007	215783	275	66.904	7.83838147988627	0.0212208389501229	224605.466	1	0.002	**	0.1054545	0.07177019;0.14793090	8.736e-09	***
LTR	ERVL	MER74A	228	0.0723178177781302	215783	1568	411.313	19.2624004493487	0.130461660455158	224605.466	1	0.002	**	0.1454082	0.1283175;0.1638380	2.2e-16	***
LTR	ERVL	MER77B	214	0.067877250019824	215783	1256	337.169	17.805265133282	0.106944413607168	224605.466	1	0.002	**	0.1703822	0.1499821;0.1923377	2.575e-16	***
LTR	ERVL	LTR42	62	0.0196653715010705	215783	309	79.496	8.37317706095446	0.0252148124653081	224605.466	21	0.042	*	0.2006472	0.1574353;0.2497032	0.02264	*
LTR	ERVL	MER68	479	0.151930854016335	215783	1492	392.764	19.4536049807419	0.124578225358814	224605.466	1001	0.002	**	0.3210456	0.2973920;0.3454057	6.57e-07	***
LTR	ERVL	LTR84a	71	0.0225200222028388	215783	671	157.988	11.817169775437	0.0501111727856633	224605.466	1	0.002	**	0.1058122	0.08356881;0.13159022	2.2e-16	***
LTR	ERVL	MLT2C1	243	0.077075568947744	215783	2635	613.123	23.3479548996908	0.194472444691143	224605.466	1	0.002	**	0.09222011	0.08144059;0.10391517	2.2e-16	***
LTR	ERVL	LTR40b	152	0.0482118785187535	215783	1140	262.532	15.4046837124389	0.0832707953374038	224605.466	1	0.002	**	0.1333333	0.1141276;0.1544526	2.2e-16	***
LTR	ERVL	LTR47B	8	0.00253746729046071	215783	46	9.687	2.94205484087001	0.00307255570533661	224605.466	350	0.7	ns	0.173913	0.07820342;0.31419065	0.7172	ns
LTR	ERVL	LTR79	526	0.166838474347792	215783	4053	936.474	28.6761860722037	0.297034017920863	224605.466	1	0.002	**	0.1297804	0.1195805;0.1405172	2.2e-16	***
LTR	ERVL	LTR47B4	20	0.00634366822615177	215783	105	26.812	4.87528711199909	0.00850432162397907	224605.466	87	0.174	ns	0.1904762	0.1204040;0.2787301	0.1455	ns
LTR	ERVL	MER68B	146	0.0463087780509079	215783	450	110.676	9.78216308976265	0.0351045912298787	224605.466	1001	0.002	**	0.3244444	0.2813556;0.3698599	0.0001886	***
LTR	ERVL	LTR16C	667	0.211561335342162	215783	6620	1660.671	38.0840012360853	0.526737292839584	224605.466	1	0.002	**	0.1007553	0.09360588;0.10825852	2.2e-16	***
LTR	ERVL	MER76	63	0.0199825549123781	215783	715	164.985	12.6588712775674	0.0523305051145825	224605.466	1	0.002	**	0.08811189	0.06837061;0.11132658	2.2e-16	***
LTR	ERVL	LTR57	32	0.0101498691618428	215783	268	60.779	7.21028065661437	0.0192780905558639	224605.466	1	0.002	**	0.119403	0.08312273;0.16436432	1.033e-05	***
LTR	ERVL	MLT2A2	222	0.0704147173102847	215783	3866	931.055	29.7641374623704	0.295315201014987	224605.466	1	0.002	**	0.05742369	0.05029753;0.06522763	2.2e-16	***
LTR	ERVL	LTR47A2	32	0.0101498691618428	215783	275	62.937	7.26745119328962	0.0199625723574657	224605.466	1	0.002	**	0.1163636	0.08096926;0.16028603	2.571e-06	***
LTR	ERVL	LTR33B	119	0.037744825945603	215783	1608	371.691	17.0751011147249	0.117894219332329	224605.466	1	0.002	**	0.07400498	0.06168601;0.08790479	2.2e-16	***
LTR	ERVL	LTR41B	136	0.0431369439378321	215783	848	209.292	13.6082298599017	0.0663839505193878	224605.466	1	0.002	**	0.1603774	0.1363040;0.1868373	1.211e-09	***
LTR	ERVL	MLT2E	35	0.0111014193957656	215783	403	94.933	9.39812937960719	0.0301111727856633	224605.466	1	0.002	**	0.08684864	0.06123844;0.11871558	9.403e-15	***
LTR	ERVL	LTR33A_	204	0.0647054159067481	215783	1666	403.708	18.9897168316261	0.128049480612164	224605.466	1	0.002	**	0.122449	0.1070837;0.1391577	2.2e-16	***
LTR	ERVL	LTR52	72	0.0228372056141464	215783	1073	257.439	15.6452245765937	0.0816553802236143	224605.466	1	0.002	**	0.06710158	0.05286975;0.08376016	2.2e-16	***
LTR	ERVL	LTR102_Mam	35	0.0111014193957656	215783	518	121.189	10.6905363086501	0.0384391404329554	224605.466	1	0.002	**	0.06756757	0.04751111;0.09272017	2.2e-16	***
LTR	ERVL	LTR40a	211	0.0669256997859012	215783	1974	463.476	21.1081732743262	0.147006898739196	224605.466	1	0.002	**	0.1068896	0.0935978;0.1213614	2.2e-16	***
LTR	ERVL	LTR18B	63	0.0199825549123781	215783	367	92.849	9.59292568631819	0.0294501625564983	224605.466	1	0.002	**	0.1716621	0.1345040;0.2142151	0.0002386	***
LTR	ERVL	LTR41	208	0.0659741495519784	215783	1129	286.367	15.8922268381078	0.0908308619459202	224605.466	1	0.002	**	0.1842338	0.1620234;0.2081027	3.393e-08	***
LTR	ERVL	LTR75B	22	0.00697803504876695	215783	205	42.211	6.27725122030996	0.0133886289747046	224605.466	1	0.002	**	0.1073171	0.06848798;0.15796383	0.0002598	***
LTR	ERVL	LTR108a_Mam	9	0.0028546507017683	215783	86	20.685	4.54140940671499	0.00656093886289747	224605.466	3	0.006	**	0.1046512	0.04898234;0.18938554	0.002227	**
LTR	ERVL	LTR47B2	24	0.00761240187138213	215783	174	43.088	6.13790924744982	0.0136667988264214	224605.466	2	0.004	**	0.137931	0.09041634;0.19824573	0.0005632	***
LTR	ERVL	LTR16D1	13	0.00412338434699865	215783	207	50.178	6.71247892908228	0.0159156292125922	224605.466	1	0.002	**	0.06280193	0.03385997;0.10499901	1.072e-11	***
LTR	ERVL	LTR16B1	133	0.0421853937039093	215783	1199	293.062	16.4048552348162	0.0929544048846245	224605.466	1	0.002	**	0.1109258	0.09370425;0.13008102	2.2e-16	***
LTR	ERVL	LTR53	65	0.0206169217349933	215783	494	127.704	10.7027535210773	0.0405055903576243	224605.466	1	0.002	**	0.1315789	0.1030379;0.1646144	7.511e-12	***
LTR	ERVL	LTR66	30	0.00951550233922766	215783	379	94.561	8.85192835689691	0.0299931805566569	224605.466	1	0.002	**	0.07915567	0.05404135;0.11107231	2.2e-16	***
LTR	ERVL	MER77	208	0.0659741495519784	215783	1299	351.466	18.3590276947854	0.111479184838633	224605.466	1	0.002	**	0.1601232	0.1405823;0.1812152	2.2e-16	***
LTR	ERVL	LTR16A1	317	0.100547141384506	215783	2692	675.538	24.9812052674929	0.214269447307906	224605.466	1	0.002	**	0.1177563	0.1058153;0.1305353	2.2e-16	***
LTR	ERVL	MLT2B5	21	0.00666085163745936	215783	369	85.791	8.58189769036942	0.0272114820394893	224605.466	1	0.002	**	0.05691057	0.03557001;0.08568068	2.2e-16	***
LTR	ERVL	LTR75	52	0.0164935373879946	215783	291	70.367	7.90903684805323	0.0223192451034811	224605.466	10	0.02	*	0.1786942	0.1364317;0.2276376	0.0112	*
LTR	ERVL	MER70B	15	0.00475775116961383	215783	477	114.12	9.98395108558126	0.036196970898422	224605.466	1	0.002	**	0.03144654	0.01770506;0.05133644	2.2e-16	***
LTR	ERVL	LTR50	369	0.1170406787725	215783	2565	633.71	23.0498849714526	0.201002299579732	224605.466	1	0.002	**	0.1438596	0.1304956;0.1580422	2.2e-16	***
LTR	ERVL	LTR82B	103	0.0326698913646816	215783	1154	266.568	15.8965428969973	0.0845509475854413	224605.466	1	0.002	**	0.08925477	0.0734352;0.1072029	2.2e-16	***
LTR	ERVL	MLT2B4	314	0.0995955911505828	215783	4467	1072.981	30.7574813933401	0.340331773848228	224605.466	1	0.002	**	0.07029326	0.06296746;0.07818666	2.2e-16	***
LTR	ERVL	ERV3-16A3_LTR	123	0.0390135595908334	215783	1093	266.813	15.6596058141402	0.0846286575212116	224605.466	1	0.002	**	0.1125343	0.0944044;0.1327790	2.2e-16	***
LTR	ERVL	LTR33	1059	0.335897232574736	215783	9255	2253.253	42.1855972532761	0.714694473079058	224605.466	1	0.002	**	0.1144246	0.1080074;0.1210857	2.2e-16	***
LTR	ERVL	MER88	14	0.00444056775830624	215783	112	29.418	5.10895071197378	0.00933090159384664	224605.466	2	0.004	**	0.125	0.07005446;0.20082852	0.0005337	***
LTR	ERVL	LTR16E2	173	0.0548727301562128	215783	2318	572.704	22.8747379796499	0.181652208389501	224605.466	1	0.002	**	0.0746333	0.06426215;0.08609411	2.2e-16	***
LTR	ERVL	MER73	23	0.00729521846007454	215783	279	68.855	8.32666249516025	0.021839663785584	224605.466	1	0.002	**	0.08243728	0.05297511;0.12112900	2.473e-12	***
LTR	ERVL	LTR33C	69	0.0218856553802236	215783	919	229.173	14.3729486415507	0.072689873919594	224605.466	1	0.002	**	0.07508161	0.05888454;0.09406196	2.2e-16	***
LTR	ERVL	MLT2B2	136	0.0431369439378321	215783	2172	532.766	20.8227479173819	0.168984537308699	224605.466	1	0.002	**	0.0626151	0.05279201;0.07363756	2.2e-16	***
LTR	ERVL	MER70A	50	0.0158591705653794	215783	533	135.414	11.6577230412507	0.0429510744588058	224605.466	1	0.002	**	0.09380863	0.0704290;0.1218037	2.2e-16	***
LTR	ERVL	LTR108e_Mam	11	0.00348901752438348	215783	168	38.488	6.12988021346515	0.0122077551344065	224605.466	1	0.002	**	0.06547619	0.03313591;0.11413349	1.959e-08	***
LTR	ERVL	MLT2B1	233	0.0739037348346682	215783	4436	1062.575	29.7264871627819	0.337031163270161	224605.466	1	0.002	**	0.0525248	0.04614378;0.05950271	2.2e-16	***
LTR	ERVL	MLT2F	166	0.0526524462770597	215783	1911	463.329	21.1638055572637	0.146960272777734	224605.466	1	0.002	**	0.08686552	0.07461802;0.10039745	2.2e-16	***
LTR	ERVL	LTR62	48	0.0152248037427643	215783	313	83.715	8.91432780641593	0.0265530092776148	224605.466	1	0.002	**	0.1533546	0.1152871;0.1981336	1.965e-06	***
LTR	ERVL	MER68C	19	0.00602648481484418	215783	163	38.194	5.69392525282732	0.012114503211482	224605.466	1	0.002	**	0.1165644	0.07165772;0.17603357	0.000194	***
LTR	ERVL	LTR53B	23	0.00729521846007454	215783	187	49.194	6.4533719875744	0.0156035207358655	224605.466	1	0.002	**	0.1229947	0.07958981;0.17881825	3.952e-06	***
LTR	ERVL	MER21C	1003	0.318134961541511	215783	5505	1470.208	38.0641250209907	0.466325588771707	224605.466	1	0.002	**	0.182198	0.1720808;0.1926532	2.2e-16	***
LTR	ERVL	LTR47A	64	0.0202997383236857	215783	679	176.83	12.5398703481475	0.0560875426215209	224605.466	1	0.002	**	0.09425626	0.07334569;0.11876879	2.2e-16	***
LTR	ERVL	LTR84b	156	0.0494806121639838	215783	1278	293.416	15.5004906118874	0.0930666878122274	224605.466	1	0.002	**	0.1220657	0.1046118;0.1412783	2.2e-16	***
LTR	ERVL	LTR32	157	0.0497977955752914	215783	1216	306.56	17.0286927383277	0.0972357465704544	224605.466	1	0.002	**	0.1291118	0.1107679;0.1492697	2.2e-16	***
LTR	ERVL	LTR16	301	0.0954722068035842	215783	3017	738.345	24.0792812763751	0.234190785821902	224605.466	1	0.002	**	0.09976798	0.08930037;0.11101878	2.2e-16	***
LTR	ERVL	MER74C	12	0.00380620093569106	215783	234	58.17	7.41741990978791	0.0184505590357624	224605.466	1	0.002	**	0.05128205	0.02677558;0.08786540	1.141e-15	***
LTR	ERVL	tot	13261	4.20616921734993	215783	133596	26954.705	141.995812564265	8.54958528268972	224605.466	1	0.002	**	0.09926195	0.09766352;0.10087781	2.2e-16	***
LTR	ERVL	LTR16B	71	0.0225200222028388	215783	694	166.662	11.9596316326544	0.0528624216953453	224605.466	1	0.002	**	0.1023055	0.08076842;0.12729037	2.2e-16	***
LTR	ERVL	LTR16A2	180	0.0570930140353659	215783	1825	453.502	20.0771783149199	0.143843311394814	224605.466	1	0.002	**	0.09863014	0.08533003;0.11323574	2.2e-16	***
LTR	ERVL	LTR101_Mam	130	0.0412338434699865	215783	1151	291.03	16.183664943733	0.0923098881928475	224605.466	1	0.002	**	0.1129453	0.09523203;0.13266306	2.2e-16	***
LTR	ERVL	LTR18C	5	0.00158591705653794	215783	77	17.438	4.2797748156267	0.00553104432638173	224605.466	1	0.002	**	0.06493506	0.02141867;0.14506666	0.0003065	***
LTR	ERVL	LTR83	90	0.028546507017683	215783	726	171.752	12.2526986670131	0.054476885258901	224605.466	1	0.002	**	0.1239669	0.1008739;0.1501643	2.623e-14	***
LTR	ERVL	MER21A	351	0.111331377368964	215783	1975	512.811	21.6282930917366	0.162655142336056	224605.466	1	0.002	**	0.1777215	0.1610969;0.1953087	2.2e-16	***
LTR	ERVL	LTR80B	29	0.00919831892792007	215783	507	117.052	10.4035344729342	0.0371269526603759	224605.466	1	0.002	**	0.05719921	0.03863814;0.08111729	2.2e-16	***
LTR	ERVL	LTR67B	432	0.137023233684878	215783	3708	870.769	26.5961838615241	0.276193481880898	224605.466	1	0.002	**	0.1165049	0.1063488;0.1272697	2.2e-16	***
LTR	ERVL	LTR16A	440	0.139560700975339	215783	4245	1014.583	30.1803904376164	0.321808896994687	224605.466	1	0.002	**	0.1036514	0.09463933;0.11321281	2.2e-16	***
LTR	ERVL	LTR18A	17	0.00539211799222901	215783	198	48.072	6.87954534429016	0.0152476409483784	224605.466	1	0.002	**	0.08585859	0.0508122;0.1339089	1.714e-08	***
LTR	ERVL	LTR47B3	12	0.00380620093569106	215783	120	28.351	5.03797381694071	0.00899246689398144	224605.466	1	0.002	**	0.1	0.05274779;0.16816521	0.0002181	***
LTR	ERV1?	tot	202	0.0640710490841329	215783	1544	377.717	17.2820595005509	0.119805566568868	224605.466	1	0.002	**	0.130829	0.1143992;0.1486765	2.2e-16	***
LTR	ERV1?	LTR103_Mam	102	0.032352707953374	215783	748	184.612	12.7926974915031	0.0585558639283165	224605.466	1	0.002	**	0.1363636	0.1125748;0.1630608	1.083e-13	***
LTR	ERV1?	EUTREP15	26	0.0082467686939973	215783	196	46.644	6.34724755713462	0.0147947030370312	224605.466	2	0.004	**	0.1326531	0.08851712;0.18829778	0.0002925	***
LTR	ERV1?	LTR103b_Mam	74	0.0234715724367616	215783	600	147.131	11.2390460073422	0.0466675124890968	224605.466	1	0.002	**	0.1233333	0.09809662;0.15234466	1.161e-13	***
LTR	ERVL-MaLR	THE1A	335	0.106256442788042	215783	4236	998.971	30.6461309849114	0.316857029577353	224605.466	1	0.002	**	0.07908404	0.07113148;0.08762259	2.2e-16	***
LTR	ERVL-MaLR	MLT1M	408	0.129410831813496	215783	2320	557.056	22.5447805740293	0.17668892236936	224605.466	1	0.002	**	0.1758621	0.1605719;0.1919753	7.506e-14	***
LTR	ERVL-MaLR	MLT1C2	2202	0.69843787169931	215783	15985	3885.589	57.777056581893	1.23244437395924	224605.466	1	0.002	**	0.1377541	0.1324464;0.1431940	2.2e-16	***
LTR	ERVL-MaLR	MLT1J2	725	0.229957973198002	215783	6900	1661.458	37.8888083449163	0.526986916184284	224605.466	1	0.002	**	0.1050725	0.09793259;0.11254796	2.2e-16	***
LTR	ERVL-MaLR	MLT1O	823	0.261041947506145	215783	5061	1244.855	31.298011766573	0.394847355483308	224605.466	1	0.002	**	0.1626161	0.1525475;0.1730754	2.2e-16	***
LTR	ERVL-MaLR	MSTB	920	0.291808738402981	215783	8566	2075.633	41.2775986601831	0.658356355562604	224605.466	1	0.002	**	0.1074014	0.1009205;0.1141506	2.2e-16	***
LTR	ERVL-MaLR	MSTD	921	0.292125921814289	215783	7647	1808.362	39.2439427560872	0.573582428039014	224605.466	1	0.002	**	0.1204394	0.1132248;0.1279447	2.2e-16	***
LTR	ERVL-MaLR	THE1B	1708	0.541749266513361	215783	22429	5209.409	68.9259639577678	1.65233811751645	224605.466	1	0.002	**	0.07615141	0.07271299;0.07970015	2.2e-16	***
LTR	ERVL-MaLR	MLT1E3	208	0.0659741495519784	215783	2044	450.936	20.1440235724069	0.143029418761399	224605.466	1	0.002	**	0.1017613	0.0889881;0.1156890	2.2e-16	***
LTR	ERVL-MaLR	MLT1G1	418	0.132582665926572	215783	3600	905.323	28.0498389382981	0.28715343747522	224605.466	1	0.002	**	0.1161111	0.1058222;0.1270278	2.2e-16	***
LTR	ERVL-MaLR	MLT1H2	517	0.163983823646023	215783	4721	1142.134	31.7077502422582	0.362265958290381	224605.466	1	0.002	**	0.1095107	0.1007404;0.1187671	2.2e-16	***
LTR	ERVL-MaLR	MLT1F1	470	0.149076203314567	215783	3265	792.247	26.3366970710568	0.251287606058203	224605.466	1	0.002	**	0.143951	0.1320798;0.1564638	2.2e-16	***
LTR	ERVL-MaLR	MLT1F2	749	0.237570375069384	215783	6038	1495.754	37.3662644871242	0.474428356196971	224605.466	1	0.002	**	0.1240477	0.1158335;0.1326270	2.2e-16	***
LTR	ERVL-MaLR	MLT1A1	667	0.211561335342162	215783	6780	1608.609	36.7864018131478	0.510224090080089	224605.466	1	0.002	**	0.09837758	0.09138852;0.10571417	2.2e-16	***
LTR	ERVL-MaLR	MLT1E1	106	0.0336214415986044	215783	1045	254.023	15.3320429996313	0.0805718816905876	224605.466	1	0.002	**	0.1014354	0.08379514;0.12135569	2.2e-16	***
LTR	ERVL-MaLR	MLT1K	2463	0.781222742050591	215783	17616	4415.49	59.1549592951361	1.40052018079454	224605.466	1	0.002	**	0.1398161	0.1347263;0.1450251	2.2e-16	***
LTR	ERVL-MaLR	MLT1A0	2408	0.763777654428673	215783	20690	4814.918	62.7847369923551	1.52721211640631	224605.466	1	0.002	**	0.1163847	0.1120450;0.1208325	2.2e-16	***
LTR	ERVL-MaLR	MLT1G	338	0.107207993021965	215783	2834	717.657	25.0096948369194	0.22762889540877	224605.466	1	0.002	**	0.1192661	0.1075549;0.1317696	2.2e-16	***
LTR	ERVL-MaLR	MSTB2	192	0.060899214971057	215783	1582	376.382	19.7288951871438	0.119382126714773	224605.466	1	0.002	**	0.1213654	0.1056718;0.1384788	2.2e-16	***
LTR	ERVL-MaLR	MLT1J	2265	0.718420426611688	215783	15262	3665.628	55.4894827755557	1.16267639362461	224605.466	1	0.002	**	0.1484078	0.1428024;0.1541476	2.2e-16	***
LTR	ERVL-MaLR	MLT1A	1045	0.33145666481643	215783	9077	2167.35	43.4290177137312	0.687447466497502	224605.466	1	0.002	**	0.1151261	0.1086293;0.1218711	2.2e-16	***
LTR	ERVL-MaLR	MLT1E2	435	0.137974783918801	215783	4004	967.799	29.0274213493067	0.306969788280073	224605.466	1	0.002	**	0.1086414	0.0991658;0.1186922	2.2e-16	***
LTR	ERVL-MaLR	tot	29289	9.28998493378796	215783	323803	53704.393	182.240462403762	17.0341425739434	224605.466	1	0.002	**	0.09045315	0.08946733;0.09144630	2.2e-16	***
LTR	ERVL-MaLR	MSTA1	66	0.0209341051463008	215783	544	134.838	10.7685522572776	0.0427683768138926	224605.466	1	0.002	**	0.1213235	0.09508636;0.15175437	2.475e-13	***
LTR	ERVL-MaLR	MLT1E	72	0.0228372056141464	215783	918	220.187	13.9530899703155	0.069839663785584	224605.466	1	0.002	**	0.07843137	0.06187092;0.09775409	2.2e-16	***
LTR	ERVL-MaLR	MSTA	1488	0.471968916025692	215783	19752	4554.199	65.0652048323824	1.44451637459361	224605.466	1	0.002	**	0.07533414	0.07169083;0.07910303	2.2e-16	***
LTR	ERVL-MaLR	MSTC	387	0.122749980176037	215783	3205	783.23	26.8196269995015	0.248427563238443	224605.466	1	0.002	**	0.1207488	0.1096621;0.1325327	2.2e-16	***
LTR	ERVL-MaLR	MSTB1	464	0.147173102846721	215783	4555	1099.725	31.1570559767308	0.348814527000238	224605.466	1	0.002	**	0.1018661	0.09322967;0.11101662	2.2e-16	***
LTR	ERVL-MaLR	THE1D	968	0.307033542145746	215783	12601	2941.761	51.2245432662199	0.933077789231623	224605.466	1	0.002	**	0.0768193	0.07222806;0.08160710	2.2e-16	***
LTR	ERVL-MaLR	MLT1F	633	0.200777099357704	215783	4306	1115.21	31.0043088484031	0.353726112124336	224605.466	1	0.002	**	0.1470042	0.1365535;0.1579361	2.2e-16	***
LTR	ERVL-MaLR	MLT1H	1147	0.363809372769804	215783	10078	2487.05	46.0516476822953	0.788851003092538	224605.466	1	0.002	**	0.1138123	0.1076745;0.1201742	2.2e-16	***
LTR	ERVL-MaLR	MLT1L	1552	0.492268654349377	215783	12035	2894.329	49.3459195757742	0.918033145666482	224605.466	1	0.002	**	0.1289572	0.1230181;0.1350764	2.2e-16	***
LTR	ERVL-MaLR	MLT1H1	374	0.118626595829038	215783	3631	895.951	28.0170582780305	0.284180794544445	224605.466	1	0.002	**	0.1030019	0.0933000;0.1133481	2.2e-16	***
LTR	ERVL-MaLR	MLT1E1A	317	0.100547141384506	215783	3367	817.7	26.7490095052043	0.259360875426215	224605.466	1	0.002	**	0.09414909	0.0844920;0.1045174	2.2e-16	***
LTR	ERVL-MaLR	MLT1B	2176	0.690191103005313	215783	17694	4162.763	56.4551859355633	1.32035936880501	224605.466	1	0.002	**	0.1229795	0.1181745;0.1279088	2.2e-16	***
LTR	ERVL-MaLR	THE1C	811	0.257235746570454	215783	9865	2311.362	46.7504926665438	0.733125683926731	224605.466	1	0.002	**	0.08220983	0.07686265;0.08780516	2.2e-16	***
LTR	ERVL-MaLR	MLT1J1	490	0.155419871540718	215783	4928	1162.209	32.8263139247447	0.368633415272381	224605.466	1	0.002	**	0.09943182	0.0912147;0.1081269	2.2e-16	***
LTR	ERVL-MaLR	MLT1C	861	0.273094917135834	215783	6450	1595.878	37.8768236494267	0.506186028070732	224605.466	1	0.002	**	0.1334884	0.1252779;0.1420317	2.2e-16	***
LTR	ERVL-MaLR	MLT1N2	822	0.260724764094838	215783	5722	1362.111	34.9348124385994	0.432039013559591	224605.466	1	0.002	**	0.1436561	0.1346642;0.1530129	2.2e-16	***
LTR	ERVL-MaLR	MLT1D	2153	0.682895884545238	215783	18645	4493.621	61.4327057546413	1.42530203790342	224605.466	1	0.002	**	0.1154733	0.1109194;0.1201476	2.2e-16	***
LTR	ERVL-MaLR	MLT1G3	382	0.121164063119499	215783	2737	689.45	25.4283719907921	0.218682102926017	224605.466	1	0.002	**	0.1395689	0.1267942;0.1531196	2.2e-16	***
LTR	ERVL-MaLR	MLT1I	1233	0.391087146142257	215783	11068	2635.722	47.0350828107596	0.83600729521846	224605.466	1	0.002	**	0.1114022	0.1055983;0.1174115	2.2e-16	***
LTR	Gypsy?	tot	758	0.240425025771152	215783	7780	1826.989	40.1223963103612	0.57949060344144	224605.466	1	0.002	**	0.09742931	0.09092737;0.10423457	2.2e-16	***
LTR	Gypsy?	LTR88c	102	0.032352707953374	215783	1040	240.799	13.9883620654197	0.076377448259456	224605.466	1	0.002	**	0.09807692	0.08067788;0.11778754	2.2e-16	***
LTR	Gypsy?	LTR85c	118	0.0374276425342955	215783	1154	272.25	15.1365985814719	0.086353183728491	224605.466	1	0.002	**	0.102253	0.08537013;0.12119317	2.2e-16	***
LTR	Gypsy?	LTR88b	168	0.0532868130996749	215783	1636	384.406	18.5880789938251	0.121927206407105	224605.466	1	0.002	**	0.1026895	0.08839745;0.11842433	2.2e-16	***
LTR	Gypsy?	LTR88a	103	0.0326698913646816	215783	903	215.284	13.7388536676136	0.0682845135199429	224605.466	1	0.002	**	0.1140642	0.09406241;0.13662224	2.2e-16	***
LTR	Gypsy?	LTR85b	101	0.0320355245420665	215783	1177	282.632	15.2972736977078	0.0896461819046864	224605.466	1	0.002	**	0.08581138	0.07043624;0.10329159	2.2e-16	***
LTR	Gypsy?	LTR85a	180	0.0570930140353659	215783	1870	454.181	18.7117173815598	0.144058678931092	224605.466	1	0.002	**	0.09625668	0.08326252;0.11053244	2.2e-16	***
LTR	tot	tot	51605	16.3682499405281	215783	741743	96281.298	227.272646950864	30.5388305447625	224605.466	1	0.002	**	0.06957261	0.06899462;0.07015398	2.2e-16	***
LTR	ERV1--int	HERV4_I-int	39	0.012370153040996	215783	348	96.463	10.8549740424131	0.0305964634049639	224605.466	1	0.002	**	0.112069	0.08091616;0.15000704	1.146e-13	***
LTR	ERV1--int	PRIMA4-int	47	0.0149076203314567	215783	419	106.976	10.5063698682184	0.0339310126080406	224605.466	1	0.002	**	0.1121718	0.08359309;0.14636283	3.921e-13	***
LTR	ERV1--int	LTR39-int	14	0.00444056775830624	215783	180	43.759	6.56536541427992	0.0138796288954088	224605.466	1	0.002	**	0.07777778	0.04317318;0.12705506	1.442e-08	***
LTR	ERV1--int	HERVFH19-int	6	0.00190310046784553	215783	110	28.15	6.42376562187357	0.00892871302830862	224605.466	1	0.002	**	0.05454545	0.02027772;0.11494663	6.768e-08	***
LTR	ERV1--int	MER92-int	22	0.00697803504876695	215783	956	217.252	14.6807363582356	0.0689087304733962	224605.466	1	0.002	**	0.02301255	0.01447672;0.03463491	2.2e-16	***
LTR	ERV1--int	HERV3-int	72	0.0228372056141464	215783	303	93.73	11.5966194031529	0.0297296011418603	224605.466	34	0.068	ns	0.2376238	0.1908230;0.2896362	0.00623	**
LTR	ERV1--int	MER89-int	31	0.00983268575053525	215783	696	184.694	13.6308533908983	0.0585818729680438	224605.466	1	0.002	**	0.04454023	0.03046038;0.06262814	2.2e-16	***
LTR	ERV1--int	MER31-int	43	0.0136388866862263	215783	1145	286.601	17.0136787398924	0.0909050828641662	224605.466	1	0.002	**	0.03755459	0.02730927;0.05025462	2.2e-16	***
LTR	ERV1--int	MER34-int	23	0.00729521846007454	215783	401	107.441	10.3479272609832	0.0340785028942986	224605.466	1	0.002	**	0.05735661	0.03670288;0.08482266	2.2e-16	***
LTR	ERV1--int	LTR19-int	11	0.00348901752438348	215783	231	57.454	8.48763358798693	0.0182234557132662	224605.466	1	0.002	**	0.04761905	0.02400775;0.08360473	3.579e-16	***
LTR	ERV1--int	HERVIP10B3-int	31	0.00983268575053525	215783	239	80.957	10.8020291998696	0.0256782174292284	224605.466	1	0.002	**	0.1297071	0.08985909;0.17903141	2.431e-13	***
LTR	ERV1--int	MER66-int	26	0.0082467686939973	215783	776	207.44	15.3985556308219	0.0657965268416462	224605.466	1	0.002	**	0.03350515	0.02200112;0.04870912	2.2e-16	***
LTR	ERV1--int	HUERS-P2-int	8	0.00253746729046071	215783	257	73.462	9.95236683435683	0.0233009277614781	224605.466	1	0.002	**	0.0311284	0.01353295;0.06041168	2.2e-16	***
LTR	ERV1--int	HERV-Fc2-int	0	0	215783	3	2.38057324840764	1.75721025168569	0.000755078343797524	224605.466	1	0.002	**	0	0.0000000;0.7075982	0.008803	**
LTR	ERV1--int	HERV30-int	9	0.0028546507017683	215783	69	22.047	6.15602856456073	0.00699294266909841	224605.466	12	0.024	*	0.1304348	0.0614171;0.2332190	0.0004197	***
LTR	ERV1--int	MER83B-int	15	0.00475775116961383	215783	267	67.888	8.34776264283678	0.0215329474268496	224605.466	1	0.002	**	0.05617978	0.03178078;0.09096801	2.2e-16	***
LTR	ERV1--int	MER34B-int	24	0.00761240187138213	215783	593	149.6	12.4800541566033	0.0474506383316153	224605.466	1	0.002	**	0.04047218	0.02610048;0.05962298	2.2e-16	***
LTR	ERV1--int	MER61-int	48	0.0152248037427643	215783	1204	324.693	20.404977679824	0.102987233367695	224605.466	1	0.002	**	0.03986711	0.02953853;0.05251283	2.2e-16	***
LTR	ERV1--int	LTR23-int	12	0.00380620093569106	215783	173	36.742	5.8564267035227	0.0116539528982634	224605.466	1	0.002	**	0.06936416	0.03635275;0.11802999	5.365e-07	***
LTR	ERV1--int	LTR46-int	2	0.000634366822615177	215783	80	20.908	5.64246164128507	0.00663167076361906	224605.466	1	0.002	**	0.025	0.003042086;0.087407156	2.434e-08	***
LTR	ERV1--int	HERVIP10FH-int	68	0.021568471968916	215783	400	123.128	13.2839029685585	0.0390541590674808	224605.466	1	0.002	**	0.17	0.1344972;0.2104711	4.634e-10	***
LTR	ERV1--int	PRIMAX-int	4	0.00126873364523035	215783	72	20.058	4.0877066119458	0.00636206486400761	224605.466	1	0.002	**	0.05555556	0.01534254;0.13617865	2.382e-06	***
LTR	ERV1--int	MER65-int	53	0.0168107207993022	215783	1038	286.186	17.6321949370547	0.0907734517484736	224605.466	1	0.002	**	0.05105973	0.03847783;0.06625839	2.2e-16	***
LTR	ERV1--int	HERVH-int	81	0.0256918563159147	215783	5787	1762.03	49.4164252357764	0.55888668622631	224605.466	1	0.002	**	0.01399689	0.01113067;0.01736721	2.2e-16	***
LTR	ERV1--int	MER50-int	31	0.00983268575053525	215783	544	137.717	12.5388250300071	0.0436815478550472	224605.466	1	0.002	**	0.05698529	0.03904344;0.07991387	2.2e-16	***
LTR	ERV1--int	HUERS-P3b-int	28	0.00888113551661248	215783	519	147.471	14.2493579926677	0.0467753548489414	224605.466	1	0.002	**	0.0539499	0.03614503;0.07703143	2.2e-16	***
LTR	ERV1--int	HUERS-P1-int	26	0.0082467686939973	215783	498	146.572	13.7493949634833	0.0464902069621759	224605.466	1	0.002	**	0.05220884	0.03438437;0.07556490	2.2e-16	***
LTR	ERV1--int	HERVH48-int	14	0.00444056775830624	215783	120	46.095	9.29636474098329	0.0146205693442233	224605.466	1	0.002	**	0.1166667	0.06527215;0.18799509	9.398e-11	***
LTR	ERV1--int	PABL_A-int	24	0.00761240187138213	215783	449	124.03	12.2672566446449	0.0393402585044802	224605.466	1	0.002	**	0.05345212	0.03454435;0.07849114	2.2e-16	***
LTR	ERV1--int	HERV9-int	19	0.00602648481484418	215783	355	133.697	17.5459696811562	0.0424064705415907	224605.466	1	0.002	**	0.05352113	0.03252714;0.08232033	2.2e-16	***
LTR	ERV1--int	MER57A-int	95	0.0301324240742209	215783	1903	531.1	22.5475584574559	0.16845610974546	224605.466	1	0.002	**	0.04992118	0.04057405;0.06068429	2.2e-16	***
LTR	ERV1--int	HERVFH21-int	11	0.00348901752438348	215783	131	42.331	8.00121606122835	0.0134266909840615	224605.466	1	0.002	**	0.08396947	0.04266382;0.14527746	1.168e-10	***
LTR	ERV1--int	MER4-int	99	0.0314011577194513	215783	3018	738.768	27.5253305124538	0.234324954404885	224605.466	1	0.002	**	0.03280318	0.02673909;0.03979344	2.2e-16	***
LTR	ERV1--int	PABL_B-int	28	0.00888113551661248	215783	246	68.578	9.24734715631621	0.0217518039806518	224605.466	1	0.002	**	0.1138211	0.07697999;0.16028882	5.379e-10	***
LTR	ERV1--int	HERVS71-int	23	0.00729521846007454	215783	174	69.073	11.4452026484315	0.0219088097692491	224605.466	1	0.002	**	0.1321839	0.08567335;0.19171258	2.064e-14	***
LTR	ERV1--int	HERV35I-int	21	0.00666085163745936	215783	615	160.018	13.6753314654779	0.0507550551106177	224605.466	1	0.002	**	0.03414634	0.02125898;0.05172426	2.2e-16	***
LTR	ERV1--int	HERVIP10F-int	19	0.00602648481484418	215783	302	122.378	14.5001852185195	0.0388162715090001	224605.466	1	0.002	**	0.06291391	0.03829979;0.09650655	2.2e-16	***
LTR	ERV1--int	LTR37-int	74	0.0234715724367616	215783	1383	341.234	18.2042478185351	0.108233764174134	224605.466	1	0.002	**	0.05350687	0.04224468;0.06671003	2.2e-16	***
LTR	ERV1--int	MER4B-int	55	0.0174450876219174	215783	1527	352.646	18.6871585291583	0.111853461263976	224605.466	1	0.002	**	0.03601834	0.02724696;0.04662683	2.2e-16	***
LTR	ERV1--int	ERV24_Prim-int	31	0.00983268575053525	215783	416	106.131	10.8313968701252	0.0336629926254857	224605.466	1	0.002	**	0.07451923	0.05119109;0.10410847	2.2e-16	***
LTR	ERV1--int	LOR1-int	45	0.0142732535088415	215783	1390	370.427	20.2283429093156	0.117493299500436	224605.466	1	0.002	**	0.0323741	0.02370990;0.04308104	2.2e-16	***
LTR	ERV1--int	HERVE-int	28	0.00888113551661248	215783	268	103.446	14.8423508710507	0.0328113551661248	224605.466	1	0.002	**	0.1044776	0.07055514;0.14745177	2.2e-16	***
LTR	ERV1--int	MER51-int	21	0.00666085163745936	215783	608	148.472	13.2639793858838	0.0470928554436603	224605.466	1	0.002	**	0.03453947	0.02150518;0.05231426	2.2e-16	***
LTR	ERV1--int	HERV-Fc1-int	0	0	215783	6	3.33333333333333	2.23943540250346	0.00105727803769196	224605.466	1	0.002	**	0	0.0000000;0.4592581	0.007707	**
LTR	ERV1--int	MER84-int	12	0.00380620093569106	215783	140	35.171	6.27400367565417	0.0111556577590992	224605.466	1	0.002	**	0.08571429	0.04507586;0.14493883	1.163e-06	***
LTR	ERV1--int	HERV17-int	51	0.016176353976687	215783	899	275.877	19.868533655749	0.0875036079613036	224605.466	1	0.002	**	0.0567297	0.04252710;0.07391776	2.2e-16	***
LTR	ERV1--int	MER101-int	48	0.0152248037427643	215783	1219	322.774	18.3928034627465	0.102378558401396	224605.466	1	0.002	**	0.03937654	0.02917328;0.05187087	2.2e-16	***
LTR	ERV1--int	MER110-int	26	0.0082467686939973	215783	393	99.617	9.97586231003761	0.0315968598842281	224605.466	1	0.002	**	0.06615776	0.04366815;0.09543621	2.2e-16	***
LTR	ERV1--int	HERV9NC-int	18	0.0057093014035366	215783	257	105.977	15.1450270003999	0.0336141463801443	224605.466	1	0.002	**	0.07003891	0.04203493;0.10843466	2.2e-16	***
LTR	ERV1--int	HERVI-int	19	0.00602648481484418	215783	76	33.17	7.81999055320734	0.0105209737530727	224605.466	38	0.076	ns	0.25	0.1577184;0.3625559	0.001069	**
LTR	ERV1--int	HERVE_a-int	16	0.00507493458092142	215783	189	62.116	10.4391340406912	0.0197021647767822	224605.466	1	0.002	**	0.08465608	0.04916316;0.13383612	2.708e-15	***
LTR	ERV1--int	MER57-int	27	0.00856395210530489	215783	1272	325.196	19.383841655289	0.103146776623583	224605.466	1	0.002	**	0.02122642	0.01403382;0.03073393	2.2e-16	***
LTR	ERV1--int	LTR43-int	9	0.0028546507017683	215783	147	16.779	4.68488069294269	0.00532202045833003	224605.466	53	0.106	ns	0.06122449	0.0283751;0.1130402	0.05015	ns
LTR	ERV1--int	MER83A-int	12	0.00380620093569106	215783	102	25.679	5.37855816068655	0.00814495281896757	224605.466	5	0.01	**	0.1176471	0.06229089;0.19648973	0.001257	**
LTR	ERV1--int	tot	1708	0.541749266513361	215783	42759	11012.93	110.303354119129	3.49311870589168	224605.466	1	0.002	**	0.03994481	0.03810826;0.04184415	2.2e-16	***
LTR	ERV1--int	LTR38-int	10	0.00317183411307589	215783	116	28.576	5.06160486840328	0.00906383316152565	224605.466	1	0.002	**	0.0862069	0.04211589;0.15282623	1.917e-05	***
LTR	ERV1--int	LTR49-int	82	0.0260090397272223	215783	2182	563.239	24.2265723082281	0.178650067401475	224605.466	1	0.002	**	0.0375802	0.02999808;0.04643416	2.2e-16	***
LTR	ERV1--int	HUERS-P3-int	42	0.0133217032749187	215783	715	186.149	15.40298838054	0.0590433748314963	224605.466	1	0.002	**	0.05874126	0.04265983;0.07857484	2.2e-16	***
LTR	ERV1--int	HERVP71A-int	19	0.00602648481484418	215783	250	67.07	10.2966558222134	0.0212734913964	224605.466	1	0.002	**	0.076	0.04637524;0.11614053	1.808e-14	***
LTR	ERV1--int	HERV9N-int	20	0.00634366822615177	215783	237	81.291	11.9387123196705	0.0257841566886052	224605.466	1	0.002	**	0.08438819	0.05230854;0.12732206	2.2e-16	***
LTR	ERV1--int	MER52-int	10	0.00317183411307589	215783	489	145.029	14.7659809424634	0.0460007929585283	224605.466	1	0.002	**	0.0204499	0.00984903;0.03728577	2.2e-16	***
LTR	ERV1--int	Harlequin-int	33	0.0104670525731504	215783	570	196.693	18.4573948981547	0.0623877567203235	224605.466	1	0.002	**	0.05789474	0.04018348;0.08034812	2.2e-16	***
LTR	ERV1--int	HERV1_I-int	1	0.000317183411307589	215783	49	14.718	5.57454496363169	0.00466830544762509	224605.466	1	0.002	**	0.02040816	0.0005165565;0.1085417640	9.202e-07	***
LTR	ERV1--int	MER41-int	81	0.0256918563159147	215783	1715	464.394	23.2383042148688	0.147298073110776	224605.466	1	0.002	**	0.04723032	0.03768176;0.05836362	2.2e-16	***
LTR	ERV1--int	PRIMA41-int	23	0.00729521846007454	215783	460	137.036	12.3600758685162	0.0434655459519467	224605.466	1	0.002	**	0.05	0.03195617;0.07408245	2.2e-16	***
LTR	ERV1--int	HERV15-int	21	0.00666085163745936	215783	95	27.462	6.87341252943542	0.008710490841329	224605.466	189	0.378	ns	0.2210526	0.1423468;0.3178360	0.1739	ns
LTR	ERV1--int	LTR25-int	26	0.0082467686939973	215783	592	132.074	12.9046136343966	0.0418916818650385	224605.466	1	0.002	**	0.04391892	0.02888670;0.06369154	2.2e-16	***
LTR	ERV1--int	ERV24B_Prim-int	16	0.00507493458092142	215783	376	104.883	10.7766157232429	0.0332671477281738	224605.466	1	0.002	**	0.04255319	0.02451535;0.06818526	2.2e-16	***
LTR	ERVK--int	HERVK3-int	36	0.0114186028070732	215783	336	103.925	12.1838344055072	0.0329632860201411	224605.466	1	0.002	**	0.1071429	0.07617778;0.14523750	2.2e-16	***
LTR	ERVK--int	HERVK9-int	57	0.0180794544445326	215783	680	225.118	18.9770441376998	0.0714036951867417	224605.466	1	0.002	**	0.08382353	0.06410349;0.10724076	2.2e-16	***
LTR	ERVK--int	HERVK11-int	14	0.00444056775830624	215783	286	97.093	12.799851061133	0.0307962889540877	224605.466	1	0.002	**	0.04895105	0.02701700;0.08076835	2.2e-16	***
LTR	ERVK--int	HERVK14C-int	5	0.00158591705653794	215783	82	22.27	6.4363441895634	0.00706367456982	224605.466	2	0.004	**	0.06097561	0.0200930;0.1365868	2.335e-06	***
LTR	ERVK--int	HERVK22-int	51	0.016176353976687	215783	421	112.862	13.1701331963048	0.0357979541669971	224605.466	1	0.002	**	0.1211401	0.09154135;0.15618640	2.902e-13	***
LTR	ERVK--int	tot	278	0.0881769883435096	215783	2628	838.892	36.7175504972011	0.266082626278646	224605.466	1	0.002	**	0.1057839	0.09427873;0.11817531	2.2e-16	***
LTR	ERVK--int	HERVK-int	55	0.0174450876219174	215783	251	108.459	14.7883404753209	0.0344013956070098	224605.466	1	0.002	**	0.2191235	0.1695486;0.2754632	1.782e-12	***
LTR	ERVK--int	HERVK11D-int	1	0.000317183411307589	215783	43	16.404	5.16696056511773	0.00520307667908968	224605.466	1	0.002	**	0.02325581	0.0005886129;0.1228904827	3.741e-08	***
LTR	ERVK--int	HERVK14-int	33	0.0104670525731504	215783	407	110.928	11.3630072574972	0.0351845214495282	224605.466	1	0.002	**	0.08108108	0.05646813;0.11198484	2.2e-16	***
LTR	ERVK--int	HERVKC4-int	12	0.00380620093569106	215783	55	17.466	4.6598882560163	0.00553992546189834	224605.466	142	0.284	ns	0.2181818	0.1181358;0.3501021	0.1465	ns
LTR	ERVK--int	HERVK13-int	22	0.00697803504876695	215783	67	28.338	6.90894271864295	0.00898834350963445	224605.466	202	0.404	ns	0.3283582	0.2184933;0.4539513	0.1376	ns
LTR	ERVL-MaLR--int	MLT1J-int	122	0.0386963761795258	215783	1434	350.463	18.0529925924081	0.111161049877091	224605.466	1	0.002	**	0.08507671	0.0711494;0.1007301	2.2e-16	***
LTR	ERVL-MaLR--int	MLT-int	24	0.00761240187138213	215783	409	93.288	9.21954749735887	0.0295894060740623	224605.466	1	0.002	**	0.05867971	0.03795533;0.08605521	2.2e-16	***
LTR	ERVL-MaLR--int	MLT1K-int	31	0.00983268575053525	215783	202	49.323	6.61879743454047	0.0156444373959242	224605.466	2	0.004	**	0.1534653	0.1067160;0.2107039	0.002332	**
LTR	ERVL-MaLR--int	MST-int	22	0.00697803504876695	215783	227	54.417	7.29838183280222	0.0172601696931251	224605.466	1	0.002	**	0.0969163	0.06173832;0.14305273	5.409e-08	***
LTR	ERVL-MaLR--int	MSTB1-int	12	0.00380620093569106	215783	231	53.677	7.89284283182986	0.0170254539687574	224605.466	1	0.002	**	0.05194805	0.02712704;0.08898397	1.133e-13	***
LTR	ERVL-MaLR--int	MLT1H-int	43	0.0136388866862263	215783	807	199.971	13.5445787905942	0.0634274839425898	224605.466	1	0.002	**	0.05328377	0.03882658;0.07110487	2.2e-16	***
LTR	ERVL-MaLR--int	THE1B-int	250	0.0792958528268971	215783	4215	1295.951	41.0191805399885	0.411054159067481	224605.466	1	0.002	**	0.05931198	0.05236990;0.06687229	2.2e-16	***
LTR	ERVL-MaLR--int	MLT1G3-int	17	0.00539211799222901	215783	237	60.007	8.02753962259873	0.0190332249623345	224605.466	1	0.002	**	0.07172996	0.04233806;0.11236404	7.124e-13	***
LTR	ERVL-MaLR--int	MSTA1-int	2	0.000634366822615177	215783	28	7.17434869739479	2.83084871372053	0.00227558439374983	224605.466	37	0.074	ns	0.07142857	0.008770497;0.235034773	0.02782	*
LTR	ERVL-MaLR--int	MLT1I-int	33	0.0104670525731504	215783	801	202.626	13.7708300316197	0.0642696058996114	224605.466	1	0.002	**	0.0411985	0.02852595;0.05737397	2.2e-16	***
LTR	ERVL-MaLR--int	THE1A-int	126	0.0399651098247562	215783	1461	460.364	25.9209838046592	0.146019823963207	224605.466	1	0.002	**	0.0862423	0.07234857;0.10182470	2.2e-16	***
LTR	ERVL-MaLR--int	MLT1C2-int	47	0.0149076203314567	215783	436	108.972	10.4309165474574	0.0345641106970105	224605.466	1	0.002	**	0.1077982	0.08028801;0.14076267	1.389e-13	***
LTR	ERVL-MaLR--int	MLT1E-int	0	0	215783	13	3.00969827586207	1.62733947951003	0.000954626366144499	224605.466	1	0.002	**	0	0.0000000;0.2470526	0.04859	*
LTR	ERVL-MaLR--int	MLT1-int	24	0.00761240187138213	215783	245	58.675	7.44908476685986	0.0186107366584728	224605.466	1	0.002	**	0.09795918	0.06377765;0.14224500	2.005e-08	***
LTR	ERVL-MaLR--int	MLT1E1-int	0	0	215783	45	11.037	3.19841536715619	0.00350075331060186	224605.466	1	0.002	**	0	0.0000000;0.0787051	5.188e-06	***
LTR	ERVL-MaLR--int	MLT1J2-int	30	0.00951550233922766	215783	582	148.493	12.1411432064019	0.0470995162952978	224605.466	1	0.002	**	0.05154639	0.03504479;0.07277069	2.2e-16	***
LTR	ERVL-MaLR--int	MLT1E2-int	19	0.00602648481484418	215783	128	29.92	5.52123936123802	0.00949012766632305	224605.466	25	0.05	*	0.1484375	0.09179817;0.22205986	0.02138	*
LTR	ERVL-MaLR--int	MLT1H1-int	17	0.00539211799222901	215783	425	104.967	10.0592793032155	0.0332937911347237	224605.466	1	0.002	**	0.04	0.02347121;0.06327285	2.2e-16	***
LTR	ERVL-MaLR--int	MLT1A0-int	59	0.0187138212671477	215783	925	241.407	15.9306351454089	0.0765702957735311	224605.466	1	0.002	**	0.06378378	0.04890617;0.08150845	2.2e-16	***
LTR	ERVL-MaLR--int	THE1-int	10	0.00317183411307589	215783	200	49.644	7.18225931367343	0.0157462532709539	224605.466	1	0.002	**	0.05	0.02423417;0.09002754	1.179e-13	***
LTR	ERVL-MaLR--int	MSTC-int	23	0.00729521846007454	215783	204	55.95	7.82052815739835	0.0177464118626596	224605.466	1	0.002	**	0.1127451	0.07282786;0.16435892	2.594e-08	***
LTR	ERVL-MaLR--int	MSTD-int	41	0.0130045198636111	215783	729	200.506	15.4235485492104	0.0635971770676394	224605.466	1	0.002	**	0.05624143	0.04065848;0.07552738	2.2e-16	***
LTR	ERVL-MaLR--int	MLT1O-int	2	0.000634366822615177	215783	13	3.271875	1.54529816817708	0.00103778447387202	224605.466	331	0.662	ns	0.1538462	0.01920667;0.45447106	0.5378	ns
LTR	ERVL-MaLR--int	MLT1H2-int	14	0.00444056775830624	215783	343	88.166	9.63967672525211	0.0279647926413449	224605.466	1	0.002	**	0.04081633	0.02249138;0.06753518	2.2e-16	***
LTR	ERVL-MaLR--int	MLT1F1-int	15	0.00475775116961383	215783	157	42.141	6.4380561948128	0.0133664261359131	224605.466	1	0.002	**	0.0955414	0.05446529;0.15268263	1.1e-07	***
LTR	ERVL-MaLR--int	MLT1A-int	28	0.00888113551661248	215783	443	114.361	10.6316372544736	0.0362734121005471	224605.466	1	0.002	**	0.06320542	0.04240682;0.09005643	2.2e-16	***
LTR	ERVL-MaLR--int	MLT1M-int	0	0	215783	1	1.22485207100592	0.520162642271941	0.000388502758228822	224605.466	1	0.002	**	na	na	na	na
LTR	ERVL-MaLR--int	MLT1G-int	7	0.00222028387915312	215783	180	45.942	6.61243981903503	0.0145720402822932	224605.466	1	0.002	**	0.03888889	0.01577596;0.07848185	1.219e-14	***
LTR	ERVL-MaLR--int	MLT1G1-int	20	0.00634366822615177	215783	297	82.124	9.12424659223301	0.0260483704702244	224605.466	1	0.002	**	0.06734007	0.04161506;0.10208750	2.2e-16	***
LTR	ERVL-MaLR--int	MLT1F2-int	24	0.00761240187138213	215783	305	80.122	8.87422491645708	0.0254133692807866	224605.466	1	0.002	**	0.07868852	0.0510662;0.1148208	4.82e-16	***
LTR	ERVL-MaLR--int	tot	1632	0.517643327253985	215783	27209	7139.484	88.1336217301846	2.26452589009595	224605.466	1	0.002	**	0.05998015	0.05718748;0.06286724	2.2e-16	***
LTR	ERVL-MaLR--int	MLT1J1-int	28	0.00888113551661248	215783	477	120.641	10.6545595234453	0.0382653239235588	224605.466	1	0.002	**	0.05870021	0.03935656;0.08372339	2.2e-16	***
LTR	ERVL-MaLR--int	THE1D-int	108	0.0342558084212196	215783	2538	693.145	28.7062017867398	0.219854095630799	224605.466	1	0.002	**	0.04255319	0.03503551;0.05114781	2.2e-16	***
LTR	ERVL-MaLR--int	MLT1F-int	52	0.0164935373879946	215783	518	135.607	11.1335756838271	0.0430122908571882	224605.466	1	0.002	**	0.1003861	0.0758848;0.1295558	2.2e-16	***
LTR	ERVL-MaLR--int	MLT1D-int	50	0.0158591705653794	215783	587	149.831	12.0131075810447	0.0475239076996273	224605.466	1	0.002	**	0.08517888	0.06388093;0.11075682	2.2e-16	***
LTR	ERVL-MaLR--int	MLT1N2-int	10	0.00317183411307589	215783	73	17.172	3.75932820442011	0.00544667353897391	224605.466	36	0.072	ns	0.1369863	0.06769407;0.23752865	0.05257	ns
LTR	ERVL-MaLR--int	MSTB-int	59	0.0187138212671477	215783	869	257.479	18.2777908029564	0.0816680675600666	224605.466	1	0.002	**	0.06789413	0.05208242;0.08670778	2.2e-16	***
LTR	ERVL-MaLR--int	MLT1E3-int	7	0.00222028387915312	215783	72	16.86	4.12982511196969	0.00534771231464594	224605.466	5	0.01	**	0.09722222	0.0399895;0.1901103	0.004889	**
LTR	ERVL-MaLR--int	MLT1E1A-int	3	0.000951550233922766	215783	86	20.209	4.73093021515861	0.00640995955911506	224605.466	1	0.002	**	0.03488372	0.007252456;0.098576164	6.042e-07	***
LTR	ERVL-MaLR--int	MSTA-int	145	0.0459915946396003	215783	3150	876.817	34.1191680529967	0.278111807152486	224605.466	1	0.002	**	0.04603175	0.03897975;0.05394129	2.2e-16	***
LTR	ERVL-MaLR--int	THE1C-int	101	0.0320355245420665	215783	1795	523.843	26.6330559769373	0.166154309729601	224605.466	1	0.002	**	0.05626741	0.04606126;0.06795218	2.2e-16	***
LTR	ERVL-MaLR--int	MLT1B-int	44	0.0139560700975339	215783	553	137.017	11.5426142161533	0.0434595194671319	224605.466	1	0.002	**	0.079566	0.05840571;0.10534325	2.2e-16	***
LTR	ERVL-MaLR--int	MLT1C-int	8	0.00253746729046071	215783	117	30.351	5.74062311546	0.00962683371659662	224605.466	1	0.002	**	0.06837607	0.02998023;0.13028627	2.145e-07	***
LTR	ERVL-MaLR--int	MLT1A1-int	25	0.00792958528268971	215783	454	124.177	12.1626313189458	0.0393868844659424	224605.466	1	0.002	**	0.05506608	0.03594917;0.08021786	2.2e-16	***
LTR	ERVL-MaLR--int	MSTB2-int	2	0.000634366822615177	215783	88	23.989	5.39072712525304	0.00760891285385774	224605.466	1	0.002	**	0.02272727	0.002764327;0.079697309	7.789e-10	***
LTR	ERVL-MaLR--int	MLT1L-int	4	0.00126873364523035	215783	109	24.238	4.64423566638526	0.00768789152327333	224605.466	1	0.002	**	0.03669725	0.01008772;0.09129832	9.414e-08	***
LTR	LTR	EUTREP8	59	0.0187138212671477	215783	275	67.502	7.70450227823676	0.0214105146300848	224605.466	159	0.318	ns	0.2145455	0.1675202;0.2678381	0.2621	ns
LTR	LTR	LTR106_Mam	76	0.0241059392593767	215783	639	153.445	12.0566304304867	0.0486702085480929	224605.466	1	0.002	**	0.1189358	0.09486213;0.14659351	1.738e-14	***
LTR	LTR	LTR107_Mam	43	0.0136388866862263	215783	426	103.604	9.48425722632696	0.0328614701451114	224605.466	1	0.002	**	0.100939	0.07401708;0.13355148	1.014e-13	***
LTR	LTR	LTR91A	177	0.0561414638014432	215783	2403	561.528	21.6427268065654	0.178107366584728	224605.466	1	0.002	**	0.07365793	0.06353048;0.08483860	2.2e-16	***
LTR	LTR	tot	783	0.248354611053842	215783	7931	1856.615	39.0123921561052	0.588887479184839	224605.466	1	0.002	**	0.09872652	0.09224688;0.10550269	2.2e-16	***
LTR	LTR	LTR91	110	0.0348901752438347	215783	1566	365.423	17.8556123920154	0.115906113710253	224605.466	1	0.002	**	0.07024266	0.05808146;0.08404328	2.2e-16	***
LTR	LTR	LTR90A	80	0.0253746729046071	215783	406	92.744	8.7063347204357	0.029416858298311	224605.466	81	0.162	ns	0.1970443	0.1594509;0.2391200	0.1395	ns
LTR	LTR	MamRep1527	109	0.0345729918325272	215783	1268	319.633	16.6197631609938	0.101382285306478	224605.466	1	0.002	**	0.08596215	0.07111327;0.10276207	2.2e-16	***
LTR	LTR	EUTREP16	59	0.0187138212671477	215783	411	93.912	8.87631934109207	0.0297873285227183	224605.466	1	0.002	**	0.1435523	0.1111081;0.1812320	2.15e-05	***
LTR	LTR	LTR90B	79	0.0250574894932995	215783	537	122.109	9.90157362039793	0.0387309491713583	224605.466	1	0.002	**	0.1471136	0.1182334;0.1799410	4.22e-06	***
LTR	ERVL--int	HERVL-int	114	0.0361589088890651	215783	2324	799.482	36.0613934852787	0.253582428039014	224605.466	1	0.002	**	0.04905336	0.04063065;0.05863454	2.2e-16	***
LTR	ERVL--int	LTR57-int	16	0.00507493458092142	215783	366	84.248	9.50793862500683	0.0267220680358417	224605.466	1	0.002	**	0.04371585	0.02519066;0.07002243	2.2e-16	***
LTR	ERVL--int	MER76-int	5	0.00158591705653794	215783	155	36.615	6.33995031289442	0.0116136706050274	224605.466	1	0.002	**	0.03225806	0.01055549;0.07367159	3.337e-12	***
LTR	ERVL--int	tot	1507	0.477995400840536	215783	29730	7457.653	88.0821153813306	2.36544381888827	224605.466	1	0.002	**	0.05068954	0.04822320;0.05324414	2.2e-16	***
LTR	ERVL--int	MER21-int	79	0.0250574894932995	215783	1093	242.617	16.3586648879704	0.0769540877012132	224605.466	1	0.002	**	0.07227813	0.05763765;0.08926870	2.2e-16	***
LTR	ERVL--int	ERVL-B4-int	223	0.0707319007215923	215783	3898	1043.776	33.5883611091997	0.33106843232099	224605.466	1	0.002	**	0.05720883	0.05012410;0.06496605	2.2e-16	***
LTR	ERVL--int	MER70-int	22	0.00697803504876695	215783	258	72.154	8.99239384964578	0.0228860518594877	224605.466	1	0.002	**	0.08527132	0.05421073;0.12625574	1.766e-14	***
LTR	ERVL--int	LTR52-int	6	0.00190310046784553	215783	170	45.654	6.63764584339524	0.0144806914598367	224605.466	1	0.002	**	0.03529412	0.01306050;0.07523461	1.097e-15	***
LTR	ERVL--int	MER68-int	52	0.0164935373879946	215783	410	87.676	9.28489274215019	0.0278093727698041	224605.466	1	0.002	**	0.1268293	0.09619151;0.16297453	7.429e-06	***
LTR	ERVL--int	HERVL40-int	98	0.0310839743081437	215783	1333	320.587	17.391575486364	0.101684878280866	224605.466	1	0.002	**	0.07351838	0.06008562;0.08886581	2.2e-16	***
LTR	ERVL--int	ERVL-int	37	0.0117357862183808	215783	820	209.505	15.0465402459626	0.0664515105859964	224605.466	1	0.002	**	0.04512195	0.03196585;0.06166099	2.2e-16	***
LTR	ERVL--int	HERVL74-int	15	0.00475775116961383	215783	371	102.057	10.3367596276396	0.0323707874078186	224605.466	1	0.002	**	0.04043127	0.02280272;0.06580919	2.2e-16	***
LTR	ERVL--int	ERVL47-int	13	0.00412338434699865	215783	212	50.687	7.6368417786643	0.0160770755689477	224605.466	1	0.002	**	0.06132075	0.03305146;0.10257776	8.038e-12	***
LTR	ERVL--int	ERV3-16A3_I-int	281	0.0891285385774324	215783	6505	1650.28	42.8958699137301	0.523441440012687	224605.466	1	0.002	**	0.04319754	0.03838607;0.04842373	2.2e-16	***
LTR	ERVL--int	HERVL32-int	5	0.00158591705653794	215783	114	31.85	5.98107626379009	0.0101022916501467	224605.466	1	0.002	**	0.04385965	0.01439231;0.09938865	1.631e-10	***
LTR	ERVL--int	ERVL-E-int	490	0.155419871540718	215783	8861	2235.69	48.1115435277296	0.709123780826263	224605.466	1	0.002	**	0.0552985	0.05062998;0.06026202	2.2e-16	***
LTR	ERVL--int	LTR53-int	23	0.00729521846007454	215783	325	84.817	9.16304929990408	0.0269025453968757	224605.466	1	0.002	**	0.07076923	0.04538759;0.10429827	2.2e-16	***
LTR	ERVL--int	HERVL18-int	26	0.0082467686939973	215783	504	146.19	14.5683264699874	0.0463690428990564	224605.466	1	0.002	**	0.0515873	0.03397168;0.07467634	2.2e-16	***
LTR	ERVL--int	HERV16-int	84	0.0266434065498374	215783	1904	476.123	21.0815631133771	0.151018317342003	224605.466	1	0.002	**	0.04411765	0.03533995;0.05433170	2.2e-16	***
LTR	ERVL--int	HERVL66-int	5	0.00158591705653794	215783	107	39.806	6.45833369175627	0.0126258028705099	224605.466	1	0.002	**	0.04672897	0.01534461;0.10568612	2.616e-15	***
LTR	ERVL?	tot	577	0.183014828324479	215783	3926	959.354	28.914022630978	0.30429117437158	224605.466	1	0.002	**	0.1469689	0.1360317;0.1584343	2.2e-16	***
LTR	ERVL?	LTR89B	89	0.0282293236063754	215783	732	178.223	12.0509126416009	0.0565293791134724	224605.466	1	0.002	**	0.1215847	0.09879031;0.14747801	2.2e-16	***
LTR	ERVL?	Eutr10	121	0.0383791927682182	215783	999	247.992	15.0250353639413	0.0786589485369915	224605.466	1	0.002	**	0.1211211	0.1015284;0.1429770	2.2e-16	***
LTR	ERVL?	LTR89	121	0.0383791927682182	215783	1093	275.19	14.8315162365105	0.0872857029577353	224605.466	1	0.002	**	0.1107045	0.09271317;0.13082103	2.2e-16	***
LTR	ERVL?	LTR55	43	0.0136388866862263	215783	406	96.325	9.63307693165433	0.0305526920942035	224605.466	1	0.002	**	0.1059113	0.07771518;0.14000384	1.779e-11	***
LTR	ERVL?	LTR87	205	0.0650225993180557	215783	696	167.014	12.0668725614143	0.0529740702561256	224605.466	1001	0.002	**	0.2945402	0.2608885;0.3299446	0.001005	**
LTR	ERVK	MER11C	108	0.0342558084212196	215783	869	256.951	17.8176897792354	0.0815005947188962	224605.466	1	0.002	**	0.1242808	0.1030745;0.1480712	2.2e-16	***
LTR	ERVK	MER9a1	22	0.00697803504876695	215783	341	85.561	9.1651666258328	0.0271385298548886	224605.466	1	0.002	**	0.06451613	0.04087008;0.09605148	2.2e-16	***
LTR	ERVK	LTR22	6	0.00190310046784553	215783	104	18.141	4.17307243329582	0.00575402426453096	224605.466	2	0.004	**	0.05769231	0.02146388;0.12134989	0.0006887	***
LTR	ERVK	LTR14A	14	0.00444056775830624	215783	133	29.94	5.13115276801702	0.0094964713345492	224605.466	1	0.002	**	0.1052632	0.05875503;0.17030467	0.0005449	***
LTR	ERVK	LTR3B_	38	0.0120529696296884	215783	264	64.387	7.62386741453146	0.0204224883038617	224605.466	1	0.002	**	0.1439394	0.1039160;0.1921746	9.884e-05	***
LTR	ERVK	MER11A	100	0.0317183411307589	215783	968	273.73	18.5137748679155	0.0868226151772262	224605.466	1	0.002	**	0.1033058	0.08484577;0.12421779	2.2e-16	***
LTR	ERVK	LTR5A	29	0.00919831892792007	215783	267	77.271	9.50104356525265	0.0245090793751487	224605.466	1	0.002	**	0.1086142	0.07395745;0.15225342	1.516e-12	***
LTR	ERVK	LTR13	212	0.0672428831972088	215783	466	159.934	13.5908924047082	0.0507284117040679	224605.466	1001	0.002	**	0.4549356	0.4090617;0.5013849	7.416e-07	***
LTR	ERVK	LTR13A	55	0.0174450876219174	215783	189	65.037	8.84295362584408	0.0206286575212116	224605.466	139	0.278	ns	0.2910053	0.2273529;0.3613452	0.1265	ns
LTR	ERVK	LTR22C0	13	0.00412338434699865	215783	113	25.917	5.13112457843692	0.00822044247085877	224605.466	7	0.014	*	0.1150442	0.06269858;0.18869267	0.003342	**
LTR	ERVK	LTR22E	14	0.00444056775830624	215783	122	28.773	5.36975840288046	0.00912631829355325	224605.466	2	0.004	**	0.1147541	0.06417694;0.18503849	0.001239	**
LTR	ERVK	LTR3B	14	0.00444056775830624	215783	90	21.879	4.38492720425169	0.00693965585599873	224605.466	38	0.076	ns	0.1555556	0.08773586;0.24720258	0.06421	ns
LTR	ERVK	LTR5_Hs	125	0.0396479264134486	215783	653	204.68	15.8087797605482	0.0649211006264372	224605.466	1	0.002	**	0.1914242	0.1619341;0.2237342	2.492e-12	***
LTR	ERVK	LTR22C2	7	0.00222028387915312	215783	70	18.646	4.05822044166567	0.0059142018872413	224605.466	1	0.002	**	0.1	0.0411597;0.1952457	0.0009993	***
LTR	ERVK	LTR22B2	4	0.00126873364523035	215783	40	8.913	2.96786779342331	0.00282705574498454	224605.466	53	0.106	ns	0.1	0.02792542;0.23663740	0.08439	ns
LTR	ERVK	LTR14	30	0.00951550233922766	215783	97	24.248	4.94458743930623	0.00769106335738641	224605.466	888	0.228	ns	0.3092784	0.2193395;0.4112315	0.1965	ns
LTR	ERVK	LTR22A	13	0.00412338434699865	215783	170	44.492	6.18985058383886	0.0141121243358972	224605.466	1	0.002	**	0.07647059	0.04134446;0.12721709	1.317e-09	***
LTR	ERVK	LTR5	5	0.00158591705653794	215783	27	6.819	2.3133505118314	0.00216287368170645	224605.466	304	0.608	ns	0.1851852	0.06300001;0.38082988	0.5119	ns
LTR	ERVK	MER9a2	40	0.0126873364523035	215783	310	77.992	8.67878201461802	0.0247377686147015	224605.466	1	0.002	**	0.1290323	0.09380655;0.17153707	1.313e-07	***
LTR	ERVK	LTR5B	148	0.0469431448735231	215783	442	152.089	12.6019795623104	0.0482401078423598	224605.466	390	0.78	ns	0.3348416	0.2909478;0.3809639	0.726	ns
LTR	ERVK	LTR22B	24	0.00761240187138213	215783	142	27.981	5.25397404287871	0.00887510903179764	224605.466	251	0.502	ns	0.1690141	0.1113948;0.2409612	0.4604	ns
LTR	ERVK	LTR3A	37	0.0117357862183808	215783	163	47.193	6.32469388609067	0.014968836729839	224605.466	66	0.132	ns	0.2269939	0.1651415;0.2990447	0.08409	ns
LTR	ERVK	MER11D	28	0.00888113551661248	215783	260	75.1	9.45237257768375	0.0238204741891999	224605.466	1	0.002	**	0.1076923	0.07276343;0.15187499	3.176e-12	***
LTR	ERVK	LTR3	15	0.00475775116961383	215783	92	27.782	4.86889948368029	0.00881198953294743	224605.466	4	0.008	**	0.1630435	0.09422516;0.25461913	0.002976	**
LTR	ERVK	tot	1289	0.408849417175482	215783	8264	2266.438	50.4896163320475	0.718876536357149	224605.466	1	0.002	**	0.1559777	0.1482168;0.1639821	2.2e-16	***
LTR	ERVK	LTR13_	29	0.00919831892792007	215783	44	10.357	3.82572701420096	0.0032850685909127	224605.466	1001	0.002	**	0.6590909	0.5008050;0.7950827	2.925e-09	***
LTR	ERVK	LTR22C	3	0.000951550233922766	215783	16	2.97976570820021	1.54071105772163	0.000945132252224316	224605.466	635	0.734	ns	0.1875	0.04047373;0.45645655	1	ns
LTR	ERVK	LTR14B	44	0.0139560700975339	215783	363	98.66	9.73967459729846	0.0312933153596067	224605.466	1	0.002	**	0.1212121	0.08947026;0.15928920	4.238e-12	***
LTR	ERVK	MER11B	60	0.0190310046784553	215783	544	156.836	13.7938890591223	0.049745777495837	224605.466	1	0.002	**	0.1102941	0.08522788;0.13968357	2.2e-16	***
LTR	ERVK	MER9B	7	0.00222028387915312	215783	39	9.004	2.8354936120584	0.00285591943541353	224605.466	312	0.624	ns	0.1794872	0.07535048;0.33534956	0.5695	ns
LTR	ERVK	MER9a3	59	0.0187138212671477	215783	575	135.918	11.7541241883619	0.0431109348981048	224605.466	1	0.002	**	0.1026087	0.07903136;0.13035816	2.459e-16	***
LTR	ERVK	LTR14C	9	0.0028546507017683	215783	137	27.553	5.09815478209345	0.00873935453175799	224605.466	1	0.002	**	0.06569343	0.03047681;0.12104303	1.524e-05	***
LTR	ERVK	LTR22B1	17	0.00539211799222901	215783	154	35.044	5.73523817787517	0.0111153754658631	224605.466	1	0.002	**	0.1103896	0.06563575;0.17085463	0.0002406	***
LTR	ERV1	LTR64	65	0.0206169217349933	215783	372	91.66	9.18916975797274	0.0290730314804536	224605.466	3	0.006	**	0.1747312	0.1375200;0.2172121	0.001123	**
LTR	ERV1	LTR9C	12	0.00380620093569106	215783	153	38.894	6.13338262155415	0.0123365315993974	224605.466	1	0.002	**	0.07843137	0.04118278;0.13299569	4.007e-08	***
LTR	ERV1	MER61F	41	0.0130045198636111	215783	159	36.926	6.01653743632688	0.011712314645944	224605.466	792	0.42	ns	0.2578616	0.1918363;0.3331421	0.4525	ns
LTR	ERV1	LTR43B	23	0.00729521846007454	215783	242	57.745	6.98518201393262	0.0183157560859567	224605.466	1	0.002	**	0.09504132	0.0612057;0.1391927	1.513e-08	***
LTR	ERV1	MER4E	65	0.0206169217349933	215783	729	171.009	13.0306837010848	0.0542412179842994	224605.466	1	0.002	**	0.08916324	0.06948733;0.11223521	2.2e-16	***
LTR	ERV1	LTR77	5	0.00158591705653794	215783	103	24.978	4.91647106039359	0.00792260724764095	224605.466	1	0.002	**	0.04854369	0.01594759;0.10965615	2.097e-07	***
LTR	ERV1	LTR21C	2	0.000634366822615177	215783	22	5.57688442211055	2.27418111419241	0.00176889522547317	224605.466	75	0.15	ns	0.09090909	0.01120559;0.29161274	0.08885	ns
LTR	ERV1	LTR10F	57	0.0180794544445326	215783	449	110.32	9.71029813599408	0.0349916739354532	224605.466	1	0.002	**	0.1269488	0.0975856;0.1613308	5.862e-10	***
LTR	ERV1	LTR2752	36	0.0114186028070732	215783	230	65.964	9.27030973822578	0.0209226865434938	224605.466	1	0.002	**	0.1565217	0.1120974;0.2100480	5.208e-06	***
LTR	ERV1	LTR68	32	0.0101498691618428	215783	352	78.754	8.46942826967767	0.0249794623741178	224605.466	1	0.002	**	0.09090909	0.06301384;0.12591154	9.054e-11	***
LTR	ERV1	MER95	12	0.00380620093569106	215783	139	34.031	5.48307423833593	0.0107940686702085	224605.466	1	0.002	**	0.08633094	0.04540605;0.14594690	2.488e-06	***
LTR	ERV1	LTR9B	97	0.0307667908968361	215783	685	169.076	12.8439554340239	0.0536281024502419	224605.466	1	0.002	**	0.1416058	0.1163565;0.1699877	1.644e-11	***
LTR	ERV1	MER57E3	112	0.0355245420664499	215783	243	89.631	7.88549427873864	0.0284294663389105	224605.466	997	0.01	**	0.4609053	0.3969915;0.5257845	0.003393	**
LTR	ERV1	HERV-Fc1_LTR3	1	0.000317183411307589	215783	5	1.8957783641161	1.03234767957601	0.000601309448613463	224605.466	344	0.688	ns	0.2	0.005050763;0.716417936	0.656	ns
LTR	ERV1	LTR60B	18	0.0057093014035366	215783	247	60.938	7.64058469847266	0.0193285227182618	224605.466	1	0.002	**	0.07287449	0.04375952;0.11272930	1.484e-12	***
LTR	ERV1	LTR6B	25	0.00792958528268971	215783	154	42.136	6.23573479137691	0.0133648402188566	224605.466	4	0.008	**	0.1623377	0.107897;0.230246	0.001481	**
LTR	ERV1	LTR12F	75	0.0237887558480691	215783	637	157.485	12.179988798317	0.0499516295297756	224605.466	1	0.002	**	0.1177394	0.09374481;0.14534129	4.49e-16	***
LTR	ERV1	MER90a	216	0.0685116168424391	215783	1252	300.971	16.9205929407177	0.0954630084846562	224605.466	1	0.002	**	0.172524	0.1519837;0.1946144	6.563e-09	***
LTR	ERV1	LTR109A2	2	0.000634366822615177	215783	26	7.005	2.48860767662726	0.00222186979620966	224605.466	22	0.044	*	0.07692308	0.009455391;0.251302917	0.02585	*
LTR	ERV1	MER51B	94	0.0298152406629133	215783	713	170.343	12.3023045685635	0.0540299738323686	224605.466	1	0.002	**	0.1318373	0.1078681;0.1588993	1.095e-12	***
LTR	ERV1	LTR58	10	0.00317183411307589	215783	76	19.204	4.24103411568103	0.00609119023075093	224605.466	13	0.026	*	0.1315789	0.06494157;0.22869579	0.01663	*
LTR	ERV1	LTR78B	268	0.0850051542304338	215783	3270	776.285	27.0762423149502	0.246224724446911	224605.466	1	0.002	**	0.08195719	0.07277978;0.09189011	2.2e-16	***
LTR	ERV1	LTR12C	326	0.103401792086274	215783	2731	882.294	37.9269563505697	0.279849020696218	224605.466	1	0.002	**	0.1193702	0.1074399;0.1321228	2.2e-16	***
LTR	ERV1	MER41B	388	0.123067163587344	215783	2851	743.354	26.4980155639782	0.235779557529141	224605.466	1	0.002	**	0.1360926	0.1237092;0.1492281	2.2e-16	***
LTR	ERV1	LTR12	81	0.0256918563159147	215783	778	203.327	14.4767969056918	0.0644919514709381	224605.466	1	0.002	**	0.1041131	0.08354322;0.12773778	2.2e-16	***
LTR	ERV1	LTR6A	55	0.0174450876219174	215783	287	68.923	8.0514530922621	0.0218612322575529	224605.466	40	0.08	ns	0.1916376	0.1477537;0.2420163	0.06175	ns
LTR	ERV1	MER101B	20	0.00634366822615177	215783	261	60.384	7.66755080422265	0.0191528031083974	224605.466	1	0.002	**	0.07662835	0.04743301;0.11586672	5.14e-11	***
LTR	ERV1	MER50B	60	0.0190310046784553	215783	692	161.555	13.0200036672612	0.0512425660137975	224605.466	1	0.002	**	0.0867052	0.06681593;0.11019886	2.2e-16	***
LTR	ERV1	HERV1_LTRb	4	0.00126873364523035	215783	10	1.98832684824903	1.07080194588785	0.000630664292522093	224605.466	747	0.51	ns	0.4	0.1215523;0.7376219	0.1188	ns
LTR	ERV1	LTR25	17	0.00539211799222901	215783	284	42.343	6.29992381224091	0.0134304971849972	224605.466	1	0.002	**	0.05985915	0.03525326;0.09411228	3.83e-06	***
LTR	ERV1	LTR10B2	22	0.00697803504876695	215783	101	28.259	4.87890589402203	0.00896328602014115	224605.466	114	0.228	ns	0.2178218	0.1418264;0.3110033	0.184	ns
LTR	ERV1	LTR24B	77	0.0244231226706843	215783	454	111.803	9.95013548632364	0.0354620569344223	224605.466	2	0.004	**	0.1696035	0.1362291;0.2073515	0.0001044	***
LTR	ERV1	MER31B	239	0.0758068353025137	215783	1486	361.629	17.725279815691	0.114702719847752	224605.466	1	0.002	**	0.1608345	0.1425035;0.1805165	1.016e-14	***
LTR	ERV1	LTR49	124	0.039330743002141	215783	1462	348.184	17.7000971024861	0.110438188882721	224605.466	1	0.002	**	0.08481532	0.07103738;0.10028696	2.2e-16	***
LTR	ERV1	LTR45C	58	0.0183966378558401	215783	424	108.158	9.99564649979925	0.0343059234002062	224605.466	1	0.002	**	0.1367925	0.1055373;0.1732204	3.696e-09	***
LTR	ERV1	LTR35	22	0.00697803504876695	215783	105	25.664	4.95900148171945	0.00814019506779796	224605.466	269	0.538	ns	0.2095238	0.1362109;0.2998575	0.4954	ns
LTR	ERV1	MER4B	201	0.0637538656728253	215783	1738	421.42	20.234946331855	0.133667433193244	224605.466	1	0.002	**	0.1156502	0.1009858;0.1316258	2.2e-16	***
LTR	ERV1	MER34A1	98	0.0310839743081437	215783	775	192.809	13.4308937866364	0.0611558163508049	224605.466	1	0.002	**	0.1264516	0.1038640;0.1519244	2.2e-16	***
LTR	ERV1	MER89	180	0.0570930140353659	215783	1388	336.033	17.2109304550082	0.106584093251923	224605.466	1	0.002	**	0.129683	0.1124470;0.1485031	2.2e-16	***
LTR	ERV1	MER92D	23	0.00729521846007454	215783	231	50.338	6.66244280606926	0.0159663785584014	224605.466	1	0.002	**	0.0995671	0.06416991;0.14564915	3.093e-06	***
LTR	ERV1	MER49	124	0.039330743002141	215783	1335	348.485	18.4206160074546	0.110533661089525	224605.466	1	0.002	**	0.0928839	0.07784812;0.10973852	2.2e-16	***
LTR	ERV1	LTR1A1	39	0.012370153040996	215783	359	92.515	10.1932171897138	0.0293442232971216	224605.466	1	0.002	**	0.1086351	0.07839899;0.14550698	3.084e-12	***
LTR	ERV1	LTR72	28	0.00888113551661248	215783	153	42.295	5.80013936182716	0.0134152723812545	224605.466	9	0.018	*	0.1830065	0.1251859;0.2535175	0.008655	**
LTR	ERV1	MER34D	35	0.0111014193957656	215783	249	67.562	7.82057014016992	0.0214295456347633	224605.466	1	0.002	**	0.1405622	0.09989914;0.19002992	1.021e-06	***
LTR	ERV1	LTR29	72	0.0228372056141464	215783	708	162.262	12.2243523669269	0.051466814685592	224605.466	1	0.002	**	0.1016949	0.08042286;0.12635100	2.2e-16	***
LTR	ERV1	LTR27C	16	0.00507493458092142	215783	120	31.392	5.79101648002074	0.00995702164776782	224605.466	4	0.008	**	0.1333333	0.07817281;0.20747836	0.0008359	***
LTR	ERV1	LTR26	50	0.0158591705653794	215783	596	159.029	11.7701612434025	0.0504413607168345	224605.466	1	0.002	**	0.08389262	0.06290618;0.10910751	2.2e-16	***
LTR	ERV1	LTR23	136	0.0431369439378321	215783	856	208.58	12.5389323638348	0.0661581159305368	224605.466	1	0.002	**	0.1588785	0.1350131;0.1851187	2.002e-09	***
LTR	ERV1	MER61E	12	0.00380620093569106	215783	318	71.64	8.14473675060997	0.0227230195860757	224605.466	1	0.002	**	0.03773585	0.01964804;0.06498867	2.2e-16	***
LTR	ERV1	PABL_A	70	0.0222028387915312	215783	524	135.514	11.6299208535165	0.0429827927999366	224605.466	1	0.002	**	0.1335878	0.1056395;0.1657446	3.745e-12	***
LTR	ERV1	MER65D	52	0.0164935373879946	215783	470	111.844	9.49177316194175	0.0354750614542859	224605.466	1	0.002	**	0.1106383	0.08374148;0.14254815	3.527e-12	***
LTR	ERV1	MER57E1	66	0.0209341051463008	215783	501	122.515	11.1374061978908	0.0388597256363492	224605.466	1	0.002	**	0.1317365	0.1033700;0.1645315	4.656e-10	***
LTR	ERV1	LTR8A	164	0.0520180794544445	215783	1442	365.993	19.138527483436	0.116086908254698	224605.466	1	0.002	**	0.1137309	0.09779719;0.13125667	2.2e-16	***
LTR	ERV1	LTR8	367	0.116406311949885	215783	3403	878.636	27.4770903571411	0.278688763777654	224605.466	1	0.002	**	0.107846	0.09761761;0.11875358	2.2e-16	***
LTR	ERV1	MER57B2	167	0.0529696296883673	215783	1104	269.883	15.7730815347256	0.0856024105939259	224605.466	1	0.002	**	0.1512681	0.1306305;0.1737831	3.869e-14	***
LTR	ERV1	LTR39	91	0.0288636904289906	215783	1272	312.515	16.7755534690869	0.0991245737847911	224605.466	1	0.002	**	0.07154088	0.05798806;0.08711184	2.2e-16	***
LTR	ERV1	MER4E1	99	0.0314011577194513	215783	1050	273.297	15.8322914466748	0.08668527476013	224605.466	1	0.002	**	0.09428571	0.07729078;0.11359282	2.2e-16	***
LTR	ERV1	LTR44	23	0.00729521846007454	215783	218	57.487	7.35989123554139	0.0182339227658393	224605.466	1	0.002	**	0.1055046	0.06806586;0.15409561	1.224e-08	***
LTR	ERV1	LTR1B	27	0.00856395210530489	215783	321	84.866	9.88452061294569	0.0269180873840298	224605.466	1	0.002	**	0.08411215	0.05616156;0.12001940	6.433e-16	***
LTR	ERV1	LTR46	40	0.0126873364523035	215783	255	65.353	7.45251171961044	0.0207288874791848	224605.466	1	0.002	**	0.1568627	0.1144910;0.2074183	0.0001779	***
LTR	ERV1	LTR1B1	10	0.00317183411307589	215783	168	43.758	6.75641066581103	0.0138793117119975	224605.466	1	0.002	**	0.05952381	0.02890997;0.10674044	2.284e-11	***
LTR	ERV1	MER4D1	177	0.0561414638014432	215783	1536	392.381	19.4242925776498	0.124456744112283	224605.466	1	0.002	**	0.1152344	0.09968771;0.13226845	2.2e-16	***
LTR	ERV1	HERV1_LTRa	3	0.000951550233922766	215783	27	8.356	2.82758894807206	0.00265038458488621	224605.466	34	0.068	ns	0.1111111	0.02352745;0.29158692	0.02262	*
LTR	ERV1	LTR28B	41	0.0130045198636111	215783	261	71.353	8.69068000325171	0.0226319879470304	224605.466	1	0.002	**	0.1570881	0.1151485;0.2070142	1.08e-05	***
LTR	ERV1	LTR38B	31	0.00983268575053525	215783	226	61.373	7.67989920844354	0.0194664975021806	224605.466	1	0.002	**	0.1371681	0.09513884;0.18901586	1.952e-06	***
LTR	ERV1	LTR1A2	120	0.0380620093569106	215783	837	219.044	16.2313129327088	0.0694771231464594	224605.466	1	0.002	**	0.1433692	0.1203191;0.1689624	2.2e-16	***
LTR	ERV1	MER72	95	0.0301324240742209	215783	774	203.108	14.4340111083744	0.0644224883038617	224605.466	1	0.002	**	0.122739	0.1004484;0.1479485	2.2e-16	***
LTR	ERV1	MER51E	47	0.0149076203314567	215783	233	64.397	7.63398118079083	0.0204256601379748	224605.466	9	0.018	*	0.2017167	0.1521408;0.2590533	0.01024	*
LTR	ERV1	LTR26C	44	0.0139560700975339	215783	312	83.335	8.56400123290025	0.0264324795813179	224605.466	1	0.002	**	0.1410256	0.1043751;0.1846607	1.207e-07	***
LTR	ERV1	MER92B	87	0.0275949567837602	215783	804	211.783	13.7189693899039	0.067174054396955	224605.466	1	0.002	**	0.108209	0.08758263;0.13175733	2.2e-16	***
LTR	ERV1	LTR10A	61	0.0193481880897629	215783	311	85.718	9.09082609662725	0.0271883276504639	224605.466	3	0.006	**	0.1961415	0.1534833;0.2446950	0.001467	**
LTR	ERV1	MER65A	177	0.0561414638014432	215783	1394	347.185	18.0524420970036	0.110121322654825	224605.466	1	0.002	**	0.1269727	0.1099365;0.1455980	2.2e-16	***
LTR	ERV1	MER51C	35	0.0111014193957656	215783	180	47.233	6.78975786105894	0.0149815240662913	224605.466	40	0.08	ns	0.1944444	0.1393329;0.2599051	0.04165	*
LTR	ERV1	HERV-Fc1_LTR1	1	0.000317183411307589	215783	17	4.3969387755102	1.92520797765549	0.00139463604012694	224605.466	54	0.108	ns	0.05882353	0.001488174;0.286889397	0.09127	ns
LTR	ERV1	MER39	330	0.104670525731504	215783	3348	802.938	27.7521952346177	0.254678613908493	224605.466	1	0.002	**	0.09856631	0.08867397;0.10916592	2.2e-16	***
LTR	ERV1	LTR71B	25	0.00792958528268971	215783	233	59.91	7.46482575976315	0.0190024581714376	224605.466	1	0.002	**	0.1072961	0.07065016;0.15430710	1.882e-08	***
LTR	ERV1	MER34B	73	0.023154389025454	215783	667	159.684	12.3340290364614	0.050649115851241	224605.466	1	0.002	**	0.1094453	0.08677394;0.13563797	2.2e-16	***
LTR	ERV1	LTR19B	45	0.0142732535088415	215783	283	65.84	7.9887558618486	0.0208833558004916	224605.466	3	0.006	**	0.1590106	0.1184095;0.2069225	0.003035	**
LTR	ERV1	MER67C	129	0.0409166600586789	215783	1648	405.168	18.8061012824414	0.128512568392673	224605.466	1	0.002	**	0.0782767	0.06576506;0.09231365	2.2e-16	***
LTR	ERV1	LTR51	51	0.016176353976687	215783	414	105.153	10.3875643195358	0.0333527872492269	224605.466	1	0.002	**	0.1231884	0.09311332;0.15877309	7.788e-11	***
LTR	ERV1	LTR48B	126	0.0399651098247562	215783	1013	251.441	15.267272467884	0.0797529141225914	224605.466	1	0.002	**	0.124383	0.1046813;0.1462961	2.2e-16	***
LTR	ERV1	MER41C	88	0.0279121401950678	215783	837	200.288	13.8511700195655	0.0635280310839743	224605.466	1	0.002	**	0.1051374	0.08517982;0.12792327	2.2e-16	***
LTR	ERV1	LTR27E	37	0.0117357862183808	215783	222	59.577	7.84344252166041	0.0188968360954722	224605.466	2	0.004	**	0.1666667	0.1201458;0.2223331	0.0004627	***
LTR	ERV1	LTR1	19	0.00602648481484418	215783	244	60.185	7.78070140246459	0.0190896836095472	224605.466	1	0.002	**	0.07786885	0.04753167;0.11893209	1.543e-11	***
LTR	ERV1	LTR4	11	0.00348901752438348	215783	102	23.445	4.83697957111371	0.00743636507810641	224605.466	6	0.012	*	0.1078431	0.05507887;0.18477236	0.002115	**
LTR	ERV1	MER87	9	0.0028546507017683	215783	165	42.971	6.36181040519376	0.0136296883672984	224605.466	1	0.002	**	0.05454545	0.02524192;0.10101679	7.6e-12	***
LTR	ERV1	LTR31	44	0.0139560700975339	215783	241	67.146	8.14241874279277	0.0212975973356593	224605.466	6	0.012	*	0.1825726	0.1359032;0.2372367	0.0006974	***
LTR	ERV1	MER34C_	43	0.0136388866862263	215783	651	154.448	12.3016513780316	0.0489883435096344	224605.466	1	0.002	**	0.06605223	0.04821119;0.08794367	2.2e-16	***
LTR	ERV1	MER61A	66	0.0209341051463008	215783	811	181.16	12.9094172236028	0.0574609467924827	224605.466	1	0.002	**	0.08138101	0.06349671;0.10237497	2.2e-16	***
LTR	ERV1	LTR12_	45	0.0142732535088415	215783	545	142.27	11.9318678114313	0.0451256839267306	224605.466	1	0.002	**	0.08256881	0.06086202;0.10892456	2.2e-16	***
LTR	ERV1	LTR10C	99	0.0314011577194513	215783	519	145.244	11.3925525785161	0.0460689873919594	224605.466	1	0.002	**	0.1907514	0.1578280;0.2272423	3.158e-06	***
LTR	ERV1	MER66B	263	0.0834192371738958	215783	1430	384.675	18.5267540496337	0.122012528744747	224605.466	1	0.002	**	0.1839161	0.1641521;0.2049875	5.775e-14	***
LTR	ERV1	LTR70	31	0.00983268575053525	215783	151	59.564	7.41085857541654	0.0188927127111252	224605.466	1	0.002	**	0.205298	0.1439566;0.2785657	9.972e-07	***
LTR	ERV1	MER83B	21	0.00666085163745936	215783	147	38.153	5.52721821001678	0.0121014986916184	224605.466	2	0.004	**	0.1428571	0.09065754;0.21004666	0.0009138	***
LTR	ERV1	HERV1_LTRd	3	0.000951550233922766	215783	16	3.93225480283114	1.84370607661664	0.00124724599249263	224605.466	445	0.89	ns	0.1875	0.04047373;0.45645655	0.775	ns
LTR	ERV1	MER57F	38	0.0120529696296884	215783	413	100.722	9.60046274326841	0.0319473475537229	224605.466	1	0.002	**	0.09200969	0.0659352;0.1241017	3.835e-15	***
LTR	ERV1	MER90	111	0.0352073586551423	215783	701	168.046	12.4436621912011	0.053301403536595	224605.466	1	0.002	**	0.1583452	0.1320914;0.1875116	1.61e-07	***
LTR	ERV1	LTR61	25	0.00792958528268971	215783	184	42.355	6.39514447630958	0.0134343033859329	224605.466	1	0.002	**	0.1358696	0.08989616;0.19400523	0.002051	**
LTR	ERV1	LTR12E	18	0.0057093014035366	215783	112	30.888	6.15852120101762	0.0097971612084688	224605.466	16	0.032	*	0.1607143	0.09812095;0.24205413	0.005728	**
LTR	ERV1	MER72B	17	0.00539211799222901	215783	188	46.157	6.83308437252476	0.0146402347157244	224605.466	1	0.002	**	0.09042553	0.05356122;0.14083153	9.324e-08	***
LTR	ERV1	MER50	248	0.078661486004282	215783	2531	627.448	24.8156223196419	0.199016097058124	224605.466	1	0.002	**	0.09798499	0.0866754;0.1102341	2.2e-16	***
LTR	ERV1	LTR56	138	0.0437713107604472	215783	976	245.763	14.3253637666569	0.0779519467131869	224605.466	1	0.002	**	0.1413934	0.1201296;0.1648462	2.2e-16	***
LTR	ERV1	MER61B	50	0.0158591705653794	215783	429	94.324	9.55993809689249	0.029918008088177	224605.466	1	0.002	**	0.1165501	0.0877547;0.1507583	4.68e-08	***
LTR	ERV1	LTR1D	57	0.0180794544445326	215783	296	82.79	10.2778175472001	0.0262596146221553	224605.466	5	0.01	**	0.1925676	0.1492351;0.2421743	0.0007266	***
LTR	ERV1	MER57C2	58	0.0183966378558401	215783	454	104.198	9.5204745383534	0.0330498770914281	224605.466	1	0.002	**	0.1277533	0.09845591;0.16200194	5.114e-08	***
LTR	ERV1	LTR26E	11	0.00348901752438348	215783	118	31.301	5.45932259563429	0.00992815795733883	224605.466	1	0.002	**	0.09322034	0.04745898;0.16067638	5.136e-06	***
LTR	ERV1	MER4A	116	0.0367932757116803	215783	834	209.015	13.9470173977913	0.0662960907144556	224605.466	1	0.002	**	0.1390887	0.1163126;0.1644490	4.137e-15	***
LTR	ERV1	MER52D	83	0.0263262231385299	215783	657	185.72	15.3265946806362	0.0589073031480454	224605.466	1	0.002	**	0.1263318	0.1018923;0.1541846	2.2e-16	***
LTR	ERV1	HERV-Fc1_LTR2	0	0	215783	3	1.48367029548989	0.7347393821359	0.000470595605579222	224605.466	1	0.002	**	0	0.0000000;0.7075982	0.2501	ns
LTR	ERV1	LTR10D	39	0.012370153040996	215783	181	46.6	6.40257705873135	0.0147807469669336	224605.466	146	0.292	ns	0.2154696	0.1579325;0.2825694	0.2336	ns
LTR	ERV1	LTR35B	18	0.0057093014035366	215783	206	48.863	6.51357487541653	0.0154985330267227	224605.466	1	0.002	**	0.08737864	0.0526096;0.1345800	4.002e-08	***
LTR	ERV1	MER65C	94	0.0298152406629133	215783	680	173.034	12.4193834422279	0.0548835143921973	224605.466	1	0.002	**	0.1382353	0.1131738;0.1664834	1.746e-13	***
LTR	ERV1	LTR7B	112	0.0355245420664499	215783	845	217.09	14.5784234549018	0.0688573467607644	224605.466	1	0.002	**	0.1325444	0.1104033;0.1572834	2.2e-16	***
LTR	ERV1	LTR1F	10	0.00317183411307589	215783	132	33.598	5.95633057123882	0.0106567282531124	224605.466	1	0.002	**	0.07575758	0.03692559;0.13490832	2.061e-07	***
LTR	ERV1	MER52A	241	0.0764412021251289	215783	1420	431.087	24.9844682683994	0.136733645230354	224605.466	1	0.002	**	0.1697183	0.1505405;0.1902730	2.2e-16	***
LTR	ERV1	LTR27B	16	0.00507493458092142	215783	150	36.122	6.17342913033164	0.0114572991832527	224605.466	1	0.002	**	0.1066667	0.06221057;0.16743634	4.994e-05	***
LTR	ERV1	MER4D	119	0.037744825945603	215783	1315	336.589	18.1863361296832	0.10676044722861	224605.466	1	0.002	**	0.0904943	0.07553686;0.10731013	2.2e-16	***
LTR	ERV1	MER4D0	55	0.0174450876219174	215783	444	108.927	10.3967188459996	0.0345498374435017	224605.466	1	0.002	**	0.1238739	0.09469786;0.15817048	2.264e-10	***
LTR	ERV1	MER101	42	0.0133217032749187	215783	364	86.657	9.08536707540729	0.0274861628736817	224605.466	1	0.002	**	0.1153846	0.0844366;0.1527540	5.123e-09	***
LTR	ERV1	LTR10G	13	0.00412338434699865	215783	116	30.981	5.27261220264107	0.0098266592657204	224605.466	1	0.002	**	0.112069	0.0610390;0.1840153	5.699e-05	***
LTR	ERV1	LTR1F1	20	0.00634366822615177	215783	221	54.442	7.79406077621823	0.0172680992784077	224605.466	1	0.002	**	0.09049774	0.05615688;0.13630500	4.459e-09	***
LTR	ERV1	MER61D	25	0.00792958528268971	215783	267	66.019	7.63052186051937	0.0209401316311157	224605.466	1	0.002	**	0.09363296	0.0615137;0.1351151	2.317e-10	***
LTR	ERV1	MER51D	22	0.00697803504876695	215783	151	39.616	5.90791396750554	0.0125655380223614	224605.466	4	0.008	**	0.1456954	0.09361456;0.21223603	0.000801	***
LTR	ERV1	MER57C1	28	0.00888113551661248	215783	187	49.251	6.51125144618109	0.01562160019031	224605.466	1	0.002	**	0.1497326	0.1018601;0.2090840	0.0002418	***
LTR	ERV1	MER67D	26	0.0082467686939973	215783	1042	244.602	15.1562299833206	0.0775836967726588	224605.466	1	0.002	**	0.02495202	0.01636276;0.03634784	2.2e-16	***
LTR	ERV1	MER41A	395	0.125287447466498	215783	2558	668.551	24.741494306944	0.2120532868131	224605.466	1	0.002	**	0.1544175	0.1406205;0.1690105	2.2e-16	***
LTR	ERV1	MER66C	107	0.033938625009912	215783	589	143.971	11.3310437097185	0.0456652129093648	224605.466	1	0.002	**	0.1816638	0.1513377;0.2152219	0.0003141	***
LTR	ERV1	MER4A1_	44	0.0139560700975339	215783	400	102.545	10.2455329752017	0.0325255729125367	224605.466	1	0.002	**	0.11	0.08107216;0.14484759	4.158e-13	***
LTR	ERV1	LTR9	79	0.0250574894932995	215783	810	199.752	14.0710515062127	0.0633580207755134	224605.466	1	0.002	**	0.09753086	0.07797717;0.12006863	2.2e-16	***
LTR	ERV1	MER57B1	116	0.0367932757116803	215783	1010	240.912	15.0830950323783	0.0764132899849338	224605.466	1	0.002	**	0.1148515	0.09583778;0.13614198	2.2e-16	***
LTR	ERV1	LTR37A	204	0.0647054159067481	215783	1963	472.618	19.7658990882471	0.14990658948537	224605.466	1	0.002	**	0.1039226	0.09076762;0.11827354	2.2e-16	***
LTR	ERV1	MER66D	50	0.0158591705653794	215783	246	62.271	7.4171809721466	0.0197513282055348	224605.466	48	0.096	ns	0.203252	0.1547834;0.2590251	0.07822	ns
LTR	ERV1	PRIMA4_LTR	44	0.0139560700975339	215783	334	75.774	8.63675387616884	0.0240342558084212	224605.466	1	0.002	**	0.1317365	0.09737704;0.17278964	1.451e-05	***
LTR	ERV1	MER83C	16	0.00507493458092142	215783	151	37.687	5.89098758568839	0.0119536912219491	224605.466	1	0.002	**	0.1059603	0.06179006;0.16636569	1.251e-05	***
LTR	ERV1	PrimLTR79	18	0.0057093014035366	215783	141	32.843	5.15489320199013	0.0104172547775751	224605.466	2	0.004	**	0.1276596	0.07744599;0.19423597	0.002616	**
LTR	ERV1	MER110A	69	0.0218856553802236	215783	635	152.904	11.7655944691806	0.0484986123225755	224605.466	1	0.002	**	0.1086614	0.08553383;0.13549885	2.2e-16	***
LTR	ERV1	LTR9D	65	0.0206169217349933	215783	724	191.731	13.5778863597394	0.0608138926334153	224605.466	1	0.002	**	0.08977901	0.06997204;0.11300037	2.2e-16	***
LTR	ERV1	LTR06	12	0.00380620093569106	215783	98	23.777	4.50728150735968	0.00754166997066053	224605.466	5	0.01	**	0.122449	0.06490049;0.20412687	0.004406	**
LTR	ERV1	LTR19C	28	0.00888113551661248	215783	129	31.187	5.51529232674475	0.00989199904844977	224605.466	331	0.662	ns	0.2170543	0.1493383;0.2981987	0.607	ns
LTR	ERV1	LTR59	12	0.00380620093569106	215783	114	28.425	5.27960692185027	0.00901593846641821	224605.466	3	0.006	**	0.1052632	0.05558627;0.17665532	0.0001937	***
LTR	ERV1	MER34A	155	0.0491634287526762	215783	1464	357.176	18.3962889585766	0.113290302117199	224605.466	1	0.002	**	0.1058743	0.09057498;0.12277468	2.2e-16	***
LTR	ERV1	LTR78	358	0.113551661248117	215783	4812	1159.42	33.2510034319151	0.367748790738244	224605.466	1	0.002	**	0.07439734	0.06713896;0.08217699	2.2e-16	***
LTR	ERV1	MER31A	207	0.0656569661406708	215783	1349	336.68	17.9317357538847	0.106789310919039	224605.466	1	0.002	**	0.153447	0.1346143;0.1738027	2.2e-16	***
LTR	ERV1	LTR10B1	20	0.00634366822615177	215783	171	45.094	6.27379665948176	0.0143030687495044	224605.466	1	0.002	**	0.1169591	0.07292471;0.17484203	3.365e-06	***
LTR	ERV1	HERV-Fc2_LTR	1	0.000317183411307589	215783	4	1.30852994555354	0.524924079802194	0.000415043991928805	224605.466	398	0.796	ns	0.25	0.006309463;0.805879550	1	ns
LTR	ERV1	MER41G	15	0.00475775116961383	215783	114	31.024	5.46216616913649	0.00984029815240663	224605.466	2	0.004	**	0.1315789	0.07555277;0.20771880	0.0004567	***
LTR	ERV1	MER41E	57	0.0180794544445326	215783	360	93.368	9.58584709164842	0.0296147807469669	224605.466	1	0.002	**	0.1583333	0.1221798;0.2002199	5.774e-06	***
LTR	ERV1	MER87B	25	0.00792958528268971	215783	202	50.487	6.94089381902699	0.0160136388866862	224605.466	1	0.002	**	0.1237624	0.08171793;0.17725678	1.376e-05	***
LTR	ERV1	LTR1C1	4	0.00126873364523035	215783	70	20.358	4.50823248736799	0.00645721988739989	224605.466	1	0.002	**	0.05714286	0.01578708;0.13989417	1.992e-06	***
LTR	ERV1	MER4CL34	99	0.0314011577194513	215783	896	218.533	14.7860589251679	0.0693150424232813	224605.466	1	0.002	**	0.1104911	0.09071308;0.13287058	2.2e-16	***
LTR	ERV1	LTR19A	43	0.0136388866862263	215783	447	107.65	10.164291062972	0.0341447942272619	224605.466	1	0.002	**	0.09619687	0.07049493;0.12738671	6.217e-15	***
LTR	ERV1	LTR7Y	23	0.00729521846007454	215783	257	65.656	7.90583114961141	0.020824994052811	224605.466	1	0.002	**	0.08949416	0.0575789;0.1312577	2.171e-11	***
LTR	ERV1	HERV1_LTRc	4	0.00126873364523035	215783	34	8.848	2.89262221232971	0.00280643882324954	224605.466	55	0.11	ns	0.1176471	0.03300168;0.27450349	0.07611	ns
LTR	ERV1	LTR12B	29	0.00919831892792007	215783	171	39.997	6.11689524247451	0.0126863849020696	224605.466	38	0.076	ns	0.1695906	0.1166167;0.2343932	0.04693	*
LTR	ERV1	LOR1a	48	0.0152248037427643	215783	808	200.899	13.3911209807514	0.0637218301482832	224605.466	1	0.002	**	0.05940594	0.04412245;0.07799518	2.2e-16	***
LTR	ERV1	LTR54	183	0.0580445642692887	215783	1113	288.187	15.698295049701	0.0914081357545	224605.466	1	0.002	**	0.1644205	0.1431051;0.1875261	5.158e-14	***
LTR	ERV1	MER51A	215	0.0681944334311315	215783	941	240.636	14.8976993339725	0.0763257473634129	224605.466	43	0.086	ns	0.2284803	0.2020072;0.2566645	0.05669	ns
LTR	ERV1	LTR48	79	0.0250574894932995	215783	975	241.544	14.9978331434577	0.0766137499008802	224605.466	1	0.002	**	0.08102564	0.06467105;0.09996089	2.2e-16	***
LTR	ERV1	LTR43	45	0.0142732535088415	215783	424	98.298	9.63576899079903	0.0311784949647133	224605.466	1	0.002	**	0.1061321	0.07847296;0.13942876	3.489e-11	***
LTR	ERV1	LTR12D	50	0.0158591705653794	215783	490	126.229	12.2985288881562	0.0400377448259456	224605.466	1	0.002	**	0.1020408	0.07668894;0.13231121	2.2e-16	***
LTR	ERV1	MER92A	16	0.00507493458092142	215783	151	35.06	5.68565974419211	0.0111204504004441	224605.466	1	0.002	**	0.1059603	0.06179006;0.16636569	0.0001002	***
LTR	ERV1	LTR17	79	0.0250574894932995	215783	843	213.718	14.7855702997581	0.0677878042978352	224605.466	1	0.002	**	0.09371293	0.07489512;0.11542517	2.2e-16	***
LTR	ERV1	LTR2C	50	0.0158591705653794	215783	291	69.696	7.9766666729412	0.0221064150344937	224605.466	5	0.01	**	0.1718213	0.1303005;0.2201709	0.005946	**
LTR	ERV1	MER50C	10	0.00317183411307589	215783	85	19.247	4.28372983991069	0.00610482911743716	224605.466	14	0.028	*	0.1176471	0.05788185;0.20573312	0.01371	*
LTR	ERV1	MER57D	46	0.0145904369201491	215783	452	107.385	9.8825320358418	0.0340607406232654	224605.466	1	0.002	**	0.1017699	0.07547575;0.13340870	2.247e-13	***
LTR	ERV1	LTR45	26	0.0082467686939973	215783	174	44.965	6.29153068484597	0.0142621520894457	224605.466	2	0.004	**	0.1494253	0.09999038;0.21122803	0.0006885	***
LTR	ERV1	LTR73	22	0.00697803504876695	215783	217	55.244	7.30135424245215	0.0175224803742764	224605.466	1	0.002	**	0.1013825	0.06463362;0.14946625	2.051e-08	***
LTR	ERV1	MER92C	12	0.00380620093569106	215783	128	31.373	5.20778186870303	0.00995099516295298	224605.466	1	0.002	**	0.09375	0.0493855;0.1580364	1.955e-05	***
LTR	ERV1	LTR24	58	0.0183966378558401	215783	308	86.153	8.4156053503841	0.0273263024343827	224605.466	2	0.004	**	0.1883117	0.1462101;0.2365246	0.0002803	***
LTR	ERV1	LTR24C	43	0.0136388866862263	215783	382	104.61	9.66692036531539	0.0331805566568868	224605.466	1	0.002	**	0.1125654	0.08267202;0.14861962	2.318e-14	***
LTR	ERV1	MER84	39	0.012370153040996	215783	358	83.759	8.67087672055735	0.0265669653477123	224605.466	1	0.002	**	0.1089385	0.07862134;0.14590490	2.072e-09	***
LTR	ERV1	LTR15	26	0.0082467686939973	215783	264	67.964	7.84424860877299	0.021557053366109	224605.466	1	0.002	**	0.09848485	0.0653471;0.1409686	1.265e-10	***
LTR	ERV1	MER4C	108	0.0342558084212196	215783	668	162.021	12.1319307096085	0.0513903734834668	224605.466	1	0.002	**	0.1616766	0.1345547;0.1918264	4.904e-07	***
LTR	ERV1	LTR27	27	0.00856395210530489	215783	315	81.863	9.2804287270232	0.0259655855998731	224605.466	1	0.002	**	0.08571429	0.05724596;0.12225931	6.616e-15	***
LTR	ERV1	LTR1B0	11	0.00348901752438348	215783	92	26.278	5.4096192084083	0.00833494568234081	224605.466	1	0.002	**	0.1195652	0.06122334;0.20387180	0.0001914	***
LTR	ERV1	LTR28	19	0.00602648481484418	215783	139	40.222	6.85607188714658	0.0127577511696138	224605.466	1	0.002	**	0.1366906	0.0843465;0.2052032	3.176e-05	***
LTR	ERV1	LTR9A1	57	0.0180794544445326	215783	479	127.014	11.4826676193146	0.0402867338038221	224605.466	1	0.002	**	0.1189979	0.09138582;0.15141478	5.858e-15	***
LTR	ERV1	LTR72B	18	0.0057093014035366	215783	163	42.031	6.14994803724884	0.0133315359606693	224605.466	1	0.002	**	0.1104294	0.06677509;0.16890359	3.979e-06	***
LTR	ERV1	LTR21A	17	0.00539211799222901	215783	94	21.578	4.63976760662034	0.00684418364919515	224605.466	195	0.39	ns	0.1808511	0.1090292;0.2736936	0.3259	ns
LTR	ERV1	LTR37B	198	0.0628023154389026	215783	2032	489.692	20.7119801593696	0.155322179050036	224605.466	1	0.002	**	0.09744094	0.08488845;0.11116810	2.2e-16	***
LTR	ERV1	MER39B	125	0.0396479264134486	215783	1186	289.764	17.0368000679868	0.0919083339941321	224605.466	1	0.002	**	0.1053963	0.0884943;0.1242826	2.2e-16	***
LTR	ERV1	EUTREP7	33	0.0104670525731504	215783	275	67.181	7.4262634203473	0.0213086987550551	224605.466	1	0.002	**	0.12	0.084060;0.164381	3.426e-07	***
LTR	ERV1	LTR45B	54	0.0171279042106098	215783	444	116.203	10.3217406152901	0.0368576639441757	224605.466	1	0.002	**	0.1216216	0.09270088;0.15569542	5.72e-13	***
LTR	ERV1	MER41D	56	0.017762271033225	215783	472	123.377	10.0131480631285	0.0391331377368964	224605.466	1	0.002	**	0.1186441	0.09087892;0.15129139	3.378e-14	***
LTR	ERV1	MER34	132	0.0418682102926017	215783	1330	320.613	16.4866928776526	0.10169312504956	224605.466	1	0.002	**	0.09924812	0.0837025;0.1165894	2.2e-16	***
LTR	ERV1	LTR1F2	19	0.00602648481484418	215783	135	34.317	6.1965238568013	0.0108847831258425	224605.466	6	0.012	*	0.1407407	0.08691185;0.21102914	0.002032	**
LTR	ERV1	LTR1E	15	0.00475775116961383	215783	296	78.803	9.16712753414217	0.0249950043612719	224605.466	1	0.002	**	0.05067568	0.0286367;0.0822053	2.2e-16	***
LTR	ERV1	LTR26B	13	0.00412338434699865	215783	138	35.869	5.90124255251923	0.0113770517801919	224605.466	1	0.002	**	0.0942029	0.05111774;0.15570218	1.437e-06	***
LTR	ERV1	LTR71A	19	0.00602648481484418	215783	166	42.753	6.54085420826468	0.0135605423836333	224605.466	1	0.002	**	0.1144578	0.07033524;0.17295941	7.263e-06	***
LTR	ERV1	LTR38C	9	0.0028546507017683	215783	127	33.776	5.66479601697307	0.0107131869003251	224605.466	1	0.002	**	0.07086614	0.03291485;0.13026419	3.095e-08	***
LTR	ERV1	LTR2B	54	0.0171279042106098	215783	326	82.643	8.75923942333324	0.026212988660693	224605.466	1	0.002	**	0.1656442	0.1269543;0.2105356	0.0001651	***
LTR	ERV1	MER66A	34	0.010784235984458	215783	331	89.924	8.89963074668985	0.0285224010784236	224605.466	1	0.002	**	0.102719	0.07219067;0.14057588	4.81e-14	***
LTR	ERV1	MER48	30	0.00951550233922766	215783	193	49.906	6.67125697823654	0.0158293553247165	224605.466	2	0.004	**	0.1554404	0.1073988;0.2144053	0.0007166	***
LTR	ERV1	LTR21B	7	0.00222028387915312	215783	36	7.591	2.69833281861226	0.00240773927523591	224605.466	505	0.994	ns	0.1944444	0.08194364;0.36024802	1	ns
LTR	ERV1	LTR36	65	0.0206169217349933	215783	484	124.18	10.9601882157984	0.0393878360161764	224605.466	1	0.002	**	0.1342975	0.1051997;0.1679487	7.448e-11	***
LTR	ERV1	MER110	42	0.0133217032749187	215783	784	183.273	13.0301287505249	0.0581311553405757	224605.466	1	0.002	**	0.05357143	0.03887880;0.07172623	2.2e-16	***
LTR	ERV1	LTR26D	17	0.00539211799222901	215783	196	52.853	6.8737645900656	0.01676409483784	224605.466	1	0.002	**	0.08673469	0.05133918;0.13523848	2.519e-10	***
LTR	ERV1	LTR1D1	41	0.0130045198636111	215783	311	81.968	9.35042279292259	0.0259988898580604	224605.466	1	0.002	**	0.1318328	0.0962930;0.1745697	2.295e-08	***
LTR	ERV1	MER67B	83	0.0263262231385299	215783	482	119.886	10.4158289873391	0.0380258504480216	224605.466	1	0.002	**	0.1721992	0.1395540;0.2089266	7.343e-05	***
LTR	ERV1	PABL_B	28	0.00888113551661248	215783	377	87.921	8.89144627250352	0.0278870827055745	224605.466	1	0.002	**	0.07427056	0.04991697;0.10555437	4.295e-16	***
LTR	ERV1	LOR1b	86	0.0272777733724526	215783	1101	265.258	15.6895378388784	0.0841354373166283	224605.466	1	0.002	**	0.07811081	0.06295051;0.09556907	2.2e-16	***
LTR	ERV1	LTR34	38	0.0120529696296884	215783	264	77.86	8.11642016385773	0.0246959004044088	224605.466	1	0.002	**	0.1439394	0.1039160;0.1921746	1.455e-08	***
LTR	ERV1	MER83	96	0.0304496074855285	215783	466	116.956	10.1581125831156	0.0370965030528903	224605.466	15	0.03	*	0.2060086	0.1701800;0.2456165	0.0248	*
LTR	ERV1	LTR27D	11	0.00348901752438348	215783	273	66.715	7.99072128325264	0.0211608912853858	224605.466	1	0.002	**	0.04029304	0.02028296;0.07095037	2.2e-16	***
LTR	ERV1	MER34C2	66	0.0209341051463008	215783	590	147.172	11.5993517474452	0.0466805170089604	224605.466	1	0.002	**	0.1118644	0.08757904;0.14011302	2.2e-16	***
LTR	ERV1	MER57E2	7	0.00222028387915312	215783	76	19.604	4.14636905935499	0.00621806359527397	224605.466	2	0.004	**	0.09210526	0.03783805;0.18060789	0.0005328	***
LTR	ERV1	LTR10E	45	0.0142732535088415	215783	288	75.377	8.55535300645537	0.0239083339941321	224605.466	1	0.002	**	0.15625	0.1163099;0.2034322	2.207e-05	***
LTR	ERV1	LTR75_1	23	0.00729521846007454	215783	129	36.474	5.78574098960529	0.011568947744033	224605.466	9	0.018	*	0.1782946	0.1165096;0.2554200	0.008035	**
LTR	ERV1	LTR65	119	0.037744825945603	215783	462	112.329	9.6950891565655	0.0356288954087701	224605.466	764	0.476	ns	0.2575758	0.2182796;0.3000072	0.4808	ns
LTR	ERV1	LTR2	112	0.0355245420664499	215783	854	219.233	14.6931480493324	0.0695370708111966	224605.466	1	0.002	**	0.1311475	0.1092260;0.1556494	2.2e-16	***
LTR	ERV1	tot	12967	4.1129172944255	215783	134544	27975.335	143.997945065835	8.87331218777258	224605.466	1	0.002	**	0.09637739	0.09480551;0.09796669	2.2e-16	***
LTR	ERV1	MER61C	23	0.00729521846007454	215783	312	70.868	8.15690573141012	0.0224781539925462	224605.466	1	0.002	**	0.07371795	0.04730222;0.10856151	8.162e-13	***
LTR	ERV1	LTR38	15	0.00475775116961383	215783	237	62.977	7.48348003762111	0.019975259693918	224605.466	1	0.002	**	0.06329114	0.0358530;0.1022413	1.991e-15	***
LTR	ERV1	LTR1C	15	0.00475775116961383	215783	65	20.342	4.39435391682854	0.00645214495281897	224605.466	131	0.262	ns	0.2307692	0.1352937;0.3518967	0.181	ns
LTR	ERV1	LTR60	4	0.00126873364523035	215783	42	11.522	2.99139841286052	0.00365458726508604	224605.466	6	0.012	*	0.0952381	0.02656357;0.22622487	0.008463	**
LTR	ERV1	HERV1_LTRe	4	0.00126873364523035	215783	31	7.344	2.55659934291633	0.00232939497264293	224605.466	129	0.258	ns	0.1290323	0.03630166;0.29833583	0.2052	ns
LTR	ERV1	LTR7	111	0.0352073586551423	215783	2350	570.914	23.5250086085007	0.181084450083261	224605.466	1	0.002	**	0.04723404	0.03901356;0.05660525	2.2e-16	***
LTR	ERV1	MER67A	64	0.0202997383236857	215783	476	118.889	10.1146915912442	0.0377096185869479	224605.466	1	0.002	**	0.1344538	0.1051083;0.1684285	8.359e-10	***
LTR	ERV1	MER34C	23	0.00729521846007454	215783	198	44.141	6.47217181539613	0.0140007929585283	224605.466	2	0.004	**	0.1161616	0.0750791;0.1691877	0.0001551	***
LTR	ERV1	LTR28C	33	0.0104670525731504	215783	227	63.981	8.55194567187928	0.0202937118388708	224605.466	1	0.002	**	0.1453744	0.1022294;0.1980596	1.865e-06	***
LTR	ERV1	MER57A1	99	0.0314011577194513	215783	1058	257.746	15.600412073303	0.0817527555308857	224605.466	1	0.002	**	0.09357278	0.07670124;0.11274303	2.2e-16	***
LTR	ERV1	LTR38A1	16	0.00507493458092142	215783	167	40.482	6.02045861391987	0.0128402188565538	224605.466	1	0.002	**	0.09580838	0.0557598;0.1509226	1.954e-06	***
LTR	ERV1	MER65B	18	0.0057093014035366	215783	198	49.116	6.64264018810809	0.0155787804297835	224605.466	1	0.002	**	0.09090909	0.05477112;0.13986904	2.252e-08	***
LTR	ERV1	LTR7C	39	0.012370153040996	215783	320	88.39	9.18020567177971	0.0280358417254778	224605.466	1	0.002	**	0.121875	0.08811819;0.16282369	3.068e-11	***
LTR	ERV1	LTR35A	14	0.00444056775830624	215783	93	25.207	4.79240212399983	0.00799524224883039	224605.466	11	0.022	*	0.1505376	0.08481616;0.23966053	0.007193	**
LTR	ERV1	LTR30	12	0.00380620093569106	215783	145	31.324	5.74700374560971	0.00993545317579891	224605.466	2	0.004	**	0.08275862	0.04349445;0.14010021	2.782e-05	***
LTR	ERV1	LTR1C3	3	0.000951550233922766	215783	66	16.169	3.95019531707522	0.0051285385774324	224605.466	2	0.004	**	0.04545455	0.009473739;0.127142506	2.276e-05	***
LTR	ERV1	MER52C	49	0.0155419871540718	215783	381	113.464	11.5863258605541	0.0359888985806042	224605.466	1	0.002	**	0.1286089	0.09668118;0.16644186	1.035e-14	***
LTR	ERV1	LTR76	29	0.00919831892792007	215783	188	49.647	6.96770693556639	0.0157472048211879	224605.466	1	0.002	**	0.1542553	0.1058061;0.2139654	0.0004711	***
LTR	ERV1	LTR8B	142	0.0450400444056776	215783	1611	432.731	20.9421874266805	0.137255094758544	224605.466	1	0.002	**	0.08814401	0.07474988;0.10306009	2.2e-16	***
LTR	ERV1	LTR10B	20	0.00634366822615177	215783	79	21.88	4.54094926422001	0.00693997303941004	224605.466	401	0.802	ns	0.2531646	0.1620059;0.3635617	0.707	ns
LTR	ERV1	MER4A1	213	0.0675600666085164	215783	2254	532.1	22.5718738586208	0.168773293156768	224605.466	1	0.002	**	0.09449867	0.0827337;0.1073295	2.2e-16	***
LTR	ERV1	LTR54B	104	0.0329870747759892	215783	861	212.07	13.5997813972892	0.0672650860360003	224605.466	1	0.002	**	0.1207898	0.0997689;0.1444445	2.2e-16	***
LTR	Gypsy	MamGypsy2-I	147	0.0466259614622155	215783	2287	528.152	22.0614506232842	0.167521053048926	224605.466	1	0.002	**	0.06427634	0.05456999;0.07511627	2.2e-16	***
LTR	Gypsy	MamGypLTR3a	111	0.0352073586551423	215783	1326	323.266	16.9852802079843	0.102534612639759	224605.466	1	0.002	**	0.08371041	0.06936225;0.09993390	2.2e-16	***
LTR	Gypsy	X1_LR	4	0.00126873364523035	215783	15	3.4994923857868	1.6186946921188	0.00110998093276879	224605.466	733	0.538	ns	0.2666667	0.07787155;0.55100324	0.7616	ns
LTR	Gypsy	MamGypLTR1d	82	0.0260090397272223	215783	751	180.573	12.0897822078743	0.0572747601300452	224605.466	1	0.002	**	0.1091877	0.08778672;0.13371223	2.2e-16	***
LTR	Gypsy	tot	1453	0.460867496629926	215783	18029	4106.839	60.1528839578656	1.30262120371105	224605.466	1	0.002	**	0.08059238	0.07665911;0.08466154	2.2e-16	***
LTR	Gypsy	MamGypLTR2b	50	0.0158591705653794	215783	890	208.898	13.7555374599036	0.0662589802553326	224605.466	1	0.002	**	0.05617978	0.04198167;0.07339851	2.2e-16	***
LTR	Gypsy	LTR81AB	19	0.00602648481484418	215783	266	61.394	6.9966933416949	0.0194731583538181	224605.466	1	0.002	**	0.07142857	0.04354981;0.10929896	5.741e-12	***
LTR	Gypsy	LTR104_Mam	184	0.0583617476805963	215783	1971	461.278	19.6919396832432	0.146309729601142	224605.466	1	0.002	**	0.09335363	0.08086844;0.10706314	2.2e-16	***
LTR	Gypsy	LTR81	29	0.00919831892792007	215783	325	73.19	8.28604601475025	0.0232146538736024	224605.466	1	0.002	**	0.08923077	0.06057439;0.12563473	1.613e-10	***
LTR	Gypsy	MamGypsy2-LTR	119	0.037744825945603	215783	904	197.13	12.5811519895988	0.0625263658710649	224605.466	1	0.002	**	0.1316372	0.1102731;0.1554335	3.225e-11	***
LTR	Gypsy	MamGypLTR1b	120	0.0380620093569106	215783	1214	290.912	15.7463711439876	0.0922724605503132	224605.466	1	0.002	**	0.09884679	0.08263357;0.11703180	2.2e-16	***
LTR	Gypsy	MamGypLTR3	66	0.0209341051463008	215783	675	164.829	11.9256857656481	0.0522810245024185	224605.466	1	0.002	**	0.09777778	0.0764295;0.1227159	2.2e-16	***
LTR	Gypsy	LTR81C	65	0.0206169217349933	215783	728	170.26	12.2817442263402	0.05400364760923	224605.466	1	0.002	**	0.08928571	0.06958374;0.11238741	2.2e-16	***
LTR	Gypsy	MamGypLTR4	59	0.0187138212671477	215783	712	172.156	12.3370931692951	0.0546050273570692	224605.466	1	0.002	**	0.08286517	0.06367719;0.10558998	2.2e-16	***
LTR	Gypsy	LTR81B	97	0.0307667908968361	215783	1157	271.997	15.3685126860794	0.0862729363254302	224605.466	1	0.002	**	0.08383751	0.06851015;0.10131785	2.2e-16	***
LTR	Gypsy	MamGyp-int	61	0.0193481880897629	215783	684	155.394	12.3605642083016	0.0492883990167314	224605.466	1	0.002	**	0.08918129	0.06890241;0.11308373	2.2e-16	***
LTR	Gypsy	MamGypLTR1c	100	0.0317183411307589	215783	1139	270.216	15.1811663521553	0.0857080326698914	224605.466	1	0.002	**	0.08779631	0.07200367;0.10575416	2.2e-16	***
LTR	Gypsy	LTR81A	49	0.0155419871540718	215783	854	199.459	13.1479727786525	0.0632650860360003	224605.466	1	0.002	**	0.05737705	0.04274571;0.07514916	2.2e-16	***
LTR	Gypsy	MamGypLTR2c	77	0.0244231226706843	215783	1037	243.314	14.3763724243665	0.0771751645388946	224605.466	1	0.002	**	0.07425265	0.05904017;0.09193177	2.2e-16	***
LTR	Gypsy	MamGypLTR1a	101	0.0320355245420665	215783	1094	260.419	14.5828700569915	0.0826005867893109	224605.466	1	0.002	**	0.09232176	0.07582569;0.11104704	2.2e-16	***
SINE?	tot	tot	3	0.000951550233922766	215783	5	1.59520451339915	0.746766755182818	0.000505972409293205	224605.466	697	0.61	ns	0.6	0.1466328;0.9472550	0.3356	ns
SINE?	tRNA	tot	3	0.000951550233922766	215783	5	1.59520451339915	0.746766755182818	0.000505972409293205	224605.466	697	0.61	ns	0.6	0.1466328;0.9472550	0.3356	ns
SINE?	tRNA	CRP1	3	0.000951550233922766	215783	5	1.59520451339915	0.746766755182818	0.000505972409293205	224605.466	697	0.61	ns	0.6	0.1466328;0.9472550	0.3356	ns
RC?	tot	tot	101	0.0320355245420665	215783	435	100.772	8.79917277029162	0.0319632067242883	224605.466	551	0.902	ns	0.2321839	0.1932939;0.2747601	1	ns
RC?	Helitron?	tot	101	0.0320355245420665	215783	435	100.772	8.79917277029162	0.0319632067242883	224605.466	551	0.902	ns	0.2321839	0.1932939;0.2747601	1	ns
RC?	Helitron?	Helitron2Na_Mam	101	0.0320355245420665	215783	435	100.772	8.79917277029162	0.0319632067242883	224605.466	551	0.902	ns	0.2321839	0.1932939;0.2747601	1	ns
Unknown	tot	tot	1095	0.347315835381809	215783	6436	1487.334	33.6380731309622	0.471757671873761	224605.466	1	0.002	**	0.1701367	0.1610301;0.1795433	2.2e-16	***
Unknown	Unknown	UCON84	7	0.00222028387915312	215783	103	23.511	4.45170716654821	0.00745729918325271	224605.466	1	0.002	**	0.06796117	0.02775869;0.13502238	2.802e-05	***
Unknown	Unknown	UCON57	5	0.00158591705653794	215783	22	4.88743718592965	1.9488925206812	0.00155021399918473	224605.466	630	0.744	ns	0.2272727	0.07820626;0.45370362	1	ns
Unknown	Unknown	UCON4	55	0.0174450876219174	215783	138	33.043	5.31689951197315	0.0104806914598367	224605.466	1001	0.002	**	0.3985507	0.3162383;0.4853149	3.496e-05	***
Unknown	Unknown	EUTREP6	1	0.000317183411307589	215783	14	3.12124352331606	1.49091804815674	0.000990006668247106	224605.466	137	0.274	ns	0.07142857	0.001806781;0.338684490	0.3307	ns
Unknown	Unknown	UCON15	3	0.000951550233922766	215783	48	10.941	2.9394147647379	0.00347030370311633	224605.466	1	0.002	**	0.0625	0.01307924;0.17195993	0.005012	**
Unknown	Unknown	MARE11	4	0.00126873364523035	215783	13	2.88612836438923	1.42424386632325	0.000915432040088568	224605.466	829	0.346	ns	0.3076923	0.09092039;0.61426166	0.5028	ns
Unknown	Unknown	UCON61	1	0.000317183411307589	215783	16	3.61749745676501	1.65206130693055	0.00114741018373325	224605.466	100	0.2	ns	0.0625	0.001581112;0.302320738	0.1433	ns
Unknown	Unknown	UCON5	16	0.00507493458092142	215783	118	26.267	4.57981284395833	0.00833145666481643	224605.466	13	0.026	*	0.1355932	0.07953352;0.21083812	0.02613	*
Unknown	Unknown	UCON24	4	0.00126873364523035	215783	23	5.881	2.10838428287736	0.00186535564189993	224605.466	264	0.528	ns	0.173913	0.04950765;0.38781189	0.4775	ns
Unknown	Unknown	UCON93	5	0.00158591705653794	215783	27	5.77677677677678	2.03802067648412	0.00183229776442051	224605.466	480	0.96	ns	0.1851852	0.06300001;0.38082988	1	ns
Unknown	Unknown	UCON80_AMi	52	0.0164935373879946	215783	220	51.272	6.31933144802121	0.0162626278645627	224605.466	577	0.85	ns	0.2363636	0.1818515;0.2981276	0.9364	ns
Unknown	Unknown	MARE9	5	0.00158591705653794	215783	23	5.38004032258065	2.05222549042719	0.00170645954248851	224605.466	554	0.896	ns	0.2173913	0.07460341;0.43703073	1	ns
Unknown	Unknown	UCON25	11	0.00348901752438348	215783	49	11.196	3.06446977060877	0.00355118547299976	224605.466	558	0.888	ns	0.2244898	0.1177434;0.3662430	1	ns
Unknown	Unknown	UCON92	3	0.000951550233922766	215783	19	4.06517311608961	1.79812704702359	0.0012894054765172	224605.466	405	0.81	ns	0.1578947	0.03382625;0.39578455	0.7805	ns
Unknown	Unknown	UCON28c	6	0.00190310046784553	215783	65	15.225	3.50123315899321	0.00482911743715804	224605.466	4	0.008	**	0.09230769	0.03463365;0.19016584	0.004988	**
Unknown	Unknown	UCON71_Crp	53	0.0168107207993022	215783	276	63.415	6.6685263922582	0.0201141860280707	224605.466	75	0.15	ns	0.192029	0.1472779;0.2435296	0.1522	ns
Unknown	Unknown	UCON31	26	0.0082467686939973	215783	115	27.241	4.85906673441816	0.00864039330743002	224605.466	463	0.926	ns	0.226087	0.1533152;0.3134605	0.9126	ns
Unknown	Unknown	UCON63	2	0.000634366822615177	215783	14	3.39813857290589	1.58464312701343	0.00107783318465019	224605.466	303	0.606	ns	0.1428571	0.01779452;0.42812916	0.54	ns
Unknown	Unknown	EUTREP2	147	0.0466259614622155	215783	819	198.189	12.7592349722496	0.0628622631036397	224605.466	1	0.002	**	0.1794872	0.1537858;0.2075187	1.785e-05	***
Unknown	Unknown	UCON59	6	0.00190310046784553	215783	43	10.283	2.93317481826681	0.00326159701847593	224605.466	102	0.204	ns	0.1395349	0.05297657;0.27932480	0.1527	ns
Unknown	Unknown	UCON35	41	0.0130045198636111	215783	170	38.576	5.62973515521982	0.0122356672746015	224605.466	700	0.604	ns	0.2411765	0.1789710;0.3126346	0.6475	ns
Unknown	Unknown	Eulor4	1	0.000317183411307589	215783	31	7.375	2.54063571372006	0.00233922765839347	224605.466	6	0.012	*	0.03225806	0.0008163701;0.1670211162	0.004802	**
Unknown	Unknown	UCON87	1	0.000317183411307589	215783	6	1.91510611735331	0.938234522907266	0.000607439891318153	224605.466	320	0.64	ns	0.1666667	0.004210745;0.641234579	0.6717	ns
Unknown	Unknown	UCON20	5	0.00158591705653794	215783	46	10.873	3.1116801817593	0.00344873523114741	224605.466	33	0.066	ns	0.1086957	0.03624837;0.23569670	0.05399	ns
Unknown	Unknown	UCON94	5	0.00158591705653794	215783	29	6.04108216432866	2.27526837313136	0.00191613104887119	224605.466	451	0.902	ns	0.1724138	0.05845608;0.35774755	0.8198	ns
Unknown	Unknown	UCON71	3	0.000951550233922766	215783	17	3.95449949443883	1.70583437894493	0.00125430163966024	224605.466	405	0.81	ns	0.1764706	0.03798507;0.43431787	0.777	ns
Unknown	Unknown	UCON66	10	0.00317183411307589	215783	64	15.464	3.5495497324736	0.00490492427246055	224605.466	81	0.162	ns	0.15625	0.07755733;0.26863424	0.1429	ns
Unknown	Unknown	UCON68	3	0.000951550233922766	215783	12	2.76963906581741	1.33338226511088	0.000878483566986729	224605.466	697	0.61	ns	0.25	0.05486064;0.57185846	1	ns
Unknown	Unknown	UCON96	3	0.000951550233922766	215783	17	4.13197969543147	1.78089529404955	0.00131059541525065	224605.466	382	0.764	ns	0.1764706	0.03798507;0.43431787	0.7776	ns
Unknown	Unknown	UCON22	9	0.0028546507017683	215783	37	8.956	2.6474654054535	0.00284069463167076	224605.466	596	0.812	ns	0.2432432	0.1177252;0.4119917	1	ns
Unknown	Unknown	UCON48	38	0.0120529696296884	215783	195	47.694	6.51757952332327	0.0151277456189041	224605.466	78	0.156	ns	0.1948718	0.1417477;0.2575202	0.1136	ns
Unknown	Unknown	UCON67	2	0.000634366822615177	215783	20	4.28542713567839	1.81845521519928	0.00135926639780458	224605.466	161	0.322	ns	0.1	0.01234853;0.31698271	0.2822	ns
Unknown	Unknown	UCON64	4	0.00126873364523035	215783	15	3.40820512820513	1.58261031190804	0.00108102612900012	224605.466	750	0.504	ns	0.2666667	0.07787155;0.55100324	0.7579	ns
Unknown	Unknown	UCON47	32	0.0101498691618428	215783	155	34.995	5.541993205399	0.0110998334787091	224605.466	329	0.658	ns	0.2064516	0.1457049;0.2787638	0.6313	ns
Unknown	Unknown	UCON1	26	0.0082467686939973	215783	241	54.214	7.00951762515345	0.0171957814606296	224605.466	1	0.002	**	0.1078838	0.07169398;0.15406988	4.306e-06	***
Unknown	Unknown	UCON28b	9	0.0028546507017683	215783	75	17.509	3.80978128419907	0.00555356434858457	224605.466	14	0.028	*	0.12	0.05636628;0.21561312	0.01962	*
Unknown	Unknown	UCON60	8	0.00253746729046071	215783	38	8.968	2.63513186006317	0.00284450083260645	224605.466	433	0.866	ns	0.2105263	0.09554112;0.37318828	0.8493	ns
Unknown	Unknown	UCON85	14	0.00444056775830624	215783	28	7.005	2.22933733314295	0.00222186979620966	224605.466	1001	0.002	**	0.5	0.306471;0.693529	0.004123	**
Unknown	Unknown	UCON103	3	0.000951550233922766	215783	14	3.36766220391349	1.61938788015556	0.00106816658596891	224605.466	558	0.888	ns	0.2142857	0.04657929;0.50797568	1	ns
Unknown	Unknown	UCON16	8	0.00253746729046071	215783	37	8.594	2.61763557738964	0.00272587423677742	224605.466	510	0.984	ns	0.2162162	0.09826564;0.38213649	1	ns
Unknown	Unknown	UCON56	2	0.000634366822615177	215783	15	3.68223350253807	1.69813955057469	0.00116794338356612	224605.466	273	0.546	ns	0.1333333	0.01657591;0.40460270	0.5472	ns
Unknown	Unknown	UCON6	29	0.00919831892792007	215783	97	21.729	4.34216690298904	0.00689207834430259	224605.466	965	0.074	ns	0.2989691	0.2102091;0.4004004	0.08746	ns
Unknown	Unknown	tot	1095	0.347315835381809	215783	6436	1487.334	33.6380731309622	0.471757671873761	224605.466	1	0.002	**	0.1701367	0.1610301;0.1795433	2.2e-16	***
Unknown	Unknown	UCON65	4	0.00126873364523035	215783	33	7.867	2.5114972862057	0.0024952818967568	224605.466	98	0.196	ns	0.1212121	0.03403288;0.28201623	0.1512	ns
Unknown	Unknown	UCON101	18	0.0057093014035366	215783	210	45.505	6.09155826386665	0.0144334311315518	224605.466	1	0.002	**	0.08571429	0.0515916;0.1320825	5.717e-07	***
Unknown	Unknown	UCON18	3	0.000951550233922766	215783	34	8.772	2.75637689977507	0.00278233288399017	224605.466	20	0.04	*	0.08823529	0.0185795;0.2367753	0.02866	*
Unknown	Unknown	UCON12A	3	0.000951550233922766	215783	24	5.75551102204409	2.16481036145941	0.00182555261979037	224605.466	151	0.302	ns	0.125	0.02655931;0.32361136	0.2365	ns
Unknown	Unknown	UCON76	32	0.0101498691618428	215783	140	31.567	5.35389345945317	0.0100125287447466	224605.466	587	0.83	ns	0.2285714	0.1619003;0.3070803	0.9196	ns
Unknown	Unknown	UCON12	11	0.00348901752438348	215783	59	13.3	3.3040758037486	0.00421853937039093	224605.466	302	0.604	ns	0.1864407	0.09691947;0.30914865	0.5364	ns
Unknown	Unknown	UCON9	12	0.00380620093569106	215783	49	10.283	2.92394604267255	0.00326159701847593	224605.466	780	0.444	ns	0.244898	0.1334287;0.3886959	0.5979	ns
Unknown	Unknown	UCON26	29	0.00919831892792007	215783	206	47.622	6.36046944584843	0.01510490841329	224605.466	3	0.006	**	0.1407767	0.09635045;0.19588273	0.001608	**
Unknown	Unknown	EUTREP14	24	0.00761240187138213	215783	382	90.453	8.44506424546967	0.0286901911030053	224605.466	1	0.002	**	0.06282723	0.04066579;0.09204214	2.2e-16	***
Unknown	Unknown	UCON27	15	0.00475775116961383	215783	102	23.416	4.47022671985738	0.0074271667591785	224605.466	32	0.064	ns	0.1470588	0.08470811;0.23092732	0.04581	*
Unknown	Unknown	UCON17	0	0	215783	33	7.747	2.57985399715694	0.00245721988739989	224605.466	1	0.002	**	0	0.0000000;0.1057628	0.0002611	***
Unknown	Unknown	MamRep564	173	0.0548727301562128	215783	788	193.367	11.9560552967213	0.0613328046943145	224605.466	46	0.092	ns	0.2195431	0.1911008;0.2501011	0.09768	ns
Unknown	Unknown	UCON19	1	0.000317183411307589	215783	30	7.931	2.65844057791524	0.00251558163508049	224605.466	4	0.008	**	0.03333333	0.0008435709;0.1721694556	0.001621	**
Unknown	Unknown	UCON75	0	0	215783	22	5.515	2.15926780123204	0.00174926651336135	224605.466	1	0.002	**	0	0.0000000;0.1543725	0.002469	**
Unknown	Unknown	UCON70	18	0.0057093014035366	215783	59	14.458	3.53422222373279	0.00458583776068512	224605.466	866	0.272	ns	0.3050847	0.1918560;0.4386626	0.2901	ns
Unknown	Unknown	UCON41	66	0.0209341051463008	215783	579	129.962	10.0443738204751	0.0412217905003568	224605.466	1	0.002	**	0.1139896	0.08926431;0.14273140	8.705e-12	***
Unknown	Unknown	UCON88	13	0.00412338434699865	215783	33	9.261	2.61107194399097	0.00293743557211958	224605.466	940	0.124	ns	0.3939394	0.2290662;0.5786063	0.1738	ns
Unknown	Unknown	UCON28a	17	0.00539211799222901	215783	129	28.3	4.98004024088168	0.00897629054000476	224605.466	7	0.014	*	0.1317829	0.07868037;0.20259463	0.01425	*
RC	tot	tot	267	0.0846879708191262	215783	1796	439.709	20.0317145693669	0.139468400602648	224605.466	1	0.002	**	0.1486637	0.1325162;0.1659678	2.2e-16	***
RC	Helitron	tot	267	0.0846879708191262	215783	1796	439.709	20.0317145693669	0.139468400602648	224605.466	1	0.002	**	0.1486637	0.1325162;0.1659678	2.2e-16	***
RC	Helitron	Helitron1Na_Mam	34	0.010784235984458	215783	326	79.691	8.67229656594652	0.025276663230513	224605.466	1	0.002	**	0.1042945	0.07331497;0.14268522	2.397e-10	***
RC	Helitron	Helitron1Nb_Mam	28	0.00888113551661248	215783	359	86.715	8.31799038013174	0.0275045595115375	224605.466	1	0.002	**	0.07799443	0.05245039;0.11075196	8.747e-16	***
RC	Helitron	Helitron3Na_Mam	214	0.067877250019824	215783	1111	274.124	15.4362852689014	0.0869475854412814	224605.466	1	0.002	**	0.1926193	0.1698186;0.2170601	2.117e-05	***
