# Supplementary material for: Transposable elements generate regulatory novelty in a tissue-specific fashion
Source: BMC Genomics. 2018 Jun 18;19:468. doi: 10.1186/s12864-018-4850-3 (PMC6006921; doi:10.1186/s12864-018-4850-3)
Supplement: Supplementary file 2 — It contains two folders “TE_PIPELINE_SUMMARY_STATISTICS_ACTIVE” “TE_PIPELINE_SUMMARY_STATISTICS_REPRESSED”. In each of the two folders are included multiple spreadsheets (txt format) with the summary statistics of the TE analysis pipeline for ACTIVE and REPRESSED regions respectively. (ZIP 3922 kb) [file 12864_2018_4850_MOESM2_ESM.zip › Supplemental_File_S1/TE_PIPELINE_SUMMARY_STATISTICS_ACTIVE/E069_15_coreMarks_dense_no_header_ACTIVE.bed.shuffle-rm.nonTE-no_low.boot-1000.stats.tab.txt]

#Script TE-analysis_Shuffle_bed.pl, v4.3
#Aggregated results + stats
#Features in input file (counts):
	289067
#With 1000 bootstraps for exp (expected); sd = standard deviation; nb = number; len = length; avg = average
#Two tests are made (permutation and binomial) to assess how significant the difference between observed and random, so two pvalues are given
#For the two tailed permutation test:
#if rank is < 500 and pvalue is not "ns", there are significantly fewer observed values than expected 
#if rank is > 500 and pvalue is not "ns", there are significantly higher observed values than expected 
#The binomial test is done with binom.test from R, two sided

#Level_(tot_means_all)	#	#	#COUNTS	#	#	#	#	#	#	#	#	#	#	#	#	#
#Rclass	Rfam	Rname	obs_hits	%_obs_(%of_features)	obs_tot_hits	nb_of_trials(nb_of_TE_in_genome)	exp_avg_hits	exp_sd	%_exp_(%of_features)	exp_tot_hits(avg)	obs_rank_in_exp	2-tailed_permutation-test_pvalue(obs.vs.exp)	significance	binomal_test_proba	binomial_test_95%_confidence_interval	binomial_test_pval	significance

age	cat.2	tot	196521	67.9845848886244	196521	4687922	204711.331	120.574622863514	70.8179525853868	204711.331	1	0.002	**	0.04192071	0.04173947;0.04210251	2.2e-16	***
age	cat.2	Ancient	164669	56.9656861558047	196521	2716717	161855.999	185.935976040642	55.9925550131976	204711.331	1001	0.002	**	0.06061323	0.06032977;0.06089763	6.434e-13	***
age	cat.2	LineageSpe	120056	41.5322399305351	196521	1971205	153059.591	235.190306346157	52.9495206993534	204711.331	1	0.002	**	0.06090488	0.06057141;0.06123964	2.2e-16	***
age	cat.1	01_Human	1557	0.538629452687439	196521	10400	3313.422	93.5695205244271	1.14624706382949	204711.331	1	0.002	**	0.1497115	0.1429051;0.1567147	2.2e-16	***
age	cat.1	06_Boreotheria/Eutheria?	179	0.0619233603282284	196521	2965	661.637	25.5456809032919	0.228887074622838	204711.331	1	0.002	**	0.06037099	0.05206674;0.06955526	2.2e-16	***
age	cat.1	04_Primates/Glires	1976	0.683578547533963	196521	9067	2012.193	42.2940011530422	0.696099174239882	204711.331	194	0.388	ns	0.2179332	0.2094720;0.2265759	0.3696	ns
age	cat.1	07_Eutheria+Metatheria	29600	10.2398405905897	196521	189643	32429.773	145.442686464621	11.2187738482774	204711.331	1	0.002	**	0.1560827	0.1544519;0.1577241	2.2e-16	***
age	cat.1	07_Eutheria	100358	34.7179027699461	196521	1469955	125127.623	216.843884260408	43.2867200337638	204711.331	1	0.002	**	0.06827284	0.06786563;0.06868175	2.2e-16	***
age	cat.1	10_Amniota/Theria	621	0.214829088066088	196521	2529	522.009	20.9639788066914	0.180584086042336	204711.331	1000	0.004	**	0.2455516	0.2288813;0.2628130	1.845e-06	***
age	cat.1	07_Eutheria/03_Primates	4	0.00138376224197158	196521	21	4.61407035175879	2.01298676332741	0.00159619408364109	204711.331	495	0.99	ns	0.1904762	0.05446357;0.41906604	1	ns
age	cat.1	02_Hominidae	1552	0.536899749884975	196521	10036	3151.068	69.9229905009833	1.09008223007123	204711.331	1	0.002	**	0.1546433	0.1476206;0.1618670	2.2e-16	***
age	cat.1	07_Metatheria	1	0.000345940560492896	196521	59	14.258	3.47354307609701	0.00493242051150771	204711.331	1	0.002	**	0.01694915	0.0004290233;0.0908559329	2.296e-06	***
age	cat.1	15_Euteleostomi	14	0.00484316784690055	196521	73	15.836	3.5512977509237	0.0054783147159655	204711.331	388	0.776	ns	0.1917808	0.1090062;0.3007886	0.6721	ns
age	cat.1	02_Haplorrhini	367	0.126960185700893	196521	4342	1062.71	33.8300217317455	0.367634493041406	204711.331	1	0.002	**	0.08452326	0.07641567;0.09319471	2.2e-16	***
age	cat.1	07_Eutheria + Transfert Opossum?	95	0.0328643532468251	196521	890	220.519	14.8296175458626	0.076286466459333	204711.331	1	0.002	**	0.1067416	0.08722164;0.12890740	2.2e-16	***
age	cat.1	05_Boreotheria	10247	3.54485292337071	196521	118653	22777.22	135.721095691922	7.87956425327	204711.331	1	0.002	**	0.08636107	0.08476869;0.08797370	2.2e-16	***
age	cat.1	16_Metazoa	127	0.0439344511825978	196521	491	108.142	9.72112834687089	0.0374107040928228	204711.331	979	0.046	*	0.2586558	0.2204577;0.2997882	0.0438	*
age	cat.1	16_Vertebrata	2319	0.802236159783026	196521	8857	1853.615	37.6514595654326	0.64124061203804	204711.331	1001	0.002	**	0.2618268	0.2526942;0.2711163	2.2e-16	***
age	cat.1	07_Eutheria/Primates?	60	0.0207564336295738	196521	424	101.169	9.34514691006892	0.0349984605645058	204711.331	1	0.002	**	0.1415094	0.1097545;0.1783669	8.537e-07	***
age	cat.1	03_Euarchontoglires/Primates?	983	0.340059570964517	196521	13041	3089.51	58.1270905745218	1.06878682104841	204711.331	1	0.002	**	0.07537766	0.07090342;0.08004245	2.2e-16	***
age	cat.1	tot	196521	67.9845848886244	196521	4687922	204711.331	120.574622863514	70.8179525853868	204711.331	1	0.002	**	0.04192071	0.04173947;0.04210251	2.2e-16	***
age	cat.1	09_Theria	1747	0.604358159181089	196521	9723	2221.898	44.2940578357815	0.768644639478045	204711.331	1	0.002	**	0.1796771	0.1720913;0.1874551	2.2e-16	***
age	cat.1	10_Theria/Mammalia	18065	6.24941622530417	196521	104874	19173.274	116.708130443906	6.63281315404387	204711.331	1	0.002	**	0.1722543	0.1699733;0.1745535	2.2e-16	***
age	cat.1	03_Primates	110210	38.1261091719221	196521	1475760	130591.272	214.131165812387	45.1768178311602	204711.331	1	0.002	**	0.07468016	0.07425654;0.07510546	2.2e-16	***
age	cat.1	08_Eutheria/Theria	605	0.209294039098202	196521	2459	565.726	22.4699760530318	0.195707569525404	204711.331	963	0.078	ns	0.246035	0.2291189;0.2635580	0.06164	ns
age	cat.1	13_Amniota/Euteleostemi?	30	0.0103782168147869	196521	191	41.767	6.1529317865201	0.0144488993901068	204711.331	28	0.056	ns	0.1570681	0.1085518;0.2165696	0.04359	*
age	cat.1	14_Tetrapoda	1847	0.638952215230379	196521	8931	1853.823	39.4351975499782	0.641312567674622	204711.331	447	0.894	ns	0.2068077	0.1984486;0.2153586	0.8653	ns
age	cat.1	12_Amniota	8329	2.88133892834533	196521	36530	7529.232	74.6061005967089	2.60466673816105	204711.331	1001	0.002	**	0.2280044	0.2237101;0.2323419	2.2e-16	***
age	cat.1	03_Primates/Indep	3623	1.25334265066576	196521	25104	5975.825	75.858941160248	2.06728024990746	204711.331	1	0.002	**	0.1443196	0.1399940;0.1487278	2.2e-16	***
age	cat.1	08_Eutheria/Theria?	39237	13.5736697720598	196521	259031	42181.287	155.432035786542	14.5922180670917	204711.331	1	0.002	**	0.1514761	0.1500974;0.1528625	2.2e-16	***
age	cat.1	11_Mammalia	83539	28.899528483016	196521	619071	73082.846	182.863192663891	25.282320707656	204711.331	1001	0.002	**	0.1349425	0.1340923;0.1357961	2.2e-16	***
age	cat.1	02_Simiiformes	13001	4.49757322696814	196521	154323	28136.88	154.792630181021	9.73368803772136	204711.331	1	0.002	**	0.08424538	0.08286418;0.08564223	2.2e-16	***
age	cat.1	02_Hominoidea	7389	2.55615480148201	196521	64786	16926.936	151.087515504562	5.85571372726738	204711.331	1	0.002	**	0.1140524	0.1116143;0.1165252	2.2e-16	***
age	cat.1	04_Euarchontoglires	5149	1.78124794597792	196521	55401	11900.277	106.0650180741	4.11678849540072	204711.331	1	0.002	**	0.09294056	0.09053516;0.09538870	2.2e-16	***
age	cat.1	02_Catarrhini	2322	0.803273981464505	196521	30292	8169.937	106.153660467412	2.82631258497165	204711.331	1	0.002	**	0.0766539	0.07368215;0.07970713	2.2e-16	***
DNA?	tot	tot	693	0.239736808421577	196521	4312	926.791	28.1510177222565	0.320614597999772	204711.331	1	0.002	**	0.1607143	0.1498689;0.1720214	2.2e-16	***
DNA?	PiggyBac?	tot	47	0.0162592063431661	196521	294	65.266	7.54680052725645	0.0225781566211294	204711.331	8	0.016	*	0.1598639	0.1198885;0.2068531	0.009336	**
DNA?	PiggyBac?	EUTREP4	47	0.0162592063431661	196521	294	65.266	7.54680052725645	0.0225781566211294	204711.331	8	0.016	*	0.1598639	0.1198885;0.2068531	0.009336	**
DNA?	hAT-Tip100?	tot	59	0.0204104930690809	196521	520	122.841	10.4563403757746	0.0424956843915078	204711.331	1	0.002	**	0.1134615	0.08750254;0.14390791	1.373e-12	***
DNA?	hAT-Tip100?	Eutr16	59	0.0204104930690809	196521	520	122.841	10.4563403757746	0.0424956843915078	204711.331	1	0.002	**	0.1134615	0.08750254;0.14390791	1.373e-12	***
DNA?	DNA?	Eulor12	8	0.00276752448394317	196521	60	12.845	3.27959307395456	0.00444360649953125	204711.331	91	0.182	ns	0.1333333	0.05936442;0.24592222	0.1559	ns
DNA?	DNA?	Eulor2C	5	0.00172970280246448	196521	38	7.91691691691692	2.59143496434949	0.00273878267561393	204711.331	190	0.38	ns	0.1315789	0.04413744;0.28086385	0.3186	ns
DNA?	DNA?	UCON83	5	0.00172970280246448	196521	50	9.749	2.98008051567066	0.00337257452424524	204711.331	64	0.128	ns	0.1	0.03327509;0.21813537	0.1072	ns
DNA?	DNA?	Eulor6D	14	0.00484316784690055	196521	75	16.777	3.69579895691446	0.00580384478338932	204711.331	278	0.556	ns	0.1866667	0.1059825;0.2933155	0.4913	ns
DNA?	DNA?	tot	588	0.203413049569823	196521	3498	741.418	25.148115311166	0.256486558479522	204711.331	1	0.002	**	0.1680961	0.1558421;0.1809074	7.842e-11	***
DNA?	DNA?	UCON7	10	0.00345940560492896	196521	127	28.504	5.00330061229755	0.00986068973628951	204711.331	1	0.002	**	0.07874016	0.0384046;0.1400397	2.501e-05	***
DNA?	DNA?	MER133B	6	0.00207564336295738	196521	40	8.139	2.62270043229446	0.00281561022185168	204711.331	277	0.554	ns	0.15	0.05710226;0.29835267	0.555	ns
DNA?	DNA?	Eulor6C	3	0.00103782168147869	196521	21	4.70912738214644	1.93510347077174	0.00162907816601218	204711.331	279	0.558	ns	0.1428571	0.03048897;0.36342399	0.5995	ns
DNA?	DNA?	Eulor6E	6	0.00207564336295738	196521	31	6.32462311557789	2.35187898118102	0.00218794366550934	204711.331	548	0.908	ns	0.1935484	0.0745199;0.3747322	1	ns
DNA?	DNA?	Eulor7	0	0	196521	12	2.49564270152505	1.21400522744509	0.000863344034955583	204711.331	1	0.002	**	0	0.0000000;0.2646485	0.1446	ns
DNA?	DNA?	Eulor2A	9	0.00311346504443606	196521	67	14.047	3.4308252012543	0.00485942705324371	204711.331	87	0.174	ns	0.1343284	0.06330823;0.23974175	0.175	ns
DNA?	DNA?	Eulor6A	4	0.00138376224197158	196521	30	5.92985971943888	2.15569739856578	0.00205137899498693	204711.331	270	0.54	ns	0.1333333	0.0375535;0.3072184	0.4944	ns
DNA?	DNA?	MER123	7	0.00242158392345027	196521	46	9.961	2.87049102397459	0.00344591392306974	204711.331	207	0.414	ns	0.1521739	0.0634443;0.2886910	0.3711	ns
DNA?	DNA?	UCON100	1	0.000345940560492896	196521	19	3.64862104187947	1.68935244863592	0.00126220600825396	204711.331	94	0.188	ns	0.05263158	0.001331629;0.260280654	0.1519	ns
DNA?	DNA?	UCON21	4	0.00138376224197158	196521	28	6.09729187562688	2.248507467497	0.00210930056894314	204711.331	253	0.506	ns	0.1428571	0.04033563;0.32665267	0.4914	ns
DNA?	DNA?	Eulor5A	15	0.00518910840739344	196521	126	25.175	4.77317066090856	0.00870905361040866	204711.331	20	0.04	*	0.1190476	0.06818455;0.18874050	0.02513	*
DNA?	DNA?	Eulor2B	12	0.00415128672591475	196521	57	12.017	3.27038322011449	0.00415716771544313	204711.331	576	0.852	ns	0.2105263	0.1137902;0.3388701	1	ns
DNA?	DNA?	Eulor6B	10	0.00345940560492896	196521	64	13.659	3.54701287004999	0.00472520211577247	204711.331	191	0.382	ns	0.15625	0.07755733;0.26863424	0.3588	ns
DNA?	DNA?	MER133A	10	0.00345940560492896	196521	54	11.436	3.0399251874257	0.00395617624979676	204711.331	388	0.776	ns	0.1851852	0.09254549;0.31429652	0.7403	ns
DNA?	DNA?	MER131	211	0.0729934582640011	196521	1106	237.828	14.3106677416259	0.0822743516209045	204711.331	32	0.064	ns	0.1907776	0.1680162;0.2151966	0.05234	ns
DNA?	DNA?	Eulor3	0	0	196521	37	8.238	2.63748219184742	0.00284985833734048	204711.331	1	0.002	**	0	0.00000000;0.09489059	0.0001916	***
DNA?	DNA?	UCON62	1	0.000345940560492896	196521	24	4.76233635448137	1.96232441675436	0.00164748530772498	204711.331	37	0.074	ns	0.04166667	0.001054352;0.211201683	0.0689	ns
DNA?	DNA?	UCON2	26	0.0089944545728153	196521	135	29.121	4.90861013459547	0.0100741350621136	204711.331	300	0.6	ns	0.1925926	0.1298339;0.2693182	0.6008	ns
DNA?	DNA?	MER124	133	0.0460100945455552	196521	747	157.855	11.9189780198236	0.0546084471766061	204711.331	23	0.046	*	0.1780455	0.1512579;0.2074027	0.02505	*
DNA?	DNA?	Eulor10	9	0.00311346504443606	196521	39	8.979	2.75756471604261	0.00310620029266571	204711.331	578	0.848	ns	0.2307692	0.1113369;0.3932615	1	ns
DNA?	DNA?	UCON14	13	0.00449722728640765	196521	98	21.299	4.22154242196146	0.00736818799793819	204711.331	22	0.044	*	0.1326531	0.07256431;0.21615400	0.04899	*
DNA?	DNA?	MER134	13	0.00449722728640765	196521	89	19.752	4.08425968532575	0.00683301795085568	204711.331	53	0.106	ns	0.1460674	0.08013102;0.23682024	0.09673	ns
DNA?	DNA?	Eulor5B	6	0.00207564336295738	196521	43	8.788	2.69635426573112	0.00304012564561157	204711.331	201	0.402	ns	0.1395349	0.05297657;0.27932480	0.3485	ns
DNA?	DNA?	UCON58	52	0.0179889091456306	196521	235	50.452	6.43001096741219	0.0174533931579876	204711.331	620	0.764	ns	0.2212766	0.1698976;0.2798327	0.8116	ns
Retroposon	tot	tot	1357	0.46944134058886	196521	5565	1586.419	43.1429339724566	0.54880667803658	204711.331	1	0.002	**	0.2438455	0.2326104;0.2553497	4.882e-12	***
Retroposon	SVA	tot	1357	0.46944134058886	196521	5565	1586.419	43.1429339724566	0.54880667803658	204711.331	1	0.002	**	0.2438455	0.2326104;0.2553497	4.882e-12	***
Retroposon	SVA	SVA_D	359	0.12419266121695	196521	1433	477.613	24.7004320274432	0.165225708918694	204711.331	1	0.002	**	0.2505234	0.2282693;0.2738048	1.06e-11	***
Retroposon	SVA	SVA_B	196	0.0678043498566076	196521	801	217.878	15.6799546229247	0.0753728374390712	204711.331	82	0.164	ns	0.2446941	0.2152830;0.2759976	0.0877	ns
Retroposon	SVA	SVA_E	196	0.0678043498566076	196521	686	176.474	13.7342620462096	0.0610495144724233	204711.331	926	0.152	ns	0.2857143	0.2521630;0.3211209	0.08864	ns
Retroposon	SVA	SVA_C	129	0.0446263323035836	196521	486	146.775	13.6425985609595	0.0507754257663448	204711.331	93	0.186	ns	0.2654321	0.2266753;0.3070699	0.08373	ns
Retroposon	SVA	SVA_A	347	0.120041374491035	196521	1186	295.099	17.2091648360504	0.102086713460893	204711.331	998	0.008	**	0.2925801	0.2668073;0.3193857	0.0006078	***
Retroposon	SVA	SVA_F	183	0.0633071225702	196521	973	286.504	18.9800481091652	0.0991133543434567	204711.331	1	0.002	**	0.1880781	0.163984;0.214076	3.815e-14	***
snRNA	tot	tot	1208	0.417896197075418	196521	4380	935.937	27.0805536757908	0.32377857036604	204711.331	1001	0.002	**	0.2757991	0.2626026;0.2892952	2.2e-16	***
snRNA	snRNA	U14	5	0.00172970280246448	196521	7	1.98701298701299	0.964412352373368	0.000687388386433937	204711.331	844	0.316	ns	0.7142857	0.2904209;0.9633074	0.02262	*
snRNA	snRNA	U4	50	0.0172970280246448	196521	162	35.37	5.38015297608219	0.0122359176246337	204711.331	999	0.006	**	0.308642	0.2385361;0.3859038	0.007507	**
snRNA	snRNA	U2	259	0.0895986051676601	196521	1087	224.638	13.1596402736599	0.0777113956280032	204711.331	999	0.006	**	0.2382705	0.2132206;0.2647454	0.01086	*
snRNA	snRNA	U5	44	0.0152213846616874	196521	214	44.316	5.93205978841526	0.0153307018788032	204711.331	496	0.992	ns	0.2056075	0.1535488;0.2660158	1	ns
snRNA	snRNA	U3	53	0.0183348497061235	196521	229	51.7	6.31885495386054	0.0178851269774827	204711.331	604	0.796	ns	0.231441	0.1784332;0.2915433	0.813	ns
snRNA	snRNA	U13	67	0.023178017553024	196521	176	41.211	5.77631758517871	0.0142565564384727	204711.331	1001	0.002	**	0.3806818	0.3086736;0.4567816	1.546e-05	***
snRNA	snRNA	tot	1208	0.417896197075418	196521	4380	935.937	27.0805536757908	0.32377857036604	204711.331	1001	0.002	**	0.2757991	0.2626026;0.2892952	2.2e-16	***
snRNA	snRNA	U6	497	0.171932458564969	196521	1710	370.367	17.2148384152063	0.128124967568072	204711.331	1001	0.002	**	0.2906433	0.2692042;0.3128031	6.788e-13	***
snRNA	snRNA	U17	4	0.00138376224197158	196521	9	2.17706013363029	1.14346938230281	0.000753133402854802	204711.331	863	0.278	ns	0.4444444	0.1369957;0.7879915	0.2336	ns
snRNA	snRNA	U8	5	0.00172970280246448	196521	29	6.794	2.36202098702428	0.00235032016798874	204711.331	305	0.61	ns	0.1724138	0.05845608;0.35774755	0.5172	ns
snRNA	snRNA	U1	41	0.0141835629802087	196521	204	40.309	5.87537565088727	0.0139445180529081	204711.331	580	0.844	ns	0.2009804	0.1482564;0.2626129	0.9299	ns
snRNA	snRNA	U7	98	0.0339021749283038	196521	245	54.393	6.65272950072452	0.0188167449068901	204711.331	1001	0.002	**	0.4	0.3381599;0.4642905	3.961e-10	***
snRNA	snRNA	U13_	103	0.0356318777307683	196521	308	69.782	7.67472327692519	0.0241404241923153	204711.331	1001	0.002	**	0.3344156	0.2819225;0.3901304	1.596e-05	***
tot	tot	tot	196521	67.9845848886244	196521	4687922	204711.331	120.574622863514	70.8179525853868	204711.331	1	0.002	**	0.04192071	0.04173947;0.04210251	2.2e-16	***
rRNA	tot	tot	426	0.147370678769974	196521	1766	385.341	17.4876681560904	0.133305081520893	204711.331	988	0.028	*	0.2412231	0.2214296;0.2618800	0.02114	*
rRNA	rRNA	tot	426	0.147370678769974	196521	1766	385.341	17.4876681560904	0.133305081520893	204711.331	988	0.028	*	0.2412231	0.2214296;0.2618800	0.02114	*
rRNA	rRNA	SSU-rRNA_Hsa	23	0.00795663289133661	196521	80	15.551	3.72602768136286	0.00537972165622503	204711.331	985	0.034	*	0.2875	0.1917605;0.3995451	0.04652	*
rRNA	rRNA	LSU-rRNA_Hsa	104	0.0359778182912612	196521	411	92.609	8.80452375989972	0.0320372093666866	204711.331	905	0.194	ns	0.2530414	0.2117029;0.2979767	0.1938	ns
rRNA	rRNA	5S	301	0.104128108708362	196521	1275	277.79	14.7755276121097	0.0960988282993216	204711.331	951	0.102	ns	0.2360784	0.2130062;0.2603740	0.1186	ns
tRNA	tot	tot	432	0.149446322132931	196521	1997	387.421	16.7360644972124	0.134024637886718	204711.331	996	0.012	*	0.2163245	0.1984425;0.2350431	0.01275	*
tRNA	tRNA	tRNA-Arg-AGA	13	0.00449722728640765	196521	41	9.291	2.51169815615404	0.0032141337475395	204711.331	950	0.104	ns	0.3170732	0.1808494;0.4808664	0.1899	ns
tRNA	tRNA	tRNA-His-CAY_	11	0.00380534616542186	196521	44	10.958	2.83377244433393	0.00379081666188116	204711.331	589	0.826	ns	0.25	0.1319274;0.4033804	1	ns
tRNA	tRNA	tRNA-Thr-ACG_	3	0.00103782168147869	196521	12	2.94339622641509	1.32809791333091	0.00101824014031871	204711.331	644	0.716	ns	0.25	0.05486064;0.57185846	1	ns
tRNA	tRNA	tRNA-Leu-TTA(m)	2	0.000691881120985792	196521	27	5.33132530120482	2.05469499151166	0.00184432166286875	204711.331	73	0.146	ns	0.07407407	0.009100073;0.242898347	0.1449	ns
tRNA	tRNA	tRNA-Arg-CGA_	1	0.000345940560492896	196521	2	1.1743119266055	0.397556599246643	0.000406242126083401	204711.331	364	0.728	ns	0.5	0.01257912;0.98742088	1	ns
tRNA	tRNA	tRNA-Lys-AAA	13	0.00449722728640765	196521	47	7.97997997997998	2.47302067563615	0.00276059874699636	204711.331	988	0.028	*	0.2765957	0.1562437;0.4263801	0.07662	ns
tRNA	tRNA	tRNA-Thr-ACY	8	0.00276752448394317	196521	13	3.82222222222222	1.64759564106983	0.00132226169788396	204711.331	985	0.034	*	0.6153846	0.3157776;0.8614207	0.02689	*
tRNA	tRNA	tRNA-Ser-TCG	2	0.000691881120985792	196521	7	1.94233128834356	0.961347315808374	0.00067193117455246	204711.331	614	0.776	ns	0.2857143	0.03669257;0.70957914	1	ns
tRNA	tRNA	tRNA-Ser-TCA_	1	0.000345940560492896	196521	4	1.21442885771543	0.465811276193498	0.000420120199716824	204711.331	405	0.81	ns	0.25	0.006309463;0.805879550	1	ns
tRNA	tRNA	tRNA-Arg-CGY_	11	0.00380534616542186	196521	40	7.841	2.46613073473424	0.0027125199348248	204711.331	938	0.128	ns	0.275	0.1460090;0.4388829	0.23	ns
tRNA	tRNA	tRNA-Cys-TGY	40	0.0138376224197158	196521	136	29.432	4.71737529031024	0.0101817225764269	204711.331	991	0.022	*	0.2941176	0.2191471;0.3782931	0.03655	*
tRNA	tRNA	tRNA-Glu-GAA	14	0.00484316784690055	196521	95	20.51	3.86093341134069	0.0070952408957093	204711.331	51	0.102	ns	0.1473684	0.08297541;0.23488221	0.1333	ns
tRNA	tRNA	tRNA-Ala-GCY	4	0.00138376224197158	196521	28	5.429	2.10746302468167	0.00187811130291593	204711.331	349	0.698	ns	0.1428571	0.04033563;0.32665267	0.636	ns
tRNA	tRNA	tRNA-Met	11	0.00380534616542186	196521	50	9.571	2.54271988713355	0.00331099710447751	204711.331	792	0.42	ns	0.22	0.1152658;0.3596119	0.5906	ns
tRNA	tRNA	tRNA-Gly-GGY	12	0.00415128672591475	196521	37	8.646	2.56617794964989	0.00299100208602158	204711.331	933	0.138	ns	0.3243243	0.1801386;0.4978533	0.2414	ns
tRNA	tRNA	tRNA-Thr-ACG	2	0.000691881120985792	196521	3	1.39969372128637	0.589634308453907	0.000484210830460195	204711.331	619	0.766	ns	0.6666667	0.09429932;0.99159624	0.6017	ns
tRNA	tRNA	tRNA-Ile-ATC	1	0.000345940560492896	196521	9	1.60382513661202	0.767953638037088	0.000554828166692158	204711.331	404	0.808	ns	0.1111111	0.002809137;0.482496515	1	ns
tRNA	tRNA	tRNA-Met_	9	0.00311346504443606	196521	48	7.553	2.41516542373893	0.00261288905340284	204711.331	795	0.414	ns	0.1875	0.08949838;0.32629302	0.5519	ns
tRNA	tRNA	tRNA-Thr-ACA	9	0.00311346504443606	196521	25	5.02908726178536	1.9070142323901	0.00173976526610971	204711.331	987	0.03	*	0.36	0.1797168;0.5747937	0.07491	ns
tRNA	tRNA	tRNA-Trp-TGG	7	0.00242158392345027	196521	13	3.55453618756371	1.56437779049475	0.00122965824101807	204711.331	975	0.054	ns	0.5384615	0.2513455;0.8077676	0.0547	ns
tRNA	tRNA	tRNA-Lys-AAG	23	0.00795663289133661	196521	73	16.914	3.637008637855	0.00585123864017685	204711.331	960	0.084	ns	0.3150685	0.2112957;0.4343866	0.09643	ns
tRNA	tRNA	tRNA-Leu-TTG	4	0.00138376224197158	196521	26	3.16821465428277	1.46853394713093	0.00109601395326439	204711.331	793	0.418	ns	0.1538462	0.04356348;0.34867879	0.5497	ns
tRNA	tRNA	tRNA-Gln-CAG	12	0.00415128672591475	196521	79	15.708	3.67344936404877	0.00543403432422241	204711.331	189	0.378	ns	0.1518987	0.08102782;0.25030743	0.3273	ns
tRNA	tRNA	tRNA-Ile-ATT	16	0.00553504896788634	196521	53	12.019	3.12768627285754	0.00415785959656412	204711.331	926	0.152	ns	0.3018868	0.183402;0.443434	0.1913	ns
tRNA	tRNA	tRNA-Arg-AGG	5	0.00172970280246448	196521	20	4.65361445783132	1.86679447072554	0.00160987399386001	204711.331	692	0.62	ns	0.25	0.08657147;0.49104587	0.7949	ns
tRNA	tRNA	tRNA-Glu-GAG_	16	0.00553504896788634	196521	96	18.217	3.77705932931655	0.00630199919049909	204711.331	320	0.64	ns	0.1666667	0.09837277;0.25649997	0.6959	ns
tRNA	tRNA	tRNA-Arg-CGG	3	0.00103782168147869	196521	17	1.63186813186813	0.761288868874104	0.000564529376188957	204711.331	717	0.57	ns	0.1764706	0.03798507;0.43431787	0.2197	ns
tRNA	tRNA	tRNA-Gln-CAA	9	0.00311346504443606	196521	24	5.33333333333333	1.95818943482151	0.00184501632262878	204711.331	973	0.058	ns	0.375	0.1879929;0.5940636	0.08457	ns
tRNA	tRNA	tRNA-Val-GTG	11	0.00380534616542186	196521	38	8.715	2.60125768457135	0.00301487198469559	204711.331	857	0.29	ns	0.2894737	0.1542463;0.4590321	0.4389	ns
tRNA	tRNA	tRNA-Tyr-TAC	12	0.00415128672591475	196521	34	6.702	2.30488796007714	0.00231849363642339	204711.331	993	0.018	*	0.3529412	0.1974586;0.5351136	0.03004	*
tRNA	tRNA	tRNA-Tyr-TAT	1	0.000345940560492896	196521	5	1.54833836858006	0.712916462362721	0.000535633043059242	204711.331	375	0.75	ns	0.2	0.005050763;0.716417936	1	ns
tRNA	tRNA	tRNA-Arg-CGA	3	0.00103782168147869	196521	8	1.95133819951338	0.937806240996668	0.000675047030450858	204711.331	773	0.458	ns	0.375	0.08523341;0.75513678	0.4132	ns
tRNA	tRNA	tRNA-Ala-GCY_	5	0.00172970280246448	196521	82	3.76374745417515	1.66550094075571	0.00130203290385106	204711.331	834	0.336	ns	0.06097561	0.0200930;0.1365868	0.4289	ns
tRNA	tRNA	tRNA-Pro-CCA	6	0.00207564336295738	196521	9	2.48452508004269	1.2369081998825	0.000859497998748626	204711.331	936	0.132	ns	0.6666667	0.2992951;0.9251454	0.01664	*
tRNA	tRNA	tRNA-Leu-TTA	3	0.00103782168147869	196521	13	2.78646934460888	1.34631254483178	0.000963952766870269	204711.331	691	0.622	ns	0.2307692	0.05038107;0.53813154	1	ns
tRNA	tRNA	tRNA-Val-GTY	10	0.00345940560492896	196521	29	5.91265060240964	2.11845221834638	0.00204542566339625	204711.331	974	0.056	ns	0.3448276	0.1793836;0.5433057	0.06657	ns
tRNA	tRNA	tRNA-Leu-CTG	5	0.00172970280246448	196521	16	4.05549949545913	1.732035507063	0.00140296176853779	204711.331	802	0.4	ns	0.3125	0.1101700;0.5866206	0.5709	ns
tRNA	tRNA	tRNA-Met-i	8	0.00276752448394317	196521	40	8.176	2.54233897965781	0.00282841002258992	204711.331	582	0.84	ns	0.2	0.09052241;0.35647802	1	ns
tRNA	tRNA	tRNA-Thr-ACY_	3	0.00103782168147869	196521	12	2.20922384701912	1.06282618970402	0.000764260135892067	204711.331	783	0.438	ns	0.25	0.05486064;0.57185846	0.4719	ns
tRNA	tRNA	tRNA-Asn-AAT	1	0.000345940560492896	196521	2	1.00373134328358	0.0610847221781527	0.00034723138347981	204711.331	268	0.536	ns	0.5	0.01257912;0.98742088	1	ns
tRNA	tRNA	tot	432	0.149446322132931	196521	1997	387.421	16.7360644972124	0.134024637886718	204711.331	996	0.012	*	0.2163245	0.1984425;0.2350431	0.01275	*
tRNA	tRNA	tRNA-Gly-GGA	37	0.0127998007382372	196521	107	23.88	4.22628222690599	0.00826106058457036	204711.331	1000	0.004	**	0.3457944	0.2564699;0.4438954	0.003533	**
tRNA	tRNA	tRNA-Asn-AAC	12	0.00415128672591475	196521	46	12.12	3.11244072831713	0.0041927995931739	204711.331	564	0.876	ns	0.2608696	0.1426685;0.4113188	1	ns
tRNA	tRNA	tRNA-Ile-ATA	14	0.00484316784690055	196521	65	13.633	3.17180884849188	0.00471620766119965	204711.331	617	0.77	ns	0.2153846	0.1230531;0.3348873	0.8794	ns
tRNA	tRNA	tRNA-Leu-CTA_	2	0.000691881120985792	196521	7	1.88452380952381	0.96900647638696	0.000651933222928874	204711.331	635	0.734	ns	0.2857143	0.03669257;0.70957914	1	ns
tRNA	tRNA	tRNA-Phe-TTY	15	0.00518910840739344	196521	87	9.635	2.7098188349257	0.00333313730034905	204711.331	982	0.04	*	0.1724138	0.09983452;0.26837791	0.08441	ns
tRNA	tRNA	tRNA-Ser-TCA(m)	2	0.000691881120985792	196521	31	6.55455455455455	2.25275978081038	0.00226748627638387	204711.331	25	0.05	*	0.06451613	0.007910983;0.214216157	0.04663	*
tRNA	tRNA	tRNA-Ala-GCA	5	0.00172970280246448	196521	40	2.4507658643326	1.22061718533616	0.000847819316744078	204711.331	904	0.196	ns	0.125	0.04185963;0.26803292	0.0959	ns
tRNA	tRNA	tRNA-Leu-CTY	7	0.00242158392345027	196521	30	4.26331658291457	1.77932770951941	0.00147485412825213	204711.331	948	0.108	ns	0.2333333	0.09933786;0.42283652	0.1838	ns
tRNA	tRNA	tRNA-Leu-CTA	1	0.000345940560492896	196521	1	1.0207468879668	0.142832442045537	0.000353117750544616	204711.331	237	0.474	ns	na	na	na	na
tRNA	tRNA	tRNA-SeC(e)-TGA	2	0.000691881120985792	196521	3	1.43491124260355	0.608746246075039	0.00049639399952383	204711.331	639	0.726	ns	0.6666667	0.09429932;0.99159624	0.6095	ns
tRNA	tRNA	tRNA-Ser-TCY	7	0.00242158392345027	196521	15	3.37372708757637	1.51507617611413	0.00116710903962624	204711.331	976	0.052	ns	0.4666667	0.2126667;0.7341387	0.05529	ns
tRNA	tRNA	tRNA-Val-GTA	4	0.00138376224197158	196521	12	2.85535900104058	1.35972381583871	0.000987784493228415	204711.331	857	0.29	ns	0.3333333	0.09924609;0.65112449	0.4963	ns
tRNA	tRNA	tRNA-Gly-GGG	7	0.00242158392345027	196521	47	11.301	2.849652526102	0.00390947427413022	204711.331	89	0.178	ns	0.1489362	0.06204412;0.28305753	0.1723	ns
tRNA	tRNA	tRNA-Ser-AGY	7	0.00242158392345027	196521	14	3.18238341968912	1.46107890780359	0.00110091550391055	204711.331	962	0.08	ns	0.5	0.2303605;0.7696395	0.02329	*
tRNA	tRNA	tRNA-Glu-GAG	1	0.000345940560492896	196521	18	3.08508403361345	1.46250300161549	0.00106725569975592	204711.331	131	0.262	ns	0.05555556	0.001405556;0.272943600	0.3433	ns
tRNA	tRNA	tRNA-His-CAY	0	0	196521	1	1.02525252525253	0.157288854096634	0.000354676433232616	204711.331	1	0.002	**	na	na	na	na
tRNA	tRNA	tRNA-Pro-CCY	10	0.00345940560492896	196521	17	4.10372608257805	1.76500371626861	0.00141964530111637	204711.331	992	0.02	*	0.5882353	0.3292472;0.8155630	0.002341	**
tRNA	tRNA	tRNA-Gln-CAA_	1	0.000345940560492896	196521	34	7.333	2.32712838634368	0.00253678213009441	204711.331	3	0.006	**	0.02941176	0.0007443642;0.1532676696	0.005391	**
tRNA	tRNA	tRNA-Asp-GAY	14	0.00484316784690055	196521	49	9.641	2.65087648639957	0.00333521294371201	204711.331	964	0.076	ns	0.2857143	0.1658418;0.4326297	0.1477	ns
tRNA	tRNA	tRNA-Ala-GCG	6	0.00207564336295738	196521	11	1.95115995115995	0.987728122297578	0.000674985367115565	204711.331	820	0.364	ns	0.5454545	0.2337936;0.8325119	0.006352	**
tRNA	tRNA	tRNA-Pro-CCG	3	0.00103782168147869	196521	4	1.52695417789757	0.696008396146293	0.000528235384148856	204711.331	739	0.526	ns	0.75	0.1941204;0.9936905	0.1588	ns
tRNA	tRNA	tRNA-Ser-TCA	1	0.000345940560492896	196521	1	1.02752293577982	0.163977945933689	0.000355461860322976	204711.331	213	0.426	ns	na	na	na	na
LINE	Penelope	tot	250	0.086485140123224	196521	1097	230.065	13.843497297194	0.0795888150497981	204711.331	936	0.132	ns	0.2278943	0.2033724;0.2538847	0.1381	ns
LINE	Penelope	Penelope1_Vert	250	0.086485140123224	196521	1097	230.065	13.843497297194	0.0795888150497981	204711.331	936	0.132	ns	0.2278943	0.2033724;0.2538847	0.1381	ns
LINE	L1-Tx1	tot	23	0.00795663289133661	196521	189	42.256	6.41744868679504	0.0146180643241878	204711.331	1	0.002	**	0.1216931	0.07872978;0.17698665	0.0004474	***
LINE	L1-Tx1	MARE6	23	0.00795663289133661	196521	189	42.256	6.41744868679504	0.0146180643241878	204711.331	1	0.002	**	0.1216931	0.07872978;0.17698665	0.0004474	***
LINE	RTE-X	tot	2509	0.867964866276676	196521	15596	3349.543	53.5731671196994	1.15874278281506	204711.331	1	0.002	**	0.1608746	0.1551398;0.1667361	2.2e-16	***
LINE	RTE-X	L5	133	0.0460100945455552	196521	737	168.545	12.2415616173277	0.0583065517682752	204711.331	4	0.008	**	0.1804613	0.1533422;0.2101654	0.001572	**
LINE	RTE-X	L4_C_Mam	856	0.296125119781919	196521	5015	1093.018	31.1920281260872	0.378119259548824	204711.331	1	0.002	**	0.1706879	0.1603692;0.1813914	2.2e-16	***
LINE	RTE-X	L4_A_Mam	1055	0.364967291320005	196521	6597	1446.354	35.259380424334	0.500352513431142	204711.331	1	0.002	**	0.1599212	0.1511524;0.1689917	2.2e-16	***
LINE	RTE-X	L4_B_Mam	576	0.199261762843908	196521	3247	712.631	23.3232247301228	0.246527967564613	204711.331	1	0.002	**	0.1773945	0.1643963;0.1909765	3.194e-09	***
LINE	L1	L1M2	503	0.174008101927927	196521	9096	2153.05	48.5689040275611	0.74482732376923	204711.331	1	0.002	**	0.05529903	0.05069001;0.06019538	2.2e-16	***
LINE	L1	L1P	11	0.00380534616542186	196521	161	29.228	4.85691317665919	0.0101111507020864	204711.331	1	0.002	**	0.06832298	0.03459762;0.11895897	5.523e-05	***
LINE	L1	L1MEg1	95	0.0328643532468251	196521	1013	219.93	14.0751984430491	0.0760827074692026	204711.331	1	0.002	**	0.09378085	0.07653624;0.11342659	2.2e-16	***
LINE	L1	L1MB7	3617	1.25126700730281	196521	23185	5500.262	73.3299846082259	1.90276371913778	204711.331	1	0.002	**	0.156006	0.1513571;0.1607414	2.2e-16	***
LINE	L1	L1P2	95	0.0328643532468251	196521	1631	486.707	27.9549392707198	0.168371692375816	204711.331	1	0.002	**	0.05824647	0.04737720;0.07073735	2.2e-16	***
LINE	L1	L1MB1	353	0.122117017853992	196521	6197	1435.976	39.5341671769417	0.496762342294347	204711.331	1	0.002	**	0.05696305	0.05132144;0.06302602	2.2e-16	***
LINE	L1	L1MCb	67	0.023178017553024	196521	2145	504.388	23.5433163284985	0.174488267425891	204711.331	1	0.002	**	0.03123543	0.02428728;0.03949984	2.2e-16	***
LINE	L1	L1M3b	11	0.00380534616542186	196521	564	140.663	13.0510444317978	0.0486610370606122	204711.331	1	0.002	**	0.01950355	0.009775322;0.034628797	2.2e-16	***
LINE	L1	L1MEh	169	0.0584639547232994	196521	3050	674.241	25.4670667822286	0.233247309447291	204711.331	1	0.002	**	0.05540984	0.04755642;0.06412897	2.2e-16	***
LINE	L1	L1ME2	1209	0.418242137635911	196521	12799	3062.349	55.253924703999	1.05939072948486	204711.331	1	0.002	**	0.0944605	0.08944720;0.09965907	2.2e-16	***
LINE	L1	L1PA16	846	0.29266571417699	196521	13973	3472.897	66.0488519343209	1.2014159347141	204711.331	1	0.002	**	0.06054534	0.05664698;0.06462791	2.2e-16	***
LINE	L1	L1MEd	1343	0.464598172741959	196521	16918	3861.846	58.8047471066944	1.33596916977725	204711.331	1	0.002	**	0.07938291	0.07535233;0.08355877	2.2e-16	***
LINE	L1	L1ME3A	1950	0.674584092961147	196521	15879	3714.315	58.6552317462919	1.28493221294717	204711.331	1	0.002	**	0.1228037	0.1177367;0.1280093	2.2e-16	***
LINE	L1	L1M4b	275	0.0951336541355464	196521	4228	999.822	32.8871993925278	0.345878983073128	204711.331	1	0.002	**	0.06504257	0.05779366;0.07289924	2.2e-16	***
LINE	L1	L1M4	2080	0.719556365825224	196521	20125	4588.855	67.3848996415347	1.58747107072063	204711.331	1	0.002	**	0.103354	0.09918085;0.10764220	2.2e-16	***
LINE	L1	L1MC4	3700	1.27998007382372	196521	23685	5394.051	69.0350217877363	1.86602102626727	204711.331	1	0.002	**	0.156217	0.1516146;0.1609040	2.2e-16	***
LINE	L1	L1MEf	734	0.253920371401786	196521	11271	2701.663	52.8391275893576	0.934614812482919	204711.331	1	0.002	**	0.06512288	0.06063606;0.06983589	2.2e-16	***
LINE	L1	L1MDa	409	0.141489689241594	196521	6954	1625.91	41.7423085169031	0.562468216711005	204711.331	1	0.002	**	0.05881507	0.05339924;0.06460436	2.2e-16	***
LINE	L1	L1ME3G	3100	1.07241573752798	196521	18628	4177.48	60.6062927650481	1.44515977264786	204711.331	1	0.002	**	0.1664161	0.1610931;0.1718435	2.2e-16	***
LINE	L1	L1MEj	199	0.0688421715380863	196521	2345	531.412	21.5367613184547	0.183836965132651	204711.331	1	0.002	**	0.08486141	0.07389301;0.09687935	2.2e-16	***
LINE	L1	L1P4e	7	0.00242158392345027	196521	194	44.762	7.18184759897721	0.015484991368783	204711.331	1	0.002	**	0.03608247	0.01462793;0.07292781	6.905e-14	***
LINE	L1	L1ME3E	484	0.167435231278562	196521	4540	1031.112	30.0155357837968	0.356703463210951	204711.331	1	0.002	**	0.1066079	0.09777585;0.11594955	2.2e-16	***
LINE	L1	L1MC2	602	0.208256217416723	196521	6382	1556.111	39.6087810281323	0.538321911529161	204711.331	1	0.002	**	0.0943278	0.08726511;0.10176366	2.2e-16	***
LINE	L1	L1PA2	299	0.103436227587376	196521	4918	1739.192	59.2312204287019	0.601657055284761	204711.331	1	0.002	**	0.06079707	0.05427927;0.06784202	2.2e-16	***
LINE	L1	L1MA2	515	0.178159388653841	196521	7417	1868.398	51.0658527522778	0.646354651343806	204711.331	1	0.002	**	0.06943508	0.06375284;0.07545845	2.2e-16	***
LINE	L1	L1M3e	42	0.0145295035407016	196521	810	177.927	14.4262881154089	0.0615521661068195	204711.331	1	0.002	**	0.05185185	0.03762232;0.06944539	2.2e-16	***
LINE	L1	L1MC5	2665	0.921931593713568	196521	14431	3262.881	56.1357467311255	1.12876288196162	204711.331	1	0.002	**	0.1846719	0.1783704;0.1911008	2.2e-16	***
LINE	L1	L1MEa	32	0.0110700979357727	196521	355	78.961	8.76323417884477	0.0273158125970796	204711.331	1	0.002	**	0.09014085	0.06247412;0.12486802	6.63e-11	***
LINE	L1	L1MCc	193	0.066766528175129	196521	3179	734.61	28.20016221849	0.254131395143686	204711.331	1	0.002	**	0.06071092	0.05265981;0.06958143	2.2e-16	***
LINE	L1	L1PB1	769	0.266028291019037	196521	13093	3457.386	67.3230524961354	1.19605005068029	204711.331	1	0.002	**	0.05873367	0.05476649;0.06289837	2.2e-16	***
LINE	L1	L1PA8	622	0.215175028626581	196521	8111	2074.545	52.2589798596947	0.717669260067735	204711.331	1	0.002	**	0.07668598	0.07098633;0.08269193	2.2e-16	***
LINE	L1	L1P4	226	0.0781825666713945	196521	3775	860.761	30.463977628224	0.297772142790426	204711.331	1	0.002	**	0.05986755	0.05251025;0.06791500	2.2e-16	***
LINE	L1	L1M7	258	0.0892526646071672	196521	3059	705.584	27.0314935888797	0.24409012443482	204711.331	1	0.002	**	0.08434129	0.07473095;0.09475497	2.2e-16	***
LINE	L1	L1PA13	518	0.17919721033532	196521	9060	2205.319	53.2478974005319	0.762909290925633	204711.331	1	0.002	**	0.05717439	0.05248141;0.06215456	2.2e-16	***
LINE	L1	L1PREC2	523	0.180926913137785	196521	7902	2023.815	49.1265528323858	0.700119695433931	204711.331	1	0.002	**	0.06618578	0.06080187;0.07189225	2.2e-16	***
LINE	L1	L1M2a1	10	0.00345940560492896	196521	120	32.572	6.64913731449632	0.0112679759363746	204711.331	1	0.002	**	0.08333333	0.04068613;0.14791543	4.828e-07	***
LINE	L1	L1MA9	1027	0.355280955626204	196521	16437	3741.726	62.9891781225994	1.29441478965084	204711.331	1	0.002	**	0.06248099	0.05882825;0.06628947	2.2e-16	***
LINE	L1	L1MA4	852	0.294741357539948	196521	10000	2390.11	51.2684147438786	0.826835993039676	204711.331	1	0.002	**	0.0852	0.07979957;0.09084340	2.2e-16	***
LINE	L1	L1PB3	244	0.0844094967602667	196521	3601	899.348	33.1009451310468	0.311120951198165	204711.331	1	0.002	**	0.06775896	0.05976472;0.07646318	2.2e-16	***
LINE	L1	HAL1b	497	0.171932458564969	196521	4340	990.667	30.2017591748769	0.342711897241816	204711.331	1	0.002	**	0.1145161	0.1051888;0.1243657	2.2e-16	***
LINE	L1	L1MC1	1262	0.436576987342035	196521	13002	3211.955	62.1067324951266	1.11114551297796	204711.331	1	0.002	**	0.09706199	0.09202555;0.10227960	2.2e-16	***
LINE	L1	L1PA4	753	0.260493242051151	196521	11926	3714.684	81.3457883438429	1.28505986501399	204711.331	1	0.002	**	0.06313936	0.05883943;0.06765399	2.2e-16	***
LINE	L1	L1MD3	796	0.275368686152345	196521	5356	1290.318	32.6437511706374	0.446373332134073	204711.331	1	0.002	**	0.1486184	0.1391920;0.1584293	2.2e-16	***
LINE	L1	L1PBa	88	0.0304427693233749	196521	2167	615.396	29.61885312534	0.212890437165086	204711.331	1	0.002	**	0.04060914	0.03269476;0.04979427	2.2e-16	***
LINE	L1	L1MA8	810	0.280211853999246	196521	11124	2539.719	50.149526558224	0.878591814354458	204711.331	1	0.002	**	0.07281553	0.06805436;0.07780171	2.2e-16	***
LINE	L1	L1M3c	43	0.0148754441011945	196521	1070	243.191	16.3851454675261	0.0841296308468279	204711.331	1	0.002	**	0.04018692	0.02923343;0.05375218	2.2e-16	***
LINE	L1	L1P4b	3	0.00103782168147869	196521	155	39.491	6.97800914384694	0.013661538674425	204711.331	1	0.002	**	0.01935484	0.004009358;0.055519235	5.58e-16	***
LINE	L1	L1MC	920	0.318265315653464	196521	7862	1781.577	40.7015317363571	0.616319745941252	204711.331	1	0.002	**	0.1170186	0.1099926;0.1243299	2.2e-16	***
LINE	L1	L1M3de	20	0.00691881120985792	196521	499	108.376	11.2587469721716	0.0374916541839781	204711.331	1	0.002	**	0.04008016	0.02465096;0.06122370	2.2e-16	***
LINE	L1	L1MA5	368	0.127306126261386	196521	4447	1106.395	36.0681838867566	0.382746906426538	204711.331	1	0.002	**	0.08275242	0.07481854;0.09123917	2.2e-16	***
LINE	L1	HAL1M8	308	0.106549692631812	196521	2197	529.888	22.803057589618	0.18330975171846	204711.331	1	0.002	**	0.1401912	0.1259332;0.1554161	2.2e-16	***
LINE	L1	L1ME4c	2042	0.706410624526494	196521	9421	2130.285	43.1145989618788	0.736951986909609	204711.331	21	0.042	*	0.2167498	0.2084652;0.2252099	0.0302	*
LINE	L1	L1M2a	39	0.0134916818592229	196521	489	138.247	13.8048747030013	0.0478252446664614	204711.331	1	0.002	**	0.0797546	0.0573259;0.1074159	2.2e-16	***
LINE	L1	L1MC3	1013	0.350437787779304	196521	13130	3167.107	58.7370887650776	1.09563077072097	204711.331	1	0.002	**	0.07715156	0.07264349;0.08184809	2.2e-16	***
LINE	L1	L1P4d	16	0.00553504896788634	196521	167	41.805	7.58000207331314	0.0144620451314055	204711.331	1	0.002	**	0.09580838	0.0557598;0.1509226	6.291e-07	***
LINE	L1	L1ME3C	428	0.14806255989096	196521	3264	747.075	27.0008967151727	0.25844354423023	204711.331	1	0.002	**	0.1311275	0.1197289;0.1431913	2.2e-16	***
LINE	L1	L1M4a2	172	0.0595017764047781	196521	2051	473.569	22.0520187404811	0.16382672529206	204711.331	1	0.002	**	0.08386153	0.07222335;0.09670465	2.2e-16	***
LINE	L1	L1M2c	27	0.00934039513330819	196521	450	123.586	12.3367256109066	0.0427534101090751	204711.331	1	0.002	**	0.06	0.03990901;0.08609903	2.2e-16	***
LINE	L1	L1M6	400	0.138376224197158	196521	5357	1215.213	34.5399281649171	0.420391466338254	204711.331	1	0.002	**	0.07466866	0.06776958;0.08203524	2.2e-16	***
LINE	L1	L1PA7	822	0.284363140725161	196521	13116	3980.178	82.3125122060167	1.37690500818149	204711.331	1	0.002	**	0.06267155	0.05858291;0.06695551	2.2e-16	***
LINE	L1	L1M1	521	0.180235032016799	196521	9983	2429.494	54.646886885222	0.840460516074128	204711.331	1	0.002	**	0.05218872	0.04790699;0.05673400	2.2e-16	***
LINE	L1	L1P3b	6	0.00207564336295738	196521	83	21.556	4.94543439156979	0.00745709472198487	204711.331	2	0.004	**	0.07228916	0.0269899;0.1507298	2.437e-05	***
LINE	L1	L1MA10	473	0.16362988511314	196521	5109	1144.119	31.446171479223	0.395797168130572	204711.331	1	0.002	**	0.09258172	0.08477049;0.10086192	2.2e-16	***
LINE	L1	L1MB8	2454	0.848938135449567	196521	16563	3900.153	59.8069599918226	1.34922111482805	204711.331	1	0.002	**	0.1481616	0.1427832;0.1536638	2.2e-16	***
LINE	L1	L1MA4A	432	0.149446322132931	196521	6240	1587.623	43.4212652657345	0.549223190471413	204711.331	1	0.002	**	0.06923077	0.06305478;0.07581297	2.2e-16	***
LINE	L1	L1PB	116	0.040129105017176	196521	1846	431.185	21.2257227510939	0.149164380576129	204711.331	1	0.002	**	0.06283857	0.05219946;0.07489127	2.2e-16	***
LINE	L1	L1MB4	1364	0.47186292451231	196521	9160	2175.507	45.0388548860809	0.752596110936219	204711.331	1	0.002	**	0.1489083	0.1416759;0.1563648	2.2e-16	***
LINE	L1	L1M4c	201	0.0695340526590721	196521	3615	871.879	30.2818319846793	0.301618309941986	204711.331	1	0.002	**	0.05560166	0.04835531;0.06357662	2.2e-16	***
LINE	L1	L1MEg	821	0.284017200164668	196521	13185	3094.266	54.6161346688519	1.07043211435411	204711.331	1	0.002	**	0.06226773	0.05820220;0.06652775	2.2e-16	***
LINE	L1	L1P1	200	0.0691881120985792	196521	3259	827.226	33.0450434845969	0.286171026094296	204711.331	1	0.002	**	0.06136852	0.05337173;0.07016309	2.2e-16	***
LINE	L1	L1ME3	1119	0.387107487191551	196521	9162	2195.117	45.7101162296239	0.759380005327485	204711.331	1	0.002	**	0.1221349	0.1154964;0.1290147	2.2e-16	***
LINE	L1	X9_LINE	151	0.0522370246344273	196521	653	137.698	10.0184412542653	0.0476353232987508	204711.331	921	0.162	ns	0.2312404	0.1994120;0.2655197	0.2122	ns
LINE	L1	L1PA17	449	0.15532731166131	196521	4789	1193.325	38.104400275038	0.412819519350185	204711.331	1	0.002	**	0.09375653	0.08564603;0.10236609	2.2e-16	***
LINE	L1	L1PA15-16	58	0.020064552508588	196521	1431	363.502	22.6559327172219	0.125750085620289	204711.331	1	0.002	**	0.0405311	0.03091823;0.05208317	2.2e-16	***
LINE	L1	L1ME3B	900	0.311346504443606	196521	8120	1881.687	40.6120963922496	0.650951855452196	204711.331	1	0.002	**	0.1108374	0.1040882;0.1178673	2.2e-16	***
LINE	L1	L1MD1	541	0.187153843226657	196521	6979	1717.706	43.662409117798	0.594224176402011	204711.331	1	0.002	**	0.07751827	0.07135027;0.08404189	2.2e-16	***
LINE	L1	L1HS	103	0.0356318777307683	196521	1571	575.466	34.3258373110855	0.199077030584605	204711.331	1	0.002	**	0.06556334	0.05382679;0.07895348	2.2e-16	***
LINE	L1	L1MEb	185	0.0639990036911858	196521	1672	399.429	19.0978450796598	0.138178692137117	204711.331	1	0.002	**	0.1106459	0.09600419;0.12666962	2.2e-16	***
LINE	L1	HAL1ME	891	0.30823303939917	196521	7407	1637.195	38.7003189869243	0.566372155936167	204711.331	1	0.002	**	0.1202916	0.1129664;0.1279171	2.2e-16	***
LINE	L1	L1PA11	318	0.110009098236741	196521	4144	1096.517	39.6377201647605	0.379329705569989	204711.331	1	0.002	**	0.07673745	0.06881325;0.08526427	2.2e-16	***
LINE	L1	L1PA8A	135	0.046701975666541	196521	2429	711.231	34.0360704707975	0.246043650779923	204711.331	1	0.002	**	0.05557843	0.04680203;0.06544462	2.2e-16	***
LINE	L1	L1MEc	1218	0.421355602680347	196521	17812	4221.938	64.566128433885	1.46053959808626	204711.331	1	0.002	**	0.06838087	0.06471687;0.07218653	2.2e-16	***
LINE	L1	L1P4c	2	0.000691881120985792	196521	43	13.322	3.47511041441742	0.00460862014688636	204711.331	1	0.002	**	0.04651163	0.005683257;0.158111458	4.109e-05	***
LINE	L1	L1MCa	308	0.106549692631812	196521	7243	1749.744	45.2807112003202	0.605307420079082	204711.331	1	0.002	**	0.04252382	0.03799283;0.04742749	2.2e-16	***
LINE	L1	L1MB2	1312	0.45387401536668	196521	8944	2170.963	46.7523412505985	0.751024157029339	204711.331	1	0.002	**	0.1466905	0.1394183;0.1541936	2.2e-16	***
LINE	L1	L1MEi	389	0.134570878031737	196521	5311	1199.359	34.2162954434561	0.414906924692199	204711.331	1	0.002	**	0.07324421	0.06637908;0.08058257	2.2e-16	***
LINE	L1	L1MC4a	1395	0.48258708188759	196521	9991	2361.639	47.9996317032084	0.816986719341883	204711.331	1	0.002	**	0.1396257	0.1328851;0.1465770	2.2e-16	***
LINE	L1	L1MB5	1456	0.503689456077657	196521	9769	2369.279	46.3784013859373	0.819629705224048	204711.331	1	0.002	**	0.1490429	0.1420350;0.1562607	2.2e-16	***
LINE	L1	HAL1	2643	0.914320901382724	196521	21238	4849.468	67.2534460232486	1.67762767801236	204711.331	1	0.002	**	0.1244467	0.1200354;0.1289611	2.2e-16	***
LINE	L1	L1PA3	648	0.224169483199397	196521	10703	3557.595	81.5182445787396	1.23071640830672	204711.331	1	0.002	**	0.06054377	0.05609886;0.06522957	2.2e-16	***
LINE	L1	L1M6B	93	0.0321724721258393	196521	730	170.132	12.1972681100872	0.0588555594377774	204711.331	1	0.002	**	0.1273973	0.1040706;0.1537816	6.821e-13	***
LINE	L1	L1P3	207	0.0716096960220295	196521	3552	848.532	32.4640245331488	0.293541635676158	204711.331	1	0.002	**	0.05827703	0.05079832;0.06649257	2.2e-16	***
LINE	L1	L1ME3F	504	0.17435404248842	196521	4605	1089.432	31.7735256610426	0.376878716698897	204711.331	1	0.002	**	0.1094463	0.1005704;0.1188207	2.2e-16	***
LINE	L1	L1PB4	571	0.197532060041444	196521	7440	1722.664	44.7404829524092	0.595939349700934	204711.331	1	0.002	**	0.07674731	0.07079824;0.08303045	2.2e-16	***
LINE	L1	L1MA1	268	0.0927120702120962	196521	4314	1048.972	37.0543957479304	0.362881961621354	204711.331	1	0.002	**	0.06212332	0.05510293;0.06974349	2.2e-16	***
LINE	L1	L1PA14	203	0.0702259337800579	196521	3056	786.909	31.5831000886742	0.272223740516904	204711.331	1	0.002	**	0.0664267	0.05785238;0.07584187	2.2e-16	***
LINE	L1	L1M2b	18	0.00622693008887213	196521	220	53.741	7.77421104404539	0.0185911916614487	204711.331	1	0.002	**	0.08181818	0.04921104;0.12622616	7.605e-10	***
LINE	L1	L1M8	146	0.0505073218319628	196521	1662	384.014	18.1765285516842	0.132846018397119	204711.331	1	0.002	**	0.08784597	0.07467316;0.10249456	2.2e-16	***
LINE	L1	L1M3f	45	0.0155673252221803	196521	671	173.479	14.8301548371045	0.0600134224937471	204711.331	1	0.002	**	0.06706408	0.04933408;0.08871073	2.2e-16	***
LINE	L1	L1M3d	42	0.0145295035407016	196521	532	123.668	11.9645696507199	0.0427817772350355	204711.331	1	0.002	**	0.07894737	0.05748839;0.10521743	2.2e-16	***
LINE	L1	L1M3a	48	0.016605146903659	196521	636	183.034	13.4402188778116	0.0633188845492567	204711.331	1	0.002	**	0.0754717	0.05616826;0.09882138	2.2e-16	***
LINE	L1	L1MA3	730	0.252536609159814	196521	8888	2364.523	56.2236299750164	0.817984411918344	204711.331	1	0.002	**	0.08213321	0.07650646;0.08803561	2.2e-16	***
LINE	L1	L1M3	692	0.239390867861084	196521	7225	1635.479	40.0686792652074	0.565778521934361	204711.331	1	0.002	**	0.09577855	0.08908764;0.10279761	2.2e-16	***
LINE	L1	L1ME3D	461	0.159478598387225	196521	4186	989.864	31.3455267310352	0.34243410697174	204711.331	1	0.002	**	0.110129	0.1008007;0.1200052	2.2e-16	***
LINE	L1	L1MDb	44	0.0152213846616874	196521	971	201.194	14.5601635417451	0.0696011651278077	204711.331	1	0.002	**	0.04531411	0.03311527;0.06035734	2.2e-16	***
LINE	L1	L1MD	939	0.324838186302829	196521	8496	1896.867	43.2094013307679	0.656203233160478	204711.331	1	0.002	**	0.1105226	0.1039311;0.1173825	2.2e-16	***
LINE	L1	L1M5	5590	1.93380773315529	196521	44640	9475.833	86.2369289743027	3.27807497915708	204711.331	1	0.002	**	0.125224	0.1221670;0.1283299	2.2e-16	***
LINE	L1	L1MA5A	319	0.110355038797234	196521	3431	846.074	30.5839811650463	0.292691313778467	204711.331	1	0.002	**	0.09297581	0.08346301;0.10318858	2.2e-16	***
LINE	L1	L1PB2	212	0.073339398824494	196521	2887	737.286	31.1365973043249	0.255057132083565	204711.331	1	0.002	**	0.07343263	0.06418056;0.08356000	2.2e-16	***
LINE	L1	L1M4a1	187	0.0646908848121716	196521	2655	624.885	25.1833670698931	0.216173067143603	204711.331	1	0.002	**	0.07043315	0.06098973;0.08083639	2.2e-16	***
LINE	L1	L1MEg2	54	0.0186807902666164	196521	755	168.046	12.489189880207	0.0581339274285892	204711.331	1	0.002	**	0.07152318	0.05418385;0.09229457	2.2e-16	***
LINE	L1	L1PA5	964	0.333486700315152	196521	11398	3461.677	74.6459019751365	1.19753448162537	204711.331	1	0.002	**	0.08457624	0.07953074;0.08983509	2.2e-16	***
LINE	L1	L1ME4b	4545	1.57229984744021	196521	24590	5479.256	64.9886912777446	1.89549689172406	204711.331	1	0.002	**	0.1848312	0.1799968;0.1897403	2.2e-16	***
LINE	L1	L1MC5a	3193	1.10458820965382	196521	17929	3995.308	58.946414783393	1.38213908886175	204711.331	1	0.002	**	0.1780914	0.1725158;0.1837715	2.2e-16	***
LINE	L1	L1PA12	81	0.0280211853999246	196521	1769	451.091	23.9051495534995	0.156050673373301	204711.331	1	0.002	**	0.04578858	0.03652627;0.05659214	2.2e-16	***
LINE	L1	L1ME4a	5248	1.81549606146672	196521	29291	6321.691	71.084305563869	2.1869293278029	204711.331	1	0.002	**	0.1791677	0.1747908;0.1836082	2.2e-16	***
LINE	L1	L1PA10	460	0.159132657826732	196521	7090	1872.067	51.2159309451911	0.647623907260255	204711.331	1	0.002	**	0.06488011	0.05925600;0.07086516	2.2e-16	***
LINE	L1	L1M	126	0.0435885106221049	196521	748	163.388	10.9189138048928	0.0565225362978133	204711.331	1	0.002	**	0.1684492	0.1423096;0.1972331	0.0007593	***
LINE	L1	L1ME5	341	0.117965731128078	196521	3442	785.402	27.6234583542947	0.271702408092242	204711.331	1	0.002	**	0.09907031	0.08928806;0.10953945	2.2e-16	***
LINE	L1	L1MA7	633	0.218980374792003	196521	8595	1939.34	45.2062164088304	0.670896366586293	204711.331	1	0.002	**	0.07364747	0.06821258;0.07937345	2.2e-16	***
LINE	L1	L1MD2	1171	0.405096396337181	196521	10982	2534.825	52.02658109217	0.876898781251405	204711.331	1	0.002	**	0.106629	0.1009159;0.1125517	2.2e-16	***
LINE	L1	L1MB3	2839	0.982125251239332	196521	17260	4167.238	60.9782395752919	1.4416166494273	204711.331	1	0.002	**	0.1644844	0.1589817;0.1701003	2.2e-16	***
LINE	L1	tot	57076	19.7449034306925	196521	950736	109630.497	255.537444176732	37.9256355792948	204711.331	1	0.002	**	0.06003349	0.05955681;0.06051286	2.2e-16	***
LINE	L1	L1P4a	26	0.0089944545728153	196521	601	158.137	15.6475261966892	0.0547060024146651	204711.331	1	0.002	**	0.04326123	0.02845116;0.06274752	2.2e-16	***
LINE	L1	L1PBb	34	0.0117619790567585	196521	317	81.427	11.1387945372802	0.0281689020192551	204711.331	1	0.002	**	0.1072555	0.07542953;0.14664585	4.624e-11	***
LINE	L1	L1P5	58	0.020064552508588	196521	762	156.555	11.5670554494984	0.0541587244479654	204711.331	1	0.002	**	0.07611549	0.05830208;0.09728826	2.2e-16	***
LINE	L1	L1ME1	3045	1.05338900670087	196521	31305	7346.072	81.4048374702853	2.54130426510117	204711.331	1	0.002	**	0.09726881	0.09400779;0.10060477	2.2e-16	***
LINE	L1	L1MA6	383	0.132495234668779	196521	5458	1311.06	37.228327230059	0.453548831239816	204711.331	1	0.002	**	0.07017222	0.06353516;0.07727314	2.2e-16	***
LINE	L1	L1PBa1	24	0.00830257345182951	196521	441	135.68	15.0941522926408	0.0469372152476761	204711.331	1	0.002	**	0.05442177	0.0351766;0.0798957	2.2e-16	***
LINE	L1	L1ME3Cz	1673	0.578758557704615	196521	14145	3195.001	54.911677185197	1.10528043671536	204711.331	1	0.002	**	0.118275	0.1129968;0.1237108	2.2e-16	***
LINE	L1	L1PA15	448	0.154981371100817	196521	8463	2151.444	51.1443702728913	0.744271743229078	204711.331	1	0.002	**	0.05293631	0.04826146;0.05792188	2.2e-16	***
LINE	L1	L1PA6	503	0.174008101927927	196521	6051	2064.82	63.3265335372926	0.714304988116942	204711.331	1	0.002	**	0.08312676	0.07629033;0.09036813	2.2e-16	***
LINE	L1	L1ME2z	1174	0.40613421801866	196521	7272	1722.713	40.1496030070239	0.595956300788399	204711.331	1	0.002	**	0.1614411	0.1530528;0.1701019	2.2e-16	***
LINE	Jockey	tot	52	0.0179889091456306	196521	221	48.404	5.95703535915899	0.0167449068900981	204711.331	757	0.49	ns	0.2352941	0.1810024;0.2968341	0.5691	ns
LINE	Jockey	X12_LINE	52	0.0179889091456306	196521	221	48.404	5.95703535915899	0.0167449068900981	204711.331	757	0.49	ns	0.2352941	0.1810024;0.2968341	0.5691	ns
LINE	tot	tot	106840	36.960289483061	196521	1569213	136288.764	232.519068941499	47.147811407044	204711.331	1	0.002	**	0.06808508	0.06769145;0.06848031	2.2e-16	***
LINE	L2	X24_LINE	97	0.0335562343678109	196521	550	109.635	9.51053233132747	0.0379271933496387	204711.331	98	0.196	ns	0.1763636	0.1454120;0.2108389	0.1825	ns
LINE	L2	UCON86	19	0.00657287064936503	196521	66	15.279	3.56733582451735	0.00528562582377096	204711.331	875	0.254	ns	0.2878788	0.1830402;0.4125068	0.3061	ns
LINE	L2	L2-1_Crp	3	0.00103782168147869	196521	41	8.794	2.72157509008496	0.00304220128897453	204711.331	23	0.046	*	0.07317073	0.01535147;0.19924598	0.02259	*
LINE	L2	UCON49	25	0.0086485140123224	196521	106	23.556	4.44731859018922	0.00814897584297066	204711.331	684	0.636	ns	0.2358491	0.1588142;0.3281702	0.7264	ns
LINE	L2	tot	65877	22.7895263035905	196521	523574	67450.255	183.752771560203	23.3337790200888	204711.331	1	0.002	**	0.1258218	0.1249245;0.1267231	7.525e-11	***
LINE	L2	L2-2_Mam	95	0.0328643532468251	196521	520	109.468	10.0322291451911	0.0378694212760364	204711.331	84	0.168	ns	0.1826923	0.1504009;0.2186392	0.1319	ns
LINE	L2	L2	8866	3.06710900933002	196521	54017	11093.584	94.7952693286278	3.83772066683502	204711.331	1	0.002	**	0.1641335	0.1610188;0.1672844	2.2e-16	***
LINE	L2	L2d2	10011	3.46321095109438	196521	52674	10396.537	88.2616947364924	3.59658383696513	204711.331	1	0.002	**	0.1900558	0.1867129;0.1934329	2.269e-05	***
LINE	L2	L2d	5420	1.8749978378715	196521	27881	5761.936	67.5747308411084	1.9932873693642	204711.331	1	0.002	**	0.1943976	0.1897666;0.1990924	3.61e-07	***
LINE	L2	L2-3_AMi	2	0.000691881120985792	196521	12	2.60381355932203	1.29516036552005	0.000900764722130867	204711.331	494	0.988	ns	0.1666667	0.02086253;0.48413775	1	ns
LINE	L2	L2a	25251	8.73534509300612	196521	166340	29936.761	139.554947825086	10.3563398796819	204711.331	1	0.002	**	0.1518035	0.1500822;0.1535370	2.2e-16	***
LINE	L2	L2-1_AMi	229	0.0792203883528732	196521	951	214.39	13.6656009252666	0.074166196764072	204711.331	875	0.254	ns	0.2407992	0.2139358;0.2692779	0.2605	ns
LINE	L2	X13_LINE	23	0.00795663289133661	196521	139	29.139	4.96208638591684	0.0100803619922025	204711.331	121	0.242	ns	0.1654676	0.1078789;0.2378654	0.251	ns
LINE	L2	L2b	18318	6.33693918710887	196521	91943	18418.32	115.761705120357	6.37164394413752	204711.331	188	0.376	ns	0.1992321	0.1966544;0.2018288	0.41	ns
LINE	L2	X15_LINE	72	0.0249077203554885	196521	244	50.642	6.25755487335054	0.0175191218644812	204711.331	1001	0.002	**	0.295082	0.2386120;0.3566091	0.001165	**
LINE	L2	L2-3_Crp	425	0.147024738209481	196521	1730	390.081	18.5801954419931	0.134944839777629	204711.331	971	0.062	ns	0.2456647	0.2255357;0.2666600	0.04711	*
LINE	L2	L2c	21493	7.43530046667382	196521	126360	23320.936	123.043958485249	8.06765767105896	204711.331	1	0.002	**	0.1700934	0.1680254;0.1721765	2.2e-16	***
LINE	Dong-R4	tot	94	0.0325184126863322	196521	551	120.272	10.3726374470338	0.0416069630916016	204711.331	8	0.016	*	0.1705989	0.1401195;0.2046599	0.006218	**
LINE	Dong-R4	Mam_R4	94	0.0325184126863322	196521	551	120.272	10.3726374470338	0.0416069630916016	204711.331	8	0.016	*	0.1705989	0.1401195;0.2046599	0.006218	**
LINE	RTE-BovB	tot	1897	0.656249243255024	196521	8868	1829.685	39.3844246867706	0.632962254425445	204711.331	957	0.09	ns	0.2139152	0.2054191;0.2225996	0.0787	ns
LINE	RTE-BovB	MamRTE1	1892	0.654519540452559	196521	8819	1818.801	39.2499931332601	0.62919703736504	204711.331	969	0.066	ns	0.2145368	0.2060080;0.2232546	0.0547	ns
LINE	RTE-BovB	MamRTE2	6	0.00207564336295738	196521	49	11.269	3.10165427784259	0.00389840417619445	204711.331	53	0.106	ns	0.122449	0.04628903;0.24769297	0.08831	ns
LINE	CR1	CR1-16_AMi	42	0.0145295035407016	196521	306	67.501	7.87604158388153	0.023351333773831	204711.331	1	0.002	**	0.1372549	0.1007440;0.1809691	0.0003157	***
LINE	CR1	X7D_LINE	12	0.00415128672591475	196521	55	11.025	2.88525556921735	0.00381399467943418	204711.331	703	0.598	ns	0.2181818	0.1181358;0.3501021	0.7365	ns
LINE	CR1	X8_LINE	37	0.0127998007382372	196521	223	48.105	6.25452588883395	0.0166414706625108	204711.331	40	0.08	ns	0.1659193	0.1195938;0.2213698	0.0733	ns
LINE	CR1	CR1-12_AMi	25	0.0086485140123224	196521	133	29.212	5.14621604089251	0.0101056156531185	204711.331	242	0.484	ns	0.1879699	0.1254934;0.2648496	0.4631	ns
LINE	CR1	X2_LINE	30	0.0103782168147869	196521	191	41.767	6.1529317865201	0.0144488993901068	204711.331	28	0.056	ns	0.1570681	0.1085518;0.2165696	0.04359	*
LINE	CR1	CR1_Mam	398	0.137684343076173	196521	1695	364.075	18.1780035981627	0.125948309561451	204711.331	966	0.072	ns	0.2348083	0.2148071;0.2557318	0.0475	*
LINE	CR1	CR1-3_Croc	340	0.117619790567585	196521	1338	293.456	15.0777784637991	0.101518333120003	204711.331	1000	0.004	**	0.2541106	0.2309702;0.2783361	0.002626	**
LINE	CR1	X21_LINE	9	0.00311346504443606	196521	45	10.019	2.94402892416266	0.00346597847557833	204711.331	459	0.918	ns	0.2	0.09575727;0.34595830	0.8582	ns
LINE	CR1	tot	11775	4.07345009980385	196521	68381	13325.347	100.966017687773	4.60977800994233	204711.331	1	0.002	**	0.172197	0.1693738;0.1750480	2.2e-16	***
LINE	CR1	CR1-L3B_Croc	6	0.00207564336295738	196521	37	8.18	2.57919604765754	0.00282979378483189	204711.331	258	0.516	ns	0.1621622	0.06192572;0.32013708	0.5514	ns
LINE	CR1	X7B_LINE	211	0.0729934582640011	196521	934	190.143	12.6963675414958	0.0657781759938007	204711.331	951	0.102	ns	0.2259101	0.1994547;0.2541060	0.09561	ns
LINE	CR1	CR1-13_AMi	17	0.00588098952837923	196521	102	21.576	4.33970702433437	0.00746401353319473	204711.331	183	0.366	ns	0.1666667	0.1001931;0.2533850	0.3315	ns
LINE	CR1	X7A_LINE	245	0.0847554373207595	196521	920	194.881	12.341359250429	0.0674172423694161	204711.331	1001	0.002	**	0.2663043	0.2379841;0.2961294	8.821e-05	***
LINE	CR1	CR1-1_Amn	8	0.00276752448394317	196521	66	14.114	3.41682289249511	0.00488260507079674	204711.331	53	0.106	ns	0.1212121	0.05381086;0.22494016	0.07145	ns
LINE	CR1	X17_LINE	168	0.0581180141628065	196521	966	203.119	13.199510069168	0.0702671007067566	204711.331	6	0.012	*	0.173913	0.1505161;0.1993165	0.005043	**
LINE	CR1	X1_LINE	12	0.00415128672591475	196521	85	18.685	4.18727934443217	0.00646389937280976	204711.331	65	0.13	ns	0.1411765	0.07513135;0.23362462	0.08838	ns
LINE	CR1	X6A_LINE	212	0.073339398824494	196521	1033	214.782	13.3074251289858	0.0743018054637852	204711.331	416	0.832	ns	0.2052275	0.180983;0.231164	0.8781	ns
LINE	CR1	CR1-11_Crp	8	0.00276752448394317	196521	25	4.76992936427851	1.90627456634092	0.00165011203779003	204711.331	957	0.09	ns	0.32	0.1494954;0.5350007	0.1223	ns
LINE	CR1	X6B_LINE	159	0.0550045491183705	196521	875	184.536	12.2065434789584	0.0638384872711171	204711.331	12	0.024	*	0.1817143	0.1566990;0.2088933	0.03453	*
LINE	CR1	X20_LINE	28	0.00968633569380109	196521	161	34.943	5.53790749466073	0.0120882010053033	204711.331	124	0.248	ns	0.173913	0.1187844;0.2414491	0.2136	ns
LINE	CR1	CR1-L3A_Croc	75	0.0259455420369672	196521	323	67.462	7.67642387335948	0.0233378420919718	204711.331	853	0.298	ns	0.2321981	0.1872456;0.2821374	0.3046	ns
LINE	CR1	CR1-8_Crp	1	0.000345940560492896	196521	7	1.824	0.937832629019383	0.000630995582339043	204711.331	338	0.676	ns	0.1428571	0.003610297;0.578723197	0.6848	ns
LINE	CR1	X5B_LINE	14	0.00484316784690055	196521	73	15.836	3.5512977509237	0.0054783147159655	204711.331	388	0.776	ns	0.1917808	0.1090062;0.3007886	0.6721	ns
LINE	CR1	L3	7929	2.74296270414817	196521	45293	9292.581	85.2253295434861	3.21468067956564	204711.331	1	0.002	**	0.1750602	0.1715703;0.1785917	2.2e-16	***
LINE	CR1	X7C_LINE	160	0.0553504896788634	196521	620	127.904	10.3209159140701	0.0442471814492834	204711.331	1000	0.004	**	0.2580645	0.2240364;0.2944152	0.002053	**
LINE	CR1	Plat_L3	733	0.253574430841293	196521	3315	714.17	24.6117622050685	0.247060370087212	204711.331	784	0.436	ns	0.2211161	0.2070891;0.2356368	0.4222	ns
LINE	CR1	L3b	2114	0.731318344881982	196521	9560	2042.567	40.8645741984965	0.706606772824293	204711.331	969	0.066	ns	0.2211297	0.2128443;0.2295854	0.07645	ns
LTR?	tot	tot	1482	0.512683910650472	196521	8420	1822.876	38.5473802550124	0.630606745149048	204711.331	1	0.002	**	0.1760095	0.1679290;0.1843149	2.2e-16	***
LTR?	LTR?	MER129	32	0.0110700979357727	196521	122	27.815	4.76103375775077	0.00962233669010991	204711.331	845	0.314	ns	0.2622951	0.1868347;0.3496496	0.3876	ns
LTR?	LTR?	Eutr18	151	0.0522370246344273	196521	676	141.991	10.9789551623302	0.0491204461249468	204711.331	815	0.374	ns	0.2233728	0.1924999;0.2566822	0.3955	ns
LTR?	LTR?	MamRep605	612	0.211715623021652	196521	3549	780.418	25.749374872146	0.269978240338745	204711.331	1	0.002	**	0.1724429	0.1601473;0.1852806	2.534e-12	***
LTR?	LTR?	MamRep1151	136	0.0470479162270339	196521	1260	283.331	16.6628656025934	0.0980156849450127	204711.331	1	0.002	**	0.1079365	0.09133637;0.12639031	2.2e-16	***
LTR?	LTR?	MamRep605b	532	0.184040378182221	196521	2374	512.917	20.9191711767632	0.177438794466335	204711.331	822	0.36	ns	0.2240944	0.2074586;0.2414136	0.3434	ns
LTR?	LTR?	tot	1482	0.512683910650472	196521	8420	1822.876	38.5473802550124	0.630606745149048	204711.331	1	0.002	**	0.1760095	0.1679290;0.1843149	2.2e-16	***
LTR?	LTR?	UCON51	10	0.00345940560492896	196521	42	9.014	2.92238675475104	0.00311830821228297	204711.331	697	0.61	ns	0.2380952	0.1205162;0.3945024	0.7075	ns
LTR?	LTR?	Eutr5	30	0.0103782168147869	196521	397	90.129	9.14603788582843	0.0311792767766642	204711.331	1	0.002	**	0.07556675	0.05156283;0.10612037	1.347e-15	***
scRNA	tot	tot	630	0.217942553110525	196521	1861	414.66	17.9956729311311	0.143447712813984	204711.331	1001	0.002	**	0.3385277	0.3170281;0.3605374	2.2e-16	***
scRNA	scRNA	tot	630	0.217942553110525	196521	1861	414.66	17.9956729311311	0.143447712813984	204711.331	1001	0.002	**	0.3385277	0.3170281;0.3605374	2.2e-16	***
scRNA	scRNA	HY4	62	0.0214483147505596	196521	162	36.293	5.22881358354757	0.0125552207619687	204711.331	1001	0.002	**	0.382716	0.3075645;0.4622424	4.852e-06	***
scRNA	scRNA	BC200	220	0.0761069233084371	196521	676	155.368	11.3475699311942	0.0537480930026603	204711.331	1001	0.002	**	0.3254438	0.2902119;0.3622081	1.592e-08	***
scRNA	scRNA	HY3	168	0.0581180141628065	196521	545	117.914	9.48802543349387	0.0407912352499593	204711.331	1001	0.002	**	0.3082569	0.2697009;0.3489069	6.796e-07	***
scRNA	scRNA	HY1	175	0.0605395980862568	196521	456	101.313	8.66799660620406	0.0350482760052168	204711.331	1001	0.002	**	0.3837719	0.3389213;0.4301406	7.606e-15	***
scRNA	scRNA	HY5	9	0.00311346504443606	196521	22	5.02311557788945	1.95483930849592	0.00173769941843567	204711.331	981	0.042	*	0.4090909	0.2070931;0.6364530	0.06986	ns
SINE	tot	tot	143178	49.5310775702519	196521	1806997	136227.04	180.378038121709	47.1264585718882	204711.331	1001	0.002	**	0.07923533	0.0788419;0.0796301	2.2e-16	***
SINE	Alu	AluYc	1534	0.530672819796103	196521	6703	1538.259	35.4551122404652	0.532146180643242	204711.331	468	0.936	ns	0.2288528	0.2188410;0.2391009	0.919	ns
SINE	Alu	AluYd8	53	0.0183348497061235	196521	224	51.394	6.549019289455	0.0177792691659719	204711.331	631	0.742	ns	0.2366071	0.1825428;0.2977849	0.8116	ns
SINE	Alu	AluY	20398	7.05649555293409	196521	98084	20182.86	125.458432232426	6.98206990074965	204711.331	958	0.088	ns	0.2079646	0.2054283;0.2105182	0.08948	ns
SINE	Alu	AluYh3	159	0.0550045491183705	196521	649	156.311	11.4303513477028	0.0540743149512051	204711.331	608	0.788	ns	0.2449923	0.2123561;0.2799671	0.8185	ns
SINE	Alu	AluYk11	48	0.016605146903659	196521	171	39.918	5.88862903840545	0.0138092552937554	204711.331	920	0.164	ns	0.2807018	0.2147795;0.3543971	0.1482	ns
SINE	Alu	AluYe5	349	0.120733255612021	196521	1297	312.062	16.4815593254339	0.107954903188534	204711.331	990	0.024	*	0.2690825	0.2451072;0.2941089	0.0177	*
SINE	Alu	AluSx	27794	9.61507193833955	196521	124945	24859.03	129.8774008026	8.59974677150972	204711.331	1001	0.002	**	0.2224499	0.2201463;0.2247664	2.2e-16	***
SINE	Alu	Alu	2032	0.702951218921565	196521	7748	1716.846	36.6581792524684	0.593926667519987	204711.331	1001	0.002	**	0.2622612	0.2524933;0.2722083	2.2e-16	***
SINE	Alu	AluSx3	10176	3.52029114357571	196521	38631	8688.967	84.9028055920262	3.00586611408428	204711.331	1001	0.002	**	0.2634154	0.2590279;0.2678385	2.2e-16	***
SINE	Alu	AluSc	9069	3.13733494311007	196521	37679	8450.059	83.7656982971623	2.92321814665804	204711.331	1001	0.002	**	0.2406911	0.2363814;0.2450408	3.488e-14	***
SINE	Alu	AluSg	11502	3.97900832678929	196521	42580	9677.479	94.5346728103681	3.34783250941823	204711.331	1001	0.002	**	0.2701268	0.2659134;0.2743716	2.2e-16	***
SINE	Alu	AluYh3a3	59	0.0204104930690809	196521	158	40.454	5.92832430194478	0.0139946794341796	204711.331	999	0.006	**	0.3734177	0.2978633;0.4538163	0.001319	**
SINE	Alu	AluYg6	199	0.0688421715380863	196521	811	186.884	13.0437219643276	0.0646507557071544	204711.331	836	0.332	ns	0.2453761	0.2161140;0.2765019	0.317	ns
SINE	Alu	AluSx1	24720	8.55165065538439	196521	106483	21946.627	126.186905049637	7.59222844530853	204711.331	1001	0.002	**	0.2321497	0.2296165;0.2346976	2.2e-16	***
SINE	Alu	AluYj4	714	0.247001560191928	196521	2787	663.055	23.9093628654683	0.229377618337617	204711.331	987	0.03	*	0.2561895	0.2400663;0.2728262	0.02465	*
SINE	Alu	FLAM_A	4765	1.64840677074865	196521	14934	3310.403	47.9796481608363	1.14520266927736	204711.331	1001	0.002	**	0.3190706	0.3115972;0.3266145	2.2e-16	***
SINE	Alu	AluYk3	1445	0.499884109912235	196521	6065	1442.702	33.2930867542441	0.499089138504222	204711.331	537	0.93	ns	0.2382523	0.2275762;0.2491806	0.9399	ns
SINE	Alu	AluSc5	1096	0.379150854300214	196521	4143	990.471	28.470576613984	0.342644092891959	204711.331	1001	0.002	**	0.2645426	0.2511604;0.2782575	0.0001405	***
SINE	Alu	AluYa8	87	0.030096828762882	196521	390	87.828	8.33966222133522	0.0303832675469701	204711.331	487	0.974	ns	0.2230769	0.1827150;0.2676993	0.9517	ns
SINE	Alu	AluYi6	86	0.0297508882023891	196521	454	106.167	9.609758501568	0.0367274714858493	204711.331	25	0.05	*	0.1894273	0.1544045;0.2285544	0.02642	*
SINE	Alu	AluYk2	1784	0.617157959919327	196521	6622	1590.207	35.9127536799516	0.550117100879727	204711.331	1001	0.002	**	0.269405	0.2587474;0.2802660	3.857e-08	***
SINE	Alu	AluSq2	12726	4.4024395728326	196521	51711	11478.026	97.0097222458152	3.97071474779203	204711.331	1001	0.002	**	0.2460985	0.2423907;0.2498349	2.2e-16	***
SINE	Alu	AluJo	13088	4.52767005573102	196521	45868	10167.52	89.033918472898	3.51735756762273	204711.331	1001	0.002	**	0.2853405	0.2812107;0.2894975	2.2e-16	***
SINE	Alu	AluYb8	527	0.182310675379756	196521	2645	598.615	22.9092035349684	0.207085208619455	204711.331	1	0.002	**	0.1992439	0.1841720;0.2149844	0.0008164	***
SINE	Alu	AluSp	16326	5.64782559060702	196521	64572	14128.374	100.055090550882	4.88757762041326	204711.331	1001	0.002	**	0.252834	0.2494851;0.2562052	2.2e-16	***
SINE	Alu	AluYh9	43	0.0148754441011945	196521	168	34.158	5.37158169349494	0.0118166376653163	204711.331	959	0.086	ns	0.2559524	0.1918428;0.3288828	0.1025	ns
SINE	Alu	AluYk4	255	0.0882148429256885	196521	1095	263.304	15.2823143905998	0.0910875333400215	204711.331	301	0.602	ns	0.2328767	0.2081307;0.2590668	0.5717	ns
SINE	Alu	AluYe6	61	0.0211023741900667	196521	193	49.533	6.62788351133602	0.0171354737828946	204711.331	968	0.068	ns	0.3160622	0.2511693;0.3867104	0.06936	ns
SINE	Alu	AluYc3	181	0.0626152414492142	196521	557	136.655	11.3396897472358	0.0472745072941567	204711.331	1001	0.002	**	0.3249551	0.2861794;0.3656001	2.188e-05	***
SINE	Alu	AluYk12	20	0.00691881120985792	196521	100	23.897	4.54786478185908	0.00826694157409874	204711.331	241	0.482	ns	0.2	0.1266556;0.2918427	0.4125	ns
SINE	Alu	AluSq	3724	1.28828264727555	196521	12256	2954.235	50.7829960487532	1.02198971172773	204711.331	1001	0.002	**	0.3038512	0.2957153;0.3120803	2.2e-16	***
SINE	Alu	AluYf1	506	0.175045923609405	196521	1999	491.747	20.7919526811768	0.1701152328007	204711.331	748	0.508	ns	0.2531266	0.2341892;0.2727906	0.4672	ns
SINE	Alu	AluSz	26588	9.19786762238512	196521	118033	23752.134	128.790376212685	8.21682654886237	204711.331	1001	0.002	**	0.225259	0.2228783;0.2276532	2.2e-16	***
SINE	Alu	tot	104374	36.1072000608855	196521	1196725	113385.233	201.707815301623	39.2245510556376	204711.331	1	0.002	**	0.08721636	0.08671143;0.08772329	2.2e-16	***
SINE	Alu	AluSg4	3459	1.19660839874493	196521	11821	2847.101	49.3517415436719	0.984927715719885	204711.331	1001	0.002	**	0.2926148	0.2844228;0.3009091	2.2e-16	***
SINE	Alu	AluYi6_4d	13	0.00449722728640765	196521	46	11.582	3.10820477718843	0.00400668357162872	204711.331	734	0.536	ns	0.2826087	0.1598667;0.4346041	0.6125	ns
SINE	Alu	AluYb9	64	0.0221401958715454	196521	378	89.08	9.01203732886282	0.0308163851287072	204711.331	4	0.008	**	0.1693122	0.1329007;0.2109974	0.001959	**
SINE	Alu	AluSq10	494	0.170894636883491	196521	1528	370.642	18.0203376374742	0.128220101222208	204711.331	1001	0.002	**	0.3232984	0.2998771;0.3474008	1.031e-12	***
SINE	Alu	AluYm1	1089	0.376729270376764	196521	4667	1109.164	30.2787038015815	0.383704815838543	204711.331	267	0.534	ns	0.2333405	0.2212685;0.2457469	0.5025	ns
SINE	Alu	AluYh7	101	0.0349399966097825	196521	462	105.829	9.27317371511775	0.0366105435764027	204711.331	324	0.648	ns	0.2186147	0.1817488;0.2591268	0.6187	ns
SINE	Alu	AluSg7	1716	0.59363400180581	196521	5829	1411.164	34.5231364587714	0.488178865107397	204711.331	1001	0.002	**	0.2943901	0.2827094;0.3062770	2.2e-16	***
SINE	Alu	AluSq4	541	0.187153843226657	196521	1638	403.779	18.646926472394	0.139683533575261	204711.331	1001	0.002	**	0.3302808	0.3075206;0.3536509	2.502e-14	***
SINE	Alu	FAM	1421	0.491581536460405	196521	4262	970.687	28.0476327111701	0.335800004843168	204711.331	1001	0.002	**	0.3334115	0.3192590;0.3477928	2.2e-16	***
SINE	Alu	FLAM_C	7753	2.68207716550142	196521	24406	5434.697	63.4838829498825	1.88008212628906	204711.331	1001	0.002	**	0.3176678	0.3118283;0.3235507	2.2e-16	***
SINE	Alu	FRAM	5890	2.03758990130316	196521	20221	4515.828	58.3048185647453	1.56220806940951	204711.331	1001	0.002	**	0.2912813	0.2850246;0.2975981	2.2e-16	***
SINE	Alu	AluSc8	5495	1.90094337990846	196521	20437	4778.958	63.6882911878976	1.65323540909201	204711.331	1001	0.002	**	0.2688751	0.2628051;0.2750108	2.2e-16	***
SINE	Alu	AluJr	26186	9.05879951706698	196521	114124	22720.67	124.652185168441	7.86000131457413	204711.331	1001	0.002	**	0.2294522	0.2270152;0.2319029	2.2e-16	***
SINE	Alu	AluSx4	3434	1.18795988473261	196521	11827	2827.439	48.8867691220764	0.978125832419474	204711.331	1001	0.002	**	0.2903526	0.2821819;0.2986265	2.2e-16	***
SINE	Alu	AluYa5	688	0.238007105619113	196521	3782	865.167	27.5142898717584	0.299296356899957	204711.331	1	0.002	**	0.1819143	0.1697367;0.1945855	2.27e-12	***
SINE	Alu	AluJb	27296	9.44279353921409	196521	117273	23250.899	125.74260217206	8.04342903202372	204711.331	1001	0.002	**	0.232756	0.2303398;0.2351855	2.2e-16	***
SINE	Alu	AluSz6	11576	4.00460792826577	196521	40962	9253.492	83.076890322795	3.20115820899653	204711.331	1001	0.002	**	0.2826034	0.2782463;0.2869913	2.2e-16	***
SINE	Alu	AluJr4	3848	1.33117927677666	196521	12307	2868.455	48.6406197008723	0.99231493044865	204711.331	1001	0.002	**	0.3126676	0.3044818;0.3209421	2.2e-16	***
SINE	5S-Deu-L2	tot	609	0.210677801340174	196521	2614	561.695	21.3148374916934	0.194313083126057	204711.331	991	0.022	*	0.2329763	0.2168860;0.2496668	0.0252	*
SINE	5S-Deu-L2	AmnSINE1	609	0.210677801340174	196521	2614	561.695	21.3148374916934	0.194313083126057	204711.331	991	0.022	*	0.2329763	0.2168860;0.2496668	0.0252	*
SINE	MIR	tot	82147	28.4179792228099	196521	598863	71738.256	180.074393657875	24.8171724894229	204711.331	1001	0.002	**	0.1371716	0.1363012;0.1380455	2.2e-16	***
SINE	MIR	MIR1_Amn	3441	1.19038146865606	196521	11716	2686.011	44.658989064961	0.929200150830084	204711.331	1001	0.002	**	0.2937009	0.2854631;0.3020413	2.2e-16	***
SINE	MIR	MIR3	20240	7.00183694437622	196521	87870	16816.36	100.533254872879	5.81746100385032	204711.331	1001	0.002	**	0.2303403	0.2275596;0.2331388	2.2e-16	***
SINE	MIR	MIRb	40765	14.1022669484929	196521	223887	36758.498	145.062362744735	12.716255400997	204711.331	1001	0.002	**	0.1820785	0.1804818;0.1836833	2.2e-16	***
SINE	MIR	MIR	31857	11.0206284356222	196521	174396	30207.006	134.788931370569	10.4498285864523	204711.331	1001	0.002	**	0.1826705	0.1808594;0.1844921	2.2e-16	***
SINE	MIR	MIRc	21582	7.46608917655768	196521	100994	19065.837	108.626267988443	6.5956463380462	204711.331	1001	0.002	**	0.2136959	0.2111711;0.2162371	2.2e-16	***
SINE	tRNA-RTE	tot	1405	0.486046487492519	196521	5836	1208.087	30.6950096044067	0.417926293904181	204711.331	1001	0.002	**	0.2407471	0.2298242;0.2519297	4.368e-10	***
SINE	tRNA-RTE	MamSINE1	1405	0.486046487492519	196521	5836	1208.087	30.6950096044067	0.417926293904181	204711.331	1001	0.002	**	0.2407471	0.2298242;0.2519297	4.368e-10	***
SINE	tRNA	tot	507	0.175391864169898	196521	2292	484.745	20.8703029337033	0.167692956996129	204711.331	861	0.282	ns	0.2212042	0.2043587;0.2387652	0.2604	ns
SINE	tRNA	LFSINE_Vert	507	0.175391864169898	196521	2292	484.745	20.8703029337033	0.167692956996129	204711.331	861	0.282	ns	0.2212042	0.2043587;0.2387652	0.2604	ns
SINE	tRNA-Deu	tot	161	0.0556964302393563	196521	667	140.902	10.5703419116	0.04874371685457	204711.331	974	0.056	ns	0.2413793	0.2093591;0.2757068	0.05787	ns
SINE	tRNA-Deu	AmnSINE2	161	0.0556964302393563	196521	667	140.902	10.5703419116	0.04874371685457	204711.331	974	0.056	ns	0.2413793	0.2093591;0.2757068	0.05787	ns
DNA	TcMar-Mariner	tot	2550	0.882148429256885	196521	16390	3460.175	54.0522156531721	1.19701487890351	204711.331	1	0.002	**	0.1555827	0.1500646;0.1612233	2.2e-16	***
DNA	TcMar-Mariner	MADE1	1004	0.347324322734868	196521	7843	1606.417	36.250202595133	0.555724797365317	204711.331	1	0.002	**	0.1280122	0.1206936;0.1356085	2.2e-16	***
DNA	TcMar-Mariner	HSMAR2	151	0.0522370246344273	196521	1770	444.682	22.0338459277169	0.153833540321102	204711.331	1	0.002	**	0.08531073	0.07271025;0.09930485	2.2e-16	***
DNA	TcMar-Mariner	MARNA	728	0.251844728038828	196521	3156	692.375	24.6161396106158	0.239520595571269	204711.331	934	0.136	ns	0.2306717	0.2160711;0.2457731	0.1268	ns
DNA	TcMar-Mariner	HSMAR1	68	0.0235239581135169	196521	716	185.85	14.3346078070166	0.0642930531676047	204711.331	1	0.002	**	0.09497207	0.07450451;0.11884571	2.2e-16	***
DNA	TcMar-Mariner	MADE2	594	0.20548869293278	196521	2664	555.243	20.5049360741116	0.192081074629757	204711.331	972	0.06	ns	0.222973	0.2072904;0.2392666	0.06627	ns
DNA	TcMar-Mariner	UCON40	48	0.016605146903659	196521	241	54.043	6.65503121258199	0.0186956657107176	204711.331	197	0.394	ns	0.1991701	0.1506563;0.2552481	0.3955	ns
DNA	TcMar-Tc1	tot	151	0.0522370246344273	196521	649	144.676	10.8772854765948	0.0500492965298702	204711.331	746	0.512	ns	0.2326656	0.2006652;0.2671190	0.5401	ns
DNA	TcMar-Tc1	EutTc1-N2	34	0.0117619790567585	196521	198	45.188	5.92602512429485	0.015632362047553	204711.331	29	0.058	ns	0.1717172	0.1219471;0.2316031	0.06221	ns
DNA	TcMar-Tc1	X32_DNA	104	0.0359778182912612	196521	328	71.852	7.76546189214772	0.0248565211525356	204711.331	1001	0.002	**	0.3170732	0.2670436;0.3704436	4.224e-05	***
DNA	TcMar-Tc1	X33a_DNA	9	0.00311346504443606	196521	67	13.562	3.4359804949915	0.00469164588140466	204711.331	115	0.23	ns	0.1343284	0.06330823;0.23974175	0.2222	ns
DNA	TcMar-Tc1	EutTc1-N1	11	0.00380534616542186	196521	56	14.185	3.53004762520795	0.00490716685059173	204711.331	231	0.462	ns	0.1964286	0.1023483;0.3243330	0.3612	ns
DNA	TcMar	tot	502	0.173662161367434	196521	1834	387.725	18.0637669015816	0.134129803817108	204711.331	1001	0.002	**	0.2737186	0.2534154;0.2947481	2.386e-10	***
DNA	TcMar	UCON44	90	0.0311346504443607	196521	364	79.673	8.39264603730596	0.0275621222761505	204711.331	896	0.212	ns	0.2472527	0.2037733;0.2948971	0.2046	ns
DNA	TcMar	DNA1_Mam	39	0.0134916818592229	196521	169	37.536	5.8970738065145	0.0129852248786613	204711.331	631	0.742	ns	0.2307692	0.1695392;0.3016899	0.7815	ns
DNA	TcMar	X4a_DNA	54	0.0186807902666164	196521	179	37.038	5.75549143702618	0.0128129464795359	204711.331	998	0.008	**	0.301676	0.2354479;0.3746072	0.00298	**
DNA	TcMar	X4b_DNA	199	0.0688421715380863	196521	699	146.51	11.0678090151753	0.0506837515178142	204711.331	1001	0.002	**	0.2846924	0.2514918;0.3197222	2.51e-06	***
DNA	TcMar	X5a_DNA	125	0.043242570061612	196521	423	88.131	8.54944044554567	0.0304880875367994	204711.331	1001	0.002	**	0.2955083	0.2524080;0.3414964	2.542e-05	***
DNA	PIF-Harbinger	tot	10	0.00345940560492896	196521	30	5.98997995991984	2.24566891732908	0.00207217702467588	204711.331	976	0.052	ns	0.3333333	0.1728742;0.5281200	0.1051	ns
DNA	PIF-Harbinger	Chompy-7_Croc	5	0.00172970280246448	196521	14	2.96991701244813	1.5073814894327	0.00102741475590369	204711.331	911	0.182	ns	0.3571429	0.1275984;0.6486199	0.1928	ns
DNA	PIF-Harbinger	Chompy-6_Croc	5	0.00172970280246448	196521	16	3.23804573804574	1.50077590961887	0.00112017135752118	204711.331	891	0.222	ns	0.3125	0.1101700;0.5866206	0.3447	ns
DNA	hAT-Blackjack	BLACKJACK	139	0.0480857379085126	196521	2129	478.878	21.5996680914699	0.165663323727717	204711.331	1	0.002	**	0.06528887	0.05516484;0.07662866	2.2e-16	***
DNA	hAT-Blackjack	MER81	644	0.222785720957425	196521	3668	810.108	24.2804010237449	0.280249215579779	204711.331	1	0.002	**	0.1755725	0.1633862;0.1882781	1.243e-11	***
DNA	hAT-Blackjack	MER63D	230	0.0795663289133661	196521	1718	387.817	18.3523382520953	0.134161630348674	204711.331	1	0.002	**	0.1338766	0.1181193;0.1508957	2.2e-16	***
DNA	hAT-Blackjack	tot	2893	1.00080604150595	196521	19734	4213.582	58.2903340103575	1.45764891876278	204711.331	1	0.002	**	0.1465998	0.1416918;0.1516121	2.2e-16	***
DNA	hAT-Blackjack	MER94B	147	0.0508532623924557	196521	622	135.258	10.9610026721819	0.0467912283311481	204711.331	861	0.282	ns	0.2363344	0.2034621;0.2717319	0.2635	ns
DNA	hAT-Blackjack	MER63C	95	0.0328643532468251	196521	890	220.519	14.8296175458626	0.076286466459333	204711.331	1	0.002	**	0.1067416	0.08722164;0.12890740	2.2e-16	***
DNA	hAT-Blackjack	MER63A	511	0.17677562641187	196521	3511	774.685	25.8812985882976	0.267994963105439	204711.331	1	0.002	**	0.1455426	0.1340342;0.1576445	2.2e-16	***
DNA	hAT-Blackjack	MER94	885	0.306157396036213	196521	4792	1002.535	29.3248481960559	0.346817519813746	204711.331	1	0.002	**	0.1846828	0.1737864;0.1959647	2.549e-05	***
DNA	hAT-Blackjack	MER63B	352	0.121771077293499	196521	2404	542.426	21.9757014781202	0.18764715446592	204711.331	1	0.002	**	0.1464226	0.1325198;0.1611928	2.2e-16	***
DNA	hAT-Tag1	tot	611	0.21136968246116	196521	2372	524.817	20.8991934602101	0.1815554871362	204711.331	1001	0.002	**	0.2575885	0.2400872;0.2756904	2.875e-05	***
DNA	hAT-Tag1	hAT-5_Mam	263	0.0909823674096317	196521	904	192.923	13.0005417227547	0.066739890751971	204711.331	1001	0.002	**	0.2909292	0.2614901;0.3217377	4.776e-08	***
DNA	hAT-Tag1	hAT-1_Mam	349	0.120733255612021	196521	1468	333.13	17.2677524673964	0.115243178916998	204711.331	827	0.35	ns	0.2377384	0.2161635;0.2603677	0.3189	ns
DNA	hAT-Ac	tot	1077	0.372577983650849	196521	5533	1177.553	31.6328915976841	0.407363344830091	204711.331	2	0.004	**	0.1946503	0.1842905;0.2053330	0.0009063	***
DNA	hAT-Ac	EuthAT-2	114	0.0394372238961902	196521	1150	266.966	16.2168378492797	0.0923543676725465	204711.331	1	0.002	**	0.09913043	0.08246657;0.11787588	2.2e-16	***
DNA	hAT-Ac	UCON37	46	0.0159132657826732	196521	174	38.406	5.40892044870511	0.0132861931662902	204711.331	931	0.142	ns	0.2643678	0.2005082;0.3364409	0.1704	ns
DNA	hAT-Ac	OldhAT1	920	0.318265315653464	196521	4209	877.331	27.155457238976	0.303504377877793	204711.331	944	0.116	ns	0.2185792	0.2061736;0.2313766	0.1068	ns
DNA	tot	tot	63544	21.9824469759606	196521	524553	66721.299	180.295502071092	23.0816035728741	204711.331	1	0.002	**	0.1211393	0.1202575;0.1220254	2.2e-16	***
DNA	hAT-Charlie	MER102b	802	0.277444329515303	196521	3128	732.773	23.6548731559487	0.253495902334061	204711.331	1000	0.004	**	0.2563939	0.2411658;0.2720787	0.003822	**
DNA	hAT-Charlie	MER3	2636	0.911899317459274	196521	10909	2408.727	44.0320712015037	0.833276368454372	204711.331	1001	0.002	**	0.2416353	0.2336264;0.2497825	2.051e-07	***
DNA	hAT-Charlie	Charlie17a	320	0.110700979357727	196521	1214	262.172	14.8249180164409	0.0906959286255436	204711.331	1001	0.002	**	0.2635914	0.2389931;0.2893402	7.968e-05	***
DNA	hAT-Charlie	MER102c	728	0.251844728038828	196521	3112	718.078	24.0759125593521	0.248412305797618	204711.331	673	0.658	ns	0.2339332	0.2191548;0.2492133	0.6705	ns
DNA	hAT-Charlie	Charlie32a	63	0.0217942553110525	196521	259	55.134	6.71439700398533	0.0190730868622153	204711.331	898	0.208	ns	0.2432432	0.1922698;0.3001964	0.2254	ns
DNA	hAT-Charlie	Charlie2a	268	0.0927120702120962	196521	2080	462.04	20.4205141315638	0.159838376570138	204711.331	1	0.002	**	0.1288462	0.1147385;0.1440087	2.2e-16	***
DNA	hAT-Charlie	Chap1a_Mam	307	0.106203752071319	196521	1415	316.212	16.234056812781	0.10939055651458	204711.331	309	0.618	ns	0.2169611	0.1957371;0.2393669	0.5875	ns
DNA	hAT-Charlie	UCON81	9	0.00311346504443606	196521	40	8.606	2.63661064924567	0.00297716446360186	204711.331	651	0.702	ns	0.225	0.1083966;0.3845117	0.8483	ns
DNA	hAT-Charlie	Charlie1a	1063	0.367734815803949	196521	5747	1357.107	35.9068078482319	0.469478356228833	204711.331	1	0.002	**	0.1849661	0.1750026;0.1952504	2.2e-16	***
DNA	hAT-Charlie	Charlie17	78	0.0269833637184459	196521	535	119.831	10.6151363684185	0.0414544033044242	204711.331	1	0.002	**	0.1457944	0.1169813;0.1785851	7.545e-06	***
DNA	hAT-Charlie	MER106B	183	0.0633071225702	196521	827	185.9	12.5813469187639	0.0643103501956294	204711.331	431	0.862	ns	0.2212817	0.1934200;0.2511455	0.8351	ns
DNA	hAT-Charlie	MER58D	242	0.0837176156392809	196521	1140	251.949	14.5532881919241	0.0871593782756247	204711.331	249	0.498	ns	0.2122807	0.1888714;0.2371845	0.4977	ns
DNA	hAT-Charlie	Charlie10a	90	0.0311346504443607	196521	305	64.258	7.29785548601058	0.0222294485361525	204711.331	1001	0.002	**	0.295082	0.2444704;0.3497256	0.0005486	***
DNA	hAT-Charlie	Charlie23a	336	0.116236028325613	196521	1488	323.961	16.7090595687391	0.112071249917839	204711.331	766	0.472	ns	0.2258065	0.2047841;0.2479166	0.451	ns
DNA	hAT-Charlie	hAT-16_Crp	4	0.00138376224197158	196521	20	4.22278225806452	1.78053301041524	0.0014608316611943	204711.331	599	0.806	ns	0.2	0.057334;0.436614	1	ns
DNA	hAT-Charlie	Charlie24	294	0.101706524784911	196521	1286	283.148	16.1472855561184	0.0979523778224426	204711.331	770	0.464	ns	0.2286159	0.2059166;0.2525625	0.4593	ns
DNA	hAT-Charlie	MER102a	717	0.248039381873406	196521	3028	706.963	23.9757474850622	0.244567176467739	204711.331	672	0.66	ns	0.23679	0.2217432;0.2523469	0.6675	ns
DNA	hAT-Charlie	MER5B	4915	1.70029785482258	196521	24966	5188.973	62.3568813496286	1.7950762280025	204711.331	1	0.002	**	0.1968677	0.1919509;0.2018553	1.789e-05	***
DNA	hAT-Charlie	MER20B	769	0.266028291019037	196521	4146	941.918	28.1649168033307	0.325847640858348	204711.331	1	0.002	**	0.18548	0.1737528;0.1976520	5.82e-11	***
DNA	hAT-Charlie	MER105	246	0.0851013778812524	196521	714	159.54	11.5410396236906	0.0551913570210366	204711.331	1001	0.002	**	0.3445378	0.3096844;0.3806822	1.568e-13	***
DNA	hAT-Charlie	Charlie1b	663	0.22935859160679	196521	3033	689.274	24.6107011401669	0.23844783389318	204711.331	158	0.316	ns	0.2185955	0.2039990;0.2337367	0.26	ns
DNA	hAT-Charlie	Charlie17b	47	0.0162592063431661	196521	527	117.416	10.3830029736464	0.0406189568508339	204711.331	1	0.002	**	0.08918406	0.06626465;0.11683058	7.291e-16	***
DNA	hAT-Charlie	Charlie12	4	0.00138376224197158	196521	21	4.61407035175879	2.01298676332741	0.00159619408364109	204711.331	495	0.99	ns	0.1904762	0.05446357;0.41906604	1	ns
DNA	hAT-Charlie	MER113	744	0.257379777006715	196521	3734	933.74	27.2656159624868	0.323018538954637	204711.331	1	0.002	**	0.1992501	0.1865437;0.2124290	2.423e-13	***
DNA	hAT-Charlie	MER112	1171	0.405096396337181	196521	4468	987.287	28.3643996969823	0.34154261814735	204711.331	1001	0.002	**	0.2620859	0.2492380;0.2752455	8.227e-11	***
DNA	hAT-Charlie	Charlie13a	99	0.0342481154887967	196521	548	124.286	11.0229628371735	0.0429955685014201	204711.331	8	0.016	*	0.1806569	0.1493265;0.2154760	0.009237	**
DNA	hAT-Charlie	Charlie25	86	0.0297508882023891	196521	1076	268.428	15.9133293201029	0.0928601327719871	204711.331	1	0.002	**	0.07992565	0.06442464;0.09776791	2.2e-16	***
DNA	hAT-Charlie	MER113A	486	0.168127112399548	196521	2067	484.983	20.2227018142648	0.167775290849526	204711.331	530	0.944	ns	0.2351234	0.2169855;0.2540155	0.9586	ns
DNA	hAT-Charlie	Charlie18a	574	0.198569881722922	196521	2463	557.595	22.2188355152031	0.192894726828036	204711.331	789	0.426	ns	0.2330491	0.2164749;0.2502604	0.427	ns
DNA	hAT-Charlie	Charlie29a	164	0.056734251920835	196521	978	222.181	14.337426575254	0.0768614196708721	204711.331	1	0.002	**	0.1676892	0.1447923;0.1926062	5.344e-06	***
DNA	hAT-Charlie	Charlie14a	74	0.0255996014764743	196521	523	107.523	9.68706923224514	0.0371965668858777	204711.331	1	0.002	**	0.1414914	0.1127616;0.1743430	0.0001829	***
DNA	hAT-Charlie	Charlie10	170	0.0588098952837923	196521	1131	258.939	14.9136077021858	0.08957750279347	204711.331	1	0.002	**	0.1503095	0.1299703;0.1724858	5.002e-11	***
DNA	hAT-Charlie	Charlie30b	152	0.0525829651949202	196521	614	131.493	10.5635950575806	0.0454887621208924	204711.331	975	0.054	ns	0.247557	0.2138876;0.2836748	0.04895	*
DNA	hAT-Charlie	Charlie21a	110	0.0380534616542186	196521	742	172.897	12.0684729373289	0.0598120850875403	204711.331	1	0.002	**	0.148248	0.1234451;0.1758839	1.125e-08	***
DNA	hAT-Charlie	MER5C1	161	0.0556964302393563	196521	617	136.323	10.6053356450489	0.0471596550280731	204711.331	992	0.02	*	0.26094	0.2266926;0.2974935	0.01974	*
DNA	hAT-Charlie	Charlie6	21	0.00726475177035082	196521	260	63.894	8.13516717375525	0.0221035261721331	204711.331	1	0.002	**	0.08076923	0.05069165;0.12081508	8.892e-12	***
DNA	hAT-Charlie	Charlie9	254	0.0878689023651956	196521	1284	221.856	13.6498198369642	0.076748988988712	204711.331	990	0.024	*	0.1978193	0.1763524;0.2206789	0.01998	*
DNA	hAT-Charlie	Charlie20a	154	0.053274846315906	196521	869	188.843	12.8624178439667	0.06532845326516	204711.331	6	0.012	*	0.1772152	0.1523805;0.2042602	0.003953	**
DNA	hAT-Charlie	Charlie29b	215	0.0743772205059727	196521	1420	310.321	16.5754850820634	0.107352620672716	204711.331	1	0.002	**	0.1514085	0.1331487;0.1711229	2.225e-10	***
DNA	hAT-Charlie	MER107	79	0.0273293042789388	196521	337	79.38	7.93792231069381	0.0274607616919261	204711.331	516	0.972	ns	0.2344214	0.1902165;0.2833623	1	ns
DNA	hAT-Charlie	MER30	1011	0.349745906658318	196521	4132	920.774	27.2742517552509	0.318533073647286	204711.331	1001	0.002	**	0.2446757	0.2316310;0.2580823	0.0008745	***
DNA	hAT-Charlie	Charlie7	451	0.156019192782296	196521	3902	857.029	27.4028662018424	0.296481092618666	204711.331	1	0.002	**	0.1155818	0.1057125;0.1260307	2.2e-16	***
DNA	hAT-Charlie	MER1A	595	0.205834633493273	196521	3227	783.128	27.9021530736634	0.270915739257681	204711.331	1	0.002	**	0.1843818	0.1711376;0.1982005	2.006e-15	***
DNA	hAT-Charlie	UCON34	77	0.026637423157953	196521	339	70.28	7.71278724502933	0.0243127025914407	204711.331	827	0.35	ns	0.2271386	0.1836176;0.2754985	0.3836	ns
DNA	hAT-Charlie	Charlie1	415	0.143565332604552	196521	1930	448.72	21.0333069202159	0.155230448304372	204711.331	52	0.104	ns	0.2150259	0.1968816;0.2340402	0.07102	ns
DNA	hAT-Charlie	MER20	4048	1.40036738887524	196521	16757	3706.405	53.5776963348047	1.28219582311367	204711.331	1001	0.002	**	0.2415707	0.2351053;0.2481259	3.122e-10	***
DNA	hAT-Charlie	Charlie22a	297	0.10274434646639	196521	1112	255.383	14.74006718372	0.0883473381603573	204711.331	997	0.01	**	0.2670863	0.2412767;0.2941344	0.003449	**
DNA	hAT-Charlie	Charlie4a	513	0.177467507532856	196521	2852	644.701	23.7867906706729	0.223028225290331	204711.331	1	0.002	**	0.1798738	0.1659364;0.1944712	1.647e-09	***
DNA	hAT-Charlie	MER5C	278	0.0961714758170251	196521	1336	295.242	16.5116343851864	0.102136182961044	204711.331	164	0.328	ns	0.2080838	0.1866034;0.2308563	0.2624	ns
DNA	hAT-Charlie	Charlie19a	416	0.143911273165045	196521	1605	369.148	17.5965261837027	0.127703266024832	204711.331	992	0.02	*	0.25919	0.2378973;0.2813671	0.006336	**
DNA	hAT-Charlie	UCON38	79	0.0273293042789388	196521	207	46.171	6.2124353802155	0.0159724216185175	204711.331	1001	0.002	**	0.3816425	0.3151774;0.4515499	2.516e-07	***
DNA	hAT-Charlie	Cheshire	147	0.0508532623924557	196521	1020	230.079	14.6889933462278	0.0795936582176451	204711.331	1	0.002	**	0.1441176	0.1231255;0.1671867	7.604e-11	***
DNA	hAT-Charlie	Charlie16a	333	0.115198206644134	196521	1410	317.422	16.4836776123421	0.109809144592776	204711.331	843	0.318	ns	0.2361702	0.2142146;0.2592306	0.323	ns
DNA	hAT-Charlie	Charlie31a	114	0.0394372238961902	196521	803	178.757	12.173583989407	0.0618392967720286	204711.331	1	0.002	**	0.1419676	0.1185547;0.1680437	9.021e-09	***
DNA	hAT-Charlie	Chap1_Mam	94	0.0325184126863322	196521	484	106.844	9.86940064386228	0.036961673245303	204711.331	100	0.2	ns	0.1942149	0.1598974;0.2323179	0.1706	ns
DNA	hAT-Charlie	Charlie15b	398	0.137684343076173	196521	1888	425.165	19.0583576416226	0.147081818401962	204711.331	89	0.178	ns	0.2108051	0.1926023;0.2299107	0.1369	ns
DNA	hAT-Charlie	Charlie26a	114	0.0394372238961902	196521	513	112.056	9.82238989978219	0.038764715446592	204711.331	605	0.794	ns	0.2222222	0.1869598;0.2607208	0.8308	ns
DNA	hAT-Charlie	MER1B	1307	0.452144312564215	196521	5366	1206.825	33.0661722421381	0.417489716916839	204711.331	999	0.006	**	0.2435706	0.2321347;0.2552861	0.001205	**
DNA	hAT-Charlie	MER103C	1752	0.606087861983554	196521	8923	1944.567	39.1456241601905	0.672704597895989	204711.331	1	0.002	**	0.1963465	0.1881485;0.2047432	6.074e-07	***
DNA	hAT-Charlie	Charlie7b_Mars	1	0.000345940560492896	196521	59	14.258	3.47354307609701	0.00493242051150771	204711.331	1	0.002	**	0.01694915	0.0004290233;0.0908559329	2.296e-06	***
DNA	hAT-Charlie	Charlie15a	888	0.307195217717692	196521	3213	721.607	24.1939227265215	0.249633130035597	204711.331	1001	0.002	**	0.2763772	0.2609676;0.2921949	6.916e-12	***
DNA	hAT-Charlie	MER5A1	3204	1.10839355581924	196521	15942	3388.661	49.5642683361279	1.17227528566042	204711.331	1	0.002	**	0.2009785	0.1947816;0.2072848	0.000329	***
DNA	hAT-Charlie	Charlie8	1010	0.349399966097825	196521	4378	1024.102	29.7726721677448	0.354278419881896	204711.331	330	0.66	ns	0.2306989	0.2182886;0.2434696	0.6298	ns
DNA	hAT-Charlie	MER117	942	0.325876007984308	196521	4370	995.685	27.5744106577661	0.344447826974369	204711.331	24	0.048	*	0.2155606	0.2034476;0.2280550	0.05366	ns
DNA	hAT-Charlie	Charlie3	40	0.0138376224197158	196521	337	92.036	10.9879679394982	0.0318389854255242	204711.331	1	0.002	**	0.1186944	0.08616583;0.15810592	9.203e-12	***
DNA	hAT-Charlie	Charlie4z	1903	0.658324886617981	196521	5940	1297.354	32.7671232849081	0.448807369917701	204711.331	1001	0.002	**	0.3203704	0.3085104;0.3324070	2.2e-16	***
DNA	hAT-Charlie	Charlie5	373	0.12903582906385	196521	2568	600.68	21.4637903058685	0.207799575876873	204711.331	1	0.002	**	0.1452492	0.1318369;0.1594757	2.2e-16	***
DNA	hAT-Charlie	MER30B	53	0.0183348497061235	196521	223	46.328	6.2898313155424	0.0160267342865149	204711.331	886	0.232	ns	0.2376682	0.1833876;0.2990653	0.283	ns
DNA	hAT-Charlie	Charlie13b	85	0.0294049476418962	196521	404	92.977	8.85578318930041	0.032164515492948	204711.331	194	0.388	ns	0.210396	0.1716604;0.2534340	0.3754	ns
DNA	hAT-Charlie	Charlie10b	83	0.0287130665209104	196521	273	57.205	6.96386892973083	0.0197895297629961	204711.331	1001	0.002	**	0.3040293	0.2500261;0.3623461	0.0002493	***
DNA	hAT-Charlie	Charlie2b	399	0.138030283636666	196521	3650	790.672	26.8205473053358	0.273525514846039	204711.331	1	0.002	**	0.1093151	0.09937105;0.11988948	2.2e-16	***
DNA	hAT-Charlie	Charlie7a	300	0.103782168147869	196521	1424	315.25	16.034856301714	0.109057761695385	204711.331	177	0.354	ns	0.2106742	0.1897571;0.2327917	0.3385	ns
DNA	hAT-Charlie	tot	40652	14.0631756651572	196521	266107	41461.266	159.696964167652	14.3431335987851	204711.331	1	0.002	**	0.1527656	0.1514006;0.1541382	1.458e-05	***
DNA	hAT-Charlie	MER5A	7017	2.42746491297865	196521	34906	7113.215	72.5520818418023	2.46074958400648	204711.331	96	0.192	ns	0.2010256	0.196832;0.205269	0.2021	ns
DNA	hAT-Charlie	Charlie4	178	0.0615774197677355	196521	917	205.895	13.6312797193362	0.0712274317026848	204711.331	23	0.046	*	0.1941112	0.1689823;0.2212219	0.02669	*
DNA	hAT-Charlie	MER58A	3095	1.07068603472551	196521	13479	2962.828	49.4714851590676	1.02496237896405	204711.331	996	0.012	*	0.2296164	0.2225380;0.2368117	0.006234	**
DNA	hAT-Charlie	MER119	237	0.0819879128368164	196521	1203	281.217	15.7090638067864	0.0972843666001308	204711.331	3	0.006	**	0.1970075	0.1748785;0.2206280	0.002416	**
DNA	hAT-Charlie	MER33	1946	0.673200330719176	196521	9580	2162.775	42.1808677080096	0.748191595720023	204711.331	1	0.002	**	0.2031315	0.1951140;0.2113299	8.635e-08	***
DNA	hAT-Charlie	MER58B	1531	0.529634998114624	196521	7005	1603.523	35.8293065828828	0.55472364538325	204711.331	17	0.034	*	0.2185582	0.2089277;0.2284234	0.03922	*
DNA	hAT-Charlie	MER106A	168	0.0581180141628065	196521	742	168.458	12.3350877739232	0.0582764549395123	204711.331	520	0.964	ns	0.2264151	0.1967651;0.2582577	1	ns
DNA	hAT-Charlie	MER58C	673	0.232817997211719	196521	2592	576.276	21.7950188540145	0.199357242438604	204711.331	1001	0.002	**	0.2596451	0.2428525;0.2769822	7.096e-06	***
DNA	hAT-Charlie	Charlie11	17	0.00588098952837923	196521	104	25.436	5.10352328788162	0.00879934409669731	204711.331	59	0.118	ns	0.1634615	0.09820368;0.24876842	0.05307	ns
DNA	hAT-Charlie	Charlie16	271	0.0937498918935749	196521	1464	335.997	17.1188798420646	0.116234990503932	204711.331	1	0.002	**	0.1851093	0.1655202;0.2059703	4.014e-05	***
DNA	hAT-Charlie	Charlie30a	140	0.0484316784690055	196521	457	101.147	9.12242345046586	0.034990849872175	204711.331	1001	0.002	**	0.3063457	0.2643600;0.3508594	2.822e-05	***
DNA	MULE-MuDR	tot	110	0.0380534616542186	196521	1949	452.279	20.3502651651592	0.156461650759167	204711.331	1	0.002	**	0.0564392	0.04661144;0.06762646	2.2e-16	***
DNA	MULE-MuDR	Ricksha_b	7	0.00242158392345027	196521	117	30.026	5.77621750704461	0.0103872112693597	204711.331	1	0.002	**	0.05982906	0.02439017;0.11938916	5.555e-08	***
DNA	MULE-MuDR	Ricksha	34	0.0117619790567585	196521	410	101.125	10.5776775457688	0.0349832391798441	204711.331	1	0.002	**	0.08292683	0.05811158;0.11395484	2.2e-16	***
DNA	MULE-MuDR	Ricksha_c	62	0.0214483147505596	196521	982	217.852	13.7878279725343	0.0753638429844984	204711.331	1	0.002	**	0.06313646	0.04874539;0.08021076	2.2e-16	***
DNA	MULE-MuDR	Ricksha_0	31	0.0107241573752798	196521	384	91.664	9.91228315562855	0.0317102955370208	204711.331	1	0.002	**	0.08072917	0.0555090;0.1126325	8.768e-16	***
DNA	MULE-MuDR	Ricksha_a	7	0.00242158392345027	196521	56	12.813	3.39787824628497	0.00443253640159548	204711.331	46	0.092	ns	0.125	0.0517645;0.2407326	0.07857	ns
DNA	Merlin	tot	16	0.00553504896788634	196521	57	12.218	3.49724272916632	0.0042267017681022	204711.331	883	0.238	ns	0.2807018	0.1697292;0.4154289	0.2568	ns
DNA	Merlin	Merlin1_HS	16	0.00553504896788634	196521	57	12.218	3.49724272916632	0.0042267017681022	204711.331	883	0.238	ns	0.2807018	0.1697292;0.4154289	0.2568	ns
DNA	hAT-Tip100?	tot	377	0.130419591305822	196521	2411	527.616	21.6903438196589	0.18252377476502	204711.331	1	0.002	**	0.1563667	0.1420857;0.1714877	1.588e-14	***
DNA	hAT-Tip100?	hAT-N1_Mam	54	0.0186807902666164	196521	239	53.119	6.83868456697679	0.0183760166328221	204711.331	577	0.85	ns	0.2259414	0.1745289;0.2842883	0.8765	ns
DNA	hAT-Tip100?	Eutr15	37	0.0127998007382372	196521	657	144.714	11.0903200674822	0.050062442271169	204711.331	1	0.002	**	0.05631659	0.03995837;0.07679256	2.2e-16	***
DNA	hAT-Tip100?	UCON23	11	0.00380534616542186	196521	31	6.612	2.29144205833504	0.00228735898597903	204711.331	979	0.046	*	0.3548387	0.1922674;0.5463044	0.07557	ns
DNA	hAT-Tip100?	MamRep1879	275	0.0951336541355464	196521	1484	324.593	17.2955047768339	0.112289884352071	204711.331	1	0.002	**	0.18531	0.1658424;0.2060313	0.001679	**
DNA	DNA	X2a_DNA	49	0.0169510874641519	196521	412	86.047	8.78293407301518	0.0297671474087322	204711.331	1	0.002	**	0.118932	0.08929507;0.15417233	2.659e-06	***
DNA	DNA	X24_DNA	43	0.0148754441011945	196521	456	95.183	9.04894438011388	0.0329276603693953	204711.331	1	0.002	**	0.09429825	0.06908603;0.12491541	7.226e-11	***
DNA	DNA	X34_DNA	12	0.00415128672591475	196521	99	19.601	4.09860922723765	0.00678078092622126	204711.331	37	0.074	ns	0.1212121	0.06422779;0.20216260	0.05813	ns
DNA	DNA	Eulor9B	7	0.00242158392345027	196521	27	5.731	2.18252202793062	0.00198258535218479	204711.331	797	0.41	ns	0.2592593	0.1111446;0.4628487	0.4893	ns
DNA	DNA	Eulor9A	35	0.0121079196172514	196521	123	27.026	4.64229198509474	0.00934938958788101	204711.331	958	0.088	ns	0.2845528	0.2068674;0.3729135	0.1014	ns
DNA	DNA	MER126	69	0.0238698986740098	196521	267	57.623	6.74554470546102	0.0199341329172822	204711.331	960	0.084	ns	0.258427	0.2069888;0.3153152	0.1013	ns
DNA	DNA	UCON78	48	0.016605146903659	196521	179	39.142	5.78111211249681	0.0135408054188129	204711.331	942	0.12	ns	0.2681564	0.2048092;0.3393536	0.1236	ns
DNA	DNA	MER125	14	0.00484316784690055	196521	140	30.796	5.15780835113006	0.0106535855009392	204711.331	1	0.002	**	0.1	0.05575757;0.16208967	0.0003124	***
DNA	DNA	Eulor11	4	0.00138376224197158	196521	101	20.819	4.1611962888759	0.0072021365289016	204711.331	1	0.002	**	0.03960396	0.01089448;0.09830502	3.05e-06	***
DNA	DNA	X2b_DNA	22	0.00761069233084371	196521	185	37.026	5.3742167993305	0.01280879519281	204711.331	3	0.006	**	0.1189189	0.07604684;0.17449498	0.004311	**
DNA	DNA	tot	1056	0.365313231880498	196521	6503	1367.489	34.2303607430099	0.47306991112787	204711.331	1	0.002	**	0.1623866	0.1534989;0.1715782	2.2e-16	***
DNA	DNA	X30_DNA	146	0.0505073218319628	196521	758	161.191	11.6614968811688	0.0557625048864104	204711.331	103	0.206	ns	0.1926121	0.1651193;0.2225200	0.1832	ns
DNA	DNA	X23_DNA	6	0.00207564336295738	196521	59	13.878	3.51588928686293	0.00480096309852041	204711.331	10	0.02	*	0.1016949	0.03824449;0.20831955	0.01346	*
DNA	DNA	Eutr2	37	0.0127998007382372	196521	230	51.659	6.30193886303521	0.0178709434145025	204711.331	9	0.018	*	0.1608696	0.1158670;0.2148535	0.02163	*
DNA	DNA	UCON99	6	0.00207564336295738	196521	56	11.23	3.10978629020881	0.00388491249433522	204711.331	61	0.122	ns	0.1071429	0.04034795;0.21875647	0.09422	ns
DNA	DNA	MER135	111	0.0383994022147115	196521	818	162.499	12.0964591233684	0.0562149951395351	204711.331	1	0.002	**	0.1356968	0.1129632;0.1610914	3.174e-06	***
DNA	DNA	UCON8	44	0.0152213846616874	196521	206	44.642	6.37169007677198	0.0154434785015239	204711.331	509	0.986	ns	0.2135922	0.1596939;0.2759292	1	ns
DNA	DNA	MARE8	49	0.0169510874641519	196521	218	45.788	6.31782960920685	0.0158399263838487	204711.331	726	0.552	ns	0.2247706	0.1711549;0.2860344	0.6177	ns
DNA	DNA	Eulor1	6	0.00207564336295738	196521	86	17.978	3.99142173259698	0.00621931939654129	204711.331	2	0.004	**	0.06976744	0.0260324;0.1456920	0.0007633	***
DNA	DNA	MER136	3	0.00103782168147869	196521	28	6.739	2.28475361890492	0.00233129343716163	204711.331	67	0.134	ns	0.1071429	0.02266509;0.28226440	0.1216	ns
DNA	DNA	Eutr2B	62	0.0214483147505596	196521	433	91.146	9.1144806630854	0.0315310983266855	204711.331	1	0.002	**	0.1431871	0.1115749;0.1797694	0.0003937	***
DNA	DNA	MER130	34	0.0117619790567585	196521	181	39.327	5.86177715641181	0.0136048044225041	204711.331	218	0.436	ns	0.1878453	0.1337354;0.2524760	0.3682	ns
DNA	DNA	Eutr11	93	0.0321724721258393	196521	597	140.616	10.9245544481178	0.0486447778542691	204711.331	1	0.002	**	0.1557789	0.1276133;0.1873991	2.086e-06	***
DNA	DNA	X9a_DNA	147	0.0508532623924557	196521	695	147.441	11.0573407193495	0.0510058221796331	204711.331	522	0.96	ns	0.2115108	0.1817079;0.2437859	1	ns
DNA	DNA	Eulor9C	27	0.00934039513330819	196521	107	22.375	4.13950607083871	0.00774042004102855	204711.331	908	0.188	ns	0.2523364	0.1733412;0.3455065	0.2843	ns
DNA	DNA	UCON97	6	0.00207564336295738	196521	42	9.538	2.81753340610089	0.00329958106598124	204711.331	143	0.286	ns	0.1428571	0.05428386;0.28539384	0.2676	ns
DNA	hAT	tot	1329	0.459755004895059	196521	8917	1931.386	39.4203369717582	0.668144755368133	204711.331	1	0.002	**	0.1490412	0.1417089;0.1566035	2.2e-16	***
DNA	hAT	MER53	794	0.274676805031359	196521	5855	1276.156	32.1871352511477	0.441474121916372	204711.331	1	0.002	**	0.1356106	0.1269386;0.1446474	2.2e-16	***
DNA	hAT	MamRep38	378	0.130765531866315	196521	2128	475.436	19.9464725143511	0.164472596318501	204711.331	1	0.002	**	0.1776316	0.1616103;0.1945459	2.165e-07	***
DNA	hAT	UCON73	60	0.0207564336295738	196521	248	51.966	6.56901788671609	0.0179771471665738	204711.331	903	0.198	ns	0.2419355	0.1899931;0.3001597	0.2121	ns
DNA	hAT	MamRep1894	100	0.0345940560492896	196521	686	145.502	11.3117616643895	0.0503350434328374	204711.331	1	0.002	**	0.1457726	0.1202069;0.1744285	1.079e-05	***
DNA	Kolobok	tot	55	0.0190267308271093	196521	232	52.199	6.68731030528113	0.0180577513171687	204711.331	704	0.596	ns	0.237069	0.1838682;0.2971214	0.6379	ns
DNA	Kolobok	UCON29	55	0.0190267308271093	196521	232	52.199	6.68731030528113	0.0180577513171687	204711.331	704	0.596	ns	0.237069	0.1838682;0.2971214	0.6379	ns
DNA	PiggyBac	tot	387	0.133878996910751	196521	2114	479.846	20.608031807404	0.165998194190274	204711.331	1	0.002	**	0.1830653	0.1667918;0.2002224	8.993e-07	***
DNA	PiggyBac	MER75B	19	0.00657287064936503	196521	114	26.365	4.61335648503972	0.0091207228773952	204711.331	70	0.14	ns	0.1666667	0.1034302;0.2479716	0.1193	ns
DNA	PiggyBac	MER75	47	0.0162592063431661	196521	475	109.521	10.0137822442289	0.0378877561257425	204711.331	1	0.002	**	0.09894737	0.07361144;0.12940300	1.476e-13	***
DNA	PiggyBac	MER85	221	0.07645286386893	196521	902	195.015	13.4059873002885	0.0674635984045221	204711.331	973	0.058	ns	0.2450111	0.2172594;0.2744389	0.03905	*
DNA	PiggyBac	MER75A	16	0.00553504896788634	196521	92	20.826	4.19133526352773	0.00720455811282505	204711.331	157	0.314	ns	0.173913	0.1028015;0.2670046	0.2629	ns
DNA	PiggyBac	Looper	89	0.0307887098838678	196521	531	129.602	10.670400810347	0.0448345885210003	204711.331	1	0.002	**	0.1676083	0.1368205;0.2021493	2.585e-05	***
DNA	hAT-Tip100	MER115	324	0.112084741599698	196521	2520	580.248	23.2809901099696	0.200731318344882	204711.331	1	0.002	**	0.1285714	0.1157414;0.1422712	2.2e-16	***
DNA	hAT-Tip100	MamRep488	94	0.0325184126863322	196521	494	105.892	9.32090206016647	0.0366323378317138	204711.331	112	0.224	ns	0.1902834	0.1565980;0.2277254	0.2073	ns
DNA	hAT-Tip100	MamTip3B	80	0.0276752448394317	196521	824	180.049	12.391131471304	0.0622862519761855	204711.331	1	0.002	**	0.09708738	0.0777353;0.1193754	2.2e-16	***
DNA	hAT-Tip100	Arthur1C	89	0.0307887098838678	196521	710	158.077	11.7090637188963	0.0546852459810355	204711.331	1	0.002	**	0.1253521	0.1018897;0.1519777	4.569e-11	***
DNA	hAT-Tip100	FordPrefect_a	21	0.00726475177035082	196521	281	64.049	7.26934951989809	0.0221571469590095	204711.331	1	0.002	**	0.0747331	0.04685389;0.11197032	1.068e-11	***
DNA	hAT-Tip100	Arthur2	123	0.0425506889406262	196521	989	215.009	13.6119140168899	0.0743803339710171	204711.331	1	0.002	**	0.124368	0.1044379;0.1465641	5.369e-14	***
DNA	hAT-Tip100	EuthAT-N1a	6	0.00207564336295738	196521	46	8.76	2.68842474836615	0.00303043930991777	204711.331	200	0.4	ns	0.1304348	0.04940735;0.26256502	0.3528	ns
DNA	hAT-Tip100	Arthur1	116	0.040129105017176	196521	2337	525.017	21.7620379858435	0.181624675248299	204711.331	1	0.002	**	0.04963629	0.04118611;0.05923672	2.2e-16	***
DNA	hAT-Tip100	MamTip2b	901	0.311692445004099	196521	6730	1379.665	31.6169005976772	0.477282083392431	204711.331	1	0.002	**	0.1338782	0.1258283;0.1422467	2.2e-16	***
DNA	hAT-Tip100	MER97a	28	0.00968633569380109	196521	277	67.07	7.94003426593009	0.0232022333922585	204711.331	1	0.002	**	0.101083	0.06822581;0.14277359	3.641e-09	***
DNA	hAT-Tip100	MamTip1b	78	0.0269833637184459	196521	440	100.907	9.45482653171092	0.0349078241376567	204711.331	10	0.02	*	0.1772727	0.1427243;0.2162284	0.009007	**
DNA	hAT-Tip100	Zaphod	116	0.040129105017176	196521	2282	516.041	21.3618737157734	0.178519512777315	204711.331	1	0.002	**	0.0508326	0.04218304;0.06065702	2.2e-16	***
DNA	hAT-Tip100	MER45B	118	0.0408209861381617	196521	1314	306.967	16.7499394468002	0.106192336032823	204711.331	1	0.002	**	0.08980213	0.07489429;0.10657314	2.2e-16	***
DNA	hAT-Tip100	EuthAT-N1	14	0.00484316784690055	196521	78	17.88	3.868405946196	0.00618541722161298	204711.331	194	0.388	ns	0.1794872	0.1017493;0.2827732	0.3466	ns
DNA	hAT-Tip100	FordPrefect	32	0.0110700979357727	196521	599	145.17	12.6165874260149	0.0502201911667537	204711.331	1	0.002	**	0.05342237	0.03682421;0.07458248	2.2e-16	***
DNA	hAT-Tip100	Zaphod3	136	0.0470479162270339	196521	1217	267.079	15.4863354472769	0.0923934589558822	204711.331	1	0.002	**	0.1117502	0.09459303;0.13080792	2.2e-16	***
DNA	hAT-Tip100	MER91B	335	0.11589008776512	196521	1442	324.703	15.8175530973026	0.112327937813725	204711.331	754	0.496	ns	0.2323162	0.2107355;0.2549929	0.5081	ns
DNA	hAT-Tip100	Arthur1A	203	0.0702259337800579	196521	1160	255.119	14.5400223951427	0.0882560098523872	204711.331	1	0.002	**	0.175	0.1535490;0.1981127	0.0001692	***
DNA	hAT-Tip100	MER96B	295	0.102052465345404	196521	2150	497.986	20.2729572780292	0.172273555957615	204711.331	1	0.002	**	0.1372093	0.1229350;0.1524802	2.2e-16	***
DNA	hAT-Tip100	ORSL	148	0.0511992029529486	196521	1214	283.231	15.264227318657	0.0979810908889635	204711.331	1	0.002	**	0.121911	0.1040274;0.1416481	2.2e-16	***
DNA	hAT-Tip100	Zaphod5a	16	0.00553504896788634	196521	78	17.685	3.99997184674777	0.00611795881231687	204711.331	401	0.802	ns	0.2051282	0.1220371;0.3116304	0.7867	ns
DNA	hAT-Tip100	MER97d	6	0.00207564336295738	196521	137	30.816	5.52237635811256	0.0106605043121491	204711.331	1	0.002	**	0.04379562	0.01623939;0.09288618	7.283e-09	***
DNA	hAT-Tip100	hAT-N1a_Mam	110	0.0380534616542186	196521	461	101.159	9.59018720832345	0.0349950011589009	204711.331	832	0.34	ns	0.2386117	0.2004022;0.2802122	0.3116	ns
DNA	hAT-Tip100	Zaphod4a	42	0.0145295035407016	196521	373	83.828	8.89379084055362	0.0289995053049985	204711.331	1	0.002	**	0.1126005	0.08236791;0.14914507	3.64e-08	***
DNA	hAT-Tip100	MER91A	790	0.273293042789388	196521	3627	809.049	25.8685867952384	0.279882864526217	204711.331	237	0.474	ns	0.2178109	0.2044717;0.2316063	0.4606	ns
DNA	hAT-Tip100	ORSL-2a	59	0.0204104930690809	196521	367	89.419	8.67783058971213	0.0309336589787143	204711.331	1	0.002	**	0.1607629	0.1246893;0.2024168	0.0001537	***
DNA	hAT-Tip100	Arthur1B	180	0.0622693008887213	196521	2312	515.7	21.5789631736943	0.178401547046187	204711.331	1	0.002	**	0.07785467	0.06725680;0.08953625	2.2e-16	***
DNA	hAT-Tip100	tot	6816	2.35793086031958	196521	53611	10833.04	90.752445732368	3.74758792944196	204711.331	1	0.002	**	0.1271381	0.1243291;0.1299875	2.2e-16	***
DNA	hAT-Tip100	MER45A	533	0.184386318742714	196521	3468	784.834	26.0927820915532	0.271505913853882	204711.331	1	0.002	**	0.1536909	0.1418392;0.1661295	2.2e-16	***
DNA	hAT-Tip100	ORSL-2b	124	0.0428966295011191	196521	709	172.885	11.9533534063734	0.0598079338008143	204711.331	1	0.002	**	0.1748942	0.1476270;0.2048976	1.161e-05	***
DNA	hAT-Tip100	MER96	227	0.0785285072318874	196521	1274	286.183	15.1701563816806	0.0990023074235385	204711.331	1	0.002	**	0.178179	0.1575354;0.2003190	5.494e-05	***
DNA	hAT-Tip100	MER45C	109	0.0377075210937257	196521	1197	267.634	15.6408657267007	0.0925854559669558	204711.331	1	0.002	**	0.09106099	0.07536562;0.10879771	2.2e-16	***
DNA	hAT-Tip100	MamTip2	806	0.278828091757274	196521	5239	1102.13	31.0311784183913	0.381271469936036	204711.331	1	0.002	**	0.1538462	0.1441756;0.1639040	2.2e-16	***
DNA	hAT-Tip100	MamTip1	145	0.0501613812714699	196521	756	167.668	12.5099270291347	0.0580031618967229	204711.331	33	0.066	ns	0.1917989	0.1643189;0.2217069	0.04878	*
DNA	hAT-Tip100	hAT-4b_Ther	29	0.010032276254294	196521	228	48.541	6.50573928494246	0.0167923007468857	204711.331	2	0.004	**	0.127193	0.08686396;0.17753837	0.001148	**
DNA	hAT-Tip100	MamTip3	141	0.0487776190294984	196521	1155	260.073	14.2921634799262	0.089969799389069	204711.331	1	0.002	**	0.1220779	0.1037459;0.1423584	2.2e-16	***
DNA	hAT-Tip100	MARE4	76	0.0262914825974601	196521	308	64.778	6.8817202844982	0.0224093376276088	204711.331	954	0.096	ns	0.2467532	0.1996241;0.2988272	0.1238	ns
DNA	hAT-Tip100	MER97b	9	0.00311346504443606	196521	173	39.881	6.14333619294758	0.0137964554930172	204711.331	1	0.002	**	0.05202312	0.02406114;0.09645659	2.982e-10	***
DNA	hAT-Tip100	Zaphod5b	15	0.00518910840739344	196521	74	16.754	3.71096419482258	0.00579588815049798	204711.331	374	0.748	ns	0.2027027	0.1181241;0.3121950	0.781	ns
DNA	hAT-Tip100	MamRep4096	170	0.0588098952837923	196521	1259	295.514	16.0365512182319	0.102230278793498	204711.331	1	0.002	**	0.1350278	0.1166222;0.1551558	2.2e-16	***
DNA	hAT-Tip100	MER91C	310	0.107241573752798	196521	1637	355.939	16.7262980975483	0.123133737161281	204711.331	4	0.008	**	0.1893708	0.1706558;0.2092065	0.005822	**
DNA	hAT-Tip100	Zaphod2	119	0.0411669266986546	196521	844	192.656	13.3209275619647	0.0666475246223194	204711.331	1	0.002	**	0.1409953	0.1182101;0.1663196	2.243e-10	***
DNA	hAT-Tip100	MER45R	57	0.0197186119480951	196521	616	139.598	11.603578716889	0.0482926103636873	204711.331	1	0.002	**	0.09253247	0.07083661;0.11822416	2.2e-16	***
DNA	hAT-Tip100	MER97c	19	0.00657287064936503	196521	215	50.101	6.86483247610055	0.0173319680212546	204711.331	1	0.002	**	0.08837209	0.05404586;0.13456334	4.38e-08	***
DNA	TcMar-Pogo	tot	5	0.00172970280246448	196521	37	7.697	2.53211425544002	0.00266270449411382	204711.331	192	0.384	ns	0.1351351	0.04537199;0.28774780	0.416	ns
DNA	TcMar-Pogo	MER132	5	0.00172970280246448	196521	37	7.697	2.53211425544002	0.00266270449411382	204711.331	192	0.384	ns	0.1351351	0.04537199;0.28774780	0.416	ns
DNA	TcMar-Tigger	Tigger18a	221	0.07645286386893	196521	1259	296.93	16.7250359290145	0.102720130627156	204711.331	1	0.002	**	0.1755361	0.1549020;0.1976974	2.13e-07	***
DNA	TcMar-Tigger	Tigger17c	68	0.0235239581135169	196521	342	78.991	8.48757668348027	0.0273261908138944	204711.331	99	0.198	ns	0.1988304	0.1578368;0.2451278	0.1777	ns
DNA	TcMar-Tigger	X12_DNA	379	0.131111472426808	196521	1374	294.744	15.9889371163349	0.101963904561918	204711.331	1001	0.002	**	0.275837	0.2523412;0.3002953	7.935e-08	***
DNA	TcMar-Tigger	MER6	104	0.0359778182912612	196521	812	184.869	13.0391663406392	0.0639536854777612	204711.331	1	0.002	**	0.1280788	0.1058613;0.1530356	7.945e-13	***
DNA	TcMar-Tigger	Tigger17b	8	0.00276752448394317	196521	90	21.223	4.71736415008683	0.00734189651534073	204711.331	1	0.002	**	0.08888889	0.03916069;0.16765322	0.0004489	***
DNA	TcMar-Tigger	Tigger12	241	0.083371675078788	196521	876	191.125	12.7511555149707	0.0661178896242048	204711.331	1001	0.002	**	0.2751142	0.2457687;0.3059808	7.057e-05	***
DNA	TcMar-Tigger	MER44B	383	0.132495234668779	196521	2126	484.036	20.4331156756921	0.167447685138739	204711.331	1	0.002	**	0.1801505	0.1640287;0.1971591	9.563e-08	***
DNA	TcMar-Tigger	MER47B	126	0.0435885106221049	196521	618	137.362	11.5910874946792	0.0475190872704252	204711.331	183	0.366	ns	0.2038835	0.1727882;0.2378381	0.2873	ns
DNA	TcMar-Tigger	X6b_DNA	243	0.0840635561997738	196521	959	204.157	12.8834131088517	0.0706261870085482	204711.331	1000	0.004	**	0.2533889	0.2261312;0.2821700	0.002695	**
DNA	TcMar-Tigger	Tigger3a	1266	0.437960749584006	196521	5323	1213.894	33.0969813453459	0.419935170738964	204711.331	950	0.104	ns	0.2378358	0.2264505;0.2495092	0.08938	ns
DNA	TcMar-Tigger	Tigger4b	671	0.232126116090733	196521	2520	564.881	21.7013775781352	0.195415249751788	204711.331	1001	0.002	**	0.2662698	0.2490936;0.2839908	6.613e-07	***
DNA	TcMar-Tigger	Tigger22N1	236	0.0816419722763235	196521	1102	238.183	14.1164012334513	0.0823971605198795	204711.331	454	0.908	ns	0.2141561	0.1902705;0.2395781	0.9126	ns
DNA	TcMar-Tigger	UCON11	8	0.00276752448394317	196521	45	10.053	3.01484332599229	0.00347774045463508	204711.331	326	0.652	ns	0.1777778	0.08001796;0.32053424	0.5916	ns
DNA	TcMar-Tigger	MER47A	527	0.182310675379756	196521	2589	592.947	22.598205014334	0.205124417522581	204711.331	1	0.002	**	0.2035535	0.1881928;0.2195875	0.001865	**
DNA	TcMar-Tigger	Tigger17	12	0.00415128672591475	196521	54	14.657	3.75785477000808	0.00507045079514438	204711.331	312	0.624	ns	0.2222222	0.1204358;0.3559991	0.5403	ns
DNA	TcMar-Tigger	Tigger21a	46	0.0159132657826732	196521	169	40.831	5.86283308749378	0.0141250990254854	204711.331	826	0.352	ns	0.2721893	0.2066767;0.3458780	0.3687	ns
DNA	TcMar-Tigger	X9b_DNA	118	0.0408209861381617	196521	601	124.506	10.3921104670784	0.0430716754247285	204711.331	279	0.558	ns	0.1963394	0.1653064;0.2303901	0.546	ns
DNA	TcMar-Tigger	Tigger3c	461	0.159478598387225	196521	2327	526.292	21.150604816035	0.182065749462927	204711.331	2	0.004	**	0.1981092	0.182088;0.214894	0.001165	**
DNA	TcMar-Tigger	Tigger19b	988	0.341789273766981	196521	3538	746.13	25.026894442688	0.258116630400565	204711.331	1001	0.002	**	0.2792538	0.2645169;0.2943563	2.2e-16	***
DNA	TcMar-Tigger	MER44C	244	0.0844094967602667	196521	1091	267.05	15.7774658430443	0.0923834266796279	204711.331	71	0.142	ns	0.223648	0.1992362;0.2495598	0.1054	ns
DNA	TcMar-Tigger	Tigger3b	806	0.278828091757274	196521	6279	1507.139	38.7168008708064	0.521380510400703	204711.331	1	0.002	**	0.1283644	0.1201852;0.1368904	2.2e-16	***
DNA	TcMar-Tigger	UCON39	20	0.00691881120985792	196521	107	21.676	4.31829499590657	0.00749860758924401	204711.331	413	0.826	ns	0.1869159	0.1180731;0.2738077	0.8098	ns
DNA	TcMar-Tigger	Tigger12A	186	0.0643449442516787	196521	744	159.302	11.7233200174794	0.0551090231676393	204711.331	995	0.014	*	0.25	0.2192558;0.2827405	0.02003	*
DNA	TcMar-Tigger	Tigger17a	506	0.175045923609405	196521	2389	573.198	23.6488067788221	0.198292437393407	204711.331	3	0.006	**	0.2118041	0.1955718;0.2287460	0.001215	**
DNA	TcMar-Tigger	Tigger1a_Mars	5	0.00172970280246448	196521	44	7.534	2.55526385592044	0.00260631618275348	204711.331	222	0.444	ns	0.1136364	0.03794371;0.24557678	0.4229	ns
DNA	TcMar-Tigger	MER44A	501	0.173316220806941	196521	2334	530.219	21.0259632390559	0.183424258043983	204711.331	83	0.166	ns	0.214653	0.1981480;0.2318771	0.152	ns
DNA	TcMar-Tigger	Tigger1a_Art	42	0.0145295035407016	196521	302	66.643	7.51611888164648	0.0230545167729281	204711.331	3	0.006	**	0.1390728	0.1021041;0.1833036	0.0003878	***
DNA	TcMar-Tigger	Tigger4a	1344	0.464944113302452	196521	3497	789.213	26.1281133897821	0.27302078756828	204711.331	1001	0.002	**	0.3843294	0.3681665;0.4006860	2.2e-16	***
DNA	TcMar-Tigger	Tigger6a	108	0.0373615805332328	196521	674	162.895	13.5956911489566	0.0563519876014903	204711.331	1	0.002	**	0.1602374	0.1333389;0.1901495	3.321e-07	***
DNA	TcMar-Tigger	Tigger10	371	0.128343947942864	196521	1450	317.903	16.7039699955913	0.109975542002373	204711.331	1000	0.004	**	0.2558621	0.2335710;0.2791465	0.0009553	***
DNA	TcMar-Tigger	MER2	1976	0.683578547533963	196521	9067	2012.193	42.2940011530422	0.696099174239882	204711.331	194	0.388	ns	0.2179332	0.2094720;0.2265759	0.3696	ns
DNA	TcMar-Tigger	Tigger7	507	0.175391864169898	196521	2944	660.414	23.4127050713658	0.228463989317355	204711.331	1	0.002	**	0.1722147	0.1587370;0.1863471	3.162e-12	***
DNA	TcMar-Tigger	Tigger8	223	0.0771447449899158	196521	938	214.515	13.3297207943924	0.0742094393341336	204711.331	744	0.516	ns	0.2377399	0.2108225;0.2663147	0.5088	ns
DNA	TcMar-Tigger	MER47C	165	0.0570801924813279	196521	762	154.081	10.9938757635469	0.0533028675013059	204711.331	846	0.312	ns	0.2165354	0.1877781;0.2475052	0.3213	ns
DNA	TcMar-Tigger	Tigger11a	88	0.0304427693233749	196521	421	97.767	9.6818618792797	0.033821570777709	204711.331	170	0.34	ns	0.2090261	0.1711597;0.2510384	0.2732	ns
DNA	TcMar-Tigger	Tigger2	411	0.14218157036258	196521	2729	698.78	27.4592718696547	0.241736344861226	204711.331	1	0.002	**	0.1506046	0.1373825;0.1645808	2.2e-16	***
DNA	TcMar-Tigger	X1_DNA	134	0.0463560351060481	196521	676	160.817	11.6306828597372	0.0556331231167861	204711.331	12	0.024	*	0.1982249	0.1688040;0.2303073	0.01471	*
DNA	TcMar-Tigger	Tigger4	206	0.0712637554615366	196521	1445	345.342	18.8717561233495	0.119467805041738	204711.331	1	0.002	**	0.1425606	0.1249284;0.1616592	2.2e-16	***
DNA	TcMar-Tigger	Tigger3	171	0.0591558358442852	196521	1147	269.49	16.4254587666736	0.0932275216472306	204711.331	1	0.002	**	0.1490846	0.1289568;0.1710301	7.376e-13	***
DNA	TcMar-Tigger	X6a_DNA	220	0.0761069233084371	196521	979	218.533	13.4962609659142	0.0755994285061941	204711.331	571	0.862	ns	0.2247191	0.1989221;0.2521831	0.9084	ns
DNA	TcMar-Tigger	Tigger16a	481	0.166397409597083	196521	1789	384.592	18.2086542910532	0.133045972041084	204711.331	1001	0.002	**	0.2688653	0.2484333;0.2900579	7.008e-08	***
DNA	TcMar-Tigger	Tigger19a	1076	0.372232043090356	196521	3579	782.883	25.202588785311	0.27083098382036	204711.331	1001	0.002	**	0.3006426	0.2856482;0.3159633	2.2e-16	***
DNA	TcMar-Tigger	X11_DNA	63	0.0217942553110525	196521	268	58.395	7.03708004043548	0.0202011990299827	204711.331	771	0.462	ns	0.2350746	0.1856230;0.2904888	0.5054	ns
DNA	TcMar-Tigger	X10b_DNA	77	0.026637423157953	196521	298	59.813	7.19651449111449	0.0206917427447616	204711.331	994	0.016	*	0.2583893	0.2096329;0.3120210	0.01674	*
DNA	TcMar-Tigger	Tigger5	89	0.0307887098838678	196521	537	118.998	10.2539328620359	0.0411662348175337	204711.331	2	0.004	**	0.1657356	0.1352658;0.1999375	0.001504	**
DNA	TcMar-Tigger	MamRep434	447	0.154635430540325	196521	2112	452.595	19.3896088648516	0.156570967976282	204711.331	400	0.8	ns	0.2116477	0.1943998;0.2296996	0.7909	ns
DNA	TcMar-Tigger	MER6A	182	0.0629611820097071	196521	1009	237.222	15.1579180126585	0.0820647116412458	204711.331	1	0.002	**	0.1803766	0.1571164;0.2055181	2.673e-05	***
DNA	TcMar-Tigger	Tigger2b_Pri	321	0.11104691991822	196521	2104	484.884	20.9989881066089	0.167741042734037	204711.331	1	0.002	**	0.1525665	0.1374568;0.1686509	2.2e-16	***
DNA	TcMar-Tigger	Tigger20a	248	0.0857932590022382	196521	1356	294.102	16.4219144826441	0.101741810722082	204711.331	4	0.008	**	0.1828909	0.1626510;0.2045148	0.00217	**
DNA	TcMar-Tigger	Tigger3d	112	0.0387453427752044	196521	636	132.615	11.1533480252421	0.0458769074297654	204711.331	27	0.054	ns	0.1761006	0.1472711;0.2079735	0.0453	*
DNA	TcMar-Tigger	Tigger6b	31	0.0107241573752798	196521	174	37.972	5.96311787362742	0.0131360549630363	204711.331	143	0.286	ns	0.1781609	0.1243782;0.2432497	0.2325	ns
DNA	TcMar-Tigger	UCON33	30	0.0103782168147869	196521	133	28.799	4.89392986765743	0.00996274220163492	204711.331	647	0.71	ns	0.2255639	0.1576575;0.3060852	0.8332	ns
DNA	TcMar-Tigger	MERX	79	0.0273293042789388	196521	436	93.916	9.13621444660831	0.0324893536792508	204711.331	55	0.11	ns	0.1811927	0.1461586;0.2206195	0.09092	ns
DNA	TcMar-Tigger	MER6C	30	0.0103782168147869	196521	160	34.985	5.36316497401846	0.012102730508844	204711.331	214	0.428	ns	0.1875	0.1302258;0.2567195	0.3894	ns
DNA	TcMar-Tigger	Tigger9b	135	0.046701975666541	196521	754	174.426	12.2735962604758	0.0603410282045339	204711.331	2	0.004	**	0.1790451	0.1523151;0.2083124	0.0005409	***
DNA	TcMar-Tigger	Tigger6	37	0.0127998007382372	196521	230	49.469	7.01671385146018	0.0171133335870231	204711.331	38	0.076	ns	0.1608696	0.1158670;0.2148535	0.04489	*
DNA	TcMar-Tigger	Tigger2a	549	0.1899213677106	196521	3318	760.564	26.8765372072418	0.263109936450719	204711.331	1	0.002	**	0.1654611	0.1529655;0.1785493	2.2e-16	***
DNA	TcMar-Tigger	Tigger17d	65	0.0224861364320382	196521	331	74.846	8.3404944606329	0.0258922671906513	204711.331	132	0.264	ns	0.1963746	0.1549531;0.2433250	0.2119	ns
DNA	TcMar-Tigger	Tigger16b	417	0.144257213725538	196521	1329	278.166	14.4712079613231	0.0962289019500669	204711.331	1001	0.002	**	0.3137698	0.2888808;0.3394850	2.2e-16	***
DNA	TcMar-Tigger	MER46C	721	0.249423144115378	196521	2812	632.622	23.3886755962399	0.218849609260137	204711.331	1001	0.002	**	0.2564011	0.2403448;0.2729660	8.453e-05	***
DNA	TcMar-Tigger	Tigger5b	422	0.145986916528002	196521	2766	576.917	22.044774507422	0.19957899033788	204711.331	1	0.002	**	0.1525669	0.1393590;0.1665143	6.187e-14	***
DNA	TcMar-Tigger	tot	20461	7.07828980824515	196521	125710	23643.319	129.617992821456	8.17918302677234	204711.331	1	0.002	**	0.1627635	0.1607267;0.1648159	2.2e-16	***
DNA	TcMar-Tigger	Tigger9a	173	0.059847716965271	196521	1026	217.891	13.6045655279102	0.0753773346663576	204711.331	2	0.004	**	0.168616	0.1461953;0.1929558	0.0005062	***
DNA	TcMar-Tigger	MamRep137	605	0.209294039098202	196521	2459	565.726	22.4699760530318	0.195707569525404	204711.331	963	0.078	ns	0.246035	0.2291189;0.2635580	0.06164	ns
DNA	TcMar-Tigger	Tigger15a	1313	0.454219955927173	196521	4828	1058.503	30.1168560114766	0.366179121103412	204711.331	1001	0.002	**	0.2719553	0.2594412;0.2847456	2.2e-16	***
DNA	TcMar-Tigger	MER8	463	0.160170479508211	196521	1941	423.64	18.7584722267108	0.146554259047211	204711.331	983	0.038	*	0.2385368	0.2197257;0.2581411	0.03208	*
DNA	TcMar-Tigger	Tigger13a	540	0.186807902666164	196521	3113	702.621	25.2026691747825	0.243065102554079	204711.331	1	0.002	**	0.1734661	0.1603157;0.1872331	7.421e-13	***
DNA	TcMar-Tigger	X26_DNA	203	0.0702259337800579	196521	957	205.442	13.5011450224385	0.0710707206287816	204711.331	436	0.872	ns	0.2121212	0.1866159;0.2394112	0.8749	ns
DNA	TcMar-Tigger	Tigger23a	126	0.0435885106221049	196521	583	124.42	10.3668255059623	0.0430419245365261	204711.331	571	0.862	ns	0.2161235	0.1833638;0.2517891	0.8795	ns
DNA	TcMar-Tigger	MER2B	390	0.134916818592229	196521	1710	371.401	17.9717885638626	0.128482670107622	204711.331	862	0.28	ns	0.2280702	0.2083708;0.2487071	0.2779	ns
DNA	TcMar-Tigger	MER127	28	0.00968633569380109	196521	211	44.193	5.89801132056709	0.0152881511898626	204711.331	7	0.014	*	0.1327014	0.09002327;0.18605056	0.005112	**
DNA	TcMar-Tigger	Tigger12c	229	0.0792203883528732	196521	859	186.557	12.2971529620059	0.0645376331438732	204711.331	1001	0.002	**	0.2665891	0.2372801;0.2975088	0.0005865	***
DNA	TcMar-Tigger	MARE10	18	0.00622693008887213	196521	79	16.168	3.9055126461233	0.00559316698204914	204711.331	748	0.508	ns	0.2278481	0.1409802;0.3359836	0.5788	ns
DNA	TcMar-Tigger	UCON55	94	0.0325184126863322	196521	404	82.519	8.26413546203926	0.0285466691113133	204711.331	926	0.152	ns	0.2326733	0.1923221;0.2769904	0.1561	ns
DNA	TcMar-Tigger	Tigger14a	308	0.106549692631812	196521	1293	276.108	15.5654302420016	0.0955169562765726	204711.331	979	0.046	*	0.2382057	0.2152164;0.2623914	0.03249	*
DNA	TcMar-Tigger	MER6B	179	0.0619233603282284	196521	676	146.451	11.7259155760263	0.0506633410247451	204711.331	999	0.006	**	0.2647929	0.2318802;0.2997739	0.003225	**
DNA	TcMar-Tigger	MER44D	90	0.0311346504443607	196521	638	148.523	12.1797297513868	0.0513801298660864	204711.331	1	0.002	**	0.1410658	0.1149836;0.1705202	9.21e-09	***
DNA	TcMar-Tigger	Tigger1	1277	0.441766095749428	196521	12059	3130.697	58.750036236225	1.08303507491343	204711.331	1	0.002	**	0.105896	0.1004582;0.1115249	2.2e-16	***
DNA	hAT?	MER121B	9	0.00311346504443606	196521	68	14.314	3.4605461099918	0.00495179318289532	204711.331	80	0.16	ns	0.1323529	0.06234831;0.23643555	0.1362	ns
DNA	hAT?	UCON69	4	0.00138376224197158	196521	28	5.97297297297297	2.18765672676922	0.00206629361807919	204711.331	259	0.518	ns	0.1428571	0.04033563;0.32665267	0.4905	ns
DNA	hAT?	tot	294	0.101706524784911	196521	2048	452.27	19.9790455793629	0.156458537294122	204711.331	1	0.002	**	0.1435547	0.1286430;0.1594944	2.2e-16	***
DNA	hAT?	MER121	90	0.0311346504443607	196521	927	206.656	13.3864431743784	0.0714906924692199	204711.331	1	0.002	**	0.09708738	0.07879277;0.11798676	2.2e-16	***
DNA	hAT?	MER99	31	0.0107241573752798	196521	295	70.521	7.77380157908542	0.0243960742665195	204711.331	1	0.002	**	0.1050847	0.07252434;0.14583602	6.579e-09	***
DNA	hAT?	UCON105	137	0.0473938567875268	196521	638	136.36	10.4772215864786	0.0471724548288113	204711.331	534	0.936	ns	0.2147335	0.1834672;0.2486653	0.9615	ns
DNA	hAT?	UCON89	12	0.00415128672591475	196521	48	10.137	2.93374126975059	0.00350679946171649	204711.331	796	0.412	ns	0.25	0.1363723;0.3959593	0.4823	ns
DNA	hAT?	UCON80	11	0.00380534616542186	196521	44	9.663	2.85860151168411	0.00334282363604286	204711.331	759	0.486	ns	0.25	0.1319274;0.4033804	0.5881	ns
DNA	TcMar-Tc2	Kanga1a	135	0.046701975666541	196521	843	197.484	13.3186760277113	0.0683177256483791	204711.331	1	0.002	**	0.1601423	0.1360153;0.1866722	1.425e-07	***
DNA	TcMar-Tc2	Kanga11a	164	0.056734251920835	196521	883	197.506	13.6474986066392	0.0683253363407099	204711.331	8	0.016	*	0.1857305	0.1605967;0.2129805	0.00677	**
DNA	TcMar-Tc2	MER104	587	0.20306710900933	196521	2206	489.397	19.8994316094299	0.169302272483542	204711.331	1001	0.002	**	0.2660925	0.2477455;0.2850628	9.638e-07	***
DNA	TcMar-Tc2	Kanga1c	181	0.0626152414492142	196521	826	183.02	12.3210961123355	0.0633140413814098	204711.331	445	0.89	ns	0.2191283	0.1913567;0.2489201	0.9	ns
DNA	TcMar-Tc2	tot	1495	0.51718113793688	196521	8147	1820.393	38.9258239575063	0.629747774737345	204711.331	1	0.002	**	0.1835031	0.1751509;0.1920824	2.2e-16	***
DNA	TcMar-Tc2	Kanga1d	104	0.0359778182912612	196521	664	151.56	11.1466877882467	0.0524307513483033	204711.331	1	0.002	**	0.1566265	0.1298053;0.1865409	5.517e-06	***
DNA	TcMar-Tc2	Kanga2_a	265	0.0916742485306175	196521	1534	356.514	18.3570363834903	0.123332652983564	204711.331	1	0.002	**	0.172751	0.1541479;0.1926157	1.241e-08	***
DNA	TcMar-Tc2	Kanga1	128	0.0442803917430907	196521	812	180.229	12.9929741158973	0.0623485212770742	204711.331	1	0.002	**	0.1576355	0.1332351;0.1845504	5.885e-06	***
DNA	TcMar-Tc2	Kanga1b	53	0.0183348497061235	196521	379	90.636	9.09319471858984	0.0313546686408341	204711.331	1	0.002	**	0.1398417	0.1065368;0.1788946	2.297e-06	***
DNA	TcMar?	tot	7	0.00242158392345027	196521	168	34.114	5.47164901496276	0.0118014162806547	204711.331	1	0.002	**	0.04166667	0.01691377;0.08396250	3.492e-09	***
DNA	TcMar?	X22_DNA	1	0.000345940560492896	196521	24	5.29016064257028	1.98211692688815	0.00183008113778822	204711.331	12	0.024	*	0.04166667	0.001054352;0.211201683	0.04427	*
DNA	TcMar?	Eulor8	6	0.00207564336295738	196521	144	28.848	5.18263984430287	0.00997969328909907	204711.331	1	0.002	**	0.04166667	0.01544211;0.08848290	5.611e-08	***
RNA	tot	tot	148	0.0511992029529486	196521	730	158.344	11.5845528988332	0.0547776121106871	204711.331	189	0.378	ns	0.2027397	0.1741395;0.2337648	0.3693	ns
RNA	RNA	tot	148	0.0511992029529486	196521	730	158.344	11.5845528988332	0.0547776121106871	204711.331	189	0.378	ns	0.2027397	0.1741395;0.2337648	0.3693	ns
RNA	RNA	7SK	148	0.0511992029529486	196521	730	158.344	11.5845528988332	0.0547776121106871	204711.331	189	0.378	ns	0.2027397	0.1741395;0.2337648	0.3693	ns
srpRNA	tot	tot	408	0.141143748681102	196521	1383	332.6	16.7495835335852	0.115059830419937	204711.331	1001	0.002	**	0.2950108	0.2710707;0.3198251	3.627e-06	***
srpRNA	srpRNA	tot	408	0.141143748681102	196521	1383	332.6	16.7495835335852	0.115059830419937	204711.331	1001	0.002	**	0.2950108	0.2710707;0.3198251	3.627e-06	***
srpRNA	srpRNA	7SLRNA	408	0.141143748681102	196521	1383	332.6	16.7495835335852	0.115059830419937	204711.331	1001	0.002	**	0.2950108	0.2710707;0.3198251	3.627e-06	***
Satellite	tot	tot	420	0.145295035407016	196521	6330	2251.349	83.5421360002693	0.778832934925121	204711.331	1	0.002	**	0.06635071	0.06034120;0.07276342	2.2e-16	***
Satellite	telo	tot	35	0.0121079196172514	196521	367	100.063	10.7907122318441	0.0346158503046007	204711.331	1	0.002	**	0.09536785	0.06732862;0.13013519	2.2e-16	***
Satellite	telo	REP522	11	0.00380534616542186	196521	243	71.313	9.24296832535217	0.0246700591904299	204711.331	1	0.002	**	0.04526749	0.02281088;0.07955107	2.2e-16	***
Satellite	telo	TAR1	26	0.0089944545728153	196521	124	28.811	5.78210270677646	0.00996689348836083	204711.331	362	0.724	ns	0.2096774	0.1417748;0.2919369	0.5963	ns
Satellite	acro	tot	5	0.00172970280246448	196521	61	12.591	3.65856585346008	0.00435573759716605	204711.331	9	0.018	*	0.08196721	0.02715136;0.18101191	0.01636	*
Satellite	acro	ACRO1	5	0.00172970280246448	196521	61	12.591	3.65856585346008	0.00435573759716605	204711.331	9	0.018	*	0.08196721	0.02715136;0.18101191	0.01636	*
Satellite	centr	tot	125	0.043242570061612	196521	1815	1190.397	75.8131586601298	0.411806605389062	204711.331	1	0.002	**	0.06887052	0.05764926;0.08150821	2.2e-16	***
Satellite	centr	GSATX	0	0	196521	56	12.324	4.72327569948371	0.00426337146751445	204711.331	1	0.002	**	0	0.0000000;0.0637501	1.93e-06	***
Satellite	centr	HSAT4	3	0.00103782168147869	196521	100	48.114	9.35170885231456	0.0166445841275552	204711.331	1	0.002	**	0.03	0.006229972;0.085176053	2.2e-16	***
Satellite	centr	SST1	51	0.0176429685851377	196521	609	106.555	11.4147830584848	0.0368616964233206	204711.331	1	0.002	**	0.08374384	0.06298667;0.10863904	1.559e-10	***
Satellite	centr	GSAT	2	0.000691881120985792	196521	39	26.464	11.3725123890034	0.009154970992884	204711.331	1	0.002	**	0.05128205	0.006271972;0.173244781	2.2e-16	***
Satellite	centr	ALR_Alpha	65	0.0224861364320382	196521	844	950.047	74.1850943196759	0.328659791674594	204711.331	1	0.002	**	na	na	na	na
Satellite	centr	GSATII	6	0.00207564336295738	196521	167	49.519	8.80108505231588	0.0171306306150477	204711.331	1	0.002	**	0.03592814	0.01329713;0.07655730	2.2e-16	***
Satellite	Satellite	CER	1	0.000345940560492896	196521	72	58.996	24.5656152671463	0.0204091093068389	204711.331	1	0.002	**	0.01388889	0.0003515744;0.0749713109	2.2e-16	***
Satellite	Satellite	LSAU	8	0.00276752448394317	196521	129	8.28228228228228	2.82991399566172	0.00286517737489312	204711.331	544	0.916	ns	0.0620155	0.02715151;0.11853932	1	ns
Satellite	Satellite	HSAT5	2	0.000691881120985792	196521	260	61.441	6.82752767362638	0.021254933977244	204711.331	1	0.002	**	0.007692308	0.0009329355;0.0275094648	2.2e-16	***
Satellite	Satellite	SATR1	13	0.00449722728640765	196521	670	212.639	18.7746415722422	0.0735604548426489	204711.331	1	0.002	**	0.01940299	0.01037072;0.03295116	2.2e-16	***
Satellite	Satellite	(CATTC)n	2	0.000691881120985792	196521	2	3.70921985815603	3.6000375335567	0.00128316959672188	204711.331	230	0.46	ns	na	na	na	na
Satellite	Satellite	HSATI	6	0.00207564336295738	196521	45	15.326	3.67249386809718	0.00530188503011413	204711.331	5	0.01	**	0.1333333	0.05054238;0.26792495	0.00249	**
Satellite	Satellite	(GAATG)n	0	0	196521	18	13.0790790790791	7.77571064951383	0.00452458394734753	204711.331	1	0.002	**	0	0.000000;0.185302	7.277e-11	***
Satellite	Satellite	tot	257	0.0889067240466743	196521	4087	968.027	41.7935038967537	0.334879802952257	204711.331	1	0.002	**	0.06288231	0.05563227;0.07076462	2.2e-16	***
Satellite	Satellite	D20S16	11	0.00380534616542186	196521	269	59.461	6.87136774555799	0.0205699716674681	204711.331	1	0.002	**	0.04089219	0.02058716;0.07198814	2.2e-16	***
Satellite	Satellite	SAR	0	0	196521	1	2.16949152542373	1.45751221882116	0.000750515114289673	204711.331	1	0.002	**	na	na	na	na
Satellite	Satellite	HSAT6	0	0	196521	17	4.72507552870091	1.99796913506003	0.00163459527677006	204711.331	1	0.002	**	0	0.0000000;0.1950643	0.005584	**
Satellite	Satellite	BSR_Beta	27	0.00934039513330819	196521	1870	277.197	17.9906045716327	0.0958936855469493	204711.331	1	0.002	**	0.0144385	0.009536053;0.020938182	2.2e-16	***
Satellite	Satellite	SATR2	14	0.00484316784690055	196521	418	123.388	13.1407052373202	0.0426849138780975	204711.331	1	0.002	**	0.03349282	0.01842948;0.05555720	2.2e-16	***
Satellite	Satellite	MSR1	176	0.0608855386467497	196521	316	144.384	10.0241222571868	0.0499482818862063	204711.331	1001	0.002	**	0.556962	0.5002937;0.6125526	0.0004457	***
LTR	ERVL	LTR108b_Mam	5	0.00172970280246448	196521	53	10.658	3.10655543756854	0.00368703449373329	204711.331	36	0.072	ns	0.09433962	0.03134681;0.20658533	0.05817	ns
LTR	ERVL	LTR16D2	27	0.00934039513330819	196521	282	64.11	7.65653462883323	0.0221782493331996	204711.331	1	0.002	**	0.09574468	0.06404794;0.13624296	1.32e-08	***
LTR	ERVL	MER21B	561	0.194072654436515	196521	2786	692.555	24.898612730751	0.239582864872158	204711.331	1	0.002	**	0.201364	0.1866133;0.2167447	4.075e-09	***
LTR	ERVL	LTR16B2	126	0.0435885106221049	196521	1617	343.746	17.6715525002125	0.118915683907191	204711.331	1	0.002	**	0.07792208	0.06532347;0.09207706	2.2e-16	***
LTR	ERVL	MLT2A1	184	0.0636530631306929	196521	3738	785.476	26.8550669077293	0.271728007693718	204711.331	1	0.002	**	0.04922418	0.04251011;0.05665371	2.2e-16	***
LTR	ERVL	LTR86A2	51	0.0176429685851377	196521	308	68.171	7.70981194324479	0.0235831139493612	204711.331	16	0.032	*	0.1655844	0.1258428;0.2118981	0.01938	*
LTR	ERVL	LTR86C	35	0.0121079196172514	196521	285	60.778	7.28338957929368	0.0210255753856372	204711.331	1	0.002	**	0.122807	0.08705002;0.16663789	0.0001154	***
LTR	ERVL	LTR80A	23	0.00795663289133661	196521	393	86.288	9.13643970759565	0.029850519083811	204711.331	1	0.002	**	0.05852417	0.03745731;0.08652345	2.2e-16	***
LTR	ERVL	LTR108d_Mam	3	0.00103782168147869	196521	66	14.993	3.7033316980343	0.00518668682346999	204711.331	1	0.002	**	0.04545455	0.009473739;0.127142506	9.408e-05	***
LTR	ERVL	MER54B	38	0.0131457412987301	196521	438	111.574	10.0747220320972	0.0385979720964344	204711.331	1	0.002	**	0.08675799	0.06212602;0.11713735	2.2e-16	***
LTR	ERVL	LTR41C	115	0.0397831644566831	196521	759	176.997	12.7950265221962	0.0612304413855611	204711.331	1	0.002	**	0.1515152	0.1267421;0.1790305	3.439e-08	***
LTR	ERVL	LTR16D	65	0.0224861364320382	196521	1115	241.068	15.1185960971232	0.0833951990369015	204711.331	1	0.002	**	0.05829596	0.04527623;0.07370296	2.2e-16	***
LTR	ERVL	LTR86B1	49	0.0169510874641519	196521	295	62.904	7.48497219826559	0.0217610450172451	204711.331	38	0.076	ns	0.1661017	0.1254809;0.2135788	0.05458	ns
LTR	ERVL	MER54A	74	0.0255996014764743	196521	682	167.434	12.584037587436	0.0579222118055676	204711.331	1	0.002	**	0.1085044	0.08616435;0.13429584	2.2e-16	***
LTR	ERVL	LTR16E1	189	0.0653827659331574	196521	2475	566.161	20.8044202731752	0.195858053669219	204711.331	1	0.002	**	0.07636364	0.06620471;0.08753789	2.2e-16	***
LTR	ERVL	LTR86A1	93	0.0321724721258393	196521	531	119.896	10.2954932461335	0.0414768894408563	204711.331	7	0.014	*	0.1751412	0.1437541;0.2101943	0.005003	**
LTR	ERVL	LTR40c	115	0.0397831644566831	196521	603	135.891	11.4189978768941	0.0470102087059401	204711.331	26	0.052	ns	0.1907131	0.1601053;0.2243851	0.04553	*
LTR	ERVL	LTR82A	97	0.0335562343678109	196521	1041	231.418	14.0156953347208	0.080056872628145	204711.331	1	0.002	**	0.09317963	0.07621121;0.11248730	2.2e-16	***
LTR	ERVL	LTR86B2	33	0.0114160384962656	196521	273	59.005	7.44139431486797	0.0204122227718833	204711.331	1	0.002	**	0.1208791	0.08468708;0.16555419	6.486e-05	***
LTR	ERVL	LTR105_Mam	68	0.0235239581135169	196521	667	141.611	10.8451508194352	0.0489889887119595	204711.331	1	0.002	**	0.101949	0.08003953;0.12745186	6.185e-14	***
LTR	ERVL	LTR33A	238	0.0823338533973093	196521	2044	460.475	20.8256832801251	0.159296979592966	204711.331	1	0.002	**	0.1164384	0.1028462;0.1311411	2.2e-16	***
LTR	ERVL	LTR69	11	0.00380534616542186	196521	141	31.194	5.47963414749473	0.0107912698440154	204711.331	1	0.002	**	0.07801418	0.03958721;0.13530079	9.452e-06	***
LTR	ERVL	MLT2D	312	0.107933454873784	196521	4453	952.563	29.0455448334968	0.329530178124795	204711.331	1	0.002	**	0.07006512	0.06273951;0.07796045	2.2e-16	***
LTR	ERVL	LTR108c_Mam	1	0.000345940560492896	196521	43	9.102	2.99408760068248	0.00314875098160634	204711.331	3	0.006	**	0.02325581	0.0005886129;0.1228904827	0.001047	**
LTR	ERVL	MER74B	131	0.0453182134245694	196521	931	226.691	14.3086776907322	0.0784216115986951	204711.331	1	0.002	**	0.1407089	0.1190003;0.1647181	1.141e-14	***
LTR	ERVL	MLT2B3	217	0.0750691016269585	196521	3276	742.902	26.113489048963	0.256999934271294	204711.331	1	0.002	**	0.06623932	0.05796060;0.07530217	2.2e-16	***
LTR	ERVL	LTR40A1	35	0.0121079196172514	196521	563	120.322	10.2135514211577	0.0416242601196262	204711.331	1	0.002	**	0.06216696	0.04367991;0.08540173	2.2e-16	***
LTR	ERVL	MLT2C2	86	0.0297508882023891	196521	1336	283.323	15.6367253022549	0.0980129174205288	204711.331	1	0.002	**	0.06437126	0.05180774;0.07889015	2.2e-16	***
LTR	ERVL	MER70C	39	0.0134916818592229	196521	275	62.124	7.67108007189792	0.0214912113800607	204711.331	1	0.002	**	0.1418182	0.1028293;0.1887332	0.000662	***
LTR	ERVL	MER74A	196	0.0678043498566076	196521	1568	382.046	18.6174781991142	0.132165207374069	204711.331	1	0.002	**	0.125	0.1090254;0.1423930	2.2e-16	***
LTR	ERVL	MER77B	218	0.0754150421874513	196521	1256	312.723	17.3049048171532	0.10818356989902	204711.331	1	0.002	**	0.1735669	0.1530065;0.1956675	1.732e-10	***
LTR	ERVL	MER68	439	0.151867906056381	196521	1492	366.111	18.5655422317356	0.126652644542615	204711.331	1001	0.002	**	0.2942359	0.2712017;0.3180829	1.664e-05	***
LTR	ERVL	LTR42	68	0.0235239581135169	196521	309	74.685	8.50035475912805	0.0258365707604119	204711.331	245	0.49	ns	0.2200647	0.1751340;0.2704524	0.4251	ns
LTR	ERVL	LTR84a	76	0.0262914825974601	196521	671	145.718	11.4258052243606	0.0504097665939038	204711.331	1	0.002	**	0.1132638	0.09028364;0.13970772	2.943e-12	***
LTR	ERVL	MLT2C1	223	0.0771447449899158	196521	2635	566.629	21.9907469621191	0.196019953851529	204711.331	1	0.002	**	0.08462998	0.07427900;0.09591434	2.2e-16	***
LTR	ERVL	LTR40b	134	0.0463560351060481	196521	1140	242.156	14.4751232531261	0.0837715823667178	204711.331	1	0.002	**	0.1175439	0.09941507;0.13767174	2.2e-16	***
LTR	ERVL	LTR47B	4	0.00138376224197158	196521	46	9.036	2.78252519241901	0.00312591890461381	204711.331	45	0.09	ns	0.08695652	0.02420307;0.20791732	0.06377	ns
LTR	ERVL	LTR79	500	0.172970280246448	196521	4053	865.343	27.1076405313184	0.299357242438604	204711.331	1	0.002	**	0.1233654	0.1133919;0.1338853	2.2e-16	***
LTR	ERVL	LTR47B4	21	0.00726475177035082	196521	105	24.74	4.68576102211331	0.00855856946659425	204711.331	254	0.508	ns	0.2	0.1282739;0.2893258	0.4231	ns
LTR	ERVL	MER68B	132	0.0456641539850623	196521	450	102.782	9.57779777455184	0.0355564626885808	204711.331	998	0.008	**	0.2933333	0.2516347;0.3377734	0.001353	**
LTR	ERVL	LTR16C	628	0.217250671989539	196521	6620	1540.581	37.9222036877149	0.532949454624706	204711.331	1	0.002	**	0.09486405	0.08790938;0.10217790	2.2e-16	***
LTR	ERVL	MER76	59	0.0204104930690809	196521	715	151.59	12.2159375051254	0.0524411295651181	204711.331	1	0.002	**	0.08251748	0.06340745;0.10515245	2.2e-16	***
LTR	ERVL	LTR57	31	0.0107241573752798	196521	268	56.077	7.3417281325293	0.0193993088107601	204711.331	2	0.004	**	0.1156716	0.07996116;0.16015509	8.507e-05	***
LTR	ERVL	MLT2A2	219	0.0757609827479443	196521	3866	858.749	29.276630955766	0.297076110382714	204711.331	1	0.002	**	0.0566477	0.04956884;0.06440562	2.2e-16	***
LTR	ERVL	LTR47A2	29	0.010032276254294	196521	275	58.499	7.26434923236553	0.0202371768482739	204711.331	1	0.002	**	0.1054545	0.07177019;0.14793090	4.087e-06	***
LTR	ERVL	LTR33B	103	0.0356318777307683	196521	1608	343.608	17.3435040615538	0.118867944109843	204711.331	1	0.002	**	0.06405473	0.05258108;0.07714953	2.2e-16	***
LTR	ERVL	LTR41B	132	0.0456641539850623	196521	848	192.575	13.3588485220035	0.0666195034369195	204711.331	1	0.002	**	0.1556604	0.1319007;0.1818408	2.761e-07	***
LTR	ERVL	MLT2E	33	0.0114160384962656	196521	403	87.575	8.89423872416758	0.0302957445851654	204711.331	1	0.002	**	0.08188586	0.05703538;0.11307730	4.733e-13	***
LTR	ERVL	LTR33A_	181	0.0626152414492142	196521	1666	376.074	19.0062031915835	0.130099250346805	204711.331	1	0.002	**	0.1086435	0.09409971;0.12458161	2.2e-16	***
LTR	ERVL	LTR52	61	0.0211023741900667	196521	1073	238.263	14.0176433584724	0.0824248357647189	204711.331	1	0.002	**	0.05684995	0.04376126;0.07243045	2.2e-16	***
LTR	ERVL	LTR102_Mam	33	0.0114160384962656	196521	518	111.004	10.1018825984087	0.0384007859769534	204711.331	1	0.002	**	0.06370656	0.04425482;0.08830742	2.2e-16	***
LTR	ERVL	LTR40a	197	0.0681502904171005	196521	1974	425.707	20.2473975638379	0.147269318185749	204711.331	1	0.002	**	0.09979737	0.08692369;0.11387323	2.2e-16	***
LTR	ERVL	LTR18B	75	0.0259455420369672	196521	367	85.474	8.72453101555845	0.0295689234675698	204711.331	123	0.246	ns	0.2043597	0.1642724;0.2492911	0.2167	ns
LTR	ERVL	LTR41	200	0.0691881120985792	196521	1129	264.79	15.9558292949156	0.091601601012914	204711.331	1	0.002	**	0.1771479	0.1552986;0.2006936	3.394e-06	***
LTR	ERVL	LTR75B	21	0.00726475177035082	196521	205	38.168	5.96450763695977	0.0132038593128929	204711.331	1	0.002	**	0.102439	0.06453771;0.15232088	0.001576	**
LTR	ERVL	LTR108a_Mam	9	0.00311346504443606	196521	86	19.312	4.09040186135634	0.00668080410423881	204711.331	4	0.008	**	0.1046512	0.04898234;0.18938554	0.006242	**
LTR	ERVL	LTR47B2	22	0.00761069233084371	196521	174	40.098	6.28107059726665	0.0138715245946441	204711.331	1	0.002	**	0.1264368	0.08096186;0.18514947	0.0007978	***
LTR	ERVL	LTR16D1	9	0.00311346504443606	196521	207	45.762	6.55089843229691	0.0158309319292759	204711.331	1	0.002	**	0.04347826	0.02007093;0.08092824	1.6e-12	***
LTR	ERVL	LTR53	56	0.0193726713876022	196521	494	117.773	10.103937873946	0.0407424576309299	204711.331	1	0.002	**	0.1133603	0.08677602;0.14467404	2.76e-12	***
LTR	ERVL	LTR16B1	116	0.040129105017176	196521	1199	270.373	15.5744159901241	0.0935329871621458	204711.331	1	0.002	**	0.09674729	0.08060272;0.11489972	2.2e-16	***
LTR	ERVL	LTR66	29	0.010032276254294	196521	379	88.383	8.7033360879067	0.0305752645580436	204711.331	1	0.002	**	0.07651715	0.05184125;0.10804403	9.526e-16	***
LTR	ERVL	MER77	194	0.0671124687356218	196521	1299	328.92	17.2726356976561	0.113786769157323	204711.331	1	0.002	**	0.1493457	0.1303883;0.1699046	2.2e-16	***
LTR	ERVL	LTR16A1	287	0.0992849408614612	196521	2692	626.705	24.4021605691062	0.2168026789637	204711.331	1	0.002	**	0.1066122	0.09520064;0.11888689	2.2e-16	***
LTR	ERVL	MLT2B5	23	0.00795663289133661	196521	369	79.522	8.75660860117626	0.0275098852515161	204711.331	1	0.002	**	0.06233062	0.03991896;0.09206110	7.115e-16	***
LTR	ERVL	LTR75	47	0.0162592063431661	196521	291	65.395	7.79549515712405	0.0226227829534329	204711.331	7	0.014	*	0.161512	0.1211513;0.2089244	0.009225	**
LTR	ERVL	MER70B	22	0.00761069233084371	196521	477	105.086	10.0313125378104	0.0363535097399565	204711.331	1	0.002	**	0.04612159	0.02912651;0.06899838	2.2e-16	***
LTR	ERVL	LTR50	335	0.11589008776512	196521	2565	585.794	22.8613255128438	0.202649904693376	204711.331	1	0.002	**	0.1306043	0.1177961;0.1442620	2.2e-16	***
LTR	ERVL	MLT2B4	286	0.0989390003009683	196521	4467	991.453	29.5439441448774	0.342983806522363	204711.331	1	0.002	**	0.06402507	0.05702131;0.07160520	2.2e-16	***
LTR	ERVL	LTR82B	97	0.0335562343678109	196521	1154	245.203	15.1494322103601	0.0848256632545396	204711.331	1	0.002	**	0.08405546	0.06868965;0.10157871	2.2e-16	***
LTR	ERVL	ERV3-16A3_LTR	107	0.0370156399727399	196521	1093	247.226	15.1007601450046	0.0855255010084167	204711.331	1	0.002	**	0.0978957	0.08092165;0.11706866	2.2e-16	***
LTR	ERVL	LTR33	994	0.343864917129939	196521	9255	2085.01	43.4556819794178	0.721289528033293	204711.331	1	0.002	**	0.1074014	0.1011636;0.1138875	2.2e-16	***
LTR	ERVL	MER88	11	0.00380534616542186	196521	112	27.319	5.05200571671903	0.00945075017210543	204711.331	1	0.002	**	0.09821429	0.05005573;0.16893933	0.0001505	***
LTR	ERVL	LTR16E2	181	0.0626152414492142	196521	2318	530.27	21.9529732162419	0.183441901012568	204711.331	1	0.002	**	0.07808456	0.06748496;0.08976440	2.2e-16	***
LTR	ERVL	MLT2B2	138	0.0477397973480197	196521	2172	493.977	21.0879864893302	0.170886680250599	204711.331	1	0.002	**	0.06353591	0.05364199;0.07462645	2.2e-16	***
LTR	ERVL	LTR33C	75	0.0259455420369672	196521	919	213.295	13.6792213263802	0.0737873918503323	204711.331	1	0.002	**	0.08161045	0.06473042;0.10122699	2.2e-16	***
LTR	ERVL	MER73	19	0.00657287064936503	196521	279	64.624	7.88027427966328	0.0223560627812929	204711.331	1	0.002	**	0.06810036	0.04149574;0.10430632	4.455e-13	***
LTR	ERVL	MER70A	50	0.0172970280246448	196521	533	125.77	10.8303460884866	0.0435089442931915	204711.331	1	0.002	**	0.09380863	0.0704290;0.1218037	2.2e-16	***
LTR	ERVL	LTR108e_Mam	11	0.00380534616542186	196521	168	35.873	5.81056224763436	0.0124099257265617	204711.331	1	0.002	**	0.06547619	0.03313591;0.11413349	2.299e-07	***
LTR	ERVL	MLT2B1	229	0.0792203883528732	196521	4436	978.488	30.1853774701098	0.338498687155573	204711.331	1	0.002	**	0.05162308	0.04529616;0.05854822	2.2e-16	***
LTR	ERVL	MLT2F	150	0.0518910840739344	196521	1911	428.455	20.5683502506164	0.148219962845984	204711.331	1	0.002	**	0.07849294	0.06682713;0.09147083	2.2e-16	***
LTR	ERVL	LTR62	43	0.0148754441011945	196521	313	78.132	8.3014149088869	0.027029027872431	204711.331	1	0.002	**	0.1373802	0.1012387;0.1805580	1.564e-06	***
LTR	ERVL	MER68C	14	0.00484316784690055	196521	163	34.946	5.68008339264025	0.0120892388269847	204711.331	1	0.002	**	0.08588957	0.04775358;0.13990914	2.097e-05	***
LTR	ERVL	LTR53B	22	0.00761069233084371	196521	187	45.713	6.45292734123601	0.0158139808418118	204711.331	1	0.002	**	0.1176471	0.07521665;0.17268800	1.819e-05	***
LTR	ERVL	MER21C	910	0.314805910048535	196521	5505	1368.035	36.6279316967308	0.473258794673899	204711.331	1	0.002	**	0.1653043	0.1555804;0.1753843	2.2e-16	***
LTR	ERVL	LTR47A	74	0.0255996014764743	196521	679	163.351	11.8136938491888	0.0565097364970751	204711.331	1	0.002	**	0.1089838	0.08654949;0.13488051	2.2e-16	***
LTR	ERVL	LTR84b	134	0.0463560351060481	196521	1278	270.787	15.0216937221567	0.0936762065541898	204711.331	1	0.002	**	0.1048513	0.08858742;0.12295752	2.2e-16	***
LTR	ERVL	LTR16	266	0.0920201890911104	196521	3017	684.291	25.5954966439108	0.236724012080244	204711.331	1	0.002	**	0.08816705	0.0782869;0.0988540	2.2e-16	***
LTR	ERVL	LTR32	129	0.0446263323035836	196521	1216	284.079	16.0723700828496	0.0982744484842614	204711.331	1	0.002	**	0.1060855	0.08933463;0.12476759	2.2e-16	***
LTR	ERVL	MER74C	12	0.00415128672591475	196521	234	53.823	6.96851714722948	0.0186195587874091	204711.331	1	0.002	**	0.05128205	0.02677558;0.08786540	1.228e-13	***
LTR	ERVL	tot	12222	4.22808553034418	196521	133596	24665.348	136.404285215036	8.53274431187234	204711.331	1	0.002	**	0.09148477	0.08994397;0.09304333	2.2e-16	***
LTR	ERVL	LTR16B	67	0.023178017553024	196521	694	153.524	12.3024702712412	0.0531101786091114	204711.331	1	0.002	**	0.09654179	0.07560259;0.12098235	2.2e-16	***
LTR	ERVL	LTR16A2	150	0.0518910840739344	196521	1825	419.592	19.1352997283998	0.145153891658335	204711.331	1	0.002	**	0.08219178	0.06999614;0.09574931	2.2e-16	***
LTR	ERVL	LTR101_Mam	115	0.0397831644566831	196521	1151	269.761	15.5799426704213	0.0933212715391242	204711.331	1	0.002	**	0.09991312	0.08319378;0.11870792	2.2e-16	***
LTR	ERVL	LTR18C	4	0.00138376224197158	196521	77	16.238	4.08411998306073	0.00561738282128365	204711.331	2	0.004	**	0.05194805	0.01433351;0.12769860	0.000208	***
LTR	ERVL	LTR83	88	0.0304427693233749	196521	726	159.079	12.2750737853765	0.0550318784226494	204711.331	1	0.002	**	0.1212121	0.09836054;0.14719187	1.256e-11	***
LTR	ERVL	MER21A	334	0.115544147204627	196521	1975	475.013	21.9966971540203	0.164326263461412	204711.331	1	0.002	**	0.1691139	0.1528294;0.1863871	1.537e-14	***
LTR	ERVL	LTR80B	28	0.00968633569380109	196521	507	107.913	10.2831500122372	0.0373314837044699	204711.331	1	0.002	**	0.05522682	0.03700784;0.07883173	2.2e-16	***
LTR	ERVL	LTR67B	385	0.133187115789765	196521	3708	805.125	26.1942267019378	0.278525393766843	204711.331	1	0.002	**	0.1038296	0.09419158;0.11409694	2.2e-16	***
LTR	ERVL	LTR16A	407	0.140797808120609	196521	4245	937.965	28.7180518402886	0.324480137822719	204711.331	1	0.002	**	0.0958775	0.08718315;0.10513239	2.2e-16	***
LTR	ERVL	LTR18A	14	0.00484316784690055	196521	198	44.737	6.57092139718685	0.0154763428547707	204711.331	1	0.002	**	0.07070707	0.03919297;0.11578943	6.966e-09	***
LTR	ERVL	LTR47B3	14	0.00484316784690055	196521	120	26.507	4.63588637074318	0.0091698464369852	204711.331	3	0.006	**	0.1166667	0.06527215;0.18799509	0.00415	**
LTR	ERV1?	tot	165	0.0570801924813279	196521	1544	349.835	17.5200664304599	0.121022115980032	204711.331	1	0.002	**	0.1068653	0.09189026;0.12335340	2.2e-16	***
LTR	ERV1?	LTR103_Mam	82	0.0283671259604175	196521	748	170.891	12.0322023292867	0.0591181283231915	204711.331	1	0.002	**	0.1096257	0.08814277;0.13424104	2.2e-16	***
LTR	ERV1?	EUTREP15	17	0.00588098952837923	196521	196	43.058	6.23389906057975	0.0148955086537031	204711.331	1	0.002	**	0.08673469	0.05133918;0.13523848	1.038e-06	***
LTR	ERV1?	LTR103b_Mam	66	0.0228320769925311	196521	600	136.626	10.8268806839895	0.0472644750179024	204711.331	1	0.002	**	0.11	0.08610128;0.13781462	1.65e-13	***
LTR	ERVL-MaLR	THE1A	283	0.0979011786194896	196521	4236	921.179	29.1156775926936	0.318673179574286	204711.331	1	0.002	**	0.06680831	0.05947184;0.07474876	2.2e-16	***
LTR	ERVL-MaLR	MLT1M	401	0.138722164757651	196521	2320	514.702	20.8611692957126	0.178056298366815	204711.331	1	0.002	**	0.1728448	0.1576638;0.1888567	5.562e-09	***
LTR	ERVL-MaLR	MLT1C2	2075	0.717826663022759	196521	15985	3600.051	55.3099773331412	1.24540366074301	204711.331	1	0.002	**	0.1298092	0.1246354;0.1351181	2.2e-16	***
LTR	ERVL-MaLR	MLT1J2	667	0.230742353848762	196521	6900	1538.733	36.4206833705407	0.532310156468916	204711.331	1	0.002	**	0.09666667	0.08979324;0.10388303	2.2e-16	***
LTR	ERVL-MaLR	MLT1O	795	0.275022745591852	196521	5061	1153.88	30.8466061846861	0.399173893941543	204711.331	1	0.002	**	0.1570836	0.1471596;0.1674047	2.2e-16	***
LTR	ERVL-MaLR	MSTB	841	0.290936011374526	196521	8566	1914.769	40.9580175081533	0.662396261074422	204711.331	1	0.002	**	0.09817885	0.09195665;0.10467586	2.2e-16	***
LTR	ERVL-MaLR	MSTD	818	0.282979378483189	196521	7647	1670.535	36.8476121549487	0.577905814223	204711.331	1	0.002	**	0.1069701	0.1001281;0.1141132	2.2e-16	***
LTR	ERVL-MaLR	THE1B	1628	0.563191232482435	196521	22429	4794.859	65.2576714469853	1.65873620994441	204711.331	1	0.002	**	0.0725846	0.06922237;0.07605809	2.2e-16	***
LTR	ERVL-MaLR	MLT1E3	204	0.0705718743405508	196521	2044	416.889	19.8290663136435	0.144218814323323	204711.331	1	0.002	**	0.09980431	0.08714642;0.11362274	2.2e-16	***
LTR	ERVL-MaLR	MLT1G1	409	0.141489689241594	196521	3600	837.546	28.1141296911053	0.289741132678583	204711.331	1	0.002	**	0.1136111	0.1034229;0.1244314	2.2e-16	***
LTR	ERVL-MaLR	MLT1H2	478	0.165359587915604	196521	4721	1058.897	28.3481923764287	0.366315421684246	204711.331	1	0.002	**	0.1012497	0.09278745;0.11020873	2.2e-16	***
LTR	ERVL-MaLR	MLT1F1	449	0.15532731166131	196521	3265	732.387	25.7575752679417	0.253362369277711	204711.331	1	0.002	**	0.1375191	0.1258815;0.1498101	2.2e-16	***
LTR	ERVL-MaLR	MLT1F2	682	0.235931462256155	196521	6038	1383.834	35.1780320361719	0.478724309589126	204711.331	1	0.002	**	0.1129513	0.1050729;0.1212058	2.2e-16	***
LTR	ERVL-MaLR	MLT1A1	619	0.214137206945103	196521	6780	1481.646	36.3887458539701	0.512561447692058	204711.331	1	0.002	**	0.09129794	0.08454497;0.09840471	2.2e-16	***
LTR	ERVL-MaLR	MLT1E1	101	0.0349399966097825	196521	1045	235.204	14.9286050000409	0.0813666035901711	204711.331	1	0.002	**	0.09665072	0.0794130;0.1161974	2.2e-16	***
LTR	ERVL-MaLR	MLT1K	2285	0.790474180726268	196521	17616	4095.276	56.7635263344511	1.41672207481311	204711.331	1	0.002	**	0.1297116	0.1247831;0.1347627	2.2e-16	***
LTR	ERVL-MaLR	MLT1A0	2231	0.771793390459651	196521	20690	4443.292	61.8673282298687	1.5371149249136	204711.331	1	0.002	**	0.1078299	0.1036347;0.1121356	2.2e-16	***
LTR	ERVL-MaLR	MLT1G	300	0.103782168147869	196521	2834	664.398	24.9299237282647	0.229842216510359	204711.331	1	0.002	**	0.1058574	0.09476542;0.11777061	2.2e-16	***
LTR	ERVL-MaLR	MSTB2	182	0.0629611820097071	196521	1582	347.963	17.8909395146459	0.12037451525079	204711.331	1	0.002	**	0.1150442	0.09973052;0.13180236	2.2e-16	***
LTR	ERVL-MaLR	MLT1J	2081	0.719902306385717	196521	15262	3387.968	52.2016473685265	1.172035548852	204711.331	1	0.002	**	0.1363517	0.1309444;0.1418981	2.2e-16	***
LTR	ERVL-MaLR	MLT1E2	424	0.146678797648988	196521	4004	893.929	29.0555017368687	0.309246299300854	204711.331	1	0.002	**	0.1058941	0.09652852;0.11583908	2.2e-16	***
LTR	ERVL-MaLR	MLT1A	983	0.340059570964517	196521	9077	2005.18	42.0214874249521	0.693673093089145	204711.331	1	0.002	**	0.1082957	0.1019742;0.1148698	2.2e-16	***
LTR	ERVL-MaLR	tot	26921	9.31306582902926	196521	323803	48901.181	164.983750341895	16.9169019639046	204711.331	1	0.002	**	0.08314006	0.08219128;0.08409630	2.2e-16	***
LTR	ERVL-MaLR	MSTA1	62	0.0214483147505596	196521	544	125.091	10.5336449853162	0.0432740506526169	204711.331	1	0.002	**	0.1139706	0.08850531;0.14371573	5.66e-12	***
LTR	ERVL-MaLR	MLT1E	70	0.0242158392345027	196521	918	204.073	13.4043032771698	0.0705971280014668	204711.331	1	0.002	**	0.07625272	0.05992209;0.09536128	2.2e-16	***
LTR	ERVL-MaLR	MSTA	1355	0.468749459467874	196521	19752	4199.189	60.8662795230905	1.4526697962756	204711.331	1	0.002	**	0.06860065	0.06511390;0.07221501	2.2e-16	***
LTR	ERVL-MaLR	MSTC	353	0.122117017853992	196521	3205	723.347	25.0720002432234	0.250235066610855	204711.331	1	0.002	**	0.1101404	0.09950533;0.12149263	2.2e-16	***
LTR	ERVL-MaLR	MSTB1	449	0.15532731166131	196521	4555	1015.576	29.9402846453511	0.351328930663133	204711.331	1	0.002	**	0.098573	0.0900660;0.1075985	2.2e-16	***
LTR	ERVL-MaLR	THE1D	869	0.300622347068327	196521	12601	2711.324	50.018465299036	0.937956944237841	204711.331	1	0.002	**	0.06896278	0.06459882;0.07352707	2.2e-16	***
LTR	ERVL-MaLR	MLT1F	592	0.204796811811794	196521	4306	1035.051	30.7946864200906	0.358066123078733	204711.331	1	0.002	**	0.1374826	0.1273296;0.1481300	2.2e-16	***
LTR	ERVL-MaLR	MLT1H	1060	0.36669699412247	196521	10078	2304.286	45.2863893577426	0.797145990375934	204711.331	1	0.002	**	0.1051796	0.09925514;0.11133329	2.2e-16	***
LTR	ERVL-MaLR	MLT1L	1386	0.479473616843154	196521	12035	2675.008	46.8500892941184	0.925393766842981	204711.331	1	0.002	**	0.1151641	0.1095130;0.1210021	2.2e-16	***
LTR	ERVL-MaLR	MLT1H1	358	0.123846720656457	196521	3631	827.706	26.567110783361	0.286337077563333	204711.331	1	0.002	**	0.09859543	0.08908706;0.10875543	2.2e-16	***
LTR	ERVL-MaLR	MLT1E1A	284	0.0982471191799825	196521	3367	755.625	25.9575069520778	0.261401336022445	204711.331	1	0.002	**	0.08434808	0.07517656;0.09424876	2.2e-16	***
LTR	ERVL-MaLR	MLT1B	2018	0.698108051074664	196521	17694	3845.153	56.8198740678742	1.33019438400094	204711.331	1	0.002	**	0.11405	0.1094017;0.1188255	2.2e-16	***
LTR	ERVL-MaLR	THE1C	744	0.257379777006715	196521	9865	2131.499	43.935980350612	0.737371958750048	204711.331	1	0.002	**	0.07541814	0.07028251;0.08080608	2.2e-16	***
LTR	ERVL-MaLR	MLT1J1	466	0.16120830118969	196521	4928	1074.866	30.9312266938249	0.371839746494757	204711.331	1	0.002	**	0.09456169	0.0865326;0.1030747	2.2e-16	***
LTR	ERVL-MaLR	MLT1C	817	0.282633437922696	196521	6450	1477.558	36.7538226512492	0.511147242680763	204711.331	1	0.002	**	0.1266667	0.1186424;0.1350301	2.2e-16	***
LTR	ERVL-MaLR	MLT1N2	725	0.25080690635735	196521	5722	1258.398	32.6715323335932	0.435330909443139	204711.331	1	0.002	**	0.1267039	0.1181896;0.1356009	2.2e-16	***
LTR	ERVL-MaLR	MLT1G3	365	0.126268304579907	196521	2737	639.076	23.7744705398343	0.221082309637558	204711.331	1	0.002	**	0.1333577	0.1208360;0.1466691	2.2e-16	***
LTR	ERVL-MaLR	MLT1D	1958	0.677351617445091	196521	18645	4159.042	60.1417764059998	1.4387813205935	204711.331	1	0.002	**	0.1050147	0.1006493;0.1095038	2.2e-16	***
LTR	ERVL-MaLR	MLT1I	1095	0.378804913739721	196521	11068	2438.229	45.8944316650491	0.843482306870033	204711.331	1	0.002	**	0.09893386	0.09343228;0.10464743	2.2e-16	***
LTR	Gypsy?	tot	675	0.233509878332705	196521	7780	1691.548	35.88901945885	0.585175063220637	204711.331	1	0.002	**	0.08676093	0.08059753;0.09323590	2.2e-16	***
LTR	Gypsy?	LTR88c	94	0.0325184126863322	196521	1040	221.685	13.654017987655	0.0766898331528677	204711.331	1	0.002	**	0.09038462	0.07365628;0.10947165	2.2e-16	***
LTR	Gypsy?	LTR85c	103	0.0356318777307683	196521	1154	253.524	14.6451324303983	0.087704234658401	204711.331	1	0.002	**	0.08925477	0.0734352;0.1072029	2.2e-16	***
LTR	Gypsy?	LTR88b	146	0.0505073218319628	196521	1636	356.984	17.8009161735181	0.123495245046996	204711.331	1	0.002	**	0.08924205	0.07586818;0.10411010	2.2e-16	***
LTR	Gypsy?	LTR88a	88	0.0304427693233749	196521	903	199.01	12.4779645615621	0.0688456309436913	204711.331	1	0.002	**	0.09745293	0.07889408;0.11868432	2.2e-16	***
LTR	Gypsy?	LTR85b	102	0.0352859371702754	196521	1177	261.828	15.1980062967284	0.090576925072734	204711.331	1	0.002	**	0.086661	0.07121224;0.10421020	2.2e-16	***
LTR	Gypsy?	LTR85a	154	0.053274846315906	196521	1870	421.259	18.2375032700621	0.145730574572677	204711.331	1	0.002	**	0.08235294	0.07028854;0.09574551	2.2e-16	***
LTR	tot	tot	47388	16.3934312806374	196521	741743	87528.925	203.617861713084	30.2798053738407	204711.331	1	0.002	**	0.06388736	0.06333185;0.06444627	2.2e-16	***
LTR	ERV1--int	HERV4_I-int	33	0.0114160384962656	196521	348	89.227	9.87689343994476	0.0308672383910996	204711.331	1	0.002	**	0.09482759	0.06617641;0.13059330	4.262e-14	***
LTR	ERV1--int	PRIMA4-int	42	0.0145295035407016	196521	419	98.931	10.1551645169523	0.0342242455901227	204711.331	1	0.002	**	0.1002387	0.07320193;0.13307414	1.199e-12	***
LTR	ERV1--int	LTR39-int	13	0.00449722728640765	196521	180	41.155	6.39044699632293	0.0142371837670851	204711.331	1	0.002	**	0.07222222	0.03901367;0.12033578	3.569e-08	***
LTR	ERV1--int	HERVFH19-int	8	0.00276752448394317	196521	110	26.086	6.37771740352921	0.00902420546101769	204711.331	2	0.004	**	0.07272727	0.03192018;0.13827849	8.912e-06	***
LTR	ERV1--int	MER92-int	21	0.00726475177035082	196521	956	200.519	14.1413442294789	0.069367655249475	204711.331	1	0.002	**	0.02196653	0.01364782;0.03338296	2.2e-16	***
LTR	ERV1--int	HERV3-int	56	0.0193726713876022	196521	303	87.084	11.2638278492623	0.0301258877699634	204711.331	4	0.008	**	0.1848185	0.1427353;0.2331874	4.558e-05	***
LTR	ERV1--int	MER89-int	34	0.0117619790567585	196521	696	172.684	13.6221770546307	0.0597383997481553	204711.331	1	0.002	**	0.04885057	0.03406427;0.06759765	2.2e-16	***
LTR	ERV1--int	MER31-int	44	0.0152213846616874	196521	1145	263.691	15.5222569061158	0.0912214123369323	204711.331	1	0.002	**	0.03842795	0.02805809;0.05124662	2.2e-16	***
LTR	ERV1--int	MER34-int	18	0.00622693008887213	196521	401	99.435	9.92583987868518	0.0343985996326111	204711.331	1	0.002	**	0.04488778	0.02681704;0.07001608	2.2e-16	***
LTR	ERV1--int	LTR19-int	12	0.00415128672591475	196521	231	53.377	7.90236156590662	0.0184652692974293	204711.331	1	0.002	**	0.05194805	0.02712704;0.08898397	1.744e-13	***
LTR	ERV1--int	HERVIP10B3-int	35	0.0121079196172514	196521	239	76.661	10.9603927488576	0.0265201493079459	204711.331	1	0.002	**	0.1464435	0.1041708;0.1977385	9.739e-10	***
LTR	ERV1--int	MER66-int	23	0.00795663289133661	196521	776	192.367	14.8780935831399	0.0665475478003369	204711.331	1	0.002	**	0.02963918	0.01887952;0.04414276	2.2e-16	***
LTR	ERV1--int	HUERS-P2-int	5	0.00172970280246448	196521	257	67.367	9.50076710458559	0.0233049777387249	204711.331	1	0.002	**	0.01945525	0.006346513;0.044815551	2.2e-16	***
LTR	ERV1--int	HERV-Fc2-int	0	0	196521	3	2.21440823327616	1.59692518703617	0.000766053625379638	204711.331	1	0.002	**	0	0.0000000;0.7075982	0.01796	*
LTR	ERV1--int	HERV30-int	4	0.00138376224197158	196521	69	20.856	5.89559344103899	0.00721493632963984	204711.331	1	0.002	**	0.05797101	0.01601916;0.14182891	1.064e-06	***
LTR	ERV1--int	MER83B-int	12	0.00415128672591475	196521	267	62.541	8.0602286745654	0.0216354685937862	204711.331	1	0.002	**	0.04494382	0.02343564;0.07719119	2.2e-16	***
LTR	ERV1--int	MER34B-int	20	0.00691881120985792	196521	593	139.432	11.2737959212713	0.0482351842306455	204711.331	1	0.002	**	0.03372681	0.02072056;0.05160923	2.2e-16	***
LTR	ERV1--int	MER61-int	44	0.0152213846616874	196521	1204	298.136	19.8469495239295	0.10313733494311	204711.331	1	0.002	**	0.03654485	0.02667672;0.04875134	2.2e-16	***
LTR	ERV1--int	LTR23-int	11	0.00380534616542186	196521	173	33.692	5.63763415972683	0.0116554293641267	204711.331	1	0.002	**	0.06358382	0.03216525;0.11091950	1.763e-06	***
LTR	ERV1--int	LTR46-int	1	0.000345940560492896	196521	80	19.223	5.27760590837587	0.00665001539435494	204711.331	1	0.002	**	0.0125	0.0003164225;0.0676877845	1.02e-08	***
LTR	ERV1--int	HERVIP10FH-int	51	0.0176429685851377	196521	400	114.002	12.1794225780344	0.0394379157773111	204711.331	1	0.002	**	0.1275	0.09642507;0.16421206	8.19e-14	***
LTR	ERV1--int	PRIMAX-int	4	0.00138376224197158	196521	72	18.765	4.1879964558622	0.0064915746176492	204711.331	1	0.002	**	0.05555556	0.01534254;0.13617865	1.082e-05	***
LTR	ERV1--int	MER65-int	47	0.0162592063431661	196521	1038	266.624	17.2668111348554	0.0922360560008579	204711.331	1	0.002	**	0.04527938	0.03345624;0.05975971	2.2e-16	***
LTR	ERV1--int	HERVH-int	65	0.0224861364320382	196521	5787	1630.87	46.495321430386	0.564184081891049	204711.331	1	0.002	**	0.01123207	0.008679076;0.014294084	2.2e-16	***
LTR	ERV1--int	HUERS-P3b-int	21	0.00726475177035082	196521	519	136.592	12.5941314963815	0.0472527130388457	204711.331	1	0.002	**	0.04046243	0.02521840;0.06118802	2.2e-16	***
LTR	ERV1--int	MER50-int	28	0.00968633569380109	196521	544	126.399	12.2088843002076	0.0437265409057416	204711.331	1	0.002	**	0.05147059	0.03447073;0.07353285	2.2e-16	***
LTR	ERV1--int	HUERS-P1-int	21	0.00726475177035082	196521	498	134.825	12.6391504114447	0.0466414360684547	204711.331	1	0.002	**	0.04216867	0.02628949;0.06373902	2.2e-16	***
LTR	ERV1--int	HERVH48-int	13	0.00449722728640765	196521	120	42.991	8.9885322891289	0.0148723306361501	204711.331	1	0.002	**	0.1083333	0.05895831;0.17812744	7.023e-10	***
LTR	ERV1--int	PABL_A-int	24	0.00830257345182951	196521	449	113.911	11.067862330937	0.0394064351863063	204711.331	1	0.002	**	0.05345212	0.03454435;0.07849114	2.2e-16	***
LTR	ERV1--int	HERV9-int	17	0.00588098952837923	196521	355	123.686	16.8538855299737	0.0427880041651243	204711.331	1	0.002	**	0.04788732	0.02814016;0.07556683	2.2e-16	***
LTR	ERV1--int	MER57A-int	84	0.0290590070814033	196521	1903	494.454	23.1154971871732	0.171051693897954	204711.331	1	0.002	**	0.04414083	0.0353586;0.0543601	2.2e-16	***
LTR	ERV1--int	HERVFH21-int	11	0.00380534616542186	196521	131	39.085	7.70656643169747	0.0135210868068648	204711.331	1	0.002	**	0.08396947	0.04266382;0.14527746	4.192e-09	***
LTR	ERV1--int	MER4-int	86	0.0297508882023891	196521	3018	679.533	27.7531466350781	0.235078026893419	204711.331	1	0.002	**	0.02849569	0.02285466;0.03507356	2.2e-16	***
LTR	ERV1--int	PABL_B-int	18	0.00622693008887213	196521	246	62.608	8.71804681911838	0.0216586466113392	204711.331	1	0.002	**	0.07317073	0.04393979;0.11317754	3.791e-13	***
LTR	ERV1--int	HERVS71-int	16	0.00553504896788634	196521	174	64.757	10.9644959378519	0.0224020728758385	204711.331	1	0.002	**	0.09195402	0.05347665;0.14503174	2.2e-16	***
LTR	ERV1--int	HERV35I-int	19	0.00657287064936503	196521	615	147.748	13.0372722019012	0.0511120259317044	204711.331	1	0.002	**	0.03089431	0.01870078;0.04782610	2.2e-16	***
LTR	ERV1--int	HERVIP10F-int	13	0.00449722728640765	196521	302	113.524	13.7009905167889	0.0392725561893955	204711.331	1	0.002	**	0.04304636	0.02311639;0.07248577	2.2e-16	***
LTR	ERV1--int	LTR37-int	76	0.0262914825974601	196521	1383	315.54	17.5547876822983	0.109158084457928	204711.331	1	0.002	**	0.054953	0.04353774;0.06830205	2.2e-16	***
LTR	ERV1--int	MER4B-int	59	0.0204104930690809	196521	1527	325.554	18.4895361474253	0.112622333230704	204711.331	1	0.002	**	0.03863785	0.02954061;0.04955927	2.2e-16	***
LTR	ERV1--int	ERV24_Prim-int	25	0.0086485140123224	196521	416	99.301	10.524407924542	0.0343522435975051	204711.331	1	0.002	**	0.06009615	0.03926494;0.08743819	2.2e-16	***
LTR	ERV1--int	LOR1-int	38	0.0131457412987301	196521	1390	343.657	18.9896803279823	0.118884895197307	204711.331	1	0.002	**	0.02733813	0.01941712;0.03733201	2.2e-16	***
LTR	ERV1--int	HERVE-int	21	0.00726475177035082	196521	268	96.037	14.3295138077314	0.0332230936080563	204711.331	1	0.002	**	0.07835821	0.04915774;0.11728579	2.2e-16	***
LTR	ERV1--int	MER51-int	23	0.00795663289133661	196521	608	136.546	12.8766335542987	0.047236799773063	204711.331	1	0.002	**	0.03782895	0.02412871;0.05622321	2.2e-16	***
LTR	ERV1--int	HERV-Fc1-int	0	0	196521	6	3.2875	2.31686310757649	0.0011372795926204	204711.331	1	0.002	**	0	0.0000000;0.4592581	0.008537	**
LTR	ERV1--int	MER84-int	11	0.00380534616542186	196521	140	32.683	6.21636181010677	0.0113063753385893	204711.331	1	0.002	**	0.07857143	0.03987476;0.13623643	2.917e-06	***
LTR	ERV1--int	HERV17-int	51	0.0176429685851377	196521	899	252.576	18.3067572595848	0.0873762830070537	204711.331	1	0.002	**	0.0567297	0.04252710;0.07391776	2.2e-16	***
LTR	ERV1--int	MER101-int	43	0.0148754441011945	196521	1219	298.545	17.7400305434823	0.103278824632352	204711.331	1	0.002	**	0.03527482	0.02564390;0.04722286	2.2e-16	***
LTR	ERV1--int	MER110-int	31	0.0107241573752798	196521	393	91.912	10.0651658487858	0.0317960887960231	204711.331	1	0.002	**	0.07888041	0.05422265;0.11009726	7.584e-16	***
LTR	ERV1--int	HERV9NC-int	19	0.00657287064936503	196521	257	97.953	14.65433521319	0.0338859157219607	204711.331	1	0.002	**	0.07392996	0.04509524;0.11304482	2.2e-16	***
LTR	ERV1--int	HERVI-int	20	0.00691881120985792	196521	76	30.776	7.96223719950751	0.0106466666897294	204711.331	87	0.174	ns	0.2631579	0.1687394;0.3767601	0.01362	*
LTR	ERV1--int	HERVE_a-int	12	0.00415128672591475	196521	189	57.626	10.734213867226	0.0199351707389636	204711.331	1	0.002	**	0.06349206	0.03323462;0.10828083	5.468e-16	***
LTR	ERV1--int	MER57-int	25	0.0086485140123224	196521	1272	301.149	18.7065960488737	0.104179653851875	204711.331	1	0.002	**	0.01965409	0.01275848;0.02887733	2.2e-16	***
LTR	ERV1--int	LTR43-int	10	0.00345940560492896	196521	147	15.049	4.14581557558783	0.00520605949485759	204711.331	124	0.248	ns	0.06802721	0.03310142;0.12154532	0.2188	ns
LTR	ERV1--int	MER83A-int	8	0.00276752448394317	196521	102	23.823	5.02841485519601	0.00824134197262226	204711.331	1	0.002	**	0.07843137	0.03446934;0.14870189	5.673e-05	***
LTR	ERV1--int	tot	1538	0.532056582038074	196521	42759	10148.569	105.627233000545	3.51080164806083	204711.331	1	0.002	**	0.03596904	0.03422391;0.03777753	2.2e-16	***
LTR	ERV1--int	LTR38-int	7	0.00242158392345027	196521	116	26.372	5.04033937557989	0.00912314446131866	204711.331	1	0.002	**	0.06034483	0.02460342;0.12038487	2.044e-06	***
LTR	ERV1--int	LTR49-int	68	0.0235239581135169	196521	2182	521.847	23.1939982010983	0.180528043671536	204711.331	1	0.002	**	0.03116407	0.02427965;0.03934227	2.2e-16	***
LTR	ERV1--int	HUERS-P3-int	40	0.0138376224197158	196521	715	173.129	15.0686902026827	0.0598923432975746	204711.331	1	0.002	**	0.05594406	0.04026439;0.07540387	2.2e-16	***
LTR	ERV1--int	HERVP71A-int	21	0.00726475177035082	196521	250	61.416	9.46406427030758	0.0212462854632317	204711.331	1	0.002	**	0.084	0.05274915;0.12553683	7.598e-11	***
LTR	ERV1--int	HERV9N-int	15	0.00518910840739344	196521	237	74.307	11.2806029538763	0.0257058052285456	204711.331	1	0.002	**	0.06329114	0.0358530;0.1022413	2.2e-16	***
LTR	ERV1--int	MER52-int	8	0.00276752448394317	196521	489	134.096	13.9906584020382	0.0463892453998554	204711.331	1	0.002	**	0.01635992	0.007088834;0.031980074	2.2e-16	***
LTR	ERV1--int	Harlequin-int	36	0.0124538601777443	196521	570	181.765	18.0387130962874	0.0628798859779913	204711.331	1	0.002	**	0.06315789	0.04462342;0.08636801	2.2e-16	***
LTR	ERV1--int	MER41-int	81	0.0280211853999246	196521	1715	428.958	22.2407033361107	0.148393970947912	204711.331	1	0.002	**	0.04723032	0.03768176;0.05836362	2.2e-16	***
LTR	ERV1--int	PRIMA41-int	28	0.00968633569380109	196521	460	127.932	12.0428570699152	0.0442568677849772	204711.331	1	0.002	**	0.06086957	0.04082479;0.08677455	2.2e-16	***
LTR	ERV1--int	HERV15-int	22	0.00761069233084371	196521	95	25.776	6.90981689841124	0.00891696388726489	204711.331	345	0.69	ns	0.2315789	0.1511774;0.3293561	0.421	ns
LTR	ERV1--int	HERV1_I-int	5	0.00172970280246448	196521	49	13.426	5.2490071514598	0.00464459796517762	204711.331	32	0.064	ns	0.1020408	0.0339717;0.2222767	0.005795	**
LTR	ERV1--int	LTR25-int	19	0.00657287064936503	196521	592	121.245	12.0961684963584	0.0419435632569612	204711.331	1	0.002	**	0.03209459	0.01943143;0.04966727	2.2e-16	***
LTR	ERV1--int	ERV24B_Prim-int	14	0.00484316784690055	196521	376	97.068	10.4885359028506	0.0335797583259244	204711.331	1	0.002	**	0.03723404	0.02050305;0.06168380	2.2e-16	***
LTR	ERVK--int	HERVK3-int	26	0.0089944545728153	196521	336	99.039	11.352107705151	0.0342616071706559	204711.331	1	0.002	**	0.07738095	0.05116842;0.11132651	2.2e-16	***
LTR	ERVK--int	HERVK11-int	21	0.00726475177035082	196521	286	90.3	12.3052598273835	0.0312384326125085	204711.331	1	0.002	**	0.07342657	0.04602429;0.11005194	2.2e-16	***
LTR	ERVK--int	HERVK9-int	46	0.0159132657826732	196521	680	210.136	18.7906517341095	0.0726945656197352	204711.331	1	0.002	**	0.06764706	0.04994832;0.08920358	2.2e-16	***
LTR	ERVK--int	HERVK14C-int	7	0.00242158392345027	196521	82	21.045	6.12212834359551	0.007280319095573	204711.331	7	0.014	*	0.08536585	0.03501266;0.16800795	0.0001242	***
LTR	ERVK--int	HERVK22-int	48	0.016605146903659	196521	421	104.194	12.5749152081631	0.0360449307599968	204711.331	1	0.002	**	0.1140143	0.0852718;0.1483134	1.061e-11	***
LTR	ERVK--int	tot	245	0.0847554373207595	196521	2628	783.592	34.3882841981116	0.271076255677749	204711.331	1	0.002	**	0.09322679	0.08237814;0.10499107	2.2e-16	***
LTR	ERVK--int	HERVK14-int	31	0.0107241573752798	196521	407	103.57	10.9658264325745	0.0358290638502492	204711.331	1	0.002	**	0.07616708	0.05233607;0.10637266	2.2e-16	***
LTR	ERVK--int	HERVK11D-int	2	0.000691881120985792	196521	43	15.262	4.93636746238809	0.00527974483424258	204711.331	1	0.002	**	0.04651163	0.005683257;0.158111458	3.067e-06	***
LTR	ERVK--int	HERVK-int	48	0.016605146903659	196521	251	100.904	13.9450797505518	0.0349067863159752	204711.331	1	0.002	**	0.1912351	0.1444976;0.2454269	1.034e-12	***
LTR	ERVK--int	HERVKC4-int	8	0.00276752448394317	196521	55	16.249	4.57842341433828	0.00562118816744907	204711.331	33	0.066	ns	0.1454545	0.06495142;0.26663232	0.01698	*
LTR	ERVK--int	HERVK13-int	12	0.00415128672591475	196521	67	26.866	6.73270921497235	0.00929403909820215	204711.331	8	0.016	*	0.1791045	0.0961194;0.2919634	0.0001448	***
LTR	ERVL-MaLR--int	MLT-int	36	0.0124538601777443	196521	409	86.212	8.86778967351468	0.0298242276012136	204711.331	1	0.002	**	0.08801956	0.06240916;0.11977343	3.449e-11	***
LTR	ERVL-MaLR--int	MLT1J-int	115	0.0397831644566831	196521	1434	322.877	17.8655828354423	0.111696250350265	204711.331	1	0.002	**	0.08019526	0.06666079;0.09547754	2.2e-16	***
LTR	ERVL-MaLR--int	MLT1K-int	27	0.00934039513330819	196521	202	45.732	6.32124466652997	0.0158205537124611	204711.331	3	0.006	**	0.1336634	0.08996739;0.18848564	0.001315	**
LTR	ERVL-MaLR--int	MSTB1-int	10	0.00345940560492896	196521	231	49.272	7.34656300510572	0.017045183296606	204711.331	1	0.002	**	0.04329004	0.02095154;0.07816906	3.891e-13	***
LTR	ERVL-MaLR--int	MST-int	18	0.00622693008887213	196521	227	50.321	7.27013162286724	0.017408074944563	204711.331	1	0.002	**	0.07929515	0.04767131;0.12242619	1.405e-08	***
LTR	ERVL-MaLR--int	MLT1H-int	41	0.0141835629802087	196521	807	184.568	13.6268509593034	0.0638495573690529	204711.331	1	0.002	**	0.05080545	0.03670212;0.06829504	2.2e-16	***
LTR	ERVL-MaLR--int	THE1B-int	260	0.089944545728153	196521	4215	1187.728	40.6234942402089	0.410883290033107	204711.331	1	0.002	**	0.06168446	0.05460870;0.06937489	2.2e-16	***
LTR	ERVL-MaLR--int	MLT1G3-int	21	0.00726475177035082	196521	237	55.937	7.44529807754286	0.0193508771322911	204711.331	1	0.002	**	0.08860759	0.05568759;0.13225595	5.79e-09	***
LTR	ERVL-MaLR--int	MSTA1-int	1	0.000345940560492896	196521	28	6.76	2.82849790532013	0.00233855818893198	204711.331	8	0.016	*	0.03571429	0.0009037988;0.1834775975	0.006998	**
LTR	ERVL-MaLR--int	MLT1I-int	35	0.0121079196172514	196521	801	187.141	13.7386997518277	0.0647396624312011	204711.331	1	0.002	**	0.04369538	0.03062109;0.06024839	2.2e-16	***
LTR	ERVL-MaLR--int	THE1A-int	113	0.0390912833356973	196521	1461	422.526	23.2346545740016	0.146168881262821	204711.331	1	0.002	**	0.07734428	0.06416468;0.09225147	2.2e-16	***
LTR	ERVL-MaLR--int	MLT1C2-int	44	0.0152213846616874	196521	436	100.815	10.2400015933901	0.0348759976060913	204711.331	1	0.002	**	0.1009174	0.07428809;0.13310452	2.468e-12	***
LTR	ERVL-MaLR--int	MLT1E-int	0	0	196521	13	2.76195652173913	1.48142965323247	0.000955472787187445	204711.331	1	0.002	**	0	0.0000000;0.2470526	0.08437	ns
LTR	ERVL-MaLR--int	MLT1-int	24	0.00830257345182951	196521	245	54.153	7.03755057659397	0.0187337191723718	204711.331	1	0.002	**	0.09795918	0.06377765;0.14224500	6.367e-07	***
LTR	ERVL-MaLR--int	MLT1E1-int	0	0	196521	45	10.232	3.23305252487934	0.00353966381496331	204711.331	1	0.002	**	0	0.0000000;0.0787051	1.714e-05	***
LTR	ERVL-MaLR--int	MLT1J2-int	25	0.0086485140123224	196521	582	136.903	11.480391560848	0.047360300553159	204711.331	1	0.002	**	0.04295533	0.02798820;0.06275977	2.2e-16	***
LTR	ERVL-MaLR--int	MLT1E2-int	18	0.00622693008887213	196521	128	27.523	5.35538524768771	0.00952132204644598	204711.331	42	0.084	ns	0.140625	0.08552323;0.21311477	0.04073	*
LTR	ERVL-MaLR--int	MLT1H1-int	15	0.00518910840739344	196521	425	97.486	9.97543549492017	0.0337243614802105	204711.331	1	0.002	**	0.03529412	0.01988591;0.05754479	2.2e-16	***
LTR	ERVL-MaLR--int	MLT1A0-int	58	0.020064552508588	196521	925	223.108	15.6503440623288	0.0771821065704491	204711.331	1	0.002	**	0.0627027	0.04795348;0.08030697	2.2e-16	***
LTR	ERVL-MaLR--int	THE1-int	8	0.00276752448394317	196521	200	46.389	6.93092466534709	0.016047836660705	204711.331	1	0.002	**	0.04	0.01742481;0.07729197	1.027e-13	***
LTR	ERVL-MaLR--int	MSTC-int	20	0.00691881120985792	196521	204	51.32	7.59929926699491	0.0177536695644954	204711.331	1	0.002	**	0.09803922	0.06091904;0.14734926	4.258e-08	***
LTR	ERVL-MaLR--int	MSTD-int	40	0.0138376224197158	196521	729	184.879	15.0680258960623	0.0639571448833661	204711.331	1	0.002	**	0.05486968	0.03948543;0.07397051	2.2e-16	***
LTR	ERVL-MaLR--int	MLT1O-int	1	0.000345940560492896	196521	13	3.11844863731656	1.58945082941309	0.0010787978694616	204711.331	157	0.314	ns	0.07692308	0.001945628;0.360297435	0.3256	ns
LTR	ERVL-MaLR--int	MLT1H2-int	11	0.00380534616542186	196521	343	81.003	9.14322643215126	0.0280222232216061	204711.331	1	0.002	**	0.03206997	0.01611580;0.05665652	2.2e-16	***
LTR	ERVL-MaLR--int	MLT1F1-int	24	0.00830257345182951	196521	157	38.921	6.29908226946095	0.013464352554944	204711.331	11	0.022	*	0.1528662	0.1004669;0.2188617	0.00534	**
LTR	ERVL-MaLR--int	MLT1A-int	27	0.00934039513330819	196521	443	105.843	10.0850413513807	0.0366153867442496	204711.331	1	0.002	**	0.06094808	0.04054568;0.08744018	2.2e-16	***
LTR	ERVL-MaLR--int	MLT1M-int	0	0	196521	1	1.3037037037037	0.614186442523937	0.000451003989975924	204711.331	1	0.002	**	na	na	na	na
LTR	ERVL-MaLR--int	MLT1G-int	8	0.00276752448394317	196521	180	42.475	6.3967408336819	0.0146938253069358	204711.331	1	0.002	**	0.04444444	0.01938047;0.08569258	3.427e-12	***
LTR	ERVL-MaLR--int	MLT1G1-int	14	0.00484316784690055	196521	297	75.221	8.48552668743452	0.0260219949008361	204711.331	1	0.002	**	0.04713805	0.02600710;0.07782557	2.2e-16	***
LTR	ERVL-MaLR--int	MLT1F2-int	25	0.0086485140123224	196521	305	75.001	8.82478758247902	0.0259458879775277	204711.331	1	0.002	**	0.08196721	0.05374624;0.11862228	2.506e-13	***
LTR	ERVL-MaLR--int	tot	1580	0.546586085578776	196521	27209	6548.719	88.3780216666662	2.26546752137048	204711.331	1	0.002	**	0.05806902	0.05531905;0.06091383	2.2e-16	***
LTR	ERVL-MaLR--int	MLT1J1-int	33	0.0114160384962656	196521	477	111.685	10.2668974955526	0.0386363714986491	204711.331	1	0.002	**	0.06918239	0.04809719;0.09578865	2.2e-16	***
LTR	ERVL-MaLR--int	THE1D-int	95	0.0328643532468251	196521	2538	637.358	27.2987006111107	0.220487983754631	204711.331	1	0.002	**	0.03743105	0.03038745;0.04556579	2.2e-16	***
LTR	ERVL-MaLR--int	MLT1F-int	43	0.0148754441011945	196521	518	124.592	10.9145161442302	0.0431014263129309	204711.331	1	0.002	**	0.08301158	0.06072565;0.11018831	2.2e-16	***
LTR	ERVL-MaLR--int	MLT1N2-int	8	0.00276752448394317	196521	73	15.77	3.75995175996146	0.00545548263897297	204711.331	21	0.042	*	0.109589	0.04851642;0.20456432	0.03155	*
LTR	ERVL-MaLR--int	MLT1D-int	50	0.0172970280246448	196521	587	138.03	11.7366455535152	0.0477501755648344	204711.331	1	0.002	**	0.08517888	0.06388093;0.11075682	2.2e-16	***
LTR	ERVL-MaLR--int	MSTB-int	44	0.0152213846616874	196521	869	237.027	17.4866822197653	0.0819972532319497	204711.331	1	0.002	**	0.05063291	0.03702758;0.06737918	2.2e-16	***
LTR	ERVL-MaLR--int	MLT1E3-int	6	0.00207564336295738	196521	72	15.57	3.97704876974333	0.00538629452687439	204711.331	6	0.012	*	0.08333333	0.03119751;0.17260858	0.003942	**
LTR	ERVL-MaLR--int	MLT1E1A-int	2	0.000691881120985792	196521	86	18.29	4.55089118861467	0.00632725285141507	204711.331	1	0.002	**	0.02325581	0.002828901;0.081494450	5.061e-07	***
LTR	ERVL-MaLR--int	MSTA-int	152	0.0525829651949202	196521	3150	805.156	32.1208251981703	0.278536117924218	204711.331	1	0.002	**	0.04825397	0.04103408;0.05632670	2.2e-16	***
LTR	ERVL-MaLR--int	THE1C-int	99	0.0342481154887967	196521	1795	480.062	25.0930232498162	0.166072917351341	204711.331	1	0.002	**	0.0551532	0.04504871;0.06674049	2.2e-16	***
LTR	ERVL-MaLR--int	MLT1B-int	45	0.0155673252221803	196521	553	126.178	11.4687334892676	0.0436500880418726	204711.331	1	0.002	**	0.08137432	0.05997222;0.10737128	2.2e-16	***
LTR	ERVL-MaLR--int	MLT1C-int	6	0.00207564336295738	196521	117	27.868	5.03228575300528	0.00964067153981603	204711.331	1	0.002	**	0.05128205	0.01904955;0.10828012	9.083e-08	***
LTR	ERVL-MaLR--int	MLT1A1-int	24	0.00830257345182951	196521	454	114.502	12.3844002426185	0.0396108860575576	204711.331	1	0.002	**	0.05286344	0.03416061;0.07763809	2.2e-16	***
LTR	ERVL-MaLR--int	MLT1L-int	10	0.00345940560492896	196521	109	22.368	4.64738358371399	0.0077379984571051	204711.331	3	0.006	**	0.09174312	0.04487571;0.16225185	0.001948	**
LTR	ERVL-MaLR--int	MSTB2-int	2	0.000691881120985792	196521	88	22.058	5.04817988190991	0.0076307568833523	204711.331	1	0.002	**	0.02272727	0.002764327;0.079697309	7.781e-09	***
LTR	LTR	EUTREP8	62	0.0214483147505596	196521	275	62.497	7.20624180283461	0.0216202472091245	204711.331	508	0.988	ns	0.2254545	0.1774443;0.2794878	1	ns
LTR	LTR	LTR106_Mam	71	0.0245617797949956	196521	639	140.565	11.2300440288046	0.0486271348856839	204711.331	1	0.002	**	0.1111111	0.08780454;0.13807942	1.041e-12	***
LTR	LTR	LTR107_Mam	42	0.0145295035407016	196521	426	96.119	9.50216449710959	0.0332514607340167	204711.331	1	0.002	**	0.09859155	0.07198303;0.13092710	1.051e-11	***
LTR	LTR	LTR91A	154	0.053274846315906	196521	2403	518.652	21.5620457707013	0.179422763580762	204711.331	1	0.002	**	0.06408656	0.05462261;0.07462918	2.2e-16	***
LTR	LTR	tot	732	0.2532284902808	196521	7931	1714.778	37.8724575257408	0.593211262440887	204711.331	1	0.002	**	0.09229605	0.08601355;0.09887996	2.2e-16	***
LTR	LTR	LTR91	110	0.0380534616542186	196521	1566	337.754	16.7572160064937	0.116842808068718	204711.331	1	0.002	**	0.07024266	0.05808146;0.08404328	2.2e-16	***
LTR	LTR	LTR90A	67	0.023178017553024	196521	406	86.14	8.64112660878598	0.0297993198808581	204711.331	12	0.024	*	0.1650246	0.1302401;0.2047790	0.02089	*
LTR	LTR	MamRep1527	105	0.0363237588517541	196521	1268	297.029	15.7222564649082	0.102754378742644	204711.331	1	0.002	**	0.08280757	0.06822548;0.09935664	2.2e-16	***
LTR	LTR	EUTREP16	63	0.0217942553110525	196521	411	87.007	8.33549227289135	0.0300992503468054	204711.331	1	0.002	**	0.1532847	0.1198424;0.1918136	0.003058	**
LTR	LTR	LTR90B	72	0.0249077203554885	196521	537	112.381	9.63206185692428	0.0388771461287522	204711.331	1	0.002	**	0.1340782	0.1064076;0.1658480	7.839e-06	***
LTR	ERVL--int	HERVL-int	122	0.0422047483801333	196521	2324	729.718	36.3316454962401	0.252439053921755	204711.331	1	0.002	**	0.0524957	0.04378223;0.06235769	2.2e-16	***
LTR	ERVL--int	LTR57-int	14	0.00484316784690055	196521	366	77.137	9.15565710678689	0.0266848170147405	204711.331	1	0.002	**	0.03825137	0.02106742;0.06334700	2.2e-16	***
LTR	ERVL--int	MER76-int	11	0.00380534616542186	196521	155	33.168	6.02462215180936	0.0114741565104284	204711.331	1	0.002	**	0.07096774	0.03595721;0.12343180	1.854e-06	***
LTR	ERVL--int	tot	1489	0.515105494573922	196521	29730	6856.719	86.6055804527951	2.37201721400229	204711.331	1	0.002	**	0.05008409	0.04763196;0.05262461	2.2e-16	***
LTR	ERVL--int	MER21-int	77	0.026637423157953	196521	1093	224.994	14.7486774826588	0.0778345504675387	204711.331	1	0.002	**	0.07044831	0.05599328;0.08726450	2.2e-16	***
LTR	ERVL--int	ERVL-B4-int	219	0.0757609827479443	196521	3898	963.773	34.5808517290466	0.33340817180792	204711.331	1	0.002	**	0.05618266	0.04916045;0.06387905	2.2e-16	***
LTR	ERVL--int	MER70-int	22	0.00761069233084371	196521	258	66.903	8.32531692501264	0.0231444613186562	204711.331	1	0.002	**	0.08527132	0.05421073;0.12625574	2.133e-12	***
LTR	ERVL--int	LTR52-int	7	0.00242158392345027	196521	170	42.895	6.2232390042247	0.0148391203423428	204711.331	1	0.002	**	0.04117647	0.01671287;0.08299654	2.626e-13	***
LTR	ERVL--int	MER68-int	44	0.0152213846616874	196521	410	80.977	8.98917550592245	0.0280132287670332	204711.331	1	0.002	**	0.1073171	0.07906644;0.14138289	1.14e-06	***
LTR	ERVL--int	HERVL40-int	99	0.0342481154887967	196521	1333	296.138	16.6406089391544	0.102446145703245	204711.331	1	0.002	**	0.07426857	0.06076859;0.08967956	2.2e-16	***
LTR	ERVL--int	ERVL-int	38	0.0131457412987301	196521	820	192.472	14.9536894721279	0.0665838715591887	204711.331	1	0.002	**	0.04634146	0.03299946;0.06305517	2.2e-16	***
LTR	ERVL--int	HERVL74-int	20	0.00691881120985792	196521	371	95.138	9.45644649857336	0.0329120930441731	204711.331	1	0.002	**	0.05390836	0.03323591;0.08203161	2.2e-16	***
LTR	ERVL--int	ERVL47-int	10	0.00345940560492896	196521	212	47.058	7.32012433092635	0.0162792708956747	204711.331	1	0.002	**	0.04716981	0.02284842;0.08503418	2.063e-12	***
LTR	ERVL--int	ERV3-16A3_I-int	286	0.0989390003009683	196521	6505	1519.196	40.2752738250367	0.525551515738566	204711.331	1	0.002	**	0.04396618	0.03911261;0.04923371	2.2e-16	***
LTR	ERVL--int	HERVL32-int	5	0.00172970280246448	196521	114	29.487	5.6806778733793	0.010200749307254	204711.331	1	0.002	**	0.04385965	0.01439231;0.09938865	2.379e-09	***
LTR	ERVL--int	ERVL-E-int	443	0.153251668298353	196521	8861	2062.935	45.9007369510845	0.713652890160413	204711.331	1	0.002	**	0.04999436	0.04554888;0.05473858	2.2e-16	***
LTR	ERVL--int	LTR53-int	28	0.00968633569380109	196521	325	79.033	9.24842929607209	0.0273407203174351	204711.331	1	0.002	**	0.08615385	0.05801195;0.12210852	4.597e-13	***
LTR	ERVL--int	HERVL18-int	41	0.0141835629802087	196521	504	134.659	13.1280259012566	0.0465840099354129	204711.331	1	0.002	**	0.08134921	0.05900816;0.10874219	2.2e-16	***
LTR	ERVL--int	HERV16-int	74	0.0255996014764743	196521	1904	440.936	20.828531674886	0.152537646981496	204711.331	1	0.002	**	0.03886555	0.03063871;0.04854846	2.2e-16	***
LTR	ERVL--int	HERVL66-int	4	0.00138376224197158	196521	107	38.179	6.5963983711925	0.0132076646590583	204711.331	1	0.002	**	0.03738318	0.01027800;0.09295471	2.68e-15	***
LTR	ERVL?	tot	530	0.183348497061235	196521	3926	890.688	27.7344164145174	0.308125105944297	204711.331	1	0.002	**	0.1349975	0.1244555;0.1460858	2.2e-16	***
LTR	ERVL?	LTR89B	80	0.0276752448394317	196521	732	165.427	11.613076015188	0.0572279091006583	204711.331	1	0.002	**	0.1092896	0.08761562;0.13416861	4.619e-16	***
LTR	ERVL?	LTR89	110	0.0380534616542186	196521	1093	255.621	13.9879598949247	0.0884296720137546	204711.331	1	0.002	**	0.1006404	0.08344111;0.12002280	2.2e-16	***
LTR	ERVL?	Eutr10	108	0.0373615805332328	196521	999	230.091	14.7075161067404	0.079597809504371	204711.331	1	0.002	**	0.1081081	0.08952944;0.12903127	2.2e-16	***
LTR	ERVL?	LTR55	36	0.0124538601777443	196521	406	88.899	9.34270223677738	0.030753769887258	204711.331	1	0.002	**	0.08866995	0.06287617;0.12064278	4.223e-12	***
LTR	ERVL?	LTR87	197	0.0681502904171005	196521	696	156.142	11.8763160484589	0.0540158509964818	204711.331	999	0.006	**	0.283046	0.2498401;0.3181032	0.0003222	***
LTR	ERVK	MER11C	100	0.0345940560492896	196521	869	237.202	17.4413128919642	0.0820577928300359	204711.331	1	0.002	**	0.1150748	0.09461622;0.13818381	2.2e-16	***
LTR	ERVK	MER9a1	18	0.00622693008887213	196521	341	79.153	9.08471920992185	0.0273822331846942	204711.331	1	0.002	**	0.05278592	0.03158071;0.08214356	2.2e-16	***
LTR	ERVK	LTR22	5	0.00172970280246448	196521	104	16.86	4.1992897058948	0.00583255784991023	204711.331	2	0.004	**	0.04807692	0.01579245;0.10863596	0.0007243	***
LTR	ERVK	LTR14A	15	0.00518910840739344	196521	133	27.558	4.94561372279466	0.00953342996606323	204711.331	5	0.01	**	0.112782	0.06451473;0.17918756	0.00531	**
LTR	ERVK	LTR3B_	40	0.0138376224197158	196521	264	59.693	7.43559271605425	0.0206502298775024	204711.331	4	0.008	**	0.1515152	0.1105033;0.2005552	0.003165	**
LTR	ERVK	MER11A	84	0.0290590070814033	196521	968	252.279	17.8687002730878	0.0872735386605873	204711.331	1	0.002	**	0.08677686	0.06980527;0.10630950	2.2e-16	***
LTR	ERVK	LTR5A	20	0.00691881120985792	196521	267	71.266	9.34444019524778	0.0246537999840867	204711.331	1	0.002	**	0.07490637	0.04635293;0.11331770	2.214e-15	***
LTR	ERVK	LTR13	198	0.0684962309775934	196521	466	149.585	13.3282563532301	0.0517475187413299	204711.331	1001	0.002	**	0.4248927	0.3795392;0.4712054	2.835e-06	***
LTR	ERVK	LTR13A	52	0.0179889091456306	196521	189	61.216	8.05395618377766	0.0211770973511331	204711.331	134	0.268	ns	0.2751323	0.2128115;0.3446544	0.1621	ns
LTR	ERVK	LTR22C0	14	0.00484316784690055	196521	113	24.131	4.88320434598888	0.00834789166525408	204711.331	15	0.03	*	0.1238938	0.06941867;0.19912954	0.02099	*
LTR	ERVK	LTR22E	12	0.00415128672591475	196521	122	26.642	4.94897245176495	0.00921654841265174	204711.331	2	0.004	**	0.09836066	0.05186499;0.16551339	0.0008929	***
LTR	ERVK	LTR3B	16	0.00553504896788634	196521	90	20.58	4.41373776759349	0.0071194567349438	204711.331	176	0.352	ns	0.1777778	0.1051691;0.2725848	0.3147	ns
LTR	ERVK	LTR5_Hs	118	0.0408209861381617	196521	653	190.806	15.0449564543974	0.0660075345854075	204711.331	1	0.002	**	0.1807044	0.1519248;0.2124040	6.434e-11	***
LTR	ERVK	LTR22C2	8	0.00276752448394317	196521	70	17.093	4.04112381419842	0.00591316200050507	204711.331	17	0.034	*	0.1142857	0.0506522;0.2128280	0.01146	*
LTR	ERVK	LTR22B2	3	0.00103782168147869	196521	40	8.286	2.82952473221391	0.00286646348424414	204711.331	39	0.078	ns	0.075	0.01574218;0.20386475	0.04822	*
LTR	ERVK	LTR14	27	0.00934039513330819	196521	97	22.797	4.47188872723694	0.00788640695755655	204711.331	845	0.314	ns	0.2783505	0.1921128;0.3785783	0.3376	ns
LTR	ERVK	LTR22A	13	0.00449722728640765	196521	170	41.609	6.45180166656918	0.0143942407815489	204711.331	1	0.002	**	0.07647059	0.04134446;0.12721709	1.785e-08	***
LTR	ERVK	LTR5	6	0.00207564336295738	196521	27	6.412	2.40541930690722	0.00221817087388045	204711.331	549	0.906	ns	0.2222222	0.08621694;0.42258306	1	ns
LTR	ERVK	MER9a2	36	0.0124538601777443	196521	310	72.349	8.203322101045	0.0250284536111005	204711.331	1	0.002	**	0.116129	0.08267473;0.15713339	1.9e-07	***
LTR	ERVK	LTR5B	133	0.0460100945455552	196521	442	144.879	12.8522192067572	0.0501195224636503	204711.331	186	0.372	ns	0.300905	0.2584724;0.3460263	0.2439	ns
LTR	ERVK	LTR22B	19	0.00657287064936503	196521	142	26.617	5.18509365356078	0.00920789989863942	204711.331	78	0.156	ns	0.1338028	0.0825198;0.2010402	0.1072	ns
LTR	ERVK	LTR3A	27	0.00934039513330819	196521	163	44.593	6.52778392434699	0.0154265274140597	204711.331	5	0.01	**	0.1656442	0.1120890;0.2317768	0.001496	**
LTR	ERVK	MER11D	25	0.0086485140123224	196521	260	69.312	8.53378471028426	0.0239778321288836	204711.331	1	0.002	**	0.09615385	0.06319621;0.13866621	1.192e-11	***
LTR	ERVK	LTR3	14	0.00484316784690055	196521	92	26.482	4.7167704972708	0.00916119792297287	204711.331	4	0.008	**	0.1521739	0.08576754;0.24212308	0.0037	**
LTR	ERVK	tot	1187	0.410631445305068	196521	8264	2107.431	47.2077303924771	0.729045861340105	204711.331	1	0.002	**	0.143635	0.1361396;0.1513827	2.2e-16	***
LTR	ERVK	LTR13_	22	0.00761069233084371	196521	44	9.669	3.29822942157111	0.00334489927940581	204711.331	1001	0.002	**	0.5	0.3456116;0.6543884	5.853e-05	***
LTR	ERVK	LTR14B	37	0.0127998007382372	196521	363	92.518	9.69813021822915	0.0320057287756818	204711.331	1	0.002	**	0.1019284	0.07278739;0.13775254	3.55e-13	***
LTR	ERVK	LTR22C	3	0.00103782168147869	196521	16	2.84848484848485	1.56851051025762	0.000985406445040371	204711.331	661	0.682	ns	0.1875	0.04047373;0.45645655	1	ns
LTR	ERVK	MER11B	60	0.0207564336295738	196521	544	145.285	13.0508275254521	0.0502599743312104	204711.331	1	0.002	**	0.1102941	0.08522788;0.13968357	2.2e-16	***
LTR	ERVK	MER9B	8	0.00276752448394317	196521	39	8.48848848848849	2.74092008337063	0.0029365124654452	204711.331	511	0.982	ns	0.2051282	0.09296393;0.36464424	1	ns
LTR	ERVK	MER9a3	54	0.0186807902666164	196521	575	126.053	11.0249598974663	0.043606845471811	204711.331	1	0.002	**	0.09391304	0.07133839;0.12075838	2.652e-15	***
LTR	ERVK	LTR14C	10	0.00345940560492896	196521	137	25.473	4.90033511958973	0.00881214389743554	204711.331	1	0.002	**	0.0729927	0.03555631;0.13013935	0.0002567	***
LTR	ERVK	LTR22B1	20	0.00691881120985792	196521	154	32.348	5.75308560635022	0.0111904852508242	204711.331	17	0.034	*	0.1298701	0.08116629;0.19342645	0.01316	*
LTR	ERV1	LTR64	66	0.0228320769925311	196521	372	85.564	8.8636599928285	0.0296000581180142	204711.331	11	0.022	*	0.1774194	0.1399553;0.2201083	0.01612	*
LTR	ERV1	LTR9C	12	0.00415128672591475	196521	153	36.244	5.8043220236436	0.0125382696745045	204711.331	1	0.002	**	0.07843137	0.04118278;0.13299569	4.886e-07	***
LTR	ERV1	MER61F	35	0.0121079196172514	196521	159	34.173	5.87448555880262	0.0118218267737237	204711.331	589	0.826	ns	0.2201258	0.1583708;0.2926104	0.8473	ns
LTR	ERV1	LTR43B	18	0.00622693008887213	196521	242	54.114	6.68203963275089	0.0187202274905126	204711.331	1	0.002	**	0.07438017	0.04467601;0.11500670	9.093e-10	***
LTR	ERV1	MER4E	56	0.0193726713876022	196521	729	158.335	12.2671617849549	0.0547744986456427	204711.331	1	0.002	**	0.07681756	0.05854604;0.09859707	2.2e-16	***
LTR	ERV1	LTR77	3	0.00103782168147869	196521	103	23.098	4.7928454353721	0.00799053506626491	204711.331	1	0.002	**	0.02912621	0.006047279;0.082764943	3.808e-08	***
LTR	ERV1	LTR21C	1	0.000345940560492896	196521	22	5.17871485943775	2.2733299143586	0.00179152752110679	204711.331	36	0.072	ns	0.04545455	0.001150148;0.228444398	0.04086	*
LTR	ERV1	LTR10F	39	0.0134916818592229	196521	449	101.136	9.80324474893938	0.0349870445260095	204711.331	1	0.002	**	0.08685969	0.06249422;0.11682713	1.569e-14	***
LTR	ERV1	LTR2752	38	0.0131457412987301	196521	230	61.512	9.09827646505833	0.021279495757039	204711.331	2	0.004	**	0.1652174	0.1196489;0.2196470	0.0003259	***
LTR	ERV1	LTR68	27	0.00934039513330819	196521	352	72.525	8.32915060193715	0.0250893391497473	204711.331	1	0.002	**	0.07670455	0.05115508;0.10964038	3.795e-11	***
LTR	ERV1	MER95	13	0.00449722728640765	196521	139	31.256	5.24823856241386	0.010812718158766	204711.331	1	0.002	**	0.09352518	0.05074287;0.15462052	9.27e-05	***
LTR	ERV1	LTR9B	77	0.026637423157953	196521	685	156.106	12.2934898988812	0.054003397136304	204711.331	1	0.002	**	0.1124088	0.08973568;0.13848159	1.125e-14	***
LTR	ERV1	MER57E3	120	0.0415128672591475	196521	243	86.812	7.78146562076884	0.0300317919375093	204711.331	1001	0.002	**	0.4938272	0.4293211;0.5584856	1.616e-05	***
LTR	ERV1	HERV-Fc1_LTR3	1	0.000345940560492896	196521	5	1.8288409703504	0.964457993714088	0.000632670270335391	204711.331	342	0.684	ns	0.2	0.005050763;0.716417936	0.6587	ns
LTR	ERV1	LTR60B	23	0.00795663289133661	196521	247	56.128	7.35443428848908	0.0194169517793453	204711.331	1	0.002	**	0.09311741	0.05994703;0.13644331	4.914e-08	***
LTR	ERV1	LTR6B	23	0.00795663289133661	196521	154	39.212	6.16969376234518	0.0135650212580474	204711.331	6	0.012	*	0.1493506	0.09709248;0.21562493	0.002154	**
LTR	ERV1	LTR12F	72	0.0249077203554885	196521	637	146.314	11.845324635303	0.0506159471679576	204711.331	1	0.002	**	0.1130298	0.08949665;0.14021724	5.861e-14	***
LTR	ERV1	MER90a	214	0.0740312799454798	196521	1252	278.977	15.4868432326705	0.0965094597446267	204711.331	1	0.002	**	0.1709265	0.150467;0.192944	6.103e-06	***
LTR	ERV1	LTR109A2	2	0.000691881120985792	196521	26	6.706	2.41275472963693	0.00231987739866536	204711.331	33	0.066	ns	0.07692308	0.009455391;0.251302917	0.04089	*
LTR	ERV1	MER51B	87	0.030096828762882	196521	713	157.076	11.9530372332349	0.0543389594799822	204711.331	1	0.002	**	0.1220196	0.09889757;0.14832070	1.706e-11	***
LTR	ERV1	LTR58	8	0.00276752448394317	196521	76	17.484	4.0907796907776	0.0060484247596578	204711.331	7	0.014	*	0.1052632	0.04655356;0.19691670	0.008946	**
LTR	ERV1	LTR78B	228	0.0788744477923803	196521	3270	717.588	25.51107741886	0.248242794922976	204711.331	1	0.002	**	0.06972477	0.06123054;0.07899786	2.2e-16	***
LTR	ERV1	LTR12C	338	0.116927909446599	196521	2731	809.913	33.7107081332155	0.280181757170483	204711.331	1	0.002	**	0.1237642	0.1116384;0.1367025	2.2e-16	***
LTR	ERV1	MER41B	347	0.120041374491035	196521	2851	690.523	25.7096179562329	0.238879913653236	204711.331	1	0.002	**	0.1217117	0.1099277;0.1342781	2.2e-16	***
LTR	ERV1	LTR12	81	0.0280211853999246	196521	778	187.302	14.0842167393562	0.0647953588614404	204711.331	1	0.002	**	0.1041131	0.08354322;0.12773778	2.2e-16	***
LTR	ERV1	LTR6A	45	0.0155673252221803	196521	287	64.684	7.89585261314372	0.0223768192149225	204711.331	5	0.01	**	0.1567944	0.1167239;0.2041208	0.00464	**
LTR	ERV1	MER101B	17	0.00588098952837923	196521	261	55.155	7.02469368167191	0.0190803516139857	204711.331	1	0.002	**	0.0651341	0.03839756;0.10223956	9.61e-11	***
LTR	ERV1	MER50B	54	0.0186807902666164	196521	692	148.052	11.934895799199	0.0512171918620943	204711.331	1	0.002	**	0.07803468	0.05916306;0.10059384	2.2e-16	***
LTR	ERV1	HERV1_LTRb	4	0.00138376224197158	196521	10	1.87092391304348	1.01869449048829	0.000647228467117823	204711.331	724	0.556	ns	0.4	0.1215523;0.7376219	0.09925	ns
LTR	ERV1	LTR25	16	0.00553504896788634	196521	284	39.479	6.03904206220068	0.013657387387699	204711.331	1	0.002	**	0.05633803	0.03254135;0.08987885	1.458e-05	***
LTR	ERV1	LTR10B2	24	0.00830257345182951	196521	101	26.913	4.82998548235496	0.00931029830454531	204711.331	330	0.66	ns	0.2376238	0.1585684;0.3326263	0.5744	ns
LTR	ERV1	LTR24B	68	0.0235239581135169	196521	454	103.829	9.4649534781923	0.0359186624554169	204711.331	1	0.002	**	0.1497797	0.1182249;0.1859798	3.35e-05	***
LTR	ERV1	MER31B	222	0.0767988044294229	196521	1486	334.559	17.6984110233872	0.115737527977943	204711.331	1	0.002	**	0.1493943	0.1316398;0.1685466	3.011e-13	***
LTR	ERV1	LTR49	111	0.0383994022147115	196521	1462	321.541	17.5602015842552	0.111234073761446	204711.331	1	0.002	**	0.07592339	0.06286683;0.09071260	2.2e-16	***
LTR	ERV1	LTR45C	60	0.0207564336295738	196521	424	101.169	9.34514691006892	0.0349984605645058	204711.331	1	0.002	**	0.1415094	0.1097545;0.1783669	8.537e-07	***
LTR	ERV1	LTR35	18	0.00622693008887213	196521	105	23.878	4.66292385299813	0.00826036870344937	204711.331	125	0.25	ns	0.1714286	0.1048815;0.2573326	0.2001	ns
LTR	ERV1	MER4B	182	0.0629611820097071	196521	1738	390.483	18.3315508551993	0.135083907882948	204711.331	1	0.002	**	0.1047181	0.09071182;0.12007423	2.2e-16	***
LTR	ERV1	MER34A1	95	0.0328643532468251	196521	775	178.719	12.5141777054525	0.0618261510307299	204711.331	1	0.002	**	0.1225806	0.1003172;0.1477604	2.815e-14	***
LTR	ERV1	MER89	177	0.0612314792072426	196521	1388	311.095	16.2350716830124	0.107620378666538	204711.331	1	0.002	**	0.1275216	0.1104162;0.1462206	2.2e-16	***
LTR	ERV1	MER92D	20	0.00691881120985792	196521	231	46.262	6.26103478320928	0.0160039022095224	204711.331	1	0.002	**	0.08658009	0.05368821;0.13054851	3.332e-06	***
LTR	ERV1	MER49	136	0.0470479162270339	196521	1335	324.428	17.5739483230052	0.112232804159589	204711.331	1	0.002	**	0.1018727	0.08616251;0.11935934	2.2e-16	***
LTR	ERV1	LTR1A1	37	0.0127998007382372	196521	359	85.393	9.38523487365307	0.0295409022821699	204711.331	1	0.002	**	0.1030641	0.07361034;0.13925609	1.018e-10	***
LTR	ERV1	LTR72	21	0.00726475177035082	196521	153	40.106	5.85038383279174	0.0138742921191281	204711.331	2	0.004	**	0.1372549	0.08701372;0.20212657	0.0002993	***
LTR	ERV1	MER34D	37	0.0127998007382372	196521	249	62.919	7.69972237971765	0.0217662341256525	204711.331	1	0.002	**	0.1485944	0.1068319;0.1989540	0.0001006	***
LTR	ERV1	LTR26	42	0.0145295035407016	196521	596	148.481	11.5594662619111	0.0513656003625457	204711.331	1	0.002	**	0.0704698	0.05125713;0.09406369	2.2e-16	***
LTR	ERV1	LTR29	67	0.023178017553024	196521	708	149.438	11.7366052972699	0.0516966654789374	204711.331	1	0.002	**	0.09463277	0.07409192;0.11862198	2.2e-16	***
LTR	ERV1	LTR27C	13	0.00449722728640765	196521	120	28.889	5.53527942549591	0.00999387685207928	204711.331	2	0.004	**	0.1083333	0.05895831;0.17812744	0.0003726	***
LTR	ERV1	LTR23	132	0.0456641539850623	196521	856	193.139	12.7685831522419	0.0668146139130375	204711.331	1	0.002	**	0.1542056	0.1306518;0.1801676	2.357e-07	***
LTR	ERV1	MER61E	11	0.00380534616542186	196521	318	65.609	7.91800567149417	0.0226968142333784	204711.331	1	0.002	**	0.03459119	0.01739193;0.06104919	2.2e-16	***
LTR	ERV1	PABL_A	70	0.0242158392345027	196521	524	125.904	11.1362830783346	0.0435553003282976	204711.331	1	0.002	**	0.1335878	0.1056395;0.1657446	1.691e-09	***
LTR	ERV1	MER65D	46	0.0159132657826732	196521	470	104.429	9.54778084787869	0.0361262267917126	204711.331	1	0.002	**	0.09787234	0.07254828;0.12838675	2.292e-12	***
LTR	ERV1	MER57E1	62	0.0214483147505596	196521	501	112.737	9.81285499348295	0.0390003009682876	204711.331	1	0.002	**	0.1237525	0.09621107;0.15582337	8.472e-09	***
LTR	ERV1	LTR8A	160	0.0553504896788634	196521	1442	341.169	17.7336098953349	0.118024195082801	204711.331	1	0.002	**	0.110957	0.09520455;0.12831336	2.2e-16	***
LTR	ERV1	LTR8	315	0.108971276555262	196521	3403	813.042	28.0421575239602	0.281264205184265	204711.331	1	0.002	**	0.09256538	0.0830341;0.1028032	2.2e-16	***
LTR	ERV1	MER57B2	164	0.056734251920835	196521	1104	249.732	14.8410387922286	0.0863924280530119	204711.331	1	0.002	**	0.1485507	0.1280774;0.1709165	1.296e-10	***
LTR	ERV1	LTR39	89	0.0307887098838678	196521	1272	289.548	16.3664766384692	0.100166397409597	204711.331	1	0.002	**	0.06996855	0.05656396;0.08539941	2.2e-16	***
LTR	ERV1	MER4E1	92	0.0318265315653464	196521	1050	253.943	15.7136459699737	0.0878491837532475	204711.331	1	0.002	**	0.08761905	0.07121609;0.10637480	2.2e-16	***
LTR	ERV1	LTR44	19	0.00657287064936503	196521	218	53.567	6.97726258594253	0.018530998003923	204711.331	1	0.002	**	0.08715596	0.05329031;0.13275848	3.176e-09	***
LTR	ERV1	LTR1B	21	0.00726475177035082	196521	321	78.194	9.40333912962766	0.0270504761871815	204711.331	1	0.002	**	0.06542056	0.04094908;0.09826603	2.2e-16	***
LTR	ERV1	LTR46	37	0.0127998007382372	196521	255	61.044	7.24296379422985	0.0211175955747284	204711.331	1	0.002	**	0.145098	0.1042646;0.1944101	0.0002998	***
LTR	ERV1	LTR1B1	14	0.00484316784690055	196521	168	40.429	6.86163544944215	0.0139860309201673	204711.331	1	0.002	**	0.08333333	0.04630854;0.13586659	1.774e-07	***
LTR	ERV1	MER4D1	157	0.0543126679973847	196521	1536	363.027	19.3962492633366	0.125585763854055	204711.331	1	0.002	**	0.1022135	0.08751016;0.11845679	2.2e-16	***
LTR	ERV1	HERV1_LTRa	4	0.00138376224197158	196521	27	7.659	2.7225229349137	0.00264955875281509	204711.331	124	0.248	ns	0.1481481	0.0418874;0.3373109	0.1379	ns
LTR	ERV1	LTR38B	31	0.0107241573752798	196521	226	57.191	7.58010402151428	0.0197846865951492	204711.331	2	0.004	**	0.1371681	0.09513884;0.18901586	3.13e-05	***
LTR	ERV1	LTR28B	36	0.0124538601777443	196521	261	65.609	8.74188420991376	0.0226968142333784	204711.331	1	0.002	**	0.137931	0.09851059;0.18580786	8.668e-06	***
LTR	ERV1	LTR1A2	115	0.0397831644566831	196521	837	201.581	15.1186643924989	0.0697350441247185	204711.331	1	0.002	**	0.1373955	0.1147848;0.1625933	1.325e-13	***
LTR	ERV1	MER72	89	0.0307887098838678	196521	774	187.871	13.0338113857474	0.0649921990403609	204711.331	1	0.002	**	0.1149871	0.09336834;0.13958761	2.2e-16	***
LTR	ERV1	MER51E	51	0.0176429685851377	196521	233	60.377	7.33066228997145	0.0208868532208796	204711.331	110	0.22	ns	0.2188841	0.1675309;0.2775407	0.1783	ns
LTR	ERV1	LTR26C	44	0.0152213846616874	196521	312	77.185	8.42185862519093	0.0267014221616442	204711.331	1	0.002	**	0.1410256	0.1043751;0.1846607	5.243e-06	***
LTR	ERV1	MER92B	101	0.0349399966097825	196521	804	199.1	13.5372544209399	0.0688767655941356	204711.331	1	0.002	**	0.1256219	0.1034973;0.1505324	2.2e-16	***
LTR	ERV1	LTR10A	46	0.0159132657826732	196521	311	79.787	8.77773773131094	0.0276015595000467	204711.331	1	0.002	**	0.14791	0.1103676;0.1923188	4.789e-06	***
LTR	ERV1	MER65A	158	0.0546586085578776	196521	1394	321.384	16.7251389911796	0.111179761093449	204711.331	1	0.002	**	0.1133429	0.09717105;0.13116398	2.2e-16	***
LTR	ERV1	MER51C	30	0.0103782168147869	196521	180	44.239	6.24619035043713	0.0153040644556452	204711.331	13	0.026	*	0.1666667	0.1153640;0.2292982	0.01203	*
LTR	ERV1	HERV-Fc1_LTR1	1	0.000345940560492896	196521	17	4.16243654822335	1.83074747947995	0.0014399556325085	204711.331	57	0.114	ns	0.05882353	0.001488174;0.286889397	0.09082	ns
LTR	ERV1	MER39	294	0.101706524784911	196521	3348	739.888	25.4350230272433	0.255957269421968	204711.331	1	0.002	**	0.08781362	0.07844051;0.09791368	2.2e-16	***
LTR	ERV1	LTR71B	24	0.00830257345182951	196521	233	56.089	7.0242735866009	0.0194034600974861	204711.331	1	0.002	**	0.1030043	0.06711944;0.14937912	1.326e-07	***
LTR	ERV1	MER34B	72	0.0249077203554885	196521	667	146.834	11.9080748337524	0.0507958362594139	204711.331	1	0.002	**	0.107946	0.08542415;0.13400360	6.389e-14	***
LTR	ERV1	LTR19B	41	0.0141835629802087	196521	283	61.685	7.73754771517724	0.0213393434740043	204711.331	4	0.008	**	0.1448763	0.1060139;0.1913671	0.002417	**
LTR	ERV1	MER67C	122	0.0422047483801333	196521	1648	375.87	18.6836339660725	0.130028678472465	204711.331	1	0.002	**	0.07402913	0.06185267;0.08774744	2.2e-16	***
LTR	ERV1	LTR51	56	0.0193726713876022	196521	414	97.715	10.0612625452278	0.0338035818685633	204711.331	1	0.002	**	0.1352657	0.1038214;0.1720335	4.06e-07	***
LTR	ERV1	LTR48B	113	0.0390912833356973	196521	1013	232.304	15.1455264342634	0.0803633759647417	204711.331	1	0.002	**	0.1115499	0.09282085;0.13256917	2.2e-16	***
LTR	ERV1	MER41C	78	0.0269833637184459	196521	837	185.288	13.1841145655246	0.0640986345726077	204711.331	1	0.002	**	0.09318996	0.07435936;0.11494012	2.2e-16	***
LTR	ERV1	LTR27E	27	0.00934039513330819	196521	222	54.983	8.10150265971353	0.0190208498375809	204711.331	1	0.002	**	0.1216216	0.08170049;0.17200190	3.789e-06	***
LTR	ERV1	LTR1	16	0.00553504896788634	196521	244	55.541	7.82134850856887	0.0192138846703359	204711.331	1	0.002	**	0.06557377	0.03794244;0.10430512	1.286e-11	***
LTR	ERV1	LTR4	8	0.00276752448394317	196521	102	21.818	4.68004046764328	0.00754773114883401	204711.331	2	0.004	**	0.07843137	0.03446934;0.14870189	0.0003882	***
LTR	ERV1	LTR31	36	0.0124538601777443	196521	241	62.411	7.60788794337552	0.0215904963209221	204711.331	1	0.002	**	0.1493776	0.1068670;0.2007559	4.874e-05	***
LTR	ERV1	MER87	8	0.00276752448394317	196521	165	40.356	6.15248869296946	0.0139607772592513	204711.331	1	0.002	**	0.04848485	0.02116182;0.09329711	2.015e-11	***
LTR	ERV1	MER34C_	36	0.0124538601777443	196521	651	142.993	11.5020540882161	0.0494670785665607	204711.331	1	0.002	**	0.05529954	0.03902803;0.07573900	2.2e-16	***
LTR	ERV1	MER61A	59	0.0204104930690809	196521	811	167.722	12.638767916789	0.0580218426869895	204711.331	1	0.002	**	0.07274969	0.05583847;0.09284135	2.2e-16	***
LTR	ERV1	LTR12_	41	0.0141835629802087	196521	545	133.152	11.6519811476274	0.0460626775107501	204711.331	1	0.002	**	0.07522936	0.05452394;0.10067520	2.2e-16	***
LTR	ERV1	LTR10C	102	0.0352859371702754	196521	519	135.797	11.6597487426076	0.0469776902932538	204711.331	3	0.006	**	0.1965318	0.1631909;0.2333720	0.0005621	***
LTR	ERV1	MER66B	230	0.0795663289133661	196521	1430	360.183	17.8185019013948	0.124601908900013	204711.331	1	0.002	**	0.1608392	0.1421599;0.1809230	2.2e-16	***
LTR	ERV1	LTR70	33	0.0114160384962656	196521	151	57.784	7.56350120979368	0.0199898293475215	204711.331	2	0.004	**	0.218543	0.1554641;0.2929970	2.368e-05	***
LTR	ERV1	MER83B	24	0.00830257345182951	196521	147	35.731	5.63066100412228	0.0123608021669717	204711.331	18	0.036	*	0.1632653	0.1074970;0.2331163	0.02648	*
LTR	ERV1	HERV1_LTRd	5	0.00172970280246448	196521	16	3.64729867482161	1.75951214872721	0.00126174854785279	204711.331	831	0.342	ns	0.3125	0.1101700;0.5866206	0.3833	ns
LTR	ERV1	MER57F	32	0.0110700979357727	196521	413	93.148	9.4511067827752	0.0322236713287923	204711.331	1	0.002	**	0.07748184	0.05359891;0.10762234	1.639e-15	***
LTR	ERV1	LTR12E	16	0.00553504896788634	196521	112	28.687	6.02223366354199	0.00992399685885971	204711.331	12	0.024	*	0.1428571	0.08391576;0.22160169	0.004736	**
LTR	ERV1	MER90	101	0.0349399966097825	196521	701	154.735	12.1463702112734	0.0535291126278683	204711.331	1	0.002	**	0.1440799	0.1189127;0.1722851	3.879e-07	***
LTR	ERV1	MER72B	19	0.00657287064936503	196521	188	42.789	6.19797498332269	0.0148024506429305	204711.331	1	0.002	**	0.1010638	0.06195135;0.15332045	1.098e-05	***
LTR	ERV1	LTR61	20	0.00691881120985792	196521	184	40.066	6.06485172336689	0.0138604544967084	204711.331	1	0.002	**	0.1086957	0.06767076;0.16287215	0.0001584	***
LTR	ERV1	MER50	218	0.0754150421874513	196521	2531	578.879	23.8809266498948	0.200257725717567	204711.331	1	0.002	**	0.08613196	0.07548786;0.09774453	2.2e-16	***
LTR	ERV1	LTR56	131	0.0453182134245694	196521	976	227.822	14.6299812833903	0.0788128703726126	204711.331	1	0.002	**	0.1342213	0.1134514;0.1572253	1.063e-14	***
LTR	ERV1	MER61B	45	0.0155673252221803	196521	429	86.977	8.76477565555972	0.0300888721299906	204711.331	1	0.002	**	0.1048951	0.07754568;0.13783393	7.434e-08	***
LTR	ERV1	LTR26E	15	0.00518910840739344	196521	118	29.233	5.2465452668625	0.0101128804048888	204711.331	3	0.006	**	0.1271186	0.07292579;0.20098332	0.001827	**
LTR	ERV1	MER57C2	47	0.0162592063431661	196521	454	96.364	9.68014510269393	0.0333362161713374	204711.331	1	0.002	**	0.1035242	0.07706202;0.13528172	1.214e-09	***
LTR	ERV1	LTR1D	48	0.016605146903659	196521	296	75.775	9.29293999408874	0.0262136459713492	204711.331	3	0.006	**	0.1621622	0.1220512;0.2091896	0.0001376	***
LTR	ERV1	MER4A	95	0.0328643532468251	196521	834	194.915	13.5909708810478	0.0674290043484728	204711.331	1	0.002	**	0.1139089	0.09314239;0.13744753	2.2e-16	***
LTR	ERV1	MER52D	88	0.0304427693233749	196521	657	171.884	14.9824236029094	0.0594616472997609	204711.331	1	0.002	**	0.1339422	0.1088298;0.1623953	2.184e-15	***
LTR	ERV1	HERV-Fc1_LTR2	0	0	196521	3	1.51554828150573	0.701990485346872	0.000524289621958137	204711.331	1	0.002	**	0	0.0000000;0.7075982	0.1212	ns
LTR	ERV1	LTR10D	30	0.0103782168147869	196521	181	44.2	6.47022904261231	0.015290572773786	204711.331	13	0.026	*	0.1657459	0.1147095;0.2280797	0.01506	*
LTR	ERV1	LTR35B	19	0.00657287064936503	196521	206	45.459	6.79901062990385	0.0157261119394466	204711.331	1	0.002	**	0.09223301	0.0564468;0.1402846	1.911e-06	***
LTR	ERV1	MER65C	91	0.0314805910048536	196521	680	160.058	11.9476936428494	0.055370554231372	204711.331	1	0.002	**	0.1338235	0.1091327;0.1617414	4.225e-11	***
LTR	ERV1	LTR7B	103	0.0356318777307683	196521	845	202.003	13.4958189128385	0.0698810310412465	204711.331	1	0.002	**	0.1218935	0.1005921;0.1458712	2.2e-16	***
LTR	ERV1	LTR1F	10	0.00345940560492896	196521	132	30.676	5.93078394465675	0.0106120726336801	204711.331	1	0.002	**	0.07575758	0.03692559;0.13490832	3.913e-06	***
LTR	ERV1	MER52A	251	0.0868310806837169	196521	1420	396.163	23.4565692641025	0.137048850266547	204711.331	1	0.002	**	0.1767606	0.1572523;0.1976159	2.2e-16	***
LTR	ERV1	LTR27B	23	0.00795663289133661	196521	150	33	5.99232074474555	0.0114160384962656	204711.331	49	0.098	ns	0.1533333	0.09975195;0.22113973	0.04874	*
LTR	ERV1	MER4D	119	0.0411669266986546	196521	1315	312.772	16.6314949004178	0.108200520986484	204711.331	1	0.002	**	0.0904943	0.07553686;0.10731013	2.2e-16	***
LTR	ERV1	MER4D0	49	0.0169510874641519	196521	444	100.419	9.37471729303472	0.0347390051441361	204711.331	1	0.002	**	0.1103604	0.08276833;0.14326898	4.354e-10	***
LTR	ERV1	MER101	36	0.0124538601777443	196521	364	80.56	8.57355853224937	0.0278689715533077	204711.331	1	0.002	**	0.0989011	0.07023426;0.13428774	1.331e-09	***
LTR	ERV1	LTR10G	15	0.00518910840739344	196521	116	29.543	5.13873112329859	0.0102201219786416	204711.331	1	0.002	**	0.1293103	0.07421602;0.20429569	0.001291	**
LTR	ERV1	LTR1F1	20	0.00691881120985792	196521	221	50.368	7.62093528739449	0.0174243341509062	204711.331	1	0.002	**	0.09049774	0.05615688;0.13630500	1.299e-07	***
LTR	ERV1	MER61D	27	0.00934039513330819	196521	267	60.627	7.55135046822049	0.0209733383610028	204711.331	1	0.002	**	0.1011236	0.06770482;0.14371366	1.554e-07	***
LTR	ERV1	MER51D	15	0.00518910840739344	196521	151	36.936	5.49983201126655	0.0127776605423656	204711.331	1	0.002	**	0.09933775	0.05667212;0.15854655	1.012e-05	***
LTR	ERV1	MER57C1	27	0.00934039513330819	196521	187	46.277	6.461270696931	0.0160090913179298	204711.331	2	0.004	**	0.144385	0.09735657;0.20307817	0.0006751	***
LTR	ERV1	MER67D	19	0.00657287064936503	196521	1042	225.992	14.284746759743	0.0781797991469106	204711.331	1	0.002	**	0.01823417	0.01101296;0.02832898	2.2e-16	***
LTR	ERV1	MER41A	327	0.113122563281177	196521	2558	623.244	24.2578421733448	0.215605378683835	204711.331	1	0.002	**	0.1278342	0.1151307;0.1413963	2.2e-16	***
LTR	ERV1	MER66C	99	0.0342481154887967	196521	589	133.842	10.617710288559	0.0463013764974902	204711.331	1	0.002	**	0.1680815	0.1387605;0.2007759	0.0004703	***
LTR	ERV1	MER4A1_	45	0.0155673252221803	196521	400	94.792	9.67441627853228	0.0327923976102426	204711.331	1	0.002	**	0.1125	0.08325153;0.14762749	3.168e-10	***
LTR	ERV1	LTR9	71	0.0245617797949956	196521	810	184.929	13.4795273157725	0.0639744419113908	204711.331	1	0.002	**	0.08765432	0.06909195;0.10927955	2.2e-16	***
LTR	ERV1	MER57B1	110	0.0380534616542186	196521	1010	222.33	13.7766067990233	0.0769129648143856	204711.331	1	0.002	**	0.1089109	0.09036518;0.12977020	2.2e-16	***
LTR	ERV1	LTR37A	183	0.0633071225702	196521	1963	435.924	19.5569603645019	0.150803792892305	204711.331	1	0.002	**	0.09322466	0.08072298;0.10695611	2.2e-16	***
LTR	ERV1	MER66D	34	0.0117619790567585	196521	246	58.587	7.46217897903255	0.0202676196175973	204711.331	1	0.002	**	0.1382114	0.09765122;0.18774755	0.0001253	***
LTR	ERV1	PRIMA4_LTR	40	0.0138376224197158	196521	334	70.753	8.78003872884852	0.0244763324765539	204711.331	1	0.002	**	0.1197605	0.08695274;0.15949359	1.624e-05	***
LTR	ERV1	MER83C	18	0.00622693008887213	196521	151	35.088	5.47724896789039	0.0121383623865747	204711.331	1	0.002	**	0.1192053	0.07220119;0.18184089	0.0006738	***
LTR	ERV1	PrimLTR79	18	0.00622693008887213	196521	141	30.343	5.12363177859247	0.0104968744270359	204711.331	11	0.022	*	0.1276596	0.07744599;0.19423597	0.01014	*
LTR	ERV1	MER110A	63	0.0217942553110525	196521	635	142.282	11.5327134482514	0.0492211148280502	204711.331	1	0.002	**	0.0992126	0.07708159;0.12514920	2.745e-16	***
LTR	ERV1	LTR9D	63	0.0217942553110525	196521	724	178.981	12.9877373056403	0.061916787457579	204711.331	1	0.002	**	0.08701657	0.06751231;0.10996020	2.2e-16	***
LTR	ERV1	LTR06	11	0.00380534616542186	196521	98	21.949	4.44343821191913	0.00759304936225858	204711.331	6	0.012	*	0.1122449	0.05738238;0.19196700	0.007212	**
LTR	ERV1	LTR19C	18	0.00622693008887213	196521	129	28.749	5.45176308369326	0.00994544517361027	204711.331	23	0.046	*	0.1395349	0.08484251;0.21153354	0.02563	*
LTR	ERV1	LTR59	7	0.00242158392345027	196521	114	26.271	4.88768334167103	0.00908820446470887	204711.331	1	0.002	**	0.06140351	0.02504132;0.12242692	1.941e-06	***
LTR	ERV1	MER34A	162	0.0560423707998492	196521	1464	330.856	16.9757898620784	0.114456510082438	204711.331	1	0.002	**	0.1106557	0.09503821;0.12785404	2.2e-16	***
LTR	ERV1	HERV-Fc2_LTR	2	0.000691881120985792	196521	4	1.29783037475345	0.526055523550662	0.000448972167266914	204711.331	495	0.99	ns	0.5	0.06758599;0.93241401	0.5999	ns
LTR	ERV1	LTR78	355	0.122808898974978	196521	4812	1068.728	31.4782289034008	0.369716363334452	204711.331	1	0.002	**	0.0737739	0.06654454;0.08152533	2.2e-16	***
LTR	ERV1	MER31A	184	0.0636530631306929	196521	1349	311.519	16.4706685329382	0.107767057464187	204711.331	1	0.002	**	0.1363973	0.1185192;0.1558754	2.2e-16	***
LTR	ERV1	LTR10B1	18	0.00622693008887213	196521	171	42.146	6.09523058102282	0.0145800108625336	204711.331	1	0.002	**	0.1052632	0.06358937;0.16125383	4.689e-06	***
LTR	ERV1	MER41G	11	0.00380534616542186	196521	114	28.978	5.29145684245043	0.0100246655619631	204711.331	1	0.002	**	0.09649123	0.04915913;0.16609232	3.439e-05	***
LTR	ERV1	MER41E	45	0.0155673252221803	196521	360	87.397	9.44842122598604	0.0302341671653976	204711.331	1	0.002	**	0.125	0.09265589;0.16366524	3.43e-08	***
LTR	ERV1	LTR1C1	4	0.00138376224197158	196521	70	18.973	4.50583772161996	0.00656353025423172	204711.331	1	0.002	**	0.05714286	0.01578708;0.13989417	9.61e-06	***
LTR	ERV1	MER87B	22	0.00761069233084371	196521	202	47.04	6.61711313082875	0.0162730439655858	204711.331	1	0.002	**	0.1089109	0.06952452;0.16024119	8.685e-06	***
LTR	ERV1	MER4CL34	92	0.0318265315653464	196521	896	202.886	13.8634483155959	0.0701864965561617	204711.331	1	0.002	**	0.1026786	0.08357785;0.12443591	2.2e-16	***
LTR	ERV1	LTR19A	43	0.0148754441011945	196521	447	100.074	9.45981035814207	0.0346196556507661	204711.331	1	0.002	**	0.09619687	0.07049493;0.12738671	2.424e-12	***
LTR	ERV1	LTR7Y	24	0.00830257345182951	196521	257	61.08	7.27630019615357	0.0211300494349061	204711.331	1	0.002	**	0.09338521	0.06075295;0.13576073	4.245e-09	***
LTR	ERV1	HERV1_LTRc	4	0.00138376224197158	196521	34	8.065	2.66305592634981	0.00279001062037521	204711.331	82	0.164	ns	0.1176471	0.03300168;0.27450349	0.11	ns
LTR	ERV1	LTR12B	29	0.010032276254294	196521	171	37.799	6.34829897688347	0.013076207246071	204711.331	86	0.172	ns	0.1695906	0.1166167;0.2343932	0.1169	ns
LTR	ERV1	LOR1a	41	0.0141835629802087	196521	808	185.295	13.1353154325091	0.0641010561565312	204711.331	1	0.002	**	0.05074257	0.03665639;0.06821130	2.2e-16	***
LTR	ERV1	LTR54	181	0.0626152414492142	196521	1113	268.882	15.20912204545	0.0930171897864509	204711.331	1	0.002	**	0.1626235	0.1414088;0.1856383	1.601e-10	***
LTR	ERV1	MER51A	194	0.0671124687356218	196521	941	224.044	14.2049936939742	0.0775059069350704	204711.331	21	0.042	*	0.2061637	0.1807366;0.2334441	0.02161	*
LTR	ERV1	LTR43	47	0.0162592063431661	196521	424	91.14	8.84129903173558	0.0315290226833225	204711.331	1	0.002	**	0.1108491	0.08259308;0.14467004	2.99e-08	***
LTR	ERV1	LTR48	82	0.0283671259604175	196521	975	224.397	14.7553078622613	0.0776280239529244	204711.331	1	0.002	**	0.08410256	0.06744596;0.10331929	2.2e-16	***
LTR	ERV1	LTR12D	50	0.0172970280246448	196521	490	116.148	11.8577697187415	0.0401803042201289	204711.331	1	0.002	**	0.1020408	0.07668894;0.13231121	2.293e-14	***
LTR	ERV1	MER92A	9	0.00311346504443606	196521	151	32.421	5.3498018074859	0.0112157389117402	204711.331	1	0.002	**	0.05960265	0.02761342;0.11012751	2.54e-07	***
LTR	ERV1	LTR2C	43	0.0148754441011945	196521	291	64.658	7.84388695498364	0.0223678247603497	204711.331	2	0.004	**	0.1477663	0.1090485;0.1938353	0.001853	**
LTR	ERV1	LTR17	103	0.0356318777307683	196521	843	197.538	14.6268417814818	0.0683364064386457	204711.331	1	0.002	**	0.1221827	0.1008335;0.1462125	2.39e-16	***
LTR	ERV1	MER50C	9	0.00311346504443606	196521	85	17.686	4.22649586149888	0.00611830475287736	204711.331	24	0.048	*	0.1058824	0.04957266;0.19150390	0.02207	*
LTR	ERV1	MER57D	47	0.0162592063431661	196521	452	99.064	9.69597421180131	0.0342702556846683	204711.331	1	0.002	**	0.1039823	0.0774076;0.1358696	1.895e-10	***
LTR	ERV1	LTR45	26	0.0089944545728153	196521	174	42.197	6.25518331612417	0.0145976538311187	204711.331	2	0.004	**	0.1494253	0.09999038;0.21122803	0.003395	**
LTR	ERV1	LTR73	18	0.00622693008887213	196521	217	51.156	7.09563330591512	0.0176969353125746	204711.331	1	0.002	**	0.08294931	0.04990181;0.12792784	7.688e-09	***
LTR	ERV1	MER92C	13	0.00449722728640765	196521	128	29.358	5.07578561403056	0.0101561229749504	204711.331	1	0.002	**	0.1015625	0.0551955;0.1674123	0.0003038	***
LTR	ERV1	LTR24	56	0.0193726713876022	196521	308	80.844	8.39035530010869	0.0279672186724877	204711.331	4	0.008	**	0.1818182	0.1403647;0.2295141	0.001159	**
LTR	ERV1	LTR24C	32	0.0110700979357727	196521	382	97.897	9.08872906384583	0.0338665430505731	204711.331	1	0.002	**	0.08376963	0.05800299;0.11620034	2.2e-16	***
LTR	ERV1	MER84	33	0.0114160384962656	196521	358	76.754	8.46434457764624	0.0265523217800718	204711.331	1	0.002	**	0.09217877	0.06430257;0.12701624	9.475e-10	***
LTR	ERV1	LTR15	32	0.0110700979357727	196521	264	63.701	7.75123736449096	0.022036759643958	204711.331	1	0.002	**	0.1212121	0.08440553;0.16678922	1.218e-06	***
LTR	ERV1	MER4C	98	0.0339021749283038	196521	668	150.025	11.8440134944053	0.0518997325879467	204711.331	1	0.002	**	0.1467066	0.1207362;0.1758430	5.064e-07	***
LTR	ERV1	LTR27	29	0.010032276254294	196521	315	76.403	8.73687151810784	0.0264308966433387	204711.331	1	0.002	**	0.09206349	0.06252503;0.12953996	9.96e-12	***
LTR	ERV1	LTR1B0	8	0.00276752448394317	196521	92	24.314	5.42520385209964	0.00841119878782428	204711.331	1	0.002	**	0.08695652	0.03829206;0.16416675	4.183e-05	***
LTR	ERV1	LTR28	11	0.00380534616542186	196521	139	36.969	6.35188046057113	0.0127890765808619	204711.331	1	0.002	**	0.07913669	0.04016651;0.13718509	4.101e-08	***
LTR	ERV1	LTR9A1	44	0.0152213846616874	196521	479	118.023	10.9259254457847	0.0408289427710531	204711.331	1	0.002	**	0.09185804	0.06753802;0.12135201	2.2e-16	***
LTR	ERV1	LTR72B	11	0.00380534616542186	196521	163	38.976	6.21546909380588	0.0134833792857711	204711.331	1	0.002	**	0.06748466	0.03416699;0.11753915	1.096e-08	***
LTR	ERV1	LTR21A	14	0.00484316784690055	196521	94	19.435	4.26426534809444	0.00672335479317944	204711.331	113	0.226	ns	0.1489362	0.08388568;0.23724740	0.2021	ns
LTR	ERV1	LTR37B	178	0.0615774197677355	196521	2032	453.528	20.6839803481594	0.156893730519222	204711.331	1	0.002	**	0.08759843	0.07566196;0.10073970	2.2e-16	***
LTR	ERV1	MER39B	117	0.0404750455776688	196521	1186	268.371	15.7576540976969	0.092840414160039	204711.331	1	0.002	**	0.09865093	0.08227011;0.11705180	2.2e-16	***
LTR	ERV1	EUTREP7	32	0.0110700979357727	196521	275	62.128	7.55756129533415	0.0214925951423026	204711.331	1	0.002	**	0.1163636	0.08096926;0.16028603	4.662e-06	***
LTR	ERV1	MER41D	52	0.0179889091456306	196521	472	115.188	9.87279738109357	0.0398482012820557	204711.331	1	0.002	**	0.1101695	0.08338177;0.14195503	2.593e-13	***
LTR	ERV1	MER34	140	0.0484316784690055	196521	1330	295.669	16.6105794706371	0.102283899580374	204711.331	1	0.002	**	0.1052632	0.08928012;0.12301357	2.2e-16	***
LTR	ERV1	LTR45B	53	0.0183348497061235	196521	444	108.412	10.0093177810699	0.0375041080441559	204711.331	1	0.002	**	0.1193694	0.09070727;0.15321707	6.658e-11	***
LTR	ERV1	LTR1F2	13	0.00449722728640765	196521	135	31.389	5.80477169011619	0.0108587282533115	204711.331	1	0.002	**	0.0962963	0.05227634;0.15903977	6.027e-05	***
LTR	ERV1	LTR1E	19	0.00657287064936503	196521	296	72.156	8.78913607318221	0.0249616870829254	204711.331	1	0.002	**	0.06418919	0.03908507;0.09842662	5.029e-16	***
LTR	ERV1	LTR26B	14	0.00484316784690055	196521	138	33.468	5.57710319790482	0.0115779386785762	204711.331	1	0.002	**	0.1014493	0.05658231;0.16435493	3.81e-05	***
LTR	ERV1	LTR38C	11	0.00380534616542186	196521	127	31.353	5.14945704981679	0.0108462743931338	204711.331	1	0.002	**	0.08661417	0.0440327;0.1496921	6.792e-06	***
LTR	ERV1	LTR71A	20	0.00691881120985792	196521	166	39.384	6.01237828922069	0.0136245230344522	204711.331	1	0.002	**	0.1204819	0.07516951;0.17992716	0.0002331	***
LTR	ERV1	LTR2B	42	0.0145295035407016	196521	326	76.008	8.75171574769933	0.026294250121944	204711.331	1	0.002	**	0.1288344	0.09445326;0.17013403	2.856e-06	***
LTR	ERV1	MER66A	30	0.0103782168147869	196521	331	83.709	8.72171929079281	0.0289583383782998	204711.331	1	0.002	**	0.09063444	0.06198729;0.12685637	8.677e-14	***
LTR	ERV1	MER48	22	0.00761069233084371	196521	193	45.489	6.54115170789255	0.0157364901562613	204711.331	1	0.002	**	0.1139896	0.07283145;0.16748453	2.733e-05	***
LTR	ERV1	LTR21B	7	0.00242158392345027	196521	36	7.143	2.5653717337127	0.00247105342360076	204711.331	592	0.82	ns	0.1944444	0.08194364;0.36024802	1	ns
LTR	ERV1	LTR36	57	0.0197186119480951	196521	484	114.469	10.4364725342885	0.0395994700190613	204711.331	1	0.002	**	0.1177686	0.09042834;0.14987933	4.664e-11	***
LTR	ERV1	LTR26D	24	0.00830257345182951	196521	196	49.291	6.579636054571	0.0170517561672553	204711.331	1	0.002	**	0.122449	0.08005417;0.17669740	1.073e-05	***
LTR	ERV1	LTR1D1	36	0.0124538601777443	196521	311	75.511	9.17114981826101	0.0261223176633791	204711.331	1	0.002	**	0.1157556	0.08240441;0.15663997	2.908e-08	***
LTR	ERV1	MER110	39	0.0134916818592229	196521	784	168.621	12.295712404881	0.0583328432508726	204711.331	1	0.002	**	0.0497449	0.03560922;0.06737841	2.2e-16	***
LTR	ERV1	MER67B	77	0.026637423157953	196521	482	110.781	10.2089794917152	0.0383236412319635	204711.331	1	0.002	**	0.159751	0.1281775;0.1955667	0.0001796	***
LTR	ERV1	PABL_B	26	0.0089944545728153	196521	377	80.46	8.25084701569945	0.0278343774972584	204711.331	1	0.002	**	0.06896552	0.04554195;0.09941977	2.631e-14	***
LTR	ERV1	LOR1b	71	0.0245617797949956	196521	1101	245.644	15.3751637278977	0.084978223041717	204711.331	1	0.002	**	0.06448683	0.05070474;0.08064882	2.2e-16	***
LTR	ERV1	LTR34	30	0.0103782168147869	196521	264	73.013	7.67096308651493	0.0252581581432678	204711.331	1	0.002	**	0.1136364	0.0779968;0.1582360	2.057e-10	***
LTR	ERV1	MER83	80	0.0276752448394317	196521	466	108.027	9.96119955108302	0.0373709209283661	204711.331	5	0.01	**	0.1716738	0.1385382;0.2090411	0.001728	**
LTR	ERV1	LTR27D	8	0.00276752448394317	196521	273	61.812	8.10322888226159	0.0213832779251869	204711.331	1	0.002	**	0.02930403	0.01273457;0.05692189	2.2e-16	***
LTR	ERV1	MER34C2	52	0.0179889091456306	196521	590	135.334	10.7360936894062	0.0468175198137456	204711.331	1	0.002	**	0.08813559	0.06652351;0.11397220	2.2e-16	***
LTR	ERV1	MER57E2	7	0.00242158392345027	196521	76	18.085	4.1341100452051	0.00625633503651403	204711.331	1	0.002	**	0.09210526	0.03783805;0.18060789	0.001734	**
LTR	ERV1	LTR10E	41	0.0141835629802087	196521	288	69.925	7.95390719330062	0.0241898936924658	204711.331	1	0.002	**	0.1423611	0.1041365;0.1881348	3.405e-05	***
LTR	ERV1	LTR75_1	19	0.00657287064936503	196521	129	34.161	5.35011240094102	0.0118176754869978	204711.331	1	0.002	**	0.1472868	0.09106673;0.22041415	0.001866	**
LTR	ERV1	LTR65	109	0.0377075210937257	196521	462	104.646	9.11470031113265	0.0362012958933396	204711.331	708	0.588	ns	0.2359307	0.1979293;0.2773508	0.6172	ns
LTR	ERV1	LTR2	105	0.0363237588517541	196521	854	203.716	13.6917788767132	0.0704736272213708	204711.331	1	0.002	**	0.1229508	0.1016725;0.1468691	2.2e-16	***
LTR	ERV1	tot	11984	4.14575167694687	196521	134544	25646.925	144.018605512391	8.87231160941927	204711.331	1	0.002	**	0.08907123	0.08755434;0.09060586	2.2e-16	***
LTR	ERV1	MER61C	13	0.00449722728640765	196521	312	65.662	7.80478511367678	0.0227151490830845	204711.331	1	0.002	**	0.04166667	0.02236930;0.07019741	2.2e-16	***
LTR	ERV1	LTR38	17	0.00588098952837923	196521	237	58.516	7.66880398462202	0.0202430578378023	204711.331	1	0.002	**	0.07172996	0.04233806;0.11236404	2.718e-12	***
LTR	ERV1	LTR1C	16	0.00553504896788634	196521	65	18.854	4.31918271659574	0.00652236332753306	204711.331	312	0.624	ns	0.2461538	0.1477231;0.3687286	0.4959	ns
LTR	ERV1	LTR60	4	0.00138376224197158	196521	42	10.813	2.84008751574614	0.00374065528060969	204711.331	7	0.014	*	0.0952381	0.02656357;0.22622487	0.0131	*
LTR	ERV1	HERV1_LTRe	1	0.000345940560492896	196521	31	7.017	2.58057558896661	0.00242746491297865	204711.331	7	0.014	*	0.03225806	0.0008163701;0.1670211162	0.008105	**
LTR	ERV1	LTR7	113	0.0390912833356973	196521	2350	525.536	22.4085887295217	0.181804218399195	204711.331	1	0.002	**	0.04808511	0.03979051;0.05752798	2.2e-16	***
LTR	ERV1	MER67A	55	0.0190267308271093	196521	476	111.271	9.92118888989565	0.038493152106605	204711.331	1	0.002	**	0.1155462	0.08824149;0.14773310	7.747e-11	***
LTR	ERV1	MER34C	18	0.00622693008887213	196521	198	40.922	5.76204105479275	0.0141565796164903	204711.331	1	0.002	**	0.09090909	0.05477112;0.13986904	2.052e-05	***
LTR	ERV1	LTR28C	34	0.0117619790567585	196521	227	59.253	8.32960823648828	0.0204980160308856	204711.331	1	0.002	**	0.1497797	0.1060106;0.2029640	7.664e-05	***
LTR	ERV1	MER57A1	77	0.026637423157953	196521	1058	237.434	14.5498227254266	0.0821380510400703	204711.331	1	0.002	**	0.07277883	0.0578595;0.0901242	2.2e-16	***
LTR	ERV1	LTR38A1	17	0.00588098952837923	196521	167	37.453	5.67344507146927	0.0129565118121404	204711.331	1	0.002	**	0.1017964	0.06042695;0.15797936	5.656e-05	***
LTR	ERV1	MER65B	16	0.00553504896788634	196521	198	45.433	6.48950110752936	0.0157171174848737	204711.331	1	0.002	**	0.08080808	0.04689375;0.12791104	6.203e-08	***
LTR	ERV1	LTR7C	35	0.0121079196172514	196521	320	82.804	8.94290554347745	0.0286452621710538	204711.331	1	0.002	**	0.109375	0.07737565;0.14882231	4.251e-11	***
LTR	ERV1	LTR30	7	0.00242158392345027	196521	145	28.738	5.63623306146252	0.00994163982744485	204711.331	1	0.002	**	0.04827586	0.01962695;0.09693598	3.382e-07	***
LTR	ERV1	LTR35A	17	0.00588098952837923	196521	93	23.352	4.62617525581311	0.00807840396863011	204711.331	103	0.206	ns	0.1827957	0.1102447;0.2764622	0.1509	ns
LTR	ERV1	LTR1C3	2	0.000691881120985792	196521	66	15.197	3.75929824878571	0.00525725869781054	204711.331	1	0.002	**	0.03030303	0.003691139;0.105216649	1.205e-05	***
LTR	ERV1	MER52C	39	0.0134916818592229	196521	381	104.656	11.0214852509604	0.0362047552989445	204711.331	1	0.002	**	0.1023622	0.07380712;0.13727047	2.2e-16	***
LTR	ERV1	LTR76	22	0.00761069233084371	196521	188	45.901	6.89323695485043	0.0158790176671844	204711.331	1	0.002	**	0.1170213	0.07480832;0.17179845	1.829e-05	***
LTR	ERV1	LTR8B	140	0.0484316784690055	196521	1611	400.476	19.8077704896783	0.138540891903953	204711.331	1	0.002	**	0.08690255	0.07359912;0.10173278	2.2e-16	***
LTR	ERV1	LTR10B	21	0.00726475177035082	196521	79	20.63	4.16322380282786	0.00713675376296845	204711.331	603	0.798	ns	0.2658228	0.1726801;0.3771967	0.8986	ns
LTR	ERV1	MER4A1	213	0.0736853393849869	196521	2254	492.76	22.0293370688201	0.170465670588479	204711.331	1	0.002	**	0.09449867	0.0827337;0.1073295	2.2e-16	***
LTR	ERV1	LTR54B	100	0.0345940560492896	196521	861	196.936	12.6763004300384	0.068128150221229	204711.331	1	0.002	**	0.116144	0.09550497;0.13945070	2.2e-16	***
LTR	Gypsy	MamGypsy2-I	162	0.0560423707998492	196521	2287	486.408	21.0771388423994	0.168268256148229	204711.331	1	0.002	**	0.07083516	0.06065718;0.08212829	2.2e-16	***
LTR	Gypsy	MamGypLTR3a	99	0.0342481154887967	196521	1326	298.613	16.7135446142813	0.103302348590465	204711.331	1	0.002	**	0.07466063	0.0610916;0.0901490	2.2e-16	***
LTR	Gypsy	X1_LR	2	0.000691881120985792	196521	15	3.3143153526971	1.58450520598749	0.00114655611076224	204711.331	318	0.636	ns	0.1333333	0.01657591;0.40460270	0.546	ns
LTR	Gypsy	MamGypLTR1d	70	0.0242158392345027	196521	751	167.361	12.1494151006247	0.0578969581446516	204711.331	1	0.002	**	0.09320905	0.0733815;0.1162964	2.2e-16	***
LTR	Gypsy	tot	1338	0.462868469939495	196521	18029	3785.848	57.5497077739311	1.30967837906091	204711.331	1	0.002	**	0.07421377	0.07042880;0.07813674	2.2e-16	***
LTR	Gypsy	MamGypLTR2b	64	0.0221401958715454	196521	890	192.305	12.3659569743668	0.0665260994855864	204711.331	1	0.002	**	0.07191011	0.05581666;0.09090296	2.2e-16	***
LTR	Gypsy	LTR81AB	14	0.00484316784690055	196521	266	56.652	7.04261986014399	0.0195982246330435	204711.331	1	0.002	**	0.05263158	0.02906940;0.08673088	3.533e-13	***
LTR	Gypsy	LTR104_Mam	169	0.0584639547232994	196521	1971	428.126	19.4205376156604	0.148106148401582	204711.331	1	0.002	**	0.08574328	0.07375231;0.09898270	2.2e-16	***
LTR	Gypsy	LTR81	27	0.00934039513330819	196521	325	67.349	7.65308883842131	0.0232987508086361	204711.331	1	0.002	**	0.08307692	0.05546117;0.11857115	1.673e-09	***
LTR	Gypsy	MamGypsy2-LTR	106	0.036669699412247	196521	904	181.727	12.3541529898288	0.0628667402366925	204711.331	1	0.002	**	0.1172566	0.09700524;0.14003923	3.236e-11	***
LTR	Gypsy	MamGypLTR1b	96	0.033210293807318	196521	1214	269.25	16.1576164259636	0.0931444959127123	204711.331	1	0.002	**	0.07907743	0.06451965;0.09571087	2.2e-16	***
LTR	Gypsy	MamGypLTR3	65	0.0224861364320382	196521	675	152.834	11.5009876409253	0.0528714796223713	204711.331	1	0.002	**	0.0962963	0.07510644;0.12109023	2.2e-16	***
LTR	Gypsy	LTR81C	49	0.0169510874641519	196521	728	156.673	11.7808683830972	0.0541995454341035	204711.331	1	0.002	**	0.06730769	0.05020592;0.08801097	2.2e-16	***
LTR	Gypsy	MamGypLTR4	59	0.0204104930690809	196521	712	159.844	12.1466540744851	0.0552965229514265	204711.331	1	0.002	**	0.08286517	0.06367719;0.10558998	2.2e-16	***
LTR	Gypsy	MamGyp-int	59	0.0204104930690809	196521	684	143.127	11.4879434122842	0.0495134346016667	204711.331	1	0.002	**	0.08625731	0.06631004;0.10985623	2.2e-16	***
LTR	Gypsy	LTR81B	86	0.0297508882023891	196521	1157	250.956	15.4699509819321	0.0868158592990552	204711.331	1	0.002	**	0.07433016	0.05988136;0.09098529	2.2e-16	***
LTR	Gypsy	MamGypLTR1c	91	0.0314805910048536	196521	1139	250.5	14.0642740233474	0.0866581104034705	204711.331	1	0.002	**	0.07989464	0.06481121;0.09718798	2.2e-16	***
LTR	Gypsy	LTR81A	55	0.0190267308271093	196521	854	185.719	12.9411557641701	0.0642477349541802	204711.331	1	0.002	**	0.06440281	0.04888193;0.08300727	2.2e-16	***
LTR	Gypsy	MamGypLTR2c	63	0.0217942553110525	196521	1037	225.757	13.8415150376878	0.0780985031151947	204711.331	1	0.002	**	0.06075217	0.04699584;0.07706253	2.2e-16	***
LTR	Gypsy	MamGypLTR1a	87	0.030096828762882	196521	1094	239.792	14.7663394509533	0.0829537788817125	204711.331	1	0.002	**	0.07952468	0.06418360;0.09717025	2.2e-16	***
SINE?	tot	tot	3	0.00103782168147869	196521	5	1.52906110283159	0.750306711906879	0.000528964254941448	204711.331	660	0.684	ns	0.6	0.1466328;0.9472550	0.1709	ns
SINE?	tRNA	tot	3	0.00103782168147869	196521	5	1.52906110283159	0.750306711906879	0.000528964254941448	204711.331	660	0.684	ns	0.6	0.1466328;0.9472550	0.1709	ns
SINE?	tRNA	CRP1	3	0.00103782168147869	196521	5	1.52906110283159	0.750306711906879	0.000528964254941448	204711.331	660	0.684	ns	0.6	0.1466328;0.9472550	0.1709	ns
RC?	tot	tot	96	0.033210293807318	196521	435	92.667	8.744517000817	0.0320572739191952	204711.331	685	0.634	ns	0.2206897	0.1825816;0.2626446	0.6822	ns
RC?	Helitron?	tot	96	0.033210293807318	196521	435	92.667	8.744517000817	0.0320572739191952	204711.331	685	0.634	ns	0.2206897	0.1825816;0.2626446	0.6822	ns
RC?	Helitron?	Helitron2Na_Mam	96	0.033210293807318	196521	435	92.667	8.744517000817	0.0320572739191952	204711.331	685	0.634	ns	0.2206897	0.1825816;0.2626446	0.6822	ns
Unknown	tot	tot	949	0.328297591907758	196521	6436	1373.562	33.7619908777316	0.475170808151743	204711.331	1	0.002	**	0.1474518	0.1388732;0.1563512	2.2e-16	***
Unknown	Unknown	UCON84	5	0.00172970280246448	196521	103	21.595	4.33679406737083	0.00747058640384409	204711.331	1	0.002	**	0.04854369	0.01594759;0.10965615	8.292e-06	***
Unknown	Unknown	UCON57	4	0.00138376224197158	196521	22	4.40322580645161	1.83659121280867	0.00152325440346066	204711.331	531	0.942	ns	0.1818182	0.0518673;0.4028458	1	ns
Unknown	Unknown	UCON4	48	0.016605146903659	196521	138	31.037	5.07162226041652	0.010736957176018	204711.331	1001	0.002	**	0.3478261	0.2688130;0.4335264	0.001012	**
Unknown	Unknown	EUTREP6	1	0.000345940560492896	196521	14	2.89064143007361	1.40473886268762	0.00099999011650365	204711.331	170	0.34	ns	0.07142857	0.001806781;0.338684490	0.3264	ns
Unknown	Unknown	UCON15	2	0.000691881120985792	196521	48	10.081	3.04297530366231	0.00348742679032889	204711.331	6	0.012	*	0.04166667	0.005086468;0.142540973	0.002101	**
Unknown	Unknown	MARE11	5	0.00172970280246448	196521	13	2.78002125398512	1.35954638851586	0.000961722110785777	204711.331	907	0.19	ns	0.3846154	0.1385793;0.6842224	0.1685	ns
Unknown	Unknown	UCON61	1	0.000345940560492896	196521	16	3.38676318510858	1.62770735410581	0.00117161875451317	204711.331	117	0.234	ns	0.0625	0.001581112;0.302320738	0.2202	ns
Unknown	Unknown	UCON5	14	0.00484316784690055	196521	118	24.189	4.58719100554155	0.00836795621776266	204711.331	16	0.032	*	0.1186441	0.06640541;0.19104751	0.02182	*
Unknown	Unknown	UCON24	3	0.00103782168147869	196521	23	5.40922768304915	2.06058709644706	0.00187127125650771	204711.331	179	0.358	ns	0.1304348	0.02775151;0.33588914	0.327	ns
Unknown	Unknown	UCON93	3	0.00103782168147869	196521	27	5.51053159478435	2.09156352285445	0.00190631638851351	204711.331	172	0.344	ns	0.1111111	0.02352745;0.29158692	0.3384	ns
Unknown	Unknown	UCON80_AMi	46	0.0159132657826732	196521	220	47.601	6.2969397686853	0.0164671166200223	204711.331	441	0.882	ns	0.2090909	0.1573356;0.2688654	0.87	ns
Unknown	Unknown	MARE9	4	0.00138376224197158	196521	23	5.01404212637914	1.99442078491473	0.00173456054353459	204711.331	426	0.852	ns	0.173913	0.04950765;0.38781189	0.8019	ns
Unknown	Unknown	UCON25	12	0.00415128672591475	196521	49	10.401	2.97708952872802	0.00359812776968661	204711.331	770	0.464	ns	0.244898	0.1334287;0.3886959	0.5998	ns
Unknown	Unknown	UCON92	2	0.000691881120985792	196521	19	3.66903553299492	1.71498227720712	0.00126926820875262	204711.331	263	0.526	ns	0.1052632	0.01301216;0.33137666	0.559	ns
Unknown	Unknown	UCON28c	6	0.00207564336295738	196521	65	13.952	3.50142199055696	0.00482656269999689	204711.331	11	0.022	*	0.09230769	0.03463365;0.19016584	0.0148	*
Unknown	Unknown	UCON71_Crp	51	0.0176429685851377	196521	276	58.897	6.93790498101016	0.0203748611913501	204711.331	140	0.28	ns	0.1847826	0.1407874;0.2356909	0.2705	ns
Unknown	Unknown	UCON31	22	0.00761069233084371	196521	115	25.285	4.67435820456934	0.00874710707206288	204711.331	284	0.568	ns	0.1913043	0.1239454;0.2751860	0.5012	ns
Unknown	Unknown	UCON63	2	0.000691881120985792	196521	14	3.18275154004107	1.5572230751992	0.00110104285167144	204711.331	356	0.712	ns	0.1428571	0.01779452;0.42812916	0.7494	ns
Unknown	Unknown	EUTREP2	118	0.0408209861381617	196521	819	183.132	12.6740367368573	0.0633527867241851	204711.331	1	0.002	**	0.1440781	0.1207326;0.1700181	1.306e-08	***
Unknown	Unknown	UCON59	6	0.00207564336295738	196521	43	9.417	2.69487910181021	0.0032577222581616	204711.331	139	0.278	ns	0.1395349	0.05297657;0.27932480	0.2685	ns
Unknown	Unknown	UCON87	0	0	196521	6	1.82151589242054	0.87529769042923	0.000630136228770679	204711.331	1	0.002	**	0	0.0000000;0.4592581	0.1874	ns
Unknown	Unknown	Eulor4	0	0	196521	31	6.88	2.37639374836057	0.00238007105619113	204711.331	1	0.002	**	0	0.0000000;0.1121887	0.0007371	***
Unknown	Unknown	UCON35	36	0.0124538601777443	196521	170	35.646	5.39497820104862	0.0123313972193298	204711.331	572	0.86	ns	0.2117647	0.1529429;0.2809165	0.9251	ns
Unknown	Unknown	UCON20	8	0.00276752448394317	196521	46	10.193	2.96758446510922	0.00352617213310409	204711.331	291	0.582	ns	0.173913	0.07820342;0.31419065	0.5937	ns
Unknown	Unknown	UCON94	4	0.00138376224197158	196521	29	5.645	2.25656089372015	0.0019528344639824	204711.331	329	0.658	ns	0.137931	0.03889483;0.31664061	0.6383	ns
Unknown	Unknown	UCON71	2	0.000691881120985792	196521	17	3.65071283095723	1.63024250430804	0.00126292964293995	204711.331	257	0.514	ns	0.1176471	0.01457932;0.36440916	0.5533	ns
Unknown	Unknown	UCON66	11	0.00380534616542186	196521	64	13.97	3.45181329376532	0.00483278963008576	204711.331	251	0.502	ns	0.171875	0.0890490;0.2867537	0.4498	ns
Unknown	Unknown	UCON68	3	0.00103782168147869	196521	12	2.5765575501584	1.32594837319798	0.000891335763043998	204711.331	741	0.522	ns	0.25	0.05486064;0.57185846	0.7286	ns
Unknown	Unknown	UCON96	2	0.000691881120985792	196521	17	3.80080889787664	1.67976747742667	0.00131485396045783	204711.331	230	0.46	ns	0.1176471	0.01457932;0.36440916	0.3926	ns
Unknown	Unknown	UCON22	6	0.00207564336295738	196521	37	8.34	2.72760698045739	0.00288514427451075	204711.331	252	0.504	ns	0.1621622	0.06192572;0.32013708	0.435	ns
Unknown	Unknown	UCON48	29	0.010032276254294	196521	195	44.027	6.10553425578371	0.0152307250568207	204711.331	6	0.012	*	0.1487179	0.1019163;0.2065510	0.009914	**
Unknown	Unknown	UCON67	1	0.000345940560492896	196521	20	3.98989898989899	1.73056125424693	0.0013802678928757	204711.331	60	0.12	ns	0.05	0.001265089;0.248732763	0.1556	ns
Unknown	Unknown	UCON64	5	0.00172970280246448	196521	15	3.07875647668394	1.53385532074956	0.00106506674116518	204711.331	889	0.226	ns	0.3333333	0.1182411;0.6161963	0.2099	ns
Unknown	Unknown	UCON47	26	0.0089944545728153	196521	155	31.997	5.03809223549681	0.0110690601140912	204711.331	140	0.28	ns	0.1677419	0.1125974;0.2360404	0.2747	ns
Unknown	Unknown	UCON1	24	0.00830257345182951	196521	241	49.814	6.34962374646889	0.0172326830803931	204711.331	1	0.002	**	0.09958506	0.06485396;0.14454618	1.458e-05	***
Unknown	Unknown	UCON28b	4	0.00138376224197158	196521	75	15.995	3.83766891520135	0.00553331926508387	204711.331	2	0.004	**	0.05333333	0.01472076;0.13096081	0.0001981	***
Unknown	Unknown	UCON60	9	0.00311346504443606	196521	38	8.361	2.64909356133314	0.0028924090262811	204711.331	680	0.644	ns	0.2368421	0.1144417;0.4024124	0.8446	ns
Unknown	Unknown	UCON85	9	0.00311346504443606	196521	28	6.434	2.26423734859462	0.00222578156621129	204711.331	910	0.184	ns	0.3214286	0.1587760;0.5235164	0.2617	ns
Unknown	Unknown	UCON103	3	0.00103782168147869	196521	14	3.20898641588297	1.52736637063607	0.00111011855932464	204711.331	593	0.818	ns	0.2142857	0.04657929;0.50797568	1	ns
Unknown	Unknown	UCON56	0	0	196521	15	3.39094650205761	1.6069623008882	0.00117306593352324	204711.331	1	0.002	**	0	0.0000000;0.2180194	0.0307	*
Unknown	Unknown	UCON16	6	0.00207564336295738	196521	37	7.987	2.55408581577721	0.00276302725665676	204711.331	282	0.564	ns	0.1621622	0.06192572;0.32013708	0.55	ns
Unknown	Unknown	UCON6	29	0.010032276254294	196521	97	20.008	4.11957605912391	0.00692157873434186	204711.331	992	0.02	*	0.2989691	0.2102091;0.4004004	0.03196	*
Unknown	Unknown	tot	949	0.328297591907758	196521	6436	1373.562	33.7619908777316	0.475170808151743	204711.331	1	0.002	**	0.1474518	0.1388732;0.1563512	2.2e-16	***
Unknown	Unknown	UCON65	3	0.00103782168147869	196521	33	7.279	2.47209835368059	0.00251810133982779	204711.331	56	0.112	ns	0.09090909	0.01915494;0.24331635	0.09092	ns
Unknown	Unknown	UCON101	16	0.00553504896788634	196521	210	41.724	6.17721474306843	0.0144340239460056	204711.331	1	0.002	**	0.07619048	0.04417496;0.12078098	1.441e-06	***
Unknown	Unknown	UCON18	1	0.000345940560492896	196521	34	8.072	2.53441102413149	0.00279243220429866	204711.331	2	0.004	**	0.02941176	0.0007443642;0.1532676696	0.001937	**
Unknown	Unknown	UCON12A	2	0.000691881120985792	196521	24	5.25427135678392	2.13777685600017	0.0018176655781476	204711.331	82	0.164	ns	0.08333333	0.01025634;0.26997280	0.1387	ns
Unknown	Unknown	UCON76	27	0.00934039513330819	196521	140	29.037	4.92969907123477	0.0100450760550322	204711.331	399	0.798	ns	0.1928571	0.1311086;0.2680516	0.7547	ns
Unknown	Unknown	UCON9	11	0.00380534616542186	196521	49	9.589	2.91488860431674	0.00331722403456638	204711.331	737	0.53	ns	0.2244898	0.1177434;0.3662430	0.5903	ns
Unknown	Unknown	UCON12	10	0.00345940560492896	196521	59	12.279	3.18548368482816	0.00424780414229227	204711.331	294	0.588	ns	0.1694915	0.08439015;0.28968846	0.5252	ns
Unknown	Unknown	UCON26	24	0.00830257345182951	196521	206	43.766	6.26629958671866	0.0151404345705321	204711.331	2	0.004	**	0.1165049	0.07609077;0.16837639	0.0004459	***
Unknown	Unknown	EUTREP14	18	0.00622693008887213	196521	382	83.319	8.37157824560712	0.0288234215597076	204711.331	1	0.002	**	0.04712042	0.02816223;0.07345010	2.2e-16	***
Unknown	Unknown	UCON27	14	0.00484316784690055	196521	102	21.672	4.36640372405959	0.00749722382700205	204711.331	49	0.098	ns	0.1372549	0.07711808;0.21955654	0.06896	ns
Unknown	Unknown	UCON17	0	0	196521	33	7.20520520520521	2.55538508228613	0.00249257272715502	204711.331	1	0.002	**	0	0.0000000;0.1057628	0.0004685	***
Unknown	Unknown	MamRep564	149	0.0515451435134415	196521	788	179.939	11.9700694050436	0.0622481985145312	204711.331	6	0.012	*	0.1890863	0.1623162;0.2182054	0.008462	**
Unknown	Unknown	UCON19	1	0.000345940560492896	196521	30	7.36	2.54339711190935	0.00254612252522772	204711.331	4	0.008	**	0.03333333	0.0008435709;0.1721694556	0.004565	**
Unknown	Unknown	UCON75	0	0	196521	22	5.03822937625755	2.07331564117425	0.00174292789431431	204711.331	1	0.002	**	0	0.0000000;0.1543725	0.004552	**
Unknown	Unknown	UCON70	16	0.00553504896788634	196521	59	13.482	3.33718636171444	0.00466397063656523	204711.331	818	0.368	ns	0.2711864	0.1636327;0.4026935	0.4388	ns
Unknown	Unknown	UCON41	66	0.0228320769925311	196521	579	120.185	10.1396048535723	0.0415768662628387	204711.331	1	0.002	**	0.1139896	0.08926431;0.14273140	4.09e-09	***
Unknown	Unknown	UCON88	9	0.00311346504443606	196521	33	8.768	2.56802857670446	0.00303320683440171	204711.331	609	0.786	ns	0.2727273	0.1329964;0.4552384	1	ns
Unknown	Unknown	UCON28a	17	0.00588098952837923	196521	129	25.968	4.96907110712533	0.00898338447487953	204711.331	42	0.084	ns	0.1317829	0.07868037;0.20259463	0.04823	*
RC	tot	tot	228	0.0788744477923803	196521	1796	406.756	19.1531017150044	0.140713398623848	204711.331	1	0.002	**	0.1269488	0.1118924;0.1432350	2.2e-16	***
RC	Helitron	tot	228	0.0788744477923803	196521	1796	406.756	19.1531017150044	0.140713398623848	204711.331	1	0.002	**	0.1269488	0.1118924;0.1432350	2.2e-16	***
RC	Helitron	Helitron1Na_Mam	35	0.0121079196172514	196521	326	74.026	8.19014056060104	0.0256085959310471	204711.331	1	0.002	**	0.107362	0.07592915;0.14614351	3.098e-08	***
RC	Helitron	Helitron1Nb_Mam	27	0.00934039513330819	196521	359	79.895	8.65880765174686	0.0276389210805799	204711.331	1	0.002	**	0.07520891	0.0501457;0.1075403	1.133e-13	***
RC	Helitron	Helitron3Na_Mam	176	0.0608855386467497	196521	1111	253.659	14.8329611249991	0.0877509366340675	204711.331	1	0.002	**	0.1584158	0.1374222;0.1812358	9.674e-09	***
