# Supplementary material for: Transposable elements generate regulatory novelty in a tissue-specific fashion
Source: BMC Genomics. 2018 Jun 18;19:468. doi: 10.1186/s12864-018-4850-3 (PMC6006921; doi:10.1186/s12864-018-4850-3)
Supplement: Supplementary file 2 — It contains two folders “TE_PIPELINE_SUMMARY_STATISTICS_ACTIVE” “TE_PIPELINE_SUMMARY_STATISTICS_REPRESSED”. In each of the two folders are included multiple spreadsheets (txt format) with the summary statistics of the TE analysis pipeline for ACTIVE and REPRESSED regions respectively. (ZIP 3922 kb) [file 12864_2018_4850_MOESM2_ESM.zip › Supplemental_File_S1/TE_PIPELINE_SUMMARY_STATISTICS_ACTIVE/E071_15_coreMarks_dense_no_header_ACTIVE.bed.shuffle-rm.nonTE-no_low.boot-1000.stats.tab.txt]

#Script TE-analysis_Shuffle_bed.pl, v4.3
#Aggregated results + stats
#Features in input file (counts):
	325776
#With 1000 bootstraps for exp (expected); sd = standard deviation; nb = number; len = length; avg = average
#Two tests are made (permutation and binomial) to assess how significant the difference between observed and random, so two pvalues are given
#For the two tailed permutation test:
#if rank is < 500 and pvalue is not "ns", there are significantly fewer observed values than expected 
#if rank is > 500 and pvalue is not "ns", there are significantly higher observed values than expected 
#The binomial test is done with binom.test from R, two sided

#Level_(tot_means_all)	#	#	#COUNTS	#	#	#	#	#	#	#	#	#	#	#	#	#
#Rclass	Rfam	Rname	obs_hits	%_obs_(%of_features)	obs_tot_hits	nb_of_trials(nb_of_TE_in_genome)	exp_avg_hits	exp_sd	%_exp_(%of_features)	exp_tot_hits(avg)	obs_rank_in_exp	2-tailed_permutation-test_pvalue(obs.vs.exp)	significance	binomal_test_proba	binomial_test_95%_confidence_interval	binomial_test_pval	significance

age	cat.2	tot	223186	68.5090368842395	223186	4687922	231807.666	130.186631429663	71.1555381611905	231807.666	1	0.002	**	0.04760873	0.04741614;0.04780187	2.2e-16	***
age	cat.2	Ancient	186032	57.1042679632631	223186	2716717	183626.991	195.960571198556	56.3660278841904	231807.666	1001	0.002	**	0.06847677	0.06817672;0.06877774	6.577e-09	***
age	cat.2	LineageSpe	137533	42.2170448406267	223186	1971205	173278.518	246.091557617751	53.1894669957271	231807.666	1	0.002	**	0.06977103	0.06941576;0.07012756	2.2e-16	***
age	cat.1	01_Human	1705	0.523365748244192	223186	10400	3645.187	96.1806776528101	1.11892435292962	231807.666	1	0.002	**	0.1639423	0.1568737;0.1711996	2.2e-16	***
age	cat.1	06_Boreotheria/Eutheria?	192	0.0589362015618093	223186	2965	720.961	25.1959185844317	0.221305743823977	231807.666	1	0.002	**	0.06475548	0.05616182;0.07421968	2.2e-16	***
age	cat.1	04_Primates/Glires	2109	0.647377339030499	223186	9067	2185.929	41.9298470194093	0.670991417415648	231807.666	29	0.058	ns	0.2326017	0.2239373;0.2414383	0.06034	ns
age	cat.1	07_Eutheria+Metatheria	32770	10.0590589853151	223186	189643	35975.066	150.412285068406	11.0428840675802	231807.666	1	0.002	**	0.1727984	0.1710991;0.1745076	2.2e-16	***
age	cat.1	07_Eutheria	114564	35.1664947694121	223186	1469955	141840.196	231.300305696761	43.5391790678257	231807.666	1	0.002	**	0.07793708	0.07750421;0.07837161	2.2e-16	***
age	cat.1	10_Amniota/Theria	662	0.203207111634988	223186	2529	567.994	21.2690935006252	0.174351087864054	231807.666	1001	0.002	**	0.2617635	0.2447169;0.2793635	1.147e-05	***
age	cat.1	07_Eutheria/03_Primates	5	0.00153479691567212	223186	21	4.90140845070423	2.13453312218786	0.00150453331451802	231807.666	658	0.688	ns	0.2380952	0.08217588;0.47165983	1	ns
age	cat.1	02_Hominidae	1731	0.531346692205687	223186	10036	3475.612	78.7291797222589	1.0668717155346	231807.666	1	0.002	**	0.1724791	0.1651337;0.1800150	2.2e-16	***
age	cat.1	07_Metatheria	2	0.000613918766268847	223186	59	15.648	3.60348179974328	0.00480330042728746	231807.666	1	0.002	**	0.03389831	0.004131933;0.117148464	4.822e-06	***
age	cat.1	15_Euteleostomi	14	0.00429743136388193	223186	73	16.887	3.63998358244656	0.00518362310299101	231807.666	263	0.526	ns	0.1917808	0.1090062;0.3007886	0.4891	ns
age	cat.1	02_Haplorrhini	416	0.12769510338392	223186	4342	1153.815	32.4282032089871	0.354174340651245	231807.666	1	0.002	**	0.09580838	0.08721271;0.10495207	2.2e-16	***
age	cat.1	07_Eutheria + Transfert Opossum?	102	0.0313098570797112	223186	890	239.852	15.5081462012259	0.0736248219635578	231807.666	1	0.002	**	0.1146067	0.09442015;0.13738360	2.2e-16	***
age	cat.1	05_Boreotheria	11333	3.47877068906242	223186	118653	25183.73	141.166898362163	7.73038222582388	231807.666	1	0.002	**	0.09551381	0.09384708;0.09720033	2.2e-16	***
age	cat.1	16_Metazoa	143	0.0438951917882226	223186	491	117.389	10.3542691625189	0.0360336550267669	231807.666	995	0.014	*	0.2912424	0.2513986;0.3336214	0.008084	**
age	cat.1	16_Vertebrata	2494	0.765556701537253	223186	8857	2002.297	39.4820164203986	0.614623851971907	231807.666	1001	0.002	**	0.2815852	0.2722349;0.2910794	2.2e-16	***
age	cat.1	07_Eutheria/Primates?	58	0.0178036442217966	223186	424	109.862	10.0728555245481	0.0337231717499141	231807.666	1	0.002	**	0.1367925	0.1055373;0.1732204	1.126e-09	***
age	cat.1	03_Euarchontoglires/Primates?	1117	0.342873630961151	223186	13041	3401.052	65.3297426236417	1.0439848239281	231807.666	1	0.002	**	0.08565294	0.08090438;0.09058734	2.2e-16	***
age	cat.1	tot	223186	68.5090368842395	223186	4687922	231807.666	130.186631429663	71.1555381611905	231807.666	1	0.002	**	0.04760873	0.04741614;0.04780187	2.2e-16	***
age	cat.1	09_Theria	1938	0.594887284514513	223186	9723	2415.441	47.8090181997206	0.741442279357595	231807.666	1	0.002	**	0.1993212	0.1914201;0.2074028	2.2e-16	***
age	cat.1	10_Theria/Mammalia	20125	6.17755758558028	223186	104874	21166.558	117.713784966635	6.497273586759	231807.666	1	0.002	**	0.1918969	0.1895174;0.1942935	7.658e-16	***
age	cat.1	03_Primates	125870	38.6369775551299	223186	1475760	147609.241	241.020579699823	45.3100415623005	231807.666	1	0.002	**	0.08529165	0.08484148;0.08574344	2.2e-16	***
age	cat.1	08_Eutheria/Theria	638	0.195840086439762	223186	2459	610.431	22.8716932769166	0.187377523206129	231807.666	895	0.214	ns	0.2594551	0.2422214;0.2772634	0.1992	ns
age	cat.1	13_Amniota/Euteleostemi?	39	0.0119714159422425	223186	191	45.835	6.43639667843758	0.0140694833259663	231807.666	158	0.316	ns	0.2041885	0.1494106;0.2683881	0.2711	ns
age	cat.1	14_Tetrapoda	2011	0.617295319483326	223186	8931	2011.325	40.3048366186349	0.617395081282845	231807.666	501	1.002	ns	0.2251708	0.2165427;0.2339784	1	ns
age	cat.1	12_Amniota	9102	2.79394430528952	223186	36530	8199.84	80.4943957536656	2.51701782820097	231807.666	1001	0.002	**	0.2491651	0.2447360;0.2536341	2.2e-16	***
age	cat.1	03_Primates/Indep	4066	1.24809685182457	223186	25104	6552.262	82.5106499996417	2.01127830165512	231807.666	1	0.002	**	0.1619662	0.1574282;0.1665826	2.2e-16	***
age	cat.1	08_Eutheria/Theria?	43230	13.2698541329011	223186	259031	46873.45	169.106050620184	14.3882452973822	231807.666	1	0.002	**	0.1668912	0.1654571;0.1683328	2.2e-16	***
age	cat.1	11_Mammalia	92530	28.4029517214282	223186	619071	82087.375	195.273977532341	25.1974899931241	231807.666	1001	0.002	**	0.1494659	0.1485786;0.1503565	2.2e-16	***
age	cat.1	02_Simiiformes	14841	4.55558420509798	223186	154323	31278.801	150.137705889393	9.60132146014439	231807.666	1	0.002	**	0.09616843	0.09470185;0.09765019	2.2e-16	***
age	cat.1	02_Hominoidea	8185	2.51246255095526	223186	64786	18802.16	163.271166694778	5.77149943519473	231807.666	1	0.002	**	0.126339	0.1237898;0.1289218	2.2e-16	***
age	cat.1	04_Euarchontoglires	5805	1.78189921909533	223186	55401	13130.224	114.665688172374	4.0304454594568	231807.666	1	0.002	**	0.1047815	0.1022429;0.1073616	2.2e-16	***
age	cat.1	02_Catarrhini	2720	0.834929522125632	223186	30292	9019.179	108.933463446539	2.76852162221895	231807.666	1	0.002	**	0.08979268	0.08659623;0.09306806	2.2e-16	***
DNA?	tot	tot	762	0.233903049948431	223186	4312	1006.268	28.836256790813	0.30888340454791	231807.666	1	0.002	**	0.1767161	0.1654374;0.1884346	2.2e-16	***
DNA?	PiggyBac?	tot	43	0.0131992534747802	223186	294	70.578	7.57676206062479	0.0216645793428614	231807.666	1	0.002	**	0.1462585	0.1079132;0.1919111	9.268e-05	***
DNA?	PiggyBac?	EUTREP4	43	0.0131992534747802	223186	294	70.578	7.57676206062479	0.0216645793428614	231807.666	1	0.002	**	0.1462585	0.1079132;0.1919111	9.268e-05	***
DNA?	hAT-Tip100?	tot	63	0.0193384411374687	223186	520	132.715	11.0980602783523	0.040738114532685	231807.666	1	0.002	**	0.1211538	0.0943663;0.1523342	5.33e-14	***
DNA?	hAT-Tip100?	Eutr16	63	0.0193384411374687	223186	520	132.715	11.0980602783523	0.040738114532685	231807.666	1	0.002	**	0.1211538	0.0943663;0.1523342	5.33e-14	***
DNA?	DNA?	Eulor12	10	0.00306959383134424	223186	60	13.878	3.33109774882279	0.00425998231913953	231807.666	154	0.308	ns	0.1666667	0.08292881;0.28521925	0.2844	ns
DNA?	DNA?	Eulor2C	8	0.00245567506507539	223186	38	8.533	2.68180966944023	0.00261928441628604	231807.666	529	0.946	ns	0.2105263	0.09554112;0.37318828	1	ns
DNA?	DNA?	UCON83	7	0.00214871568194097	223186	50	10.604	2.93288011786807	0.00325499729875743	231807.666	133	0.266	ns	0.14	0.0581917;0.2673960	0.2976	ns
DNA?	DNA?	Eulor6D	17	0.0052183095132852	223186	75	18.155	3.71143499872351	0.00557284760080546	231807.666	427	0.854	ns	0.2266667	0.1379356;0.3379216	0.8928	ns
DNA?	DNA?	tot	657	0.201672314719316	223186	3498	805.66	25.5314757947177	0.24730489661608	231807.666	1	0.002	**	0.1878216	0.1750006;0.2011665	1.126e-09	***
DNA?	DNA?	UCON7	11	0.00337655321447866	223186	127	30.537	5.03746037274806	0.0093736186827759	231807.666	1	0.002	**	0.08661417	0.0440327;0.1496921	1.031e-05	***
DNA?	DNA?	MER133B	8	0.00245567506507539	223186	40	8.983	2.66604929039559	0.00275741613869653	231807.666	445	0.89	ns	0.2	0.09052241;0.35647802	0.8504	ns
DNA?	DNA?	Eulor6C	2	0.000613918766268847	223186	21	4.95875251509054	1.87292922995549	0.00152213561314846	231807.666	86	0.172	ns	0.0952381	0.01174932;0.30377441	0.1959	ns
DNA?	DNA?	Eulor6E	5	0.00153479691567212	223186	31	6.941	2.44857397570801	0.00213060507833603	231807.666	280	0.56	ns	0.1612903	0.05452433;0.33727158	0.5203	ns
DNA?	DNA?	Eulor7	0	0	223186	12	2.66195652173913	1.32928367165103	0.0008171125318437	231807.666	1	0.002	**	0	0.0000000;0.2646485	0.08094	ns
DNA?	DNA?	Eulor2A	10	0.00306959383134424	223186	67	15.143	3.59492343096127	0.00464828593880458	231807.666	89	0.178	ns	0.1492537	0.07396468;0.25740245	0.1457	ns
DNA?	DNA?	Eulor6A	4	0.00122783753253769	223186	30	6.50850850850851	2.41689064677627	0.00199784775689692	231807.666	204	0.408	ns	0.1333333	0.0375535;0.3072184	0.3752	ns
DNA?	DNA?	MER123	7	0.00214871568194097	223186	46	10.866	3.0717225590016	0.00333542065713865	231807.666	138	0.276	ns	0.1521739	0.0634443;0.2886910	0.2245	ns
DNA?	DNA?	UCON100	2	0.000613918766268847	223186	19	4.02839756592292	1.77724045151227	0.00123655443185591	231807.666	201	0.402	ns	0.1052632	0.01301216;0.33137666	0.3991	ns
DNA?	DNA?	UCON21	5	0.00153479691567212	223186	28	6.61022044088176	2.3245615739395	0.00202906918891562	231807.666	329	0.658	ns	0.1785714	0.06064291;0.36893335	0.6563	ns
DNA?	DNA?	Eulor5A	15	0.00460439074701635	223186	126	27.82	4.87805241827058	0.00853961003879967	231807.666	6	0.012	*	0.1190476	0.06818455;0.18874050	0.004954	**
DNA?	DNA?	Eulor2B	10	0.00306959383134424	223186	57	13.103	3.44387154976071	0.00402208879721035	231807.666	245	0.49	ns	0.1754386	0.08747323;0.29905766	0.4306	ns
DNA?	DNA?	Eulor6B	8	0.00245567506507539	223186	64	14.749	3.4274986136754	0.00452734394184962	231807.666	24	0.048	*	0.125	0.05554279;0.23152631	0.05233	ns
DNA?	DNA?	MER133A	16	0.00491135013015078	223186	54	12.207	3.1018982531303	0.00374705318992191	231807.666	913	0.178	ns	0.2962963	0.1797804;0.4360907	0.2531	ns
DNA?	DNA?	MER131	243	0.0745911301016649	223186	1106	258.732	14.0949936092517	0.0794202151171357	231807.666	140	0.28	ns	0.2197107	0.1956283;0.2452937	0.2711	ns
DNA?	DNA?	UCON62	5	0.00153479691567212	223186	24	5.22044088176353	2.09778576632033	0.00160246331275586	231807.666	582	0.84	ns	0.2083333	0.07131862;0.42151284	1	ns
DNA?	DNA?	Eulor3	1	0.000306959383134424	223186	37	9.102	2.75666377986057	0.00279394430528952	231807.666	1	0.002	**	0.02702703	0.000684031;0.141603096	0.0007888	***
DNA?	DNA?	UCON2	28	0.00859486272776386	223186	135	31.304	5.06292575663688	0.00960905652964	231807.666	301	0.602	ns	0.2074074	0.1424652;0.2856204	0.542	ns
DNA?	DNA?	MER124	148	0.0454299887038947	223186	747	171.257	11.5978213669836	0.052568943077452	231807.666	20	0.04	*	0.1981258	0.1701111;0.2285469	0.04517	*
DNA?	DNA?	Eulor10	8	0.00245567506507539	223186	39	9.57857857857858	2.77000495242419	0.00294023457178509	231807.666	366	0.732	ns	0.2051282	0.09296393;0.36464424	0.7101	ns
DNA?	DNA?	UCON14	10	0.00306959383134424	223186	98	23.068	4.28389165686152	0.00708093905014489	231807.666	1	0.002	**	0.1020408	0.05002763;0.17965966	0.001163	**
DNA?	DNA?	Eulor5B	7	0.00214871568194097	223186	43	9.404	2.86408571571923	0.00288664603899612	231807.666	263	0.526	ns	0.1627907	0.06805209;0.30701087	0.4626	ns
DNA?	DNA?	MER134	15	0.00460439074701635	223186	89	21.373	4.19731920259688	0.00656064289573204	231807.666	86	0.172	ns	0.1685393	0.0975124;0.2627005	0.1358	ns
DNA?	DNA?	UCON58	54	0.0165758066892589	223186	235	55.248	6.95246954922011	0.0169588919994106	231807.666	473	0.946	ns	0.2297872	0.1775903;0.2889378	0.9387	ns
Retroposon	tot	tot	1512	0.464122587299249	223186	5565	1726.721	44.2280598747026	0.530033213005255	231807.666	1	0.002	**	0.2716981	0.2600431;0.2835930	3.143e-10	***
Retroposon	SVA	tot	1512	0.464122587299249	223186	5565	1726.721	44.2280598747026	0.530033213005255	231807.666	1	0.002	**	0.2716981	0.2600431;0.2835930	3.143e-10	***
Retroposon	SVA	SVA_D	390	0.119714159422425	223186	1433	521.604	26.3195726390818	0.160111242080448	231807.666	1	0.002	**	0.2721563	0.2492500;0.2960004	1.927e-13	***
Retroposon	SVA	SVA_B	222	0.0681449830558421	223186	801	236.83	16.9618632468489	0.0726971907077256	231807.666	188	0.376	ns	0.2771536	0.2464005;0.3095566	0.2616	ns
Retroposon	SVA	SVA_E	215	0.0659962673739011	223186	686	191.095	13.9129272457145	0.0586584033200727	231807.666	953	0.098	ns	0.3134111	0.2788354;0.3496012	0.04525	*
Retroposon	SVA	SVA_C	137	0.042053435489416	223186	486	159.659	14.262613405023	0.0490088281518589	231807.666	58	0.116	ns	0.281893	0.2422952;0.3241679	0.02969	*
Retroposon	SVA	SVA_A	391	0.12002111880556	223186	1186	319.033	17.9219169205224	0.0979301728795246	231807.666	1001	0.002	**	0.3296796	0.3029539;0.3572528	3.787e-06	***
Retroposon	SVA	SVA_F	203	0.062312754776288	223186	973	312.225	19.6074686746614	0.0958403933991454	231807.666	1	0.002	**	0.2086331	0.1835008;0.2355420	7.962e-15	***
snRNA	tot	tot	1277	0.391987132262659	223186	4380	1010.735	27.6049054663443	0.310254592112372	231807.666	1001	0.002	**	0.2915525	0.2781216;0.3052619	2.2e-16	***
snRNA	snRNA	U14	3	0.000920878149403271	223186	7	2.15843857634902	1.06573350514161	0.00066255297392964	231807.666	761	0.482	ns	0.4285714	0.09898828;0.81594843	0.4477	ns
snRNA	snRNA	U4	52	0.01596188792299	223186	162	38.242	5.44013152699739	0.0117387407298266	231807.666	996	0.012	*	0.3209877	0.2499032;0.3987628	0.01573	*
snRNA	snRNA	U2	268	0.0822651146800255	223186	1087	243.462	13.4291808722237	0.074732945336673	231807.666	974	0.056	ns	0.2465501	0.2211825;0.2732975	0.07475	ns
snRNA	snRNA	U5	53	0.0162688473061245	223186	214	47.832	6.0600742982657	0.0146824812140858	231807.666	828	0.348	ns	0.2476636	0.1913586;0.3111021	0.4118	ns
snRNA	snRNA	U3	59	0.018110603604931	223186	229	55.45	6.62218644809653	0.0170208977948038	231807.666	734	0.536	ns	0.2576419	0.2022884;0.3193869	0.5894	ns
snRNA	snRNA	U13	66	0.020259319286872	223186	176	44.178	5.90043482559812	0.0135608516281126	231807.666	1001	0.002	**	0.375	0.303298;0.450989	0.0003286	***
snRNA	snRNA	tot	1277	0.391987132262659	223186	4380	1010.735	27.6049054663443	0.310254592112372	231807.666	1001	0.002	**	0.2915525	0.2781216;0.3052619	2.2e-16	***
snRNA	snRNA	U6	532	0.163302391827513	223186	1710	399.131	17.3826924553418	0.122517005549826	231807.666	1001	0.002	**	0.3111111	0.2892161;0.3336562	2.103e-13	***
snRNA	snRNA	U17	3	0.000920878149403271	223186	9	2.25114155251142	1.16066427209225	0.000691009022307173	231807.666	756	0.492	ns	0.3333333	0.07485463;0.70070494	0.6997	ns
snRNA	snRNA	U8	5	0.00153479691567212	223186	29	7.28928928928929	2.46445581830069	0.0022375157437286	231807.666	246	0.492	ns	0.1724138	0.05845608;0.35774755	0.3974	ns
snRNA	snRNA	U1	45	0.0138131722410491	223186	204	43.534	5.6974823655107	0.013363169785374	231807.666	635	0.734	ns	0.2205882	0.1656824;0.2838038	0.7978	ns
snRNA	snRNA	U7	105	0.0322307352291145	223186	245	58.551	6.77800415611707	0.0179727788419036	231807.666	1001	0.002	**	0.4285714	0.3657645;0.4931279	8.601e-11	***
snRNA	snRNA	U13_	103	0.0316168164628456	223186	308	75.579	7.74388318137139	0.0231996832179166	231807.666	1001	0.002	**	0.3344156	0.2819225;0.3901304	0.0004323	***
tot	tot	tot	223186	68.5090368842395	223186	4687922	231807.666	130.186631429663	71.1555381611905	231807.666	1	0.002	**	0.04760873	0.04741614;0.04780187	2.2e-16	***
rRNA	tot	tot	460	0.141201316241835	223186	1766	415.485	18.6961846996205	0.127537019301606	231807.666	994	0.016	*	0.2604757	0.2401344;0.2816157	0.01354	*
rRNA	rRNA	tot	460	0.141201316241835	223186	1766	415.485	18.6961846996205	0.127537019301606	231807.666	994	0.016	*	0.2604757	0.2401344;0.2816157	0.01354	*
rRNA	rRNA	SSU-rRNA_Hsa	27	0.00828790334462944	223186	80	17.279	3.86783131988962	0.00530395118117971	231807.666	995	0.014	*	0.3375	0.2355261;0.4519056	0.01357	*
rRNA	rRNA	LSU-rRNA_Hsa	116	0.0356072884435931	223186	411	100.137	9.29239364101521	0.0307379917489318	231807.666	956	0.092	ns	0.2822384	0.2392126;0.3284320	0.07469	ns
rRNA	rRNA	5S	320	0.0982270026030156	223186	1275	298.64	15.3482888287252	0.0916703501792643	231807.666	922	0.16	ns	0.2509804	0.2273856;0.2757290	0.1649	ns
tRNA	tot	tot	501	0.153786650950346	223186	1997	417.493	18.3614022365421	0.12815339374294	231807.666	1001	0.002	**	0.2508763	0.2319892;0.2704976	7.119e-06	***
tRNA	tRNA	tRNA-Arg-AGA	16	0.00491135013015078	223186	41	9.83	2.78978187012585	0.00301741073621138	231807.666	984	0.036	*	0.3902439	0.2420110;0.5549522	0.02863	*
tRNA	tRNA	tRNA-His-CAY_	10	0.00306959383134424	223186	44	11.647	3.00256663646395	0.00357515593536663	231807.666	370	0.74	ns	0.2272727	0.1147335;0.3784429	0.7326	ns
tRNA	tRNA	tRNA-Thr-ACG_	4	0.00122783753253769	223186	12	3.08061224489796	1.35468454150775	0.00094562283437023	231807.666	843	0.318	ns	0.3333333	0.09924609;0.65112449	0.5184	ns
tRNA	tRNA	tRNA-Leu-TTA(m)	2	0.000613918766268847	223186	27	5.60921843687375	2.11162783337899	0.001721802231249	231807.666	63	0.126	ns	0.07407407	0.009100073;0.242898347	0.09857	ns
tRNA	tRNA	tRNA-Arg-CGA_	1	0.000306959383134424	223186	2	1.19957081545064	0.410716431918064	0.000368219517536787	231807.666	376	0.752	ns	0.5	0.01257912;0.98742088	1	ns
tRNA	tRNA	tRNA-Lys-AAA	13	0.00399047198074751	223186	47	8.351	2.50000980979056	0.00256341780855557	231807.666	976	0.052	ns	0.2765957	0.1562437;0.4263801	0.08515	ns
tRNA	tRNA	tRNA-Thr-ACY	10	0.00306959383134424	223186	13	3.96878147029204	1.58433365508154	0.00121825471191618	231807.666	994	0.016	*	0.7692308	0.4618685;0.9496189	0.0007613	***
tRNA	tRNA	tRNA-Ser-TCG	2	0.000613918766268847	223186	7	1.93808411214953	0.974360463783663	0.000594913103528048	231807.666	642	0.72	ns	0.2857143	0.03669257;0.70957914	1	ns
tRNA	tRNA	tRNA-Ser-TCA_	2	0.000613918766268847	223186	4	1.27708703374778	0.504030768449031	0.000392013848088189	231807.666	549	0.906	ns	0.5	0.06758599;0.93241401	0.5972	ns
tRNA	tRNA	tRNA-Arg-CGY_	14	0.00429743136388193	223186	40	8.592	2.68192630933975	0.00263739501989097	231807.666	984	0.036	*	0.35	0.2062825;0.5168445	0.05164	ns
tRNA	tRNA	tRNA-Cys-TGY	45	0.0138131722410491	223186	136	31.895	5.16630096545543	0.00979046952507244	231807.666	999	0.006	**	0.3308824	0.2526290;0.4166835	0.01104	*
tRNA	tRNA	tRNA-Glu-GAA	19	0.00583222827955405	223186	95	22.327	4.11886343983822	0.00685348214724228	231807.666	256	0.512	ns	0.2	0.1249210;0.2945714	0.4694	ns
tRNA	tRNA	tRNA-Ala-GCY	5	0.00153479691567212	223186	28	5.83266533066132	2.17006512763904	0.00179039135192934	231807.666	456	0.912	ns	0.1785714	0.06064291;0.36893335	0.8195	ns
tRNA	tRNA	tRNA-Met	11	0.00337655321447866	223186	50	10.67	2.87704316571326	0.0032752566180443	231807.666	618	0.768	ns	0.22	0.1152658;0.3596119	0.8639	ns
tRNA	tRNA	tRNA-Gly-GGY	13	0.00399047198074751	223186	37	9.247	2.6587704037882	0.00283845341584402	231807.666	948	0.108	ns	0.3513514	0.2020998;0.5253887	0.182	ns
tRNA	tRNA	tRNA-Ile-ATC	2	0.000613918766268847	223186	9	1.77331606217617	0.896259926514935	0.000544336004547961	231807.666	633	0.738	ns	0.2222222	0.02814497;0.60009357	0.6936	ns
tRNA	tRNA	tRNA-Thr-ACG	2	0.000613918766268847	223186	3	1.39344262295082	0.565330635710742	0.000427730287974197	231807.666	645	0.714	ns	0.6666667	0.09429932;0.99159624	0.6004	ns
tRNA	tRNA	tRNA-Met_	12	0.00368351259761308	223186	48	8.287	2.73131673210763	0.00254377240803497	231807.666	927	0.15	ns	0.25	0.1363723;0.3959593	0.1784	ns
tRNA	tRNA	tRNA-Thr-ACA	8	0.00245567506507539	223186	25	5.56156156156156	2.07571219734732	0.00170717350620106	231807.666	915	0.174	ns	0.32	0.1494954;0.5350007	0.2343	ns
tRNA	tRNA	tRNA-Trp-TGG	7	0.00214871568194097	223186	13	3.74468085106383	1.59984138871157	0.00114946492407784	231807.666	980	0.044	*	0.5384615	0.2513455;0.8077676	0.06296	ns
tRNA	tRNA	tRNA-Lys-AAG	25	0.00767398457836059	223186	73	18.182	3.69222270570296	0.00558113550415009	231807.666	975	0.054	ns	0.3424658	0.2353193;0.4628348	0.07752	ns
tRNA	tRNA	tRNA-Leu-TTG	5	0.00153479691567212	223186	26	3.37410805300714	1.59645728467192	0.00103571412657996	231807.666	889	0.226	ns	0.1923077	0.06554811;0.39350553	0.3738	ns
tRNA	tRNA	tRNA-Gln-CAG	12	0.00368351259761308	223186	79	16.885	3.64871046920526	0.00518300918422474	231807.666	109	0.218	ns	0.1518987	0.08102782;0.25030743	0.2165	ns
tRNA	tRNA	tRNA-Ile-ATT	17	0.0052183095132852	223186	53	12.876	3.25963943546664	0.00395240901723884	231807.666	922	0.16	ns	0.3207547	0.1991866;0.4631612	0.1999	ns
tRNA	tRNA	tRNA-Arg-AGG	7	0.00214871568194097	223186	20	4.9214501510574	1.92130277326477	0.0015106853024954	231807.666	894	0.216	ns	0.35	0.1539092;0.5921885	0.2998	ns
tRNA	tRNA	tRNA-Glu-GAG_	20	0.00613918766268847	223186	96	20.059	3.93764193700037	0.0061572982662934	231807.666	565	0.874	ns	0.2083333	0.1321454;0.3032505	1	ns
tRNA	tRNA	tRNA-Arg-CGG	3	0.000920878149403271	223186	17	1.68106734434562	0.801515663012517	0.000516019395027754	231807.666	766	0.472	ns	0.1764706	0.03798507;0.43431787	0.233	ns
tRNA	tRNA	tRNA-Gln-CAA	6	0.00184175629880654	223186	24	5.59619238476954	2.09557625740844	0.00171780376233042	231807.666	693	0.618	ns	0.25	0.09773041;0.46711280	0.8112	ns
tRNA	tRNA	tRNA-Val-GTG	12	0.00368351259761308	223186	38	9.154	2.58281918742967	0.00280990619321251	231807.666	903	0.198	ns	0.3157895	0.1750253;0.4865271	0.3413	ns
tRNA	tRNA	tRNA-Ala-GCY_	6	0.00184175629880654	223186	82	3.93933265925177	1.72747503586874	0.00120921512304521	231807.666	910	0.184	ns	0.07317073	0.02732492;0.15248728	0.292	ns
tRNA	tRNA	tRNA-Tyr-TAC	13	0.00399047198074751	223186	34	7.114	2.36529038356787	0.00218370905161829	231807.666	997	0.01	**	0.3823529	0.2216654;0.5643603	0.0192	*
tRNA	tRNA	tRNA-Tyr-TAT	2	0.000613918766268847	223186	5	1.58189655172414	0.736833490118872	0.000485577989699713	231807.666	620	0.764	ns	0.4	0.05274495;0.85336720	0.6545	ns
tRNA	tRNA	tRNA-Arg-CGA	5	0.00153479691567212	223186	8	2.05281285878301	0.968213551356238	0.000630130168822445	231807.666	872	0.26	ns	0.625	0.2448632;0.9147666	0.03047	*
tRNA	tRNA	tRNA-Pro-CCA	7	0.00214871568194097	223186	9	2.65037194473964	1.27661969287386	0.000813556537234062	231807.666	942	0.12	ns	0.7777778	0.3999064;0.9718550	0.003817	**
tRNA	tRNA	tRNA-Leu-TTA	3	0.000920878149403271	223186	13	2.98735511064278	1.41936882824686	0.000916996681966376	231807.666	640	0.724	ns	0.2307692	0.05038107;0.53813154	1	ns
tRNA	tRNA	tRNA-Val-GTY	11	0.00337655321447866	223186	29	6.33967935871743	2.21688801584998	0.00194602406522194	231807.666	986	0.032	*	0.3793103	0.2068687;0.5773954	0.0436	*
tRNA	tRNA	tRNA-Leu-CTG	5	0.00153479691567212	223186	16	4.2321608040201	1.7560962669696	0.0012991014697277	231807.666	763	0.478	ns	0.3125	0.1101700;0.5866206	0.7768	ns
tRNA	tRNA	tRNA-Met-i	12	0.00368351259761308	223186	40	8.763	2.71812788867986	0.00268988507440695	231807.666	904	0.196	ns	0.3	0.1656272;0.4653163	0.2493	ns
tRNA	tRNA	tRNA-Thr-ACY_	3	0.000920878149403271	223186	12	2.45717463848721	1.21015617887219	0.000754252811283584	231807.666	726	0.552	ns	0.25	0.05486064;0.57185846	0.7201	ns
tRNA	tRNA	tRNA-Asn-AAT	1	0.000306959383134424	223186	2	1.01838235294118	0.134577214633467	0.000312602018853806	231807.666	268	0.536	ns	0.5	0.01257912;0.98742088	1	ns
tRNA	tRNA	tot	501	0.153786650950346	223186	1997	417.493	18.3614022365421	0.12815339374294	231807.666	1001	0.002	**	0.2508763	0.2319892;0.2704976	7.119e-06	***
tRNA	tRNA	tRNA-Gly-GGA	42	0.0128922940916458	223186	107	25.547	4.47770486307895	0.00784189136093512	231807.666	1001	0.002	**	0.3925234	0.2995173;0.4916369	0.0003908	***
tRNA	tRNA	tRNA-Asn-AAC	15	0.00460439074701635	223186	46	13.112	3.18049863568145	0.00402485143165856	231807.666	788	0.428	ns	0.326087	0.1953254;0.4801720	0.5174	ns
tRNA	tRNA	tRNA-Ile-ATA	18	0.00552526889641963	223186	65	15.103	3.30140731965783	0.0046360075634792	231807.666	844	0.316	ns	0.2769231	0.1731004;0.4019012	0.3806	ns
tRNA	tRNA	tRNA-Leu-CTA_	2	0.000613918766268847	223186	7	2.00697674418605	1.00404197066317	0.000616060343360483	231807.666	637	0.73	ns	0.2857143	0.03669257;0.70957914	1	ns
tRNA	tRNA	tRNA-Phe-TTY	16	0.00491135013015078	223186	87	10.331	2.80022861214585	0.00317119738716173	231807.666	981	0.042	*	0.183908	0.1089326;0.2814042	0.06751	ns
tRNA	tRNA	tRNA-Ser-TCA(m)	2	0.000613918766268847	223186	31	7.152	2.43327286115158	0.0021953735081774	231807.666	17	0.034	*	0.06451613	0.007910983;0.214216157	0.03046	*
tRNA	tRNA	tRNA-Ala-GCA	5	0.00153479691567212	223186	40	2.62978723404255	1.33086804467592	0.000807237867136484	231807.666	909	0.186	ns	0.125	0.04185963;0.26803292	0.1859	ns
tRNA	tRNA	tRNA-Leu-CTY	7	0.00214871568194097	223186	30	4.46022155085599	1.83455814295921	0.00136910685589362	231807.666	944	0.116	ns	0.2333333	0.09933786;0.42283652	0.1974	ns
tRNA	tRNA	tRNA-Leu-CTA	1	0.000306959383134424	223186	1	1.02787456445993	0.164900939582668	0.000315515742246185	231807.666	280	0.56	ns	na	na	na	na
tRNA	tRNA	tRNA-SeC(e)-TGA	1	0.000306959383134424	223186	3	1.4149377593361	0.590223527072756	0.000434328421779413	231807.666	461	0.922	ns	0.3333333	0.008403759;0.905700676	1	ns
tRNA	tRNA	tRNA-Ser-TCY	6	0.00184175629880654	223186	15	3.6026557711951	1.58934112436765	0.00110586899317172	231807.666	942	0.12	ns	0.4	0.1633643;0.6771302	0.2209	ns
tRNA	tRNA	tRNA-Val-GTA	4	0.00122783753253769	223186	12	3.13209494324045	1.46836188287344	0.000961425931695537	231807.666	797	0.41	ns	0.3333333	0.09924609;0.65112449	0.5245	ns
tRNA	tRNA	tRNA-Gly-GGG	8	0.00245567506507539	223186	47	12.106	2.94982464995217	0.00371605029222533	231807.666	97	0.194	ns	0.1702128	0.07646948;0.30809127	0.1863	ns
tRNA	tRNA	tRNA-Ser-AGY	8	0.00245567506507539	223186	14	3.36642784032753	1.51995565656129	0.00103335661323349	231807.666	978	0.048	*	0.5714286	0.2886094;0.8233889	0.008047	**
tRNA	tRNA	tRNA-Glu-GAG	1	0.000306959383134424	223186	18	3.38262668045502	1.61848411051045	0.00103832899920651	231807.666	122	0.244	ns	0.05555556	0.001405556;0.272943600	0.227	ns
tRNA	tRNA	tRNA-His-CAY	0	0	223186	1	1.0126582278481	0.112031043602853	0.000310844944946252	231807.666	1	0.002	**	na	na	na	na
tRNA	tRNA	tRNA-Pro-CCY	13	0.00399047198074751	223186	17	4.28412537917088	1.74867236176437	0.00131505248366082	231807.666	990	0.024	*	0.7647059	0.5010067;0.9318923	1.359e-05	***
tRNA	tRNA	tRNA-Gln-CAA_	3	0.000920878149403271	223186	34	7.703	2.42830963587588	0.00236450812828447	231807.666	27	0.054	ns	0.08823529	0.0185795;0.2367753	0.0633	ns
tRNA	tRNA	tRNA-Asp-GAY	16	0.00491135013015078	223186	49	10.422	2.83759897941341	0.00319913069102696	231807.666	979	0.046	*	0.3265306	0.1994853;0.4754007	0.05595	ns
tRNA	tRNA	tRNA-Pro-CCG	2	0.000613918766268847	223186	4	1.59164420485175	0.734045961625552	0.000488570123290774	231807.666	659	0.686	ns	0.5	0.06758599;0.93241401	0.6526	ns
tRNA	tRNA	tRNA-Ala-GCG	6	0.00184175629880654	223186	11	1.97341040462428	0.977991871668177	0.000605756840474522	231807.666	866	0.272	ns	0.5454545	0.2337936;0.8325119	0.006731	**
tRNA	tRNA	tRNA-Ser-TCA	1	0.000306959383134424	223186	1	1.02620087336245	0.160082143933205	0.000315001987059343	231807.666	224	0.448	ns	na	na	na	na
LINE	Penelope	tot	266	0.0816511959137567	223186	1097	248.487	13.3777724526842	0.0762754162369235	231807.666	901	0.202	ns	0.2424795	0.2173803;0.2689678	0.2069	ns
LINE	Penelope	Penelope1_Vert	266	0.0816511959137567	223186	1097	248.487	13.3777724526842	0.0762754162369235	231807.666	901	0.202	ns	0.2424795	0.2173803;0.2689678	0.2069	ns
LINE	L1-Tx1	tot	27	0.00828790334462944	223186	189	45.766	6.4218754647287	0.01404830312853	231807.666	2	0.004	**	0.1428571	0.09630192;0.20100352	0.001172	**
LINE	L1-Tx1	MARE6	27	0.00828790334462944	223186	189	45.766	6.4218754647287	0.01404830312853	231807.666	2	0.004	**	0.1428571	0.09630192;0.20100352	0.001172	**
LINE	RTE-X	tot	2874	0.882201267128333	223186	15596	3651.507	52.4897621077303	1.12086433623103	231807.666	1	0.002	**	0.184278	0.1782204;0.1904536	2.2e-16	***
LINE	RTE-X	L5	144	0.044202151171357	223186	737	183.126	12.2432847725609	0.0562122439958745	231807.666	2	0.004	**	0.1953867	0.1673484;0.2258869	0.0007458	***
LINE	RTE-X	L4_C_Mam	961	0.294987967192181	223186	5015	1189.747	30.5361990177306	0.365204005206031	231807.666	1	0.002	**	0.1916251	0.1808144;0.2027960	8.444e-15	***
LINE	RTE-X	L4_A_Mam	1220	0.374490447423997	223186	6597	1574.513	35.9792487044593	0.483311539217131	231807.666	1	0.002	**	0.1849325	0.1756289;0.1945155	2.2e-16	***
LINE	RTE-X	L4_B_Mam	656	0.201365355336182	223186	3247	773.183	25.0729368675304	0.237335776730023	231807.666	2	0.004	**	0.2020326	0.1883413;0.2162628	9.298e-07	***
LINE	L1	L1M2	611	0.187552183095133	223186	9096	2362.724	51.3795453627383	0.725260301556898	231807.666	1	0.002	**	0.06717238	0.06211245;0.07251160	2.2e-16	***
LINE	L1	L1P	16	0.00491135013015078	223186	161	31.767	5.05116077998169	0.00975117872403124	231807.666	2	0.004	**	0.09937888	0.05787792;0.15636613	0.001026	**
LINE	L1	L1MEg1	89	0.0273193850989637	223186	1013	238.26	14.8259302645132	0.0731361426256078	231807.666	1	0.002	**	0.08785785	0.07114948;0.10700481	2.2e-16	***
LINE	L1	L1MB7	4002	1.22845145130396	223186	23185	6007.778	77.1143783178166	1.84414382888856	231807.666	1	0.002	**	0.1726116	0.1677668;0.1775386	2.2e-16	***
LINE	L1	L1P2	108	0.0331516133785178	223186	1631	543.427	29.9263137598879	0.16681001669859	231807.666	1	0.002	**	0.06621704	0.05463220;0.07939114	2.2e-16	***
LINE	L1	L1MB1	417	0.128002062767055	223186	6197	1571.958	39.5716078539671	0.482527257993222	231807.666	1	0.002	**	0.06729062	0.06117728;0.07381495	2.2e-16	***
LINE	L1	L1MCb	79	0.0242497912676195	223186	2145	551.318	24.5245250377725	0.169232233190904	231807.666	1	0.002	**	0.03682984	0.02926485;0.04569153	2.2e-16	***
LINE	L1	L1M3b	23	0.00706006581209174	223186	564	155.173	13.0605378391799	0.0476318083591179	231807.666	1	0.002	**	0.04078014	0.02602377;0.06056397	2.2e-16	***
LINE	L1	L1MEh	206	0.0632336329256913	223186	3050	736.568	26.8304537652506	0.226096458916556	231807.666	1	0.002	**	0.06754098	0.05888893;0.07703324	2.2e-16	***
LINE	L1	L1ME2	1418	0.435268405284613	223186	12799	3340.543	59.5841961213494	1.02541101861402	231807.666	1	0.002	**	0.1107899	0.1054021;0.1163554	2.2e-16	***
LINE	L1	L1PA16	1002	0.307573301900693	223186	13973	3838.115	68.3684138693813	1.17814541279898	231807.666	1	0.002	**	0.07170973	0.06748552;0.07611330	2.2e-16	***
LINE	L1	L1MEd	1516	0.465350424831786	223186	16918	4212.318	61.1694415257862	1.29301053484603	231807.666	1	0.002	**	0.0896087	0.08534605;0.09401303	2.2e-16	***
LINE	L1	L1ME3A	2164	0.664260105102893	223186	15879	4045.722	61.9697100280529	1.24187232945337	231807.666	1	0.002	**	0.1362806	0.1309798;0.1417150	2.2e-16	***
LINE	L1	L1M4b	308	0.0945434900054025	223186	4228	1098.805	34.8714351868688	0.33728850498502	231807.666	1	0.002	**	0.07284768	0.06519297;0.08109863	2.2e-16	***
LINE	L1	L1M4	2322	0.712759687638132	223186	20125	5013.649	69.5819477051804	1.53898660429252	231807.666	1	0.002	**	0.1153789	0.1109959;0.1198733	2.2e-16	***
LINE	L1	L1MC4	4041	1.24042286724621	223186	23685	5885.095	70.6662273698737	1.80648513088748	231807.666	1	0.002	**	0.1706143	0.1658431;0.1754664	2.2e-16	***
LINE	L1	L1MEf	850	0.26091547566426	223186	11271	2951.596	53.9193850492018	0.906020087422032	231807.666	1	0.002	**	0.07541478	0.07060562;0.08044459	2.2e-16	***
LINE	L1	L1MDa	491	0.150717057119002	223186	6954	1785.141	43.4024987287126	0.547965780167968	231807.666	1	0.002	**	0.07060684	0.06469514;0.07688153	2.2e-16	***
LINE	L1	L1ME3G	3362	1.03199744609793	223186	18628	4548.657	62.3514157822423	1.39625294681008	231807.666	1	0.002	**	0.180481	0.1749815;0.1860804	2.2e-16	***
LINE	L1	L1MEj	220	0.0675310642895732	223186	2345	578.083	24.1496856774228	0.177448001080497	231807.666	1	0.002	**	0.09381663	0.08231519;0.10634390	2.2e-16	***
LINE	L1	L1P4e	6	0.00184175629880654	223186	194	50.198	7.97774657659922	0.0154087471145818	231807.666	1	0.002	**	0.03092784	0.01143289;0.06609829	2.2e-16	***
LINE	L1	L1ME3E	564	0.173125092087815	223186	4540	1124.087	32.3062706935686	0.345049052109425	231807.666	1	0.002	**	0.1242291	0.1147683;0.1341761	2.2e-16	***
LINE	L1	L1MC2	699	0.214564608810962	223186	6382	1699.514	43.2885863214047	0.521681769068317	231807.666	1	0.002	**	0.1095268	0.1019662;0.1174463	2.2e-16	***
LINE	L1	L1PA2	346	0.106207946564511	223186	4918	1938.445	65.4126424232257	0.595023881440008	231807.666	1	0.002	**	0.0703538	0.06336127;0.07786136	2.2e-16	***
LINE	L1	L1MA2	634	0.194612248907225	223186	7417	2081.313	53.5010597501993	0.638878554589657	231807.666	1	0.002	**	0.0854793	0.07921273;0.09207385	2.2e-16	***
LINE	L1	L1M3e	48	0.0147340503904523	223186	810	198.869	15.4862410759571	0.0610447055645597	231807.666	1	0.002	**	0.05925926	0.04401269;0.07780451	2.2e-16	***
LINE	L1	L1MC5	2960	0.908599774077894	223186	14431	3555.652	52.4415580719434	1.09144074456068	231807.666	1	0.002	**	0.205114	0.1985513;0.2117957	2.2e-16	***
LINE	L1	L1MEa	40	0.0122783753253769	223186	355	85.608	8.86176432020546	0.0262781788713717	231807.666	1	0.002	**	0.1126761	0.08172818;0.15026139	1.224e-09	***
LINE	L1	L1MCc	213	0.0653823486076322	223186	3179	807.137	29.3100206125534	0.247758275624969	231807.666	1	0.002	**	0.0670022	0.05855510;0.07625611	2.2e-16	***
LINE	L1	L1PB1	893	0.27411472913904	223186	13093	3827.292	71.3135075028031	1.17482319139531	231807.666	1	0.002	**	0.06820438	0.06394441;0.07265747	2.2e-16	***
LINE	L1	L1PA8	720	0.221010755856785	223186	8111	2287.62	56.6290424468616	0.70220642404597	231807.666	1	0.002	**	0.08876834	0.08266577;0.09516820	2.2e-16	***
LINE	L1	L1P4	243	0.0745911301016649	223186	3775	940.904	30.4073575206954	0.288819311428712	231807.666	1	0.002	**	0.06437086	0.05674944;0.07267487	2.2e-16	***
LINE	L1	L1M7	299	0.0917808555571927	223186	3059	767.309	27.2576686365415	0.235532697313491	231807.666	1	0.002	**	0.09774436	0.08744561;0.10881949	2.2e-16	***
LINE	L1	L1PA13	612	0.187859142478267	223186	9060	2445.239	59.2169445811376	0.750589055056235	231807.666	1	0.002	**	0.06754967	0.06246633;0.07291315	2.2e-16	***
LINE	L1	L1PREC2	639	0.196147045822897	223186	7902	2230.093	53.5357864557105	0.684547971612396	231807.666	1	0.002	**	0.0808656	0.07494667;0.08709578	2.2e-16	***
LINE	L1	L1M2a1	11	0.00337655321447866	223186	120	35.424	6.61649469145121	0.0108737291881538	231807.666	1	0.002	**	0.09166667	0.04665227;0.15809854	1.052e-07	***
LINE	L1	L1MA9	1192	0.365895584696233	223186	16437	4111.707	65.3335413292638	1.26212704434949	231807.666	1	0.002	**	0.07251932	0.06860005;0.07659065	2.2e-16	***
LINE	L1	L1MA4	952	0.292225332743971	223186	10000	2634.33	56.9647969195721	0.808632311772506	231807.666	1	0.002	**	0.0952	0.08951617;0.10112081	2.2e-16	***
LINE	L1	L1PB3	284	0.0871764648101763	223186	3601	993.275	35.95786900448	0.304895081282845	231807.666	1	0.002	**	0.07886698	0.0702694;0.0881553	2.2e-16	***
LINE	L1	HAL1b	570	0.174966848386621	223186	4340	1077.643	31.3677778697901	0.33079263051913	231807.666	1	0.002	**	0.1313364	0.1214228;0.1417490	2.2e-16	***
LINE	L1	L1MC1	1418	0.435268405284613	223186	13002	3519.583	61.7968442637726	1.0803690265704	231807.666	1	0.002	**	0.1090601	0.1037516;0.1145443	2.2e-16	***
LINE	L1	L1PA4	877	0.26920337900889	223186	11926	4136.287	84.1954839080488	1.26967210598694	231807.666	1	0.002	**	0.07353681	0.06891486;0.07836818	2.2e-16	***
LINE	L1	L1MD3	840	0.257845881832916	223186	5356	1402.587	34.8296646055706	0.430537240312362	231807.666	1	0.002	**	0.1568335	0.1471903;0.1668521	2.2e-16	***
LINE	L1	L1PBa	99	0.0303889789303079	223186	2167	682.643	31.852317358728	0.209543674181032	231807.666	1	0.002	**	0.04568528	0.03728321;0.05534170	2.2e-16	***
LINE	L1	L1MA8	926	0.284244388782476	223186	11124	2783.361	55.8817273037121	0.854378775600412	231807.666	1	0.002	**	0.08324344	0.07817448;0.08853174	2.2e-16	***
LINE	L1	L1M3c	50	0.0153479691567212	223186	1070	269.3	17.5805880754052	0.0826641618781003	231807.666	1	0.002	**	0.04672897	0.03487895;0.06114512	2.2e-16	***
LINE	L1	L1P4b	2	0.000613918766268847	223186	155	43.409	7.44951100504014	0.0133247998624822	231807.666	1	0.002	**	0.01290323	0.001566478;0.045831890	2.2e-16	***
LINE	L1	L1MC	1019	0.312791611413978	223186	7862	1937.727	42.9349494104847	0.594803484602917	231807.666	1	0.002	**	0.1296108	0.1222611;0.1372362	2.2e-16	***
LINE	L1	L1M3de	24	0.00736702519522617	223186	499	120.927	11.8307919700517	0.0371196773242965	231807.666	1	0.002	**	0.04809619	0.03105577;0.07072055	2.2e-16	***
LINE	L1	L1MA5	412	0.126467265851383	223186	4447	1214.976	37.4226653230349	0.37294828348313	231807.666	1	0.002	**	0.09264673	0.08428234;0.10155040	2.2e-16	***
LINE	L1	HAL1M8	336	0.103138352733166	223186	2197	576.084	23.6604894869646	0.176834389273611	231807.666	1	0.002	**	0.1529358	0.1381284;0.1686753	2.2e-16	***
LINE	L1	L1ME4c	2273	0.697718677864545	223186	9421	2314.884	44.2488474935168	0.710575364667747	231807.666	170	0.34	ns	0.2412695	0.2326578;0.2500414	0.3206	ns
LINE	L1	L1M2a	46	0.0141201316241835	223186	489	151.996	14.5679857979822	0.0466565983988999	231807.666	1	0.002	**	0.09406953	0.06969492;0.12348010	2.2e-16	***
LINE	L1	L1MC3	1119	0.34348754972742	223186	13130	3466.463	58.0774794961405	1.0640633441383	231807.666	1	0.002	**	0.08522468	0.08050300;0.09013112	2.2e-16	***
LINE	L1	L1P4d	18	0.00552526889641963	223186	167	46.927	7.83051645729628	0.0144046829723491	231807.666	1	0.002	**	0.1077844	0.06514329;0.16499021	9.309e-08	***
LINE	L1	L1ME3C	494	0.151637935268405	223186	3264	811.654	28.5008874350359	0.249144811158587	231807.666	1	0.002	**	0.151348	0.1392164;0.1641079	2.2e-16	***
LINE	L1	L1M4a2	191	0.0586292421786749	223186	2051	516.143	23.2356718742421	0.158434936889151	231807.666	1	0.002	**	0.0931253	0.08089298;0.10653435	2.2e-16	***
LINE	L1	L1M2c	42	0.0128922940916458	223186	450	135.57	13.3473312407856	0.0416144835715338	231807.666	1	0.002	**	0.09333333	0.06809552;0.12406397	2.2e-16	***
LINE	L1	L1M6	468	0.14365699130691	223186	5357	1322.224	33.4774336316654	0.40586906340553	231807.666	1	0.002	**	0.08736233	0.07993397;0.09524371	2.2e-16	***
LINE	L1	L1PA7	969	0.297443642257257	223186	13116	4439.173	86.6641318120867	1.36264580570699	231807.666	1	0.002	**	0.07387923	0.06945948;0.07848914	2.2e-16	***
LINE	L1	L1M1	639	0.196147045822897	223186	9983	2705.546	58.6066602411759	0.830492731201807	231807.666	1	0.002	**	0.06400881	0.05928500;0.06898888	2.2e-16	***
LINE	L1	L1P3b	8	0.00245567506507539	223186	83	23.714	4.91328244092931	0.00727923481164972	231807.666	1	0.002	**	0.09638554	0.04253817;0.18111303	4.491e-05	***
LINE	L1	L1MA10	552	0.169441579490202	223186	5109	1249.103	33.3102982119189	0.383423886351358	231807.666	1	0.002	**	0.1080446	0.09966003;0.11687992	2.2e-16	***
LINE	L1	L1MB8	2732	0.838613034723245	223186	16563	4261.143	65.9493735441882	1.30799782672757	231807.666	1	0.002	**	0.164946	0.1593229;0.1706869	2.2e-16	***
LINE	L1	L1MA4A	509	0.156242326015422	223186	6240	1751.707	44.9394337270031	0.537702900152252	231807.666	1	0.002	**	0.08157051	0.07489596;0.08863917	2.2e-16	***
LINE	L1	L1PB	133	0.0408255979568783	223186	1846	473.921	22.3733619808541	0.145474497814449	231807.666	1	0.002	**	0.07204767	0.06066905;0.08480751	2.2e-16	***
LINE	L1	L1MB4	1546	0.474559206325819	223186	9160	2368.485	48.338145923808	0.727028694563135	231807.666	1	0.002	**	0.1687773	0.1611586;0.1766073	2.2e-16	***
LINE	L1	L1M4c	228	0.0699867393546486	223186	3615	955.509	32.1641796639282	0.29330245321939	231807.666	1	0.002	**	0.06307054	0.05536380;0.07149268	2.2e-16	***
LINE	L1	L1MEg	927	0.284551348165611	223186	13185	3372.381	56.7517629823215	1.03518399145425	231807.666	1	0.002	**	0.07030717	0.06600052;0.07480461	2.2e-16	***
LINE	L1	L1P1	244	0.0748980894847994	223186	3259	914.501	34.6943179021392	0.280714662835814	231807.666	1	0.002	**	0.07486959	0.06606512;0.08444569	2.2e-16	***
LINE	L1	L1ME3	1223	0.3754113255734	223186	9162	2384.158	45.6680699023794	0.731839668975001	231807.666	1	0.002	**	0.1334861	0.1265849;0.1406213	2.2e-16	***
LINE	L1	X9_LINE	172	0.0527970138991209	223186	653	149.54	10.9354462178726	0.0459027061539217	231807.666	984	0.036	*	0.2633997	0.2299834;0.2989708	0.04034	*
LINE	L1	L1PA17	503	0.154400569716615	223186	4789	1308.341	38.2460125565591	0.401607546289475	231807.666	1	0.002	**	0.1050324	0.09648726;0.11406230	2.2e-16	***
LINE	L1	L1PA15-16	58	0.0178036442217966	223186	1431	402.99	22.5329899399888	0.123701561809341	231807.666	1	0.002	**	0.0405311	0.03091823;0.05208317	2.2e-16	***
LINE	L1	L1ME3B	1052	0.322921271057414	223186	8120	2049.118	43.064377583063	0.628995997249644	231807.666	1	0.002	**	0.1295567	0.1223248;0.1370555	2.2e-16	***
LINE	L1	L1MD1	584	0.179264279750503	223186	6979	1877.236	43.8333396590502	0.576235204557733	231807.666	1	0.002	**	0.08367961	0.07728631;0.09042318	2.2e-16	***
LINE	L1	L1HS	118	0.036221207209862	223186	1571	642.334	36.7781331102474	0.197170448406267	231807.666	1	0.002	**	0.07511139	0.06256343;0.08927344	2.2e-16	***
LINE	L1	L1MEb	218	0.0669171455233044	223186	1672	433.697	20.1383898498799	0.13312736358725	231807.666	1	0.002	**	0.1303828	0.1146032;0.1474720	2.2e-16	***
LINE	L1	HAL1ME	1028	0.315554245862187	223186	7407	1781.647	40.3549366485925	0.546893264083297	231807.666	1	0.002	**	0.1387876	0.1309901;0.1468706	2.2e-16	***
LINE	L1	L1PA11	403	0.123704631403173	223186	4144	1214.622	40.6240252489512	0.3728396198615	231807.666	1	0.002	**	0.09724903	0.08839343;0.10667694	2.2e-16	***
LINE	L1	L1PA8A	179	0.0549457295810618	223186	2429	790.638	35.9340258002107	0.242693752762634	231807.666	1	0.002	**	0.07369288	0.06361572;0.08481176	2.2e-16	***
LINE	L1	L1MEc	1391	0.426980501939983	223186	17812	4622.744	67.1548973958284	1.41899464662836	231807.666	1	0.002	**	0.07809342	0.07419404;0.08213119	2.2e-16	***
LINE	L1	L1P4c	2	0.000613918766268847	223186	43	14.35	3.79762056055129	0.00440486714797898	231807.666	1	0.002	**	0.04651163	0.005683257;0.158111458	1.17e-05	***
LINE	L1	L1MCa	336	0.103138352733166	223186	7243	1918.095	46.4211255345656	0.588777257993222	231807.666	1	0.002	**	0.04638962	0.04166025;0.05148824	2.2e-16	***
LINE	L1	L1MB2	1467	0.450309415058199	223186	8944	2352.972	47.7005928952939	0.722266833652571	231807.666	1	0.002	**	0.1640206	0.1564009;0.1718598	2.2e-16	***
LINE	L1	L1MEi	457	0.140280438092432	223186	5311	1309.072	35.3864524502954	0.401831933598546	231807.666	1	0.002	**	0.08604783	0.07864059;0.09391353	2.2e-16	***
LINE	L1	L1MC4a	1529	0.469340896812534	223186	9991	2567.58	49.3776442507311	0.788142772948283	231807.666	1	0.002	**	0.1530377	0.1460301;0.1602483	2.2e-16	***
LINE	L1	L1MB5	1604	0.492362850547616	223186	9769	2571.802	49.2707255923881	0.789438755463877	231807.666	1	0.002	**	0.1641929	0.1568966;0.1716899	2.2e-16	***
LINE	L1	HAL1	2938	0.901846667648937	223186	21238	5291.134	69.3620727857894	1.62416322872158	231807.666	1	0.002	**	0.1383369	0.1337198;0.1430533	2.2e-16	***
LINE	L1	L1PA3	755	0.23175433426649	223186	10703	3970.282	85.4876986625715	1.21871531358971	231807.666	1	0.002	**	0.07054097	0.06576058;0.07555655	2.2e-16	***
LINE	L1	L1M6B	112	0.0343794509110555	223186	730	184.043	12.6180968203358	0.0564937257502087	231807.666	1	0.002	**	0.1534247	0.1280389;0.1816470	1.287e-10	***
LINE	L1	L1P3	234	0.0718284956534551	223186	3552	940.332	32.8965341329137	0.288643730661559	231807.666	1	0.002	**	0.06587838	0.05793954;0.07454044	2.2e-16	***
LINE	L1	L1ME3F	574	0.176194685919159	223186	4605	1183.959	32.345564681337	0.363427324296449	231807.666	1	0.002	**	0.1246471	0.1152384;0.1345346	2.2e-16	***
LINE	L1	L1PB4	656	0.201365355336182	223186	7440	1898.884	45.4580793806885	0.582880261283827	231807.666	1	0.002	**	0.08817204	0.08182418;0.09484467	2.2e-16	***
LINE	L1	L1MA1	307	0.0942365306222681	223186	4314	1172.713	41.1057698543077	0.359975259073719	231807.666	1	0.002	**	0.07116365	0.06366814;0.07924583	2.2e-16	***
LINE	L1	L1PA14	236	0.072442414419724	223186	3056	873.343	35.3366669485257	0.268080828544767	231807.666	1	0.002	**	0.07722513	0.06800517;0.08726370	2.2e-16	***
LINE	L1	L1M2b	20	0.00613918766268847	223186	220	59.377	8.58128833622956	0.0182263272923727	231807.666	1	0.002	**	0.09090909	0.0564163;0.1369087	4.975e-11	***
LINE	L1	L1M8	169	0.0518761357497176	223186	1662	417.949	20.6709866404264	0.128293367221649	231807.666	1	0.002	**	0.1016847	0.08756669;0.11722646	2.2e-16	***
LINE	L1	L1M3f	47	0.0144270910073179	223186	671	191.662	14.9612698523754	0.0588324492903099	231807.666	1	0.002	**	0.07004471	0.05191682;0.09205863	2.2e-16	***
LINE	L1	L1M3d	39	0.0119714159422425	223186	532	137.081	11.802955085433	0.0420782991994499	231807.666	1	0.002	**	0.07330827	0.05264568;0.09885458	2.2e-16	***
LINE	L1	L1M3a	53	0.0162688473061245	223186	636	194.71	13.9939175976468	0.0597680614901036	231807.666	1	0.002	**	0.08333333	0.06304363;0.10758628	2.2e-16	***
LINE	L1	L1MA3	851	0.261222435047395	223186	8888	2614.743	56.9829273116519	0.802619898335052	231807.666	1	0.002	**	0.09574707	0.08970683;0.10205376	2.2e-16	***
LINE	L1	L1M3	761	0.233596090565296	223186	7225	1784.194	39.6784417882399	0.54767508963214	231807.666	1	0.002	**	0.1053287	0.0983414;0.1126363	2.2e-16	***
LINE	L1	L1ME3D	514	0.157777122931094	223186	4186	1074.828	32.6636086084702	0.329928539855606	231807.666	1	0.002	**	0.1227903	0.1129944;0.1331158	2.2e-16	***
LINE	L1	L1MDb	51	0.0156549285398556	223186	971	225.326	15.2073991526819	0.0691659299641471	231807.666	1	0.002	**	0.05252317	0.03935356;0.06848316	2.2e-16	***
LINE	L1	L1MD	1010	0.310028976965768	223186	8496	2071.204	44.1017612953196	0.635775502185551	231807.666	1	0.002	**	0.1188795	0.1120702;0.1259513	2.2e-16	***
LINE	L1	L1M5	6195	1.90161337851775	223186	44640	10361.443	93.2578993264741	3.18054215166249	231807.666	1	0.002	**	0.1387769	0.1355822;0.1420186	2.2e-16	***
LINE	L1	L1MA5A	365	0.112040174844065	223186	3431	927.178	31.7745800906942	0.284605986935809	231807.666	1	0.002	**	0.106383	0.0962590;0.1171831	2.2e-16	***
LINE	L1	L1PB2	234	0.0718284956534551	223186	2887	814.133	32.3761567596669	0.249905763469378	231807.666	1	0.002	**	0.081053	0.07135297;0.09161180	2.2e-16	***
LINE	L1	L1M4a1	218	0.0669171455233044	223186	2655	680.989	26.3202894481926	0.209035963361328	231807.666	1	0.002	**	0.08210923	0.07194349;0.09320716	2.2e-16	***
LINE	L1	L1MEg2	63	0.0193384411374687	223186	755	183.318	13.1980705053832	0.0562711801974363	231807.666	1	0.002	**	0.08344371	0.06471409;0.10550001	2.2e-16	***
LINE	L1	L1PA5	1080	0.331516133785178	223186	11398	3840.882	80.3386106947859	1.17899476941211	231807.666	1	0.002	**	0.09475347	0.08943691;0.10027802	2.2e-16	***
LINE	L1	L1ME4b	5033	1.54492657531555	223186	24590	5960.04	69.506600892056	1.82949020185649	231807.666	1	0.002	**	0.2046767	0.1996487;0.2097746	2.2e-16	***
LINE	L1	L1MC5a	3504	1.07558567850302	223186	17929	4351.669	60.8110797998722	1.33578563184519	231807.666	1	0.002	**	0.1954376	0.1896551;0.2013190	2.2e-16	***
LINE	L1	L1PA12	93	0.0285472226315014	223186	1769	498.443	24.4203010239862	0.153001755807672	231807.666	1	0.002	**	0.05257207	0.04263907;0.06401988	2.2e-16	***
LINE	L1	L1ME4a	5847	1.79479151318697	223186	29291	6903.363	73.8110649178313	2.119052048033	231807.666	1	0.002	**	0.1996176	0.1950530;0.2042419	2.2e-16	***
LINE	L1	L1PA10	558	0.171283335789008	223186	7090	2068.396	51.8696022699195	0.634913560237709	231807.666	1	0.002	**	0.0787024	0.07253822;0.08521558	2.2e-16	***
LINE	L1	L1M	144	0.044202151171357	223186	748	176.871	11.9105928156923	0.0542922130543686	231807.666	5	0.01	**	0.1925134	0.1648476;0.2226277	0.004473	**
LINE	L1	L1ME5	392	0.120328078188694	223186	3442	856.156	27.0119475289974	0.262805117626836	231807.666	1	0.002	**	0.1138873	0.1034606;0.1249747	2.2e-16	***
LINE	L1	L1MA7	739	0.226842984136339	223186	8595	2127.886	47.6924057850887	0.653174573940376	231807.666	1	0.002	**	0.08598022	0.08013657;0.09210627	2.2e-16	***
LINE	L1	L1MD2	1281	0.393214969795197	223186	10982	2775.234	49.5383416283921	0.851884116693679	231807.666	1	0.002	**	0.1166454	0.1106985;0.1227964	2.2e-16	***
LINE	L1	L1MB3	3085	0.946969696969697	223186	17260	4530.24	67.4624753888084	1.39059967585089	231807.666	1	0.002	**	0.178737	0.1730467;0.1845357	2.2e-16	***
LINE	L1	tot	66009	20.2620819213202	223186	950736	124110.512	269.374658352568	38.0968862040175	231807.666	1	0.002	**	0.06942937	0.06891922;0.06994214	2.2e-16	***
LINE	L1	L1P4a	36	0.0110505377928393	223186	601	175.714	15.738548405298	0.0539370610480821	231807.666	1	0.002	**	0.05990017	0.04230230;0.08196577	2.2e-16	***
LINE	L1	L1PBb	41	0.0125853347085114	223186	317	91.601	11.5173976856515	0.0281177864544963	231807.666	1	0.002	**	0.1293375	0.09443755;0.17134638	1.882e-11	***
LINE	L1	L1P5	72	0.0221010755856785	223186	762	170.008	11.6978962543176	0.0521855508079171	231807.666	1	0.002	**	0.09448819	0.07466559;0.11751186	2.2e-16	***
LINE	L1	L1ME1	3371	1.03476008054614	223186	31305	8051.407	88.9152589507238	2.47145492608418	231807.666	1	0.002	**	0.1076825	0.1042692;0.1111687	2.2e-16	***
LINE	L1	L1MA6	457	0.140280438092432	223186	5458	1442.775	39.1337427909065	0.442873324001768	231807.666	1	0.002	**	0.0837303	0.07651445;0.09139477	2.2e-16	***
LINE	L1	L1PBa1	37	0.0113574971759737	223186	441	151.612	15.7046519252129	0.0465387259957762	231807.666	1	0.002	**	0.08390023	0.05976024;0.11379159	2.2e-16	***
LINE	L1	L1ME3Cz	1887	0.579232355974657	223186	14145	3479.893	57.4160443878987	1.0681858086538	231807.666	1	0.002	**	0.133404	0.1278413;0.1391181	2.2e-16	***
LINE	L1	L1PA15	564	0.173125092087815	223186	8463	2389.966	57.6916386417406	0.733622489072246	231807.666	1	0.002	**	0.06664303	0.06142028;0.07216650	2.2e-16	***
LINE	L1	L1PA6	605	0.185710426796326	223186	6051	2300.108	64.0877958864367	0.706039732822553	231807.666	1	0.002	**	0.09998347	0.09253671;0.10781834	2.2e-16	***
LINE	L1	L1ME2z	1251	0.384006188301164	223186	7272	1870.489	41.4822691960994	0.574164149599725	231807.666	1	0.002	**	0.1720297	0.1634195;0.1809037	2.2e-16	***
LINE	Jockey	tot	59	0.018110603604931	223186	221	52.559	6.51989478657655	0.0161334782181622	231807.666	869	0.266	ns	0.2669683	0.2098673;0.3304377	0.305	ns
LINE	Jockey	X12_LINE	59	0.018110603604931	223186	221	52.559	6.51989478657655	0.0161334782181622	231807.666	869	0.266	ns	0.2669683	0.2098673;0.3304377	0.305	ns
LINE	tot	tot	122131	37.4892564215903	223186	1569213	154528.905	257.103543746887	47.434097355238	231807.666	1	0.002	**	0.07782946	0.07741076;0.07824972	2.2e-16	***
LINE	L2	X24_LINE	121	0.0371420853592653	223186	550	119.83	9.84296621877694	0.036782942880998	231807.666	566	0.872	ns	0.22	0.1860533;0.2569867	0.9177	ns
LINE	L2	UCON86	17	0.0052183095132852	223186	66	16.396	3.68982368126159	0.00503290604587201	231807.666	623	0.758	ns	0.2575758	0.1577664;0.3800612	0.8868	ns
LINE	L2	L2-1_Crp	5	0.00153479691567212	223186	41	9.376	2.84230587775185	0.00287805117626836	231807.666	80	0.16	ns	0.1219512	0.04080673;0.26204468	0.1351	ns
LINE	L2	UCON49	30	0.00920878149403271	223186	106	25.195	4.45587587684282	0.0077338416580718	231807.666	873	0.258	ns	0.2830189	0.1997818;0.3787650	0.3038	ns
LINE	L2	tot	73417	22.53603703158	223186	523574	75724.301	190.832726565777	23.2442847232454	231807.666	1	0.002	**	0.1402228	0.1392833;0.1411662	2.2e-16	***
LINE	L2	L2-2_Mam	111	0.034072491527921	223186	520	118.697	9.81159816026211	0.0364351578999067	231807.666	230	0.46	ns	0.2134615	0.1789948;0.2512225	0.4645	ns
LINE	L2	L2	9725	2.98518000098227	223186	54017	12167.408	94.0900551305741	3.73490005402485	231807.666	1	0.002	**	0.1800359	0.1768038;0.1833024	2.2e-16	***
LINE	L2	L2d2	10912	3.34954078876283	223186	52674	11394.144	91.6214262590894	3.49753941358479	231807.666	1	0.002	**	0.207161	0.2037068;0.2106476	3.02e-07	***
LINE	L2	L2d	6025	1.8494302833849	223186	27881	6289.185	71.4784158955622	1.93052434801827	231807.666	1	0.002	**	0.216097	0.2112777;0.2209755	0.0001463	***
LINE	L2	L2-3_AMi	3	0.000920878149403271	223186	12	2.85879873551106	1.39584941947723	0.000877535096357947	231807.666	667	0.67	ns	0.25	0.05486064;0.57185846	1	ns
LINE	L2	L2a	27857	8.55096753597564	223186	166340	33112.809	149.430920893633	10.164287424488	231807.666	1	0.002	**	0.1674702	0.1656786;0.1692734	2.2e-16	***
LINE	L2	L2-1_AMi	247	0.0758189676342026	223186	951	232.969	13.7705361793456	0.0715120205294435	231807.666	855	0.294	ns	0.2597266	0.2321120;0.2888377	0.2912	ns
LINE	L2	X13_LINE	31	0.00951574087716713	223186	139	31.838	5.16647350215294	0.00977297284023378	231807.666	500	1	ns	0.2230216	0.1568426;0.3013752	0.9199	ns
LINE	L2	X15_LINE	77	0.0236358725013506	223186	244	54.861	6.85541214484407	0.0168400987181376	231807.666	999	0.006	**	0.3155738	0.2577736;0.3779218	0.001212	**
LINE	L2	L2b	19809	6.0805584205098	223186	91943	20154.441	121.697209210934	6.18659477677914	231807.666	5	0.01	**	0.2154487	0.2127948;0.2181206	0.005883	**
LINE	L2	L2-3_Crp	463	0.142122194391238	223186	1730	425.587	18.8208569320224	0.13063792299003	231807.666	978	0.048	*	0.2676301	0.2468874;0.2891638	0.03884	*
LINE	L2	L2c	23659	7.26235204557733	223186	126360	25723.66	130.227337988456	7.89611880555965	231807.666	1	0.002	**	0.1872349	0.1850872;0.1893969	2.2e-16	***
LINE	Dong-R4	tot	107	0.0328446539953833	223186	551	132.004	10.7614958901537	0.0405198664112765	231807.666	10	0.02	*	0.1941924	0.1619689;0.2297350	0.0125	*
LINE	Dong-R4	Mam_R4	107	0.0328446539953833	223186	551	132.004	10.7614958901537	0.0405198664112765	231807.666	10	0.02	*	0.1941924	0.1619689;0.2297350	0.0125	*
LINE	RTE-BovB	tot	2092	0.642159029517214	223186	8868	1993.193	42.9852938397132	0.611829293747851	231807.666	990	0.024	*	0.2359044	0.2270994;0.2448831	0.01222	*
LINE	RTE-BovB	MamRTE1	2088	0.640931191984677	223186	8819	1981.408	42.9218105142108	0.608211777417612	231807.666	993	0.018	*	0.2367615	0.2279209;0.2457764	0.006838	**
LINE	RTE-BovB	MamRTE2	5	0.00153479691567212	223186	49	12.17	3.17130212328582	0.00373569569274594	231807.666	13	0.026	*	0.1020408	0.0339717;0.2222767	0.01919	*
LINE	CR1	CR1-16_AMi	48	0.0147340503904523	223186	306	73.417	8.06226463911419	0.02253603703158	231807.666	2	0.004	**	0.1568627	0.1179793;0.2025416	0.0004773	***
LINE	CR1	X7D_LINE	13	0.00399047198074751	223186	55	12.338	3.23670082525899	0.00378726486911252	231807.666	660	0.684	ns	0.2363636	0.1322790;0.3701951	0.8715	ns
LINE	CR1	X8_LINE	33	0.010129659643436	223186	223	52.127	6.33743118574349	0.0160008717646481	231807.666	1	0.002	**	0.1479821	0.1041049;0.2014988	0.001954	**
LINE	CR1	CR1-12_AMi	26	0.00798094396149501	223186	133	31.894	5.33584437884345	0.00979016256568931	231807.666	150	0.3	ns	0.1954887	0.1318528;0.2731673	0.2641	ns
LINE	CR1	X2_LINE	39	0.0119714159422425	223186	191	45.835	6.43639667843758	0.0140694833259663	231807.666	158	0.316	ns	0.2041885	0.1494106;0.2683881	0.2711	ns
LINE	CR1	CR1_Mam	428	0.131378615981533	223186	1695	396.878	18.148567064275	0.121825426059624	231807.666	958	0.088	ns	0.2525074	0.2319727;0.2739024	0.07539	ns
LINE	CR1	CR1-3_Croc	367	0.112654093610333	223186	1338	317.714	15.141051993024	0.0975252934531703	231807.666	1001	0.002	**	0.27429	0.2505275;0.2990479	0.001822	**
LINE	CR1	X21_LINE	10	0.00306959383134424	223186	45	10.825	2.89599063564814	0.00332283532243014	231807.666	473	0.946	ns	0.2222222	0.1120459;0.3708876	0.863	ns
LINE	CR1	tot	13007	3.99262069642945	223186	68381	14627.338	102.057030102749	4.48999864937871	231807.666	1	0.002	**	0.1902137	0.1872779;0.1931757	2.2e-16	***
LINE	CR1	CR1-L3B_Croc	5	0.00153479691567212	223186	37	8.786	2.57231818032312	0.00269694514021905	231807.666	94	0.188	ns	0.1351351	0.04537199;0.28774780	0.1769	ns
LINE	CR1	X7B_LINE	214	0.0656893079907667	223186	934	207.188	12.9385494574184	0.063598300672855	231807.666	706	0.592	ns	0.2291221	0.2025229;0.2574412	0.5816	ns
LINE	CR1	CR1-13_AMi	19	0.00583222827955405	223186	102	23.664	4.58324231413856	0.007263886842493	231807.666	182	0.364	ns	0.1862745	0.1160367;0.2755060	0.3474	ns
LINE	CR1	X7A_LINE	270	0.0828790334462944	223186	920	212.156	12.6694190150211	0.0651232748882668	231807.666	1001	0.002	**	0.2934783	0.2642111;0.3240743	1.118e-05	***
LINE	CR1	CR1-1_Amn	9	0.00276263444820981	223186	66	15.408	3.74480434195961	0.0047296301753352	231807.666	46	0.092	ns	0.1363636	0.06429818;0.24314133	0.07919	ns
LINE	CR1	X17_LINE	198	0.0607779578606159	223186	966	220.432	13.0554901027048	0.0676636707430873	231807.666	51	0.102	ns	0.2049689	0.1799255;0.2318247	0.09155	ns
LINE	CR1	X1_LINE	14	0.00429743136388193	223186	85	20.109	4.01338089722695	0.00617264623545013	231807.666	78	0.156	ns	0.1647059	0.09307652;0.26088109	0.1269	ns
LINE	CR1	X6A_LINE	220	0.0675310642895732	223186	1033	234.326	13.8686720367908	0.071928564412357	231807.666	158	0.316	ns	0.2129719	0.1883680;0.2392229	0.2984	ns
LINE	CR1	CR1-11_Crp	6	0.00184175629880654	223186	25	5.2888665997994	2.05614135905375	0.00162346722895468	231807.666	708	0.588	ns	0.24	0.09356444;0.45128802	0.806	ns
LINE	CR1	X6B_LINE	174	0.0534109326653897	223186	875	198.484	12.9083837241682	0.060926526202053	231807.666	25	0.05	*	0.1988571	0.1728891;0.2268705	0.04797	*
LINE	CR1	X20_LINE	33	0.010129659643436	223186	161	37.827	5.69627233535393	0.0116113525858258	231807.666	228	0.456	ns	0.2049689	0.1454901;0.2756319	0.4037	ns
LINE	CR1	CR1-L3A_Croc	87	0.0267054663326949	223186	323	73.22	7.83651778604572	0.0224755660331025	231807.666	963	0.078	ns	0.2693498	0.2217343;0.3212518	0.07259	ns
LINE	CR1	CR1-8_Crp	1	0.000306959383134424	223186	7	1.87954830614806	0.944726594539348	0.000576944988626558	231807.666	333	0.666	ns	0.1428571	0.003610297;0.578723197	0.6829	ns
LINE	CR1	X5B_LINE	14	0.00429743136388193	223186	73	16.887	3.63998358244656	0.00518362310299101	231807.666	263	0.526	ns	0.1917808	0.1090062;0.3007886	0.4891	ns
LINE	CR1	L3	8774	2.69326162762143	223186	45293	10162.673	88.2814572075398	3.11952783507686	231807.666	1	0.002	**	0.1937165	0.1900855;0.1973867	2.2e-16	***
LINE	CR1	X7C_LINE	172	0.0527970138991209	223186	620	138.133	11.1281241072405	0.0424012204705073	231807.666	999	0.006	**	0.2774194	0.2425017;0.3144724	0.001425	**
LINE	CR1	Plat_L3	835	0.256311084917244	223186	3315	778.484	25.7848521927624	0.238962968420019	231807.666	988	0.028	*	0.2518854	0.2371814;0.2670283	0.02174	*
LINE	CR1	L3b	2283	0.700788271695889	223186	9560	2215.266	41.8946106605898	0.679996684838662	231807.666	953	0.098	ns	0.2388075	0.2302893;0.2474852	0.1018	ns
LTR?	tot	tot	1572	0.482540150287314	223186	8420	1986.536	39.7441606063369	0.609785865134326	231807.666	1	0.002	**	0.1866983	0.1784253;0.1951888	2.2e-16	***
LTR?	LTR?	MER129	34	0.0104366190265704	223186	122	30.495	5.03143024301146	0.00936072638868425	231807.666	797	0.41	ns	0.2786885	0.2013410;0.3670973	0.4648	ns
LTR?	LTR?	Eutr18	152	0.0466578262364324	223186	676	155.051	10.953646944346	0.0475943593143755	231807.666	410	0.82	ns	0.2248521	0.1938991;0.2582284	0.8191	ns
LTR?	LTR?	MamRep605	612	0.187859142478267	223186	3549	850.632	27.344877368866	0.261109473994401	231807.666	1	0.002	**	0.1724429	0.1601473;0.1852806	2.2e-16	***
LTR?	LTR?	MamRep1151	161	0.0494204606846422	223186	1260	308.308	16.0010990613511	0.0946380334954079	231807.666	1	0.002	**	0.1277778	0.1098326;0.1474792	2.2e-16	***
LTR?	LTR?	MamRep605b	583	0.178957320367369	223186	2374	557.027	21.390133445325	0.170984664309219	231807.666	905	0.194	ns	0.2455771	0.2283744;0.2634097	0.208	ns
LTR?	LTR?	tot	1572	0.482540150287314	223186	8420	1986.536	39.7441606063369	0.609785865134326	231807.666	1	0.002	**	0.1866983	0.1784253;0.1951888	2.2e-16	***
LTR?	LTR?	UCON51	9	0.00276263444820981	223186	42	9.511	2.83370939034137	0.0029194906929915	231807.666	513	0.978	ns	0.2142857	0.1029596;0.3681156	1	ns
LTR?	LTR?	Eutr5	41	0.0125853347085114	223186	397	97.18	9.02524542907588	0.0298303128530033	231807.666	1	0.002	**	0.1032746	0.07513613;0.13748956	1.268e-12	***
scRNA	tot	tot	661	0.202900152251854	223186	1861	446.569	18.1814136634862	0.137078544766956	231807.666	1001	0.002	**	0.3551854	0.3334163;0.3774119	2.2e-16	***
scRNA	scRNA	tot	661	0.202900152251854	223186	1861	446.569	18.1814136634862	0.137078544766956	231807.666	1001	0.002	**	0.3551854	0.3334163;0.3774119	2.2e-16	***
scRNA	scRNA	HY4	66	0.020259319286872	223186	162	39.034	5.5772708334767	0.0119818525612691	231807.666	1001	0.002	**	0.4074074	0.3309906;0.4872761	3.185e-06	***
scRNA	scRNA	BC200	235	0.0721354550365896	223186	676	167.137	11.4237793104442	0.0513042704189382	231807.666	1001	0.002	**	0.3476331	0.3117270;0.3848764	5.748e-09	***
scRNA	scRNA	HY3	176	0.0540248514316586	223186	545	127.094	9.66491461806955	0.0390126958400864	231807.666	1001	0.002	**	0.3229358	0.2838126;0.3639920	1.759e-06	***
scRNA	scRNA	HY1	179	0.0549457295810618	223186	456	109.267	9.27230751683132	0.0335405309169491	231807.666	1001	0.002	**	0.3925439	0.3474521;0.4390389	5.212e-13	***
scRNA	scRNA	HY5	9	0.00276263444820981	223186	22	5.23346693386774	2.03544375955312	0.00160646178167444	231807.666	977	0.05	*	0.4090909	0.2070931;0.6364530	0.0766	ns
DNA	TcMar-Mariner	tot	2850	0.874834241933107	223186	16390	3764.142	56.1371464826563	1.15543870635038	231807.666	1	0.002	**	0.1738865	0.1681118;0.1797772	2.2e-16	***
DNA	TcMar-Mariner	MADE1	1125	0.345329306026227	223186	7843	1739.931	36.2131693259873	0.534088146456461	231807.666	1	0.002	**	0.14344	0.1357523;0.1513937	2.2e-16	***
DNA	TcMar-Mariner	HSMAR2	181	0.0555596483473307	223186	1770	486.201	23.7967410349376	0.14924395903934	231807.666	1	0.002	**	0.1022599	0.08853024;0.11732336	2.2e-16	***
DNA	TcMar-Mariner	MARNA	804	0.246795344040077	223186	3156	751.417	25.4722976770638	0.230654498796719	231807.666	982	0.04	*	0.2547529	0.2396257;0.2703358	0.02973	*
DNA	TcMar-Mariner	HSMAR1	75	0.0230219537350818	223186	716	204.129	14.5625693964845	0.0626593119198468	231807.666	1	0.002	**	0.1047486	0.08328592;0.12952954	2.2e-16	***
DNA	TcMar-Mariner	MADE2	654	0.200751436569913	223186	2664	600.697	20.8281300649387	0.184389580570699	231807.666	992	0.02	*	0.2454955	0.2292515;0.2623006	0.014	*
DNA	TcMar-Mariner	UCON40	56	0.0171897254555277	223186	241	58.216	7.0423674243069	0.0178699474485536	231807.666	398	0.796	ns	0.2323651	0.1805594;0.2908825	0.8214	ns
DNA	TcMar-Tc1	tot	160	0.0491135013015078	223186	649	156.27	11.7984873735706	0.0479685428024164	231807.666	651	0.702	ns	0.2465331	0.2138201;0.2815705	0.7479	ns
DNA	TcMar-Tc1	EutTc1-N2	36	0.0110505377928393	223186	198	48.646	6.42946514276437	0.0149323461519572	231807.666	25	0.05	*	0.1818182	0.1307118;0.2427170	0.03876	*
DNA	TcMar-Tc1	X32_DNA	105	0.0322307352291145	223186	328	77.868	8.42992524519878	0.0239023132459113	231807.666	1000	0.004	**	0.320122	0.2699369;0.3735918	0.0007076	***
DNA	TcMar-Tc1	X33a_DNA	14	0.00429743136388193	223186	67	14.858	3.62173341826161	0.00456080251461127	231807.666	465	0.93	ns	0.2089552	0.1192118;0.3256633	0.8839	ns
DNA	TcMar-Tc1	EutTc1-N1	11	0.00337655321447866	223186	56	15.005	3.5038910160352	0.00460592554393203	231807.666	174	0.348	ns	0.1964286	0.1023483;0.3243330	0.2904	ns
DNA	TcMar	tot	565	0.173432051470949	223186	1834	422.019	18.5955487532215	0.129542691911006	231807.666	1001	0.002	**	0.3080698	0.2869878;0.3297674	1.939e-14	***
DNA	TcMar	UCON44	112	0.0343794509110555	223186	364	86.594	8.4495300791558	0.0265808408231423	231807.666	997	0.01	**	0.3076923	0.2606390;0.3579068	0.002496	**
DNA	TcMar	DNA1_Mam	45	0.0138131722410491	223186	169	40.663	5.94817718396247	0.0124818893963951	231807.666	806	0.392	ns	0.2662722	0.2013240;0.3396117	0.4193	ns
DNA	TcMar	X4a_DNA	55	0.0168827660723933	223186	179	40.645	5.80884822643162	0.0124763641274986	231807.666	996	0.012	*	0.3072626	0.2405966;0.3804412	0.01241	*
DNA	TcMar	X4b_DNA	217	0.0666101861401699	223186	699	159.224	11.3891851129718	0.0488753008201955	231807.666	1001	0.002	**	0.3104435	0.2762905;0.3462059	5.065e-07	***
DNA	TcMar	X5a_DNA	143	0.0438951917882226	223186	423	95.985	9.03694867980567	0.0294634963901577	231807.666	1001	0.002	**	0.3380615	0.2930702;0.3853369	1.977e-07	***
DNA	PIF-Harbinger	tot	10	0.00306959383134424	223186	30	6.58258258258258	2.24566760294188	0.00202058548898095	231807.666	955	0.094	ns	0.3333333	0.1728742;0.5281200	0.1818	ns
DNA	PIF-Harbinger	Chompy-7_Croc	5	0.00153479691567212	223186	14	3.29218106995885	1.47935347031935	0.00101056587040139	231807.666	895	0.214	ns	0.3571429	0.1275984;0.6486199	0.3406	ns
DNA	PIF-Harbinger	Chompy-6_Croc	5	0.00153479691567212	223186	16	3.46611909650924	1.56673472156398	0.00106395777973492	231807.666	869	0.266	ns	0.3125	0.1101700;0.5866206	0.3632	ns
DNA	hAT-Blackjack	BLACKJACK	154	0.0472717450027012	223186	2129	524.374	23.2301477344369	0.16096151957173	231807.666	1	0.002	**	0.07233443	0.06169084;0.08417253	2.2e-16	***
DNA	hAT-Blackjack	MER81	725	0.222545552772457	223186	3668	875.112	25.2470368334359	0.268623839693532	231807.666	1	0.002	**	0.1976554	0.1848764;0.2109180	3.345e-09	***
DNA	hAT-Blackjack	MER63D	259	0.0795024802318157	223186	1718	418.37	18.8757355722471	0.128422597121949	231807.666	1	0.002	**	0.1507567	0.1341535;0.1685622	2.2e-16	***
DNA	hAT-Blackjack	tot	3235	0.993013604439861	223186	19734	4585.758	60.1259225506151	1.40764144688375	231807.666	1	0.002	**	0.1639303	0.1587895;0.1691703	2.2e-16	***
DNA	hAT-Blackjack	MER63C	102	0.0313098570797112	223186	890	239.852	15.5081462012259	0.0736248219635578	231807.666	1	0.002	**	0.1146067	0.09442015;0.13738360	2.2e-16	***
DNA	hAT-Blackjack	MER94B	147	0.0451230293207603	223186	622	146.966	10.6755239127085	0.0451125927017337	231807.666	519	0.966	ns	0.2363344	0.2034621;0.2717319	1	ns
DNA	hAT-Blackjack	MER63A	598	0.183561711114385	223186	3511	840.276	26.203023154255	0.257930602622661	231807.666	1	0.002	**	0.1703218	0.1580235;0.1831717	2.2e-16	***
DNA	hAT-Blackjack	MER94	950	0.291611413977702	223186	4792	1087.488	30.3601646173995	0.333814645646088	231807.666	1	0.002	**	0.1982471	0.1870413;0.2098217	1.615e-06	***
DNA	hAT-Blackjack	MER63B	409	0.125546387701979	223186	2404	588.226	21.6378168750713	0.180561490103629	231807.666	1	0.002	**	0.1701331	0.1553136;0.1857609	2.2e-16	***
DNA	hAT-Tag1	tot	645	0.197988802121703	223186	2372	570.659	21.5416053199328	0.175169134620107	231807.666	1001	0.002	**	0.2719224	0.2540960;0.2903137	0.0004128	***
DNA	hAT-Tag1	hAT-5_Mam	289	0.0887112617258484	223186	904	210.518	12.9952511538851	0.0646204754186926	231807.666	1001	0.002	**	0.3196903	0.2893659;0.3511949	2.477e-09	***
DNA	hAT-Tag1	hAT-1_Mam	358	0.109891459162124	223186	1468	361.38	17.650698205656	0.110928981877118	231807.666	439	0.878	ns	0.2438692	0.2220922;0.2666758	0.8558	ns
DNA	hAT-Ac	tot	1188	0.364667747163695	223186	5533	1279.211	32.5744619997718	0.392665819458769	231807.666	4	0.008	**	0.2147117	0.2039544;0.2257707	0.003522	**
DNA	hAT-Ac	EuthAT-2	136	0.0417464761062816	223186	1150	291.383	16.045428220112	0.0894427459358578	231807.666	1	0.002	**	0.1182609	0.1001576;0.1383418	2.2e-16	***
DNA	hAT-Ac	UCON37	49	0.0150410097735868	223186	174	41.601	5.75699070191554	0.0127698172977752	231807.666	913	0.178	ns	0.2816092	0.2161594;0.3546638	0.1836	ns
DNA	hAT-Ac	OldhAT1	1007	0.309108098816365	223186	4209	951.145	27.639788945159	0.291962882471391	231807.666	978	0.048	*	0.2392492	0.2264263;0.2524350	0.04079	*
DNA	tot	tot	71510	21.9506654879426	223186	524553	75016.677	193.232102188835	23.0270728967143	231807.666	1	0.002	**	0.1363256	0.1353981;0.1372571	2.2e-16	***
DNA	hAT-Charlie	MER102b	883	0.271045135307696	223186	3128	791.373	26.3441052777065	0.242919367909238	231807.666	1001	0.002	**	0.282289	0.2665649;0.2984212	0.0001964	***
DNA	hAT-Charlie	MER3	2814	0.863783704140268	223186	10909	2604.154	45.2833398157078	0.799369505427042	231807.666	1001	0.002	**	0.2579521	0.2497618;0.2662719	2.977e-06	***
DNA	hAT-Charlie	Charlie17a	357	0.109584499778989	223186	1214	285.043	15.2393368749558	0.0874966234467855	231807.666	1001	0.002	**	0.2940692	0.2685520;0.3205878	2.05e-06	***
DNA	hAT-Charlie	MER102c	797	0.244646628358136	223186	3112	775.699	25.4682357070534	0.238108086537989	231807.666	789	0.426	ns	0.2561054	0.2408444;0.2718262	0.3842	ns
DNA	hAT-Charlie	Charlie32a	72	0.0221010755856785	223186	259	60.222	6.99668990806865	0.0184857079711213	231807.666	964	0.076	ns	0.2779923	0.2243232;0.3368221	0.09044	ns
DNA	hAT-Charlie	Charlie2a	309	0.0948504493885369	223186	2080	503.857	21.2378340844022	0.154663633907961	231807.666	1	0.002	**	0.1485577	0.1335365;0.1645765	2.2e-16	***
DNA	hAT-Charlie	Chap1a_Mam	330	0.10129659643436	223186	1415	342.587	16.5461235703474	0.105160294189873	231807.666	235	0.47	ns	0.2332155	0.2114008;0.2561436	0.4564	ns
DNA	hAT-Charlie	UCON81	11	0.00337655321447866	223186	40	9.343	2.73364661648573	0.00286792151662492	231807.666	789	0.426	ns	0.275	0.1460090;0.4388829	0.5746	ns
DNA	hAT-Charlie	Charlie1a	1184	0.363439909631158	223186	5747	1475.732	37.9304745145233	0.452989784391729	231807.666	1	0.002	**	0.2060205	0.1956283;0.2167121	2.2e-16	***
DNA	hAT-Charlie	Charlie17	85	0.026091547566426	223186	535	130.408	10.5597843275819	0.0400299592357939	231807.666	1	0.002	**	0.1588785	0.1289226;0.1926600	2.036e-06	***
DNA	hAT-Charlie	MER58D	272	0.0834929522125632	223186	1140	271.916	14.550692996097	0.0834671676243799	231807.666	529	0.946	ns	0.2385965	0.2141162;0.2644333	1	ns
DNA	hAT-Charlie	MER106B	200	0.0613918766268847	223186	827	200.714	13.2044902424351	0.0616110456264427	231807.666	498	0.996	ns	0.241838	0.2130127;0.2725161	1	ns
DNA	hAT-Charlie	Charlie10a	93	0.0285472226315014	223186	305	70.508	7.5378216186611	0.0216430921860419	231807.666	998	0.008	**	0.304918	0.2537313;0.3599419	0.003395	**
DNA	hAT-Charlie	Charlie23a	358	0.109891459162124	223186	1488	351.606	16.8458465666332	0.107928760866362	231807.666	666	0.672	ns	0.2405914	0.2190663;0.2631452	0.6917	ns
DNA	hAT-Charlie	hAT-16_Crp	3	0.000920878149403271	223186	20	4.53313253012048	1.87603415407136	0.00139148756511237	231807.666	298	0.596	ns	0.15	0.03207094;0.37892683	0.5944	ns
DNA	hAT-Charlie	Charlie24	320	0.0982270026030156	223186	1286	308.471	16.1704868091113	0.0946880678748588	231807.666	775	0.454	ns	0.2488336	0.2254115;0.2734094	0.4527	ns
DNA	hAT-Charlie	MER102a	755	0.23175433426649	223186	3028	763.218	24.3899024873685	0.234276926477089	231807.666	365	0.73	ns	0.2493395	0.2340130;0.2651517	0.7536	ns
DNA	hAT-Charlie	MER5B	5461	1.67630519129709	223186	24966	5649.085	62.9928557447182	1.73403964687393	231807.666	4	0.008	**	0.2187375	0.2136226;0.2239179	0.004355	**
DNA	hAT-Charlie	MER20B	843	0.258766759982319	223186	4146	1022.158	29.3186735822175	0.313760989145916	231807.666	1	0.002	**	0.2033285	0.1911692;0.2159072	4.626e-11	***
DNA	hAT-Charlie	MER105	245	0.0752050488679338	223186	714	171.651	11.869207095551	0.052689885074407	231807.666	1001	0.002	**	0.3431373	0.3083233;0.3792538	7.083e-10	***
DNA	hAT-Charlie	Charlie1b	724	0.222238593389323	223186	3033	746.765	25.8171706680128	0.229226523746378	231807.666	180	0.36	ns	0.2387076	0.2236293;0.2542914	0.343	ns
DNA	hAT-Charlie	Charlie17b	53	0.0162688473061245	223186	527	127.411	11.237542496532	0.0391100019645401	231807.666	1	0.002	**	0.1005693	0.07624369;0.12947970	2.2e-16	***
DNA	hAT-Charlie	Charlie12	5	0.00153479691567212	223186	21	4.90140845070423	2.13453312218786	0.00150453331451802	231807.666	658	0.688	ns	0.2380952	0.08217588;0.47165983	1	ns
DNA	hAT-Charlie	MER112	1249	0.383392269534895	223186	4468	1067.367	28.5583593872423	0.32763831589804	231807.666	1001	0.002	**	0.2795434	0.2664201;0.2929554	4.082e-10	***
DNA	hAT-Charlie	Charlie13a	110	0.0337655321447866	223186	548	135.688	11.095574242362	0.0416507047787437	231807.666	9	0.018	*	0.2007299	0.1679707;0.2367540	0.01151	*
DNA	hAT-Charlie	MER113	782	0.240042237611119	223186	3734	1000.991	28.4556610122423	0.30726357988311	231807.666	1	0.002	**	0.2094269	0.1964732;0.2228369	2.2e-16	***
DNA	hAT-Charlie	Charlie25	106	0.0325376946122489	223186	1076	289.893	17.2537892720482	0.0889853764549875	231807.666	1	0.002	**	0.09851301	0.08135934;0.11789722	2.2e-16	***
DNA	hAT-Charlie	MER113A	517	0.158698001080497	223186	2067	523.535	20.2715492923139	0.16070398064928	231807.666	372	0.744	ns	0.2501209	0.2315738;0.2693793	0.7615	ns
DNA	hAT-Charlie	Charlie18a	626	0.192156573842149	223186	2463	604.584	22.8152905193311	0.185582731692942	231807.666	835	0.334	ns	0.2541616	0.2370644;0.2718452	0.3142	ns
DNA	hAT-Charlie	Charlie29a	192	0.0589362015618093	223186	978	241.823	14.9996887188255	0.0742298389077157	231807.666	1	0.002	**	0.196319	0.1718576;0.2226236	0.0001782	***
DNA	hAT-Charlie	Charlie10	187	0.0574014046461372	223186	1131	280.688	16.2124489050698	0.0861598153332351	231807.666	1	0.002	**	0.1653404	0.1441406;0.1882966	2.031e-11	***
DNA	hAT-Charlie	Charlie30b	167	0.0512622169834488	223186	614	143.913	10.8177842211543	0.0441754457050243	231807.666	985	0.034	*	0.271987	0.2371437;0.3090398	0.03192	*
DNA	hAT-Charlie	Charlie14a	81	0.0248637100338883	223186	523	115.927	10.1365882535211	0.0355848804086243	231807.666	1	0.002	**	0.1548757	0.1249367;0.1887770	0.0001778	***
DNA	hAT-Charlie	Charlie21a	112	0.0343794509110555	223186	742	187.925	13.0207109603859	0.0576853420755366	231807.666	1	0.002	**	0.1509434	0.1259396;0.1787579	1.937e-11	***
DNA	hAT-Charlie	MER5C1	171	0.0524900545159864	223186	617	148.34	11.0847314478643	0.0455343548941604	231807.666	980	0.044	*	0.2771475	0.2421580;0.3142855	0.03406	*
DNA	hAT-Charlie	Charlie6	24	0.00736702519522617	223186	260	69.459	8.61954845775668	0.0213210917931339	231807.666	1	0.002	**	0.09230769	0.06004109;0.13423091	2.683e-12	***
DNA	hAT-Charlie	Charlie9	271	0.0831859928294288	223186	1284	240.243	14.1549395376071	0.0737448430823633	231807.666	986	0.032	*	0.2110592	0.1890318;0.2344176	0.02906	*
DNA	hAT-Charlie	Charlie20a	161	0.0494204606846422	223186	869	205.967	13.0423929941946	0.0632235032660478	231807.666	1	0.002	**	0.1852704	0.1599659;0.2127290	0.0002776	***
DNA	hAT-Charlie	Charlie29b	229	0.070293698737783	223186	1420	337.791	16.7956367075622	0.10368811698836	231807.666	1	0.002	**	0.1612676	0.1425026;0.1814454	1.958e-12	***
DNA	hAT-Charlie	MER107	85	0.026091547566426	223186	337	85.444	8.36366037179983	0.0262278375325377	231807.666	511	0.982	ns	0.2522255	0.2067315;0.3021337	1	ns
DNA	hAT-Charlie	MER30	1094	0.335813565149059	223186	4132	999.677	29.1636964768219	0.306860235253671	231807.666	1001	0.002	**	0.2647628	0.2513592;0.2784998	0.000681	***
DNA	hAT-Charlie	Charlie7	513	0.157470163547959	223186	3902	932.257	28.5519555401231	0.286165033642748	231807.666	1	0.002	**	0.131471	0.1210192;0.1424781	2.2e-16	***
DNA	hAT-Charlie	MER1A	651	0.19983055842051	223186	3227	851.29	28.7540726975623	0.261311453268504	231807.666	1	0.002	**	0.2017354	0.1880099;0.2160035	2.292e-16	***
DNA	hAT-Charlie	UCON34	89	0.0273193850989637	223186	339	76.305	7.9672738406843	0.0234225357300722	231807.666	953	0.098	ns	0.2625369	0.2164773;0.3127995	0.1039	ns
DNA	hAT-Charlie	Charlie1	460	0.141201316241835	223186	1930	486.862	21.4865219760348	0.149446859191592	231807.666	107	0.214	ns	0.238342	0.2194834;0.2579989	0.1648	ns
DNA	hAT-Charlie	MER20	4413	1.35461175777221	223186	16757	4011.309	57.4427296199109	1.23130893620156	231807.666	1001	0.002	**	0.2633526	0.2566955;0.2700920	6.498e-13	***
DNA	hAT-Charlie	Charlie22a	328	0.100682677668091	223186	1112	276.401	15.6182626796046	0.0848438804577378	231807.666	1000	0.004	**	0.294964	0.2682831;0.3227344	0.0004517	***
DNA	hAT-Charlie	Charlie4a	569	0.174659889003487	223186	2852	701.832	24.940806318558	0.215433917783999	231807.666	1	0.002	**	0.1995091	0.1849812;0.2146562	3.705e-09	***
DNA	hAT-Charlie	MER5C	307	0.0942365306222681	223186	1336	320.779	16.3767627251957	0.0984661239624773	231807.666	230	0.46	ns	0.2297904	0.2074716;0.2533042	0.3873	ns
DNA	hAT-Charlie	Charlie19a	463	0.142122194391238	223186	1605	399.369	17.8109536260434	0.122590061883012	231807.666	1001	0.002	**	0.2884735	0.2664009;0.3113224	0.0003047	***
DNA	hAT-Charlie	UCON38	74	0.0227149943519473	223186	207	50.22	6.42003246228683	0.0154155002210108	231807.666	1000	0.004	**	0.3574879	0.2922539;0.4268692	0.0002394	***
DNA	hAT-Charlie	Cheshire	161	0.0494204606846422	223186	1020	250.06	15.8118441180785	0.076758263346594	231807.666	1	0.002	**	0.1578431	0.135991;0.181690	1.352e-11	***
DNA	hAT-Charlie	Charlie16a	349	0.107128824713914	223186	1410	344.896	16.439508552309	0.10586906340553	231807.666	611	0.782	ns	0.2475177	0.2251818;0.2709106	0.8043	ns
DNA	hAT-Charlie	Charlie31a	131	0.0402116791906095	223186	803	193.391	12.8877543898545	0.0593631820637493	231807.666	1	0.002	**	0.1631382	0.1382337;0.1905440	9.269e-08	***
DNA	hAT-Charlie	Chap1_Mam	99	0.0303889789303079	223186	484	116.097	10.2072414872373	0.0356370635037572	231807.666	49	0.098	ns	0.2045455	0.1694743;0.2432718	0.07036	ns
DNA	hAT-Charlie	Charlie15b	433	0.132913412897205	223186	1888	460.753	19.709704804067	0.141432456657335	231807.666	81	0.162	ns	0.2293432	0.2105469;0.2489840	0.1406	ns
DNA	hAT-Charlie	Charlie26a	118	0.036221207209862	223186	513	122.113	10.2843570046454	0.0374837311526939	231807.666	365	0.73	ns	0.2300195	0.1942716;0.2689114	0.7167	ns
DNA	hAT-Charlie	MER1B	1385	0.425138745641177	223186	5366	1314.125	33.956448804541	0.403382999361524	231807.666	987	0.03	*	0.2581066	0.2464392;0.2700376	0.02521	*
DNA	hAT-Charlie	MER103C	1906	0.585064584254211	223186	8923	2111.513	41.1663515446717	0.648148727960316	231807.666	1	0.002	**	0.2136053	0.2051399;0.2222581	2.344e-07	***
DNA	hAT-Charlie	Charlie7b_Mars	2	0.000613918766268847	223186	59	15.648	3.60348179974328	0.00480330042728746	231807.666	1	0.002	**	0.03389831	0.004131933;0.117148464	4.822e-06	***
DNA	hAT-Charlie	Charlie15a	966	0.296522764107853	223186	3213	779.201	24.9164087786829	0.239183058297726	231807.666	1001	0.002	**	0.3006536	0.2848301;0.3168407	6.164e-14	***
DNA	hAT-Charlie	MER5A1	3427	1.05194980600167	223186	15942	3680.828	52.5631363152856	1.12986469230391	231807.666	1	0.002	**	0.2149668	0.2086110;0.2214267	1.566e-06	***
DNA	hAT-Charlie	Charlie8	1065	0.326911743038161	223186	4378	1108.981	31.020685387688	0.340412123667796	231807.666	79	0.158	ns	0.2432618	0.2306129;0.2562540	0.1306	ns
DNA	hAT-Charlie	MER117	1011	0.310335936348902	223186	4370	1076.733	28.91871371626	0.330513297480477	231807.666	10	0.02	*	0.2313501	0.2189157;0.2441445	0.02147	*
DNA	hAT-Charlie	Charlie3	39	0.0119714159422425	223186	337	101.175	11.9970957029318	0.0310566155886253	231807.666	1	0.002	**	0.115727	0.08360041;0.15479407	1.363e-15	***
DNA	hAT-Charlie	Charlie5	417	0.128002062767055	223186	2568	648.439	23.6537899876697	0.199044435440303	231807.666	1	0.002	**	0.1623832	0.1483155;0.1772252	2.2e-16	***
DNA	hAT-Charlie	Charlie4z	2035	0.624662344678552	223186	5940	1404.885	34.205522840512	0.431242632974805	231807.666	1001	0.002	**	0.3425926	0.3305194;0.3548205	2.2e-16	***
DNA	hAT-Charlie	MER30B	57	0.0174966848386621	223186	223	49.811	6.36284250667614	0.0152899538333088	231807.666	886	0.232	ns	0.2556054	0.1997103;0.3181227	0.2601	ns
DNA	hAT-Charlie	Charlie13b	94	0.0288541820146358	223186	404	99.689	9.25807706767399	0.0306004739452876	231807.666	293	0.586	ns	0.2326733	0.1923221;0.2769904	0.5639	ns
DNA	hAT-Charlie	Charlie10b	84	0.0257845881832916	223186	273	62.084	7.05710611701049	0.0190572663425176	231807.666	1001	0.002	**	0.3076923	0.2534672;0.3661499	0.002341	**
DNA	hAT-Charlie	Charlie2b	455	0.139666519326163	223186	3650	860.311	27.6419311075648	0.264080533863759	231807.666	1	0.002	**	0.1246575	0.1141079;0.1358123	2.2e-16	***
DNA	hAT-Charlie	Charlie7a	324	0.0994548401355533	223186	1424	340.71	17.0929830652836	0.104584131427729	231807.666	185	0.37	ns	0.2275281	0.2059823;0.2502039	0.3056	ns
DNA	hAT-Charlie	tot	45182	13.8690388487795	223186	266107	46173.641	161.239363218946	14.1734323584303	231807.666	1	0.002	**	0.1697888	0.1683641;0.1712208	3.612e-07	***
DNA	hAT-Charlie	MER5A	7599	2.33258435243849	223186	34906	7761.274	75.8282457059825	2.38239587937724	231807.666	18	0.036	*	0.217699	0.2133790;0.2220659	0.03704	*
DNA	hAT-Charlie	Charlie4	201	0.0616988360100192	223186	917	222.691	13.2070414909981	0.0683570919895879	231807.666	50	0.1	ns	0.219193	0.1928085;0.2473947	0.09776	ns
DNA	hAT-Charlie	MER58A	3399	1.04335494327391	223186	13479	3220.599	51.1680600508693	0.988593082363342	231807.666	998	0.008	**	0.25217	0.2448560;0.2595912	0.0003365	***
DNA	hAT-Charlie	MER119	275	0.0844138303619665	223186	1203	303.847	16.1379064014829	0.0932686876872452	231807.666	37	0.074	ns	0.2285952	0.2051367;0.2533881	0.05852	ns
DNA	hAT-Charlie	MER33	2087	0.640624232601542	223186	9580	2339.956	43.7275446619423	0.718271450321693	231807.666	1	0.002	**	0.2178497	0.2096184;0.2262529	1.216e-09	***
DNA	hAT-Charlie	MER58B	1705	0.523365748244192	223186	7005	1731.582	37.1211968996052	0.531525342566672	231807.666	224	0.448	ns	0.2433976	0.2333853;0.2536238	0.4714	ns
DNA	hAT-Charlie	MER106A	181	0.0555596483473307	223186	742	182.414	12.3957354867817	0.0559936889150828	231807.666	469	0.938	ns	0.2439353	0.2134299;0.2764915	0.9321	ns
DNA	hAT-Charlie	MER58C	741	0.227456902902608	223186	2592	620.592	22.4829049950627	0.190496537498158	231807.666	1001	0.002	**	0.2858796	0.2685422;0.3037020	5.419e-08	***
DNA	hAT-Charlie	Charlie11	24	0.00736702519522617	223186	104	27.422	4.95423661732667	0.00841744020431216	231807.666	279	0.558	ns	0.2307692	0.1537994;0.3236326	0.505	ns
DNA	hAT-Charlie	Charlie16	301	0.0923947743234615	223186	1464	364.718	18.1965268551333	0.111953612298021	231807.666	1	0.002	**	0.2056011	0.1851647;0.2272256	9.566e-05	***
DNA	hAT-Charlie	Charlie30a	154	0.0472717450027012	223186	457	109.552	9.65383304664486	0.0336280143411424	231807.666	1001	0.002	**	0.3369803	0.2937269;0.3823600	2.873e-06	***
DNA	MULE-MuDR	tot	136	0.0417464761062816	223186	1949	492.382	21.9986366853952	0.151141274986494	231807.666	1	0.002	**	0.06977937	0.05886595;0.08200754	2.2e-16	***
DNA	MULE-MuDR	Ricksha_b	8	0.00245567506507539	223186	117	32.91	5.61582028179654	0.0101020332989539	231807.666	1	0.002	**	0.06837607	0.02998023;0.13028627	1.212e-08	***
DNA	MULE-MuDR	Ricksha	42	0.0128922940916458	223186	410	110.074	10.641417375696	0.0337882471391385	231807.666	1	0.002	**	0.102439	0.07483113;0.13594025	2.2e-16	***
DNA	MULE-MuDR	Ricksha_c	77	0.0236358725013506	223186	982	236.587	14.5667642811169	0.0726225995776239	231807.666	1	0.002	**	0.07841141	0.06237369;0.09702848	2.2e-16	***
DNA	MULE-MuDR	Ricksha_0	30	0.00920878149403271	223186	384	99.75	9.96638494283804	0.0306191984676588	231807.666	1	0.002	**	0.078125	0.05332928;0.10965103	2.2e-16	***
DNA	MULE-MuDR	Ricksha_a	8	0.00245567506507539	223186	56	14.167	3.61166930312773	0.00434869358086538	231807.666	44	0.088	ns	0.1428571	0.06375137;0.26221730	0.06448	ns
DNA	Merlin	tot	20	0.00613918766268847	223186	57	13.642	3.70453229970527	0.00418753990471981	231807.666	956	0.092	ns	0.3508772	0.2291456;0.4886866	0.06105	ns
DNA	Merlin	Merlin1_HS	20	0.00613918766268847	223186	57	13.642	3.70453229970527	0.00418753990471981	231807.666	956	0.092	ns	0.3508772	0.2291456;0.4886866	0.06105	ns
DNA	hAT-Tip100?	tot	439	0.134755169196012	223186	2411	572.8	22.0884562588674	0.175826334659398	231807.666	1	0.002	**	0.1820821	0.1668639;0.1980767	5.102e-11	***
DNA	hAT-Tip100?	hAT-N1_Mam	59	0.018110603604931	223186	239	57.049	7.11246695501542	0.0175117258484357	231807.666	636	0.732	ns	0.2468619	0.1935528;0.3065670	0.7617	ns
DNA	hAT-Tip100?	UCON23	16	0.00491135013015078	223186	31	7.251	2.29723230786011	0.00222576248710771	231807.666	1001	0.002	**	0.516129	0.3306060;0.6984543	0.000857	***
DNA	hAT-Tip100?	Eutr15	43	0.0131992534747802	223186	657	158.467	11.6566199126414	0.0486429325671627	231807.666	1	0.002	**	0.06544901	0.04776712;0.08714991	2.2e-16	***
DNA	hAT-Tip100?	MamRep1879	321	0.09853396198615	223186	1484	351.407	16.5978564832884	0.107867675949118	231807.666	43	0.086	ns	0.2163073	0.1956003;0.2381431	0.0669	ns
DNA	DNA	X2a_DNA	56	0.0171897254555277	223186	412	93.602	8.95833956980019	0.0287320121801483	231807.666	1	0.002	**	0.1359223	0.1043338;0.1728505	4.021e-06	***
DNA	DNA	X24_DNA	52	0.01596188792299	223186	456	103.413	9.21842776239042	0.0317435906880802	231807.666	1	0.002	**	0.1140351	0.08634913;0.14684287	7.963e-10	***
DNA	DNA	X34_DNA	12	0.00368351259761308	223186	99	21.258	4.16013734662003	0.00652534256667158	231807.666	15	0.03	*	0.1212121	0.06422779;0.20216260	0.02665	*
DNA	DNA	Eulor9B	7	0.00214871568194097	223186	27	6.21	2.17500129439747	0.00190621776926477	231807.666	743	0.518	ns	0.2592593	0.1111446;0.4628487	0.6535	ns
DNA	DNA	Eulor9A	35	0.0107435784097048	223186	123	29.457	4.84785031252541	0.00904210254899072	231807.666	888	0.228	ns	0.2845528	0.2068674;0.3729135	0.2456	ns
DNA	DNA	MER126	66	0.020259319286872	223186	267	62.68	7.15435425351476	0.0192402141348657	231807.666	715	0.574	ns	0.247191	0.1966403;0.3034489	0.6139	ns
DNA	DNA	UCON78	53	0.0162688473061245	223186	179	42.444	5.91251400182882	0.0130285840577575	231807.666	969	0.066	ns	0.2960894	0.2303110;0.3687616	0.06536	ns
DNA	DNA	MER125	14	0.00429743136388193	223186	140	33.354	5.15764338484984	0.0102383232650656	231807.666	1	0.002	**	0.1	0.05575757;0.16208967	3.997e-05	***
DNA	DNA	Eulor11	9	0.00276263444820981	223186	101	22.66	4.51162440311189	0.00695569962182604	231807.666	1	0.002	**	0.08910891	0.04155947;0.16242561	0.0004934	***
DNA	DNA	X2b_DNA	28	0.00859486272776386	223186	185	40.63	5.87840587707719	0.0124717597367516	231807.666	23	0.046	*	0.1513514	0.1029887;0.2112630	0.02601	*
DNA	DNA	tot	1201	0.368658219144443	223186	6503	1489.968	34.7710799947888	0.457359658170031	231807.666	1	0.002	**	0.184684	0.1753189;0.1943328	2.2e-16	***
DNA	DNA	X30_DNA	172	0.0527970138991209	223186	758	175.386	12.0584580444769	0.053836378370414	231807.666	403	0.806	ns	0.2269129	0.1975469;0.2584208	0.7962	ns
DNA	DNA	X23_DNA	8	0.00245567506507539	223186	59	14.83	3.54734882464125	0.0045522076518835	231807.666	34	0.068	ns	0.1355932	0.06040351;0.24980403	0.04952	*
DNA	DNA	Eutr2	44	0.0135062128579146	223186	230	56.021	7.06374231236215	0.0171961716025735	231807.666	51	0.102	ns	0.1913043	0.1425779;0.2481773	0.06545	ns
DNA	DNA	UCON99	6	0.00184175629880654	223186	56	12.178	3.17527926305677	0.00373815136781101	231807.666	27	0.054	ns	0.1071429	0.04034795;0.21875647	0.0506	ns
DNA	DNA	MER135	113	0.0346864102941899	223186	818	177.467	11.7174318521257	0.0544751608467168	231807.666	1	0.002	**	0.1381418	0.1152227;0.1637034	1.141e-08	***
DNA	DNA	UCON8	47	0.0144270910073179	223186	206	48.518	6.31217232967536	0.014893055350916	231807.666	432	0.864	ns	0.2281553	0.1727173;0.2915934	0.8696	ns
DNA	DNA	MARE8	61	0.0187245223711998	223186	218	50.219	6.25204983402461	0.0154151932616276	231807.666	963	0.078	ns	0.2798165	0.2212986;0.3444317	0.09088	ns
DNA	DNA	Eulor1	9	0.00276263444820981	223186	86	19.771	4.03991087523969	0.00606889396395069	231807.666	4	0.008	**	0.1046512	0.04898234;0.18938554	0.004462	**
DNA	DNA	MER136	4	0.00122783753253769	223186	28	7.128	2.36668908334348	0.00218800648298217	231807.666	135	0.27	ns	0.1428571	0.04033563;0.32665267	0.2	ns
DNA	DNA	Eutr2B	78	0.023942831884485	223186	433	99.193	9.42605970708872	0.0304482220912529	231807.666	14	0.028	*	0.1801386	0.1450771;0.2196387	0.01617	*
DNA	DNA	MER130	41	0.0125853347085114	223186	181	42.606	6.13338262155414	0.0130783114778253	231807.666	455	0.91	ns	0.2265193	0.1677262;0.2944951	0.8609	ns
DNA	DNA	Eutr11	109	0.0334585727616522	223186	597	152.649	11.9204822426317	0.0468570428760866	231807.666	1	0.002	**	0.1825796	0.1523864;0.2159514	2.827e-05	***
DNA	DNA	X9a_DNA	171	0.0524900545159864	223186	695	160.649	12.0905740550638	0.049312717941162	231807.666	818	0.368	ns	0.2460432	0.2144376;0.2798217	0.3451	ns
DNA	DNA	Eulor9C	30	0.00920878149403271	223186	107	24.123	4.33158557962712	0.0074047811993517	231807.666	939	0.126	ns	0.2803738	0.1978227;0.3754684	0.2022	ns
DNA	DNA	UCON97	7	0.00214871568194097	223186	42	10.264	2.86330272631143	0.00315063110849172	231807.666	161	0.322	ns	0.1666667	0.06974066;0.31364087	0.2845	ns
DNA	hAT	tot	1476	0.453072049506409	223186	8917	2091.929	42.343794775102	0.642137235401012	231807.666	1	0.002	**	0.1655265	0.1578667;0.1734056	2.2e-16	***
DNA	hAT	MER53	891	0.273500810372772	223186	5855	1381.236	33.552765789009	0.423983350523059	231807.666	1	0.002	**	0.1521776	0.1430667;0.1616366	2.2e-16	***
DNA	hAT	MamRep38	413	0.126774225234517	223186	2128	513.187	20.8299283944261	0.157527564952605	231807.666	1	0.002	**	0.1940789	0.1774708;0.2115340	2.277e-07	***
DNA	hAT	UCON73	69	0.0211801974362752	223186	248	57.022	6.75700918847778	0.0175034379450911	231807.666	963	0.078	ns	0.2782258	0.2233901;0.3384491	0.0822	ns
DNA	hAT	MamRep1894	111	0.034072491527921	223186	686	157.554	10.9565108099764	0.048362678650361	231807.666	1	0.002	**	0.1618076	0.1350229;0.1915384	1.266e-05	***
DNA	Kolobok	tot	63	0.0193384411374687	223186	232	56.968	6.95926773499967	0.0174868621384018	231807.666	817	0.37	ns	0.2715517	0.2154187;0.3336256	0.3603	ns
DNA	Kolobok	UCON29	63	0.0193384411374687	223186	232	56.968	6.95926773499967	0.0174868621384018	231807.666	817	0.37	ns	0.2715517	0.2154187;0.3336256	0.3603	ns
DNA	PiggyBac	tot	424	0.130150778448996	223186	2114	521.064	20.7928893674796	0.159945484013555	231807.666	1	0.002	**	0.2005676	0.1836861;0.2182835	6.457e-07	***
DNA	PiggyBac	MER75B	21	0.0064461470458229	223186	114	28.769	4.91037175280556	0.00883091449339423	231807.666	70	0.14	ns	0.1842105	0.1177964;0.2676953	0.1055	ns
DNA	PiggyBac	MER75	52	0.01596188792299	223186	475	119.342	10.748328361311	0.0366331467020284	231807.666	1	0.002	**	0.1094737	0.08284795;0.14107454	1.244e-14	***
DNA	PiggyBac	MER85	239	0.0733632925691273	223186	902	211.484	12.9179184320314	0.0649169981828005	231807.666	990	0.024	*	0.2649667	0.2364188;0.2950586	0.03374	*
DNA	PiggyBac	MER75A	18	0.00552526889641963	223186	92	22.425	4.17873627270697	0.00688356416678945	231807.666	174	0.348	ns	0.1956522	0.1202760;0.2914737	0.3316	ns
DNA	PiggyBac	Looper	98	0.0300820195471735	223186	531	140.426	11.2618539039251	0.0431050783360346	231807.666	1	0.002	**	0.1845574	0.1524519;0.2202200	1.767e-05	***
DNA	hAT-Tip100	MER115	353	0.108356662246452	223186	2520	629.874	24.2855906642996	0.193345734492412	231807.666	1	0.002	**	0.1400794	0.1267543;0.1542467	2.2e-16	***
DNA	hAT-Tip100	MamRep488	105	0.0322307352291145	223186	494	114.542	9.59115353991511	0.0351597416629832	231807.666	166	0.332	ns	0.2125506	0.1772733;0.2513093	0.3372	ns
DNA	hAT-Tip100	MamTip3B	89	0.0273193850989637	223186	824	195.891	12.5272523344527	0.0601305805215854	231807.666	1	0.002	**	0.1080097	0.08764222;0.13122874	2.2e-16	***
DNA	hAT-Tip100	Arthur1C	106	0.0325376946122489	223186	710	170.741	11.6241576056091	0.0524105520357546	231807.666	1	0.002	**	0.1492958	0.1238788;0.1776663	2.605e-09	***
DNA	hAT-Tip100	FordPrefect_a	26	0.00798094396149501	223186	281	69.336	7.57062866731809	0.0212833357890084	231807.666	1	0.002	**	0.09252669	0.06133404;0.13263144	6.255e-11	***
DNA	hAT-Tip100	Arthur2	142	0.0435882324050882	223186	989	234.619	14.6665929222825	0.0720185035116153	231807.666	1	0.002	**	0.1435794	0.1223059;0.1669990	3.136e-13	***
DNA	hAT-Tip100	EuthAT-N1a	7	0.00214871568194097	223186	46	9.664	2.91506459647151	0.00296645547861107	231807.666	227	0.454	ns	0.1521739	0.0634443;0.2886910	0.468	ns
DNA	hAT-Tip100	Arthur1	135	0.0414395167231472	223186	2337	570.939	23.194466199123	0.175255083247385	231807.666	1	0.002	**	0.05776637	0.04865293;0.06800693	2.2e-16	***
DNA	hAT-Tip100	MamTip2b	1031	0.316475124011591	223186	6730	1505.081	34.4519575115316	0.461998735327341	231807.666	1	0.002	**	0.1531947	0.1446669;0.1620240	2.2e-16	***
DNA	hAT-Tip100	MER97a	24	0.00736702519522617	223186	277	72.516	8.16923989612745	0.0222594666273759	231807.666	1	0.002	**	0.0866426	0.05630279;0.12617371	2.595e-13	***
DNA	hAT-Tip100	MamTip1b	91	0.0279333038652326	223186	440	108.563	9.32646846421591	0.0333244315112224	231807.666	26	0.052	ns	0.2068182	0.1699170;0.2477141	0.05295	ns
DNA	hAT-Tip100	Zaphod	123	0.0377560041255341	223186	2282	563.833	23.51795495372	0.173073829870832	231807.666	1	0.002	**	0.05390009	0.04499367;0.06397237	2.2e-16	***
DNA	hAT-Tip100	MER45B	140	0.0429743136388193	223186	1314	334.505	17.6418596018166	0.10267944845538	231807.666	1	0.002	**	0.1065449	0.09037657;0.12449633	2.2e-16	***
DNA	hAT-Tip100	EuthAT-N1	15	0.00460439074701635	223186	78	19.274	3.96745065056449	0.00591633515053288	231807.666	183	0.366	ns	0.1923077	0.1118197;0.2972706	0.2953	ns
DNA	hAT-Tip100	FordPrefect	42	0.0128922940916458	223186	599	157.283	13.3100739693312	0.0482794926575316	231807.666	1	0.002	**	0.07011686	0.05099803;0.09359858	2.2e-16	***
DNA	hAT-Tip100	Zaphod3	153	0.0469647856195668	223186	1217	290.159	16.2683858873393	0.0890670276509012	231807.666	1	0.002	**	0.125719	0.1076034;0.1456641	2.2e-16	***
DNA	hAT-Tip100	MER91B	358	0.109891459162124	223186	1442	349.93	16.0757435140503	0.107414296940229	231807.666	694	0.616	ns	0.2482663	0.2261531;0.2714096	0.6231	ns
DNA	hAT-Tip100	Arthur1A	210	0.064461470458229	223186	1160	276.47	15.1875528562623	0.0848650606551741	231807.666	1	0.002	**	0.1810345	0.1592762;0.2044231	2.679e-06	***
DNA	hAT-Tip100	MER96B	316	0.0969991650704779	223186	2150	535.504	20.7417020083262	0.164377977506016	231807.666	1	0.002	**	0.1469767	0.1322661;0.1626566	2.2e-16	***
DNA	hAT-Tip100	ORSL	178	0.0546387701979274	223186	1214	305.299	15.8462204232335	0.0937143927115564	231807.666	1	0.002	**	0.1466227	0.1271874;0.1677867	2.2e-16	***
DNA	hAT-Tip100	Zaphod5a	16	0.00491135013015078	223186	78	19.149	4.01757886542878	0.00587796522764108	231807.666	263	0.526	ns	0.2051282	0.1220371;0.3116304	0.5104	ns
DNA	hAT-Tip100	MER97d	7	0.00214871568194097	223186	137	34.793	5.92006741500451	0.010680037817396	231807.666	1	0.002	**	0.05109489	0.02078679;0.10244103	6.875e-10	***
DNA	hAT-Tip100	hAT-N1a_Mam	114	0.0349933696773243	223186	461	108.752	9.61389218386201	0.0333824468346348	231807.666	721	0.562	ns	0.2472885	0.2085500;0.2893039	0.5833	ns
DNA	hAT-Tip100	Zaphod4a	46	0.0141201316241835	223186	373	91.197	9.39907088671716	0.02799377486371	231807.666	1	0.002	**	0.1233244	0.09172089;0.16105334	7.649e-09	***
DNA	hAT-Tip100	MER91A	836	0.256618044300378	223186	3627	873.035	26.0133132735426	0.267986285054762	231807.666	78	0.156	ns	0.2304935	0.2168712;0.2445515	0.1563	ns
DNA	hAT-Tip100	ORSL-2a	69	0.0211801974362752	223186	367	96.716	9.08701919872066	0.0296878836992289	231807.666	1	0.002	**	0.1880109	0.1493309;0.2318094	0.0008768	***
DNA	hAT-Tip100	Arthur1B	209	0.0641545110750945	223186	2312	559.058	22.3774750002628	0.171608098816365	231807.666	1	0.002	**	0.09039792	0.07901775;0.10282789	2.2e-16	***
DNA	hAT-Tip100	tot	7586	2.32859388045774	223186	53611	11860.525	94.2585277046328	3.64069943765041	231807.666	1	0.002	**	0.1415008	0.1385606;0.1444799	2.2e-16	***
DNA	hAT-Tip100	MER45A	603	0.185096508030057	223186	3468	848.228	25.5685699202706	0.260371543637346	231807.666	1	0.002	**	0.1738754	0.1613963;0.1869069	2.2e-16	***
DNA	hAT-Tip100	MER96	233	0.0715215362703207	223186	1274	308.515	15.7777917882609	0.0947015740877167	231807.666	1	0.002	**	0.1828885	0.1620195;0.2052317	4.503e-07	***
DNA	hAT-Tip100	ORSL-2b	144	0.044202151171357	223186	709	185.515	11.9027497012434	0.0569455699621826	231807.666	1	0.002	**	0.203103	0.1740705;0.2346299	0.0003247	***
DNA	hAT-Tip100	MER45C	118	0.036221207209862	223186	1197	293.145	16.8178123967957	0.0899836083689406	231807.666	1	0.002	**	0.09857978	0.08227715;0.11688402	2.2e-16	***
DNA	hAT-Tip100	MamTip2	885	0.271659054073965	223186	5239	1199.78	30.3627320163304	0.368283728697019	231807.666	1	0.002	**	0.1689254	0.1588706;0.1793504	2.2e-16	***
DNA	hAT-Tip100	MamTip1	164	0.0503413388340455	223186	756	181.721	12.19655340311	0.0557809660625706	231807.666	84	0.168	ns	0.2169312	0.1880413;0.2480482	0.1364	ns
DNA	hAT-Tip100	hAT-4b_Ther	36	0.0110505377928393	223186	228	53.065	6.94543116113132	0.0162887996660282	231807.666	5	0.01	**	0.1578947	0.1131039;0.2118305	0.007503	**
DNA	hAT-Tip100	MamTip3	158	0.0484995825352389	223186	1155	282.439	15.7452911434877	0.0866973012131035	231807.666	1	0.002	**	0.1367965	0.1174905;0.1579726	2.2e-16	***
DNA	hAT-Tip100	MARE4	72	0.0221010755856785	223186	308	70.662	7.60984005519602	0.0216903639310446	231807.666	594	0.816	ns	0.2337662	0.1876399;0.2850949	0.8391	ns
DNA	hAT-Tip100	MER97b	13	0.00399047198074751	223186	173	43.277	6.25806954534979	0.0132842812239085	231807.666	1	0.002	**	0.07514451	0.04061649;0.12507152	3.662e-09	***
DNA	hAT-Tip100	Zaphod5b	13	0.00399047198074751	223186	74	18.09	3.8357023623598	0.00555289524090172	231807.666	112	0.224	ns	0.1756757	0.09699277;0.28165670	0.2224	ns
DNA	hAT-Tip100	MamRep4096	215	0.0659962673739011	223186	1259	318.974	15.9347808658055	0.0979120622759196	231807.666	1	0.002	**	0.1707705	0.1503746;0.1927162	2.692e-12	***
DNA	hAT-Tip100	MER91C	339	0.10405923088257	223186	1637	384.662	17.2116238628433	0.118075610235254	231807.666	6	0.012	*	0.2070861	0.1876901;0.2275382	0.007322	**
DNA	hAT-Tip100	Zaphod2	130	0.0399047198074751	223186	844	207.738	12.8241887001017	0.0637671283335789	231807.666	1	0.002	**	0.1540284	0.1303247;0.1801763	7.866e-11	***
DNA	hAT-Tip100	MER45R	70	0.0214871568194097	223186	616	151.774	11.6036014912426	0.046588453415844	231807.666	1	0.002	**	0.1136364	0.08966371;0.14138375	2.2e-16	***
DNA	hAT-Tip100	MER97c	20	0.00613918766268847	223186	215	54.163	7.2936704496864	0.0166258410687098	231807.666	1	0.002	**	0.09302326	0.05775019;0.14000897	5.588e-09	***
DNA	TcMar-Pogo	tot	6	0.00184175629880654	223186	37	8.437	2.72055737532449	0.00258981631550513	231807.666	251	0.502	ns	0.1621622	0.06192572;0.32013708	0.4346	ns
DNA	TcMar-Pogo	MER132	6	0.00184175629880654	223186	37	8.437	2.72055737532449	0.00258981631550513	231807.666	251	0.502	ns	0.1621622	0.06192572;0.32013708	0.4346	ns
DNA	TcMar-Tigger	Tigger18a	246	0.0755120082510682	223186	1259	322.294	17.3637860233609	0.0989311674279259	231807.666	1	0.002	**	0.1953932	0.1738255;0.2183930	4.511e-07	***
DNA	TcMar-Tigger	Tigger17c	63	0.0193384411374687	223186	342	85.064	8.66134648440547	0.0261111929669466	231807.666	3	0.006	**	0.1842105	0.1445539;0.2294353	0.005807	**
DNA	TcMar-Tigger	X12_DNA	433	0.132913412897205	223186	1374	319.214	15.5331092020072	0.0979857325278719	231807.666	1001	0.002	**	0.3151383	0.2906271;0.3404426	2.217e-12	***
DNA	TcMar-Tigger	MER6	114	0.0349933696773243	223186	812	202.63	13.960659010233	0.0621991798045283	231807.666	1	0.002	**	0.1403941	0.1172240;0.1662094	3.049e-14	***
DNA	TcMar-Tigger	Tigger17b	8	0.00245567506507539	223186	90	22.953	4.93610738904211	0.00704563872108443	231807.666	1	0.002	**	0.08888889	0.03916069;0.16765322	0.0001369	***
DNA	TcMar-Tigger	Tigger12	252	0.0773537645498748	223186	876	208.511	13.341584496486	0.0640044079367418	231807.666	1001	0.002	**	0.2876712	0.2578800;0.3188982	0.0007358	***
DNA	TcMar-Tigger	MER44B	410	0.125853347085114	223186	2126	526.377	21.67285360961	0.161576359216149	231807.666	1	0.002	**	0.1928504	0.1762768;0.2102752	2.11e-09	***
DNA	TcMar-Tigger	MER47B	124	0.0380629635086685	223186	618	149.731	11.8803948917022	0.0459613353961004	231807.666	20	0.04	*	0.2006472	0.1697561;0.2344295	0.01655	*
DNA	TcMar-Tigger	X6b_DNA	266	0.0816511959137567	223186	959	222.142	14.0967568807352	0.0681885712882471	231807.666	999	0.006	**	0.2773723	0.2492353;0.3068835	0.0009867	***
DNA	TcMar-Tigger	Tigger3a	1336	0.41009773586759	223186	5323	1322.16	34.3849491016742	0.40584941800501	231807.666	677	0.65	ns	0.2509863	0.2393837;0.2628625	0.657	ns
DNA	TcMar-Tigger	Tigger4b	736	0.225922105986936	223186	2520	614.045	23.323914336577	0.188486874416777	231807.666	1001	0.002	**	0.2920635	0.2743616;0.3102498	2.838e-08	***
DNA	TcMar-Tigger	Tigger22N1	281	0.086255586660773	223186	1102	258.939	15.0992472085951	0.0794837557094445	231807.666	938	0.128	ns	0.2549909	0.2294858;0.2818111	0.1181	ns
DNA	TcMar-Tigger	UCON11	9	0.00276263444820981	223186	45	10.843	3.00189312973702	0.00332836059132656	231807.666	332	0.664	ns	0.2	0.09575727;0.34595830	0.604	ns
DNA	TcMar-Tigger	MER47A	577	0.177115564068562	223186	2589	642.105	24.1638545531723	0.197100154707529	231807.666	5	0.01	**	0.222866	0.2069627;0.2393984	0.002869	**
DNA	TcMar-Tigger	Tigger17	9	0.00276263444820981	223186	54	15.613	3.64451828277944	0.00479255684887776	231807.666	41	0.082	ns	0.1666667	0.07915444;0.29294124	0.05066	ns
DNA	TcMar-Tigger	Tigger21a	55	0.0168827660723933	223186	169	44.187	6.11763487439848	0.0135636142625608	231807.666	972	0.06	ns	0.3254438	0.2554859;0.4016501	0.06568	ns
DNA	TcMar-Tigger	X9b_DNA	138	0.0423603948725505	223186	601	135.809	10.7905957183075	0.0416878468641029	231807.666	624	0.756	ns	0.2296173	0.1965577;0.2653589	0.8453	ns
DNA	TcMar-Tigger	Tigger3c	484	0.148568341437061	223186	2327	570.358	21.6193717122684	0.175076739845784	231807.666	1	0.002	**	0.2079931	0.1916632;0.2250614	2.448e-05	***
DNA	TcMar-Tigger	Tigger19b	1087	0.333664849467119	223186	3538	808.276	25.7603458715022	0.248107902362359	231807.666	1001	0.002	**	0.3072357	0.2920569;0.3227337	2.2e-16	***
DNA	TcMar-Tigger	MER44C	271	0.0831859928294288	223186	1091	289.845	17.253424461702	0.088970642404597	231807.666	145	0.29	ns	0.248396	0.2230053;0.2751511	0.2048	ns
DNA	TcMar-Tigger	Tigger3b	894	0.274421688522175	223186	6279	1650.89	41.2116281927601	0.506756176022789	231807.666	1	0.002	**	0.1423794	0.1338241;0.1512682	2.2e-16	***
DNA	TcMar-Tigger	UCON39	23	0.00706006581209174	223186	107	23.717	4.51057161081124	0.00728015568979913	231807.666	499	0.998	ns	0.2149533	0.1414088;0.3048717	1	ns
DNA	TcMar-Tigger	Tigger12A	203	0.062312754776288	223186	744	173.928	12.011539996732	0.053388831589804	231807.666	994	0.016	*	0.2728495	0.2411247;0.3063866	0.01349	*
DNA	TcMar-Tigger	Tigger17a	521	0.159925838613035	223186	2389	623.131	24.5926541397556	0.191275907371937	231807.666	1	0.002	**	0.2180829	0.2016683;0.2351915	1.386e-06	***
DNA	TcMar-Tigger	Tigger1a_Mars	5	0.00153479691567212	223186	44	8.14614614614615	2.63829183949071	0.00250053599594388	231807.666	159	0.318	ns	0.1136364	0.03794371;0.24557678	0.3294	ns
DNA	TcMar-Tigger	MER44A	526	0.161460635528707	223186	2334	574.368	23.2084727892468	0.176307646972153	231807.666	17	0.034	*	0.2253642	0.2085523;0.2428682	0.01976	*
DNA	TcMar-Tigger	Tigger1a_Art	42	0.0128922940916458	223186	302	71.909	7.61069258620013	0.0220731422818133	231807.666	1	0.002	**	0.1390728	0.1021041;0.1833036	2.535e-05	***
DNA	TcMar-Tigger	Tigger4a	1415	0.434347527135209	223186	3497	853.245	25.9964380211942	0.261911558862531	231807.666	1001	0.002	**	0.4046325	0.3883074;0.4211173	2.2e-16	***
DNA	TcMar-Tigger	Tigger6a	122	0.0374490447423997	223186	674	178.554	14.1800619941578	0.0548088256961839	231807.666	1	0.002	**	0.1810089	0.1526482;0.2121945	3.74e-07	***
DNA	TcMar-Tigger	Tigger10	409	0.125546387701979	223186	1450	346.704	17.4623399725614	0.106424045970237	231807.666	1000	0.004	**	0.282069	0.2590224;0.3060017	0.0001703	***
DNA	TcMar-Tigger	MER2	2109	0.647377339030499	223186	9067	2185.929	41.9298470194093	0.670991417415648	231807.666	29	0.058	ns	0.2326017	0.2239373;0.2414383	0.06034	ns
DNA	TcMar-Tigger	Tigger7	561	0.172204213938412	223186	2944	715.815	24.7322959197374	0.219726130838367	231807.666	1	0.002	**	0.1905571	0.1765133;0.2052185	9.131e-12	***
DNA	TcMar-Tigger	Tigger8	230	0.0706006581209174	223186	938	231.775	14.1062880433643	0.071145511025981	231807.666	469	0.938	ns	0.2452026	0.2179738;0.2740412	0.9096	ns
DNA	TcMar-Tigger	MER47C	173	0.0531039732822553	223186	762	167.693	11.7778380218302	0.0514749398359609	231807.666	685	0.634	ns	0.2270341	0.1977379;0.2584599	0.6308	ns
DNA	TcMar-Tigger	Tigger11a	99	0.0303889789303079	223186	421	106.373	9.10927273989805	0.032652190462158	231807.666	238	0.476	ns	0.2351544	0.1954400;0.2786365	0.4326	ns
DNA	TcMar-Tigger	Tigger2	468	0.14365699130691	223186	2729	761.917	29.5030937961351	0.233877572319631	231807.666	1	0.002	**	0.1714914	0.1575241;0.1861670	2.2e-16	***
DNA	TcMar-Tigger	X1_DNA	135	0.0414395167231472	223186	676	173.13	11.8883317766805	0.0531438780020628	231807.666	2	0.004	**	0.1997041	0.1701929;0.2318637	0.0006786	***
DNA	TcMar-Tigger	Tigger4	220	0.0675310642895732	223186	1445	378.587	20.2417924394349	0.116210831982712	231807.666	1	0.002	**	0.1522491	0.1341008;0.1718233	2.2e-16	***
DNA	TcMar-Tigger	Tigger3	191	0.0586292421786749	223186	1147	293.847	16.2894732246914	0.090199093855901	231807.666	1	0.002	**	0.1665214	0.1454022;0.1893659	4.579e-13	***
DNA	TcMar-Tigger	X6a_DNA	246	0.0755120082510682	223186	979	235.601	13.2608313709454	0.0723199376258533	231807.666	807	0.39	ns	0.2512768	0.2243774;0.2796810	0.4326	ns
DNA	TcMar-Tigger	Tigger16a	497	0.152558813417809	223186	1789	417.884	18.7154163942673	0.128273414861745	231807.666	1001	0.002	**	0.2778088	0.2571516;0.2991972	1.458e-05	***
DNA	TcMar-Tigger	Tigger19a	1167	0.358221600117872	223186	3579	851.178	26.4172327503504	0.261277073817592	231807.666	1001	0.002	**	0.3260687	0.3107184;0.3417036	2.2e-16	***
DNA	TcMar-Tigger	X10b_DNA	82	0.0251706694170227	223186	298	65.591	7.60602199382637	0.02013377289917	231807.666	988	0.028	*	0.2751678	0.2252446;0.3296241	0.02509	*
DNA	TcMar-Tigger	X11_DNA	72	0.0221010755856785	223186	268	63.507	7.11115458413888	0.0194940695447178	231807.666	895	0.214	ns	0.2686567	0.2165448;0.3259653	0.2224	ns
DNA	TcMar-Tigger	Tigger5	103	0.0316168164628456	223186	537	129.458	10.4445835400616	0.0397383478218162	231807.666	4	0.008	**	0.1918063	0.1593473;0.2276995	0.007429	**
DNA	TcMar-Tigger	MamRep434	509	0.156242326015422	223186	2112	494.13	20.2563426960402	0.151677839988213	231807.666	774	0.456	ns	0.2410038	0.2228962;0.2598329	0.4408	ns
DNA	TcMar-Tigger	Tigger2b_Pri	393	0.120635037571829	223186	2104	526.496	21.7483096578325	0.161612887382742	231807.666	1	0.002	**	0.1867871	0.1703414;0.2041101	4.814e-12	***
DNA	TcMar-Tigger	MER6A	188	0.0577083640292716	223186	1009	258.102	15.8244750311032	0.079226830705761	231807.666	1	0.002	**	0.1863231	0.1627456;0.2117461	1.92e-07	***
DNA	TcMar-Tigger	Tigger20a	265	0.0813442365306223	223186	1356	319.705	16.9191084644325	0.0981364495849909	231807.666	1	0.002	**	0.1954277	0.1746316;0.2175525	0.0003812	***
DNA	TcMar-Tigger	Tigger3d	122	0.0374490447423997	223186	636	144.653	11.0423967292217	0.0444025956485438	231807.666	17	0.034	*	0.1918239	0.1619265;0.2246138	0.03319	*
DNA	TcMar-Tigger	Tigger6b	34	0.0104366190265704	223186	174	41.806	6.37063175430419	0.0128327439713177	231807.666	128	0.256	ns	0.1954023	0.1392804;0.2622027	0.1833	ns
DNA	TcMar-Tigger	UCON33	30	0.00920878149403271	223186	133	31.69	5.14649262958633	0.00972754285152989	231807.666	431	0.862	ns	0.2255639	0.1576575;0.3060852	0.8387	ns
DNA	TcMar-Tigger	MERX	78	0.023942831884485	223186	436	102.258	9.06209454582976	0.0313890526005599	231807.666	2	0.004	**	0.1788991	0.1440593;0.2181641	0.005558	**
DNA	TcMar-Tigger	MER6C	35	0.0107435784097048	223186	160	37.961	5.49013848829159	0.0116524851431659	231807.666	334	0.668	ns	0.21875	0.1573468;0.2908683	0.6425	ns
DNA	TcMar-Tigger	Tigger9b	137	0.042053435489416	223186	754	189.797	12.9185401528067	0.0582599700407642	231807.666	1	0.002	**	0.1816976	0.1548001;0.2111110	5.541e-06	***
DNA	TcMar-Tigger	Tigger6	39	0.0119714159422425	223186	230	53.998	6.75674845244734	0.0165751927704926	231807.666	15	0.03	*	0.1695652	0.1234427;0.2244290	0.01941	*
DNA	TcMar-Tigger	Tigger2a	590	0.18110603604931	223186	3318	828.1	26.9442385676789	0.254193065173616	231807.666	1	0.002	**	0.177818	0.1649454;0.1912609	2.2e-16	***
DNA	TcMar-Tigger	Tigger17d	79	0.0242497912676195	223186	331	80.977	8.30285543704144	0.0248566499680762	231807.666	451	0.902	ns	0.2386707	0.1937577;0.2883285	0.848	ns
DNA	TcMar-Tigger	Tigger16b	472	0.144884828839448	223186	1329	304.209	16.4116623674039	0.0933798069839399	231807.666	1001	0.002	**	0.3551543	0.3293933;0.3815575	2.2e-16	***
DNA	TcMar-Tigger	Tigger5b	455	0.139666519326163	223186	2766	625.744	23.5474615818127	0.192077992240067	231807.666	1	0.002	**	0.1644975	0.1508614;0.1788474	1.07e-15	***
DNA	TcMar-Tigger	MER46C	787	0.241577034526791	223186	2812	686.099	23.9466206308873	0.210604525809145	231807.666	1001	0.002	**	0.279872	0.2633372;0.2968660	1.237e-05	***
DNA	TcMar-Tigger	tot	22858	7.01647757968666	223186	125710	26168.465	143.641873291749	8.03265587397476	231807.666	1	0.002	**	0.1818312	0.1797024;0.1839747	2.2e-16	***
DNA	TcMar-Tigger	Tigger9a	200	0.0613918766268847	223186	1026	237.194	14.2366093240295	0.0728089239231865	231807.666	4	0.008	**	0.1949318	0.1711074;0.2205202	0.005466	**
DNA	TcMar-Tigger	MamRep137	638	0.195840086439762	223186	2459	610.431	22.8716932769166	0.187377523206129	231807.666	895	0.214	ns	0.2594551	0.2422214;0.2772634	0.1992	ns
DNA	TcMar-Tigger	Tigger15a	1449	0.44478414616178	223186	4828	1150.635	31.0892315008801	0.353198209812878	231807.666	1001	0.002	**	0.3001243	0.2872169;0.3132737	2.2e-16	***
DNA	TcMar-Tigger	MER8	507	0.155628407249153	223186	1941	460.044	19.5418511904054	0.141214822454693	231807.666	991	0.022	*	0.2612056	0.2417777;0.2813574	0.01305	*
DNA	TcMar-Tigger	Tigger13a	602	0.184789548646923	223186	3113	764.708	26.8591539358587	0.234734295957959	231807.666	1	0.002	**	0.1933826	0.1796411;0.2077027	3.859e-12	***
DNA	TcMar-Tigger	X26_DNA	236	0.072442414419724	223186	957	224.628	13.8047160849539	0.0689516723147193	231807.666	808	0.388	ns	0.246604	0.2195868;0.2751900	0.3806	ns
DNA	TcMar-Tigger	Tigger23a	140	0.0429743136388193	223186	583	136.609	10.734959634687	0.0419334143706105	231807.666	646	0.712	ns	0.2401372	0.2059954;0.2769360	0.7323	ns
DNA	TcMar-Tigger	MER2B	425	0.13045773783213	223186	1710	402.15	18.214369691627	0.123443715927508	231807.666	913	0.178	ns	0.248538	0.2282079;0.2697346	0.1995	ns
DNA	TcMar-Tigger	MER127	36	0.0110505377928393	223186	211	48.394	6.40044761948176	0.0148549923874073	231807.666	26	0.052	ns	0.1706161	0.1224505;0.2282951	0.04087	*
DNA	TcMar-Tigger	Tigger12c	244	0.0748980894847994	223186	859	202.231	12.8880464284057	0.0620767030106576	231807.666	999	0.006	**	0.2840512	0.2540960;0.3154961	0.0009673	***
DNA	TcMar-Tigger	MARE10	15	0.00460439074701635	223186	79	17.582	3.82071640845979	0.00539695987426944	231807.666	288	0.576	ns	0.1898734	0.1103475;0.2937585	0.5885	ns
DNA	TcMar-Tigger	UCON55	106	0.0325376946122489	223186	404	89.176	8.49889729642941	0.0273734099503954	231807.666	975	0.054	ns	0.2623762	0.2201178;0.3081548	0.04762	*
DNA	TcMar-Tigger	Tigger14a	332	0.101910515200629	223186	1293	300.589	15.8016382306003	0.0922686140169933	231807.666	977	0.05	*	0.2567672	0.2331442;0.2815011	0.0412	*
DNA	TcMar-Tigger	MER6B	177	0.054331810814793	223186	676	159.492	11.245728184622	0.0489575659348755	231807.666	944	0.116	ns	0.2618343	0.2290541;0.2967091	0.113	ns
DNA	TcMar-Tigger	MER44D	104	0.0319237758459801	223186	638	160.712	11.9688056341603	0.0493320563822995	231807.666	1	0.002	**	0.1630094	0.1351773;0.1940010	8.336e-08	***
DNA	TcMar-Tigger	Tigger1	1519	0.466271302981189	223186	12059	3435.887	64.3628060435668	1.05467775403959	231807.666	1	0.002	**	0.125964	0.1200912;0.1320180	2.2e-16	***
DNA	hAT?	MER121B	13	0.00399047198074751	223186	68	15.874	3.7183262296294	0.00487267324787584	231807.666	265	0.53	ns	0.1911765	0.1059109;0.3047018	0.4751	ns
DNA	hAT?	UCON69	5	0.00153479691567212	223186	28	6.43843843843844	2.30751233806986	0.00197633909141202	231807.666	350	0.7	ns	0.1785714	0.06064291;0.36893335	0.6559	ns
DNA	hAT?	tot	346	0.106207946564511	223186	2048	489.935	20.1165466830282	0.150390145375964	231807.666	1	0.002	**	0.1689453	0.1529557;0.1858885	1.207e-14	***
DNA	hAT?	MER121	109	0.0334585727616522	223186	927	222.866	13.2103200777482	0.0684108098816365	231807.666	1	0.002	**	0.1175836	0.09754952;0.14008296	2.2e-16	***
DNA	hAT?	MER99	36	0.0110505377928393	223186	295	75.937	8.47129233315636	0.0233095746770787	231807.666	1	0.002	**	0.1220339	0.08695344;0.16492580	1.56e-08	***
DNA	hAT?	UCON105	154	0.0472717450027012	223186	638	148.642	11.2710635200443	0.045627056627867	231807.666	704	0.596	ns	0.2413793	0.2086518;0.2765203	0.6067	ns
DNA	hAT?	UCON89	15	0.00460439074701635	223186	48	10.999	3.107838100297	0.00337624625509553	231807.666	919	0.166	ns	0.3125	0.1865963;0.4625136	0.1712	ns
DNA	hAT?	UCON80	14	0.00429743136388193	223186	44	10.408	2.94520121727026	0.00319483325966308	231807.666	919	0.166	ns	0.3181818	0.1860988;0.4757814	0.2144	ns
DNA	TcMar-Tc2	Kanga1a	133	0.0408255979568783	223186	843	214.873	13.8445130481914	0.065957283532243	231807.666	1	0.002	**	0.1577699	0.1338002;0.1841594	1.429e-11	***
DNA	TcMar-Tc2	Kanga11a	182	0.0558666077304651	223186	883	214.574	13.4846713108018	0.0658655026766858	231807.666	9	0.018	*	0.2061155	0.1798848;0.2343231	0.01071	*
DNA	TcMar-Tc2	MER104	670	0.205662786700064	223186	2206	528.279	21.2553275191879	0.16216019596287	231807.666	1001	0.002	**	0.3037171	0.2845717;0.3233853	6.19e-12	***
DNA	TcMar-Tc2	Kanga1c	190	0.0583222827955405	223186	826	198.12	12.9633965321458	0.060814792986592	231807.666	280	0.56	ns	0.2300242	0.2017241;0.2602652	0.5411	ns
DNA	TcMar-Tc2	tot	1650	0.506482982171799	223186	8147	1974.84	40.8084762240853	0.606195668189185	231807.666	1	0.002	**	0.2025285	0.1938480;0.2114223	2.2e-16	***
DNA	TcMar-Tc2	Kanga1d	117	0.0359142478267276	223186	664	164.083	12.0680466003719	0.0503668164628456	231807.666	1	0.002	**	0.1762048	0.1479647;0.2073572	1.482e-05	***
DNA	TcMar-Tc2	Kanga2_a	286	0.0877903835764452	223186	1534	385.865	18.631529966938	0.118444882373164	231807.666	1	0.002	**	0.1864407	0.1672399;0.2068495	1.494e-09	***
DNA	TcMar-Tc2	Kanga1	136	0.0417464761062816	223186	812	195.547	12.6378600445845	0.0600249864937871	231807.666	1	0.002	**	0.1674877	0.1424327;0.1949831	4.185e-07	***
DNA	TcMar-Tc2	Kanga1b	59	0.018110603604931	223186	379	98.241	9.37767880980472	0.0301559967585089	231807.666	1	0.002	**	0.1556728	0.1206665;0.1961638	1.788e-06	***
DNA	TcMar?	X22_DNA	0	0	223186	24	5.76706827309237	2.1214292705881	0.00177025571960254	231807.666	1	0.002	**	0	0.0000000;0.1424736	0.002785	**
DNA	TcMar?	tot	7	0.00214871568194097	223186	168	37.242	5.65910429851416	0.0114317813466922	231807.666	1	0.002	**	0.04166667	0.01691377;0.08396250	9.073e-11	***
DNA	TcMar?	Eulor8	7	0.00214871568194097	223186	144	31.502	5.30812322503653	0.00966983448750061	231807.666	1	0.002	**	0.04861111	0.01976480;0.09759155	2.428e-08	***
SINE	tot	tot	161494	49.5720986199106	223186	1806997	154014.683	204.526574387366	47.2762520873238	231807.666	1001	0.002	**	0.08937148	0.08895592;0.08978837	2.2e-16	***
SINE	Alu	AluYc	1654	0.507710819704337	223186	6703	1660.688	36.5769672134053	0.50976376405874	231807.666	444	0.888	ns	0.2467552	0.2364717;0.2572594	0.8652	ns
SINE	Alu	AluYd8	60	0.0184175629880654	223186	224	55.733	6.77462962874035	0.0171077673002308	231807.666	775	0.454	ns	0.2678571	0.2110562;0.3309155	0.5363	ns
SINE	Alu	AluY	22383	6.8706718726978	223186	98084	22110.313	125.240585415572	6.78696803938903	231807.666	987	0.03	*	0.2282024	0.2255789;0.2308419	0.03732	*
SINE	Alu	AluYh3	172	0.0527970138991209	223186	649	169.027	12.0071829936686	0.0518844236530622	231807.666	602	0.8	ns	0.2650231	0.2314314;0.3007681	0.7885	ns
SINE	Alu	AluYk11	50	0.0153479691567212	223186	171	42.798	6.09789966958955	0.0131372476793871	231807.666	886	0.232	ns	0.2923977	0.2254509;0.3666984	0.2163	ns
SINE	Alu	AluYe5	369	0.113268012376602	223186	1297	337.313	16.8046251498338	0.103541390403222	231807.666	973	0.058	ns	0.2845027	0.2600743;0.3099117	0.04616	*
SINE	Alu	AluSx	30604	9.3941849614459	223186	124945	27276.275	133.531194688563	8.3727085482049	231807.666	1001	0.002	**	0.2449398	0.2425571;0.2473342	2.2e-16	***
SINE	Alu	Alu	2226	0.683291586857227	223186	7748	1846.224	35.5944769703221	0.566715780167968	231807.666	1001	0.002	**	0.2872999	0.2772413;0.2975189	2.2e-16	***
SINE	Alu	AluSx3	11056	3.39374293993419	223186	38631	9422.229	87.2269746357404	2.89224160159128	231807.666	1001	0.002	**	0.286195	0.2816911;0.2907311	2.2e-16	***
SINE	Alu	AluSc	9924	3.04626491822602	223186	37679	9196.001	85.4920808899567	2.82279879426354	231807.666	1001	0.002	**	0.2633828	0.2589404;0.2678617	2.2e-16	***
SINE	Alu	AluSg	12411	3.80967290408133	223186	42580	10510.722	92.8578445544333	3.22636474141742	231807.666	1001	0.002	**	0.2914749	0.2871610;0.2958171	2.2e-16	***
SINE	Alu	AluYh3a3	56	0.0171897254555277	223186	158	43.058	5.91334115400112	0.013217057119002	231807.666	984	0.036	*	0.3544304	0.2800649;0.4343698	0.02516	*
SINE	Alu	AluYg6	207	0.0635405923088257	223186	811	201.602	12.9833803057665	0.0618836255586661	231807.666	673	0.658	ns	0.2552404	0.2255519;0.2867199	0.6551	ns
SINE	Alu	AluSx1	27076	8.31123225774765	223186	106483	24027.091	131.099770666729	7.37534103187466	231807.666	1001	0.002	**	0.2542753	0.2516619;0.2569022	2.2e-16	***
SINE	Alu	AluYj4	753	0.231140415500221	223186	2787	713.726	25.1715420769275	0.219084892687	231807.666	940	0.124	ns	0.270183	0.2537659;0.2870841	0.09052	ns
SINE	Alu	FLAM_A	5101	1.5657998133687	223186	14934	3575.21	52.148397438036	1.09744425617602	231807.666	1001	0.002	**	0.3415696	0.3339616;0.3492393	2.2e-16	***
SINE	Alu	AluYk3	1538	0.472103531260744	223186	6065	1559.884	36.6397463830607	0.478821030401257	231807.666	280	0.56	ns	0.2535862	0.2426750;0.2647347	0.5277	ns
SINE	Alu	AluSc5	1197	0.367430381611905	223186	4143	1070.04	30.825681219117	0.328458818329159	231807.666	1001	0.002	**	0.2889211	0.2751512;0.3029891	8.332e-06	***
SINE	Alu	AluYa8	100	0.0306959383134424	223186	390	94.526	8.97183469630476	0.0290156426501645	231807.666	753	0.498	ns	0.2564103	0.2137840;0.3027775	0.5159	ns
SINE	Alu	AluYi6	100	0.0306959383134424	223186	454	114.161	9.48129600708541	0.0350427901380089	231807.666	71	0.142	ns	0.2202643	0.1829703;0.2612477	0.13	ns
SINE	Alu	AluYk2	1903	0.584143706104808	223186	6622	1716.235	38.8188701494477	0.526814436913708	231807.666	1001	0.002	**	0.2873754	0.2764959;0.2984424	2.263e-07	***
SINE	Alu	AluSq2	13886	4.26243799420461	223186	51711	12499.559	99.646876614468	3.83685692009233	231807.666	1001	0.002	**	0.2685309	0.2647144;0.2723734	2.2e-16	***
SINE	Alu	AluJo	14064	4.31707676440253	223186	45868	11031.79	89.4953032807271	3.3863114532685	231807.666	1001	0.002	**	0.306619	0.3024008;0.3108617	2.2e-16	***
SINE	Alu	AluYb8	596	0.182947792348117	223186	2645	650.995	24.0774312935931	0.199829023623594	231807.666	14	0.028	*	0.2253308	0.2095305;0.2417414	0.01302	*
SINE	Alu	AluSp	17898	5.49395903933991	223186	64572	15391.2	108.74149489828	4.72447325769854	231807.666	1001	0.002	**	0.277179	0.2737289;0.2806491	2.2e-16	***
SINE	Alu	AluYh9	43	0.0131992534747802	223186	168	37.475	5.25956633554878	0.0115033028829625	231807.666	869	0.266	ns	0.2559524	0.1918428;0.3288828	0.3083	ns
SINE	Alu	AluYk4	284	0.0871764648101763	223186	1095	284.271	16.2589025124979	0.0872596508030058	231807.666	522	0.96	ns	0.2593607	0.2336198;0.2864015	1	ns
SINE	Alu	AluYe6	70	0.0214871568194097	223186	193	53.177	6.70407455325607	0.0163231791169392	231807.666	995	0.014	*	0.3626943	0.2948635;0.4348147	0.007819	**
SINE	Alu	AluYc3	175	0.0537178920485241	223186	557	147.753	11.1720546814722	0.0453541697362605	231807.666	992	0.02	*	0.3141831	0.2758097;0.3545413	0.01088	*
SINE	Alu	AluYk12	21	0.0064461470458229	223186	100	25.685	4.63716274011149	0.00788425175580767	231807.666	174	0.348	ns	0.21	0.1349437;0.3029154	0.3052	ns
SINE	Alu	AluSq	3941	1.20972692893276	223186	12256	3187.746	52.4942580777282	0.978508545749227	231807.666	1001	0.002	**	0.3215568	0.3132900;0.3299084	2.2e-16	***
SINE	Alu	AluYf1	554	0.170055498256471	223186	1999	530.576	20.7589777965862	0.16286528166593	231807.666	882	0.24	ns	0.2771386	0.2576061;0.2973267	0.234	ns
SINE	Alu	AluSg4	3699	1.13544275821423	223186	11821	3068.652	50.2844053103685	0.941951524974215	231807.666	1001	0.002	**	0.3129177	0.3045636;0.3213640	2.2e-16	***
SINE	Alu	tot	118685	36.4314743873091	223186	1196725	127816.987	222.663463210399	39.2346234836206	231807.666	1	0.002	**	0.09917483	0.09863987;0.09971173	2.2e-16	***
SINE	Alu	AluSz	29494	9.05346004616669	223186	118033	26067.888	135.469293145662	8.00178282009724	231807.666	1001	0.002	**	0.2498793	0.2474113;0.2523595	2.2e-16	***
SINE	Alu	AluYi6_4d	16	0.00491135013015078	223186	46	12.165	3.12370493685503	0.00373416089583026	231807.666	919	0.166	ns	0.3478261	0.2135436;0.5024901	0.2405	ns
SINE	Alu	AluYb9	68	0.0208732380531408	223186	378	96.253	9.08909250709896	0.0295457615048377	231807.666	2	0.004	**	0.1798942	0.1424885;0.2223999	0.0007375	***
SINE	Alu	AluSq10	505	0.155014488482884	223186	1528	399.104	18.5199939031894	0.122508717646481	231807.666	1001	0.002	**	0.3304974	0.3069292;0.3547188	1.833e-09	***
SINE	Alu	AluYm1	1141	0.350240656156377	223186	4667	1197.984	32.1930137473045	0.367732429644909	231807.666	41	0.082	ns	0.2444825	0.2322079;0.2570776	0.05612	ns
SINE	Alu	AluYh7	109	0.0334585727616522	223186	462	114.346	9.89424985434368	0.0350995776238888	231807.666	318	0.636	ns	0.2359307	0.1979293;0.2773508	0.5901	ns
SINE	Alu	AluSg7	1877	0.576162762143313	223186	5829	1523.227	37.4437645877989	0.467568820293699	231807.666	1001	0.002	**	0.3220106	0.3100215;0.3341782	2.2e-16	***
SINE	Alu	AluSq4	574	0.176194685919159	223186	1638	434.902	19.7354981159809	0.133497249643927	231807.666	1001	0.002	**	0.3504274	0.3273026;0.3740894	4.303e-14	***
SINE	Alu	FAM	1517	0.465657384214921	223186	4262	1050.722	30.3003436750613	0.322528976965768	231807.666	1001	0.002	**	0.3559362	0.3415472;0.3705229	2.2e-16	***
SINE	Alu	FLAM_C	8259	2.5351775453072	223186	24406	5861.158	66.0775398851779	1.79913744413339	231807.666	1001	0.002	**	0.3384004	0.3324632;0.3443761	2.2e-16	***
SINE	Alu	FRAM	6306	1.93568587004568	223186	20221	4875.04	61.6920928021923	1.49643927115564	231807.666	1001	0.002	**	0.311854	0.3054717;0.3182905	2.2e-16	***
SINE	Alu	AluSc8	5949	1.82610137026669	223186	20437	5177.176	65.9081854773207	1.58918275133834	231807.666	1001	0.002	**	0.2910897	0.2848673;0.2973716	2.2e-16	***
SINE	Alu	AluJr	28693	8.80758558027602	223186	114124	24902.656	135.338975547705	7.64410392416875	231807.666	1001	0.002	**	0.2514195	0.2489045;0.2539472	2.2e-16	***
SINE	Alu	AluSx4	3684	1.13083836746722	223186	11827	3057.957	52.251520287666	0.938668594371593	231807.666	1001	0.002	**	0.3114907	0.3031494;0.3199248	2.2e-16	***
SINE	Alu	AluYa5	760	0.233289131182162	223186	3782	941.564	28.6271797321954	0.28902190462158	231807.666	1	0.002	**	0.2009519	0.1882837;0.2140839	3.26e-12	***
SINE	Alu	AluJr4	4112	1.26221698344875	223186	12307	3097.458	48.6213149582389	0.950793796964786	231807.666	1001	0.002	**	0.3341188	0.3257848;0.3425313	2.2e-16	***
SINE	Alu	AluJb	29894	9.17624379942046	223186	117273	25507.763	130.490569083055	7.82984719561908	231807.666	1001	0.002	**	0.2549095	0.2524170;0.2574141	2.2e-16	***
SINE	Alu	AluSz6	12631	3.8772039683709	223186	40962	10062.975	89.2934022573151	3.08892459849713	231807.666	1001	0.002	**	0.308359	0.3038882;0.3128569	2.2e-16	***
SINE	5S-Deu-L2	tot	673	0.206583664849467	223186	2614	606.504	22.1164898463369	0.18617209370856	231807.666	1001	0.002	**	0.2574598	0.2407863;0.2746782	0.002396	**
SINE	5S-Deu-L2	AmnSINE1	673	0.206583664849467	223186	2614	606.504	22.1164898463369	0.18617209370856	231807.666	1001	0.002	**	0.2574598	0.2407863;0.2746782	0.002396	**
SINE	MIR	tot	90761	27.8599405726634	223186	598863	80518.78	193.103735470479	24.7159950395364	231807.666	1001	0.002	**	0.1515555	0.1506482;0.1524663	2.2e-16	***
SINE	MIR	MIR1_Amn	3669	1.1262339767202	223186	11716	2888.63	45.6513433005552	0.88669208290359	231807.666	1001	0.002	**	0.3131615	0.3047682;0.3216477	2.2e-16	***
SINE	MIR	MIR3	21897	6.72148961249447	223186	87870	18428.419	114.694918646657	5.65677612838269	231807.666	1001	0.002	**	0.2491977	0.2463403;0.2520716	2.2e-16	***
SINE	MIR	MIRb	44742	13.7339767202004	223186	223887	40721.474	147.699927530763	12.4998385393645	231807.666	1001	0.002	**	0.1998419	0.1981871;0.2015044	2.2e-16	***
SINE	MIR	MIR	34721	10.6579367418103	223186	174396	33373.767	142.262107457391	10.244390931192	231807.666	1001	0.002	**	0.1990929	0.1972209;0.2009749	3.341e-16	***
SINE	MIR	MIRc	23401	7.18315652472865	223186	100994	20923.599	119.099852955299	6.42269504199204	231807.666	1001	0.002	**	0.2317068	0.2291075;0.2343216	2.2e-16	***
SINE	tRNA-RTE	tot	1535	0.47118265311134	223186	5836	1313.984	32.1115071725525	0.403339718088502	231807.666	1001	0.002	**	0.2630226	0.2517619;0.2745207	1.004e-11	***
SINE	tRNA-RTE	MamSINE1	1535	0.47118265311134	223186	5836	1313.984	32.1115071725525	0.403339718088502	231807.666	1001	0.002	**	0.2630226	0.2517619;0.2745207	1.004e-11	***
SINE	tRNA	tot	559	0.171590295172143	223186	2292	524.707	20.5739261551469	0.161063737046314	231807.666	947	0.11	ns	0.2438918	0.2264294;0.2620112	0.09093	ns
SINE	tRNA	LFSINE_Vert	559	0.171590295172143	223186	2292	524.707	20.5739261551469	0.161063737046314	231807.666	947	0.11	ns	0.2438918	0.2264294;0.2620112	0.09093	ns
SINE	tRNA-Deu	tot	182	0.0558666077304651	223186	667	152.199	11.3231449965375	0.0467189111536762	231807.666	994	0.016	*	0.2728636	0.2393782;0.3083731	0.007386	**
SINE	tRNA-Deu	AmnSINE2	182	0.0558666077304651	223186	667	152.199	11.3231449965375	0.0467189111536762	231807.666	994	0.016	*	0.2728636	0.2393782;0.3083731	0.007386	**
RNA	tot	tot	167	0.0512622169834488	223186	730	170.409	12.4190156997626	0.052308641520554	231807.666	411	0.822	ns	0.2287671	0.1987587;0.2609853	0.793	ns
RNA	RNA	tot	167	0.0512622169834488	223186	730	170.409	12.4190156997626	0.052308641520554	231807.666	411	0.822	ns	0.2287671	0.1987587;0.2609853	0.793	ns
RNA	RNA	7SK	167	0.0512622169834488	223186	730	170.409	12.4190156997626	0.052308641520554	231807.666	411	0.822	ns	0.2287671	0.1987587;0.2609853	0.793	ns
srpRNA	tot	tot	466	0.143043072540641	223186	1383	356.506	17.2531050432562	0.109432861843721	231807.666	1001	0.002	**	0.3369487	0.3120446;0.3625475	6.309e-11	***
srpRNA	srpRNA	tot	466	0.143043072540641	223186	1383	356.506	17.2531050432562	0.109432861843721	231807.666	1001	0.002	**	0.3369487	0.3120446;0.3625475	6.309e-11	***
srpRNA	srpRNA	7SLRNA	466	0.143043072540641	223186	1383	356.506	17.2531050432562	0.109432861843721	231807.666	1001	0.002	**	0.3369487	0.3120446;0.3625475	6.309e-11	***
Satellite	tot	tot	469	0.143963950690045	223186	6330	2472.16	90.4844507959011	0.758852708609597	231807.666	1	0.002	**	0.07409163	0.06775769;0.08082124	2.2e-16	***
Satellite	telo	tot	35	0.0107435784097048	223186	367	108.112	11.2718459229405	0.0331859928294288	231807.666	1	0.002	**	0.09536785	0.06732862;0.13013519	2.2e-16	***
Satellite	telo	REP522	10	0.00306959383134424	223186	243	76.335	9.76043242080191	0.0234317445115662	231807.666	1	0.002	**	0.04115226	0.01990772;0.07437647	2.2e-16	***
Satellite	telo	TAR1	27	0.00828790334462944	223186	124	31.829	5.82388844988266	0.00977021020578557	231807.666	229	0.458	ns	0.2177419	0.1486647;0.3007651	0.3557	ns
Satellite	acro	tot	4	0.00122783753253769	223186	61	13.305	3.85107852501165	0.00408409459260351	231807.666	6	0.012	*	0.06557377	0.0181542;0.1594690	0.002718	**
Satellite	acro	ACRO1	4	0.00122783753253769	223186	61	13.305	3.85107852501165	0.00408409459260351	231807.666	6	0.012	*	0.06557377	0.0181542;0.1594690	0.002718	**
Satellite	centr	tot	188	0.0577083640292716	223186	1815	1324.097	79.877481200918	0.406443998330141	231807.666	1	0.002	**	0.1035813	0.0899364;0.1185220	2.2e-16	***
Satellite	centr	GSATX	3	0.000920878149403271	223186	56	14.201	5.31402275473466	0.00435913019989195	231807.666	4	0.008	**	0.05357143	0.01118697;0.14867445	0.0001634	***
Satellite	centr	HSAT4	5	0.00153479691567212	223186	100	52.494	10.1956812384419	0.0161135258582584	231807.666	1	0.002	**	0.05	0.01643188;0.11283491	2.2e-16	***
Satellite	centr	SST1	79	0.0242497912676195	223186	609	119.073	11.6898384643811	0.0365505746279652	231807.666	1	0.002	**	0.1297209	0.1040629;0.1590307	2.115e-05	***
Satellite	centr	GSAT	4	0.00122783753253769	223186	39	29.405	11.8964069995734	0.00902614066106773	231807.666	2	0.004	**	0.1025641	0.02866011;0.24220973	2.2e-16	***
Satellite	centr	ALR_Alpha	95	0.0291611413977702	223186	844	1058.104	76.0749273977871	0.324794951132066	231807.666	1	0.002	**	na	na	na	na
Satellite	centr	GSATII	6	0.00184175629880654	223186	167	54.077	9.43589461085207	0.0165994425617602	231807.666	1	0.002	**	0.03592814	0.01329713;0.07655730	2.2e-16	***
Satellite	Satellite	CER	2	0.000613918766268847	223186	72	62.485	24.1167450621429	0.0191803570551545	231807.666	1	0.002	**	0.02777778	0.00338190;0.09676729	2.2e-16	***
Satellite	Satellite	LSAU	9	0.00276263444820981	223186	129	9.426	2.97714416637613	0.00289339914542508	231807.666	529	0.946	ns	0.06976744	0.03239652;0.12830935	1	ns
Satellite	Satellite	HSAT5	1	0.000306959383134424	223186	260	65.148	7.08860665747115	0.0199977898924414	231807.666	1	0.002	**	0.003846154	9.737144e-05;2.124194e-02	2.2e-16	***
Satellite	Satellite	SATR1	18	0.00552526889641963	223186	670	231.919	19.7002674991874	0.0711897131771524	231807.666	1	0.002	**	0.02686567	0.01599831;0.04212792	2.2e-16	***
Satellite	Satellite	(CATTC)n	2	0.000613918766268847	223186	2	3.87472527472527	3.68347283361636	0.00118938328014503	231807.666	239	0.478	ns	na	na	na	na
Satellite	Satellite	HSATI	4	0.00122783753253769	223186	45	15.889	3.94540812150597	0.00487727763862286	231807.666	2	0.004	**	0.08888889	0.02475296;0.21221174	6.718e-05	***
Satellite	Satellite	(GAATG)n	0	0	223186	18	14.818	8.6827568356062	0.00454852413928589	231807.666	1	0.002	**	0	0.000000;0.185302	2.842e-14	***
Satellite	Satellite	tot	244	0.0748980894847994	223186	4087	1050.519	42.2885559100918	0.322466664210992	231807.666	1	0.002	**	0.05970149	0.05263209;0.06740809	2.2e-16	***
Satellite	Satellite	D20S16	3	0.000920878149403271	223186	269	64.445	7.22171227120883	0.0197819974460979	231807.666	1	0.002	**	0.01115242	0.002305828;0.032244340	2.2e-16	***
Satellite	Satellite	SAR	1	0.000306959383134424	223186	1	2.28089887640449	1.47909312831099	0.000700143312093124	231807.666	117	0.234	ns	na	na	na	na
Satellite	Satellite	HSAT6	0	0	223186	17	5.07021063189569	1.99172113209643	0.0015563487279283	231807.666	1	0.002	**	0	0.0000000;0.1950643	0.003046	**
Satellite	Satellite	BSR_Beta	24	0.00736702519522617	223186	1870	309.772	18.800624443871	0.0950874220323167	231807.666	1	0.002	**	0.01283422	0.008239969;0.019036461	2.2e-16	***
Satellite	Satellite	SATR2	9	0.00276263444820981	223186	418	134.597	15.0135938069138	0.041315812091744	231807.666	1	0.002	**	0.0215311	0.009891541;0.040478050	2.2e-16	***
Satellite	Satellite	MSR1	174	0.0534109326653897	223186	316	147.046	10.1782848005684	0.0451371494523845	231807.666	994	0.016	*	0.5506329	0.4939495;0.6063583	0.002746	**
LTR	ERVL	LTR108b_Mam	4	0.00122783753253769	223186	53	11.763	3.29813715735242	0.00361076322381023	231807.666	4	0.008	**	0.0754717	0.02094603;0.18210784	0.007571	**
LTR	ERVL	LTR16D2	35	0.0107435784097048	223186	282	69.428	8.09656534404377	0.0213115760522568	231807.666	1	0.002	**	0.1241135	0.08799309;0.16836524	5.095e-07	***
LTR	ERVL	MER21B	627	0.192463533225284	223186	2786	751.932	27.6559980877608	0.230812582879033	231807.666	1	0.002	**	0.2250538	0.2096623;0.2410251	6.498e-08	***
LTR	ERVL	LTR16B2	156	0.0478856637689701	223186	1617	373.873	17.4540974134017	0.114763825450616	231807.666	1	0.002	**	0.09647495	0.08251792;0.11191589	2.2e-16	***
LTR	ERVL	MLT2A1	235	0.0721354550365896	223186	3738	859.863	27.9602218339734	0.263943016060115	231807.666	1	0.002	**	0.06286784	0.05529717;0.07113048	2.2e-16	***
LTR	ERVL	LTR86A2	58	0.0178036442217966	223186	308	74.039	8.29411063775202	0.0227269657678896	231807.666	23	0.046	*	0.1883117	0.1462101;0.2365246	0.03276	*
LTR	ERVL	LTR86C	31	0.00951574087716713	223186	285	66.629	7.83509717538639	0.0204523967388635	231807.666	1	0.002	**	0.1087719	0.0751116;0.1508309	1.124e-07	***
LTR	ERVL	LTR80A	29	0.00890182211089829	223186	393	94.08	9.35366725360118	0.0288787387652866	231807.666	1	0.002	**	0.07379135	0.04997343;0.10425908	2.2e-16	***
LTR	ERVL	LTR108d_Mam	4	0.00122783753253769	223186	66	16.023	3.91788473807242	0.00491841019596287	231807.666	1	0.002	**	0.06060606	0.01675822;0.14796756	0.0001504	***
LTR	ERVL	MER54B	51	0.0156549285398556	223186	438	120.195	10.867800333282	0.036894983055842	231807.666	1	0.002	**	0.1164384	0.08793607;0.15024172	1.388e-15	***
LTR	ERVL	LTR41C	126	0.0386768822749374	223186	759	192.138	12.7573392878651	0.0589785619566819	231807.666	1	0.002	**	0.1660079	0.1402171;0.1944238	9.41e-09	***
LTR	ERVL	LTR16D	94	0.0288541820146358	223186	1115	263.189	15.2813218602907	0.0807883330877658	231807.666	1	0.002	**	0.08430493	0.06866206;0.10218047	2.2e-16	***
LTR	ERVL	LTR86B1	58	0.0178036442217966	223186	295	68.766	7.82908286701186	0.0211083689406218	231807.666	98	0.196	ns	0.1966102	0.1528125;0.2466188	0.1482	ns
LTR	ERVL	MER54A	72	0.0221010755856785	223186	682	180.799	13.2926782212726	0.0554979495113207	231807.666	1	0.002	**	0.1055718	0.08352384;0.13109872	2.2e-16	***
LTR	ERVL	LTR16E1	210	0.064461470458229	223186	2475	613.983	22.545265578387	0.188467842935023	231807.666	1	0.002	**	0.08484848	0.07416447;0.09652635	2.2e-16	***
LTR	ERVL	LTR86A1	105	0.0322307352291145	223186	531	130.173	10.7627555908284	0.0399578237807573	231807.666	13	0.026	*	0.1977401	0.1646826;0.2342029	0.01156	*
LTR	ERVL	LTR40c	129	0.0395977604243406	223186	603	147.856	11.7098413475326	0.0453857865527233	231807.666	59	0.118	ns	0.2139303	0.1818381;0.2488529	0.07976	ns
LTR	ERVL	LTR82A	105	0.0322307352291145	223186	1041	252.686	16.0433410732551	0.077564338686705	231807.666	1	0.002	**	0.1008646	0.08323922;0.12078226	2.2e-16	***
LTR	ERVL	LTR86B2	32	0.00982270026030156	223186	273	64.167	7.60427090100924	0.0196966627375866	231807.666	1	0.002	**	0.1172161	0.08157306;0.16143048	1.013e-06	***
LTR	ERVL	LTR105_Mam	81	0.0248637100338883	223186	667	153.938	11.7396752926125	0.0472527135209469	231807.666	1	0.002	**	0.1214393	0.09762075;0.14866519	9.737e-13	***
LTR	ERVL	LTR33A	260	0.0798094396149502	223186	2044	501.132	22.0556801987386	0.15382716958892	231807.666	1	0.002	**	0.1272016	0.1130546;0.1424270	2.2e-16	***
LTR	ERVL	LTR69	14	0.00429743136388193	223186	141	34.181	5.71917371199266	0.0104921786749177	231807.666	1	0.002	**	0.09929078	0.05535416;0.16098026	1.996e-05	***
LTR	ERVL	MLT2D	369	0.113268012376602	223186	4453	1039.808	29.854990478251	0.319178822258239	231807.666	1	0.002	**	0.08286548	0.07493174;0.09135120	2.2e-16	***
LTR	ERVL	LTR108c_Mam	1	0.000306959383134424	223186	43	9.845	3.02193764116785	0.0030220151269584	231807.666	1	0.002	**	0.02325581	0.0005886129;0.1228904827	0.0003656	***
LTR	ERVL	MER74B	148	0.0454299887038947	223186	931	245.077	15.4510130672653	0.0752286847404351	231807.666	1	0.002	**	0.1589689	0.1360526;0.1840656	3.939e-14	***
LTR	ERVL	MLT2B3	231	0.0709076175040519	223186	3276	812.162	28.5435542722081	0.24930074652522	231807.666	1	0.002	**	0.07051282	0.06198003;0.07982152	2.2e-16	***
LTR	ERVL	LTR40A1	46	0.0141201316241835	223186	563	131.389	11.1101356478719	0.0403310863906488	231807.666	1	0.002	**	0.08170515	0.06043743;0.10748046	2.2e-16	***
LTR	ERVL	MLT2C2	105	0.0322307352291145	223186	1336	308.969	16.8241817659015	0.0948409336476597	231807.666	1	0.002	**	0.07859281	0.06472828;0.09434304	2.2e-16	***
LTR	ERVL	MER70C	30	0.00920878149403271	223186	275	67.631	7.7716946825154	0.0207599700407642	231807.666	1	0.002	**	0.1090909	0.07482383;0.15206150	1.476e-08	***
LTR	ERVL	MER74A	219	0.0672241049064388	223186	1568	413.339	19.3440500224558	0.1268782844654	231807.666	1	0.002	**	0.1396684	0.1228788;0.1578194	2.2e-16	***
LTR	ERVL	MER77B	243	0.0745911301016649	223186	1256	339.737	17.8336162588766	0.10428545994794	231807.666	1	0.002	**	0.1934713	0.1719649;0.2164227	2.324e-10	***
LTR	ERVL	MER68	471	0.144577869456314	223186	1492	396.948	18.2893355755696	0.121846913216443	231807.666	1001	0.002	**	0.3156836	0.2921465;0.3399485	2.113e-05	***
LTR	ERVL	LTR42	68	0.0208732380531408	223186	309	80.226	8.44264189707239	0.0246261234713423	231807.666	83	0.166	ns	0.2200647	0.1751340;0.2704524	0.1195	ns
LTR	ERVL	LTR84a	73	0.0224080349688129	223186	671	158.676	12.3628420625625	0.0487070870782378	231807.666	1	0.002	**	0.1087928	0.08625059;0.13484131	2.2e-16	***
LTR	ERVL	MLT2C1	271	0.0831859928294288	223186	2635	617.043	23.7287210612625	0.189407138647414	231807.666	1	0.002	**	0.1028463	0.09150451;0.11507884	2.2e-16	***
LTR	ERVL	LTR40b	173	0.0531039732822553	223186	1140	264.989	16.0045939038148	0.0813408599774078	231807.666	1	0.002	**	0.1517544	0.1314082;0.1739153	1.765e-11	***
LTR	ERVL	LTR47B	5	0.00153479691567212	223186	46	9.803	3.03898443997768	0.00300912283286676	231807.666	59	0.118	ns	0.1086957	0.03624837;0.23569670	0.1036	ns
LTR	ERVL	LTR79	555	0.170362457639605	223186	4053	940.403	29.3754916641494	0.288665524777761	231807.666	1	0.002	**	0.1369356	0.1264930;0.1479045	2.2e-16	***
LTR	ERVL	LTR47B4	27	0.00828790334462944	223186	105	26.467	4.87305424325009	0.00812429399341879	231807.666	599	0.806	ns	0.2571429	0.1767952;0.3516541	0.9106	ns
LTR	ERVL	MER68B	141	0.0432812730219537	223186	450	112.158	10.481168393404	0.0344279504935907	231807.666	997	0.01	**	0.3133333	0.2707151;0.3584261	0.002233	**
LTR	ERVL	LTR16C	713	0.218862040174844	223186	6620	1674.615	37.5167466777342	0.514038787387653	231807.666	1	0.002	**	0.1077039	0.1003346;0.1154207	2.2e-16	***
LTR	ERVL	MER76	71	0.0217941162025441	223186	715	168.336	12.6380704549715	0.0516723147193163	231807.666	1	0.002	**	0.0993007	0.07837062;0.12360263	2.2e-16	***
LTR	ERVL	LTR57	32	0.00982270026030156	223186	268	61.17	7.33900272250671	0.0187767054663327	231807.666	1	0.002	**	0.119403	0.08312273;0.16436432	7.719e-06	***
LTR	ERVL	MLT2A2	249	0.0764328864004715	223186	3866	940.645	30.5741680958739	0.28873980894848	231807.666	1	0.002	**	0.06440766	0.05687190;0.07260971	2.2e-16	***
LTR	ERVL	LTR47A2	32	0.00982270026030156	223186	275	63.351	7.60115626576487	0.0194461838809489	231807.666	1	0.002	**	0.1163636	0.08096926;0.16028603	1.904e-06	***
LTR	ERVL	LTR33B	129	0.0395977604243406	223186	1608	374.757	18.6992944951037	0.115035177545307	231807.666	1	0.002	**	0.08022388	0.06741181;0.09459202	2.2e-16	***
LTR	ERVL	LTR41B	148	0.0454299887038947	223186	848	210.002	13.9625552442577	0.0644620843769952	231807.666	1	0.002	**	0.1745283	0.1495586;0.2017830	4.025e-07	***
LTR	ERVL	MLT2E	35	0.0107435784097048	223186	403	95.517	8.9509681504757	0.0293198393988507	231807.666	1	0.002	**	0.08684864	0.06123844;0.11871558	6.368e-15	***
LTR	ERVL	LTR52	74	0.0227149943519473	223186	1073	259.141	14.8691698225291	0.0795457615048377	231807.666	1	0.002	**	0.06896552	0.05453733;0.08580883	2.2e-16	***
LTR	ERVL	LTR33A_	210	0.064461470458229	223186	1666	407.781	19.1227277792086	0.125172204213938	231807.666	1	0.002	**	0.1260504	0.1104820;0.1429492	2.2e-16	***
LTR	ERVL	LTR102_Mam	34	0.0104366190265704	223186	518	122.043	10.6493454991168	0.0374622439958745	231807.666	1	0.002	**	0.06563707	0.04588032;0.09051635	2.2e-16	***
LTR	ERVL	LTR40a	232	0.0712145768871863	223186	1974	466.239	21.0199837944447	0.143116435833211	231807.666	1	0.002	**	0.1175279	0.1036438;0.1325589	2.2e-16	***
LTR	ERVL	LTR18B	75	0.0230219537350818	223186	367	93.16	10.0330983780218	0.0285963361328029	231807.666	36	0.072	ns	0.2043597	0.1642724;0.2492911	0.03068	*
LTR	ERVL	LTR41	219	0.0672241049064388	223186	1129	288.937	16.228814048026	0.088691923284711	231807.666	1	0.002	**	0.193977	0.1712905;0.2182700	1.032e-06	***
LTR	ERVL	LTR75B	23	0.00706006581209174	223186	205	43.106	6.44284675235057	0.0132317911693925	231807.666	2	0.004	**	0.1121951	0.07246572;0.16358076	0.0002968	***
LTR	ERVL	LTR108a_Mam	11	0.00337655321447866	223186	86	21.007	4.39160986851487	0.00644829576150484	231807.666	13	0.026	*	0.127907	0.06561579;0.21734610	0.01149	*
LTR	ERVL	LTR47B2	26	0.00798094396149501	223186	174	43.744	6.41900830873956	0.0134276312558322	231807.666	5	0.01	**	0.1494253	0.09999038;0.21122803	0.00156	**
LTR	ERVL	LTR16D1	12	0.00368351259761308	223186	207	50.143	6.63962616685879	0.0153918643485094	231807.666	1	0.002	**	0.05797101	0.03030991;0.09907354	2.747e-12	***
LTR	ERVL	LTR16B1	129	0.0395977604243406	223186	1199	294.919	16.0700555595084	0.0905281543146211	231807.666	1	0.002	**	0.1075897	0.09061265;0.12651775	2.2e-16	***
LTR	ERVL	LTR53	59	0.018110603604931	223186	494	128.953	10.7084761970349	0.0395833333333333	231807.666	1	0.002	**	0.1194332	0.09217327;0.15134370	1.175e-14	***
LTR	ERVL	LTR66	36	0.0110505377928393	223186	379	95.073	8.69225092977799	0.0291835494327391	231807.666	1	0.002	**	0.09498681	0.06741655;0.12907419	2.061e-14	***
LTR	ERVL	MER77	212	0.0650753892244978	223186	1299	354.989	18.8107076347946	0.108967204459506	231807.666	1	0.002	**	0.1632025	0.1435009;0.1844409	2.2e-16	***
LTR	ERVL	LTR16A1	306	0.0939295712391336	223186	2692	680.875	24.6448928937771	0.209000969991651	231807.666	1	0.002	**	0.1136701	0.1019190;0.1262685	2.2e-16	***
LTR	ERVL	MLT2B5	26	0.00798094396149501	223186	369	85.916	8.54388330573059	0.0263727223613771	231807.666	1	0.002	**	0.0704607	0.04654049;0.10153886	2.2e-16	***
LTR	ERVL	LTR75	56	0.0171897254555277	223186	291	70.904	8.1434083220172	0.0217646481017632	231807.666	38	0.076	ns	0.1924399	0.1487654;0.2425011	0.04066	*
LTR	ERVL	MER70B	24	0.00736702519522617	223186	477	114.484	9.95383457883558	0.0351419380187614	231807.666	1	0.002	**	0.05031447	0.03249989;0.07394147	2.2e-16	***
LTR	ERVL	LTR50	379	0.116337606207947	223186	2565	635.787	24.5762002885031	0.195160785324886	231807.666	1	0.002	**	0.1477583	0.1342384;0.1620875	2.2e-16	***
LTR	ERVL	MLT2B4	323	0.0991478807524188	223186	4467	1080.3	31.343171415707	0.331608221600118	231807.666	1	0.002	**	0.07230804	0.06488249;0.08029837	2.2e-16	***
LTR	ERVL	LTR82B	101	0.0310028976965768	223186	1154	268.247	15.7731031119999	0.0823409336476598	231807.666	1	0.002	**	0.08752166	0.07185141;0.10533008	2.2e-16	***
LTR	ERVL	ERV3-16A3_LTR	126	0.0386768822749374	223186	1093	268.04	15.2999506041192	0.0822773930553509	231807.666	1	0.002	**	0.115279	0.09694418;0.13571304	2.2e-16	***
LTR	ERVL	LTR33	1106	0.339497077746673	223186	9255	2265.351	45.2744693682496	0.69537074554295	231807.666	1	0.002	**	0.119503	0.1129608;0.1262857	2.2e-16	***
LTR	ERVL	MER88	17	0.0052183095132852	223186	112	29.608	5.22969269514813	0.00908845341584402	231807.666	9	0.018	*	0.1517857	0.09097863;0.23186514	0.007014	**
LTR	ERVL	LTR16E2	179	0.0549457295810618	223186	2318	575.359	23.0500634364512	0.176611843720839	231807.666	1	0.002	**	0.07722174	0.06667865;0.08884743	2.2e-16	***
LTR	ERVL	MER73	21	0.0064461470458229	223186	279	69.649	8.29835294872793	0.0213794140759295	231807.666	1	0.002	**	0.07526882	0.04719417;0.11275652	7.033e-14	***
LTR	ERVL	LTR33C	89	0.0273193850989637	223186	919	230.546	14.8096323117493	0.0707682579441088	231807.666	1	0.002	**	0.0968444	0.07849602;0.11782227	2.2e-16	***
LTR	ERVL	MLT2B2	148	0.0454299887038947	223186	2172	536.771	22.1515970587281	0.164766895044448	231807.666	1	0.002	**	0.06813996	0.05790087;0.07956198	2.2e-16	***
LTR	ERVL	MER70A	58	0.0178036442217966	223186	533	136.87	10.839400010729	0.0420135307696086	231807.666	1	0.002	**	0.108818	0.08367307;0.13839490	2.2e-16	***
LTR	ERVL	LTR108e_Mam	16	0.00491135013015078	223186	168	38.908	5.92981438990283	0.0119431756789942	231807.666	1	0.002	**	0.0952381	0.05542177;0.15005199	6.081e-06	***
LTR	ERVL	MLT2B1	234	0.0718284956534551	223186	4436	1067.718	31.5967218050992	0.327746058641521	231807.666	1	0.002	**	0.05275023	0.04635577;0.05974125	2.2e-16	***
LTR	ERVL	MLT2F	176	0.0540248514316586	223186	1911	465.947	21.2472500958745	0.143026803693335	231807.666	1	0.002	**	0.09209838	0.07950553;0.10595854	2.2e-16	***
LTR	ERVL	LTR62	47	0.0144270910073179	223186	313	84.28	9.11573895505443	0.0258705368105692	231807.666	1	0.002	**	0.1501597	0.1124647;0.1946309	7.631e-07	***
LTR	ERVL	MER68C	20	0.00613918766268847	223186	163	38.63	5.898295507169	0.0118578409704828	231807.666	2	0.004	**	0.1226994	0.07658401;0.18312250	0.0003068	***
LTR	ERVL	LTR53B	19	0.00583222827955405	223186	187	49.689	6.89200832695223	0.0152525047885664	231807.666	1	0.002	**	0.1016043	0.06228883;0.15411599	4.535e-08	***
LTR	ERVL	MER21C	1018	0.312484652030843	223186	5505	1481.916	36.3684975165542	0.454888021217033	231807.666	1	0.002	**	0.1849228	0.1747454;0.1954353	2.2e-16	***
LTR	ERVL	LTR47A	74	0.0227149943519473	223186	679	177.222	12.271972837214	0.0543999557978488	231807.666	1	0.002	**	0.1089838	0.08654949;0.13488051	2.2e-16	***
LTR	ERVL	LTR84b	150	0.0460439074701635	223186	1278	294.198	15.5664096409259	0.0903068365993812	231807.666	1	0.002	**	0.1173709	0.1002291;0.1362941	2.2e-16	***
LTR	ERVL	LTR16	300	0.0920878149403271	223186	3017	741.845	26.1465603400833	0.227716283581357	231807.666	1	0.002	**	0.09943653	0.08898504;0.11067187	2.2e-16	***
LTR	ERVL	LTR32	159	0.0488065419183734	223186	1216	308.654	16.5205693973668	0.0947442414419724	231807.666	1	0.002	**	0.1307566	0.1123070;0.1510117	2.2e-16	***
LTR	ERVL	MER74C	13	0.00399047198074751	223186	234	58.162	7.24722555729282	0.0178533716418643	231807.666	1	0.002	**	0.05555556	0.02990915;0.09312815	7.625e-15	***
LTR	ERVL	tot	13853	4.25230833456117	223186	133596	27301.971	143.278962238076	8.38059617651392	231807.666	1	0.002	**	0.1036932	0.1020633;0.1053403	2.2e-16	***
LTR	ERVL	LTR16B	70	0.0214871568194097	223186	694	167.713	12.6463655475224	0.0514810790236236	231807.666	1	0.002	**	0.1008646	0.07947481;0.12571548	2.2e-16	***
LTR	ERVL	LTR16A2	169	0.0518761357497176	223186	1825	457.464	19.9290207955602	0.140422867246206	231807.666	1	0.002	**	0.09260274	0.07969246;0.10683907	2.2e-16	***
LTR	ERVL	LTR101_Mam	135	0.0414395167231472	223186	1151	291.131	15.4934142423445	0.0893653921713079	231807.666	1	0.002	**	0.1172893	0.09926261;0.13729713	2.2e-16	***
LTR	ERVL	LTR18C	5	0.00153479691567212	223186	77	17.685	4.01545749559112	0.00542857669073228	231807.666	3	0.006	**	0.06493506	0.02141867;0.14506666	0.0001975	***
LTR	ERVL	LTR83	98	0.0300820195471735	223186	726	173.531	12.1299701226003	0.0532669687146997	231807.666	1	0.002	**	0.1349862	0.1109649;0.1620171	3.359e-12	***
LTR	ERVL	MER21A	357	0.109584499778989	223186	1975	515.804	21.5314464722458	0.158330877658268	231807.666	1	0.002	**	0.1807595	0.1640184;0.1984539	2.2e-16	***
LTR	ERVL	LTR80B	30	0.00920878149403271	223186	507	118.808	10.9234819750141	0.0364692303914346	231807.666	1	0.002	**	0.0591716	0.04027521;0.08339636	2.2e-16	***
LTR	ERVL	LTR67B	449	0.137824763027356	223186	3708	874.381	27.0199910976839	0.26839945238446	231807.666	1	0.002	**	0.1210895	0.1107560;0.1320243	2.2e-16	***
LTR	ERVL	LTR16A	465	0.142736113157507	223186	4245	1021.633	30.2063691253308	0.313599835469771	231807.666	1	0.002	**	0.1095406	0.1002987;0.1193236	2.2e-16	***
LTR	ERVL	LTR18A	17	0.0052183095132852	223186	198	48.478	6.8340485965656	0.0148807769755906	231807.666	1	0.002	**	0.08585859	0.0508122;0.1339089	1.161e-08	***
LTR	ERVL	LTR47B3	14	0.00429743136388193	223186	120	28.35	5.10583681384055	0.00870229851186091	231807.666	4	0.008	**	0.1166667	0.06527215;0.18799509	0.001205	**
LTR	ERV1?	tot	197	0.0604709984774815	223186	1544	379.521	18.1139635274744	0.11649753204656	231807.666	1	0.002	**	0.1275907	0.1113455;0.1452664	2.2e-16	***
LTR	ERV1?	LTR103_Mam	105	0.0322307352291145	223186	748	184.4	12.7409706197107	0.0566033102499877	231807.666	1	0.002	**	0.1403743	0.1162691;0.1673546	1.328e-12	***
LTR	ERV1?	EUTREP15	27	0.00828790334462944	223186	196	47.009	6.60109790061421	0.0144298536417661	231807.666	3	0.006	**	0.1377551	0.09278415;0.19406400	0.0005605	***
LTR	ERV1?	LTR103b_Mam	66	0.020259319286872	223186	600	148.812	11.2814860691279	0.0456792397229999	231807.666	1	0.002	**	0.11	0.08610128;0.13781462	2.2e-16	***
LTR	ERVL-MaLR	THE1A	347	0.106514905947645	223186	4236	1008.459	30.957692060257	0.309555952556358	231807.666	1	0.002	**	0.0819169	0.07383087;0.09058481	2.2e-16	***
LTR	ERVL-MaLR	MLT1M	436	0.133834291046609	223186	2320	559.99	22.0498093890649	0.171894184961446	231807.666	1	0.002	**	0.187931	0.1722208;0.2044333	6.8e-10	***
LTR	ERVL-MaLR	MLT1C2	2219	0.681142871175286	223186	15985	3914.539	57.5330733885609	1.20160447669564	231807.666	1	0.002	**	0.1388176	0.1334925;0.1442746	2.2e-16	***
LTR	ERVL-MaLR	MLT1J2	716	0.219782918324247	223186	6900	1670.437	37.8066842817031	0.512756311084917	231807.666	1	0.002	**	0.1037681	0.0966686;0.1112044	2.2e-16	***
LTR	ERVL-MaLR	MLT1O	822	0.252320612936496	223186	5061	1247.83	31.6476329710876	0.383033127056628	231807.666	1	0.002	**	0.1624185	0.152355;0.172873	2.2e-16	***
LTR	ERVL-MaLR	MSTB	942	0.289155738912627	223186	8566	2092.065	43.7376697911396	0.642178981877118	231807.666	1	0.002	**	0.1099696	0.1034196;0.1167863	2.2e-16	***
LTR	ERVL-MaLR	MSTD	948	0.290997495211434	223186	7647	1822.426	40.3184089231966	0.559410760768135	231807.666	1	0.002	**	0.1239702	0.1166629;0.1315653	2.2e-16	***
LTR	ERVL-MaLR	THE1B	1829	0.561428711752861	223186	22429	5261.727	65.7668742814553	1.61513647414174	231807.666	1	0.002	**	0.08154621	0.07799674;0.08520456	2.2e-16	***
LTR	ERVL-MaLR	MLT1E3	233	0.0715215362703207	223186	2044	455.649	20.1367645933573	0.139865735965817	231807.666	1	0.002	**	0.1139922	0.1005313;0.1285710	2.2e-16	***
LTR	ERVL-MaLR	MLT1G1	464	0.142429153774373	223186	3600	910.091	29.1295253694297	0.279360971956191	231807.666	1	0.002	**	0.1288889	0.1181090;0.1402753	2.2e-16	***
LTR	ERVL-MaLR	MLT1H2	543	0.166678945041992	223186	4721	1146.587	30.6210725005033	0.351955638229949	231807.666	1	0.002	**	0.115018	0.1060514;0.1244637	2.2e-16	***
LTR	ERVL-MaLR	MLT1F1	497	0.152558813417809	223186	3265	796.258	26.7145859991336	0.24441886449585	231807.666	1	0.002	**	0.1522205	0.1400609;0.1650066	2.2e-16	***
LTR	ERVL-MaLR	MLT1F2	772	0.236972643779775	223186	6038	1509.874	36.9657759636207	0.463469991650705	231807.666	1	0.002	**	0.1278569	0.1195325;0.1365426	2.2e-16	***
LTR	ERVL-MaLR	MLT1A1	674	0.206890624232602	223186	6780	1620.22	38.5099287796617	0.497341731742056	231807.666	1	0.002	**	0.09941003	0.09238751;0.10677916	2.2e-16	***
LTR	ERVL-MaLR	MLT1E1	110	0.0337655321447866	223186	1045	255.883	14.8802800287405	0.0785456878345857	231807.666	1	0.002	**	0.1052632	0.08730997;0.12547327	2.2e-16	***
LTR	ERVL-MaLR	MLT1K	2519	0.773230686115613	223186	17616	4436.973	62.3451135549867	1.36197049506409	231807.666	1	0.002	**	0.142995	0.1378564;0.1482518	2.2e-16	***
LTR	ERVL-MaLR	MLT1A0	2420	0.742841707185305	223186	20690	4851.475	63.9301841342839	1.48920577329208	231807.666	1	0.002	**	0.1169647	0.1126155;0.1214219	2.2e-16	***
LTR	ERVL-MaLR	MLT1G	322	0.0988409213692844	223186	2834	722.877	26.363059038774	0.221893878002063	231807.666	1	0.002	**	0.1136203	0.1021635;0.1258816	2.2e-16	***
LTR	ERVL-MaLR	MSTB2	210	0.064461470458229	223186	1582	380.84	18.9887591214638	0.116902411472914	231807.666	1	0.002	**	0.1327434	0.1164010;0.1504616	2.2e-16	***
LTR	ERVL-MaLR	MLT1J	2252	0.691272530818722	223186	15262	3680.427	54.157360447964	1.12974160159128	231807.666	1	0.002	**	0.147556	0.1419641;0.1532826	2.2e-16	***
LTR	ERVL-MaLR	MLT1E2	466	0.143043072540641	223186	4004	976.757	30.8314211078168	0.29982472619223	231807.666	1	0.002	**	0.1163836	0.1066084;0.1267225	2.2e-16	***
LTR	ERVL-MaLR	MLT1A	1063	0.326297824271892	223186	9077	2184.361	44.7314383915897	0.670510105102893	231807.666	1	0.002	**	0.1171092	0.1105628;0.1239024	2.2e-16	***
LTR	ERVL-MaLR	tot	30176	9.26280634546437	223186	323803	54717.98	184.617402173211	16.7961973871617	231807.666	1	0.002	**	0.09319247	0.09219328;0.09419893	2.2e-16	***
LTR	ERVL-MaLR	MSTA1	73	0.0224080349688129	223186	544	135.674	11.2086287010212	0.0416464073473798	231807.666	1	0.002	**	0.1341912	0.1066803;0.1657462	4.407e-11	***
LTR	ERVL-MaLR	MLT1E	67	0.0205662786700064	223186	918	222.223	14.244232838913	0.068213434998281	231807.666	1	0.002	**	0.07298475	0.05700660;0.09176444	2.2e-16	***
LTR	ERVL-MaLR	MSTA	1572	0.482540150287314	223186	19752	4599.425	63.4328787389088	1.41183666077305	231807.666	1	0.002	**	0.07958688	0.07584919;0.08344886	2.2e-16	***
LTR	ERVL-MaLR	MSTC	405	0.124318550169442	223186	3205	788.095	26.7913372333437	0.241913155051324	231807.666	1	0.002	**	0.1263651	0.1150508;0.1383658	2.2e-16	***
LTR	ERVL-MaLR	MSTB1	519	0.159311919846766	223186	4555	1108.93	32.1026428768673	0.340396468739256	231807.666	1	0.002	**	0.1139407	0.1048533;0.1235263	2.2e-16	***
LTR	ERVL-MaLR	THE1D	987	0.302968911153676	223186	12601	2967.814	51.0621851348995	0.910998354697706	231807.666	1	0.002	**	0.07832712	0.07369396;0.08315612	2.2e-16	***
LTR	ERVL-MaLR	MLT1F	670	0.205662786700064	223186	4306	1121.525	32.5378562152931	0.344262622169835	231807.666	1	0.002	**	0.1555968	0.1448906;0.1667725	2.2e-16	***
LTR	ERVL-MaLR	MLT1H	1211	0.371727812975787	223186	10078	2506.642	46.4535657379471	0.769437282058838	231807.666	1	0.002	**	0.1201627	0.1138754;0.1266705	2.2e-16	***
LTR	ERVL-MaLR	MLT1L	1583	0.485916703501793	223186	12035	2906.389	48.3301301517023	0.892143374588674	231807.666	1	0.002	**	0.131533	0.1255428;0.1377021	2.2e-16	***
LTR	ERVL-MaLR	MLT1H1	379	0.116337606207947	223186	3631	900.492	28.7507659470586	0.276414468837483	231807.666	1	0.002	**	0.104379	0.09461771;0.11478216	2.2e-16	***
LTR	ERVL-MaLR	MLT1E1A	309	0.0948504493885369	223186	3367	823.739	27.6769740740185	0.252854415303767	231807.666	1	0.002	**	0.09177309	0.08223054;0.10203123	2.2e-16	***
LTR	ERVL-MaLR	MLT1B	2196	0.674082805363194	223186	17694	4194.19	60.279179485785	1.28744597514857	231807.666	1	0.002	**	0.1241099	0.1192856;0.1290580	2.2e-16	***
LTR	ERVL-MaLR	THE1C	842	0.258459800599185	223186	9865	2331.446	47.5883781793174	0.715659225971219	231807.666	1	0.002	**	0.08535226	0.07991099;0.09103974	2.2e-16	***
LTR	ERVL-MaLR	MLT1J1	496	0.152251854034674	223186	4928	1168.737	31.6001645787075	0.358754788566377	231807.666	1	0.002	**	0.1006494	0.09238621;0.10938891	2.2e-16	***
LTR	ERVL-MaLR	MLT1C	916	0.281174794951132	223186	6450	1606.025	37.9360714956165	0.492984443298463	231807.666	1	0.002	**	0.1420155	0.1335825;0.1507736	2.2e-16	***
LTR	ERVL-MaLR	MLT1N2	824	0.252934531702765	223186	5722	1367.351	34.5038884376431	0.419721219488237	231807.666	1	0.002	**	0.1440056	0.1350044;0.1533714	2.2e-16	***
LTR	ERVL-MaLR	MLT1D	2180	0.669171455233044	223186	18645	4537.08	63.5438228108556	1.39269927803153	231807.666	1	0.002	**	0.1169214	0.1123423;0.1216203	2.2e-16	***
LTR	ERVL-MaLR	MLT1G3	409	0.125546387701979	223186	2737	693.933	25.716100575881	0.21300924561662	231807.666	1	0.002	**	0.1494337	0.1362748;0.1633469	2.2e-16	***
LTR	ERVL-MaLR	MLT1I	1239	0.380322675703551	223186	11068	2648.154	45.3917028837946	0.812875718284957	231807.666	1	0.002	**	0.1119443	0.1061278;0.1179659	2.2e-16	***
LTR	Gypsy?	tot	793	0.243418790825598	223186	7780	1837.079	39.5227378328704	0.563908636609204	231807.666	1	0.002	**	0.101928	0.09529082;0.10886508	2.2e-16	***
LTR	Gypsy?	LTR88c	120	0.0368351259761308	223186	1040	241.08	14.0405390472281	0.0740017680860469	231807.666	1	0.002	**	0.1153846	0.09659673;0.13637949	2.2e-16	***
LTR	Gypsy?	LTR85c	118	0.036221207209862	223186	1154	274.271	15.6793941975576	0.0841900569716615	231807.666	1	0.002	**	0.102253	0.08537013;0.12119317	2.2e-16	***
LTR	Gypsy?	LTR88b	168	0.0515691763665832	223186	1636	387.6	17.8673793054058	0.118977456902903	231807.666	1	0.002	**	0.1026895	0.08839745;0.11842433	2.2e-16	***
LTR	Gypsy?	LTR88a	105	0.0322307352291145	223186	903	216.37	13.7105462720885	0.0664168017287952	231807.666	1	0.002	**	0.1162791	0.09609608;0.13900288	2.2e-16	***
LTR	Gypsy?	LTR85b	111	0.034072491527921	223186	1177	283.524	15.4215189669256	0.0870303521438043	231807.666	1	0.002	**	0.09430756	0.07821637;0.11245781	2.2e-16	***
LTR	Gypsy?	LTR85a	183	0.0561735671135995	223186	1870	456.132	19.4384265934367	0.140013997347871	231807.666	1	0.002	**	0.09786096	0.08476536;0.11223283	2.2e-16	***
LTR	tot	tot	54168	16.6273758656255	223186	741743	98869.294	237.258971133619	30.348857497176	231807.666	1	0.002	**	0.07302799	0.07243688;0.07362244	2.2e-16	***
LTR	ERV1--int	HERV4_I-int	33	0.010129659643436	223186	348	97.604	10.8923747561231	0.0299604636314523	231807.666	1	0.002	**	0.09482759	0.06617641;0.13059330	2.2e-16	***
LTR	ERV1--int	PRIMA4-int	43	0.0131992534747802	223186	419	108.772	10.6099286796183	0.0333885860222975	231807.666	1	0.002	**	0.1026253	0.07527069;0.13574109	1.484e-15	***
LTR	ERV1--int	LTR39-int	18	0.00552526889641963	223186	180	44.405	6.56521721476731	0.0136305314080841	231807.666	1	0.002	**	0.1	0.0603504;0.1534350	9.303e-07	***
LTR	ERV1--int	HERVFH19-int	9	0.00276263444820981	223186	110	29.289	6.42485468767643	0.00899053337262413	231807.666	1	0.002	**	0.08181818	0.03809592;0.14963936	2.179e-06	***
LTR	ERV1--int	MER92-int	31	0.00951574087716713	223186	956	221.772	14.8634766773773	0.0680749963164874	231807.666	1	0.002	**	0.03242678	0.02213662;0.04571322	2.2e-16	***
LTR	ERV1--int	HERV3-int	72	0.0221010755856785	223186	303	96.639	12.5618660826917	0.0296642478267276	231807.666	18	0.036	*	0.2376238	0.1908230;0.2896362	0.002035	**
LTR	ERV1--int	MER89-int	42	0.0128922940916458	223186	696	187.107	13.6893736142291	0.0574342493001326	231807.666	1	0.002	**	0.06034483	0.04383368;0.08069648	2.2e-16	***
LTR	ERV1--int	MER31-int	47	0.0144270910073179	223186	1145	290.151	17.6159166528319	0.0890645719758362	231807.666	1	0.002	**	0.04104803	0.03031372;0.05421371	2.2e-16	***
LTR	ERV1--int	MER34-int	24	0.00736702519522617	223186	401	107.457	10.2650632010973	0.0329849344334758	231807.666	1	0.002	**	0.05985037	0.03871999;0.08774635	2.2e-16	***
LTR	ERV1--int	LTR19-int	11	0.00337655321447866	223186	231	59.143	8.74167992824997	0.0181544987967192	231807.666	1	0.002	**	0.04761905	0.02400775;0.08360473	2.2e-16	***
LTR	ERV1--int	HERVIP10B3-int	39	0.0119714159422425	223186	239	82.869	11.4006058090267	0.0254374171209666	231807.666	1	0.002	**	0.1631799	0.1186837;0.2162511	3.523e-10	***
LTR	ERV1--int	MER66-int	23	0.00706006581209174	223186	776	211.088	15.2310288634826	0.0647954422670792	231807.666	1	0.002	**	0.02963918	0.01887952;0.04414276	2.2e-16	***
LTR	ERV1--int	HUERS-P2-int	6	0.00184175629880654	223186	257	74.285	10.4307514386824	0.0228024777761407	231807.666	1	0.002	**	0.0233463	0.008614778;0.050119839	2.2e-16	***
LTR	ERV1--int	HERV-Fc2-int	0	0	223186	3	2.42295081967213	1.81802627081867	0.000743747488971604	231807.666	1	0.002	**	0	0.0000000;0.7075982	0.007117	**
LTR	ERV1--int	HERV30-int	6	0.00184175629880654	223186	69	23.25	6.40863250394112	0.00713680565787535	231807.666	1	0.002	**	0.08695652	0.03258291;0.17972073	2.324e-06	***
LTR	ERV1--int	MER83B-int	14	0.00429743136388193	223186	267	68.512	8.29135710258596	0.0210304012573056	231807.666	1	0.002	**	0.05243446	0.02895941;0.08641193	2.2e-16	***
LTR	ERV1--int	MER34B-int	25	0.00767398457836059	223186	593	151.052	11.8243440034156	0.046366828741221	231807.666	1	0.002	**	0.04215852	0.02746552;0.06160748	2.2e-16	***
LTR	ERV1--int	MER61-int	66	0.020259319286872	223186	1204	332.095	21.6281240691547	0.101939676342026	231807.666	1	0.002	**	0.05481728	0.04264593;0.06921620	2.2e-16	***
LTR	ERV1--int	LTR23-int	9	0.00276263444820981	223186	173	37.591	6.16617715774861	0.0115389101714061	231807.666	1	0.002	**	0.05202312	0.02406114;0.09645659	2.762e-09	***
LTR	ERV1--int	LTR46-int	2	0.000613918766268847	223186	80	21.991	6.11197801658963	0.00675034379450911	231807.666	1	0.002	**	0.025	0.003042086;0.087407156	4.487e-09	***
LTR	ERV1--int	HERVIP10FH-int	78	0.023942831884485	223186	400	125.135	13.1613827919789	0.0384113624085261	231807.666	1	0.002	**	0.195	0.1573033;0.2372788	1.434e-07	***
LTR	ERV1--int	PRIMAX-int	6	0.00184175629880654	223186	72	20.098	4.38127739267802	0.00616926968223565	231807.666	1	0.002	**	0.08333333	0.03119751;0.17260858	6.12e-05	***
LTR	ERV1--int	MER65-int	61	0.0187245223711998	223186	1038	289.49	17.473443313246	0.0888616718235843	231807.666	1	0.002	**	0.05876686	0.04524664;0.07485176	2.2e-16	***
LTR	ERV1--int	HERVH-int	108	0.0331516133785178	223186	5787	1789.071	49.7129695184098	0.549172130543686	231807.666	1	0.002	**	0.01866252	0.01533372;0.02248827	2.2e-16	***
LTR	ERV1--int	MER50-int	33	0.010129659643436	223186	544	140.816	12.9802400066652	0.043224792495457	231807.666	1	0.002	**	0.06066176	0.04212099;0.08414001	2.2e-16	***
LTR	ERV1--int	HUERS-P3b-int	33	0.010129659643436	223186	519	150.285	14.1037828858676	0.0461313908943569	231807.666	1	0.002	**	0.06358382	0.04416876;0.08813952	2.2e-16	***
LTR	ERV1--int	HUERS-P1-int	28	0.00859486272776386	223186	498	148.892	13.9397508102782	0.0457037964736506	231807.666	1	0.002	**	0.0562249	0.03768248;0.08023816	2.2e-16	***
LTR	ERV1--int	HERVH48-int	18	0.00552526889641963	223186	120	46.52	9.0348895526857	0.0142797505034134	231807.666	1	0.002	**	0.15	0.09138957;0.22666714	1.655e-08	***
LTR	ERV1--int	MER57A-int	104	0.0319237758459801	223186	1903	535.863	22.3629679008251	0.164488175924562	231807.666	1	0.002	**	0.05465055	0.04486867;0.06583159	2.2e-16	***
LTR	ERV1--int	PABL_A-int	27	0.00828790334462944	223186	449	124.609	12.0908356744812	0.0382499017729974	231807.666	1	0.002	**	0.06013363	0.03999874;0.08628810	2.2e-16	***
LTR	ERV1--int	HERV9-int	21	0.0064461470458229	223186	355	140.037	17.638274851576	0.0429856711359953	231807.666	1	0.002	**	0.05915493	0.03698709;0.08900559	2.2e-16	***
LTR	ERV1--int	HERVFH21-int	9	0.00276263444820981	223186	131	43.336	7.90224965117843	0.0133023918275134	231807.666	1	0.002	**	0.06870229	0.03189427;0.12641227	1.062e-12	***
LTR	ERV1--int	MER4-int	100	0.0306959383134424	223186	3018	750.39	28.2898960446697	0.23033925151024	231807.666	1	0.002	**	0.03313453	0.02703918;0.04015524	2.2e-16	***
LTR	ERV1--int	PABL_B-int	23	0.00706006581209174	223186	246	69.359	9.22893776619456	0.0212903958548205	231807.666	1	0.002	**	0.09349593	0.0601946;0.1369845	5.06e-13	***
LTR	ERV1--int	HERVS71-int	17	0.0052183095132852	223186	174	70.647	11.6681848433052	0.0216857595402976	231807.666	1	0.002	**	0.09770115	0.05795074;0.15181804	2.2e-16	***
LTR	ERV1--int	HERV35I-int	20	0.00613918766268847	223186	615	162.334	13.8780057300407	0.0498299445017435	231807.666	1	0.002	**	0.03252033	0.01997517;0.04977960	2.2e-16	***
LTR	ERV1--int	HERVIP10F-int	27	0.00828790334462944	223186	302	125.252	14.4669896588679	0.0384472766563528	231807.666	1	0.002	**	0.08940397	0.05974548;0.12741116	2.2e-16	***
LTR	ERV1--int	LTR37-int	71	0.0217941162025441	223186	1383	343.192	18.328531612518	0.105346004616669	231807.666	1	0.002	**	0.05133767	0.04030966;0.06431752	2.2e-16	***
LTR	ERV1--int	MER4B-int	69	0.0211801974362752	223186	1527	360.791	19.264590404248	0.110748182800452	231807.666	1	0.002	**	0.04518664	0.03532518;0.05684104	2.2e-16	***
LTR	ERV1--int	ERV24_Prim-int	25	0.00767398457836059	223186	416	108.671	10.8540577467401	0.033357583124601	231807.666	1	0.002	**	0.06009615	0.03926494;0.08743819	2.2e-16	***
LTR	ERV1--int	LOR1-int	39	0.0119714159422425	223186	1390	375.365	19.4318648711947	0.115221808850253	231807.666	1	0.002	**	0.02805755	0.02002608;0.03815745	2.2e-16	***
LTR	ERV1--int	HERVE-int	33	0.010129659643436	223186	268	105.725	14.3309019168282	0.0324532807818869	231807.666	1	0.002	**	0.1231343	0.08629652;0.16856178	2.2e-16	***
LTR	ERV1--int	MER51-int	26	0.00798094396149501	223186	608	152.239	12.7031196266212	0.0467311895290015	231807.666	1	0.002	**	0.04276316	0.02812138;0.06203241	2.2e-16	***
LTR	ERV1--int	HERV-Fc1-int	0	0	223186	6	3.33028720626632	2.31828123644672	0.00102226290649597	231807.666	1	0.002	**	0	0.0000000;0.4592581	0.00776	**
LTR	ERV1--int	MER84-int	10	0.00306959383134424	223186	140	36.134	6.44325690622062	0.0110916703501793	231807.666	1	0.002	**	0.07142857	0.03478243;0.12743630	1.976e-08	***
LTR	ERV1--int	HERV17-int	57	0.0174966848386621	223186	899	278.639	20.2003151394163	0.0855308555571927	231807.666	1	0.002	**	0.06340378	0.04837153;0.08136994	2.2e-16	***
LTR	ERV1--int	MER101-int	57	0.0174966848386621	223186	1219	324.994	17.9234263803887	0.0997599577623889	231807.666	1	0.002	**	0.04675964	0.03560463;0.06016097	2.2e-16	***
LTR	ERV1--int	MER110-int	27	0.00828790334462944	223186	393	100.729	10.0631419460239	0.0309197117037474	231807.666	1	0.002	**	0.06870229	0.04576015;0.09838647	2.2e-16	***
LTR	ERV1--int	HERV9NC-int	22	0.00675310642895732	223186	257	109.67	15.1374450368034	0.0336642355483522	231807.666	1	0.002	**	0.08560311	0.05442478;0.12673582	2.2e-16	***
LTR	ERV1--int	HERVI-int	25	0.00767398457836059	223186	76	33.107	7.9165790101042	0.0101625042974314	231807.666	174	0.348	ns	0.3289474	0.2254298;0.4462566	0.06452	ns
LTR	ERV1--int	HERVE_a-int	14	0.00429743136388193	223186	189	64.847	11.5091290309498	0.019905395118118	231807.666	1	0.002	**	0.07407407	0.04108688;0.12116113	2.2e-16	***
LTR	ERV1--int	MER57-int	43	0.0131992534747802	223186	1272	332.838	19.5787405898103	0.102167747163695	231807.666	1	0.002	**	0.03380503	0.02457074;0.04526695	2.2e-16	***
LTR	ERV1--int	LTR43-int	9	0.00276263444820981	223186	147	17.078	4.70447106995548	0.00524225234516969	231807.666	46	0.092	ns	0.06122449	0.0283751;0.1130402	0.03842	*
LTR	ERV1--int	MER83A-int	14	0.00429743136388193	223186	102	26.428	5.39220658839143	0.00811232257747655	231807.666	9	0.018	*	0.1372549	0.07711808;0.21955654	0.004418	**
LTR	ERV1--int	tot	1905	0.584757624871077	223186	42759	11200.719	113.940249338938	3.43816579490202	231807.666	1	0.002	**	0.04455202	0.04261575;0.04655044	2.2e-16	***
LTR	ERV1--int	LTR38-int	7	0.00214871568194097	223186	116	28.533	5.09105390168184	0.00875847207897451	231807.666	1	0.002	**	0.06034483	0.02460342;0.12038487	2.197e-07	***
LTR	ERV1--int	LTR49-int	93	0.0285472226315014	223186	2182	569.61	23.413716110479	0.174847134227199	231807.666	1	0.002	**	0.04262145	0.03453637;0.05196189	2.2e-16	***
LTR	ERV1--int	HUERS-P3-int	38	0.0116644565591081	223186	715	190.626	15.8145573515108	0.0585144393693826	231807.666	1	0.002	**	0.05314685	0.03788081;0.07222144	2.2e-16	***
LTR	ERV1--int	HERVP71A-int	24	0.00736702519522617	223186	250	67.603	9.79046700848555	0.0207513751780364	231807.666	1	0.002	**	0.096	0.06248148;0.13946948	1.016e-11	***
LTR	ERV1--int	HERV9N-int	19	0.00583222827955405	223186	237	82.717	11.9031338560732	0.0253907592947301	231807.666	1	0.002	**	0.08016878	0.04895594;0.12236330	2.2e-16	***
LTR	ERV1--int	MER52-int	10	0.00306959383134424	223186	489	147.432	14.683493486939	0.0452556357742743	231807.666	1	0.002	**	0.0204499	0.00984903;0.03728577	2.2e-16	***
LTR	ERV1--int	Harlequin-int	38	0.0116644565591081	223186	570	199.613	18.4382537188368	0.0612730833456117	231807.666	1	0.002	**	0.06666667	0.04760570;0.09035976	2.2e-16	***
LTR	ERV1--int	MER41-int	97	0.0297750601640391	223186	1715	470.998	23.5956086751062	0.144577255537547	231807.666	1	0.002	**	0.05655977	0.04610230;0.06856478	2.2e-16	***
LTR	ERV1--int	PRIMA41-int	33	0.010129659643436	223186	460	138.915	13.0777215829747	0.0426412627081185	231807.666	1	0.002	**	0.07173913	0.04989339;0.09927577	2.2e-16	***
LTR	ERV1--int	HERV15-int	33	0.010129659643436	223186	95	29.023	7.18652329830755	0.00890888217671038	231807.666	745	0.514	ns	0.3473684	0.2525635;0.4519756	0.3744	ns
LTR	ERV1--int	HERV1_I-int	11	0.00337655321447866	223186	49	15.266	5.64651459992154	0.00468604194293011	231807.666	271	0.542	ns	0.2244898	0.1177434;0.3662430	0.2186	ns
LTR	ERV1--int	LTR25-int	34	0.0104366190265704	223186	592	137.718	13.1335054332408	0.0422738323265066	231807.666	1	0.002	**	0.05743243	0.04009784;0.07933445	2.2e-16	***
LTR	ERV1--int	ERV24B_Prim-int	16	0.00491135013015078	223186	376	106.731	11.032241356558	0.0327620819213202	231807.666	1	0.002	**	0.04255319	0.02451535;0.06818526	2.2e-16	***
LTR	ERVK--int	HERVK3-int	33	0.010129659643436	223186	336	108.474	12.3129579278471	0.0332971121261235	231807.666	1	0.002	**	0.09821429	0.06857443;0.13516083	2.2e-16	***
LTR	ERVK--int	HERVK9-int	62	0.0190314817543343	223186	680	229.788	19.5723819228558	0.0705355827316929	231807.666	1	0.002	**	0.09117647	0.07061847;0.11536055	2.2e-16	***
LTR	ERVK--int	HERVK11-int	18	0.00552526889641963	223186	286	99.877	13.0940950938324	0.0306581823093168	231807.666	1	0.002	**	0.06293706	0.03772358;0.09764581	2.2e-16	***
LTR	ERVK--int	HERVK14C-int	6	0.00184175629880654	223186	82	23.716	6.62655681747733	0.00727984873041599	231807.666	1	0.002	**	0.07317073	0.02732492;0.15248728	2.145e-06	***
LTR	ERVK--int	HERVK22-int	50	0.0153479691567212	223186	421	117.152	12.7387272194349	0.035960905652964	231807.666	1	0.002	**	0.1187648	0.08944749;0.15356597	3.146e-15	***
LTR	ERVK--int	tot	269	0.08257207406316	223186	2628	861.405	37.4142593378755	0.264416347428908	231807.666	1	0.002	**	0.1023592	0.09102761;0.11458509	2.2e-16	***
LTR	ERVK--int	HERVK14-int	28	0.00859486272776386	223186	407	112.728	11.887023063716	0.0346029173419773	231807.666	1	0.002	**	0.06879607	0.04619803;0.09789680	2.2e-16	***
LTR	ERVK--int	HERVK11D-int	3	0.000920878149403271	223186	43	16.635	5.19160165341368	0.00510626933844114	231807.666	1	0.002	**	0.06976744	0.0146255;0.1906072	4.664e-06	***
LTR	ERVK--int	HERVK-int	51	0.0156549285398556	223186	251	110.698	14.9965894020505	0.0339797897942144	231807.666	1	0.002	**	0.2031873	0.1551890;0.2583435	3.994e-15	***
LTR	ERVK--int	HERVKC4-int	11	0.00337655321447866	223186	55	18.083	4.83854549658495	0.00555074652521978	231807.666	78	0.156	ns	0.2	0.1042959;0.3297285	0.04436	*
LTR	ERVK--int	HERVK13-int	11	0.00337655321447866	223186	67	28.96	6.83045057481973	0.00888954373557291	231807.666	4	0.008	**	0.1641791	0.08491255;0.27480082	5.231e-06	***
LTR	ERVL-MaLR--int	MLT1J-int	131	0.0402116791906095	223186	1434	351.963	17.6656646268038	0.108038345366141	231807.666	1	0.002	**	0.09135286	0.07694122;0.10746284	2.2e-16	***
LTR	ERVL-MaLR--int	MLT-int	30	0.00920878149403271	223186	409	94.513	9.36405449132567	0.0290116521781838	231807.666	1	0.002	**	0.07334963	0.05003306;0.10305720	2.2e-16	***
LTR	ERVL-MaLR--int	MLT1K-int	28	0.00859486272776386	223186	202	49.659	6.57981861551008	0.0152432960070723	231807.666	1	0.002	**	0.1386139	0.09412476;0.19406883	0.0002206	***
LTR	ERVL-MaLR--int	MSTB1-int	11	0.00337655321447866	223186	231	54.562	8.10134481353484	0.0167483178625804	231807.666	1	0.002	**	0.04761905	0.02400775;0.08360473	1.028e-14	***
LTR	ERVL-MaLR--int	MST-int	29	0.00890182211089829	223186	227	55.126	7.78348936574764	0.0169214429546682	231807.666	1	0.002	**	0.1277533	0.08725443;0.17829746	2.506e-05	***
LTR	ERVL-MaLR--int	MLT1H-int	44	0.0135062128579146	223186	807	201.845	13.7569702052897	0.0619582166887677	231807.666	1	0.002	**	0.05452292	0.03989237;0.07250634	2.2e-16	***
LTR	ERVL-MaLR--int	THE1B-int	313	0.0960782869210746	223186	4215	1317.419	43.7046855444418	0.404394123569569	231807.666	1	0.002	**	0.0742586	0.06652182;0.08259139	2.2e-16	***
LTR	ERVL-MaLR--int	MLT1G3-int	19	0.00583222827955405	223186	237	61.038	7.74626106973942	0.018736186827759	231807.666	1	0.002	**	0.08016878	0.04895594;0.12236330	5.171e-12	***
LTR	ERVL-MaLR--int	MSTA1-int	1	0.000306959383134424	223186	28	7.777	3.00770964644484	0.00238722312263641	231807.666	7	0.014	*	0.03571429	0.0009037988;0.1834775975	0.002339	**
LTR	ERVL-MaLR--int	MLT1I-int	48	0.0147340503904523	223186	801	203.964	13.7437838892932	0.0626086636216296	231807.666	1	0.002	**	0.05992509	0.04451093;0.07866995	2.2e-16	***
LTR	ERVL-MaLR--int	THE1A-int	143	0.0438951917882226	223186	1461	468.256	25.3280471804277	0.143735572908993	231807.666	1	0.002	**	0.09787817	0.08311914;0.11427568	2.2e-16	***
LTR	ERVL-MaLR--int	MLT1C2-int	53	0.0162688473061245	223186	436	110.534	10.228757083413	0.0339294484553804	231807.666	1	0.002	**	0.1215596	0.09239683;0.15597278	1.168e-11	***
LTR	ERVL-MaLR--int	MLT1E-int	0	0	223186	13	3.01810436634718	1.57765994487912	0.00092643545452924	231807.666	1	0.002	**	0	0.0000000;0.2470526	0.04848	*
LTR	ERVL-MaLR--int	MLT1-int	24	0.00736702519522617	223186	245	58.996	7.53742640407167	0.0181093757673985	231807.666	1	0.002	**	0.09795918	0.06377765;0.14224500	1.41e-08	***
LTR	ERVL-MaLR--int	MLT1E1-int	0	0	223186	45	11.179	3.24584264783345	0.00343149894405972	231807.666	1	0.002	**	0	0.0000000;0.0787051	5.237e-06	***
LTR	ERVL-MaLR--int	MLT1J2-int	32	0.00982270026030156	223186	582	149.665	12.4482019879472	0.0459410760768135	231807.666	1	0.002	**	0.05498282	0.03790852;0.07673579	2.2e-16	***
LTR	ERVL-MaLR--int	MLT1E2-int	20	0.00613918766268847	223186	128	30.495	5.68738264242185	0.00936072638868425	231807.666	35	0.07	ns	0.15625	0.09813167;0.23094974	0.02911	*
LTR	ERVL-MaLR--int	MLT1H1-int	22	0.00675310642895732	223186	425	106.372	10.273420032256	0.0326518835027749	231807.666	1	0.002	**	0.05176471	0.03272136;0.07732611	2.2e-16	***
LTR	ERVL-MaLR--int	MLT1A0-int	57	0.0174966848386621	223186	925	245.279	16.6627971183654	0.0752906905358283	231807.666	1	0.002	**	0.06162162	0.04700212;0.07910420	2.2e-16	***
LTR	ERVL-MaLR--int	THE1-int	11	0.00337655321447866	223186	200	50.35	7.14762817923461	0.0154554049408182	231807.666	1	0.002	**	0.055	0.02777225;0.09627764	3.156e-13	***
LTR	ERVL-MaLR--int	MSTC-int	19	0.00583222827955405	223186	204	57.029	8.22056790840734	0.017505586660773	231807.666	1	0.002	**	0.09313725	0.05700962;0.14162261	7.304e-11	***
LTR	ERVL-MaLR--int	MSTD-int	50	0.0153479691567212	223186	729	203.908	15.4896567252301	0.062591473896174	231807.666	1	0.002	**	0.06858711	0.05133176;0.08942687	2.2e-16	***
LTR	ERVL-MaLR--int	MLT1O-int	1	0.000306959383134424	223186	13	3.32091097308489	1.56798197037578	0.00101938478374248	231807.666	97	0.194	ns	0.07692308	0.001945628;0.360297435	0.2057	ns
LTR	ERVL-MaLR--int	MLT1H2-int	14	0.00429743136388193	223186	343	88.394	9.73434751390772	0.0271333677127842	231807.666	1	0.002	**	0.04081633	0.02249138;0.06753518	2.2e-16	***
LTR	ERVL-MaLR--int	MLT1F1-int	21	0.0064461470458229	223186	157	42.729	6.52043519061995	0.0131160674819508	231807.666	1	0.002	**	0.133758	0.0847431;0.1971695	4.609e-05	***
LTR	ERVL-MaLR--int	MLT1A-int	34	0.0104366190265704	223186	443	115.29	10.604921704773	0.0353893472815677	231807.666	1	0.002	**	0.07674944	0.05373434;0.10560015	2.2e-16	***
LTR	ERVL-MaLR--int	MLT1M-int	0	0	223186	1	1.25714285714286	0.532984286437687	0.000385891795940418	231807.666	1	0.002	**	na	na	na	na
LTR	ERVL-MaLR--int	MLT1G-int	8	0.00245567506507539	223186	180	46.023	6.83880400656726	0.0141271916899956	231807.666	1	0.002	**	0.04444444	0.01938047;0.08569258	6.476e-14	***
LTR	ERVL-MaLR--int	MLT1G1-int	25	0.00767398457836059	223186	297	82.387	8.86328318338013	0.0252894626982958	231807.666	1	0.002	**	0.08417508	0.05521398;0.12175124	2.2e-16	***
LTR	ERVL-MaLR--int	MLT1F2-int	30	0.00920878149403271	223186	305	81.326	8.55505189422677	0.0249637787927901	231807.666	1	0.002	**	0.09836066	0.06735177;0.13743382	4.263e-13	***
LTR	ERVL-MaLR--int	tot	1866	0.572786208928834	223186	27209	7251.47	91.6302526636438	2.22590675801778	231807.666	1	0.002	**	0.06858025	0.06560500;0.07164802	2.2e-16	***
LTR	ERVL-MaLR--int	MLT1J1-int	32	0.00982270026030156	223186	477	121.565	11.2261213605056	0.0373155174107362	231807.666	1	0.002	**	0.06708595	0.04633584;0.09338829	2.2e-16	***
LTR	ERVL-MaLR--int	THE1D-int	133	0.0408255979568783	223186	2538	706.277	29.3401280521083	0.216798352242031	231807.666	1	0.002	**	0.05240347	0.04405771;0.06179986	2.2e-16	***
LTR	ERVL-MaLR--int	MLT1F-int	50	0.0153479691567212	223186	518	136.033	11.52530883507	0.041756605765925	231807.666	1	0.002	**	0.0965251	0.07249319;0.12527423	2.2e-16	***
LTR	ERVL-MaLR--int	MLT1N2-int	8	0.00245567506507539	223186	73	17.232	3.94940169820366	0.00528952409017239	231807.666	12	0.024	*	0.109589	0.04851642;0.20456432	0.00856	**
LTR	ERVL-MaLR--int	MLT1D-int	59	0.018110603604931	223186	587	151.661	11.9835589323325	0.0465537670055498	231807.666	1	0.002	**	0.1005111	0.07739662;0.12773394	2.2e-16	***
LTR	ERVL-MaLR--int	MSTB-int	62	0.0190314817543343	223186	869	261.769	18.3254866910121	0.0803524507637149	231807.666	1	0.002	**	0.07134638	0.05513502;0.09053286	2.2e-16	***
LTR	ERVL-MaLR--int	MLT1E3-int	7	0.00214871568194097	223186	72	16.84	4.21974006381984	0.00516919601198369	231807.666	14	0.028	*	0.09722222	0.0399895;0.1901103	0.004884	**
LTR	ERVL-MaLR--int	MLT1E1A-int	2	0.000613918766268847	223186	86	20.481	4.77938086800805	0.00628683512597613	231807.666	1	0.002	**	0.02325581	0.002828901;0.081494450	3.755e-08	***
LTR	ERVL-MaLR--int	MSTA-int	177	0.054331810814793	223186	3150	895.036	33.4924834918292	0.274739698443102	231807.666	1	0.002	**	0.05619048	0.04840494;0.06481231	2.2e-16	***
LTR	ERVL-MaLR--int	THE1C-int	110	0.0337655321447866	223186	1795	533.181	27.8980023933173	0.163664910858995	231807.666	1	0.002	**	0.06128134	0.05063183;0.07339090	2.2e-16	***
LTR	ERVL-MaLR--int	MLT1B-int	43	0.0131992534747802	223186	553	138.168	11.6477227579234	0.042411964048917	231807.666	1	0.002	**	0.07775769	0.05684264;0.10331188	2.2e-16	***
LTR	ERVL-MaLR--int	MLT1C-int	7	0.00214871568194097	223186	117	30.62	5.70580022049109	0.00939909631157605	231807.666	1	0.002	**	0.05982906	0.02439017;0.11938916	3.486e-08	***
LTR	ERVL-MaLR--int	MLT1A1-int	29	0.00890182211089829	223186	454	126.023	12.0630837263524	0.0386839423407495	231807.666	1	0.002	**	0.06387665	0.04319293;0.09045175	2.2e-16	***
LTR	ERVL-MaLR--int	MLT1L-int	7	0.00214871568194097	223186	109	24.51	4.75062821829582	0.00752357448062472	231807.666	1	0.002	**	0.06422018	0.02620745;0.12784822	9.355e-06	***
LTR	ERVL-MaLR--int	MSTB2-int	4	0.00122783753253769	223186	88	24.553	5.43992497960991	0.0075367737340995	231807.666	1	0.002	**	0.04545455	0.01252182;0.11230925	3.105e-08	***
LTR	LTR	EUTREP8	63	0.0193384411374687	223186	275	67.638	7.68778629112817	0.0207621187564461	231807.666	285	0.57	ns	0.2290909	0.1807632;0.2833604	0.5754	ns
LTR	LTR	LTR106_Mam	74	0.0227149943519473	223186	639	152.794	11.4876250604522	0.0469015519866411	231807.666	1	0.002	**	0.1158059	0.09203472;0.14319217	5.098e-15	***
LTR	LTR	LTR107_Mam	46	0.0141201316241835	223186	426	104.343	9.48310499152468	0.0320290629143952	231807.666	1	0.002	**	0.1079812	0.08014739;0.14139726	1.513e-12	***
LTR	LTR	LTR91A	203	0.062312754776288	223186	2403	563.703	21.9531029635842	0.173033925151024	231807.666	1	0.002	**	0.08447774	0.0736620;0.0963184	2.2e-16	***
LTR	LTR	tot	852	0.261529394430529	223186	7931	1864.214	40.1358579214534	0.572237979470556	231807.666	1	0.002	**	0.1074266	0.1006937;0.1144494	2.2e-16	***
LTR	LTR	LTR91	126	0.0386768822749374	223186	1566	367.233	18.1080261655326	0.112725615146604	231807.666	1	0.002	**	0.08045977	0.06746510;0.09505186	2.2e-16	***
LTR	LTR	LTR90A	75	0.0230219537350818	223186	406	93.622	9.05854144844375	0.028738151367811	231807.666	21	0.042	*	0.1847291	0.1481647;0.2259625	0.02911	*
LTR	LTR	MamRep1527	136	0.0417464761062816	223186	1268	321.5	17.1613668602624	0.0986874416777172	231807.666	1	0.002	**	0.1072555	0.09075507;0.12560114	2.2e-16	***
LTR	LTR	EUTREP16	62	0.0190314817543343	223186	411	93.746	8.86803958753716	0.0287762143313197	231807.666	1	0.002	**	0.1508516	0.1176541;0.1891728	0.0001256	***
LTR	LTR	LTR90B	82	0.0251706694170227	223186	537	121.974	10.6370329730837	0.0374410637984382	231807.666	1	0.002	**	0.1527002	0.1233269;0.1859559	2.255e-05	***
LTR	ERVL--int	HERVL-int	134	0.0411325573400128	223186	2324	818.032	38.2707411167543	0.251102598104219	231807.666	1	0.002	**	0.05765921	0.04852972;0.06792252	2.2e-16	***
LTR	ERVL--int	LTR57-int	19	0.00583222827955405	223186	366	84.528	9.25412636907747	0.0259466627375866	231807.666	1	0.002	**	0.05191257	0.03154051;0.07988304	2.2e-16	***
LTR	ERVL--int	MER76-int	13	0.00399047198074751	223186	155	36.936	6.52828633888884	0.0113378517754531	231807.666	1	0.002	**	0.08387097	0.04541441;0.13915149	1.021e-06	***
LTR	ERVL--int	tot	1682	0.516305682432101	223186	29730	7552.584	94.14515523517	2.31833652571092	231807.666	1	0.002	**	0.05657585	0.05397631;0.05926245	2.2e-16	***
LTR	ERVL--int	MER21-int	90	0.0276263444820981	223186	1093	246.54	15.7979737933691	0.0756777663179608	231807.666	1	0.002	**	0.08234218	0.06673033;0.10024393	2.2e-16	***
LTR	ERVL--int	ERVL-B4-int	242	0.0742841707185305	223186	3898	1057.028	35.9559459067071	0.324464662835814	231807.666	1	0.002	**	0.06208312	0.05471018;0.07012060	2.2e-16	***
LTR	ERVL--int	MER70-int	30	0.00920878149403271	223186	258	72.906	8.9659105255156	0.0223791807867983	231807.666	1	0.002	**	0.1162791	0.07984368;0.16181981	1.702e-10	***
LTR	ERVL--int	LTR52-int	9	0.00276263444820981	223186	170	46.469	6.89845110351792	0.0142640955748735	231807.666	1	0.002	**	0.05294118	0.02449075;0.09811761	1.776e-13	***
LTR	ERVL--int	MER68-int	55	0.0168827660723933	223186	410	89.914	9.31597506390992	0.0275999459751486	231807.666	1	0.002	**	0.1341463	0.1026808;0.1710056	1.568e-05	***
LTR	ERVL--int	HERVL40-int	112	0.0343794509110555	223186	1333	324.094	17.9004354580996	0.0994836943175679	231807.666	1	0.002	**	0.08402101	0.06968333;0.10022253	2.2e-16	***
LTR	ERVL--int	ERVL47-int	11	0.00337655321447866	223186	212	51.463	7.46192410248934	0.0157970507342468	231807.666	1	0.002	**	0.05188679	0.02618298;0.09094169	1.298e-13	***
LTR	ERVL--int	ERVL-int	39	0.0119714159422425	223186	820	212.704	15.0043832100995	0.0652914886302245	231807.666	1	0.002	**	0.04756098	0.03403582;0.06444670	2.2e-16	***
LTR	ERVL--int	HERVL74-int	18	0.00552526889641963	223186	371	103.144	10.000163362029	0.031661018614017	231807.666	1	0.002	**	0.04851752	0.02900456;0.07559665	2.2e-16	***
LTR	ERVL--int	ERV3-16A3_I-int	320	0.0982270026030156	223186	6505	1668	43.62422575901	0.512008251068219	231807.666	1	0.002	**	0.04919293	0.04406360;0.05473105	2.2e-16	***
LTR	ERVL--int	HERVL32-int	7	0.00214871568194097	223186	114	31.974	5.98490961862776	0.00981471931634006	231807.666	1	0.002	**	0.06140351	0.02504132;0.12242692	6.567e-09	***
LTR	ERVL--int	ERVL-E-int	518	0.159004960463631	223186	8861	2252.262	47.1872439541874	0.691352954177103	231807.666	1	0.002	**	0.05845841	0.05366296;0.06354665	2.2e-16	***
LTR	ERVL--int	LTR53-int	30	0.00920878149403271	223186	325	86.293	9.39070478379212	0.0264884460488188	231807.666	1	0.002	**	0.09230769	0.06314796;0.12915029	9.47e-15	***
LTR	ERVL--int	HERVL18-int	34	0.0104366190265704	223186	504	147.328	13.7815945502815	0.0452237119984284	231807.666	1	0.002	**	0.06746032	0.04716720;0.09299602	2.2e-16	***
LTR	ERVL--int	HERV16-int	88	0.0270124257158293	223186	1904	481.342	21.4818179981236	0.14775244339669	231807.666	1	0.002	**	0.04621849	0.03723085;0.05663476	2.2e-16	***
LTR	ERVL--int	HERVL66-int	6	0.00184175629880654	223186	107	40.202	6.75046404069859	0.0123403811207701	231807.666	1	0.002	**	0.05607477	0.02085394;0.11806157	1.783e-14	***
LTR	ERVL?	tot	566	0.173739010854084	223186	3926	966.155	28.620274196714	0.296570342812239	231807.666	1	0.002	**	0.1441671	0.1333200;0.1555466	2.2e-16	***
LTR	ERVL?	LTR89B	91	0.0279333038652326	223186	732	178.644	12.1715821244164	0.054836452040666	231807.666	1	0.002	**	0.1243169	0.1012846;0.1504248	6.93e-16	***
LTR	ERVL?	LTR89	125	0.038369922891803	223186	1093	277.263	15.4027619625857	0.0851084794459997	231807.666	1	0.002	**	0.1143641	0.0960972;0.1347354	2.2e-16	***
LTR	ERVL?	Eutr10	116	0.0356072884435931	223186	999	250.459	14.5274004682312	0.0768807401404646	231807.666	1	0.002	**	0.1161161	0.09690385;0.13762269	2.2e-16	***
LTR	ERVL?	LTR55	37	0.0113574971759737	223186	406	97.765	9.36394459928392	0.0300098840921369	231807.666	1	0.002	**	0.091133	0.06497847;0.12342564	1.138e-14	***
LTR	ERVL?	LTR87	200	0.0613918766268847	223186	696	167.463	12.1676901539973	0.05140433917784	231807.666	997	0.01	**	0.2873563	0.2539802;0.3225468	0.00452	**
LTR	ERVK	MER11C	114	0.0349933696773243	223186	869	262.102	17.906541828065	0.0804546682382987	231807.666	1	0.002	**	0.1311853	0.1094442;0.1554611	2.2e-16	***
LTR	ERVK	MER9a1	24	0.00736702519522617	223186	341	86.189	9.300525725935	0.0264565222729728	231807.666	1	0.002	**	0.07038123	0.0456121;0.1029138	2.2e-16	***
LTR	ERVK	LTR22	7	0.00214871568194097	223186	104	19.433	4.45054135115251	0.00596514169245125	231807.666	1	0.002	**	0.06730769	0.02748752;0.13377135	0.0009224	***
LTR	ERVK	LTR14A	16	0.00491135013015078	223186	133	30.338	5.28258096593527	0.00931253376553215	231807.666	3	0.006	**	0.1203008	0.0703502;0.1880003	0.002531	**
LTR	ERVK	MER11A	97	0.0297750601640391	223186	968	278.087	17.8865692730708	0.0853614139777025	231807.666	1	0.002	**	0.1002066	0.08201295;0.12087253	2.2e-16	***
LTR	ERVK	LTR3B_	42	0.0128922940916458	223186	264	64.614	7.41282361546219	0.0198338735818477	231807.666	2	0.004	**	0.1590909	0.1171281;0.2088994	0.0009475	***
LTR	ERVK	LTR5A	25	0.00767398457836059	223186	267	79.04	10.0395813255929	0.0242620696429448	231807.666	1	0.002	**	0.09363296	0.0615137;0.1351151	1.749e-15	***
LTR	ERVK	LTR13	198	0.0607779578606159	223186	466	161.631	14.0251040118262	0.0496141520554	231807.666	989	0.026	*	0.4248927	0.3795392;0.4712054	0.0005351	***
LTR	ERVK	LTR13A	58	0.0178036442217966	223186	189	65.635	8.35533282320858	0.0201472791120279	231807.666	194	0.388	ns	0.3068783	0.2419894;0.3779423	0.2528	ns
LTR	ERVK	LTR22C0	16	0.00491135013015078	223186	113	26.584	5.07924627703194	0.00816020824124552	231807.666	14	0.028	*	0.1415929	0.08315213;0.21973229	0.01931	*
LTR	ERVK	LTR22E	16	0.00491135013015078	223186	122	28.93	5.36468823696959	0.00888033495407888	231807.666	7	0.014	*	0.1311475	0.07685792;0.20422375	0.005341	**
LTR	ERVK	LTR3B	19	0.00583222827955405	223186	90	22.03	4.6411895717198	0.00676231521045135	231807.666	301	0.602	ns	0.2111111	0.1321499;0.3098786	0.5401	ns
LTR	ERVK	LTR5_Hs	130	0.0399047198074751	223186	653	206.613	15.3961772292109	0.0634217990275527	231807.666	1	0.002	**	0.1990812	0.1691059;0.2318051	2.273e-11	***
LTR	ERVK	LTR22C2	9	0.00276263444820981	223186	70	18.666	4.19213764301913	0.00572970384558715	231807.666	10	0.02	*	0.1285714	0.06051331;0.23008839	0.00677	**
LTR	ERVK	LTR22B2	4	0.00122783753253769	223186	40	9.1951951951952	2.94861418095232	0.00282255144491773	231807.666	45	0.09	ns	0.1	0.02792542;0.23663740	0.0586	ns
LTR	ERVK	LTR14	32	0.00982270026030156	223186	97	24.843	4.79284073617332	0.00762579195520849	231807.666	939	0.126	ns	0.3298969	0.2377568;0.4327409	0.1033	ns
LTR	ERVK	LTR22A	12	0.00368351259761308	223186	170	45.141	6.50287677927288	0.013856453514071	231807.666	1	0.002	**	0.07058824	0.03700372;0.12005661	1.483e-10	***
LTR	ERVK	LTR5	4	0.00122783753253769	223186	27	6.866	2.42526821731657	0.00210758312460095	231807.666	158	0.316	ns	0.1481481	0.0418874;0.3373109	0.2705	ns
LTR	ERVK	MER9a2	55	0.0168827660723933	223186	310	78.849	8.92288164310257	0.0242034404007662	231807.666	6	0.012	*	0.1774194	0.1365429;0.2245858	0.001688	**
LTR	ERVK	LTR5B	153	0.0469647856195668	223186	442	155.388	13.0024043360649	0.0476978046264918	231807.666	448	0.896	ns	0.3461538	0.3018305;0.3925524	0.8421	ns
LTR	ERVK	LTR22B	20	0.00613918766268847	223186	142	29.595	5.54596544640631	0.00908446294386327	231807.666	50	0.1	ns	0.1408451	0.08820368;0.20911074	0.04934	*
LTR	ERVK	LTR3A	33	0.010129659643436	223186	163	47.404	6.73558847853343	0.0145511025981042	231807.666	20	0.04	*	0.202454	0.1436472;0.2724021	0.01225	*
LTR	ERVK	MER11D	30	0.00920878149403271	223186	260	76.534	9.1036102574594	0.02349282942881	231807.666	1	0.002	**	0.1153846	0.07921841;0.16060732	7.557e-12	***
LTR	ERVK	LTR3	17	0.0052183095132852	223186	92	27.677	4.8423257964659	0.00849571484701144	231807.666	10	0.02	*	0.1847826	0.1114877;0.2792872	0.01642	*
LTR	ERVK	tot	1329	0.407949020185649	223186	8264	2303.03	49.8699319240573	0.706936668140072	231807.666	1	0.002	**	0.160818	0.1529577;0.1689183	2.2e-16	***
LTR	ERVK	LTR13_	27	0.00828790334462944	223186	44	10.645	3.56562598833482	0.00326758263346594	231807.666	1001	0.002	**	0.6136364	0.4549553;0.7564284	1.749e-07	***
LTR	ERVK	LTR14B	44	0.0135062128579146	223186	363	99.357	9.75503519787151	0.0304985634300869	231807.666	1	0.002	**	0.1212121	0.08947026;0.15928920	2.954e-12	***
LTR	ERVK	LTR22C	3	0.000920878149403271	223186	16	3.04516129032258	1.60934542845225	0.000934740831222245	231807.666	618	0.768	ns	0.1875	0.04047373;0.45645655	1	ns
LTR	ERVK	MER11B	56	0.0171897254555277	223186	544	160.409	14.1559213444095	0.0492390476892098	231807.666	1	0.002	**	0.1029412	0.07870118;0.13159169	2.2e-16	***
LTR	ERVK	MER9B	7	0.00214871568194097	223186	39	9.253	2.93523535795797	0.00284029517214282	231807.666	286	0.572	ns	0.1794872	0.07535048;0.33534956	0.4573	ns
LTR	ERVK	MER9a3	65	0.0199523599037375	223186	575	138.146	11.4818341965261	0.0424052109424881	231807.666	1	0.002	**	0.1130435	0.08833557;0.14180678	1.448e-14	***
LTR	ERVK	LTR14C	9	0.00276263444820981	223186	137	28.769	5.41155466792343	0.00883091449339423	231807.666	2	0.004	**	0.06569343	0.03047681;0.12104303	4.789e-06	***
LTR	ERVK	LTR22B1	20	0.00613918766268847	223186	154	35.705	5.89395569322623	0.0109599847748146	231807.666	5	0.01	**	0.1298701	0.08116629;0.19342645	0.002113	**
LTR	ERV1	LTR64	69	0.0211801974362752	223186	372	92.906	9.1520994818088	0.0285183684494868	231807.666	3	0.006	**	0.1854839	0.1472806;0.2287778	0.003964	**
LTR	ERV1	LTR9C	14	0.00429743136388193	223186	153	39.417	5.96176598447588	0.0120994180050096	231807.666	1	0.002	**	0.09150327	0.05093232;0.14876070	3.812e-07	***
LTR	ERV1	MER61F	42	0.0128922940916458	223186	159	37.863	5.84143418634099	0.0116224031236187	231807.666	785	0.434	ns	0.2641509	0.1974805;0.3398324	0.4563	ns
LTR	ERV1	LTR43B	18	0.00552526889641963	223186	242	58.288	7.27213448307579	0.0178920485241393	231807.666	1	0.002	**	0.07438017	0.04467601;0.11500670	1.602e-11	***
LTR	ERV1	MER4E	75	0.0230219537350818	223186	729	174.773	13.3262545398195	0.0536482122685526	231807.666	1	0.002	**	0.1028807	0.08178448;0.12725131	2.2e-16	***
LTR	ERV1	LTR77	6	0.00184175629880654	223186	103	25.234	5.23991418829552	0.00774581307401405	231807.666	1	0.002	**	0.05825243	0.0216752;0.1224870	8.707e-07	***
LTR	ERV1	LTR21C	2	0.000613918766268847	223186	22	5.56256256256256	2.23244427808385	0.00170748077285084	231807.666	74	0.148	ns	0.09090909	0.01120559;0.29161274	0.08906	ns
LTR	ERV1	LTR10F	51	0.0156549285398556	223186	449	110.572	10.0195412673039	0.0339411129119395	231807.666	1	0.002	**	0.1135857	0.08575087;0.14663034	2.073e-12	***
LTR	ERV1	LTR2752	50	0.0153479691567212	223186	230	67.55	9.14139294993191	0.0207351063307303	231807.666	26	0.052	ns	0.2173913	0.1658684;0.2763547	0.01112	*
LTR	ERV1	LTR68	31	0.00951574087716713	223186	352	79.744	8.57122686258681	0.0244781690486715	231807.666	1	0.002	**	0.08806818	0.06062265;0.12267595	1.197e-11	***
LTR	ERV1	MER95	17	0.0052183095132852	223186	139	34.373	5.48068507660392	0.0105511148764795	231807.666	1	0.002	**	0.1223022	0.07288577;0.18858388	0.0003601	***
LTR	ERV1	LTR9B	84	0.0257845881832916	223186	685	171.696	12.9114014842808	0.052703698246648	231807.666	1	0.002	**	0.1226277	0.09900288;0.14955808	2.2e-16	***
LTR	ERV1	MER57E3	135	0.0414395167231472	223186	243	89.975	7.9469194363935	0.0276186704975198	231807.666	1001	0.002	**	0.5555556	0.4906679;0.6190714	5.084e-09	***
LTR	ERV1	HERV-Fc1_LTR3	2	0.000613918766268847	223186	5	1.91826309067688	1.02448841815322	0.000588828855003709	231807.666	586	0.832	ns	0.4	0.05274495;0.85336720	1	ns
LTR	ERV1	LTR60B	20	0.00613918766268847	223186	247	61.293	7.76939601993067	0.0188144614704582	231807.666	1	0.002	**	0.08097166	0.05016024;0.12228480	2.314e-11	***
LTR	ERV1	LTR6B	32	0.00982270026030156	223186	154	42.14	6.27708545439695	0.0129352684052846	231807.666	50	0.1	ns	0.2077922	0.1466830;0.2804888	0.07063	ns
LTR	ERV1	LTR12F	84	0.0257845881832916	223186	637	159.913	12.8280938175159	0.0490867958351751	231807.666	1	0.002	**	0.1318681	0.1065640;0.1606399	1.665e-13	***
LTR	ERV1	MER90a	221	0.0678380236727076	223186	1252	304.17	16.2192528855112	0.0933678355679976	231807.666	1	0.002	**	0.1765176	0.1557785;0.1987877	1.623e-08	***
LTR	ERV1	LTR109A2	3	0.000920878149403271	223186	26	6.8968968968969	2.40997850055278	0.00211706721701319	231807.666	79	0.158	ns	0.1153846	0.02445808;0.30154040	0.1172	ns
LTR	ERV1	MER51B	105	0.0322307352291145	223186	713	171.886	12.3774878794611	0.0527620205294435	231807.666	1	0.002	**	0.1472651	0.1220555;0.1754332	9.427e-10	***
LTR	ERV1	LTR58	8	0.00245567506507539	223186	76	19.563	4.60034718191944	0.00600504641225873	231807.666	7	0.014	*	0.1052632	0.04655356;0.19691670	0.001476	**
LTR	ERV1	LTR78B	261	0.0801163989980846	223186	3270	779.074	25.6255183594633	0.239144074456068	231807.666	1	0.002	**	0.07981651	0.07075378;0.08963882	2.2e-16	***
LTR	ERV1	LTR12C	400	0.122783753253769	223186	2731	895.886	35.1687623587445	0.275000613918766	231807.666	1	0.002	**	0.1464665	0.1334069;0.1602886	2.2e-16	***
LTR	ERV1	MER41B	408	0.125239428318845	223186	2851	748.4	27.6067769602708	0.229728402337803	231807.666	1	0.002	**	0.1431077	0.1304494;0.1565033	2.2e-16	***
LTR	ERV1	LTR12	85	0.026091547566426	223186	778	206.7	14.3142900242694	0.0634485044938854	231807.666	1	0.002	**	0.1092545	0.08820538;0.13331640	2.2e-16	***
LTR	ERV1	LTR6A	54	0.0165758066892589	223186	287	70.858	8.32148322614924	0.021750527970139	231807.666	30	0.06	ns	0.1881533	0.1446226;0.2382543	0.01992	*
LTR	ERV1	MER101B	19	0.00583222827955405	223186	261	60.533	7.45684353567349	0.0185811723392761	231807.666	1	0.002	**	0.07279693	0.04439505;0.11134879	1.694e-11	***
LTR	ERV1	MER50B	71	0.0217941162025441	223186	692	163.946	13.031227758615	0.0503247630273562	231807.666	1	0.002	**	0.1026012	0.08100445;0.12765309	2.2e-16	***
LTR	ERV1	HERV1_LTRb	3	0.000920878149403271	223186	10	2.01560468140442	1.12951221486079	0.000618708769646758	231807.666	700	0.604	ns	0.3	0.06673951;0.65245285	0.4322	ns
LTR	ERV1	LTR25	23	0.00706006581209174	223186	284	45.688	6.73587618859106	0.0140243602966455	231807.666	2	0.004	**	0.08098592	0.05202965;0.11904113	9.704e-05	***
LTR	ERV1	LTR10B2	22	0.00675310642895732	223186	101	28.963	4.80819610142408	0.00889046461372231	231807.666	97	0.194	ns	0.2178218	0.1418264;0.3110033	0.152	ns
LTR	ERV1	LTR24B	74	0.0227149943519473	223186	454	112.769	9.68501101901481	0.0346155026766858	231807.666	1	0.002	**	0.1629956	0.1302074;0.2002475	1.299e-05	***
LTR	ERV1	MER31B	238	0.0730563331859928	223186	1486	365.367	18.1138185212677	0.112152828937675	231807.666	1	0.002	**	0.1601615	0.1418635;0.1798133	1.093e-15	***
LTR	ERV1	LTR49	131	0.0402116791906095	223186	1462	351.785	18.2721275620998	0.107983706595943	231807.666	1	0.002	**	0.08960328	0.0754568;0.1054227	2.2e-16	***
LTR	ERV1	LTR45C	58	0.0178036442217966	223186	424	109.862	10.0728555245481	0.0337231717499141	231807.666	1	0.002	**	0.1367925	0.1055373;0.1732204	1.126e-09	***
LTR	ERV1	LTR35	20	0.00613918766268847	223186	105	26.119	4.88822398563464	0.00801747212808801	231807.666	122	0.244	ns	0.1904762	0.1204040;0.2787301	0.1772	ns
LTR	ERV1	MER4B	209	0.0641545110750945	223186	1738	428.368	20.2267074852952	0.131491577034527	231807.666	1	0.002	**	0.1202532	0.1053248;0.1364765	2.2e-16	***
LTR	ERV1	MER34A1	114	0.0349933696773243	223186	775	193.634	12.8167200294113	0.059437773193851	231807.666	1	0.002	**	0.1470968	0.1228950;0.1740185	4.171e-12	***
LTR	ERV1	MER89	191	0.0586292421786749	223186	1388	338.504	17.8429917994813	0.103906979028535	231807.666	1	0.002	**	0.1376081	0.1199067;0.1568586	2.2e-16	***
LTR	ERV1	MER92D	24	0.00736702519522617	223186	231	51.48	6.74886265582188	0.0158022690437601	231807.666	1	0.002	**	0.1038961	0.06771076;0.15063823	3.678e-06	***
LTR	ERV1	MER49	142	0.0435882324050882	223186	1335	352.732	18.5054756390812	0.108274397131772	231807.666	1	0.002	**	0.106367	0.0903347;0.1241549	2.2e-16	***
LTR	ERV1	LTR1A1	43	0.0131992534747802	223186	359	93.556	9.99643900560559	0.0287178920485241	231807.666	1	0.002	**	0.1197772	0.08805459;0.15793288	7.589e-11	***
LTR	ERV1	LTR72	23	0.00706006581209174	223186	153	42.578	6.34729896918399	0.0130697166150975	231807.666	2	0.004	**	0.1503268	0.09774395;0.21697775	0.0002753	***
LTR	ERV1	MER34D	34	0.0104366190265704	223186	249	68.093	7.97006103319623	0.0209017852757723	231807.666	1	0.002	**	0.1365462	0.09645043;0.18555078	3.408e-07	***
LTR	ERV1	LTR26	50	0.0153479691567212	223186	596	161.035	12.362224702682	0.0494312042630519	231807.666	1	0.002	**	0.08389262	0.06290618;0.10910751	2.2e-16	***
LTR	ERV1	LTR29	76	0.0233289131182162	223186	708	164.337	12.5639676967224	0.0504447841461618	231807.666	1	0.002	**	0.1073446	0.08551174;0.13251050	2.2e-16	***
LTR	ERV1	LTR27C	15	0.00460439074701635	223186	120	31.611	5.85114646158469	0.00970329306026227	231807.666	3	0.006	**	0.125	0.07167968;0.19777641	0.0003696	***
LTR	ERV1	LTR23	136	0.0417464761062816	223186	856	208.718	13.6684784560427	0.0640679485290506	231807.666	1	0.002	**	0.1588785	0.1350131;0.1851187	1.605e-09	***
LTR	ERV1	MER61E	11	0.00337655321447866	223186	318	72.49	8.19457448871209	0.0222514856834144	231807.666	1	0.002	**	0.03459119	0.01739193;0.06104919	2.2e-16	***
LTR	ERV1	PABL_A	72	0.0221010755856785	223186	524	137.309	11.5397003290243	0.0421482859388046	231807.666	1	0.002	**	0.1374046	0.1090875;0.1698844	6.546e-12	***
LTR	ERV1	MER65D	47	0.0144270910073179	223186	470	112.328	9.76759037950618	0.0344801335887235	231807.666	1	0.002	**	0.1	0.07440467;0.13075589	1.681e-14	***
LTR	ERV1	MER57E1	75	0.0230219537350818	223186	501	123.349	10.4497079095731	0.037863132950248	231807.666	1	0.002	**	0.1497006	0.1196055;0.1839992	1.839e-07	***
LTR	ERV1	LTR8A	183	0.0561735671135995	223186	1442	371.039	19.5418874309613	0.113893902558813	231807.666	1	0.002	**	0.1269071	0.1101530;0.1451969	2.2e-16	***
LTR	ERV1	LTR8	377	0.115723687441678	223186	3403	886.745	28.5645568652641	0.272194698197535	231807.666	1	0.002	**	0.1107846	0.1004301;0.1218130	2.2e-16	***
LTR	ERV1	MER57B2	185	0.0567874858798684	223186	1104	270.98	15.0951470169543	0.0831798536417661	231807.666	1	0.002	**	0.1675725	0.1459973;0.1909353	4.264e-10	***
LTR	ERV1	LTR39	109	0.0334585727616522	223186	1272	317.752	17.6537290720728	0.0975369579097294	231807.666	1	0.002	**	0.08569182	0.07088793;0.10244189	2.2e-16	***
LTR	ERV1	MER4E1	110	0.0337655321447866	223186	1050	274.951	15.9514591197184	0.0843987893521929	231807.666	1	0.002	**	0.1047619	0.0868903;0.1248825	2.2e-16	***
LTR	ERV1	LTR44	16	0.00491135013015078	223186	218	58.041	7.32604872970348	0.0178162295565051	231807.666	1	0.002	**	0.0733945	0.04253109;0.11645311	8.869e-13	***
LTR	ERV1	LTR1B	35	0.0107435784097048	223186	321	86.246	9.75728900303197	0.0264740189578115	231807.666	1	0.002	**	0.1090343	0.07713075;0.14836905	3.209e-12	***
LTR	ERV1	LTR46	41	0.0125853347085114	223186	255	65.534	7.82547647636117	0.0201162762143313	231807.666	2	0.004	**	0.1607843	0.1179198;0.2117349	0.0003173	***
LTR	ERV1	LTR1B1	13	0.00399047198074751	223186	168	44.646	7.19252503759399	0.0137045086194195	231807.666	1	0.002	**	0.07738095	0.04184445;0.12868880	1.226e-09	***
LTR	ERV1	MER4D1	161	0.0494204606846422	223186	1536	396.23	19.6795422808658	0.121626516379353	231807.666	1	0.002	**	0.1048177	0.08993995;0.12122480	2.2e-16	***
LTR	ERV1	HERV1_LTRa	4	0.00122783753253769	223186	27	8.355	2.91435558373862	0.00256464564608811	231807.666	84	0.168	ns	0.1481481	0.0418874;0.3373109	0.09371	ns
LTR	ERV1	LTR28B	35	0.0107435784097048	223186	261	72.006	9.12519770926817	0.0221029173419773	231807.666	1	0.002	**	0.1340996	0.09521414;0.18153643	4.997e-08	***
LTR	ERV1	LTR38B	24	0.00736702519522617	223186	226	61.957	7.56031145584025	0.0190182825008595	231807.666	1	0.002	**	0.1061947	0.06923571;0.15388076	8.64e-10	***
LTR	ERV1	LTR1A2	137	0.042053435489416	223186	837	221.817	15.089572764204	0.0680888094887284	231807.666	1	0.002	**	0.1636798	0.1392368;0.1905172	4.159e-12	***
LTR	ERV1	MER72	87	0.0267054663326949	223186	774	203.976	14.2924349814053	0.0626123471342272	231807.666	1	0.002	**	0.1124031	0.09101544;0.13679362	2.2e-16	***
LTR	ERV1	MER51E	46	0.0141201316241835	223186	233	64.694	7.64086034074349	0.0198584303324984	231807.666	8	0.016	*	0.1974249	0.1483155;0.2544097	0.005398	**
LTR	ERV1	LTR26C	53	0.0162688473061245	223186	312	83.43	8.3869804722225	0.025609621334905	231807.666	1	0.002	**	0.1698718	0.1299108;0.2162329	6.735e-05	***
LTR	ERV1	MER92B	105	0.0322307352291145	223186	804	215.071	14.3231669721508	0.0660180614901036	231807.666	1	0.002	**	0.130597	0.1080721;0.1558693	2.2e-16	***
LTR	ERV1	LTR10A	58	0.0178036442217966	223186	311	86.418	8.97506700965669	0.0265268159717106	231807.666	1	0.002	**	0.1864952	0.1447668;0.2343112	0.0002294	***
LTR	ERV1	MER65A	186	0.0570944452630028	223186	1394	349.174	17.0371943109771	0.107182235646579	231807.666	1	0.002	**	0.133429	0.1160070;0.1524116	2.2e-16	***
LTR	ERV1	MER51C	30	0.00920878149403271	223186	180	47.548	6.6571776312499	0.0145953047492756	231807.666	5	0.01	**	0.1666667	0.1153640;0.2292982	0.002287	**
LTR	ERV1	HERV-Fc1_LTR1	1	0.000306959383134424	223186	17	4.47590361445783	1.92430152746132	0.00137392061246311	231807.666	56	0.112	ns	0.05882353	0.001488174;0.286889397	0.05674	ns
LTR	ERV1	MER39	327	0.100375718284957	223186	3348	806.114	27.5831440164792	0.247444256176023	231807.666	1	0.002	**	0.09767025	0.08781969;0.10822972	2.2e-16	***
LTR	ERV1	LTR71B	21	0.0064461470458229	223186	233	60.277	7.39655189801166	0.0185025907371937	231807.666	1	0.002	**	0.09012876	0.05665876;0.13447038	1.546e-10	***
LTR	ERV1	MER34B	71	0.0217941162025441	223186	667	161.139	12.377110804702	0.0494631280388979	231807.666	1	0.002	**	0.1064468	0.08407579;0.13236784	2.2e-16	***
LTR	ERV1	LTR19B	45	0.0138131722410491	223186	283	67.397	8.03193021028588	0.0206881415451108	231807.666	2	0.004	**	0.1590106	0.1184095;0.2069225	0.0013	**
LTR	ERV1	MER67C	136	0.0417464761062816	223186	1648	408.511	19.0186115840927	0.125396284563627	231807.666	1	0.002	**	0.08252427	0.06968871;0.09686873	2.2e-16	***
LTR	ERV1	LTR51	51	0.0156549285398556	223186	414	106.359	10.0745031944317	0.0326478930307942	231807.666	1	0.002	**	0.1231884	0.09311332;0.15877309	2.907e-11	***
LTR	ERV1	LTR48B	126	0.0386768822749374	223186	1013	253.328	15.6821665067792	0.0777614066106773	231807.666	1	0.002	**	0.124383	0.1046813;0.1462961	2.2e-16	***
LTR	ERV1	MER41C	91	0.0279333038652326	223186	837	201.755	13.5459391504416	0.0619305903442856	231807.666	1	0.002	**	0.1087216	0.08844292;0.13180150	2.2e-16	***
LTR	ERV1	LTR27E	31	0.00951574087716713	223186	222	60.227	8.30074535047144	0.0184872427680369	231807.666	1	0.002	**	0.1396396	0.09689059;0.19231559	3.434e-06	***
LTR	ERV1	LTR1	28	0.00859486272776386	223186	244	61.508	8.31643548036652	0.0188804577378321	231807.666	1	0.002	**	0.1147541	0.0776226;0.1615674	1.231e-07	***
LTR	ERV1	LTR4	10	0.00306959383134424	223186	102	23.924	4.98930026327512	0.00734369628210795	231807.666	3	0.006	**	0.09803922	0.04802276;0.17291434	0.0006151	***
LTR	ERV1	LTR31	45	0.0138131722410491	223186	241	67.349	7.83815256521814	0.0206734074947203	231807.666	2	0.004	**	0.186722	0.1395780;0.2417527	0.001181	**
LTR	ERV1	MER87	8	0.00245567506507539	223186	165	43.315	6.36602712068534	0.0132959456804676	231807.666	1	0.002	**	0.04848485	0.02116182;0.09329711	9.869e-13	***
LTR	ERV1	MER34C_	45	0.0138131722410491	223186	651	155.846	12.6025834299603	0.0478383920239674	231807.666	1	0.002	**	0.06912442	0.05086325;0.09140330	2.2e-16	***
LTR	ERV1	MER61A	73	0.0224080349688129	223186	811	184.477	13.1547907440415	0.0566269461224891	231807.666	1	0.002	**	0.09001233	0.07121793;0.11184685	2.2e-16	***
LTR	ERV1	LTR12_	50	0.0153479691567212	223186	545	145.03	12.425115028984	0.0445183193359855	231807.666	1	0.002	**	0.09174312	0.06886042;0.11916258	2.2e-16	***
LTR	ERV1	LTR10C	114	0.0349933696773243	223186	519	146.202	12.2417750778658	0.044878075733019	231807.666	3	0.006	**	0.2196532	0.1847533;0.2577813	0.001492	**
LTR	ERV1	MER66B	238	0.0730563331859928	223186	1430	387.511	18.76534084468	0.118950137517804	231807.666	1	0.002	**	0.1664336	0.1474794;0.1867687	2.2e-16	***
LTR	ERV1	LTR70	35	0.0107435784097048	223186	151	60.041	7.80501359622372	0.0184301483227739	231807.666	1	0.002	**	0.2317881	0.1670700;0.3073328	1.936e-05	***
LTR	ERV1	MER83B	25	0.00767398457836059	223186	147	38.224	5.85577613251345	0.0117332154609302	231807.666	12	0.024	*	0.170068	0.1131866;0.2407333	0.01112	*
LTR	ERV1	HERV1_LTRd	4	0.00122783753253769	223186	16	4.09109311740891	1.91400787864282	0.00125579941966532	231807.666	611	0.782	ns	0.25	0.07266204;0.52377082	1	ns
LTR	ERV1	MER57F	36	0.0110505377928393	223186	413	101.071	9.74386483393021	0.0310246918127793	231807.666	1	0.002	**	0.08716707	0.06179718;0.11863359	2.255e-16	***
LTR	ERV1	LTR61	28	0.00859486272776386	223186	184	43.272	6.26460383913151	0.0132827464269928	231807.666	7	0.014	*	0.1521739	0.1035625;0.2123696	0.006904	**
LTR	ERV1	MER90	115	0.0353003290604587	223186	701	168.989	11.9552418129792	0.0518727591965031	231807.666	1	0.002	**	0.1640514	0.1373850;0.1935802	8.734e-07	***
LTR	ERV1	LTR12E	17	0.0052183095132852	223186	112	31.266	6.42592690096429	0.00959739207308089	231807.666	7	0.014	*	0.1517857	0.09097863;0.23186514	0.002102	**
LTR	ERV1	MER72B	20	0.00613918766268847	223186	188	46.827	7.0542776975275	0.0143739870340357	231807.666	1	0.002	**	0.106383	0.06620323;0.15951164	1.18e-06	***
LTR	ERV1	MER50	265	0.0813442365306223	223186	2531	633.024	25.400917909214	0.194312656549285	231807.666	1	0.002	**	0.1047017	0.09303874;0.11728790	2.2e-16	***
LTR	ERV1	LTR56	152	0.0466578262364324	223186	976	246.293	14.6131000712954	0.0756019473503266	231807.666	1	0.002	**	0.1557377	0.1335422;0.1800322	3.807e-13	***
LTR	ERV1	MER61B	49	0.0150410097735868	223186	429	95.862	9.53382661106494	0.0294257403860321	231807.666	1	0.002	**	0.1142191	0.08570468;0.14818147	7.281e-09	***
LTR	ERV1	LTR1D	56	0.0171897254555277	223186	296	83.74	9.76769204099965	0.0257047787436766	231807.666	4	0.008	**	0.1891892	0.1461919;0.2385316	0.000227	***
LTR	ERV1	MER57C2	56	0.0171897254555277	223186	454	104.814	9.58703892321896	0.0321736407838515	231807.666	1	0.002	**	0.123348	0.09453618;0.15717297	7.666e-09	***
LTR	ERV1	LTR26E	16	0.00491135013015078	223186	118	31.325	5.34246356252591	0.00961550267668582	231807.666	3	0.006	**	0.1355932	0.07953352;0.21083812	0.00111	**
LTR	ERV1	MER4A	94	0.0288541820146358	223186	834	212.543	15.0518008127834	0.0652420681695398	231807.666	1	0.002	**	0.1127098	0.09204674;0.13615415	2.2e-16	***
LTR	ERV1	MER52D	104	0.0319237758459801	223186	657	188.206	15.4961186654496	0.0577715976621973	231807.666	1	0.002	**	0.1582953	0.1312091;0.1884924	1.891e-14	***
LTR	ERV1	HERV-Fc1_LTR2	0	0	223186	3	1.51261829652997	0.735469086136956	0.000464312379220682	231807.666	1	0.002	**	0	0.0000000;0.7075982	0.1219	ns
LTR	ERV1	LTR10D	30	0.00920878149403271	223186	181	47.654	6.56013104437092	0.0146278424438878	231807.666	5	0.01	**	0.1657459	0.1147095;0.2280797	0.002299	**
LTR	ERV1	LTR35B	21	0.0064461470458229	223186	206	49.588	6.5892088807135	0.0152215018908698	231807.666	1	0.002	**	0.1019417	0.06421876;0.15160223	5.07e-07	***
LTR	ERV1	MER65C	114	0.0349933696773243	223186	680	174.117	12.5475396692639	0.0534468469132164	231807.666	1	0.002	**	0.1676471	0.1403269;0.1978870	4.462e-08	***
LTR	ERV1	LTR7B	113	0.0346864102941899	223186	845	219.46	14.1316702517468	0.0673653062226806	231807.666	1	0.002	**	0.1337278	0.1114965;0.1585483	2.2e-16	***
LTR	ERV1	LTR1F	10	0.00306959383134424	223186	132	34.072	6.12963199453185	0.0104587201021561	231807.666	1	0.002	**	0.07575758	0.03692559;0.13490832	1.323e-07	***
LTR	ERV1	MER52A	294	0.0902460586415206	223186	1420	438.221	24.2688511499028	0.13451604783655	231807.666	1	0.002	**	0.2070423	0.1862388;0.2290649	2.2e-16	***
LTR	ERV1	LTR27B	24	0.00736702519522617	223186	150	36.677	6.00922472385429	0.0112583492952213	231807.666	26	0.052	ns	0.16	0.1052867;0.2286492	0.01711	*
LTR	ERV1	MER4D	130	0.0399047198074751	223186	1315	340.971	18.3049509759035	0.104664247826728	231807.666	1	0.002	**	0.09885932	0.08325748;0.11627943	2.2e-16	***
LTR	ERV1	MER4D0	54	0.0165758066892589	223186	444	110.479	9.8437014104176	0.033912565689308	231807.666	1	0.002	**	0.1216216	0.09270088;0.15569542	4.131e-11	***
LTR	ERV1	MER101	45	0.0138131722410491	223186	364	87.795	8.92998990591366	0.0269494990422867	231807.666	1	0.002	**	0.1236264	0.09162087;0.16190649	2.683e-08	***
LTR	ERV1	LTR10G	16	0.00491135013015078	223186	116	31.495	5.67416700240407	0.00966768577181867	231807.666	1	0.002	**	0.137931	0.08094246;0.21430820	0.0007695	***
LTR	ERV1	LTR1F1	29	0.00890182211089829	223186	221	56.344	7.71746222687375	0.017295319483326	231807.666	1	0.002	**	0.1312217	0.08967307;0.18299164	9.172e-06	***
LTR	ERV1	MER61D	27	0.00828790334462944	223186	267	66.106	7.88320422854241	0.0202918569814842	231807.666	1	0.002	**	0.1011236	0.06770482;0.14371366	2.389e-09	***
LTR	ERV1	MER51D	18	0.00552526889641963	223186	151	40.219	5.93264150570682	0.0123455994302834	231807.666	1	0.002	**	0.1192053	0.07220119;0.18184089	1.808e-05	***
LTR	ERV1	MER57C1	29	0.00890182211089829	223186	187	49.507	6.50294081468064	0.0151966381808359	231807.666	2	0.004	**	0.1550802	0.1063862;0.2150682	0.000464	***
LTR	ERV1	MER67D	27	0.00828790334462944	223186	1042	247.214	15.7387392097306	0.0758846569421934	231807.666	1	0.002	**	0.02591171	0.01714386;0.03747746	2.2e-16	***
LTR	ERV1	MER41A	401	0.123090712636904	223186	2558	675.408	25.8222059925623	0.207322823044055	231807.666	1	0.002	**	0.1567631	0.1428771;0.1714396	2.2e-16	***
LTR	ERV1	MER66C	107	0.0328446539953833	223186	589	144.772	11.3508086433019	0.0444391238151368	231807.666	1	0.002	**	0.1816638	0.1513377;0.2152219	0.0002228	***
LTR	ERV1	MER4A1_	62	0.0190314817543343	223186	400	103.686	10.2563442120766	0.0318273905996758	231807.666	1	0.002	**	0.155	0.1209493;0.1942529	7.936e-07	***
LTR	ERV1	LTR9	80	0.0245567506507539	223186	810	202.002	13.9602609175074	0.0620064093119198	231807.666	1	0.002	**	0.09876543	0.07909253;0.12141263	2.2e-16	***
LTR	ERV1	MER57B1	131	0.0402116791906095	223186	1010	242.794	15.2261419735729	0.0745278964687393	231807.666	1	0.002	**	0.129703	0.1095905;0.1520010	2.2e-16	***
LTR	ERV1	LTR37A	212	0.0650753892244978	223186	1963	474.294	20.3944477124902	0.145588993664358	231807.666	1	0.002	**	0.107998	0.09460622;0.12257294	2.2e-16	***
LTR	ERV1	MER66D	46	0.0141201316241835	223186	246	62.546	7.81940068208728	0.0191990815775257	231807.666	20	0.04	*	0.1869919	0.1402748;0.2414255	0.01549	*
LTR	ERV1	PRIMA4_LTR	40	0.0122783753253769	223186	334	77.549	8.72121887459881	0.0238043932026914	231807.666	1	0.002	**	0.1197605	0.08695274;0.15949359	2.473e-07	***
LTR	ERV1	MER83C	18	0.00552526889641963	223186	151	37.811	5.79265343636522	0.0116064412356957	231807.666	1	0.002	**	0.1192053	0.07220119;0.18184089	0.0001002	***
LTR	ERV1	PrimLTR79	20	0.00613918766268847	223186	141	33.268	5.33822748416291	0.010211924758116	231807.666	8	0.016	*	0.141844	0.08884566;0.21053309	0.007224	**
LTR	ERV1	MER110A	70	0.0214871568194097	223186	635	153.7	11.1375061860384	0.0471796571877609	231807.666	1	0.002	**	0.1102362	0.08694833;0.13721811	2.2e-16	***
LTR	ERV1	LTR9D	67	0.0205662786700064	223186	724	193.84	13.7282506119631	0.0595010068267767	231807.666	1	0.002	**	0.09254144	0.07243773;0.11603469	2.2e-16	***
LTR	ERV1	LTR06	11	0.00337655321447866	223186	98	23.992	4.69318249825873	0.00736456952016109	231807.666	1	0.002	**	0.1122449	0.05738238;0.19196700	0.0014	**
LTR	ERV1	LTR19C	24	0.00736702519522617	223186	129	31.709	5.56554528274583	0.00973337507980944	231807.666	95	0.19	ns	0.1860465	0.1229918;0.2640559	0.1253	ns
LTR	ERV1	LTR59	10	0.00306959383134424	223186	114	28.518	5.09014592969454	0.00875386768822749	231807.666	1	0.002	**	0.0877193	0.04286914;0.15540579	1.798e-05	***
LTR	ERV1	MER31A	211	0.0647684298413634	223186	1349	338.537	17.6491961608773	0.103917108688178	231807.666	1	0.002	**	0.1564122	0.1374223;0.1769118	2.2e-16	***
LTR	ERV1	HERV-Fc2_LTR	1	0.000306959383134424	223186	4	1.39182282793867	0.647759000572518	0.000427233076696464	231807.666	404	0.808	ns	0.25	0.006309463;0.805879550	1	ns
LTR	ERV1	LTR78	406	0.124625509552576	223186	4812	1165.149	33.3428935089255	0.357653418299691	231807.666	1	0.002	**	0.0843724	0.07666927;0.09258408	2.2e-16	***
LTR	ERV1	MER34A	183	0.0561735671135995	223186	1464	360.706	17.5943492384665	0.110722091252885	231807.666	1	0.002	**	0.125	0.1084828;0.1430376	2.2e-16	***
LTR	ERV1	LTR10B1	20	0.00613918766268847	223186	171	45.08	6.17849283998726	0.0138377289916998	231807.666	1	0.002	**	0.1169591	0.07292471;0.17484203	3.371e-06	***
LTR	ERV1	MER41G	10	0.00306959383134424	223186	114	31.26	5.51786614977628	0.00959555031678208	231807.666	1	0.002	**	0.0877193	0.04286914;0.15540579	1.427e-06	***
LTR	ERV1	MER41E	63	0.0193384411374687	223186	360	94.656	9.60780796924948	0.029055547369972	231807.666	1	0.002	**	0.175	0.1371742;0.2182697	9.469e-05	***
LTR	ERV1	MER87B	29	0.00890182211089829	223186	202	50.873	6.78062296900867	0.0156159446981975	231807.666	1	0.002	**	0.1435644	0.09830257;0.19963240	0.0002429	***
LTR	ERV1	LTR1C1	5	0.00153479691567212	223186	70	20.535	4.45630268649175	0.00630341093266539	231807.666	1	0.002	**	0.07142857	0.02359846;0.15887242	8.751e-06	***
LTR	ERV1	LTR19A	48	0.0147340503904523	223186	447	108.946	9.91531126074202	0.0334419969549629	231807.666	1	0.002	**	0.1073826	0.0802432;0.1398454	4.192e-13	***
LTR	ERV1	MER4CL34	99	0.0303889789303079	223186	896	220.319	14.1466379881004	0.0676289843327931	231807.666	1	0.002	**	0.1104911	0.09071308;0.13287058	2.2e-16	***
LTR	ERV1	LTR7Y	28	0.00859486272776386	223186	257	66.708	7.68829277836412	0.0204766465301311	231807.666	1	0.002	**	0.1089494	0.07362761;0.15360282	3.309e-09	***
LTR	ERV1	HERV1_LTRc	7	0.00214871568194097	223186	34	8.817	2.83505706266183	0.00270646088109621	231807.666	326	0.652	ns	0.2058824	0.08702131;0.37897775	0.5615	ns
LTR	ERV1	LOR1a	56	0.0171897254555277	223186	808	201.961	14.1488398347238	0.0619938239772113	231807.666	1	0.002	**	0.06930693	0.05277497;0.08906014	2.2e-16	***
LTR	ERV1	LTR12B	31	0.00951574087716713	223186	171	42.333	7.3247363613145	0.0129945115662296	231807.666	50	0.1	ns	0.1812865	0.1266240;0.2473413	0.05075	ns
LTR	ERV1	LTR54	201	0.0616988360100192	223186	1113	289.012	16.5054016698863	0.088714945238446	231807.666	1	0.002	**	0.180593	0.1584120;0.2044763	5.349e-10	***
LTR	ERV1	MER51A	229	0.070293698737783	223186	941	244.284	15.8429272024567	0.0749852659496096	231807.666	165	0.33	ns	0.2433581	0.2162480;0.2720847	0.2648	ns
LTR	ERV1	LTR43	46	0.0141201316241835	223186	424	98.827	9.34057371457008	0.0303358749570257	231807.666	1	0.002	**	0.1084906	0.08053082;0.14205154	7.883e-11	***
LTR	ERV1	LTR48	92	0.028240263248367	223186	975	243.812	15.2504830491769	0.0748403811207701	231807.666	1	0.002	**	0.09435897	0.07674408;0.11446629	2.2e-16	***
LTR	ERV1	LTR12D	62	0.0190314817543343	223186	490	128.747	13.2720434801178	0.0395200997004076	231807.666	1	0.002	**	0.1265306	0.09840286;0.15925531	2.547e-13	***
LTR	ERV1	MER92A	16	0.00491135013015078	223186	151	35.24	5.7288060902093	0.0108172486616571	231807.666	1	0.002	**	0.1059603	0.06179006;0.16636569	0.0001005	***
LTR	ERV1	LTR2C	56	0.0171897254555277	223186	291	70.952	7.98457572131728	0.0217793821521536	231807.666	26	0.052	ns	0.1924399	0.1487654;0.2425011	0.04062	*
LTR	ERV1	LTR17	97	0.0297750601640391	223186	843	216.493	15.0089046308589	0.0664545577329208	231807.666	1	0.002	**	0.1150652	0.09430696;0.13855704	2.2e-16	***
LTR	ERV1	MER50C	11	0.00337655321447866	223186	85	19.452	4.39534014781735	0.00597097392073081	231807.666	36	0.072	ns	0.1294118	0.06640994;0.21976636	0.02788	*
LTR	ERV1	MER57D	44	0.0135062128579146	223186	452	107.825	10.0048224107913	0.0330978954864692	231807.666	1	0.002	**	0.09734513	0.07162442;0.12847496	1.78e-14	***
LTR	ERV1	LTR45	33	0.010129659643436	223186	174	45.093	6.21006569336557	0.0138417194636806	231807.666	25	0.05	*	0.1896552	0.1342925;0.2559049	0.03764	*
LTR	ERV1	LTR73	24	0.00736702519522617	223186	217	55.838	7.3511764905895	0.0171399980354599	231807.666	1	0.002	**	0.1105991	0.0721611;0.1600829	1.352e-07	***
LTR	ERV1	MER92C	15	0.00460439074701635	223186	128	31.811	5.39039287393186	0.00976468493688915	231807.666	1	0.002	**	0.1171875	0.06709408;0.18590890	0.0003061	***
LTR	ERV1	LTR24	51	0.0156549285398556	223186	308	86.534	8.61272448317157	0.0265624232601542	231807.666	2	0.004	**	0.1655844	0.1258428;0.2118981	3.177e-06	***
LTR	ERV1	LTR24C	37	0.0113574971759737	223186	382	105.295	9.44908780043133	0.0323212882471391	231807.666	1	0.002	**	0.09685864	0.0691171;0.1310322	2.2e-16	***
LTR	ERV1	MER84	37	0.0113574971759737	223186	358	83.895	8.87438616072851	0.0257523574480625	231807.666	1	0.002	**	0.103352	0.07381899;0.13963712	2.766e-10	***
LTR	ERV1	LTR15	34	0.0104366190265704	223186	264	69.265	8.10088880305114	0.0212615416728059	231807.666	1	0.002	**	0.1287879	0.09086405;0.17529447	1.716e-07	***
LTR	ERV1	MER4C	109	0.0334585727616522	223186	668	163.064	12.1589367850871	0.0500540248514317	231807.666	1	0.002	**	0.1631737	0.1359414;0.1934200	4.206e-07	***
LTR	ERV1	LTR27	35	0.0107435784097048	223186	315	84.083	9.52989663794576	0.0258100658120917	231807.666	1	0.002	**	0.1111111	0.07862387;0.15113076	1.798e-11	***
LTR	ERV1	LTR1B0	16	0.00491135013015078	223186	92	26.931	5.34160760181538	0.00826672314719316	231807.666	25	0.05	*	0.173913	0.1028015;0.2670046	0.01142	*
LTR	ERV1	LTR28	18	0.00552526889641963	223186	139	40.736	6.38882783624047	0.0125042974313639	231807.666	1	0.002	**	0.1294964	0.0785878;0.1969201	9.015e-06	***
LTR	ERV1	LTR9A1	44	0.0135062128579146	223186	479	128.936	11.0270349368948	0.0395781150238201	231807.666	1	0.002	**	0.09185804	0.06753802;0.12135201	2.2e-16	***
LTR	ERV1	LTR72B	23	0.00706006581209174	223186	163	42.362	6.12278077710156	0.0130034133883405	231807.666	1	0.002	**	0.1411043	0.0915982;0.2041669	0.0003247	***
LTR	ERV1	LTR21A	21	0.0064461470458229	223186	94	21.644	4.92498929131013	0.00664382888856146	231807.666	501	1.002	ns	0.2234043	0.1439262;0.3209971	1	ns
LTR	ERV1	LTR37B	209	0.0641545110750945	223186	2032	492.271	20.7733745956715	0.151107202494966	231807.666	1	0.002	**	0.1028543	0.08998063;0.11688624	2.2e-16	***
LTR	ERV1	MER39B	122	0.0374490447423997	223186	1186	293.187	16.609753607893	0.0899965006630323	231807.666	1	0.002	**	0.1028668	0.0861575;0.1215738	2.2e-16	***
LTR	ERV1	EUTREP7	39	0.0119714159422425	223186	275	67.638	7.42873758737932	0.0207621187564461	231807.666	1	0.002	**	0.1418182	0.1028293;0.1887332	3.215e-05	***
LTR	ERV1	LTR45B	56	0.0171897254555277	223186	444	116.376	9.97005647055352	0.0357227051716517	231807.666	1	0.002	**	0.1261261	0.09669815;0.16064230	3.027e-12	***
LTR	ERV1	MER41D	57	0.0174966848386621	223186	472	124.354	10.291384581124	0.0381716271302981	231807.666	1	0.002	**	0.1207627	0.09276088;0.15361798	4.007e-14	***
LTR	ERV1	MER34	141	0.0432812730219537	223186	1330	322.919	17.2950153673409	0.0991230170423849	231807.666	1	0.002	**	0.106015	0.08997853;0.12381539	2.2e-16	***
LTR	ERV1	LTR1F2	12	0.00368351259761308	223186	135	34.5	6.17009481856398	0.0105900987181376	231807.666	1	0.002	**	0.08888889	0.04677665;0.15012321	1.48e-06	***
LTR	ERV1	LTR1E	17	0.0052183095132852	223186	296	80.088	9.16560223140107	0.0245837630764697	231807.666	1	0.002	**	0.05743243	0.03380883;0.09036429	2.2e-16	***
LTR	ERV1	LTR26B	21	0.0064461470458229	223186	138	36.154	5.65723327151076	0.011097809537842	231807.666	5	0.01	**	0.1521739	0.09673443;0.22316004	0.00258	**
LTR	ERV1	LTR38C	5	0.00153479691567212	223186	127	33.778	5.45366468151999	0.0103684740435146	231807.666	1	0.002	**	0.03937008	0.01290496;0.08948515	2.63e-11	***
LTR	ERV1	LTR71A	25	0.00767398457836059	223186	166	43.491	6.3869172306921	0.0133499705318992	231807.666	3	0.006	**	0.1506024	0.09989499;0.21424130	0.0007482	***
LTR	ERV1	LTR2B	52	0.01596188792299	223186	326	83.417	8.89833081489395	0.0256056308629242	231807.666	1	0.002	**	0.1595092	0.1214818;0.2038564	3.449e-05	***
LTR	ERV1	MER66A	35	0.0107435784097048	223186	331	90.289	8.84509551755744	0.027715055743824	231807.666	1	0.002	**	0.1057402	0.07476443;0.14398369	1.329e-13	***
LTR	ERV1	MER48	29	0.00890182211089829	223186	193	50.104	6.80010480988532	0.0153798929325672	231807.666	1	0.002	**	0.1502591	0.1029981;0.2086166	0.0003805	***
LTR	ERV1	LTR21B	5	0.00153479691567212	223186	36	8.053	2.71248014712523	0.00247194391238151	231807.666	168	0.336	ns	0.1388889	0.04667766;0.29497495	0.3158	ns
LTR	ERV1	LTR36	66	0.020259319286872	223186	484	124.484	10.7382985176915	0.0382115318501056	231807.666	1	0.002	**	0.1363636	0.1070574;0.1701963	1.132e-10	***
LTR	ERV1	LTR26D	21	0.0064461470458229	223186	196	52.937	6.82301872960822	0.016249508864987	231807.666	1	0.002	**	0.1071429	0.06755759;0.15910864	2.897e-08	***
LTR	ERV1	LTR1D1	39	0.0119714159422425	223186	311	83.643	9.65446838307319	0.0256750036835126	231807.666	1	0.002	**	0.1254019	0.09071357;0.16742107	1.189e-09	***
LTR	ERV1	MER110	48	0.0147340503904523	223186	784	183.16	12.9589480411928	0.056222680614901	231807.666	1	0.002	**	0.06122449	0.04548349;0.08035833	2.2e-16	***
LTR	ERV1	MER67B	86	0.0263985069495604	223186	482	121.48	10.5660418909467	0.0372894258631698	231807.666	2	0.004	**	0.1784232	0.1452666;0.2155825	0.0001517	***
LTR	ERV1	PABL_B	33	0.010129659643436	223186	377	88.482	9.01337433578104	0.0271603801385001	231807.666	1	0.002	**	0.08753316	0.06101979;0.12073270	1.325e-13	***
LTR	ERV1	LOR1b	94	0.0288541820146358	223186	1101	266.972	16.1930673879729	0.0819495604341633	231807.666	1	0.002	**	0.08537693	0.06954223;0.10346685	2.2e-16	***
LTR	ERV1	LTR34	33	0.010129659643436	223186	264	78.345	8.6458502025958	0.0240487328716664	231807.666	1	0.002	**	0.125	0.08762881;0.17104761	5.327e-11	***
LTR	ERV1	MER83	84	0.0257845881832916	223186	466	117.752	10.3412493170524	0.0361450812828447	231807.666	1	0.002	**	0.1802575	0.146406;0.218227	0.0002278	***
LTR	ERV1	LTR27D	9	0.00276263444820981	223186	273	67.479	8.32038387262198	0.0207133122145278	231807.666	1	0.002	**	0.03296703	0.01518333;0.06165712	2.2e-16	***
LTR	ERV1	MER34C2	65	0.0199523599037375	223186	590	148.163	11.7768894928214	0.0454800230833456	231807.666	1	0.002	**	0.1101695	0.08606166;0.13825896	2.2e-16	***
LTR	ERV1	MER57E2	8	0.00245567506507539	223186	76	19.448	4.18626573700486	0.00596974608319827	231807.666	3	0.006	**	0.1052632	0.04655356;0.19691670	0.001496	**
LTR	ERV1	LTR10E	50	0.0153479691567212	223186	288	75.107	8.61230066374381	0.0230547983890772	231807.666	3	0.006	**	0.1736111	0.1316889;0.2223956	0.0005913	***
LTR	ERV1	LTR75_1	18	0.00552526889641963	223186	129	36.768	5.63097539364926	0.0112862825990865	231807.666	1	0.002	**	0.1395349	0.08484251;0.21153354	0.0001254	***
LTR	ERV1	LTR65	103	0.0316168164628456	223186	462	113.153	10.3325869632611	0.0347333750798094	231807.666	180	0.36	ns	0.2229437	0.1857852;0.2636915	0.3039	ns
LTR	ERV1	LTR2	116	0.0356072884435931	223186	854	221.79	14.6949597427772	0.0680805215853838	231807.666	1	0.002	**	0.1358314	0.1135556;0.1606535	2.2e-16	***
LTR	ERV1	tot	13718	4.21086881783802	223186	134544	28402.779	150.737101712992	8.71849952114336	231807.666	1	0.002	**	0.1019592	0.1003472;0.1035884	2.2e-16	***
LTR	ERV1	MER61C	20	0.00613918766268847	223186	312	72.186	8.37899824630675	0.0221581700309415	231807.666	1	0.002	**	0.06410256	0.03959173;0.09726737	3.061e-15	***
LTR	ERV1	LTR38	19	0.00583222827955405	223186	237	63.194	7.69425536134366	0.0193979912577968	231807.666	1	0.002	**	0.08016878	0.04895594;0.12236330	5.87e-13	***
LTR	ERV1	LTR1C	14	0.00429743136388193	223186	65	20.396	4.59263282619853	0.0062607435784097	231807.666	89	0.178	ns	0.2153846	0.1230531;0.3348873	0.1078	ns
LTR	ERV1	LTR60	3	0.000920878149403271	223186	42	11.604	3.12937325625707	0.00356195668189185	231807.666	2	0.004	**	0.07142857	0.01497969;0.19483120	0.001589	**
LTR	ERV1	HERV1_LTRe	5	0.00153479691567212	223186	31	7.473	2.56668246163387	0.00229390747016355	231807.666	234	0.468	ns	0.1612903	0.05452433;0.33727158	0.4016	ns
LTR	ERV1	LTR7	132	0.0405186385737439	223186	2350	576.052	23.4403230512027	0.176824566573351	231807.666	1	0.002	**	0.05617021	0.04720637;0.06625933	2.2e-16	***
LTR	ERV1	MER67A	63	0.0193384411374687	223186	476	119.476	10.4214216894832	0.0366742792593684	231807.666	1	0.002	**	0.1323529	0.1032235;0.1661395	2.299e-10	***
LTR	ERV1	MER34C	20	0.00613918766268847	223186	198	44.852	6.31204704814041	0.0137677422523452	231807.666	1	0.002	**	0.1010101	0.06279867;0.15168665	8.012e-06	***
LTR	ERV1	LTR28C	40	0.0122783753253769	223186	227	64.555	8.82251731717269	0.0198157629782427	231807.666	3	0.006	**	0.1762115	0.1289727;0.2321243	0.0002168	***
LTR	ERV1	MER57A1	97	0.0297750601640391	223186	1058	259.332	15.4139990712134	0.0796043907470163	231807.666	1	0.002	**	0.09168242	0.07497607;0.11069888	2.2e-16	***
LTR	ERV1	LTR38A1	18	0.00552526889641963	223186	167	40.651	5.9905831173673	0.0124782058837975	231807.666	1	0.002	**	0.1077844	0.06514329;0.16499021	1.259e-05	***
LTR	ERV1	MER65B	14	0.00429743136388193	223186	198	49.41	6.76074016714203	0.0151668631206719	231807.666	1	0.002	**	0.07070707	0.03919297;0.11578943	1.013e-10	***
LTR	ERV1	LTR7C	45	0.0138131722410491	223186	320	89.109	9.20455554835989	0.0273528436717254	231807.666	1	0.002	**	0.140625	0.1044571;0.1836075	6.767e-09	***
LTR	ERV1	LTR30	11	0.00337655321447866	223186	145	32.624	5.76140762468841	0.0100142429153774	231807.666	1	0.002	**	0.07586207	0.03847736;0.13168317	3.272e-06	***
LTR	ERV1	LTR35A	18	0.00552526889641963	223186	93	25.361	4.75997230415644	0.00778479691567212	231807.666	67	0.134	ns	0.1935484	0.1189329;0.2885308	0.1024	ns
LTR	ERV1	LTR1C3	6	0.00184175629880654	223186	66	16.509	3.94480423854981	0.0050675924561662	231807.666	2	0.004	**	0.09090909	0.03409713;0.18744265	0.001589	**
LTR	ERV1	MER52C	50	0.0153479691567212	223186	381	115.451	11.1707826666436	0.0354387677422523	231807.666	1	0.002	**	0.1312336	0.09899621;0.16933211	5.685e-15	***
LTR	ERV1	LTR76	29	0.00890182211089829	223186	188	50.064	7.09663767331166	0.0153676145572418	231807.666	1	0.002	**	0.1542553	0.1058061;0.2139654	0.0003562	***
LTR	ERV1	LTR8B	151	0.046350866853298	223186	1611	436.793	21.4091219227109	0.134077709837434	231807.666	1	0.002	**	0.0937306	0.07993832;0.10902304	2.2e-16	***
LTR	ERV1	LTR10B	16	0.00491135013015078	223186	79	21.795	4.50280470931731	0.00669017975541476	231807.666	123	0.246	ns	0.2025316	0.1204271;0.3079571	0.1663	ns
LTR	ERV1	MER4A1	236	0.072442414419724	223186	2254	540.204	22.5190028529127	0.165820686606748	231807.666	1	0.002	**	0.1047028	0.09236128;0.11808214	2.2e-16	***
LTR	ERV1	LTR54B	120	0.0368351259761308	223186	861	213.986	13.7780854852784	0.0656850105594028	231807.666	1	0.002	**	0.1393728	0.1169241;0.1643215	5.055e-15	***
LTR	Gypsy	MamGypsy2-I	186	0.0570944452630028	223186	2287	532.328	21.4305315772541	0.163403074505181	231807.666	1	0.002	**	0.08132925	0.07044987;0.09329478	2.2e-16	***
LTR	Gypsy	MamGypLTR3a	124	0.0380629635086685	223186	1326	323.582	17.4699305801275	0.0993265311134031	231807.666	1	0.002	**	0.09351433	0.07838067;0.11047635	2.2e-16	***
LTR	Gypsy	X1_LR	2	0.000613918766268847	223186	15	3.440329218107	1.57069556136722	0.00105604133456946	231807.666	290	0.58	ns	0.1333333	0.01657591;0.40460270	0.5441	ns
LTR	Gypsy	MamGypLTR1d	88	0.0270124257158293	223186	751	181.539	12.5616987416223	0.0557250994548401	231807.666	1	0.002	**	0.1171771	0.09504787;0.14236252	2.2e-16	***
LTR	Gypsy	tot	1557	0.477935759540298	223186	18029	4134.636	58.1180799340035	1.26916531604538	231807.666	1	0.002	**	0.08636086	0.08229985;0.09055586	2.2e-16	***
LTR	Gypsy	MamGypLTR2b	75	0.0230219537350818	223186	890	209.481	13.6468998998629	0.0643021585383822	231807.666	1	0.002	**	0.08426966	0.06685826;0.10448880	2.2e-16	***
LTR	Gypsy	LTR81AB	19	0.00583222827955405	223186	266	61.912	7.29900894173528	0.0190044693286184	231807.666	1	0.002	**	0.07142857	0.04354981;0.10929896	3.757e-12	***
LTR	Gypsy	LTR104_Mam	186	0.0570944452630028	223186	1971	463.913	19.5784766452283	0.14240244830804	231807.666	1	0.002	**	0.09436834	0.08181929;0.10813851	2.2e-16	***
LTR	Gypsy	LTR81	29	0.00890182211089829	223186	325	73.458	8.39158236893702	0.0225486223662885	231807.666	1	0.002	**	0.08923077	0.06057439;0.12563473	1.14e-10	***
LTR	Gypsy	MamGypsy2-LTR	114	0.0349933696773243	223186	904	198.962	12.7309321195517	0.0610732527871912	231807.666	1	0.002	**	0.1261062	0.1051591;0.1495235	4.913e-13	***
LTR	Gypsy	MamGypLTR1b	113	0.0346864102941899	223186	1214	291.781	15.5733608629791	0.0895649157703453	231807.666	1	0.002	**	0.09308072	0.07732614;0.11083711	2.2e-16	***
LTR	Gypsy	MamGypLTR3	74	0.0227149943519473	223186	675	164.95	11.7947707318378	0.0506329502480232	231807.666	1	0.002	**	0.1096296	0.08706841;0.13566802	2.2e-16	***
LTR	Gypsy	LTR81C	66	0.020259319286872	223186	728	171.183	12.1879472043924	0.0525462280831	231807.666	1	0.002	**	0.09065934	0.07080898;0.11389712	2.2e-16	***
LTR	Gypsy	MamGypLTR4	67	0.0205662786700064	223186	712	173.197	12.5617669532987	0.0531644442807328	231807.666	1	0.002	**	0.09410112	0.07367133;0.11796441	2.2e-16	***
LTR	Gypsy	MamGyp-int	68	0.0208732380531408	223186	684	157.187	12.0088402122454	0.0482500245567507	231807.666	1	0.002	**	0.0994152	0.07802837;0.12432837	2.2e-16	***
LTR	Gypsy	LTR81B	99	0.0303889789303079	223186	1157	273.554	15.5163088342505	0.0839699670939541	231807.666	1	0.002	**	0.08556612	0.07008589;0.10318971	2.2e-16	***
LTR	Gypsy	MamGypLTR1c	107	0.0328446539953833	223186	1139	272.623	15.6437078915645	0.083684187908256	231807.666	1	0.002	**	0.09394205	0.07762578;0.11238913	2.2e-16	***
LTR	Gypsy	LTR81A	59	0.018110603604931	223186	854	200.884	13.4827418698248	0.0616632287215756	231807.666	1	0.002	**	0.06908665	0.05300450;0.08821502	2.2e-16	***
LTR	Gypsy	MamGypLTR2c	76	0.0233289131182162	223186	1037	245.577	14.890661597216	0.0753821644320024	231807.666	1	0.002	**	0.07328833	0.05817423;0.09087521	2.2e-16	***
LTR	Gypsy	MamGypLTR1a	94	0.0288541820146358	223186	1094	261.135	15.2129618815407	0.0801578385148077	231807.666	1	0.002	**	0.08592322	0.06999084;0.10412226	2.2e-16	***
SINE?	tot	tot	3	0.000920878149403271	223186	5	1.59736456808199	0.758408636653329	0.000490326042459233	231807.666	670	0.664	ns	0.6	0.1466328;0.9472550	0.3357	ns
SINE?	tRNA	tot	3	0.000920878149403271	223186	5	1.59736456808199	0.758408636653329	0.000490326042459233	231807.666	670	0.664	ns	0.6	0.1466328;0.9472550	0.3357	ns
SINE?	tRNA	CRP1	3	0.000920878149403271	223186	5	1.59736456808199	0.758408636653329	0.000490326042459233	231807.666	670	0.664	ns	0.6	0.1466328;0.9472550	0.3357	ns
RC?	tot	tot	100	0.0306959383134424	223186	435	100.393	9.34247466321601	0.0308165733510142	231807.666	507	0.99	ns	0.2298851	0.1911481;0.2723404	1	ns
RC?	Helitron?	tot	100	0.0306959383134424	223186	435	100.393	9.34247466321601	0.0308165733510142	231807.666	507	0.99	ns	0.2298851	0.1911481;0.2723404	1	ns
RC?	Helitron?	Helitron2Na_Mam	100	0.0306959383134424	223186	435	100.393	9.34247466321601	0.0308165733510142	231807.666	507	0.99	ns	0.2298851	0.1911481;0.2723404	1	ns
Unknown	tot	tot	1087	0.333664849467119	223186	6436	1491.681	35.0965098550269	0.45788547959334	231807.666	1	0.002	**	0.1688937	0.1598144;0.1782742	2.2e-16	***
Unknown	Unknown	UCON84	6	0.00184175629880654	223186	103	23.325	4.45457273127494	0.00715982761161043	231807.666	1	0.002	**	0.05825243	0.0216752;0.1224870	5.446e-06	***
Unknown	Unknown	UCON57	4	0.00122783753253769	223186	22	4.84321608040201	1.95871413815101	0.00148667062042692	231807.666	460	0.92	ns	0.1818182	0.0518673;0.4028458	0.8013	ns
Unknown	Unknown	UCON4	52	0.01596188792299	223186	138	33.332	5.2637898403606	0.0102315701586366	231807.666	999	0.006	**	0.3768116	0.2957987;0.4632330	0.0004425	***
Unknown	Unknown	UCON15	4	0.00122783753253769	223186	48	11.015	3.03578506995983	0.00338115760522568	231807.666	13	0.026	*	0.08333333	0.0231735;0.1998280	0.01502	*
Unknown	Unknown	EUTREP6	1	0.000306959383134424	223186	14	3.17481789802289	1.4707674417956	0.000974540143541235	231807.666	128	0.256	ns	0.07142857	0.001806781;0.338684490	0.2146	ns
Unknown	Unknown	MARE11	5	0.00153479691567212	223186	13	2.96443514644351	1.42188975168495	0.000909961183894306	231807.666	906	0.192	ns	0.3846154	0.1385793;0.6842224	0.1888	ns
Unknown	Unknown	UCON61	1	0.000306959383134424	223186	16	3.61491317671093	1.62225771998192	0.00110963151880769	231807.666	92	0.184	ns	0.0625	0.001581112;0.302320738	0.1434	ns
Unknown	Unknown	UCON5	15	0.00460439074701635	223186	118	26.659	4.9053829393618	0.0081832301949806	231807.666	6	0.012	*	0.1271186	0.07292579;0.20098332	0.008151	**
Unknown	Unknown	UCON24	4	0.00122783753253769	223186	23	5.86472945891784	2.12657127628803	0.0018002337369597	231807.666	262	0.524	ns	0.173913	0.04950765;0.38781189	0.4777	ns
Unknown	Unknown	UCON93	6	0.00184175629880654	223186	27	5.96392785571142	2.18380595019106	0.00183068361564738	231807.666	596	0.812	ns	0.2222222	0.08621694;0.42258306	1	ns
Unknown	Unknown	UCON80_AMi	50	0.0153479691567212	223186	220	51.52	6.37591187613601	0.0158145474190855	231807.666	448	0.896	ns	0.2272727	0.1736421;0.2884103	0.8736	ns
Unknown	Unknown	MARE9	7	0.00214871568194097	223186	23	5.40220661985958	2.06464675193541	0.0016582580115968	231807.666	851	0.302	ns	0.3043478	0.1321029;0.5291917	0.4604	ns
Unknown	Unknown	UCON25	16	0.00491135013015078	223186	49	11.36	3.16898129411368	0.00348705859240705	231807.666	944	0.116	ns	0.3265306	0.1994853;0.4754007	0.1273	ns
Unknown	Unknown	UCON92	2	0.000613918766268847	223186	19	3.93574297188755	1.75536150701283	0.00120811323482625	231807.666	225	0.45	ns	0.1052632	0.01301216;0.33137666	0.3985	ns
Unknown	Unknown	UCON28c	11	0.00337655321447866	223186	65	14.985	3.56672069224609	0.00459978635626934	231807.666	163	0.326	ns	0.1692308	0.08762605;0.28265616	0.3022	ns
Unknown	Unknown	UCON71_Crp	55	0.0168827660723933	223186	276	63.192	7.16089480542863	0.0193973773390305	231807.666	143	0.286	ns	0.1992754	0.1537936;0.2513435	0.2525	ns
Unknown	Unknown	UCON31	27	0.00828790334462944	223186	115	27.358	4.76828822247278	0.00839779480379156	231807.666	525	0.954	ns	0.2347826	0.1607798;0.3229117	1	ns
Unknown	Unknown	UCON63	2	0.000613918766268847	223186	14	3.44111570247934	1.5370783049858	0.00105628275332724	231807.666	296	0.592	ns	0.1428571	0.01779452;0.42812916	0.5396	ns
Unknown	Unknown	EUTREP2	138	0.0423603948725505	223186	819	197.852	12.6382681496248	0.060732527871912	231807.666	1	0.002	**	0.1684982	0.1434826;0.1959256	4.747e-07	***
Unknown	Unknown	UCON59	7	0.00214871568194097	223186	43	10.258	2.86769239278896	0.00314878935219292	231807.666	175	0.35	ns	0.1627907	0.06805209;0.30701087	0.2864	ns
Unknown	Unknown	UCON35	37	0.0113574971759737	223186	170	38.945	5.6520722678431	0.0119545331761701	231807.666	399	0.798	ns	0.2176471	0.1581128;0.2872950	0.7846	ns
Unknown	Unknown	Eulor4	1	0.000306959383134424	223186	31	7.512	2.50961235137105	0.00230587888610579	231807.666	5	0.01	**	0.03225806	0.0008163701;0.1670211162	0.002912	**
Unknown	Unknown	UCON87	1	0.000306959383134424	223186	6	1.92592592592593	0.971507281224841	0.000591181034184816	231807.666	324	0.648	ns	0.1666667	0.004210745;0.641234579	0.6715	ns
Unknown	Unknown	UCON20	5	0.00153479691567212	223186	46	11.224	3.05141526756604	0.00344531211630077	231807.666	20	0.04	*	0.1086957	0.03624837;0.23569670	0.03764	*
Unknown	Unknown	UCON94	3	0.000920878149403271	223186	29	6.1062124248497	2.25165524380996	0.00187435919921962	231807.666	110	0.22	ns	0.1034483	0.02186374;0.27351520	0.2513	ns
Unknown	Unknown	UCON71	3	0.000920878149403271	223186	17	3.95005096839959	1.71682921352707	0.00121250520860947	231807.666	409	0.818	ns	0.1764706	0.03798507;0.43431787	0.777	ns
Unknown	Unknown	UCON66	12	0.00368351259761308	223186	64	15.189	3.51106915434696	0.00466240607042876	231807.666	237	0.474	ns	0.1875	0.1008152;0.3046229	0.462	ns
Unknown	Unknown	UCON68	3	0.000920878149403271	223186	12	2.77044025157233	1.26902165681736	0.000850412630633419	231807.666	712	0.58	ns	0.25	0.05486064;0.57185846	1	ns
Unknown	Unknown	UCON96	2	0.000613918766268847	223186	17	4.20304568527919	1.78845406710558	0.0012901643108391	231807.666	167	0.334	ns	0.1176471	0.01457932;0.36440916	0.2721	ns
Unknown	Unknown	UCON22	6	0.00184175629880654	223186	37	9.098	2.7828295204953	0.00279271646775699	231807.666	181	0.362	ns	0.1621622	0.06192572;0.32013708	0.3385	ns
Unknown	Unknown	UCON48	32	0.00982270026030156	223186	195	47.735	6.54382125341123	0.0146527061539217	231807.666	12	0.024	*	0.1641026	0.1150357;0.2236932	0.007605	**
Unknown	Unknown	UCON67	2	0.000613918766268847	223186	20	4.37462235649547	1.83619535739195	0.00134283137999591	231807.666	144	0.288	ns	0.1	0.01234853;0.31698271	0.2813	ns
Unknown	Unknown	UCON64	5	0.00153479691567212	223186	15	3.37151702786378	1.58904236909985	0.00103491878710027	231807.666	875	0.254	ns	0.3333333	0.1182411;0.6161963	0.351	ns
Unknown	Unknown	UCON47	30	0.00920878149403271	223186	155	34.82	5.41506444309972	0.0106883257207406	231807.666	224	0.448	ns	0.1935484	0.1345604;0.2646275	0.3873	ns
Unknown	Unknown	UCON1	33	0.010129659643436	223186	241	54.159	6.94449025810713	0.0166246132311773	231807.666	2	0.004	**	0.1369295	0.09616623;0.18689347	0.000852	***
Unknown	Unknown	UCON28b	3	0.000920878149403271	223186	75	17.496	3.97942455888032	0.00537056136731988	231807.666	1	0.002	**	0.04	0.008326166;0.112476822	7.505e-06	***
Unknown	Unknown	UCON60	7	0.00214871568194097	223186	38	8.983	2.66003511006655	0.00275741613869653	231807.666	291	0.582	ns	0.1842105	0.07742685;0.34326199	0.5679	ns
Unknown	Unknown	UCON85	13	0.00399047198074751	223186	28	7.137	2.34386960488947	0.00219076911743038	231807.666	992	0.02	*	0.4642857	0.2751086;0.6613009	0.01606	*
Unknown	Unknown	UCON103	3	0.000920878149403271	223186	14	3.41067761806982	1.55598798690335	0.0010469394977131	231807.666	547	0.91	ns	0.2142857	0.04657929;0.50797568	1	ns
Unknown	Unknown	UCON56	0	0	223186	15	3.5879345603272	1.59802130329508	0.00110135017936472	231807.666	1	0.002	**	0	0.0000000;0.2180194	0.02977	*
Unknown	Unknown	UCON16	7	0.00214871568194097	223186	37	8.673	2.69728499538819	0.00266225872992486	231807.666	362	0.724	ns	0.1891892	0.07962112;0.35155238	0.6977	ns
Unknown	Unknown	UCON6	33	0.010129659643436	223186	97	21.776	4.34334993854844	0.00668434752713521	231807.666	999	0.006	**	0.3402062	0.2470412;0.4434216	0.01002	*
Unknown	Unknown	tot	1087	0.333664849467119	223186	6436	1491.681	35.0965098550269	0.45788547959334	231807.666	1	0.002	**	0.1688937	0.1598144;0.1782742	2.2e-16	***
Unknown	Unknown	UCON65	3	0.000920878149403271	223186	33	7.696	2.60506628905492	0.00236235941260252	231807.666	44	0.088	ns	0.09090909	0.01915494;0.24331635	0.06212	ns
Unknown	Unknown	UCON101	19	0.00583222827955405	223186	210	45.989	6.28270255155784	0.014116755070969	231807.666	1	0.002	**	0.09047619	0.05535388;0.13768291	1.459e-06	***
Unknown	Unknown	UCON18	1	0.000306959383134424	223186	34	8.689	2.62853346719956	0.00266717008005501	231807.666	3	0.006	**	0.02941176	0.0007443642;0.1532676696	0.001143	**
Unknown	Unknown	UCON12A	2	0.000613918766268847	223186	24	5.69038076152305	2.17566730913315	0.00174671576835711	231807.666	56	0.112	ns	0.08333333	0.01025634;0.26997280	0.09238	ns
Unknown	Unknown	UCON76	34	0.0104366190265704	223186	140	31.715	5.06334004510979	0.00973521683610825	231807.666	721	0.562	ns	0.2428571	0.1744225;0.3224928	0.6151	ns
Unknown	Unknown	UCON9	9	0.00276263444820981	223186	49	10.348	2.97013765972516	0.00317641569667502	231807.666	407	0.814	ns	0.1836735	0.08759034;0.32022121	0.7288	ns
Unknown	Unknown	UCON12	13	0.00399047198074751	223186	59	13.36	3.38760621617624	0.0041009773586759	231807.666	547	0.91	ns	0.220339	0.1228636;0.3472574	1	ns
Unknown	Unknown	UCON26	30	0.00920878149403271	223186	206	47.524	6.36332585335027	0.0145879377240803	231807.666	4	0.008	**	0.1456311	0.1004634;0.2013255	0.00285	**
Unknown	Unknown	EUTREP14	28	0.00859486272776386	223186	382	90.619	8.7059538611592	0.0278163523402583	231807.666	1	0.002	**	0.07329843	0.04925611;0.10419602	2.2e-16	***
Unknown	Unknown	UCON27	13	0.00399047198074751	223186	102	23.44	4.58316543509019	0.00719512794067089	231807.666	16	0.032	*	0.127451	0.06964188;0.20808057	0.013	*
Unknown	Unknown	MamRep564	158	0.0484995825352389	223186	788	194.375	12.4597600546969	0.0596652300967536	231807.666	4	0.008	**	0.2005076	0.1730813;0.2301953	0.002528	**
Unknown	Unknown	UCON17	1	0.000306959383134424	223186	33	7.748	2.49854732569521	0.00237832130052551	231807.666	2	0.004	**	0.03030303	0.0007669121;0.1575939723	0.003116	**
Unknown	Unknown	UCON19	4	0.00122783753253769	223186	30	8.009	2.52770811374818	0.0024584376995236	231807.666	72	0.144	ns	0.1333333	0.0375535;0.3072184	0.1458	ns
Unknown	Unknown	UCON75	0	0	223186	22	5.42142142142142	2.09244791048612	0.00166415617523127	231807.666	1	0.002	**	0	0.0000000;0.1543725	0.004499	**
Unknown	Unknown	UCON70	20	0.00613918766268847	223186	59	14.486	3.50572304868683	0.00444661362408526	231807.666	958	0.088	ns	0.3389831	0.2208117;0.4739291	0.09769	ns
Unknown	Unknown	UCON41	80	0.0245567506507539	223186	579	130.704	10.4382633297566	0.0401208192132017	231807.666	1	0.002	**	0.1381693	0.1111029;0.1689884	1.22e-07	***
Unknown	Unknown	UCON88	11	0.00337655321447866	223186	33	9.194	2.68953482922189	0.00282218456853789	231807.666	806	0.392	ns	0.3333333	0.1796051;0.5182675	0.56	ns
Unknown	Unknown	UCON28a	18	0.00552526889641963	223186	129	28.522	5.08560511437719	0.00875509552576003	231807.666	23	0.046	*	0.1395349	0.08484251;0.21153354	0.02548	*
RC	tot	tot	249	0.0764328864004715	223186	1796	440.502	19.1377179477661	0.13521622218948	231807.666	1	0.002	**	0.1386414	0.1229810;0.1554922	2.2e-16	***
RC	Helitron	tot	249	0.0764328864004715	223186	1796	440.502	19.1377179477661	0.13521622218948	231807.666	1	0.002	**	0.1386414	0.1229810;0.1554922	2.2e-16	***
RC	Helitron	Helitron1Na_Mam	35	0.0107435784097048	223186	326	80.132	8.33318774647602	0.0245972692893276	231807.666	1	0.002	**	0.107362	0.07592915;0.14614351	4.083e-10	***
RC	Helitron	Helitron1Nb_Mam	30	0.00920878149403271	223186	359	87.091	8.84754191840865	0.0267333996365601	231807.666	1	0.002	**	0.08356546	0.05709056;0.11714582	8.008e-15	***
RC	Helitron	Helitron3Na_Mam	194	0.0595501203280782	223186	1111	274.083	14.9498364074196	0.0841323486076322	231807.666	1	0.002	**	0.1746175	0.1527288;0.1982441	8.531e-09	***
