# Supplementary material for: Transposable elements generate regulatory novelty in a tissue-specific fashion
Source: BMC Genomics. 2018 Jun 18;19:468. doi: 10.1186/s12864-018-4850-3 (PMC6006921; doi:10.1186/s12864-018-4850-3)
Supplement: Supplementary file 2 — It contains two folders “TE_PIPELINE_SUMMARY_STATISTICS_ACTIVE” “TE_PIPELINE_SUMMARY_STATISTICS_REPRESSED”. In each of the two folders are included multiple spreadsheets (txt format) with the summary statistics of the TE analysis pipeline for ACTIVE and REPRESSED regions respectively. (ZIP 3922 kb) [file 12864_2018_4850_MOESM2_ESM.zip › Supplemental_File_S1/TE_PIPELINE_SUMMARY_STATISTICS_ACTIVE/E072_15_coreMarks_dense_no_header_ACTIVE.bed.shuffle-rm.nonTE-no_low.boot-1000.stats.tab.txt]

#Script TE-analysis_Shuffle_bed.pl, v4.3
#Aggregated results + stats
#Features in input file (counts):
	297704
#With 1000 bootstraps for exp (expected); sd = standard deviation; nb = number; len = length; avg = average
#Two tests are made (permutation and binomial) to assess how significant the difference between observed and random, so two pvalues are given
#For the two tailed permutation test:
#if rank is < 500 and pvalue is not "ns", there are significantly fewer observed values than expected 
#if rank is > 500 and pvalue is not "ns", there are significantly higher observed values than expected 
#The binomial test is done with binom.test from R, two sided

#Level_(tot_means_all)	#	#	#COUNTS	#	#	#	#	#	#	#	#	#	#	#	#	#
#Rclass	Rfam	Rname	obs_hits	%_obs_(%of_features)	obs_tot_hits	nb_of_trials(nb_of_TE_in_genome)	exp_avg_hits	exp_sd	%_exp_(%of_features)	exp_tot_hits(avg)	obs_rank_in_exp	2-tailed_permutation-test_pvalue(obs.vs.exp)	significance	binomal_test_proba	binomial_test_95%_confidence_interval	binomial_test_pval	significance

age	cat.2	tot	203183	68.2500067180824	203183	4687922	211426.523	123.980387995874	71.0190400532072	211426.523	1	0.002	**	0.0433418	0.04315765;0.04352652	2.2e-16	***
age	cat.2	Ancient	169848	57.0526428936125	203183	2716717	167246.153	179.65586497752	56.1786717679306	211426.523	1001	0.002	**	0.06251958	0.06223198;0.06280811	5.648e-11	***
age	cat.2	LineageSpe	124969	41.9776019133099	203183	1971205	158172.381	232.147665026762	53.1307543734716	211426.523	1	0.002	**	0.06339726	0.06305748;0.06373833	2.2e-16	***
age	cat.1	01_Human	1628	0.546851906591783	203183	10400	3426.017	96.0373775614937	1.15081322387338	211426.523	1	0.002	**	0.1565385	0.1496037;0.1636661	2.2e-16	***
age	cat.1	06_Boreotheria/Eutheria?	182	0.0611345497541182	203183	2965	682.506	24.4881120471063	0.22925657700266	211426.523	1	0.002	**	0.0613828	0.05301067;0.07063275	2.2e-16	***
age	cat.1	04_Primates/Glires	2018	0.67785451320775	203183	9067	2084.536	42.7087431416653	0.700204229704673	211426.523	65	0.13	ns	0.2225653	0.2140384;0.2312709	0.09698	ns
age	cat.1	07_Eutheria+Metatheria	30659	10.2984844006127	203183	189643	33629.921	143.525880723434	11.2964290033053	211426.523	1	0.002	**	0.1616669	0.1600126;0.1633316	2.2e-16	***
age	cat.1	07_Eutheria	103887	34.896071265418	203183	1469955	129389.596	221.012011196435	43.4624983204794	211426.523	1	0.002	**	0.07067359	0.07025980;0.07108907	2.2e-16	***
age	cat.1	10_Amniota/Theria	630	0.211619595302717	203183	2529	541.883	21.1595140784479	0.182020732002257	211426.523	1001	0.002	**	0.2491103	0.2323547;0.2664487	2.728e-05	***
age	cat.1	07_Eutheria/03_Primates	6	0.00201542471716873	203183	21	4.86592741935484	2.10931535053587	0.00163448506548613	211426.523	789	0.426	ns	0.2857143	0.1128094;0.5217511	0.6044	ns
age	cat.1	02_Hominidae	1660	0.557600838416682	203183	10036	3257.198	71.465180809035	1.09410622631876	211426.523	1	0.002	**	0.1654045	0.1581835;0.1728203	2.2e-16	***
age	cat.1	07_Metatheria	3	0.00100771235858437	203183	59	14.787	3.46866871618819	0.00496701421546234	211426.523	1	0.002	**	0.05084746	0.01061128;0.14148724	0.0001147	***
age	cat.1	15_Euteleostomi	13	0.00436675355386558	203183	73	16.413	3.71863674741959	0.00551319431381506	211426.523	217	0.434	ns	0.1780822	0.09837318;0.28525379	0.4011	ns
age	cat.1	02_Haplorrhini	359	0.120589578910596	203183	4342	1098.251	31.3590399787428	0.368907035175879	211426.523	1	0.002	**	0.08268079	0.07465688;0.09127117	2.2e-16	***
age	cat.1	07_Eutheria + Transfert Opossum?	99	0.0332545078332841	203183	890	229.576	15.330141461749	0.0771155241447881	211426.523	1	0.002	**	0.111236	0.09133105;0.13375491	2.2e-16	***
age	cat.1	05_Boreotheria	10697	3.59316636659232	203183	118653	23588.752	140.542344674645	7.92355897132722	211426.523	1	0.002	**	0.09015364	0.08852984;0.09179750	2.2e-16	***
age	cat.1	16_Metazoa	139	0.0466906726144089	203183	491	113.149	9.49320388066746	0.0380072152204875	211426.523	999	0.006	**	0.2830957	0.2436389;0.3251874	0.007283	**
age	cat.1	16_Vertebrata	2375	0.797772283879289	203183	8857	1920.894	40.4511688466608	0.645236207776852	211426.523	1001	0.002	**	0.2681495	0.2589447;0.2775070	2.2e-16	***
age	cat.1	07_Eutheria/Primates?	62	0.0208260554107436	203183	424	103.858	9.32946273238042	0.0348863300459517	211426.523	1	0.002	**	0.1462264	0.1139842;0.1835010	7.84e-07	***
age	cat.1	03_Euarchontoglires/Primates?	1030	0.345981243113966	203183	13041	3202.582	59.6052855547733	1.07576048692661	211426.523	1	0.002	**	0.07898167	0.07440863;0.08374362	2.2e-16	***
age	cat.1	tot	203183	68.2500067180824	203183	4687922	211426.523	123.980387995874	71.0190400532072	211426.523	1	0.002	**	0.0433418	0.04315765;0.04352652	2.2e-16	***
age	cat.1	09_Theria	1821	0.61168140166071	203183	9723	2300.727	44.2840552405553	0.772823677209577	211426.523	1	0.002	**	0.1872879	0.1795762;0.1951873	2.2e-16	***
age	cat.1	10_Theria/Mammalia	18664	6.26931448687287	203183	104874	19882.42	120.079109726016	6.67858678418832	211426.523	1	0.002	**	0.1779659	0.1756552;0.1802945	2.2e-16	***
age	cat.1	03_Primates	114644	38.509391879182	203183	1475760	135036.235	218.141131674722	45.3592276220676	211426.523	1	0.002	**	0.07768472	0.07725334;0.07811775	2.2e-16	***
age	cat.1	08_Eutheria/Theria	614	0.206245129390267	203183	2459	585.87	22.1971126908842	0.196796146507941	211426.523	902	0.2	ns	0.249695	0.2326901;0.2672980	0.185	ns
age	cat.1	13_Amniota/Euteleostemi?	32	0.0107489318248999	203183	191	43.709	6.08747701238998	0.0146820331604547	211426.523	31	0.062	ns	0.1675393	0.1175085;0.2282039	0.0472	*
age	cat.1	14_Tetrapoda	1862	0.625453470561363	203183	8931	1919.202	38.7719287430798	0.644667858006611	211426.523	76	0.152	ns	0.2084873	0.2001025;0.2170627	0.142	ns
age	cat.1	12_Amniota	8629	2.89851664740816	203183	36530	7793.141	76.1841791197368	2.61774816596351	211426.523	1001	0.002	**	0.2362168	0.2318685;0.2406071	2.2e-16	***
age	cat.1	03_Primates/Indep	3851	1.2935667643028	203183	25104	6180.925	80.4520348089774	2.07619816999436	211426.523	1	0.002	**	0.1534018	0.1489643;0.1579198	2.2e-16	***
age	cat.1	08_Eutheria/Theria?	40520	13.6108349232795	203183	259031	43735.742	166.826168230306	14.6910159084191	211426.523	1	0.002	**	0.1564292	0.1550322;0.1578338	2.2e-16	***
age	cat.1	11_Mammalia	85774	28.8118399484051	203183	619071	75731.663	189.62267319387	25.4385775804154	211426.523	1001	0.002	**	0.1385528	0.1376931;0.1394159	2.2e-16	***
age	cat.1	02_Simiiformes	13596	4.56695240910435	203183	154323	29170.075	150.389216007303	9.79834835944428	211426.523	1	0.002	**	0.08810093	0.08669129;0.08952607	2.2e-16	***
age	cat.1	02_Hominoidea	7698	2.58578991212748	203183	64786	17520.872	156.018291630575	5.88533308252492	211426.523	1	0.002	**	0.118822	0.1163397;0.1213384	2.2e-16	***
age	cat.1	04_Euarchontoglires	5394	1.81186682073469	203183	55401	12330.67	108.257326536123	4.14192284954183	211426.523	1	0.002	**	0.09736286	0.09490642;0.09986158	2.2e-16	***
age	cat.1	02_Catarrhini	2482	0.833714024668799	203183	30292	8449.539	106.288634165431	2.83823495821353	211426.523	1	0.002	**	0.08193582	0.07887094;0.08508116	2.2e-16	***
DNA?	tot	tot	673	0.226063472442426	203183	4312	959.083	28.6728136261728	0.32215993066939	211426.523	1	0.002	**	0.1560761	0.1453633;0.1672569	2.2e-16	***
DNA?	PiggyBac?	tot	46	0.0154515894982936	203183	294	67.76	7.40967632918627	0.0227608631392255	211426.523	1	0.002	**	0.1564626	0.1168842;0.2031279	0.002237	**
DNA?	PiggyBac?	EUTREP4	46	0.0154515894982936	203183	294	67.76	7.40967632918627	0.0227608631392255	211426.523	1	0.002	**	0.1564626	0.1168842;0.2031279	0.002237	**
DNA?	hAT-Tip100?	tot	61	0.0204901512912154	203183	520	127.329	10.6768325712148	0.0427703356353962	211426.523	1	0.002	**	0.1173077	0.09092965;0.14812574	3.803e-13	***
DNA?	hAT-Tip100?	Eutr16	61	0.0204901512912154	203183	520	127.329	10.6768325712148	0.0427703356353962	211426.523	1	0.002	**	0.1173077	0.09092965;0.14812574	3.803e-13	***
DNA?	DNA?	Eulor12	12	0.00403084943433746	203183	60	13.148	3.3958250290066	0.00441646736355575	211426.523	446	0.892	ns	0.2	0.1078411;0.3233004	0.876	ns
DNA?	DNA?	Eulor2C	4	0.00134361647811249	203183	38	8.21721721721722	2.61640114925282	0.00276019711432067	211426.523	71	0.142	ns	0.1052632	0.02943452;0.24804938	0.1148	ns
DNA?	DNA?	UCON83	4	0.00134361647811249	203183	50	9.983	2.89846720045477	0.00335333082524924	211426.523	34	0.068	ns	0.08	0.02222796;0.19234278	0.03296	*
DNA?	DNA?	Eulor6D	15	0.00503856179292183	203183	75	17.178	3.71296405882174	0.00577016096525408	211426.523	321	0.642	ns	0.2	0.1164821;0.3083261	0.68	ns
DNA?	DNA?	tot	569	0.191129444011501	203183	3498	766.937	25.7161496214218	0.257617297718539	211426.523	1	0.002	**	0.1626644	0.1505770;0.1753184	2.2e-16	***
DNA?	DNA?	UCON7	9	0.0030231370757531	203183	127	29.422	4.90917671468608	0.0098829710047564	211426.523	1	0.002	**	0.07086614	0.03291485;0.13026419	2.474e-06	***
DNA?	DNA?	Eulor6C	1	0.000335904119528122	203183	21	4.91137965760322	1.99702435136596	0.00164975265955554	211426.523	30	0.06	ns	0.04761905	0.001204883;0.238159910	0.04048	*
DNA?	DNA?	MER133B	6	0.00201542471716873	203183	40	8.656	2.63716109076003	0.00290758605863542	211426.523	216	0.432	ns	0.15	0.05710226;0.29835267	0.4412	ns
DNA?	DNA?	Eulor6E	4	0.00134361647811249	203183	31	6.401	2.2581625934149	0.00215012226909951	211426.523	203	0.406	ns	0.1290323	0.03630166;0.29833583	0.377	ns
DNA?	DNA?	Eulor7	0	0	203183	12	2.5814455231931	1.30607521431257	0.000867118185577989	211426.523	1	0.002	**	0	0.0000000;0.2646485	0.08207	ns
DNA?	DNA?	Eulor2A	9	0.0030231370757531	203183	67	14.405	3.59080337374088	0.0048386988418026	211426.523	81	0.162	ns	0.1343284	0.06330823;0.23974175	0.1357	ns
DNA?	DNA?	Eulor6A	3	0.00100771235858437	203183	30	6.083	2.23049009997491	0.00204330475908957	211426.523	114	0.228	ns	0.1	0.02111714;0.26528845	0.2528	ns
DNA?	DNA?	MER123	8	0.00268723295622497	203183	46	10.319	3.10336428249567	0.00346619460941069	211426.523	290	0.58	ns	0.173913	0.07820342;0.31419065	0.4832	ns
DNA?	DNA?	UCON100	2	0.000671808239056244	203183	19	3.79492385786802	1.73749148073285	0.00127473055715342	211426.523	240	0.48	ns	0.1052632	0.01301216;0.33137666	0.4001	ns
DNA?	DNA?	UCON21	6	0.00201542471716873	203183	28	6.342	2.32302226257788	0.00213030392604735	211426.523	543	0.918	ns	0.2142857	0.08296061;0.40953103	1	ns
DNA?	DNA?	Eulor5A	12	0.00403084943433746	203183	126	26.357	4.74384391132917	0.00885342487840271	211426.523	3	0.006	**	0.0952381	0.05018522;0.16045261	0.000931	***
DNA?	DNA?	Eulor2B	11	0.00369494531480934	203183	57	12.547	3.26963017503226	0.00421458898771935	211426.523	382	0.764	ns	0.1929825	0.1004722;0.3191098	0.7495	ns
DNA?	DNA?	Eulor6B	8	0.00268723295622497	203183	64	13.895	3.53786538628754	0.00466738774084325	211426.523	63	0.126	ns	0.125	0.05554279;0.23152631	0.09364	ns
DNA?	DNA?	MER133A	11	0.00369494531480934	203183	54	11.539	2.99991307848719	0.003875997635235	211426.523	512	0.98	ns	0.2037037	0.1063193;0.3353049	1	ns
DNA?	DNA?	MER131	203	0.0681885362642087	203183	1106	245.597	13.9733261911703	0.0824970440437482	211426.523	1	0.002	**	0.1835443	0.1611437;0.2076420	0.00185	**
DNA?	DNA?	Eulor3	0	0	203183	37	8.718	2.71216368087029	0.00292841211404617	211426.523	1	0.002	**	0	0.00000000;0.09489059	0.0001087	***
DNA?	DNA?	UCON62	1	0.000335904119528122	203183	24	4.90471414242728	1.95992680881564	0.00164751368554916	211426.523	26	0.052	ns	0.04166667	0.001054352;0.211201683	0.04434	*
DNA?	DNA?	UCON2	26	0.00873350710773117	203183	135	30.044	4.94636538586977	0.0100919033671029	211426.523	226	0.452	ns	0.1925926	0.1298339;0.2693182	0.4689	ns
DNA?	DNA?	MER124	130	0.0436675355386558	203183	747	163.645	11.7135042229549	0.0549690296401795	211426.523	3	0.006	**	0.1740295	0.1475022;0.2031590	0.002605	**
DNA?	DNA?	Eulor10	9	0.0030231370757531	203183	39	9.42	2.80490061632627	0.00316421680595491	211426.523	525	0.954	ns	0.2307692	0.1113369;0.3932615	1	ns
DNA?	DNA?	UCON14	13	0.00436675355386558	203183	98	22.083	4.31633429448435	0.00741777067153952	211426.523	24	0.048	*	0.1326531	0.07256431;0.21615400	0.0289	*
DNA?	DNA?	Eulor5B	7	0.00235132883669685	203183	43	9.192	2.81265835946119	0.0030876306667025	211426.523	286	0.572	ns	0.1627907	0.06805209;0.30701087	0.576	ns
DNA?	DNA?	MER134	12	0.00403084943433746	203183	89	20.498	4.24994800651232	0.00688536264208744	211426.523	19	0.038	*	0.1348315	0.07165546;0.22368178	0.032	*
DNA?	DNA?	UCON58	49	0.016459301856878	203183	235	52.134	6.61693492697548	0.0175120253674791	211426.523	350	0.7	ns	0.2085106	0.1584196;0.2661154	0.6946	ns
Retroposon	tot	tot	1453	0.488068685674361	203183	5565	1643.278	43.9161398957529	0.551983849729933	211426.523	1	0.002	**	0.2610961	0.2495938;0.2728494	1.652e-08	***
Retroposon	SVA	tot	1453	0.488068685674361	203183	5565	1643.278	43.9161398957529	0.551983849729933	211426.523	1	0.002	**	0.2610961	0.2495938;0.2728494	1.652e-08	***
Retroposon	SVA	SVA_D	398	0.133689839572192	203183	1433	494.805	25.7703528514083	0.166207037863112	211426.523	1	0.002	**	0.277739	0.2546757;0.3017170	4.926e-08	***
Retroposon	SVA	SVA_B	203	0.0681885362642087	203183	801	225.17	15.8998082977093	0.0756355305941472	211426.523	85	0.17	ns	0.2534332	0.2236394;0.2850540	0.08377	ns
Retroposon	SVA	SVA_E	213	0.07154757745949	203183	686	183.189	13.3691440643376	0.0615339397522371	211426.523	988	0.028	*	0.3104956	0.2760209;0.3466102	0.01089	*
Retroposon	SVA	SVA_C	127	0.0426598231800715	203183	486	151.55	13.9853169105705	0.0509062693144869	211426.523	40	0.08	ns	0.2613169	0.2227810;0.3027847	0.01636	*
Retroposon	SVA	SVA_A	361	0.121261387149652	203183	1186	305.685	17.1765773601672	0.102680850777954	211426.523	999	0.006	**	0.3043845	0.2782870;0.3314558	0.0003321	***
Retroposon	SVA	SVA_F	198	0.0665090156665681	203183	973	297.153	18.4595868682738	0.09981491683014	211426.523	1	0.002	**	0.2034943	0.1786119;0.2301851	9.762e-13	***
snRNA	tot	tot	1201	0.403420847553274	203183	4380	970.014	27.7445050696811	0.325831698599952	211426.523	1001	0.002	**	0.2742009	0.2610293;0.2876743	2.403e-16	***
snRNA	snRNA	U14	5	0.00167952059764061	203183	7	2.02890173410405	1.02530339719756	0.000681516450603299	211426.523	863	0.278	ns	0.7142857	0.2904209;0.9633074	0.02478	*
snRNA	snRNA	U4	46	0.0154515894982936	203183	162	36.67	5.26049168545798	0.0123176040630962	211426.523	967	0.07	ns	0.2839506	0.2159811;0.3600095	0.09049	ns
snRNA	snRNA	U2	253	0.0849837422406148	203183	1087	233.193	13.1668187545859	0.0783304893451213	211426.523	930	0.144	ns	0.2327507	0.2079200;0.2590368	0.1495	ns
snRNA	snRNA	U5	46	0.0154515894982936	203183	214	46.505	6.03675553732445	0.0156212210786553	211426.523	502	1	ns	0.2149533	0.1618801;0.2761044	1	ns
snRNA	snRNA	U3	57	0.0191465348131029	203183	229	53.128	6.62491550931071	0.0178459140622901	211426.523	753	0.498	ns	0.2489083	0.1943059;0.3101360	0.5318	ns
snRNA	snRNA	U13	64	0.0214978636497998	203183	176	42.555	5.56182604087083	0.0142943998065192	211426.523	1001	0.002	**	0.3636364	0.2925780;0.4393729	0.0002864	***
snRNA	snRNA	tot	1201	0.403420847553274	203183	4380	970.014	27.7445050696811	0.325831698599952	211426.523	1001	0.002	**	0.2742009	0.2610293;0.2876743	2.403e-16	***
snRNA	snRNA	U6	496	0.166608443285948	203183	1710	383.588	17.2957624694432	0.128848789401553	211426.523	1001	0.002	**	0.2900585	0.2686332;0.3122065	2.86e-10	***
snRNA	snRNA	U17	5	0.00167952059764061	203183	9	2.24829931972789	1.16349235967945	0.000755213003428873	211426.523	870	0.264	ns	0.5555556	0.2120085;0.8630043	0.04878	*
snRNA	snRNA	U8	4	0.00134361647811249	203183	29	6.982	2.33347833097312	0.00234528256254535	211426.523	134	0.268	ns	0.137931	0.03889483;0.31664061	0.2764	ns
snRNA	snRNA	U1	44	0.0147797812592374	203183	204	41.437	5.94351380551575	0.0139188590008868	211426.523	704	0.596	ns	0.2156863	0.1613079;0.2785237	0.6635	ns
snRNA	snRNA	U7	96	0.0322467954746997	203183	245	56.745	6.55751294135025	0.0190608792626233	211426.523	1001	0.002	**	0.3918367	0.3303122;0.4560121	2.144e-08	***
snRNA	snRNA	U13_	99	0.0332545078332841	203183	308	72.384	7.48535734448093	0.0243140837879236	211426.523	1001	0.002	**	0.3214286	0.2695897;0.3767431	0.0005806	***
tot	tot	tot	203183	68.2500067180824	203183	4687922	211426.523	123.980387995874	71.0190400532072	211426.523	1	0.002	**	0.0433418	0.04315765;0.04352652	2.2e-16	***
rRNA	tot	tot	454	0.152500470265767	203183	1766	399.263	17.7043292523121	0.134114086475157	211426.523	1000	0.004	**	0.2570781	0.2368297;0.2781367	0.002118	**
rRNA	rRNA	tot	454	0.152500470265767	203183	1766	399.263	17.7043292523121	0.134114086475157	211426.523	1000	0.004	**	0.2570781	0.2368297;0.2781367	0.002118	**
rRNA	rRNA	SSU-rRNA_Hsa	27	0.00906941122725929	203183	80	16.414	3.72860651001235	0.00551353021793459	211426.523	998	0.008	**	0.3375	0.2355261;0.4519056	0.005324	**
rRNA	rRNA	LSU-rRNA_Hsa	112	0.0376212613871496	203183	411	96.768	8.82349307417593	0.0325047698384973	211426.523	962	0.08	ns	0.2725061	0.2300165;0.3183062	0.08106	ns
rRNA	rRNA	5S	316	0.106145701770887	203183	1275	286.696	14.9884033918305	0.0963023674522344	211426.523	978	0.048	*	0.2478431	0.2243551;0.2724995	0.05169	ns
tRNA	tot	tot	463	0.15552360734152	203183	1997	402.446	17.7112611852678	0.135183269287615	211426.523	1000	0.004	**	0.2318478	0.2134928;0.2509933	0.0008965	***
tRNA	tRNA	tRNA-Arg-AGA	13	0.00436675355386558	203183	41	9.529	2.72444151737222	0.00320083035498347	211426.523	921	0.162	ns	0.3170732	0.1808494;0.4808664	0.1982	ns
tRNA	tRNA	tRNA-His-CAY_	11	0.00369494531480934	203183	44	11.009	2.77066699471367	0.00369796845188509	211426.523	580	0.844	ns	0.25	0.1319274;0.4033804	1	ns
tRNA	tRNA	tRNA-Thr-ACG_	4	0.00134361647811249	203183	12	3.00620475698035	1.34054575095822	0.00100979656201474	211426.523	845	0.314	ns	0.3333333	0.09924609;0.65112449	0.5102	ns
tRNA	tRNA	tRNA-Leu-TTA(m)	3	0.00100771235858437	203183	27	6.19138276553106	2.11704784227542	0.0020797109765173	211426.523	98	0.196	ns	0.1111111	0.02352745;0.29158692	0.1734	ns
tRNA	tRNA	tRNA-Arg-CGA_	1	0.000335904119528122	203183	2	1.20134228187919	0.406999285570466	0.000403535821446536	211426.523	359	0.718	ns	0.5	0.01257912;0.98742088	1	ns
tRNA	tRNA	tRNA-Lys-AAA	13	0.00436675355386558	203183	47	8.13	2.52893169055542	0.00273090049176363	211426.523	986	0.032	*	0.2765957	0.1562437;0.4263801	0.07936	ns
tRNA	tRNA	tRNA-Thr-ACY	9	0.0030231370757531	203183	13	3.94979919678715	1.6404099131789	0.00132675382150967	211426.523	997	0.01	**	0.6923077	0.3857383;0.9090796	0.004435	**
tRNA	tRNA	tRNA-Ser-TCG	2	0.000671808239056244	203183	7	1.93414634146341	0.937903451609461	0.000649687723867806	211426.523	619	0.766	ns	0.2857143	0.03669257;0.70957914	1	ns
tRNA	tRNA	tRNA-Ser-TCA_	1	0.000335904119528122	203183	4	1.30927835051546	0.570646015354746	0.000439791991547129	211426.523	362	0.724	ns	0.25	0.006309463;0.805879550	1	ns
tRNA	tRNA	tRNA-Arg-CGY_	12	0.00403084943433746	203183	40	8.244	2.49613595276674	0.00276919356138984	211426.523	941	0.122	ns	0.3	0.1656272;0.4653163	0.1685	ns
tRNA	tRNA	tRNA-Cys-TGY	41	0.013772068900653	203183	136	30.843	4.89451808734091	0.0103602907586059	211426.523	973	0.058	ns	0.3014706	0.2257979;0.3860159	0.0407	*
tRNA	tRNA	tRNA-Glu-GAA	17	0.00571037003197807	203183	95	21.121	4.18447952186038	0.00709463090855346	211426.523	186	0.372	ns	0.1789474	0.1078403;0.2709795	0.3872	ns
tRNA	tRNA	tRNA-Ala-GCY	4	0.00134361647811249	203183	28	5.5005005005005	2.10299665706558	0.00184764077758461	211426.523	347	0.694	ns	0.1428571	0.04033563;0.32665267	0.6359	ns
tRNA	tRNA	tRNA-Met	11	0.00369494531480934	203183	50	9.984	2.92990244348312	0.00335366672936877	211426.523	707	0.59	ns	0.22	0.1152658;0.3596119	0.7235	ns
tRNA	tRNA	tRNA-Gly-GGY	13	0.00436675355386558	203183	37	8.915	2.59239184837006	0.00299458522559321	211426.523	964	0.076	ns	0.3513514	0.2020998;0.5253887	0.1248	ns
tRNA	tRNA	tRNA-Ile-ATC	2	0.000671808239056244	203183	9	1.65281501340483	0.791802877366904	0.000555187371820609	211426.523	648	0.708	ns	0.2222222	0.02814497;0.60009357	0.674	ns
tRNA	tRNA	tRNA-Thr-ACG	2	0.000671808239056244	203183	3	1.40030211480363	0.593611908317186	0.000470367248946479	211426.523	630	0.744	ns	0.6666667	0.09429932;0.99159624	0.6018	ns
tRNA	tRNA	tRNA-Met_	13	0.00436675355386558	203183	48	7.852	2.51682944007544	0.00263751914653481	211426.523	983	0.038	*	0.2708333	0.1527819;0.4184564	0.05121	ns
tRNA	tRNA	tRNA-Thr-ACA	8	0.00268723295622497	203183	25	5.35771543086172	2.03364271672293	0.00179967868448584	211426.523	938	0.128	ns	0.32	0.1494954;0.5350007	0.2208	ns
tRNA	tRNA	tRNA-Trp-TGG	8	0.00268723295622497	203183	13	3.59858442871587	1.51632079830111	0.00120877933407542	211426.523	988	0.028	*	0.6153846	0.3157776;0.8614207	0.01096	*
tRNA	tRNA	tRNA-Lys-AAG	23	0.0077257947491468	203183	73	17.369	3.68787736231011	0.00583431865208395	211426.523	959	0.086	ns	0.3150685	0.2112957;0.4343866	0.1305	ns
tRNA	tRNA	tRNA-Leu-TTG	6	0.00201542471716873	203183	26	3.25051546391753	1.45667558460714	0.00109186153491976	211426.523	946	0.112	ns	0.2307692	0.08974011;0.43647510	0.1282	ns
tRNA	tRNA	tRNA-Gln-CAG	13	0.00436675355386558	203183	79	16.37	3.54904151788842	0.00549875043667536	211426.523	214	0.428	ns	0.164557	0.09063444;0.26494512	0.4063	ns
tRNA	tRNA	tRNA-Ile-ATT	15	0.00503856179292183	203183	53	12.334	3.04724953519231	0.00414304141025986	211426.523	855	0.294	ns	0.2830189	0.1678578;0.4234774	0.4157	ns
tRNA	tRNA	tRNA-Arg-AGG	5	0.00167952059764061	203183	20	4.83466933867735	1.86605652157347	0.00162398534741802	211426.523	656	0.692	ns	0.25	0.08657147;0.49104587	1	ns
tRNA	tRNA	tRNA-Glu-GAG_	18	0.00604627415150619	203183	96	18.979	3.91687386839312	0.00637512428452423	211426.523	467	0.934	ns	0.1875	0.1150780;0.2800462	0.8983	ns
tRNA	tRNA	tRNA-Arg-CGG	3	0.00100771235858437	203183	17	1.67654639175258	0.786837807060143	0.000563158839569699	211426.523	757	0.49	ns	0.1764706	0.03798507;0.43431787	0.2318	ns
tRNA	tRNA	tRNA-Gln-CAA	9	0.0030231370757531	203183	24	5.42126379137412	2.01825733202085	0.00182102484057121	211426.523	977	0.05	*	0.375	0.1879929;0.5940636	0.08895	ns
tRNA	tRNA	tRNA-Val-GTG	11	0.00369494531480934	203183	38	8.943	2.63147785012067	0.00300399054093999	211426.523	832	0.34	ns	0.2894737	0.1542463;0.4590321	0.4448	ns
tRNA	tRNA	tRNA-Tyr-TAC	13	0.00436675355386558	203183	34	6.804	2.33217131082239	0.00228549162926934	211426.523	996	0.012	*	0.3823529	0.2216654;0.5643603	0.01572	*
tRNA	tRNA	tRNA-Tyr-TAT	2	0.000671808239056244	203183	5	1.47201210287443	0.668254424310735	0.000494454929350775	211426.523	609	0.786	ns	0.4	0.05274495;0.85336720	0.6351	ns
tRNA	tRNA	tRNA-Arg-CGA	3	0.00100771235858437	203183	8	2.00813008130081	0.962641164176018	0.000674539166857286	211426.523	807	0.39	ns	0.375	0.08523341;0.75513678	0.423	ns
tRNA	tRNA	tRNA-Ala-GCY_	5	0.00167952059764061	203183	82	3.93124368048534	1.71835900271731	0.00132052094714392	211426.523	819	0.366	ns	0.06097561	0.0200930;0.1365868	0.5985	ns
tRNA	tRNA	tRNA-Pro-CCA	7	0.00235132883669685	203183	9	2.59829968119022	1.21697098668623	0.000872779566680402	211426.523	942	0.12	ns	0.7777778	0.3999064;0.9718550	0.003368	**
tRNA	tRNA	tRNA-Leu-TTA	3	0.00100771235858437	203183	13	2.90995762711864	1.42517376228639	0.000977466754601431	211426.523	655	0.694	ns	0.2307692	0.05038107;0.53813154	1	ns
tRNA	tRNA	tRNA-Val-GTY	9	0.0030231370757531	203183	29	6.21042084168337	2.1074000636641	0.00208610594472475	211426.523	939	0.126	ns	0.3103448	0.1528459;0.5083234	0.2542	ns
tRNA	tRNA	tRNA-Leu-CTG	5	0.00167952059764061	203183	16	4.24495967741935	1.76451020534596	0.00142589944287593	211426.523	763	0.478	ns	0.3125	0.1101700;0.5866206	0.777	ns
tRNA	tRNA	tRNA-Met-i	10	0.00335904119528122	203183	40	8.249	2.4958421881658	0.00277087308198748	211426.523	823	0.358	ns	0.25	0.1269148;0.4119620	0.5565	ns
tRNA	tRNA	tRNA-Thr-ACY_	4	0.00134361647811249	203183	12	2.29834254143646	1.1718714298174	0.000772022727755241	211426.523	865	0.274	ns	0.3333333	0.09924609;0.65112449	0.2614	ns
tRNA	tRNA	tRNA-Asn-AAT	1	0.000335904119528122	203183	2	1.01953125	0.138653804314849	0.000342464746862656	211426.523	252	0.504	ns	0.5	0.01257912;0.98742088	1	ns
tRNA	tRNA	tot	463	0.15552360734152	203183	1997	402.446	17.7112611852678	0.135183269287615	211426.523	1000	0.004	**	0.2318478	0.2134928;0.2509933	0.0008965	***
tRNA	tRNA	tRNA-Gly-GGA	40	0.0134361647811249	203183	107	24.527	4.36925180795996	0.00823872033966625	211426.523	1001	0.002	**	0.3738318	0.2821900;0.4726471	0.000757	***
tRNA	tRNA	tRNA-Asn-AAC	15	0.00503856179292183	203183	46	12.57	3.13127847769963	0.00422231478246849	211426.523	825	0.354	ns	0.326087	0.1953254;0.4801720	0.4114	ns
tRNA	tRNA	tRNA-Ile-ATA	16	0.00537446591244995	203183	65	14.019	3.34631690621747	0.00470903985166474	211426.523	773	0.458	ns	0.2461538	0.1477231;0.3687286	0.547	ns
tRNA	tRNA	tRNA-Leu-CTA_	4	0.00134361647811249	203183	7	1.99406175771972	1.00354325228246	0.00066981355901154	211426.523	828	0.348	ns	0.5714286	0.1840516;0.9010117	0.1073	ns
tRNA	tRNA	tRNA-Phe-TTY	16	0.00537446591244995	203183	87	9.881	2.87804136907761	0.00331906860505737	211426.523	981	0.042	*	0.183908	0.1089326;0.2814042	0.06004	ns
tRNA	tRNA	tRNA-Ser-TCA(m)	4	0.00134361647811249	203183	31	7.525	2.345394609842	0.00252767849944912	211426.523	88	0.176	ns	0.1290323	0.03630166;0.29833583	0.2063	ns
tRNA	tRNA	tRNA-Ala-GCA	4	0.00134361647811249	203183	40	2.51084598698482	1.24709936639967	0.000843403510528853	211426.523	857	0.29	ns	0.1	0.02792542;0.23663740	0.316	ns
tRNA	tRNA	tRNA-Leu-CTY	6	0.00201542471716873	203183	30	4.3773965691221	1.85995918363719	0.00147038554037638	211426.523	875	0.254	ns	0.2	0.07713551;0.38566651	0.4332	ns
tRNA	tRNA	tRNA-Leu-CTA	1	0.000335904119528122	203183	1	1.02238805970149	0.148218783044382	0.000343424361010095	211426.523	263	0.526	ns	na	na	na	na
tRNA	tRNA	tRNA-SeC(e)-TGA	3	0.00100771235858437	203183	3	1.41758241758242	0.575825398913869	0.000476171773836568	211426.523	729	0.546	ns	1	0.2924018;1.0000000	0.1055	ns
tRNA	tRNA	tRNA-Val-GTA	5	0.00167952059764061	203183	12	2.97601668404588	1.39356123893156	0.000999656263955433	211426.523	913	0.178	ns	0.4166667	0.1516522;0.7233303	0.1862	ns
tRNA	tRNA	tRNA-Ser-TCY	7	0.00235132883669685	203183	15	3.48423194303154	1.58516081894278	0.00117036786305577	211426.523	972	0.06	ns	0.4666667	0.2126667;0.7341387	0.05831	ns
tRNA	tRNA	tRNA-Gly-GGG	8	0.00268723295622497	203183	47	11.744	2.89842454876177	0.00394485797973826	211426.523	137	0.274	ns	0.1702128	0.07646948;0.30809127	0.2408	ns
tRNA	tRNA	tRNA-Ser-AGY	6	0.00201542471716873	203183	14	3.31893004115226	1.51175677102853	0.00111484227324868	211426.523	944	0.116	ns	0.4285714	0.1766111;0.7113906	0.1129	ns
tRNA	tRNA	tRNA-Glu-GAG	1	0.000335904119528122	203183	18	3.13236814891417	1.49292911644449	0.00105217536509895	211426.523	124	0.248	ns	0.05555556	0.001405556;0.272943600	0.3451	ns
tRNA	tRNA	tRNA-His-CAY	0	0	203183	1	1.03349282296651	0.180351556251875	0.000347154496737198	211426.523	1	0.002	**	na	na	na	na
tRNA	tRNA	tRNA-Pro-CCY	10	0.00335904119528122	203183	17	4.17053481331988	1.68779924142131	0.00140089982442959	211426.523	992	0.02	*	0.5882353	0.3292472;0.8155630	0.002666	**
tRNA	tRNA	tRNA-Gln-CAA_	3	0.00100771235858437	203183	34	8.287	2.39046969136723	0.00278363743852955	211426.523	17	0.034	*	0.08823529	0.0185795;0.2367753	0.04307	*
tRNA	tRNA	tRNA-Asp-GAY	16	0.00537446591244995	203183	49	9.92	2.78448439632068	0.00333216886571897	211426.523	990	0.024	*	0.3265306	0.1994853;0.4754007	0.04791	*
tRNA	tRNA	tRNA-Ala-GCG	6	0.00201542471716873	203183	11	1.94103773584906	0.98336331447515	0.000652002571631237	211426.523	849	0.306	ns	0.5454545	0.2337936;0.8325119	0.006185	**
tRNA	tRNA	tRNA-Pro-CCG	2	0.000671808239056244	203183	4	1.53534031413613	0.711307115992267	0.000515727136395925	211426.523	684	0.636	ns	0.5	0.06758599;0.93241401	0.6408	ns
tRNA	tRNA	tRNA-Ser-TCA	1	0.000335904119528122	203183	1	1.00896860986547	0.0944892095529044	0.000338916712528374	211426.523	222	0.444	ns	na	na	na	na
LINE	Penelope	tot	249	0.0836401257625023	203183	1097	237.172	14.1434243538279	0.0796670518367237	211426.523	815	0.374	ns	0.2269827	0.2024983;0.2529406	0.379	ns
LINE	Penelope	Penelope1_Vert	249	0.0836401257625023	203183	1097	237.172	14.1434243538279	0.0796670518367237	211426.523	815	0.374	ns	0.2269827	0.2024983;0.2529406	0.379	ns
LINE	L1-Tx1	tot	22	0.00738989062961868	203183	189	43.525	6.31611179985505	0.0146202268024615	211426.523	1	0.002	**	0.1164021	0.0744044;0.1709180	9.018e-05	***
LINE	L1-Tx1	MARE6	22	0.00738989062961868	203183	189	43.525	6.31611179985505	0.0146202268024615	211426.523	1	0.002	**	0.1164021	0.0744044;0.1709180	9.018e-05	***
LINE	RTE-X	tot	2643	0.887794587912826	203183	15596	3467.311	52.9024663881558	1.16468404858517	211426.523	1	0.002	**	0.1694665	0.1636086;0.1754480	2.2e-16	***
LINE	RTE-X	L5	143	0.0480342890925214	203183	737	174.272	11.9629899744641	0.0585386827184049	211426.523	9	0.018	*	0.1940299	0.1660723;0.2244604	0.006282	**
LINE	RTE-X	L4_C_Mam	901	0.302649611694838	203183	5015	1131.171	31.2732117438036	0.379964998790745	211426.523	1	0.002	**	0.179661	0.1691249;0.1905713	1.622e-15	***
LINE	RTE-X	L4_A_Mam	1115	0.374533093273856	203183	6597	1496.103	36.5656045271295	0.502547160938382	211426.523	1	0.002	**	0.1690162	0.1600447;0.1782813	2.2e-16	***
LINE	RTE-X	L4_B_Mam	605	0.203221992314514	203183	3247	738.758	24.0326237228273	0.248151855534356	211426.523	1	0.002	**	0.1863258	0.1730662;0.2001529	1.204e-08	***
LINE	L1	L1M2	599	0.201206567597345	203183	9096	2231.64	49.5831714484954	0.749617069303738	211426.523	1	0.002	**	0.06585312	0.06084077;0.07114564	2.2e-16	***
LINE	L1	L1P	13	0.00436675355386558	203183	161	29.728	4.93400044186868	0.00998575766533201	211426.523	3	0.006	**	0.08074534	0.04369389;0.13411900	0.000331	***
LINE	L1	L1MEg1	85	0.0285518501598904	203183	1013	227.784	14.2899806699501	0.0765135839625937	211426.523	1	0.002	**	0.08390918	0.06757143;0.10271071	2.2e-16	***
LINE	L1	L1MB7	3738	1.25560959879612	203183	23185	5699.903	70.9973253806875	1.9146208986107	211426.523	1	0.002	**	0.1612249	0.1565125;0.1660224	2.2e-16	***
LINE	L1	L1P2	115	0.038628973745734	203183	1631	506.149	28.7932257458043	0.170017534195039	211426.523	1	0.002	**	0.07050889	0.05856013;0.08402974	2.2e-16	***
LINE	L1	L1MB1	379	0.127307661301158	203183	6197	1482.919	39.9217257039721	0.498118601026523	211426.523	1	0.002	**	0.06115863	0.05531962;0.06741475	2.2e-16	***
LINE	L1	L1MCb	66	0.022169671888856	203183	2145	521.369	24.009650191169	0.175129994894257	211426.523	1	0.002	**	0.03076923	0.02387513;0.03898128	2.2e-16	***
LINE	L1	L1M3b	12	0.00403084943433746	203183	564	145.711	13.4591466158753	0.0489449251605622	211426.523	1	0.002	**	0.0212766	0.01104110;0.03687076	2.2e-16	***
LINE	L1	L1MEh	196	0.0658372074275119	203183	3050	698.995	24.9846594575193	0.23479530002956	211426.523	1	0.002	**	0.0642623	0.05581696;0.07355467	2.2e-16	***
LINE	L1	L1ME2	1282	0.430629081235052	203183	12799	3171.618	56.5748777532289	1.06535955176954	211426.523	1	0.002	**	0.1001641	0.09501522;0.10549554	2.2e-16	***
LINE	L1	L1PA16	892	0.299626474619085	203183	13973	3598.967	67.2191514772786	1.20890784134577	211426.523	1	0.002	**	0.0638374	0.05983939;0.06801819	2.2e-16	***
LINE	L1	L1MEd	1380	0.463547684948808	203183	16918	3995.115	58.0112323440735	1.34197558648859	211426.523	1	0.002	**	0.08156993	0.07748815;0.08579621	2.2e-16	***
LINE	L1	L1ME3A	2005	0.673487759653884	203183	15879	3837.983	57.9427827867895	1.2891943003789	211426.523	1	0.002	**	0.1262674	0.1211385;0.1315336	2.2e-16	***
LINE	L1	L1M4b	279	0.093717249348346	203183	4228	1036.93	32.6635884435561	0.348309058662295	211426.523	1	0.002	**	0.06598865	0.05868901;0.07389464	2.2e-16	***
LINE	L1	L1M4	2182	0.732942788810362	203183	20125	4753.422	65.6164723025966	1.5966940316556	211426.523	1	0.002	**	0.1084224	0.1041587;0.1127995	2.2e-16	***
LINE	L1	L1MC4	3857	1.29558218901997	203183	23685	5587.273	71.4654446623036	1.87678801762825	211426.523	1	0.002	**	0.1628457	0.1581639;0.1676103	2.2e-16	***
LINE	L1	L1MEf	789	0.265028350307688	203183	11271	2796.093	53.263865710164	0.939219157283745	211426.523	1	0.002	**	0.07000266	0.06535935;0.07486953	2.2e-16	***
LINE	L1	L1MDa	450	0.151156853787655	203183	6954	1684.99	42.3491127102723	0.56599508236369	211426.523	1	0.002	**	0.06471096	0.05904031;0.07074981	2.2e-16	***
LINE	L1	L1ME3G	3154	1.0594415929917	203183	18628	4323.928	60.6382867322108	1.45242522774299	211426.523	1	0.002	**	0.169315	0.1639545;0.1747789	2.2e-16	***
LINE	L1	L1MEj	214	0.0718834815790181	203183	2345	547.531	22.4063625803941	0.183917918469352	211426.523	1	0.002	**	0.091258	0.07990531;0.10364326	2.2e-16	***
LINE	L1	L1P4e	4	0.00134361647811249	203183	194	46.934	7.95920806318021	0.0157653239459329	211426.523	1	0.002	**	0.02061856	0.005645757;0.051947620	2.2e-16	***
LINE	L1	L1ME3E	510	0.171311100959342	203183	4540	1069.004	31.6753107215905	0.35908284739204	211426.523	1	0.002	**	0.1123348	0.1032907;0.1218808	2.2e-16	***
LINE	L1	L1MC2	634	0.212963211780829	203183	6382	1611.858	39.6826479528338	0.541429742294359	211426.523	1	0.002	**	0.0993419	0.09210922;0.10694302	2.2e-16	***
LINE	L1	L1PA2	329	0.110512455324752	203183	4918	1794.84	58.6868174511324	0.602894149893854	211426.523	1	0.002	**	0.06689711	0.06007147;0.07424215	2.2e-16	***
LINE	L1	L1MA2	577	0.193816676967726	203183	7417	1950.885	51.3780641955346	0.65531030822562	211426.523	1	0.002	**	0.07779426	0.07179799;0.08412477	2.2e-16	***
LINE	L1	L1M3e	44	0.0147797812592374	203183	810	186.694	15.2675296450166	0.0627112836911832	211426.523	1	0.002	**	0.05432099	0.03974358;0.07224036	2.2e-16	***
LINE	L1	L1MC5	2759	0.926759465778088	203183	14431	3383.121	54.4785303515915	1.1364042807621	211426.523	1	0.002	**	0.1911856	0.1847979;0.1976981	2.2e-16	***
LINE	L1	L1MEa	34	0.0114207400639561	203183	355	81.412	8.70724250679123	0.0273466261790235	211426.523	1	0.002	**	0.09577465	0.06724128;0.13126111	7.324e-11	***
LINE	L1	L1MCc	208	0.0698680568618494	203183	3179	764.066	28.3787419910925	0.256652916991374	211426.523	1	0.002	**	0.06542938	0.05707910;0.07458961	2.2e-16	***
LINE	L1	L1PB1	807	0.271074624459194	203183	13093	3585.52	72.1772204448962	1.20439093865047	211426.523	1	0.002	**	0.06163599	0.05757621;0.06589192	2.2e-16	***
LINE	L1	L1PA8	628	0.210947787063661	203183	8111	2152.255	52.780714079849	0.722951320774998	211426.523	1	0.002	**	0.07742572	0.07170027;0.08345691	2.2e-16	***
LINE	L1	L1P4	234	0.0786015639695805	203183	3775	890.35	31.0977904773406	0.299072232821863	211426.523	1	0.002	**	0.06198675	0.05450373;0.07015637	2.2e-16	***
LINE	L1	L1M7	289	0.0970762905436272	203183	3059	727.982	27.1615062804591	0.244532152742321	211426.523	1	0.002	**	0.09447532	0.0843384;0.1053952	2.2e-16	***
LINE	L1	L1PREC2	557	0.187098594577164	203183	7902	2095.92	49.2833892143433	0.704028162201381	211426.523	1	0.002	**	0.07048848	0.06494068;0.07635552	2.2e-16	***
LINE	L1	L1PA13	561	0.188442211055276	203183	9060	2291.636	52.4690051411355	0.769769972858947	211426.523	1	0.002	**	0.06192053	0.05704409;0.06708093	2.2e-16	***
LINE	L1	L1M2a1	17	0.00571037003197807	203183	120	33.484	6.61797110461669	0.0112474135382796	211426.523	3	0.006	**	0.1416667	0.08474473;0.21710690	0.0004888	***
LINE	L1	L1MA9	1114	0.374197189154328	203183	16437	3876.419	63.9656082441029	1.30210511111708	211426.523	1	0.002	**	0.06777392	0.06397761;0.07172403	2.2e-16	***
LINE	L1	L1MA4	909	0.305336844651063	203183	10000	2479.266	52.9195211592066	0.832795662806009	211426.523	1	0.002	**	0.0909	0.08533549;0.09670407	2.2e-16	***
LINE	L1	L1PB3	254	0.085319646360143	203183	3601	934.652	34.0094330669821	0.313953457125198	211426.523	1	0.002	**	0.07053596	0.06238545;0.07939162	2.2e-16	***
LINE	L1	HAL1b	543	0.18239593690377	203183	4340	1024.323	30.6592671416272	0.344074315427404	211426.523	1	0.002	**	0.1251152	0.1154116;0.1353264	2.2e-16	***
LINE	L1	L1MC1	1349	0.453134657243436	203183	13002	3321.636	58.7780772598625	1.11575121597291	211426.523	1	0.002	**	0.1037533	0.09856239;0.10912225	2.2e-16	***
LINE	L1	L1PA4	787	0.264356542068632	203183	11926	3845.914	81.1568422071549	1.29185835595088	211426.523	1	0.002	**	0.06599027	0.06159899;0.07059481	2.2e-16	***
LINE	L1	L1MD3	781	0.262341117351463	203183	5356	1339.028	36.4570477731307	0.449785021363502	211426.523	1	0.002	**	0.1458178	0.1364676;0.1555556	2.2e-16	***
LINE	L1	L1PBa	105	0.0352699325504528	203183	2167	639.695	30.5206403026621	0.214876185741542	211426.523	1	0.002	**	0.04845408	0.03979892;0.05835484	2.2e-16	***
LINE	L1	L1MA8	862	0.289549351033241	203183	11124	2630.114	51.3758160857662	0.883466127428587	211426.523	1	0.002	**	0.07749011	0.07258771;0.08261497	2.2e-16	***
LINE	L1	L1M3c	49	0.016459301856878	203183	1070	252.082	16.9963570259086	0.084675382258888	211426.523	1	0.002	**	0.04579439	0.03406791;0.06009339	2.2e-16	***
LINE	L1	L1P4b	5	0.00167952059764061	203183	155	41.069	7.34562435720731	0.0137952462849004	211426.523	1	0.002	**	0.03225806	0.01055549;0.07367159	1.56e-14	***
LINE	L1	L1MC	1010	0.339263160723403	203183	7862	1845.301	41.5036016262197	0.619844207669363	211426.523	1	0.002	**	0.128466	0.1211448;0.1360639	2.2e-16	***
LINE	L1	L1M3de	23	0.0077257947491468	203183	499	112.668	11.5491627038136	0.0378456453389944	211426.523	1	0.002	**	0.04609218	0.02943950;0.06836055	2.2e-16	***
LINE	L1	L1MA5	387	0.129994894257383	203183	4447	1144.037	35.9294942847733	0.384286741192594	211426.523	1	0.002	**	0.08702496	0.07890127;0.09569565	2.2e-16	***
LINE	L1	HAL1M8	315	0.105809797651358	203183	2197	547.121	23.3501517894122	0.183780197780346	211426.523	1	0.002	**	0.1433773	0.1289783;0.1587345	2.2e-16	***
LINE	L1	L1ME4c	2141	0.719170719909709	203183	9421	2205.402	42.6340950655935	0.740803617015559	211426.523	72	0.144	ns	0.2272583	0.2188284;0.2358570	0.1194	ns
LINE	L1	L1M2a	43	0.0144438771397092	203183	489	143.257	13.666078907745	0.0481206164512402	211426.523	1	0.002	**	0.08793456	0.0643691;0.1166195	2.2e-16	***
LINE	L1	L1MC3	1068	0.358745599656034	203183	13130	3274.789	58.7060378315372	1.10001511568538	211426.523	1	0.002	**	0.08134044	0.07671983;0.08614759	2.2e-16	***
LINE	L1	L1P4d	18	0.00604627415150619	203183	167	43.949	7.78826399501558	0.0147626501491414	211426.523	1	0.002	**	0.1077844	0.06514329;0.16499021	9.83e-07	***
LINE	L1	L1ME3C	470	0.157874936178217	203183	3264	774.122	26.6281462774669	0.260030768817349	211426.523	1	0.002	**	0.1439951	0.1321205;0.1565114	2.2e-16	***
LINE	L1	L1M4a2	193	0.0648294950689275	203183	2051	490.462	22.3464520655947	0.164748206272002	211426.523	1	0.002	**	0.09410044	0.08180787;0.10756677	2.2e-16	***
LINE	L1	L1M2c	36	0.0120925483030124	203183	450	127.593	13.0137122954101	0.0428590143229517	211426.523	1	0.002	**	0.08	0.05665808;0.10903489	2.2e-16	***
LINE	L1	L1M6	427	0.143431059038508	203183	5357	1257.276	31.9955549965857	0.422324187783839	211426.523	1	0.002	**	0.07970879	0.07259314;0.08728617	2.2e-16	***
LINE	L1	L1PA7	911	0.306008652890119	203183	13116	4123.546	83.2379747738041	1.38511608846371	211426.523	1	0.002	**	0.06945715	0.06516407;0.07394243	2.2e-16	***
LINE	L1	L1M1	574	0.192808964609142	203183	9983	2527.302	56.4675604341234	0.848931153091662	211426.523	1	0.002	**	0.05749775	0.05301078;0.06224497	2.2e-16	***
LINE	L1	L1P3b	8	0.00268723295622497	203183	83	22.293	4.83368550026949	0.00748831053664042	211426.523	2	0.004	**	0.09638554	0.04253817;0.18111303	0.0001639	***
LINE	L1	L1MA10	535	0.179708703947545	203183	5109	1184.496	34.3936463159536	0.397877085964582	211426.523	1	0.002	**	0.1047172	0.09645094;0.11343801	2.2e-16	***
LINE	L1	L1MB8	2604	0.874694327251229	203183	16563	4042.396	61.8415358764606	1.357857469164	211426.523	1	0.002	**	0.1572179	0.1517047;0.1628517	2.2e-16	***
LINE	L1	L1MA4A	475	0.159554456775858	203183	6240	1645.447	44.8737210607928	0.55271242576519	211426.523	1	0.002	**	0.07612179	0.06966107;0.08298195	2.2e-16	***
LINE	L1	L1PB	128	0.0429957272995996	203183	1846	448.138	21.5139444501887	0.150531400317093	211426.523	1	0.002	**	0.06933911	0.05817169;0.08189720	2.2e-16	***
LINE	L1	L1MB4	1430	0.480342890925214	203183	9160	2251.671	45.4188907243961	0.756345564722006	211426.523	1	0.002	**	0.1561135	0.1487362;0.1637103	2.2e-16	***
LINE	L1	L1M4c	218	0.0732270980571306	203183	3615	903.859	31.2808825420993	0.303609961572569	211426.523	1	0.002	**	0.06030429	0.05276407;0.06856477	2.2e-16	***
LINE	L1	L1MEg	851	0.285854405718432	203183	13185	3203.506	54.8840981362382	1.07607086233306	211426.523	1	0.002	**	0.06454304	0.06040743;0.06887209	2.2e-16	***
LINE	L1	L1P1	202	0.0678526321446806	203183	3259	855.005	32.703707855647	0.287199701717142	211426.523	1	0.002	**	0.0619822	0.05394648;0.07081451	2.2e-16	***
LINE	L1	L1ME3	1178	0.395695052804128	203183	9162	2271.317	46.726415108254	0.762944737054255	211426.523	1	0.002	**	0.1285745	0.1217848;0.1356014	2.2e-16	***
LINE	L1	X9_LINE	162	0.0544164673635557	203183	653	142.381	10.6356455354603	0.0478263644425335	211426.523	971	0.062	ns	0.2480858	0.2153948;0.2830723	0.06462	ns
LINE	L1	L1PA17	476	0.159890360895386	203183	4789	1234.43	37.6124952615457	0.4146501222691	211426.523	1	0.002	**	0.09939445	0.09106244;0.10821839	2.2e-16	***
LINE	L1	L1PA15-16	60	0.0201542471716873	203183	1431	377.569	23.5440770165781	0.126826982506113	211426.523	1	0.002	**	0.04192872	0.03214585;0.05364360	2.2e-16	***
LINE	L1	L1ME3B	986	0.331201461854728	203183	8120	1947.871	42.39790019495	0.654297893209362	211426.523	1	0.002	**	0.1214286	0.1143995;0.1287306	2.2e-16	***
LINE	L1	L1MD1	569	0.191129444011501	203183	6979	1773.589	42.9407963478903	0.595755851449762	211426.523	1	0.002	**	0.08153031	0.07521435;0.08819839	2.2e-16	***
LINE	L1	L1HS	110	0.0369494531480934	203183	1571	597.186	34.5034185246896	0.200597237524521	211426.523	1	0.002	**	0.0700191	0.05789547;0.08377779	2.2e-16	***
LINE	L1	L1MEb	186	0.0624781662322307	203183	1672	413.097	19.6398399768001	0.138760984064709	211426.523	1	0.002	**	0.111244	0.09656574;0.12730205	2.2e-16	***
LINE	L1	HAL1ME	974	0.327170612420391	203183	7407	1692.577	38.2953862443977	0.56854358691855	211426.523	1	0.002	**	0.1314972	0.1238797;0.1394060	2.2e-16	***
LINE	L1	L1PA11	352	0.118238250073899	203183	4144	1138.106	39.8739099248204	0.382294493859673	211426.523	1	0.002	**	0.08494208	0.0766279;0.0938467	2.2e-16	***
LINE	L1	L1PA8A	152	0.0510574261682745	203183	2429	739.054	34.4361864168339	0.248251283153737	211426.523	1	0.002	**	0.06257719	0.05327164;0.07295373	2.2e-16	***
LINE	L1	L1MEc	1271	0.426934135920243	203183	17812	4370.395	65.9708505942445	1.46803368446511	211426.523	1	0.002	**	0.07135639	0.06761817;0.07523527	2.2e-16	***
LINE	L1	L1P4c	2	0.000671808239056244	203183	43	13.703	3.63565798845395	0.00460289414989385	211426.523	1	0.002	**	0.04651163	0.005683257;0.158111458	2.271e-05	***
LINE	L1	L1MCa	316	0.106145701770887	203183	7243	1813.234	47.1892792069562	0.609072770268455	211426.523	1	0.002	**	0.04362833	0.03903965;0.04858871	2.2e-16	***
LINE	L1	L1MB2	1350	0.453470561362965	203183	8944	2242.313	47.5870524256184	0.753202173971462	211426.523	1	0.002	**	0.1509392	0.1435787;0.1585278	2.2e-16	***
LINE	L1	L1MEi	422	0.141751538440867	203183	5311	1242.34	34.0764964103942	0.417307123854567	211426.523	1	0.002	**	0.07945773	0.07232256;0.08705895	2.2e-16	***
LINE	L1	L1MC4a	1428	0.479671082686158	203183	9991	2441.227	47.2286355404749	0.820018206003278	211426.523	1	0.002	**	0.1429286	0.1361204;0.1499457	2.2e-16	***
LINE	L1	L1MB5	1555	0.52233090586623	203183	9769	2454.077	47.5425216239354	0.824334573939215	211426.523	1	0.002	**	0.159177	0.1519736;0.1665842	2.2e-16	***
LINE	L1	HAL1	2688	0.902910273291592	203183	21238	5018.576	64.2376267984481	1.68576035256496	211426.523	1	0.002	**	0.1265656	0.1221218;0.1311119	2.2e-16	***
LINE	L1	L1PA3	707	0.237484212506382	203183	10703	3687.197	80.4933001085331	1.23854466181173	211426.523	1	0.002	**	0.06605625	0.06142250;0.07092773	2.2e-16	***
LINE	L1	L1M6B	109	0.0366135490285653	203183	730	176.053	12.1486534554567	0.0591369279552844	211426.523	1	0.002	**	0.1493151	0.1242354;0.1772660	1.176e-09	***
LINE	L1	L1P3	209	0.0702039609813775	203183	3552	880.185	33.5369871113149	0.29565776744686	211426.523	1	0.002	**	0.05884009	0.05132611;0.06708989	2.2e-16	***
LINE	L1	L1ME3F	537	0.180380512186601	203183	4605	1127.01	32.9071235263549	0.378567301749389	211426.523	1	0.002	**	0.1166124	0.107479;0.126235	2.2e-16	***
LINE	L1	L1PB4	598	0.200870663477817	203183	7440	1788.133	45.0348692731582	0.600641240964179	211426.523	1	0.002	**	0.08037634	0.07429668;0.08678711	2.2e-16	***
LINE	L1	L1MA1	275	0.0923736328702335	203183	4314	1095.207	38.2403252270881	0.367884543036036	211426.523	1	0.002	**	0.06374594	0.05663732;0.07145198	2.2e-16	***
LINE	L1	L1PA14	218	0.0732270980571306	203183	3056	816.056	32.2948885092335	0.274116572165641	211426.523	1	0.002	**	0.07133508	0.06245980;0.08104105	2.2e-16	***
LINE	L1	L1M2b	18	0.00604627415150619	203183	220	55.752	7.95737493246459	0.0187273264719319	211426.523	1	0.002	**	0.08181818	0.04921104;0.12622616	9.847e-11	***
LINE	L1	L1M8	153	0.0513933302878027	203183	1662	396.833	19.6240213313483	0.133297839464703	211426.523	1	0.002	**	0.09205776	0.07858744;0.10698794	2.2e-16	***
LINE	L1	L1M3f	55	0.0184747265740467	203183	671	179.78	14.5048264377755	0.0603888426087658	211426.523	1	0.002	**	0.08196721	0.0623437;0.1053568	2.2e-16	***
LINE	L1	L1M3d	37	0.0124284524225405	203183	532	128.257	11.6661497525983	0.0430820546583183	211426.523	1	0.002	**	0.06954887	0.04943823;0.09459234	2.2e-16	***
LINE	L1	L1M3a	56	0.0188106306935748	203183	636	188.575	13.259494303675	0.0633431193400156	211426.523	1	0.002	**	0.08805031	0.0671967;0.1128180	2.2e-16	***
LINE	L1	L1MA3	758	0.254615322602316	203183	8888	2453.673	57.0182527981361	0.824198868674925	211426.523	1	0.002	**	0.08528353	0.07955730;0.09128326	2.2e-16	***
LINE	L1	L1M3	716	0.240507349582135	203183	7225	1694.436	39.3645204399783	0.569168032676753	211426.523	1	0.002	**	0.09910035	0.09230413;0.10622195	2.2e-16	***
LINE	L1	L1ME3D	496	0.166608443285948	203183	4186	1024.738	30.0093304809674	0.344213715637009	211426.523	1	0.002	**	0.1184902	0.1088490;0.1286673	2.2e-16	***
LINE	L1	L1MDb	50	0.0167952059764061	203183	971	210.182	14.5182525000654	0.0706009996506597	211426.523	1	0.002	**	0.05149331	0.03845749;0.06732708	2.2e-16	***
LINE	L1	L1MD	971	0.326162900061806	203183	8496	1969.845	41.806419982483	0.661679050331873	211426.523	1	0.002	**	0.1142891	0.1075980;0.1212459	2.2e-16	***
LINE	L1	L1M5	5792	1.94555666030688	203183	44640	9812.128	90.9233890628735	3.29593421653723	211426.523	1	0.002	**	0.1297491	0.1266449;0.1329016	2.2e-16	***
LINE	L1	L1MA5A	334	0.112191975922393	203183	3431	876.434	30.0026966422321	0.29439779109451	211426.523	1	0.002	**	0.09734771	0.08762939;0.10775821	2.2e-16	***
LINE	L1	L1PB2	222	0.0745707145352431	203183	2887	764.984	31.4612070898678	0.256961276973101	211426.523	1	0.002	**	0.07689643	0.06743729;0.08722335	2.2e-16	***
LINE	L1	L1M4a1	189	0.063485878590815	203183	2655	645.091	25.7933327628481	0.216688724370516	211426.523	1	0.002	**	0.07118644	0.06169426;0.08163665	2.2e-16	***
LINE	L1	L1MEg2	60	0.0201542471716873	203183	755	174.064	12.9518977627086	0.058468814661543	211426.523	1	0.002	**	0.0794702	0.0611894;0.1011125	2.2e-16	***
LINE	L1	L1PA5	1026	0.344637626635853	203183	11398	3580.259	78.8205467983926	1.20262374707763	211426.523	1	0.002	**	0.09001579	0.08482288;0.09541919	2.2e-16	***
LINE	L1	L1ME4b	4734	1.59017010184613	203183	24590	5672.994	68.3817228799043	1.90558205465832	211426.523	1	0.002	**	0.1925173	0.1876055;0.1975018	2.2e-16	***
LINE	L1	L1MC5a	3341	1.12225566334346	203183	17929	4137.617	58.6932125905901	1.38984259532959	211426.523	1	0.002	**	0.1863461	0.1806698;0.1921244	2.2e-16	***
LINE	L1	L1PA12	87	0.0292236583989466	203183	1769	468.28	24.9286790472147	0.157297181092629	211426.523	1	0.002	**	0.04918033	0.03957602;0.06031255	2.2e-16	***
LINE	L1	L1ME4a	5491	1.84444952032892	203183	29291	6553.166	73.3549411518501	2.20123545535162	211426.523	1	0.002	**	0.1874637	0.1830083;0.1919812	2.2e-16	***
LINE	L1	L1PA10	515	0.172990621556983	203183	7090	1940.726	50.9435390228061	0.651897858275334	211426.523	1	0.002	**	0.07263752	0.06670237;0.07892688	2.2e-16	***
LINE	L1	L1M	139	0.0466906726144089	203183	748	169.135	11.4810535052141	0.0568131432563889	211426.523	7	0.014	*	0.1858289	0.1585689;0.2155916	0.007667	**
LINE	L1	L1ME5	366	0.122940907747293	203183	3442	813.535	26.6068543743844	0.273269757880311	211426.523	1	0.002	**	0.1063335	0.09622757;0.11711354	2.2e-16	***
LINE	L1	L1MA7	682	0.229086609518179	203183	8595	2008.889	43.8309917163054	0.674794090774729	211426.523	1	0.002	**	0.07934846	0.07371957;0.08526441	2.2e-16	***
LINE	L1	L1MD2	1227	0.412154354661006	203183	10982	2626.791	48.2850781066757	0.882349918039395	211426.523	1	0.002	**	0.1117283	0.1058943;0.1177690	2.2e-16	***
LINE	L1	L1MB3	2951	0.991253056727488	203183	17260	4311.683	66.5715576149701	1.44831208179937	211426.523	1	0.002	**	0.1709733	0.1653835;0.1766743	2.2e-16	***
LINE	L1	tot	59767	20.0759815118373	203183	950736	113440.036	263.716546923247	38.1049754118185	211426.523	1	0.002	**	0.06286393	0.06237685;0.06335368	2.2e-16	***
LINE	L1	L1P4a	25	0.00839760298820305	203183	601	164.207	15.8000567338473	0.0551578077553543	211426.523	1	0.002	**	0.04159734	0.02709748;0.06079567	2.2e-16	***
LINE	L1	L1PBb	30	0.0100771235858437	203183	317	84.848	10.555013230892	0.0285007927337221	211426.523	1	0.002	**	0.09463722	0.06476488;0.13234100	2.461e-14	***
LINE	L1	L1P5	63	0.0211619595302717	203183	762	161.55	11.8113931866232	0.0542653105097681	211426.523	1	0.002	**	0.08267717	0.06411404;0.10454248	2.2e-16	***
LINE	L1	L1ME1	3178	1.06750329186037	203183	31305	7609.114	83.0150257393112	2.55593273855911	211426.523	1	0.002	**	0.1015173	0.0981929;0.1049159	2.2e-16	***
LINE	L1	L1MA6	395	0.132682127213608	203183	5458	1357.779	40.5609090917147	0.456083559508774	211426.523	1	0.002	**	0.07237083	0.06563540;0.07956763	2.2e-16	***
LINE	L1	L1PBa1	33	0.011084835944428	203183	441	140.416	14.5675377863645	0.0471663128476608	211426.523	1	0.002	**	0.07482993	0.05206662;0.10348622	2.2e-16	***
LINE	L1	L1ME3Cz	1709	0.57406014027356	203183	14145	3304.886	55.3941650132712	1.11012482197082	211426.523	1	0.002	**	0.1208201	0.1154921;0.1263045	2.2e-16	***
LINE	L1	L1PA15	490	0.16459301856878	203183	8463	2231.634	54.2740427434305	0.749615053879021	211426.523	1	0.002	**	0.05789909	0.05301702;0.06308823	2.2e-16	***
LINE	L1	L1PA6	556	0.186762690457636	203183	6051	2139.592	64.1195668642174	0.718697766909413	211426.523	1	0.002	**	0.09188564	0.08472275;0.09944469	2.2e-16	***
LINE	L1	L1ME2z	1227	0.412154354661006	203183	7272	1784.501	39.7127322165083	0.599421237202053	211426.523	1	0.002	**	0.1687294	0.1601870;0.1775382	2.2e-16	***
LINE	Jockey	tot	58	0.0194824389326311	203183	221	50.403	6.30351690132781	0.0169305753365759	211426.523	906	0.192	ns	0.2624434	0.2057194;0.3256611	0.2292	ns
LINE	Jockey	X12_LINE	58	0.0194824389326311	203183	221	50.403	6.30351690132781	0.0169305753365759	211426.523	906	0.192	ns	0.2624434	0.2057194;0.3256611	0.2292	ns
LINE	tot	tot	111027	37.2944266788488	203183	1569213	140932.123	237.423035042029	47.339680689544	211426.523	1	0.002	**	0.0707533	0.07035259;0.07115560	2.2e-16	***
LINE	L2	X24_LINE	112	0.0376212613871496	203183	550	113.345	10.0682344204108	0.038073052427915	211426.523	460	0.92	ns	0.2036364	0.1707399;0.2397535	0.9161	ns
LINE	L2	UCON86	14	0.00470265767339371	203183	66	15.617	3.78240897016936	0.00524581463467068	211426.523	397	0.794	ns	0.2121212	0.1211019;0.3302115	0.7721	ns
LINE	L2	L2-1_Crp	5	0.00167952059764061	203183	41	8.903	2.7729551529515	0.00299055437615887	211426.523	109	0.218	ns	0.1219512	0.04080673;0.26204468	0.1836	ns
LINE	L2	UCON49	30	0.0100771235858437	203183	106	23.89	4.25864251094595	0.00802474941552683	211426.523	950	0.104	ns	0.2830189	0.1997818;0.3787650	0.163	ns
LINE	L2	tot	67937	22.820318168382	203183	523574	69920.654	189.8080329527	23.4866357187005	211426.523	1	0.002	**	0.1297563	0.1288471;0.1306695	6.008e-16	***
LINE	L2	L2-2_Mam	99	0.0332545078332841	203183	520	112.908	9.96708978984732	0.0379262623276812	211426.523	78	0.156	ns	0.1903846	0.1575188;0.2268152	0.1509	ns
LINE	L2	L2	9145	3.07184317308467	203183	54017	11490.848	97.28148119032	3.85982318007148	211426.523	1	0.002	**	0.1692986	0.1661446;0.1724881	2.2e-16	***
LINE	L2	L2d2	10213	3.43058877274071	203183	52674	10781.728	91.8548928328663	3.6216268508317	211426.523	1	0.002	**	0.1938907	0.1905220;0.1972932	6.51e-10	***
LINE	L2	L2d	5638	1.89382742589955	203183	27881	5969.822	64.1492903113312	2.00528780264961	211426.523	1	0.002	**	0.2022166	0.1975152;0.2069800	1.119e-06	***
LINE	L2	L2-3_AMi	2	0.000671808239056244	203183	12	2.74152542372881	1.33987392903005	0.000920889683621588	211426.523	445	0.89	ns	0.1666667	0.02086253;0.48413775	1	ns
LINE	L2	L2a	26141	8.78086958858463	203183	166340	31037.467	144.983043815454	10.4256130250181	211426.523	1	0.002	**	0.157154	0.155408;0.158912	2.2e-16	***
LINE	L2	L2-1_AMi	242	0.0812887969258055	203183	951	222.568	13.8843130960862	0.074761508075135	211426.523	923	0.158	ns	0.254469	0.2270561;0.2834113	0.1355	ns
LINE	L2	X13_LINE	21	0.00705398651009056	203183	139	29.926	5.06499537790295	0.0100522666809986	211426.523	47	0.094	ns	0.1510791	0.09601925;0.22162291	0.07854	ns
LINE	L2	L2b	18776	6.30693574826002	203183	91943	19081.168	120.166966658379	6.40944293660818	211426.523	5	0.01	**	0.2042135	0.2016117;0.2068340	0.01313	*
LINE	L2	X15_LINE	70	0.0235132883669685	203183	244	52.069	6.55615910592644	0.0174901915997098	211426.523	1000	0.004	**	0.2868852	0.2309856;0.3480463	0.00768	**
LINE	L2	L2-3_Crp	447	0.15014914142907	203183	1730	404.539	19.0480263099962	0.135886316609787	211426.523	988	0.028	*	0.2583815	0.2378889;0.2796968	0.01702	*
LINE	L2	L2c	22277	7.48293607072797	203183	126360	24179.945	123.639737785874	8.12214313546341	211426.523	1	0.002	**	0.1762979	0.1742002;0.1784104	2.2e-16	***
LINE	Dong-R4	tot	86	0.0288877542794185	203183	551	124.702	10.8532478543977	0.0418879155133959	211426.523	1	0.002	**	0.1560799	0.1267801;0.1891238	5.47e-05	***
LINE	Dong-R4	Mam_R4	86	0.0288877542794185	203183	551	124.702	10.8532478543977	0.0418879155133959	211426.523	1	0.002	**	0.1560799	0.1267801;0.1891238	5.47e-05	***
LINE	RTE-BovB	tot	1987	0.667441485502378	203183	8868	1893.643	38.8596915405492	0.636082484615591	211426.523	995	0.014	*	0.2240641	0.2154211;0.2328886	0.01596	*
LINE	RTE-BovB	MamRTE1	1983	0.666097869024266	203183	8819	1882.437	38.7693576693513	0.632318343052159	211426.523	997	0.01	**	0.2248554	0.2161775;0.2337155	0.00935	**
LINE	RTE-BovB	MamRTE2	5	0.00167952059764061	203183	49	11.629	3.14758101822118	0.00390622900599253	211426.523	19	0.038	*	0.1020408	0.0339717;0.2222767	0.02762	*
LINE	CR1	CR1-16_AMi	43	0.0144438771397092	203183	306	69.668	7.85196978021625	0.0234017681992852	211426.523	1	0.002	**	0.1405229	0.1035994;0.1845812	0.0001664	***
LINE	CR1	X7D_LINE	11	0.00369494531480934	203183	55	11.751	3.0089953561036	0.00394720930857496	211426.523	474	0.948	ns	0.2	0.1042959;0.3297285	1	ns
LINE	CR1	X8_LINE	35	0.0117566441834843	203183	223	49.812	6.38164409704751	0.0167320560019348	211426.523	12	0.024	*	0.1569507	0.1118220;0.2114608	0.0158	*
LINE	CR1	CR1-12_AMi	25	0.00839760298820305	203183	133	30.431	5.03135702902841	0.0102218982613603	211426.523	168	0.336	ns	0.1879699	0.1254934;0.2648496	0.302	ns
LINE	CR1	X2_LINE	32	0.0107489318248999	203183	191	43.709	6.08747701238998	0.0146820331604547	211426.523	31	0.062	ns	0.1675393	0.1175085;0.2282039	0.0472	*
LINE	CR1	CR1_Mam	406	0.136377072528417	203183	1695	377.93	17.3569687550668	0.126948243893263	211426.523	958	0.088	ns	0.239528	0.2193799;0.2605819	0.1023	ns
LINE	CR1	CR1-3_Croc	367	0.123276811866821	203183	1338	304.573	15.484393350643	0.102307325397039	211426.523	1001	0.002	**	0.27429	0.2505275;0.2990479	6.837e-05	***
LINE	CR1	X21_LINE	6	0.00201542471716873	203183	45	10.274	2.92702775721233	0.00345107892403192	211426.523	91	0.182	ns	0.1333333	0.05054238;0.26792495	0.1556	ns
LINE	CR1	tot	12154	4.08257866874479	203183	68381	13809.665	99.3902469872984	4.63872336280332	211426.523	1	0.002	**	0.1777394	0.1748805;0.1806257	2.2e-16	***
LINE	CR1	CR1-L3B_Croc	4	0.00134361647811249	203183	37	8.347	2.66302134476664	0.00280379168570123	211426.523	62	0.124	ns	0.1081081	0.03025197;0.25417594	0.1135	ns
LINE	CR1	X7B_LINE	209	0.0702039609813775	203183	934	197.527	12.7675479745048	0.0663501330180313	211426.523	803	0.398	ns	0.2237687	0.1974104;0.2518813	0.3569	ns
LINE	CR1	CR1-13_AMi	16	0.00537446591244995	203183	102	22.466	4.37378257049593	0.00754642194931879	211426.523	76	0.152	ns	0.1568627	0.09240247;0.24220114	0.1507	ns
LINE	CR1	X7A_LINE	252	0.0846478381210867	203183	920	202.548	12.9823047351476	0.068036707602182	211426.523	1001	0.002	**	0.273913	0.2453143;0.3039673	0.0001303	***
LINE	CR1	CR1-1_Amn	8	0.00268723295622497	203183	66	14.765	3.47733617397957	0.00495962432483272	211426.523	25	0.05	*	0.1212121	0.05381086;0.22494016	0.05344	ns
LINE	CR1	X17_LINE	176	0.0591191250369495	203183	966	211.256	13.2239682900912	0.0709617606750329	211426.523	6	0.012	*	0.1821946	0.1583335;0.2080103	0.005692	**
LINE	CR1	X1_LINE	10	0.00335904119528122	203183	85	19.53	4.11436848471646	0.00656020745438422	211426.523	10	0.02	*	0.1176471	0.05788185;0.20573312	0.01362	*
LINE	CR1	X6A_LINE	216	0.0725552898180743	203183	1033	223.064	13.547894650072	0.074928116518421	211426.523	311	0.622	ns	0.2090997	0.1846738;0.2351951	0.6231	ns
LINE	CR1	CR1-11_Crp	7	0.00235132883669685	203183	25	5.09145728643216	2.04788682048394	0.00171024147691404	211426.523	867	0.27	ns	0.28	0.1207167;0.4938768	0.3254	ns
LINE	CR1	X6B_LINE	154	0.0517292344073308	203183	875	189.668	12.2884817118626	0.0637102625426598	211426.523	2	0.004	**	0.176	0.1513208;0.2028826	0.003113	**
LINE	CR1	X20_LINE	28	0.00940531534678741	203183	161	36.307	5.37583952984561	0.0121956708677075	211426.523	72	0.144	ns	0.173913	0.1187844;0.2414491	0.1311	ns
LINE	CR1	CR1-L3A_Croc	75	0.0251928089646091	203183	323	69.71	7.36261557519528	0.0234158761723054	211426.523	780	0.444	ns	0.2321981	0.1872456;0.2821374	0.4577	ns
LINE	CR1	CR1-8_Crp	1	0.000335904119528122	203183	7	1.8199481865285	0.930791051604856	0.000611328093182657	211426.523	360	0.72	ns	0.1428571	0.003610297;0.578723197	0.685	ns
LINE	CR1	X5B_LINE	13	0.00436675355386558	203183	73	16.413	3.71863674741959	0.00551319431381506	211426.523	217	0.434	ns	0.1780822	0.09837318;0.28525379	0.4011	ns
LINE	CR1	L3	8243	2.76885765727031	203183	45293	9625.077	86.9730842754722	3.23310301507538	211426.523	1	0.002	**	0.1819928	0.1784489;0.1855775	2.2e-16	***
LINE	CR1	X7C_LINE	166	0.0557600838416682	203183	620	132.027	10.554888757191	0.0443484131889393	211426.523	1000	0.004	**	0.2677419	0.2332585;0.3044543	0.001183	**
LINE	CR1	Plat_L3	742	0.249240856689866	203183	3315	739.363	24.9358181342828	0.248355077526671	211426.523	552	0.9	ns	0.2238311	0.209740;0.238411	0.9169	ns
LINE	CR1	L3b	2205	0.740668583559509	203183	9560	2115.022	40.5402396024866	0.710444602692607	211426.523	988	0.028	*	0.2306485	0.2222351;0.2392264	0.02743	*
LTR?	tot	tot	1487	0.499489425738317	203183	8420	1889.414	39.2529922604813	0.634661946094107	211426.523	1	0.002	**	0.1766033	0.1685118;0.1849193	2.2e-16	***
LTR?	LTR?	MER129	24	0.00806169886867492	203183	122	28.751	5.06701822314403	0.00965757934055303	211426.523	218	0.436	ns	0.1967213	0.1302977;0.2784167	0.3386	ns
LTR?	LTR?	Eutr18	144	0.0483701932120496	203183	676	147.851	11.1758533767538	0.0496637599763524	211426.523	391	0.782	ns	0.2130178	0.1827216;0.2458430	0.7448	ns
LTR?	LTR?	MamRep605	613	0.205909225270739	203183	3549	808.595	26.2687461067715	0.271610391529842	211426.523	1	0.002	**	0.1727247	0.1604208;0.1855702	7.657e-16	***
LTR?	LTR?	MamRep1151	144	0.0483701932120496	203183	1260	293.366	15.9544535659667	0.098542847929487	211426.523	1	0.002	**	0.1142857	0.09723725;0.13315653	2.2e-16	***
LTR?	LTR?	MamRep605b	535	0.179708703947545	203183	2374	532.069	21.3600676846187	0.178724168973208	211426.523	576	0.852	ns	0.225358	0.2086873;0.2427092	0.8826	ns
LTR?	LTR?	tot	1487	0.499489425738317	203183	8420	1889.414	39.2529922604813	0.634661946094107	211426.523	1	0.002	**	0.1766033	0.1685118;0.1849193	2.2e-16	***
LTR?	LTR?	UCON51	9	0.0030231370757531	203183	42	9.111	2.73315735901707	0.00306042243302072	211426.523	585	0.834	ns	0.2142857	0.1029596;0.3681156	1	ns
LTR?	LTR?	Eutr5	34	0.0114207400639561	203183	397	93.172	8.82622899761377	0.0312968586246742	211426.523	1	0.002	**	0.08564232	0.0600383;0.1176205	1.329e-14	***
scRNA	tot	tot	649	0.218001773573751	203183	1861	429.227	18.2294208021753	0.144179117512697	211426.523	1001	0.002	**	0.3487372	0.3270690;0.3708833	2.2e-16	***
scRNA	scRNA	tot	649	0.218001773573751	203183	1861	429.227	18.2294208021753	0.144179117512697	211426.523	1001	0.002	**	0.3487372	0.3270690;0.3708833	2.2e-16	***
scRNA	scRNA	HY4	70	0.0235132883669685	203183	162	37.482	5.35615201094636	0.0125903582081531	211426.523	1001	0.002	**	0.4320988	0.3546123;0.5121156	1.915e-08	***
scRNA	scRNA	BC200	225	0.0755784268938274	203183	676	160.685	11.0665370935647	0.0539747534463763	211426.523	1001	0.002	**	0.3328402	0.2973738;0.3697740	2.354e-08	***
scRNA	scRNA	HY3	173	0.0581114126783651	203183	545	122.231	9.90786580474345	0.0410578964340419	211426.523	1001	0.002	**	0.3174312	0.2785155;0.3583403	5.602e-07	***
scRNA	scRNA	HY1	175	0.0587832209174213	203183	456	104.89	9.29969808028112	0.0352329830973047	211426.523	1001	0.002	**	0.3837719	0.3389213;0.4301406	2.33e-13	***
scRNA	scRNA	HY5	10	0.00335904119528122	203183	22	5.13413413413413	1.97175090447161	0.0017245768058656	211426.523	993	0.018	*	0.4545455	0.2438619;0.6778952	0.02142	*
SINE	tot	tot	148085	49.7423615403219	203183	1806997	140811.408	197.222078084792	47.2991320237551	211426.523	1001	0.002	**	0.08195088	0.08155135;0.08235176	2.2e-16	***
SINE	Alu	AluYc	1613	0.541813344798861	203183	6703	1590.709	36.7450202818765	0.534325706070459	211426.523	743	0.518	ns	0.2406385	0.2304451;0.2510581	0.5183	ns
SINE	Alu	AluYd8	54	0.0181388224545186	203183	224	53.153	6.88498322394427	0.0178543116652783	211426.523	593	0.818	ns	0.2410714	0.1865920;0.3025416	0.8754	ns
SINE	Alu	AluY	21143	7.10202079918308	203183	98084	20906.437	132.626165332225	7.02255831295515	211426.523	962	0.08	ns	0.2155601	0.2129900;0.2181471	0.06519	ns
SINE	Alu	AluYh3	172	0.057775508558837	203183	649	162.447	12.2068914633988	0.0545666165049848	211426.523	806	0.392	ns	0.2650231	0.2314314;0.3007681	0.3894	ns
SINE	Alu	AluYk11	48	0.0161233977373498	203183	171	41.141	6.00942861112704	0.0138194313815065	211426.523	898	0.208	ns	0.2807018	0.2147795;0.3543971	0.2444	ns
SINE	Alu	AluYe5	353	0.118574154193427	203183	1297	321.683	16.4498969635104	0.108054644882165	211426.523	980	0.044	*	0.2721665	0.2480977;0.2972723	0.0462	*
SINE	Alu	AluSx	28840	9.68747480719104	203183	124945	25757.559	139.375083615878	8.65207017708865	211426.523	1001	0.002	**	0.2308216	0.2284875;0.2331682	2.2e-16	***
SINE	Alu	Alu	2091	0.702375513933303	203183	7748	1775.928	35.429960458602	0.596541531185338	211426.523	1001	0.002	**	0.2698761	0.2600156;0.2799100	2.2e-16	***
SINE	Alu	AluSx3	10521	3.53404724155537	203183	38631	8990.398	81.3447636087694	3.01991172439739	211426.523	1001	0.002	**	0.272346	0.2679112;0.2768152	2.2e-16	***
SINE	Alu	AluSc	9485	3.18605057372424	203183	37679	8751.682	81.6534761425757	2.93972603660011	211426.523	1001	0.002	**	0.2517317	0.2473555;0.2561463	2.2e-16	***
SINE	Alu	AluSg	11888	3.99322817295031	203183	42580	10015.317	91.8098881742407	3.36418623868003	211426.523	1001	0.002	**	0.2791921	0.2749346;0.2834798	2.2e-16	***
SINE	Alu	AluYh3a3	55	0.0184747265740467	203183	158	41.994	5.89735048498415	0.0141059575954639	211426.523	989	0.026	*	0.3481013	0.2741601;0.4278599	0.02397	*
SINE	Alu	AluYg6	201	0.0675167280251525	203183	811	193.268	13.1414182215191	0.0649195173729611	211426.523	729	0.546	ns	0.2478422	0.2184715;0.2790583	0.5364	ns
SINE	Alu	AluSx1	25511	8.56924999328192	203183	106483	22734.084	129.485657427684	7.63647246929836	211426.523	1001	0.002	**	0.2395781	0.2370169;0.2421536	2.2e-16	***
SINE	Alu	AluYj4	733	0.246217719614113	203183	2787	683.041	25.1365304718882	0.229436285706608	211426.523	977	0.05	*	0.2630068	0.2467378;0.2797750	0.02924	*
SINE	Alu	FLAM_A	4911	1.64962513100261	203183	14934	3423.134	52.7263322269823	1.14984481229678	211426.523	1001	0.002	**	0.3288469	0.3213127;0.3364479	2.2e-16	***
SINE	Alu	AluYk3	1509	0.506879316367936	203183	6065	1490.77	37.1572841279306	0.500755784268938	211426.523	693	0.618	ns	0.2488046	0.2379648;0.2598865	0.5914	ns
SINE	Alu	AluSc5	1109	0.372517668556687	203183	4143	1024.055	29.2838439846704	0.343984293123371	211426.523	1001	0.002	**	0.2676804	0.2542455;0.2814437	0.002478	**
SINE	Alu	AluYa8	93	0.0312390831161153	203183	390	91.339	8.47666992001772	0.0306811463735791	211426.523	589	0.826	ns	0.2384615	0.1970105;0.2839328	0.8576	ns
SINE	Alu	AluYi6	96	0.0322467954746997	203183	454	109.59	9.26832249124953	0.0368117324590869	211426.523	79	0.158	ns	0.2114537	0.1747751;0.2519399	0.139	ns
SINE	Alu	AluYk2	1806	0.606642839867788	203183	6622	1641.958	37.0929119929956	0.551540456292156	211426.523	1001	0.002	**	0.2727273	0.262027;0.283628	3.995e-06	***
SINE	Alu	AluSq2	13260	4.4540886249429	203183	51711	11880.762	94.6225067030818	3.99079689893317	211426.523	1001	0.002	**	0.2564251	0.2526657;0.2602120	2.2e-16	***
SINE	Alu	AluJo	13596	4.56695240910435	203183	45868	10525.185	90.6568002437238	3.5354530002956	211426.523	1001	0.002	**	0.2964158	0.2922386;0.3006188	2.2e-16	***
SINE	Alu	AluYb8	554	0.18609088221858	203183	2645	620.648	23.145448965354	0.20847821997689	211426.523	7	0.014	*	0.2094518	0.1940835;0.2254658	0.002104	**
SINE	Alu	AluSp	16985	5.70533147018515	203183	64572	14634.216	105.751116507783	4.91569344046435	211426.523	1001	0.002	**	0.2630397	0.2596467;0.2664540	2.2e-16	***
SINE	Alu	AluYh9	43	0.0144438771397092	203183	168	35.473	5.24278149055995	0.0119155268320211	211426.523	942	0.12	ns	0.2559524	0.1918428;0.3288828	0.1565	ns
SINE	Alu	AluYk4	274	0.0920377287507054	203183	1095	272.536	15.3898522264365	0.0915459651197162	211426.523	566	0.872	ns	0.2502283	0.2248158;0.2769903	0.9165	ns
SINE	Alu	AluYe6	69	0.0231773842474404	203183	193	51.13	6.47619031846973	0.0171747776314729	211426.523	1000	0.004	**	0.357513	0.2899736;0.4295043	0.005364	**
SINE	Alu	AluYc3	191	0.0641576868298713	203183	557	141.842	10.9174276377829	0.0476453121221079	211426.523	1001	0.002	**	0.3429084	0.3035139;0.3839799	3.566e-06	***
SINE	Alu	AluYk12	20	0.00671808239056244	203183	100	24.686	4.74087332459747	0.00829212909467122	211426.523	189	0.378	ns	0.2	0.1266556;0.2918427	0.2989	ns
SINE	Alu	AluSq	3834	1.28785639427082	203183	12256	3056.922	50.643920886151	1.02683269287615	211426.523	1001	0.002	**	0.3128264	0.3046224;0.3211193	2.2e-16	***
SINE	Alu	AluYf1	514	0.172654717437455	203183	1999	507.97	21.2314831294442	0.1706292155967	211426.523	638	0.728	ns	0.2571286	0.2380869;0.2768851	0.7579	ns
SINE	Alu	AluSg4	3595	1.2075753097036	203183	11821	2945.708	50.6650933847722	0.989475452126945	211426.523	1001	0.002	**	0.3041198	0.2958336;0.3125026	2.2e-16	***
SINE	Alu	tot	108697	36.5117700803483	203183	1196725	117262.815	209.118605978441	39.389062625964	211426.523	1	0.002	**	0.09082872	0.09031444;0.09134498	2.2e-16	***
SINE	Alu	AluSz	27731	9.31495713863435	203183	118033	24615.438	136.340239169575	8.26842702818907	211426.523	1001	0.002	**	0.2349428	0.2325264;0.2373722	2.2e-16	***
SINE	Alu	AluYi6_4d	15	0.00503856179292183	203183	46	11.677	3.09713791479541	0.00392235240372988	211426.523	886	0.232	ns	0.326087	0.1953254;0.4801720	0.3081	ns
SINE	Alu	AluYb9	64	0.0214978636497998	203183	378	91.85	8.92878621220284	0.030852793378658	211426.523	1	0.002	**	0.1693122	0.1329007;0.2109974	0.000614	***
SINE	Alu	AluSq10	493	0.165600730927364	203183	1528	381.66	18.4602052854019	0.128201166259103	211426.523	1001	0.002	**	0.322644	0.2992363;0.3467352	1.565e-10	***
SINE	Alu	AluYm1	1118	0.37554080563244	203183	4667	1146.725	31.2033495641738	0.385189651465886	211426.523	184	0.368	ns	0.2395543	0.2273679;0.2520674	0.3326	ns
SINE	Alu	AluYh7	98	0.0329186037137559	203183	462	110.164	9.41433660614139	0.037004541423696	211426.523	113	0.226	ns	0.2121212	0.1757056;0.2522686	0.1905	ns
SINE	Alu	AluSg7	1781	0.598245236879585	203183	5829	1459.011	33.9120466192459	0.490087805336845	211426.523	1001	0.002	**	0.3055413	0.2937300;0.3175475	2.2e-16	***
SINE	Alu	AluSq4	555	0.186426786338108	203183	1638	417.684	18.3267567783832	0.140301776260984	211426.523	1001	0.002	**	0.3388278	0.3159073;0.3623274	4.779e-14	***
SINE	Alu	FAM	1464	0.49176363098917	203183	4262	1003.835	27.4101640289162	0.337192311826512	211426.523	1001	0.002	**	0.3435007	0.3292379;0.3579783	2.2e-16	***
SINE	Alu	FLAM_C	7974	2.67849944911724	203183	24406	5616.894	64.6303477156503	1.88673783355279	211426.523	1001	0.002	**	0.3267229	0.3208392;0.3326480	2.2e-16	***
SINE	Alu	FRAM	6062	2.03625077257947	203183	20221	4671.939	57.8777600993172	1.56932355628409	211426.523	1001	0.002	**	0.2997873	0.2934768;0.3061555	2.2e-16	***
SINE	Alu	AluSc8	5740	1.92808964609142	203183	20437	4947.761	65.4042169174939	1.66197330234058	211426.523	1001	0.002	**	0.2808631	0.2747086;0.2870801	2.2e-16	***
SINE	Alu	AluJr	27163	9.12416359874238	203183	114124	23536.072	133.650376876533	7.90586354231048	211426.523	1001	0.002	**	0.238013	0.2355446;0.2404948	2.2e-16	***
SINE	Alu	AluSx4	3521	1.18271840485852	203183	11827	2927.418	50.6421356372527	0.983331765780776	211426.523	1001	0.002	**	0.2977086	0.2894762;0.3060407	2.2e-16	***
SINE	Alu	AluJr4	3915	1.3150646279526	203183	12307	2964.572	48.9225534107965	0.995811947437723	211426.523	1001	0.002	**	0.3181116	0.3098864;0.3264230	2.2e-16	***
SINE	Alu	AluJb	28423	9.54740278934781	203183	117273	24098.334	131.039153323362	8.0947296643646	211426.523	1001	0.002	**	0.2423661	0.2399157;0.2448293	2.2e-16	***
SINE	Alu	AluSz6	11982	4.02480316018596	203183	40962	9575.862	87.4810716320616	3.2165714938328	211426.523	1001	0.002	**	0.292515	0.2881122;0.2969473	2.2e-16	***
SINE	Alu	AluYa5	722	0.242522774299304	203183	3782	893.712	28.151368626686	0.300201542471717	211426.523	1	0.002	**	0.1909043	0.1784891;0.2037990	1.987e-11	***
SINE	5S-Deu-L2	tot	621	0.208596458226964	203183	2614	580.183	22.5202725044275	0.194885859780184	211426.523	961	0.082	ns	0.2375669	0.2213617;0.2543620	0.0566	ns
SINE	5S-Deu-L2	AmnSINE1	621	0.208596458226964	203183	2614	580.183	22.5202725044275	0.194885859780184	211426.523	961	0.082	ns	0.2375669	0.2213617;0.2543620	0.0566	ns
SINE	MIR	tot	84471	28.37415688066	203183	598863	74343.038	188.745313450028	24.9721327224357	211426.523	1001	0.002	**	0.1410523	0.1401716;0.1419364	2.2e-16	***
SINE	MIR	MIR1_Amn	3601	1.20959073442077	203183	11716	2779.269	45.7239468803637	0.933567906376804	211426.523	1001	0.002	**	0.3073575	0.2990087;0.3158020	2.2e-16	***
SINE	MIR	MIR3	20833	6.99789052212936	203183	87870	17446.496	111.102618221965	5.8603498777309	211426.523	1001	0.002	**	0.2370889	0.2342799;0.2399153	2.2e-16	***
SINE	MIR	MIRb	41898	14.0737107999893	203183	223887	38113.689	146.418484665194	12.8025451455137	211426.523	1001	0.002	**	0.187139	0.1855253;0.1887609	2.2e-16	***
SINE	MIR	MIR	32915	11.0562840942681	203183	174396	31325.072	140.363338100384	10.522220729315	211426.523	1001	0.002	**	0.1887371	0.1869030;0.1905817	2.2e-16	***
SINE	MIR	MIRc	22251	7.47420256362024	203183	100994	19766.751	111.119694859127	6.63973309058662	211426.523	1001	0.002	**	0.22032	0.2177670;0.2228891	2.2e-16	***
SINE	tRNA-RTE	tot	1423	0.477991562088518	203183	5836	1252.691	31.5235348946189	0.420784067395803	211426.523	1001	0.002	**	0.2438314	0.2328594;0.2550600	9.134e-08	***
SINE	tRNA-RTE	MamSINE1	1423	0.477991562088518	203183	5836	1252.691	31.5235348946189	0.420784067395803	211426.523	1001	0.002	**	0.2438314	0.2328594;0.2550600	9.134e-08	***
SINE	tRNA	tot	506	0.16996748448123	203183	2292	502.045	20.0698224399912	0.168638983688496	211426.523	591	0.822	ns	0.2207679	0.2039350;0.2383175	0.8399	ns
SINE	tRNA	LFSINE_Vert	506	0.16996748448123	203183	2292	502.045	20.0698224399912	0.168638983688496	211426.523	591	0.822	ns	0.2207679	0.2039350;0.2383175	0.8399	ns
SINE	tRNA-Deu	tot	163	0.0547523714830839	203183	667	145.746	10.7907332431084	0.0489566818047457	211426.523	945	0.114	ns	0.2443778	0.2122082;0.2788277	0.1111	ns
SINE	tRNA-Deu	AmnSINE2	163	0.0547523714830839	203183	667	145.746	10.7907332431084	0.0489566818047457	211426.523	945	0.114	ns	0.2443778	0.2122082;0.2788277	0.1111	ns
DNA	TcMar-Mariner	tot	2640	0.886786875554242	203183	16390	3580.028	53.3876714182165	1.20254615322602	211426.523	1	0.002	**	0.1610738	0.1554761;0.1667921	2.2e-16	***
DNA	TcMar-Mariner	MADE1	1063	0.357066079058394	203183	7843	1662.271	35.4073048428744	0.558363676672131	211426.523	1	0.002	**	0.1355349	0.1280322;0.1433095	2.2e-16	***
DNA	TcMar-Mariner	HSMAR2	152	0.0510574261682745	203183	1770	458.025	22.4674689754356	0.153852484346868	211426.523	1	0.002	**	0.08587571	0.07323531;0.09990772	2.2e-16	***
DNA	TcMar-Mariner	MARNA	737	0.247561336092226	203183	3156	717.046	24.5561578608888	0.240858705291162	211426.523	793	0.418	ns	0.2335234	0.2188571;0.2486853	0.3956	ns
DNA	TcMar-Mariner	HSMAR1	71	0.0238491924864967	203183	716	192.956	14.968437397341	0.0648147152876683	211426.523	1	0.002	**	0.09916201	0.07825999;0.12343234	2.2e-16	***
DNA	TcMar-Mariner	MADE2	610	0.204901512912154	203183	2664	574.635	21.8040636623587	0.193022263725042	211426.523	952	0.1	ns	0.228979	0.2131404;0.2454152	0.09917	ns
DNA	TcMar-Mariner	UCON40	56	0.0188106306935748	203183	241	55.803	6.72662162147078	0.0187444575820278	211426.523	560	0.884	ns	0.2323651	0.1805594;0.2908825	1	ns
DNA	TcMar-Tc1	tot	147	0.0493779055706339	203183	649	149.188	11.2290136141491	0.0501128637841614	211426.523	449	0.898	ns	0.2265023	0.1948340;0.2606807	0.8887	ns
DNA	TcMar-Tc1	EutTc1-N2	33	0.011084835944428	203183	198	46.607	6.29397848464433	0.0156554832988472	211426.523	17	0.034	*	0.1666667	0.1175892;0.2260224	0.0234	*
DNA	TcMar-Tc1	X32_DNA	99	0.0332545078332841	203183	328	74.383	7.81597085462839	0.0249855561228603	211426.523	1001	0.002	**	0.3018293	0.2526145;0.3546651	0.001876	**
DNA	TcMar-Tc1	X33a_DNA	11	0.00369494531480934	203183	67	13.761	3.48970730249072	0.00462237658882649	211426.523	268	0.536	ns	0.1641791	0.08491255;0.27480082	0.4533	ns
DNA	TcMar-Tc1	EutTc1-N1	9	0.0030231370757531	203183	56	14.577	3.44992361842591	0.00489647435036143	211426.523	69	0.138	ns	0.1607143	0.07621874;0.28327971	0.09518	ns
DNA	TcMar	tot	507	0.170303388600758	203183	1834	402.303	17.9520881367174	0.135135234998522	211426.523	1001	0.002	**	0.2764449	0.2560745;0.2975328	9.531e-09	***
DNA	TcMar	UCON44	97	0.0325826995942278	203183	364	82.635	8.43332057352831	0.0277574369172064	211426.523	955	0.094	ns	0.2664835	0.2217523;0.3150593	0.07955	ns
DNA	TcMar	DNA1_Mam	38	0.0127643565420686	203183	169	38.683	5.45859939062276	0.0129937790557063	211426.523	511	0.982	ns	0.2248521	0.1643006;0.2953122	1	ns
DNA	TcMar	X4a_DNA	49	0.016459301856878	203183	179	38.924	5.7137440326699	0.0130747319485126	211426.523	968	0.068	ns	0.273743	0.2098845;0.3452599	0.07026	ns
DNA	TcMar	X4b_DNA	201	0.0675167280251525	203183	699	150.732	11.0486310576582	0.0506314997447129	211426.523	1001	0.002	**	0.2875536	0.2542408;0.3226712	7.72e-06	***
DNA	TcMar	X5a_DNA	130	0.0436675355386558	203183	423	92.461	8.89807027701258	0.0310580307956897	211426.523	1001	0.002	**	0.3073286	0.2636598;0.3537173	2.122e-05	***
DNA	PIF-Harbinger	tot	9	0.0030231370757531	203183	30	6.236	2.19251251105008	0.00209469808937737	211426.523	924	0.156	ns	0.3	0.1473452;0.4939590	0.2571	ns
DNA	PIF-Harbinger	Chompy-7_Croc	4	0.00134361647811249	203183	14	3.10835913312693	1.40454629708039	0.0010441106377902	211426.523	803	0.398	ns	0.2857143	0.08388932;0.58103526	0.5278	ns
DNA	PIF-Harbinger	Chompy-6_Croc	5	0.00167952059764061	203183	16	3.33161157024793	1.57230184045818	0.00111910205111384	211426.523	876	0.252	ns	0.3125	0.1101700;0.5866206	0.3513	ns
DNA	hAT-Blackjack	BLACKJACK	136	0.0456829602558246	203183	2129	494.509	22.0943902627133	0.166107610243732	211426.523	1	0.002	**	0.06387976	0.05386368;0.07511589	2.2e-16	***
DNA	hAT-Blackjack	MER81	667	0.224048047725257	203183	3668	838.074	26.3338184468944	0.281512509069411	211426.523	1	0.002	**	0.181843	0.1694815;0.1947136	5.541e-12	***
DNA	hAT-Blackjack	MER63D	246	0.082632413403918	203183	1718	400.805	18.5111219713079	0.134632050627469	211426.523	1	0.002	**	0.1431898	0.1269560;0.1606524	2.2e-16	***
DNA	hAT-Blackjack	tot	2996	1.00636874210625	203183	19734	4365.349	57.696950847832	1.46633871227797	211426.523	1	0.002	**	0.1518192	0.1468388;0.1569024	2.2e-16	***
DNA	hAT-Blackjack	MER63C	99	0.0332545078332841	203183	890	229.576	15.330141461749	0.0771155241447881	211426.523	1	0.002	**	0.111236	0.09133105;0.13375491	2.2e-16	***
DNA	hAT-Blackjack	MER94B	149	0.0500497138096902	203183	622	140.361	11.0292485384691	0.0471478381210867	211426.523	797	0.41	ns	0.2395498	0.2065072;0.2750866	0.4148	ns
DNA	hAT-Blackjack	MER63A	536	0.180044608067073	203183	3511	803.494	25.3239662625598	0.269896944616129	211426.523	1	0.002	**	0.1526631	0.1409168;0.1649908	2.2e-16	***
DNA	hAT-Blackjack	MER94	903	0.303321419933894	203183	4792	1039.016	28.4273082766529	0.349009754655631	211426.523	1	0.002	**	0.1884391	0.1774548;0.1998042	1.416e-06	***
DNA	hAT-Blackjack	MER63B	372	0.124956332464461	203183	2404	562.332	21.6246942961838	0.188889635342488	211426.523	1	0.002	**	0.1547421	0.1405043;0.1698265	2.2e-16	***
DNA	hAT-Tag1	tot	620	0.208260554107436	203183	2372	544.681	21.1666545837141	0.182960591728697	211426.523	1001	0.002	**	0.2613828	0.2437931;0.2795636	0.0003007	***
DNA	hAT-Tag1	hAT-5_Mam	266	0.0893504957944804	203183	904	201.017	12.7115024011048	0.0675224383951845	211426.523	1001	0.002	**	0.2942478	0.2646995;0.3251437	5.32e-07	***
DNA	hAT-Tag1	hAT-1_Mam	356	0.119581866552011	203183	1468	344.987	16.8347925808797	0.115882554483648	211426.523	749	0.506	ns	0.2425068	0.2207742;0.2652745	0.4984	ns
DNA	hAT-Ac	tot	1110	0.372853572676215	203183	5533	1219.417	30.2304977463818	0.409607193722624	211426.523	1	0.002	**	0.2006145	0.1901323;0.2114133	0.000359	***
DNA	hAT-Ac	EuthAT-2	112	0.0376212613871496	203183	1150	275.578	16.1725529050755	0.0925677854513208	211426.523	1	0.002	**	0.0973913	0.08086744;0.11600630	2.2e-16	***
DNA	hAT-Ac	UCON37	44	0.0147797812592374	203183	174	40.222	5.5318457423646	0.0135107354956601	211426.523	770	0.464	ns	0.2528736	0.1901446;0.3242232	0.4735	ns
DNA	hAT-Ac	OldhAT1	956	0.321124338268885	203183	4209	908.864	26.3658996558939	0.305291161690807	211426.523	965	0.074	ns	0.2271323	0.2145488;0.2400957	0.0783	ns
DNA	tot	tot	65655	22.0537849676188	203183	524553	69152.309	185.738785436471	23.2285454679816	211426.523	1	0.002	**	0.1251637	0.1242693;0.1260622	2.2e-16	***
DNA	hAT-Charlie	MER102b	836	0.28081584392551	203183	3128	756.488	25.9299868920179	0.25410743557359	211426.523	1000	0.004	**	0.2672634	0.2518189;0.2831443	0.001042	**
DNA	hAT-Charlie	MER3	2739	0.920041383387526	203183	10909	2494.168	44.9633793378732	0.837801305995217	211426.523	1001	0.002	**	0.2510771	0.2429613;0.2593259	3.412e-08	***
DNA	hAT-Charlie	Charlie17a	329	0.110512455324752	203183	1214	272.637	14.8290637645177	0.0915798914357886	211426.523	1001	0.002	**	0.2710049	0.2461697;0.2969544	0.0001522	***
DNA	hAT-Charlie	MER102c	726	0.243866390777417	203183	3112	742.073	24.5185813584683	0.249265377690592	211426.523	272	0.544	ns	0.2332905	0.2185269;0.2485570	0.5144	ns
DNA	hAT-Charlie	Charlie2a	267	0.0896863999140085	203183	2080	478.478	20.6700935839383	0.160722731303577	211426.523	1	0.002	**	0.1283654	0.1142813;0.1435057	2.2e-16	***
DNA	hAT-Charlie	Chap1a_Mam	295	0.099091715260796	203183	1415	328.328	16.3474051045924	0.110286727756429	211426.523	23	0.046	*	0.2084806	0.1875840;0.2305946	0.03762	*
DNA	hAT-Charlie	Charlie32a	72	0.0241850966060248	203183	259	57.409	6.95745105086088	0.0192839195979899	211426.523	987	0.03	*	0.2779923	0.2243232;0.3368221	0.03584	*
DNA	hAT-Charlie	UCON81	10	0.00335904119528122	203183	40	9.026	2.75516150432509	0.00303187058286083	211426.523	712	0.58	ns	0.25	0.1269148;0.4119620	0.7061	ns
DNA	hAT-Charlie	Charlie1a	1108	0.372181764437159	203183	5747	1403.782	35.6187193645303	0.471536156719426	211426.523	1	0.002	**	0.1927962	0.1826679;0.2032374	2.2e-16	***
DNA	hAT-Charlie	Charlie17	89	0.0298954666380029	203183	535	124.07	10.8969648913743	0.0416756241098541	211426.523	1	0.002	**	0.1663551	0.1357801;0.2006694	0.000221	***
DNA	hAT-Charlie	MER58D	246	0.082632413403918	203183	1140	261.362	14.7300349602413	0.087792572488109	211426.523	153	0.306	ns	0.2157895	0.1922293;0.2408257	0.2906	ns
DNA	hAT-Charlie	MER106B	178	0.0597909332760057	203183	827	191.886	12.8225356861044	0.0644552978797732	211426.523	156	0.312	ns	0.2152358	0.1876762;0.2448414	0.2661	ns
DNA	hAT-Charlie	Charlie10a	96	0.0322467954746997	203183	305	67.004	7.72824104888748	0.0225069196248623	211426.523	1001	0.002	**	0.3147541	0.2630199;0.3701307	0.0001313	***
DNA	hAT-Charlie	Charlie23a	342	0.114879208878618	203183	1488	335.552	16.2788296967656	0.1127132991159	211426.523	651	0.702	ns	0.2298387	0.2086756;0.2520735	0.6868	ns
DNA	hAT-Charlie	hAT-16_Crp	4	0.00134361647811249	203183	20	4.43030303030303	1.85541344684602	0.00148815703863671	211426.523	551	0.902	ns	0.2	0.057334;0.436614	1	ns
DNA	hAT-Charlie	Charlie24	298	0.10009942761938	203183	1286	292.787	16.6432156636759	0.0983483594442802	211426.523	630	0.744	ns	0.2317263	0.2089111;0.2557744	0.7395	ns
DNA	hAT-Charlie	MER102a	726	0.243866390777417	203183	3028	731.494	24.5385432351659	0.245711848010104	211426.523	423	0.846	ns	0.2397622	0.2246476;0.2553812	0.8319	ns
DNA	hAT-Charlie	MER5B	5062	1.70034665305135	203183	24966	5380.409	64.5776741219052	1.80730154784618	211426.523	1	0.002	**	0.2027557	0.1977833;0.2077974	8.392e-07	***
DNA	hAT-Charlie	MER20B	824	0.276784994491172	203183	4146	975.063	27.761948000037	0.327527678499449	211426.523	1	0.002	**	0.1987458	0.1866938;0.2112238	1.856e-08	***
DNA	hAT-Charlie	MER105	246	0.082632413403918	203183	714	164.281	11.3822491008849	0.0551826646601994	211426.523	1001	0.002	**	0.3445378	0.3096844;0.3806822	3.976e-12	***
DNA	hAT-Charlie	Charlie1b	697	0.234125171311101	203183	3033	715.074	24.9868138197903	0.240196302367452	211426.523	239	0.478	ns	0.2298055	0.2149345;0.2451994	0.4541	ns
DNA	hAT-Charlie	Charlie17b	49	0.016459301856878	203183	527	121.271	10.7283109414136	0.0407354284792949	211426.523	1	0.002	**	0.09297913	0.06957865;0.12105899	2.805e-16	***
DNA	hAT-Charlie	Charlie12	6	0.00201542471716873	203183	21	4.86592741935484	2.10931535053587	0.00163448506548613	211426.523	789	0.426	ns	0.2857143	0.1128094;0.5217511	0.6044	ns
DNA	hAT-Charlie	MER113	781	0.262341117351463	203183	3734	962.147	28.7801613735693	0.323189140891624	211426.523	1	0.002	**	0.2091591	0.1962118;0.2225632	4.768e-12	***
DNA	hAT-Charlie	MER112	1219	0.409467121704781	203183	4468	1019.563	28.136483303581	0.342475411818451	211426.523	1001	0.002	**	0.272829	0.2598086;0.2861469	3.417e-12	***
DNA	hAT-Charlie	Charlie13a	93	0.0312390831161153	203183	548	128.252	10.9003354679254	0.0430803751377207	211426.523	1	0.002	**	0.169708	0.1392182;0.2038093	0.0002729	***
DNA	hAT-Charlie	Charlie25	97	0.0325826995942278	203183	1076	276.825	16.4340029040843	0.0929866578883723	211426.523	1	0.002	**	0.0901487	0.07371118;0.10886620	2.2e-16	***
DNA	hAT-Charlie	MER113A	488	0.163921210329723	203183	2067	501.505	20.3676905371674	0.168457595463951	211426.523	272	0.544	ns	0.236091	0.2179257;0.2550076	0.5048	ns
DNA	hAT-Charlie	Charlie18a	604	0.202886088194986	203183	2463	577.427	21.2510300286193	0.193960108026765	211426.523	912	0.18	ns	0.2452294	0.2283467;0.2627199	0.2075	ns
DNA	hAT-Charlie	Charlie29a	181	0.0607986456345901	203183	978	229.026	15.0758948857641	0.0769307768790476	211426.523	1	0.002	**	0.1850716	0.1611983;0.2108574	0.0002448	***
DNA	hAT-Charlie	Charlie30b	156	0.052401042646387	203183	614	136.543	10.5790390427045	0.0458653561927284	211426.523	969	0.066	ns	0.2540717	0.2200755;0.2904525	0.06502	ns
DNA	hAT-Charlie	Charlie14a	75	0.0251928089646091	203183	523	110.306	9.53075019078767	0.037052239808669	211426.523	1	0.002	**	0.1434034	0.1144956;0.1764102	8.844e-05	***
DNA	hAT-Charlie	Charlie10	172	0.057775508558837	203183	1131	267.505	15.9214153411833	0.0898560314943702	211426.523	1	0.002	**	0.1520778	0.1316338;0.1743495	2.723e-12	***
DNA	hAT-Charlie	Charlie21a	114	0.0382930696262059	203183	742	178.957	13.0855792146692	0.0601123935183941	211426.523	1	0.002	**	0.1536388	0.1284369;0.1816290	5.967e-09	***
DNA	hAT-Charlie	MER5C1	161	0.0540805632440276	203183	617	142.394	11.0133581644319	0.0478307311960874	211426.523	962	0.08	ns	0.26094	0.2266926;0.2974935	0.07715	ns
DNA	hAT-Charlie	Charlie6	19	0.00638217827103432	203183	260	66.29	8.3392711578077	0.0222670840835192	211426.523	1	0.002	**	0.07307692	0.04456805;0.11176801	6.507e-14	***
DNA	hAT-Charlie	Charlie9	268	0.0900223040335367	203183	1284	229.628	14.029413403291	0.0771329911590036	211426.523	1000	0.004	**	0.2087227	0.1867916;0.2319958	0.006274	**
DNA	hAT-Charlie	Charlie20a	145	0.0487060973315777	203183	869	196.959	12.8312103466103	0.0661593394781394	211426.523	1	0.002	**	0.1668585	0.1426564;0.1933433	1.675e-05	***
DNA	hAT-Charlie	Charlie29b	218	0.0732270980571306	203183	1420	320.466	17.0724430680648	0.107645849568699	211426.523	1	0.002	**	0.1535211	0.1351509;0.1733371	1.452e-11	***
DNA	hAT-Charlie	MER107	76	0.0255287130841373	203183	337	82.251	8.2922107884303	0.0276284497353076	211426.523	253	0.506	ns	0.2255193	0.182000;0.273936	0.4473	ns
DNA	hAT-Charlie	MER30	1043	0.350347996667831	203183	4132	953.493	28.9275777720112	0.320282226641228	211426.523	1000	0.004	**	0.2524201	0.2392327;0.2659585	0.001081	**
DNA	hAT-Charlie	Charlie7	479	0.16089807325397	203183	3902	884.272	28.1926025552598	0.297030607583371	211426.523	1	0.002	**	0.1227576	0.1126183;0.1334654	2.2e-16	***
DNA	hAT-Charlie	MER1A	596	0.200198855238761	203183	3227	808.869	27.4675500419187	0.271702429258592	211426.523	1	0.002	**	0.1846917	0.1714386;0.1985188	2.2e-16	***
DNA	hAT-Charlie	UCON34	79	0.0265364254427216	203183	339	73.072	7.78057538703621	0.0245451858221589	211426.523	792	0.42	ns	0.2330383	0.1890647;0.2817445	0.4284	ns
DNA	hAT-Charlie	Charlie1	436	0.146454196114261	203183	1930	463.886	20.9063167028073	0.155821218391422	211426.523	91	0.182	ns	0.2259067	0.2074188;0.2452312	0.1429	ns
DNA	hAT-Charlie	MER20	4241	1.42456937091877	203183	16757	3836.661	54.791406052201	1.28875023513288	211426.523	1001	0.002	**	0.2530883	0.2465188;0.2597436	2.018e-13	***
DNA	hAT-Charlie	Charlie22a	296	0.0994276193803241	203183	1112	265.707	15.1581965260357	0.0892520758874587	211426.523	974	0.056	ns	0.2661871	0.2404076;0.2932097	0.03486	*
DNA	hAT-Charlie	Charlie4a	544	0.182731841023298	203183	2852	666.684	24.9276459283971	0.223941902023486	211426.523	1	0.002	**	0.1907433	0.1764718;0.2056523	3.091e-08	***
DNA	hAT-Charlie	MER5C	285	0.0957326740655148	203183	1336	306.298	16.2082047710998	0.102886760003225	211426.523	98	0.196	ns	0.2133234	0.1916323;0.2362830	0.1717	ns
DNA	hAT-Charlie	Charlie19a	437	0.146790100233789	203183	1605	381.735	17.9093137366712	0.128226359068068	211426.523	1000	0.004	**	0.2722741	0.2506183;0.2947660	0.00139	**
DNA	hAT-Charlie	UCON38	74	0.024856904845081	203183	207	47.968	6.10641173392888	0.016112648805525	211426.523	1001	0.002	**	0.3574879	0.2922539;0.4268692	4.702e-05	***
DNA	hAT-Charlie	Cheshire	155	0.0520651385268589	203183	1020	238.537	15.4041526517663	0.0801255609598796	211426.523	1	0.002	**	0.1519608	0.1304695;0.1754819	1.305e-10	***
DNA	hAT-Charlie	Charlie16a	345	0.115886921237202	203183	1410	329.501	16.9346621395817	0.110680743288636	211426.523	829	0.346	ns	0.2446809	0.2224380;0.2679926	0.3294	ns
DNA	hAT-Charlie	Charlie31a	118	0.0396366861043184	203183	803	184.253	12.4877914755146	0.061891341735415	211426.523	1	0.002	**	0.1469489	0.1231698;0.1733530	6.123e-09	***
DNA	hAT-Charlie	Chap1_Mam	108	0.0362776449090372	203183	484	110.177	9.51568280362576	0.0370089081772499	211426.523	440	0.88	ns	0.2231405	0.1868025;0.2628998	0.8708	ns
DNA	hAT-Charlie	Charlie26a	121	0.0406443984629027	203183	513	115.812	9.73989330134173	0.0389017278907908	211426.523	722	0.56	ns	0.2358674	0.1997671;0.2750428	0.5974	ns
DNA	hAT-Charlie	Charlie15b	398	0.133689839572192	203183	1888	441.546	19.8173310667862	0.148317120361164	211426.523	15	0.03	*	0.2108051	0.1926023;0.2299107	0.01799	*
DNA	hAT-Charlie	MER1B	1332	0.447424287211458	203183	5366	1248.542	34.4434694621286	0.41939040120388	211426.523	990	0.024	*	0.2482296	0.2367176;0.2600161	0.007324	**
DNA	hAT-Charlie	MER103C	1797	0.603619702792035	203183	8923	2013.333	40.6777677828048	0.676286848681912	211426.523	1	0.002	**	0.2013897	0.1931111;0.2098637	3.098e-08	***
DNA	hAT-Charlie	Charlie7b_Mars	3	0.00100771235858437	203183	59	14.787	3.46866871618819	0.00496701421546234	211426.523	1	0.002	**	0.05084746	0.01061128;0.14148724	0.0001147	***
DNA	hAT-Charlie	Charlie15a	911	0.306008652890119	203183	3213	747.698	24.6538152545728	0.251154838362938	211426.523	1001	0.002	**	0.2835356	0.2679982;0.2994680	2.592e-11	***
DNA	hAT-Charlie	MER5A1	3274	1.09975008733507	203183	15942	3510.864	52.810590438495	1.17931368070298	211426.523	1	0.002	**	0.2053695	0.1991214;0.2117252	5.147e-06	***
DNA	hAT-Charlie	Charlie8	1013	0.340270873081987	203183	4378	1061.325	29.2772357221704	0.356503439658184	211426.523	49	0.098	ns	0.2313842	0.2189604;0.2441673	0.09048	ns
DNA	hAT-Charlie	MER117	1005	0.337583640125762	203183	4370	1031.458	30.1378919058472	0.346470991320238	211426.523	194	0.388	ns	0.2299771	0.2175697;0.2427465	0.3543	ns
DNA	hAT-Charlie	Charlie3	45	0.0151156853787655	203183	337	93.918	10.9866274161811	0.0315474430978422	211426.523	1	0.002	**	0.1335312	0.09909291;0.17456808	2.497e-10	***
DNA	hAT-Charlie	Charlie5	402	0.135033456050305	203183	2568	619.862	23.0968920511488	0.208214199338941	211426.523	1	0.002	**	0.1565421	0.142691;0.171181	2.2e-16	***
DNA	hAT-Charlie	Charlie4z	1938	0.6509821836455	203183	5940	1345.998	32.6869459024919	0.452126273076613	211426.523	1001	0.002	**	0.3262626	0.3143432;0.3383529	2.2e-16	***
DNA	hAT-Charlie	MER30B	50	0.0167952059764061	203183	223	47.816	6.13594277954039	0.0160615913793567	211426.523	674	0.656	ns	0.2242152	0.1712344;0.2846850	0.7441	ns
DNA	hAT-Charlie	Charlie13b	79	0.0265364254427216	203183	404	96.225	9.0141905144406	0.0323223739015935	211426.523	34	0.068	ns	0.1955446	0.1579838;0.2376330	0.04689	*
DNA	hAT-Charlie	Charlie10b	78	0.0262005213231935	203183	273	59.359	7.32159304555537	0.0199389326310698	211426.523	995	0.014	*	0.2857143	0.2328826;0.3432663	0.008107	**
DNA	hAT-Charlie	Charlie2b	407	0.136712976647946	203183	3650	816.724	26.4757774350592	0.274340956117486	211426.523	1	0.002	**	0.1115068	0.1014727;0.1221677	2.2e-16	***
DNA	hAT-Charlie	Charlie7a	307	0.103122564695133	203183	1424	326.212	15.9312542149343	0.109575954639508	211426.523	129	0.258	ns	0.2155899	0.1944840;0.2378757	0.231	ns
DNA	hAT-Charlie	tot	41978	14.1005831295515	203183	266107	43013.689	158.995735549489	14.4484753312015	211426.523	1	0.002	**	0.1577486	0.1563655;0.1591391	4.53e-08	***
DNA	hAT-Charlie	MER5A	7286	2.4473974148819	203183	34906	7381.959	76.87473605837	2.4796304382877	211426.523	104	0.208	ns	0.208732	0.2044787;0.2130339	0.2107	ns
DNA	hAT-Charlie	Charlie4	187	0.0628140703517588	203183	917	212.867	12.6137392321792	0.0715029022115927	211426.523	23	0.046	*	0.2039258	0.1782872;0.2314816	0.04598	*
DNA	hAT-Charlie	MER58A	3142	1.05541074355736	203183	13479	3070.891	51.8893401636851	1.03152493752183	211426.523	919	0.166	ns	0.2331033	0.2259867;0.2403354	0.1448	ns
DNA	hAT-Charlie	MER119	237	0.0796092763281649	203183	1203	290.982	16.0340502296446	0.097742052508532	211426.523	1	0.002	**	0.1970075	0.1748785;0.2206280	0.0002391	***
DNA	hAT-Charlie	MER33	2002	0.6724800472953	203183	9580	2239.657	44.4903218659939	0.752310012629995	211426.523	1	0.002	**	0.208977	0.2008727;0.2172587	6.804e-09	***
DNA	hAT-Charlie	MER58B	1622	0.544836481874614	203183	7005	1657.474	36.6639819382943	0.556752344610754	211426.523	175	0.35	ns	0.2315489	0.2217127;0.2416090	0.3251	ns
DNA	hAT-Charlie	MER106A	178	0.0597909332760057	203183	742	174.167	11.6873309487113	0.0585034127858544	211426.523	659	0.686	ns	0.2398922	0.2095778;0.2722900	0.7291	ns
DNA	hAT-Charlie	MER58C	699	0.234796979550157	203183	2592	595.031	22.0665577735172	0.199873364146938	211426.523	1000	0.004	**	0.2696759	0.2526662;0.2872074	1.861e-06	***
DNA	hAT-Charlie	Charlie11	17	0.00571037003197807	203183	104	26.276	4.92057273455398	0.00882621664472093	211426.523	30	0.06	ns	0.1634615	0.09820368;0.24876842	0.04146	*
DNA	hAT-Charlie	Charlie16	284	0.0953967699459866	203183	1464	348.788	17.5009525266295	0.117159326041975	211426.523	1	0.002	**	0.1939891	0.1740222;0.2151915	5.743e-05	***
DNA	hAT-Charlie	Charlie30a	144	0.0483701932120496	203183	457	104.071	9.71876604376364	0.0349578776234112	211426.523	1001	0.002	**	0.3150985	0.272729;0.359881	1.652e-05	***
DNA	MULE-MuDR	tot	109	0.0366135490285653	203183	1949	469.312	22.0675697264931	0.157643834143982	211426.523	1	0.002	**	0.05592612	0.04614303;0.06707046	2.2e-16	***
DNA	MULE-MuDR	Ricksha_b	8	0.00268723295622497	203183	117	31.41	5.84020616143027	0.0105507483943783	211426.523	1	0.002	**	0.06837607	0.02998023;0.13028627	5.379e-08	***
DNA	MULE-MuDR	Ricksha	31	0.0104130277053718	203183	410	104.764	10.4472699519755	0.0351906591782442	211426.523	1	0.002	**	0.07560976	0.05194876;0.10560707	2.2e-16	***
DNA	MULE-MuDR	Ricksha_c	60	0.0201542471716873	203183	982	226.002	13.8986030653144	0.0759150028215946	211426.523	1	0.002	**	0.0610998	0.04694584;0.07795119	2.2e-16	***
DNA	MULE-MuDR	Ricksha_0	32	0.0107489318248999	203183	384	94.962	10.336701766202	0.0318981269986295	211426.523	1	0.002	**	0.08333333	0.05769713;0.11560588	2.2e-16	***
DNA	MULE-MuDR	Ricksha_a	7	0.00235132883669685	203183	56	13.347	3.76733112213193	0.00448331228334184	211426.523	55	0.11	ns	0.125	0.0517645;0.2407326	0.05806	ns
DNA	Merlin	tot	16	0.00537446591244995	203183	57	12.617	3.39821406901608	0.00423810227608631	211426.523	863	0.278	ns	0.2807018	0.1697292;0.4154289	0.2674	ns
DNA	Merlin	Merlin1_HS	16	0.00537446591244995	203183	57	12.617	3.39821406901608	0.00423810227608631	211426.523	863	0.278	ns	0.2807018	0.1697292;0.4154289	0.2674	ns
DNA	hAT-Tip100?	tot	404	0.135705264289361	203183	2411	546.705	21.6682599321793	0.183640461666622	211426.523	1	0.002	**	0.1675653	0.1528607;0.1830822	7.78e-13	***
DNA	hAT-Tip100?	hAT-N1_Mam	56	0.0188106306935748	203183	239	54.802	6.86235294107552	0.0184082175583801	211426.523	593	0.818	ns	0.2343096	0.1821168;0.2932211	0.8777	ns
DNA	hAT-Tip100?	UCON23	11	0.00369494531480934	203183	31	6.91	2.37097480406721	0.00232109746593932	211426.523	976	0.052	ns	0.3548387	0.1922674;0.5463044	0.08519	ns
DNA	hAT-Tip100?	Eutr15	38	0.0127643565420686	203183	657	150.867	11.6839987515759	0.0506768468008492	211426.523	1	0.002	**	0.05783866	0.04125150;0.07852684	2.2e-16	***
DNA	hAT-Tip100?	MamRep1879	299	0.100435331738908	203183	1484	335.569	16.9423812754667	0.112719009485932	211426.523	11	0.022	*	0.2014825	0.1813446;0.2228089	0.02347	*
DNA	DNA	X2a_DNA	53	0.0178029183349905	203183	412	89.074	8.61282211035992	0.0299203235428479	211426.523	1	0.002	**	0.1286408	0.09786571;0.16486800	6.445e-06	***
DNA	DNA	X24_DNA	46	0.0154515894982936	203183	456	98.474	8.7384028107935	0.0330778222664123	211426.523	1	0.002	**	0.1008772	0.07480496;0.13225907	1.232e-10	***
DNA	DNA	X34_DNA	12	0.00403084943433746	203183	99	20.051	4.20643472469181	0.00673521350065837	211426.523	33	0.066	ns	0.1212121	0.06422779;0.20216260	0.04503	*
DNA	DNA	Eulor9B	9	0.0030231370757531	203183	27	5.90681362725451	2.15738187556252	0.00198412303067964	211426.523	947	0.11	ns	0.3333333	0.1651882;0.5396073	0.1622	ns
DNA	DNA	Eulor9A	35	0.0117566441834843	203183	123	27.885	4.77331745849357	0.00936668637304168	211426.523	942	0.12	ns	0.2845528	0.2068674;0.3729135	0.1317	ns
DNA	DNA	MER126	69	0.0231773842474404	203183	267	59.404	6.99440531465727	0.0199540483164486	211426.523	925	0.154	ns	0.258427	0.2069888;0.3153152	0.1621	ns
DNA	DNA	UCON78	55	0.0184747265740467	203183	179	39.917	5.69038588247682	0.013408284739204	211426.523	996	0.012	*	0.3072626	0.2405966;0.3804412	0.008993	**
DNA	DNA	MER125	16	0.00537446591244995	203183	140	31.704	5.0732752854662	0.0106495042055196	211426.523	3	0.006	**	0.1142857	0.06675369;0.17895149	0.001119	**
DNA	DNA	Eulor11	6	0.00201542471716873	203183	101	21.416	4.30923583869734	0.00719372262381426	211426.523	1	0.002	**	0.05940594	0.02211057;0.12482644	4.247e-05	***
DNA	DNA	X2b_DNA	28	0.00940531534678741	203183	185	38.535	5.46851713718442	0.0129440652460162	211426.523	31	0.062	ns	0.1513514	0.1029887;0.2112630	0.05731	ns
DNA	DNA	tot	1101	0.369830435600462	203183	6503	1414.008	34.9124449847732	0.474971112245721	211426.523	1	0.002	**	0.1693065	0.1602646;0.1786460	2.2e-16	***
DNA	DNA	X30_DNA	161	0.0540805632440276	203183	758	166.809	11.5055158900371	0.0560318302743665	211426.523	320	0.64	ns	0.2124011	0.1837898;0.2432694	0.6299	ns
DNA	DNA	X23_DNA	6	0.00201542471716873	203183	59	14.21	3.4516392937	0.00477319753849461	211426.523	9	0.018	*	0.1016949	0.03824449;0.20831955	0.009441	**
DNA	DNA	Eutr2	36	0.0120925483030124	203183	230	53.421	6.65733273008636	0.0179443339693118	211426.523	5	0.01	**	0.1565217	0.1120974;0.2100480	0.006111	**
DNA	DNA	UCON99	7	0.00235132883669685	203183	56	11.625	3.1815872607077	0.00390488538951442	211426.523	82	0.164	ns	0.125	0.0517645;0.2407326	0.1403	ns
DNA	DNA	MER135	107	0.035941740789509	203183	818	168.372	11.4979919907704	0.0565568484131889	211426.523	1	0.002	**	0.1308068	0.1084520;0.1558598	2.757e-08	***
DNA	DNA	UCON8	34	0.0114207400639561	203183	206	46.379	6.29467886249823	0.0155788971595948	211426.523	22	0.044	*	0.1650485	0.1170908;0.2229274	0.03722	*
DNA	DNA	MARE8	52	0.0174670142154623	203183	218	47.83	5.99692113196957	0.0160662940370301	211426.523	791	0.422	ns	0.2385321	0.1835739;0.3007485	0.5125	ns
DNA	DNA	Eulor1	11	0.00369494531480934	203183	86	18.683	3.9711813458065	0.0062756966651439	211426.523	27	0.054	ns	0.127907	0.06561579;0.21734610	0.04895	*
DNA	DNA	MER136	3	0.00100771235858437	203183	28	6.919	2.32504727798057	0.00232412060301508	211426.523	62	0.124	ns	0.1071429	0.02266509;0.28226440	0.1221	ns
DNA	DNA	Eutr2B	61	0.0204901512912154	203183	433	94.326	8.77386486701868	0.0316844919786096	211426.523	2	0.004	**	0.1408776	0.1095037;0.1772553	5.6e-05	***
DNA	DNA	MER130	38	0.0127643565420686	203183	181	40.985	6.14772881392548	0.0137670303388601	211426.523	356	0.712	ns	0.2099448	0.1530594;0.2765836	0.6573	ns
DNA	DNA	Eutr11	103	0.0345981243113966	203183	597	145.824	11.2544073893602	0.0489828823260689	211426.523	1	0.002	**	0.1725293	0.1430647;0.2052757	2.657e-05	***
DNA	DNA	X9a_DNA	154	0.0517292344073308	203183	695	151.753	11.9406268499426	0.0509744578507511	211426.523	599	0.806	ns	0.2215827	0.1912228;0.2543273	0.8186	ns
DNA	DNA	Eulor9C	23	0.0077257947491468	203183	107	22.868	4.30221862358075	0.00768145540536909	211426.523	569	0.866	ns	0.2149533	0.1414088;0.3048717	1	ns
DNA	DNA	UCON97	3	0.00100771235858437	203183	42	9.812	2.79543743812493	0.00329589122080993	211426.523	8	0.016	*	0.07142857	0.01497969;0.19483120	0.00992	**
DNA	hAT	tot	1349	0.453134657243436	203183	8917	1999.142	39.3250339388829	0.671520033321689	211426.523	1	0.002	**	0.1512841	0.1439055;0.1588912	2.2e-16	***
DNA	hAT	MER53	818	0.274769569774004	203183	5855	1321.583	32.0280643796641	0.443925173998334	211426.523	1	0.002	**	0.1397096	0.1309252;0.1488547	2.2e-16	***
DNA	hAT	MamRep38	377	0.126635853062102	203183	2128	490.808	20.2097394730751	0.164864429097358	211426.523	1	0.002	**	0.1771617	0.1611579;0.1940598	1.903e-09	***
DNA	hAT	UCON73	61	0.0204901512912154	203183	248	54.187	6.69483770168119	0.0182016365248703	211426.523	859	0.286	ns	0.2459677	0.1936796;0.3044381	0.3175	ns
DNA	hAT	MamRep1894	99	0.0332545078332841	203183	686	150.557	10.8287586090472	0.0505727165237954	211426.523	1	0.002	**	0.1443149	0.1188652;0.1728679	7.365e-07	***
DNA	Kolobok	tot	58	0.0194824389326311	203183	232	54.531	6.68863041113625	0.018317187541988	211426.523	728	0.548	ns	0.25	0.1956453;0.3108640	0.5881	ns
DNA	Kolobok	UCON29	58	0.0194824389326311	203183	232	54.531	6.68863041113625	0.018317187541988	211426.523	728	0.548	ns	0.25	0.1956453;0.3108640	0.5881	ns
DNA	PiggyBac	tot	416	0.139736113723699	203183	2114	495.788	21.4470284895374	0.166537231612608	211426.523	2	0.004	**	0.1967833	0.1800288;0.2143829	3.176e-05	***
DNA	PiggyBac	MER75B	22	0.00738989062961868	203183	114	27.458	4.71767871865947	0.00922325531400317	211426.523	154	0.308	ns	0.1929825	0.1250714;0.2774698	0.2732	ns
DNA	PiggyBac	MER75	44	0.0147797812592374	203183	475	113.679	10.2893065280819	0.0381852444038374	211426.523	1	0.002	**	0.09263158	0.06811373;0.12235703	2.612e-16	***
DNA	PiggyBac	MER85	238	0.079945180447693	203183	902	200.868	12.9122927206327	0.0674723886813748	211426.523	999	0.006	**	0.2638581	0.2353524;0.2939151	0.003468	**
DNA	PiggyBac	Looper	94	0.0315749872356435	203183	531	133.648	11.2651231240053	0.0448929137666944	211426.523	1	0.002	**	0.1770245	0.1454910;0.2122021	4.869e-05	***
DNA	PiggyBac	MER75A	20	0.00671808239056244	203183	92	21.536	4.23162032921323	0.00723403111815763	211426.523	410	0.82	ns	0.2173913	0.1381339;0.3155806	0.8057	ns
DNA	hAT-Tip100	MER115	346	0.11622282535673	203183	2520	599.795	22.7610861349375	0.20147361137237	211426.523	1	0.002	**	0.1373016	0.124093;0.151359	2.2e-16	***
DNA	hAT-Tip100	MamRep488	107	0.035941740789509	203183	494	109.46	9.29757198653739	0.0367680649235482	211426.523	419	0.838	ns	0.2165992	0.1810502;0.2555797	0.8285	ns
DNA	hAT-Tip100	MamTip3B	82	0.027544137801306	203183	824	186.918	12.5708911101522	0.0627865262139575	211426.523	1	0.002	**	0.09951456	0.07993045;0.12201580	2.2e-16	***
DNA	hAT-Tip100	Arthur1C	93	0.0312390831161153	203183	710	163.154	11.3097389091965	0.0548041007174912	211426.523	1	0.002	**	0.1309859	0.1070398;0.1580456	4.104e-11	***
DNA	hAT-Tip100	FordPrefect_a	23	0.0077257947491468	203183	281	66.645	7.51940931965513	0.0223863300459517	211426.523	1	0.002	**	0.08185053	0.05259283;0.12028513	1.949e-11	***
DNA	hAT-Tip100	Arthur2	111	0.0372853572676215	203183	989	222.373	14.4271276771578	0.0746960067718271	211426.523	1	0.002	**	0.1122346	0.09323369;0.13357784	2.2e-16	***
DNA	hAT-Tip100	EuthAT-N1a	8	0.00268723295622497	203183	46	9.238	2.83502969885561	0.00310308225620079	211426.523	411	0.822	ns	0.173913	0.07820342;0.31419065	0.8537	ns
DNA	hAT-Tip100	Arthur1	122	0.0409803025824309	203183	2337	542.586	23.7193847562118	0.182256872598286	211426.523	1	0.002	**	0.05220368	0.04353763;0.06201261	2.2e-16	***
DNA	hAT-Tip100	MamTip2b	925	0.310711310563513	203183	6730	1432.092	33.216605468935	0.481045602343267	211426.523	1	0.002	**	0.1374443	0.1293022;0.1459019	2.2e-16	***
DNA	hAT-Tip100	MER97a	22	0.00738989062961868	203183	277	69.064	8.36575698247863	0.0231988821110902	211426.523	1	0.002	**	0.07942238	0.05044147;0.11777850	4.957e-13	***
DNA	hAT-Tip100	MamTip1b	75	0.0251928089646091	203183	440	104.277	9.18534929339333	0.035027073872034	211426.523	1	0.002	**	0.1704545	0.1364986;0.2089135	0.000758	***
DNA	hAT-Tip100	Zaphod	114	0.0382930696262059	203183	2282	535.116	21.703123498003	0.17974766882541	211426.523	1	0.002	**	0.04995618	0.04138165;0.05970815	2.2e-16	***
DNA	hAT-Tip100	MER45B	126	0.0423239190605434	203183	1314	318.271	17.8532433271184	0.106908540026335	211426.523	1	0.002	**	0.09589041	0.08050735;0.11310735	2.2e-16	***
DNA	hAT-Tip100	EuthAT-N1	15	0.00503856179292183	203183	78	18.277	3.92602657717505	0.00613931959261548	211426.523	246	0.492	ns	0.1923077	0.1118197;0.2972706	0.425	ns
DNA	hAT-Tip100	FordPrefect	34	0.0114207400639561	203183	599	149.698	12.2754014794418	0.0502841748851208	211426.523	1	0.002	**	0.05676127	0.03962543;0.07841804	2.2e-16	***
DNA	hAT-Tip100	Zaphod3	140	0.0470265767339371	203183	1217	277.158	15.5480152037737	0.0930985139601752	211426.523	1	0.002	**	0.115037	0.09764689;0.13431082	2.2e-16	***
DNA	hAT-Tip100	MER91B	359	0.120589578910596	203183	1442	335.15	16.3048258913533	0.11257826565985	211426.523	931	0.142	ns	0.2489598	0.2268244;0.2721225	0.1428	ns
DNA	hAT-Tip100	Arthur1A	198	0.0665090156665681	203183	1160	264.941	14.0862323188616	0.0889947733319001	211426.523	1	0.002	**	0.1706897	0.1494639;0.1935995	1.581e-06	***
DNA	hAT-Tip100	MER96B	312	0.104802085292774	203183	2150	514.603	21.1518507888031	0.17285726762153	211426.523	1	0.002	**	0.1451163	0.1304869;0.1607201	2.2e-16	***
DNA	hAT-Tip100	ORSL	168	0.0564318920807245	203183	1214	292.995	15.1938747141349	0.0984182275011421	211426.523	1	0.002	**	0.1383855	0.1194436;0.1590975	2.2e-16	***
DNA	hAT-Tip100	Zaphod5a	16	0.00537446591244995	203183	78	18.399	3.99170799692723	0.00618029989519792	211426.523	331	0.662	ns	0.2051282	0.1220371;0.3116304	0.5949	ns
DNA	hAT-Tip100	MER97d	9	0.0030231370757531	203183	137	32.078	5.68755345155229	0.0107751323462231	211426.523	1	0.002	**	0.06569343	0.03047681;0.12104303	2.626e-07	***
DNA	hAT-Tip100	hAT-N1a_Mam	106	0.0356058366699809	203183	461	104.009	9.81495044573595	0.0349370515680004	211426.523	598	0.808	ns	0.2299349	0.1922764;0.2710984	0.8237	ns
DNA	hAT-Tip100	Zaphod4a	45	0.0151156853787655	203183	373	86.841	8.80836570007776	0.0291702496439416	211426.523	1	0.002	**	0.1206434	0.08937457;0.15808412	5.485e-08	***
DNA	hAT-Tip100	MER91A	796	0.267379679144385	203183	3627	838.491	25.660443826586	0.281652581087254	211426.523	53	0.106	ns	0.2194651	0.2060880;0.2332958	0.09806	ns
DNA	hAT-Tip100	ORSL-2a	60	0.0201542471716873	203183	367	92.11	9.0028301633959	0.0309401284497353	211426.523	1	0.002	**	0.1634877	0.1271374;0.2053718	6.658e-05	***
DNA	hAT-Tip100	Arthur1B	187	0.0628140703517588	203183	2312	532.06	21.7553141483568	0.178721145836133	211426.523	1	0.002	**	0.08088235	0.07008865;0.09275153	2.2e-16	***
DNA	hAT-Tip100	MER45A	553	0.185754978099051	203183	3468	811.205	26.0278778509779	0.27248710128181	211426.523	1	0.002	**	0.1594579	0.1474200;0.1720728	2.2e-16	***
DNA	hAT-Tip100	tot	7039	2.36442909735845	203183	53611	11224.555	91.0316084046015	3.77037426436998	211426.523	1	0.002	**	0.1312977	0.1284496;0.1341858	2.2e-16	***
DNA	hAT-Tip100	ORSL-2b	125	0.0419880149410152	203183	709	177.763	12.2104843035371	0.0597113239996775	211426.523	1	0.002	**	0.1763047	0.1489433;0.2063901	2.683e-06	***
DNA	hAT-Tip100	MER96	238	0.079945180447693	203183	1274	296.727	15.5644056012982	0.099671821675221	211426.523	1	0.002	**	0.1868132	0.1657603;0.2093217	7.852e-05	***
DNA	hAT-Tip100	MER45C	116	0.0389648778652621	203183	1197	278.054	15.716745849574	0.0933994840512724	211426.523	1	0.002	**	0.09690894	0.08073853;0.11508976	2.2e-16	***
DNA	hAT-Tip100	MamTip2	838	0.281487652164566	203183	5239	1142.226	30.3425706820565	0.383678418832129	211426.523	1	0.002	**	0.1599542	0.1501243;0.1701645	2.2e-16	***
DNA	hAT-Tip100	MamTip1	148	0.049713809690162	203183	756	174.714	11.945832198173	0.0586871523392363	211426.523	11	0.022	*	0.1957672	0.1680530;0.2258776	0.02213	*
DNA	hAT-Tip100	hAT-4b_Ther	34	0.0114207400639561	203183	228	50.595	6.74911294360418	0.0169950689275253	211426.523	5	0.01	**	0.1491228	0.1055351;0.2021020	0.006704	**
DNA	hAT-Tip100	MamTip3	150	0.0503856179292183	203183	1155	268.942	15.3920613158716	0.0903387257141322	211426.523	1	0.002	**	0.1298701	0.1110122;0.1506349	2.2e-16	***
DNA	hAT-Tip100	MARE4	65	0.0218337677693279	203183	308	66.985	7.29822163537386	0.0225005374465912	211426.523	428	0.856	ns	0.211039	0.1668189;0.2609141	0.836	ns
DNA	hAT-Tip100	MER97b	7	0.00235132883669685	203183	173	41.297	6.14186563785903	0.0138718324241528	211426.523	1	0.002	**	0.04046243	0.01642032;0.08158854	1.413e-12	***
DNA	hAT-Tip100	Zaphod5b	15	0.00503856179292183	203183	74	17.5	3.71615524565509	0.00587832209174213	211426.523	300	0.6	ns	0.2027027	0.1181241;0.3121950	0.5847	ns
DNA	hAT-Tip100	MamRep4096	185	0.0621422621127026	203183	1259	306.188	16.0000830828674	0.102849810550077	211426.523	1	0.002	**	0.146942	0.1278301;0.1677185	2.2e-16	***
DNA	hAT-Tip100	MER91C	322	0.108161126488055	203183	1637	367.833	16.9102059734962	0.123556619998388	211426.523	6	0.012	*	0.1967013	0.1776971;0.2167993	0.006429	**
DNA	hAT-Tip100	Zaphod2	127	0.0426598231800715	203183	844	199.162	12.9061351428042	0.0668993362534598	211426.523	1	0.002	**	0.1504739	0.1270144;0.1764035	1.014e-09	***
DNA	hAT-Tip100	MER45R	65	0.0218337677693279	203183	616	145.025	11.3420022930705	0.0487144949345659	211426.523	1	0.002	**	0.1055195	0.08238577;0.13251225	2.2e-16	***
DNA	hAT-Tip100	MER97c	12	0.00403084943433746	203183	215	51.673	7.05775338779152	0.0173571735683766	211426.523	1	0.002	**	0.05581395	0.02916908;0.09546550	6.074e-13	***
DNA	TcMar-Pogo	tot	6	0.00201542471716873	203183	37	8.172	2.63312539567513	0.00274500846478381	211426.523	266	0.532	ns	0.1621622	0.06192572;0.32013708	0.5513	ns
DNA	TcMar-Pogo	MER132	6	0.00201542471716873	203183	37	8.172	2.63312539567513	0.00274500846478381	211426.523	266	0.532	ns	0.1621622	0.06192572;0.32013708	0.5513	ns
DNA	TcMar-Tigger	Tigger18a	237	0.0796092763281649	203183	1259	307.437	17.1660334295289	0.103269354795367	211426.523	1	0.002	**	0.1882446	0.1670024;0.2109532	2.24e-06	***
DNA	TcMar-Tigger	Tigger17c	60	0.0201542471716873	203183	342	81.225	8.73685914432115	0.0272838121086717	211426.523	6	0.012	*	0.1754386	0.1366301;0.2199746	0.006231	**
DNA	TcMar-Tigger	X12_DNA	382	0.128315373659743	203183	1374	305.944	15.4089681776652	0.102767849944912	211426.523	1001	0.002	**	0.2780204	0.2544624;0.3025314	1.536e-06	***
DNA	TcMar-Tigger	MER6	105	0.0352699325504528	203183	812	191.416	13.5074570291893	0.064297422943595	211426.523	1	0.002	**	0.1293103	0.1069945;0.1543559	3.459e-14	***
DNA	TcMar-Tigger	Tigger17b	7	0.00235132883669685	203183	90	22.092	4.62070199070302	0.00742079380861527	211426.523	1	0.002	**	0.07777778	0.03184256;0.15370611	6.707e-05	***
DNA	TcMar-Tigger	Tigger12	246	0.082632413403918	203183	876	198.149	13.6258013144718	0.0665590653803778	211426.523	1001	0.002	**	0.2808219	0.2512703;0.3118559	0.0001687	***
DNA	TcMar-Tigger	MER44B	379	0.127307661301158	203183	2126	499.999	21.3295088304196	0.167951723859941	211426.523	1	0.002	**	0.178269	0.1622167;0.1952135	2.104e-10	***
DNA	TcMar-Tigger	MER47B	120	0.0403084943433746	203183	618	142.79	10.9890244634662	0.0479637492274205	211426.523	21	0.042	*	0.1941748	0.1637016;0.2276027	0.03163	*
DNA	TcMar-Tigger	X6b_DNA	247	0.0829683175234461	203183	959	211.798	12.7048261935616	0.0711438207078172	211426.523	998	0.008	**	0.25756	0.2301416;0.2864756	0.007194	**
DNA	TcMar-Tigger	Tigger3a	1299	0.43633945126703	203183	5323	1255.418	33.8440940002639	0.421700077929756	211426.523	905	0.194	ns	0.2440353	0.2325458;0.2558061	0.1602	ns
DNA	TcMar-Tigger	Tigger4b	680	0.228414801279123	203183	2520	585.823	22.5017777297928	0.196780359014323	211426.523	1001	0.002	**	0.2698413	0.2525879;0.2876310	1.268e-05	***
DNA	TcMar-Tigger	Tigger22N1	233	0.0782656598500524	203183	1102	245.862	14.6968347936878	0.0825860586354231	211426.523	215	0.43	ns	0.2114338	0.1876681;0.2367506	0.3658	ns
DNA	TcMar-Tigger	UCON11	5	0.00167952059764061	203183	45	10.427	3.00894079780987	0.00350247225431973	211426.523	40	0.08	ns	0.1111111	0.03707666;0.24053581	0.07477	ns
DNA	TcMar-Tigger	MER47A	538	0.18071641630613	203183	2589	613.401	22.8176432578793	0.206043922822669	211426.523	1	0.002	**	0.2078022	0.1923177;0.2239504	0.0004408	***
DNA	TcMar-Tigger	Tigger21a	54	0.0181388224545186	203183	169	41.923	5.88231864766546	0.0140821084029775	211426.523	983	0.038	*	0.3195266	0.2500091;0.3955060	0.03999	*
DNA	TcMar-Tigger	Tigger17	10	0.00335904119528122	203183	54	15.3	3.84275510106575	0.00513933302878026	211426.523	100	0.2	ns	0.1851852	0.09254549;0.31429652	0.1307	ns
DNA	TcMar-Tigger	X9b_DNA	136	0.0456829602558246	203183	601	128.998	10.4423675016272	0.0433309596108887	211426.523	770	0.464	ns	0.2262895	0.1934184;0.2618761	0.4868	ns
DNA	TcMar-Tigger	Tigger3c	482	0.161905785612555	203183	2327	543.783	20.8900527836888	0.182658949829361	211426.523	4	0.008	**	0.2071336	0.1908300;0.2241779	0.002378	**
DNA	TcMar-Tigger	Tigger19b	1041	0.349676188428775	203183	3538	772.317	25.0148006438439	0.259424461881601	211426.523	1001	0.002	**	0.294234	0.2792520;0.3095567	2.2e-16	***
DNA	TcMar-Tigger	MER44C	268	0.0900223040335367	203183	1091	275.469	16.4733241760553	0.0925311719022922	211426.523	339	0.678	ns	0.2456462	0.2203585;0.2723134	0.6257	ns
DNA	TcMar-Tigger	Tigger3b	854	0.286862118077016	203183	6279	1559.377	39.3980339113017	0.523801158197404	211426.523	1	0.002	**	0.1360089	0.1276209;0.1447366	2.2e-16	***
DNA	TcMar-Tigger	UCON39	17	0.00571037003197807	203183	107	22.29	4.35049730798984	0.00748730282428184	211426.523	129	0.258	ns	0.1588785	0.09536355;0.24214953	0.2346	ns
DNA	TcMar-Tigger	Tigger12A	198	0.0665090156665681	203183	744	165.981	12.1930845281377	0.0557537016633972	211426.523	998	0.008	**	0.266129	0.2346813;0.2994432	0.005513	**
DNA	TcMar-Tigger	Tigger17a	507	0.170303388600758	203183	2389	591.938	23.3708012346678	0.198834412705237	211426.523	2	0.004	**	0.2122227	0.1959781;0.2291759	4.548e-05	***
DNA	TcMar-Tigger	Tigger1a_Mars	4	0.00134361647811249	203183	44	7.748	2.72211423454378	0.00260258511810389	211426.523	111	0.222	ns	0.09090909	0.02532842;0.21668659	0.1668	ns
DNA	TcMar-Tigger	MER44A	516	0.173326525676511	203183	2334	548.255	22.5039196897208	0.18416111305189	211426.523	78	0.156	ns	0.2210797	0.2043886;0.2384737	0.1182	ns
DNA	TcMar-Tigger	Tigger1a_Art	39	0.0131002606615968	203183	302	68.954	7.42192488300502	0.0231619326579421	211426.523	1	0.002	**	0.1291391	0.09346656;0.17228531	1.887e-05	***
DNA	TcMar-Tigger	Tigger4a	1369	0.459852739633999	203183	3497	816.501	27.3234069538842	0.274266049498831	211426.523	1001	0.002	**	0.3914784	0.3752550;0.4078834	2.2e-16	***
DNA	TcMar-Tigger	Tigger6a	104	0.0349340284309247	203183	674	169.324	13.170211785635	0.0568766291349797	211426.523	1	0.002	**	0.1543027	0.1278512;0.1838220	1.274e-09	***
DNA	TcMar-Tigger	Tigger10	390	0.131002606615968	203183	1450	327.738	16.8948747492485	0.110088544325908	211426.523	1001	0.002	**	0.2689655	0.2462841;0.2925867	0.0001263	***
DNA	TcMar-Tigger	MER2	2018	0.67785451320775	203183	9067	2084.536	42.7087431416653	0.700204229704673	211426.523	65	0.13	ns	0.2225653	0.2140384;0.2312709	0.09698	ns
DNA	TcMar-Tigger	Tigger7	519	0.174334238035095	203183	2944	681.961	24.3113249231612	0.229073509257518	211426.523	1	0.002	**	0.1762908	0.1626827;0.1905454	2.301e-13	***
DNA	TcMar-Tigger	Tigger8	224	0.0752425227742993	203183	938	222.055	13.9786758449568	0.0745891892618171	211426.523	570	0.864	ns	0.238806	0.2118434;0.2674192	0.8779	ns
DNA	TcMar-Tigger	MER47C	165	0.0554241797221401	203183	762	159.997	10.9502922289727	0.0537436514121409	211426.523	698	0.608	ns	0.2165354	0.1877781;0.2475052	0.6565	ns
DNA	TcMar-Tigger	Tigger11a	94	0.0315749872356435	203183	421	101.443	9.59347620968468	0.0340751215972913	211426.523	233	0.466	ns	0.2232779	0.1843755;0.2661196	0.4251	ns
DNA	TcMar-Tigger	Tigger2	443	0.148805524950958	203183	2729	723.466	28.643835520288	0.243015209738532	211426.523	1	0.002	**	0.1623305	0.1486799;0.1767095	2.2e-16	***
DNA	TcMar-Tigger	X1_DNA	129	0.0433316314191277	203183	676	165.65	11.9811120955881	0.0556425173998334	211426.523	1	0.002	**	0.1908284	0.1618692;0.2225156	0.0009199	***
DNA	TcMar-Tigger	Tigger4	216	0.0725552898180743	203183	1445	359.383	20.0141669293997	0.120718230188375	211426.523	1	0.002	**	0.149481	0.1314774;0.1689220	2.2e-16	***
DNA	TcMar-Tigger	Tigger3	173	0.0581114126783651	203183	1147	279.11	16.6034205383582	0.0937541988014941	211426.523	1	0.002	**	0.1508282	0.1305972;0.1728678	2.1e-14	***
DNA	TcMar-Tigger	X6a_DNA	237	0.0796092763281649	203183	979	225.473	13.6487933737954	0.0757373095423642	211426.523	807	0.39	ns	0.2420838	0.2155498;0.2701785	0.3827	ns
DNA	TcMar-Tigger	Tigger16a	485	0.162913497971139	203183	1789	398.642	18.6244115264001	0.13390549001693	211426.523	1001	0.002	**	0.2711012	0.2506119;0.2923437	1.761e-06	***
DNA	TcMar-Tigger	Tigger19a	1121	0.376548517991025	203183	3579	812.954	26.0987936700344	0.273074597586865	211426.523	1001	0.002	**	0.313216	0.2980390;0.3286987	2.2e-16	***
DNA	TcMar-Tigger	X10b_DNA	76	0.0255287130841373	203183	298	61.862	7.13525527699379	0.0207797006422487	211426.523	975	0.054	ns	0.2550336	0.2065218;0.3084893	0.04562	*
DNA	TcMar-Tigger	X11_DNA	68	0.0228414801279123	203183	268	59.96	7.07378529773406	0.0201408110069062	211426.523	887	0.23	ns	0.2537313	0.2027511;0.3102479	0.2411	ns
DNA	TcMar-Tigger	Tigger5	108	0.0362776449090372	203183	537	123.052	10.4995016803435	0.0413336737161745	211426.523	80	0.16	ns	0.2011173	0.1680069;0.2375561	0.1363	ns
DNA	TcMar-Tigger	MamRep434	462	0.155187703221992	203183	2112	471.143	20.1149984877992	0.158258874586838	211426.523	339	0.678	ns	0.21875	0.2012824;0.2370015	0.6568	ns
DNA	TcMar-Tigger	Tigger2b_Pri	354	0.118910058312955	203183	2104	500.656	21.6022758597867	0.168172412866471	211426.523	1	0.002	**	0.168251	0.1524994;0.1849325	7.309e-15	***
DNA	TcMar-Tigger	MER6A	181	0.0607986456345901	203183	1009	244.722	14.9499236190763	0.0822031279391611	211426.523	1	0.002	**	0.1793855	0.1561791;0.2044791	1.705e-06	***
DNA	TcMar-Tigger	Tigger20a	237	0.0796092763281649	203183	1356	305.16	16.2079331531536	0.102504501115202	211426.523	1	0.002	**	0.1747788	0.1549180;0.1960596	5.997e-06	***
DNA	TcMar-Tigger	Tigger3d	116	0.0389648778652621	203183	636	137.992	10.6587778635989	0.0463520812619246	211426.523	24	0.048	*	0.1823899	0.1531233;0.2146394	0.03426	*
DNA	TcMar-Tigger	Tigger6b	24	0.00806169886867492	203183	174	39.554	5.97786072260127	0.0132863515438153	211426.523	3	0.006	**	0.137931	0.09041634;0.19824573	0.003723	**
DNA	TcMar-Tigger	UCON33	30	0.0100771235858437	203183	133	29.888	4.98380319578275	0.0100395023244565	211426.523	543	0.918	ns	0.2255639	0.1576575;0.3060852	1	ns
DNA	TcMar-Tigger	MERX	76	0.0255287130841373	203183	436	96.89	9.05891626873568	0.0325457501410797	211426.523	11	0.022	*	0.1743119	0.1398673;0.2132468	0.01547	*
DNA	TcMar-Tigger	MER6C	33	0.011084835944428	203183	160	36.246	5.42336582731581	0.0121751807164163	211426.523	309	0.618	ns	0.20625	0.1464294;0.2772756	0.5725	ns
DNA	TcMar-Tigger	Tigger9b	136	0.0456829602558246	203183	754	180.34	13.1534563295513	0.0605769489157015	211426.523	2	0.004	**	0.1803714	0.1535573;0.2097119	0.0001183	***
DNA	TcMar-Tigger	Tigger6	39	0.0131002606615968	203183	230	51.253	6.96976101229939	0.0172160938381748	211426.523	40	0.08	ns	0.1695652	0.1234427;0.2244290	0.05687	ns
DNA	TcMar-Tigger	Tigger2a	581	0.195160293445839	203183	3318	787.211	26.4480240656458	0.264427417837852	211426.523	1	0.002	**	0.1751055	0.1623136;0.1884726	2.2e-16	***
DNA	TcMar-Tigger	Tigger17d	74	0.024856904845081	203183	331	77.819	7.87618392835472	0.0261397226775589	211426.523	343	0.686	ns	0.223565	0.1798210;0.2723326	0.6505	ns
DNA	TcMar-Tigger	Tigger16b	440	0.147797812592374	203183	1329	288.635	15.4133496147446	0.0969536855399995	211426.523	1001	0.002	**	0.331076	0.3057957;0.3571056	2.2e-16	***
DNA	TcMar-Tigger	MER46C	729	0.244874103136001	203183	2812	655.266	22.6811745656983	0.220106548786714	211426.523	1000	0.004	**	0.2592461	0.2431286;0.2758661	0.001126	**
DNA	TcMar-Tigger	Tigger5b	434	0.145782387875205	203183	2766	597.691	21.3358556832797	0.200766869104883	211426.523	1	0.002	**	0.1569053	0.1435386;0.1710022	5.027e-15	***
DNA	TcMar-Tigger	tot	21275	7.14636014296079	203183	125710	24502.743	137.892143337444	8.23057231343885	211426.523	1	0.002	**	0.1692387	0.1671696;0.1713231	2.2e-16	***
DNA	TcMar-Tigger	Tigger9a	191	0.0641576868298713	203183	1026	224.664	14.2663461556431	0.075465563109666	211426.523	10	0.02	*	0.1861598	0.1627830;0.2113523	0.01026	*
DNA	TcMar-Tigger	MamRep137	614	0.206245129390267	203183	2459	585.87	22.1971126908842	0.196796146507941	211426.523	902	0.2	ns	0.249695	0.2326901;0.2672980	0.185	ns
DNA	TcMar-Tigger	Tigger15a	1337	0.449103807809099	203183	4828	1096.003	29.8674916599647	0.36815192271518	211426.523	1001	0.002	**	0.2769263	0.2643384;0.2897844	6.195e-16	***
DNA	TcMar-Tigger	MER8	482	0.161905785612555	203183	1941	438.612	19.5815958209461	0.147331577674469	211426.523	986	0.032	*	0.2483256	0.2292395;0.2681750	0.01959	*
DNA	TcMar-Tigger	X26_DNA	221	0.0742348104157149	203183	957	213.382	13.9434750509511	0.0716758928331497	211426.523	732	0.54	ns	0.23093	0.2045686;0.2589581	0.5602	ns
DNA	TcMar-Tigger	Tigger13a	563	0.189114019294333	203183	3113	727.372	25.5279708025	0.244327251229409	211426.523	1	0.002	**	0.1808545	0.1674777;0.1948337	8.763e-13	***
DNA	TcMar-Tigger	Tigger23a	133	0.0446752478972402	203183	583	129.859	10.5043543571445	0.0436201730578024	211426.523	647	0.71	ns	0.2281304	0.1946599;0.2643822	0.7652	ns
DNA	TcMar-Tigger	MER2B	409	0.137384784887002	203183	1710	384.925	17.9126278707854	0.129297893209362	211426.523	910	0.184	ns	0.2391813	0.2191316;0.2601300	0.1646	ns
DNA	TcMar-Tigger	MER127	26	0.00873350710773117	203183	211	45.816	6.06439782014017	0.0153897831403004	211426.523	1	0.002	**	0.1232227	0.08209533;0.17531739	0.0005818	***
DNA	TcMar-Tigger	Tigger12c	229	0.0769220433719399	203183	859	191.953	12.2921066903476	0.0644778034557816	211426.523	1000	0.004	**	0.2665891	0.2372801;0.2975088	0.003156	**
DNA	TcMar-Tigger	MARE10	16	0.00537446591244995	203183	79	16.867	3.82569561608695	0.00566569478408083	211426.523	480	0.96	ns	0.2025316	0.1204271;0.3079571	0.8914	ns
DNA	TcMar-Tigger	UCON55	92	0.0309031789965872	203183	404	85.329	8.79341134504028	0.0286623626152151	211426.523	794	0.416	ns	0.2277228	0.1877162;0.2717699	0.4281	ns
DNA	TcMar-Tigger	Tigger14a	313	0.105137989412302	203183	1293	286.549	15.9155554067052	0.0962529895466638	211426.523	957	0.09	ns	0.2420727	0.2189465;0.2663774	0.08161	ns
DNA	TcMar-Tigger	MER6B	194	0.0651653991884556	203183	676	151.464	11.5666975620741	0.0508773815602074	211426.523	1001	0.002	**	0.2869822	0.2531356;0.3227008	0.00015	***
DNA	TcMar-Tigger	MER44D	90	0.030231370757531	203183	638	152.86	11.525330070468	0.0513463037110687	211426.523	1	0.002	**	0.1410658	0.1149836;0.1705202	9.772e-10	***
DNA	TcMar-Tigger	Tigger1	1380	0.463547684948808	203183	12059	3235.951	61.6134142197283	1.08696927149115	211426.523	1	0.002	**	0.1144373	0.1088076;0.1202539	2.2e-16	***
DNA	hAT?	MER121B	7	0.00235132883669685	203183	68	14.876	3.54106808225472	0.00499690968210034	211426.523	16	0.032	*	0.1029412	0.04240049;0.20066530	0.01849	*
DNA	hAT?	UCON69	5	0.00167952059764061	203183	28	6.134	2.28325584577315	0.0020604358691855	211426.523	420	0.84	ns	0.1785714	0.06064291;0.36893335	0.8193	ns
DNA	hAT?	tot	287	0.096404482304571	203183	2048	467.634	19.9263921748295	0.157080187031414	211426.523	1	0.002	**	0.1401367	0.1253818;0.1559298	2.2e-16	***
DNA	hAT?	MER121	85	0.0285518501598904	203183	927	214.004	13.7357436877169	0.0718848251954962	211426.523	1	0.002	**	0.09169364	0.07389746;0.11213183	2.2e-16	***
DNA	hAT?	MER99	34	0.0114207400639561	203183	295	72.384	8.34063007872368	0.0243140837879236	211426.523	1	0.002	**	0.1152542	0.08115117;0.15731944	3.051e-08	***
DNA	hAT?	UCON105	132	0.0443393437777121	203183	638	141.277	10.8732929464583	0.0474555262945745	211426.523	207	0.414	ns	0.2068966	0.1760967;0.2404363	0.3911	ns
DNA	hAT?	UCON89	12	0.00403084943433746	203183	48	10.3	3.04290309725092	0.00345981243113966	211426.523	773	0.458	ns	0.25	0.1363723;0.3959593	0.5972	ns
DNA	hAT?	UCON80	12	0.00403084943433746	203183	44	10.039	2.82868882708587	0.00337214145594282	211426.523	806	0.392	ns	0.2727273	0.1495768;0.4278964	0.4741	ns
DNA	TcMar-Tc2	Kanga1a	136	0.0456829602558246	203183	843	203.798	13.5406996328309	0.0684565877515922	211426.523	1	0.002	**	0.1613286	0.1371235;0.1879278	1.576e-08	***
DNA	TcMar-Tc2	Kanga11a	159	0.0534087550049714	203183	883	203.587	12.9450378525907	0.0683857119823718	211426.523	1	0.002	**	0.180068	0.1552590;0.2070321	0.0002741	***
DNA	TcMar-Tc2	MER104	629	0.211283691183189	203183	2206	506.088	20.5701576899009	0.169997044043748	211426.523	1001	0.002	**	0.2851315	0.2663604;0.3044749	1.344e-09	***
DNA	TcMar-Tc2	Kanga1c	183	0.0614704538736463	203183	826	189.386	12.6695509597429	0.0636155375809529	211426.523	312	0.624	ns	0.2215496	0.1936582;0.2514437	0.6196	ns
DNA	TcMar-Tc2	tot	1571	0.527705371778679	203183	8147	1881.866	38.5516572182607	0.632126541799909	211426.523	1	0.002	**	0.1928317	0.1843145;0.2015692	2.2e-16	***
DNA	TcMar-Tc2	Kanga1d	113	0.0379571655066778	203183	664	157.203	11.5447421830057	0.0528051353021794	211426.523	1	0.002	**	0.1701807	0.1423623;0.2009669	3.797e-05	***
DNA	TcMar-Tc2	Kanga2_a	282	0.0947249617069304	203183	1534	367.696	17.7263591244172	0.123510601134012	211426.523	1	0.002	**	0.1838331	0.1647431;0.2041415	1.581e-07	***
DNA	TcMar-Tc2	Kanga1	134	0.0450111520167683	203183	812	185.893	12.9772092130381	0.0624422244914412	211426.523	2	0.004	**	0.1650246	0.1401302;0.1923780	9.055e-06	***
DNA	TcMar-Tc2	Kanga1b	62	0.0208260554107436	203183	379	94.602	9.1348257258166	0.0317772015155994	211426.523	1	0.002	**	0.1635884	0.1277820;0.2047486	6.584e-05	***
DNA	TcMar?	X22_DNA	0	0	203183	24	5.387	2.07835284553672	0.00180951549189799	211426.523	1	0.002	**	0	0.0000000;0.1424736	0.005051	**
DNA	TcMar?	tot	7	0.00235132883669685	203183	168	35.181	5.59763991094216	0.0118174428291189	211426.523	1	0.002	**	0.04166667	0.01691377;0.08396250	8.87e-10	***
DNA	TcMar?	Eulor8	7	0.00235132883669685	203183	144	29.798	5.11657848326158	0.010009270953699	211426.523	1	0.002	**	0.04861111	0.01976480;0.09759155	1.415e-07	***
RNA	tot	tot	150	0.0503856179292183	203183	730	163.822	11.7086894830041	0.055028484669336	211426.523	129	0.258	ns	0.2054795	0.1767225;0.2366385	0.2311	ns
RNA	RNA	tot	150	0.0503856179292183	203183	730	163.822	11.7086894830041	0.055028484669336	211426.523	129	0.258	ns	0.2054795	0.1767225;0.2366385	0.2311	ns
RNA	RNA	7SK	150	0.0503856179292183	203183	730	163.822	11.7086894830041	0.055028484669336	211426.523	129	0.258	ns	0.2054795	0.1767225;0.2366385	0.2311	ns
srpRNA	tot	tot	433	0.145446483755677	203183	1383	342.609	16.8606168155082	0.11508377448741	211426.523	1001	0.002	**	0.3130875	0.2887035;0.3382682	3.97e-08	***
srpRNA	srpRNA	tot	433	0.145446483755677	203183	1383	342.609	16.8606168155082	0.11508377448741	211426.523	1001	0.002	**	0.3130875	0.2887035;0.3382682	3.97e-08	***
srpRNA	srpRNA	7SLRNA	433	0.145446483755677	203183	1383	342.609	16.8606168155082	0.11508377448741	211426.523	1001	0.002	**	0.3130875	0.2887035;0.3382682	3.97e-08	***
LTR	ERVL	LTR108b_Mam	5	0.00167952059764061	203183	53	11.126	3.26692466959323	0.00373726923386988	211426.523	27	0.054	ns	0.09433962	0.03134681;0.20658533	0.04163	*
LTR	ERVL	LTR16D2	29	0.00974121946631554	203183	282	66.262	8.0880635984624	0.0222576787681724	211426.523	1	0.002	**	0.1028369	0.06995983;0.14434498	1.965e-08	***
LTR	ERVL	MER21B	565	0.189785827533389	203183	2786	717.185	25.8428835393736	0.240905395963776	211426.523	1	0.002	**	0.2027997	0.1880080;0.2182184	1.494e-11	***
LTR	ERVL	LTR16B2	142	0.0476983849729933	203183	1617	355.747	18.3343158622878	0.119496882809771	211426.523	1	0.002	**	0.08781694	0.07447059;0.10268081	2.2e-16	***
LTR	ERVL	MLT2A1	208	0.0698680568618494	203183	3738	812.292	27.3902713196303	0.272852229059737	211426.523	1	0.002	**	0.05564473	0.04851215;0.06348161	2.2e-16	***
LTR	ERVL	LTR86A2	70	0.0235132883669685	203183	308	70.483	7.79849520917513	0.0236755300567006	211426.523	517	0.97	ns	0.2272727	0.1816708;0.2782061	1	ns
LTR	ERVL	LTR86C	29	0.00974121946631554	203183	285	63.19	7.86637017815585	0.021225781312982	211426.523	1	0.002	**	0.1017544	0.06921163;0.14286078	1.527e-07	***
LTR	ERVL	LTR80A	24	0.00806169886867492	203183	393	88.432	9.28782211498691	0.0297046730981109	211426.523	1	0.002	**	0.0610687	0.03951611;0.08950527	2.2e-16	***
LTR	ERVL	LTR108d_Mam	4	0.00134361647811249	203183	66	15.038	3.67642109558632	0.0050513261494639	211426.523	1	0.002	**	0.06060606	0.01675822;0.14796756	0.0005698	***
LTR	ERVL	MER54B	46	0.0154515894982936	203183	438	115.423	10.5937858813221	0.0387710611882944	211426.523	1	0.002	**	0.1050228	0.07792136;0.13759462	2.36e-16	***
LTR	ERVL	LTR41C	115	0.038628973745734	203183	759	183.559	12.4019485294581	0.0616582242764625	211426.523	1	0.002	**	0.1515152	0.1267421;0.1790305	1.15e-09	***
LTR	ERVL	LTR16D	86	0.0288877542794185	203183	1115	250.053	15.0247107437359	0.0839938328003655	211426.523	1	0.002	**	0.07713004	0.06215410;0.09438038	2.2e-16	***
LTR	ERVL	LTR86B1	57	0.0191465348131029	203183	295	65.667	7.64647497737223	0.0220578158170532	211426.523	159	0.318	ns	0.1932203	0.1497533;0.2429695	0.2349	ns
LTR	ERVL	MER54A	73	0.0245210007255529	203183	682	172.527	12.6681392774453	0.0579525300298283	211426.523	1	0.002	**	0.1070381	0.08484341;0.13269795	2.2e-16	***
LTR	ERVL	LTR16E1	190	0.0638217827103432	203183	2475	586.672	23.0681285446946	0.197065541611802	211426.523	1	0.002	**	0.07676768	0.06658293;0.08796672	2.2e-16	***
LTR	ERVL	LTR86A1	101	0.0339263160723403	203183	531	123.309	10.5515332465881	0.0414200010748932	211426.523	15	0.03	*	0.1902072	0.1576861;0.2262201	0.02076	*
LTR	ERVL	LTR40c	129	0.0433316314191277	203183	603	140.043	11.1513902498525	0.0470410206110768	211426.523	163	0.326	ns	0.2139303	0.1818381;0.2488529	0.3112	ns
LTR	ERVL	LTR82A	103	0.0345981243113966	203183	1041	239.378	14.7438290988636	0.0804080563244028	211426.523	1	0.002	**	0.09894332	0.0814790;0.1187117	2.2e-16	***
LTR	ERVL	LTR86B2	26	0.00873350710773117	203183	273	60.92	7.22383442389038	0.0204632789616532	211426.523	1	0.002	**	0.0952381	0.06315929;0.13642856	5.172e-08	***
LTR	ERVL	LTR105_Mam	68	0.0228414801279123	203183	667	146.115	11.6211370280978	0.0490806304248515	211426.523	1	0.002	**	0.101949	0.08003953;0.12745186	2.828e-15	***
LTR	ERVL	LTR33A	224	0.0752425227742993	203183	2044	477.548	21.0036866014243	0.160410340472416	211426.523	1	0.002	**	0.109589	0.0963695;0.1239397	2.2e-16	***
LTR	ERVL	LTR69	11	0.00369494531480934	203183	141	32.358	5.3729605158334	0.010869185499691	211426.523	1	0.002	**	0.07801418	0.03958721;0.13530079	2.964e-06	***
LTR	ERVL	MLT2D	344	0.115551017117674	203183	4453	987.411	29.574223805769	0.331675422567382	211426.523	1	0.002	**	0.07725129	0.06957640;0.08548591	2.2e-16	***
LTR	ERVL	LTR108c_Mam	1	0.000335904119528122	203183	43	9.542	3.04622972139586	0.00320519710853734	211426.523	1	0.002	**	0.02325581	0.0005886129;0.1228904827	0.0006329	***
LTR	ERVL	MER74B	148	0.049713809690162	203183	931	234.349	15.0223456846749	0.0787187945072958	211426.523	1	0.002	**	0.1589689	0.1360526;0.1840656	1.096e-11	***
LTR	ERVL	MLT2B3	231	0.0775938516109962	203183	3276	769.911	26.3091857010485	0.258616276570016	211426.523	1	0.002	**	0.07051282	0.06198003;0.07982152	2.2e-16	***
LTR	ERVL	LTR40A1	36	0.0120925483030124	203183	563	123.981	10.4891687783952	0.0416457286432161	211426.523	1	0.002	**	0.06394316	0.04518325;0.08742830	2.2e-16	***
LTR	ERVL	MLT2C2	93	0.0312390831161153	203183	1336	293.322	15.9324875697476	0.0985280681482278	211426.523	1	0.002	**	0.06961078	0.05654919;0.08460181	2.2e-16	***
LTR	ERVL	MER70C	31	0.0104130277053718	203183	275	64.403	8.00616572959177	0.0216332330099696	211426.523	1	0.002	**	0.1127273	0.07789037;0.15617971	4.795e-07	***
LTR	ERVL	MER74A	207	0.0695321527423212	203183	1568	394.215	19.6907211523474	0.132418442479779	211426.523	1	0.002	**	0.1320153	0.1156424;0.1497794	2.2e-16	***
LTR	ERVL	MER77B	238	0.079945180447693	203183	1256	324.629	16.7538667492329	0.109044218418295	211426.523	1	0.002	**	0.1894904	0.1681657;0.2122791	8.963e-09	***
LTR	ERVL	MER68	442	0.14846962083143	203183	1492	377.865	19.1118821427676	0.126926410125494	211426.523	1000	0.004	**	0.2962466	0.2731627;0.3201354	0.0001743	***
LTR	ERVL	LTR42	72	0.0241850966060248	203183	309	76.71	8.40074237627083	0.0257672050090022	211426.523	313	0.626	ns	0.2330097	0.1870160;0.2842036	0.5983	ns
LTR	ERVL	LTR84a	69	0.0231773842474404	203183	671	151.569	11.4822942865127	0.0509126514927579	211426.523	1	0.002	**	0.1028316	0.08089281;0.12833347	2.2e-16	***
LTR	ERVL	MLT2C1	238	0.079945180447693	203183	2635	587.502	22.1748894410259	0.197344342031011	211426.523	1	0.002	**	0.09032258	0.07964796;0.10191718	2.2e-16	***
LTR	ERVL	LTR40b	139	0.0466906726144089	203183	1140	250.259	15.1946963707011	0.0840630290489883	211426.523	1	0.002	**	0.1219298	0.1034918;0.1423431	2.2e-16	***
LTR	ERVL	LTR47B	5	0.00167952059764061	203183	46	9.242	2.88370451880073	0.0031044258726789	211426.523	90	0.18	ns	0.1086957	0.03624837;0.23569670	0.1412	ns
LTR	ERVL	LTR79	489	0.164257114449252	203183	4053	894.04	26.5731543579706	0.300311719022922	211426.523	1	0.002	**	0.1206514	0.1107763;0.1310768	2.2e-16	***
LTR	ERVL	LTR47B4	18	0.00604627415150619	203183	105	25.533	4.92312382011139	0.00857663988391154	211426.523	66	0.132	ns	0.1714286	0.1048815;0.2573326	0.08883	ns
LTR	ERVL	MER68B	133	0.0446752478972402	203183	450	106.719	9.96560847878103	0.0358473517319216	211426.523	998	0.008	**	0.2955556	0.2537500;0.3400728	0.004636	**
LTR	ERVL	LTR16C	638	0.214306828258942	203183	6620	1594.838	37.3347779107047	0.535712654179991	211426.523	1	0.002	**	0.09637462	0.08936925;0.10373780	2.2e-16	***
LTR	ERVL	MER76	71	0.0238491924864967	203183	715	157.255	12.515614871656	0.0528226023163948	211426.523	1	0.002	**	0.0993007	0.07837062;0.12360263	2.2e-16	***
LTR	ERVL	LTR57	30	0.0100771235858437	203183	268	58.534	7.16925674266462	0.0196618117324591	211426.523	1	0.002	**	0.1119403	0.07681232;0.15593361	7.915e-06	***
LTR	ERVL	MLT2A2	238	0.079945180447693	203183	3866	888.837	29.5147683804659	0.298564009889017	211426.523	1	0.002	**	0.06156234	0.05419007;0.06960556	2.2e-16	***
LTR	ERVL	LTR47A2	33	0.011084835944428	203183	275	60.412	7.06428766119841	0.0202926396689329	211426.523	1	0.002	**	0.12	0.084060;0.164381	2.925e-05	***
LTR	ERVL	LTR33B	111	0.0372853572676215	203183	1608	355.571	17.6520410591397	0.119437763684734	211426.523	1	0.002	**	0.06902985	0.05712424;0.08253635	2.2e-16	***
LTR	ERVL	LTR41B	146	0.0490420014511058	203183	848	199.557	13.75718034377	0.0670320183806734	211426.523	1	0.002	**	0.1721698	0.1473451;0.1992964	8.168e-06	***
LTR	ERVL	MLT2E	31	0.0104130277053718	203183	403	90.939	8.82378253007962	0.0305467847257679	211426.523	1	0.002	**	0.07692308	0.05286156;0.10741088	2.115e-15	***
LTR	ERVL	LTR33A_	193	0.0648294950689275	203183	1666	388.025	18.296971174327	0.130339195979899	211426.523	1	0.002	**	0.1158463	0.1008652;0.1321952	2.2e-16	***
LTR	ERVL	LTR52	62	0.0208260554107436	203183	1073	246.529	14.9211863067519	0.0828101066831484	211426.523	1	0.002	**	0.05778192	0.04458450;0.07346513	2.2e-16	***
LTR	ERVL	LTR102_Mam	40	0.0134361647811249	203183	518	115.377	10.2845828133009	0.0387556095987961	211426.523	1	0.002	**	0.07722008	0.05573766;0.10366924	2.2e-16	***
LTR	ERVL	LTR40a	196	0.0658372074275119	203183	1974	441.151	20.2869356670434	0.14818443823395	211426.523	1	0.002	**	0.09929078	0.08644773;0.11333760	2.2e-16	***
LTR	ERVL	LTR18B	78	0.0262005213231935	203183	367	88.145	9.16755250974976	0.0296082686158063	211426.523	145	0.29	ns	0.2125341	0.1717828;0.2579928	0.2223	ns
LTR	ERVL	LTR41	198	0.0665090156665681	203183	1129	275.016	16.0249350245966	0.092379007336146	211426.523	1	0.002	**	0.1753764	0.1536194;0.1988393	3.964e-08	***
LTR	ERVL	LTR75B	24	0.00806169886867492	203183	205	40.172	6.09849224051385	0.0134939402896837	211426.523	1	0.002	**	0.1170732	0.07646935;0.16917310	0.003547	**
LTR	ERVL	LTR108a_Mam	7	0.00235132883669685	203183	86	19.64	4.05201416814142	0.00659715690753231	211426.523	4	0.008	**	0.08139535	0.03335243;0.16053967	0.0004725	***
LTR	ERVL	LTR47B2	18	0.00604627415150619	203183	174	41.443	6.34073780848538	0.013920874425604	211426.523	1	0.002	**	0.1034483	0.06247175;0.15856061	1.015e-05	***
LTR	ERVL	LTR16D1	9	0.0030231370757531	203183	207	46.888	6.4203330658679	0.0157498723564346	211426.523	1	0.002	**	0.04347826	0.02007093;0.08092824	3.939e-13	***
LTR	ERVL	LTR16B1	119	0.0399725902238465	203183	1199	279.936	15.9513745599039	0.0940316556042243	211426.523	1	0.002	**	0.09924937	0.08290731;0.11758614	2.2e-16	***
LTR	ERVL	LTR53	68	0.0228414801279123	203183	494	122.212	10.4947222543141	0.0410515142557708	211426.523	1	0.002	**	0.1376518	0.1085024;0.1712181	2.222e-09	***
LTR	ERVL	LTR66	28	0.00940531534678741	203183	379	91.277	8.54969989931625	0.0306603203181684	211426.523	1	0.002	**	0.07387863	0.04965051;0.10500680	2.2e-16	***
LTR	ERVL	MER77	203	0.0681885362642087	203183	1299	340.207	16.6885187376728	0.114276932792304	211426.523	1	0.002	**	0.1562741	0.1369378;0.1771795	2.2e-16	***
LTR	ERVL	LTR16A1	297	0.0997635234998522	203183	2692	649.04	23.9923327759522	0.218015209738532	211426.523	1	0.002	**	0.1103269	0.09873469;0.12277385	2.2e-16	***
LTR	ERVL	MLT2B5	20	0.00671808239056244	203183	369	82.678	8.64413309922039	0.0277718807943461	211426.523	1	0.002	**	0.05420054	0.03341776;0.08246953	2.2e-16	***
LTR	ERVL	LTR75	52	0.0174670142154623	203183	291	67.922	8.1189798517938	0.0228152796065891	211426.523	25	0.05	*	0.1786942	0.1364317;0.2276376	0.02654	*
LTR	ERVL	MER70B	19	0.00638217827103432	203183	477	108.685	9.82090755608793	0.0365077392309139	211426.523	1	0.002	**	0.03983229	0.02414908;0.06150591	2.2e-16	***
LTR	ERVL	LTR50	331	0.111184263563808	203183	2565	606.99	22.9751987969584	0.203890441512375	211426.523	1	0.002	**	0.1290448	0.1163049;0.1426380	2.2e-16	***
LTR	ERVL	MLT2B4	310	0.104130277053718	203183	4467	1026.935	30.8787673535274	0.344951696987612	211426.523	1	0.002	**	0.06939781	0.06211690;0.07724756	2.2e-16	***
LTR	ERVL	LTR82B	99	0.0332545078332841	203183	1154	253.639	14.8852359487261	0.0851983849729933	211426.523	1	0.002	**	0.08578856	0.07026955;0.10345536	2.2e-16	***
LTR	ERVL	ERV3-16A3_LTR	105	0.0352699325504528	203183	1093	255.648	14.7994973266365	0.0858732163491253	211426.523	1	0.002	**	0.09606587	0.07924436;0.11509690	2.2e-16	***
LTR	ERVL	LTR33	982	0.329857845376616	203183	9255	2154.611	42.359343632698	0.723742710880606	211426.523	1	0.002	**	0.1061048	0.09990109;0.11255766	2.2e-16	***
LTR	ERVL	MER88	14	0.00470265767339371	203183	112	28.293	5.17957324293991	0.00950373525380915	211426.523	2	0.004	**	0.125	0.07005446;0.20082852	0.001458	**
LTR	ERVL	LTR16E2	188	0.0631499744712869	203183	2318	547.97	22.0429805832377	0.184065380377825	211426.523	1	0.002	**	0.0811044	0.07031009;0.09297077	2.2e-16	***
LTR	ERVL	MER73	14	0.00470265767339371	203183	279	66.481	8.12253744925898	0.0223312417703491	211426.523	1	0.002	**	0.05017921	0.02770154;0.08275971	2.2e-16	***
LTR	ERVL	MLT2B2	142	0.0476983849729933	203183	2172	510.415	21.2642644816119	0.171450501168946	211426.523	1	0.002	**	0.06537753	0.05534378;0.07660240	2.2e-16	***
LTR	ERVL	LTR33C	76	0.0255287130841373	203183	919	219.876	14.0494131553603	0.0738572541853653	211426.523	1	0.002	**	0.08269859	0.0657081;0.1024179	2.2e-16	***
LTR	ERVL	MER70A	52	0.0174670142154623	203183	533	130.322	10.9431288061536	0.0437756966651439	211426.523	1	0.002	**	0.09756098	0.07372339;0.12596770	2.2e-16	***
LTR	ERVL	LTR108e_Mam	12	0.00403084943433746	203183	168	37.005	5.74682529758831	0.0124301319431382	211426.523	1	0.002	**	0.07142857	0.03745081;0.12144677	3.188e-07	***
LTR	ERVL	MLT2B1	219	0.0735630021766587	203183	4436	1012.321	30.4015165939334	0.340042794184828	211426.523	1	0.002	**	0.0493688	0.04317955;0.05615955	2.2e-16	***
LTR	ERVL	MLT2F	156	0.052401042646387	203183	1911	442.729	19.6206148610977	0.148714494934566	211426.523	1	0.002	**	0.08163265	0.06974428;0.09482272	2.2e-16	***
LTR	ERVL	LTR62	43	0.0144438771397092	203183	313	81.046	8.83402082428629	0.0272236852712762	211426.523	1	0.002	**	0.1373802	0.1012387;0.1805580	2.03e-07	***
LTR	ERVL	MER68C	19	0.00638217827103432	203183	163	36.747	5.68518357771431	0.0123434686802999	211426.523	1	0.002	**	0.1165644	0.07165772;0.17603357	0.0004877	***
LTR	ERVL	LTR53B	24	0.00806169886867492	203183	187	47.096	6.80581391922399	0.0158197404132964	211426.523	1	0.002	**	0.1283422	0.08399185;0.18492105	4.555e-05	***
LTR	ERVL	MER21C	949	0.318773009432188	203183	5505	1413.469	37.8047912471586	0.474790059925295	211426.523	1	0.002	**	0.1723887	0.1624957;0.1826303	2.2e-16	***
LTR	ERVL	LTR47A	71	0.0238491924864967	203183	679	168.998	12.1017539409975	0.0567671243920135	211426.523	1	0.002	**	0.1045655	0.08257299;0.13006207	2.2e-16	***
LTR	ERVL	LTR84b	140	0.0470265767339371	203183	1278	280.809	15.6408169273269	0.0943248999005724	211426.523	1	0.002	**	0.1095462	0.09294487;0.12796683	2.2e-16	***
LTR	ERVL	LTR16	284	0.0953967699459866	203183	3017	705.929	25.3588846764212	0.237124459194368	211426.523	1	0.002	**	0.09413324	0.08394493;0.10511619	2.2e-16	***
LTR	ERVL	LTR32	160	0.0537446591244995	203183	1216	294.379	16.6725923099659	0.098883118802569	211426.523	1	0.002	**	0.1315789	0.1130769;0.1518824	2.2e-16	***
LTR	ERVL	MER74C	11	0.00369494531480934	203183	234	55.272	7.31091413336701	0.0185660924945584	211426.523	1	0.002	**	0.04700855	0.02369691;0.08255309	4.511e-15	***
LTR	ERVL	tot	12703	4.26699003036573	203183	133596	25556.97	135.639194523895	8.58469150565663	211426.523	1	0.002	**	0.09508518	0.09351730;0.09667066	2.2e-16	***
LTR	ERVL	LTR16B	68	0.0228414801279123	203183	694	159.141	11.9879451879724	0.0534561174858248	211426.523	1	0.002	**	0.09798271	0.07689187;0.12256149	2.2e-16	***
LTR	ERVL	LTR16A2	158	0.0530728508854433	203183	1825	436.096	19.6501122365983	0.146486442909736	211426.523	1	0.002	**	0.08657534	0.07407204;0.10042539	2.2e-16	***
LTR	ERVL	LTR101_Mam	116	0.0389648778652621	203183	1151	278.833	15.4825327327224	0.0936611533603848	211426.523	1	0.002	**	0.1007819	0.08399366;0.11964091	2.2e-16	***
LTR	ERVL	LTR18C	8	0.00268723295622497	203183	77	16.577	3.96279885620943	0.00556828258941768	211426.523	13	0.026	*	0.1038961	0.04593412;0.19449267	0.01749	*
LTR	ERVL	LTR83	85	0.0285518501598904	203183	726	165.053	12.3664513956154	0.0554419826404751	211426.523	1	0.002	**	0.1170799	0.09459796;0.14272582	3.258e-14	***
LTR	ERVL	MER21A	342	0.114879208878618	203183	1975	492.33	20.7618919214063	0.16537567516728	211426.523	1	0.002	**	0.1731646	0.1567181;0.1905874	4.873e-16	***
LTR	ERVL	LTR80B	30	0.0100771235858437	203183	507	112.505	10.4378601218796	0.0377908929675114	211426.523	1	0.002	**	0.0591716	0.04027521;0.08339636	2.2e-16	***
LTR	ERVL	LTR67B	397	0.133353935452664	203183	3708	830.461	27.1690381801718	0.278955271007444	211426.523	1	0.002	**	0.1070658	0.09729149;0.11746423	2.2e-16	***
LTR	ERVL	LTR16A	431	0.144774675516621	203183	4245	970.739	29.8364054485471	0.32607522908661	211426.523	1	0.002	**	0.1015312	0.09260417;0.11101072	2.2e-16	***
LTR	ERVL	LTR18A	23	0.0077257947491468	203183	198	45.89	6.52705925379129	0.0154146400451455	211426.523	1	0.002	**	0.1161616	0.0750791;0.1691877	4.668e-05	***
LTR	ERVL	LTR47B3	16	0.00537446591244995	203183	120	27.096	4.88862789366124	0.00910165802273399	211426.523	15	0.03	*	0.1333333	0.07817281;0.20747836	0.01576	*
LTR	ERV1?	tot	167	0.0560959879611964	203183	1544	362.986	17.4061707098023	0.121928492731035	211426.523	1	0.002	**	0.1081606	0.09310132;0.12472782	2.2e-16	***
LTR	ERV1?	LTR103_Mam	87	0.0292236583989466	203183	748	177.035	12.0326455760801	0.0594667858006611	211426.523	1	0.002	**	0.1163102	0.09421595;0.14148033	2.2e-16	***
LTR	ERV1?	EUTREP15	19	0.00638217827103432	203183	196	44.86	6.35411479080877	0.0150686588020315	211426.523	1	0.002	**	0.09693878	0.05937781;0.14723979	2.275e-06	***
LTR	ERV1?	LTR103b_Mam	61	0.0204901512912154	203183	600	141.827	10.8842794221087	0.0476402735603149	211426.523	1	0.002	**	0.1016667	0.07866216;0.12867646	2.2e-16	***
LTR	ERVL-MaLR	THE1A	314	0.10547389353183	203183	4236	955.266	30.2032693839836	0.320877784645151	211426.523	1	0.002	**	0.07412653	0.06641506;0.08243124	2.2e-16	***
LTR	ERVL-MaLR	MLT1M	393	0.132010318974552	203183	2320	534.176	21.2118119208371	0.179431918953054	211426.523	1	0.002	**	0.1693966	0.1543423;0.1852905	6.43e-13	***
LTR	ERVL-MaLR	MLT1C2	2141	0.719170719909709	203183	15985	3725.177	57.7678526154105	1.25130230027141	211426.523	1	0.002	**	0.1339381	0.1286939;0.1393158	2.2e-16	***
LTR	ERVL-MaLR	MLT1J2	676	0.22707118480101	203183	6900	1589.744	36.0227164453224	0.534001558595115	211426.523	1	0.002	**	0.09797101	0.09105523;0.10522860	2.2e-16	***
LTR	ERVL-MaLR	MLT1O	784	0.263348829710048	203183	5061	1193.91	32.0809146547458	0.40103928734582	211426.523	1	0.002	**	0.1549101	0.1450442;0.1651758	2.2e-16	***
LTR	ERVL-MaLR	MSTB	886	0.297611049901916	203183	8566	1985.741	43.2699689069591	0.667018582215892	211426.523	1	0.002	**	0.1034322	0.09706068;0.11007481	2.2e-16	***
LTR	ERVL-MaLR	MSTD	859	0.288541638674657	203183	7647	1729.148	37.9963922211283	0.580827936473813	211426.523	1	0.002	**	0.1123316	0.1053375;0.1196228	2.2e-16	***
LTR	ERVL-MaLR	THE1B	1701	0.571372907317335	203183	22429	4968.493	67.169395402063	1.66893726654664	211426.523	1	0.002	**	0.07583932	0.07240746;0.07938156	2.2e-16	***
LTR	ERVL-MaLR	MLT1E3	218	0.0732270980571306	203183	2044	430.847	20.0286479258521	0.144723282186333	211426.523	1	0.002	**	0.1066536	0.09359881;0.12084832	2.2e-16	***
LTR	ERVL-MaLR	MLT1G1	422	0.141751538440867	203183	3600	865.52	29.183270263342	0.29073173353398	211426.523	1	0.002	**	0.1172222	0.1068891;0.1281813	2.2e-16	***
LTR	ERVL-MaLR	MLT1H2	506	0.16996748448123	203183	4721	1096.942	30.5414376776113	0.368467336683417	211426.523	1	0.002	**	0.1071807	0.09849559;0.11635490	2.2e-16	***
LTR	ERVL-MaLR	MLT1F1	479	0.16089807325397	203183	3265	757.273	26.3721816117469	0.254371120307419	211426.523	1	0.002	**	0.1467075	0.1347387;0.1593128	2.2e-16	***
LTR	ERVL-MaLR	MLT1F2	669	0.224719855964314	203183	6038	1432.239	36.5547278354952	0.481094980248838	211426.523	1	0.002	**	0.1107983	0.1029877;0.1189870	2.2e-16	***
LTR	ERVL-MaLR	MLT1A1	637	0.213970924139414	203183	6780	1537.192	37.0388311237141	0.516349125305673	211426.523	1	0.002	**	0.0939528	0.08710991;0.10114715	2.2e-16	***
LTR	ERVL-MaLR	MLT1E1	103	0.0345981243113966	203183	1045	242.829	15.3017614313811	0.0815672614408943	211426.523	1	0.002	**	0.09856459	0.08116429;0.11826229	2.2e-16	***
LTR	ERVL-MaLR	MLT1K	2397	0.805162174508908	203183	17616	4237.878	60.6005407693821	1.4235206782576	211426.523	1	0.002	**	0.1360695	0.1310384;0.1412210	2.2e-16	***
LTR	ERVL-MaLR	MLT1A0	2273	0.763510063687421	203183	20690	4594.968	62.3499839334101	1.5434686802999	211426.523	1	0.002	**	0.1098598	0.1056296;0.1142000	2.2e-16	***
LTR	ERVL-MaLR	MLT1G	330	0.11084835944428	203183	2834	689.654	26.0584598034367	0.231657619649047	211426.523	1	0.002	**	0.1164432	0.1048581;0.1288267	2.2e-16	***
LTR	ERVL-MaLR	MSTB2	194	0.0651653991884556	203183	1582	361.265	17.8316219604876	0.121350401741327	211426.523	1	0.002	**	0.1226296	0.1068617;0.1398124	2.2e-16	***
LTR	ERVL-MaLR	MLT1J	2150	0.722193856985462	203183	15262	3502.451	54.1409534626224	1.17648771934539	211426.523	1	0.002	**	0.1408728	0.1353895;0.1464933	2.2e-16	***
LTR	ERVL-MaLR	MLT1A	1048	0.352027517265472	203183	9077	2073.109	44.333334676782	0.696365853330825	211426.523	1	0.002	**	0.1154566	0.1089515;0.1222097	2.2e-16	***
LTR	ERVL-MaLR	MLT1E2	428	0.143766963158036	203183	4004	924.685	30.1406741005445	0.310605500765861	211426.523	1	0.002	**	0.1068931	0.0974873;0.1168768	2.2e-16	***
LTR	ERVL-MaLR	tot	27868	9.3609760030097	203183	323803	50673.805	171.711752366869	17.0215398516647	211426.523	1	0.002	**	0.08606468	0.08510084;0.08703593	2.2e-16	***
LTR	ERVL-MaLR	MSTA1	72	0.0241850966060248	203183	544	129.048	10.5703087668917	0.0433477548168651	211426.523	1	0.002	**	0.1323529	0.1050184;0.1637529	1.157e-09	***
LTR	ERVL-MaLR	MLT1E	75	0.0251928089646091	203183	918	210.875	13.6879777810945	0.0708337812054927	211426.523	1	0.002	**	0.08169935	0.06480153;0.10133608	2.2e-16	***
LTR	ERVL-MaLR	MSTA	1431	0.480678795044742	203183	19752	4346.261	61.7953197300616	1.45992697444441	211426.523	1	0.002	**	0.07244836	0.06887103;0.07615214	2.2e-16	***
LTR	ERVL-MaLR	MSTC	373	0.125292236583989	203183	3205	749.205	25.6394687417145	0.251661045871067	211426.523	1	0.002	**	0.1163807	0.1054763;0.1279904	2.2e-16	***
LTR	ERVL-MaLR	MSTB1	464	0.155859511461049	203183	4555	1052.032	30.6348734528392	0.353381882675409	211426.523	1	0.002	**	0.1018661	0.09322967;0.11101662	2.2e-16	***
LTR	ERVL-MaLR	THE1D	929	0.312054927041625	203183	12601	2806.919	49.8229542055243	0.942855655281756	211426.523	1	0.002	**	0.07372431	0.06922078;0.07842588	2.2e-16	***
LTR	ERVL-MaLR	MLT1F	641	0.215314540617526	203183	4306	1068.962	30.1154694052326	0.35906873941902	211426.523	1	0.002	**	0.1488621	0.1383551;0.1598477	2.2e-16	***
LTR	ERVL-MaLR	MLT1H	1135	0.381251175664418	203183	10078	2383.603	45.7082337619124	0.80066206701959	211426.523	1	0.002	**	0.1126216	0.1065125;0.1189554	2.2e-16	***
LTR	ERVL-MaLR	MLT1L	1405	0.471945287937011	203183	12035	2768.384	48.0277962560559	0.92991159003574	211426.523	1	0.002	**	0.1167428	0.1110575;0.1226143	2.2e-16	***
LTR	ERVL-MaLR	MLT1H1	351	0.117902345954371	203183	3631	856.86	27.8364737218863	0.287822803858867	211426.523	1	0.002	**	0.09666758	0.08724575;0.10674428	2.2e-16	***
LTR	ERVL-MaLR	MLT1E1A	287	0.096404482304571	203183	3367	782.898	26.5801825069374	0.262978663370328	211426.523	1	0.002	**	0.08523909	0.07602194;0.09518375	2.2e-16	***
LTR	ERVL-MaLR	MLT1B	2067	0.694313815064628	203183	17694	3982.856	58.3695491525185	1.3378577378873	211426.523	1	0.002	**	0.1168193	0.1121215;0.1216434	2.2e-16	***
LTR	ERVL-MaLR	THE1C	812	0.272754145056835	203183	9865	2205.976	44.1785147460297	0.740996425980168	211426.523	1	0.002	**	0.0823112	0.07696095;0.08790953	2.2e-16	***
LTR	ERVL-MaLR	MLT1J1	494	0.165936635046892	203183	4928	1112.538	30.3904942068756	0.373706097331578	211426.523	1	0.002	**	0.1002435	0.09199566;0.10896827	2.2e-16	***
LTR	ERVL-MaLR	MLT1C	838	0.281487652164566	203183	6450	1527.565	36.2340817971655	0.513115376346976	211426.523	1	0.002	**	0.1299225	0.1218084;0.1383727	2.2e-16	***
LTR	ERVL-MaLR	MLT1N2	763	0.256294843199957	203183	5722	1302.805	33.2536130033682	0.437617566441835	211426.523	1	0.002	**	0.133345	0.1246380;0.1424276	2.2e-16	***
LTR	ERVL-MaLR	MLT1D	2070	0.695321527423212	203183	18645	4304.128	61.487139177915	1.44577432617634	211426.523	1	0.002	**	0.1110217	0.1065464;0.1156187	2.2e-16	***
LTR	ERVL-MaLR	MLT1G3	360	0.120925483030124	203183	2737	660.765	24.5798686925896	0.221953685539999	211426.523	1	0.002	**	0.1315309	0.1190853;0.1447701	2.2e-16	***
LTR	ERVL-MaLR	MLT1I	1139	0.382594792142531	203183	11068	2524.2	44.6865627329837	0.847889178512885	211426.523	1	0.002	**	0.1029093	0.09730854;0.10871988	2.2e-16	***
LTR	Gypsy?	tot	688	0.231102034235348	203183	7780	1750.332	38.7006655952778	0.587943729341897	211426.523	1	0.002	**	0.08843188	0.08221370;0.09496034	2.2e-16	***
LTR	Gypsy?	LTR88c	93	0.0312390831161153	203183	1040	229.637	14.0409536492141	0.0771360142960793	211426.523	1	0.002	**	0.08942308	0.07278118;0.10842960	2.2e-16	***
LTR	Gypsy?	LTR85c	102	0.0342622201918684	203183	1154	261.096	14.6289025148433	0.0877032219923145	211426.523	1	0.002	**	0.08838821	0.07264307;0.10626672	2.2e-16	***
LTR	Gypsy?	LTR88b	152	0.0510574261682745	203183	1636	370.459	17.7650757644575	0.124438704216269	211426.523	1	0.002	**	0.09290954	0.07927661;0.10802255	2.2e-16	***
LTR	Gypsy?	LTR88a	79	0.0265364254427216	203183	903	205.472	12.9758077816985	0.0690188912476823	211426.523	1	0.002	**	0.08748616	0.06987387;0.10784194	2.2e-16	***
LTR	Gypsy?	LTR85b	96	0.0322467954746997	203183	1177	271.443	15.0647169471151	0.091178821917072	211426.523	1	0.002	**	0.0815633	0.06656342;0.09869145	2.2e-16	***
LTR	Gypsy?	LTR85a	175	0.0587832209174213	203183	1870	435.356	18.7246863225497	0.146237873861285	211426.523	1	0.002	**	0.09358289	0.08076033;0.10769594	2.2e-16	***
LTR	tot	tot	48913	16.430078198479	203183	741743	90608.877	218.193979026653	30.4358950501169	211426.523	1	0.002	**	0.06594333	0.06537955;0.06651049	2.2e-16	***
LTR	ERV1--int	HERV4_I-int	33	0.011084835944428	203183	348	92.846	10.695076842579	0.031187353881708	211426.523	1	0.002	**	0.09482759	0.06617641;0.13059330	1.723e-15	***
LTR	ERV1--int	PRIMA4-int	42	0.0141079730201811	203183	419	103.291	10.9666123112648	0.0346958724101792	211426.523	1	0.002	**	0.1002387	0.07320193;0.13307414	4.953e-14	***
LTR	ERV1--int	LTR39-int	16	0.00537446591244995	203183	180	42.36	6.13547423138946	0.0142288985032112	211426.523	1	0.002	**	0.08888889	0.05166347;0.14033622	5.896e-07	***
LTR	ERV1--int	HERVFH19-int	7	0.00235132883669685	203183	110	27.087	6.16095677540334	0.00909863488565824	211426.523	1	0.002	**	0.06363636	0.02596561;0.12672593	1.097e-06	***
LTR	ERV1--int	MER92-int	21	0.00705398651009056	203183	956	208.249	13.8114356514721	0.0699516969876118	211426.523	1	0.002	**	0.02196653	0.01364782;0.03338296	2.2e-16	***
LTR	ERV1--int	HERV3-int	58	0.0194824389326311	203183	303	90.062	11.525580028571	0.0302521968129417	211426.523	4	0.008	**	0.1914191	0.1486808;0.2403079	3.135e-05	***
LTR	ERV1--int	MER89-int	37	0.0124284524225405	203183	696	178.75	13.9423774834097	0.0600428613656518	211426.523	1	0.002	**	0.05316092	0.03770281;0.07253384	2.2e-16	***
LTR	ERV1--int	MER31-int	40	0.0134361647811249	203183	1145	274.472	16.2119722441177	0.0921962754951227	211426.523	1	0.002	**	0.0349345	0.02507272;0.04726904	2.2e-16	***
LTR	ERV1--int	MER34-int	27	0.00906941122725929	203183	401	103.348	10.3767322685214	0.0347150189449923	211426.523	1	0.002	**	0.06733167	0.04483751;0.09645458	2.2e-16	***
LTR	ERV1--int	LTR19-int	14	0.00470265767339371	203183	231	55.233	8.38671855066379	0.0185529922338968	211426.523	1	0.002	**	0.06060606	0.03352663;0.09959675	6.754e-13	***
LTR	ERV1--int	HERVIP10B3-int	42	0.0141079730201811	203183	239	78.891	10.8821661694968	0.0264998118936931	211426.523	1	0.002	**	0.1757322	0.1296850;0.2300223	1.281e-07	***
LTR	ERV1--int	MER66-int	24	0.00806169886867492	203183	776	199.184	14.5720447600358	0.0669067261440894	211426.523	1	0.002	**	0.03092784	0.01991450;0.04567015	2.2e-16	***
LTR	ERV1--int	HUERS-P2-int	5	0.00167952059764061	203183	257	70.047	9.83399707639261	0.0235290758605864	211426.523	1	0.002	**	0.01945525	0.006346513;0.044815551	2.2e-16	***
LTR	ERV1--int	HERV-Fc2-int	0	0	203183	3	2.37800687285223	1.71800152479425	0.000798782304857252	211426.523	1	0.002	**	0	0.0000000;0.7075982	0.008912	**
LTR	ERV1--int	HERV30-int	10	0.00335904119528122	203183	69	21.578	6.11909792039311	0.00724813909117781	211426.523	20	0.04	*	0.1449275	0.07174914;0.25041995	0.001738	**
LTR	ERV1--int	MER83B-int	14	0.00470265767339371	203183	267	64.979	8.20682099907819	0.0218267137828178	211426.523	1	0.002	**	0.05243446	0.02895941;0.08641193	2.2e-16	***
LTR	ERV1--int	MER34B-int	22	0.00738989062961868	203183	593	144.111	11.8479134049862	0.0484074785693172	211426.523	1	0.002	**	0.03709949	0.02339343;0.05563220	2.2e-16	***
LTR	ERV1--int	MER61-int	48	0.0161233977373498	203183	1204	310.417	20.4407175493899	0.104270349071561	211426.523	1	0.002	**	0.03986711	0.02953853;0.05251283	2.2e-16	***
LTR	ERV1--int	LTR23-int	16	0.00537446591244995	203183	173	35.385	5.81744081341768	0.0118859672695026	211426.523	1	0.002	**	0.09248555	0.05379129;0.14584502	9.825e-05	***
LTR	ERV1--int	LTR46-int	1	0.000335904119528122	203183	80	20.046	5.47520427581125	0.00673353398006073	211426.523	1	0.002	**	0.0125	0.0003164225;0.0676877845	5.494e-09	***
LTR	ERV1--int	HERVIP10FH-int	56	0.0188106306935748	203183	400	119.52	12.0858457572347	0.0401472603660011	211426.523	1	0.002	**	0.14	0.1075178;0.1779205	1.284e-13	***
LTR	ERV1--int	PRIMAX-int	4	0.00134361647811249	203183	72	19.405	4.08505356913011	0.00651821943944321	211426.523	1	0.002	**	0.05555556	0.01534254;0.13617865	6.465e-06	***
LTR	ERV1--int	MER65-int	36	0.0120925483030124	203183	1038	276.222	17.6493120039908	0.0927841077042969	211426.523	1	0.002	**	0.03468208	0.02440682;0.04769329	2.2e-16	***
LTR	ERV1--int	HERVH-int	89	0.0298954666380029	203183	5787	1681.929	47.1705312458744	0.564966879853815	211426.523	1	0.002	**	0.0153793	0.01236856;0.01889191	2.2e-16	***
LTR	ERV1--int	MER50-int	25	0.00839760298820305	203183	544	131.708	12.4686889529014	0.0442412597748099	211426.523	1	0.002	**	0.04595588	0.02995769;0.06709490	2.2e-16	***
LTR	ERV1--int	HUERS-P3b-int	17	0.00571037003197807	203183	519	141.456	13.4712114354106	0.04751565313197	211426.523	1	0.002	**	0.0327553	0.01919467;0.05192752	2.2e-16	***
LTR	ERV1--int	HUERS-P1-int	30	0.0100771235858437	203183	498	141.062	13.8063308221544	0.0473833069088759	211426.523	1	0.002	**	0.06024096	0.04100971;0.08488362	2.2e-16	***
LTR	ERV1--int	HERVH48-int	20	0.00671808239056244	203183	120	43.346	8.77515169597012	0.014560099965066	211426.523	1	0.002	**	0.1666667	0.1048785;0.2456000	3.72e-06	***
LTR	ERV1--int	PABL_A-int	25	0.00839760298820305	203183	449	118.414	11.716222679425	0.039775750409803	211426.523	1	0.002	**	0.05567929	0.03635310;0.08109905	2.2e-16	***
LTR	ERV1--int	MER57A-int	76	0.0255287130841373	203183	1903	511.228	23.284290287105	0.171723591218123	211426.523	1	0.002	**	0.03993694	0.03159243;0.04973424	2.2e-16	***
LTR	ERV1--int	HERV9-int	18	0.00604627415150619	203183	355	126.708	17.0749022922033	0.0425617391771693	211426.523	1	0.002	**	0.05070423	0.03032382;0.07895274	2.2e-16	***
LTR	ERV1--int	HERVFH21-int	12	0.00403084943433746	203183	131	40.688	7.68359900656547	0.0136672668153602	211426.523	1	0.002	**	0.09160305	0.04823261;0.15454526	3.526e-09	***
LTR	ERV1--int	MER4-int	90	0.030231370757531	203183	3018	710.064	27.6587944949326	0.238513422728616	211426.523	1	0.002	**	0.02982107	0.02404637;0.03652928	2.2e-16	***
LTR	ERV1--int	PABL_B-int	13	0.00436675355386558	203183	246	65.4	9.09531333845761	0.0219681294171392	211426.523	1	0.002	**	0.05284553	0.02843461;0.08867225	2.2e-16	***
LTR	ERV1--int	HERVS71-int	19	0.00638217827103432	203183	174	67.009	10.9883421253009	0.0225085991454599	211426.523	1	0.002	**	0.1091954	0.0670362;0.1652625	4.515e-16	***
LTR	ERV1--int	HERV35I-int	16	0.00537446591244995	203183	615	154.006	12.987942510292	0.0517312498320479	211426.523	1	0.002	**	0.02601626	0.01494204;0.04190564	2.2e-16	***
LTR	ERV1--int	HERVIP10F-int	28	0.00940531534678741	203183	302	118.207	14.0426260487968	0.0397062182570607	211426.523	1	0.002	**	0.09271523	0.06249487;0.13120900	2.2e-16	***
LTR	ERV1--int	LTR37-int	74	0.024856904845081	203183	1383	325.839	18.0235381356416	0.109450662402924	211426.523	1	0.002	**	0.05350687	0.04224468;0.06671003	2.2e-16	***
LTR	ERV1--int	MER4B-int	57	0.0191465348131029	203183	1527	338.731	18.8954406319799	0.11378113831188	211426.523	1	0.002	**	0.03732809	0.0283922;0.0480946	2.2e-16	***
LTR	ERV1--int	ERV24_Prim-int	22	0.00738989062961868	203183	416	103.106	10.5508333360017	0.0346337301480665	211426.523	1	0.002	**	0.05288462	0.03343561;0.07897581	2.2e-16	***
LTR	ERV1--int	LOR1-int	41	0.013772068900653	203183	1390	355.479	18.8410866338846	0.119406860505737	211426.523	1	0.002	**	0.0294964	0.02124850;0.03980399	2.2e-16	***
LTR	ERV1--int	MER51-int	22	0.00738989062961868	203183	608	142.009	12.9850502706201	0.0477014081100691	211426.523	1	0.002	**	0.03618421	0.02281279;0.05427265	2.2e-16	***
LTR	ERV1--int	HERVE-int	20	0.00671808239056244	203183	268	98.354	13.5960853754872	0.0330375137720689	211426.523	1	0.002	**	0.07462687	0.04617768;0.11290372	2.2e-16	***
LTR	ERV1--int	HERV-Fc1-int	0	0	203183	6	3.3168449197861	2.26961412250509	0.00111414187239207	211426.523	1	0.002	**	0	0.0000000;0.4592581	0.007998	**
LTR	ERV1--int	MER84-int	10	0.00335904119528122	203183	140	33.307	6.3116232133729	0.0111879585091232	211426.523	1	0.002	**	0.07142857	0.03478243;0.12743630	4.122e-07	***
LTR	ERV1--int	HERV17-int	58	0.0194824389326311	203183	899	261.699	19.0311477211329	0.08790577217639	211426.523	1	0.002	**	0.06451613	0.04935071;0.08260697	2.2e-16	***
LTR	ERV1--int	MER101-int	40	0.0134361647811249	203183	1219	309.266	17.5728782517279	0.103883723429984	211426.523	1	0.002	**	0.03281378	0.02354403;0.04441683	2.2e-16	***
LTR	ERV1--int	MER110-int	26	0.00873350710773117	203183	393	94.958	9.82969271436594	0.0318967833821514	211426.523	1	0.002	**	0.06615776	0.04366815;0.09543621	2.2e-16	***
LTR	ERV1--int	HERV9NC-int	22	0.00738989062961868	203183	257	101.432	15.071580160306	0.0340714266519765	211426.523	1	0.002	**	0.08560311	0.05442478;0.12673582	2.2e-16	***
LTR	ERV1--int	HERVI-int	17	0.00571037003197807	203183	76	31.134	7.92507734037033	0.0104580388573885	211426.523	34	0.068	ns	0.2236842	0.1360364;0.3338045	0.0009596	***
LTR	ERV1--int	HERVE_a-int	13	0.00436675355386558	203183	189	59.968	10.8862062025981	0.0201434982398624	211426.523	1	0.002	**	0.06878307	0.03712983;0.11474914	2.2e-16	***
LTR	ERV1--int	MER57-int	29	0.00974121946631554	203183	1272	311.349	18.9831387962728	0.104583411710961	211426.523	1	0.002	**	0.02279874	0.01532059;0.03257965	2.2e-16	***
LTR	ERV1--int	LTR43-int	9	0.0030231370757531	203183	147	15.995	4.50302700994034	0.00537278639185231	211426.523	64	0.128	ns	0.06122449	0.0283751;0.1130402	0.06372	ns
LTR	ERV1--int	MER83A-int	10	0.00335904119528122	203183	102	24.483	5.04412075134549	0.00822394055840701	211426.523	3	0.006	**	0.09803922	0.04802276;0.17291434	0.000429	***
LTR	ERV1--int	tot	1624	0.54550829011367	203183	42759	10517.984	108.049731552135	3.53303415473087	211426.523	1	0.002	**	0.03798031	0.03618827;0.03983543	2.2e-16	***
LTR	ERV1--int	LTR38-int	9	0.0030231370757531	203183	116	26.886	4.97471122295071	0.00903111815763308	211426.523	1	0.002	**	0.07758621	0.03609081;0.14217651	2.136e-05	***
LTR	ERV1--int	LTR49-int	83	0.0278800419208341	203183	2182	540.747	23.8832870937483	0.181639144922473	211426.523	1	0.002	**	0.0380385	0.03040915;0.04693816	2.2e-16	***
LTR	ERV1--int	HUERS-P3-int	41	0.013772068900653	203183	715	178.589	15.7019307612035	0.0599887808024078	211426.523	1	0.002	**	0.05734266	0.04146068;0.07699074	2.2e-16	***
LTR	ERV1--int	HERVP71A-int	27	0.00906941122725929	203183	250	63.564	9.96258787450114	0.0213514094536855	211426.523	1	0.002	**	0.108	0.07238925;0.15323546	9.953e-09	***
LTR	ERV1--int	HERV9N-int	19	0.00638217827103432	203183	237	77.203	11.5258247269181	0.0259328057399296	211426.523	1	0.002	**	0.08016878	0.04895594;0.12236330	2.2e-16	***
LTR	ERV1--int	MER52-int	13	0.00436675355386558	203183	489	138.628	14.3615413472882	0.0465657162819445	211426.523	1	0.002	**	0.02658487	0.01422960;0.04503191	2.2e-16	***
LTR	ERV1--int	Harlequin-int	29	0.00974121946631554	203183	570	187.513	18.0883669804662	0.0629863891650767	211426.523	1	0.002	**	0.05087719	0.03433446;0.07225349	2.2e-16	***
LTR	ERV1--int	MER41-int	90	0.030231370757531	203183	1715	444.686	22.3616065041277	0.149371859296482	211426.523	1	0.002	**	0.05247813	0.04240672;0.06411319	2.2e-16	***
LTR	ERV1--int	PRIMA41-int	27	0.00906941122725929	203183	460	131.881	11.9584214193531	0.0442993711874882	211426.523	1	0.002	**	0.05869565	0.03903341;0.08425292	2.2e-16	***
LTR	ERV1--int	HERV15-int	22	0.00738989062961868	203183	95	27.168	6.92052524521583	0.00912584311934002	211426.523	255	0.51	ns	0.2315789	0.1511774;0.3293561	0.2583	ns
LTR	ERV1--int	HERV1_I-int	3	0.00100771235858437	203183	49	13.902	5.44150769603477	0.00466973906967995	211426.523	4	0.008	**	0.06122449	0.01280842;0.16865890	0.000185	***
LTR	ERV1--int	LTR25-int	19	0.00638217827103432	203183	592	126.546	12.7859831599046	0.0425073227098057	211426.523	1	0.002	**	0.03209459	0.01943143;0.04966727	2.2e-16	***
LTR	ERV1--int	ERV24B_Prim-int	13	0.00436675355386558	203183	376	100.496	10.1707142043923	0.0337570203960981	211426.523	1	0.002	**	0.03457447	0.01853547;0.05839776	2.2e-16	***
LTR	ERVK--int	HERVK3-int	32	0.0107489318248999	203183	336	101.932	11.8211300269947	0.0342393787117405	211426.523	1	0.002	**	0.0952381	0.06605751;0.13178505	2.2e-16	***
LTR	ERVK--int	HERVK11-int	16	0.00537446591244995	203183	286	93.324	12.6839231275621	0.0313479160508424	211426.523	1	0.002	**	0.05594406	0.03231138;0.08926153	2.2e-16	***
LTR	ERVK--int	HERVK9-int	43	0.0144438771397092	203183	680	215.976	18.568257974409	0.0725472281192057	211426.523	1	0.002	**	0.06323529	0.04613805;0.08423546	2.2e-16	***
LTR	ERVK--int	HERVK14C-int	5	0.00167952059764061	203183	82	21.384	6.00821459691997	0.00718297369198936	211426.523	1	0.002	**	0.06097561	0.0200930;0.1365868	6.247e-06	***
LTR	ERVK--int	HERVK22-int	42	0.0141079730201811	203183	421	108.01	12.8132774917302	0.0362810039502324	211426.523	1	0.002	**	0.09976247	0.07284948;0.13245355	8.584e-16	***
LTR	ERVK--int	tot	236	0.0792733722086368	203183	2628	808.219	35.314191639214	0.271484091580899	211426.523	1	0.002	**	0.08980213	0.07914274;0.10138521	2.2e-16	***
LTR	ERVK--int	HERVK14-int	28	0.00940531534678741	203183	407	107.375	10.9479784998525	0.0360677048343321	211426.523	1	0.002	**	0.06879607	0.04619803;0.09789680	2.2e-16	***
LTR	ERVK--int	HERVK11D-int	2	0.000671808239056244	203183	43	15.728	5.23214978678854	0.0052830999919383	211426.523	1	0.002	**	0.04651163	0.005683257;0.158111458	1.521e-06	***
LTR	ERVK--int	HERVK-int	49	0.016459301856878	203183	251	104.205	14.8942543893212	0.0350028887754279	211426.523	1	0.002	**	0.1952191	0.1480536;0.2497400	1.725e-13	***
LTR	ERVK--int	HERVKC4-int	11	0.00369494531480934	203183	55	16.717	4.73553970908663	0.00561530916615161	211426.523	130	0.26	ns	0.2	0.1042959;0.3297285	0.1069	ns
LTR	ERVK--int	HERVK13-int	12	0.00403084943433746	203183	67	27.449	6.65324467193749	0.00922023217692742	211426.523	3	0.006	**	0.1791045	0.0961194;0.2919634	8.789e-05	***
LTR	ERVL-MaLR--int	MLT-int	29	0.00974121946631554	203183	409	89.447	9.16619933288654	0.0300456157794319	211426.523	1	0.002	**	0.07090465	0.04799709;0.10024551	8.913e-16	***
LTR	ERVL-MaLR--int	MLT1J-int	113	0.0379571655066778	203183	1434	333.719	17.4475343660775	0.112097586864805	211426.523	1	0.002	**	0.07880056	0.06538111;0.09397407	2.2e-16	***
LTR	ERVL-MaLR--int	MLT1K-int	27	0.00906941122725929	203183	202	47.499	6.31980529280285	0.0159551097734663	211426.523	1	0.002	**	0.1336634	0.08996739;0.18848564	0.0004545	***
LTR	ERVL-MaLR--int	MSTB1-int	11	0.00369494531480934	203183	231	50.863	7.74921165547058	0.0170850912315589	211426.523	1	0.002	**	0.04761905	0.02400775;0.08360473	4.164e-13	***
LTR	ERVL-MaLR--int	MST-int	23	0.0077257947491468	203183	227	51.748	7.18248453420431	0.0173823663773413	211426.523	1	0.002	**	0.1013216	0.06532029;0.14814784	1.084e-06	***
LTR	ERVL-MaLR--int	MLT1H-int	42	0.0141079730201811	203183	807	191.393	13.2390265058584	0.0642896971488458	211426.523	1	0.002	**	0.05204461	0.03776314;0.06970113	2.2e-16	***
LTR	ERVL-MaLR--int	THE1B-int	265	0.0890145916749523	203183	4215	1230.977	40.9003338410374	0.413490245344369	211426.523	1	0.002	**	0.0628707	0.05572926;0.07062503	2.2e-16	***
LTR	ERVL-MaLR--int	MLT1G3-int	17	0.00571037003197807	203183	237	58.381	7.7291382817607	0.0196104184021713	211426.523	1	0.002	**	0.07172996	0.04233806;0.11236404	4.081e-12	***
LTR	ERVL-MaLR--int	MSTA1-int	1	0.000335904119528122	203183	28	7.184	2.83128242324219	0.00241313519469003	211426.523	4	0.008	**	0.03571429	0.0009037988;0.1834775975	0.004136	**
LTR	ERVL-MaLR--int	MLT1I-int	41	0.013772068900653	203183	801	193.998	13.489624381945	0.0651647273802166	211426.523	1	0.002	**	0.05118602	0.03697891;0.06880184	2.2e-16	***
LTR	ERVL-MaLR--int	THE1A-int	126	0.0423239190605434	203183	1461	438.573	25.2265544625113	0.147318477413807	211426.523	1	0.002	**	0.0862423	0.07234857;0.10182470	2.2e-16	***
LTR	ERVL-MaLR--int	MLT1C2-int	50	0.0167952059764061	203183	436	104.331	10.210077604244	0.0350452126944885	211426.523	1	0.002	**	0.1146789	0.08632523;0.14838449	6.964e-11	***
LTR	ERVL-MaLR--int	MLT1E-int	0	0	203183	13	2.86723768736617	1.56650958366225	0.000963116950852581	211426.523	1	0.002	**	0	0.0000000;0.2470526	0.08593	ns
LTR	ERVL-MaLR--int	MLT1-int	21	0.00705398651009056	203183	245	56.164	7.38455385488086	0.0188657189691774	211426.523	1	0.002	**	0.08571429	0.05384185;0.12803876	4.813e-09	***
LTR	ERVL-MaLR--int	MLT1E1-int	0	0	203183	45	10.683	3.17247152478564	0.00358846370891893	211426.523	1	0.002	**	0	0.0000000;0.0787051	9.513e-06	***
LTR	ERVL-MaLR--int	MLT1J2-int	24	0.00806169886867492	203183	582	142.6	11.5742802784434	0.0478999274447102	211426.523	1	0.002	**	0.04123711	0.02659710;0.06073836	2.2e-16	***
LTR	ERVL-MaLR--int	MLT1E2-int	17	0.00571037003197807	203183	128	28.43	5.3617019544029	0.0095497541181845	211426.523	24	0.048	*	0.1328125	0.07931095;0.20411080	0.0141	*
LTR	ERVL-MaLR--int	MLT1H1-int	16	0.00537446591244995	203183	425	100.26	10.1057669934808	0.0336777470238895	211426.523	1	0.002	**	0.03764706	0.02166894;0.06041769	2.2e-16	***
LTR	ERVL-MaLR--int	MLT1A0-int	54	0.0181388224545186	203183	925	231.699	15.6972227416764	0.0778286485905463	211426.523	1	0.002	**	0.05837838	0.04415633;0.07548781	2.2e-16	***
LTR	ERVL-MaLR--int	THE1-int	9	0.0030231370757531	203183	200	47.949	7.1423674235097	0.0161062666272539	211426.523	1	0.002	**	0.045	0.02078042;0.08370269	1.123e-13	***
LTR	ERVL-MaLR--int	MSTC-int	19	0.00638217827103432	203183	204	53.382	7.66399457285904	0.0179312337086502	211426.523	1	0.002	**	0.09313725	0.05700962;0.14162261	2.119e-09	***
LTR	ERVL-MaLR--int	MSTD-int	51	0.0171311100959342	203183	729	191.351	14.2948992001743	0.0642755891758257	211426.523	1	0.002	**	0.06995885	0.05252916;0.09096009	2.2e-16	***
LTR	ERVL-MaLR--int	MLT1O-int	1	0.000335904119528122	203183	13	3.16112266112266	1.59800408402997	0.0010618341242048	211426.523	147	0.294	ns	0.07692308	0.001945628;0.360297435	0.2098	ns
LTR	ERVL-MaLR--int	MLT1H2-int	14	0.00470265767339371	203183	343	83.461	9.34911144894983	0.0280348937199366	211426.523	1	0.002	**	0.04081633	0.02249138;0.06753518	2.2e-16	***
LTR	ERVL-MaLR--int	MLT1F1-int	19	0.00638217827103432	203183	157	40.563	6.67252227823583	0.0136252788004192	211426.523	1	0.002	**	0.1210191	0.07445779;0.18252126	3.413e-05	***
LTR	ERVL-MaLR--int	MLT1A-int	24	0.00806169886867492	203183	443	109.909	10.5835121641981	0.0369188858732164	211426.523	1	0.002	**	0.05417607	0.03501638;0.07953987	2.2e-16	***
LTR	ERVL-MaLR--int	MLT1M-int	0	0	203183	1	1.24096385542169	0.518514461872088	0.000416844871221645	211426.523	1	0.002	**	na	na	na	na
LTR	ERVL-MaLR--int	MLT1G-int	6	0.00201542471716873	203183	180	43.782	6.49003825848481	0.0147065541611802	211426.523	1	0.002	**	0.03333333	0.01232916;0.07113767	1.782e-14	***
LTR	ERVL-MaLR--int	MLT1F2-int	21	0.00705398651009056	203183	305	76.624	8.95191380436389	0.0257383172547228	211426.523	1	0.002	**	0.06885246	0.04312289;0.10332467	2.2e-16	***
LTR	ERVL-MaLR--int	MLT1G1-int	24	0.00806169886867492	203183	297	78.307	8.4724573491717	0.0263036438878886	211426.523	1	0.002	**	0.08080808	0.05246023;0.11785065	2.042e-15	***
LTR	ERVL-MaLR--int	tot	1600	0.537446591244995	203183	27209	6788.695	83.3376573953225	2.28035061671996	211426.523	1	0.002	**	0.05880407	0.05603758;0.06166524	2.2e-16	***
LTR	ERVL-MaLR--int	MLT1J1-int	26	0.00873350710773117	203183	477	114.45	10.5270279907635	0.0384442264799936	211426.523	1	0.002	**	0.05450734	0.03591128;0.07884856	2.2e-16	***
LTR	ERVL-MaLR--int	THE1D-int	99	0.0332545078332841	203183	2538	660.781	28.38045964197	0.221959060005912	211426.523	1	0.002	**	0.03900709	0.03181395;0.04728695	2.2e-16	***
LTR	ERVL-MaLR--int	MLT1F-int	52	0.0174670142154623	203183	518	129.064	11.3734453557073	0.0433531292827775	211426.523	1	0.002	**	0.1003861	0.0758848;0.1295558	2.2e-16	***
LTR	ERVL-MaLR--int	MLT1N2-int	7	0.00235132883669685	203183	73	16.351	4.01969612744011	0.00549236825840432	211426.523	10	0.02	*	0.09589041	0.03942901;0.18764243	0.007098	**
LTR	ERVL-MaLR--int	MLT1D-int	57	0.0191465348131029	203183	587	143.2	12.0545141466304	0.0481014699164271	211426.523	1	0.002	**	0.09710392	0.07437662;0.12397739	2.2e-16	***
LTR	ERVL-MaLR--int	MSTB-int	54	0.0181388224545186	203183	869	244.949	17.8074564299482	0.0822793781742939	211426.523	1	0.002	**	0.06214039	0.04702292;0.08030509	2.2e-16	***
LTR	ERVL-MaLR--int	MLT1E3-int	6	0.00201542471716873	203183	72	16.314	3.95006417758078	0.00547993980598178	211426.523	5	0.01	**	0.08333333	0.03119751;0.17260858	0.002715	**
LTR	ERVL-MaLR--int	MLT1E1A-int	2	0.000671808239056244	203183	86	19.458	4.45466946922889	0.00653602235777819	211426.523	1	0.002	**	0.02325581	0.002828901;0.081494450	1.79e-07	***
LTR	ERVL-MaLR--int	MSTA-int	135	0.0453470561362965	203183	3150	838.099	33.094447290164	0.281520906672399	211426.523	1	0.002	**	0.04285714	0.03605322;0.05052543	2.2e-16	***
LTR	ERVL-MaLR--int	THE1C-int	99	0.0332545078332841	203183	1795	496.936	24.6300333443246	0.166922849541827	211426.523	1	0.002	**	0.0551532	0.04504871;0.06674049	2.2e-16	***
LTR	ERVL-MaLR--int	MLT1B-int	41	0.013772068900653	203183	553	130.947	11.3137169485183	0.043985636739849	211426.523	1	0.002	**	0.07414105	0.05372729;0.09923867	2.2e-16	***
LTR	ERVL-MaLR--int	MLT1C-int	5	0.00167952059764061	203183	117	28.815	5.20209927210514	0.00967907720420283	211426.523	1	0.002	**	0.04273504	0.01401943;0.09691362	4.749e-09	***
LTR	ERVL-MaLR--int	MLT1A1-int	23	0.0077257947491468	203183	454	118.298	11.5309218260362	0.0397367855319378	211426.523	1	0.002	**	0.05066079	0.03238206;0.07504885	2.2e-16	***
LTR	ERVL-MaLR--int	MLT1L-int	7	0.00235132883669685	203183	109	23.194	4.84001960634352	0.00779096014833526	211426.523	1	0.002	**	0.06422018	0.02620745;0.12784822	3.226e-05	***
LTR	ERVL-MaLR--int	MSTB2-int	3	0.00100771235858437	203183	88	23.089	5.25363490163523	0.00775569021578481	211426.523	1	0.002	**	0.03409091	0.007086308;0.096409563	1.763e-08	***
LTR	LTR	EUTREP8	62	0.0208260554107436	203183	275	65.016	7.37102951263092	0.0218391422352404	211426.523	372	0.744	ns	0.2254545	0.1774443;0.2794878	0.7228	ns
LTR	LTR	LTR106_Mam	77	0.0258646172036654	203183	639	146.424	11.5329628991527	0.0491844247977857	211426.523	1	0.002	**	0.1205008	0.09627795;0.14829210	3.145e-12	***
LTR	LTR	LTR107_Mam	40	0.0134361647811249	203183	426	100.025	9.36771739161304	0.0335988095558004	211426.523	1	0.002	**	0.09389671	0.06792991;0.12566380	7.538e-14	***
LTR	LTR	LTR91A	160	0.0537446591244995	203183	2403	536.117	21.4980342467975	0.180083908849058	211426.523	1	0.002	**	0.06658344	0.05694087;0.07729799	2.2e-16	***
LTR	LTR	tot	755	0.253607610243732	203183	7931	1773.612	38.6325760457665	0.595763577244511	211426.523	1	0.002	**	0.09519607	0.08882355;0.10186779	2.2e-16	***
LTR	LTR	LTR91	126	0.0423239190605434	203183	1566	347.542	18.1605077032566	0.116740789509043	211426.523	1	0.002	**	0.08045977	0.06746510;0.09505186	2.2e-16	***
LTR	LTR	LTR90A	65	0.0218337677693279	203183	406	88.906	8.79468649302012	0.0298638916507672	211426.523	3	0.006	**	0.1600985	0.1257868;0.1994557	0.00389	**
LTR	LTR	MamRep1527	107	0.035941740789509	203183	1268	306.636	16.0944877686908	0.103000295595625	211426.523	1	0.002	**	0.08438486	0.06966857;0.10106014	2.2e-16	***
LTR	LTR	EUTREP16	52	0.0174670142154623	203183	411	90.013	8.73195728792109	0.0302357375110848	211426.523	1	0.002	**	0.1265207	0.09595373;0.16258627	2.138e-06	***
LTR	LTR	LTR90B	76	0.0255287130841373	203183	537	116.85	9.85629984561382	0.039250396366861	211426.523	1	0.002	**	0.141527	0.1131547;0.1739114	1.031e-05	***
LTR	ERVL--int	HERVL-int	117	0.0393007819847903	203183	2324	761.54	36.0747805230994	0.255804423185446	211426.523	1	0.002	**	0.05034423	0.04181115;0.06003205	2.2e-16	***
LTR	ERVL--int	LTR57-int	17	0.00571037003197807	203183	366	80.479	8.86928538402182	0.0270332276355037	211426.523	1	0.002	**	0.04644809	0.02728717;0.07332798	2.2e-16	***
LTR	ERVL--int	MER76-int	8	0.00268723295622497	203183	155	35.05	6.04549816376186	0.0117734393894607	211426.523	1	0.002	**	0.0516129	0.02254320;0.09916334	3.814e-09	***
LTR	ERVL--int	tot	1484	0.498481713379733	203183	29730	7104.787	88.1635323670702	2.38652722166985	211426.523	1	0.002	**	0.04991591	0.04746774;0.05245250	2.2e-16	***
LTR	ERVL--int	MER21-int	86	0.0288877542794185	203183	1093	231.893	15.4822883403021	0.0778938139897348	211426.523	1	0.002	**	0.07868253	0.06341484;0.09626186	2.2e-16	***
LTR	ERVL--int	ERVL-B4-int	236	0.0792733722086368	203183	3898	998.33	34.0964171969089	0.33534315964851	211426.523	1	0.002	**	0.06054387	0.05326044;0.06849434	2.2e-16	***
LTR	ERVL--int	MER70-int	26	0.00873350710773117	203183	258	68.615	8.85082550455674	0.0230480611614221	211426.523	1	0.002	**	0.1007752	0.06689187;0.14416685	7.121e-11	***
LTR	ERVL--int	LTR52-int	6	0.00201542471716873	203183	170	44.47	6.69805673042293	0.0149376561954156	211426.523	1	0.002	**	0.03529412	0.01306050;0.07523461	5.773e-15	***
LTR	ERVL--int	MER68-int	43	0.0144438771397092	203183	410	84.586	8.96643747544146	0.0284127858544057	211426.523	1	0.002	**	0.104878	0.07694628;0.13866400	6.237e-08	***
LTR	ERVL--int	HERVL40-int	107	0.035941740789509	203183	1333	306.898	16.5584956979727	0.103088302474942	211426.523	1	0.002	**	0.08027007	0.06624694;0.09617509	2.2e-16	***
LTR	ERVL--int	ERVL-int	46	0.0154515894982936	203183	820	200.349	14.9417018258782	0.0672980544433397	211426.523	1	0.002	**	0.05609756	0.04135959;0.07412038	2.2e-16	***
LTR	ERVL--int	HERVL74-int	13	0.00436675355386558	203183	371	98.583	9.68756728802231	0.0331144358154408	211426.523	1	0.002	**	0.03504043	0.01878702;0.05917488	2.2e-16	***
LTR	ERVL--int	ERVL47-int	10	0.00335904119528122	203183	212	48.686	7.3653005133295	0.0163538279633461	211426.523	1	0.002	**	0.04716981	0.02284842;0.08503418	5.092e-13	***
LTR	ERVL--int	ERV3-16A3_I-int	290	0.0974121946631554	203183	6505	1571.293	41.5578416812664	0.527803791685701	211426.523	1	0.002	**	0.04458109	0.03969413;0.04988139	2.2e-16	***
LTR	ERVL--int	HERVL32-int	6	0.00201542471716873	203183	114	30.282	6.04922053400841	0.0101718485475506	211426.523	1	0.002	**	0.05263158	0.0195572;0.1110402	6.811e-09	***
LTR	ERVL--int	ERVL-E-int	419	0.140743826082283	203183	8861	2134.169	47.5076774681568	0.716876158869212	211426.523	1	0.002	**	0.04728586	0.04295962;0.05191277	2.2e-16	***
LTR	ERVL--int	LTR53-int	27	0.00906941122725929	203183	325	81.906	9.03131932381581	0.0275125628140704	211426.523	1	0.002	**	0.08307692	0.05546117;0.11857115	9.155e-15	***
LTR	ERVL--int	HERVL18-int	40	0.0134361647811249	203183	504	139.327	13.1652343083743	0.0468005132614946	211426.523	1	0.002	**	0.07936508	0.05730269;0.10650618	2.2e-16	***
LTR	ERVL--int	HERV16-int	72	0.0241850966060248	203183	1904	457.5	21.3958356177501	0.153676134684116	211426.523	1	0.002	**	0.03781513	0.02970338;0.04738699	2.2e-16	***
LTR	ERVL--int	HERVL66-int	2	0.000671808239056244	203183	107	39.432	6.33367914339616	0.0132453712412329	211426.523	1	0.002	**	0.01869159	0.002271708;0.065891897	2.2e-16	***
LTR	ERVL?	tot	568	0.190793539891973	203183	3926	922.257	28.3966075142492	0.309789925563647	211426.523	1	0.002	**	0.1446765	0.1338130;0.1560718	2.2e-16	***
LTR	ERVL?	LTR89B	96	0.0322467954746997	203183	732	171.459	12.1598594227557	0.0575937844301722	211426.523	1	0.002	**	0.1311475	0.1075366;0.1577757	2.89e-12	***
LTR	ERVL?	LTR89	116	0.0389648778652621	203183	1093	265.389	14.9773829823838	0.0891452583774487	211426.523	1	0.002	**	0.1061299	0.08849219;0.12591907	2.2e-16	***
LTR	ERVL?	Eutr10	111	0.0372853572676215	203183	999	237.929	14.2785796505408	0.0799213312552065	211426.523	1	0.002	**	0.1111111	0.09229112;0.13225674	2.2e-16	***
LTR	ERVL?	LTR55	40	0.0134361647811249	203183	406	92.762	9.50566745229991	0.0311591379356676	211426.523	1	0.002	**	0.09852217	0.07132169;0.13173911	1.393e-11	***
LTR	ERVL?	LTR87	208	0.0698680568618494	203183	696	160.438	11.9250309166208	0.0538917851288528	211426.523	1001	0.002	**	0.2988506	0.2650384;0.3343785	3.317e-05	***
LTR	ERVK	MER11C	115	0.038628973745734	203183	869	246.363	18.1777793655513	0.0827543465993067	211426.523	1	0.002	**	0.132336	0.1105079;0.1566908	2.2e-16	***
LTR	ERVK	MER9a1	19	0.00638217827103432	203183	341	82.004	9.12892772023754	0.0275454814177841	211426.523	1	0.002	**	0.05571848	0.03387584;0.08564605	2.2e-16	***
LTR	ERVK	LTR22	6	0.00201542471716873	203183	104	17.368	4.05672688667022	0.00583398274796442	211426.523	2	0.004	**	0.05769231	0.02146388;0.12134989	0.001417	**
LTR	ERVK	LTR14A	14	0.00470265767339371	203183	133	29.084	5.05474969652252	0.0097694354123559	211426.523	1	0.002	**	0.1052632	0.05875503;0.17030467	0.001035	**
LTR	ERVK	MER11A	89	0.0298954666380029	203183	968	260.473	17.9968096104881	0.0874939537258485	211426.523	1	0.002	**	0.09194215	0.07448678;0.11192423	2.2e-16	***
LTR	ERVK	LTR3B_	35	0.0117566441834843	203183	264	61.425	7.71231838391379	0.0206329105420149	211426.523	1	0.002	**	0.1325758	0.09411079;0.17953022	5.661e-05	***
LTR	ERVK	LTR5A	26	0.00873350710773117	203183	267	73.778	9.44594844057186	0.0247823341305458	211426.523	1	0.002	**	0.09737828	0.06460118;0.13942209	1.111e-12	***
LTR	ERVK	LTR13	200	0.0671808239056244	203183	466	154.683	12.8069719110151	0.0519586569209685	211426.523	1001	0.002	**	0.4291845	0.3837465;0.4755270	1.4e-05	***
LTR	ERVK	LTR13A	52	0.0174670142154623	203183	189	62.455	7.95860002225985	0.0209788917851289	211426.523	102	0.204	ns	0.2751323	0.2128115;0.3446544	0.1217	ns
LTR	ERVK	LTR22C0	15	0.00503856179292183	203183	113	24.965	5.07203120066315	0.00838584634401956	211426.523	24	0.048	*	0.1327434	0.07623938;0.20947362	0.02298	*
LTR	ERVK	LTR22E	10	0.00335904119528122	203183	122	27.47	5.42812716915922	0.00922728616343751	211426.523	1	0.002	**	0.08196721	0.04000705;0.14557636	4.761e-05	***
LTR	ERVK	LTR3B	16	0.00537446591244995	203183	90	21.402	4.49116539069391	0.00718901996614087	211426.523	131	0.262	ns	0.1777778	0.1051691;0.2725848	0.2154	ns
LTR	ERVK	LTR5_Hs	105	0.0352699325504528	203183	653	197.511	15.5213656548575	0.0663447585521189	211426.523	1	0.002	**	0.1607963	0.1334408;0.1912586	2.2e-16	***
LTR	ERVK	LTR22C2	10	0.00335904119528122	203183	70	17.809	4.10626111936155	0.00598211646467632	211426.523	27	0.054	ns	0.1428571	0.07069045;0.24706825	0.03832	*
LTR	ERVK	LTR22B2	5	0.00167952059764061	203183	40	8.39	2.81919276528723	0.00281823556284094	211426.523	162	0.324	ns	0.125	0.04185963;0.26803292	0.2439	ns
LTR	ERVK	LTR14	23	0.0077257947491468	203183	97	23.627	4.84740841773915	0.00793640663209094	211426.523	482	0.964	ns	0.2371134	0.1566332;0.3342442	1	ns
LTR	ERVK	LTR22A	13	0.00436675355386558	203183	170	43.104	6.17213733477143	0.0144788111681402	211426.523	1	0.002	**	0.07647059	0.04134446;0.12721709	4.922e-09	***
LTR	ERVK	LTR5	6	0.00201542471716873	203183	27	6.591	2.41734618177922	0.00221394405180985	211426.523	513	0.978	ns	0.2222222	0.08621694;0.42258306	1	ns
LTR	ERVK	MER9a2	42	0.0141079730201811	203183	310	74.513	8.46282756828062	0.0250292236583989	211426.523	1	0.002	**	0.1354839	0.09941962;0.17869317	5.526e-06	***
LTR	ERVK	LTR22B	20	0.00671808239056244	203183	142	27.287	4.98211325166866	0.00916581570956386	211426.523	86	0.172	ns	0.1408451	0.08820368;0.20911074	0.1357	ns
LTR	ERVK	LTR5B	144	0.0483701932120496	203183	442	149.183	13.1961983408348	0.0501111842635638	211426.523	359	0.718	ns	0.3257919	0.2822619;0.3716728	0.6154	ns
LTR	ERVK	LTR3A	35	0.0117566441834843	203183	163	46.097	6.64226698580468	0.0154841721978878	211426.523	54	0.108	ns	0.2147239	0.1543529;0.2857636	0.05568	ns
LTR	ERVK	MER11D	31	0.0104130277053718	203183	260	72.099	8.74148800906416	0.0242183511138581	211426.523	1	0.002	**	0.1192308	0.08246689;0.16495333	1.006e-09	***
LTR	ERVK	LTR3	18	0.00604627415150619	203183	92	27.147	4.8210614633744	0.00911878913282992	211426.523	35	0.07	ns	0.1956522	0.1202760;0.2914737	0.03919	*
LTR	ERVK	tot	1240	0.416521108214871	203183	8264	2177.642	47.5505930025578	0.731478918657458	211426.523	1	0.002	**	0.1500484	0.1424127;0.1579317	2.2e-16	***
LTR	ERVK	LTR13_	20	0.00671808239056244	203183	44	10.092	3.46316755724142	0.00338994437427781	211426.523	999	0.006	**	0.4545455	0.3039071;0.6115279	0.0009661	***
LTR	ERVK	LTR22C	2	0.000671808239056244	203183	16	2.96828752642706	1.56923080466173	0.000997060008070789	211426.523	429	0.858	ns	0.125	0.0155136;0.3834762	0.7518	ns
LTR	ERVK	LTR14B	49	0.016459301856878	203183	363	95.411	9.94791636675947	0.0320489479482976	211426.523	1	0.002	**	0.1349862	0.1015592;0.1745047	5.263e-09	***
LTR	ERVK	MER11B	62	0.0208260554107436	203183	544	149.284	13.5293898010364	0.0501451105796361	211426.523	1	0.002	**	0.1139706	0.08850531;0.14371573	2.2e-16	***
LTR	ERVK	MER9B	6	0.00201542471716873	203183	39	8.806	2.81785455698202	0.00295797167656464	211426.523	211	0.422	ns	0.1538462	0.05862426;0.30527992	0.3418	ns
LTR	ERVK	MER9a3	57	0.0191465348131029	203183	575	129.855	11.2304094803839	0.0436188294413243	211426.523	1	0.002	**	0.09913043	0.07594716;0.12652510	3.464e-15	***
LTR	ERVK	LTR14C	12	0.00403084943433746	203183	137	26.438	4.97200933998288	0.00888063311208449	211426.523	1	0.002	**	0.08759124	0.04608116;0.14800564	0.001053	**
LTR	ERVK	LTR22B1	15	0.00503856179292183	203183	154	33.475	5.71559647307636	0.0112443904012039	211426.523	1	0.002	**	0.0974026	0.05554679;0.15555942	0.0001224	***
LTR	ERV1	LTR64	66	0.022169671888856	203183	372	88.471	8.77885113367503	0.0297177733587725	211426.523	13	0.026	*	0.1774194	0.1399553;0.2201083	0.006036	**
LTR	ERV1	LTR9C	10	0.00335904119528122	203183	153	37.56	6.03828293978188	0.0126165587294763	211426.523	1	0.002	**	0.06535948	0.03178476;0.11691257	8.197e-09	***
LTR	ERV1	MER61F	34	0.0114207400639561	203183	159	35.523	5.93048409842246	0.0119323220379975	211426.523	427	0.854	ns	0.2138365	0.1528648;0.2857854	0.8491	ns
LTR	ERV1	LTR43B	24	0.00806169886867492	203183	242	55.461	7.14895702788781	0.0186295783731492	211426.523	1	0.002	**	0.09917355	0.06458149;0.14396394	2.215e-07	***
LTR	ERV1	MER4E	58	0.0194824389326311	203183	729	164.277	13.0342688004799	0.0551813210437213	211426.523	1	0.002	**	0.07956104	0.0609658;0.1016392	2.2e-16	***
LTR	ERV1	LTR21C	0	0	203183	22	5.29133064516129	2.13726851232889	0.00177737976149507	211426.523	1	0.002	**	0	0.0000000;0.1543725	0.004368	**
LTR	ERV1	LTR77	5	0.00167952059764061	203183	103	23.65	4.88972488074834	0.00794413242684008	211426.523	1	0.002	**	0.04854369	0.01594759;0.10965615	8.699e-07	***
LTR	ERV1	LTR10F	45	0.0151156853787655	203183	449	104.458	10.1899986296403	0.0350878725176686	211426.523	1	0.002	**	0.1002227	0.07404588;0.13180328	6.849e-13	***
LTR	ERV1	LTR2752	50	0.0167952059764061	203183	230	63.201	8.90976896350197	0.0212294762582968	211426.523	80	0.16	ns	0.2173913	0.1658684;0.2763547	0.05461	ns
LTR	ERV1	LTR68	24	0.00806169886867492	203183	352	75.528	8.82582070467734	0.02537016633972	211426.523	1	0.002	**	0.06818182	0.04417065;0.09975274	8.164e-14	***
LTR	ERV1	MER95	18	0.00604627415150619	203183	139	32.292	5.3687577296391	0.0108470158278021	211426.523	4	0.008	**	0.1294964	0.0785878;0.1969201	0.003386	**
LTR	ERV1	LTR9B	84	0.0282159460403622	203183	685	161.169	12.2561271065395	0.0541373310402279	211426.523	1	0.002	**	0.1226277	0.09900288;0.14955808	1.322e-13	***
LTR	ERV1	MER57E3	118	0.0396366861043184	203183	243	88.799	7.77644340763	0.0298279499099777	211426.523	1001	0.002	**	0.4855967	0.4212133;0.5503357	0.0001376	***
LTR	ERV1	HERV-Fc1_LTR3	1	0.000335904119528122	203183	5	1.83678756476684	1.01316575246712	0.000616984509703208	211426.523	366	0.732	ns	0.2	0.005050763;0.716417936	0.6583	ns
LTR	ERV1	LTR60B	23	0.0077257947491468	203183	247	57.705	7.30488441635706	0.0193833472173703	211426.523	1	0.002	**	0.09311741	0.05994703;0.13644331	1.679e-08	***
LTR	ERV1	LTR6B	22	0.00738989062961868	203183	154	40.464	6.5690072199577	0.0135920242925859	211426.523	1	0.002	**	0.1428571	0.09174423;0.20826293	0.0004616	***
LTR	ERV1	LTR12F	71	0.0238491924864967	203183	637	151.553	11.594292501857	0.0509072770268455	211426.523	1	0.002	**	0.11146	0.08808358;0.13850630	6.185e-16	***
LTR	ERV1	MER90a	209	0.0702039609813775	203183	1252	289.699	16.0638241227127	0.0973110875231774	211426.523	1	0.002	**	0.1669329	0.146678;0.188765	2.457e-08	***
LTR	ERV1	LTR109A2	1	0.000335904119528122	203183	26	6.788	2.33463198524019	0.00228011716335689	211426.523	6	0.012	*	0.03846154	0.0009732879;0.1963696468	0.006299	**
LTR	ERV1	MER51B	80	0.0268723295622498	203183	713	163.127	12.3862944939676	0.0547950313062639	211426.523	1	0.002	**	0.112202	0.08997757;0.13769226	1.658e-15	***
LTR	ERV1	LTR58	4	0.00134361647811249	203183	76	18.297	4.29176073543368	0.00614603767500605	211426.523	1	0.002	**	0.05263158	0.01452456;0.12930916	2.095e-05	***
LTR	ERV1	LTR78B	231	0.0775938516109962	203183	3270	743.26	26.566259920549	0.249664095880472	211426.523	1	0.002	**	0.0706422	0.06209425;0.07996725	2.2e-16	***
LTR	ERV1	LTR12C	348	0.116894633595786	203183	2731	836.978	33.8116065980418	0.281144358154408	211426.523	1	0.002	**	0.1274259	0.1151411;0.1405151	2.2e-16	***
LTR	ERV1	MER41B	353	0.118574154193427	203183	2851	714.186	24.6189662150444	0.239898019509311	211426.523	1	0.002	**	0.1238162	0.1119413;0.1364691	2.2e-16	***
LTR	ERV1	LTR12	76	0.0255287130841373	203183	778	193.696	14.7416043529495	0.0650632843361191	211426.523	1	0.002	**	0.09768638	0.0777386;0.1207418	2.2e-16	***
LTR	ERV1	LTR6A	51	0.0171311100959342	203183	287	67.023	7.93166958353552	0.0225133018031333	211426.523	22	0.044	*	0.1777003	0.1352651;0.2269330	0.02542	*
LTR	ERV1	MER101B	15	0.00503856179292183	203183	261	57.147	7.32741987892615	0.0191959127186736	211426.523	1	0.002	**	0.05747126	0.03251949;0.09301938	1.101e-12	***
LTR	ERV1	MER50B	54	0.0181388224545186	203183	692	153.381	12.2661443533531	0.0515213097573429	211426.523	1	0.002	**	0.07803468	0.05916306;0.10059384	2.2e-16	***
LTR	ERV1	HERV1_LTRb	5	0.00167952059764061	203183	10	1.90826873385013	1.12048263955369	0.000640995328866972	211426.523	767	0.47	ns	0.5	0.187086;0.812914	0.02711	*
LTR	ERV1	LTR25	21	0.00705398651009056	203183	284	40.661	6.1179660434256	0.013658197404133	211426.523	1	0.002	**	0.07394366	0.04635258;0.11081135	0.0004733	***
LTR	ERV1	LTR10B2	25	0.00839760298820305	203183	101	28.032	5.05098886243956	0.00941606427861231	211426.523	305	0.61	ns	0.2475248	0.1670326;0.3433482	0.5787	ns
LTR	ERV1	LTR24B	77	0.0258646172036654	203183	454	107.282	9.35424919370754	0.036036465751216	211426.523	2	0.004	**	0.1696035	0.1362291;0.2073515	0.0006027	***
LTR	ERV1	MER31B	204	0.0685244403837369	203183	1486	345.693	18.7203954072611	0.116119702792035	211426.523	1	0.002	**	0.1372813	0.1201772;0.1558326	2.2e-16	***
LTR	ERV1	LTR45C	62	0.0208260554107436	203183	424	103.858	9.32946273238042	0.0348863300459517	211426.523	1	0.002	**	0.1462264	0.1139842;0.1835010	7.84e-07	***
LTR	ERV1	LTR49	117	0.0393007819847903	203183	1462	333.918	17.8467302826535	0.112164431784591	211426.523	1	0.002	**	0.08002736	0.06663157;0.09513775	2.2e-16	***
LTR	ERV1	LTR35	16	0.00537446591244995	203183	105	24.437	4.93095785272448	0.00820848896890872	211426.523	53	0.106	ns	0.152381	0.08968134;0.23563138	0.0501	ns
LTR	ERV1	MER4B	182	0.0611345497541182	203183	1738	404.207	19.5521978160881	0.135774796442104	211426.523	1	0.002	**	0.1047181	0.09071182;0.12007423	2.2e-16	***
LTR	ERV1	MER34A1	97	0.0325826995942278	203183	775	184.255	12.9555324406533	0.0618920135436541	211426.523	1	0.002	**	0.1251613	0.1026809;0.1505372	4.911e-15	***
LTR	ERV1	MER89	163	0.0547523714830839	203183	1388	320.778	16.720115976819	0.107750651653992	211426.523	1	0.002	**	0.1174352	0.1009618;0.1355467	2.2e-16	***
LTR	ERV1	MER92D	19	0.00638217827103432	203183	231	48.548	6.26425869013541	0.0163074731948513	211426.523	1	0.002	**	0.08225108	0.05024649;0.12546579	2.516e-07	***
LTR	ERV1	MER49	132	0.0443393437777121	203183	1335	335.198	17.86471225472	0.112594389057587	211426.523	1	0.002	**	0.0988764	0.08338645;0.11615695	2.2e-16	***
LTR	ERV1	LTR1A1	34	0.0114207400639561	203183	359	87.651	9.61278339528175	0.0294423319807594	211426.523	1	0.002	**	0.09470752	0.06648164;0.12982727	7.278e-13	***
LTR	ERV1	LTR72	29	0.00974121946631554	203183	153	41.151	6.04572160703334	0.0138227904227017	211426.523	30	0.06	ns	0.1895425	0.1307671;0.2607364	0.02829	*
LTR	ERV1	MER34D	36	0.0120925483030124	203183	249	64.654	7.9598771123456	0.0217175449439712	211426.523	1	0.002	**	0.1445783	0.1033598;0.1944975	1.737e-05	***
LTR	ERV1	LTR26	39	0.0131002606615968	203183	596	153.484	12.1751376985223	0.0515559078816543	211426.523	1	0.002	**	0.06543624	0.04694179;0.08837078	2.2e-16	***
LTR	ERV1	LTR29	73	0.0245210007255529	203183	708	155.576	11.3449959423938	0.0522586192997071	211426.523	1	0.002	**	0.1031073	0.08169314;0.12789278	5.069e-16	***
LTR	ERV1	LTR27C	10	0.00335904119528122	203183	120	29.883	5.74877024757117	0.0100378228038589	211426.523	2	0.004	**	0.08333333	0.04068613;0.14791543	6.348e-06	***
LTR	ERV1	LTR23	144	0.0483701932120496	203183	856	200.812	13.1465389927345	0.0674535780506812	211426.523	1	0.002	**	0.1682243	0.1437580;0.1949987	2.261e-06	***
LTR	ERV1	MER61E	16	0.00537446591244995	203183	318	68.382	8.25858827405025	0.022969795501572	211426.523	1	0.002	**	0.05031447	0.02902904;0.08042319	2.813e-16	***
LTR	ERV1	PABL_A	78	0.0262005213231935	203183	524	130.886	11.6260125652851	0.0439651465885578	211426.523	1	0.002	**	0.148855	0.1194762;0.1822597	2.36e-08	***
LTR	ERV1	MER65D	44	0.0147797812592374	203183	470	107.599	9.94882798012803	0.0361429473571064	211426.523	1	0.002	**	0.09361702	0.06884733;0.12363696	2.541e-14	***
LTR	ERV1	MER57E1	63	0.0211619595302717	203183	501	117.289	10.2885048637949	0.0393978582753339	211426.523	1	0.002	**	0.1257485	0.09799726;0.15800389	1.352e-09	***
LTR	ERV1	LTR8A	155	0.0520651385268589	203183	1442	351.741	18.6439136051022	0.118151250906941	211426.523	1	0.002	**	0.1074896	0.09196827;0.12462973	2.2e-16	***
LTR	ERV1	LTR8	320	0.107489318248999	203183	3403	842.05	27.648470806501	0.282848063848655	211426.523	1	0.002	**	0.09403468	0.08443312;0.10434011	2.2e-16	***
LTR	ERV1	MER57B2	165	0.0554241797221401	203183	1104	257.902	14.950381597468	0.0866303442345417	211426.523	1	0.002	**	0.1494565	0.1289282;0.1718723	5.362e-12	***
LTR	ERV1	LTR39	103	0.0345981243113966	203183	1272	299.387	17.2704226496776	0.100565326633166	211426.523	1	0.002	**	0.08097484	0.06657246;0.09734719	2.2e-16	***
LTR	ERV1	MER4E1	94	0.0315749872356435	203183	1050	262.398	15.9259295248733	0.0881405691559401	211426.523	1	0.002	**	0.08952381	0.07294881;0.10843996	2.2e-16	***
LTR	ERV1	LTR44	18	0.00604627415150619	203183	218	55.471	7.02898040725435	0.0186329374143444	211426.523	1	0.002	**	0.08256881	0.04966941;0.12735554	1.373e-10	***
LTR	ERV1	LTR1B	26	0.00873350710773117	203183	321	80.671	9.64934551505277	0.0270977212264531	211426.523	1	0.002	**	0.08099688	0.05359077;0.11642745	5.99e-15	***
LTR	ERV1	LTR46	42	0.0141079730201811	203183	255	63.043	7.39620543622571	0.0211764034074114	211426.523	2	0.004	**	0.1647059	0.1213581;0.2160424	0.001754	**
LTR	ERV1	LTR1B1	14	0.00470265767339371	203183	168	42.023	6.96613221221059	0.0141156988149303	211426.523	1	0.002	**	0.08333333	0.04630854;0.13586659	5.209e-08	***
LTR	ERV1	MER4D1	163	0.0547523714830839	203183	1536	375.393	19.4428541005578	0.12609605514202	211426.523	1	0.002	**	0.1061198	0.09115596;0.12260769	2.2e-16	***
LTR	ERV1	HERV1_LTRa	2	0.000671808239056244	203183	27	7.807	2.8027855084909	0.00262240346115605	211426.523	11	0.022	*	0.07407407	0.009100073;0.242898347	0.01034	*
LTR	ERV1	LTR28B	38	0.0127643565420686	203183	261	67.886	8.96902711822455	0.0228031870582861	211426.523	1	0.002	**	0.1455939	0.1051357;0.1943196	1.063e-05	***
LTR	ERV1	LTR38B	27	0.00906941122725929	203183	226	59.157	7.49202786176624	0.0198710799989251	211426.523	1	0.002	**	0.119469	0.08022623;0.16904474	2.002e-07	***
LTR	ERV1	LTR1A2	115	0.038628973745734	203183	837	208.777	15.5442238112391	0.0701290543627227	211426.523	1	0.002	**	0.1373955	0.1147848;0.1625933	2.191e-15	***
LTR	ERV1	MER72	87	0.0292236583989466	203183	774	194.35	13.3737188678526	0.0652829656302905	211426.523	1	0.002	**	0.1124031	0.09101544;0.13679362	2.2e-16	***
LTR	ERV1	MER51E	44	0.0147797812592374	203183	233	62.609	7.57677547024633	0.0210306210195362	211426.523	9	0.018	*	0.1888412	0.1406933;0.2450949	0.00609	**
LTR	ERV1	MER92B	94	0.0315749872356435	203183	804	205.095	13.4307989844745	0.0688922553946202	211426.523	1	0.002	**	0.1169154	0.09552021;0.14116436	2.2e-16	***
LTR	ERV1	LTR26C	40	0.0134361647811249	203183	312	79.752	8.50910693909184	0.0267890253406068	211426.523	1	0.002	**	0.1282051	0.09319438;0.17046449	3.918e-08	***
LTR	ERV1	LTR10A	59	0.0198183430521592	203183	311	82.112	9.05181702153724	0.0275817590626931	211426.523	5	0.01	**	0.1897106	0.1476676;0.2377771	0.002462	**
LTR	ERV1	MER65A	150	0.0503856179292183	203183	1394	331.504	17.4379490212027	0.111353559240051	211426.523	1	0.002	**	0.107604	0.09181837;0.12506442	2.2e-16	***
LTR	ERV1	MER51C	30	0.0100771235858437	203183	180	45.462	6.75767875991618	0.0152708730819875	211426.523	10	0.02	*	0.1666667	0.1153640;0.2292982	0.007615	**
LTR	ERV1	HERV-Fc1_LTR1	1	0.000335904119528122	203183	17	4.45171026156942	1.9077892206764	0.00149534781580678	211426.523	43	0.086	ns	0.05882353	0.001488174;0.286889397	0.05718	ns
LTR	ERV1	MER39	280	0.0940531534678741	203183	3348	766.331	26.8242983502269	0.257413739822105	211426.523	1	0.002	**	0.08363202	0.07447214;0.09352655	2.2e-16	***
LTR	ERV1	LTR71B	27	0.00906941122725929	203183	233	58.059	7.52809346323432	0.0195022572756832	211426.523	1	0.002	**	0.1158798	0.07777044;0.16410696	6.421e-07	***
LTR	ERV1	MER34B	76	0.0255287130841373	203183	667	152.034	11.5989387178043	0.0510688469083385	211426.523	1	0.002	**	0.113943	0.09083163;0.14053288	6.397e-14	***
LTR	ERV1	LTR19B	39	0.0131002606615968	203183	283	63.39	7.9152100762109	0.0212929621368876	211426.523	1	0.002	**	0.1378092	0.0998651;0.1835418	0.0003416	***
LTR	ERV1	MER67C	130	0.0436675355386558	203183	1648	387.789	18.4675263240243	0.130259922607691	211426.523	1	0.002	**	0.0788835	0.06632492;0.09296504	2.2e-16	***
LTR	ERV1	LTR51	45	0.0151156853787655	203183	414	100.572	10.1111350031067	0.0337825491091823	211426.523	1	0.002	**	0.1086957	0.0803957;0.1427317	7.705e-12	***
LTR	ERV1	LTR48B	114	0.0382930696262059	203183	1013	239.682	14.3944460149072	0.0805101711767393	211426.523	1	0.002	**	0.112537	0.09373046;0.13362780	2.2e-16	***
LTR	ERV1	MER41C	88	0.0295595625184747	203183	837	191.851	13.2808576598118	0.0644435412355897	211426.523	1	0.002	**	0.1051374	0.08517982;0.12792327	2.2e-16	***
LTR	ERV1	LTR27E	24	0.00806169886867492	203183	222	57.093	8.3020042323691	0.0191777738962191	211426.523	1	0.002	**	0.1081081	0.07050605;0.15657695	5.102e-08	***
LTR	ERV1	LTR1	16	0.00537446591244995	203183	244	57.552	7.80295983471543	0.0193319538870825	211426.523	1	0.002	**	0.06557377	0.03794244;0.10430512	2.313e-12	***
LTR	ERV1	LTR4	11	0.00369494531480934	203183	102	22.619	4.53038225355912	0.00759781527960659	211426.523	5	0.01	**	0.1078431	0.05507887;0.18477236	0.004032	**
LTR	ERV1	LTR31	36	0.0120925483030124	203183	241	64.367	7.71983852855142	0.0216211404616666	211426.523	1	0.002	**	0.1493776	0.1068670;0.2007559	1.551e-05	***
LTR	ERV1	MER87	5	0.00167952059764061	203183	165	41.425	6.29475964584821	0.0139148281514524	211426.523	1	0.002	**	0.03030303	0.009911074;0.069297590	1.778e-14	***
LTR	ERV1	MER34C_	38	0.0127643565420686	203183	651	147.326	11.7690370988554	0.0494874103136001	211426.523	1	0.002	**	0.05837174	0.04163475;0.07924252	2.2e-16	***
LTR	ERV1	MER61A	61	0.0204901512912154	203183	811	173.99	12.6964207199942	0.0584439577566979	211426.523	1	0.002	**	0.07521578	0.05801955;0.09557209	2.2e-16	***
LTR	ERV1	LTR12_	44	0.0147797812592374	203183	545	136.286	12.0403144964396	0.0457790288340096	211426.523	1	0.002	**	0.08073394	0.05927213;0.10686743	2.2e-16	***
LTR	ERV1	LTR10C	113	0.0379571655066778	203183	519	140.331	11.6629096910875	0.0471377609975009	211426.523	9	0.018	*	0.2177264	0.1829500;0.2557536	0.006525	**
LTR	ERV1	MER66B	233	0.0782656598500524	203183	1430	373.671	17.3441511345634	0.125517628248193	211426.523	1	0.002	**	0.1629371	0.1441538;0.1831161	2.2e-16	***
LTR	ERV1	LTR70	38	0.0127643565420686	203183	151	58.782	7.56569334005257	0.0197451159541021	211426.523	2	0.004	**	0.2516556	0.1846506;0.3286696	0.0004285	***
LTR	ERV1	MER83B	25	0.00839760298820305	203183	147	36.798	5.69487731453695	0.0123605997903958	211426.523	21	0.042	*	0.170068	0.1131866;0.2407333	0.028	*
LTR	ERV1	HERV1_LTRd	4	0.00134361647811249	203183	16	3.87231869254341	1.83552755007485	0.00130072780095108	211426.523	653	0.698	ns	0.25	0.07266204;0.52377082	1	ns
LTR	ERV1	MER57F	38	0.0127643565420686	203183	413	96.566	9.73171877678092	0.0324369172063526	211426.523	1	0.002	**	0.09200969	0.0659352;0.1241017	1.074e-13	***
LTR	ERV1	MER90	113	0.0379571655066778	203183	701	160.606	12.2577737382045	0.0539482170209335	211426.523	1	0.002	**	0.1611983	0.1347367;0.1905474	1.013e-05	***
LTR	ERV1	LTR61	27	0.00906941122725929	203183	184	41.682	5.88485407699355	0.0140011555101712	211426.523	7	0.014	*	0.1467391	0.09898262;0.20627153	0.008166	**
LTR	ERV1	LTR12E	16	0.00537446591244995	203183	112	29.422	6.21196462518135	0.0098829710047564	211426.523	12	0.024	*	0.1428571	0.08391576;0.22160169	0.003498	**
LTR	ERV1	MER72B	18	0.00604627415150619	203183	188	44.837	6.59924093975823	0.0150609330072824	211426.523	1	0.002	**	0.09574468	0.05773642;0.14709457	7.691e-07	***
LTR	ERV1	MER50	224	0.0752425227742993	203183	2531	599.653	24.2486409431042	0.201425912987397	211426.523	1	0.002	**	0.08850257	0.07772075;0.10024703	2.2e-16	***
LTR	ERV1	LTR56	143	0.0480342890925214	203183	976	235.649	14.8831887815854	0.0791554698626824	211426.523	1	0.002	**	0.1465164	0.1249115;0.1702779	3.05e-13	***
LTR	ERV1	MER61B	53	0.0178029183349905	203183	429	90.316	8.95334051102192	0.0303375164593019	211426.523	1	0.002	**	0.1235431	0.0939277;0.1584666	3.464e-06	***
LTR	ERV1	MER57C2	51	0.0171311100959342	203183	454	99.983	9.57592864475347	0.0335847015827802	211426.523	1	0.002	**	0.1123348	0.0847931;0.1450455	2.985e-09	***
LTR	ERV1	LTR26E	15	0.00503856179292183	203183	118	29.92	5.21639826037187	0.0100502512562814	211426.523	1	0.002	**	0.1271186	0.07292579;0.20098332	0.0009715	***
LTR	ERV1	LTR1D	48	0.0161233977373498	203183	296	78.608	9.38074273894845	0.0264047510278666	211426.523	1	0.002	**	0.1621622	0.1220512;0.2091896	3.073e-05	***
LTR	ERV1	MER4A	102	0.0342622201918684	203183	834	201.548	13.3294174429856	0.0677008034826539	211426.523	1	0.002	**	0.1223022	0.1008327;0.1464807	2.2e-16	***
LTR	ERV1	MER52D	95	0.0319108913551716	203183	657	177.407	15.9106410775776	0.0595917421331255	211426.523	1	0.002	**	0.1445967	0.1185889;0.1738442	1.75e-14	***
LTR	ERV1	HERV-Fc1_LTR2	0	0	203183	3	1.52334943639291	0.719443594565814	0.000511699351165223	211426.523	1	0.002	**	0	0.0000000;0.7075982	0.1193	ns
LTR	ERV1	LTR10D	36	0.0120925483030124	203183	181	45.338	6.67100129352845	0.015229220971166	211426.523	88	0.176	ns	0.198895	0.1433626;0.2645636	0.1223	ns
LTR	ERV1	LTR35B	17	0.00571037003197807	203183	206	47.254	6.30088765057632	0.0158728132641819	211426.523	1	0.002	**	0.08252427	0.04880819;0.12884187	4.499e-08	***
LTR	ERV1	MER65C	91	0.0305672748770591	203183	680	165.486	12.2739746803737	0.0555874291242308	211426.523	1	0.002	**	0.1338235	0.1091327;0.1617414	1.616e-12	***
LTR	ERV1	LTR7B	101	0.0339263160723403	203183	845	209.219	14.5240485742436	0.0702775239835541	211426.523	1	0.002	**	0.1195266	0.09841904;0.14332805	2.2e-16	***
LTR	ERV1	LTR1F	8	0.00268723295622497	203183	132	31.696	5.92829897430356	0.0106468169725634	211426.523	1	0.002	**	0.06060606	0.02652583;0.11592601	6.335e-08	***
LTR	ERV1	MER52A	263	0.0883427834358961	203183	1420	408.683	23.6650913276824	0.137278303281111	211426.523	1	0.002	**	0.1852113	0.1653216;0.2064122	2.2e-16	***
LTR	ERV1	LTR27B	19	0.00638217827103432	203183	150	34.456	6.23160468073007	0.011573912342461	211426.523	6	0.012	*	0.1266667	0.07801453;0.19072061	0.001823	**
LTR	ERV1	MER4D	132	0.0443393437777121	203183	1315	322.142	17.608233468633	0.108208824873028	211426.523	1	0.002	**	0.1003802	0.08466517;0.11790630	2.2e-16	***
LTR	ERV1	MER4D0	53	0.0178029183349905	203183	444	103.955	10.1030216294951	0.0349189127455459	211426.523	1	0.002	**	0.1193694	0.09070727;0.15321707	1.069e-09	***
LTR	ERV1	MER101	43	0.0144438771397092	203183	364	83.763	9.1135002543966	0.0281363367640341	211426.523	1	0.002	**	0.1181319	0.08682565;0.15581038	6.781e-08	***
LTR	ERV1	LTR10G	16	0.00537446591244995	203183	116	29.884	5.45364889649918	0.0100381587079784	211426.523	2	0.004	**	0.137931	0.08094246;0.21430820	0.00274	**
LTR	ERV1	LTR1F1	20	0.00671808239056244	203183	221	52.719	7.55560230068564	0.0177085292774031	211426.523	1	0.002	**	0.09049774	0.05615688;0.13630500	2.056e-08	***
LTR	ERV1	MER61D	21	0.00705398651009056	203183	267	63.391	7.73731122451365	0.0212932980410072	211426.523	1	0.002	**	0.07865169	0.04934438;0.11771564	1.63e-11	***
LTR	ERV1	MER51D	16	0.00537446591244995	203183	151	38.352	5.8361079630312	0.0128825947921425	211426.523	1	0.002	**	0.1059603	0.06179006;0.16636569	8.572e-06	***
LTR	ERV1	MER57C1	26	0.00873350710773117	203183	187	47.717	6.54765475439739	0.0160283368715234	211426.523	1	0.002	**	0.1390374	0.09287656;0.19704979	0.0001456	***
LTR	ERV1	MER67D	22	0.00738989062961868	203183	1042	232.749	14.2285786869754	0.0781813479160508	211426.523	1	0.002	**	0.02111324	0.01327771;0.03179201	2.2e-16	***
LTR	ERV1	MER41A	350	0.117566441834843	203183	2558	644.201	25.2488435993236	0.216389769704136	211426.523	1	0.002	**	0.1368256	0.1237338;0.1507547	2.2e-16	***
LTR	ERV1	MER66C	104	0.0349340284309247	203183	589	138.939	11.0848614404129	0.0466701824631177	211426.523	1	0.002	**	0.1765705	0.1466133;0.2098125	0.0005569	***
LTR	ERV1	MER4A1_	57	0.0191465348131029	203183	400	98.286	9.7637869464432	0.033014672291941	211426.523	1	0.002	**	0.1425	0.1097477;0.1806511	5.054e-07	***
LTR	ERV1	LTR9	69	0.0231773842474404	203183	810	191.078	13.8349312004549	0.0641838873511945	211426.523	1	0.002	**	0.08518519	0.06688185;0.10657127	2.2e-16	***
LTR	ERV1	MER57B1	131	0.044003439658184	203183	1010	230.693	14.1864021162874	0.077490729046301	211426.523	1	0.002	**	0.129703	0.1095905;0.1520010	2.355e-15	***
LTR	ERV1	LTR37A	205	0.068860344503265	203183	1963	451.097	20.5196161183792	0.151525340606777	211426.523	1	0.002	**	0.104432	0.0912471;0.1188113	2.2e-16	***
LTR	ERV1	MER66D	44	0.0147797812592374	203183	246	59.628	7.28083969241369	0.0200292908392229	211426.523	15	0.03	*	0.1788618	0.1330718;0.2325756	0.02084	*
LTR	ERV1	PRIMA4_LTR	35	0.0117566441834843	203183	334	72.852	8.4389164773276	0.0244712869158627	211426.523	1	0.002	**	0.1047904	0.07408259;0.14271815	8.774e-08	***
LTR	ERV1	MER83C	16	0.00537446591244995	203183	151	35.753	5.73400992934872	0.0120095799854889	211426.523	1	0.002	**	0.1059603	0.06179006;0.16636569	7.206e-05	***
LTR	ERV1	PrimLTR79	18	0.00604627415150619	203183	141	31.725	5.31974385423533	0.0106565581920297	211426.523	6	0.012	*	0.1276596	0.07744599;0.19423597	0.004556	**
LTR	ERV1	MER110A	61	0.0204901512912154	203183	635	147.2	11.1254562052877	0.0494450863945395	211426.523	1	0.002	**	0.09606299	0.07427824;0.12168553	2.2e-16	***
LTR	ERV1	LTR9D	59	0.0198183430521592	203183	724	183.859	13.4344185807426	0.061758995512321	211426.523	1	0.002	**	0.08149171	0.06261176;0.10386133	2.2e-16	***
LTR	ERV1	LTR06	12	0.00403084943433746	203183	98	22.614	4.46956160948487	0.00759613575900895	211426.523	11	0.022	*	0.122449	0.06490049;0.20412687	0.0112	*
LTR	ERV1	LTR19C	24	0.00806169886867492	203183	129	30.068	5.21714429497542	0.0100999650659716	211426.523	139	0.278	ns	0.1860465	0.1229918;0.2640559	0.2514	ns
LTR	ERV1	LTR59	8	0.00268723295622497	203183	114	27.11	5.07066185143632	0.00910636068040738	211426.523	1	0.002	**	0.07017544	0.03078199;0.13359563	4.268e-06	***
LTR	ERV1	MER34A	140	0.0470265767339371	203183	1464	341.264	17.610065826635	0.114631983446645	211426.523	1	0.002	**	0.09562842	0.08104562;0.11185592	2.2e-16	***
LTR	ERV1	HERV-Fc2_LTR	2	0.000671808239056244	203183	4	1.35901926444834	0.653467204492721	0.000456500169446274	211426.523	539	0.926	ns	0.5	0.06758599;0.93241401	0.6089	ns
LTR	ERV1	LTR78	358	0.120253674791068	203183	4812	1105.289	30.9116322443188	0.371271128369118	211426.523	1	0.002	**	0.07439734	0.06713896;0.08217699	2.2e-16	***
LTR	ERV1	MER31A	203	0.0681885362642087	203183	1349	322.063	17.5258148222896	0.108182288447586	211426.523	1	0.002	**	0.1504818	0.1318089;0.1706912	1.741e-15	***
LTR	ERV1	LTR10B1	23	0.0077257947491468	203183	171	43.732	6.15028470901969	0.0146897589552038	211426.523	1	0.002	**	0.1345029	0.08721178;0.19495625	0.0001473	***
LTR	ERV1	MER41G	13	0.00436675355386558	203183	114	29.802	5.21171353375815	0.0100106145701771	211426.523	3	0.006	**	0.1140351	0.06213544;0.18710742	0.0001622	***
LTR	ERV1	MER41E	49	0.016459301856878	203183	360	89.827	9.27961110080495	0.0301732593448526	211426.523	1	0.002	**	0.1361111	0.1024205;0.1759250	1.818e-07	***
LTR	ERV1	MER87B	27	0.00906941122725929	203183	202	48.576	6.59330688620632	0.0163168785101981	211426.523	1	0.002	**	0.1336634	0.08996739;0.18848564	0.0001989	***
LTR	ERV1	LTR1C1	4	0.00134361647811249	203183	70	19.512	4.52286549792411	0.00655416118023271	211426.523	1	0.002	**	0.05714286	0.01578708;0.13989417	5.797e-06	***
LTR	ERV1	MER4CL34	103	0.0345981243113966	203183	896	209.875	13.8882056889023	0.0704978770859646	211426.523	1	0.002	**	0.1149554	0.09480512;0.13767581	2.2e-16	***
LTR	ERV1	LTR19A	40	0.0134361647811249	203183	447	103.938	10.3076866659986	0.0349132023755139	211426.523	1	0.002	**	0.08948546	0.06469932;0.11985965	4.44e-15	***
LTR	ERV1	LTR7Y	27	0.00906941122725929	203183	257	63.361	7.79046663367288	0.0212832209174213	211426.523	1	0.002	**	0.1050584	0.07038401;0.14916611	1.647e-08	***
LTR	ERV1	HERV1_LTRc	2	0.000671808239056244	203183	34	8.337	2.78445401904651	0.00280043264450595	211426.523	9	0.018	*	0.05882353	0.007204917;0.196773209	0.00854	**
LTR	ERV1	LOR1a	51	0.0171311100959342	203183	808	191.572	13.7321297469615	0.0643498239862414	211426.523	1	0.002	**	0.06311881	0.04735357;0.08215777	2.2e-16	***
LTR	ERV1	LTR12B	26	0.00873350710773117	203183	171	38.709	6.25103146643771	0.0130025125628141	211426.523	28	0.056	ns	0.1520468	0.1017897;0.2147939	0.02188	*
LTR	ERV1	LTR54	181	0.0607986456345901	203183	1113	276.857	14.922038004851	0.0929974068201972	211426.523	1	0.002	**	0.1626235	0.1414088;0.1856383	4.263e-12	***
LTR	ERV1	MER51A	202	0.0678526321446806	203183	941	232.131	14.9948886519936	0.0779737591701825	211426.523	24	0.048	*	0.2146652	0.1888263;0.2423033	0.02322	*
LTR	ERV1	LTR48	73	0.0245210007255529	203183	975	231.292	14.8140538743516	0.0776919356138984	211426.523	1	0.002	**	0.07487179	0.05914361;0.09322208	2.2e-16	***
LTR	ERV1	LTR43	40	0.0134361647811249	203183	424	94.464	9.2762466953371	0.0317308467471045	211426.523	1	0.002	**	0.09433962	0.0682545;0.1262460	4.845e-12	***
LTR	ERV1	LTR12D	53	0.0178029183349905	203183	490	120.454	12.0456208217335	0.0404609948136404	211426.523	1	0.002	**	0.1081633	0.08207771;0.13908606	2.037e-14	***
LTR	ERV1	MER92A	11	0.00369494531480934	203183	151	33.684	5.30700558774044	0.0113145943621853	211426.523	1	0.002	**	0.07284768	0.03692458;0.12660518	1.142e-06	***
LTR	ERV1	LTR2C	42	0.0141079730201811	203183	291	67.783	7.62522491832569	0.0227685889339747	211426.523	1	0.002	**	0.1443299	0.1060412;0.1900451	0.0002227	***
LTR	ERV1	LTR17	103	0.0345981243113966	203183	843	204.187	13.8535176381651	0.0685872544540886	211426.523	1	0.002	**	0.1221827	0.1008335;0.1462125	2.2e-16	***
LTR	ERV1	MER50C	12	0.00403084943433746	203183	85	18.131	4.3299639245134	0.00609027759116438	211426.523	85	0.17	ns	0.1411765	0.07513135;0.23362462	0.1128	ns
LTR	ERV1	MER57D	45	0.0151156853787655	203183	452	102.147	9.58139834231904	0.0343115980974391	211426.523	1	0.002	**	0.09955752	0.07354798;0.13094388	3.87e-12	***
LTR	ERV1	LTR45	26	0.00873350710773117	203183	174	43.344	6.27256000441678	0.0145594281568269	211426.523	1	0.002	**	0.1494253	0.09999038;0.21122803	0.002036	**
LTR	ERV1	LTR73	22	0.00738989062961868	203183	217	53.428	6.9720459999505	0.0179466852981485	211426.523	1	0.002	**	0.1013825	0.06463362;0.14946625	9.03e-08	***
LTR	ERV1	MER92C	11	0.00369494531480934	203183	128	30.365	5.20200305996025	0.0101997285894714	211426.523	1	0.002	**	0.0859375	0.04368231;0.14856349	1.525e-05	***
LTR	ERV1	LTR24	50	0.0167952059764061	203183	308	83.173	8.21453282600719	0.0279381533335125	211426.523	1	0.002	**	0.1623377	0.1229551;0.2083586	1.129e-05	***
LTR	ERV1	LTR24C	36	0.0120925483030124	203183	382	101.395	9.23245434395497	0.0340589981995539	211426.523	1	0.002	**	0.09424084	0.06687993;0.12807965	2.2e-16	***
LTR	ERV1	MER84	35	0.0117566441834843	203183	358	79.612	8.41095715125218	0.0267419987638728	211426.523	1	0.002	**	0.09776536	0.06904533;0.13334159	1.01e-09	***
LTR	ERV1	LTR15	37	0.0124284524225405	203183	264	65.506	7.75745719563712	0.0220037352538092	211426.523	1	0.002	**	0.1401515	0.1006371;0.1879699	2.321e-05	***
LTR	ERV1	MER4C	98	0.0329186037137559	203183	668	155.23	12.1946631691822	0.0521423964743504	211426.523	1	0.002	**	0.1467066	0.1207362;0.1758430	4.385e-08	***
LTR	ERV1	LTR27	32	0.0107489318248999	203183	315	79.404	9.22463429507523	0.026672130707011	211426.523	1	0.002	**	0.1015873	0.07052891;0.14037918	2.914e-11	***
LTR	ERV1	LTR1B0	13	0.00436675355386558	203183	92	25.405	5.2264989516206	0.00853364415661194	211426.523	8	0.016	*	0.1413043	0.07743918;0.22950738	0.003281	**
LTR	ERV1	LTR28	14	0.00470265767339371	203183	139	38.125	6.54294927270456	0.0128063445570096	211426.523	1	0.002	**	0.1007194	0.05616691;0.16321445	8.201e-07	***
LTR	ERV1	LTR9A1	48	0.0161233977373498	203183	479	122.116	10.5859627151528	0.0410192674602961	211426.523	1	0.002	**	0.1002088	0.07481348;0.13066285	2.2e-16	***
LTR	ERV1	LTR72B	17	0.00571037003197807	203183	163	40.362	6.0522380641863	0.0135577620723941	211426.523	1	0.002	**	0.1042945	0.06193936;0.16172968	6.661e-06	***
LTR	ERV1	LTR21A	15	0.00503856179292183	203183	94	20.423	4.33715135565751	0.00686016983312283	211426.523	132	0.264	ns	0.1595745	0.09215424;0.24950115	0.2106	ns
LTR	ERV1	LTR37B	184	0.0618063579931744	203183	2032	469.401	20.4708391194463	0.15767372961062	211426.523	1	0.002	**	0.09055118	0.07842531;0.10387278	2.2e-16	***
LTR	ERV1	MER39B	120	0.0403084943433746	203183	1186	277.704	16.3546892315281	0.0932819176094376	211426.523	1	0.002	**	0.1011804	0.08460143;0.11976607	2.2e-16	***
LTR	ERV1	EUTREP7	31	0.0104130277053718	203183	275	64.253	7.30687220234359	0.0215828473920404	211426.523	1	0.002	**	0.1127273	0.07789037;0.15617971	4.753e-07	***
LTR	ERV1	LTR45B	52	0.0174670142154623	203183	444	111.348	10.243428323751	0.0374022519012173	211426.523	1	0.002	**	0.1171171	0.08871712;0.15073533	3.084e-12	***
LTR	ERV1	MER41D	54	0.0181388224545186	203183	472	118.968	9.65412752029816	0.0399618412920216	211426.523	1	0.002	**	0.1144068	0.08712406;0.14662935	1.327e-13	***
LTR	ERV1	MER34	124	0.0416521108214871	203183	1330	307.139	17.1256230825616	0.103169255367748	211426.523	1	0.002	**	0.09323308	0.07814308;0.11014720	2.2e-16	***
LTR	ERV1	LTR1F2	21	0.00705398651009056	203183	135	32.679	6.05199021691094	0.0109770107220595	211426.523	24	0.048	*	0.1555556	0.09894543;0.22790173	0.02032	*
LTR	ERV1	LTR1E	24	0.00806169886867492	203183	296	75.047	9.75827930605673	0.025208596458227	211426.523	1	0.002	**	0.08108108	0.05263986;0.11824065	4.002e-14	***
LTR	ERV1	LTR26B	14	0.00470265767339371	203183	138	34.329	5.36073656287049	0.0115312525192809	211426.523	1	0.002	**	0.1014493	0.05658231;0.16435493	1.837e-05	***
LTR	ERV1	LTR38C	7	0.00235132883669685	203183	127	32.468	5.44597416764298	0.0109061349528391	211426.523	1	0.002	**	0.05511811	0.02244475;0.11026814	4.959e-09	***
LTR	ERV1	LTR71A	22	0.00738989062961868	203183	166	41.371	6.38279712188153	0.0138966893289979	211426.523	2	0.004	**	0.1325301	0.08495545;0.19375181	0.0003012	***
LTR	ERV1	LTR2B	38	0.0127643565420686	203183	326	79.363	8.42972664392453	0.0266583586381103	211426.523	1	0.002	**	0.1165644	0.08382212;0.15646965	1.401e-08	***
LTR	ERV1	MER66A	29	0.00974121946631554	203183	331	86.335	9.05343800662156	0.0290002821594604	211426.523	1	0.002	**	0.08761329	0.05946137;0.12340255	2.522e-15	***
LTR	ERV1	MER48	30	0.0100771235858437	203183	193	47.843	6.4809222610176	0.0160706607905839	211426.523	2	0.004	**	0.1554404	0.1073988;0.2144053	0.002569	**
LTR	ERV1	LTR21B	7	0.00235132883669685	203183	36	7.581	2.68451963033345	0.00254648913014269	211426.523	522	0.96	ns	0.1944444	0.08194364;0.36024802	1	ns
LTR	ERV1	LTR36	69	0.0231773842474404	203183	484	119.079	10.244301084247	0.0399991266492892	211426.523	1	0.002	**	0.142562	0.1126445;0.1769254	3.304e-08	***
LTR	ERV1	LTR26D	22	0.00738989062961868	203183	196	51.148	6.89707660285614	0.0171808239056244	211426.523	1	0.002	**	0.1122449	0.07169471;0.16499849	3.47e-07	***
LTR	ERV1	LTR1D1	40	0.0134361647811249	203183	311	78.788	9.44840348039436	0.0264652137693817	211426.523	1	0.002	**	0.1286174	0.09349946;0.17099910	9.779e-08	***
LTR	ERV1	MER110	38	0.0127643565420686	203183	784	174.007	12.64131139375	0.0584496681267299	211426.523	1	0.002	**	0.04846939	0.03452478;0.06592389	2.2e-16	***
LTR	ERV1	MER67B	77	0.0258646172036654	203183	482	114.703	10.3521958520383	0.0385292102222342	211426.523	1	0.002	**	0.159751	0.1281775;0.1955667	3.569e-05	***
LTR	ERV1	PABL_B	25	0.00839760298820305	203183	377	84.107	8.73669736690474	0.0282518877811517	211426.523	1	0.002	**	0.066313	0.04337058;0.09633709	2.33e-16	***
LTR	ERV1	LOR1b	75	0.0251928089646091	203183	1101	253.684	15.3885981477506	0.0852135006583721	211426.523	1	0.002	**	0.06811989	0.05395416;0.08464340	2.2e-16	***
LTR	ERV1	LTR34	36	0.0120925483030124	203183	264	75.204	8.15922526695746	0.0252613334049929	211426.523	1	0.002	**	0.1363636	0.09736862;0.18375526	1.548e-08	***
LTR	ERV1	MER83	78	0.0262005213231935	203183	466	112.18	10.3761874147138	0.0376817241286647	211426.523	1	0.002	**	0.167382	0.1346159;0.2044367	0.0001431	***
LTR	ERV1	LTR27D	7	0.00235132883669685	203183	273	63.493	7.86535535210043	0.021327560261199	211426.523	1	0.002	**	0.02564103	0.01036981;0.05211440	2.2e-16	***
LTR	ERV1	MER34C2	57	0.0191465348131029	203183	590	140.857	11.1445391000145	0.0473144465643727	211426.523	1	0.002	**	0.09661017	0.07399408;0.12335640	2.2e-16	***
LTR	ERV1	MER57E2	9	0.0030231370757531	203183	76	18.835	4.21729303707491	0.00632675409131218	211426.523	8	0.016	*	0.1184211	0.05560421;0.21293324	0.007472	**
LTR	ERV1	LTR10E	34	0.0114207400639561	203183	288	71.971	8.36888267316473	0.0241753553865585	211426.523	1	0.002	**	0.1180556	0.08315831;0.16104880	3.743e-08	***
LTR	ERV1	LTR75_1	21	0.00705398651009056	203183	129	35.187	5.52091582180996	0.011819458253836	211426.523	7	0.014	*	0.1627907	0.1036855;0.2380145	0.004037	**
LTR	ERV1	LTR65	103	0.0345981243113966	203183	462	107.282	9.33882699752435	0.036036465751216	211426.523	330	0.66	ns	0.2229437	0.1857852;0.2636915	0.6598	ns
LTR	ERV1	LTR2	94	0.0315749872356435	203183	854	210.454	14.1887703908832	0.0706923655711714	211426.523	1	0.002	**	0.1100703	0.08986816;0.13300694	2.2e-16	***
LTR	ERV1	tot	12184	4.09265579233064	203183	134544	26565.242	140.187302976824	8.92337422406148	211426.523	1	0.002	**	0.09055774	0.08902942;0.09210373	2.2e-16	***
LTR	ERV1	MER61C	16	0.00537446591244995	203183	312	68.519	7.73443342853635	0.0230158143659474	211426.523	1	0.002	**	0.05128205	0.02959269;0.08194458	2.35e-16	***
LTR	ERV1	LTR38	15	0.00503856179292183	203183	237	60.666	7.61869335834489	0.020377959315293	211426.523	1	0.002	**	0.06329114	0.0358530;0.1022413	2.128e-14	***
LTR	ERV1	LTR1C	14	0.00470265767339371	203183	65	19.544	4.59163883021597	0.00656491011205761	211426.523	142	0.284	ns	0.2153846	0.1230531;0.3348873	0.1752	ns
LTR	ERV1	LTR60	5	0.00167952059764061	203183	42	11.012	3.00481029099757	0.00369897616424368	211426.523	26	0.052	ns	0.1190476	0.03980553;0.25631668	0.03483	*
LTR	ERV1	HERV1_LTRe	2	0.000671808239056244	203183	31	7.09309309309309	2.60305476903649	0.00238259919016644	211426.523	28	0.056	ns	0.06451613	0.007910983;0.214216157	0.03036	*
LTR	ERV1	LTR7	116	0.0389648778652621	203183	2350	545.165	23.1796261848648	0.183123169322549	211426.523	1	0.002	**	0.0493617	0.04095732;0.05891068	2.2e-16	***
LTR	ERV1	MER67A	69	0.0231773842474404	203183	476	115.219	10.1349768996657	0.0387025367479107	211426.523	1	0.002	**	0.144958	0.1145687;0.1798376	2.396e-07	***
LTR	ERV1	MER34C	23	0.0077257947491468	203183	198	42.296	6.0652428781683	0.0142074006395614	211426.523	2	0.004	**	0.1161616	0.0750791;0.1691877	0.0004866	***
LTR	ERV1	LTR28C	37	0.0124284524225405	203183	227	61.063	8.31301011289756	0.0205113132507457	211426.523	3	0.006	**	0.1629956	0.1174353;0.2175987	0.0002254	***
LTR	ERV1	MER57A1	81	0.0272082336817779	203183	1058	246.13	15.1381062970988	0.0826760809394566	211426.523	1	0.002	**	0.07655955	0.06126126;0.09426036	2.2e-16	***
LTR	ERV1	LTR38A1	15	0.00503856179292183	203183	167	38.944	6.08637066796854	0.0130814500309032	211426.523	1	0.002	**	0.08982036	0.05114602;0.14381638	2.244e-06	***
LTR	ERV1	MER65B	20	0.00671808239056244	203183	198	47.355	6.5236134567073	0.0159067395802542	211426.523	1	0.002	**	0.1010101	0.06279867;0.15168665	1.009e-06	***
LTR	ERV1	LTR7C	39	0.0131002606615968	203183	320	85.268	8.73719145461024	0.0286418724639239	211426.523	1	0.002	**	0.121875	0.08811819;0.16282369	3.67e-10	***
LTR	ERV1	LTR30	10	0.00335904119528122	203183	145	30.007	5.78709265879175	0.0100794749146804	211426.523	1	0.002	**	0.06896552	0.0335649;0.1231722	7.641e-06	***
LTR	ERV1	LTR35A	12	0.00403084943433746	203183	93	24.348	4.63318058814486	0.00817859350227071	211426.523	4	0.008	**	0.1290323	0.0684872;0.2145483	0.002929	**
LTR	ERV1	LTR1C3	3	0.00100771235858437	203183	66	15.717	3.77321456428708	0.00527940504662349	211426.523	1	0.002	**	0.04545455	0.009473739;0.127142506	3.73e-05	***
LTR	ERV1	MER52C	42	0.0141079730201811	203183	381	108.603	11.1182285462211	0.0364801950931126	211426.523	1	0.002	**	0.1102362	0.08061239;0.14607724	2.419e-16	***
LTR	ERV1	LTR76	29	0.00974121946631554	203183	188	47.924	7.01993614668279	0.0160978690242657	211426.523	4	0.008	**	0.1542553	0.1058061;0.2139654	0.001061	**
LTR	ERV1	LTR8B	129	0.0433316314191277	203183	1611	414.22	20.6562407102619	0.139138204390939	211426.523	1	0.002	**	0.08007449	0.06728544;0.09441725	2.2e-16	***
LTR	ERV1	LTR10B	17	0.00571037003197807	203183	79	21.162	4.46919788437811	0.00710840297745411	211426.523	205	0.41	ns	0.2151899	0.1306409;0.3220296	0.3126	ns
LTR	ERV1	MER4A1	203	0.0681885362642087	203183	2254	510.606	21.4214762246594	0.171514658855776	211426.523	1	0.002	**	0.09006211	0.07856085;0.10264140	2.2e-16	***
LTR	ERV1	LTR54B	100	0.0335904119528122	203183	861	203.214	13.363112540751	0.0682604197457878	211426.523	1	0.002	**	0.116144	0.09550497;0.13945070	2.2e-16	***
LTR	Gypsy	MamGypsy2-I	153	0.0513933302878027	203183	2287	503.577	21.8072379412577	0.169153588799613	211426.523	1	0.002	**	0.06689987	0.05700150;0.07792441	2.2e-16	***
LTR	Gypsy	MamGypLTR3a	118	0.0396366861043184	203183	1326	310.192	16.3457125362683	0.104194770644667	211426.523	1	0.002	**	0.08898944	0.07421132;0.10561752	2.2e-16	***
LTR	Gypsy	X1_LR	2	0.000671808239056244	203183	15	3.23132036847492	1.55556957991457	0.00108541382328586	211426.523	348	0.696	ns	0.1333333	0.01657591;0.40460270	0.7525	ns
LTR	Gypsy	MamGypLTR1d	68	0.0228414801279123	203183	751	173.281	12.2188927624536	0.0582058017359525	211426.523	1	0.002	**	0.09054594	0.07099766;0.11337705	2.2e-16	***
LTR	Gypsy	tot	1359	0.456493698438718	203183	18029	3919.644	59.2778299630235	1.31662456668369	211426.523	1	0.002	**	0.07537856	0.07156592;0.07932881	2.2e-16	***
LTR	Gypsy	MamGypLTR2b	63	0.0211619595302717	203183	890	199.636	13.3905493095246	0.0670585548061161	211426.523	1	0.002	**	0.07078652	0.05481963;0.08966126	2.2e-16	***
LTR	Gypsy	LTR81AB	16	0.00537446591244995	203183	266	58.48	7.0218877025275	0.0196436729100046	211426.523	1	0.002	**	0.06015038	0.03476850;0.09584429	1.258e-12	***
LTR	Gypsy	LTR104_Mam	175	0.0587832209174213	203183	1971	442.245	19.5701805552981	0.148551917340714	211426.523	1	0.002	**	0.08878742	0.07659545;0.10221816	2.2e-16	***
LTR	Gypsy	LTR81	31	0.0104130277053718	203183	325	69.196	7.78319742536206	0.0232432214548679	211426.523	1	0.002	**	0.09538462	0.06573215;0.13265565	2.879e-08	***
LTR	Gypsy	MamGypsy2-LTR	110	0.0369494531480934	203183	904	188.262	12.9319987856709	0.0632379813506033	211426.523	1	0.002	**	0.1216814	0.1010776;0.1447859	1.42e-11	***
LTR	Gypsy	MamGypLTR1b	96	0.0322467954746997	203183	1214	278.529	15.9359063787446	0.0935590385080483	211426.523	1	0.002	**	0.07907743	0.06451965;0.09571087	2.2e-16	***
LTR	Gypsy	MamGypLTR3	74	0.024856904845081	203183	675	157.822	11.495584563843	0.0530130599521672	211426.523	1	0.002	**	0.1096296	0.08706841;0.13566802	2.2e-16	***
LTR	Gypsy	LTR81C	55	0.0184747265740467	203183	728	163.087	12.3664206365205	0.0547815951414828	211426.523	1	0.002	**	0.07554945	0.05741833;0.09720516	2.2e-16	***
LTR	Gypsy	MamGypLTR4	52	0.0174670142154623	203183	712	164.738	11.8218065925268	0.0553361728428237	211426.523	1	0.002	**	0.07303371	0.05502290;0.09467374	2.2e-16	***
LTR	Gypsy	MamGyp-int	50	0.0167952059764061	203183	684	148.968	11.906163644631	0.0500389648778653	211426.523	1	0.002	**	0.07309942	0.05473943;0.09523960	2.2e-16	***
LTR	Gypsy	LTR81B	80	0.0268723295622498	203183	1157	258.527	15.6304056435072	0.0868402843092468	211426.523	1	0.002	**	0.06914434	0.05520447;0.08532007	2.2e-16	***
LTR	Gypsy	MamGypLTR1c	86	0.0288877542794185	203183	1139	259.622	15.545828662017	0.0872080993201301	211426.523	1	0.002	**	0.07550483	0.06083471;0.09240996	2.2e-16	***
LTR	Gypsy	LTR81A	49	0.016459301856878	203183	854	192.214	12.6536286621	0.0645654744309784	211426.523	1	0.002	**	0.05737705	0.04274571;0.07514916	2.2e-16	***
LTR	Gypsy	MamGypLTR2c	79	0.0265364254427216	203183	1037	233.345	15.0854083320454	0.0783815467712896	211426.523	1	0.002	**	0.07618129	0.06077439;0.09404260	2.2e-16	***
LTR	Gypsy	MamGypLTR1a	89	0.0298954666380029	203183	1094	248.148	14.9786667115754	0.0833539354526644	211426.523	1	0.002	**	0.08135283	0.06583982;0.09915949	2.2e-16	***
RC?	tot	tot	98	0.0329186037137559	203183	435	96.026	9.04428676696639	0.0322555289818074	211426.523	622	0.76	ns	0.2252874	0.1868614;0.2674958	0.8172	ns
RC?	Helitron?	tot	98	0.0329186037137559	203183	435	96.026	9.04428676696639	0.0322555289818074	211426.523	622	0.76	ns	0.2252874	0.1868614;0.2674958	0.8172	ns
RC?	Helitron?	Helitron2Na_Mam	98	0.0329186037137559	203183	435	96.026	9.04428676696639	0.0322555289818074	211426.523	622	0.76	ns	0.2252874	0.1868614;0.2674958	0.8172	ns
SINE?	tot	tot	2	0.000671808239056244	203183	5	1.54843304843305	0.751463884109028	0.000520125039782149	211426.523	620	0.764	ns	0.4	0.05274495;0.85336720	0.6484	ns
SINE?	tRNA	tot	2	0.000671808239056244	203183	5	1.54843304843305	0.751463884109028	0.000520125039782149	211426.523	620	0.764	ns	0.4	0.05274495;0.85336720	0.6484	ns
SINE?	tRNA	CRP1	2	0.000671808239056244	203183	5	1.54843304843305	0.751463884109028	0.000520125039782149	211426.523	620	0.764	ns	0.4	0.05274495;0.85336720	0.6484	ns
Satellite	tot	tot	455	0.152836374385295	203183	6330	2322.349	90.0014970345964	0.780086596082014	211426.523	1	0.002	**	0.07187994	0.06563646;0.07852123	2.2e-16	***
Satellite	telo	tot	43	0.0144438771397092	203183	367	103.75	10.5062782126632	0.0348500524010426	211426.523	1	0.002	**	0.1171662	0.08610462;0.15456403	3.127e-14	***
Satellite	telo	REP522	18	0.00604627415150619	203183	243	73.243	8.90242687160102	0.0246026254265982	211426.523	1	0.002	**	0.07407407	0.04448965;0.11454389	2.2e-16	***
Satellite	telo	TAR1	27	0.00906941122725929	203183	124	30.564	5.76412431589822	0.0102665735092575	211426.523	303	0.606	ns	0.2177419	0.1486647;0.3007651	0.5319	ns
Satellite	acro	tot	2	0.000671808239056244	203183	61	12.99	3.66323891103479	0.0043633945126703	211426.523	1	0.002	**	0.03278689	0.003995603;0.113472167	0.0001179	***
Satellite	acro	ACRO1	2	0.000671808239056244	203183	61	12.99	3.66323891103479	0.0043633945126703	211426.523	1	0.002	**	0.03278689	0.003995603;0.113472167	0.0001179	***
Satellite	centr	tot	154	0.0517292344073308	203183	1815	1229.147	80.2439435813164	0.412875540805632	211426.523	1	0.002	**	0.08484848	0.07243224;0.09862498	2.2e-16	***
Satellite	centr	GSATX	1	0.000335904119528122	203183	56	13.167	5.04743376257555	0.00442284954182678	211426.523	1	0.002	**	0.01785714	0.0004520015;0.0955259026	9.777e-06	***
Satellite	centr	HSAT4	6	0.00201542471716873	203183	100	50.632	10.1937475193615	0.0170074973799479	211426.523	1	0.002	**	0.06	0.02233489;0.12602993	2.2e-16	***
Satellite	centr	SST1	48	0.0161233977373498	203183	609	108.557	10.9530233141229	0.0364647435036143	211426.523	1	0.002	**	0.07881773	0.0586833;0.1031444	2.553e-12	***
Satellite	centr	GSAT	3	0.00100771235858437	203183	39	26.867	11.0814308240908	0.00902473597936205	211426.523	2	0.004	**	0.07692308	0.0161533;0.2087019	1.721e-15	***
Satellite	centr	ALR_Alpha	93	0.0312390831161153	203183	844	981.971	77.5312663140249	0.329848104157149	211426.523	1	0.002	**	na	na	na	na
Satellite	centr	GSATII	6	0.00201542471716873	203183	167	50.523	8.84950760126149	0.0169708838309193	211426.523	1	0.002	**	0.03592814	0.01329713;0.07655730	2.2e-16	***
Satellite	Satellite	CER	1	0.000335904119528122	203183	72	61.263	25.1494796631526	0.0205784940746513	211426.523	1	0.002	**	0.01388889	0.0003515744;0.0749713109	2.2e-16	***
Satellite	Satellite	LSAU	11	0.00369494531480934	203183	129	8.605	2.76380419234318	0.00289045494853949	211426.523	852	0.3	ns	0.08527132	0.04333745;0.14745178	0.3758	ns
Satellite	Satellite	HSAT5	1	0.000335904119528122	203183	260	63.052	6.76750286997318	0.0211794265444871	211426.523	1	0.002	**	0.003846154	9.737144e-05;2.124194e-02	2.2e-16	***
Satellite	Satellite	SATR1	16	0.00537446591244995	203183	670	219.055	18.3792756324283	0.0735814769032327	211426.523	1	0.002	**	0.0238806	0.01371001;0.03849149	2.2e-16	***
Satellite	Satellite	(CATTC)n	2	0.000671808239056244	203183	2	3.58849557522124	3.30472354845117	0.00120539044662525	211426.523	248	0.496	ns	na	na	na	na
Satellite	Satellite	HSATI	3	0.00100771235858437	203183	45	16.238	3.77910540176344	0.00545441109289764	211426.523	1	0.002	**	0.06666667	0.0139651;0.1826845	7.066e-06	***
Satellite	Satellite	(GAATG)n	0	0	203183	18	13.63	8.49312858923219	0.0045783731491683	211426.523	1	0.002	**	0	0.000000;0.185302	8.585e-12	***
Satellite	Satellite	tot	259	0.0869991669577836	203183	4087	995.9	43.5235832888597	0.334526912638057	211426.523	1	0.002	**	0.06337167	0.05609432;0.07128052	2.2e-16	***
Satellite	Satellite	D20S16	10	0.00335904119528122	203183	269	61.179	7.02953578647787	0.020550278128611	211426.523	1	0.002	**	0.03717472	0.01796816;0.06730133	2.2e-16	***
Satellite	Satellite	SAR	5	0.00167952059764061	203183	1	2.31666666666667	1.52240359030425	0.000778177876906816	211426.523	228	0.456	ns	na	na	na	na
Satellite	Satellite	HSAT6	0	0	203183	17	4.92160804020101	2.00348926690192	0.00165318841540624	211426.523	1	0.002	**	0	0.0000000;0.1950643	0.005359	**
Satellite	Satellite	BSR_Beta	30	0.0100771235858437	203183	1870	283.715	18.164187642521	0.0953010372719211	211426.523	1	0.002	**	0.01604278	0.01084949;0.02282340	2.2e-16	***
Satellite	Satellite	SATR2	11	0.00369494531480934	203183	418	127.412	14.0394929881162	0.0427982156773171	211426.523	1	0.002	**	0.02631579	0.01320835;0.04659761	2.2e-16	***
Satellite	Satellite	MSR1	174	0.0584473167978932	203183	316	147.169	10.4619257735319	0.0494346733668342	211426.523	995	0.014	*	0.5506329	0.4939495;0.6063583	0.002755	**
Unknown	tot	tot	970	0.325826995942278	203183	6436	1420.425	34.2575532540629	0.477126608980733	211426.523	1	0.002	**	0.1507147	0.1420561;0.1596911	2.2e-16	***
Unknown	Unknown	UCON84	6	0.00201542471716873	203183	103	22.322	4.34271518467136	0.00749805175610674	211426.523	1	0.002	**	0.05825243	0.0216752;0.1224870	1.939e-05	***
Unknown	Unknown	UCON57	3	0.00100771235858437	203183	22	4.478391959799	1.84899924727791	0.0015043103081581	211426.523	312	0.624	ns	0.1363636	0.02905585;0.34912210	0.5991	ns
Unknown	Unknown	UCON4	47	0.0157874936178217	203183	138	31.889	5.11770161985533	0.0107116464676323	211426.523	1000	0.004	**	0.3405797	0.2621159;0.4260510	0.003288	**
Unknown	Unknown	EUTREP6	1	0.000335904119528122	203183	14	3.04275286757039	1.41541142112598	0.0010220732229229	211426.523	137	0.274	ns	0.07142857	0.001806781;0.338684490	0.328	ns
Unknown	Unknown	UCON15	1	0.000335904119528122	203183	48	10.473	3.00671104552987	0.00351792384381802	211426.523	1	0.002	**	0.02083333	0.0005273153;0.1106961606	0.0001634	***
Unknown	Unknown	UCON61	1	0.000335904119528122	203183	16	3.35500515995872	1.59281646211927	0.00112696005426824	211426.523	121	0.242	ns	0.0625	0.001581112;0.302320738	0.2201	ns
Unknown	Unknown	MARE11	3	0.00100771235858437	203183	13	2.84045881126173	1.41738026086378	0.000954121816052768	211426.523	677	0.65	ns	0.2307692	0.05038107;0.53813154	1	ns
Unknown	Unknown	UCON5	16	0.00537446591244995	203183	118	25.215	4.7830589221389	0.00846982237390159	211426.523	31	0.062	ns	0.1355932	0.07953352;0.21083812	0.04247	*
Unknown	Unknown	UCON24	2	0.000671808239056244	203183	23	5.68668668668669	2.19421103293348	0.00191018148452378	211426.523	61	0.122	ns	0.08695652	0.01070997;0.28037934	0.09017	ns
Unknown	Unknown	UCON93	4	0.00134361647811249	203183	27	5.53053053053053	2.13868341563762	0.00185772798838125	211426.523	334	0.668	ns	0.1481481	0.0418874;0.3373109	0.6345	ns
Unknown	Unknown	UCON80_AMi	45	0.0151156853787655	203183	220	48.956	6.46682950787199	0.0164445220756187	211426.523	315	0.63	ns	0.2045455	0.1532837;0.2639551	0.5708	ns
Unknown	Unknown	MARE9	5	0.00167952059764061	203183	23	5.20463709677419	2.07319607053378	0.00174825904145534	211426.523	572	0.86	ns	0.2173913	0.07460341;0.43703073	1	ns
Unknown	Unknown	UCON25	10	0.00335904119528122	203183	49	10.633	3.00987879662461	0.00357166850294252	211426.523	505	0.994	ns	0.2040816	0.1024494;0.3434300	1	ns
Unknown	Unknown	UCON92	2	0.000671808239056244	203183	19	3.9290780141844	1.74866957860101	0.00131979349091191	211426.523	225	0.45	ns	0.1052632	0.01301216;0.33137666	0.3985	ns
Unknown	Unknown	UCON28c	9	0.0030231370757531	203183	65	14.395	3.73107168195626	0.00483533980060731	211426.523	82	0.164	ns	0.1384615	0.06531962;0.24663829	0.134	ns
Unknown	Unknown	UCON71_Crp	45	0.0151156853787655	203183	276	60.59	6.92400475460856	0.0203524306022089	211426.523	12	0.024	*	0.1630435	0.1214797;0.2120147	0.02394	*
Unknown	Unknown	UCON31	27	0.00906941122725929	203183	115	26.05	4.58044544563961	0.00875030231370758	211426.523	638	0.728	ns	0.2347826	0.1607798;0.3229117	0.8239	ns
Unknown	Unknown	UCON63	2	0.000671808239056244	203183	14	3.3765690376569	1.58012364366218	0.00113420344962006	211426.523	302	0.604	ns	0.1428571	0.01779452;0.42812916	0.5403	ns
Unknown	Unknown	EUTREP2	136	0.0456829602558246	203183	819	189.665	12.8949235768986	0.0637092548303012	211426.523	1	0.002	**	0.1660562	0.1411982;0.1933441	4.931e-06	***
Unknown	Unknown	UCON59	5	0.00167952059764061	203183	43	9.721	2.59651707117457	0.00326532394593287	211426.523	47	0.094	ns	0.1162791	0.03885231;0.25083243	0.1003	ns
Unknown	Unknown	UCON35	33	0.011084835944428	203183	170	37.002	5.43373918416421	0.0124291242307796	211426.523	251	0.502	ns	0.1941176	0.1375496;0.2616683	0.5155	ns
Unknown	Unknown	Eulor4	1	0.000335904119528122	203183	31	7.12712712712713	2.40966134351609	0.00239403136240263	211426.523	6	0.012	*	0.03225806	0.0008163701;0.1670211162	0.004823	**
Unknown	Unknown	UCON87	1	0.000335904119528122	203183	6	1.82829504232164	0.9513708065912	0.000614131836428682	211426.523	383	0.766	ns	0.1666667	0.004210745;0.641234579	0.6745	ns
Unknown	Unknown	UCON20	6	0.00201542471716873	203183	46	10.524	2.99472743206996	0.00353505495391395	211426.523	85	0.17	ns	0.1304348	0.04940735;0.26256502	0.158	ns
Unknown	Unknown	UCON94	6	0.00201542471716873	203183	29	5.68405215646941	2.12592442195846	0.00190929653497078	211426.523	660	0.684	ns	0.2068966	0.07994185;0.39724695	0.8172	ns
Unknown	Unknown	UCON71	3	0.00100771235858437	203183	17	3.76727642276423	1.71810605134709	0.00126544366980767	211426.523	472	0.944	ns	0.1764706	0.03798507;0.43431787	1	ns
Unknown	Unknown	UCON66	10	0.00335904119528122	203183	64	14.382	3.52057814434937	0.00483097304705345	211426.523	130	0.26	ns	0.15625	0.07755733;0.26863424	0.2308	ns
Unknown	Unknown	UCON68	3	0.00100771235858437	203183	12	2.65249734325186	1.28963405301055	0.000890984784635698	211426.523	711	0.582	ns	0.25	0.05486064;0.57185846	0.7348	ns
Unknown	Unknown	UCON96	2	0.000671808239056244	203183	17	4.04641775983855	1.83948411274956	0.00135920839486152	211426.523	210	0.42	ns	0.1176471	0.01457932;0.36440916	0.3919	ns
Unknown	Unknown	UCON22	7	0.00235132883669685	203183	37	8.512	2.56484588902227	0.00285921586542337	211426.523	354	0.708	ns	0.1891892	0.07962112;0.35155238	0.6969	ns
Unknown	Unknown	UCON48	32	0.0107489318248999	203183	195	45.689	6.40087886545671	0.0153471233171204	211426.523	21	0.042	*	0.1641026	0.1150357;0.2236932	0.02207	*
Unknown	Unknown	UCON67	1	0.000335904119528122	203183	20	4.06659939455096	1.73193546196261	0.00136598748910023	211426.523	58	0.116	ns	0.05	0.001265089;0.248732763	0.09994	ns
Unknown	Unknown	UCON64	5	0.00167952059764061	203183	15	3.31704781704782	1.5922223867364	0.00111421002641813	211426.523	875	0.254	ns	0.3333333	0.1182411;0.6161963	0.3466	ns
Unknown	Unknown	UCON47	28	0.00940531534678741	203183	155	33.294	5.21140314336962	0.0111835917555693	211426.523	179	0.358	ns	0.1806452	0.1235216;0.2503891	0.329	ns
Unknown	Unknown	UCON1	27	0.00906941122725929	203183	241	51.178	6.72886272661241	0.0171909010292102	211426.523	1	0.002	**	0.1120332	0.07514178;0.15880521	7.248e-05	***
Unknown	Unknown	UCON28b	2	0.000671808239056244	203183	75	16.647	3.78585838664414	0.00559179587778464	211426.523	1	0.002	**	0.02666667	0.003245931;0.093031532	2.42e-06	***
Unknown	Unknown	UCON60	9	0.0030231370757531	203183	38	8.624	2.68212934397613	0.00289683712681052	211426.523	631	0.742	ns	0.2368421	0.1144417;0.4024124	0.8476	ns
Unknown	Unknown	UCON85	11	0.00369494531480934	203183	28	6.638	2.13060918412916	0.00222973154542767	211426.523	986	0.032	*	0.3928571	0.2150428;0.5942318	0.07205	ns
Unknown	Unknown	UCON103	3	0.00100771235858437	203183	14	3.29844559585492	1.61939991587792	0.00110796146368706	211426.523	581	0.842	ns	0.2142857	0.04657929;0.50797568	1	ns
Unknown	Unknown	UCON56	0	0	203183	15	3.42105263157895	1.5199127742194	0.00114914567206989	211426.523	1	0.002	**	0	0.0000000;0.2180194	0.03041	*
Unknown	Unknown	UCON16	7	0.00235132883669685	203183	37	8.215	2.60567929042785	0.00275945234192352	211426.523	404	0.808	ns	0.1891892	0.07962112;0.35155238	0.843	ns
Unknown	Unknown	UCON6	24	0.00806169886867492	203183	97	20.504	4.16669477467997	0.00688737806680461	211426.523	834	0.336	ns	0.2474227	0.1654082;0.3454192	0.3845	ns
Unknown	Unknown	tot	970	0.325826995942278	203183	6436	1420.425	34.2575532540629	0.477126608980733	211426.523	1	0.002	**	0.1507147	0.1420561;0.1596911	2.2e-16	***
Unknown	Unknown	UCON65	4	0.00134361647811249	203183	33	7.4984984984985	2.46615319290783	0.00251877653592108	211426.523	108	0.216	ns	0.1212121	0.03403288;0.28201623	0.2103	ns
Unknown	Unknown	UCON101	15	0.00503856179292183	203183	210	43.214	6.26413948148052	0.0145157606212883	211426.523	1	0.002	**	0.07142857	0.04052678;0.11507442	1.257e-07	***
Unknown	Unknown	UCON18	3	0.00100771235858437	203183	34	8.566	2.63449892476436	0.00287735468787789	211426.523	16	0.032	*	0.08823529	0.0185795;0.2367753	0.0283	*
Unknown	Unknown	UCON12A	2	0.000671808239056244	203183	24	5.38276553106212	2.18221671161772	0.00180809311633775	211426.523	88	0.176	ns	0.08333333	0.01025634;0.26997280	0.139	ns
Unknown	Unknown	UCON76	29	0.00974121946631554	203183	140	30.212	4.83098275658218	0.0101483352591836	211426.523	445	0.89	ns	0.2071429	0.1433318;0.2837534	0.9181	ns
Unknown	Unknown	UCON9	9	0.0030231370757531	203183	49	9.736	2.95550994568433	0.00327036250772579	211426.523	496	0.992	ns	0.1836735	0.08759034;0.32022121	1	ns
Unknown	Unknown	UCON12	9	0.0030231370757531	203183	59	12.927	3.31159140559908	0.00434223255314003	211426.523	166	0.332	ns	0.1525424	0.07220243;0.26991959	0.2704	ns
Unknown	Unknown	UCON26	23	0.0077257947491468	203183	206	45.115	6.16991433026771	0.0151543143525112	211426.523	1	0.002	**	0.1116505	0.07210716;0.16280992	9.401e-05	***
Unknown	Unknown	EUTREP14	23	0.0077257947491468	203183	382	86.268	8.54266663010752	0.028977776583452	211426.523	1	0.002	**	0.06020942	0.03854678;0.08897653	2.2e-16	***
Unknown	Unknown	UCON27	14	0.00470265767339371	203183	102	22.581	4.54004967495413	0.00758505092306452	211426.523	29	0.058	ns	0.1372549	0.07711808;0.21955654	0.04218	*
Unknown	Unknown	MamRep564	146	0.0490420014511058	203183	788	186.842	12.6821872669455	0.0627609975008734	211426.523	1	0.002	**	0.1852792	0.1587361;0.2142006	0.000501	***
Unknown	Unknown	UCON17	1	0.000335904119528122	203183	33	7.427	2.61256511813514	0.00249475989573536	211426.523	2	0.004	**	0.03030303	0.0007669121;0.1575939723	0.005294	**
Unknown	Unknown	UCON19	1	0.000335904119528122	203183	30	7.61161161161161	2.51036035730976	0.00255677169658843	211426.523	2	0.004	**	0.03333333	0.0008435709;0.1721694556	0.002697	**
Unknown	Unknown	UCON70	17	0.00571037003197807	203183	59	13.932	3.35120972286227	0.00467981619326579	211426.523	853	0.298	ns	0.2881356	0.1776482;0.4207698	0.358	ns
Unknown	Unknown	UCON75	1	0.000335904119528122	203183	22	5.20321931589537	2.0864859606132	0.00174778280301755	211426.523	26	0.052	ns	0.04545455	0.001150148;0.228444398	0.04095	*
Unknown	Unknown	UCON41	65	0.0218337677693279	203183	579	124.569	10.1519604659052	0.0418432402654986	211426.523	1	0.002	**	0.1122625	0.08771752;0.14084302	1.35e-10	***
Unknown	Unknown	UCON88	11	0.00369494531480934	203183	33	9.027	2.61937628685383	0.00303220648698036	211426.523	839	0.326	ns	0.3333333	0.1796051;0.5182675	0.438	ns
Unknown	Unknown	UCON28a	14	0.00470265767339371	203183	129	26.571	4.9155998740868	0.00892530835998173	211426.523	8	0.016	*	0.1085271	0.06061722;0.17538332	0.004505	**
RC	tot	tot	242	0.0812887969258055	203183	1796	420.641	19.2131013181699	0.141295044742429	211426.523	1	0.002	**	0.1347439	0.1192804;0.1514109	2.2e-16	***
RC	Helitron	tot	242	0.0812887969258055	203183	1796	420.641	19.2131013181699	0.141295044742429	211426.523	1	0.002	**	0.1347439	0.1192804;0.1514109	2.2e-16	***
RC	Helitron	Helitron1Na_Mam	34	0.0114207400639561	203183	326	76.719	8.438438614237	0.025770228146078	211426.523	1	0.002	**	0.1042945	0.07331497;0.14268522	1.876e-09	***
RC	Helitron	Helitron1Nb_Mam	33	0.011084835944428	203183	359	82.97	8.70694613001084	0.0278699647972483	211426.523	1	0.002	**	0.09192201	0.06412101;0.12666928	1.084e-11	***
RC	Helitron	Helitron3Na_Mam	184	0.0618063579931744	203183	1111	261.808	14.9211184492241	0.0879423857254185	211426.523	1	0.002	**	0.1656166	0.1442159;0.1888042	1.406e-08	***
