# Supplementary material for: Transposable elements generate regulatory novelty in a tissue-specific fashion
Source: BMC Genomics. 2018 Jun 18;19:468. doi: 10.1186/s12864-018-4850-3 (PMC6006921; doi:10.1186/s12864-018-4850-3)
Supplement: Supplementary file 2 — It contains two folders “TE_PIPELINE_SUMMARY_STATISTICS_ACTIVE” “TE_PIPELINE_SUMMARY_STATISTICS_REPRESSED”. In each of the two folders are included multiple spreadsheets (txt format) with the summary statistics of the TE analysis pipeline for ACTIVE and REPRESSED regions respectively. (ZIP 3922 kb) [file 12864_2018_4850_MOESM2_ESM.zip › Supplemental_File_S1/TE_PIPELINE_SUMMARY_STATISTICS_ACTIVE/E073_15_coreMarks_dense_no_header_ACTIVE.bed.shuffle-rm.nonTE-no_low.boot-1000.stats.tab.txt]

#Script TE-analysis_Shuffle_bed.pl, v4.3
#Aggregated results + stats
#Features in input file (counts):
	254191
#With 1000 bootstraps for exp (expected); sd = standard deviation; nb = number; len = length; avg = average
#Two tests are made (permutation and binomial) to assess how significant the difference between observed and random, so two pvalues are given
#For the two tailed permutation test:
#if rank is < 500 and pvalue is not "ns", there are significantly fewer observed values than expected 
#if rank is > 500 and pvalue is not "ns", there are significantly higher observed values than expected 
#The binomial test is done with binom.test from R, two sided

#Level_(tot_means_all)	#	#	#COUNTS	#	#	#	#	#	#	#	#	#	#	#	#	#
#Rclass	Rfam	Rname	obs_hits	%_obs_(%of_features)	obs_tot_hits	nb_of_trials(nb_of_TE_in_genome)	exp_avg_hits	exp_sd	%_exp_(%of_features)	exp_tot_hits(avg)	obs_rank_in_exp	2-tailed_permutation-test_pvalue(obs.vs.exp)	significance	binomal_test_proba	binomial_test_95%_confidence_interval	binomial_test_pval	significance

age	cat.2	tot	171587	67.503176745046	171587	4687922	179097.93	118.536407824685	70.4580138557227	179097.93	1	0.002	**	0.03660193	0.03643213;0.03677231	2.2e-16	***
age	cat.2	Ancient	144114	56.6951622992159	171587	2716717	141353.806	174.661847938023	55.6092882910882	179097.93	1001	0.002	**	0.05304712	0.05278089;0.05331429	5.563e-14	***
age	cat.2	LineageSpe	104138	40.9684056477216	171587	1971205	134074.542	219.377562095012	52.7455897337042	179097.93	1	0.002	**	0.05282961	0.05251774;0.05314280	2.2e-16	***
age	cat.1	01_Human	1465	0.576338265320173	171587	10400	3072.066	88.320689468483	1.20856599958299	179097.93	1	0.002	**	0.1408654	0.1342326;0.1477000	2.2e-16	***
age	cat.1	06_Boreotheria/Eutheria?	171	0.0672722480339587	171587	2965	616.297	23.6815456971585	0.242454296178858	179097.93	1	0.002	**	0.05767285	0.04955298;0.06667861	2.2e-16	***
age	cat.1	04_Primates/Glires	1797	0.706948711795461	171587	9067	1890.581	39.6892009452404	0.743763941288244	179097.93	7	0.014	*	0.1981912	0.1900288;0.2065481	0.01564	*
age	cat.1	07_Eutheria+Metatheria	26990	10.6179998505061	171587	189643	29430.585	133.049610950104	11.5781380930088	179097.93	1	0.002	**	0.14232	0.1407504;0.1439006	2.2e-16	***
age	cat.1	07_Eutheria	85553	33.6569744798203	171587	1469955	109433.201	200.950032382467	43.0515639814156	179097.93	1	0.002	**	0.0582011	0.05782315;0.05858079	2.2e-16	***
age	cat.1	10_Amniota/Theria	594	0.233682545802172	171587	2529	493.154	20.4231091508465	0.194009229280344	179097.93	1001	0.002	**	0.2348754	0.2184704;0.2518966	7.47e-07	***
age	cat.1	07_Eutheria/03_Primates	6	0.0023604297555775	171587	21	4.38229376257545	1.92370288761546	0.00172401609914413	179097.93	868	0.268	ns	0.2857143	0.1128094;0.5217511	0.4184	ns
age	cat.1	02_Hominidae	1431	0.562962496705233	171587	10036	2888.688	67.9103561503875	1.13642418496328	179097.93	1	0.002	**	0.1425867	0.1358006;0.1495809	2.2e-16	***
age	cat.1	07_Metatheria	1	0.000393404959262916	171587	59	13.726	3.38591027471024	0.00539987647084279	179097.93	1	0.002	**	0.01694915	0.0004290233;0.0908559329	6.885e-06	***
age	cat.1	15_Euteleostomi	13	0.00511426447041791	171587	73	14.943	3.36795102311392	0.00587865030626576	179097.93	348	0.696	ns	0.1780822	0.09837318;0.28525379	0.6645	ns
age	cat.1	02_Haplorrhini	303	0.119201702656664	171587	4342	999.268	31.8831100852585	0.393116986832736	179097.93	1	0.002	**	0.06978351	0.06238143;0.07777041	2.2e-16	***
age	cat.1	07_Eutheria + Transfert Opossum?	77	0.0302921818632446	171587	890	208.446	14.3250232212828	0.0820036901385179	179097.93	1	0.002	**	0.08651685	0.06887917;0.10694585	2.2e-16	***
age	cat.1	05_Boreotheria	9124	3.58942684831485	171587	118653	20757.067	125.02377155747	8.16593309755263	179097.93	1	0.002	**	0.0768965	0.07538668;0.07842703	2.2e-16	***
age	cat.1	16_Metazoa	123	0.0483888099893387	171587	491	102.91	9.62468360698338	0.0404853043577467	179097.93	979	0.046	*	0.2505092	0.2127649;0.2912879	0.03041	*
age	cat.1	16_Vertebrata	2174	0.85526238143758	171587	8857	1757.034	36.385556925142	0.691225889193559	179097.93	1001	0.002	**	0.2454556	0.2365214;0.2545575	2.2e-16	***
age	cat.1	07_Eutheria/Primates?	57	0.0224240826779862	171587	424	96.77	9.25693203987103	0.0380697979078724	179097.93	1	0.002	**	0.134434	0.1034335;0.1706425	1.387e-06	***
age	cat.1	03_Euarchontoglires/Primates?	836	0.328886545943798	171587	13041	2856.121	56.454933517971	1.12361216565496	179097.93	1	0.002	**	0.06410551	0.05996089;0.06844593	2.2e-16	***
age	cat.1	tot	171587	67.503176745046	171587	4687922	179097.93	118.536407824685	70.4580138557227	179097.93	1	0.002	**	0.03660193	0.03643213;0.03677231	2.2e-16	***
age	cat.1	09_Theria	1546	0.608204067020469	171587	9723	2080.367	42.9340615903579	0.818426694886916	179097.93	1	0.002	**	0.1590044	0.1517874;0.1664264	2.2e-16	***
age	cat.1	10_Theria/Mammalia	16161	6.35781754664799	171587	104874	17553.233	111.107865017147	6.90552891329748	179097.93	1	0.002	**	0.1540992	0.1519189;0.1562986	2.2e-16	***
age	cat.1	03_Primates	96458	37.9470555605824	171587	1475760	114848.147	209.328416075737	45.1818305919564	179097.93	1	0.002	**	0.06536158	0.06496332;0.06576154	2.2e-16	***
age	cat.1	08_Eutheria/Theria	538	0.211651868083449	171587	2459	535.231	21.2181018671993	0.21056252975125	179097.93	560	0.884	ns	0.2187881	0.2025868;0.2356619	0.8835	ns
age	cat.1	13_Amniota/Euteleostemi?	31	0.0121955537371504	171587	191	39.595	5.89624802232239	0.0155768693620152	179097.93	72	0.144	ns	0.1623037	0.1130205;0.2223961	0.1299	ns
age	cat.1	14_Tetrapoda	1699	0.668395025787695	171587	8931	1740.615	37.0001322265851	0.684766573167421	179097.93	140	0.28	ns	0.1902363	0.1821423;0.1985328	0.2734	ns
age	cat.1	12_Amniota	7663	3.01466220283173	171587	36530	7028.51	73.4650461989443	2.765050690229	179097.93	1001	0.002	**	0.2097728	0.2056071;0.2139846	2.2e-16	***
age	cat.1	03_Primates/Indep	3199	1.25850246468207	171587	25104	5524.766	74.2796385876284	2.17347034316715	179097.93	1	0.002	**	0.1274299	0.1233284;0.1316179	2.2e-16	***
age	cat.1	08_Eutheria/Theria?	36414	14.3254481865998	171587	259031	38171.381	148.223324726552	15.0168105873143	179097.93	1	0.002	**	0.1405778	0.1392413;0.1419223	2.2e-16	***
age	cat.1	11_Mammalia	76007	29.9015307386965	171587	619071	64969.636	167.883597788487	25.5593770039065	179097.93	1001	0.002	**	0.1227759	0.1219594;0.1235960	2.2e-16	***
age	cat.1	02_Simiiformes	11422	4.49347144470103	171587	154323	25478.072	136.105854464897	10.0231998772577	179097.93	1	0.002	**	0.07401359	0.07271222;0.07533100	2.2e-16	***
age	cat.1	02_Hominoidea	6802	2.67594053290636	171587	64786	15314.735	140.094772637384	6.02489269879736	179097.93	1	0.002	**	0.1049918	0.1026414;0.1073777	2.2e-16	***
age	cat.1	04_Euarchontoglires	4628	1.82067815146878	171587	55401	10908.701	99.7825343091323	4.29153707251634	179097.93	1	0.002	**	0.0835364	0.08124522;0.08587132	2.2e-16	***
age	cat.1	02_Catarrhini	2086	0.820642745022444	171587	30292	7479.16	101.414798532371	2.94233863512083	179097.93	1	0.002	**	0.06886307	0.06603644;0.07177271	2.2e-16	***
DNA?	tot	tot	571	0.224634231739125	171587	4312	869.477	26.3482010524191	0.342056563765043	179097.93	1	0.002	**	0.1324212	0.1224399;0.1429031	2.2e-16	***
DNA?	PiggyBac?	tot	37	0.0145559834927279	171587	294	61.513	7.28635175666959	0.0241995192591398	179097.93	1	0.002	**	0.1258503	0.09018001;0.16927468	0.0002443	***
DNA?	PiggyBac?	EUTREP4	37	0.0145559834927279	171587	294	61.513	7.28635175666959	0.0241995192591398	179097.93	1	0.002	**	0.1258503	0.09018001;0.16927468	0.0002443	***
DNA?	hAT-Tip100?	tot	38	0.0149493884519908	171587	520	115.36	10.0597016654371	0.04538319610057	179097.93	1	0.002	**	0.07307692	0.05222954;0.09892637	2.2e-16	***
DNA?	hAT-Tip100?	Eutr16	38	0.0149493884519908	171587	520	115.36	10.0597016654371	0.04538319610057	179097.93	1	0.002	**	0.07307692	0.05222954;0.09892637	2.2e-16	***
DNA?	DNA?	Eulor12	10	0.00393404959262916	171587	60	12.135	3.22135874316292	0.00477396918065549	179097.93	307	0.614	ns	0.1666667	0.08292881;0.28521925	0.6294	ns
DNA?	DNA?	Eulor2C	4	0.00157361983705167	171587	38	7.309	2.48186999632911	0.00287539684725266	179097.93	124	0.248	ns	0.1052632	0.02943452;0.24804938	0.2181	ns
DNA?	DNA?	UCON83	2	0.000786809918525833	171587	50	9.045	2.8154754308823	0.00355834785653308	179097.93	10	0.02	*	0.04	0.004881433;0.137137626	0.005371	**
DNA?	DNA?	Eulor6D	14	0.00550766942968083	171587	75	15.844	3.76667649949554	0.00623310817456165	179097.93	385	0.77	ns	0.1866667	0.1059825;0.2933155	0.6732	ns
DNA?	DNA?	tot	498	0.195915669712932	171587	3498	695.822	23.782765523293	0.273739825564241	179097.93	1	0.002	**	0.1423671	0.1309470;0.1543883	2.2e-16	***
DNA?	DNA?	UCON7	11	0.00432745455189208	171587	127	26.779	4.91572205513325	0.0105349914041016	179097.93	1	0.002	**	0.08661417	0.0440327;0.1496921	0.0002824	***
DNA?	DNA?	Eulor6C	2	0.000786809918525833	171587	21	4.36746987951807	1.90780097149324	0.00171818431003382	179097.93	169	0.338	ns	0.0952381	0.01174932;0.30377441	0.2846	ns
DNA?	DNA?	MER133B	4	0.00157361983705167	171587	40	7.75175175175175	2.5415257505514	0.00304957758211414	179097.93	85	0.17	ns	0.1	0.02792542;0.23663740	0.1622	ns
DNA?	DNA?	Eulor6E	6	0.0023604297555775	171587	31	5.786	2.21067661386534	0.00227624109429523	179097.93	644	0.716	ns	0.1935484	0.0745199;0.3747322	0.8211	ns
DNA?	DNA?	Eulor7	0	0	171587	12	2.33594624860022	1.1862516451906	0.000918972838770934	179097.93	1	0.002	**	0	0.0000000;0.2646485	0.1401	ns
DNA?	DNA?	Eulor2A	8	0.00314723967410333	171587	67	13.103	3.26236632431645	0.00515478518122199	179097.93	70	0.14	ns	0.119403	0.05298481;0.22178514	0.1252	ns
DNA?	DNA?	Eulor6A	3	0.00118021487778875	171587	30	5.51002004008016	2.18855411331773	0.00216766920940559	179097.93	184	0.368	ns	0.1	0.02111714;0.26528845	0.3444	ns
DNA?	DNA?	MER123	6	0.0023604297555775	171587	46	9.34	2.77346211297218	0.00367440231951564	179097.93	150	0.3	ns	0.1304348	0.04940735;0.26256502	0.2729	ns
DNA?	DNA?	UCON100	1	0.000393404959262916	171587	19	3.42479674796748	1.60062136947268	0.00134733202511792	179097.93	107	0.214	ns	0.05263158	0.001331629;0.260280654	0.2302	ns
DNA?	DNA?	Eulor5A	13	0.00511426447041791	171587	126	23.804	4.51729897062282	0.00936461165029446	179097.93	10	0.02	*	0.1031746	0.05609042;0.16996860	0.01196	*
DNA?	DNA?	UCON21	4	0.00157361983705167	171587	28	5.72072072072072	2.164821930104	0.00225055990208966	179097.93	306	0.612	ns	0.1428571	0.04033563;0.32665267	0.6381	ns
DNA?	DNA?	Eulor2B	11	0.00432745455189208	171587	57	11.068	3.16818771751508	0.00435420608912196	179097.93	570	0.864	ns	0.1929825	0.1004722;0.3191098	1	ns
DNA?	DNA?	Eulor6B	6	0.0023604297555775	171587	64	12.943	3.30767164206057	0.00509184038773993	179097.93	18	0.036	*	0.09375	0.03518733;0.19296910	0.02884	*
DNA?	DNA?	MER133A	6	0.0023604297555775	171587	54	10.689	2.97037070112504	0.00420510560956131	179097.93	78	0.156	ns	0.1111111	0.04188376;0.22631316	0.1248	ns
DNA?	DNA?	MER131	193	0.0759271571377429	171587	1106	223.561	13.2794813010006	0.0879500060977769	179097.93	14	0.028	*	0.1745027	0.1525718;0.1981801	0.02232	*
DNA?	DNA?	Eulor3	0	0	171587	37	7.798	2.59150765229663	0.00306777187233222	179097.93	1	0.002	**	0	0.00000000;0.09489059	0.000336	***
DNA?	DNA?	UCON62	2	0.000786809918525833	171587	24	4.52674066599395	1.85729285244644	0.00178084222729914	179097.93	141	0.282	ns	0.08333333	0.01025634;0.26997280	0.2937	ns
DNA?	DNA?	UCON2	24	0.00944171902231	171587	135	27.004	4.83935981338476	0.0106235075199358	179097.93	311	0.622	ns	0.1777778	0.1173527;0.2528718	0.5909	ns
DNA?	DNA?	MER124	102	0.0401273058448175	171587	747	148.422	11.3114926453526	0.0583899508637206	179097.93	1	0.002	**	0.1365462	0.1127274;0.1632757	1.023e-05	***
DNA?	DNA?	Eulor10	6	0.0023604297555775	171587	39	8.592	2.67706979787653	0.00338013540998698	179097.93	228	0.456	ns	0.1538462	0.05862426;0.30527992	0.4388	ns
DNA?	DNA?	UCON14	9	0.00354064463336625	171587	98	20.158	4.07328216891828	0.00793025716882187	179097.93	4	0.008	**	0.09183673	0.04285837;0.16718665	0.003767	**
DNA?	DNA?	Eulor5B	5	0.00196702479631458	171587	43	8.313	2.62104958001578	0.00327037542635262	179097.93	135	0.27	ns	0.1162791	0.03885231;0.25083243	0.2483	ns
DNA?	DNA?	MER134	13	0.00511426447041791	171587	89	18.765	3.92774772639514	0.00738224406056863	179097.93	99	0.198	ns	0.1460674	0.08013102;0.23682024	0.153	ns
DNA?	DNA?	UCON58	43	0.0169164132483054	171587	235	47.485	6.07887553152125	0.0186808344905996	179097.93	257	0.514	ns	0.1829787	0.1357015;0.2384479	0.516	ns
Retroposon	tot	tot	1273	0.500804513141693	171587	5565	1487.117	41.3941153279519	0.585039202804191	179097.93	1	0.002	**	0.2287511	0.2177702;0.2400172	4.754e-11	***
Retroposon	SVA	tot	1273	0.500804513141693	171587	5565	1487.117	41.3941153279519	0.585039202804191	179097.93	1	0.002	**	0.2287511	0.2177702;0.2400172	4.754e-11	***
Retroposon	SVA	SVA_D	354	0.139265355579072	171587	1433	444.69	24.8496560419939	0.174943251334626	179097.93	1	0.002	**	0.2470342	0.2248921;0.2702181	1.424e-07	***
Retroposon	SVA	SVA_B	172	0.0676656529932216	171587	801	203.806	15.298771729012	0.080178291127538	179097.93	22	0.044	*	0.2147316	0.1867626;0.2448176	0.009405	**
Retroposon	SVA	SVA_E	193	0.0759271571377429	171587	686	166.862	13.3037568357944	0.0656443383125288	179097.93	982	0.04	*	0.2813411	0.2479655;0.3166102	0.02314	*
Retroposon	SVA	SVA_C	113	0.0444547603967096	171587	486	137.722	13.5330654273102	0.0541805177996074	179097.93	37	0.074	ns	0.2325103	0.1956493;0.2726614	0.01355	*
Retroposon	SVA	SVA_A	316	0.124315967127082	171587	1186	279.8	16.0358082785729	0.110074707601764	179097.93	985	0.034	*	0.2664418	0.2414641;0.2925832	0.01513	*
Retroposon	SVA	SVA_F	177	0.0696326777895362	171587	973	269.75	17.074807438125	0.106120987761172	179097.93	1	0.002	**	0.1819116	0.1581501;0.2076152	5.004e-12	***
snRNA	tot	tot	1118	0.439826744455941	171587	4380	887.486	25.7845816070117	0.349141393676409	179097.93	1001	0.002	**	0.2552511	0.2423914;0.2684380	2.2e-16	***
snRNA	snRNA	U14	5	0.00196702479631458	171587	7	2.01672640382318	1.0270072133164	0.000793390168740505	179097.93	837	0.33	ns	0.7142857	0.2904209;0.9633074	0.02414	*
snRNA	snRNA	U4	44	0.0173098182075683	171587	162	33.714	5.46333708021497	0.01326325479659	179097.93	975	0.054	ns	0.2716049	0.2047976;0.3469701	0.05256	ns
snRNA	snRNA	U2	231	0.0908765455897337	171587	1087	213.132	13.2149616424419	0.0838471857776239	179097.93	918	0.168	ns	0.2125115	0.1885370;0.2380529	0.1811	ns
snRNA	snRNA	U5	44	0.0173098182075683	171587	214	42.521	5.70158461018224	0.0167279722728185	179097.93	653	0.698	ns	0.2056075	0.1535488;0.2660158	0.7972	ns
snRNA	snRNA	U3	55	0.0216372727594604	171587	229	49.014	6.28293556224152	0.0192823506733126	179097.93	858	0.288	ns	0.2401747	0.1863538;0.3008551	0.3339	ns
snRNA	snRNA	U13	66	0.0259647273113525	171587	176	39.268	5.59262491621358	0.0154482259403362	179097.93	1001	0.002	**	0.375	0.303298;0.450989	4.817e-06	***
snRNA	snRNA	tot	1118	0.439826744455941	171587	4380	887.486	25.7845816070117	0.349141393676409	179097.93	1001	0.002	**	0.2552511	0.2423914;0.2684380	2.2e-16	***
snRNA	snRNA	U6	466	0.183326711016519	171587	1710	350.789	16.5924618061573	0.138002132254879	179097.93	1001	0.002	**	0.2725146	0.2515237;0.2942890	2.632e-11	***
snRNA	snRNA	U17	3	0.00118021487778875	171587	9	2.12383177570093	1.11075225117051	0.000835525953200914	179097.93	765	0.474	ns	0.3333333	0.07485463;0.70070494	0.4488	ns
snRNA	snRNA	U8	4	0.00157361983705167	171587	29	6.30530530530531	2.30662587511225	0.00248053837677388	179097.93	230	0.46	ns	0.137931	0.03889483;0.31664061	0.3734	ns
snRNA	snRNA	U1	41	0.0161296033297796	171587	204	38.145	5.58669725206102	0.0150064321710839	179097.93	742	0.52	ns	0.2009804	0.1482564;0.2626129	0.5906	ns
snRNA	snRNA	U7	87	0.0342262314558737	171587	245	51.997	6.29719347373459	0.0204558776667939	179097.93	1001	0.002	**	0.355102	0.2952207;0.4185373	2.775e-07	***
snRNA	snRNA	U13_	93	0.0365866612114512	171587	308	66.479	7.26252733580421	0.0261531682868394	179097.93	1001	0.002	**	0.3019481	0.2511773;0.3565762	0.0003949	***
tot	tot	tot	171587	67.503176745046	171587	4687922	179097.93	118.536407824685	70.4580138557227	179097.93	1	0.002	**	0.03660193	0.03643213;0.03677231	2.2e-16	***
rRNA	tot	tot	398	0.156575173786641	171587	1766	366.429	17.0567843655506	0.144154985817751	179097.93	967	0.07	ns	0.2253681	0.2060669;0.2455859	0.06456	ns
rRNA	rRNA	tot	398	0.156575173786641	171587	1766	366.429	17.0567843655506	0.144154985817751	179097.93	967	0.07	ns	0.2253681	0.2060669;0.2455859	0.06456	ns
rRNA	rRNA	SSU-rRNA_Hsa	29	0.0114087438186246	171587	80	14.699	3.75799434825566	0.00578265949620561	179097.93	1001	0.002	**	0.3625	0.2578949;0.4776127	0.0001373	***
rRNA	rRNA	LSU-rRNA_Hsa	94	0.0369800661707142	171587	411	88.235	8.74644357869388	0.0347120865805634	179097.93	752	0.5	ns	0.2287105	0.1889683;0.2724087	0.4717	ns
rRNA	rRNA	5S	277	0.108973173715828	171587	1275	264.185	14.5936201385656	0.103931689162874	179097.93	822	0.36	ns	0.2172549	0.1949000;0.2409212	0.3692	ns
tRNA	tot	tot	427	0.167983917605265	171587	1997	368.857	16.9361561277754	0.145110173058842	179097.93	1001	0.002	**	0.2138207	0.1960186;0.2324670	0.001005	**
tRNA	tRNA	tRNA-Arg-AGA	12	0.004720859511155	171587	41	8.805	2.71004046451696	0.00346393066630998	179097.93	919	0.166	ns	0.2926829	0.1612986;0.4553740	0.252	ns
tRNA	tRNA	tRNA-His-CAY_	9	0.00354064463336625	171587	44	10.405	2.90575608377896	0.00409337860113065	179097.93	384	0.768	ns	0.2045455	0.09804318;0.35304506	0.7245	ns
tRNA	tRNA	tRNA-Thr-ACG_	3	0.00118021487778875	171587	12	2.89626556016598	1.38888427846169	0.00113940523471168	179097.93	671	0.662	ns	0.25	0.05486064;0.57185846	1	ns
tRNA	tRNA	tRNA-Leu-TTA(m)	2	0.000786809918525833	171587	27	5.07437185929648	1.92842146286613	0.00199628305459142	179097.93	80	0.16	ns	0.07407407	0.009100073;0.242898347	0.2131	ns
tRNA	tRNA	tRNA-Arg-CGA_	1	0.000393404959262916	171587	2	1.13270142180095	0.346577156440156	0.000445610356700649	179097.93	368	0.736	ns	0.5	0.01257912;0.98742088	1	ns
tRNA	tRNA	tRNA-Lys-AAA	12	0.004720859511155	171587	47	7.623	2.36314524637303	0.00299892600446121	179097.93	973	0.058	ns	0.2553191	0.1394491;0.4034952	0.1094	ns
tRNA	tRNA	tRNA-Thr-ACY	10	0.00393404959262916	171587	13	3.82168186423506	1.60204484193273	0.00150346859811522	179097.93	988	0.028	*	0.7692308	0.4618685;0.9496189	0.0005443	***
tRNA	tRNA	tRNA-Ser-TCG	2	0.000786809918525833	171587	7	1.88762626262626	0.963951214316614	0.000742601532952096	179097.93	611	0.782	ns	0.2857143	0.03669257;0.70957914	1	ns
tRNA	tRNA	tRNA-Ser-TCA_	1	0.000393404959262916	171587	4	1.2457264957265	0.491341416493663	0.000490074981304018	179097.93	366	0.732	ns	0.25	0.006309463;0.805879550	1	ns
tRNA	tRNA	tRNA-Arg-CGY_	11	0.00432745455189208	171587	40	7.581	2.47134508851891	0.00298240299617217	179097.93	948	0.108	ns	0.275	0.1460090;0.4388829	0.1618	ns
tRNA	tRNA	tRNA-Cys-TGY	40	0.0157361983705167	171587	136	28.21	4.7739596448536	0.0110979539008069	179097.93	992	0.02	*	0.2941176	0.2191471;0.3782931	0.01501	*
tRNA	tRNA	tRNA-Glu-GAA	11	0.00432745455189208	171587	95	19.598	3.903028264006	0.00770995039163464	179097.93	16	0.032	*	0.1157895	0.05924063;0.19774082	0.03034	*
tRNA	tRNA	tRNA-Ala-GCY	5	0.00196702479631458	171587	28	5.07221664994985	2.04880227554067	0.00199543518454621	179097.93	604	0.796	ns	0.1785714	0.06064291;0.36893335	1	ns
tRNA	tRNA	tRNA-Met	10	0.00393404959262916	171587	50	8.968	2.766700314568	0.00352805567466983	179097.93	718	0.568	ns	0.2	0.1003022;0.3371831	0.712	ns
tRNA	tRNA	tRNA-Gly-GGY	12	0.004720859511155	171587	37	8.211	2.484482169719	0.00323024812050781	179097.93	953	0.098	ns	0.3243243	0.1801386;0.4978533	0.1633	ns
tRNA	tRNA	tRNA-Thr-ACG	2	0.000786809918525833	171587	3	1.36728395061728	0.570509709672078	0.000537896286893432	179097.93	623	0.758	ns	0.6666667	0.09429932;0.99159624	0.595	ns
tRNA	tRNA	tRNA-Ile-ATC	1	0.000393404959262916	171587	9	1.57102272727273	0.749061872867097	0.000618048132023843	179097.93	396	0.792	ns	0.1111111	0.002809137;0.482496515	1	ns
tRNA	tRNA	tRNA-Met_	11	0.00432745455189208	171587	48	7.206	2.41648575485216	0.00283487613644858	179097.93	956	0.092	ns	0.2291667	0.1203302;0.3731202	0.1529	ns
tRNA	tRNA	tRNA-Thr-ACA	9	0.00354064463336625	171587	25	4.87373737373737	2.0319035717999	0.00191735245297331	179097.93	975	0.054	ns	0.36	0.1797168;0.5747937	0.04484	*
tRNA	tRNA	tRNA-Trp-TGG	6	0.0023604297555775	171587	13	3.46130346232179	1.52786871322787	0.0013616939475913	179097.93	956	0.092	ns	0.4615385	0.1922324;0.7486545	0.1218	ns
tRNA	tRNA	tRNA-Lys-AAG	24	0.00944171902231	171587	73	16.092	3.57607666644947	0.00633067260445885	179097.93	994	0.016	*	0.3287671	0.2232568;0.4486600	0.03321	*
tRNA	tRNA	tRNA-Leu-TTG	5	0.00196702479631458	171587	26	3.03886554621849	1.42146751629583	0.00119550477641556	179097.93	900	0.204	ns	0.1923077	0.06554811;0.39350553	0.2201	ns
tRNA	tRNA	tRNA-Gln-CAG	12	0.004720859511155	171587	79	14.906	3.47408019959719	0.00586409432277303	179097.93	252	0.504	ns	0.1518987	0.08102782;0.25030743	0.4735	ns
tRNA	tRNA	tRNA-Ile-ATT	14	0.00550766942968083	171587	53	11.405	3.03515851104802	0.00448678356039356	179097.93	851	0.302	ns	0.2641509	0.1525684;0.4032792	0.4029	ns
tRNA	tRNA	tRNA-Arg-AGG	6	0.0023604297555775	171587	20	4.50504032258065	1.89000632634115	0.00177230520458263	179097.93	853	0.298	ns	0.3	0.1189316;0.5427892	0.4243	ns
tRNA	tRNA	tRNA-Glu-GAG_	16	0.00629447934820666	171587	96	17.428	3.84234037789205	0.00685626163003411	179097.93	403	0.806	ns	0.1666667	0.09837277;0.25649997	0.7919	ns
tRNA	tRNA	tRNA-Arg-CGG	3	0.00118021487778875	171587	17	1.57295850066934	0.714437255544026	0.000618809674878081	179097.93	739	0.526	ns	0.1764706	0.03798507;0.43431787	0.204	ns
tRNA	tRNA	tRNA-Gln-CAA	9	0.00354064463336625	171587	24	5.15915915915916	1.98028704162506	0.00202963879883991	179097.93	981	0.042	*	0.375	0.1879929;0.5940636	0.07741	ns
tRNA	tRNA	tRNA-Val-GTG	10	0.00393404959262916	171587	38	8.223	2.49509448648674	0.00323496898001896	179097.93	821	0.362	ns	0.2631579	0.1340337;0.4310082	0.4377	ns
tRNA	tRNA	tRNA-Tyr-TAC	11	0.00432745455189208	171587	34	6.25825825825826	2.24710220194395	0.0024620298351469	179097.93	985	0.034	*	0.3235294	0.1738834;0.5052653	0.0452	*
tRNA	tRNA	tRNA-Tyr-TAT	1	0.000393404959262916	171587	5	1.45222929936306	0.667742607418598	0.000571314208356337	179097.93	399	0.798	ns	0.2	0.005050763;0.716417936	1	ns
tRNA	tRNA	tRNA-Arg-CGA	3	0.00118021487778875	171587	8	1.91247002398082	0.905240386949225	0.000752375191875722	179097.93	790	0.424	ns	0.375	0.08523341;0.75513678	0.4068	ns
tRNA	tRNA	tRNA-Ala-GCY_	5	0.00196702479631458	171587	82	3.62422997946612	1.72177522949094	0.00142579004743131	179097.93	835	0.334	ns	0.06097561	0.0200930;0.1365868	0.4142	ns
tRNA	tRNA	tRNA-Pro-CCA	5	0.00196702479631458	171587	9	2.44782608695652	1.19733820316907	0.000962986922021835	179097.93	910	0.184	ns	0.5555556	0.2120085;0.8630043	0.0681	ns
tRNA	tRNA	tRNA-Leu-TTA	3	0.00118021487778875	171587	13	2.69181034482759	1.30547670479993	0.00105897153905039	179097.93	686	0.632	ns	0.2307692	0.05038107;0.53813154	0.7394	ns
tRNA	tRNA	tRNA-Val-GTY	9	0.00354064463336625	171587	29	5.47489959839357	2.11915705483931	0.00215385265347458	179097.93	962	0.08	ns	0.3103448	0.1528459;0.5083234	0.09901	ns
tRNA	tRNA	tRNA-Leu-CTG	5	0.00196702479631458	171587	16	3.78947368421053	1.66865449631757	0.00149079774036474	179097.93	847	0.31	ns	0.3125	0.1101700;0.5866206	0.5549	ns
tRNA	tRNA	tRNA-Met-i	9	0.00354064463336625	171587	40	7.939	2.55221331255693	0.00312324197158829	179097.93	749	0.506	ns	0.225	0.1083966;0.3845117	0.6914	ns
tRNA	tRNA	tRNA-Thr-ACY_	3	0.00118021487778875	171587	12	2.14937286202965	1.11005787575582	0.000845573943227591	179097.93	778	0.448	ns	0.25	0.05486064;0.57185846	0.4607	ns
tRNA	tRNA	tRNA-Asn-AAT	1	0.000393404959262916	171587	2	1.0156862745098	0.124503026272564	0.000399576017447433	179097.93	252	0.504	ns	0.5	0.01257912;0.98742088	1	ns
tRNA	tRNA	tot	427	0.167983917605265	171587	1997	368.857	16.9361561277754	0.145110173058842	179097.93	1001	0.002	**	0.2138207	0.1960186;0.2324670	0.001005	**
tRNA	tRNA	tRNA-Gly-GGA	41	0.0161296033297796	171587	107	22.536	4.16485894719739	0.00886577416194909	179097.93	1001	0.002	**	0.3831776	0.2908360;0.4821595	4.32e-05	***
tRNA	tRNA	tRNA-Asn-AAC	13	0.00511426447041791	171587	46	11.749	3.01912472649179	0.00462211486638001	179097.93	724	0.556	ns	0.2826087	0.1598667;0.4346041	0.7351	ns
tRNA	tRNA	tRNA-Ile-ATA	15	0.00590107438894375	171587	65	12.953	3.28688219968325	0.00509577443733256	179097.93	775	0.454	ns	0.2307692	0.1352937;0.3518967	0.5343	ns
tRNA	tRNA	tRNA-Leu-CTA_	3	0.00118021487778875	171587	7	1.85036496350365	0.948487410810727	0.000727942753088681	179097.93	772	0.46	ns	0.4285714	0.09898828;0.81594843	0.3905	ns
tRNA	tRNA	tRNA-Phe-TTY	16	0.00629447934820666	171587	87	9.074	2.73019742472554	0.0035697566003517	179097.93	997	0.01	**	0.183908	0.1089326;0.2814042	0.02158	*
tRNA	tRNA	tRNA-Ser-TCA(m)	2	0.000786809918525833	171587	31	6.089	2.1292281729802	0.0023954427969519	179097.93	42	0.084	ns	0.06451613	0.007910983;0.214216157	0.0703	ns
tRNA	tRNA	tRNA-Ala-GCA	3	0.00118021487778875	171587	40	2.375	1.24837985015556	0.000934336778249427	179097.93	752	0.5	ns	0.075	0.01574218;0.20386475	0.5132	ns
tRNA	tRNA	tRNA-Leu-CTY	6	0.0023604297555775	171587	30	4.16818642350557	1.85041003451663	0.00163978521013945	179097.93	887	0.23	ns	0.2	0.07713551;0.38566651	0.2966	ns
tRNA	tRNA	tRNA-Leu-CTA	1	0.000393404959262916	171587	1	1.00772200772201	0.0877044893920449	0.000396442835396221	179097.93	258	0.516	ns	na	na	na	na
tRNA	tRNA	tRNA-SeC(e)-TGA	3	0.00118021487778875	171587	3	1.42198100407056	0.618733703929081	0.000559414378979018	179097.93	734	0.536	ns	1	0.2924018;1.0000000	0.1065	ns
tRNA	tRNA	tRNA-Ser-TCY	8	0.00314723967410333	171587	15	3.1304347826087	1.51043527933109	0.00123152856812739	179097.93	967	0.07	ns	0.5333333	0.2658613;0.7873333	0.005586	**
tRNA	tRNA	tRNA-Val-GTA	4	0.00157361983705167	171587	12	2.79574468085106	1.36156857591745	0.00109985982227973	179097.93	831	0.342	ns	0.3333333	0.09924609;0.65112449	0.4919	ns
tRNA	tRNA	tRNA-Gly-GGG	7	0.00275383471484042	171587	47	10.667	2.81923022455759	0.00419645070045753	179097.93	135	0.27	ns	0.1489362	0.06204412;0.28305753	0.2271	ns
tRNA	tRNA	tRNA-Ser-AGY	6	0.0023604297555775	171587	14	3.12240663900415	1.40963750618915	0.00122837025661969	179097.93	952	0.1	ns	0.4285714	0.1766111;0.7113906	0.09935	ns
tRNA	tRNA	tRNA-Glu-GAG	1	0.000393404959262916	171587	18	2.93340380549683	1.41750374512958	0.00115401560460316	179097.93	159	0.318	ns	0.05555556	0.001405556;0.272943600	0.3402	ns
tRNA	tRNA	tRNA-His-CAY	0	0	171587	1	1.02475247524752	0.15575586241113	0.000403142705779325	179097.93	1	0.002	**	na	na	na	na
tRNA	tRNA	tRNA-Pro-CCY	7	0.00275383471484042	171587	17	3.91020408163265	1.68029435841858	0.00153829367744438	179097.93	957	0.09	ns	0.4117647	0.1844370;0.6707528	0.08539	ns
tRNA	tRNA	tRNA-Gln-CAA_	4	0.00157361983705167	171587	34	7.08	2.31234663209194	0.00278530711158145	179097.93	138	0.276	ns	0.1176471	0.03300168;0.27450349	0.2885	ns
tRNA	tRNA	tRNA-Asp-GAY	15	0.00590107438894375	171587	49	9.196	2.65115307227112	0.00361775200538178	179097.93	991	0.022	*	0.3061224	0.1825194;0.4541524	0.04282	*
tRNA	tRNA	tRNA-Ala-GCG	6	0.0023604297555775	171587	11	1.84793187347932	0.918076342549458	0.000726985563406776	179097.93	823	0.358	ns	0.5454545	0.2337936;0.8325119	0.004802	**
tRNA	tRNA	tRNA-Pro-CCG	2	0.000786809918525833	171587	4	1.5	0.672159624755221	0.000590107438894375	179097.93	642	0.72	ns	0.5	0.06758599;0.93241401	0.6338	ns
tRNA	tRNA	tRNA-Ser-TCA	1	0.000393404959262916	171587	1	1.00943396226415	0.0968981503565466	0.000397116326803133	179097.93	211	0.422	ns	na	na	na	na
LINE	Penelope	tot	227	0.089302925752682	171587	1097	215.555	13.1111737795621	0.084800405993918	179097.93	829	0.346	ns	0.206928	0.1833116;0.2321274	0.3823	ns
LINE	Penelope	Penelope1_Vert	227	0.089302925752682	171587	1097	215.555	13.1111737795621	0.084800405993918	179097.93	829	0.346	ns	0.206928	0.1833116;0.2321274	0.3823	ns
LINE	L1-Tx1	tot	26	0.0102285289408358	171587	189	39.207	6.18647099915803	0.0154242282378212	179097.93	19	0.038	*	0.1375661	0.09187106;0.19503544	0.01924	*
LINE	L1-Tx1	MARE6	26	0.0102285289408358	171587	189	39.207	6.18647099915803	0.0154242282378212	179097.93	19	0.038	*	0.1375661	0.09187106;0.19503544	0.01924	*
LINE	RTE-X	tot	2250	0.885161158341562	171587	15596	3125.298	50.5104395199695	1.22950773237447	179097.93	1	0.002	**	0.1442678	0.1387881;0.1498805	2.2e-16	***
LINE	RTE-X	L5	112	0.0440613554374466	171587	737	159.345	11.6515979476952	0.0626871132337494	179097.93	1	0.002	**	0.1519674	0.1268059;0.1799505	1.347e-05	***
LINE	RTE-X	L4_C_Mam	749	0.294660314487924	171587	5015	1022.957	29.4797253244532	0.402436356912715	179097.93	1	0.002	**	0.1493519	0.1395935;0.1595204	2.2e-16	***
LINE	RTE-X	L4_A_Mam	951	0.374128116259034	171587	6597	1352.006	34.0726710269522	0.531885865353219	179097.93	1	0.002	**	0.1441564	0.1357633;0.1528654	2.2e-16	***
LINE	RTE-X	L4_B_Mam	547	0.215192512716815	171587	3247	669.72	24.2756030801483	0.26347116931756	179097.93	1	0.002	**	0.1684632	0.1557386;0.1817879	5.728e-08	***
LINE	L1	L1M2	461	0.181359686220205	171587	9096	1995.286	47.7544206193384	0.784955407547868	179097.93	1	0.002	**	0.05068162	0.04626347;0.05539026	2.2e-16	***
LINE	L1	L1P	9	0.00354064463336625	171587	161	27.13	4.52521574928506	0.0106730765448029	179097.93	1	0.002	**	0.05590062	0.02587688;0.10346240	3.122e-05	***
LINE	L1	L1MEg1	73	0.0287185620261929	171587	1013	206.308	13.8149190366063	0.0811625903356138	179097.93	1	0.002	**	0.07206318	0.05690812;0.08975864	2.2e-16	***
LINE	L1	L1MB7	3318	1.30531765483436	171587	23185	5131.207	70.4359096510322	2.01864228080459	179097.93	1	0.002	**	0.1431098	0.1386256;0.1476836	2.2e-16	***
LINE	L1	L1P2	90	0.0354064463336625	171587	1631	444.569	26.8761151315543	0.174895649334556	179097.93	1	0.002	**	0.05518087	0.04460223;0.06739376	2.2e-16	***
LINE	L1	L1MB1	306	0.120381917534452	171587	6197	1328.955	37.1158532376875	0.522817487637249	179097.93	1	0.002	**	0.04937873	0.04411700;0.05506957	2.2e-16	***
LINE	L1	L1MCb	53	0.0208504628409346	171587	2145	464.766	21.6725851006506	0.182841249296789	179097.93	1	0.002	**	0.02470862	0.01856197;0.03219608	2.2e-16	***
LINE	L1	L1M3b	10	0.00393404959262916	171587	564	130.32	11.9952276129086	0.0512685342911433	179097.93	1	0.002	**	0.0177305	0.008534382;0.032364684	2.2e-16	***
LINE	L1	L1MEh	151	0.0594041488487004	171587	3050	631.061	24.4721508079115	0.248262526997415	179097.93	1	0.002	**	0.0495082	0.04208105;0.05781378	2.2e-16	***
LINE	L1	L1ME2	1048	0.412288397307537	171587	12799	2856.29	53.4865470068008	1.12367865109308	179097.93	1	0.002	**	0.0818814	0.07718770;0.08676623	2.2e-16	***
LINE	L1	L1PA16	703	0.27656368636183	171587	13973	3183.315	62.5982772871532	1.25233190789603	179097.93	1	0.002	**	0.05031131	0.04674517;0.05406616	2.2e-16	***
LINE	L1	L1MEd	1194	0.469725521359922	171587	16918	3600.628	57.0225849220393	1.41650491166092	179097.93	1	0.002	**	0.07057572	0.06676093;0.07453891	2.2e-16	***
LINE	L1	L1ME3A	1798	0.707342116754724	171587	15879	3467.24	54.1207303484852	1.36402941095475	179097.93	1	0.002	**	0.1132313	0.1083424;0.1182624	2.2e-16	***
LINE	L1	L1M4b	231	0.0908765455897337	171587	4228	929.459	31.7854783766996	0.365653780031551	179097.93	1	0.002	**	0.05463576	0.04797675;0.06191814	2.2e-16	***
LINE	L1	L1M4	1905	0.749436447395856	171587	20125	4287	61.9992088812583	1.68652706036012	179097.93	1	0.002	**	0.09465839	0.09064779;0.09878651	2.2e-16	***
LINE	L1	L1MC4	3334	1.31161213418256	171587	23685	5039.678	66.0050223769295	1.98263431828822	179097.93	1	0.002	**	0.1407642	0.1363583;0.1452585	2.2e-16	***
LINE	L1	L1MEf	650	0.255713223520896	171587	11271	2515.817	50.6320562106273	0.989734884397953	179097.93	1	0.002	**	0.05767013	0.05343675;0.06213374	2.2e-16	***
LINE	L1	L1MDa	356	0.140052165497598	171587	6954	1511.395	38.7935292660118	0.594590288405176	179097.93	1	0.002	**	0.05119356	0.04613079;0.05663667	2.2e-16	***
LINE	L1	L1ME3G	2841	1.11766348926595	171587	18628	3919.608	56.4366851917743	1.5419932255666	179097.93	1	0.002	**	0.1525123	0.1473772;0.1577562	2.2e-16	***
LINE	L1	L1MEj	175	0.0688458678710104	171587	2345	495.085	21.2390412182818	0.194768894256681	179097.93	1	0.002	**	0.07462687	0.06431408;0.08601663	2.2e-16	***
LINE	L1	L1P4e	6	0.0023604297555775	171587	194	41.74	7.32311600536466	0.0164207229996341	179097.93	1	0.002	**	0.03092784	0.01143289;0.06609829	2.514e-13	***
LINE	L1	L1ME3E	418	0.164443272971899	171587	4540	965.687	29.9933431219601	0.379906054895728	179097.93	1	0.002	**	0.09207048	0.08381453;0.10085536	2.2e-16	***
LINE	L1	L1MC2	530	0.208504628409346	171587	6382	1454.776	37.4731378464636	0.572316093016669	179097.93	1	0.002	**	0.08304607	0.07638918;0.09008682	2.2e-16	***
LINE	L1	L1PA2	277	0.108973173715828	171587	4918	1568.19	55.3211381691332	0.616933723066513	179097.93	1	0.002	**	0.05632371	0.05004365;0.06313667	2.2e-16	***
LINE	L1	L1MA2	483	0.190014595323989	171587	7417	1713.446	46.200558173853	0.674078153829207	179097.93	1	0.002	**	0.06512067	0.05960975;0.07097629	2.2e-16	***
LINE	L1	L1M3e	50	0.0196702479631458	171587	810	165.313	14.1803424892741	0.0650349540306305	179097.93	1	0.002	**	0.0617284	0.04615949;0.08057468	2.2e-16	***
LINE	L1	L1MC5	2440	0.959908100601516	171587	14431	3063.747	52.1366399015147	1.20529326372688	179097.93	1	0.002	**	0.1690805	0.1629976;0.1752971	2.2e-16	***
LINE	L1	L1MEa	29	0.0114087438186246	171587	355	73.658	8.45650924132106	0.0289774224893879	179097.93	1	0.002	**	0.08169014	0.0553904;0.1152140	1.913e-10	***
LINE	L1	L1MCc	180	0.070812892667325	171587	3179	685.348	25.118117282468	0.269619302020921	179097.93	1	0.002	**	0.05662158	0.04884123;0.06522963	2.2e-16	***
LINE	L1	L1PB1	670	0.263581322706154	171587	13093	3166.488	65.4878959848346	1.24571208264651	179097.93	1	0.002	**	0.05117238	0.04745997;0.05508585	2.2e-16	***
LINE	L1	L1PA8	544	0.214012297839027	171587	8111	1909.443	48.9257650066045	0.751184345629861	179097.93	1	0.002	**	0.06706941	0.06172032;0.07273204	2.2e-16	***
LINE	L1	L1P4	203	0.079861206730372	171587	3775	801.159	28.0694070227821	0.315179923758119	179097.93	1	0.002	**	0.05377483	0.04679446;0.06145572	2.2e-16	***
LINE	L1	L1M7	236	0.0928435703860483	171587	3059	658.732	25.1643283125026	0.259148435625179	179097.93	1	0.002	**	0.0771494	0.06793816;0.08717859	2.2e-16	***
LINE	L1	L1PA13	480	0.1888343804462	171587	9060	2023.351	48.4971934938175	0.795996317729581	179097.93	1	0.002	**	0.05298013	0.04845697;0.05779336	2.2e-16	***
LINE	L1	L1PREC2	453	0.178212446546101	171587	7902	1866.126	47.0267970804269	0.734143223009469	179097.93	1	0.002	**	0.05732726	0.05230246;0.06268155	2.2e-16	***
LINE	L1	L1M2a1	11	0.00432745455189208	171587	120	29.829	6.09367638555673	0.0117348765298535	179097.93	2	0.004	**	0.09166667	0.04665227;0.15809854	1.846e-05	***
LINE	L1	L1MA9	932	0.366653422033038	171587	16437	3462.693	57.8044471049166	1.36224059860499	179097.93	1	0.002	**	0.05670134	0.05321406;0.06034651	2.2e-16	***
LINE	L1	L1MA4	732	0.287972430180455	171587	10000	2208.306	50.5787165769414	0.868758531970054	179097.93	1	0.002	**	0.0732	0.06816984;0.07848038	2.2e-16	***
LINE	L1	L1PB3	215	0.084582066241527	171587	3601	828.578	32.358507211999	0.325966694336149	179097.93	1	0.002	**	0.05970564	0.05218792;0.06794751	2.2e-16	***
LINE	L1	HAL1b	453	0.178212446546101	171587	4340	929.001	28.0480247199458	0.365473600560209	179097.93	1	0.002	**	0.1043779	0.09543475;0.11385731	2.2e-16	***
LINE	L1	L1MC1	1082	0.425664165922476	171587	13002	2969.522	55.9117307694695	1.16822468144033	179097.93	1	0.002	**	0.08321797	0.07852547;0.08809799	2.2e-16	***
LINE	L1	L1PA4	658	0.258860463194999	171587	11926	3358.533	75.9779149131809	1.32126353804816	179097.93	1	0.002	**	0.05517357	0.05114290;0.05942303	2.2e-16	***
LINE	L1	L1MD3	707	0.278137306198882	171587	5356	1216.119	33.6976909204974	0.478427245653859	179097.93	1	0.002	**	0.1320015	0.1230453;0.1413607	2.2e-16	***
LINE	L1	L1PBa	78	0.0306855868225075	171587	2167	562.262	28.0057079124181	0.221196659205086	179097.93	1	0.002	**	0.03599446	0.02855406;0.04472101	2.2e-16	***
LINE	L1	L1MA8	713	0.280497735954459	171587	11124	2355.745	48.9643082099449	0.926761765758819	179097.93	1	0.002	**	0.06409565	0.05961382;0.06880724	2.2e-16	***
LINE	L1	L1M3c	38	0.0149493884519908	171587	1070	225.738	15.5605104506724	0.0888064486940922	179097.93	1	0.002	**	0.03551402	0.02525205;0.04842193	2.2e-16	***
LINE	L1	L1P4b	2	0.000786809918525833	171587	155	36.935	6.7135569444853	0.0145304121703758	179097.93	1	0.002	**	0.01290323	0.001566478;0.045831890	1.02e-15	***
LINE	L1	L1MC	855	0.336361240169794	171587	7862	1671.984	37.8732640279146	0.657766797408248	179097.93	1	0.002	**	0.108751	0.1019516;0.1158419	2.2e-16	***
LINE	L1	L1M3de	17	0.00668788430746958	171587	499	100.443	10.5454235077097	0.0395147743232451	179097.93	1	0.002	**	0.03406814	0.01996879;0.05398721	2.2e-16	***
LINE	L1	L1MA5	342	0.134544496067917	171587	4447	1024.736	34.0495473637415	0.403136224335244	179097.93	1	0.002	**	0.07690578	0.06924215;0.08513037	2.2e-16	***
LINE	L1	HAL1M8	251	0.098744644774992	171587	2197	495.634	21.9604714500009	0.194984873579316	179097.93	1	0.002	**	0.1142467	0.1012384;0.1282935	2.2e-16	***
LINE	L1	L1ME4c	1880	0.739601323414283	171587	9421	2000.967	40.6140790171883	0.78719034112144	179097.93	3	0.006	**	0.1995542	0.1915245;0.2077700	0.002208	**
LINE	L1	L1M2a	39	0.0153427934112537	171587	489	126.713	13.1298523991713	0.0498495226030819	179097.93	1	0.002	**	0.0797546	0.0573259;0.1074159	2.2e-16	***
LINE	L1	L1MC3	918	0.361145752603357	171587	13130	2934.582	54.1542053210455	1.15447911216369	179097.93	1	0.002	**	0.06991622	0.06561203;0.07441219	2.2e-16	***
LINE	L1	L1P4d	19	0.00747469422599541	171587	167	38.694	7.24229347753975	0.0152224114937193	179097.93	2	0.004	**	0.1137725	0.06990521;0.17195837	0.0001497	***
LINE	L1	L1ME3C	411	0.161689438257059	171587	3264	701.47	24.9206367923883	0.275961776774158	179097.93	1	0.002	**	0.1259191	0.1147235;0.1377896	2.2e-16	***
LINE	L1	L1M4a2	144	0.05665031413386	171587	2051	442.841	20.6914923786772	0.174215845564949	179097.93	1	0.002	**	0.07020965	0.05952896;0.08213752	2.2e-16	***
LINE	L1	L1M2c	28	0.0110153388593617	171587	450	113.184	12.3437641144228	0.0445271469092139	179097.93	1	0.002	**	0.06222222	0.04174078;0.08867548	2.2e-16	***
LINE	L1	L1M6	327	0.128643421678974	171587	5357	1136.841	31.8779535560695	0.447238887293413	179097.93	1	0.002	**	0.06104163	0.05477786;0.06778868	2.2e-16	***
LINE	L1	L1PA7	706	0.277743901239619	171587	13116	3596.242	77.5381815985235	1.41477943750959	179097.93	1	0.002	**	0.05382739	0.05002642;0.05782781	2.2e-16	***
LINE	L1	L1M1	452	0.177819041586838	171587	9983	2218.363	53.3652422469915	0.872715005645361	179097.93	1	0.002	**	0.04527697	0.04128163;0.04954021	2.2e-16	***
LINE	L1	L1P3b	9	0.00354064463336625	171587	83	20.097	4.50265087086095	0.00790625946630683	179097.93	6	0.012	*	0.1084337	0.05079706;0.19588566	0.003016	**
LINE	L1	L1MA10	444	0.174671801912735	171587	5109	1073.283	31.567791123809	0.422234854892581	179097.93	1	0.002	**	0.08690546	0.07932089;0.09496576	2.2e-16	***
LINE	L1	L1MB8	2192	0.862343670704313	171587	16563	3639.442	58.5303890508379	1.43177453174975	179097.93	1	0.002	**	0.1323432	0.1272172;0.1375986	2.2e-16	***
LINE	L1	L1MA4A	377	0.14831366964212	171587	6240	1458.697	42.0970706148819	0.573858633861938	179097.93	1	0.002	**	0.06041667	0.05463156;0.06661674	2.2e-16	***
LINE	L1	L1PB	105	0.0413075207226062	171587	1846	402.877	21.5624862159217	0.158493809772966	179097.93	1	0.002	**	0.05687974	0.04675453;0.06843989	2.2e-16	***
LINE	L1	L1MB4	1277	0.502378132978744	171587	9160	2042.658	44.6109535111409	0.80359178727807	179097.93	1	0.002	**	0.1394105	0.1323781;0.1466730	2.2e-16	***
LINE	L1	L1M4c	187	0.0735667273821654	171587	3615	815.902	29.9915302691925	0.320979893072532	179097.93	1	0.002	**	0.05172891	0.04473577;0.05945760	2.2e-16	***
LINE	L1	L1MEg	684	0.269088992135835	171587	13185	2877.873	52.5902710356926	1.13216951032885	179097.93	1	0.002	**	0.05187713	0.04815292;0.05580066	2.2e-16	***
LINE	L1	L1P1	178	0.0700260827487991	171587	3259	759.978	31.9666291839065	0.298979114130713	179097.93	1	0.002	**	0.05461798	0.04706571;0.06298138	2.2e-16	***
LINE	L1	L1ME3	1062	0.417796066737217	171587	9162	2065.846	44.1225008253055	0.812714061473459	179097.93	1	0.002	**	0.1159136	0.1094269;0.1226455	2.2e-16	***
LINE	L1	X9_LINE	137	0.0538964794190196	171587	653	130.208	10.3304140020356	0.0512244729357058	179097.93	746	0.512	ns	0.2098009	0.1791759;0.2430751	0.4933	ns
LINE	L1	L1PA17	394	0.155001553949589	171587	4789	1105.301	35.0117154566757	0.434830894878261	179097.93	1	0.002	**	0.08227187	0.07464160;0.09041584	2.2e-16	***
LINE	L1	L1PA15-16	54	0.0212438678001975	171587	1431	332.209	21.4867633672454	0.130692668111774	179097.93	1	0.002	**	0.03773585	0.02847308;0.04895244	2.2e-16	***
LINE	L1	L1ME3B	838	0.329673355862324	171587	8120	1761.022	41.0482944649163	0.6927947881711	179097.93	1	0.002	**	0.103202	0.09666665;0.11002359	2.2e-16	***
LINE	L1	L1MD1	447	0.175852016790524	171587	6979	1594.586	40.4220551994397	0.627318040371217	179097.93	1	0.002	**	0.06404929	0.05841644;0.07004960	2.2e-16	***
LINE	L1	L1HS	86	0.0338328264966108	171587	1571	516.724	34.0664989447162	0.203281784170171	179097.93	1	0.002	**	0.0547422	0.04401669;0.06716732	2.2e-16	***
LINE	L1	L1MEb	144	0.05665031413386	171587	1672	375.747	19.2098414623601	0.147820733228163	179097.93	1	0.002	**	0.0861244	0.07311359;0.10060855	2.2e-16	***
LINE	L1	HAL1ME	847	0.33321400049569	171587	7407	1530.864	36.2680420601233	0.602249489557065	179097.93	1	0.002	**	0.1143513	0.1071892;0.1218184	2.2e-16	***
LINE	L1	L1PA11	285	0.112120413389931	171587	4144	1006.281	35.976942329489	0.395875935812047	179097.93	1	0.002	**	0.06877413	0.06125449;0.07690833	2.2e-16	***
LINE	L1	L1PA8A	137	0.0538964794190196	171587	2429	647.118	31.6148315442859	0.2545794304283	179097.93	1	0.002	**	0.05640181	0.04756118;0.06633000	2.2e-16	***
LINE	L1	L1MEc	1036	0.407567537796381	171587	17812	3916.965	60.8687011014181	1.54095345625927	179097.93	1	0.002	**	0.05816304	0.05477013;0.06170107	2.2e-16	***
LINE	L1	L1P4c	1	0.000393404959262916	171587	43	12.642	3.46436687402444	0.00497342549500179	179097.93	2	0.004	**	0.02325581	0.0005886129;0.1228904827	1.177e-05	***
LINE	L1	L1MCa	250	0.0983512398157291	171587	7243	1624.825	42.4912211977824	0.639214212934368	179097.93	1	0.002	**	0.03451608	0.03043123;0.03898091	2.2e-16	***
LINE	L1	L1MB2	1174	0.461857422174664	171587	8944	2038.745	42.6292766796509	0.802052393672475	179097.93	1	0.002	**	0.1312612	0.1243279;0.1384356	2.2e-16	***
LINE	L1	L1MEi	349	0.137298330782758	171587	5311	1121.228	32.948134933492	0.441096655664441	179097.93	1	0.002	**	0.06571267	0.05919476;0.07271260	2.2e-16	***
LINE	L1	L1MC4a	1264	0.497263868508326	171587	9991	2217.804	44.634065284083	0.872495092273133	179097.93	1	0.002	**	0.1265139	0.1200550;0.1331913	2.2e-16	***
LINE	L1	L1MB5	1383	0.544079058660613	171587	9769	2235.52	46.1376883500495	0.879464654531435	179097.93	1	0.002	**	0.1415703	0.1347138;0.1486412	2.2e-16	***
LINE	L1	HAL1	2303	0.906011621182497	171587	21238	4512.231	62.0300843975757	1.77513405273987	179097.93	1	0.002	**	0.1084377	0.1042862;0.1126967	2.2e-16	***
LINE	L1	L1PA3	599	0.235649570598487	171587	10703	3213.872	78.7619899892522	1.26435318323623	179097.93	1	0.002	**	0.05596562	0.05168556;0.06048919	2.2e-16	***
LINE	L1	L1M6B	81	0.0318658017002962	171587	730	159.822	11.4910556677949	0.0628747673993178	179097.93	1	0.002	**	0.1109589	0.08909925;0.13601797	4.717e-14	***
LINE	L1	L1P3	166	0.0653052232376441	171587	3552	779.25	31.3265199288215	0.306560814505628	179097.93	1	0.002	**	0.04673423	0.04002789;0.05419859	2.2e-16	***
LINE	L1	L1ME3F	434	0.170737752320106	171587	4605	1020.999	30.5415419516563	0.401666070002478	179097.93	1	0.002	**	0.09424539	0.0859575;0.1030518	2.2e-16	***
LINE	L1	L1PB4	494	0.194342049875881	171587	7440	1597.424	40.7455325455739	0.628434523645605	179097.93	1	0.002	**	0.06639785	0.06084395;0.07229433	2.2e-16	***
LINE	L1	L1MA1	221	0.0869424959971045	171587	4314	959.7	36.027433657922	0.377550739404621	179097.93	1	0.002	**	0.05122856	0.04483966;0.05823336	2.2e-16	***
LINE	L1	L1PA14	179	0.070419487708062	171587	3056	719.222	31.3226407543142	0.282945501610993	179097.93	1	0.002	**	0.0585733	0.05050996;0.06749393	2.2e-16	***
LINE	L1	L1M2b	16	0.00629447934820666	171587	220	50.002	7.42853815896365	0.0196710347730643	179097.93	1	0.002	**	0.07272727	0.04213907;0.11541915	1.383e-09	***
LINE	L1	L1M8	121	0.0476020000708129	171587	1662	358.235	18.8990727272517	0.140931425581551	179097.93	1	0.002	**	0.07280385	0.06077523;0.08636590	2.2e-16	***
LINE	L1	L1M3f	44	0.0173098182075683	171587	671	160.763	13.8175162295817	0.0632449614659842	179097.93	1	0.002	**	0.06557377	0.04804670;0.08703291	2.2e-16	***
LINE	L1	L1M3d	29	0.0114087438186246	171587	532	115.521	11.0395394120602	0.0454465342990114	179097.93	1	0.002	**	0.05451128	0.03680731;0.07735178	2.2e-16	***
LINE	L1	L1M3a	42	0.0165230082890425	171587	636	175.114	12.7960440270711	0.0688907160363664	179097.93	1	0.002	**	0.06603774	0.04800513;0.08821854	2.2e-16	***
LINE	L1	L1MA3	604	0.237616595394802	171587	8888	2165.686	53.0711216006215	0.851991612606269	179097.93	1	0.002	**	0.0679568	0.06281065;0.07338826	2.2e-16	***
LINE	L1	L1M3	633	0.249025339213426	171587	7225	1535.096	37.0336370651638	0.603914379344666	179097.93	1	0.002	**	0.08761246	0.08119130;0.09436858	2.2e-16	***
LINE	L1	L1ME3D	426	0.167590512646002	171587	4186	928.073	28.2254556623511	0.365108520758013	179097.93	1	0.002	**	0.1017678	0.0927696;0.1113260	2.2e-16	***
LINE	L1	L1MDb	34	0.0133757686149392	171587	971	187.417	14.241626835967	0.073730777250178	179097.93	1	0.002	**	0.03501545	0.02436875;0.04858886	2.2e-16	***
LINE	L1	L1MD	838	0.329673355862324	171587	8496	1776.571	38.0816907998342	0.698911841882679	179097.93	1	0.002	**	0.09863465	0.09237399;0.10517209	2.2e-16	***
LINE	L1	L1M5	4997	1.96584458143679	171587	44640	8800.931	84.3503124725345	3.46232990153074	179097.93	1	0.002	**	0.11194	0.1090292;0.1149013	2.2e-16	***
LINE	L1	L1MA5A	296	0.116447867941823	171587	3431	788.441	28.3261520487674	0.310176599486213	179097.93	1	0.002	**	0.08627222	0.07708738;0.09616903	2.2e-16	***
LINE	L1	L1PB2	198	0.0778941819340574	171587	2887	682.391	26.2026085666236	0.268456003556381	179097.93	1	0.002	**	0.0685833	0.05963160;0.07842091	2.2e-16	***
LINE	L1	L1M4a1	160	0.0629447934820666	171587	2655	579.862	23.0811545572507	0.228120586488113	179097.93	1	0.002	**	0.06026365	0.05151225;0.06999941	2.2e-16	***
LINE	L1	L1MEg2	49	0.0192768430038829	171587	755	157.755	12.1814351519992	0.0620615993485214	179097.93	1	0.002	**	0.06490066	0.04839597;0.08489743	2.2e-16	***
LINE	L1	L1PA5	872	0.343049124477263	171587	11398	3134.802	70.6699585328805	1.23324665310731	179097.93	1	0.002	**	0.07650465	0.07168969;0.08153722	2.2e-16	***
LINE	L1	L1ME4b	4259	1.67551172150076	171587	24590	5135.85	63.3218695172462	2.02046886003045	179097.93	1	0.002	**	0.1732005	0.1684892;0.1779892	2.2e-16	***
LINE	L1	L1MC5a	2906	1.14323481161804	171587	17929	3743.317	59.1506492805473	1.47263947189318	179097.93	1	0.002	**	0.1620838	0.1567166;0.1675607	2.2e-16	***
LINE	L1	L1PA12	54	0.0212438678001975	171587	1769	417.29	23.1566000986356	0.164163955450822	179097.93	1	0.002	**	0.03052572	0.02301329;0.03964337	2.2e-16	***
LINE	L1	L1ME4a	4807	1.89109763917684	171587	29291	5903.337	68.0594263604721	2.32240205200027	179097.93	1	0.002	**	0.1641118	0.1598867;0.1684037	2.2e-16	***
LINE	L1	L1PA10	428	0.168377322564528	171587	7090	1719.337	46.1031770481594	0.676395702444225	179097.93	1	0.002	**	0.06036671	0.05493414;0.06616417	2.2e-16	***
LINE	L1	L1M	114	0.0448481653559725	171587	748	154.713	10.879199786197	0.0608648614624436	179097.93	1	0.002	**	0.1524064	0.1273924;0.1801962	0.0001739	***
LINE	L1	L1ME5	317	0.124709372086345	171587	3442	737.523	24.655209395792	0.290145205770464	179097.93	1	0.002	**	0.09209762	0.08264168;0.10225283	2.2e-16	***
LINE	L1	L1MA7	556	0.218733157350182	171587	8595	1799.691	41.9736024460887	0.708007364540837	179097.93	1	0.002	**	0.06468877	0.05957868;0.07009632	2.2e-16	***
LINE	L1	L1MD2	1052	0.413862017144588	171587	10982	2361.206	45.8139988048029	0.928910150241354	179097.93	1	0.002	**	0.09579312	0.09035089;0.10145070	2.2e-16	***
LINE	L1	L1MB3	2667	1.0492110263542	171587	17260	3909.812	58.8757081061876	1.53813943058566	179097.93	1	0.002	**	0.1545191	0.1491564;0.1599985	2.2e-16	***
LINE	L1	tot	47827	18.8153789866675	171587	950736	95967.311	229.3846062328	37.7540160745266	179097.93	1	0.002	**	0.05030524	0.04986673;0.05074649	2.2e-16	***
LINE	L1	L1PBb	21	0.00826150414452125	171587	317	74.497	9.96912104322012	0.0293074892502095	179097.93	1	0.002	**	0.06624606	0.04147172;0.09948370	1.482e-15	***
LINE	L1	L1P4a	20	0.00786809918525833	171587	601	144.152	14.5423648825209	0.0567101116876679	179097.93	1	0.002	**	0.03327787	0.02044316;0.05092855	2.2e-16	***
LINE	L1	L1P5	59	0.0232108925965121	171587	762	147.857	11.2086656291097	0.058167677061737	179097.93	1	0.002	**	0.07742782	0.05946133;0.09874217	2.2e-16	***
LINE	L1	L1ME1	2626	1.03308142302442	171587	31305	6806.333	81.0619587238808	2.67764515659484	179097.93	1	0.002	**	0.08388436	0.08083627;0.08700993	2.2e-16	***
LINE	L1	L1MA6	329	0.1294302315975	171587	5458	1211.574	36.6161339475547	0.476639220114009	179097.93	1	0.002	**	0.06027849	0.05410923;0.06692289	2.2e-16	***
LINE	L1	L1PBa1	30	0.0118021487778875	171587	441	123.463	14.1553171636669	0.0485709564854775	179097.93	1	0.002	**	0.06802721	0.04636497;0.09569122	2.2e-16	***
LINE	L1	L1ME3Cz	1480	0.582239339709116	171587	14145	2988.295	52.7468691697167	1.17561007274058	179097.93	1	0.002	**	0.1046306	0.09963293;0.10979157	2.2e-16	***
LINE	L1	L1PA15	400	0.157361983705167	171587	8463	1968.487	50.0577827376784	0.774412548044581	179097.93	1	0.002	**	0.04726456	0.04284099;0.05200308	2.2e-16	***
LINE	L1	L1PA6	463	0.18214649613873	171587	6051	1865.427	58.0267850115684	0.733868232942944	179097.93	1	0.002	**	0.07651628	0.06994130;0.08350286	2.2e-16	***
LINE	L1	L1ME2z	1059	0.416615851859429	171587	7272	1622.372	38.8408577174633	0.638249190569296	179097.93	1	0.002	**	0.1456271	0.1375944;0.1539449	2.2e-16	***
LINE	Jockey	tot	45	0.0177032231668312	171587	221	45.828	6.21876909758588	0.0180289624731009	179097.93	491	0.982	ns	0.2036199	0.1525702;0.2628060	0.9341	ns
LINE	Jockey	X12_LINE	45	0.0177032231668312	171587	221	45.828	6.21876909758588	0.0180289624731009	179097.93	491	0.982	ns	0.2036199	0.1525702;0.2628060	0.9341	ns
LINE	tot	tot	92529	36.4013674756384	171587	1569213	118999.73	217.604652718835	46.8150839329481	179097.93	1	0.002	**	0.05896523	0.05859716;0.05933492	2.2e-16	***
LINE	L2	X24_LINE	103	0.0405207108040804	171587	550	103.133	9.79823026450779	0.0405730336636624	179097.93	523	0.958	ns	0.1872727	0.1555121;0.2224355	1	ns
LINE	L2	UCON86	18	0.0070812892667325	171587	66	14.19	3.56828146768617	0.00558241637194078	179097.93	885	0.234	ns	0.2727273	0.1703266;0.3963572	0.2929	ns
LINE	L2	L2-1_Crp	4	0.00157361983705167	171587	41	8.129	2.64941094932031	0.00319798891384825	179097.93	82	0.164	ns	0.09756098	0.02722747;0.23131455	0.1189	ns
LINE	L2	UCON49	25	0.00983512398157291	171587	106	21.924	4.11231505786401	0.00862501032688018	179097.93	804	0.396	ns	0.2358491	0.1588142;0.3281702	0.4717	ns
LINE	L2	tot	59983	23.5976096714675	171587	523574	60023.93	168.773337762632	23.6137117364501	179097.93	420	0.84	ns	0.1145645	0.1137030;0.1154303	0.8605	ns
LINE	L2	L2-2_Mam	96	0.03776687608924	171587	520	103.174	8.85449750839234	0.0405891632669921	179097.93	225	0.45	ns	0.1846154	0.1521783;0.2206852	0.4746	ns
LINE	L2	L2	8213	3.23103493042633	171587	54017	10274.51	86.2363531731753	4.04204318799643	179097.93	1	0.002	**	0.1520447	0.1490262;0.1551007	2.2e-16	***
LINE	L2	L2d2	9162	3.60437623676684	171587	52674	9646.135	83.6883296016328	3.79483734671959	179097.93	1	0.002	**	0.1739378	0.1707093;0.1772023	4.229e-08	***
LINE	L2	L2d	5184	2.03941130881896	171587	27881	5380.673	65.2032632353362	2.11678344237207	179097.93	5	0.01	**	0.1859331	0.1813813;0.1905503	0.002793	**
LINE	L2	L2-3_AMi	3	0.00118021487778875	171587	12	2.51137594799567	1.33719951823518	0.000987987752515103	179097.93	729	0.546	ns	0.25	0.05486064;0.57185846	0.7238	ns
LINE	L2	L2a	23249	9.14627189790354	171587	166340	27303.881	130.588016559978	10.7414821925245	179097.93	1	0.002	**	0.1397679	0.1381049;0.1414436	2.2e-16	***
LINE	L2	L2-1_AMi	219	0.0861556860785787	171587	951	202.197	13.3032013502827	0.0795453025480839	179097.93	901	0.202	ns	0.2302839	0.2038690;0.2583803	0.1909	ns
LINE	L2	X13_LINE	17	0.00668788430746958	171587	139	27.129	4.7639326248441	0.0106726831398437	179097.93	15	0.03	*	0.1223022	0.07288577;0.18858388	0.0317	*
LINE	L2	L2b	17526	6.89481531604187	171587	91943	17070.232	112.40696375893	6.71551392456853	179097.93	1001	0.002	**	0.1906181	0.1880835;0.1931722	0.0001158	***
LINE	L2	X15_LINE	64	0.0251779173928267	171587	244	47.723	6.39649796265005	0.0187744648709042	179097.93	993	0.018	*	0.2622951	0.2082446;0.3222212	0.01206	*
LINE	L2	L2-3_Crp	375	0.147526859723594	171587	1730	367.342	17.5119303248872	0.144514164545558	179097.93	681	0.642	ns	0.216763	0.1975512;0.2369403	0.6593	ns
LINE	L2	L2c	19728	7.76109303633882	171587	126360	21360.949	117.252055177909	8.40350327116224	179097.93	1	0.002	**	0.1561254	0.1541280;0.1581385	2.2e-16	***
LINE	Dong-R4	tot	88	0.0346196364151366	171587	551	112.908	10.1998810568346	0.0444185671404574	179097.93	10	0.02	*	0.1597096	0.1301067;0.1930160	0.008236	**
LINE	Dong-R4	Mam_R4	88	0.0346196364151366	171587	551	112.908	10.1998810568346	0.0444185671404574	179097.93	10	0.02	*	0.1597096	0.1301067;0.1930160	0.008236	**
LINE	RTE-BovB	tot	1638	0.644397323272657	171587	8868	1711.755	37.1789624687168	0.673412906043094	179097.93	21	0.042	*	0.1847091	0.1766805;0.1929453	0.04796	*
LINE	RTE-BovB	MamRTE1	1634	0.642823703435605	171587	8819	1701.633	37.1602367349051	0.669430861045434	179097.93	33	0.066	ns	0.1852818	0.1772212;0.1935508	0.06853	ns
LINE	RTE-BovB	MamRTE2	4	0.00157361983705167	171587	49	10.552	3.06964472190492	0.00415120913014229	179097.93	19	0.038	*	0.08163265	0.02269088;0.19601418	0.02246	*
LINE	CR1	CR1-16_AMi	26	0.0102285289408358	171587	306	62.733	7.47740748004431	0.0246794733094405	179097.93	1	0.002	**	0.08496732	0.05625393;0.12201798	1.545e-08	***
LINE	CR1	X7D_LINE	14	0.00550766942968083	171587	55	10.654	3.01651842085929	0.00419133643598711	179097.93	888	0.228	ns	0.2545455	0.1467004;0.3900284	0.2365	ns
LINE	CR1	X8_LINE	28	0.0110153388593617	171587	223	45.717	6.30909785276118	0.0179852945226228	179097.93	3	0.006	**	0.1255605	0.08508042;0.17633503	0.002705	**
LINE	CR1	CR1-12_AMi	18	0.0070812892667325	171587	133	27.384	4.94155471111701	0.0107730014044557	179097.93	35	0.07	ns	0.1353383	0.08222475;0.20543600	0.05268	ns
LINE	CR1	X2_LINE	31	0.0121955537371504	171587	191	39.595	5.89624802232239	0.0155768693620152	179097.93	72	0.144	ns	0.1623037	0.1130205;0.2223961	0.1299	ns
LINE	CR1	CR1_Mam	368	0.144773025008753	171587	1695	342.379	17.5938313593686	0.134693596547478	179097.93	932	0.14	ns	0.2171091	0.1976904;0.2375123	0.1229	ns
LINE	CR1	CR1-3_Croc	320	0.125889586964133	171587	1338	277.087	14.8693149649716	0.109007399947284	179097.93	996	0.012	*	0.2391629	0.2165257;0.2629517	0.004574	**
LINE	CR1	X21_LINE	7	0.00275383471484042	171587	45	9.139	2.67110722619176	0.00359532792270379	179097.93	281	0.562	ns	0.1555556	0.06490921;0.29455160	0.5777	ns
LINE	CR1	tot	10767	4.23579119638382	171587	68381	12297.982	95.84757917879	4.83808710772608	179097.93	1	0.002	**	0.157456	0.1547333;0.1602078	2.2e-16	***
LINE	CR1	CR1-L3B_Croc	6	0.0023604297555775	171587	37	7.664	2.54903934877467	0.00301505560779099	179097.93	331	0.662	ns	0.1621622	0.06192572;0.32013708	0.6845	ns
LINE	CR1	X7B_LINE	196	0.0771073720155316	171587	934	179.138	12.3417695358192	0.0704737775924403	179097.93	922	0.16	ns	0.2098501	0.1841483;0.2373957	0.1701	ns
LINE	CR1	CR1-13_AMi	13	0.00511426447041791	171587	102	20.34	4.12982511196969	0.00800185687140772	179097.93	46	0.092	ns	0.127451	0.06964188;0.20808057	0.08166	ns
LINE	CR1	X7A_LINE	236	0.0928435703860483	171587	920	184.353	12.258003493622	0.0725253844549964	179097.93	1001	0.002	**	0.2565217	0.2285754;0.2860363	3.683e-05	***
LINE	CR1	CR1-1_Amn	4	0.00157361983705167	171587	66	13.349	3.37884826762251	0.00525156280120067	179097.93	2	0.004	**	0.06060606	0.01675822;0.14796756	0.002012	**
LINE	CR1	X17_LINE	151	0.0594041488487004	171587	966	190.83	12.2620331698074	0.0750734683761424	179097.93	1	0.002	**	0.1563147	0.1339715;0.1807752	0.001054	**
LINE	CR1	X1_LINE	8	0.00314723967410333	171587	85	17.427	4.1038411899722	0.00685586822507485	179097.93	14	0.028	*	0.09411765	0.04151514;0.17705222	0.01004	*
LINE	CR1	X6A_LINE	190	0.0747469422599541	171587	1033	202.027	13.510247880694	0.0794784237050092	179097.93	194	0.388	ns	0.1839303	0.1607476;0.2089292	0.367	ns
LINE	CR1	CR1-11_Crp	6	0.0023604297555775	171587	25	4.73393574297189	1.94561560238625	0.00186235379811712	179097.93	815	0.374	ns	0.24	0.09356444;0.45128802	0.4537	ns
LINE	CR1	X6B_LINE	140	0.0550766942968083	171587	875	173.361	12.0925145403224	0.0682010771427785	179097.93	4	0.008	**	0.16	0.1363150;0.1859997	0.004448	**
LINE	CR1	X20_LINE	25	0.00983512398157291	171587	161	32.768	5.43228181206437	0.0128910937051272	179097.93	85	0.17	ns	0.1552795	0.1030802;0.2206321	0.142	ns
LINE	CR1	CR1-8_Crp	2	0.000786809918525833	171587	7	1.69493844049248	0.815073130788887	0.000666797188135094	179097.93	625	0.754	ns	0.2857143	0.03669257;0.70957914	0.6788	ns
LINE	CR1	CR1-L3A_Croc	63	0.0247845124335637	171587	323	63.267	7.20344366262419	0.0248895515576869	179097.93	519	0.966	ns	0.1950464	0.1532579;0.2425286	1	ns
LINE	CR1	X5B_LINE	13	0.00511426447041791	171587	73	14.943	3.36795102311392	0.00587865030626576	179097.93	348	0.696	ns	0.1780822	0.09837318;0.28525379	0.6645	ns
LINE	CR1	L3	7300	2.87185620261929	171587	45293	8626.662	82.21118193065	3.39377161268495	179097.93	1	0.002	**	0.1611728	0.1577973;0.1645918	2.2e-16	***
LINE	CR1	X7C_LINE	158	0.0621579835635408	171587	620	121.085	9.63922661263287	0.0476354394923502	179097.93	1001	0.002	**	0.2548387	0.2209673;0.2910640	0.0003113	***
LINE	CR1	Plat_L3	660	0.259647273113525	171587	3315	671.437	23.5446890695839	0.264146645632615	179097.93	323	0.646	ns	0.199095	0.1856209;0.2131021	0.6345	ns
LINE	CR1	L3b	1974	0.776581389584997	171587	9560	1920.004	38.5054106672121	0.755339095404637	179097.93	940	0.124	ns	0.2064854	0.1984093;0.2147406	0.168	ns
LTR?	tot	tot	1217	0.478773835422969	171587	8420	1710.307	37.9469197659009	0.672843255662081	179097.93	1	0.002	**	0.1445368	0.1370907;0.1522299	2.2e-16	***
LTR?	LTR?	MER129	26	0.0102285289408358	171587	122	26.157	4.7907517470959	0.0102902935194401	179097.93	541	0.922	ns	0.2131148	0.1441863;0.2964618	1	ns
LTR?	LTR?	Eutr18	124	0.0487822149486016	171587	676	134.445	10.6090304234895	0.0528913297481028	179097.93	171	0.342	ns	0.183432	0.1549515;0.2147071	0.3353	ns
LTR?	LTR?	MamRep605	471	0.185293735812834	171587	3549	733.992	25.4284199379462	0.288756092859307	179097.93	1	0.002	**	0.1327134	0.1217167;0.1443190	2.2e-16	***
LTR?	LTR?	MamRep1151	121	0.0476020000708129	171587	1260	265.584	15.5101743868181	0.104482062700882	179097.93	1	0.002	**	0.09603175	0.08032371;0.11365267	2.2e-16	***
LTR?	LTR?	MamRep605b	460	0.180966281260942	171587	2374	482.536	19.9193746258633	0.189832055422891	179097.93	143	0.286	ns	0.1937658	0.1780413;0.2102496	0.2618	ns
LTR?	LTR?	tot	1217	0.478773835422969	171587	8420	1710.307	37.9469197659009	0.672843255662081	179097.93	1	0.002	**	0.1445368	0.1370907;0.1522299	2.2e-16	***
LTR?	LTR?	UCON51	6	0.0023604297555775	171587	42	8.318	2.59877464002357	0.00327234245114894	179097.93	244	0.488	ns	0.1428571	0.05428386;0.28539384	0.4431	ns
LTR?	LTR?	Eutr5	28	0.0110153388593617	171587	397	84.762	8.70213095069725	0.0333457911570433	179097.93	1	0.002	**	0.07052897	0.04737452;0.10032286	1.096e-14	***
scRNA	tot	tot	598	0.235256165639224	171587	1861	395.843	17.5057362542054	0.155726599289511	179097.93	1001	0.002	**	0.3213326	0.3001425;0.3430873	2.2e-16	***
scRNA	scRNA	tot	598	0.235256165639224	171587	1861	395.843	17.5057362542054	0.155726599289511	179097.93	1001	0.002	**	0.3213326	0.3001425;0.3430873	2.2e-16	***
scRNA	scRNA	HY4	65	0.0255713223520896	171587	162	34.62	5.357266121848	0.0136196796896822	179097.93	1001	0.002	**	0.4012346	0.3251155;0.4810361	7.311e-08	***
scRNA	scRNA	BC200	208	0.0818282315266866	171587	676	148.523	10.8914689135624	0.0584296847646061	179097.93	1001	0.002	**	0.3076923	0.2730645;0.3440091	1.06e-07	***
scRNA	scRNA	HY3	157	0.0617645786042779	171587	545	112.738	9.0708122919414	0.0443516882973827	179097.93	1001	0.002	**	0.2880734	0.2503726;0.3280900	6.502e-06	***
scRNA	scRNA	HY1	164	0.0645184133191183	171587	456	96.694	9.04069124006003	0.0380398991309684	179097.93	1001	0.002	**	0.3596491	0.3155411;0.4055910	6.097e-13	***
scRNA	scRNA	HY5	9	0.00354064463336625	171587	22	4.67069486404834	1.83473354962752	0.00183747452272045	179097.93	982	0.04	*	0.4090909	0.2070931;0.6364530	0.03434	*
SINE	tot	tot	127175	50.0312756942614	171587	1806997	119858.192	182.772675712173	47.1528071410868	179097.93	1001	0.002	**	0.0703792	0.07000667;0.07075311	2.2e-16	***
SINE	Alu	AluYc	1469	0.577911885157224	171587	6703	1456.027	34.1298566964193	0.572808242620707	179097.93	667	0.67	ns	0.2191556	0.2093017;0.2292544	0.7002	ns
SINE	Alu	AluYd8	46	0.0180966281260942	171587	224	47.947	6.43036084061698	0.0188625875817791	179097.93	430	0.86	ns	0.2053571	0.1544453;0.2642461	0.8072	ns
SINE	Alu	AluY	18907	7.43810756478396	171587	98084	18683.593	112.757188394064	7.35021814304991	179097.93	984	0.036	*	0.1927633	0.1902987;0.1952462	0.06979	ns
SINE	Alu	AluYh3	153	0.0601909587672262	171587	649	147.373	11.224877231795	0.0579772690614538	179097.93	717	0.57	ns	0.2357473	0.2035843;0.2703346	0.6063	ns
SINE	Alu	AluYk11	44	0.0173098182075683	171587	171	37.14	5.39068265245316	0.0146110601870247	179097.93	907	0.19	ns	0.2573099	0.1936071;0.3296272	0.2274	ns
SINE	Alu	AluYe5	339	0.133364281190129	171587	1297	295.133	15.6075272194511	0.116106785842142	179097.93	997	0.01	**	0.2613724	0.2376375;0.2861937	0.004374	**
SINE	Alu	AluSx	25594	10.0688065273751	171587	124945	23008.297	121.907120945157	9.05157814399408	179097.93	1001	0.002	**	0.2048421	0.2026072;0.2070908	2.2e-16	***
SINE	Alu	AluSx3	9582	3.76960631965727	171587	38631	8163.531	82.3821574059508	3.21157358049656	179097.93	1001	0.002	**	0.2480391	0.2437386;0.2523776	2.2e-16	***
SINE	Alu	Alu	1960	0.771073720155316	171587	7748	1636.216	34.9977740461903	0.643695488825332	179097.93	1001	0.002	**	0.2529685	0.2433188;0.2628044	2.2e-16	***
SINE	Alu	AluSc	8495	3.34197512893848	171587	37679	7924.489	80.7061792328591	3.11753327222443	179097.93	1001	0.002	**	0.2254572	0.2212457;0.2297109	8.698e-13	***
SINE	Alu	AluSg	10790	4.24483951044687	171587	42580	9088.705	86.0124067161773	3.57554162027767	179097.93	1001	0.002	**	0.2534054	0.2492792;0.2575652	2.2e-16	***
SINE	Alu	AluYh3a3	53	0.0208504628409346	171587	158	38.822	5.72267988490227	0.0152727673285049	179097.93	995	0.014	*	0.335443	0.2623936;0.4147976	0.01224	*
SINE	Alu	AluYg6	187	0.0735667273821654	171587	811	176.782	11.9072355422347	0.0695469155084169	179097.93	808	0.388	ns	0.2305795	0.2019967;0.2611354	0.395	ns
SINE	Alu	AluSx1	23006	9.05067449280266	171587	106483	20362.42	119.210766320861	8.01067701059439	179097.93	1001	0.002	**	0.2160533	0.2135844;0.2185376	2.2e-16	***
SINE	Alu	AluYj4	684	0.269088992135835	171587	2787	628.892	23.6491779903577	0.247409231640774	179097.93	992	0.02	*	0.2454252	0.2295429;0.2618437	0.0135	*
SINE	Alu	FLAM_A	4525	1.7801574406647	171587	14934	3135.666	48.752530736909	1.23358655499211	179097.93	1001	0.002	**	0.3029999	0.2956348;0.3104417	2.2e-16	***
SINE	Alu	AluYk3	1390	0.546832893375454	171587	6065	1361.945	32.9838128012349	0.535795917243333	179097.93	809	0.386	ns	0.2291838	0.2186557;0.2399731	0.3889	ns
SINE	Alu	AluSc5	1032	0.40599391795933	171587	4143	937.282	27.9939661023253	0.368731387027865	179097.93	999	0.006	**	0.2490949	0.2359854;0.2625590	0.0005146	***
SINE	Alu	AluYa8	79	0.0310789917817704	171587	390	83.5	8.09144433778491	0.0328493140984535	179097.93	316	0.632	ns	0.2025641	0.1637819;0.2459286	0.6216	ns
SINE	Alu	AluYi6	94	0.0369800661707142	171587	454	101.152	9.23049825838769	0.0397936984393625	179097.93	233	0.466	ns	0.2070485	0.1706873;0.2472764	0.4634	ns
SINE	Alu	AluYk2	1701	0.669181835706221	171587	6622	1502.725	36.3414374382065	0.591179467408366	179097.93	1001	0.002	**	0.256871	0.2463813;0.2675752	9.555e-09	***
SINE	Alu	AluSq2	11981	4.713384816929	171587	51711	10745.058	91.3240862244168	4.22715910476767	179097.93	1001	0.002	**	0.2316915	0.2280605;0.2353527	2.2e-16	***
SINE	Alu	AluJo	12306	4.84124142868945	171587	45868	9572.665	83.8740462278447	3.76593388436255	179097.93	1001	0.002	**	0.2682916	0.2642407;0.2723719	2.2e-16	***
SINE	Alu	AluYb8	507	0.199456314346299	171587	2645	562.124	22.0312050963627	0.221142369320708	179097.93	7	0.014	*	0.1916824	0.1768401;0.2072103	0.008339	**
SINE	Alu	AluSp	15240	5.99549157916685	171587	64572	13217.562	99.2039796862283	5.19985444016507	179097.93	1001	0.002	**	0.2360156	0.2327446;0.2393104	2.2e-16	***
SINE	Alu	AluYh9	38	0.0149493884519908	171587	168	32.613	5.15633773319968	0.0128301159364415	179097.93	876	0.252	ns	0.2261905	0.1653125;0.2969875	0.2843	ns
SINE	Alu	AluYk4	258	0.101498479489832	171587	1095	249.244	14.8140446846876	0.0980538256665263	179097.93	714	0.576	ns	0.2356164	0.2107614;0.2619006	0.5401	ns
SINE	Alu	AluYe6	66	0.0259647273113525	171587	193	47.241	6.37993907671715	0.0185848436805394	179097.93	998	0.008	**	0.3419689	0.2753555;0.4135224	0.002479	**
SINE	Alu	AluYc3	170	0.0668788430746958	171587	557	130.272	10.461140064613	0.0512496508530986	179097.93	1001	0.002	**	0.3052065	0.2671867;0.3453074	0.000112	***
SINE	Alu	AluYk12	20	0.00786809918525833	171587	100	22.381	4.58375935775973	0.00880479639326333	179097.93	353	0.706	ns	0.2	0.1266556;0.2918427	0.6324	ns
SINE	Alu	AluSq	3545	1.39462058058704	171587	12256	2795.065	49.0956531493182	1.0995924324622	179097.93	1001	0.002	**	0.2892461	0.2812288;0.2973635	2.2e-16	***
SINE	Alu	AluYf1	488	0.191981620120303	171587	1999	466.856	20.1226286598988	0.183663465661648	179097.93	865	0.274	ns	0.2441221	0.2254273;0.2635702	0.2669	ns
SINE	Alu	AluSz	24644	9.69507181607531	171587	118033	21970.528	124.14160605677	8.64331467282476	179097.93	1001	0.002	**	0.2087891	0.2064733;0.2111192	2.2e-16	***
SINE	Alu	tot	92173	36.2613153101408	171587	1196725	100289.55	197.370465370583	39.4544063322462	179097.93	1	0.002	**	0.07702104	0.07654395;0.07750017	2.2e-16	***
SINE	Alu	AluSg4	3318	1.30531765483436	171587	11821	2706.805	46.7812725613836	1.06487051075766	179097.93	1001	0.002	**	0.2806869	0.2725993;0.2888827	2.2e-16	***
SINE	Alu	AluYi6_4d	13	0.00511426447041791	171587	46	10.958	3.00487358557149	0.00431093154360304	179097.93	814	0.376	ns	0.2826087	0.1598667;0.4346041	0.4894	ns
SINE	Alu	AluYb9	57	0.0224240826779862	171587	378	83.695	8.78562246867927	0.0329260280655098	179097.93	1	0.002	**	0.1507937	0.1162534;0.1909143	0.0006443	***
SINE	Alu	AluSq10	456	0.17939266142389	171587	1528	351.866	17.785791474612	0.138425829396005	179097.93	1001	0.002	**	0.2984293	0.2755650;0.3220709	9.182e-10	***
SINE	Alu	AluYm1	1041	0.409534562592696	171587	4667	1049.351	29.7647062262797	0.412819887407501	179097.93	391	0.782	ns	0.2230555	0.2111810;0.2352774	0.7791	ns
SINE	Alu	AluYh7	100	0.0393404959262916	171587	462	101.393	9.11634020090622	0.0398885090345449	179097.93	483	0.966	ns	0.2164502	0.1797329;0.2568423	0.9106	ns
SINE	Alu	AluSg7	1657	0.651872017498653	171587	5829	1338.608	33.485782559672	0.526615025709014	179097.93	1001	0.002	**	0.2842683	0.2727133;0.2960396	2.2e-16	***
SINE	Alu	AluSq4	518	0.203783768898191	171587	1638	383.542	17.8205445429652	0.150887324885618	179097.93	1001	0.002	**	0.3162393	0.2937609;0.3393781	3.391e-14	***
SINE	Alu	FAM	1356	0.533457124760515	171587	4262	918.454	27.4798294213233	0.361324358454863	179097.93	1001	0.002	**	0.3181605	0.3041885;0.3323821	2.2e-16	***
SINE	Alu	FLAM_C	7367	2.89821433488991	171587	24406	5153.07	62.5258232938886	2.02724329342896	179097.93	1001	0.002	**	0.301852	0.2960961;0.3076552	2.2e-16	***
SINE	Alu	FRAM	5570	2.19126562309444	171587	20221	4282.725	55.8192364885275	1.68484525415927	179097.93	1001	0.002	**	0.2754562	0.2693066;0.2816704	2.2e-16	***
SINE	Alu	AluSc8	5167	2.03272342451149	171587	20437	4508.838	59.3541124663377	1.77379922971309	179097.93	1001	0.002	**	0.2528258	0.2468779;0.2588440	2.2e-16	***
SINE	Alu	AluJr	24177	9.51135170009953	171587	114124	21044.301	118.252069541936	8.27893237762155	179097.93	1001	0.002	**	0.2118485	0.2094808;0.2142309	2.2e-16	***
SINE	Alu	AluSx4	3228	1.26991120850069	171587	11827	2675.447	45.6991203482146	1.05253411804509	179097.93	1001	0.002	**	0.2729348	0.2649208;0.2810607	2.2e-16	***
SINE	Alu	AluYa5	656	0.258073653276473	171587	3782	812.606	27.5957295299162	0.319683230326802	179097.93	1	0.002	**	0.1734532	0.1615095;0.1859038	2.277e-10	***
SINE	Alu	AluJb	25291	9.94960482471842	171587	117273	21505.884	119.405863776886	8.46052141893301	179097.93	1001	0.002	**	0.2156592	0.2133081;0.2180244	2.2e-16	***
SINE	Alu	AluJr4	3617	1.42294573765397	171587	12307	2709.251	48.2125548944406	1.06583277928802	179097.93	1001	0.002	**	0.2938978	0.2858584;0.3020348	2.2e-16	***
SINE	Alu	AluSz6	10865	4.27434488239159	171587	40962	8683.447	83.0154730141301	3.41611111329669	179097.93	1001	0.002	**	0.2652458	0.2609752;0.2695498	2.2e-16	***
SINE	5S-Deu-L2	tot	552	0.21715953751313	171587	2614	528.92	21.0776627705224	0.208079751053342	179097.93	859	0.286	ns	0.2111706	0.1956636;0.2273272	0.2628	ns
SINE	5S-Deu-L2	AmnSINE1	552	0.21715953751313	171587	2614	528.92	21.0776627705224	0.208079751053342	179097.93	859	0.286	ns	0.2111706	0.1956636;0.2273272	0.2628	ns
SINE	MIR	tot	75098	29.5439256307265	171587	598863	63853.255	164.005242887826	25.1201871820796	179097.93	1001	0.002	**	0.125401	0.1245632;0.1262424	2.2e-16	***
SINE	MIR	MIR1_Amn	3420	1.34544496067917	171587	11716	2552.044	43.819518644255	1.00398676585717	179097.93	1001	0.002	**	0.2919085	0.2836859;0.3002346	2.2e-16	***
SINE	MIR	MIR3	19296	7.59114209393724	171587	87870	15581.93	95.9946252040606	6.13000853688762	179097.93	1001	0.002	**	0.2195971	0.2168636;0.2223492	2.2e-16	***
SINE	MIR	MIRb	37862	14.8950985676125	171587	223887	33416.746	143.48940271913	13.1463135988292	179097.93	1001	0.002	**	0.1691121	0.1675614;0.1706713	2.2e-16	***
SINE	MIR	MIR	29534	11.618822066871	171587	174396	27616.021	129.774720331184	10.8642796165088	179097.93	1001	0.002	**	0.1693502	0.1675926;0.1711189	2.2e-16	***
SINE	MIR	MIRc	20302	7.98690748295573	171587	100994	17605.201	106.608536144996	6.92597338222046	179097.93	1001	0.002	**	0.2010218	0.1985538;0.2035070	2.2e-16	***
SINE	tRNA-RTE	tot	1279	0.50316494289727	171587	5836	1135.769	30.4050012843793	0.446817157177083	179097.93	1001	0.002	**	0.219157	0.2086004;0.2299950	3.101e-06	***
SINE	tRNA-RTE	MamSINE1	1279	0.50316494289727	171587	5836	1135.769	30.4050012843793	0.446817157177083	179097.93	1001	0.002	**	0.219157	0.2086004;0.2299950	3.101e-06	***
SINE	tRNA	tot	445	0.175065206871998	171587	2292	455.91	19.5401565428151	0.179357254977556	179097.93	300	0.6	ns	0.1941536	0.1781409;0.2109519	0.5828	ns
SINE	tRNA	LFSINE_Vert	445	0.175065206871998	171587	2292	455.91	19.5401565428151	0.179357254977556	179097.93	300	0.6	ns	0.1941536	0.1781409;0.2109519	0.5828	ns
SINE	tRNA-Deu	tot	158	0.0621579835635408	171587	667	132.85	10.0647304384568	0.0522638488380784	179097.93	998	0.008	**	0.2368816	0.2050895;0.2710215	0.01741	*
SINE	tRNA-Deu	AmnSINE2	158	0.0621579835635408	171587	667	132.85	10.0647304384568	0.0522638488380784	179097.93	998	0.008	**	0.2368816	0.2050895;0.2710215	0.01741	*
DNA	TcMar-Mariner	tot	2299	0.904438001345445	171587	16390	3236.845	48.8197946262307	1.27339087536537	179097.93	1	0.002	**	0.1402685	0.1349857;0.1456792	2.2e-16	***
DNA	TcMar-Mariner	MADE1	910	0.357998512929254	171587	7843	1509.678	33.5749548561661	0.593914812090121	179097.93	1	0.002	**	0.116027	0.1090192;0.1233216	2.2e-16	***
DNA	TcMar-Mariner	HSMAR2	126	0.0495690248671275	171587	1770	412.142	20.4887194237127	0.162138706720537	179097.93	1	0.002	**	0.07118644	0.05964355;0.08417381	2.2e-16	***
DNA	TcMar-Mariner	MARNA	652	0.256500033439422	171587	3156	652.217	22.9440262233841	0.256585402315582	179097.93	494	0.988	ns	0.2065906	0.1925843;0.2211428	1	ns
DNA	TcMar-Mariner	HSMAR1	52	0.0204570578816717	171587	716	173.262	14.3302725972925	0.0681621300518114	179097.93	1	0.002	**	0.0726257	0.05471278;0.09415101	2.2e-16	***
DNA	TcMar-Mariner	MADE2	564	0.221880397024285	171587	2664	525.705	20.6652613830077	0.206814954109312	179097.93	964	0.076	ns	0.2117117	0.1963344;0.2277251	0.0643	ns
DNA	TcMar-Mariner	UCON40	45	0.0177032231668312	171587	241	50.785	6.47755615442534	0.0199790708561672	179097.93	199	0.398	ns	0.186722	0.1395780;0.2417527	0.3858	ns
DNA	TcMar-Tc1	tot	139	0.0546832893375454	171587	649	136.334	10.7409409183652	0.0536344717161505	179097.93	608	0.788	ns	0.2141757	0.1832020;0.2477742	0.8096	ns
DNA	TcMar-Tc1	EutTc1-N2	34	0.0133757686149392	171587	198	42.524	5.79422100001345	0.0167291524876963	179097.93	77	0.154	ns	0.1717172	0.1219471;0.2316031	0.1656	ns
DNA	TcMar-Tc1	X32_DNA	89	0.0350130413743996	171587	328	67.492	7.65653698211917	0.0265516875105728	179097.93	999	0.006	**	0.2713415	0.2239536;0.3229126	0.004978	**
DNA	TcMar-Tc1	X33a_DNA	11	0.00432745455189208	171587	67	12.516	3.31794405509688	0.00492385647013466	179097.93	396	0.792	ns	0.1641791	0.08491255;0.27480082	0.7544	ns
DNA	TcMar-Tc1	EutTc1-N1	11	0.00432745455189208	171587	56	13.952	3.28580165142274	0.00548878599163621	179097.93	237	0.474	ns	0.1964286	0.1023483;0.3243330	0.4406	ns
DNA	TcMar	tot	434	0.170737752320106	171587	1834	365.991	17.7889112754087	0.143982674445594	179097.93	1001	0.002	**	0.2366412	0.2173505;0.2567779	0.0001007	***
DNA	TcMar	UCON44	85	0.0334394215373479	171587	364	74.742	8.4090515605595	0.0294038734652289	179097.93	905	0.194	ns	0.2335165	0.1910029;0.2804247	0.1941	ns
DNA	TcMar	DNA1_Mam	33	0.0129823636556762	171587	169	35.611	5.30771616148141	0.0140095440043117	179097.93	353	0.706	ns	0.1952663	0.1383887;0.2631498	0.706	ns
DNA	TcMar	X4a_DNA	46	0.0180966281260942	171587	179	35.125	5.52647418494983	0.0138183491941099	179097.93	981	0.042	*	0.2569832	0.1946982;0.3275024	0.04762	*
DNA	TcMar	X4b_DNA	170	0.0668788430746958	171587	699	138.166	10.8370607586137	0.0543551896015201	179097.93	1000	0.004	**	0.2432046	0.2118248;0.2767690	0.003196	**
DNA	TcMar	X5a_DNA	107	0.0420943306411321	171587	423	83.63	8.49725269150585	0.0329004567431577	179097.93	999	0.006	**	0.2529551	0.2122003;0.2972044	0.005903	**
DNA	PIF-Harbinger	tot	10	0.00393404959262916	171587	30	5.71586345381526	2.15121546977907	0.00224864902920059	179097.93	977	0.05	*	0.3333333	0.1728742;0.5281200	0.06005	ns
DNA	PIF-Harbinger	Chompy-7_Croc	5	0.00196702479631458	171587	14	2.90510948905109	1.4370452765416	0.00114288448019446	179097.93	909	0.186	ns	0.3571429	0.1275984;0.6486199	0.185	ns
DNA	PIF-Harbinger	Chompy-6_Croc	5	0.00196702479631458	171587	16	3.03866248693835	1.44478918268697	0.00119542489188773	179097.93	910	0.184	ns	0.3125	0.1101700;0.5866206	0.2069	ns
DNA	hAT-Blackjack	BLACKJACK	111	0.0436679504781837	171587	2129	444.096	20.2883316317631	0.174709568788824	179097.93	1	0.002	**	0.05213715	0.04308162;0.06244913	2.2e-16	***
DNA	hAT-Blackjack	MER81	622	0.244697884661534	171587	3668	770.218	24.9383720077795	0.303007580913565	179097.93	1	0.002	**	0.1695747	0.1575613;0.1821171	7.844e-10	***
DNA	hAT-Blackjack	MER63D	214	0.0841886612822641	171587	1718	366.468	17.5452218797828	0.144170328611162	179097.93	1	0.002	**	0.1245634	0.1093086;0.1411131	2.2e-16	***
DNA	hAT-Blackjack	tot	2614	1.02836056351326	171587	19734	3952.501	57.52556988149	1.55493349489164	179097.93	1	0.002	**	0.1324617	0.1277611;0.1372709	2.2e-16	***
DNA	hAT-Blackjack	MER63C	77	0.0302921818632446	171587	890	208.446	14.3250232212828	0.0820036901385179	179097.93	1	0.002	**	0.08651685	0.06887917;0.10694585	2.2e-16	***
DNA	hAT-Blackjack	MER94B	125	0.0491756199078646	171587	622	128.658	10.4263965849063	0.0506146952488483	179097.93	375	0.75	ns	0.2009646	0.1701504;0.2346480	0.7665	ns
DNA	hAT-Blackjack	MER63A	475	0.186867355649885	171587	3511	731.303	24.8349343660289	0.287698226923849	179097.93	1	0.002	**	0.1352891	0.1241403;0.1470489	2.2e-16	***
DNA	hAT-Blackjack	MER94	770	0.302921818632446	171587	4792	944.992	27.5765553034168	0.371764539263782	179097.93	1	0.002	**	0.1606845	0.1503915;0.1713927	8.732e-11	***
DNA	hAT-Blackjack	MER63B	321	0.126282991923396	171587	2404	513.219	20.6053298594955	0.201902899787955	179097.93	1	0.002	**	0.1335275	0.1201751;0.1477794	2.2e-16	***
DNA	hAT-Tag1	tot	547	0.215192512716815	171587	2372	494.152	20.587878879495	0.194401847429689	179097.93	992	0.02	*	0.2306071	0.213786;0.248096	0.008538	**
DNA	hAT-Tag1	hAT-5_Mam	233	0.0916633555082595	171587	904	181.778	12.6507215903583	0.0715123666848944	179097.93	1001	0.002	**	0.2577434	0.2295056;0.2875694	3.847e-05	***
DNA	hAT-Tag1	hAT-1_Mam	316	0.124315967127082	171587	1468	313.825	16.3185989494096	0.123460311340685	179097.93	575	0.854	ns	0.2152589	0.1944799;0.2371834	0.8987	ns
DNA	hAT-Ac	tot	1033	0.406387322918593	171587	5533	1109.055	31.2688617752024	0.436307737095334	179097.93	9	0.018	*	0.186698	0.1765074;0.1972201	0.01069	*
DNA	hAT-Ac	EuthAT-2	104	0.0409141157633433	171587	1150	250.682	15.701509908713	0.0986195419979464	179097.93	1	0.002	**	0.09043478	0.07448811;0.10851098	2.2e-16	***
DNA	hAT-Ac	UCON37	44	0.0173098182075683	171587	174	36.596	5.56576695180115	0.0143970478891857	179097.93	924	0.156	ns	0.2528736	0.1901446;0.3242232	0.164	ns
DNA	hAT-Ac	OldhAT1	888	0.34934360382547	171587	4209	827.562	25.5286479835472	0.325566994897538	179097.93	996	0.012	*	0.2109765	0.1987356;0.2236198	0.01995	*
DNA	tot	tot	55392	21.7914875034915	171587	524553	59250.268	176.745849374946	23.3093492688569	179097.93	1	0.002	**	0.1055985	0.1047680;0.1064333	2.2e-16	***
DNA	hAT-Charlie	MER102b	792	0.31157672773623	171587	3128	694.083	24.6093830221875	0.273055694340083	179097.93	1001	0.002	**	0.2531969	0.2380349;0.2688218	3.262e-05	***
DNA	hAT-Charlie	MER3	2462	0.9685630097053	171587	10909	2277.402	43.4727072112178	0.895941241035284	179097.93	1001	0.002	**	0.2256852	0.2178689;0.2336482	1.62e-05	***
DNA	hAT-Charlie	Charlie17a	313	0.123135752249293	171587	1214	246.749	14.3199532143112	0.0970722802931654	179097.93	1001	0.002	**	0.2578254	0.2334176;0.2834119	4.788e-06	***
DNA	hAT-Charlie	MER102c	672	0.26436813262468	171587	3112	682.604	23.81088285096	0.268539798812704	179097.93	343	0.686	ns	0.2159383	0.2015932;0.2308192	0.6649	ns
DNA	hAT-Charlie	Charlie32a	64	0.0251779173928267	171587	259	52.515	6.59858441760931	0.0206596614356921	179097.93	966	0.072	ns	0.2471042	0.1958096;0.3042874	0.08859	ns
DNA	hAT-Charlie	Charlie2a	242	0.0952040001416258	171587	2080	430.789	20.7710354800842	0.169474528995913	179097.93	1	0.002	**	0.1163462	0.1028742;0.1309095	2.2e-16	***
DNA	hAT-Charlie	Chap1a_Mam	282	0.110940198512142	171587	1415	299.51	16.5164370459458	0.117828719348836	179097.93	149	0.298	ns	0.1992933	0.1787673;0.2210756	0.2685	ns
DNA	hAT-Charlie	UCON81	11	0.00432745455189208	171587	40	8.01	2.53975399406131	0.00315117372369596	179097.93	911	0.182	ns	0.275	0.1460090;0.4388829	0.2372	ns
DNA	hAT-Charlie	Charlie1a	927	0.364686397236724	171587	5747	1269.096	34.5773101090061	0.49926866018073	179097.93	1	0.002	**	0.1613015	0.1518790;0.1710693	2.2e-16	***
DNA	hAT-Charlie	Charlie17	83	0.0326526116188221	171587	535	111.938	10.3325174530178	0.0440369643299723	179097.93	5	0.01	**	0.1551402	0.1255029;0.1886464	0.001691	**
DNA	hAT-Charlie	MER58D	240	0.0944171902231	171587	1140	239.896	13.9414327652343	0.0943762761073366	179097.93	535	0.934	ns	0.2105263	0.1871934;0.2353629	1	ns
DNA	hAT-Charlie	MER106B	165	0.0649118182783812	171587	827	175.034	12.0977352921611	0.0688592436396253	179097.93	218	0.436	ns	0.1995163	0.1727848;0.2284084	0.4186	ns
DNA	hAT-Charlie	Charlie10a	85	0.0334394215373479	171587	305	60.603	7.08347136413825	0.0238415207462105	179097.93	1001	0.002	**	0.2786885	0.2290992;0.3326354	0.0007225	***
DNA	hAT-Charlie	Charlie23a	299	0.117628082819612	171587	1488	306.082	16.4887584479595	0.120414176741112	179097.93	349	0.698	ns	0.2009409	0.1808512;0.2222180	0.6768	ns
DNA	hAT-Charlie	hAT-16_Crp	2	0.000786809918525833	171587	20	4.02935222672065	1.73472455627543	0.00158516714860898	179097.93	189	0.378	ns	0.1	0.01234853;0.31698271	0.4022	ns
DNA	hAT-Charlie	Charlie24	264	0.10385890924541	171587	1286	266.505	15.0750533077741	0.104844388668364	179097.93	455	0.91	ns	0.2052877	0.1835168;0.2284143	0.8906	ns
DNA	hAT-Charlie	MER102a	679	0.26712196733952	171587	3028	671.631	22.7756354152539	0.264222966194712	179097.93	631	0.742	ns	0.2242404	0.2094917;0.2395238	0.7429	ns
DNA	hAT-Charlie	MER5B	4609	1.81320345724278	171587	24966	4874.243	58.1394198727777	1.91755136885256	179097.93	1	0.002	**	0.1846111	0.1798153;0.1894804	2.086e-05	***
DNA	hAT-Charlie	MER20B	709	0.278924116117408	171587	4146	889.297	26.4463646121958	0.349853850057634	179097.93	1	0.002	**	0.1710082	0.1596616;0.1828204	2.761e-12	***
DNA	hAT-Charlie	MER105	238	0.0936303803045741	171587	714	150.736	11.3215052215013	0.059300289939455	179097.93	1001	0.002	**	0.3333333	0.2988052;0.3692457	4.586e-14	***
DNA	hAT-Charlie	Charlie1b	619	0.243517669783745	171587	3033	650.483	24.8182121566936	0.25590323811622	179097.93	105	0.21	ns	0.2040884	0.1898708;0.2188790	0.1702	ns
DNA	hAT-Charlie	Charlie17b	43	0.0169164132483054	171587	527	109.699	9.93443969693773	0.0431561306261827	179097.93	1	0.002	**	0.08159393	0.05967736;0.10833416	3.297e-15	***
DNA	hAT-Charlie	Charlie12	6	0.0023604297555775	171587	21	4.38229376257545	1.92370288761546	0.00172401609914413	179097.93	868	0.268	ns	0.2857143	0.1128094;0.5217511	0.4184	ns
DNA	hAT-Charlie	MER113	733	0.288365835139718	171587	3734	890.436	27.3594305942657	0.350301938306234	179097.93	1	0.002	**	0.1963042	0.1836718;0.2094138	7.704e-10	***
DNA	hAT-Charlie	MER112	1084	0.426450975841001	171587	4468	931.023	26.9271525145631	0.366269065387838	179097.93	1001	0.002	**	0.2426141	0.2301045;0.2554611	3.213e-08	***
DNA	hAT-Charlie	Charlie13a	80	0.0314723967410333	171587	548	116.04	11.0061589819308	0.0456507114728688	179097.93	1	0.002	**	0.1459854	0.1174850;0.1783653	0.0001047	***
DNA	hAT-Charlie	Charlie25	71	0.0279317521076671	171587	1076	252.112	15.146711817384	0.0991821110896924	179097.93	1	0.002	**	0.06598513	0.05189109;0.08250599	2.2e-16	***
DNA	hAT-Charlie	MER113A	459	0.180572876301679	171587	2067	462.025	19.536428717835	0.181762926303449	179097.93	470	0.94	ns	0.222061	0.2043053;0.2406083	0.895	ns
DNA	hAT-Charlie	Charlie18a	538	0.211651868083449	171587	2463	527.08	21.4861642750691	0.207355885928298	179097.93	702	0.6	ns	0.2184328	0.2022545;0.2352833	0.5889	ns
DNA	hAT-Charlie	Charlie29a	156	0.061371173645015	171587	978	208.129	14.0733228989254	0.0818789807664315	179097.93	1	0.002	**	0.1595092	0.1371026;0.1839869	2.845e-05	***
DNA	hAT-Charlie	Charlie14a	67	0.0263581322706154	171587	523	101.142	9.59509780574967	0.0397897643897699	179097.93	1	0.002	**	0.1281071	0.1006774;0.1598196	0.0001007	***
DNA	hAT-Charlie	Charlie10	147	0.0578305290116487	171587	1131	243.048	15.4450719080957	0.0956162885389333	179097.93	1	0.002	**	0.1299735	0.1109156;0.1509786	2.588e-13	***
DNA	hAT-Charlie	Charlie30b	133	0.0523228595819679	171587	614	124.15	10.2470728748508	0.0488412256924911	179097.93	823	0.358	ns	0.2166124	0.1846428;0.2513344	0.3661	ns
DNA	hAT-Charlie	Charlie21a	92	0.0361932562521883	171587	742	163.092	12.5131176816217	0.0641612016161076	179097.93	1	0.002	**	0.1239892	0.1011345;0.1498801	2.261e-11	***
DNA	hAT-Charlie	MER5C1	147	0.0578305290116487	171587	617	129.779	10.5217330257836	0.051055702208182	179097.93	953	0.098	ns	0.2382496	0.2051446;0.2738818	0.09299	ns
DNA	hAT-Charlie	Charlie6	18	0.0070812892667325	171587	260	59.709	7.61474249750464	0.0234898167126295	179097.93	1	0.002	**	0.06923077	0.04154375;0.10720932	7.677e-12	***
DNA	hAT-Charlie	Charlie9	227	0.089302925752682	171587	1284	210.934	12.9640931696633	0.082982481677164	179097.93	904	0.196	ns	0.1767913	0.1562938;0.1987798	0.2281	ns
DNA	hAT-Charlie	Charlie20a	128	0.0503558347856533	171587	869	178.094	12.969015358128	0.0700630628149698	179097.93	1	0.002	**	0.1472957	0.1243848;0.1726271	1.443e-05	***
DNA	hAT-Charlie	Charlie29b	175	0.0688458678710104	171587	1420	291.885	15.9696839607365	0.114829006534456	179097.93	1	0.002	**	0.1232394	0.1065833;0.1414714	4.732e-16	***
DNA	hAT-Charlie	MER107	75	0.0295053719447187	171587	337	75.667	8.03509014720269	0.0297677730525471	179097.93	500	1	ns	0.2225519	0.1792676;0.2707876	1	ns
DNA	hAT-Charlie	MER30	957	0.376488546014611	171587	4132	868.981	25.5624348816203	0.341861434905248	179097.93	1001	0.002	**	0.231607	0.2188165;0.2447780	0.0008937	***
DNA	hAT-Charlie	Charlie7	395	0.155394958908852	171587	3902	800.864	26.2243249525935	0.315063869295136	179097.93	1	0.002	**	0.1012301	0.09193904;0.11112314	2.2e-16	***
DNA	hAT-Charlie	MER1A	539	0.212045273042712	171587	3227	733.351	26.8277006939567	0.288503920280419	179097.93	1	0.002	**	0.1670282	0.1543100;0.1803529	2.2e-16	***
DNA	hAT-Charlie	UCON34	74	0.0291119669854558	171587	339	66.765	7.18689268226724	0.0262656821051886	179097.93	858	0.288	ns	0.2182891	0.1754707;0.2661061	0.3388	ns
DNA	hAT-Charlie	Charlie1	371	0.145953239886542	171587	1930	419.745	19.0256655849658	0.165129764625813	179097.93	5	0.01	**	0.192228	0.1748667;0.2105295	0.006842	**
DNA	hAT-Charlie	MER20	3851	1.51500249812149	171587	16757	3501.983	53.2192728436043	1.37769747945443	179097.93	1001	0.002	**	0.2298144	0.2234619;0.2362608	5.5e-11	***
DNA	hAT-Charlie	Charlie22a	281	0.11054679355288	171587	1112	242.347	13.8640110286238	0.09534051166249	179097.93	997	0.01	**	0.2526978	0.2273887;0.2793225	0.005747	**
DNA	hAT-Charlie	Charlie4a	493	0.193948644916618	171587	2852	609.247	23.8448436264021	0.239680791216054	179097.93	1	0.002	**	0.1728612	0.1591494;0.1872476	5.964e-08	***
DNA	hAT-Charlie	MER5C	244	0.0959908100601516	171587	1336	278.918	15.160247659887	0.109727724427694	179097.93	10	0.02	*	0.1826347	0.1622585;0.2044171	0.01844	*
DNA	hAT-Charlie	Charlie19a	403	0.158542198582955	171587	1605	349.559	17.520944680653	0.137518244154986	179097.93	999	0.006	**	0.2510903	0.2300348;0.2730601	0.001488	**
DNA	hAT-Charlie	UCON38	66	0.0259647273113525	171587	207	43.654	6.04953559216579	0.0171737000916634	179097.93	1000	0.004	**	0.3188406	0.2559526;0.3870072	0.0003129	***
DNA	hAT-Charlie	Cheshire	131	0.0515360496634421	171587	1020	216.28	15.4749175465678	0.0850856245893836	179097.93	1	0.002	**	0.1284314	0.1085044;0.1505298	5.625e-12	***
DNA	hAT-Charlie	Charlie16a	299	0.117628082819612	171587	1410	299.509	15.9432150178408	0.117828325943877	179097.93	505	0.994	ns	0.2120567	0.1909837;0.2343365	1	ns
DNA	hAT-Charlie	Charlie31a	91	0.0357998512929254	171587	803	168.915	11.5916410029444	0.0664519986938955	179097.93	1	0.002	**	0.113325	0.09222931;0.13730624	6.301e-13	***
DNA	hAT-Charlie	Chap1_Mam	95	0.0373734711299771	171587	484	100.709	9.38810180257199	0.0396194200424091	179097.93	306	0.612	ns	0.196281	0.1618098;0.2345117	0.5755	ns
DNA	hAT-Charlie	Charlie26a	104	0.0409141157633433	171587	513	106.197	9.24855268281082	0.0417784264588439	179097.93	431	0.862	ns	0.202729	0.1687618;0.2401635	0.8701	ns
DNA	hAT-Charlie	Charlie15b	348	0.136904925823495	171587	1888	401.907	18.6813635568805	0.158112206962481	179097.93	3	0.006	**	0.184322	0.1670678;0.2025626	0.002178	**
DNA	hAT-Charlie	MER1B	1204	0.473659570952551	171587	5366	1133.546	31.8719893904932	0.445942617952642	179097.93	989	0.026	*	0.2243757	0.2132729;0.2357790	0.01922	*
DNA	hAT-Charlie	MER103C	1582	0.622366645553934	171587	8923	1830.256	38.9936015900681	0.720031787120708	179097.93	1	0.002	**	0.1772946	0.1694206;0.1853800	3.832e-11	***
DNA	hAT-Charlie	Charlie7b_Mars	1	0.000393404959262916	171587	59	13.726	3.38591027471024	0.00539987647084279	179097.93	1	0.002	**	0.01694915	0.0004290233;0.0908559329	6.885e-06	***
DNA	hAT-Charlie	Charlie15a	857	0.337148050088319	171587	3213	683.322	24.2279861175318	0.268822263573455	179097.93	1001	0.002	**	0.2667289	0.2514993;0.2823842	3.388e-13	***
DNA	hAT-Charlie	MER5A1	2982	1.17313358852202	171587	15942	3193.876	50.6520113149542	1.25648665767081	179097.93	1	0.002	**	0.1870531	0.1810259;0.1931946	2.495e-05	***
DNA	hAT-Charlie	Charlie8	929	0.365473207155249	171587	4378	971.666	27.9908901954535	0.382258223147161	179097.93	67	0.134	ns	0.2121974	0.2001670;0.2246128	0.1222	ns
DNA	hAT-Charlie	MER117	933	0.367046826992301	171587	4370	943.94	27.4788188517171	0.371350677246637	179097.93	350	0.7	ns	0.2135011	0.2014319;0.2259545	0.6995	ns
DNA	hAT-Charlie	Charlie3	35	0.0137691735742021	171587	337	84.352	9.74818563236887	0.0331844951237455	179097.93	1	0.002	**	0.1038576	0.07341309;0.14147465	2.147e-11	***
DNA	hAT-Charlie	Charlie4z	1806	0.710489356428827	171587	5940	1227.867	30.5478719959915	0.483048967115279	179097.93	1001	0.002	**	0.3040404	0.2923568;0.3159168	2.2e-16	***
DNA	hAT-Charlie	Charlie5	344	0.135331305986443	171587	2568	569.185	21.7184360731952	0.223920201738063	179097.93	1	0.002	**	0.1339564	0.1210111;0.1477424	2.2e-16	***
DNA	hAT-Charlie	MER30B	51	0.0200636529224087	171587	223	43.827	6.08359113362174	0.0172417591496158	179097.93	898	0.208	ns	0.2286996	0.1752767;0.2894871	0.2378	ns
DNA	hAT-Charlie	Charlie13b	78	0.0306855868225075	171587	404	87.385	8.73092228828112	0.03437769236519	179097.93	146	0.292	ns	0.1930693	0.1557125;0.2349914	0.2768	ns
DNA	hAT-Charlie	Charlie10b	83	0.0326526116188221	171587	273	53.886	6.85463273924942	0.0211990196348415	179097.93	1001	0.002	**	0.3040293	0.2500261;0.3623461	2.576e-05	***
DNA	hAT-Charlie	Charlie2b	355	0.139658760538335	171587	3650	741.347	26.6096724080862	0.291649586334685	179097.93	1	0.002	**	0.09726027	0.08783583;0.10733516	2.2e-16	***
DNA	hAT-Charlie	Charlie7a	261	0.102678694367621	171587	1424	297.006	16.2186623680564	0.116843633330842	179097.93	12	0.024	*	0.1832865	0.1635096;0.2043791	0.01883	*
DNA	hAT-Charlie	tot	36433	14.3329228808258	171587	266107	37452.052	142.390661197975	14.7338229913726	179097.93	1	0.002	**	0.1369111	0.1356071;0.1382230	1.199e-08	***
DNA	hAT-Charlie	MER5A	6581	2.58899803690925	171587	34906	6658.806	68.7803103736462	2.61960730316966	179097.93	126	0.252	ns	0.1885349	0.1844434;0.1926784	0.2911	ns
DNA	hAT-Charlie	Charlie4	166	0.0653052232376441	171587	917	195.396	12.7350447728057	0.0768697554201368	179097.93	10	0.02	*	0.1810251	0.1566152;0.2075030	0.01732	*
DNA	hAT-Charlie	MER58A	2883	1.13418649755499	171587	13479	2795.469	48.9656274510158	1.09975136806575	179097.93	963	0.078	ns	0.2138883	0.2069911;0.2209091	0.06456	ns
DNA	hAT-Charlie	MER119	204	0.080254611689635	171587	1203	264.097	15.129325414158	0.103897069526458	179097.93	1	0.002	**	0.1695761	0.1487829;0.1919981	1.796e-05	***
DNA	hAT-Charlie	MER33	1814	0.713636596102931	171587	9580	2045.332	40.4141940793465	0.80464375213914	179097.93	1	0.002	**	0.1893528	0.1815505;0.1973444	5.33e-09	***
DNA	hAT-Charlie	MER58B	1471	0.57869869507575	171587	7005	1515.554	33.9342100926869	0.59622645963075	179097.93	104	0.208	ns	0.2099929	0.2005056;0.2197221	0.2017	ns
DNA	hAT-Charlie	MER106A	156	0.061371173645015	171587	742	159.606	11.8983332586684	0.0627897919281171	179097.93	406	0.812	ns	0.2102426	0.1814489;0.2413602	0.7887	ns
DNA	hAT-Charlie	MER58C	642	0.252565983846792	171587	2592	543.477	20.0163964570831	0.213806547045332	179097.93	1001	0.002	**	0.2476852	0.2311667;0.2647755	3.158e-06	***
DNA	hAT-Charlie	Charlie11	11	0.00432745455189208	171587	104	23.885	4.74239024809908	0.00939647745199476	179097.93	3	0.006	**	0.1057692	0.05399514;0.18137316	0.001563	**
DNA	hAT-Charlie	Charlie16	238	0.0936303803045741	171587	1464	316.618	17.1425185413912	0.124559091391906	179097.93	1	0.002	**	0.1625683	0.1440180;0.1824832	3.05e-07	***
DNA	hAT-Charlie	Charlie30a	117	0.0460283802337612	171587	457	95.492	9.11323142397838	0.0375670263699344	179097.93	994	0.016	*	0.2560175	0.2166003;0.2986253	0.01556	*
DNA	MULE-MuDR	tot	87	0.0342262314558737	171587	1949	421.967	20.2769589945353	0.166003910445295	179097.93	1	0.002	**	0.04463828	0.03590527;0.05477205	2.2e-16	***
DNA	MULE-MuDR	Ricksha_b	9	0.00354064463336625	171587	117	28.141	5.32028424282242	0.0110708089586177	179097.93	1	0.002	**	0.07692308	0.03577698;0.14100439	6.471e-06	***
DNA	MULE-MuDR	Ricksha	23	0.00904831406304708	171587	410	94.443	9.76893971642692	0.0371543445676676	179097.93	1	0.002	**	0.05609756	0.03588967;0.08298744	2.2e-16	***
DNA	MULE-MuDR	Ricksha_c	51	0.0200636529224087	171587	982	203.586	13.779858072146	0.0800917420365001	179097.93	1	0.002	**	0.05193483	0.03890995;0.06772246	2.2e-16	***
DNA	MULE-MuDR	Ricksha_0	19	0.00747469422599541	171587	384	85.097	9.16250743751636	0.0334775818183964	179097.93	1	0.002	**	0.04947917	0.03004903;0.07619160	2.2e-16	***
DNA	MULE-MuDR	Ricksha_a	4	0.00157361983705167	171587	56	12.061	3.35686573272562	0.00474485721367004	179097.93	9	0.018	*	0.07142857	0.01980393;0.17290470	0.00549	**
DNA	Merlin	tot	17	0.00668788430746958	171587	57	11.398	3.23172400431102	0.00448402972567872	179097.93	964	0.076	ns	0.2982456	0.1842881;0.4340264	0.06899	ns
DNA	Merlin	Merlin1_HS	17	0.00668788430746958	171587	57	11.398	3.23172400431102	0.00448402972567872	179097.93	964	0.076	ns	0.2982456	0.1842881;0.4340264	0.06899	ns
DNA	hAT-Tip100?	tot	369	0.145166429968016	171587	2411	497.389	20.4605550587787	0.195675299282823	179097.93	1	0.002	**	0.1530485	0.1388980;0.1680474	2.783e-11	***
DNA	hAT-Tip100?	hAT-N1_Mam	47	0.0184900330853571	171587	239	49.748	6.33850713280916	0.0195711099134116	179097.93	377	0.754	ns	0.1966527	0.1482178;0.2527819	0.7499	ns
DNA	hAT-Tip100?	Eutr15	33	0.0129823636556762	171587	657	136.011	10.7244530346723	0.0535074019143085	179097.93	1	0.002	**	0.05022831	0.03482361;0.06981904	2.2e-16	***
DNA	hAT-Tip100?	UCON23	13	0.00511426447041791	171587	31	6.39478957915832	2.3122483393789	0.0025157419338837	179097.93	995	0.014	*	0.4193548	0.2454760;0.6092408	0.006562	**
DNA	hAT-Tip100?	MamRep1879	276	0.108579768756565	171587	1484	306.858	16.1073052147552	0.1207194589895	179097.93	27	0.054	ns	0.1859838	0.1664872;0.2067315	0.05051	ns
DNA	DNA	X2a_DNA	46	0.0180966281260942	171587	412	80.889	7.92612783788544	0.0318221337498181	179097.93	1	0.002	**	0.1116505	0.08291078;0.14610796	5.314e-06	***
DNA	DNA	X24_DNA	30	0.0118021487778875	171587	456	89.911	8.69889359342606	0.0353714332922881	179097.93	1	0.002	**	0.06578947	0.04482458;0.09258903	3.061e-15	***
DNA	DNA	X34_DNA	10	0.00393404959262916	171587	99	18.115	4.01246493752591	0.00712653083704773	179097.93	22	0.044	*	0.1010101	0.04951087;0.17792456	0.03664	*
DNA	DNA	Eulor9B	6	0.0023604297555775	171587	27	5.64428857715431	2.12751059901863	0.00222049111776354	179097.93	686	0.632	ns	0.2222222	0.08621694;0.42258306	0.8148	ns
DNA	DNA	Eulor9A	28	0.0110153388593617	171587	123	25.929	4.65119259895703	0.0102005971887282	179097.93	717	0.57	ns	0.2276423	0.1569098;0.3119296	0.6583	ns
DNA	DNA	MER126	53	0.0208504628409346	171587	267	53.992	6.78099682332309	0.0212407205605234	179097.93	465	0.93	ns	0.1985019	0.1523712;0.2514629	0.9393	ns
DNA	DNA	UCON78	44	0.0173098182075683	171587	179	36.545	5.66198136989455	0.0143769842362633	179097.93	919	0.166	ns	0.2458101	0.1846415;0.3155978	0.165	ns
DNA	DNA	MER125	9	0.00354064463336625	171587	140	29.126	5.02706628118185	0.0114583128434917	179097.93	1	0.002	**	0.06428571	0.02981431;0.11852576	5.148e-06	***
DNA	DNA	Eulor11	3	0.00118021487778875	171587	101	19.603	4.13987071410805	0.00771191741643095	179097.93	1	0.002	**	0.02970297	0.00616786;0.08435690	1.69e-06	***
DNA	DNA	X2b_DNA	21	0.00826150414452125	171587	185	34.641	5.27427122330061	0.0136279411938267	179097.93	7	0.014	*	0.1135135	0.07165585;0.16827248	0.00821	**
DNA	DNA	tot	941	0.370194066666404	171587	6503	1281.878	33.0835856527016	0.504297162370029	179097.93	1	0.002	**	0.1447024	0.1362359;0.1534890	2.2e-16	***
DNA	DNA	X30_DNA	140	0.0550766942968083	171587	758	150.596	11.5809715871728	0.0592452132451582	179097.93	189	0.378	ns	0.1846966	0.1576821;0.2141894	0.3626	ns
DNA	DNA	X23_DNA	6	0.0023604297555775	171587	59	12.828	3.43543566643566	0.00504659881742469	179097.93	24	0.048	*	0.1016949	0.03824449;0.20831955	0.02741	*
DNA	DNA	Eutr2	37	0.0145559834927279	171587	230	48.797	6.40849903330412	0.0191969817971525	179097.93	35	0.07	ns	0.1608696	0.1158670;0.2148535	0.06318	ns
DNA	DNA	UCON99	4	0.00157361983705167	171587	56	10.659	2.98825177129515	0.00419330346078343	179097.93	19	0.038	*	0.07142857	0.01980393;0.17290470	0.02508	*
DNA	DNA	MER135	97	0.0381602810485029	171587	818	151.857	11.2916807009875	0.0597412968987887	179097.93	1	0.002	**	0.1185819	0.09722188;0.14273329	2.66e-07	***
DNA	DNA	UCON8	40	0.0157361983705167	171587	206	41.718	6.18326036235809	0.0164120680905304	179097.93	417	0.834	ns	0.1941748	0.1424937;0.2548831	0.8623	ns
DNA	DNA	MARE8	44	0.0173098182075683	171587	218	43.792	5.92535617881709	0.0172279899760416	179097.93	536	0.932	ns	0.2018349	0.1506506;0.2613207	0.9328	ns
DNA	DNA	Eulor1	5	0.00196702479631458	171587	86	16.851	3.80279637375713	0.0066292669685394	179097.93	1	0.002	**	0.05813953	0.01914506;0.13048398	0.0005547	***
DNA	DNA	MER136	4	0.00157361983705167	171587	28	6.39078156312625	2.32590297828045	0.00251416516049988	179097.93	220	0.44	ns	0.1428571	0.04033563;0.32665267	0.3703	ns
DNA	DNA	Eutr2B	65	0.0255713223520896	171587	433	85.541	8.3900364547308	0.0336522536203091	179097.93	4	0.008	**	0.1501155	0.1178059;0.1872947	0.01319	*
DNA	DNA	MER130	24	0.00944171902231	171587	181	36.83	5.88640380451001	0.0144891046496532	179097.93	12	0.024	*	0.1325967	0.08683962;0.19084160	0.01622	*
DNA	DNA	Eutr11	96	0.03776687608924	171587	597	133.108	10.8699812553883	0.0523653473175683	179097.93	1	0.002	**	0.160804	0.1322370;0.1927736	0.0001812	***
DNA	DNA	X9a_DNA	125	0.0491756199078646	171587	695	138.282	10.8610514425832	0.0544008245767946	179097.93	113	0.226	ns	0.1798561	0.1519914;0.2104694	0.2169	ns
DNA	DNA	Eulor9C	22	0.00865490910378416	171587	107	21.138	4.27495394492517	0.00831579402889953	179097.93	640	0.724	ns	0.2056075	0.1335670;0.2945774	0.8086	ns
DNA	DNA	UCON97	4	0.00157361983705167	171587	42	8.919	2.73201444046383	0.00350877883166595	179097.93	42	0.084	ns	0.0952381	0.02656357;0.22622487	0.08656	ns
DNA	hAT	tot	1235	0.485855124689702	171587	8917	1826.429	37.342648974496	0.718526226341609	179097.93	1	0.002	**	0.1384995	0.1313928;0.1458432	2.2e-16	***
DNA	hAT	MER53	717	0.282071355791511	171587	5855	1209.158	31.0028097147696	0.475688753732429	179097.93	1	0.002	**	0.1224594	0.1141669;0.1311302	2.2e-16	***
DNA	hAT	MamRep38	374	0.147133454764331	171587	2128	450.243	18.9832113540706	0.177127829073413	179097.93	1	0.002	**	0.1757519	0.1598008;0.1926012	3.852e-05	***
DNA	hAT	UCON73	57	0.0224240826779862	171587	248	49.168	6.19307113879134	0.0193429350370391	179097.93	906	0.192	ns	0.2298387	0.1789726;0.2872865	0.2318	ns
DNA	hAT	MamRep1894	94	0.0369800661707142	171587	686	137.616	10.5089953365192	0.0541388168739255	179097.93	1	0.002	**	0.1370262	0.1121707;0.1650511	1.69e-05	***
DNA	Kolobok	tot	51	0.0200636529224087	171587	232	49.073	6.33781025582486	0.0193055615659091	179097.93	663	0.678	ns	0.2198276	0.1682745;0.2786909	0.748	ns
DNA	Kolobok	UCON29	51	0.0200636529224087	171587	232	49.073	6.33781025582486	0.0193055615659091	179097.93	663	0.678	ns	0.2198276	0.1682745;0.2786909	0.748	ns
DNA	PiggyBac	tot	360	0.14162578533465	171587	2114	452.417	18.7463205865987	0.177983091454851	179097.93	1	0.002	**	0.1702933	0.1544989;0.1870074	5.259e-07	***
DNA	PiggyBac	MER75B	18	0.0070812892667325	171587	114	25.458	4.63893907652986	0.0100153034529153	179097.93	64	0.128	ns	0.1578947	0.09634672;0.23801543	0.1144	ns
DNA	PiggyBac	MER75	42	0.0165230082890425	171587	475	102.436	9.84280370548883	0.0402988304070561	179097.93	1	0.002	**	0.08842105	0.06446887;0.11764002	2.031e-13	***
DNA	PiggyBac	MER85	208	0.0818282315266866	171587	902	184.302	12.0955818007692	0.072505320802074	179097.93	981	0.042	*	0.2305987	0.2034724;0.2594967	0.05229	ns
DNA	PiggyBac	Looper	80	0.0314723967410333	171587	531	121.925	10.9841716586653	0.0479658996581311	179097.93	1	0.002	**	0.1506591	0.1213064;0.1839628	8.386e-06	***
DNA	PiggyBac	MER75A	15	0.00590107438894375	171587	92	19.923	3.80151581905463	0.00783780700339508	179097.93	106	0.212	ns	0.1630435	0.09422516;0.25461913	0.2545	ns
DNA	hAT-Tip100	MER115	309	0.121562132412241	171587	2520	546.245	22.850976831246	0.214895491972572	179097.93	1	0.002	**	0.122619	0.1100584;0.1360637	2.2e-16	***
DNA	hAT-Tip100	MamRep488	88	0.0346196364151366	171587	494	100.269	8.93725424912559	0.0394463218603334	179097.93	104	0.208	ns	0.1781377	0.1453952;0.2147876	0.1796	ns
DNA	hAT-Tip100	MamTip3B	71	0.0279317521076671	171587	824	169.892	12.1091274238471	0.0668363553390954	179097.93	1	0.002	**	0.08616505	0.06790717;0.10744462	2.2e-16	***
DNA	hAT-Tip100	Arthur1C	90	0.0354064463336625	171587	710	148.957	11.2409746245826	0.0586004225169262	179097.93	1	0.002	**	0.1267606	0.1031758;0.1534961	1.212e-08	***
DNA	hAT-Tip100	FordPrefect_a	22	0.00865490910378416	171587	281	60.74	7.28144349833324	0.0238954172256295	179097.93	1	0.002	**	0.07829181	0.04971379;0.11613677	6.581e-10	***
DNA	hAT-Tip100	Arthur2	96	0.03776687608924	171587	989	201.589	13.5337815204119	0.0793061123328521	179097.93	1	0.002	**	0.09706775	0.07933264;0.11724197	2.2e-16	***
DNA	hAT-Tip100	EuthAT-N1a	7	0.00275383471484042	171587	46	8.313	2.77754311321098	0.00327037542635262	179097.93	397	0.794	ns	0.1521739	0.0634443;0.2886910	0.7056	ns
DNA	hAT-Tip100	Arthur1	94	0.0369800661707142	171587	2337	490.544	21.5107595583414	0.192982442336668	179097.93	1	0.002	**	0.04022251	0.03262391;0.04899915	2.2e-16	***
DNA	hAT-Tip100	MamTip2b	824	0.324165686432643	171587	6730	1294.271	32.6455401286346	0.509172630030174	179097.93	1	0.002	**	0.1224368	0.1146960;0.1305064	2.2e-16	***
DNA	hAT-Tip100	MER97a	15	0.00590107438894375	171587	277	62.479	7.97264837567305	0.0245795484497878	179097.93	1	0.002	**	0.05415162	0.03062146;0.08774291	9.977e-15	***
DNA	hAT-Tip100	MamTip1b	75	0.0295053719447187	171587	440	95.966	8.77255959237678	0.037753500320625	179097.93	5	0.01	**	0.1704545	0.1364986;0.2089135	0.01522	*
DNA	hAT-Tip100	Zaphod	102	0.0401273058448175	171587	2282	484.098	21.1268724789246	0.190446553969259	179097.93	1	0.002	**	0.04469763	0.03659002;0.05399842	2.2e-16	***
DNA	hAT-Tip100	MER45B	94	0.0369800661707142	171587	1314	287.748	16.0947052018835	0.113201490217986	179097.93	1	0.002	**	0.07153729	0.05819305;0.08683417	2.2e-16	***
DNA	hAT-Tip100	EuthAT-N1	14	0.00550766942968083	171587	78	16.8	3.73442712419804	0.006609203315617	179097.93	280	0.56	ns	0.1794872	0.1017493;0.2827732	0.4936	ns
DNA	hAT-Tip100	FordPrefect	20	0.00786809918525833	171587	599	134.368	11.5305476682389	0.0528610375662396	179097.93	1	0.002	**	0.03338898	0.02051181;0.05109703	2.2e-16	***
DNA	hAT-Tip100	Zaphod3	116	0.0456349752744983	171587	1217	251.114	14.5899235731333	0.098789492940348	179097.93	1	0.002	**	0.09531635	0.07940066;0.11321721	2.2e-16	***
DNA	hAT-Tip100	MER91B	312	0.12274234729003	171587	1442	309.425	16.2819986020906	0.121729329519928	179097.93	571	0.862	ns	0.2163662	0.1953615;0.2385327	0.8726	ns
DNA	hAT-Tip100	Arthur1A	171	0.0672722480339587	171587	1160	240.625	14.2574067995778	0.0946630683226393	179097.93	1	0.002	**	0.1474138	0.1274955;0.1691380	1.745e-07	***
DNA	hAT-Tip100	MER96B	264	0.10385890924541	171587	2150	474.356	19.4648952256658	0.18661400285612	179097.93	1	0.002	**	0.1227907	0.1092066;0.1374121	2.2e-16	***
DNA	hAT-Tip100	ORSL	147	0.0578305290116487	171587	1214	268.662	14.6671360831241	0.105692963165494	179097.93	1	0.002	**	0.1210873	0.1032593;0.1407730	2.2e-16	***
DNA	hAT-Tip100	Zaphod5a	16	0.00629447934820666	171587	78	16.56	3.8407227381251	0.0065147861253939	179097.93	506	0.992	ns	0.2051282	0.1220371;0.3116304	1	ns
DNA	hAT-Tip100	MER97d	6	0.0023604297555775	171587	137	29.228	5.1835205107036	0.0114984401493365	179097.93	1	0.002	**	0.04379562	0.01623939;0.09288618	4.709e-08	***
DNA	hAT-Tip100	hAT-N1a_Mam	112	0.0440613554374466	171587	461	94.781	8.98731388184538	0.0372873154438985	179097.93	977	0.05	*	0.2429501	0.2044734;0.2847607	0.05003	ns
DNA	hAT-Tip100	Zaphod4a	33	0.0129823636556762	171587	373	78.521	8.15880659932108	0.0308905508062835	179097.93	1	0.002	**	0.08847185	0.06168274;0.12200337	3.09e-10	***
DNA	hAT-Tip100	MER91A	762	0.299774578958342	171587	3627	765.742	24.9787384263772	0.301246700315904	179097.93	453	0.906	ns	0.210091	0.1969332;0.2237176	0.9028	ns
DNA	hAT-Tip100	ORSL-2a	55	0.0216372727594604	171587	367	85.242	8.13028520640805	0.0335346255374895	179097.93	1	0.002	**	0.1498638	0.1149359;0.1905584	0.0001191	***
DNA	hAT-Tip100	Arthur1B	161	0.0633381984413296	171587	2312	481.877	19.866669463087	0.189572801554736	179097.93	1	0.002	**	0.06963668	0.05959566;0.08078396	2.2e-16	***
DNA	hAT-Tip100	tot	6219	2.44658544165608	171587	53611	10053.826	87.787563927816	3.95522500796645	179097.93	1	0.002	**	0.1160023	0.1133031;0.1187431	2.2e-16	***
DNA	hAT-Tip100	MER45A	497	0.195522264753669	171587	3468	744.768	24.2350472150048	0.292995424700324	179097.93	1	0.002	**	0.1433103	0.1318088;0.1554165	2.2e-16	***
DNA	hAT-Tip100	MER96	209	0.0822216364859495	171587	1274	271.943	14.6725265047992	0.106983724836835	179097.93	1	0.002	**	0.1640502	0.1441162;0.1855476	1.007e-05	***
DNA	hAT-Tip100	ORSL-2b	106	0.0417009256818691	171587	709	163.663	11.662566031815	0.0643858358478467	179097.93	1	0.002	**	0.1495063	0.1240560;0.1779127	1.002e-07	***
DNA	hAT-Tip100	MER45C	104	0.0409141157633433	171587	1197	252.49	15.5724243584742	0.0993308181642938	179097.93	1	0.002	**	0.08688388	0.0715402;0.1042912	2.2e-16	***
DNA	hAT-Tip100	MamTip2	762	0.299774578958342	171587	5239	1037.239	29.3430552924179	0.408054966540908	179097.93	1	0.002	**	0.1454476	0.1360051;0.1552869	2.2e-16	***
DNA	hAT-Tip100	MamTip1	130	0.0511426447041791	171587	756	159.101	11.517354229529	0.0625911224236893	179097.93	9	0.018	*	0.1719577	0.145720;0.200783	0.009589	**
DNA	hAT-Tip100	hAT-4b_Ther	26	0.0102285289408358	171587	228	45.659	6.48851445400408	0.0179624770349855	179097.93	2	0.004	**	0.1140351	0.07585866;0.16261054	0.000665	***
DNA	hAT-Tip100	MamTip3	131	0.0515360496634421	171587	1155	244.887	14.6954478389462	0.0963397602590178	179097.93	1	0.002	**	0.1134199	0.09570173;0.13313306	2.2e-16	***
DNA	hAT-Tip100	MARE4	62	0.0243911074743008	171587	308	61.328	7.1162530208711	0.0241267393416761	179097.93	583	0.838	ns	0.2012987	0.1579591;0.2504885	0.9431	ns
DNA	hAT-Tip100	MER97b	6	0.0023604297555775	171587	173	37.011	5.94560587570596	0.0145603109472798	179097.93	1	0.002	**	0.03468208	0.01283214;0.07395684	2.259e-11	***
DNA	hAT-Tip100	Zaphod5b	16	0.00629447934820666	171587	74	15.863	3.67038181974337	0.00624058286878764	179097.93	578	0.848	ns	0.2162162	0.128933;0.327237	1	ns
DNA	hAT-Tip100	MamRep4096	154	0.0605843637264891	171587	1259	281.279	15.0208116885801	0.110656553536514	179097.93	1	0.002	**	0.1223193	0.1047214;0.1417015	2.2e-16	***
DNA	hAT-Tip100	MER91C	298	0.117234677860349	171587	1637	337.295	16.561710819395	0.132693525734585	179097.93	8	0.016	*	0.1820403	0.1636252;0.2016029	0.01578	*
DNA	hAT-Tip100	Zaphod2	117	0.0460283802337612	171587	844	181.681	12.7617436544189	0.0714742064038459	179097.93	1	0.002	**	0.1386256	0.1160145;0.1637931	1.748e-08	***
DNA	hAT-Tip100	MER45R	52	0.0204570578816717	171587	616	132.184	10.925085880738	0.0520018411352093	179097.93	1	0.002	**	0.08441558	0.06368656;0.10922742	2.2e-16	***
DNA	hAT-Tip100	MER97c	10	0.00393404959262916	171587	215	46.889	6.73483756574997	0.0184463651348789	179097.93	1	0.002	**	0.04651163	0.02252639;0.08387117	3.544e-12	***
DNA	TcMar-Pogo	tot	4	0.00157361983705167	171587	37	7.40781563126253	2.39964454030918	0.00291427140664403	179097.93	105	0.21	ns	0.1081081	0.03025197;0.25417594	0.2166	ns
DNA	TcMar-Pogo	MER132	4	0.00157361983705167	171587	37	7.40781563126253	2.39964454030918	0.00291427140664403	179097.93	105	0.21	ns	0.1081081	0.03025197;0.25417594	0.2166	ns
DNA	TcMar-Tigger	Tigger18a	198	0.0778941819340574	171587	1259	282.122	16.1605160275988	0.110988193917173	179097.93	1	0.002	**	0.1572677	0.1375796;0.1785706	3.736e-09	***
DNA	TcMar-Tigger	Tigger17c	54	0.0212438678001975	171587	342	74.287	8.29369739117701	0.0292248742087643	179097.93	6	0.012	*	0.1578947	0.120896;0.200942	0.007083	**
DNA	TcMar-Tigger	X12_DNA	357	0.140445570456861	171587	1374	277.832	14.9729076656461	0.109300486641935	179097.93	1001	0.002	**	0.2598253	0.2368072;0.2838751	2.608e-07	***
DNA	TcMar-Tigger	MER6	100	0.0393404959262916	171587	812	172.89	12.8532138045356	0.0680157834069656	179097.93	1	0.002	**	0.1231527	0.1013353;0.1477472	4.185e-11	***
DNA	TcMar-Tigger	Tigger17b	7	0.00275383471484042	171587	90	19.673	4.39629371157095	0.00773945576357936	179097.93	1	0.002	**	0.07777778	0.03184256;0.15370611	0.0005101	***
DNA	TcMar-Tigger	Tigger12	216	0.08497547120079	171587	876	179.798	12.1254369909798	0.0707334248655539	179097.93	1000	0.004	**	0.2465753	0.2183540;0.2765124	0.002958	**
DNA	TcMar-Tigger	MER44B	303	0.119201702656664	171587	2126	453.463	20.3614149365465	0.17839459304224	179097.93	1	0.002	**	0.1425212	0.1279265;0.1581087	2.2e-16	***
DNA	TcMar-Tigger	MER47B	119	0.0468151901522871	171587	618	129.307	11.1458054881637	0.0508700150674099	179097.93	201	0.402	ns	0.1925566	0.1621900;0.2258939	0.3229	ns
DNA	TcMar-Tigger	X6b_DNA	209	0.0822216364859495	171587	959	192.211	12.8286809163707	0.0756167606248844	179097.93	913	0.178	ns	0.2179353	0.1921834;0.2454318	0.1831	ns
DNA	TcMar-Tigger	Tigger3a	1157	0.455169537867194	171587	5323	1139.622	30.5505884469425	0.448332946485123	179097.93	726	0.552	ns	0.2173586	0.206342;0.228686	0.5587	ns
DNA	TcMar-Tigger	Tigger4b	644	0.253352793765318	171587	2520	532.505	21.2111736801359	0.209490107832299	179097.93	1001	0.002	**	0.2555556	0.2386194;0.2730615	1.013e-07	***
DNA	TcMar-Tigger	Tigger22N1	211	0.0830084464044754	171587	1102	223.915	14.1782508722973	0.0880892714533559	179097.93	189	0.378	ns	0.1914701	0.1686343;0.2159658	0.3494	ns
DNA	TcMar-Tigger	UCON11	6	0.0023604297555775	171587	45	9.682	2.94848597920519	0.00380894681558356	179097.93	142	0.284	ns	0.1333333	0.05054238;0.26792495	0.2078	ns
DNA	TcMar-Tigger	MER47A	478	0.188047570527674	171587	2589	558.637	22.2676689413167	0.219770566227758	179097.93	1	0.002	**	0.1846273	0.1698518;0.2001195	9.771e-05	***
DNA	TcMar-Tigger	Tigger21a	43	0.0169164132483054	171587	169	38.522	5.64175020231712	0.0151547458407261	179097.93	816	0.372	ns	0.2544379	0.1906646;0.3270342	0.4097	ns
DNA	TcMar-Tigger	Tigger17	12	0.004720859511155	171587	54	13.925	3.53749754613186	0.00547816405773611	179097.93	341	0.682	ns	0.2222222	0.1204358;0.3559991	0.642	ns
DNA	TcMar-Tigger	X9b_DNA	107	0.0420943306411321	171587	601	116.348	10.100540426973	0.0457718802003218	179097.93	194	0.388	ns	0.1780366	0.1482648;0.2110119	0.353	ns
DNA	TcMar-Tigger	Tigger3c	423	0.166410297768214	171587	2327	496.244	20.0320679848025	0.195224850604467	179097.93	1	0.002	**	0.1817791	0.1663028;0.1980608	0.0001786	***
DNA	TcMar-Tigger	Tigger19b	952	0.374521521218296	171587	3538	702.216	24.1686049548886	0.276255256873768	179097.93	1001	0.002	**	0.2690786	0.2545197;0.2840199	2.2e-16	***
DNA	TcMar-Tigger	MER44C	196	0.0771073720155316	171587	1091	248.276	15.8545637338651	0.0976730096659599	179097.93	1	0.002	**	0.1796517	0.1573017;0.2037439	0.0001268	***
DNA	TcMar-Tigger	Tigger3b	716	0.281677950832248	171587	6279	1402.375	38.7141726265997	0.551701279746332	179097.93	1	0.002	**	0.1140309	0.1062700;0.1221522	2.2e-16	***
DNA	TcMar-Tigger	UCON39	16	0.00629447934820666	171587	107	20.304	4.22935828128469	0.00798769429287425	179097.93	182	0.364	ns	0.1495327	0.08795467;0.23144541	0.3254	ns
DNA	TcMar-Tigger	Tigger12A	178	0.0700260827487991	171587	744	150.089	11.1332397813047	0.0590457569308119	179097.93	996	0.012	*	0.2392473	0.2090038;0.2715738	0.01196	*
DNA	TcMar-Tigger	Tigger17a	459	0.180572876301679	171587	2389	537.298	22.8181038182812	0.211375697802047	179097.93	1	0.002	**	0.1921306	0.1765080;0.2085118	0.0001071	***
DNA	TcMar-Tigger	Tigger1a_Mars	2	0.000786809918525833	171587	44	7.11811811811812	2.4268996158789	0.00280030296828689	179097.93	10	0.02	*	0.04545455	0.005552952;0.154731578	0.03802	*
DNA	TcMar-Tigger	MER44A	475	0.186867355649885	171587	2334	498.546	20.4152067014925	0.19613046882069	179097.93	130	0.26	ns	0.2035133	0.1873455;0.2204287	0.2454	ns
DNA	TcMar-Tigger	Tigger1a_Art	38	0.0149493884519908	171587	302	62.654	7.20487294781761	0.0246483943176588	179097.93	1	0.002	**	0.1258278	0.09060342;0.16859698	0.0002795	***
DNA	TcMar-Tigger	Tigger4a	1243	0.489002364363805	171587	3497	745.131	25.3804256269473	0.293138230700536	179097.93	1001	0.002	**	0.3554475	0.3395667;0.3715703	2.2e-16	***
DNA	TcMar-Tigger	Tigger6a	82	0.0322592066595592	171587	674	151.465	12.5251608634243	0.0595870821547576	179097.93	1	0.002	**	0.1216617	0.09794139;0.14875138	8.607e-12	***
DNA	TcMar-Tigger	Tigger10	337	0.132577471271603	171587	1450	297.525	15.7163729715026	0.117047810504699	179097.93	996	0.012	*	0.2324138	0.2108887;0.2550284	0.01119	*
DNA	TcMar-Tigger	MER2	1797	0.706948711795461	171587	9067	1890.581	39.6892009452404	0.743763941288244	179097.93	7	0.014	*	0.1981912	0.1900288;0.2065481	0.01564	*
DNA	TcMar-Tigger	Tigger7	435	0.171131157279369	171587	2944	621.604	22.1512496681759	0.244542096297666	179097.93	1	0.002	**	0.1477582	0.1351247;0.1610960	2.2e-16	***
DNA	TcMar-Tigger	Tigger8	194	0.0763205620970058	171587	938	202.36	12.9017384431268	0.0796094275564438	179097.93	270	0.54	ns	0.206823	0.1813235;0.2341778	0.5255	ns
DNA	TcMar-Tigger	MER47C	145	0.0570437190931229	171587	762	146.218	10.7415015642998	0.0575228863335051	179097.93	475	0.95	ns	0.1902887	0.1630045;0.2199936	0.9633	ns
DNA	TcMar-Tigger	Tigger11a	82	0.0322592066595592	171587	421	92.41	9.14863911178038	0.0363545522854861	179097.93	141	0.282	ns	0.1947743	0.1580160;0.2358859	0.2389	ns
DNA	TcMar-Tigger	Tigger2	344	0.135331305986443	171587	2729	650.19	27.5095378855167	0.255787970463156	179097.93	1	0.002	**	0.1260535	0.1138235;0.1390916	2.2e-16	***
DNA	TcMar-Tigger	X1_DNA	113	0.0444547603967096	171587	676	152.564	11.4316484632177	0.0600194342049876	179097.93	1	0.002	**	0.1671598	0.1397962;0.1974651	0.00019	***
DNA	TcMar-Tigger	Tigger4	188	0.0739601323414283	171587	1445	321.08	18.7563162534491	0.126314464320137	179097.93	1	0.002	**	0.1301038	0.1131774;0.1485493	2.2e-16	***
DNA	TcMar-Tigger	Tigger3	154	0.0605843637264891	171587	1147	252.909	15.9098662107147	0.0994956548422249	179097.93	1	0.002	**	0.1342633	0.1150544;0.1553690	1.264e-13	***
DNA	TcMar-Tigger	X6a_DNA	212	0.0834018513637383	171587	979	205.684	13.1921255367047	0.0809171056410337	179097.93	700	0.604	ns	0.2165475	0.1911194;0.2436926	0.6102	ns
DNA	TcMar-Tigger	Tigger16a	434	0.170737752320106	171587	1789	360.154	16.9542835806097	0.141686369698376	179097.93	1001	0.002	**	0.2425936	0.2228861;0.2631487	2.136e-05	***
DNA	TcMar-Tigger	Tigger19a	1033	0.406387322918593	171587	3579	741.432	24.979979491092	0.291683025756223	179097.93	1001	0.002	**	0.2886281	0.2738208;0.3037814	2.2e-16	***
DNA	TcMar-Tigger	X10b_DNA	70	0.0275383471484042	171587	298	56.124	7.1640734186598	0.0220794599336719	179097.93	979	0.046	*	0.2348993	0.1879376;0.2872176	0.04516	*
DNA	TcMar-Tigger	X11_DNA	59	0.0232108925965121	171587	268	54.814	6.8398967966036	0.0215640994370375	179097.93	755	0.494	ns	0.2201493	0.1720180;0.2745855	0.5445	ns
DNA	TcMar-Tigger	Tigger5	98	0.0385536860077658	171587	537	111.278	10.1001350846773	0.0437773170568588	179097.93	101	0.202	ns	0.1824953	0.1507176;0.2178133	0.1663	ns
DNA	TcMar-Tigger	MamRep434	384	0.15106750435696	171587	2112	427.422	18.5526309755818	0.168149934498074	179097.93	10	0.02	*	0.1818182	0.1655826;0.1989418	0.01845	*
DNA	TcMar-Tigger	Tigger2b_Pri	300	0.118021487778875	171587	2104	457.83	19.8534445187544	0.180112592499341	179097.93	1	0.002	**	0.1425856	0.1279134;0.1582610	2.2e-16	***
DNA	TcMar-Tigger	MER6A	148	0.0582239339709116	171587	1009	221.92	14.3246219773785	0.0873044285596264	179097.93	1	0.002	**	0.1466799	0.1254106;0.1700334	5.351e-09	***
DNA	TcMar-Tigger	Tigger20a	191	0.075140347219217	171587	1356	275.615	16.0734293207806	0.108428307847249	179097.93	1	0.002	**	0.1408555	0.1227647;0.1605177	3.178e-09	***
DNA	TcMar-Tigger	Tigger3d	111	0.0436679504781837	171587	636	124.929	10.2314535449095	0.0491476881557569	179097.93	92	0.184	ns	0.1745283	0.1458102;0.2063048	0.1777	ns
DNA	TcMar-Tigger	Tigger6b	26	0.0102285289408358	171587	174	35.45	5.54637379395424	0.0139462058058704	179097.93	53	0.106	ns	0.1494253	0.09999038;0.21122803	0.0895	ns
DNA	TcMar-Tigger	UCON33	29	0.0114087438186246	171587	133	27.183	4.74320661673186	0.0106939270076439	179097.93	695	0.614	ns	0.2180451	0.1511542;0.2979060	0.6681	ns
DNA	TcMar-Tigger	MERX	59	0.0232108925965121	171587	436	88.466	8.76548217029033	0.0348029631261532	179097.93	1	0.002	**	0.1353211	0.1046334;0.1710580	0.0003365	***
DNA	TcMar-Tigger	MER6C	26	0.0102285289408358	171587	160	32.966	5.05018300147117	0.0129689878870613	179097.93	101	0.202	ns	0.1625	0.1089811;0.2289640	0.2034	ns
DNA	TcMar-Tigger	Tigger9b	116	0.0456349752744983	171587	754	163.796	11.963256392116	0.0644381587074287	179097.93	1	0.002	**	0.1538462	0.1288242;0.1816097	1.431e-05	***
DNA	TcMar-Tigger	Tigger6	34	0.0133757686149392	171587	230	45.957	6.40172891749824	0.0180797117128459	179097.93	28	0.056	ns	0.1478261	0.1045967;0.2003998	0.04791	*
DNA	TcMar-Tigger	Tigger2a	526	0.206931008572294	171587	3318	715.307	25.4603020009186	0.281405321195479	179097.93	1	0.002	**	0.1585292	0.1462561;0.1714074	2.2e-16	***
DNA	TcMar-Tigger	Tigger17d	66	0.0259647273113525	171587	331	70.946	7.9323392518226	0.0279105082398669	179097.93	297	0.594	ns	0.1993958	0.1577014;0.2465627	0.5469	ns
DNA	TcMar-Tigger	Tigger16b	373	0.146740049805068	171587	1329	262.267	14.944532446686	0.103177138451007	179097.93	1001	0.002	**	0.2806622	0.2566358;0.3056624	2.799e-13	***
DNA	TcMar-Tigger	Tigger5b	394	0.155001553949589	171587	2766	544.197	21.0973763840505	0.214089798616001	179097.93	1	0.002	**	0.142444	0.1296217;0.1560277	9.105e-14	***
DNA	TcMar-Tigger	MER46C	645	0.253746198724581	171587	2812	597.757	21.3452001295038	0.235160568234123	179097.93	989	0.026	*	0.2293741	0.2139449;0.2453685	0.03028	*
DNA	TcMar-Tigger	tot	17822	7.0112631839837	171587	125710	21542.81	130.211923590142	8.47504829045875	179097.93	1	0.002	**	0.1417707	0.1398468;0.1437112	2.2e-16	***
DNA	TcMar-Tigger	Tigger9a	171	0.0672722480339587	171587	1026	204.591	13.1265389583479	0.0804871140205593	179097.93	5	0.01	**	0.1666667	0.1443575;0.1909064	0.008797	**
DNA	TcMar-Tigger	MamRep137	538	0.211651868083449	171587	2459	535.231	21.2181018671993	0.21056252975125	179097.93	560	0.884	ns	0.2187881	0.2025868;0.2356619	0.8835	ns
DNA	TcMar-Tigger	Tigger15a	1174	0.461857422174664	171587	4828	994.539	27.9193475741997	0.391256574780382	179097.93	1001	0.002	**	0.2431649	0.2311186;0.2555224	4.075e-10	***
DNA	TcMar-Tigger	MER8	433	0.170344347360843	171587	1941	398.574	18.9423159971355	0.156800988233258	179097.93	977	0.05	*	0.2230809	0.2047321;0.2422700	0.05602	ns
DNA	TcMar-Tigger	Tigger13a	474	0.186473950690622	171587	3113	660.22	23.3265026466834	0.259733822204563	179097.93	1	0.002	**	0.1522647	0.1398144;0.1653721	2.2e-16	***
DNA	TcMar-Tigger	X26_DNA	181	0.0712062976265879	171587	957	193.137	13.1418011679502	0.0759810536171619	179097.93	196	0.392	ns	0.1891327	0.1647859;0.2154088	0.3542	ns
DNA	TcMar-Tigger	Tigger23a	119	0.0468151901522871	171587	583	116.949	10.0914933105679	0.0460083165808388	179097.93	620	0.764	ns	0.2041166	0.1721097;0.2391545	0.8361	ns
DNA	TcMar-Tigger	MER2B	360	0.14162578533465	171587	1710	351.9	18.4218175911977	0.13843920516462	179097.93	688	0.628	ns	0.2105263	0.1914208;0.2306304	0.6323	ns
DNA	TcMar-Tigger	MER127	28	0.0110153388593617	171587	211	40.971	5.87985813874209	0.0161181945859609	179097.93	19	0.038	*	0.1327014	0.09002327;0.18605056	0.0234	*
DNA	TcMar-Tigger	Tigger12c	200	0.0786809918525833	171587	859	175.29	12.6303375024354	0.0689599553091966	179097.93	976	0.052	ns	0.2328289	0.2049401;0.2625635	0.03805	*
DNA	TcMar-Tigger	MARE10	13	0.00511426447041791	171587	79	15.237	3.55858040438803	0.00599431136428906	179097.93	315	0.63	ns	0.164557	0.09063444;0.26494512	0.6683	ns
DNA	TcMar-Tigger	UCON55	84	0.033046016578085	171587	404	76.432	8.31519804445562	0.0300687278463832	179097.93	822	0.36	ns	0.2079208	0.1693753;0.2508061	0.3406	ns
DNA	TcMar-Tigger	Tigger14a	272	0.107006148919513	171587	1293	260.955	14.8268273683148	0.102660991144454	179097.93	785	0.434	ns	0.2103635	0.1884402;0.2336117	0.4459	ns
DNA	TcMar-Tigger	MER6B	166	0.0653052232376441	171587	676	138.433	10.8204710430551	0.0544602287256433	179097.93	992	0.02	*	0.2455621	0.2135459;0.2798174	0.01001	*
DNA	TcMar-Tigger	MER44D	69	0.0271449421891412	171587	638	138.658	11.626444435433	0.0545487448414775	179097.93	1	0.002	**	0.1081505	0.08512683;0.13487133	7.655e-13	***
DNA	TcMar-Tigger	Tigger1	1075	0.422910331207635	171587	12059	2886.052	58.3689834949542	1.13538716949066	179097.93	1	0.002	**	0.08914504	0.08411731;0.09437208	2.2e-16	***
DNA	hAT?	MER121B	9	0.00354064463336625	171587	68	13.478	3.47873793459892	0.00530231204094559	179097.93	113	0.226	ns	0.1323529	0.06234831;0.23643555	0.2225	ns
DNA	hAT?	UCON69	5	0.00196702479631458	171587	28	5.56212424849699	2.15443101900249	0.00218816726339524	179097.93	499	0.998	ns	0.1785714	0.06064291;0.36893335	1	ns
DNA	hAT?	tot	273	0.107399553878776	171587	2048	424.803	18.5314220880267	0.167119606909765	179097.93	1	0.002	**	0.1333008	0.1188685;0.1487913	2.2e-16	***
DNA	hAT?	MER121	86	0.0338328264966108	171587	927	194.38	12.191317739614	0.0764700559815257	179097.93	1	0.002	**	0.09277238	0.07487501;0.11330431	2.2e-16	***
DNA	hAT?	MER99	26	0.0102285289408358	171587	295	65.745	7.69344943209248	0.0258644090467404	179097.93	1	0.002	**	0.08813559	0.05838155;0.12647114	1.644e-09	***
DNA	hAT?	UCON105	127	0.0499624298263904	171587	638	128.456	10.5199207569607	0.0505352274470772	179097.93	475	0.95	ns	0.1990596	0.1687440;0.2321894	0.9214	ns
DNA	hAT?	UCON89	13	0.00511426447041791	171587	48	9.426	2.7334951977269	0.00370823514601225	179097.93	926	0.152	ns	0.2708333	0.1527819;0.4184564	0.203	ns
DNA	hAT?	UCON80	9	0.00354064463336625	171587	44	9.169	2.69029304661716	0.00360713007148168	179097.93	568	0.868	ns	0.2045455	0.09804318;0.35304506	1	ns
DNA	TcMar-Tc2	Kanga1a	117	0.0460283802337612	171587	843	185.756	13.0142166046917	0.0730773316128423	179097.93	1	0.002	**	0.13879	0.1161538;0.1639846	2.389e-09	***
DNA	TcMar-Tc2	Kanga11a	143	0.0562569091745971	171587	883	185.22	13.1320238367911	0.0728664665546774	179097.93	2	0.004	**	0.1619479	0.1382427;0.1879332	0.0003725	***
DNA	TcMar-Tc2	MER104	581	0.228568281331754	171587	2206	462.979	18.630234691078	0.182138234634586	179097.93	1001	0.002	**	0.2633726	0.2450897;0.2822861	2.004e-09	***
DNA	TcMar-Tc2	Kanga1c	171	0.0672722480339587	171587	826	171.292	12.300733475856	0.0673871222820635	179097.93	509	0.986	ns	0.2070218	0.1798709;0.2362811	1	ns
DNA	TcMar-Tc2	tot	1412	0.555487802479238	171587	8147	1710.493	37.0764698375616	0.672916428984504	179097.93	1	0.002	**	0.1733153	0.1651525;0.1817125	2.2e-16	***
DNA	TcMar-Tc2	Kanga1d	102	0.0401273058448175	171587	664	143.579	11.2287061963007	0.0564846906460103	179097.93	1	0.002	**	0.1536145	0.1270245;0.1833256	5.893e-05	***
DNA	TcMar-Tc2	Kanga2_a	235	0.0924501654267854	171587	1534	335.694	17.4269923986919	0.132063684394805	179097.93	1	0.002	**	0.1531943	0.1355215;0.1722056	1.184e-10	***
DNA	TcMar-Tc2	Kanga1	121	0.0476020000708129	171587	812	168.874	11.8985587236312	0.0664358690905658	179097.93	1	0.002	**	0.1490148	0.1252154;0.1753939	2.161e-05	***
DNA	TcMar-Tc2	Kanga1b	56	0.0220306777187233	171587	379	85.945	8.77376509566754	0.0338111892238514	179097.93	1	0.002	**	0.1477573	0.1135840;0.1875464	0.0001378	***
DNA	TcMar?	X22_DNA	0	0	171587	24	5.02304609218437	2.04720371948836	0.00197609124327154	179097.93	1	0.002	**	0	0.0000000;0.1424736	0.005057	**
DNA	TcMar?	tot	5	0.00196702479631458	171587	168	31.743	5.43677381445187	0.0124878536218828	179097.93	1	0.002	**	0.0297619	0.009732816;0.068084870	6.716e-10	***
DNA	TcMar?	Eulor8	5	0.00196702479631458	171587	144	26.733	4.95057766520426	0.0105168947759755	179097.93	1	0.002	**	0.03472222	0.01136861;0.07916806	7.858e-08	***
RNA	tot	tot	136	0.0535030744597566	171587	730	149.566	11.4055131287343	0.0588400061371174	179097.93	120	0.24	ns	0.1863014	0.1586863;0.2164777	0.2331	ns
RNA	RNA	tot	136	0.0535030744597566	171587	730	149.566	11.4055131287343	0.0588400061371174	179097.93	120	0.24	ns	0.1863014	0.1586863;0.2164777	0.2331	ns
RNA	RNA	7SK	136	0.0535030744597566	171587	730	149.566	11.4055131287343	0.0588400061371174	179097.93	120	0.24	ns	0.1863014	0.1586863;0.2164777	0.2331	ns
srpRNA	tot	tot	390	0.153427934112537	171587	1383	315.945	16.1122183009845	0.124294329854322	179097.93	1001	0.002	**	0.2819957	0.2584030;0.3065181	3.852e-06	***
srpRNA	srpRNA	tot	390	0.153427934112537	171587	1383	315.945	16.1122183009845	0.124294329854322	179097.93	1001	0.002	**	0.2819957	0.2584030;0.3065181	3.852e-06	***
srpRNA	srpRNA	7SLRNA	390	0.153427934112537	171587	1383	315.945	16.1122183009845	0.124294329854322	179097.93	1001	0.002	**	0.2819957	0.2584030;0.3065181	3.852e-06	***
LTR	ERVL	LTR108b_Mam	4	0.00157361983705167	171587	53	9.851	3.05354271676739	0.00387543225369899	179097.93	31	0.062	ns	0.0754717	0.02094603;0.18210784	0.03452	*
LTR	ERVL	LTR16D2	19	0.00747469422599541	171587	282	60.433	7.41123724066621	0.0237746419031358	179097.93	1	0.002	**	0.06737589	0.04104895;0.10321824	1.884e-11	***
LTR	ERVL	MER21B	513	0.201816744101876	171587	2786	652.471	24.3036175254801	0.256685327175234	179097.93	1	0.002	**	0.184135	0.1699006;0.1990360	1.717e-10	***
LTR	ERVL	LTR16B2	109	0.0428811405596579	171587	1617	321.882	16.9000499315146	0.126629975097466	179097.93	1	0.002	**	0.06740878	0.05567317;0.08074279	2.2e-16	***
LTR	ERVL	MLT2A1	170	0.0668788430746958	171587	3738	730.702	27.0056753757891	0.287461790543332	179097.93	1	0.002	**	0.04547887	0.03902367;0.05265613	2.2e-16	***
LTR	ERVL	LTR86A2	49	0.0192768430038829	171587	308	63.985	7.47386336733778	0.0251720163184377	179097.93	19	0.038	*	0.1590909	0.1200732;0.2048134	0.03504	*
LTR	ERVL	LTR86C	31	0.0121955537371504	171587	285	56.496	7.33974494487757	0.0222258065785177	179097.93	1	0.002	**	0.1087719	0.0751116;0.1508309	7.415e-05	***
LTR	ERVL	LTR80A	19	0.00747469422599541	171587	393	79.116	8.78816111457768	0.0311246267570449	179097.93	1	0.002	**	0.04834606	0.02935498;0.07447090	2.2e-16	***
LTR	ERVL	LTR108d_Mam	3	0.00118021487778875	171587	66	13.579	3.6744061098714	0.00534204594183114	179097.93	1	0.002	**	0.04545455	0.009473739;0.127142506	0.0003754	***
LTR	ERVL	MER54B	45	0.0177032231668312	171587	438	105.032	9.86317688466845	0.0413201096813026	179097.93	1	0.002	**	0.1027397	0.07593067;0.13505327	3.979e-13	***
LTR	ERVL	LTR41C	97	0.0381602810485029	171587	759	166.819	11.7732258896127	0.0656274218992805	179097.93	1	0.002	**	0.1277997	0.1048721;0.1536632	1.21e-10	***
LTR	ERVL	LTR16D	63	0.0247845124335637	171587	1115	225.311	13.6956142194809	0.088638464776487	179097.93	1	0.002	**	0.05650224	0.04368753;0.07171531	2.2e-16	***
LTR	ERVL	LTR86B1	53	0.0208504628409346	171587	295	59.332	7.08929009379882	0.0233415030429874	179097.93	210	0.42	ns	0.179661	0.1375708;0.2283195	0.3839	ns
LTR	ERVL	MER54A	68	0.0267515372298783	171587	682	157.059	11.9453845150004	0.0617877894968744	179097.93	1	0.002	**	0.09970674	0.07825971;0.12468788	2.2e-16	***
LTR	ERVL	LTR16E1	170	0.0668788430746958	171587	2475	532.603	21.6814084983996	0.209528661518307	179097.93	1	0.002	**	0.06868687	0.05903560;0.07937312	2.2e-16	***
LTR	ERVL	LTR86A1	88	0.0346196364151366	171587	531	112.31	9.82274841306579	0.0441833109748182	179097.93	5	0.01	**	0.165725	0.1350906;0.2001346	0.009159	**
LTR	ERVL	LTR40c	113	0.0444547603967096	171587	603	126.492	10.8322330695602	0.0497625801070848	179097.93	106	0.212	ns	0.1873964	0.1570145;0.2208760	0.1933	ns
LTR	ERVL	LTR82A	86	0.0338328264966108	171587	1041	215.895	13.722400638346	0.0849341636800674	179097.93	1	0.002	**	0.08261287	0.06660836;0.10102189	2.2e-16	***
LTR	ERVL	LTR86B2	21	0.00826150414452125	171587	273	55.354	7.20253848032487	0.0217765381150395	179097.93	1	0.002	**	0.07692308	0.04824533;0.11518276	1.638e-08	***
LTR	ERVL	LTR105_Mam	62	0.0243911074743008	171587	667	131.659	11.1340327683048	0.0517953035315963	179097.93	1	0.002	**	0.09295352	0.0720095;0.1175782	2.533e-13	***
LTR	ERVL	LTR33A	182	0.0715997025858508	171587	2044	432.838	20.0673978496579	0.170280615757442	179097.93	1	0.002	**	0.0890411	0.07704586;0.10222957	2.2e-16	***
LTR	ERVL	LTR69	9	0.00354064463336625	171587	141	29.229	5.26348394727895	0.0114988335542958	179097.93	1	0.002	**	0.06382979	0.02959984;0.11770976	3.488e-06	***
LTR	ERVL	MLT2D	294	0.115661058023297	171587	4453	891.438	28.6170769487922	0.350696130075416	179097.93	1	0.002	**	0.06602291	0.05890360;0.07371759	2.2e-16	***
LTR	ERVL	LTR108c_Mam	1	0.000393404959262916	171587	43	8.335	2.74559889884033	0.00327903033545641	179097.93	2	0.004	**	0.02325581	0.0005886129;0.1228904827	0.001671	**
LTR	ERVL	MER74B	126	0.0495690248671275	171587	931	214.449	13.7397299529204	0.0843653001089732	179097.93	1	0.002	**	0.1353383	0.1140084;0.1590045	4.347e-13	***
LTR	ERVL	MLT2B3	198	0.0778941819340574	171587	3276	692.195	24.9157735334621	0.272312945776994	179097.93	1	0.002	**	0.06043956	0.05252213;0.06915240	2.2e-16	***
LTR	ERVL	LTR40A1	32	0.0125889586964133	171587	563	111.599	10.0028123672923	0.0439036000487822	179097.93	1	0.002	**	0.05683837	0.03919855;0.07929444	2.2e-16	***
LTR	ERVL	MLT2C2	74	0.0291119669854558	171587	1336	263.849	15.7906156479899	0.103799505096561	179097.93	1	0.002	**	0.05538922	0.04373937;0.06903985	2.2e-16	***
LTR	ERVL	MER70C	31	0.0121955537371504	171587	275	57.827	7.46490427237991	0.0227494285792967	179097.93	1	0.002	**	0.1127273	0.07789037;0.15617971	3.027e-05	***
LTR	ERVL	MER74A	194	0.0763205620970058	171587	1568	358.948	18.5426839245867	0.141211923317505	179097.93	1	0.002	**	0.1237245	0.1078241;0.1410483	2.2e-16	***
LTR	ERVL	MER77B	204	0.080254611689635	171587	1256	294.281	15.7509406427404	0.11577160481685	179097.93	1	0.002	**	0.1624204	0.1424330;0.1840016	5.102e-10	***
LTR	ERVL	LTR42	61	0.0239977025150379	171587	309	70.385	7.99717010758992	0.0276898080577204	179097.93	130	0.26	ns	0.197411	0.1545009;0.2462298	0.2221	ns
LTR	ERVL	MER68	406	0.159722413460744	171587	1492	346.175	18.2571547262628	0.13618696177284	179097.93	1000	0.004	**	0.272118	0.2496670;0.2954695	0.0003291	***
LTR	ERVL	LTR84a	50	0.0196702479631458	171587	671	138.195	11.7686650252472	0.0543665983453387	179097.93	1	0.002	**	0.07451565	0.05580976;0.09706216	2.2e-16	***
LTR	ERVL	MLT2C1	198	0.0778941819340574	171587	2635	533.167	22.27795812947	0.209750541915331	179097.93	1	0.002	**	0.07514231	0.06536336;0.08587717	2.2e-16	***
LTR	ERVL	LTR40b	127	0.0499624298263904	171587	1140	225.763	14.7393378100605	0.0888162838180738	179097.93	1	0.002	**	0.1114035	0.09372182;0.13111779	5.562e-15	***
LTR	ERVL	LTR47B	4	0.00157361983705167	171587	46	8.38338338338338	2.67216112056753	0.00329806459842535	179097.93	55	0.11	ns	0.08695652	0.02420307;0.20791732	0.124	ns
LTR	ERVL	LTR79	442	0.173884991994209	171587	4053	808.288	26.9339282781494	0.317984507712704	179097.93	1	0.002	**	0.109055	0.09961961;0.11905805	2.2e-16	***
LTR	ERVL	LTR47B4	21	0.00826150414452125	171587	105	23.45	4.58743332862121	0.00922534629471539	179097.93	345	0.69	ns	0.2	0.1282739;0.2893258	0.6399	ns
LTR	ERVL	MER68B	126	0.0495690248671275	171587	450	97.17	9.18866320699216	0.0382271598915776	179097.93	1000	0.004	**	0.28	0.2389683;0.3239513	0.00131	**
LTR	ERVL	LTR16C	559	0.21991337222797	171587	6620	1460.301	35.5839938683057	0.574489655416596	179097.93	1	0.002	**	0.08444109	0.07785179;0.09139908	2.2e-16	***
LTR	ERVL	MER76	54	0.0212438678001975	171587	715	140.995	11.917004237223	0.0554681322312749	179097.93	1	0.002	**	0.07552448	0.05724262;0.09739651	2.2e-16	***
LTR	ERVL	LTR57	28	0.0110153388593617	171587	268	52.832	6.78423185053413	0.0207843708077784	179097.93	1	0.002	**	0.1044776	0.07055514;0.14745177	5.889e-05	***
LTR	ERVL	MLT2A2	170	0.0668788430746958	171587	3866	797.004	28.2854388343199	0.313545326152382	179097.93	1	0.002	**	0.0439731	0.03772759;0.05091908	2.2e-16	***
LTR	ERVL	LTR47A2	27	0.0106219339000987	171587	275	54.834	7.32639885073971	0.0215719675362228	179097.93	2	0.004	**	0.09818182	0.06570403;0.13963031	7.358e-06	***
LTR	ERVL	LTR33B	93	0.0365866612114512	171587	1608	321.645	16.9491075649206	0.126536738122121	179097.93	1	0.002	**	0.05783582	0.04693147;0.07038705	2.2e-16	***
LTR	ERVL	LTR41B	108	0.042487735600395	171587	848	181.054	13.449459913765	0.0712275414943881	179097.93	1	0.002	**	0.1273585	0.1056569;0.1516867	1.152e-10	***
LTR	ERVL	MLT2E	27	0.0106219339000987	171587	403	81.907	8.05588283481384	0.0322226199983477	179097.93	1	0.002	**	0.06699752	0.04461264;0.09598340	4.16e-14	***
LTR	ERVL	LTR33A_	161	0.0633381984413296	171587	1666	351.882	17.7234928329096	0.138432123875354	179097.93	1	0.002	**	0.09663866	0.08287078;0.11184564	2.2e-16	***
LTR	ERVL	LTR52	52	0.0204570578816717	171587	1073	222.863	13.5592804043978	0.0876754094362114	179097.93	1	0.002	**	0.04846226	0.03640252;0.06306907	2.2e-16	***
LTR	ERVL	LTR102_Mam	28	0.0110153388593617	171587	518	103.94	9.95064899468447	0.0408905114657875	179097.93	1	0.002	**	0.05405405	0.03621539;0.07717831	2.2e-16	***
LTR	ERVL	LTR40a	162	0.0637316034005925	171587	1974	396.885	18.9645307990582	0.156136527257063	179097.93	1	0.002	**	0.08206687	0.07033351;0.09505847	2.2e-16	***
LTR	ERVL	LTR41	180	0.070812892667325	171587	1129	249.629	15.6573468860951	0.0982052865758426	179097.93	1	0.002	**	0.1594331	0.1385455;0.1821121	2.738e-07	***
LTR	ERVL	LTR18B	58	0.0228174876372492	171587	367	79.393	9.20572084609871	0.0312335999307607	179097.93	7	0.014	*	0.1580381	0.122245;0.199458	0.006301	**
LTR	ERVL	LTR75B	21	0.00826150414452125	171587	205	35.528	5.82315422474152	0.0139768913926929	179097.93	5	0.01	**	0.102439	0.06453771;0.15232088	0.005548	**
LTR	ERVL	LTR108a_Mam	7	0.00275383471484042	171587	86	18.23	4.11436848471646	0.00717177240736297	179097.93	2	0.004	**	0.08139535	0.03335243;0.16053967	0.002111	**
LTR	ERVL	LTR47B2	20	0.00786809918525833	171587	174	38.036	5.86916954527223	0.0149635510305243	179097.93	1	0.002	**	0.1149425	0.07164108;0.17192642	0.0006277	***
LTR	ERVL	LTR16D1	9	0.00354064463336625	171587	207	42.685	6.16829172646875	0.0167924906861376	179097.93	1	0.002	**	0.04347826	0.02007093;0.08092824	3.797e-11	***
LTR	ERVL	LTR16B1	92	0.0361932562521883	171587	1199	252.594	14.6624060150492	0.0993717322800571	179097.93	1	0.002	**	0.07673061	0.06230099;0.09327497	2.2e-16	***
LTR	ERVL	LTR53	56	0.0220306777187233	171587	494	111.172	9.90578318663095	0.0437356161311769	179097.93	1	0.002	**	0.1133603	0.08677602;0.14467404	2.075e-10	***
LTR	ERVL	LTR66	21	0.00826150414452125	171587	379	84.912	8.54185104173675	0.0334048019009328	179097.93	1	0.002	**	0.05540897	0.03462253;0.08345383	2.2e-16	***
LTR	ERVL	MER77	183	0.0719931075451137	171587	1299	310.087	16.4591109520938	0.12198976360296	179097.93	1	0.002	**	0.1408776	0.1224030;0.1609934	2.2e-16	***
LTR	ERVL	LTR16A1	293	0.115267653064035	171587	2692	593.532	22.6557776353022	0.233498432281237	179097.93	1	0.002	**	0.108841	0.09732055;0.12121958	2.2e-16	***
LTR	ERVL	MLT2B5	16	0.00629447934820666	171587	369	74.152	7.95953831891338	0.0291717645392638	179097.93	1	0.002	**	0.04336043	0.02498419;0.06946097	2.2e-16	***
LTR	ERVL	LTR75	44	0.0173098182075683	171587	291	61.408	7.58927751061543	0.0241582117384172	179097.93	8	0.016	*	0.1512027	0.1120633;0.1976182	0.01176	*
LTR	ERVL	MER70B	17	0.00668788430746958	171587	477	97.924	9.33012729148297	0.0385237872308618	179097.93	1	0.002	**	0.03563941	0.02089579;0.05645017	2.2e-16	***
LTR	ERVL	LTR50	277	0.108973173715828	171587	2565	549.893	22.2781028111656	0.216330633263963	179097.93	1	0.002	**	0.1079922	0.09623868;0.12064877	2.2e-16	***
LTR	ERVL	LTR82B	76	0.0298987769039816	171587	1154	227.971	14.8646263362426	0.0896849219681263	179097.93	1	0.002	**	0.06585789	0.05223597;0.08174055	2.2e-16	***
LTR	ERVL	MLT2B4	241	0.0948105951823629	171587	4467	927.395	29.3016648428475	0.364841792195632	179097.93	1	0.002	**	0.0539512	0.04750754;0.06098552	2.2e-16	***
LTR	ERVL	ERV3-16A3_LTR	94	0.0369800661707142	171587	1093	232.71	14.3044929486689	0.0915492680700733	179097.93	1	0.002	**	0.08600183	0.0700554;0.1042166	2.2e-16	***
LTR	ERVL	LTR33	913	0.359178727807043	171587	9255	1955.793	40.1365057035374	0.769418665491697	179097.93	1	0.002	**	0.09864938	0.09264725;0.10490544	2.2e-16	***
LTR	ERVL	MER88	16	0.00629447934820666	171587	112	26.064	4.83811030375614	0.0102537068582287	179097.93	17	0.034	*	0.1428571	0.08391576;0.22160169	0.02481	*
LTR	ERVL	LTR16E2	155	0.0609777686857521	171587	2318	494.508	20.1970754778472	0.194541899595186	179097.93	1	0.002	**	0.06686799	0.05703597;0.07781102	2.2e-16	***
LTR	ERVL	MLT2B2	116	0.0456349752744983	171587	2172	461.242	20.5817162317199	0.181454890220346	179097.93	1	0.002	**	0.053407	0.04432908;0.06371221	2.2e-16	***
LTR	ERVL	MER73	17	0.00668788430746958	171587	279	59.696	7.36572045612903	0.0234847024481591	179097.93	1	0.002	**	0.0609319	0.03589220;0.09576728	2.552e-12	***
LTR	ERVL	LTR33C	56	0.0220306777187233	171587	919	199.582	13.8209368095761	0.0785165485796114	179097.93	1	0.002	**	0.0609358	0.04635494;0.07840395	2.2e-16	***
LTR	ERVL	MER70A	45	0.0177032231668312	171587	533	117.125	10.4998867909432	0.0460775558536691	179097.93	1	0.002	**	0.08442777	0.06224735;0.11134059	2.2e-16	***
LTR	ERVL	LTR108e_Mam	12	0.004720859511155	171587	168	33.211	5.52403783422905	0.0130653721020807	179097.93	1	0.002	**	0.07142857	0.03745081;0.12144677	9.718e-06	***
LTR	ERVL	MLT2B1	190	0.0747469422599541	171587	4436	912.989	28.9937150864547	0.359174400352491	179097.93	1	0.002	**	0.04283138	0.03706314;0.04921080	2.2e-16	***
LTR	ERVL	MLT2F	115	0.0452415703152354	171587	1911	399.435	19.3085109108288	0.157139709903183	179097.93	1	0.002	**	0.06017792	0.04993555;0.07179426	2.2e-16	***
LTR	ERVL	LTR62	45	0.0177032231668312	171587	313	73.381	8.27358998810622	0.0288684493156721	179097.93	1	0.002	**	0.14377	0.1068386;0.1876072	7.854e-05	***
LTR	ERVL	MER68C	21	0.00826150414452125	171587	163	32.92	5.31976502299677	0.0129508912589352	179097.93	17	0.034	*	0.1288344	0.08155114;0.19017291	0.01893	*
LTR	ERVL	LTR53B	23	0.00904831406304708	171587	187	42.887	6.26765622178774	0.0168719584879087	179097.93	2	0.004	**	0.1229947	0.07958981;0.17881825	0.000329	***
LTR	ERVL	MER21C	804	0.316297587247385	171587	5505	1285.237	34.823634453005	0.505618609628193	179097.93	1	0.002	**	0.146049	0.1368186;0.1556563	2.2e-16	***
LTR	ERVL	LTR47A	70	0.0275383471484042	171587	679	154.632	11.5232530720002	0.0608329956607433	179097.93	1	0.002	**	0.1030928	0.08125031;0.12845317	2.2e-16	***
LTR	ERVL	LTR84b	125	0.0491756199078646	171587	1278	254.336	14.9056795646251	0.100057043719093	179097.93	1	0.002	**	0.09780908	0.08207116;0.11542381	2.2e-16	***
LTR	ERVL	LTR32	128	0.0503558347856533	171587	1216	268.013	15.24714092236	0.105437643346932	179097.93	1	0.002	**	0.1052632	0.08857349;0.12388822	2.2e-16	***
LTR	ERVL	LTR16	235	0.0924501654267854	171587	3017	641.366	24.3956798059245	0.25231656510262	179097.93	1	0.002	**	0.07789195	0.06857600;0.08803582	2.2e-16	***
LTR	ERVL	MER74C	10	0.00393404959262916	171587	234	49.856	6.65067631865328	0.019613597649012	179097.93	1	0.002	**	0.04273504	0.02068045;0.07718512	2.784e-13	***
LTR	ERVL	tot	10762	4.23382417158751	171587	133596	22447.83	128.602681736229	8.83108764669088	179097.93	1	0.002	**	0.0805563	0.07910231;0.08202853	2.2e-16	***
LTR	ERVL	LTR16B	62	0.0243911074743008	171587	694	142.824	11.4934382637713	0.0561876699017668	179097.93	1	0.002	**	0.08933718	0.06917933;0.11306394	2.2e-16	***
LTR	ERVL	LTR16A2	134	0.0527162645412308	171587	1825	397.251	18.9951787518785	0.156280513472153	179097.93	1	0.002	**	0.07342466	0.06187713;0.08636466	2.2e-16	***
LTR	ERVL	LTR101_Mam	98	0.0385536860077658	171587	1151	253.585	14.522798858577	0.0997615965946867	179097.93	1	0.002	**	0.08514335	0.06966188;0.10278190	2.2e-16	***
LTR	ERVL	LTR18C	4	0.00157361983705167	171587	77	15.048	3.91701915224306	0.00591995782698837	179097.93	1	0.002	**	0.05194805	0.01433351;0.12769860	0.0004894	***
LTR	ERVL	LTR83	76	0.0298987769039816	171587	726	149.019	11.4504913760394	0.0586248136244005	179097.93	1	0.002	**	0.1046832	0.08336814;0.12927060	6.944e-13	***
LTR	ERVL	MER21A	312	0.12274234729003	171587	1975	447.139	20.6765857965042	0.175906700079861	179097.93	1	0.002	**	0.1579747	0.1421533;0.1748185	4.376e-14	***
LTR	ERVL	LTR80B	21	0.00826150414452125	171587	507	100.386	9.82178555413788	0.0394923502405671	179097.93	1	0.002	**	0.04142012	0.02581951;0.06262015	2.2e-16	***
LTR	ERVL	LTR67B	339	0.133364281190129	171587	3708	754.771	25.7448899465187	0.296930654507831	179097.93	1	0.002	**	0.09142395	0.08233727;0.10116041	2.2e-16	***
LTR	ERVL	LTR16A	345	0.135724710945706	171587	4245	878.871	26.7923905464069	0.345752209952359	179097.93	1	0.002	**	0.08127208	0.07322453;0.08990121	2.2e-16	***
LTR	ERVL	LTR18A	11	0.00432745455189208	171587	198	41.498	6.30029282570975	0.0163255189994925	179097.93	1	0.002	**	0.05555556	0.02805609;0.09722842	2.309e-09	***
LTR	ERVL	LTR47B3	12	0.004720859511155	171587	120	25.035	4.74428954462976	0.00984889315514711	179097.93	3	0.006	**	0.1	0.05274779;0.16816521	0.002263	**
LTR	ERV1?	tot	141	0.0554700992560712	171587	1544	329.241	16.703170804219	0.129525042192682	179097.93	1	0.002	**	0.09132124	0.07741647;0.10680194	2.2e-16	***
LTR	ERV1?	LTR103_Mam	70	0.0275383471484042	171587	748	160.947	11.4520452470438	0.0633173479784886	179097.93	1	0.002	**	0.09358289	0.07367881;0.11675684	2.2e-16	***
LTR	ERV1?	EUTREP15	11	0.00432745455189208	171587	196	39.878	5.85622842889615	0.0156882029654866	179097.93	1	0.002	**	0.05612245	0.02834578;0.09819815	1.164e-08	***
LTR	ERV1?	LTR103b_Mam	61	0.0239977025150379	171587	600	129.215	10.4259040123375	0.0508338218111578	179097.93	1	0.002	**	0.1016667	0.07866216;0.12867646	2.516e-13	***
LTR	ERVL-MaLR	THE1A	278	0.109366578675091	171587	4236	857.489	27.6497085949452	0.337340425113399	179097.93	1	0.002	**	0.06562795	0.05835430;0.07350733	2.2e-16	***
LTR	ERVL-MaLR	MLT1M	344	0.135331305986443	171587	2320	485.42	20.51112640267	0.190966635325405	179097.93	1	0.002	**	0.1482759	0.1340506;0.1633953	6.551e-14	***
LTR	ERVL-MaLR	MLT1C2	1930	0.759271571377429	171587	15985	3373.396	54.4300083576129	1.32711071595769	179097.93	1	0.002	**	0.1207382	0.1157253;0.1258895	2.2e-16	***
LTR	ERVL-MaLR	MLT1J2	601	0.236436380517013	171587	6900	1444.566	34.8086668415682	0.568299428382594	179097.93	1	0.002	**	0.08710145	0.08055103;0.09400316	2.2e-16	***
LTR	ERVL-MaLR	MLT1O	677	0.266335157420994	171587	5061	1090.088	29.3470186476157	0.428846025232994	179097.93	1	0.002	**	0.133768	0.1245042;0.1434565	2.2e-16	***
LTR	ERVL-MaLR	MSTB	765	0.300954793836131	171587	8566	1795.563	39.9285401601326	0.706383388869	179097.93	1	0.002	**	0.08930656	0.08334932;0.09554482	2.2e-16	***
LTR	ERVL-MaLR	MSTD	734	0.288759240098981	171587	7647	1562.682	36.464345935784	0.614766848550893	179097.93	1	0.002	**	0.09598535	0.08947261;0.10280787	2.2e-16	***
LTR	ERVL-MaLR	THE1B	1415	0.556668017357027	171587	22429	4454.202	60.4355164423011	1.7523051563588	179097.93	1	0.002	**	0.06308797	0.05994070;0.06634903	2.2e-16	***
LTR	ERVL-MaLR	MLT1E3	171	0.0672722480339587	171587	2044	388.3	18.2819646162613	0.15275914568179	179097.93	1	0.002	**	0.08365949	0.07201548;0.09651323	2.2e-16	***
LTR	ERVL-MaLR	MLT1G1	376	0.147920264682857	171587	3600	785.513	26.7784038716633	0.309024709765491	179097.93	1	0.002	**	0.1044444	0.09463926;0.11489705	2.2e-16	***
LTR	ERVL-MaLR	MLT1H2	426	0.167590512646002	171587	4721	1000.754	29.2221049107592	0.393701586602201	179097.93	1	0.002	**	0.09023512	0.08221146;0.09876963	2.2e-16	***
LTR	ERVL-MaLR	MLT1F1	406	0.159722413460744	171587	3265	689.9	24.766375862717	0.271410081395486	179097.93	1	0.002	**	0.1243492	0.1132176;0.1361583	2.2e-16	***
LTR	ERVL-MaLR	MLT1F2	635	0.249812149131952	171587	6038	1295.962	34.0491982857733	0.509837877816288	179097.93	1	0.002	**	0.1051673	0.09753885;0.11317947	2.2e-16	***
LTR	ERVL-MaLR	MLT1A1	578	0.227388066453966	171587	6780	1386.291	35.90389127112	0.545373754381548	179097.93	1	0.002	**	0.08525074	0.07870929;0.09215139	2.2e-16	***
LTR	ERVL-MaLR	MLT1E1	92	0.0361932562521883	171587	1045	219.864	14.341728946999	0.0864955879633819	179097.93	1	0.002	**	0.08803828	0.07155972;0.10687848	2.2e-16	***
LTR	ERVL-MaLR	MLT1K	2118	0.833231703718857	171587	17616	3864.3	57.8835080182646	1.52023478407969	179097.93	1	0.002	**	0.1202316	0.1154635;0.1251255	2.2e-16	***
LTR	ERVL-MaLR	MLT1G	263	0.103465504286147	171587	2834	626.564	23.6313424151982	0.24649338489561	179097.93	1	0.002	**	0.09280169	0.08236726;0.10408548	2.2e-16	***
LTR	ERVL-MaLR	MLT1A0	1955	0.769106695359002	171587	20690	4138.31	57.3354275404941	1.62803167696732	179097.93	1	0.002	**	0.09449009	0.09053737;0.09855717	2.2e-16	***
LTR	ERVL-MaLR	MSTB2	160	0.0629447934820666	171587	1582	324.875	17.2917430983513	0.12780743614054	179097.93	1	0.002	**	0.1011378	0.08671484;0.11705953	2.2e-16	***
LTR	ERVL-MaLR	MLT1J	1893	0.744715587884701	171587	15262	3180.386	51.69430631419	1.25117962477035	179097.93	1	0.002	**	0.1240335	0.1188434;0.1293675	2.2e-16	***
LTR	ERVL-MaLR	MLT1A	903	0.355244678214414	171587	9077	1877.556	39.3701774808658	0.738639841693844	179097.93	1	0.002	**	0.09948221	0.09339899;0.10582382	2.2e-16	***
LTR	ERVL-MaLR	MLT1E2	351	0.138085140701284	171587	4004	833.48	28.1390726110049	0.327895165446456	179097.93	1	0.002	**	0.08766234	0.07908111;0.09685066	2.2e-16	***
LTR	ERVL-MaLR	tot	23491	9.24147589804517	171587	323803	43743.591	158.741691573586	17.2089456353687	179097.93	1	0.002	**	0.0725472	0.07165604;0.07344601	2.2e-16	***
LTR	ERVL-MaLR	MSTA1	56	0.0220306777187233	171587	544	117.468	10.136257678242	0.0462124937546963	179097.93	1	0.002	**	0.1029412	0.07870118;0.13159169	5.533e-12	***
LTR	ERVL-MaLR	MLT1E	63	0.0247845124335637	171587	918	190.107	13.1552503439354	0.0747890365905953	179097.93	1	0.002	**	0.06862745	0.05313470;0.08695356	2.2e-16	***
LTR	ERVL-MaLR	MSTA	1204	0.473659570952551	171587	19752	3897.932	59.191714243085	1.53346577966962	179097.93	1	0.002	**	0.06095585	0.05765884;0.06438282	2.2e-16	***
LTR	ERVL-MaLR	MSTC	323	0.127069801841922	171587	3205	679.543	24.8425704045355	0.2673355862324	179097.93	1	0.002	**	0.10078	0.09056977;0.11172520	2.2e-16	***
LTR	ERVL-MaLR	MSTB1	401	0.15775538866443	171587	4555	951.028	29.2714884492749	0.374139131597893	179097.93	1	0.002	**	0.08803513	0.07996291;0.09663990	2.2e-16	***
LTR	ERVL-MaLR	THE1D	784	0.308429488062127	171587	12601	2521.112	46.0854133248398	0.99181796365725	179097.93	1	0.002	**	0.06221728	0.05806162;0.06657653	2.2e-16	***
LTR	ERVL-MaLR	MLT1F	555	0.218339752390919	171587	4306	976.614	28.859242191365	0.384204790885594	179097.93	1	0.002	**	0.1288899	0.1190198;0.1392664	2.2e-16	***
LTR	ERVL-MaLR	MLT1H	945	0.371767686503456	171587	10078	2170.291	44.6910685776321	0.853803242443674	179097.93	1	0.002	**	0.0937686	0.08814570;0.09962749	2.2e-16	***
LTR	ERVL-MaLR	MLT1L	1230	0.483888099893387	171587	12035	2514.492	47.4215218728452	0.989213622826929	179097.93	1	0.002	**	0.1022019	0.09684522;0.10775186	2.2e-16	***
LTR	ERVL-MaLR	MLT1H1	322	0.126676396882659	171587	3631	775.89	25.7923854489488	0.305238973842504	179097.93	1	0.002	**	0.0886808	0.07963033;0.09839959	2.2e-16	***
LTR	ERVL-MaLR	MLT1E1A	257	0.10110507453057	171587	3367	706.03	25.6722840075862	0.277755703388397	179097.93	1	0.002	**	0.07632908	0.06758278;0.08581929	2.2e-16	***
LTR	ERVL-MaLR	MLT1B	1760	0.692392728302733	171587	17694	3592.439	55.8887630282943	1.41328331844951	179097.93	1	0.002	**	0.09946875	0.09509668;0.10397295	2.2e-16	***
LTR	ERVL-MaLR	THE1C	666	0.262007702869102	171587	9865	1980.566	42.7395169639329	0.779164486547517	179097.93	1	0.002	**	0.0675114	0.06263776;0.07264221	2.2e-16	***
LTR	ERVL-MaLR	MLT1J1	387	0.152247719234749	171587	4928	1008.891	28.8514041689919	0.396902722755723	179097.93	1	0.002	**	0.07853084	0.07117015;0.08639527	2.2e-16	***
LTR	ERVL-MaLR	MLT1C	766	0.301348198795394	171587	6450	1386.202	33.6214455013106	0.545338741340173	179097.93	1	0.002	**	0.1187597	0.1109609;0.1269050	2.2e-16	***
LTR	ERVL-MaLR	MLT1N2	636	0.250205554091215	171587	5722	1186.227	30.7748690259368	0.466667584611572	179097.93	1	0.002	**	0.1111499	0.1031182;0.1195805	2.2e-16	***
LTR	ERVL-MaLR	MLT1D	1811	0.712456381225142	171587	18645	3882.345	57.204408215795	1.52733377656959	179097.93	1	0.002	**	0.0971306	0.09291617;0.10147113	2.2e-16	***
LTR	ERVL-MaLR	MLT1G3	311	0.122348942330767	171587	2737	599.67	23.3445940223871	0.235913151921193	179097.93	1	0.002	**	0.1136281	0.1019738;0.1261155	2.2e-16	***
LTR	ERVL-MaLR	MLT1I	960	0.3776687608924	171587	11068	2287.14	46.5281556615913	0.899772218528587	179097.93	1	0.002	**	0.08673654	0.08155717;0.09213447	2.2e-16	***
LTR	Gypsy?	tot	529	0.208111223450083	171587	7780	1587.222	36.3056306213625	0.624421006251205	179097.93	1	0.002	**	0.06799486	0.06249945;0.07381651	2.2e-16	***
LTR	Gypsy?	LTR88c	68	0.0267515372298783	171587	1040	208.611	13.0094167403433	0.0820686019567963	179097.93	1	0.002	**	0.06538462	0.05112790;0.08215758	2.2e-16	***
LTR	Gypsy?	LTR85c	84	0.033046016578085	171587	1154	236.742	14.2800334507786	0.0931354768658214	179097.93	1	0.002	**	0.07279029	0.05847261;0.08932889	2.2e-16	***
LTR	Gypsy?	LTR88b	107	0.0420943306411321	171587	1636	335.592	16.7266050146261	0.132023557088961	179097.93	1	0.002	**	0.06540342	0.05390601;0.07848842	2.2e-16	***
LTR	Gypsy?	LTR88a	68	0.0267515372298783	171587	903	187.581	13.3259528747486	0.0737952956634971	179097.93	1	0.002	**	0.07530454	0.05894835;0.09449259	2.2e-16	***
LTR	Gypsy?	LTR85b	83	0.0326526116188221	171587	1177	246.779	14.9662335658357	0.0970840824419433	179097.93	1	0.002	**	0.07051827	0.05655548;0.08667057	2.2e-16	***
LTR	Gypsy?	LTR85a	129	0.0507492397449162	171587	1870	397.124	18.7276092266831	0.156230551042326	179097.93	1	0.002	**	0.06898396	0.05791352;0.08142819	2.2e-16	***
LTR	tot	tot	40510	15.9368348997407	171587	741743	76997.138	202.562090126352	30.2910559382512	179097.93	1	0.002	**	0.0546146	0.05409856;0.05513413	2.2e-16	***
LTR	ERV1--int	HERV4_I-int	33	0.0129823636556762	171587	348	82.949	9.62502156049742	0.0326325479658997	179097.93	1	0.002	**	0.09482759	0.06617641;0.13059330	8.547e-12	***
LTR	ERV1--int	PRIMA4-int	38	0.0149493884519908	171587	419	91.687	10.1529361818694	0.036070120499939	179097.93	1	0.002	**	0.09069212	0.06497901;0.12235582	5.866e-12	***
LTR	ERV1--int	LTR39-int	13	0.00511426447041791	171587	180	38.374	5.86673184511978	0.0150965219067552	179097.93	1	0.002	**	0.07222222	0.03901367;0.12033578	3.817e-07	***
LTR	ERV1--int	HERVFH19-int	5	0.00196702479631458	171587	110	24.117	5.96161486946715	0.00948774740254376	179097.93	1	0.002	**	0.04545455	0.01492147;0.10289213	6.961e-07	***
LTR	ERV1--int	MER92-int	15	0.00590107438894375	171587	956	186.399	14.0180706698642	0.0733302910016484	179097.93	1	0.002	**	0.01569038	0.008807684;0.025747021	2.2e-16	***
LTR	ERV1--int	HERV3-int	56	0.0220306777187233	171587	303	82.09	10.5271420965389	0.0322946131058928	179097.93	11	0.022	*	0.1848185	0.1427353;0.2331874	0.0005878	***
LTR	ERV1--int	MER89-int	32	0.0125889586964133	171587	696	160.435	12.347478901996	0.063115924639346	179097.93	1	0.002	**	0.04597701	0.03165754;0.06428861	2.2e-16	***
LTR	ERV1--int	MER31-int	31	0.0121955537371504	171587	1145	247.888	14.8864724855509	0.0975203685417658	179097.93	1	0.002	**	0.02707424	0.01846812;0.03821094	2.2e-16	***
LTR	ERV1--int	MER34-int	25	0.00983512398157291	171587	401	93.346	9.73822967058781	0.0367227793273562	179097.93	1	0.002	**	0.06234414	0.04074855;0.09065918	2.2e-16	***
LTR	ERV1--int	LTR19-int	8	0.00314723967410333	171587	231	50.779	7.42113416077572	0.0199767104264116	179097.93	1	0.002	**	0.03463203	0.01506807;0.06709596	1.758e-15	***
LTR	ERV1--int	HERVIP10B3-int	29	0.0114087438186246	171587	239	71.114	10.4115995603656	0.027976600273023	179097.93	1	0.002	**	0.1213389	0.08278872;0.16959546	1.578e-10	***
LTR	ERV1--int	MER66-int	17	0.00668788430746958	171587	776	178.871	14.1765769611121	0.0703687384683171	179097.93	1	0.002	**	0.02190722	0.01281232;0.03484446	2.2e-16	***
LTR	ERV1--int	HUERS-P2-int	5	0.00196702479631458	171587	257	61.787	9.03511285287927	0.0243073122179778	179097.93	1	0.002	**	0.01945525	0.006346513;0.044815551	2.2e-16	***
LTR	ERV1--int	HERV-Fc2-int	0	0	171587	3	2.22727272727273	1.65767569907342	0.000876220136540132	179097.93	1	0.002	**	0	0.0000000;0.7075982	0.01709	*
LTR	ERV1--int	HERV30-int	3	0.00118021487778875	171587	69	19.042	5.73787061192209	0.00749121723428446	179097.93	1	0.002	**	0.04347826	0.009057607;0.121847149	1.114e-06	***
LTR	ERV1--int	MER83B-int	11	0.00432745455189208	171587	267	58.758	7.73209035262918	0.0231156885963704	179097.93	1	0.002	**	0.0411985	0.02074270;0.07251849	2.381e-16	***
LTR	ERV1--int	MER34B-int	15	0.00590107438894375	171587	593	130.696	11.1741866122974	0.0514164545558261	179097.93	1	0.002	**	0.02529511	0.01422505;0.04137765	2.2e-16	***
LTR	ERV1--int	MER61-int	33	0.0129823636556762	171587	1204	272.367	18.4656787660864	0.107150528539563	179097.93	1	0.002	**	0.02740864	0.0189403;0.0382780	2.2e-16	***
LTR	ERV1--int	LTR23-int	10	0.00393404959262916	171587	173	31.572	5.51372988250397	0.0124205813738488	179097.93	1	0.002	**	0.05780347	0.0280639;0.1037318	2.688e-06	***
LTR	ERV1--int	LTR46-int	4	0.00157361983705167	171587	80	17.826	5.11702139021403	0.00701283680382075	179097.93	1	0.002	**	0.05	0.01378939;0.12309874	3.841e-05	***
LTR	ERV1--int	HERVIP10FH-int	51	0.0200636529224087	171587	400	106.521	11.726511419432	0.0419058896656451	179097.93	1	0.002	**	0.1275	0.09642507;0.16421206	2.201e-11	***
LTR	ERV1--int	PRIMAX-int	5	0.00196702479631458	171587	72	17.879	3.9920289697465	0.00703368726666168	179097.93	1	0.002	**	0.06944444	0.02293166;0.15466731	0.0001696	***
LTR	ERV1--int	MER65-int	24	0.00944171902231	171587	1038	251.127	16.677320048617	0.0987946072048184	179097.93	1	0.002	**	0.02312139	0.01486917;0.03420840	2.2e-16	***
LTR	ERV1--int	HERVH-int	65	0.0255713223520896	171587	5787	1496.913	44.2445364989849	0.58889299778513	179097.93	1	0.002	**	0.01123207	0.008679076;0.014294084	2.2e-16	***
LTR	ERV1--int	HUERS-P3b-int	13	0.00511426447041791	171587	519	126.79	12.6947649469006	0.0498798147849452	179097.93	1	0.002	**	0.02504817	0.01340299;0.04245227	2.2e-16	***
LTR	ERV1--int	MER50-int	30	0.0118021487778875	171587	544	117.757	11.9438941559111	0.0463261877879233	179097.93	1	0.002	**	0.05514706	0.03751311;0.07779269	2.2e-16	***
LTR	ERV1--int	HUERS-P1-int	22	0.00865490910378416	171587	498	124.805	12.8404771271496	0.0490989059408083	179097.93	1	0.002	**	0.04417671	0.02788915;0.06612245	2.2e-16	***
LTR	ERV1--int	HERVH48-int	15	0.00590107438894375	171587	120	38.221	8.36517394530056	0.0150363309479879	179097.93	2	0.004	**	0.125	0.07167968;0.19777641	1.13e-06	***
LTR	ERV1--int	PABL_A-int	18	0.0070812892667325	171587	449	106.068	11.1664706181526	0.041727677219099	179097.93	1	0.002	**	0.04008909	0.02392946;0.06261963	2.2e-16	***
LTR	ERV1--int	HERV9-int	18	0.0070812892667325	171587	355	111.363	15.1562179300095	0.0438107564783962	179097.93	1	0.002	**	0.05070423	0.03032382;0.07895274	2.2e-16	***
LTR	ERV1--int	MER57A-int	64	0.0251779173928267	171587	1903	465.895	21.6513453567153	0.183285403495796	179097.93	1	0.002	**	0.03363111	0.02599442;0.04274514	2.2e-16	***
LTR	ERV1--int	HERVFH21-int	10	0.00393404959262916	171587	131	36.633	7.65446940694794	0.0144116038726784	179097.93	1	0.002	**	0.07633588	0.03721221;0.13590432	1.272e-08	***
LTR	ERV1--int	MER4-int	83	0.0326526116188221	171587	3018	633.122	26.4800738350615	0.249073334618456	179097.93	1	0.002	**	0.02750166	0.02196310;0.03397959	2.2e-16	***
LTR	ERV1--int	PABL_B-int	11	0.00432745455189208	171587	246	57.909	8.2787231054225	0.0227816877859562	179097.93	1	0.002	**	0.04471545	0.02253008;0.07859832	4.209e-16	***
LTR	ERV1--int	HERVS71-int	17	0.00668788430746958	171587	174	60.836	10.9790547700448	0.0239331841017188	179097.93	1	0.002	**	0.09770115	0.05795074;0.15181804	2.524e-14	***
LTR	ERV1--int	HERV35I-int	12	0.004720859511155	171587	615	137.357	12.4708087978315	0.0540369249894764	179097.93	1	0.002	**	0.0195122	0.01012188;0.03383563	2.2e-16	***
LTR	ERV1--int	HERVIP10F-int	18	0.0070812892667325	171587	302	106.677	13.2542199070841	0.0419672608392901	179097.93	1	0.002	**	0.05960265	0.03570325;0.09256420	2.2e-16	***
LTR	ERV1--int	MER4B-int	53	0.0208504628409346	171587	1527	302.79	17.3504160450675	0.119119087615218	179097.93	1	0.002	**	0.03470858	0.02610506;0.04515581	2.2e-16	***
LTR	ERV1--int	LTR37-int	61	0.0239977025150379	171587	1383	293.347	17.0753084059163	0.115404164584899	179097.93	1	0.002	**	0.04410701	0.03390351;0.05629943	2.2e-16	***
LTR	ERV1--int	ERV24_Prim-int	20	0.00786809918525833	171587	416	92.339	10.122180473472	0.0363266205333784	179097.93	1	0.002	**	0.04807692	0.02961048;0.07327656	2.2e-16	***
LTR	ERV1--int	LOR1-int	34	0.0133757686149392	171587	1390	319.77	18.1277609129124	0.125799103823503	179097.93	1	0.002	**	0.02446043	0.01699767;0.03401444	2.2e-16	***
LTR	ERV1--int	MER51-int	20	0.00786809918525833	171587	608	125.678	12.0361615636043	0.0494423484702448	179097.93	1	0.002	**	0.03289474	0.02020645;0.05034752	2.2e-16	***
LTR	ERV1--int	HERVE-int	23	0.00904831406304708	171587	268	86.172	12.2748967038053	0.033900492149604	179097.93	1	0.002	**	0.0858209	0.05518112;0.12599026	2.2e-16	***
LTR	ERV1--int	HERV-Fc1-int	0	0	171587	6	3.02407932011331	2.18069890922761	0.00118968780173701	179097.93	1	0.002	**	0	0.0000000;0.4592581	0.01489	*
LTR	ERV1--int	MER84-int	9	0.00354064463336625	171587	140	30.141	6.07058242436185	0.0118576188771436	179097.93	1	0.002	**	0.06428571	0.02981431;0.11852576	1.526e-06	***
LTR	ERV1--int	HERV17-int	39	0.0153427934112537	171587	899	234.095	18.5114734597127	0.0920941339386524	179097.93	1	0.002	**	0.04338154	0.03102738;0.05882941	2.2e-16	***
LTR	ERV1--int	MER101-int	31	0.0121955537371504	171587	1219	279.662	16.9922480117403	0.110020417717386	179097.93	1	0.002	**	0.02543068	0.01734283;0.03590383	2.2e-16	***
LTR	ERV1--int	MER110-int	14	0.00550766942968083	171587	393	85.172	9.17030591150102	0.0335070871903411	179097.93	1	0.002	**	0.03562341	0.01960998;0.05904819	2.2e-16	***
LTR	ERV1--int	HERV9NC-int	17	0.00668788430746958	171587	257	87.293	13.8977083469649	0.0343414991089378	179097.93	1	0.002	**	0.06614786	0.03900256;0.10379841	2.2e-16	***
LTR	ERV1--int	HERVI-int	17	0.00668788430746958	171587	76	28.185	7.53787732684703	0.0110881187768253	179097.93	65	0.13	ns	0.2236842	0.1360364;0.3338045	0.008546	**
LTR	ERV1--int	HERVE_a-int	13	0.00511426447041791	171587	189	53.136	10.1870152291669	0.0209039659153943	179097.93	1	0.002	**	0.06878307	0.03712983;0.11474914	4.371e-13	***
LTR	ERV1--int	MER57-int	26	0.0102285289408358	171587	1272	277.733	17.5316590792221	0.109261539550968	179097.93	1	0.002	**	0.02044025	0.01339464;0.02980706	2.2e-16	***
LTR	ERV1--int	LTR43-int	5	0.00196702479631458	171587	147	13.788	4.04789345727396	0.00542426757831709	179097.93	13	0.026	*	0.03401361	0.01113468;0.07758934	0.01003	*
LTR	ERV1--int	MER83A-int	6	0.0023604297555775	171587	102	22.009	4.80812198649709	0.00865844974841753	179097.93	1	0.002	**	0.05882353	0.02189072;0.12364568	1.924e-05	***
LTR	ERV1--int	tot	1276	0.501984728019481	171587	42759	9310.685	101.878186771948	3.66286965313485	179097.93	1	0.002	**	0.02984167	0.02824921;0.03149838	2.2e-16	***
LTR	ERV1--int	LTR38-int	7	0.00275383471484042	171587	116	24.574	4.7855433782827	0.00966753346892691	179097.93	1	0.002	**	0.06034483	0.02460342;0.12038487	1.108e-05	***
LTR	ERV1--int	LTR49-int	63	0.0247845124335637	171587	2182	487.44	22.215443410518	0.191761313343116	179097.93	1	0.002	**	0.02887259	0.02225625;0.03679093	2.2e-16	***
LTR	ERV1--int	HUERS-P3-int	33	0.0129823636556762	171587	715	161.821	14.7459961821304	0.0636611839128844	179097.93	1	0.002	**	0.04615385	0.03197990;0.06420935	2.2e-16	***
LTR	ERV1--int	HERVP71A-int	16	0.00629447934820666	171587	250	56.158	9.19639111878184	0.0220928357022869	179097.93	1	0.002	**	0.064	0.03702074;0.10185303	9.867e-12	***
LTR	ERV1--int	HERV9N-int	17	0.00668788430746958	171587	237	67.568	11.1779390910097	0.0265815862874767	179097.93	1	0.002	**	0.07172996	0.04233806;0.11236404	3.922e-16	***
LTR	ERV1--int	MER52-int	7	0.00275383471484042	171587	489	123.111	12.4535042766592	0.0484324779398169	179097.93	1	0.002	**	0.01431493	0.005774202;0.029270774	2.2e-16	***
LTR	ERV1--int	Harlequin-int	30	0.0118021487778875	171587	570	166.748	15.9029997610954	0.0655994901471728	179097.93	1	0.002	**	0.05263158	0.03578842;0.07428509	2.2e-16	***
LTR	ERV1--int	HERV1_I-int	0	0	171587	49	11.954	4.98966740181956	0.0047027628830289	179097.93	1	0.002	**	0	0.00000000;0.07251926	2.115e-06	***
LTR	ERV1--int	MER41-int	62	0.0243911074743008	171587	1715	396.868	22.0121127815825	0.156129839372755	179097.93	1	0.002	**	0.0361516	0.02782736;0.04610725	2.2e-16	***
LTR	ERV1--int	PRIMA41-int	16	0.00629447934820666	171587	460	120.064	11.5850817052845	0.0472337730289428	179097.93	1	0.002	**	0.03478261	0.02000950;0.05587127	2.2e-16	***
LTR	ERV1--int	HERV15-int	16	0.00629447934820666	171587	95	24.637	6.5801618163636	0.00969231798136047	179097.93	100	0.2	ns	0.1684211	0.09944375;0.25904819	0.04613	*
LTR	ERV1--int	LTR25-int	19	0.00747469422599541	171587	592	112.701	11.8924778759529	0.0443371323138899	179097.93	1	0.002	**	0.03209459	0.01943143;0.04966727	2.2e-16	***
LTR	ERV1--int	ERV24B_Prim-int	9	0.00354064463336625	171587	376	91.313	10.0322318891001	0.0359229870451747	179097.93	1	0.002	**	0.02393617	0.01100223;0.04495060	2.2e-16	***
LTR	ERVK--int	HERVK3-int	31	0.0121955537371504	171587	336	94.674	11.5088738883602	0.0372452211132574	179097.93	1	0.002	**	0.0922619	0.06354995;0.12840025	2.2e-16	***
LTR	ERVK--int	HERVK11-int	17	0.00668788430746958	171587	286	84.346	11.6633750826387	0.03318213469399	179097.93	1	0.002	**	0.05944056	0.03500401;0.09346618	2.2e-16	***
LTR	ERVK--int	HERVK9-int	34	0.0133757686149392	171587	680	191.618	17.9644314353891	0.0753834714840415	179097.93	1	0.002	**	0.05	0.03487151;0.06917205	2.2e-16	***
LTR	ERVK--int	HERVK14C-int	7	0.00275383471484042	171587	82	18.831	5.85822138176407	0.00740820878787998	179097.93	7	0.014	*	0.08536585	0.03501266;0.16800795	0.0009288	***
LTR	ERVK--int	HERVK22-int	34	0.0133757686149392	171587	421	96.086	11.4102058174599	0.0378007089157366	179097.93	1	0.002	**	0.0807601	0.05657534;0.11102690	1.612e-15	***
LTR	ERVK--int	tot	200	0.0786809918525833	171587	2628	727.97	34.3596520018129	0.286387008194625	179097.93	1	0.002	**	0.0761035	0.06625189;0.08691129	2.2e-16	***
LTR	ERVK--int	HERVK14-int	23	0.00904831406304708	171587	407	97.679	10.7145116435496	0.0384274030158424	179097.93	1	0.002	**	0.05651106	0.03615671;0.08359030	2.2e-16	***
LTR	ERVK--int	HERVK11D-int	1	0.000393404959262916	171587	43	14.085	4.56361716203293	0.00554110885121818	179097.93	2	0.004	**	0.02325581	0.0005886129;0.1228904827	1.607e-06	***
LTR	ERVK--int	HERVK-int	40	0.0157361983705167	171587	251	93.477	13.8176118557947	0.0367743153770196	179097.93	1	0.002	**	0.1593625	0.1163573;0.2106214	1.54e-13	***
LTR	ERVK--int	HERVKC4-int	8	0.00314723967410333	171587	55	15.626	4.38375881423024	0.00614734589344233	179097.93	41	0.082	ns	0.1454545	0.06495142;0.26663232	0.02397	*
LTR	ERVK--int	HERVK13-int	10	0.00393404959262916	171587	67	25.578	6.69886488823224	0.0100625120480269	179097.93	4	0.008	**	0.1492537	0.07396468;0.25740245	4.241e-05	***
LTR	ERVL-MaLR--int	MLT1J-int	73	0.0287185620261929	171587	1434	302.619	16.8787063997728	0.119051815367185	179097.93	1	0.002	**	0.05090656	0.04011174;0.06358466	2.2e-16	***
LTR	ERVL-MaLR--int	MLT-int	26	0.0102285289408358	171587	409	80.883	8.59821145589246	0.0318197733200625	179097.93	1	0.002	**	0.06356968	0.04194247;0.09175948	2.269e-14	***
LTR	ERVL-MaLR--int	MLT1K-int	25	0.00983512398157291	171587	202	42.892	6.07447407066942	0.016873925512705	179097.93	3	0.006	**	0.1237624	0.08171793;0.17725678	0.001402	**
LTR	ERVL-MaLR--int	MSTB1-int	11	0.00432745455189208	171587	231	44.972	7.34378289079594	0.0176922078279719	179097.93	1	0.002	**	0.04761905	0.02400775;0.08360473	1.19e-10	***
LTR	ERVL-MaLR--int	MST-int	24	0.00944171902231	171587	227	47.16	6.90869959761823	0.0185529778788391	179097.93	1	0.002	**	0.1057269	0.06892525;0.15322115	7.527e-05	***
LTR	ERVL-MaLR--int	MLT1H-int	39	0.0153427934112537	171587	807	172.871	13.024899500841	0.0680083087127396	179097.93	1	0.002	**	0.04832714	0.03458769;0.06547548	2.2e-16	***
LTR	ERVL-MaLR--int	THE1B-int	205	0.0806480166488979	171587	4215	1081.589	39.7770070428795	0.425502476484219	179097.93	1	0.002	**	0.04863582	0.04233818;0.05556799	2.2e-16	***
LTR	ERVL-MaLR--int	MLT1G3-int	12	0.004720859511155	171587	237	52.577	6.83936019287241	0.0206840525431664	179097.93	1	0.002	**	0.05063291	0.02643311;0.08677459	5.292e-13	***
LTR	ERVL-MaLR--int	MSTA1-int	1	0.000393404959262916	171587	28	6.518555667001	2.7435405554279	0.00256443212662958	179097.93	8	0.016	*	0.03571429	0.0009037988;0.1834775975	0.01169	*
LTR	ERVL-MaLR--int	MLT1I-int	29	0.0114087438186246	171587	801	174.96	13.0556060314659	0.0688301316726399	179097.93	1	0.002	**	0.03620474	0.02437844;0.05158411	2.2e-16	***
LTR	ERVL-MaLR--int	THE1A-int	101	0.0397339008855546	171587	1461	386.776	22.7741187422145	0.152159596523874	179097.93	1	0.002	**	0.06913073	0.05665758;0.08336794	2.2e-16	***
LTR	ERVL-MaLR--int	MLT1C2-int	40	0.0157361983705167	171587	436	93.505	10.1189113726412	0.036785330715879	179097.93	1	0.002	**	0.09174312	0.06635222;0.12283143	1.146e-11	***
LTR	ERVL-MaLR--int	MLT1E-int	0	0	171587	13	2.56506849315068	1.40500781732057	0.00100911066605454	179097.93	1	0.002	**	0	0.0000000;0.2470526	0.08564	ns
LTR	ERVL-MaLR--int	MLT1-int	16	0.00629447934820666	171587	245	50.78	6.87392543244766	0.0199771038313709	179097.93	1	0.002	**	0.06530612	0.03778565;0.10388828	1.105e-09	***
LTR	ERVL-MaLR--int	MLT1E1-int	0	0	171587	45	9.519	3.04054006450891	0.0037448218072237	179097.93	1	0.002	**	0	0.0000000;0.0787051	3.15e-05	***
LTR	ERVL-MaLR--int	MLT1J2-int	30	0.0118021487778875	171587	582	127.896	11.398733048682	0.05031492066989	179097.93	1	0.002	**	0.05154639	0.03504479;0.07277069	2.2e-16	***
LTR	ERVL-MaLR--int	MLT1E2-int	16	0.00629447934820666	171587	128	25.192	4.91582152862585	0.00991065773375139	179097.93	29	0.058	ns	0.125	0.07316608;0.19504378	0.04466	*
LTR	ERVL-MaLR--int	MLT1H1-int	14	0.00550766942968083	171587	425	90.86	9.31327746484218	0.0357447745986286	179097.93	1	0.002	**	0.03294118	0.01812399;0.05465248	2.2e-16	***
LTR	ERVL-MaLR--int	MLT1A0-int	46	0.0180966281260942	171587	925	205.468	14.9307033291102	0.0808321301698329	179097.93	1	0.002	**	0.04972973	0.03663511;0.06577823	2.2e-16	***
LTR	ERVL-MaLR--int	MSTC-int	22	0.00865490910378416	171587	204	48.492	7.49480540828833	0.0190769932845773	179097.93	1	0.002	**	0.1078431	0.06883004;0.15871573	3.297e-06	***
LTR	ERVL-MaLR--int	THE1-int	11	0.00432745455189208	171587	200	42.444	6.87299804321972	0.0166976800909552	179097.93	1	0.002	**	0.055	0.02777225;0.09627764	1.059e-09	***
LTR	ERVL-MaLR--int	MSTD-int	36	0.014162578533465	171587	729	170.585	13.6000638504654	0.0671089849758646	179097.93	1	0.002	**	0.04938272	0.03482331;0.06771393	2.2e-16	***
LTR	ERVL-MaLR--int	MLT1O-int	1	0.000393404959262916	171587	13	2.8135593220339	1.43475510329998	0.00110686819046854	179097.93	184	0.368	ns	0.07692308	0.001945628;0.360297435	0.3225	ns
LTR	ERVL-MaLR--int	MLT1H2-int	11	0.00432745455189208	171587	343	75.933	8.2947763269611	0.029872418771711	179097.93	1	0.002	**	0.03206997	0.01611580;0.05665652	2.2e-16	***
LTR	ERVL-MaLR--int	MLT1F1-int	17	0.00668788430746958	171587	157	36.17	6.07470180354577	0.0142294573765397	179097.93	1	0.002	**	0.1082803	0.06435553;0.16770084	0.0001303	***
LTR	ERVL-MaLR--int	MLT1A-int	23	0.00904831406304708	171587	443	99.074	9.69714177263376	0.0389762029340142	179097.93	1	0.002	**	0.05191874	0.03319307;0.07688765	2.2e-16	***
LTR	ERVL-MaLR--int	MLT1M-int	0	0	171587	1	1.20634920634921	0.478622361658296	0.000474583760380661	179097.93	1	0.002	**	na	na	na	na
LTR	ERVL-MaLR--int	MLT1G-int	7	0.00275383471484042	171587	180	39.153	6.23477854165354	0.015402984370021	179097.93	1	0.002	**	0.03888889	0.01577596;0.07848185	2.091e-11	***
LTR	ERVL-MaLR--int	MLT1G1-int	15	0.00590107438894375	171587	297	70.988	8.55786732154064	0.0279270312481559	179097.93	1	0.002	**	0.05050505	0.02853934;0.08193314	2.2e-16	***
LTR	ERVL-MaLR--int	MLT1F2-int	26	0.0102285289408358	171587	305	69.424	8.21179990365435	0.0273117458918687	179097.93	1	0.002	**	0.0852459	0.05644092;0.12240982	7.567e-11	***
LTR	ERVL-MaLR--int	tot	1357	0.533850529719778	171587	27209	5981.865	81.1575463054565	2.35329535664127	179097.93	1	0.002	**	0.0498732	0.04731649;0.05252658	2.2e-16	***
LTR	ERVL-MaLR--int	MLT1J1-int	29	0.0114087438186246	171587	477	103.385	10.0337156851513	0.0406721717133966	179097.93	1	0.002	**	0.06079665	0.04109083;0.08614971	2.2e-16	***
LTR	ERVL-MaLR--int	THE1D-int	89	0.0350130413743996	171587	2538	580.253	26.0766750944975	0.228274407827185	179097.93	1	0.002	**	0.03506698	0.02825440;0.04297744	2.2e-16	***
LTR	ERVL-MaLR--int	MLT1F-int	46	0.0180966281260942	171587	518	117.134	10.1256393661128	0.0460810964983025	179097.93	1	0.002	**	0.08880309	0.06574811;0.11667391	2.406e-16	***
LTR	ERVL-MaLR--int	MLT1D-int	50	0.0196702479631458	171587	587	129.32	11.0829794023283	0.0508751293318804	179097.93	1	0.002	**	0.08517888	0.06388093;0.11075682	2.2e-16	***
LTR	ERVL-MaLR--int	MLT1N2-int	5	0.00196702479631458	171587	73	14.776	3.63882742996491	0.00581295167806885	179097.93	3	0.006	**	0.06849315	0.0226122;0.1526470	0.003108	**
LTR	ERVL-MaLR--int	MSTB-int	48	0.01888343804462	171587	869	218.355	16.8895302252973	0.0859019398798541	179097.93	1	0.002	**	0.0552359	0.04100387;0.07257080	2.2e-16	***
LTR	ERVL-MaLR--int	MLT1E3-int	3	0.00118021487778875	171587	72	14.675	3.86604724768353	0.0057732177771833	179097.93	1	0.002	**	0.04166667	0.008676497;0.116974820	0.0001803	***
LTR	ERVL-MaLR--int	MLT1E1A-int	1	0.000393404959262916	171587	86	17.257	4.4800694215628	0.00678898938200015	179097.93	1	0.002	**	0.01162791	0.0002943498;0.0630905163	2.059e-07	***
LTR	ERVL-MaLR--int	MSTA-int	127	0.0499624298263904	171587	3150	736.179	30.2541281690825	0.289616469505215	179097.93	1	0.002	**	0.04031746	0.03371959;0.04778522	2.2e-16	***
LTR	ERVL-MaLR--int	THE1C-int	76	0.0298987769039816	171587	1795	434.892	25.0682818468828	0.171088669543768	179097.93	1	0.002	**	0.04233983	0.03350145;0.05271037	2.2e-16	***
LTR	ERVL-MaLR--int	MLT1B-int	32	0.0125889586964133	171587	553	117.749	10.6877606273357	0.0463230405482492	179097.93	1	0.002	**	0.05786618	0.03991342;0.08071084	2.2e-16	***
LTR	ERVL-MaLR--int	MLT1C-int	6	0.0023604297555775	171587	117	25.906	5.05080930888058	0.0101915488746651	179097.93	1	0.002	**	0.05128205	0.01904955;0.10828012	5.844e-07	***
LTR	ERVL-MaLR--int	MLT1A1-int	23	0.00904831406304708	171587	454	105.138	11.2640949852101	0.0413618106069845	179097.93	1	0.002	**	0.05066079	0.03238206;0.07504885	2.2e-16	***
LTR	ERVL-MaLR--int	MLT1L-int	7	0.00275383471484042	171587	109	20.754	4.41145610257486	0.00816472652454257	179097.93	1	0.002	**	0.06422018	0.02620745;0.12784822	0.0003311	***
LTR	ERVL-MaLR--int	MSTB2-int	5	0.00196702479631458	171587	88	20.297	4.97307978244091	0.00798494045815942	179097.93	1	0.002	**	0.05681818	0.01870386;0.12763240	1.992e-05	***
LTR	LTR	EUTREP8	54	0.0212438678001975	171587	275	59.446	7.07213539880986	0.0233863512083433	179097.93	257	0.514	ns	0.1963636	0.1510940;0.2483098	0.4641	ns
LTR	LTR	LTR106_Mam	67	0.0263581322706154	171587	639	132.642	11.0948154978319	0.0521820206065518	179097.93	1	0.002	**	0.1048513	0.08218586;0.13124123	6.007e-12	***
LTR	LTR	LTR107_Mam	36	0.014162578533465	171587	426	91.111	9.22723256566241	0.0358435192434036	179097.93	1	0.002	**	0.08450704	0.05988857;0.11507436	1.033e-12	***
LTR	LTR	LTR91A	114	0.0448481653559725	171587	2403	485.02	20.2923478035288	0.1908092733417	179097.93	1	0.002	**	0.0474407	0.03928948;0.05671631	2.2e-16	***
LTR	LTR	tot	597	0.234862760679961	171587	7931	1603.593	36.6872362587359	0.630861438839298	179097.93	1	0.002	**	0.07527424	0.06956157;0.08130129	2.2e-16	***
LTR	LTR	LTR91	82	0.0322592066595592	171587	1566	313.999	16.6501719879173	0.123528763803597	179097.93	1	0.002	**	0.05236271	0.04185911;0.06458181	2.2e-16	***
LTR	LTR	LTR90A	53	0.0208504628409346	171587	406	80.574	8.44771495067677	0.0316982111876502	179097.93	1	0.002	**	0.1305419	0.09933566;0.16725248	0.0003786	***
LTR	LTR	MamRep1527	80	0.0314723967410333	171587	1268	278.798	15.9658417912775	0.109680515832583	179097.93	1	0.002	**	0.06309148	0.05034112;0.07791062	2.2e-16	***
LTR	LTR	EUTREP16	51	0.0200636529224087	171587	411	82.027	8.26720131710953	0.0322698285934592	179097.93	1	0.002	**	0.1240876	0.09380368;0.15990806	7.284e-05	***
LTR	LTR	LTR90B	65	0.0255713223520896	171587	537	105.986	9.42701822808637	0.0416954180124395	179097.93	1	0.002	**	0.1210428	0.09467276;0.15166552	3.657e-06	***
LTR	ERVL--int	HERVL-int	111	0.0436679504781837	171587	2324	662.497	34.5647611551666	0.260629605296804	179097.93	1	0.002	**	0.04776248	0.03945183;0.05723537	2.2e-16	***
LTR	ERVL--int	LTR57-int	11	0.00432745455189208	171587	366	72.314	8.44373736568711	0.0284486862241385	179097.93	1	0.002	**	0.03005464	0.01509671;0.05313883	2.2e-16	***
LTR	ERVL--int	MER76-int	10	0.00393404959262916	171587	155	30.947	5.44222461947399	0.0121747032743095	179097.93	1	0.002	**	0.06451613	0.03136885;0.11544575	4.302e-06	***
LTR	ERVL--int	tot	1249	0.491362794119383	171587	29730	6303.597	82.644895606261	2.47986632099484	179097.93	1	0.002	**	0.04201144	0.03975905;0.04435386	2.2e-16	***
LTR	ERVL--int	MER21-int	70	0.0275383471484042	171587	1093	208.481	14.8236763449686	0.0820174593120921	179097.93	1	0.002	**	0.06404392	0.0502621;0.0802261	2.2e-16	***
LTR	ERVL--int	ERVL-B4-int	194	0.0763205620970058	171587	3898	892.174	31.7270599068103	0.350985676125433	179097.93	1	0.002	**	0.04976911	0.04315374;0.05706932	2.2e-16	***
LTR	ERVL--int	MER70-int	18	0.0070812892667325	171587	258	62.237	8.49923926407934	0.0244843444496461	179097.93	1	0.002	**	0.06976744	0.04186991;0.10802311	5.851e-13	***
LTR	ERVL--int	LTR52-int	6	0.0023604297555775	171587	170	40.301	6.41166971299275	0.0158546132632548	179097.93	1	0.002	**	0.03529412	0.01306050;0.07523461	6.453e-13	***
LTR	ERVL--int	MER68-int	44	0.0173098182075683	171587	410	75.608	8.32464027064447	0.0297445621599506	179097.93	2	0.004	**	0.1073171	0.07906644;0.14138289	2.414e-05	***
LTR	ERVL--int	HERVL40-int	93	0.0365866612114512	171587	1333	276.529	16.2573509668845	0.108787879980015	179097.93	1	0.002	**	0.06976744	0.05667730;0.08479066	2.2e-16	***
LTR	ERVL--int	ERVL-int	35	0.0137691735742021	171587	820	179.765	14.2767503515541	0.0707204425018982	179097.93	1	0.002	**	0.04268293	0.02990731;0.05886424	2.2e-16	***
LTR	ERVL--int	HERVL74-int	11	0.00432745455189208	171587	371	90.157	9.19123657784032	0.0354682109122668	179097.93	1	0.002	**	0.0296496	0.01489199;0.05243114	2.2e-16	***
LTR	ERVL--int	ERVL47-int	9	0.00354064463336625	171587	212	43.899	7.06758443527558	0.0172700843066828	179097.93	1	0.002	**	0.04245283	0.01959311;0.07905646	1.147e-11	***
LTR	ERVL--int	ERV3-16A3_I-int	210	0.0826150414452125	171587	6505	1404.652	38.7641013252152	0.552597062838574	179097.93	1	0.002	**	0.03228286	0.02812157;0.03687005	2.2e-16	***
LTR	ERVL--int	HERVL32-int	4	0.00157361983705167	171587	114	27.295	5.35561925996031	0.0107379883630813	179097.93	1	0.002	**	0.03508772	0.009641495;0.087404458	3.612e-09	***
LTR	ERVL--int	ERVL-E-int	381	0.149887289479171	171587	8861	1915.363	45.3640951869662	0.753513302988698	179097.93	1	0.002	**	0.0429974	0.03886826;0.04743030	2.2e-16	***
LTR	ERVL--int	LTR53-int	23	0.00904831406304708	171587	325	74.411	8.83561809649713	0.0292736564237129	179097.93	1	0.002	**	0.07076923	0.04538759;0.10429827	4.635e-14	***
LTR	ERVL--int	HERVL18-int	31	0.0121955537371504	171587	504	123.184	12.4391670491588	0.0484611965018431	179097.93	1	0.002	**	0.06150794	0.04217057;0.08617242	2.2e-16	***
LTR	ERVL--int	HERV16-int	65	0.0255713223520896	171587	1904	409.625	20.576242532512	0.161148506438072	179097.93	1	0.002	**	0.03413866	0.02644431;0.04330752	2.2e-16	***
LTR	ERVL--int	HERVL66-int	2	0.000786809918525833	171587	107	37.565	6.3264365008114	0.0147782572947115	179097.93	1	0.002	**	0.01869159	0.002271708;0.065891897	2.2e-16	***
LTR	ERVL?	tot	480	0.1888343804462	171587	3926	837.329	27.7792088340083	0.329409381134659	179097.93	1	0.002	**	0.1222618	0.1121713;0.1329182	2.2e-16	***
LTR	ERVL?	LTR89B	63	0.0247845124335637	171587	732	156.181	12.1880592297456	0.0614423799426416	179097.93	1	0.002	**	0.08606557	0.06676727;0.10877348	2.2e-16	***
LTR	ERVL?	LTR89	104	0.0409141157633433	171587	1093	241.319	14.7182834212033	0.0949360913643677	179097.93	1	0.002	**	0.09515096	0.07840644;0.11411030	2.2e-16	***
LTR	ERVL?	Eutr10	96	0.03776687608924	171587	999	216.496	13.7066354681175	0.0851706000605844	179097.93	1	0.002	**	0.0960961	0.07853128;0.11608144	2.2e-16	***
LTR	ERVL?	LTR55	35	0.0137691735742021	171587	406	83.253	8.6541253102139	0.0327521430735156	179097.93	1	0.002	**	0.0862069	0.0607803;0.1178537	1.017e-10	***
LTR	ERVL?	LTR87	185	0.0727799174636396	171587	696	146.078	11.2367335191407	0.0574678096392083	179097.93	1001	0.002	**	0.2658046	0.2333180;0.3002907	0.000469	***
LTR	ERVK	MER11C	90	0.0354064463336625	171587	869	218.681	15.9741795849869	0.0860301898965738	179097.93	1	0.002	**	0.1035673	0.08410498;0.12576365	2.2e-16	***
LTR	ERVK	MER9a1	22	0.00865490910378416	171587	341	74.26	8.73376658027215	0.0292142522748642	179097.93	1	0.002	**	0.06451613	0.04087008;0.09605148	1.429e-14	***
LTR	ERVK	LTR22	6	0.0023604297555775	171587	104	15.501	3.83179875276373	0.00609817027353447	179097.93	7	0.014	*	0.05769231	0.02146388;0.12134989	0.005637	**
LTR	ERVK	LTR14A	16	0.00629447934820666	171587	133	26.156	5.01625625609645	0.0102899001144808	179097.93	26	0.052	ns	0.1203008	0.0703502;0.1880003	0.02843	*
LTR	ERVK	MER11A	75	0.0295053719447187	171587	968	231.677	16.41761886539	0.0911428807471547	179097.93	1	0.002	**	0.07747934	0.06142720;0.09615511	2.2e-16	***
LTR	ERVK	LTR3B_	30	0.0118021487778875	171587	264	56.018	7.36314415802735	0.0220377590079901	179097.93	2	0.004	**	0.1136364	0.0779968;0.1582360	4.239e-05	***
LTR	ERVK	LTR5A	21	0.00826150414452125	171587	267	66.122	8.94668425502761	0.0260127227163826	179097.93	1	0.002	**	0.07865169	0.04934438;0.11771564	1.394e-12	***
LTR	ERVK	LTR13	170	0.0668788430746958	171587	466	142.643	12.4999119516419	0.0561164636041402	179097.93	985	0.034	*	0.3648069	0.3210072;0.4103344	0.006623	**
LTR	ERVK	LTR13A	59	0.0232108925965121	171587	189	58.201	7.97296476645714	0.022896562034061	179097.93	562	0.88	ns	0.3121693	0.2468886;0.3834546	0.9372	ns
LTR	ERVK	LTR22C0	12	0.004720859511155	171587	113	22.36	4.68191417267771	0.00879653488911881	179097.93	14	0.028	*	0.1061947	0.05608934;0.17815423	0.01274	*
LTR	ERVK	LTR22E	15	0.00590107438894375	171587	122	24.604	4.98618552062055	0.0096793356177048	179097.93	28	0.056	ns	0.1229508	0.07047546;0.19467002	0.03142	*
LTR	ERVK	LTR3B	13	0.00511426447041791	171587	90	19.565	4.05465352591504	0.00769696802797896	179097.93	60	0.12	ns	0.1444444	0.07921316;0.23433156	0.0976	ns
LTR	ERVK	LTR5_Hs	100	0.0393404959262916	171587	653	178.574	14.5972464390927	0.0702518971954161	179097.93	1	0.002	**	0.1531394	0.1263712;0.1830865	3.966e-13	***
LTR	ERVK	LTR22C2	6	0.0023604297555775	171587	70	15.988	3.93056043145317	0.00628975848869551	179097.93	3	0.006	**	0.08571429	0.03210764;0.17728592	0.002612	**
LTR	ERVK	LTR22B2	4	0.00157361983705167	171587	40	7.76476476476476	2.72921544653898	0.00305469696596841	179097.93	113	0.226	ns	0.1	0.02792542;0.23663740	0.1622	ns
LTR	ERVK	LTR14	27	0.0106219339000987	171587	97	22.134	4.68935326394097	0.00870762536832539	179097.93	871	0.262	ns	0.2783505	0.1921128;0.3785783	0.2287	ns
LTR	ERVK	LTR22A	10	0.00393404959262916	171587	170	39.293	5.8552057550896	0.0154580610643178	179097.93	1	0.002	**	0.05882353	0.02856549;0.10551629	2.514e-09	***
LTR	ERVK	LTR5	5	0.00196702479631458	171587	27	6	2.21057910510794	0.0023604297555775	179097.93	417	0.834	ns	0.1851852	0.06300001;0.38082988	0.818	ns
LTR	ERVK	MER9a2	34	0.0133757686149392	171587	310	67.491	8.20373209095836	0.0265512941056135	179097.93	1	0.002	**	0.1096774	0.07716049;0.14988156	8.719e-07	***
LTR	ERVK	LTR22B	21	0.00826150414452125	171587	142	24.551	4.90728850593488	0.00965848515486386	179097.93	264	0.528	ns	0.1478873	0.09393583;0.21713567	0.5055	ns
LTR	ERVK	LTR5B	132	0.051929454622705	171587	442	137.375	11.5886440825349	0.0540440062787432	179097.93	347	0.694	ns	0.2986425	0.2563169;0.3436876	0.6075	ns
LTR	ERVK	LTR3A	31	0.0121955537371504	171587	163	42.529	6.17667469681789	0.0167311195124926	179097.93	34	0.068	ns	0.190184	0.1330301;0.2589546	0.04016	*
LTR	ERVK	MER11D	20	0.00786809918525833	171587	260	65.479	8.19882795159038	0.0257597633275765	179097.93	1	0.002	**	0.07692308	0.04761793;0.11630274	5.247e-13	***
LTR	ERVK	LTR3	14	0.00550766942968083	171587	92	25.197	4.78320709044362	0.00991262475854771	179097.93	11	0.022	*	0.1521739	0.08576754;0.24212308	0.007086	**
LTR	ERVK	tot	1108	0.435892694863311	171587	8264	1963.523	46.3931222574294	0.772459685826799	179097.93	1	0.002	**	0.1340755	0.1267987;0.1416114	2.2e-16	***
LTR	ERVK	LTR13_	21	0.00826150414452125	171587	44	9.034	3.1598779768891	0.00355402040198119	179097.93	1001	0.002	**	0.4772727	0.3246142;0.6331025	5.028e-05	***
LTR	ERVK	LTR14B	41	0.0161296033297796	171587	363	86.787	9.20762789275346	0.0341424361995507	179097.93	1	0.002	**	0.1129477	0.08228306;0.15009549	1.638e-09	***
LTR	ERVK	LTR22C	4	0.00157361983705167	171587	16	2.6644591611479	1.43822926156701	0.0010482114477491	179097.93	804	0.396	ns	0.25	0.07266204;0.52377082	0.3246	ns
LTR	ERVK	MER11B	55	0.0216372727594604	171587	544	132.771	12.878603084862	0.0522327698462967	179097.93	1	0.002	**	0.1011029	0.07707569;0.12956268	2.2e-16	***
LTR	ERVK	MER9B	3	0.00118021487778875	171587	39	8.109	2.79874113700284	0.00319012081466299	179097.93	42	0.084	ns	0.07692308	0.0161533;0.2087019	0.04695	*
LTR	ERVK	MER9a3	53	0.0208504628409346	171587	575	117.306	11.2417410013192	0.0461487621512957	179097.93	1	0.002	**	0.09217391	0.06980704;0.11883135	5.398e-13	***
LTR	ERVK	LTR14C	9	0.00354064463336625	171587	137	23.923	4.91907189094329	0.00941142684044675	179097.93	1	0.002	**	0.06569343	0.03047681;0.12104303	0.0002818	***
LTR	ERVK	LTR22B1	19	0.00747469422599541	171587	154	30.162	5.31432008802613	0.0118658803812881	179097.93	14	0.028	*	0.1233766	0.07594158;0.18594748	0.0249	*
LTR	ERV1	LTR64	47	0.0184900330853571	171587	372	80.756	8.77767118953038	0.0317698108902361	179097.93	1	0.002	**	0.1263441	0.09432942;0.16444873	9.527e-06	***
LTR	ERV1	LTR9C	12	0.004720859511155	171587	153	34.463	5.84420959461464	0.0135579151110779	179097.93	1	0.002	**	0.07843137	0.04118278;0.13299569	2.372e-06	***
LTR	ERV1	MER61F	23	0.00904831406304708	171587	159	32.537	5.51933819348789	0.0128002171595375	179097.93	40	0.08	ns	0.1446541	0.09396128;0.20910571	0.0619	ns
LTR	ERV1	LTR43B	18	0.0070812892667325	171587	242	50.503	6.93931878105806	0.0198681306576551	179097.93	1	0.002	**	0.07438017	0.04467601;0.11500670	1.88e-08	***
LTR	ERV1	MER4E	54	0.0212438678001975	171587	729	147.034	11.7772470275335	0.0578439047802637	179097.93	1	0.002	**	0.07407407	0.05613352;0.09554790	2.2e-16	***
LTR	ERV1	LTR77	3	0.00118021487778875	171587	103	21.254	4.57913228160669	0.00836142900417403	179097.93	1	0.002	**	0.02912621	0.006047279;0.082764943	2.728e-07	***
LTR	ERV1	LTR21C	1	0.000393404959262916	171587	22	4.80342741935484	2.10296709009254	0.00188969216823367	179097.93	42	0.084	ns	0.04545455	0.001150148;0.228444398	0.06609	ns
LTR	ERV1	LTR10F	42	0.0165230082890425	171587	449	94.473	9.56089335165294	0.0371661467164455	179097.93	1	0.002	**	0.0935412	0.0682491;0.1243355	5.502e-11	***
LTR	ERV1	LTR2752	27	0.0106219339000987	171587	230	55.941	8.25394733728334	0.0220074668261268	179097.93	1	0.002	**	0.1173913	0.07880426;0.16618742	2.257e-06	***
LTR	ERV1	LTR68	24	0.00944171902231	171587	352	67.188	7.76678691474016	0.0264320924029568	179097.93	1	0.002	**	0.06818182	0.04417065;0.09975274	9.916e-11	***
LTR	ERV1	MER95	12	0.004720859511155	171587	139	29.642	5.09762903925166	0.0116613098024714	179097.93	1	0.002	**	0.08633094	0.04540605;0.14594690	0.0001051	***
LTR	ERV1	LTR9B	88	0.0346196364151366	171587	685	146.401	11.6162444936449	0.0575948794410502	179097.93	1	0.002	**	0.1284672	0.1043237;0.1558626	1.096e-08	***
LTR	ERV1	MER57E3	123	0.0483888099893387	171587	243	86.028	7.92590916148021	0.0338438418354702	179097.93	1001	0.002	**	0.5061728	0.4415144;0.5706789	1.571e-06	***
LTR	ERV1	HERV-Fc1_LTR3	1	0.000393404959262916	171587	5	1.79273216689098	0.969953422132603	0.000705269725085067	179097.93	359	0.718	ns	0.2	0.005050763;0.716417936	0.6607	ns
LTR	ERV1	LTR60B	16	0.00629447934820666	171587	247	52.538	7.15917661535248	0.0206687097497551	179097.93	1	0.002	**	0.06477733	0.03747592;0.10306450	2.388e-10	***
LTR	ERV1	LTR6B	20	0.00786809918525833	171587	154	36.527	5.91542587336394	0.0143699029469966	179097.93	3	0.006	**	0.1298701	0.08116629;0.19342645	0.001198	**
LTR	ERV1	LTR12F	70	0.0275383471484042	171587	637	136.388	11.2412553490178	0.0536557155839507	179097.93	1	0.002	**	0.1098901	0.08667204;0.13679385	6.722e-12	***
LTR	ERV1	MER90a	170	0.0668788430746958	171587	1252	262.403	15.7185770559763	0.103230641525467	179097.93	1	0.002	**	0.1357827	0.1172808;0.1560131	1.76e-11	***
LTR	ERV1	LTR109A2	3	0.00118021487778875	171587	26	6.22022022022022	2.31522614354257	0.00244706548234211	179097.93	107	0.214	ns	0.1153846	0.02445808;0.30154040	0.1706	ns
LTR	ERV1	MER51B	75	0.0295053719447187	171587	713	147.315	11.5916410029444	0.0579544515738165	179097.93	1	0.002	**	0.1051893	0.08364027;0.13006691	7.053e-13	***
LTR	ERV1	LTR58	6	0.0023604297555775	171587	76	16.443	4.06094105377586	0.00646875774516014	179097.93	4	0.008	**	0.07894737	0.02952378;0.16395590	0.002002	**
LTR	ERV1	LTR78B	193	0.0759271571377429	171587	3270	671.693	23.9693821839922	0.264247357302186	179097.93	1	0.002	**	0.05902141	0.05118851;0.06765398	2.2e-16	***
LTR	ERV1	LTR12C	306	0.120381917534452	171587	2731	739.052	32.6078605334445	0.290746721953177	179097.93	1	0.002	**	0.1120469	0.1004543;0.1244780	2.2e-16	***
LTR	ERV1	MER41B	311	0.122348942330767	171587	2851	650.841	25.2176852754302	0.256044077091636	179097.93	1	0.002	**	0.1090845	0.0978715;0.1211069	2.2e-16	***
LTR	ERV1	LTR12	54	0.0212438678001975	171587	778	172.404	13.7627830833084	0.0678245885967639	179097.93	1	0.002	**	0.06940874	0.05256869;0.08959585	2.2e-16	***
LTR	ERV1	LTR6A	47	0.0184900330853571	171587	287	61.375	7.81443794782711	0.0241452293747615	179097.93	41	0.082	ns	0.1637631	0.1228771;0.2117514	0.03696	*
LTR	ERV1	MER101B	16	0.00629447934820666	171587	261	51.406	6.72966956487854	0.0202233753358695	179097.93	1	0.002	**	0.06130268	0.03544231;0.09764447	7.023e-10	***
LTR	ERV1	MER50B	51	0.0200636529224087	171587	692	137.489	11.2685784311891	0.0540888544440991	179097.93	1	0.002	**	0.07369942	0.05536325;0.09576533	2.2e-16	***
LTR	ERV1	HERV1_LTRb	4	0.00157361983705167	171587	10	1.72532188841202	0.918811524127657	0.000678750187226148	179097.93	690	0.624	ns	0.4	0.1215523;0.7376219	0.07761	ns
LTR	ERV1	LTR10B2	23	0.00904831406304708	171587	101	25.909	4.79642832998938	0.0101927290895429	179097.93	298	0.596	ns	0.2277228	0.1501654;0.3218455	0.5697	ns
LTR	ERV1	LTR25	16	0.00629447934820666	171587	284	37.223	5.88369687262088	0.0146437127986435	179097.93	1	0.002	**	0.05633803	0.03254135;0.08987885	6.496e-05	***
LTR	ERV1	LTR24B	70	0.0275383471484042	171587	454	98.205	9.57897341742485	0.0386343340244147	179097.93	2	0.004	**	0.154185	0.1222097;0.1907449	0.001124	**
LTR	ERV1	MER31B	178	0.0700260827487991	171587	1486	314.03	15.7554858806492	0.123540959357334	179097.93	1	0.002	**	0.1197847	0.1037025;0.1373860	2.2e-16	***
LTR	ERV1	LTR49	96	0.03776687608924	171587	1462	300.477	16.5302365294547	0.118209141944443	179097.93	1	0.002	**	0.06566347	0.05350797;0.07959740	2.2e-16	***
LTR	ERV1	LTR45C	57	0.0224240826779862	171587	424	96.77	9.25693203987103	0.0380697979078724	179097.93	1	0.002	**	0.134434	0.1034335;0.1706425	1.387e-06	***
LTR	ERV1	LTR35	15	0.00590107438894375	171587	105	22.291	4.58140898723398	0.00876938994692967	179097.93	61	0.122	ns	0.1428571	0.08221719;0.22465361	0.09407	ns
LTR	ERV1	MER4B	166	0.0653052232376441	171587	1738	365.141	18.5601076666219	0.143648280230221	179097.93	1	0.002	**	0.09551208	0.08209787;0.11030910	2.2e-16	***
LTR	ERV1	MER34A1	79	0.0310789917817704	171587	775	167.762	12.5175094984603	0.0659984027758654	179097.93	1	0.002	**	0.1019355	0.08153591;0.12541979	2.2e-16	***
LTR	ERV1	MER89	122	0.0479954050300758	171587	1388	290.421	15.9821521763556	0.114253061674095	179097.93	1	0.002	**	0.08789625	0.07352494;0.10403875	2.2e-16	***
LTR	ERV1	MER92D	15	0.00590107438894375	171587	231	43.345	6.1097712153815	0.0170521379592511	179097.93	1	0.002	**	0.06493506	0.03679599;0.10483959	1.235e-07	***
LTR	ERV1	MER49	121	0.0476020000708129	171587	1335	304.08	17.4340341156471	0.119626580012668	179097.93	1	0.002	**	0.0906367	0.07577623;0.10732666	2.2e-16	***
LTR	ERV1	LTR1A1	26	0.0102285289408358	171587	359	78.46	9.62866091993644	0.0308665531037684	179097.93	1	0.002	**	0.0724234	0.04785198;0.10431818	8.423e-14	***
LTR	ERV1	LTR72	25	0.00983512398157291	171587	153	37.931	5.8261636763125	0.0149222435098017	179097.93	16	0.032	*	0.1633987	0.1086221;0.2316881	0.01469	*
LTR	ERV1	MER34D	32	0.0125889586964133	171587	249	59.219	7.33135647665476	0.0232970482825907	179097.93	1	0.002	**	0.1285141	0.08959056;0.17655625	1.981e-05	***
LTR	ERV1	LTR27C	13	0.00511426447041791	171587	120	26.574	5.38288951210217	0.0104543433874527	179097.93	5	0.01	**	0.1083333	0.05895831;0.17812744	0.001934	**
LTR	ERV1	LTR29	57	0.0224240826779862	171587	708	140.725	11.7135213143436	0.0553619128922739	179097.93	1	0.002	**	0.08050847	0.06154424;0.10305199	2.2e-16	***
LTR	ERV1	LTR26	34	0.0133757686149392	171587	596	139.303	11.6102536143269	0.0548024910402021	179097.93	1	0.002	**	0.05704698	0.03982652;0.07880818	2.2e-16	***
LTR	ERV1	LTR23	121	0.0476020000708129	171587	856	182.507	12.9743703232675	0.0717991589001971	179097.93	1	0.002	**	0.1413551	0.1186989;0.1665118	1.042e-07	***
LTR	ERV1	MER61E	10	0.00393404959262916	171587	318	60.756	7.6617992121412	0.0239017117049778	179097.93	1	0.002	**	0.03144654	0.01518081;0.05706953	2.2e-16	***
LTR	ERV1	PABL_A	63	0.0247845124335637	171587	524	118.636	11.3128017521516	0.0466719907471154	179097.93	1	0.002	**	0.120229	0.09363592;0.15119202	7.505e-10	***
LTR	ERV1	MER65D	41	0.0161296033297796	171587	470	98.299	9.46515653268281	0.0386713140905854	179097.93	1	0.002	**	0.08723404	0.06332732;0.11648175	1.631e-12	***
LTR	ERV1	MER57E1	47	0.0184900330853571	171587	501	106.386	10.0648052293278	0.0418527799961446	179097.93	1	0.002	**	0.09381238	0.06974505;0.12279599	2.279e-12	***
LTR	ERV1	LTR8A	141	0.0554700992560712	171587	1442	319.168	17.8637871374155	0.125562274038027	179097.93	1	0.002	**	0.09778086	0.08293522;0.11428728	2.2e-16	***
LTR	ERV1	LTR8	266	0.104645719163936	171587	3403	761.05	27.5460756966629	0.299400844247043	179097.93	1	0.002	**	0.07816632	0.06936590;0.08769936	2.2e-16	***
LTR	ERV1	MER57B2	130	0.0511426447041791	171587	1104	235.78	14.274149759315	0.0927570212950104	179097.93	1	0.002	**	0.1177536	0.09932628;0.13824496	2.2e-16	***
LTR	ERV1	LTR39	77	0.0302921818632446	171587	1272	273.91	15.9247448173431	0.107757552391705	179097.93	1	0.002	**	0.06053459	0.04806479;0.07508009	2.2e-16	***
LTR	ERV1	MER4E1	81	0.0318658017002962	171587	1050	238.5	14.4843293181216	0.0938270827842056	179097.93	1	0.002	**	0.07714286	0.06173165;0.09497156	2.2e-16	***
LTR	ERV1	LTR44	17	0.00668788430746958	171587	218	50.774	6.52222841239585	0.0199747434016153	179097.93	1	0.002	**	0.07798165	0.04608208;0.12192123	2.662e-09	***
LTR	ERV1	LTR1B	16	0.00629447934820666	171587	321	72.466	8.99887903151408	0.0285084837779465	179097.93	1	0.002	**	0.04984424	0.02875519;0.07968348	2.2e-16	***
LTR	ERV1	LTR46	33	0.0129823636556762	171587	255	58.503	7.07319030007118	0.0230153703317584	179097.93	1	0.002	**	0.1294118	0.0907824;0.1769176	7.21e-05	***
LTR	ERV1	LTR1B1	8	0.00314723967410333	171587	168	37.477	6.66031762236839	0.0147436376582963	179097.93	1	0.002	**	0.04761905	0.02077982;0.09167017	6.129e-10	***
LTR	ERV1	MER4D1	144	0.05665031413386	171587	1536	339.671	17.7695953110226	0.133628255917794	179097.93	1	0.002	**	0.09375	0.07963499;0.10943931	2.2e-16	***
LTR	ERV1	HERV1_LTRa	4	0.00157361983705167	171587	27	7.3003003003003	2.65178691783958	0.0028719743422467	179097.93	136	0.272	ns	0.1481481	0.0418874;0.3373109	0.1948	ns
LTR	ERV1	LTR28B	30	0.0118021487778875	171587	261	60.382	8.4874090340994	0.0237545782502134	179097.93	1	0.002	**	0.1149425	0.07890943;0.16000786	2.183e-06	***
LTR	ERV1	LTR38B	23	0.00904831406304708	171587	226	53.115	7.05305044080364	0.0208957044112498	179097.93	1	0.002	**	0.1017699	0.06561436;0.14878596	3.841e-07	***
LTR	ERV1	LTR1A2	99	0.0389470909670287	171587	837	188.263	14.0927085911629	0.0740635978457144	179097.93	1	0.002	**	0.1182796	0.0971790;0.1421094	3.115e-15	***
LTR	ERV1	MER72	77	0.0302921818632446	171587	774	176.052	13.387775339037	0.069259729888155	179097.93	1	0.002	**	0.0994832	0.07930937;0.12276611	2.2e-16	***
LTR	ERV1	MER51E	32	0.0125889586964133	171587	233	57.605	7.15752786967715	0.0226620926783403	179097.93	1	0.002	**	0.1373391	0.09587316;0.18831724	5.088e-05	***
LTR	ERV1	LTR26C	40	0.0157361983705167	171587	312	73.081	8.07400945185405	0.0287504278278932	179097.93	1	0.002	**	0.1282051	0.09319438;0.17046449	3.415e-06	***
LTR	ERV1	MER92B	83	0.0326526116188221	171587	804	188.947	12.471877915484	0.0743326868378503	179097.93	1	0.002	**	0.1032338	0.08306621;0.12636281	2.2e-16	***
LTR	ERV1	LTR10A	52	0.0204570578816717	171587	311	74.813	8.36516628687123	0.0294318052173366	179097.93	3	0.006	**	0.1672026	0.1274676;0.2134125	0.002207	**
LTR	ERV1	MER65A	129	0.0507492397449162	171587	1394	301.903	16.2151942178786	0.118770137416352	179097.93	1	0.002	**	0.09253945	0.07783967;0.10898162	2.2e-16	***
LTR	ERV1	MER51C	31	0.0121955537371504	171587	180	41.34	6.33486625987719	0.016263361015929	179097.93	63	0.126	ns	0.1722222	0.1201176;0.2354585	0.07585	ns
LTR	ERV1	HERV-Fc1_LTR1	1	0.000393404959262916	171587	17	4.09292929292929	1.83204000541649	0.00161017868175085	179097.93	65	0.13	ns	0.05882353	0.001488174;0.286889397	0.09175	ns
LTR	ERV1	MER39	222	0.0873359009563675	171587	3348	689.906	24.3585406480459	0.271412441825242	179097.93	1	0.002	**	0.06630824	0.05811228;0.07527117	2.2e-16	***
LTR	ERV1	LTR71B	21	0.00826150414452125	171587	233	53.129	6.88809152122741	0.0209012120806795	179097.93	1	0.002	**	0.09012876	0.05665876;0.13447038	4.902e-08	***
LTR	ERV1	MER34B	60	0.023604297555775	171587	667	137.172	11.3223942968178	0.0539641450720128	179097.93	1	0.002	**	0.08995502	0.06934639;0.11427373	8.843e-16	***
LTR	ERV1	LTR19B	27	0.0106219339000987	171587	283	57.984	7.58163737099218	0.0228111931579009	179097.93	1	0.002	**	0.09540636	0.06381815;0.13577241	9.55e-07	***
LTR	ERV1	MER67C	124	0.0487822149486016	171587	1648	351.072	17.9766508553729	0.138113465858351	179097.93	1	0.002	**	0.07524272	0.06296930;0.08905326	2.2e-16	***
LTR	ERV1	LTR51	30	0.0118021487778875	171587	414	91.214	9.60991959147189	0.0358840399542077	179097.93	1	0.002	**	0.07246377	0.04942212;0.10183243	6.194e-16	***
LTR	ERV1	LTR48B	96	0.03776687608924	171587	1013	216.195	13.9153372798366	0.0850521851678462	179097.93	1	0.002	**	0.09476802	0.0774362;0.1144947	2.2e-16	***
LTR	ERV1	MER41C	83	0.0326526116188221	171587	837	174.547	12.2150316413015	0.0686676554244643	179097.93	1	0.002	**	0.09916368	0.07975826;0.12144286	2.2e-16	***
LTR	ERV1	LTR27E	23	0.00904831406304708	171587	222	50.268	7.52866899636689	0.0197756804922283	179097.93	1	0.002	**	0.1036036	0.06681763;0.15139429	2.74e-06	***
LTR	ERV1	LTR1	17	0.00668788430746958	171587	244	51.929	7.30981479877514	0.020429126129564	179097.93	1	0.002	**	0.06967213	0.04110761;0.10920986	1.497e-09	***
LTR	ERV1	LTR4	10	0.00393404959262916	171587	102	20.668	4.53015433493146	0.00813089369804596	179097.93	11	0.022	*	0.09803922	0.04802276;0.17291434	0.006473	**
LTR	ERV1	MER87	7	0.00275383471484042	171587	165	37.665	5.87684543886533	0.0148175977906377	179097.93	1	0.002	**	0.04242424	0.01722434;0.08545435	8.072e-11	***
LTR	ERV1	LTR31	34	0.0133757686149392	171587	241	59.232	7.42153995173885	0.0233021625470611	179097.93	1	0.002	**	0.1410788	0.09972043;0.19152658	9.06e-05	***
LTR	ERV1	MER34C_	37	0.0145559834927279	171587	651	132.854	11.2050987607534	0.0522654224579155	179097.93	1	0.002	**	0.05683564	0.04032956;0.07749253	2.2e-16	***
LTR	ERV1	MER61A	51	0.0200636529224087	171587	811	155.632	12.5878922394113	0.0612264006200062	179097.93	1	0.002	**	0.06288533	0.04717706;0.08185695	2.2e-16	***
LTR	ERV1	LTR12_	32	0.0125889586964133	171587	545	123.004	11.5279172827045	0.0483903836091758	179097.93	1	0.002	**	0.0587156	0.04050438;0.08188092	2.2e-16	***
LTR	ERV1	LTR10C	96	0.03776687608924	171587	519	128.606	11.2082286017188	0.0505942381909666	179097.93	3	0.006	**	0.1849711	0.1524770;0.2211008	0.0007731	***
LTR	ERV1	MER66B	209	0.0822216364859495	171587	1430	344.489	16.2332805802893	0.135523681011523	179097.93	1	0.002	**	0.1461538	0.1282360;0.1655384	2.2e-16	***
LTR	ERV1	LTR70	30	0.0118021487778875	171587	151	55.419	7.37087299909371	0.0218021094373916	179097.93	1	0.002	**	0.1986755	0.1382419;0.2713121	9.315e-06	***
LTR	ERV1	MER83B	14	0.00550766942968083	171587	147	33.95	5.70105270998279	0.013356098366976	179097.93	1	0.002	**	0.0952381	0.05305122;0.15462976	3.179e-05	***
LTR	ERV1	HERV1_LTRd	5	0.00196702479631458	171587	16	3.51794871794872	1.82876735492386	0.00138397847207364	179097.93	840	0.324	ns	0.3125	0.1101700;0.5866206	0.3685	ns
LTR	ERV1	MER57F	30	0.0118021487778875	171587	413	87.663	9.01857892163537	0.034487058943865	179097.93	1	0.002	**	0.07263923	0.04954311;0.10207505	1.298e-14	***
LTR	ERV1	MER90	92	0.0361932562521883	171587	701	145.473	11.3347142331312	0.0572297996388543	179097.93	1	0.002	**	0.1312411	0.1071261;0.1585079	2.084e-07	***
LTR	ERV1	LTR12E	16	0.00629447934820666	171587	112	26.047	5.74628669758225	0.0102470189739212	179097.93	44	0.088	ns	0.1428571	0.08391576;0.22160169	0.02481	*
LTR	ERV1	MER72B	18	0.0070812892667325	171587	188	40.351	6.23848681313968	0.0158742835112179	179097.93	1	0.002	**	0.09574468	0.05773642;0.14709457	2.461e-05	***
LTR	ERV1	LTR61	27	0.0106219339000987	171587	184	38.509	5.76134638015388	0.0151496315762556	179097.93	22	0.044	*	0.1467391	0.09898262;0.20627153	0.03697	*
LTR	ERV1	MER50	203	0.079861206730372	171587	2531	540.956	21.9145684947779	0.21281477314303	179097.93	1	0.002	**	0.08020545	0.06991670;0.09147728	2.2e-16	***
LTR	ERV1	LTR56	127	0.0499624298263904	171587	976	214.598	13.7648780549581	0.0844239174479034	179097.93	1	0.002	**	0.130123	0.1096443;0.1528616	8.729e-13	***
LTR	ERV1	MER61B	47	0.0184900330853571	171587	429	80.79	8.66700738530993	0.031783186658851	179097.93	1	0.002	**	0.1095571	0.08161674;0.14301592	1.078e-05	***
LTR	ERV1	MER57C2	44	0.0173098182075683	171587	454	89.492	9.17202606091272	0.0352065966143569	179097.93	1	0.002	**	0.0969163	0.07130484;0.12791880	8.114e-09	***
LTR	ERV1	LTR26E	10	0.00393404959262916	171587	118	27.543	5.14165222351606	0.0108355527929785	179097.93	1	0.002	**	0.08474576	0.04138866;0.15033079	4.37e-05	***
LTR	ERV1	LTR1D	34	0.0133757686149392	171587	296	69.407	9.33265500538028	0.0273050580075612	179097.93	1	0.002	**	0.1148649	0.08087232;0.15680071	2.145e-07	***
LTR	ERV1	MER4A	92	0.0361932562521883	171587	834	183.552	13.1887542716983	0.0722102670826268	179097.93	1	0.002	**	0.1103118	0.08985776;0.13356510	2.2e-16	***
LTR	ERV1	MER52D	87	0.0342262314558737	171587	657	158.064	13.4979294003969	0.0621831614809336	179097.93	1	0.002	**	0.1324201	0.1074400;0.1607554	7.295e-12	***
LTR	ERV1	HERV-Fc1_LTR2	0	0	171587	3	1.48194945848375	0.749103737634182	0.000583006266344503	179097.93	1	0.002	**	0	0.0000000;0.7075982	0.2501	ns
LTR	ERV1	LTR10D	29	0.0114087438186246	171587	181	41.315	6.56222811534602	0.0162535258919474	179097.93	26	0.052	ns	0.160221	0.1100049;0.2219306	0.03305	*
LTR	ERV1	LTR35B	12	0.004720859511155	171587	206	42.097	6.074907035955	0.016561168570091	179097.93	1	0.002	**	0.05825243	0.03045882;0.09954381	6.179e-09	***
LTR	ERV1	MER65C	73	0.0287185620261929	171587	680	151.037	11.4297099381073	0.0594187048321931	179097.93	1	0.002	**	0.1073529	0.08509583;0.13308257	1.051e-14	***
LTR	ERV1	LTR1F	9	0.00354064463336625	171587	132	28.454	5.53538838064002	0.011193944710867	179097.93	1	0.002	**	0.06818182	0.03164894;0.12548459	6.324e-06	***
LTR	ERV1	LTR7B	88	0.0346196364151366	171587	845	190.697	13.4189141981853	0.0750211455165604	179097.93	1	0.002	**	0.104142	0.08436506;0.12672754	2.2e-16	***
LTR	ERV1	MER52A	232	0.0912699505489966	171587	1420	361.043	22.2909856004403	0.142036106707161	179097.93	1	0.002	**	0.1633803	0.1445104;0.1836540	2.289e-16	***
LTR	ERV1	LTR27B	17	0.00668788430746958	171587	150	31.258	5.59076852433481	0.0122970522166402	179097.93	6	0.012	*	0.1133333	0.06742414;0.17524864	0.003349	**
LTR	ERV1	MER4D	106	0.0417009256818691	171587	1315	291.228	16.4693428908155	0.114570539476221	179097.93	1	0.002	**	0.08060837	0.06646469;0.09665843	2.2e-16	***
LTR	ERV1	MER4D0	43	0.0169164132483054	171587	444	94.913	9.24418119066724	0.0373392448985212	179097.93	1	0.002	**	0.09684685	0.07097743;0.12823233	8.467e-11	***
LTR	ERV1	MER101	33	0.0129823636556762	171587	364	74.481	8.01160563338116	0.0293011947708613	179097.93	1	0.002	**	0.09065934	0.06322837;0.12496249	5.267e-09	***
LTR	ERV1	LTR10G	19	0.00747469422599541	171587	116	27.136	5.09622168625694	0.0106754369745585	179097.93	61	0.122	ns	0.1637931	0.1015910;0.2439069	0.07928	ns
LTR	ERV1	LTR1F1	16	0.00629447934820666	171587	221	46.792	7.24660260047764	0.0184082048538304	179097.93	1	0.002	**	0.07239819	0.04194576;0.11490901	2.187e-08	***
LTR	ERV1	MER61D	22	0.00865490910378416	171587	267	56.447	7.42349643357489	0.0222065297355138	179097.93	1	0.002	**	0.082397	0.05235746;0.12209320	1.908e-08	***
LTR	ERV1	MER51D	13	0.00511426447041791	171587	151	36.045	5.61484652519564	0.0141802817566318	179097.93	1	0.002	**	0.08609272	0.04663875;0.14272146	2.018e-06	***
LTR	ERV1	MER57C1	25	0.00983512398157291	171587	187	43.306	6.03546110838193	0.0170367951658399	179097.93	1	0.002	**	0.1336898	0.08842123;0.19099781	0.0009534	***
LTR	ERV1	MER67D	17	0.00668788430746958	171587	1042	210.118	14.2320281979283	0.0826614632304055	179097.93	1	0.002	**	0.01631478	0.009531939;0.025993387	2.2e-16	***
LTR	ERV1	MER41A	309	0.121562132412241	171587	2558	586.213	22.6120528907911	0.230619101384392	179097.93	1	0.002	**	0.1207975	0.1084124;0.1340577	2.2e-16	***
LTR	ERV1	MER66C	91	0.0357998512929254	171587	589	127.367	10.817824935556	0.0501068094464399	179097.93	1	0.002	**	0.1544992	0.1262545;0.1862595	0.0002047	***
LTR	ERV1	MER4A1_	42	0.0165230082890425	171587	400	88.178	9.65430067490763	0.0346896624978855	179097.93	1	0.002	**	0.105	0.07672859;0.13927305	2.405e-09	***
LTR	ERV1	LTR9	57	0.0224240826779862	171587	810	172.844	12.6666533902254	0.0679976867788395	179097.93	1	0.002	**	0.07037037	0.05373017;0.09021481	2.2e-16	***
LTR	ERV1	MER57B1	99	0.0389470909670287	171587	1010	208.334	13.8249619736755	0.0819596287830804	179097.93	1	0.002	**	0.0980198	0.08037987;0.11804138	2.2e-16	***
LTR	ERV1	LTR37A	162	0.0637316034005925	171587	1963	408.841	19.3617818807463	0.16084007695001	179097.93	1	0.002	**	0.08252674	0.07073005;0.09558734	2.2e-16	***
LTR	ERV1	MER66D	37	0.0145559834927279	171587	246	54.739	7.27501235770804	0.0215345940650928	179097.93	10	0.02	*	0.1504065	0.1081635;0.2013064	0.005679	**
LTR	ERV1	PRIMA4_LTR	35	0.0137691735742021	171587	334	66.065	8.16648433944904	0.0259902986337046	179097.93	1	0.002	**	0.1047904	0.07408259;0.14271815	6.91e-06	***
LTR	ERV1	MER83C	11	0.00432745455189208	171587	151	32.484	5.48049083383776	0.0127793666966966	179097.93	1	0.002	**	0.07284768	0.03692458;0.12660518	3.684e-06	***
LTR	ERV1	PrimLTR79	18	0.0070812892667325	171587	141	28.791	4.91604378402862	0.0113265221821386	179097.93	13	0.026	*	0.1276596	0.07744599;0.19423597	0.02157	*
LTR	ERV1	MER110A	60	0.023604297555775	171587	635	133.201	10.5640047897186	0.0524019339787797	179097.93	1	0.002	**	0.09448819	0.07287937;0.11995094	1.04e-14	***
LTR	ERV1	LTR9D	60	0.023604297555775	171587	724	168.698	12.8321260693409	0.0663666298177355	179097.93	1	0.002	**	0.08287293	0.06383445;0.10538845	2.2e-16	***
LTR	ERV1	LTR06	9	0.00354064463336625	171587	98	20.541	4.14554031514644	0.00808093126821957	179097.93	2	0.004	**	0.09183673	0.04285837;0.16718665	0.002701	**
LTR	ERV1	LTR19C	22	0.00865490910378416	171587	129	27.03	5.06544753785475	0.0106337360488766	179097.93	192	0.384	ns	0.1705426	0.1100734;0.2467403	0.3299	ns
LTR	ERV1	LTR59	7	0.00275383471484042	171587	114	24.591	4.57893936252553	0.00967422135323438	179097.93	1	0.002	**	0.06140351	0.02504132;0.12242692	1.056e-05	***
LTR	ERV1	MER34A	130	0.0511426447041791	171587	1464	309.754	16.6976134310953	0.121858759751525	179097.93	1	0.002	**	0.08879781	0.07472169;0.10454804	2.2e-16	***
LTR	ERV1	LTR78	309	0.121562132412241	171587	4812	1000.12	28.7194430030669	0.393452167858028	179097.93	1	0.002	**	0.06421446	0.05745050;0.07151284	2.2e-16	***
LTR	ERV1	MER31A	184	0.0723865125043766	171587	1349	292.575	17.0481968552694	0.115100455956348	179097.93	1	0.002	**	0.1363973	0.1185192;0.1558754	4.992e-14	***
LTR	ERV1	LTR10B1	18	0.0070812892667325	171587	171	39.84	5.89619921349044	0.0156732535770346	179097.93	1	0.002	**	0.1052632	0.06358937;0.16125383	2.655e-05	***
LTR	ERV1	HERV-Fc2_LTR	1	0.000393404959262916	171587	4	1.24223602484472	0.465975942545824	0.000488701812748965	179097.93	375	0.75	ns	0.25	0.006309463;0.805879550	1	ns
LTR	ERV1	MER41G	18	0.0070812892667325	171587	114	27.175	5.21128895116483	0.0106907797679698	179097.93	43	0.086	ns	0.1578947	0.09634672;0.23801543	0.04733	*
LTR	ERV1	MER41E	35	0.0137691735742021	171587	360	81.134	8.34216013006441	0.0319185179648375	179097.93	1	0.002	**	0.09722222	0.06865632;0.13261549	2.741e-10	***
LTR	ERV1	MER87B	22	0.00865490910378416	171587	202	44.571	6.70879772887565	0.0175344524393075	179097.93	1	0.002	**	0.1089109	0.06952452;0.16024119	5.759e-05	***
LTR	ERV1	LTR1C1	5	0.00196702479631458	171587	70	17.445	4.47000625905109	0.00686294951434158	179097.93	2	0.004	**	0.07142857	0.02359846;0.15887242	0.0002463	***
LTR	ERV1	MER4CL34	95	0.0373734711299771	171587	896	190.838	13.253958783074	0.0750766156158164	179097.93	1	0.002	**	0.1060268	0.08663163;0.12805489	2.2e-16	***
LTR	ERV1	LTR19A	39	0.0153427934112537	171587	447	94.946	9.2728134387072	0.0373522272621769	179097.93	1	0.002	**	0.08724832	0.06277722;0.11734115	1.457e-12	***
LTR	ERV1	LTR7Y	20	0.00786809918525833	171587	257	57.527	7.37859842481719	0.0226314070915178	179097.93	1	0.002	**	0.07782101	0.04818147;0.11763071	7.144e-10	***
LTR	ERV1	HERV1_LTRc	2	0.000786809918525833	171587	34	7.873	2.76124890140232	0.00309727724427694	179097.93	11	0.022	*	0.05882353	0.007204917;0.196773209	0.01359	*
LTR	ERV1	LOR1a	40	0.0157361983705167	171587	808	173.035	13.5934011768783	0.0680728271260587	179097.93	1	0.002	**	0.04950495	0.03559920;0.06680449	2.2e-16	***
LTR	ERV1	LTR12B	24	0.00944171902231	171587	171	35.107	5.88525166727707	0.0138112679048432	179097.93	43	0.086	ns	0.1403509	0.09204111;0.20159742	0.03687	*
LTR	ERV1	LTR54	156	0.061371173645015	171587	1113	252.896	15.0065445849596	0.0994905405777545	179097.93	1	0.002	**	0.1401617	0.1202896;0.1619569	3.805e-13	***
LTR	ERV1	MER51A	167	0.0656986281969071	171587	941	209.744	14.4929123542685	0.0825143297756411	179097.93	2	0.004	**	0.1774708	0.1535678;0.2034112	0.00065	***
LTR	ERV1	LTR48	59	0.0232108925965121	171587	975	208.995	14.1340279377729	0.0822196694611532	179097.93	1	0.002	**	0.06051282	0.04638072;0.07736624	2.2e-16	***
LTR	ERV1	LTR43	34	0.0133757686149392	171587	424	86.324	8.5608593209042	0.033960289703412	179097.93	1	0.002	**	0.08018868	0.05617037;0.11025429	4.997e-12	***
LTR	ERV1	LTR12D	41	0.0161296033297796	171587	490	106.489	10.9653142735225	0.0418933007069487	179097.93	1	0.002	**	0.08367347	0.06071321;0.11180106	3.094e-15	***
LTR	ERV1	MER92A	9	0.00354064463336625	171587	151	30.658	5.34617785128942	0.0120610092410825	179097.93	1	0.002	**	0.05960265	0.02761342;0.11012751	1.295e-06	***
LTR	ERV1	LTR2C	41	0.0161296033297796	171587	291	61.58	7.61890068498386	0.0242258773914104	179097.93	2	0.004	**	0.1408935	0.1030417;0.1862473	0.002511	**
LTR	ERV1	LTR17	64	0.0251779173928267	171587	843	182.545	13.937942503872	0.0718141082886491	179097.93	1	0.002	**	0.07591934	0.05895503;0.09591601	2.2e-16	***
LTR	ERV1	MER50C	7	0.00275383471484042	171587	85	16.601	3.9632696737046	0.00653091572872368	179097.93	4	0.008	**	0.08235294	0.03375254;0.16234390	0.005957	**
LTR	ERV1	MER57D	33	0.0129823636556762	171587	452	92.435	9.39095122790897	0.0363643874094677	179097.93	1	0.002	**	0.07300885	0.05078593;0.10100612	1.453e-14	***
LTR	ERV1	LTR45	26	0.0102285289408358	171587	174	39.531	5.79453325261109	0.0155516914446224	179097.93	13	0.026	*	0.1494253	0.09999038;0.21122803	0.01425	*
LTR	ERV1	LTR73	16	0.00629447934820666	171587	217	48.145	7.03800458287067	0.0189404817637131	179097.93	1	0.002	**	0.07373272	0.04272985;0.11697707	6.337e-09	***
LTR	ERV1	MER92C	12	0.004720859511155	171587	128	27.702	5.0749335907922	0.0108981041815013	179097.93	1	0.002	**	0.09375	0.0493855;0.1580364	0.0003526	***
LTR	ERV1	LTR24	51	0.0200636529224087	171587	308	77.519	8.3041313571979	0.030496359037102	179097.93	1	0.002	**	0.1655844	0.1258428;0.2118981	0.0003717	***
LTR	ERV1	LTR24C	35	0.0137691735742021	171587	382	93.032	9.31384580738395	0.0365992501701476	179097.93	1	0.002	**	0.09162304	0.06464966;0.12512046	3.734e-14	***
LTR	ERV1	MER84	35	0.0137691735742021	171587	358	72.603	7.96987515020844	0.0285623802573655	179097.93	1	0.002	**	0.09776536	0.06904533;0.13334159	1.151e-07	***
LTR	ERV1	LTR15	27	0.0106219339000987	171587	264	60.664	7.45108197664088	0.0238655184487256	179097.93	1	0.002	**	0.1022727	0.0684869;0.1453071	1.485e-07	***
LTR	ERV1	MER4C	92	0.0361932562521883	171587	668	142.459	11.1228610095172	0.0560440770916358	179097.93	1	0.002	**	0.1377246	0.1124905;0.1662082	6.498e-07	***
LTR	ERV1	LTR27	28	0.0110153388593617	171587	315	71.148	8.64423616167552	0.027989976041638	179097.93	1	0.002	**	0.08888889	0.05987945;0.12590542	2.168e-10	***
LTR	ERV1	LTR1B0	8	0.00314723967410333	171587	92	22.567	4.92501439254414	0.00887796971568624	179097.93	1	0.002	**	0.08695652	0.03829206;0.16416675	0.000145	***
LTR	ERV1	LTR28	12	0.004720859511155	171587	139	34.142	6.01315175211753	0.0134316321191545	179097.93	1	0.002	**	0.08633094	0.04540605;0.14594690	2.492e-06	***
LTR	ERV1	LTR9A1	45	0.0177032231668312	171587	479	112.18	10.3669220636153	0.044132168330114	179097.93	1	0.002	**	0.09394572	0.0693511;0.1236853	2.223e-15	***
LTR	ERV1	LTR72B	19	0.00747469422599541	171587	163	36.69	5.81650511318711	0.0144340279553564	179097.93	1	0.002	**	0.1165644	0.07165772;0.17603357	0.0004897	***
LTR	ERV1	LTR21A	15	0.00590107438894375	171587	94	18.229	4.15184257851822	0.0071713790024037	179097.93	266	0.532	ns	0.1595745	0.09215424;0.24950115	0.5136	ns
LTR	ERV1	LTR37B	160	0.0629447934820666	171587	2032	427.974	19.3304161618158	0.168367094035587	179097.93	1	0.002	**	0.07874016	0.06739790;0.09131465	2.2e-16	***
LTR	ERV1	MER39B	100	0.0393404959262916	171587	1186	250.716	15.600215085399	0.0986329177665614	179097.93	1	0.002	**	0.08431703	0.06912797;0.10160302	2.2e-16	***
LTR	ERV1	EUTREP7	28	0.0110153388593617	171587	275	58.398	6.98085441248622	0.0229740628110358	179097.93	1	0.002	**	0.1018182	0.06873004;0.14378737	1.912e-06	***
LTR	ERV1	LTR45B	48	0.01888343804462	171587	444	102.755	9.5699822131266	0.040424326589061	179097.93	1	0.002	**	0.1081081	0.08079294;0.14077284	4.181e-11	***
LTR	ERV1	MER41D	55	0.0216372727594604	171587	472	110.906	10.0312406904525	0.043630970412013	179097.93	1	0.002	**	0.1165254	0.08899996;0.14896187	9.999e-11	***
LTR	ERV1	MER34	112	0.0440613554374466	171587	1330	278.867	15.9063610962194	0.109707660774772	179097.93	1	0.002	**	0.08421053	0.06984168;0.10044658	2.2e-16	***
LTR	ERV1	LTR1F2	14	0.00550766942968083	171587	135	29.128	5.70123847248298	0.0114590996534102	179097.93	5	0.01	**	0.1037037	0.05786621;0.16787390	0.001064	**
LTR	ERV1	LTR1E	15	0.00590107438894375	171587	296	66.657	8.28323384693219	0.0262231943695882	179097.93	1	0.002	**	0.05067568	0.0286367;0.0822053	2.2e-16	***
LTR	ERV1	LTR26B	10	0.00393404959262916	171587	138	31.674	5.25426791583102	0.0124607086796936	179097.93	1	0.002	**	0.07246377	0.03529455;0.12922569	1.361e-06	***
LTR	ERV1	LTR71A	20	0.00786809918525833	171587	166	37.085	5.8731822097794	0.0145894229142653	179097.93	2	0.004	**	0.1204819	0.07516951;0.17992716	0.001025	**
LTR	ERV1	LTR38C	4	0.00157361983705167	171587	127	29.68	5.29959297358634	0.0116762591909234	179097.93	1	0.002	**	0.03149606	0.008647004;0.078679127	3.226e-10	***
LTR	ERV1	LTR2B	45	0.0177032231668312	171587	326	71.373	8.31510745643206	0.0280784921574721	179097.93	1	0.002	**	0.1380368	0.1024987;0.1803122	0.0002809	***
LTR	ERV1	MER66A	27	0.0106219339000987	171587	331	79.585	8.53168005521565	0.0313091336829392	179097.93	1	0.002	**	0.081571	0.05444275;0.11646311	8.33e-14	***
LTR	ERV1	MER48	24	0.00944171902231	171587	193	43.454	6.29917165693741	0.0170950190998108	179097.93	1	0.002	**	0.1243523	0.08132503;0.17935625	0.000522	***
LTR	ERV1	LTR21B	4	0.00157361983705167	171587	36	6.74274274274274	2.53411292991612	0.00265262843402903	179097.93	194	0.388	ns	0.1111111	0.03111614;0.26061092	0.2913	ns
LTR	ERV1	LTR36	51	0.0200636529224087	171587	484	107.917	10.2062862628519	0.0424550829887762	179097.93	1	0.002	**	0.1053719	0.07946775;0.13621187	2.485e-11	***
LTR	ERV1	LTR26D	21	0.00826150414452125	171587	196	46.349	6.7378481429606	0.0182339264568769	179097.93	1	0.002	**	0.1071429	0.06755759;0.15910864	6.628e-06	***
LTR	ERV1	LTR1D1	35	0.0137691735742021	171587	311	69.879	9.31338274195246	0.0274907451483333	179097.93	1	0.002	**	0.1125402	0.07965183;0.15302968	5.615e-07	***
LTR	ERV1	MER110	32	0.0125889586964133	171587	784	158.01	12.2429485741708	0.0621619176131334	179097.93	1	0.002	**	0.04081633	0.02808298;0.05713431	2.2e-16	***
LTR	ERV1	MER67B	65	0.0255713223520896	171587	482	103.969	10.0745985794242	0.0409019202096062	179097.93	1	0.002	**	0.1348548	0.1056429;0.1686319	6.709e-06	***
LTR	ERV1	PABL_B	27	0.0106219339000987	171587	377	76.164	8.66361138106749	0.0299632953173008	179097.93	1	0.002	**	0.07161804	0.04772427;0.10249202	3.201e-12	***
LTR	ERV1	LOR1b	68	0.0267515372298783	171587	1101	229.369	13.7831351228164	0.0902349021011759	179097.93	1	0.002	**	0.06176203	0.04827628;0.07764445	2.2e-16	***
LTR	ERV1	LTR34	27	0.0106219339000987	171587	264	69.988	7.91419550494494	0.027533626288893	179097.93	1	0.002	**	0.1022727	0.0684869;0.1453071	7.329e-11	***
LTR	ERV1	MER83	74	0.0291119669854558	171587	466	102.667	9.74366717668713	0.0403897069526458	179097.93	4	0.008	**	0.1587983	0.1267955;0.1952040	0.001156	**
LTR	ERV1	LTR27D	8	0.00314723967410333	171587	273	57.152	7.38684380919629	0.0224838802317942	179097.93	1	0.002	**	0.02930403	0.01273457;0.05692189	2.2e-16	***
LTR	ERV1	MER34C2	55	0.0216372727594604	171587	590	128.916	11.038786110746	0.0507161937283381	179097.93	1	0.002	**	0.09322034	0.07099871;0.11960970	1.079e-15	***
LTR	ERV1	MER57E2	6	0.0023604297555775	171587	76	17.09	3.78843665015692	0.00672329075380324	179097.93	4	0.008	**	0.07894737	0.02952378;0.16395590	0.001353	**
LTR	ERV1	LTR10E	37	0.0145559834927279	171587	288	66.215	7.75131329890991	0.026049309377594	179097.93	1	0.002	**	0.1284722	0.09209379;0.17271056	1.742e-05	***
LTR	ERV1	LTR75_1	17	0.00668788430746958	171587	129	32.76	5.52113058013327	0.0128879464654531	179097.93	2	0.004	**	0.1317829	0.07868037;0.20259463	0.001098	**
LTR	ERV1	LTR65	89	0.0350130413743996	171587	462	98.829	9.69730873989258	0.0388798187189948	179097.93	172	0.344	ns	0.1926407	0.1576623;0.2316086	0.2813	ns
LTR	ERV1	LTR2	89	0.0350130413743996	171587	854	191.845	13.1714259463986	0.0754727744097942	179097.93	1	0.002	**	0.1042155	0.0845318;0.1266771	2.2e-16	***
LTR	ERV1	tot	10342	4.06859408869708	171587	134544	23340.353	131.232581249404	9.18221062114709	179097.93	1	0.002	**	0.07686705	0.07544909;0.07830327	2.2e-16	***
LTR	ERV1	MER61C	15	0.00590107438894375	171587	312	61.081	7.85558076459972	0.0240295683167382	179097.93	1	0.002	**	0.04807692	0.02715457;0.07805668	5.884e-14	***
LTR	ERV1	LTR38	15	0.00590107438894375	171587	237	55.286	7.27936763690313	0.0217497865778096	179097.93	1	0.002	**	0.06329114	0.0358530;0.1022413	4.689e-12	***
LTR	ERV1	LTR60	4	0.00157361983705167	171587	42	10.369	2.80975688160626	0.00407921602259718	179097.93	13	0.026	*	0.0952381	0.02656357;0.22622487	0.01965	*
LTR	ERV1	LTR1C	12	0.004720859511155	171587	65	17.995	4.17377471785377	0.00707932224193618	179097.93	78	0.156	ns	0.1846154	0.09919966;0.30028362	0.1261	ns
LTR	ERV1	HERV1_LTRe	5	0.00196702479631458	171587	31	6.52552552552553	2.27055277827603	0.00256717410353849	179097.93	341	0.682	ns	0.1612903	0.05452433;0.33727158	0.6605	ns
LTR	ERV1	LTR7	103	0.0405207108040804	171587	2350	490.333	22.099422967478	0.192899433890264	179097.93	1	0.002	**	0.04382979	0.03591368;0.05290657	2.2e-16	***
LTR	ERV1	MER67A	53	0.0208504628409346	171587	476	104.526	9.65497501511747	0.0411210467719156	179097.93	1	0.002	**	0.1113445	0.08452503;0.14310309	1.162e-09	***
LTR	ERV1	MER34C	18	0.0070812892667325	171587	198	37.65	5.60400793226641	0.0148116967162488	179097.93	1	0.002	**	0.09090909	0.05477112;0.13986904	0.0001806	***
LTR	ERV1	LTR28C	26	0.0102285289408358	171587	227	54.431	7.51023585799026	0.0214134253376398	179097.93	1	0.002	**	0.1145374	0.07619917;0.16330686	2.539e-06	***
LTR	ERV1	MER57A1	66	0.0259647273113525	171587	1058	221.444	13.9709001159571	0.0871171677990173	179097.93	1	0.002	**	0.06238185	0.04857105;0.07868454	2.2e-16	***
LTR	ERV1	LTR38A1	13	0.00511426447041791	171587	167	35.304	5.62612097605776	0.013888768681818	179097.93	1	0.002	**	0.07784431	0.04209901;0.12943749	4.132e-06	***
LTR	ERV1	MER65B	16	0.00629447934820666	171587	198	42.804	6.0309166762571	0.0168393058762899	179097.93	1	0.002	**	0.08080808	0.04689375;0.12791104	5.92e-07	***
LTR	ERV1	LTR7C	30	0.0118021487778875	171587	320	78.718	8.52274093898865	0.0309680515832583	179097.93	1	0.002	**	0.09375	0.06414892;0.13112619	4.653e-12	***
LTR	ERV1	LTR30	5	0.00196702479631458	171587	145	26.337	5.31372436871415	0.0103611064121074	179097.93	1	0.002	**	0.03448276	0.01128955;0.07863473	1.236e-07	***
LTR	ERV1	LTR35A	13	0.00511426447041791	171587	93	22	4.35418866827782	0.00865490910378416	179097.93	21	0.042	*	0.1397849	0.07658168;0.22716877	0.02768	*
LTR	ERV1	LTR1C3	1	0.000393404959262916	171587	66	14.153	3.62860272801498	0.00556786038844806	179097.93	1	0.002	**	0.01515152	0.0003835296;0.0815523211	3.351e-06	***
LTR	ERV1	MER52C	50	0.0196702479631458	171587	381	98.053	11.1080862699467	0.0385745364706067	179097.93	1	0.002	**	0.1312336	0.09899621;0.16933211	2.335e-09	***
LTR	ERV1	LTR76	27	0.0106219339000987	171587	188	43.217	6.44759509293833	0.0170017821244655	179097.93	2	0.004	**	0.143617	0.09682637;0.20203553	0.004101	**
LTR	ERV1	LTR8B	108	0.042487735600395	171587	1611	374.887	19.3416216830267	0.147482404963197	179097.93	1	0.002	**	0.06703911	0.05531446;0.08036968	2.2e-16	***
LTR	ERV1	LTR10B	14	0.00550766942968083	171587	79	19.726	4.25641175651992	0.00776030622642029	179097.93	103	0.206	ns	0.1772152	0.1004126;0.2794246	0.1534	ns
LTR	ERV1	MER4A1	191	0.075140347219217	171587	2254	462.058	21.2066583496401	0.181775908667105	179097.93	1	0.002	**	0.08473824	0.07356493;0.09700431	2.2e-16	***
LTR	ERV1	LTR54B	80	0.0314723967410333	171587	861	184.916	12.5389061790958	0.0727468714470615	179097.93	1	0.002	**	0.09291521	0.07436288;0.11430643	2.2e-16	***
LTR	Gypsy	MamGypsy2-I	119	0.0468151901522871	171587	2287	452.815	19.2036338893074	0.178139666628638	179097.93	1	0.002	**	0.05203323	0.04329126;0.06194394	2.2e-16	***
LTR	Gypsy	MamGypLTR3a	84	0.033046016578085	171587	1326	281.7	15.4955513652181	0.110822177024364	179097.93	1	0.002	**	0.06334842	0.05084040;0.07783194	2.2e-16	***
LTR	Gypsy	X1_LR	4	0.00157361983705167	171587	15	3.0559585492228	1.47488597151964	0.00120222924856616	179097.93	812	0.38	ns	0.2666667	0.07787155;0.55100324	0.5246	ns
LTR	Gypsy	MamGypLTR1d	64	0.0251779173928267	171587	751	156.883	11.6485621430286	0.0617185502240441	179097.93	1	0.002	**	0.08521971	0.06624631;0.10752228	2.2e-16	***
LTR	Gypsy	tot	1090	0.428811405596579	171587	18029	3527.082	53.6059219757563	1.38757155052697	179097.93	1	0.002	**	0.06045815	0.05702258;0.06403632	2.2e-16	***
LTR	Gypsy	MamGypLTR2b	44	0.0173098182075683	171587	890	181.169	12.8771215440121	0.0712727830647033	179097.93	1	0.002	**	0.0494382	0.03614833;0.06580309	2.2e-16	***
LTR	Gypsy	LTR81AB	11	0.00432745455189208	171587	266	53.124	6.71115963628222	0.0208992450558832	179097.93	1	0.002	**	0.04135338	0.02082136;0.07278660	8.15e-14	***
LTR	Gypsy	LTR104_Mam	152	0.0597975538079633	171587	1971	400.172	18.5562590720962	0.15742964935816	179097.93	1	0.002	**	0.07711821	0.06572286;0.08978964	2.2e-16	***
LTR	Gypsy	LTR81	22	0.00865490910378416	171587	325	62.741	7.68863017929942	0.0246826205491146	179097.93	1	0.002	**	0.06769231	0.04290537;0.10069573	2.24e-10	***
LTR	Gypsy	MamGypsy2-LTR	76	0.0298987769039816	171587	904	170.335	11.9201033495463	0.0670106337360489	179097.93	1	0.002	**	0.0840708	0.06680796;0.10409858	2.2e-16	***
LTR	Gypsy	MamGypLTR1b	88	0.0346196364151366	171587	1214	254.191	14.7968058872334	0.1	179097.93	1	0.002	**	0.07248764	0.05853987;0.08854645	2.2e-16	***
LTR	Gypsy	MamGypLTR3	63	0.0247845124335637	171587	675	144.164	11.504497270957	0.0567148325471791	179097.93	1	0.002	**	0.09333333	0.07246519;0.11783407	2.2e-16	***
LTR	Gypsy	LTR81C	45	0.0177032231668312	171587	728	146.927	11.8428849916279	0.0578018104496225	179097.93	1	0.002	**	0.06181319	0.04544062;0.08183966	2.2e-16	***
LTR	Gypsy	MamGypLTR4	41	0.0161296033297796	171587	712	149.755	11.3935414945393	0.0589143596744181	179097.93	1	0.002	**	0.05758427	0.04163671;0.07731172	2.2e-16	***
LTR	Gypsy	MamGyp-int	51	0.0200636529224087	171587	684	133.761	11.1070809057216	0.052622240755967	179097.93	1	0.002	**	0.0745614	0.05601671;0.09687181	2.2e-16	***
LTR	Gypsy	LTR81B	66	0.0259647273113525	171587	1157	234.579	13.7413457704689	0.0922845419389357	179097.93	1	0.002	**	0.05704408	0.04438910;0.07200554	2.2e-16	***
LTR	Gypsy	MamGypLTR1c	67	0.0263581322706154	171587	1139	235.746	13.6184781435719	0.0927436455263955	179097.93	1	0.002	**	0.05882353	0.04587472;0.07410520	2.2e-16	***
LTR	Gypsy	LTR81A	36	0.014162578533465	171587	854	174.002	12.4985683264208	0.068453249721666	179097.93	1	0.002	**	0.04215457	0.02969626;0.05788458	2.2e-16	***
LTR	Gypsy	MamGypLTR2c	53	0.0208504628409346	171587	1037	210.761	13.2979214057579	0.0829144226192115	179097.93	1	0.002	**	0.05110897	0.03851516;0.06632177	2.2e-16	***
LTR	Gypsy	MamGypLTR1a	75	0.0295053719447187	171587	1094	225.637	13.9366229934106	0.0887667147932067	179097.93	1	0.002	**	0.06855576	0.05430184;0.08518014	2.2e-16	***
RC?	tot	tot	85	0.0334394215373479	171587	435	87.578	8.45229893918556	0.0344536195223277	179097.93	423	0.846	ns	0.1954023	0.1591712;0.2358356	0.811	ns
RC?	Helitron?	tot	85	0.0334394215373479	171587	435	87.578	8.45229893918556	0.0344536195223277	179097.93	423	0.846	ns	0.1954023	0.1591712;0.2358356	0.811	ns
RC?	Helitron?	Helitron2Na_Mam	85	0.0334394215373479	171587	435	87.578	8.45229893918556	0.0344536195223277	179097.93	423	0.846	ns	0.1954023	0.1591712;0.2358356	0.811	ns
SINE?	tot	tot	3	0.00118021487778875	171587	5	1.51212121212121	0.708610633064022	0.000594875983855137	179097.93	653	0.698	ns	0.6	0.1466328;0.9472550	0.1663	ns
SINE?	tRNA	tot	3	0.00118021487778875	171587	5	1.51212121212121	0.708610633064022	0.000594875983855137	179097.93	653	0.698	ns	0.6	0.1466328;0.9472550	0.1663	ns
SINE?	tRNA	CRP1	3	0.00118021487778875	171587	5	1.51212121212121	0.708610633064022	0.000594875983855137	179097.93	653	0.698	ns	0.6	0.1466328;0.9472550	0.1663	ns
Satellite	tot	tot	406	0.159722413460744	171587	6330	2093.391	85.31737908641	0.823550401076356	179097.93	1	0.002	**	0.06413902	0.05822645;0.07045696	2.2e-16	***
Satellite	acro	tot	4	0.00157361983705167	171587	61	11.6	3.53163878001027	0.00456349752744983	179097.93	14	0.028	*	0.06557377	0.0181542;0.1594690	0.008851	**
Satellite	acro	ACRO1	4	0.00157361983705167	171587	61	11.6	3.53163878001027	0.00456349752744983	179097.93	14	0.028	*	0.06557377	0.0181542;0.1594690	0.008851	**
Satellite	telo	tot	33	0.0129823636556762	171587	367	93.722	10.6389803977592	0.0368706995920391	179097.93	1	0.002	**	0.08991826	0.06270462;0.12396031	1.41e-15	***
Satellite	telo	REP522	13	0.00511426447041791	171587	243	66.558	8.93557387527407	0.0261842472786212	179097.93	1	0.002	**	0.05349794	0.02878945;0.08974578	2.2e-16	***
Satellite	telo	TAR1	22	0.00865490910378416	171587	124	27.23	5.52119403603819	0.0107124170407292	179097.93	189	0.378	ns	0.1774194	0.1146558;0.2562011	0.2795	ns
Satellite	centr	tot	123	0.0483888099893387	171587	1815	1087.025	72.2594062859417	0.427641025842772	179097.93	1	0.002	**	0.0677686	0.05663583;0.08032172	2.2e-16	***
Satellite	centr	GSATX	0	0	171587	56	10.95	4.61788098859476	0.00430778430392894	179097.93	1	0.002	**	0	0.0000000;0.0637501	1.004e-05	***
Satellite	centr	HSAT4	5	0.00196702479631458	171587	100	45.085	9.35881201661633	0.0177366625883686	179097.93	1	0.002	**	0.05	0.01643188;0.11283491	2.2e-16	***
Satellite	centr	SST1	57	0.0224240826779862	171587	609	100.888	10.8747283053746	0.0396898395301171	179097.93	1	0.002	**	0.09359606	0.07165987;0.11956345	4.592e-07	***
Satellite	centr	GSAT	2	0.000786809918525833	171587	39	22.668	9.68057278726261	0.00891770361657179	179097.93	2	0.004	**	0.05128205	0.006271972;0.173244781	2.679e-12	***
Satellite	centr	ALR_Alpha	57	0.0224240826779862	171587	844	863.639	69.6454389473293	0.339759865612866	179097.93	1	0.002	**	na	na	na	na
Satellite	centr	GSATII	3	0.00118021487778875	171587	167	46.376	8.59770577215484	0.018244548390777	179097.93	1	0.002	**	0.01796407	0.003720056;0.051598922	2.2e-16	***
Satellite	Satellite	CER	2	0.000786809918525833	171587	72	54.772	24.555508322757	0.0215475764287485	179097.93	1	0.002	**	0.02777778	0.00338190;0.09676729	2.2e-16	***
Satellite	Satellite	LSAU	8	0.00314723967410333	171587	129	7.692	2.52537393538332	0.00302607094665035	179097.93	653	0.698	ns	0.0620155	0.02715151;0.11853932	0.8519	ns
Satellite	Satellite	HSAT5	1	0.000393404959262916	171587	260	58.782	7.04784705765869	0.0231251303153928	179097.93	1	0.002	**	0.003846154	9.737144e-05;2.124194e-02	2.2e-16	***
Satellite	Satellite	SATR1	15	0.00590107438894375	171587	670	195.759	17.530894194286	0.0770125614203493	179097.93	1	0.002	**	0.02238806	0.01258329;0.03665719	2.2e-16	***
Satellite	Satellite	(CATTC)n	1	0.000393404959262916	171587	2	3.46010638297872	3.29500696842751	0.0013612230106411	179097.93	162	0.324	ns	na	na	na	na
Satellite	Satellite	HSATI	5	0.00196702479631458	171587	45	15.669	3.74666204460404	0.00616426230669064	179097.93	3	0.006	**	0.1111111	0.03707666;0.24053581	0.0004546	***
Satellite	Satellite	(GAATG)n	0	0	171587	18	12.1861861861862	7.57285055315169	0.00479410608014689	179097.93	1	0.002	**	0	0.000000;0.185302	1.464e-09	***
Satellite	Satellite	tot	247	0.0971710249379404	171587	4087	920.234	41.0609698770895	0.362024619282351	179097.93	1	0.002	**	0.06043553	0.05332393;0.06818318	2.2e-16	***
Satellite	Satellite	D20S16	8	0.00314723967410333	171587	269	56.279	7.15166451291622	0.0221404377023577	179097.93	1	0.002	**	0.02973978	0.01292520;0.05775599	2.2e-16	***
Satellite	Satellite	SAR	0	0	171587	1	2.2	1.55154952743155	0.000865490910378416	179097.93	1	0.002	**	na	na	na	na
Satellite	Satellite	HSAT6	0	0	171587	17	4.52376137512639	1.98595565052056	0.00177967015949675	179097.93	1	0.002	**	0	0.0000000;0.1950643	0.01028	*
Satellite	Satellite	BSR_Beta	25	0.00983512398157291	171587	1870	268.082	18.3156965671727	0.105464788289121	179097.93	1	0.002	**	0.01336898	0.008669883;0.019672372	2.2e-16	***
Satellite	Satellite	SATR2	11	0.00432745455189208	171587	418	114.423	12.838024999426	0.0450145756537407	179097.93	1	0.002	**	0.02631579	0.01320835;0.04659761	2.2e-16	***
Satellite	Satellite	MSR1	177	0.0696326777895362	171587	316	143.611	9.66556268936796	0.0564972796047067	179097.93	1001	0.002	**	0.5601266	0.5034691;0.6156463	0.0001845	***
Unknown	tot	tot	824	0.324165686432643	171587	6436	1288.026	32.5512043541388	0.506715816059577	179097.93	1	0.002	**	0.1280298	0.1199591;0.1364392	2.2e-16	***
Unknown	Unknown	UCON84	6	0.0023604297555775	171587	103	20.139	4.0625340839411	0.00792278247459587	179097.93	1	0.002	**	0.05825243	0.0216752;0.1224870	0.0001493	***
Unknown	Unknown	UCON57	3	0.00118021487778875	171587	22	4.2366026289181	1.84265556719231	0.00166670048464269	179097.93	366	0.732	ns	0.1363636	0.02905585;0.34912210	0.786	ns
Unknown	Unknown	UCON4	41	0.0161296033297796	171587	138	29.153	4.9886348310412	0.0114689347773918	179097.93	990	0.024	*	0.2971014	0.2223728;0.3807664	0.01632	*
Unknown	Unknown	EUTREP6	1	0.000393404959262916	171587	14	2.82751322751323	1.41753719949568	0.0011123577260852	179097.93	176	0.352	ns	0.07142857	0.001806781;0.338684490	0.3271	ns
Unknown	Unknown	UCON15	1	0.000393404959262916	171587	48	9.417	2.89127488670145	0.00370469450137888	179097.93	1	0.002	**	0.02083333	0.0005273153;0.1106961606	0.0007412	***
Unknown	Unknown	UCON61	0	0	171587	16	3.20185375901133	1.54534107376385	0.00125962514762967	179097.93	1	0.002	**	0	0.0000000;0.2059072	0.05482	ns
Unknown	Unknown	MARE11	3	0.00118021487778875	171587	13	2.68580715059588	1.32098204844473	0.00105660985266822	179097.93	688	0.628	ns	0.2307692	0.05038107;0.53813154	0.7389	ns
Unknown	Unknown	UCON5	12	0.004720859511155	171587	118	22.741	4.3748209172557	0.00894642217859798	179097.93	7	0.014	*	0.1016949	0.05366117;0.17090325	0.009968	**
Unknown	Unknown	UCON24	2	0.000786809918525833	171587	23	5.2713567839196	2.03409906899259	0.00207377790083819	179097.93	55	0.11	ns	0.08695652	0.01070997;0.28037934	0.1362	ns
Unknown	Unknown	UCON93	5	0.00196702479631458	171587	27	5.19014084507042	2.00780535829028	0.00204182714772373	179097.93	565	0.874	ns	0.1851852	0.06300001;0.38082988	1	ns
Unknown	Unknown	UCON80_AMi	44	0.0173098182075683	171587	220	45.131	5.97273074167189	0.0177547592164947	179097.93	454	0.908	ns	0.2	0.1492421;0.2590346	0.9335	ns
Unknown	Unknown	MARE9	4	0.00157361983705167	171587	23	4.82311557788945	2.04055175146601	0.00189743758743994	179097.93	449	0.898	ns	0.173913	0.04950765;0.38781189	0.8027	ns
Unknown	Unknown	UCON25	7	0.00275383471484042	171587	49	9.911	2.87877862406374	0.00389903655125476	179097.93	186	0.372	ns	0.1428571	0.05942151;0.27242151	0.3751	ns
Unknown	Unknown	UCON92	3	0.00118021487778875	171587	19	3.40102040816327	1.60419489020275	0.00133797829512582	179097.93	559	0.886	ns	0.1578947	0.03382625;0.39578455	1	ns
Unknown	Unknown	UCON28c	6	0.0023604297555775	171587	65	12.65	3.24067925009588	0.00497657273467589	179097.93	23	0.046	*	0.09230769	0.03463365;0.19016584	0.0403	*
Unknown	Unknown	UCON71_Crp	44	0.0173098182075683	171587	276	55.655	6.7474070947663	0.0218949530077776	179097.93	45	0.09	ns	0.1594203	0.1182875;0.2080436	0.08441	ns
Unknown	Unknown	UCON31	22	0.00865490910378416	171587	115	23.724	4.53700434300083	0.00933313925355343	179097.93	402	0.804	ns	0.1913043	0.1239454;0.2751860	0.8176	ns
Unknown	Unknown	UCON63	1	0.000393404959262916	171587	14	3.09842931937173	1.46616187853392	0.00121893746016646	179097.93	133	0.266	ns	0.07142857	0.001806781;0.338684490	0.3298	ns
Unknown	Unknown	EUTREP2	106	0.0417009256818691	171587	819	172.618	12.3007879985546	0.0679087772580461	179097.93	1	0.002	**	0.1294261	0.1071932;0.1543643	2.182e-09	***
Unknown	Unknown	UCON59	3	0.00118021487778875	171587	43	8.874	2.65653555993161	0.00349107560849912	179097.93	13	0.026	*	0.06976744	0.0146255;0.1906072	0.0232	*
Unknown	Unknown	UCON35	27	0.0106219339000987	171587	170	33.474	5.17262796652534	0.0131688376063669	179097.93	131	0.262	ns	0.1588235	0.1073505;0.2226036	0.2468	ns
Unknown	Unknown	Eulor4	3	0.00118021487778875	171587	31	6.4964964964965	2.37634841749699	0.00255575393955588	179097.93	94	0.188	ns	0.09677419	0.02041986;0.25753906	0.1822	ns
Unknown	Unknown	UCON87	1	0.000393404959262916	171587	6	1.81933842239186	0.93369074926375	0.000715736757946528	179097.93	357	0.714	ns	0.1666667	0.004210745;0.641234579	0.6749	ns
Unknown	Unknown	UCON20	5	0.00196702479631458	171587	46	9.534	2.84902807303841	0.00375072288161265	179097.93	73	0.146	ns	0.1086957	0.03624837;0.23569670	0.1428	ns
Unknown	Unknown	UCON94	5	0.00196702479631458	171587	29	5.21743486973948	2.12352176048854	0.00205256475238678	179097.93	584	0.836	ns	0.1724138	0.05845608;0.35774755	1	ns
Unknown	Unknown	UCON71	1	0.000393404959262916	171587	17	3.36659877800407	1.56608566229625	0.00132443665511528	179097.93	114	0.228	ns	0.05882353	0.001488174;0.286889397	0.2238	ns
Unknown	Unknown	UCON66	7	0.00275383471484042	171587	64	13.347	3.34481371361378	0.00525077599128215	179097.93	40	0.08	ns	0.109375	0.04512102;0.21245723	0.06302	ns
Unknown	Unknown	UCON68	4	0.00157361983705167	171587	12	2.5	1.23489791302429	0.000983512398157291	179097.93	853	0.298	ns	0.3333333	0.09924609;0.65112449	0.2886	ns
Unknown	Unknown	UCON96	2	0.000786809918525833	171587	17	3.68533604887984	1.67300593770256	0.00144982947817973	179097.93	254	0.508	ns	0.1176471	0.01457932;0.36440916	0.5542	ns
Unknown	Unknown	UCON22	7	0.00275383471484042	171587	37	7.801	2.54241280339422	0.00306895208721001	179097.93	463	0.926	ns	0.1891892	0.07962112;0.35155238	0.8429	ns
Unknown	Unknown	UCON48	29	0.0114087438186246	171587	195	41.307	5.82208275857082	0.0162503786522733	179097.93	15	0.03	*	0.1487179	0.1019163;0.2065510	0.03492	*
Unknown	Unknown	UCON67	1	0.000393404959262916	171587	20	3.65552178318136	1.70099523614533	0.00143810039819717	179097.93	85	0.17	ns	0.05	0.001265089;0.248732763	0.1543	ns
Unknown	Unknown	UCON64	3	0.00118021487778875	171587	15	3.00414507772021	1.4418116987947	0.00118184557192041	179097.93	628	0.748	ns	0.2	0.04331201;0.48089113	1	ns
Unknown	Unknown	UCON47	28	0.0110153388593617	171587	155	29.995	4.97893209079665	0.0118001817530912	179097.93	395	0.79	ns	0.1806452	0.1235216;0.2503891	0.7606	ns
Unknown	Unknown	UCON1	19	0.00747469422599541	171587	241	46.463	6.34088620287716	0.0182787746222329	179097.93	1	0.002	**	0.07883817	0.04813179;0.12037878	1.128e-06	***
Unknown	Unknown	UCON28b	5	0.00196702479631458	171587	75	15.058	3.62653936801848	0.005923891876581	179097.93	4	0.008	**	0.06666667	0.02199925;0.14876048	0.002168	**
Unknown	Unknown	UCON60	9	0.00354064463336625	171587	38	7.77177177177177	2.59334047004073	0.00305745355727456	179097.93	748	0.508	ns	0.2368421	0.1144417;0.4024124	0.6867	ns
Unknown	Unknown	UCON103	0	0	171587	14	2.98426023084995	1.41968598709598	0.00117402277454747	179097.93	1	0.002	**	0	0.0000000;0.2316358	0.05135	ns
Unknown	Unknown	UCON85	9	0.00354064463336625	171587	28	6.24698795180723	2.18888029563026	0.00245759604069665	179097.93	930	0.144	ns	0.3214286	0.1587760;0.5235164	0.2533	ns
Unknown	Unknown	UCON16	5	0.00196702479631458	171587	37	7.4014014014014	2.46539944570688	0.00291174801680681	179097.93	229	0.458	ns	0.1351351	0.04537199;0.28774780	0.4134	ns
Unknown	Unknown	UCON56	1	0.000393404959262916	171587	15	3.1048805815161	1.55508924454177	0.00122147541868756	179097.93	144	0.288	ns	0.06666667	0.00168643;0.31948457	0.3343	ns
Unknown	Unknown	UCON6	20	0.00786809918525833	171587	97	18.534	4.04044170471116	0.00729136751497889	179097.93	692	0.62	ns	0.2061856	0.1307287;0.3003162	0.6986	ns
Unknown	Unknown	tot	824	0.324165686432643	171587	6436	1288.026	32.5512043541388	0.506715816059577	179097.93	1	0.002	**	0.1280298	0.1199591;0.1364392	2.2e-16	***
Unknown	Unknown	UCON65	5	0.00196702479631458	171587	33	6.836	2.3897311176814	0.0026893163015213	179097.93	313	0.626	ns	0.1515152	0.0510887;0.3189898	0.5245	ns
Unknown	Unknown	UCON101	12	0.004720859511155	171587	210	38.969	5.71250134981793	0.0153305978575166	179097.93	1	0.002	**	0.05714286	0.02987179;0.09768903	1.024e-07	***
Unknown	Unknown	UCON18	1	0.000393404959262916	171587	34	7.586	2.51374678973896	0.00298437002096848	179097.93	4	0.008	**	0.02941176	0.0007443642;0.1532676696	0.003261	**
Unknown	Unknown	UCON12A	2	0.000786809918525833	171587	24	4.91959798994975	2.02339631189888	0.00193539424682611	179097.93	104	0.208	ns	0.08333333	0.01025634;0.26997280	0.2039	ns
Unknown	Unknown	UCON76	28	0.0110153388593617	171587	140	27.422	4.90917671468608	0.0107879507929077	179097.93	602	0.8	ns	0.2	0.1372038;0.2759183	0.9152	ns
Unknown	Unknown	UCON9	8	0.00314723967410333	171587	49	8.616	2.81610981221868	0.00338957712900929	179097.93	502	1	ns	0.1632653	0.07322276;0.29657136	1	ns
Unknown	Unknown	UCON12	5	0.00196702479631458	171587	59	11.547	3.14255734500846	0.0045426470646089	179097.93	16	0.032	*	0.08474576	0.02809126;0.18679434	0.03176	*
Unknown	Unknown	UCON26	18	0.0070812892667325	171587	206	40.896	5.97167018888726	0.0160886892140162	179097.93	1	0.002	**	0.08737864	0.0526096;0.1345800	2.257e-05	***
Unknown	Unknown	EUTREP14	17	0.00668788430746958	171587	382	78.745	8.17341909972686	0.0309786735171584	179097.93	1	0.002	**	0.04450262	0.02613488;0.07029846	2.2e-16	***
Unknown	Unknown	UCON27	12	0.004720859511155	171587	102	20.243	4.32835831299647	0.00796369659035922	179097.93	39	0.078	ns	0.1176471	0.06229089;0.19648973	0.04596	*
Unknown	Unknown	UCON17	0	0	171587	33	6.7997997997998	2.32998231648875	0.00267507496323623	179097.93	1	0.002	**	0	0.0000000;0.1057628	0.0008187	***
Unknown	Unknown	MamRep564	128	0.0503558347856533	171587	788	170.29	12.2339515108394	0.066992930512882	179097.93	1	0.002	**	0.1624365	0.1373502;0.1900779	0.0001923	***
Unknown	Unknown	UCON19	0	0	171587	30	6.99098196392786	2.38073992815086	0.00275028697472682	179097.93	1	0.002	**	0	0.0000000;0.1157033	0.0007026	***
Unknown	Unknown	UCON70	18	0.0070812892667325	171587	59	12.805	3.31420563015618	0.00503755050336165	179097.93	953	0.098	ns	0.3050847	0.1918560;0.4386626	0.1133	ns
Unknown	Unknown	UCON75	1	0.000393404959262916	171587	22	4.75100401606426	1.9190263957334	0.00186906854139771	179097.93	31	0.062	ns	0.04545455	0.001150148;0.228444398	0.06569	ns
Unknown	Unknown	UCON41	49	0.0192768430038829	171587	579	112.249	10.1297389211475	0.0441593132723031	179097.93	1	0.002	**	0.08462867	0.06326306;0.11034096	4.918e-13	***
Unknown	Unknown	UCON88	11	0.00432745455189208	171587	33	8.447	2.46358686882771	0.00332309169089385	179097.93	886	0.232	ns	0.3333333	0.1796051;0.5182675	0.3199	ns
Unknown	Unknown	UCON28a	12	0.004720859511155	171587	129	24.279	4.57734760654148	0.00955147900594435	179097.93	2	0.004	**	0.09302326	0.04899512;0.15685529	0.004547	**
RC	tot	tot	215	0.084582066241527	171587	1796	384.165	18.0462029369183	0.151132416175238	179097.93	1	0.002	**	0.1197105	0.1050492;0.1356262	2.2e-16	***
RC	Helitron	tot	215	0.084582066241527	171587	1796	384.165	18.0462029369183	0.151132416175238	179097.93	1	0.002	**	0.1197105	0.1050492;0.1356262	2.2e-16	***
RC	Helitron	Helitron1Na_Mam	25	0.00983512398157291	171587	326	69.959	7.8242276000598	0.0275222175450744	179097.93	1	0.002	**	0.07668712	0.05024054;0.11112522	2.01e-11	***
RC	Helitron	Helitron1Nb_Mam	23	0.00904831406304708	171587	359	75.503	8.45715759073428	0.029703254639228	179097.93	1	0.002	**	0.06406685	0.04104283;0.09458331	2.122e-14	***
RC	Helitron	Helitron3Na_Mam	173	0.0680590579524845	171587	1111	239.708	13.7898838608923	0.0943023159749952	179097.93	1	0.002	**	0.1557156	0.1348785;0.1783937	5.489e-07	***
