# Supplementary material for: Transposable elements generate regulatory novelty in a tissue-specific fashion
Source: BMC Genomics. 2018 Jun 18;19:468. doi: 10.1186/s12864-018-4850-3 (PMC6006921; doi:10.1186/s12864-018-4850-3)
Supplement: Supplementary file 2 — It contains two folders “TE_PIPELINE_SUMMARY_STATISTICS_ACTIVE” “TE_PIPELINE_SUMMARY_STATISTICS_REPRESSED”. In each of the two folders are included multiple spreadsheets (txt format) with the summary statistics of the TE analysis pipeline for ACTIVE and REPRESSED regions respectively. (ZIP 3922 kb) [file 12864_2018_4850_MOESM2_ESM.zip › Supplemental_File_S1/TE_PIPELINE_SUMMARY_STATISTICS_ACTIVE/E075_15_coreMarks_dense_no_header_ACTIVE.bed.shuffle-rm.nonTE-no_low.boot-1000.stats.tab.txt]

#Script TE-analysis_Shuffle_bed.pl, v4.3
#Aggregated results + stats
#Features in input file (counts):
	197854
#With 1000 bootstraps for exp (expected); sd = standard deviation; nb = number; len = length; avg = average
#Two tests are made (permutation and binomial) to assess how significant the difference between observed and random, so two pvalues are given
#For the two tailed permutation test:
#if rank is < 500 and pvalue is not "ns", there are significantly fewer observed values than expected 
#if rank is > 500 and pvalue is not "ns", there are significantly higher observed values than expected 
#The binomial test is done with binom.test from R, two sided

#Level_(tot_means_all)	#	#	#COUNTS	#	#	#	#	#	#	#	#	#	#	#	#	#
#Rclass	Rfam	Rname	obs_hits	%_obs_(%of_features)	obs_tot_hits	nb_of_trials(nb_of_TE_in_genome)	exp_avg_hits	exp_sd	%_exp_(%of_features)	exp_tot_hits(avg)	obs_rank_in_exp	2-tailed_permutation-test_pvalue(obs.vs.exp)	significance	binomal_test_proba	binomial_test_95%_confidence_interval	binomial_test_pval	significance

age	cat.2	tot	126293	63.8314110404642	126293	4687922	132312.533	103.725801770596	66.8738226166769	132312.533	1	0.002	**	0.02694008	0.02679370;0.02708704	2.2e-16	***
age	cat.2	Ancient	102181	51.6446470629858	126293	2716717	103675.669	151.735160717606	52.400087438212	132312.533	1	0.002	**	0.03761194	0.03738601;0.03783886	2.114e-06	***
age	cat.2	LineageSpe	82422	41.6579902352239	126293	1971205	99585.329	183.366037921047	50.332734743801	132312.533	1	0.002	**	0.041813	0.04153400;0.04209335	2.2e-16	***
age	cat.1	01_Human	1296	0.655028455325644	126293	10400	2477.662	79.2692334223523	1.25226783385729	132312.533	1	0.002	**	0.1246154	0.1183253;0.1311164	2.2e-16	***
age	cat.1	06_Boreotheria/Eutheria?	105	0.0530694350379573	126293	2965	489.476	21.4530104100953	0.247392521758468	132312.533	1	0.002	**	0.03541315	0.02905396;0.04270896	2.2e-16	***
age	cat.1	04_Primates/Glires	1422	0.718711777371193	126293	9067	1505.085	36.658226915668	0.760704863181942	132312.533	13	0.026	*	0.1568325	0.1494035;0.1644827	0.01913	*
age	cat.1	07_Eutheria+Metatheria	19437	9.82391056031215	126293	189643	22424.453	117.88646661093	11.3338385880498	132312.533	1	0.002	**	0.1024926	0.1011310;0.1038663	2.2e-16	***
age	cat.1	07_Eutheria	59837	30.2430074701548	126293	1469955	80508.464	171.954823035486	40.6908447643212	132312.533	1	0.002	**	0.04070669	0.04038780;0.04102739	2.2e-16	***
age	cat.1	10_Amniota/Theria	446	0.225418743113609	126293	2529	393.161	17.8608535375298	0.198712687132936	132312.533	1000	0.004	**	0.1763543	0.1616841;0.1917779	0.004305	**
age	cat.1	07_Eutheria/03_Primates	3	0.00151626957251307	126293	21	3.63608562691131	1.79258181403458	0.00183776199971257	132312.533	523	0.958	ns	0.1428571	0.03048897;0.36342399	1	ns
age	cat.1	02_Hominidae	1264	0.638854913218838	126293	10036	2270.523	60.7768154174953	1.14757497953036	132312.533	1	0.002	**	0.1259466	0.1195147;0.1325964	2.2e-16	***
age	cat.1	07_Metatheria	1	0.000505423190837688	126293	59	11.336	3.22637776980835	0.00572947729133604	132312.533	1	0.002	**	0.01694915	0.0004290233;0.0908559329	8.909e-05	***
age	cat.1	15_Euteleostomi	12	0.00606507829005226	126293	73	11.933	3.2599291615215	0.00603121493626613	132312.533	592	0.82	ns	0.1643836	0.08792993;0.26954357	1	ns
age	cat.1	02_Haplorrhini	272	0.137475107907851	126293	4342	800.801	28.158449838322	0.404743396646012	132312.533	1	0.002	**	0.06264394	0.05561726;0.07026575	2.2e-16	***
age	cat.1	07_Eutheria + Transfert Opossum?	45	0.022744043587696	126293	890	166.375	12.4843996746033	0.0840897833756204	132312.533	1	0.002	**	0.0505618	0.0371158;0.0670736	2.2e-16	***
age	cat.1	05_Boreotheria	6697	3.38481910904	126293	118653	16015.094	114.617705361704	8.09439991104552	132312.533	1	0.002	**	0.05644189	0.05513544;0.05777007	2.2e-16	***
age	cat.1	16_Metazoa	97	0.0490260495112558	126293	491	83.219	8.50490284320593	0.0420608125183216	132312.533	949	0.106	ns	0.197556	0.1632306;0.2355706	0.1041	ns
age	cat.1	16_Vertebrata	1859	0.939581711767263	126293	8857	1409.796	34.5952773831518	0.71254359275021	132312.533	1001	0.002	**	0.2098905	0.2014496;0.2185226	2.2e-16	***
age	cat.1	07_Eutheria/Primates?	31	0.0156681189159683	126293	424	78.005	8.36689787077504	0.0394255360012939	132312.533	1	0.002	**	0.07311321	0.05021459;0.10217523	9.899e-11	***
age	cat.1	03_Euarchontoglires/Primates?	633	0.319932879800257	126293	13041	2238.856	48.7021474183959	1.1315697433461	132312.533	1	0.002	**	0.04853922	0.04491361;0.05236795	2.2e-16	***
age	cat.1	tot	126293	63.8314110404642	126293	4687922	132312.533	103.725801770596	66.8738226166769	132312.533	1	0.002	**	0.02694008	0.02679370;0.02708704	2.2e-16	***
age	cat.1	09_Theria	1180	0.596399365188472	126293	9723	1650.478	40.1604329704795	0.834189857167406	132312.533	1	0.002	**	0.1213617	0.1149337;0.1280175	2.2e-16	***
age	cat.1	10_Theria/Mammalia	11378	5.75070506535122	126293	104874	13507.352	96.0900900270231	6.82692894760783	132312.533	1	0.002	**	0.1084921	0.1066159;0.1103899	2.2e-16	***
age	cat.1	03_Primates	76801	38.8170064795253	126293	1475760	85589.477	176.583167618225	43.2589065674689	132312.533	1	0.002	**	0.05204166	0.05168385;0.05240123	2.2e-16	***
age	cat.1	08_Eutheria/Theria	438	0.221375357586908	126293	2459	428.641	19.3863340771005	0.216645101943858	132312.533	692	0.62	ns	0.1781212	0.1631853;0.1938277	0.6136	ns
age	cat.1	13_Amniota/Euteleostemi?	18	0.00909761743507839	126293	191	31.606	5.37304695993191	0.015974405369616	132312.533	3	0.006	**	0.09424084	0.05681365;0.14484980	0.006243	**
age	cat.1	14_Tetrapoda	1169	0.590839710089258	126293	8931	1382.013	33.4165152955016	0.698501420239166	132312.533	1	0.002	**	0.1308924	0.1239626;0.1380640	2.112e-10	***
age	cat.1	12_Amniota	5613	2.83694037017195	126293	36530	5547.157	65.474447338288	2.80366179101762	132312.533	852	0.3	ns	0.1536545	0.1499705;0.1573938	0.3359	ns
age	cat.1	03_Primates/Indep	2432	1.22918920011726	126293	25104	4328.831	63.9854090521548	2.1878915766171	132312.533	1	0.002	**	0.09687699	0.0932449;0.1006027	2.2e-16	***
age	cat.1	08_Eutheria/Theria?	26853	13.5721289435644	126293	259031	29072.239	127.658241040308	14.6937838001759	132312.533	1	0.002	**	0.1036671	0.1024957;0.1048474	2.2e-16	***
age	cat.1	11_Mammalia	56016	28.3117854579639	126293	619071	48435.786	140.580557322473	24.4805695108514	132312.533	1001	0.002	**	0.09048397	0.08977047;0.09120130	2.2e-16	***
age	cat.1	02_Simiiformes	8938	4.51747247970726	126293	154323	19490.028	119.095906944996	9.85071214127589	132312.533	1	0.002	**	0.05791748	0.05675714;0.05909447	2.2e-16	***
age	cat.1	02_Hominoidea	5544	2.80206617000414	126293	64786	11816.538	130.246000232547	5.9723523406148	132312.533	1	0.002	**	0.08557404	0.08343089;0.08775441	2.2e-16	***
age	cat.1	04_Euarchontoglires	3466	1.75179677944343	126293	55401	8482.81	90.4273133461291	4.28740889746985	132312.533	1	0.002	**	0.06256205	0.06055940;0.06461068	2.2e-16	***
age	cat.1	02_Catarrhini	1868	0.944130520484802	126293	30292	5865.892	89.1503119126014	2.96475785174927	132312.533	1	0.002	**	0.06166645	0.05898321;0.06443412	2.2e-16	***
DNA?	tot	tot	324	0.163757113831411	126293	4312	691.408	24.3920583081565	0.349453637530704	132312.533	1	0.002	**	0.07513915	0.06744473;0.08341478	2.2e-16	***
DNA?	PiggyBac?	tot	17	0.0085921942442407	126293	294	49.533	6.42963850082189	0.0250351269117632	132312.533	1	0.002	**	0.05782313	0.03404130;0.09096809	2.017e-08	***
DNA?	PiggyBac?	EUTREP4	17	0.0085921942442407	126293	294	49.533	6.42963850082189	0.0250351269117632	132312.533	1	0.002	**	0.05782313	0.03404130;0.09096809	2.017e-08	***
DNA?	hAT-Tip100?	tot	20	0.0101084638167538	126293	520	92.64	9.33260400410826	0.0468224043992035	132312.533	1	0.002	**	0.03846154	0.02364879;0.05877750	2.2e-16	***
DNA?	hAT-Tip100?	Eutr16	20	0.0101084638167538	126293	520	92.64	9.33260400410826	0.0468224043992035	132312.533	1	0.002	**	0.03846154	0.02364879;0.05877750	2.2e-16	***
DNA?	DNA?	Eulor12	7	0.00353796233586382	126293	60	9.588	2.84329744141206	0.00484599755375176	132312.533	240	0.48	ns	0.1166667	0.04821484;0.22571615	0.4802	ns
DNA?	DNA?	Eulor2C	4	0.00202169276335075	126293	38	5.81481481481481	2.28849626853157	0.00293894225783397	132312.533	286	0.572	ns	0.1052632	0.02943452;0.24804938	0.5062	ns
DNA?	DNA?	UCON83	0	0	126293	50	6.944	2.49019378062534	0.00350965863717691	132312.533	1	0.002	**	0	0.00000000;0.07112174	0.0008307	***
DNA?	DNA?	Eulor6D	3	0.00151626957251307	126293	75	12.572	3.4392796694431	0.00635418035521142	132312.533	1	0.002	**	0.04	0.008326166;0.112476822	0.001612	**
DNA?	DNA?	tot	288	0.145561878961254	126293	3498	552.242	21.9642861451463	0.279115913754587	132312.533	1	0.002	**	0.08233276	0.07343284;0.09193783	2.2e-16	***
DNA?	DNA?	UCON7	7	0.00353796233586382	126293	127	21.584	4.56067360635945	0.0109090541510407	132312.533	1	0.002	**	0.05511811	0.02244475;0.11026814	0.0002017	***
DNA?	DNA?	Eulor6C	1	0.000505423190837688	126293	21	3.61372950819672	1.6620580460073	0.0018264626988571	132312.533	84	0.168	ns	0.04761905	0.001204883;0.238159910	0.1574	ns
DNA?	DNA?	MER133B	2	0.00101084638167538	126293	40	6.14729458917836	2.24331117558002	0.00310698524628178	132312.533	44	0.088	ns	0.05	0.006113647;0.169196864	0.07798	ns
DNA?	DNA?	Eulor6E	1	0.000505423190837688	126293	31	4.64688128772636	1.99825082925752	0.0023486415678866	132312.533	53	0.106	ns	0.03225806	0.0008163701;0.1670211162	0.07604	ns
DNA?	DNA?	Eulor7	0	0	126293	12	2.0097205346294	1.01564539410808	0.00101575936530442	132312.533	1	0.002	**	0	0.0000000;0.2646485	0.2378	ns
DNA?	DNA?	Eulor6A	3	0.00151626957251307	126293	30	4.54974874371859	1.95170240839415	0.00229954852756002	132312.533	321	0.642	ns	0.1	0.02111714;0.26528845	0.6113	ns
DNA?	DNA?	Eulor2A	3	0.00151626957251307	126293	67	10.517	2.99276923060694	0.00531553569803997	132312.533	6	0.012	*	0.04477612	0.009330843;0.125327036	0.006901	**
DNA?	DNA?	MER123	4	0.00202169276335075	126293	46	7.484	2.56482403340313	0.00378258716022926	132312.533	131	0.262	ns	0.08695652	0.02420307;0.20791732	0.2283	ns
DNA?	DNA?	UCON100	2	0.00101084638167538	126293	19	2.73894282632147	1.40456835793265	0.00138432522280139	132312.533	462	0.924	ns	0.1052632	0.01301216;0.33137666	1	ns
DNA?	DNA?	UCON21	2	0.00101084638167538	126293	28	4.58215010141988	1.95426017569296	0.00231592492515687	132312.533	136	0.272	ns	0.07142857	0.008770497;0.235034773	0.3026	ns
DNA?	DNA?	Eulor5A	9	0.0045488087175392	126293	126	18.907	4.14892330184163	0.00955603626916817	132312.533	6	0.012	*	0.07142857	0.03318028;0.13126409	0.01194	*
DNA?	DNA?	Eulor2B	5	0.00252711595418844	126293	57	8.917	2.9483561188913	0.00450685859269967	132312.533	130	0.26	ns	0.0877193	0.02909858;0.19295733	0.2002	ns
DNA?	DNA?	Eulor6B	4	0.00202169276335075	126293	64	9.972	2.97994900897584	0.00504008005903343	132312.533	23	0.046	*	0.0625	0.01729003;0.15236347	0.03782	*
DNA?	DNA?	MER133A	2	0.00101084638167538	126293	54	8.436	2.73191642759572	0.00426375003790674	132312.533	11	0.022	*	0.03703704	0.004517256;0.127471772	0.01313	*
DNA?	DNA?	MER131	116	0.0586290901371719	126293	1106	178.357	12.8099823046969	0.0901457640482376	132312.533	1	0.002	**	0.1048825	0.08744249;0.12445529	9.698e-08	***
DNA?	DNA?	Eulor3	0	0	126293	37	6.16432865731463	2.31281157736153	0.00311559465935216	132312.533	1	0.002	**	0	0.00000000;0.09489059	0.00284	**
DNA?	DNA?	UCON62	1	0.000505423190837688	126293	24	3.53658536585366	1.68974012666309	0.00178747226027963	132312.533	118	0.236	ns	0.04166667	0.001054352;0.211201683	0.2431	ns
DNA?	DNA?	UCON2	14	0.00707592467172764	126293	135	21.675	4.1333351496654	0.0109550476614069	132312.533	34	0.068	ns	0.1037037	0.05786621;0.16787390	0.07816	ns
DNA?	DNA?	MER124	57	0.0288091218777482	126293	747	117.281	10.515922385774	0.0592765372446349	132312.533	1	0.002	**	0.07630522	0.05830223;0.09773465	6.182e-11	***
DNA?	DNA?	Eulor10	4	0.00202169276335075	126293	39	6.75075075075075	2.39005474001275	0.00341198598499436	132312.533	169	0.338	ns	0.1025641	0.02866011;0.24220973	0.2955	ns
DNA?	DNA?	UCON14	5	0.00252711595418844	126293	98	16.105	3.73897779546161	0.00813984048844097	132312.533	1	0.002	**	0.05102041	0.01677142;0.11505840	0.0009758	***
DNA?	DNA?	MER134	7	0.00353796233586382	126293	89	15.12	3.62031859187927	0.00764199864546585	132312.533	11	0.022	*	0.07865169	0.03220706;0.15535946	0.02271	*
DNA?	DNA?	Eulor5B	2	0.00101084638167538	126293	43	6.49298597194389	2.34562502802984	0.00328170568800423	132312.533	28	0.056	ns	0.04651163	0.005683257;0.158111458	0.05508	ns
DNA?	DNA?	UCON58	26	0.0131410029617799	126293	235	37.691	5.5975755333762	0.0190499054858633	132312.533	23	0.046	*	0.1106383	0.07355781;0.15789760	0.04037	*
Retroposon	tot	tot	1157	0.584774631799205	126293	5565	1193.86	37.3943142032948	0.603404530613483	132312.533	154	0.308	ns	0.2079066	0.1973100;0.2188102	0.2333	ns
Retroposon	SVA	tot	1157	0.584774631799205	126293	5565	1193.86	37.3943142032948	0.603404530613483	132312.533	154	0.308	ns	0.2079066	0.1973100;0.2188102	0.2333	ns
Retroposon	SVA	SVA_D	293	0.148088994915443	126293	1433	356.922	22.621486415522	0.180396656120169	132312.533	1	0.002	**	0.2044662	0.1838582;0.2262929	8.005e-05	***
Retroposon	SVA	SVA_B	154	0.077835171389004	126293	801	163.713	13.6596199147786	0.0827443468416105	132312.533	257	0.514	ns	0.1922597	0.1655182;0.2212876	0.4303	ns
Retroposon	SVA	SVA_E	164	0.0828894032973809	126293	686	135.207	11.878099184644	0.0683367533635913	132312.533	995	0.014	*	0.2390671	0.2076009;0.2727961	0.007127	**
Retroposon	SVA	SVA_C	117	0.0591345133280095	126293	486	110.667	12.046710515084	0.0559336682604345	132312.533	734	0.536	ns	0.2407407	0.2033776;0.2812915	0.4824	ns
Retroposon	SVA	SVA_A	309	0.156175765968846	126293	1186	226.462	15.2397771245779	0.114459146643485	132312.533	1001	0.002	**	0.2605396	0.2357567;0.2865158	4.729e-09	***
Retroposon	SVA	SVA_F	161	0.0813731337248678	126293	973	215.311	16.1307929588561	0.108823172642454	132312.533	1	0.002	**	0.1654676	0.1426449;0.1903349	1.75e-05	***
snRNA	tot	tot	946	0.478130338532453	126293	4380	713.791	23.9835053219401	0.360766524811224	132312.533	1001	0.002	**	0.2159817	0.2038735;0.2284698	2.2e-16	***
snRNA	snRNA	U14	3	0.00151626957251307	126293	7	1.6671270718232	0.837219947032263	0.000842604684172776	132312.533	697	0.61	ns	0.4285714	0.09898828;0.81594843	0.3684	ns
snRNA	snRNA	U4	47	0.0237548899693714	126293	162	27.17	4.7669512084585	0.01373234809506	132312.533	1001	0.002	**	0.2901235	0.2215968;0.3665057	0.000125	***
snRNA	snRNA	U2	180	0.0909761743507839	126293	1087	171.01	11.5273057901133	0.0864324198651531	132312.533	788	0.428	ns	0.1655934	0.1439645;0.1890492	0.4534	ns
snRNA	snRNA	U5	35	0.0176898116793191	126293	214	34.253	5.40205268145113	0.0173122605557633	132312.533	591	0.822	ns	0.1635514	0.1166414;0.2200487	0.8524	ns
snRNA	snRNA	U3	42	0.0212277740151829	126293	229	39.632	5.88499865838635	0.0200309318992793	132312.533	676	0.652	ns	0.1834061	0.1354963;0.2397149	0.6626	ns
snRNA	snRNA	U13	58	0.0293145450685859	126293	176	31.639	5.28172089148751	0.0159910843349136	132312.533	1001	0.002	**	0.3295455	0.2606763;0.4042688	1.704e-06	***
snRNA	snRNA	tot	946	0.478130338532453	126293	4380	713.791	23.9835053219401	0.360766524811224	132312.533	1001	0.002	**	0.2159817	0.2038735;0.2284698	2.2e-16	***
snRNA	snRNA	U6	392	0.198125890808374	126293	1710	282.636	15.7794326417173	0.142850788965601	132312.533	1001	0.002	**	0.2292398	0.2095026;0.2499104	1.079e-11	***
snRNA	snRNA	U17	2	0.00101084638167538	126293	9	1.85714285714286	0.912521103169259	0.000938643068698564	132312.533	614	0.776	ns	0.2222222	0.02814497;0.60009357	1	ns
snRNA	snRNA	U8	3	0.00151626957251307	126293	29	5.10987903225806	2.08812489465187	0.00258265136527847	132312.533	228	0.456	ns	0.1034483	0.02186374;0.27351520	0.4628	ns
snRNA	snRNA	U1	39	0.0197115044426698	126293	204	30.957	5.10560654753362	0.0156463857187623	132312.533	949	0.106	ns	0.1911765	0.1396187;0.2519441	0.1185	ns
snRNA	snRNA	U13_	81	0.0409392784578528	126293	308	53.931	6.82926627668579	0.0272579781050674	132312.533	1001	0.002	**	0.262987	0.2146863;0.3159116	0.0001198	***
snRNA	snRNA	U7	80	0.0404338552670151	126293	245	41.972	5.65342172291942	0.0212136221658395	132312.533	1001	0.002	**	0.3265306	0.2681910;0.3891285	4.087e-09	***
tot	tot	tot	126293	63.8314110404642	126293	4687922	132312.533	103.725801770596	66.8738226166769	132312.533	1	0.002	**	0.02694008	0.02679370;0.02708704	2.2e-16	***
rRNA	tot	tot	320	0.16173542106806	126293	1766	295.769	16.2373424639098	0.149488511730872	132312.533	938	0.128	ns	0.1812005	0.1634937;0.1999730	0.1261	ns
rRNA	rRNA	tot	320	0.16173542106806	126293	1766	295.769	16.2373424639098	0.149488511730872	132312.533	938	0.128	ns	0.1812005	0.1634937;0.1999730	0.1261	ns
rRNA	rRNA	SSU-rRNA_Hsa	20	0.0101084638167538	126293	80	11.768	3.29864473034869	0.00594782010977792	132312.533	991	0.022	*	0.25	0.1598796;0.3593635	0.01643	*
rRNA	rRNA	LSU-rRNA_Hsa	77	0.038917585694502	126293	411	71.476	8.03542108367645	0.0361256279883146	132312.533	778	0.448	ns	0.1873479	0.1507760;0.2284919	0.4741	ns
rRNA	rRNA	5S	223	0.112709371556805	126293	1275	213.123	13.7968193154518	0.107717306700901	132312.533	767	0.47	ns	0.174902	0.1544263;0.1968883	0.453	ns
tRNA	tot	tot	379	0.191555389327484	126293	1997	295.987	14.8774382596322	0.149598693986475	132312.533	1001	0.002	**	0.1897847	0.1728010;0.2076841	4.471e-07	***
tRNA	tRNA	tRNA-Arg-AGA	8	0.00404338552670151	126293	41	7.234	2.45096945130927	0.00365623136251984	132312.533	727	0.55	ns	0.195122	0.0882061;0.3486655	0.6852	ns
tRNA	tRNA	tRNA-His-CAY_	9	0.0045488087175392	126293	44	8.526	2.77074015400236	0.00430923812508213	132312.533	656	0.692	ns	0.2045455	0.09804318;0.35304506	0.8489	ns
tRNA	tRNA	tRNA-Thr-ACG_	0	0	126293	12	2.43246187363834	1.17652086596629	0.00122942264176531	132312.533	1	0.002	**	0	0.0000000;0.2646485	0.1422	ns
tRNA	tRNA	tRNA-Leu-TTA(m)	2	0.00101084638167538	126293	27	4.12056737588652	1.75839120709533	0.00208263031118225	132312.533	190	0.38	ns	0.07407407	0.009100073;0.242898347	0.4186	ns
tRNA	tRNA	tRNA-Arg-CGA_	2	0.00101084638167538	126293	2	1.13687150837989	0.360101511090408	0.000574601225337819	132312.533	357	0.714	ns	1	0.1581139;1.0000000	0.5094	ns
tRNA	tRNA	tRNA-Lys-AAA	15	0.00758134786256533	126293	47	6.097	2.21325314627348	0.00308156519453739	132312.533	1001	0.002	**	0.3191489	0.1908605;0.4711813	0.0006138	***
tRNA	tRNA	tRNA-Thr-ACY	9	0.0045488087175392	126293	13	3.2128966223132	1.50331515576069	0.00162387246268117	132312.533	977	0.05	*	0.6923077	0.3857383;0.9090796	0.0009038	***
tRNA	tRNA	tRNA-Ser-TCG	2	0.00101084638167538	126293	7	1.65960451977401	0.807465773216359	0.00083880261191283	132312.533	605	0.794	ns	0.2857143	0.03669257;0.70957914	0.6728	ns
tRNA	tRNA	tRNA-Ser-TCA_	1	0.000505423190837688	126293	4	1.19714285714286	0.412543799383957	0.00060506376274569	132312.533	284	0.568	ns	0.25	0.006309463;0.805879550	1	ns
tRNA	tRNA	tRNA-Arg-CGY_	10	0.00505423190837688	126293	40	5.87675350701403	2.16747191096382	0.00297024750928161	132312.533	977	0.05	*	0.25	0.1269148;0.4119620	0.07355	ns
tRNA	tRNA	tRNA-Cys-TGY	31	0.0156681189159683	126293	136	22.517	4.36219437207236	0.0113806139880922	132312.533	977	0.05	*	0.2279412	0.1604336;0.3076704	0.06373	ns
tRNA	tRNA	tRNA-Glu-GAA	9	0.0045488087175392	126293	95	15.613	3.52755930845602	0.00789117227854883	132312.533	37	0.074	ns	0.09473684	0.04424111;0.17223470	0.07151	ns
tRNA	tRNA	tRNA-Ala-GCY	4	0.00202169276335075	126293	28	3.97662601626016	1.81170108807356	0.00200987900990638	132312.533	609	0.786	ns	0.1428571	0.04033563;0.32665267	1	ns
tRNA	tRNA	tRNA-Met	10	0.00505423190837688	126293	50	7.288	2.41927859266122	0.00368352421482507	132312.533	903	0.198	ns	0.2	0.1003022;0.3371831	0.3126	ns
tRNA	tRNA	tRNA-Gly-GGY	13	0.00657050148088995	126293	37	6.748	2.35202636635476	0.00341059569177272	132312.533	995	0.014	*	0.3513514	0.2020998;0.5253887	0.01637	*
tRNA	tRNA	tRNA-Thr-ACG	2	0.00101084638167538	126293	3	1.28892733564014	0.514519066631528	0.000651453766737159	132312.533	562	0.88	ns	0.6666667	0.09429932;0.99159624	0.5807	ns
tRNA	tRNA	tRNA-Ile-ATC	1	0.000505423190837688	126293	9	1.44745762711864	0.699103459873618	0.000731578652500654	132312.533	385	0.77	ns	0.1111111	0.002809137;0.482496515	1	ns
tRNA	tRNA	tRNA-Met_	9	0.0045488087175392	126293	48	5.76830491474423	2.16384085929705	0.00291543507573475	132312.533	950	0.104	ns	0.1875	0.08949838;0.32629302	0.1772	ns
tRNA	tRNA	tRNA-Thr-ACA	8	0.00404338552670151	126293	25	3.75532994923858	1.70366490350105	0.0018980308455925	132312.533	981	0.042	*	0.32	0.1494954;0.5350007	0.04276	*
tRNA	tRNA	tRNA-Trp-TGG	6	0.00303253914502613	126293	13	2.94543546694648	1.42205121861438	0.00148869139211059	132312.533	943	0.118	ns	0.4615385	0.1922324;0.7486545	0.08805	ns
tRNA	tRNA	tRNA-Lys-AAG	20	0.0101084638167538	126293	73	13.422	3.16258089507888	0.00678379006742345	132312.533	986	0.032	*	0.2739726	0.1760592;0.3909414	0.06777	ns
tRNA	tRNA	tRNA-Leu-TTG	4	0.00202169276335075	126293	26	2.51091703056769	1.26615930147636	0.00126907569751821	132312.533	846	0.312	ns	0.1538462	0.04356348;0.34867879	0.3104	ns
tRNA	tRNA	tRNA-Gln-CAG	12	0.00606507829005226	126293	79	11.826	3.13935974038967	0.0059771346548465	132312.533	589	0.826	ns	0.1518987	0.08102782;0.25030743	0.8757	ns
tRNA	tRNA	tRNA-Ile-ATT	12	0.00606507829005226	126293	53	9.111	2.80259407220053	0.00460491069172218	132312.533	885	0.234	ns	0.2264151	0.1228274;0.3620959	0.2772	ns
tRNA	tRNA	tRNA-Arg-AGG	4	0.00202169276335075	126293	20	3.72210953346856	1.66719863285431	0.00188124047705306	132312.533	695	0.614	ns	0.2	0.057334;0.436614	0.7783	ns
tRNA	tRNA	tRNA-Glu-GAG_	13	0.00657050148088995	126293	96	13.722	3.18006742520168	0.00693541702467476	132312.533	495	0.99	ns	0.1354167	0.07411955;0.22042959	1	ns
tRNA	tRNA	tRNA-Arg-CGG	3	0.00151626957251307	126293	17	1.46606334841629	0.653813384384455	0.000740982415526747	132312.533	659	0.686	ns	0.1764706	0.03798507;0.43431787	0.1764	ns
tRNA	tRNA	tRNA-Gln-CAA	6	0.00303253914502613	126293	24	4.12753036437247	1.7739335092749	0.00208614956704058	132312.533	893	0.218	ns	0.25	0.09773041;0.46711280	0.2853	ns
tRNA	tRNA	tRNA-Val-GTG	11	0.00555965509921457	126293	38	6.651	2.36533164562472	0.00336156964226147	132312.533	971	0.062	ns	0.2894737	0.1542463;0.4590321	0.0837	ns
tRNA	tRNA	tRNA-Tyr-TAC	6	0.00303253914502613	126293	34	5.04225352112676	2.07372313620505	0.00254847186366046	132312.533	761	0.482	ns	0.1764706	0.06764065;0.34531513	0.6284	ns
tRNA	tRNA	tRNA-Tyr-TAT	1	0.000505423190837688	126293	5	1.36432637571157	0.607383805507467	0.000689562190156163	132312.533	370	0.74	ns	0.2	0.005050763;0.716417936	1	ns
tRNA	tRNA	tRNA-Arg-CGA	3	0.00151626957251307	126293	8	1.68575233022636	0.842090691816836	0.000852018321705078	132312.533	724	0.556	ns	0.375	0.08523341;0.75513678	0.3777	ns
tRNA	tRNA	tRNA-Ala-GCY_	3	0.00151626957251307	126293	82	2.83983140147524	1.47541540064347	0.00143531664837468	132312.533	673	0.658	ns	0.03658537	0.007609277;0.103215022	0.7625	ns
tRNA	tRNA	tRNA-Pro-CCA	6	0.00303253914502613	126293	9	2.15668202764977	1.08182598224963	0.00109003711203704	132312.533	868	0.268	ns	0.6666667	0.2992951;0.9251454	0.008014	**
tRNA	tRNA	tRNA-Leu-TTA	3	0.00151626957251307	126293	13	2.15366972477064	1.06257072804678	0.0010885146243041	132312.533	769	0.466	ns	0.2307692	0.05038107;0.53813154	0.463	ns
tRNA	tRNA	tRNA-Val-GTY	9	0.0045488087175392	126293	29	4.35750251762336	1.85189707828273	0.00220238282654046	132312.533	985	0.034	*	0.3103448	0.1528459;0.5083234	0.03147	*
tRNA	tRNA	tRNA-Leu-CTG	6	0.00303253914502613	126293	16	3.19318181818182	1.52499851662159	0.00161390814347035	132312.533	944	0.116	ns	0.375	0.1519837;0.6456539	0.1094	ns
tRNA	tRNA	tRNA-Met-i	7	0.00353796233586382	126293	40	6.09638554216868	2.22880795774656	0.00308125463329964	132312.533	744	0.516	ns	0.175	0.07338273;0.32779013	0.6601	ns
tRNA	tRNA	tRNA-Thr-ACY_	2	0.00101084638167538	126293	12	1.8681592039801	0.929671988930023	0.000944210985868418	132312.533	623	0.758	ns	0.1666667	0.02086253;0.48413775	1	ns
tRNA	tRNA	tRNA-Asn-AAT	1	0.000505423190837688	126293	2	1.01941747572816	0.13832323574428	0.000515237233378226	132312.533	203	0.406	ns	0.5	0.01257912;0.98742088	1	ns
tRNA	tRNA	tot	379	0.191555389327484	126293	1997	295.987	14.8774382596322	0.149598693986475	132312.533	1001	0.002	**	0.1897847	0.1728010;0.2076841	4.471e-07	***
tRNA	tRNA	tRNA-Gly-GGA	36	0.0181952348701568	126293	107	18.261	3.82380706894327	0.00922953288788703	132312.533	1001	0.002	**	0.3364486	0.2479713;0.4342380	2.839e-05	***
tRNA	tRNA	tRNA-Asn-AAC	17	0.0085921942442407	126293	46	9.746	2.71271871797333	0.00492585441790411	132312.533	999	0.006	**	0.3695652	0.2320657;0.5245155	0.01711	*
tRNA	tRNA	tRNA-Ile-ATA	11	0.00555965509921457	126293	65	10.348	2.87282946746742	0.0052301191787884	132312.533	665	0.674	ns	0.1692308	0.08762605;0.28265616	0.865	ns
tRNA	tRNA	tRNA-Leu-CTA_	2	0.00101084638167538	126293	7	1.59862068965517	0.785045500220625	0.000807979969904663	132312.533	634	0.736	ns	0.2857143	0.03669257;0.70957914	0.6626	ns
tRNA	tRNA	tRNA-Phe-TTY	11	0.00555965509921457	126293	87	7.417	2.45216723004858	0.00374872380644314	132312.533	946	0.112	ns	0.1264368	0.06484043;0.21497840	0.1758	ns
tRNA	tRNA	tRNA-Ala-GCA	2	0.00101084638167538	126293	40	2.01779359430605	1.04457261264801	0.00101983967688601	132312.533	614	0.776	ns	0.05	0.006113647;0.169196864	1	ns
tRNA	tRNA	tRNA-Ser-TCA(m)	1	0.000505423190837688	126293	31	4.76884422110553	2.00673768782587	0.00241028446283903	132312.533	35	0.07	ns	0.03225806	0.0008163701;0.1670211162	0.07675	ns
tRNA	tRNA	tRNA-Leu-CTY	8	0.00404338552670151	126293	30	3.25638406537283	1.56803695010126	0.00164585202491374	132312.533	977	0.05	*	0.2666667	0.1227948;0.4588937	0.01256	*
tRNA	tRNA	tRNA-Leu-CTA	1	0.000505423190837688	126293	1	1.01666666666667	0.128286638609585	0.000513846910684983	132312.533	237	0.474	ns	na	na	na	na
tRNA	tRNA	tRNA-SeC(e)-TGA	2	0.00101084638167538	126293	3	1.3525641025641	0.564372828282165	0.000683617264530463	132312.533	603	0.798	ns	0.6666667	0.09429932;0.99159624	0.5921	ns
tRNA	tRNA	tRNA-Val-GTA	5	0.00252711595418844	126293	12	2.30512249443207	1.21142666132536	0.00116506236640759	132312.533	890	0.224	ns	0.4166667	0.1516522;0.7233303	0.06251	ns
tRNA	tRNA	tRNA-Ser-TCY	7	0.00353796233586382	126293	15	2.5814455231931	1.32169178801423	0.00130472243330592	132312.533	927	0.15	ns	0.4666667	0.2126667;0.7341387	0.007913	**
tRNA	tRNA	tRNA-Gly-GGG	6	0.00303253914502613	126293	47	8.964	2.76520349167115	0.00453061348266904	132312.533	194	0.388	ns	0.1276596	0.04832222;0.25741418	0.3533	ns
tRNA	tRNA	tRNA-Glu-GAG	0	0	126293	18	2.38684503901895	1.22691394371841	0.00120636683565607	132312.533	1	0.002	**	0	0.000000;0.185302	0.1568	ns
tRNA	tRNA	tRNA-Ser-AGY	5	0.00252711595418844	126293	14	2.5343347639485	1.26758364626262	0.00128091156304573	132312.533	915	0.174	ns	0.3571429	0.1275984;0.6486199	0.1536	ns
tRNA	tRNA	tRNA-His-CAY	0	0	126293	1	1.00694444444444	0.0833333333333334	0.000508933074107395	132312.533	1	0.002	**	na	na	na	na
tRNA	tRNA	tRNA-Pro-CCY	8	0.00404338552670151	126293	17	3.28982528263104	1.5416939504753	0.00166275399164588	132312.533	970	0.064	ns	0.4705882	0.2298327;0.7218817	0.00893	**
tRNA	tRNA	tRNA-Gln-CAA_	1	0.000505423190837688	126293	34	5.75851703406814	2.15423415151396	0.0029104880538519	132312.533	13	0.026	*	0.02941176	0.0007443642;0.1532676696	0.0221	*
tRNA	tRNA	tRNA-Asp-GAY	13	0.00657050148088995	126293	49	7.435	2.55074131994628	0.00375782142387821	132312.533	991	0.022	*	0.2653061	0.1494707;0.4108171	0.04287	*
tRNA	tRNA	tRNA-Ala-GCG	5	0.00252711595418844	126293	11	1.65883977900552	0.84048117797582	0.000838416094193458	132312.533	725	0.554	ns	0.4545455	0.1674881;0.7662064	0.01625	*
tRNA	tRNA	tRNA-Pro-CCG	2	0.00101084638167538	126293	4	1.45396825396825	0.655374114163223	0.000734869274297337	132312.533	586	0.832	ns	0.5	0.06758599;0.93241401	0.6251	ns
tRNA	tRNA	tRNA-Ser-TCA	1	0.000505423190837688	126293	1	1.04827586206897	0.215091533576038	0.000529822931085025	132312.533	139	0.278	ns	na	na	na	na
LINE	Penelope	tot	170	0.085921942442407	126293	1097	172.471	12.1700151301577	0.087170843146967	132312.533	438	0.876	ns	0.1549681	0.1340459;0.1777593	0.8683	ns
LINE	Penelope	Penelope1_Vert	170	0.085921942442407	126293	1097	172.471	12.1700151301577	0.087170843146967	132312.533	438	0.876	ns	0.1549681	0.1340459;0.1777593	0.8683	ns
LINE	L1-Tx1	tot	13	0.00657050148088995	126293	189	31.242	5.30259875471957	0.0157904313281511	132312.533	1	0.002	**	0.06878307	0.03712983;0.11474914	0.0001183	***
LINE	L1-Tx1	MARE6	13	0.00657050148088995	126293	189	31.242	5.30259875471957	0.0157904313281511	132312.533	1	0.002	**	0.06878307	0.03712983;0.11474914	0.0001183	***
LINE	RTE-X	tot	1657	0.83748622721805	126293	15596	2461.447	44.8010303823843	1.24407239681786	132312.533	1	0.002	**	0.1062452	0.1014507;0.1111871	2.2e-16	***
LINE	RTE-X	L5	89	0.0449826639845543	126293	737	127.224	11.0195850763654	0.0643019600311341	132312.533	1	0.002	**	0.1207598	0.09811203;0.14649224	0.000115	***
LINE	RTE-X	L4_C_Mam	545	0.27545563900654	126293	5015	807.84	26.6804468899276	0.408301070486318	132312.533	1	0.002	**	0.108674	0.1001901;0.1176163	2.2e-16	***
LINE	RTE-X	L4_A_Mam	720	0.363904697403136	126293	6597	1068.796	31.5416749913707	0.540194284674558	132312.533	1	0.002	**	0.1091405	0.1017143;0.1169142	2.2e-16	***
LINE	RTE-X	L4_B_Mam	391	0.197620467617536	126293	3247	531.833	21.7048430358575	0.26880073185278	132312.533	1	0.002	**	0.1204188	0.1094163;0.1321101	4.745e-12	***
LINE	L1	L1M2	373	0.188522850182458	126293	9096	1573.124	41.4558465262888	0.795093351663348	132312.533	1	0.002	**	0.04100704	0.03702439;0.04528692	2.2e-16	***
LINE	L1	L1P	7	0.00353796233586382	126293	161	21.529	4.41119231247262	0.0108812558755446	132312.533	1	0.002	**	0.04347826	0.01765662;0.08752790	0.0002734	***
LINE	L1	L1MEg1	55	0.0277982754960729	126293	1013	162.837	12.5627327143919	0.0823015961264367	132312.533	1	0.002	**	0.05429418	0.04116024;0.07008811	2.2e-16	***
LINE	L1	L1MB7	2541	1.28428032791857	126293	23185	4078.008	60.4166707963134	2.06111981562162	132312.533	1	0.002	**	0.1095967	0.1056032;0.1136884	2.2e-16	***
LINE	L1	L1P2	72	0.0363904697403136	126293	1631	346.082	24.779129954082	0.174917868731489	132312.533	1	0.002	**	0.0441447	0.03469807;0.05527249	2.2e-16	***
LINE	L1	L1MB1	210	0.106138870075915	126293	6197	1049.928	33.7829558224869	0.530657959909833	132312.533	1	0.002	**	0.03388736	0.02952228;0.03869798	2.2e-16	***
LINE	L1	L1MCb	48	0.024260313160209	126293	2145	365.016	19.5617076045116	0.18448755142681	132312.533	1	0.002	**	0.02237762	0.01654448;0.02956099	2.2e-16	***
LINE	L1	L1M3b	10	0.00505423190837688	126293	564	100.774	11.2071639822269	0.0509335166334772	132312.533	1	0.002	**	0.0177305	0.008534382;0.032364684	2.2e-16	***
LINE	L1	L1MEh	135	0.0682321307630879	126293	3050	500.356	21.4827086460431	0.252891526074782	132312.533	1	0.002	**	0.0442623	0.03723942;0.05217513	2.2e-16	***
LINE	L1	L1ME2	857	0.433147674547899	126293	12799	2262.206	46.2192793732852	1.14337137485216	132312.533	1	0.002	**	0.06695836	0.06268788;0.07142699	2.2e-16	***
LINE	L1	L1PA16	551	0.278488178151566	126293	13973	2480.018	53.797117077087	1.2534586108949	132312.533	1	0.002	**	0.03943319	0.03626665;0.04279331	2.2e-16	***
LINE	L1	L1MEd	866	0.437696483265438	126293	16918	2834.94	50.3812332984085	1.4328444206334	132312.533	1	0.002	**	0.05118808	0.04791508;0.05461644	2.2e-16	***
LINE	L1	L1ME3A	1351	0.682826730821717	126293	15879	2750.503	50.5123498610834	1.39016800266863	132312.533	1	0.002	**	0.08508092	0.08078618;0.08952836	2.2e-16	***
LINE	L1	L1M4b	186	0.09400871349581	126293	4228	735.579	28.327057404206	0.371778685293196	132312.533	1	0.002	**	0.04399243	0.03800964;0.05061501	2.2e-16	***
LINE	L1	L1M4	1487	0.751564284775643	126293	20125	3401.028	57.8431244232453	1.71895842388832	132312.533	1	0.002	**	0.0738882	0.07031101;0.07758906	2.2e-16	***
LINE	L1	L1MC4	2592	1.31005691065129	126293	23685	3990.194	59.1126608322673	2.0167365835414	132312.533	1	0.002	**	0.1094364	0.1054875;0.1134813	2.2e-16	***
LINE	L1	L1MEf	463	0.23401093735785	126293	11271	1989.049	44.8832385652384	1.00531149231251	132312.533	1	0.002	**	0.04107887	0.03748940;0.04490777	2.2e-16	***
LINE	L1	L1MDa	290	0.14657272534293	126293	6954	1189.84	35.3116880836263	0.601372729386315	132312.533	1	0.002	**	0.04170262	0.03712527;0.04666906	2.2e-16	***
LINE	L1	L1ME3G	2235	1.12962083152223	126293	18628	3118.618	51.7296629994246	1.57622186056385	132312.533	1	0.002	**	0.1199807	0.1153472;0.1247332	2.2e-16	***
LINE	L1	L1MEj	117	0.0591345133280095	126293	2345	394.206	19.0272331041484	0.199240854367362	132312.533	1	0.002	**	0.04989339	0.04143515;0.05949717	2.2e-16	***
LINE	L1	L1P4e	4	0.00202169276335075	126293	194	32.319	6.50504070352789	0.0163347721046833	132312.533	1	0.002	**	0.02061856	0.005645757;0.051947620	1.017e-10	***
LINE	L1	L1ME3E	348	0.175887270411516	126293	4540	765.928	26.2490347980231	0.387117773711929	132312.533	1	0.002	**	0.07665198	0.06907740;0.08477628	2.2e-16	***
LINE	L1	L1MC2	403	0.203685545907588	126293	6382	1155.066	34.1676026239634	0.583797143348125	132312.533	1	0.002	**	0.06314635	0.05730139;0.06939431	2.2e-16	***
LINE	L1	L1PA2	225	0.11372021793848	126293	4918	1211.347	49.8030816108595	0.612242865951661	132312.533	1	0.002	**	0.04575031	0.04008028;0.05196706	2.2e-16	***
LINE	L1	L1MA2	330	0.166789652976437	126293	7417	1338.531	43.8747083070535	0.676524609055162	132312.533	1	0.002	**	0.04449238	0.03991245;0.04943447	2.2e-16	***
LINE	L1	L1M3e	24	0.0121301565801045	126293	810	129.97	12.5866406766668	0.0656898521131744	132312.533	1	0.002	**	0.02962963	0.01907458;0.04376715	2.2e-16	***
LINE	L1	L1MC5	2002	1.01185722805705	126293	14431	2432.673	45.9087539003694	1.22952934992469	132312.533	1	0.002	**	0.1387291	0.1331281;0.1444763	2.2e-16	***
LINE	L1	L1MEa	22	0.0111193101984291	126293	355	57.926	7.25376737572561	0.0292771437524639	132312.533	1	0.002	**	0.06197183	0.03924131;0.09232543	1.423e-08	***
LINE	L1	L1MCc	115	0.0581236669463342	126293	3179	540.002	22.4213003795656	0.272929533898733	132312.533	1	0.002	**	0.0361749	0.02995663;0.04326411	2.2e-16	***
LINE	L1	L1PB1	524	0.264841751998949	126293	13093	2468.065	57.0111659944615	1.24741728749482	132312.533	1	0.002	**	0.04002139	0.03672838;0.04352078	2.2e-16	***
LINE	L1	L1PA8	399	0.201663853144238	126293	8111	1493.477	42.7262566111753	0.754837910782698	132312.533	1	0.002	**	0.04919245	0.04458692;0.05412521	2.2e-16	***
LINE	L1	L1P4	135	0.0682321307630879	126293	3775	635.28	24.5579863729642	0.321085244675367	132312.533	1	0.002	**	0.03576159	0.03006734;0.04218827	2.2e-16	***
LINE	L1	L1M7	173	0.0874382120149201	126293	3059	523.395	22.6756512620952	0.264535970968492	132312.533	1	0.002	**	0.05655443	0.04863274;0.06533683	2.2e-16	***
LINE	L1	L1PREC2	320	0.16173542106806	126293	7902	1469.966	42.0903842278072	0.742954906142913	132312.533	1	0.002	**	0.04049608	0.03625685;0.04507830	2.2e-16	***
LINE	L1	L1PA13	334	0.168811345739788	126293	9060	1578.679	44.4486855221236	0.797900977488451	132312.533	1	0.002	**	0.03686534	0.03307967;0.04095241	2.2e-16	***
LINE	L1	L1M2a1	17	0.0085921942442407	126293	120	23.201	5.80519588810741	0.0117263234506252	132312.533	160	0.32	ns	0.1416667	0.08474473;0.21710690	0.1662	ns
LINE	L1	L1MA9	657	0.332063036380361	126293	16437	2718.547	51.9749669378268	1.37401669918223	132312.533	1	0.002	**	0.0399708	0.03702735;0.04307841	2.2e-16	***
LINE	L1	L1MA4	541	0.273433946243189	126293	10000	1727.689	43.1818358797996	0.873214087155175	132312.533	1	0.002	**	0.0541	0.04974666;0.05871525	2.2e-16	***
LINE	L1	L1PB3	155	0.0783405945798417	126293	3601	652.327	28.6077694949375	0.329701193809577	132312.533	1	0.002	**	0.0430436	0.03664942;0.05019220	2.2e-16	***
LINE	L1	HAL1b	337	0.170327615312301	126293	4340	739.11	26.4274158462061	0.373563334580044	132312.533	1	0.002	**	0.07764977	0.06985884;0.08601456	2.2e-16	***
LINE	L1	L1MC1	807	0.407876515006015	126293	13002	2329.004	48.5700425471611	1.17713263315374	132312.533	1	0.002	**	0.06206737	0.05798005;0.06635204	2.2e-16	***
LINE	L1	L1PA4	504	0.254733288182195	126293	11926	2603.701	68.3958741050555	1.31597086740728	132312.533	1	0.002	**	0.04226061	0.03872011;0.04602665	2.2e-16	***
LINE	L1	L1MD3	579	0.292640027495022	126293	5356	973.743	29.4201716089063	0.492152294115863	132312.533	1	0.002	**	0.1081031	0.09990908;0.11672675	2.2e-16	***
LINE	L1	L1PBa	83	0.0419501248395281	126293	2167	438.277	23.9139739305108	0.22151535981077	132312.533	1	0.002	**	0.0383018	0.03062043;0.04726155	2.2e-16	***
LINE	L1	L1MA8	554	0.280004447724079	126293	11124	1855.354	43.2381801678126	0.937738938813469	132312.533	1	0.002	**	0.04980223	0.04583307;0.05400906	2.2e-16	***
LINE	L1	L1M3c	34	0.0171843884884814	126293	1070	176.548	14.6302337554716	0.0892314534960122	132312.533	1	0.002	**	0.0317757	0.02210392;0.04412204	2.2e-16	***
LINE	L1	L1P4b	2	0.00101084638167538	126293	155	29.158	5.7276384175192	0.0147371293984453	132312.533	1	0.002	**	0.01290323	0.001566478;0.045831890	9.007e-12	***
LINE	L1	L1MC	666	0.3366118450979	126293	7862	1332.021	34.8418500300072	0.673234304082808	132312.533	1	0.002	**	0.08471127	0.07864741;0.09108501	2.2e-16	***
LINE	L1	L1M3de	15	0.00758134786256533	126293	499	79.169	9.41738425074215	0.040013848595429	132312.533	1	0.002	**	0.03006012	0.01692002;0.04909545	2.2e-16	***
LINE	L1	L1MA5	248	0.125344951327747	126293	4447	806.721	30.4645901047471	0.407735501935771	132312.533	1	0.002	**	0.05576793	0.04920464;0.06292196	2.2e-16	***
LINE	L1	HAL1M8	228	0.115236487510993	126293	2197	395.769	20.0040946509159	0.200030830814641	132312.533	1	0.002	**	0.1037779	0.09133269;0.11729079	2.2e-16	***
LINE	L1	L1ME4c	1475	0.74549920648559	126293	9421	1595.088	37.2894725192079	0.806194466626907	132312.533	1	0.002	**	0.1565651	0.1492811;0.1640621	0.0009299	***
LINE	L1	L1M2a	24	0.0121301565801045	126293	489	100.324	11.3778064001141	0.0507060761976003	132312.533	1	0.002	**	0.04907975	0.03169595;0.07214912	2.2e-16	***
LINE	L1	L1MC3	688	0.34773115529633	126293	13130	2313.203	47.665498956696	1.16914644131531	132312.533	1	0.002	**	0.05239909	0.04864911;0.05634897	2.2e-16	***
LINE	L1	L1P4d	11	0.00555965509921457	126293	167	29.73	6.36597405159851	0.0150262314636045	132312.533	1	0.002	**	0.06586826	0.03333712;0.11479876	4.194e-05	***
LINE	L1	L1ME3C	303	0.15314322682382	126293	3264	559.719	23.4974502695328	0.28289496295248	132312.533	1	0.002	**	0.09283088	0.08309032;0.10330784	2.2e-16	***
LINE	L1	L1M4a2	110	0.0555965509921457	126293	2051	351.701	18.128879040229	0.177757841640806	132312.533	1	0.002	**	0.05363237	0.04428254;0.06428227	2.2e-16	***
LINE	L1	L1M2c	19	0.00960304062591608	126293	450	89.154	10.3880795239638	0.0450604991559433	132312.533	1	0.002	**	0.04222222	0.02560885;0.06515183	2.2e-16	***
LINE	L1	L1M6	221	0.111698525175129	126293	5357	901.104	29.5746148215297	0.455438858956604	132312.533	1	0.002	**	0.04125443	0.03608674;0.04692911	2.2e-16	***
LINE	L1	L1PA7	546	0.275961062197378	126293	13116	2775.79	68.2280365023423	1.40294863889535	132312.533	1	0.002	**	0.04162855	0.03827418;0.04518816	2.2e-16	***
LINE	L1	L1M1	345	0.174371000839002	126293	9983	1736.351	47.2310551604722	0.877592062834211	132312.533	1	0.002	**	0.03455875	0.03106190;0.03833041	2.2e-16	***
LINE	L1	L1P3b	4	0.00202169276335075	126293	83	16.373	4.31561067468968	0.00827529390358547	132312.533	1	0.002	**	0.04819277	0.01328508;0.11881842	0.0001572	***
LINE	L1	L1MA10	342	0.172854731266489	126293	5109	850.405	28.4600588535925	0.429814408604324	132312.533	1	0.002	**	0.06694069	0.06023878;0.07414235	2.2e-16	***
LINE	L1	L1MB8	1706	0.862251963569096	126293	16563	2886.311	51.4875445738699	1.45880851536992	132312.533	1	0.002	**	0.1030007	0.0984114;0.1077299	2.2e-16	***
LINE	L1	L1MA4A	262	0.132420875999474	126293	6240	1143.531	36.5180586505856	0.577967086841813	132312.533	1	0.002	**	0.04198718	0.03714602;0.04726211	2.2e-16	***
LINE	L1	L1PB	84	0.0424555480303658	126293	1846	317.459	18.5791685633266	0.160451140740142	132312.533	1	0.002	**	0.04550379	0.03645523;0.05602933	2.2e-16	***
LINE	L1	L1MB4	963	0.486722532776694	126293	9160	1629.017	39.4694381458306	0.823342970068839	132312.533	1	0.002	**	0.105131	0.09892147;0.11159290	2.2e-16	***
LINE	L1	L1M4c	134	0.0677267075722502	126293	3615	647.006	26.1334444901724	0.327011837011129	132312.533	1	0.002	**	0.03706777	0.03114768;0.04375064	2.2e-16	***
LINE	L1	L1MEg	549	0.277477331769891	126293	13185	2277.453	45.6615896763546	1.15107756224287	132312.533	1	0.002	**	0.04163823	0.03829210;0.04518851	2.2e-16	***
LINE	L1	L1P1	124	0.0626724756638734	126293	3259	592.862	27.4040861905654	0.299646203766414	132312.533	1	0.002	**	0.03804848	0.03174436;0.04519782	2.2e-16	***
LINE	L1	L1ME3	823	0.415963286059418	126293	9162	1652.159	39.4706428963433	0.835039473551204	132312.533	1	0.002	**	0.08982755	0.08404916;0.09586823	2.2e-16	***
LINE	L1	X9_LINE	93	0.047004356747905	126293	653	104.232	9.36043769242626	0.0526812700273939	132312.533	130	0.26	ns	0.1424196	0.1165146;0.1716052	0.2401	ns
LINE	L1	L1PA17	279	0.141013070243715	126293	4789	873.884	31.6886843639289	0.441681239702003	132312.533	1	0.002	**	0.05825851	0.05179113;0.06527072	2.2e-16	***
LINE	L1	L1PA15-16	42	0.0212277740151829	126293	1431	259.677	19.1950285261606	0.131246777927158	132312.533	1	0.002	**	0.0293501	0.02123309;0.03946731	2.2e-16	***
LINE	L1	L1ME3B	636	0.32144914937277	126293	8120	1401.086	36.3937784670829	0.708141356758013	132312.533	1	0.002	**	0.07832512	0.07257166;0.08438331	2.2e-16	***
LINE	L1	L1MD1	341	0.172349308075652	126293	6979	1250.946	35.3135686688861	0.632257118885643	132312.533	1	0.002	**	0.04886087	0.04392091;0.05418192	2.2e-16	***
LINE	L1	L1HS	60	0.0303253914502613	126293	1571	400.518	28.478319660589	0.202431085547929	132312.533	1	0.002	**	0.03819223	0.02926885;0.04888984	2.2e-16	***
LINE	L1	L1MEb	130	0.0657050148088995	126293	1672	299.071	17.2598337437201	0.151157419107018	132312.533	1	0.002	**	0.0777512	0.06536682;0.09164071	2.2e-16	***
LINE	L1	HAL1ME	653	0.33004134361701	126293	7407	1217.718	31.8078325922125	0.615462917100488	132312.533	1	0.002	**	0.08815985	0.08179848;0.09484744	2.2e-16	***
LINE	L1	L1PA11	229	0.115741910701831	126293	4144	782.355	34.1125290712905	0.39542036046782	132312.533	1	0.002	**	0.05526062	0.04849886;0.06265755	2.2e-16	***
LINE	L1	L1PA8A	93	0.047004356747905	126293	2429	501.864	28.755284216477	0.253653704246566	132312.533	1	0.002	**	0.03828736	0.03101192;0.04670119	2.2e-16	***
LINE	L1	L1MEc	787	0.397768051189261	126293	17812	3078.774	55.7267834923064	1.55608377894811	132312.533	1	0.002	**	0.0441837	0.04121233;0.04730500	2.2e-16	***
LINE	L1	L1P4c	2	0.00101084638167538	126293	43	10.444	3.11617948369066	0.00527863980510882	132312.533	3	0.006	**	0.04651163	0.005683257;0.158111458	0.001101	**
LINE	L1	L1MCa	195	0.0985575222133492	126293	7243	1283.212	37.4537025651114	0.648565103561212	132312.533	1	0.002	**	0.02692255	0.02331739;0.03091490	2.2e-16	***
LINE	L1	L1MB2	899	0.454375448563082	126293	8944	1636.771	40.8691184617902	0.827262021490594	132312.533	1	0.002	**	0.1005143	0.09435775;0.10693245	2.2e-16	***
LINE	L1	L1MEi	232	0.117258180274344	126293	5311	888.662	30.0221765881005	0.449150383616202	132312.533	1	0.002	**	0.04368292	0.03834405;0.04953020	2.2e-16	***
LINE	L1	L1MC4a	981	0.495820150211772	126293	9991	1761.833	40.2494363703162	0.890471256583137	132312.533	1	0.002	**	0.09818837	0.09242118;0.10419096	2.2e-16	***
LINE	L1	HAL1	1674	0.84607842146229	126293	21238	3553.52	56.7899171921803	1.79603141710554	132312.533	1	0.002	**	0.07882098	0.07523130;0.08252644	2.2e-16	***
LINE	L1	L1MB5	1041	0.526145541662034	126293	9769	1806.951	39.2408517165905	0.913274940107352	132312.533	1	0.002	**	0.1065616	0.1005097;0.1128491	2.2e-16	***
LINE	L1	L1PA3	460	0.232494667785337	126293	10703	2480.67	69.4324849761981	1.25378814681533	132312.533	1	0.002	**	0.0429786	0.03921448;0.04699383	2.2e-16	***
LINE	L1	L1M6B	62	0.0313362378319367	126293	730	128.587	10.7022880717149	0.0649908518402458	132312.533	1	0.002	**	0.08493151	0.06573467;0.10755767	2.505e-12	***
LINE	L1	L1P3	140	0.0707592467172764	126293	3552	607.185	28.0171686067086	0.306885380128782	132312.533	1	0.002	**	0.03941441	0.03325643;0.04634431	2.2e-16	***
LINE	L1	L1ME3F	337	0.170327615312301	126293	4605	813.968	28.2568119826604	0.411398303799771	132312.533	1	0.002	**	0.07318132	0.06582326;0.08108593	2.2e-16	***
LINE	L1	L1PB4	374	0.189028273373295	126293	7440	1253.908	37.8360026839398	0.633754182376904	132312.533	1	0.002	**	0.05026882	0.04541374;0.05547997	2.2e-16	***
LINE	L1	L1MA1	156	0.0788460177706794	126293	4314	752.508	32.3907872565503	0.380334994490887	132312.533	1	0.002	**	0.03616134	0.03079049;0.04217133	2.2e-16	***
LINE	L1	L1PA14	126	0.0636833220455487	126293	3056	562.336	25.8148311927371	0.284217655442902	132312.533	1	0.002	**	0.04123037	0.03446007;0.04889563	2.2e-16	***
LINE	L1	L1M2b	20	0.0101084638167538	126293	220	38.805	6.76348428842114	0.0196129469204565	132312.533	1	0.002	**	0.09090909	0.0564163;0.1369087	0.0005136	***
LINE	L1	L1M8	99	0.0500368958929312	126293	1662	283.129	16.525902833566	0.143099962598684	132312.533	1	0.002	**	0.05956679	0.04867333;0.07204582	2.2e-16	***
LINE	L1	L1M3f	39	0.0197115044426698	126293	671	126.096	12.5922733987692	0.0637318426718692	132312.533	1	0.002	**	0.05812221	0.04165336;0.07860154	2.2e-16	***
LINE	L1	L1M3d	24	0.0121301565801045	126293	532	90.44	9.68742722533936	0.0457104733793605	132312.533	1	0.002	**	0.04511278	0.02911520;0.06638296	2.2e-16	***
LINE	L1	L1M3a	25	0.0126355797709422	126293	636	145.099	11.7889855025434	0.0733363995673577	132312.533	1	0.002	**	0.03930818	0.02559688;0.05748183	2.2e-16	***
LINE	L1	L1MA3	476	0.24058143883874	126293	8888	1689.758	48.2044926237079	0.854042880103511	132312.533	1	0.002	**	0.05355536	0.04896554;0.05844049	2.2e-16	***
LINE	L1	L1M3	494	0.249679056273818	126293	7225	1225.718	35.2290158755472	0.61950630262719	132312.533	1	0.002	**	0.0683737	0.06265994;0.07443863	2.2e-16	***
LINE	L1	L1ME3D	324	0.163757113831411	126293	4186	735.159	26.0564129468286	0.371566407553044	132312.533	1	0.002	**	0.07740086	0.06948326;0.08591399	2.2e-16	***
LINE	L1	L1MDb	27	0.0136464261526176	126293	971	146.919	12.5506955567793	0.0742562697746823	132312.533	1	0.002	**	0.02780639	0.01840281;0.04020032	2.2e-16	***
LINE	L1	L1MD	618	0.312351531937691	126293	8496	1415.122	36.7424430750477	0.715235476664611	132312.533	1	0.002	**	0.07274011	0.06730609;0.07846928	2.2e-16	***
LINE	L1	L1MA5A	202	0.102095484549213	126293	3431	624.057	26.0806432234895	0.315412880204595	132312.533	1	0.002	**	0.05887496	0.05123153;0.06728040	2.2e-16	***
LINE	L1	L1M5	3887	1.96457994278609	126293	44640	6914.674	75.1191627523404	3.4948365966824	132312.533	1	0.002	**	0.08707437	0.08447462;0.08972797	2.2e-16	***
LINE	L1	L1PB2	155	0.0783405945798417	126293	2887	535.051	26.3571830835562	0.270427183680896	132312.533	1	0.002	**	0.05368895	0.04574958;0.06254745	2.2e-16	***
LINE	L1	L1M4a1	125	0.063177898854711	126293	2655	460.014	21.1861902818477	0.232501743710008	132312.533	1	0.002	**	0.04708098	0.03933924;0.05583986	2.2e-16	***
LINE	L1	L1MEg2	34	0.0171843884884814	126293	755	125.464	10.8143263152936	0.0634124152152597	132312.533	1	0.002	**	0.04503311	0.03138517;0.06236341	2.2e-16	***
LINE	L1	L1PA5	633	0.319932879800257	126293	11398	2428.414	64.839808796794	1.22737675255491	132312.533	1	0.002	**	0.05553606	0.05140165;0.05989927	2.2e-16	***
LINE	L1	L1ME4b	3382	1.70934123141306	126293	24590	4079.877	58.8510434598769	2.0620644515653	132312.533	1	0.002	**	0.1375356	0.1332535;0.1419035	2.2e-16	***
LINE	L1	L1MC5a	2303	1.1639896084992	126293	17929	2972.875	50.3523061014064	1.50255996846159	132312.533	1	0.002	**	0.1284511	0.1235862;0.1334369	2.2e-16	***
LINE	L1	L1PA12	42	0.0212277740151829	126293	1769	327.83	20.3126488598534	0.165692884652319	132312.533	1	0.002	**	0.02374223	0.01716363;0.03195821	2.2e-16	***
LINE	L1	L1ME4a	3516	1.77706793898531	126293	29291	4661.643	59.2589501609181	2.35610247960617	132312.533	1	0.002	**	0.1200369	0.1163357;0.1238136	2.2e-16	***
LINE	L1	L1PA10	315	0.159208305113872	126293	7090	1348.248	42.3701986038505	0.681435806200532	132312.533	1	0.002	**	0.04442877	0.03975038;0.04948623	2.2e-16	***
LINE	L1	L1M	103	0.0520585886562819	126293	748	124.454	9.7324511097978	0.0629019377925137	132312.533	14	0.028	*	0.1377005	0.1138055;0.1644928	0.03473	*
LINE	L1	L1ME5	249	0.125850374518584	126293	3442	585.322	23.4364584266391	0.295835312907497	132312.533	1	0.002	**	0.07234166	0.06390823;0.08150987	2.2e-16	***
LINE	L1	L1MA7	429	0.216826548869368	126293	8595	1419.238	38.7915988861525	0.717315798518099	132312.533	1	0.002	**	0.04991274	0.04540405;0.05472955	2.2e-16	***
LINE	L1	L1MD2	806	0.407371091815177	126293	10982	1868.127	43.6221705645737	0.944194709230038	132312.533	1	0.002	**	0.07339282	0.06858355;0.07842971	2.2e-16	***
LINE	L1	L1MB3	2027	1.02449280782799	126293	17260	3114.085	54.8664569942611	1.57393077723978	132312.533	1	0.002	**	0.1174392	0.1126720;0.1223356	2.2e-16	***
LINE	L1	tot	34027	17.198034914634	126293	950736	71052	200.180784158586	35.9113285553994	132312.533	1	0.002	**	0.03579017	0.03541765;0.03616552	2.2e-16	***
LINE	L1	L1P4a	17	0.0085921942442407	126293	601	113.066	12.3831735426339	0.0571461784952541	132312.533	1	0.002	**	0.02828619	0.01656224;0.04490353	2.2e-16	***
LINE	L1	L1PBb	21	0.0106138870075915	126293	317	58.38	9.16196166448767	0.0295066058811043	132312.533	1	0.002	**	0.06624606	0.04147172;0.09948370	2.623e-09	***
LINE	L1	L1P5	48	0.024260313160209	126293	762	118.22	9.63028256814629	0.0597511296208315	132312.533	1	0.002	**	0.06299213	0.04680702;0.08265392	9.886e-15	***
LINE	L1	L1ME1	1964	0.99265114680522	126293	31305	5343.211	71.1292897114463	2.70058275293904	132312.533	1	0.002	**	0.06273758	0.06007609;0.06548056	2.2e-16	***
LINE	L1	L1MA6	222	0.112203948365967	126293	5458	950.976	32.4611328999644	0.480645324330062	132312.533	1	0.002	**	0.04067424	0.03558906;0.04625762	2.2e-16	***
LINE	L1	L1PBa1	37	0.0187006580609945	126293	441	97.235	12.2818002596369	0.0491448239611026	132312.533	1	0.002	**	0.08390023	0.05976024;0.11379159	3.503e-14	***
LINE	L1	L1ME3Cz	1096	0.553943817158106	126293	14145	2370.12	44.9065496135942	1.19791361306822	132312.533	1	0.002	**	0.07748321	0.07312917;0.08201197	2.2e-16	***
LINE	L1	L1PA15	311	0.157186612350521	126293	8463	1529.527	45.1925396126024	0.773058416812397	132312.533	1	0.002	**	0.0367482	0.03284090;0.04097845	2.2e-16	***
LINE	L1	L1PA6	382	0.193071658899997	126293	6051	1447.21	52.0842458778915	0.731453496012211	132312.533	1	0.002	**	0.06313006	0.05713157;0.06955380	2.2e-16	***
LINE	L1	L1ME2z	891	0.45033206303638	126293	7272	1298.701	35.9327254707983	0.656393603364097	132312.533	1	0.002	**	0.1225248	0.1150722;0.1302813	2.2e-16	***
LINE	Jockey	tot	31	0.0156681189159683	126293	221	36.596	5.4310478068491	0.018496467091896	132312.533	173	0.346	ns	0.1402715	0.09733867;0.19315857	0.3651	ns
LINE	Jockey	X12_LINE	31	0.0156681189159683	126293	221	36.596	5.4310478068491	0.018496467091896	132312.533	173	0.346	ns	0.1402715	0.09733867;0.19315857	0.3651	ns
LINE	tot	tot	65204	32.9556137353806	126293	1569213	87660.679	189.894096081808	44.3057400911784	132312.533	1	0.002	**	0.04155204	0.04124033;0.04186544	2.2e-16	***
LINE	L2	X24_LINE	57	0.0288091218777482	126293	550	80.815	8.5959679888693	0.0408457751675478	132312.533	1	0.002	**	0.1036364	0.07944202;0.13218401	0.003756	**
LINE	L2	UCON86	8	0.00404338552670151	126293	66	11.332	3.18117838165292	0.00572745559857269	132312.533	188	0.376	ns	0.1212121	0.05381086;0.22494016	0.3294	ns
LINE	L2	L2-1_Crp	2	0.00101084638167538	126293	41	6.55911823647295	2.38770085441174	0.00331513046815983	132312.533	29	0.058	ns	0.04878049	0.005963118;0.165333353	0.0539	ns
LINE	L2	UCON49	15	0.00758134786256533	126293	106	17.431	4.00340683246985	0.00881003163949175	132312.533	327	0.654	ns	0.1415094	0.08141915;0.22263722	0.6012	ns
LINE	L2	tot	43009	21.7377460147381	126293	523574	44838.434	150.813495266022	22.6623843844451	132312.533	1	0.002	**	0.08214503	0.08140262;0.08289206	2.2e-16	***
LINE	L2	L2-2_Mam	65	0.0328525074044497	126293	520	81.795	8.26518531481832	0.0413410898945687	132312.533	21	0.042	*	0.125	0.0978121;0.1565337	0.04658	*
LINE	L2	L2	6044	3.05477776542299	126293	54017	8028.675	81.9301038502755	4.05787853669878	132312.533	1	0.002	**	0.1118907	0.1092440;0.1145792	2.2e-16	***
LINE	L2	L2-3_AMi	0	0	126293	12	2.11251435132032	1.07156218198071	0.00106771374413473	132312.533	1	0.002	**	0	0.0000000;0.2646485	0.1429	ns
LINE	L2	L2d2	6684	3.37824860755911	126293	52674	7532.348	71.7889165856718	3.80702336065988	132312.533	1	0.002	**	0.1268937	0.1240623;0.1297663	2.2e-16	***
LINE	L2	L2d	3706	1.87309834524447	126293	27881	4234.295	55.961054445164	2.14011088984807	132312.533	1	0.002	**	0.1329221	0.1289576;0.1369632	2.2e-16	***
LINE	L2	L2a	17166	8.67609449391976	126293	166340	20969.727	116.721044688922	10.5985863313352	132312.533	1	0.002	**	0.1031983	0.1017402;0.1046702	2.2e-16	***
LINE	L2	L2-1_AMi	157	0.0793514409615171	126293	951	162.096	12.4302572497634	0.0819270775420259	132312.533	351	0.702	ns	0.1650894	0.1420336;0.1902400	0.698	ns
LINE	L2	X13_LINE	10	0.00505423190837688	126293	139	21.232	4.28678813945273	0.0107311451878658	132312.533	5	0.01	**	0.07194245	0.03503662;0.12832476	0.0063	**
LINE	L2	X15_LINE	44	0.0222386203968583	126293	244	37.692	5.76214702505397	0.0190504109090542	132312.533	868	0.268	ns	0.1803279	0.1341900;0.2344179	0.2506	ns
LINE	L2	L2b	13146	6.64429326675225	126293	91943	13350.459	94.1125256620313	6.74763158692774	132312.533	17	0.034	*	0.1429799	0.1407231;0.1452593	0.05558	ns
LINE	L2	L2-3_Crp	276	0.139496800671202	126293	1730	293.473	15.5514346000013	0.148328060084709	132312.533	130	0.26	ns	0.1595376	0.1425821;0.1776563	0.2761	ns
LINE	L2	L2c	14270	7.21238893325381	126293	126360	16435.751	100.229581301969	8.30700971423373	132312.533	1	0.002	**	0.1129313	0.1111911;0.1146893	2.2e-16	***
LINE	Dong-R4	tot	45	0.022744043587696	126293	551	89.823	9.04153860913177	0.0453986272706137	132312.533	1	0.002	**	0.08166969	0.06019222;0.10775543	2.54e-08	***
LINE	Dong-R4	Mam_R4	45	0.022744043587696	126293	551	89.823	9.04153860913177	0.0453986272706137	132312.533	1	0.002	**	0.08166969	0.06019222;0.10775543	2.54e-08	***
LINE	RTE-BovB	tot	1136	0.574160744791614	126293	8868	1351.792	33.296026209765	0.68322702598886	132312.533	1	0.002	**	0.128101	0.1212119;0.1352355	7.83e-11	***
LINE	RTE-BovB	MamRTE1	1135	0.573655321600776	126293	8819	1343.622	33.3431684589645	0.679097718519717	132312.533	1	0.002	**	0.1286994	0.1217773;0.1358678	2.964e-10	***
LINE	RTE-BovB	MamRTE2	2	0.00101084638167538	126293	49	8.606	2.76666196316398	0.00434967198034915	132312.533	9	0.018	*	0.04081633	0.004981842;0.139787187	0.00807	**
LINE	CR1	CR1-16_AMi	17	0.0085921942442407	126293	306	49.87	6.56720855677877	0.0252054545270755	132312.533	1	0.002	**	0.05555556	0.03269259;0.08746160	1.613e-08	***
LINE	CR1	X7D_LINE	5	0.00252711595418844	126293	55	8.26	2.70031325806687	0.00417479555631931	132312.533	155	0.31	ns	0.09090909	0.03018087;0.19953962	0.2607	ns
LINE	CR1	X8_LINE	19	0.00960304062591608	126293	223	36.146	5.50263236669169	0.0182690266560191	132312.533	4	0.008	**	0.08520179	0.05207695;0.12985554	0.001028	**
LINE	CR1	CR1-12_AMi	15	0.00758134786256533	126293	133	21.673	4.37986920515375	0.0109540368150252	132312.533	83	0.166	ns	0.112782	0.06451473;0.17918756	0.1273	ns
LINE	CR1	X2_LINE	18	0.00909761743507839	126293	191	31.606	5.37304695993191	0.015974405369616	132312.533	3	0.006	**	0.09424084	0.05681365;0.14484980	0.006243	**
LINE	CR1	CR1_Mam	268	0.1354534151445	126293	1695	270.141	15.3280157576598	0.136535526196084	132312.533	457	0.914	ns	0.1581121	0.1410516;0.1763652	0.9207	ns
LINE	CR1	CR1-3_Croc	215	0.108665986030103	126293	1338	221.489	13.6101107311482	0.111945677115449	132312.533	337	0.674	ns	0.1606876	0.1413982;0.1814799	0.659	ns
LINE	CR1	X21_LINE	3	0.00151626957251307	126293	45	7.41341341341341	2.48043653235521	0.00374691106240633	132312.533	50	0.1	ns	0.06666667	0.0139651;0.1826845	0.1042	ns
LINE	CR1	tot	7584	3.83312947931303	126293	68381	9552.643	83.7227989143821	4.82812730599331	132312.533	1	0.002	**	0.110908	0.1085636;0.1132855	2.2e-16	***
LINE	CR1	CR1-L3B_Croc	4	0.00202169276335075	126293	37	6.003003003003	2.25813847443651	0.003034056932386	132312.533	258	0.516	ns	0.1081081	0.03025197;0.25417594	0.5043	ns
LINE	CR1	X7B_LINE	143	0.0722755162897894	126293	934	143.331	10.9473870984945	0.0724428113659567	132312.533	504	0.996	ns	0.1531049	0.1305990;0.1778226	1	ns
LINE	CR1	CR1-13_AMi	10	0.00505423190837688	126293	102	16.046	3.70777987906936	0.00811002052018155	132312.533	67	0.134	ns	0.09803922	0.04802276;0.17291434	0.104	ns
LINE	CR1	X7A_LINE	178	0.0899653279691085	126293	920	147.371	11.2942870478804	0.074484721056941	132312.533	998	0.008	**	0.1934783	0.1684232;0.2205127	0.006962	**
LINE	CR1	CR1-1_Amn	4	0.00202169276335075	126293	66	10.622	3.03287228783447	0.00536860513307793	132312.533	16	0.032	*	0.06060606	0.01675822;0.14796756	0.02761	*
LINE	CR1	X17_LINE	92	0.0464989335570673	126293	966	151.982	11.6819580612217	0.0768152273898936	132312.533	1	0.002	**	0.0952381	0.07746566;0.11552072	2.259e-08	***
LINE	CR1	X1_LINE	5	0.00252711595418844	126293	85	13.905	3.61455945310629	0.00702790946859806	132312.533	6	0.012	*	0.05882353	0.01937356;0.13195803	0.007492	**
LINE	CR1	X6A_LINE	129	0.0651995916180618	126293	1033	160.525	11.7616202417316	0.0811330577092199	132312.533	2	0.004	**	0.124879	0.1053268;0.1465962	0.00597	**
LINE	CR1	CR1-11_Crp	4	0.00202169276335075	126293	25	3.72420837589377	1.72244186936596	0.00188230128068867	132312.533	679	0.646	ns	0.16	0.04537945;0.36082845	0.7813	ns
LINE	CR1	X6B_LINE	92	0.0464989335570673	126293	875	137.11	11.4553535574039	0.0692985736957555	132312.533	1	0.002	**	0.1051429	0.08560421;0.12738504	1.438e-05	***
LINE	CR1	X20_LINE	14	0.00707592467172764	126293	161	25.987	4.88330601925352	0.013134432460299	132312.533	3	0.006	**	0.08695652	0.04835717;0.14159426	0.009662	**
LINE	CR1	CR1-8_Crp	1	0.000505423190837688	126293	7	1.51602564102564	0.749360073266311	0.000766234516878931	132312.533	387	0.774	ns	0.1428571	0.003610297;0.578723197	1	ns
LINE	CR1	CR1-L3A_Croc	40	0.0202169276335075	126293	323	49.998	6.67281968305173	0.0252701486955027	132312.533	76	0.152	ns	0.123839	0.08996537;0.16479684	0.1433	ns
LINE	CR1	X5B_LINE	12	0.00606507829005226	126293	73	11.933	3.2599291615215	0.00603121493626613	132312.533	592	0.82	ns	0.1643836	0.08792993;0.26954357	1	ns
LINE	CR1	L3	5209	2.63274940107352	126293	45293	6751.092	71.7357480866656	3.41215846027879	132312.533	1	0.002	**	0.1150067	0.1120824;0.1179806	2.2e-16	***
LINE	CR1	X7C_LINE	127	0.0641887452363864	126293	620	96.238	8.96826548368111	0.0486409170398375	132312.533	1001	0.002	**	0.2048387	0.1737328;0.2387852	0.001037	**
LINE	CR1	Plat_L3	476	0.24058143883874	126293	3315	534.39	21.0365024287412	0.270093098951752	132312.533	1	0.002	**	0.1435897	0.1318198;0.1559921	0.005708	**
LINE	CR1	L3b	1390	0.702538235264387	126293	9560	1522.142	35.3490791024801	0.769325866548061	132312.533	2	0.004	**	0.1453975	0.1383879;0.1526239	0.0002004	***
LTR?	tot	tot	889	0.449321216654705	126293	8420	1352.371	35.0364226186109	0.683519666016356	132312.533	1	0.002	**	0.1055819	0.09909604;0.11234220	2.2e-16	***
LTR?	LTR?	MER129	13	0.00657050148088995	126293	122	20.891	4.37175379352855	0.0105587958797901	132312.533	35	0.07	ns	0.1065574	0.05797029;0.17532231	0.07016	ns
LTR?	LTR?	Eutr18	86	0.0434663944120412	126293	676	107.464	9.67306943385973	0.0543147977801813	132312.533	14	0.028	*	0.1272189	0.1030320;0.1547134	0.02361	*
LTR?	LTR?	MamRep605	345	0.174371000839002	126293	3549	580.5	22.6353785115328	0.293398162281278	132312.533	1	0.002	**	0.09721048	0.08765793;0.10743223	2.2e-16	***
LTR?	LTR?	MamRep1151	77	0.038917585694502	126293	1260	210.807	13.9360670551259	0.106546746590921	132312.533	1	0.002	**	0.06111111	0.04852541;0.07578953	2.2e-16	***
LTR?	LTR?	MamRep605b	360	0.181952348701568	126293	2374	383.385	17.9487306496012	0.193771670019307	132312.533	98	0.196	ns	0.1516428	0.1374406;0.1667102	0.1995	ns
LTR?	LTR?	tot	889	0.449321216654705	126293	8420	1352.371	35.0364226186109	0.683519666016356	132312.533	1	0.002	**	0.1055819	0.09909604;0.11234220	2.2e-16	***
LTR?	LTR?	UCON51	1	0.000505423190837688	126293	42	6.346	2.40833637270298	0.00320741556905597	132312.533	8	0.016	*	0.02380952	0.0006026233;0.1256585572	0.01599	*
LTR?	LTR?	Eutr5	22	0.0111193101984291	126293	397	67.083	8.02287214639978	0.0339053039109646	132312.533	1	0.002	**	0.05541562	0.03505081;0.08270053	1.65e-11	***
scRNA	tot	tot	548	0.276971908579053	126293	1861	319.771	16.5897492078325	0.161619679157358	132312.533	1001	0.002	**	0.2944653	0.2738253;0.3157551	2.2e-16	***
scRNA	scRNA	tot	548	0.276971908579053	126293	1861	319.771	16.5897492078325	0.161619679157358	132312.533	1001	0.002	**	0.2944653	0.2738253;0.3157551	2.2e-16	***
scRNA	scRNA	HY4	61	0.030830814641099	126293	162	27.916	4.81852281951244	0.0141093937954249	132312.533	1001	0.002	**	0.3765432	0.3017392;0.4559530	8.499e-10	***
scRNA	scRNA	BC200	194	0.0980520990225116	126293	676	120.499	10.0834356582801	0.0609029890727506	132312.533	1001	0.002	**	0.2869822	0.2531356;0.3227008	3.874e-12	***
scRNA	scRNA	HY3	140	0.0707592467172764	126293	545	90.474	8.8775072027081	0.045727657767849	132312.533	1001	0.002	**	0.2568807	0.2206845;0.2957365	7.176e-08	***
scRNA	scRNA	HY1	150	0.0758134786256533	126293	456	78.382	8.46284205782524	0.0396160805442397	132312.533	1001	0.002	**	0.3289474	0.2859594;0.3741718	5.393e-16	***
scRNA	scRNA	HY5	7	0.00353796233586382	126293	22	3.86220871327254	1.75047382313527	0.00195204985154333	132312.533	968	0.068	ns	0.3181818	0.1386465;0.5487244	0.09077	ns
SINE	tot	tot	97465	49.2610712949953	126293	1806997	89029.456	157.466179421683	44.9975517300636	132312.533	1001	0.002	**	0.05393755	0.05360863;0.05426791	2.2e-16	***
SINE	Alu	AluYc	1234	0.623692217493708	126293	6703	1171.866	31.7865762615358	0.592288252954199	132312.533	972	0.06	ns	0.1840967	0.174883;0.193586	0.04618	*
SINE	Alu	AluYd8	40	0.0202169276335075	126293	224	38.05	5.90036560852922	0.019231352411374	132312.533	680	0.644	ns	0.1785714	0.1307448;0.2351241	0.7219	ns
SINE	Alu	AluY	15489	7.82849980288496	126293	98084	14683.863	103.709439680672	7.42156489128347	132312.533	1001	0.002	**	0.1579157	0.1556386;0.1602130	8.335e-13	***
SINE	Alu	AluYh3	128	0.0646941684272241	126293	649	119.705	9.92534571123281	0.0605016830592255	132312.533	824	0.356	ns	0.1972265	0.1672775;0.2299586	0.39	ns
SINE	Alu	AluYk11	36	0.0181952348701568	126293	171	30.126	5.24267199141903	0.0152263790471762	132312.533	880	0.244	ns	0.2105263	0.1520193;0.2793471	0.2295	ns
SINE	Alu	AluYe5	294	0.14859441810628	126293	1297	239.014	14.6957057594308	0.120803218534879	132312.533	1001	0.002	**	0.2266769	0.2041458;0.2504537	0.0001248	***
SINE	Alu	AluSx	21475	10.8539630232394	126293	124945	18099.073	108.674632950136	9.14769122686425	132312.533	1001	0.002	**	0.1718756	0.1697873;0.1739791	2.2e-16	***
SINE	Alu	AluSx3	8161	4.12475866042637	126293	38631	6536.218	71.3548876811953	3.30355615757073	132312.533	1001	0.002	**	0.2112552	0.2071935;0.2153603	2.2e-16	***
SINE	Alu	Alu	1675	0.846583844653128	126293	7748	1326.792	31.8377193965959	0.670591446217918	132312.533	1001	0.002	**	0.2161848	0.2070625;0.2255211	2.2e-16	***
SINE	Alu	AluSc	7153	3.61529208406199	126293	37679	6305.954	70.8253635085349	3.18717539195568	132312.533	1001	0.002	**	0.1898405	0.1858914;0.1938375	2.2e-16	***
SINE	Alu	AluSg	9142	4.62057881063815	126293	42580	7255.664	77.3448338761376	3.66718085052615	132312.533	1001	0.002	**	0.2147017	0.2108094;0.2186330	2.2e-16	***
SINE	Alu	AluYh3a3	35	0.0176898116793191	126293	158	31.489	5.30018593739606	0.015915270856288	132312.533	796	0.412	ns	0.221519	0.1594082;0.2943735	0.4858	ns
SINE	Alu	AluYg6	162	0.0818785569157055	126293	811	142.389	11.1054495636156	0.0719667027201876	132312.533	966	0.072	ns	0.1997534	0.1727520;0.2289568	0.07191	ns
SINE	Alu	AluSx1	19514	9.86282814600665	126293	106483	16078.324	107.448155545501	8.12635781940219	132312.533	1001	0.002	**	0.1832593	0.1809395;0.1855963	2.2e-16	***
SINE	Alu	AluYj4	579	0.292640027495022	126293	2787	509.412	22.0081033397386	0.257468638491009	132312.533	1001	0.002	**	0.2077503	0.1928219;0.2232948	0.0007829	***
SINE	Alu	FLAM_A	3724	1.88219596267955	126293	14934	2518.48	44.5634323128223	1.2728981976609	132312.533	1001	0.002	**	0.2493639	0.2424408;0.2563847	2.2e-16	***
SINE	Alu	AluYk3	1149	0.580731246272504	126293	6065	1095.97	31.7481187323445	0.553928654462381	132312.533	952	0.1	ns	0.1894477	0.1796543;0.1995406	0.07696	ns
SINE	Alu	AluSc5	870	0.439718176028789	126293	4143	756.517	25.2236782596224	0.382361236062956	132312.533	1001	0.002	**	0.2099928	0.1976775;0.2227183	7.25e-06	***
SINE	Alu	AluYa8	68	0.0343687769769628	126293	390	67.821	7.5552657822899	0.0342783062258029	132312.533	537	0.93	ns	0.174359	0.1380155;0.2157309	0.9468	ns
SINE	Alu	AluYi6	71	0.0358850465494759	126293	454	81.81	8.26463575750342	0.0413486712424313	132312.533	110	0.22	ns	0.1563877	0.1242057;0.1931240	0.1998	ns
SINE	Alu	AluYk2	1426	0.720733470134544	126293	6622	1213.219	32.7197741835518	0.61318901816491	132312.533	1001	0.002	**	0.2153428	0.2054938;0.2254431	3.768e-11	***
SINE	Alu	AluSq2	10030	5.06939460410201	126293	51711	8548.976	80.5880006567346	4.32085072831482	132312.533	1001	0.002	**	0.1939626	0.1905622;0.1973974	2.2e-16	***
SINE	Alu	AluJo	10421	5.26701507171955	126293	45868	7667.121	74.5338826216551	3.87514076035865	132312.533	1001	0.002	**	0.2271954	0.2233672;0.2310582	2.2e-16	***
SINE	Alu	AluYb8	411	0.20772893143429	126293	2645	445.905	20.2443525164133	0.225370727910479	132312.533	53	0.106	ns	0.1553875	0.1417795;0.1697629	0.0731	ns
SINE	Alu	AluSp	12967	6.55382251559231	126293	64572	10504.111	86.9222420048814	5.30902129853326	132312.533	1001	0.002	**	0.2008146	0.1977304;0.2039257	2.2e-16	***
SINE	Alu	AluYh9	37	0.0187006580609945	126293	168	26.384	4.64953354242789	0.0133350854670616	132312.533	985	0.034	*	0.2202381	0.1600591;0.2905571	0.03311	*
SINE	Alu	AluYk4	202	0.102095484549213	126293	1095	200.178	13.5850236977662	0.101174603495507	132312.533	595	0.814	ns	0.1844749	0.1619169;0.2087421	0.8758	ns
SINE	Alu	AluYe6	48	0.024260313160209	126293	193	37.831	5.81086957392826	0.0191206647325806	132312.533	962	0.08	ns	0.2487047	0.1894263;0.3158738	0.06968	ns
SINE	Alu	AluYc3	146	0.0737917858623025	126293	557	106.265	10.0220365303773	0.053708795374367	132312.533	1001	0.002	**	0.2621185	0.2260422;0.3007398	3.912e-05	***
SINE	Alu	AluYk12	16	0.00808677105340301	126293	100	17.929	4.0640466871673	0.00906173238852892	132312.533	382	0.764	ns	0.16	0.09431029;0.24678760	0.6967	ns
SINE	Alu	AluSq	3065	1.54912207991751	126293	12256	2260.78	44.7808767994434	1.14265064138203	132312.533	1001	0.002	**	0.2500816	0.2424339;0.2578481	2.2e-16	***
SINE	Alu	AluYf1	400	0.202169276335075	126293	1999	378.7	17.5093282731399	0.191403762370233	132312.533	893	0.218	ns	0.2001001	0.1827616;0.2183226	0.2306	ns
SINE	Alu	AluSz	20254	10.2368413072265	126293	118033	17264.093	108.43407351612	8.7256729709786	132312.533	1001	0.002	**	0.1715961	0.1694490;0.1737593	2.2e-16	***
SINE	Alu	tot	73821	37.310845370829	126293	1196725	75102.317	165.864105256117	37.9584526974436	132312.533	1	0.002	**	0.06168585	0.06125545;0.06211837	1.301e-06	***
SINE	Alu	AluSg4	2872	1.45157540408584	126293	11821	2191.604	44.0328522364391	1.10768748673264	132312.533	1001	0.002	**	0.2429574	0.2352480;0.2507937	2.2e-16	***
SINE	Alu	AluYi6_4d	10	0.00505423190837688	126293	46	8.844	2.75994226049772	0.00446996269976852	132312.533	728	0.548	ns	0.2173913	0.1094817;0.3636244	0.7075	ns
SINE	Alu	AluYb9	47	0.0237548899693714	126293	378	66.537	7.86845242366906	0.0336293428487673	132312.533	11	0.022	*	0.1243386	0.09280766;0.16189511	0.006879	**
SINE	Alu	AluSq10	396	0.200147583571725	126293	1528	286.097	16.2547164480592	0.14460005862909	132312.533	1001	0.002	**	0.2591623	0.2373448;0.2819092	4.81e-12	***
SINE	Alu	AluYm1	849	0.429104289021197	126293	4667	844.841	27.925643422499	0.427002233970504	132312.533	574	0.856	ns	0.1819156	0.1709422;0.1932884	0.8791	ns
SINE	Alu	AluYh7	81	0.0409392784578528	126293	462	81.722	8.23811766015651	0.0413041940016376	132312.533	506	0.992	ns	0.1753247	0.1417417;0.2131277	1	ns
SINE	Alu	AluSg7	1427	0.721238893325381	126293	5829	1083.444	31.9747908711105	0.547597723573948	132312.533	1001	0.002	**	0.2448104	0.2338164;0.2560604	2.2e-16	***
SINE	Alu	AluSq4	445	0.224913319922771	126293	1638	311.475	16.2007975371844	0.157426688366169	132312.533	1001	0.002	**	0.2716728	0.2502508;0.2939160	9.547e-16	***
SINE	Alu	FAM	1121	0.566579396929049	126293	4262	739.442	24.8568803452988	0.373731135079402	132312.533	1001	0.002	**	0.2630221	0.2498528;0.2765169	2.2e-16	***
SINE	Alu	FLAM_C	6277	3.17254136888817	126293	24406	4148.027	57.20371085459	2.09650904202088	132312.533	1001	0.002	**	0.2571909	0.2517159;0.2627237	2.2e-16	***
SINE	Alu	FRAM	4692	2.37144561141043	126293	20221	3444.314	52.043250320324	1.74083617212692	132312.533	1001	0.002	**	0.232036	0.2262318;0.2379173	2.2e-16	***
SINE	Alu	AluSc8	4294	2.17028718145703	126293	20437	3618.801	56.1131364573669	1.82902594842662	132312.533	1001	0.002	**	0.2101091	0.2045409;0.2157599	2.2e-16	***
SINE	Alu	AluJr	19925	10.0705570774409	126293	114124	16550.466	107.423585262598	8.36498933557067	132312.533	1001	0.002	**	0.1745908	0.1723923;0.1768059	2.2e-16	***
SINE	Alu	AluSx4	2733	1.3813215805594	126293	11827	2159.756	42.920678566964	1.09159076895084	132312.533	1001	0.002	**	0.2310814	0.2235092;0.2387862	2.2e-16	***
SINE	Alu	AluJb	21081	10.6548262860493	126293	117273	16881.847	101.636398738584	8.53247697797366	132312.533	1001	0.002	**	0.17976	0.1775660;0.1819699	2.2e-16	***
SINE	Alu	AluJr4	2974	1.50312856955129	126293	12307	2178.299	43.3263288286668	1.10096283117855	132312.533	1001	0.002	**	0.2416511	0.2341091;0.2493154	2.2e-16	***
SINE	Alu	AluSz6	9092	4.59530765109626	126293	40962	6923.242	72.9467934228138	3.4991670625815	132312.533	1001	0.002	**	0.2219618	0.2179451;0.2260180	2.2e-16	***
SINE	Alu	AluYa5	521	0.263325482426436	126293	3782	648.081	24.8347176791322	0.32755516694128	132312.533	1	0.002	**	0.1377578	0.1269247;0.1491540	1.96e-08	***
SINE	5S-Deu-L2	tot	366	0.184984887846594	126293	2614	422.089	19.0615955109593	0.213333569197489	132312.533	1	0.002	**	0.1400153	0.1269304;0.1539120	0.002659	**
SINE	5S-Deu-L2	AmnSINE1	366	0.184984887846594	126293	2614	422.089	19.0615955109593	0.213333569197489	132312.533	1	0.002	**	0.1400153	0.1269304;0.1539120	0.002659	**
SINE	MIR	tot	55817	28.2112062429873	126293	598863	47675.169	140.25067090638	24.096136039706	132312.533	1001	0.002	**	0.09320496	0.09246978;0.09394407	2.2e-16	***
SINE	MIR	MIR1_Amn	2855	1.4429832098416	126293	11716	2061.345	40.8056009889827	1.04185156731731	132312.533	1001	0.002	**	0.2436839	0.2359320;0.2515633	2.2e-16	***
SINE	MIR	MIR3	14781	7.47066018377187	126293	87870	12131.525	86.3911152827638	6.13155407522719	132312.533	1001	0.002	**	0.1682144	0.1657465;0.1707043	2.2e-16	***
SINE	MIR	MIRb	28273	14.289829874554	126293	223887	25511.294	118.034146007093	12.8939996158784	132312.533	1001	0.002	**	0.1262825	0.1249092;0.1276654	2.2e-16	***
SINE	MIR	MIR	22258	11.2497093816653	126293	174396	21248.499	112.844068443063	10.7394841650914	132312.533	1001	0.002	**	0.1276291	0.1260664;0.1292042	2.089e-13	***
SINE	MIR	MIRc	15590	7.87954754515956	126293	100994	13669.472	92.2230030865309	6.90886815530644	132312.533	1001	0.002	**	0.1543656	0.1521423;0.1566087	2.2e-16	***
SINE	tRNA-RTE	tot	868	0.438707329647114	126293	5836	901.077	27.2120849728309	0.455425212530452	132312.533	107	0.214	ns	0.148732	0.1396945;0.1581221	0.239	ns
SINE	tRNA-RTE	MamSINE1	868	0.438707329647114	126293	5836	901.077	27.2120849728309	0.455425212530452	132312.533	107	0.214	ns	0.148732	0.1396945;0.1581221	0.239	ns
SINE	tRNA	tot	294	0.14859441810628	126293	2292	362.094	17.7890869809447	0.183010704863182	132312.533	1	0.002	**	0.1282723	0.1148460;0.1426564	6.804e-05	***
SINE	tRNA	LFSINE_Vert	294	0.14859441810628	126293	2292	362.094	17.7890869809447	0.183010704863182	132312.533	1	0.002	**	0.1282723	0.1148460;0.1426564	6.804e-05	***
SINE	tRNA-Deu	tot	112	0.0566073973738211	126293	667	105.858	9.6260322301817	0.053503088135696	132312.533	763	0.478	ns	0.167916	0.1403198;0.1984873	0.5248	ns
SINE	tRNA-Deu	AmnSINE2	112	0.0566073973738211	126293	667	105.858	9.6260322301817	0.053503088135696	132312.533	763	0.478	ns	0.167916	0.1403198;0.1984873	0.5248	ns
DNA	TcMar-Mariner	tot	1722	0.870338734622499	126293	16390	2561.525	45.5535564089293	1.29465413891051	132312.533	1	0.002	**	0.1050641	0.1004095;0.1098593	2.2e-16	***
DNA	TcMar-Mariner	MADE1	677	0.342171500197115	126293	7843	1203.362	31.2577670988189	0.608207061772822	132312.533	1	0.002	**	0.08631901	0.08019459;0.09275283	2.2e-16	***
DNA	TcMar-Mariner	HSMAR2	88	0.0444772407937166	126293	1770	324.426	18.9805369993787	0.163972424110708	132312.533	1	0.002	**	0.04971751	0.04006289;0.06089709	2.2e-16	***
DNA	TcMar-Mariner	MARNA	505	0.255238711373033	126293	3156	518.107	20.7494117769418	0.261863293135342	132312.533	267	0.534	ns	0.1600127	0.1473831;0.1732757	0.548	ns
DNA	TcMar-Mariner	HSMAR1	43	0.0217331972060206	126293	716	137.719	12.2588057051785	0.0696063764189756	132312.533	1	0.002	**	0.06005587	0.0438000;0.0800455	2.2e-16	***
DNA	TcMar-Mariner	MADE2	435	0.219859088014394	126293	2664	419.858	18.7163066905877	0.21220597005873	132312.533	796	0.412	ns	0.1632883	0.1494403;0.1778804	0.4251	ns
DNA	TcMar-Mariner	UCON40	28	0.0141518493434553	126293	241	40.387	6.21561460073459	0.0204125264083617	132312.533	24	0.048	*	0.1161826	0.0786069;0.1635240	0.03101	*
DNA	TcMar-Tc1	tot	126	0.0636833220455487	126293	649	109.256	9.77640230565631	0.0552205161381625	132312.533	958	0.088	ns	0.1941448	0.1643914;0.2267103	0.0833	ns
DNA	TcMar-Tc1	EutTc1-N2	32	0.016173542106806	126293	198	34.982	5.55216196652285	0.017680714061884	132312.533	333	0.666	ns	0.1616162	0.1132485;0.2204252	0.6416	ns
DNA	TcMar-Tc1	X32_DNA	81	0.0409392784578528	126293	328	53.249	6.96415813278953	0.0269132794889161	132312.533	1001	0.002	**	0.2469512	0.2012290;0.2973085	8.901e-05	***
DNA	TcMar-Tc1	X33a_DNA	8	0.00404338552670151	126293	67	10.051	3.06166176655305	0.00508000849110961	132312.533	321	0.642	ns	0.119403	0.05298481;0.22178514	0.6079	ns
DNA	TcMar-Tc1	EutTc1-N1	13	0.00657050148088995	126293	56	11.111	3.0472881329085	0.00561575707339756	132312.533	786	0.432	ns	0.2321429	0.1297920;0.3641843	0.5045	ns
DNA	TcMar	tot	326	0.164767960213086	126293	1834	290.733	16.7371994325468	0.146943200541814	132312.533	978	0.048	*	0.1777535	0.1605103;0.1960340	0.02524	*
DNA	TcMar	UCON44	53	0.0267874291143975	126293	364	59.924	7.53372291639274	0.0302869792877576	132312.533	195	0.39	ns	0.1456044	0.1110079;0.1860900	0.3583	ns
DNA	TcMar	DNA1_Mam	28	0.0141518493434553	126293	169	28.564	5.16222360543909	0.0144369080230877	132312.533	514	0.976	ns	0.1656805	0.1130064;0.2304745	1	ns
DNA	TcMar	X4a_DNA	34	0.0171843884884814	126293	179	27.715	5.04273776873279	0.0140078037340665	132312.533	911	0.182	ns	0.1899441	0.1352741;0.2551809	0.214	ns
DNA	TcMar	X4b_DNA	132	0.0667158611905749	126293	699	108.699	10.0387836004257	0.0549389954208659	132312.533	988	0.028	*	0.1888412	0.1604750;0.2198617	0.01869	*
DNA	TcMar	X5a_DNA	85	0.0429609712212035	126293	423	67.054	7.7688763305538	0.0338906466384304	132312.533	991	0.022	*	0.2009456	0.1637836;0.2423505	0.01967	*
DNA	PIF-Harbinger	tot	10	0.00505423190837688	126293	30	4.62412060301508	1.85474027140565	0.00233713778999418	132312.533	995	0.014	*	0.3333333	0.1728742;0.5281200	0.01825	*
DNA	PIF-Harbinger	Chompy-7_Croc	5	0.00252711595418844	126293	14	2.43044906900329	1.19659307848756	0.00122840532362413	132312.533	900	0.204	ns	0.3571429	0.1275984;0.6486199	0.07984	ns
DNA	PIF-Harbinger	Chompy-6_Croc	5	0.00252711595418844	126293	16	2.54215581643543	1.28875181665287	0.00128486450434939	132312.533	914	0.176	ns	0.3125	0.1101700;0.5866206	0.1593	ns
DNA	hAT-Blackjack	BLACKJACK	76	0.0384121625036643	126293	2129	350.02	19.1080799328116	0.176908225257008	132312.533	1	0.002	**	0.03569751	0.02822663;0.04447892	2.2e-16	***
DNA	hAT-Blackjack	MER81	497	0.251195325846331	126293	3668	621.56	21.8935087577511	0.314150838497074	132312.533	1	0.002	**	0.1354962	0.1245776;0.1469991	1.937e-08	***
DNA	hAT-Blackjack	MER63D	187	0.0945141366866477	126293	1718	295.256	15.9263967712133	0.149229229633973	132312.533	1	0.002	**	0.1088475	0.0945068;0.1245392	3.171e-13	***
DNA	hAT-Blackjack	tot	1983	1.00225418743114	126293	19734	3136.574	48.6236442770674	1.58529723937853	132312.533	1	0.002	**	0.1004865	0.09632554;0.10476552	2.2e-16	***
DNA	hAT-Blackjack	MER94B	88	0.0444772407937166	126293	622	102.752	9.51467419437076	0.0519332437049542	132312.533	54	0.108	ns	0.1414791	0.1150413;0.1713731	0.1174	ns
DNA	hAT-Blackjack	MER63C	45	0.022744043587696	126293	890	166.375	12.4843996746033	0.0840897833756204	132312.533	1	0.002	**	0.0505618	0.0371158;0.0670736	2.2e-16	***
DNA	hAT-Blackjack	MER63A	351	0.177403539984029	126293	3511	585.02	21.5497097425926	0.295682675103864	132312.533	1	0.002	**	0.09997152	0.09024325;0.11037150	2.2e-16	***
DNA	hAT-Blackjack	MER94	574	0.290112911540833	126293	4792	751.527	24.6318899193911	0.379839174340675	132312.533	1	0.002	**	0.119783	0.1107188;0.1293132	3.325e-13	***
DNA	hAT-Blackjack	MER63B	254	0.128377490472773	126293	2404	410.686	19.0134403755584	0.207570228552367	132312.533	1	0.002	**	0.1056572	0.09364724;0.11863732	2.2e-16	***
DNA	hAT-Tag1	tot	359	0.18144692551073	126293	2372	393.843	18.5082388655946	0.199057385749088	132312.533	34	0.068	ns	0.1513491	0.1371529;0.1664120	0.05689	ns
DNA	hAT-Tag1	hAT-5_Mam	168	0.0849110960607316	126293	904	144.246	11.3369312430662	0.0729052735855732	132312.533	982	0.04	*	0.1858407	0.1609879;0.2127594	0.03279	*
DNA	hAT-Tag1	hAT-1_Mam	193	0.0975466758316739	126293	1468	250.914	14.9708627249979	0.126817754505848	132312.533	1	0.002	**	0.1314714	0.1145953;0.1498367	4.185e-05	***
DNA	hAT-Ac	tot	738	0.373002314838214	126293	5533	882.886	26.6356238984646	0.446231059265923	132312.533	1	0.002	**	0.1333815	0.1245278;0.1426238	6e-08	***
DNA	hAT-Ac	EuthAT-2	63	0.0318416610227744	126293	1150	199.153	14.003774373243	0.100656544724898	132312.533	1	0.002	**	0.05478261	0.04234981;0.06954980	2.2e-16	***
DNA	hAT-Ac	UCON37	29	0.014657272534293	126293	174	29.443	5.18108044664378	0.0148811750078341	132312.533	532	0.94	ns	0.1666667	0.1145511;0.2305102	1	ns
DNA	hAT-Ac	OldhAT1	648	0.327514227662822	126293	4209	659.766	23.0330146477564	0.333461036926218	132312.533	310	0.62	ns	0.1539558	0.1431768;0.1652174	0.6409	ns
DNA	tot	tot	39071	19.7473894892193	126293	524553	44211.235	144.936622009068	22.3453834645749	132312.533	1	0.002	**	0.07448437	0.07377525;0.07519820	2.2e-16	***
DNA	hAT-Charlie	MER102b	561	0.283542410059943	126293	3128	560.046	22.2509997750886	0.283060236335884	132312.533	529	0.946	ns	0.1793478	0.1660482;0.1932499	0.9628	ns
DNA	hAT-Charlie	MER3	1975	0.998210801904435	126293	10909	1827.029	38.8207058952591	0.923422826932991	132312.533	1001	0.002	**	0.1810432	0.1738575;0.1883995	0.000172	***
DNA	hAT-Charlie	Charlie17a	234	0.118269026656019	126293	1214	196.397	13.0181743675472	0.0992635984109495	132312.533	1001	0.002	**	0.1927512	0.1709156;0.2160858	0.003919	**
DNA	hAT-Charlie	MER102c	500	0.252711595418844	126293	3112	550.308	21.8599861618208	0.278138425303507	132312.533	12	0.024	*	0.1606684	0.1479291;0.1740489	0.01765	*
DNA	hAT-Charlie	Charlie32a	45	0.022744043587696	126293	259	42.029	6.27610934803947	0.0212424312877172	132312.533	725	0.554	ns	0.1737452	0.1296440;0.2254891	0.6131	ns
DNA	hAT-Charlie	Charlie2a	174	0.0879436352057578	126293	2080	340.184	18.3443358740146	0.171936882751928	132312.533	1	0.002	**	0.08365385	0.07210820;0.09638805	2.2e-16	***
DNA	hAT-Charlie	Chap1a_Mam	215	0.108665986030103	126293	1415	239.813	14.1285401456289	0.121207051664359	132312.533	42	0.084	ns	0.1519435	0.1336241;0.1717205	0.08247	ns
DNA	hAT-Charlie	UCON81	7	0.00353796233586382	126293	40	6.355	2.37584082371265	0.00321196437777351	132312.533	697	0.61	ns	0.175	0.07338273;0.32779013	0.8279	ns
DNA	hAT-Charlie	Charlie1a	715	0.361377581448947	126293	5747	1006.979	32.2646488678641	0.508950539286545	132312.533	1	0.002	**	0.1244127	0.1159848;0.1332240	2.2e-16	***
DNA	hAT-Charlie	Charlie17	71	0.0358850465494759	126293	535	89.021	9.31779911676467	0.0449932778715619	132312.533	31	0.062	ns	0.1327103	0.1051226;0.1644288	0.03653	*
DNA	hAT-Charlie	MER58D	190	0.0960304062591608	126293	1140	193.117	13.0590907359912	0.0976058103450019	132312.533	419	0.838	ns	0.1666667	0.1454764;0.1895923	0.8435	ns
DNA	hAT-Charlie	MER106B	130	0.0657050148088995	126293	827	141.245	11.2139523687114	0.0713884985898693	132312.533	160	0.32	ns	0.1571947	0.1330399;0.1838211	0.3097	ns
DNA	hAT-Charlie	Charlie10a	63	0.0318416610227744	126293	305	48.524	6.7583355272655	0.024525154912208	132312.533	984	0.036	*	0.2065574	0.1625306;0.2563864	0.02807	*
DNA	hAT-Charlie	Charlie23a	209	0.105633446885077	126293	1488	243.289	14.4413999679059	0.12296390267571	132312.533	11	0.022	*	0.140457	0.1231895;0.1591567	0.01556	*
DNA	hAT-Charlie	hAT-16_Crp	2	0.00101084638167538	126293	20	3.28242677824268	1.55517873920116	0.00165901461595049	132312.533	326	0.652	ns	0.1	0.01234853;0.31698271	0.7608	ns
DNA	hAT-Charlie	Charlie24	213	0.107655139648428	126293	1286	211.782	14.6234168483402	0.107039534201987	132312.533	544	0.916	ns	0.1656299	0.1457056;0.1870953	0.9102	ns
DNA	hAT-Charlie	MER102a	519	0.26231463604476	126293	3028	543.851	21.5723472335572	0.274874907760268	132312.533	135	0.27	ns	0.1714003	0.1581345;0.1853040	0.2461	ns
DNA	hAT-Charlie	MER5B	3546	1.79223063471044	126293	24966	3865.623	55.8533837065533	1.95377551123556	132312.533	1	0.002	**	0.1420332	0.1377248;0.1464250	1.669e-08	***
DNA	hAT-Charlie	MER105	184	0.0929978671141347	126293	714	120.487	10.2252817754518	0.0608969239944606	132312.533	1001	0.002	**	0.2577031	0.2259783;0.2914443	2.162e-09	***
DNA	hAT-Charlie	MER20B	534	0.269895983907326	126293	4146	711.847	24.7261192258707	0.359783982128236	132312.533	1	0.002	**	0.1287988	0.1187460;0.1393779	3.726e-14	***
DNA	hAT-Charlie	Charlie1b	499	0.252206172228007	126293	3033	520.391	21.8836242887693	0.263017679703215	132312.533	172	0.344	ns	0.1645236	0.1514926;0.1782051	0.3118	ns
DNA	hAT-Charlie	Charlie17b	31	0.0156681189159683	126293	527	85.884	9.46933008254605	0.043407765321904	132312.533	1	0.002	**	0.05882353	0.04031395;0.08245916	5.074e-13	***
DNA	hAT-Charlie	Charlie12	3	0.00151626957251307	126293	21	3.63608562691131	1.79258181403458	0.00183776199971257	132312.533	523	0.958	ns	0.1428571	0.03048897;0.36342399	1	ns
DNA	hAT-Charlie	MER112	835	0.42202836434947	126293	4468	741.706	25.5080031014233	0.374875413183459	132312.533	1000	0.004	**	0.1868845	0.1755499;0.1986299	0.0002154	***
DNA	hAT-Charlie	Charlie13a	56	0.0283036986869106	126293	548	91.652	9.57269724437853	0.0463230462866558	132312.533	1	0.002	**	0.1021898	0.07811965;0.13064653	2.099e-05	***
DNA	hAT-Charlie	MER113	521	0.263325482426436	126293	3734	728.435	24.9542880381607	0.368167942017852	132312.533	1	0.002	**	0.1395287	0.1285663;0.1510584	2.2e-16	***
DNA	hAT-Charlie	Charlie25	54	0.0272928523052352	126293	1076	201.857	13.8256898815466	0.102023209032923	132312.533	1	0.002	**	0.05018587	0.03792276;0.06497730	2.2e-16	***
DNA	hAT-Charlie	MER113A	354	0.178919809556542	126293	2067	374.645	17.8175317998717	0.189354271331386	132312.533	126	0.252	ns	0.1712627	0.1552546;0.1882088	0.2534	ns
DNA	hAT-Charlie	Charlie18a	423	0.213794009724342	126293	2463	421.819	19.3464861286365	0.213197104935963	132312.533	542	0.92	ns	0.1717418	0.1570409;0.1872275	0.9361	ns
DNA	hAT-Charlie	Charlie29a	110	0.0555965509921457	126293	978	164.877	12.4670484998775	0.0833326594357456	132312.533	1	0.002	**	0.1124744	0.09335186;0.13396458	1.046e-06	***
DNA	hAT-Charlie	Charlie10	114	0.0576182437554965	126293	1131	193.247	13.1597557032861	0.0976715153598108	132312.533	1	0.002	**	0.1007958	0.08386425;0.11983504	3.371e-11	***
DNA	hAT-Charlie	Charlie14a	50	0.0252711595418844	126293	523	79.898	8.49268636661698	0.0403823021015496	132312.533	1	0.002	**	0.09560229	0.07179181;0.12409562	0.000156	***
DNA	hAT-Charlie	Charlie30b	96	0.0485206263204181	126293	614	98.335	9.55437392302923	0.0497007894710241	132312.533	435	0.87	ns	0.1563518	0.1285193;0.1875360	0.826	ns
DNA	hAT-Charlie	Charlie21a	58	0.0293145450685859	126293	742	129.429	11.4149577423773	0.0654164181669312	132312.533	1	0.002	**	0.07816712	0.05988791;0.09987953	5.35e-14	***
DNA	hAT-Charlie	MER5C1	112	0.0566073973738211	126293	617	103.821	9.84631448354708	0.0524735410959596	132312.533	809	0.386	ns	0.1815235	0.1518830;0.2142487	0.3891	ns
DNA	hAT-Charlie	Charlie6	13	0.00657050148088995	126293	260	47.749	6.74206603753289	0.0241334519393088	132312.533	1	0.002	**	0.05	0.02688810;0.08398396	3.275e-10	***
DNA	hAT-Charlie	Charlie9	191	0.0965358294499985	126293	1284	167.602	12.2114993639895	0.0847099376307782	132312.533	973	0.058	ns	0.1487539	0.1297220;0.1694091	0.0566	ns
DNA	hAT-Charlie	Charlie20a	96	0.0485206263204181	126293	869	141.982	11.1229220709036	0.0717609954815167	132312.533	1	0.002	**	0.1104718	0.09040306;0.13322429	1.237e-05	***
DNA	hAT-Charlie	Charlie29b	132	0.0667158611905749	126293	1420	231.871	14.1421483289973	0.117192980682726	132312.533	1	0.002	**	0.09295775	0.07835688;0.10926681	2.005e-14	***
DNA	hAT-Charlie	MER107	63	0.0318416610227744	126293	337	59.985	7.31096609383638	0.0303178101023987	132312.533	706	0.592	ns	0.1869436	0.1467470;0.2327422	0.6692	ns
DNA	hAT-Charlie	MER30	782	0.395240935235072	126293	4132	694.755	25.0442846013056	0.351145288950438	132312.533	1000	0.004	**	0.1892546	0.1774129;0.2015373	0.0003455	***
DNA	hAT-Charlie	Charlie7	292	0.147583571724605	126293	3902	633.773	24.6325035518363	0.320323571926774	132312.533	1	0.002	**	0.07483342	0.06677018;0.08354003	2.2e-16	***
DNA	hAT-Charlie	MER1A	440	0.222386203968583	126293	3227	584.252	24.3812005229222	0.295294510093301	132312.533	1	0.002	**	0.1363496	0.1246883;0.1486740	1.039e-11	***
DNA	hAT-Charlie	UCON34	54	0.0272928523052352	126293	339	53.023	6.69367434794048	0.0267990538477868	132312.533	580	0.844	ns	0.159292	0.1219874;0.2026737	0.8811	ns
DNA	hAT-Charlie	Charlie1	296	0.149605264487956	126293	1930	334.316	17.6528685421879	0.168971059468093	132312.533	15	0.03	*	0.1533679	0.1375685;0.1702281	0.02056	*
DNA	hAT-Charlie	MER20	3015	1.52385092037563	126293	16757	2816.268	47.4462150157346	1.42340715881408	132312.533	1001	0.002	**	0.1799248	0.1741349;0.1858260	4.693e-05	***
DNA	hAT-Charlie	Charlie22a	213	0.107655139648428	126293	1112	194.44	13.1938803419797	0.0982744852264801	132312.533	924	0.156	ns	0.1915468	0.1688082;0.2159298	0.1441	ns
DNA	hAT-Charlie	Charlie4a	378	0.191049966136646	126293	2852	488.285	20.8635822442855	0.246790562738181	132312.533	1	0.002	**	0.1325386	0.1203008;0.1455357	1.851e-08	***
DNA	hAT-Charlie	Charlie19a	306	0.154659496396333	126293	1605	279.051	16.0567810976926	0.141038846826448	132312.533	963	0.078	ns	0.1906542	0.1717045;0.2107424	0.08083	ns
DNA	hAT-Charlie	MER5C	182	0.0919870207324593	126293	1336	223.033	14.3772952121607	0.112726050522102	132312.533	5	0.01	**	0.1362275	0.1182749;0.1557966	0.002311	**
DNA	hAT-Charlie	UCON38	44	0.0222386203968583	126293	207	35.237	5.38403369406422	0.0178095969755476	132312.533	956	0.092	ns	0.2125604	0.1588989;0.2746499	0.1153	ns
DNA	hAT-Charlie	Cheshire	106	0.053574858228795	126293	1020	172.023	12.7229849227823	0.0869444135574717	132312.533	1	0.002	**	0.1039216	0.08586839;0.12429610	6.821e-09	***
DNA	hAT-Charlie	Charlie16a	221	0.111698525175129	126293	1410	242.01	14.9908180105231	0.122317466414629	132312.533	76	0.152	ns	0.1567376	0.1381373;0.1767802	0.1475	ns
DNA	hAT-Charlie	Charlie31a	68	0.0343687769769628	126293	803	133.669	11.0319147087957	0.067559412496083	132312.533	1	0.002	**	0.08468244	0.06635733;0.10612175	2.372e-11	***
DNA	hAT-Charlie	Chap1_Mam	70	0.0353796233586382	126293	484	80.072	8.4502202469653	0.0404702457367554	132312.533	132	0.264	ns	0.1446281	0.1145114;0.1791639	0.2449	ns
DNA	hAT-Charlie	Charlie26a	83	0.0419501248395281	126293	513	84.483	8.51975922765996	0.0426996674315404	132312.533	450	0.9	ns	0.1617934	0.1309767;0.1965671	0.9053	ns
DNA	hAT-Charlie	Charlie15b	270	0.136464261526176	126293	1888	321.161	16.6837473736096	0.162322217392623	132312.533	2	0.004	**	0.1430085	0.1275162;0.1596186	0.001595	**
DNA	hAT-Charlie	MER1B	951	0.480657454486642	126293	5366	899.295	29.0532970430048	0.454524548404379	132312.533	960	0.084	ns	0.177227	0.1670943;0.1877119	0.05979	ns
DNA	hAT-Charlie	MER103C	1205	0.609034944959414	126293	8923	1453.451	34.0080305978624	0.734607842146229	132312.533	1	0.002	**	0.1350443	0.1280169;0.1423108	3.166e-13	***
DNA	hAT-Charlie	Charlie7b_Mars	1	0.000505423190837688	126293	59	11.336	3.22637776980835	0.00572947729133604	132312.533	1	0.002	**	0.01694915	0.0004290233;0.0908559329	8.909e-05	***
DNA	hAT-Charlie	Charlie15a	686	0.346720308914654	126293	3213	547.759	21.0225799527049	0.276850101590061	132312.533	1001	0.002	**	0.2135076	0.1994485;0.2280901	3.056e-10	***
DNA	hAT-Charlie	MER5A1	2163	1.09323036178192	126293	15942	2549.262	46.4776669974896	1.28845613432127	132312.533	1	0.002	**	0.1356793	0.130399;0.141093	2.2e-16	***
DNA	hAT-Charlie	Charlie8	733	0.370475198884026	126293	4378	783.54	26.9884934514466	0.396019286948962	132312.533	33	0.066	ns	0.167428	0.1564790;0.1788227	0.04647	*
DNA	hAT-Charlie	MER117	670	0.338633537861251	126293	4370	757.452	25.2907358002355	0.382833806746389	132312.533	1	0.002	**	0.1533181	0.1427557;0.1643460	0.0004346	***
DNA	hAT-Charlie	Charlie3	21	0.0106138870075915	126293	337	66.408	9.3848607667675	0.0335641432571492	132312.533	1	0.002	**	0.06231454	0.03898394;0.09367943	3.371e-12	***
DNA	hAT-Charlie	Charlie4z	1451	0.733369049905486	126293	5940	982.847	29.0885154783246	0.49675366684525	132312.533	1001	0.002	**	0.2442761	0.2333932;0.2554107	2.2e-16	***
DNA	hAT-Charlie	Charlie5	294	0.14859441810628	126293	2568	457.293	20.4075382792393	0.231126487207739	132312.533	1	0.002	**	0.114486	0.1024213;0.1274372	2.2e-16	***
DNA	hAT-Charlie	MER30B	42	0.0212277740151829	126293	223	35.373	5.43151658124804	0.0178783345295015	132312.533	904	0.196	ns	0.1883408	0.1392403;0.2459317	0.2329	ns
DNA	hAT-Charlie	Charlie13b	62	0.0313362378319367	126293	404	69.36	7.89206466551591	0.0350561525165021	132312.533	175	0.35	ns	0.1534653	0.1197299;0.1923744	0.356	ns
DNA	hAT-Charlie	Charlie10b	67	0.0338633537861251	126293	273	42.745	6.31520837794422	0.021604314292357	132312.533	1001	0.002	**	0.2454212	0.1955548;0.3009071	0.0001586	***
DNA	hAT-Charlie	Charlie2b	277	0.14000222386204	126293	3650	588.836	24.1694697349211	0.297611370000101	132312.533	1	0.002	**	0.07589041	0.06750443;0.08496283	2.2e-16	***
DNA	hAT-Charlie	Charlie7a	219	0.110687678793454	126293	1424	238.701	14.3278360503562	0.120645021076147	132312.533	84	0.168	ns	0.1537921	0.1354331;0.1735917	0.1666	ns
DNA	hAT-Charlie	tot	26569	13.4285887573665	126293	266107	28461.298	124.948610842023	14.3850000505423	132312.533	1	0.002	**	0.0998433	0.09870674;0.10098858	2.2e-16	***
DNA	hAT-Charlie	MER5A	4934	2.49375802359315	126293	34906	5256.684	62.9011661314852	2.65685000050542	132312.533	1	0.002	**	0.1413511	0.1377119;0.1450499	1.15e-06	***
DNA	hAT-Charlie	Charlie4	143	0.0722755162897894	126293	917	156.763	11.946026056331	0.0792316556652885	132312.533	124	0.248	ns	0.1559433	0.1330511;0.1810698	0.2365	ns
DNA	hAT-Charlie	MER58A	2267	1.14579437362904	126293	13479	2236.041	44.1290458960047	1.1301469770639	132312.533	755	0.494	ns	0.1681876	0.1619082;0.1746105	0.4729	ns
DNA	hAT-Charlie	MER119	145	0.0732863626714648	126293	1203	212.271	13.9272943721503	0.107286686142307	132312.533	1	0.002	**	0.120532	0.1026630;0.1402787	1.347e-07	***
DNA	hAT-Charlie	MER33	1426	0.720733470134544	126293	9580	1640.133	37.7658254056305	0.82896125425819	132312.533	1	0.002	**	0.1488518	0.1417795;0.1561382	3.597e-09	***
DNA	hAT-Charlie	MER58B	1184	0.598421057951823	126293	7005	1222.388	33.2485928262374	0.6178232434017	132312.533	125	0.25	ns	0.1690221	0.1603136;0.1780071	0.2316	ns
DNA	hAT-Charlie	MER106A	129	0.0651995916180618	126293	742	128.054	10.9201801420276	0.0647214612795294	132312.533	569	0.866	ns	0.1738544	0.1472519;0.2030785	0.9226	ns
DNA	hAT-Charlie	MER58C	544	0.274950215815703	126293	2592	437.079	18.7871689383131	0.220909862828146	132312.533	1001	0.002	**	0.2098765	0.1943413;0.2260698	5.394e-08	***
DNA	hAT-Charlie	Charlie11	5	0.00252711595418844	126293	104	18.841	4.32277751051398	0.00952267833857289	132312.533	1	0.002	**	0.04807692	0.01579245;0.10863596	0.0001034	***
DNA	hAT-Charlie	Charlie16	168	0.0849110960607316	126293	1464	251.722	15.428699256929	0.127226136444045	132312.533	1	0.002	**	0.1147541	0.0988714;0.1322003	1.488e-09	***
DNA	hAT-Charlie	Charlie30a	96	0.0485206263204181	126293	457	75.589	8.371987169673	0.03820443357223	132312.533	989	0.026	*	0.2100656	0.1736032;0.2503288	0.01176	*
DNA	MULE-MuDR	tot	79	0.0399284320761774	126293	1949	333.976	17.8198476696904	0.168799215583208	132312.533	1	0.002	**	0.04053361	0.03221977;0.05026314	2.2e-16	***
DNA	MULE-MuDR	Ricksha_b	7	0.00353796233586382	126293	117	22.188	4.98653401888742	0.0112143297583066	132312.533	1	0.002	**	0.05982906	0.02439017;0.11938916	8.355e-05	***
DNA	MULE-MuDR	Ricksha	16	0.00808677105340301	126293	410	74.729	8.79300152825393	0.0377697696281096	132312.533	1	0.002	**	0.03902439	0.02246750;0.06260081	2.2e-16	***
DNA	MULE-MuDR	Ricksha_c	51	0.0257765827327221	126293	982	160.928	12.1326838753022	0.0813367432551275	132312.533	1	0.002	**	0.05193483	0.03890995;0.06772246	2.2e-16	***
DNA	MULE-MuDR	Ricksha_0	20	0.0101084638167538	126293	384	67.854	8.28730133175834	0.0342949851911005	132312.533	1	0.002	**	0.05208333	0.03210048;0.07929471	5.249e-13	***
DNA	MULE-MuDR	Ricksha_a	6	0.00303253914502613	126293	56	9.565	3.08273876257433	0.00483437282036249	132312.533	171	0.342	ns	0.1071429	0.04034795;0.21875647	0.2847	ns
DNA	Merlin	tot	8	0.00404338552670151	126293	57	9.018	2.98069799888559	0.00455790633497427	132312.533	468	0.936	ns	0.1403509	0.06259489;0.25794538	0.8565	ns
DNA	Merlin	Merlin1_HS	8	0.00404338552670151	126293	57	9.018	2.98069799888559	0.00455790633497427	132312.533	468	0.936	ns	0.1403509	0.06259489;0.25794538	0.8565	ns
DNA	hAT-Tip100?	tot	268	0.1354534151445	126293	2411	397.302	18.4869295060744	0.200805644566195	132312.533	1	0.002	**	0.1111572	0.09888111;0.12438658	1.066e-13	***
DNA	hAT-Tip100?	hAT-N1_Mam	29	0.014657272534293	126293	239	39.405	5.95402598461121	0.0199162008349591	132312.533	43	0.086	ns	0.1213389	0.08278872;0.16959546	0.08059	ns
DNA	hAT-Tip100?	UCON23	5	0.00252711595418844	126293	31	5.02104208416834	1.94006434564118	0.00253775111151068	132312.533	610	0.784	ns	0.1612903	0.05452433;0.33727158	1	ns
DNA	hAT-Tip100?	Eutr15	23	0.0116247333892668	126293	657	107.517	10.0863990822516	0.0543415852092957	132312.533	1	0.002	**	0.03500761	0.02231878;0.05206728	2.2e-16	***
DNA	hAT-Tip100?	MamRep1879	211	0.106644293266752	126293	1484	246.901	14.326424726548	0.124789491241016	132312.533	6	0.012	*	0.1421833	0.1247993;0.1609963	0.01205	*
DNA	DNA	X2a_DNA	21	0.0106138870075915	126293	412	64.156	7.26501510283664	0.0324259302313827	132312.533	1	0.002	**	0.05097087	0.03182506;0.07686144	5.681e-11	***
DNA	DNA	X24_DNA	21	0.0106138870075915	126293	456	71.371	7.86964359360006	0.0360725585532767	132312.533	1	0.002	**	0.04605263	0.02872997;0.06953705	2.106e-13	***
DNA	DNA	X34_DNA	6	0.00303253914502613	126293	99	14.232	3.60377068681726	0.00719318285200198	132312.533	7	0.014	*	0.06060606	0.0225638;0.1272568	0.01444	*
DNA	DNA	Eulor9B	4	0.00202169276335075	126293	27	4.49949545913219	1.96374969802531	0.00227414935211428	132312.533	526	0.952	ns	0.1481481	0.0418874;0.3373109	1	ns
DNA	DNA	Eulor9A	16	0.00808677105340301	126293	123	20.584	4.13352513359119	0.010403630960203	132312.533	158	0.316	ns	0.1300813	0.07621694;0.20263435	0.3331	ns
DNA	DNA	MER126	40	0.0202169276335075	126293	267	42.469	6.0222343284122	0.0214648174916858	132312.533	381	0.762	ns	0.1498127	0.1092352;0.1983672	0.7381	ns
DNA	DNA	UCON78	27	0.0136464261526176	126293	179	29.192	5.10207479043254	0.0147543137869338	132312.533	362	0.724	ns	0.150838	0.1018170;0.2118225	0.7614	ns
DNA	DNA	MER125	3	0.00151626957251307	126293	140	22.94	4.34825336282367	0.0115944079978166	132312.533	1	0.002	**	0.02142857	0.004441076;0.061345010	7.38e-08	***
DNA	DNA	Eulor11	1	0.000505423190837688	126293	101	15.36	3.74438518590441	0.00776330021126689	132312.533	1	0.002	**	0.00990099	0.00025064;0.05393235	2.199e-06	***
DNA	DNA	X2b_DNA	7	0.00353796233586382	126293	185	27.612	4.87228849671232	0.0139557451454103	132312.533	1	0.002	**	0.03783784	0.01534583;0.07640375	1.442e-06	***
DNA	DNA	tot	593	0.299715952166749	126293	6503	1014.931	29.8062183050727	0.512969664500086	132312.533	1	0.002	**	0.09118868	0.08429949;0.09844697	2.2e-16	***
DNA	DNA	X30_DNA	95	0.0480152031295804	126293	758	120.475	10.0696958133686	0.0608908589161705	132312.533	11	0.022	*	0.1253298	0.1025944;0.1510253	0.01119	*
DNA	DNA	X23_DNA	7	0.00353796233586382	126293	59	10.31	3.14703095056338	0.00521091309753657	132312.533	190	0.38	ns	0.1186441	0.04905579;0.22929255	0.306	ns
DNA	DNA	Eutr2	23	0.0116247333892668	126293	230	38.885	5.83093258190958	0.0196533807757235	132312.533	5	0.01	**	0.1	0.06445368;0.14626589	0.004661	**
DNA	DNA	UCON99	1	0.000505423190837688	126293	56	8.413	2.70328295572969	0.00425212530451747	132312.533	3	0.006	**	0.01785714	0.0004520015;0.0955259026	0.002205	**
DNA	DNA	MER135	53	0.0267874291143975	126293	818	119.498	10.3524474965666	0.0603970604587221	132312.533	1	0.002	**	0.06479218	0.04890688;0.08389625	6.282e-13	***
DNA	DNA	UCON8	17	0.0085921942442407	126293	206	33.178	5.61853040250596	0.0167689306256128	132312.533	3	0.006	**	0.08252427	0.04880819;0.12884187	0.001218	**
DNA	DNA	Eulor1	3	0.00151626957251307	126293	86	13.409	3.48164341092549	0.00677721956594256	132312.533	2	0.004	**	0.03488372	0.007252456;0.098576164	0.0008425	***
DNA	DNA	MARE8	26	0.0131410029617799	126293	218	34.782	5.52204391226374	0.0175796294237165	132312.533	65	0.13	ns	0.1192661	0.0794071;0.1698524	0.1155	ns
DNA	DNA	MER136	1	0.000505423190837688	126293	28	5.19879518072289	2.04291607381215	0.00262759164875256	132312.533	20	0.04	*	0.03571429	0.0009037988;0.1834775975	0.04785	*
DNA	DNA	Eutr2B	46	0.0232494667785337	126293	433	68.533	7.86006944572958	0.0346381675376793	132312.533	4	0.008	**	0.1062356	0.07883366;0.13915393	0.002392	**
DNA	DNA	MER130	14	0.00707592467172764	126293	181	29.102	5.07477579301287	0.0147088256997584	132312.533	1	0.002	**	0.07734807	0.04293097;0.12637204	0.001562	**
DNA	DNA	Eutr11	74	0.0374013161219889	126293	597	107.047	10.3024721272097	0.054104036309602	132312.533	1	0.002	**	0.1239531	0.09859617;0.15309737	0.0002773	***
DNA	DNA	X9a_DNA	91	0.0459935103662296	126293	695	108.709	9.49275678775303	0.0549440496527743	132312.533	39	0.078	ns	0.1309353	0.1067467;0.1583061	0.06747	ns
DNA	DNA	Eulor9C	12	0.00606507829005226	126293	107	16.453	3.7228551745469	0.00831572775885249	132312.533	135	0.27	ns	0.1121495	0.05931005;0.18770939	0.2832	ns
DNA	DNA	UCON97	1	0.000505423190837688	126293	42	7.214	2.55082549593475	0.00364612289870308	132312.533	6	0.012	*	0.02380952	0.0006026233;0.1256585572	0.006604	**
DNA	hAT	tot	923	0.466505605143186	126293	8917	1463.024	34.704925527306	0.739446258352118	132312.533	1	0.002	**	0.1035101	0.09726165;0.11001901	2.2e-16	***
DNA	hAT	MER53	564	0.285058679632456	126293	5855	971.26	28.1746021836726	0.490897328333013	132312.533	1	0.002	**	0.09632792	0.08888774;0.10417305	2.2e-16	***
DNA	hAT	MamRep38	268	0.1354534151445	126293	2128	361.701	17.6577290270973	0.182812073549183	132312.533	1	0.002	**	0.1259398	0.1121307;0.1407881	2.407e-08	***
DNA	hAT	UCON73	33	0.0166789652976437	126293	248	39.449	5.74860378226274	0.019938439455356	132312.533	143	0.286	ns	0.1330645	0.09339674;0.18176896	0.2974	ns
DNA	hAT	MamRep1894	64	0.0323470842136121	126293	686	109.379	9.643046580171	0.0552826831906355	132312.533	1	0.002	**	0.09329446	0.07258937;0.11757321	6.393e-07	***
DNA	Kolobok	tot	27	0.0136464261526176	126293	232	39.442	6.03747356823092	0.0199349014930201	132312.533	19	0.038	*	0.1163793	0.07811202;0.16479464	0.02869	*
DNA	Kolobok	UCON29	27	0.0136464261526176	126293	232	39.442	6.03747356823092	0.0199349014930201	132312.533	19	0.038	*	0.1163793	0.07811202;0.16479464	0.02869	*
DNA	PiggyBac	tot	280	0.141518493434553	126293	2114	360.69	17.5530626960086	0.182301090703246	132312.533	1	0.002	**	0.1324503	0.1182808;0.1476472	1.782e-06	***
DNA	PiggyBac	MER75B	11	0.00555965509921457	126293	114	20.405	4.19649682301627	0.010313160209043	132312.533	10	0.02	*	0.09649123	0.04915913;0.16609232	0.01979	*
DNA	PiggyBac	MER75	32	0.016173542106806	126293	475	81.638	8.63304613016087	0.0412617384536072	132312.533	1	0.002	**	0.06736842	0.04653288;0.09377589	3.001e-11	***
DNA	PiggyBac	MER85	163	0.0823839801065432	126293	902	147.354	11.1681427019631	0.0744761288626967	132312.533	924	0.156	ns	0.1807095	0.1561203;0.2074037	0.1626	ns
DNA	PiggyBac	Looper	62	0.0313362378319367	126293	531	97.162	9.54897580575733	0.0491079280681715	132312.533	1	0.002	**	0.1167608	0.0907015;0.1471731	3.951e-05	***
DNA	PiggyBac	MER75A	13	0.00657050148088995	126293	92	15.801	3.60782696583629	0.00798619183842631	132312.533	264	0.528	ns	0.1413043	0.07743918;0.22950738	0.4922	ns
DNA	hAT-Tip100	MER115	261	0.131915452808637	126293	2520	434.053	20.0763854379281	0.219380452252671	132312.533	1	0.002	**	0.1035714	0.09194213;0.11613078	2.2e-16	***
DNA	hAT-Tip100	MamRep488	65	0.0328525074044497	126293	494	80.466	8.34784586168974	0.0406693824739454	132312.533	37	0.074	ns	0.1315789	0.1030379;0.1646144	0.05903	ns
DNA	hAT-Tip100	MamTip3B	53	0.0267874291143975	126293	824	135.156	11.1166201357806	0.0683109767808586	132312.533	1	0.002	**	0.06432039	0.04854800;0.08329159	2.2e-16	***
DNA	hAT-Tip100	Arthur1C	70	0.0353796233586382	126293	710	119.834	10.2053217780035	0.0605668826508436	132312.533	1	0.002	**	0.09859155	0.07766455;0.12292099	1.262e-07	***
DNA	hAT-Tip100	FordPrefect_a	17	0.0085921942442407	126293	281	48.464	6.76731117213484	0.0244948295207577	132312.533	1	0.002	**	0.06049822	0.03563386;0.09509835	3.526e-08	***
DNA	hAT-Tip100	Arthur2	60	0.0303253914502613	126293	989	158.997	12.0972449067684	0.08036077107362	132312.533	1	0.002	**	0.06066734	0.04661127;0.07740440	2.2e-16	***
DNA	hAT-Tip100	EuthAT-N1a	2	0.00101084638167538	126293	46	6.40280561122244	2.28818257198519	0.0032361264423375	132312.533	38	0.076	ns	0.04347826	0.005309483;0.148386776	0.08363	ns
DNA	hAT-Tip100	Arthur1	71	0.0358850465494759	126293	2337	387.839	19.9782433964853	0.196022824911298	132312.533	1	0.002	**	0.03038083	0.02380228;0.03816842	2.2e-16	***
DNA	hAT-Tip100	MamTip2b	605	0.305781030456801	126293	6730	1023.357	29.4038456181694	0.517228360306084	132312.533	1	0.002	**	0.08989599	0.08316676;0.09698294	2.2e-16	***
DNA	hAT-Tip100	MER97a	9	0.0045488087175392	126293	277	50.489	6.87205239387071	0.025518311482204	132312.533	1	0.002	**	0.03249097	0.01496251;0.06077989	3.446e-14	***
DNA	hAT-Tip100	MamTip1b	51	0.0257765827327221	126293	440	76.787	7.96599573738827	0.0388099305548536	132312.533	2	0.004	**	0.1159091	0.08753051;0.14957194	0.0008453	***
DNA	hAT-Tip100	Zaphod	56	0.0283036986869106	126293	2282	384.161	19.1144563470019	0.194163878415397	132312.533	1	0.002	**	0.02453988	0.01858916;0.03174992	2.2e-16	***
DNA	hAT-Tip100	MER45B	64	0.0323470842136121	126293	1314	226.832	14.8325918767349	0.114646153224095	132312.533	1	0.002	**	0.04870624	0.03770868;0.06177413	2.2e-16	***
DNA	hAT-Tip100	EuthAT-N1	9	0.0045488087175392	126293	78	13.441	3.59798060923965	0.00679339310804937	132312.533	133	0.266	ns	0.1153846	0.05414029;0.20776792	0.2295	ns
DNA	hAT-Tip100	FordPrefect	17	0.0085921942442407	126293	599	107.219	10.6484942329622	0.0541909690984261	132312.533	1	0.002	**	0.02838063	0.01661783;0.04505217	2.2e-16	***
DNA	hAT-Tip100	Zaphod3	85	0.0429609712212035	126293	1217	200.713	13.6728042689339	0.101445004902605	132312.533	1	0.002	**	0.06984388	0.05616652;0.08564128	2.2e-16	***
DNA	hAT-Tip100	MER91B	229	0.115741910701831	126293	1442	249.656	14.41872267448	0.126181932131774	132312.533	82	0.164	ns	0.1588072	0.1403056;0.1787101	0.1537	ns
DNA	hAT-Tip100	Arthur1A	137	0.0692429771447633	126293	1160	193.442	13.1510298298493	0.0977700728820241	132312.533	1	0.002	**	0.1181034	0.1000869;0.1380812	4.655e-06	***
DNA	hAT-Tip100	MER96B	210	0.106138870075915	126293	2150	384.947	17.889668281755	0.194561141043396	132312.533	1	0.002	**	0.09767442	0.08544794;0.11100972	2.2e-16	***
DNA	hAT-Tip100	ORSL	131	0.0662104379997372	126293	1214	219.005	13.137334758792	0.110690205909408	132312.533	1	0.002	**	0.1079077	0.0910089;0.1267316	3.96e-12	***
DNA	hAT-Tip100	Zaphod5a	8	0.00404338552670151	126293	78	13.077	3.46570080677518	0.00660941906658445	132312.533	91	0.182	ns	0.1025641	0.04533095;0.19212746	0.1703	ns
DNA	hAT-Tip100	MER97d	7	0.00353796233586382	126293	137	22.805	4.85721808935604	0.0115261758670535	132312.533	1	0.002	**	0.05109489	0.02078679;0.10244103	7.522e-05	***
DNA	hAT-Tip100	Zaphod4a	21	0.0106138870075915	126293	373	62.003	7.79780717873921	0.0313377541015092	132312.533	1	0.002	**	0.05630027	0.03518486;0.08477583	2.153e-10	***
DNA	hAT-Tip100	hAT-N1a_Mam	70	0.0353796233586382	126293	461	75.174	8.01498371576413	0.0379946829480324	132312.533	284	0.568	ns	0.1518438	0.1203222;0.1879109	0.5703	ns
DNA	hAT-Tip100	Arthur1B	119	0.0601453597096849	126293	2312	382.576	19.0162520450756	0.193362782657919	132312.533	1	0.002	**	0.05147059	0.04282112;0.06127760	2.2e-16	***
DNA	hAT-Tip100	MER91A	554	0.280004447724079	126293	3627	618.279	22.1854762030107	0.312492545007935	132312.533	3	0.006	**	0.1527433	0.1411814;0.1648679	0.004387	**
DNA	hAT-Tip100	ORSL-2a	40	0.0202169276335075	126293	367	68.808	7.54387473690055	0.0347771589151597	132312.533	1	0.002	**	0.1089918	0.07901535;0.14544999	5.53e-05	***
DNA	hAT-Tip100	tot	4696	2.37346730417378	126293	53611	7878.645	73.8418553030367	3.9820498953774	132312.533	1	0.002	**	0.08759396	0.08521396;0.09001873	2.2e-16	***
DNA	hAT-Tip100	MER45A	399	0.201663853144238	126293	3468	599.209	23.1384681365839	0.30285412475866	132312.533	1	0.002	**	0.1150519	0.1046158;0.1261418	2.2e-16	***
DNA	hAT-Tip100	ORSL-2b	88	0.0444772407937166	126293	709	132.189	10.4148811202408	0.0668113861736432	132312.533	1	0.002	**	0.1241185	0.1007483;0.1506673	1.069e-05	***
DNA	hAT-Tip100	MER96	182	0.0919870207324593	126293	1274	219.55	13.7632455084884	0.110965661548414	132312.533	5	0.01	**	0.1428571	0.1240908;0.1632878	0.004799	**
DNA	hAT-Tip100	MER45C	97	0.0490260495112558	126293	1197	201.592	13.5667089447512	0.101889271887351	132312.533	1	0.002	**	0.08103592	0.06620338;0.09796348	2.2e-16	***
DNA	hAT-Tip100	MamTip2	577	0.291629181113346	126293	5239	823.416	26.9461135794577	0.416173542106806	132312.533	1	0.002	**	0.1101355	0.1017818;0.1189262	2.2e-16	***
DNA	hAT-Tip100	MamTip1	94	0.0475097799387427	126293	756	127.839	10.6320326899008	0.0646127952934992	132312.533	1	0.002	**	0.1243386	0.1016583;0.1499952	0.0007977	***
DNA	hAT-Tip100	hAT-4b_Ther	19	0.00960304062591608	126293	228	36.163	5.78393334028712	0.0182776188502633	132312.533	1	0.002	**	0.08333333	0.05091762;0.12707675	0.001052	**
DNA	hAT-Tip100	MamTip3	97	0.0490260495112558	126293	1155	195.543	13.438852397201	0.0988319670059741	132312.533	1	0.002	**	0.08398268	0.06862971;0.10149160	2.2e-16	***
DNA	hAT-Tip100	MARE4	38	0.0192060812518322	126293	308	48.878	6.40953962451269	0.0247040747217645	132312.533	43	0.086	ns	0.1233766	0.08880722;0.16539245	0.101	ns
DNA	hAT-Tip100	MER97b	4	0.00202169276335075	126293	173	30.094	5.42794865733148	0.0152102055050694	132312.533	1	0.002	**	0.02312139	0.006334914;0.058139285	5.852e-10	***
DNA	hAT-Tip100	Zaphod5b	10	0.00505423190837688	126293	74	13.132	3.46678447478273	0.00663721734208052	132312.533	233	0.466	ns	0.1351351	0.06675098;0.23450980	0.4458	ns
DNA	hAT-Tip100	MamRep4096	113	0.0571128205646588	126293	1259	225.607	13.7124973503583	0.114027009815318	132312.533	1	0.002	**	0.08975377	0.07454049;0.10691306	2.2e-16	***
DNA	hAT-Tip100	MER91C	220	0.111193101984291	126293	1637	271.441	14.6238974756177	0.137192576344173	132312.533	1	0.002	**	0.1343922	0.1182312;0.1518762	0.0005416	***
DNA	hAT-Tip100	Zaphod2	81	0.0409392784578528	126293	844	145.567	11.5897296272533	0.0735729376206698	132312.533	1	0.002	**	0.09597156	0.07694599;0.11787088	3.497e-10	***
DNA	hAT-Tip100	MER45R	41	0.0207223508243452	126293	616	105.258	9.90937089989227	0.0531998342211934	132312.533	1	0.002	**	0.06655844	0.04818334;0.08921354	3.274e-14	***
DNA	hAT-Tip100	MER97c	6	0.00303253914502613	126293	215	36.605	5.83549723914149	0.0185010159006136	132312.533	1	0.002	**	0.02790698	0.01030879;0.05974909	7.061e-11	***
DNA	TcMar-Pogo	tot	2	0.00101084638167538	126293	37	5.9039039039039	2.17076004503516	0.0029839699495102	132312.533	53	0.106	ns	0.05405405	0.00661457;0.18194912	0.1116	ns
DNA	TcMar-Pogo	MER132	2	0.00101084638167538	126293	37	5.9039039039039	2.17076004503516	0.0029839699495102	132312.533	53	0.106	ns	0.05405405	0.00661457;0.18194912	0.1116	ns
DNA	TcMar-Tigger	Tigger18a	157	0.0793514409615171	126293	1259	224.136	14.6604376616946	0.113283532301596	132312.533	1	0.002	**	0.1247021	0.1069482;0.1442288	2.858e-07	***
DNA	TcMar-Tigger	Tigger17c	40	0.0202169276335075	126293	342	59.111	7.7029874084679	0.0298760702336066	132312.533	4	0.008	**	0.1169591	0.08488551;0.15584597	0.0052	**
DNA	TcMar-Tigger	X12_DNA	243	0.122817835373558	126293	1374	220.839	14.1221993866223	0.111617152041404	132312.533	944	0.116	ns	0.1768559	0.1570253;0.1980787	0.106	ns
DNA	TcMar-Tigger	MER6	66	0.0333579305952874	126293	812	136.034	12.0273646947909	0.0687547383424141	132312.533	1	0.002	**	0.08128079	0.06341781;0.10225034	1.19e-12	***
DNA	TcMar-Tigger	Tigger17b	3	0.00151626957251307	126293	90	15.416	3.98959407219091	0.00779160390995381	132312.533	1	0.002	**	0.03333333	0.006927603;0.094336093	0.0001116	***
DNA	TcMar-Tigger	Tigger12	162	0.0818785569157055	126293	876	143.592	11.4517543930473	0.0725747268187654	132312.533	948	0.108	ns	0.1849315	0.1597453;0.2122567	0.1002	ns
DNA	TcMar-Tigger	MER44B	213	0.107655139648428	126293	2126	360.561	18.5778204968832	0.182235891111628	132312.533	1	0.002	**	0.1001881	0.0877478;0.1137427	2.2e-16	***
DNA	TcMar-Tigger	MER47B	69	0.0348742001678005	126293	618	101.477	9.71080690626535	0.0512888291366361	132312.533	2	0.004	**	0.1116505	0.08791576;0.13916801	0.0002663	***
DNA	TcMar-Tigger	X6b_DNA	146	0.0737917858623025	126293	959	153.013	11.1106380229615	0.0773363186996472	132312.533	291	0.582	ns	0.1522419	0.1300784;0.1765643	0.5665	ns
DNA	TcMar-Tigger	Tigger3a	879	0.444266984746328	126293	5323	905.911	28.4040114573077	0.457868428234961	132312.533	173	0.346	ns	0.1651324	0.1552496;0.1753839	0.3338	ns
DNA	TcMar-Tigger	Tigger4b	513	0.259282096899734	126293	2520	423.699	19.9407129017754	0.214147300534738	132312.533	1001	0.002	**	0.2035714	0.1880035;0.2198312	3.5e-06	***
DNA	TcMar-Tigger	Tigger22N1	161	0.0813731337248678	126293	1102	176.699	12.9945857286124	0.0893077723978287	132312.533	117	0.234	ns	0.146098	0.1257571;0.1683484	0.2033	ns
DNA	TcMar-Tigger	UCON11	4	0.00202169276335075	126293	45	7.55	2.68751236698972	0.00381594509082455	132312.533	135	0.27	ns	0.08888889	0.02475296;0.21221174	0.2282	ns
DNA	TcMar-Tigger	MER47A	365	0.184479464655756	126293	2589	445.684	19.8434348313468	0.225259029385304	132312.533	1	0.002	**	0.1409811	0.1277947;0.1549849	1.929e-05	***
DNA	TcMar-Tigger	Tigger21a	35	0.0176898116793191	126293	169	30.833	5.12399905994979	0.0155837132430984	132312.533	811	0.382	ns	0.2071006	0.1486949;0.2760716	0.4251	ns
DNA	TcMar-Tigger	Tigger17	9	0.0045488087175392	126293	54	11.264	3.26051145296791	0.00569308682159572	132312.533	311	0.622	ns	0.1666667	0.07915444;0.29294124	0.5075	ns
DNA	TcMar-Tigger	X9b_DNA	79	0.0399284320761774	126293	601	91.861	8.89442464636076	0.0464286797335409	132312.533	81	0.162	ns	0.1314476	0.1054673;0.1611111	0.1563	ns
DNA	TcMar-Tigger	Tigger3c	307	0.15516491958717	126293	2327	396.827	19.3018038180537	0.200565568550547	132312.533	1	0.002	**	0.1319295	0.1184346;0.1463583	3.81e-07	***
DNA	TcMar-Tigger	Tigger19b	705	0.35632334954057	126293	3538	558.133	22.3925151721671	0.282093361771812	132312.533	1001	0.002	**	0.1992651	0.1862142;0.2128148	5.378e-11	***
DNA	TcMar-Tigger	MER44C	137	0.0692429771447633	126293	1091	196.053	14.0693332157973	0.0990897328333013	132312.533	1	0.002	**	0.1255729	0.1064822;0.1467081	1.419e-06	***
DNA	TcMar-Tigger	Tigger3b	516	0.260798366472247	126293	6279	1102.919	34.1365162361472	0.557440840215512	132312.533	1	0.002	**	0.08217869	0.07550131;0.08924712	2.2e-16	***
DNA	TcMar-Tigger	UCON39	12	0.00606507829005226	126293	107	16.061	3.76609379363584	0.00811760186804411	132312.533	170	0.34	ns	0.1121495	0.05931005;0.18770939	0.3425	ns
DNA	TcMar-Tigger	Tigger12A	121	0.0611562060913603	126293	744	119.771	9.83388347827369	0.0605350409898208	132312.533	568	0.868	ns	0.1626344	0.1368250;0.1911503	0.8811	ns
DNA	TcMar-Tigger	Tigger17a	328	0.165778806594762	126293	2389	427.025	20.8986872824618	0.215828338067464	132312.533	1	0.002	**	0.1372959	0.1237370;0.1517507	5.684e-08	***
DNA	TcMar-Tigger	Tigger1a_Mars	3	0.00151626957251307	126293	44	5.52852852852853	2.29203922841345	0.00279424652952608	132312.533	200	0.4	ns	0.06818182	0.01428767;0.18656201	0.361	ns
DNA	TcMar-Tigger	MER44A	365	0.184479464655756	126293	2334	396.101	18.2985692510818	0.200198631313999	132312.533	48	0.096	ns	0.1563839	0.1418724;0.1717634	0.08738	ns
DNA	TcMar-Tigger	Tigger1a_Art	33	0.0166789652976437	126293	302	50.61	6.84051845203948	0.0255794676882954	132312.533	5	0.01	**	0.1092715	0.07642107;0.15002637	0.005441	**
DNA	TcMar-Tigger	Tigger4a	1052	0.531705196761248	126293	3497	596.931	23.2719105537302	0.301702770729932	132312.533	1001	0.002	**	0.3008293	0.2856577;0.3163345	2.2e-16	***
DNA	TcMar-Tigger	Tigger6a	63	0.0318416610227744	126293	674	118.604	11.3372711759805	0.0599452121261132	132312.533	1	0.002	**	0.09347181	0.07257385;0.11800652	1.884e-09	***
DNA	TcMar-Tigger	Tigger10	226	0.114225641129318	126293	1450	236.502	14.9273849961345	0.119533595479495	132312.533	267	0.534	ns	0.1558621	0.1375590;0.1755709	0.4772	ns
DNA	TcMar-Tigger	MER2	1422	0.718711777371193	126293	9067	1505.085	36.658226915668	0.760704863181942	132312.533	13	0.026	*	0.1568325	0.1494035;0.1644827	0.01913	*
DNA	TcMar-Tigger	Tigger7	340	0.171843884884814	126293	2944	495.081	22.0696966565132	0.250225418743114	132312.533	1	0.002	**	0.1154891	0.1041605;0.1275881	1.457e-15	***
DNA	TcMar-Tigger	Tigger8	149	0.0753080554348156	126293	938	162.102	12.3351429562755	0.081930110081171	132312.533	155	0.31	ns	0.1588486	0.1360233;0.1838388	0.2802	ns
DNA	TcMar-Tigger	MER47C	131	0.0662104379997372	126293	762	116.19	9.94478751903723	0.058725120543431	132312.533	941	0.122	ns	0.171916	0.1457817;0.2006176	0.1437	ns
DNA	TcMar-Tigger	Tigger11a	69	0.0348742001678005	126293	421	73.894	8.35826684334886	0.0373477412637601	132312.533	299	0.598	ns	0.1638955	0.1298153;0.2027821	0.5646	ns
DNA	TcMar-Tigger	Tigger2	283	0.143034763007066	126293	2729	513.537	23.5945191163612	0.259553509153214	132312.533	1	0.002	**	0.103701	0.0925090;0.1157508	2.2e-16	***
DNA	TcMar-Tigger	X1_DNA	80	0.0404338552670151	126293	676	123.138	10.1604227367856	0.0622368008733713	132312.533	1	0.002	**	0.1183432	0.09496301;0.14511355	8.541e-06	***
DNA	TcMar-Tigger	Tigger4	129	0.0651995916180618	126293	1445	253.843	16.3749347934424	0.128298139031811	132312.533	1	0.002	**	0.08927336	0.07507208;0.10516896	2.2e-16	***
DNA	TcMar-Tigger	Tigger3	115	0.0581236669463342	126293	1147	200.398	13.996553129235	0.101285796597491	132312.533	1	0.002	**	0.1002616	0.08348645;0.11911754	1.522e-12	***
DNA	TcMar-Tigger	X6a_DNA	155	0.0783405945798417	126293	979	164.097	11.8851524116373	0.0829384293468921	132312.533	242	0.484	ns	0.1583248	0.1360020;0.1827239	0.467	ns
DNA	TcMar-Tigger	Tigger16a	314	0.158702881923034	126293	1789	286.21	16.1841844968422	0.144657171449655	132312.533	963	0.078	ns	0.175517	0.1581532;0.1939519	0.07607	ns
DNA	TcMar-Tigger	Tigger19a	729	0.368453506120675	126293	3579	591.487	22.7446510228262	0.298951246879012	132312.533	1001	0.002	**	0.2036882	0.1906002;0.2172619	1.788e-09	***
DNA	TcMar-Tigger	X11_DNA	46	0.0232494667785337	126293	268	43.673	6.20375350554463	0.0220733470134544	132312.533	676	0.652	ns	0.1716418	0.1284886;0.2222256	0.6795	ns
DNA	TcMar-Tigger	X10b_DNA	45	0.022744043587696	126293	298	44.47	6.17213052318202	0.022476169296552	132312.533	561	0.882	ns	0.1510067	0.1123266;0.1967927	0.9352	ns
DNA	TcMar-Tigger	Tigger5	77	0.038917585694502	126293	537	88.739	9.19649142088734	0.0448507485317456	132312.533	118	0.236	ns	0.1433892	0.1148459;0.1759229	0.1816	ns
DNA	TcMar-Tigger	MamRep434	289	0.146067302152092	126293	2112	339.934	17.9296714168753	0.171810526954219	132312.533	3	0.006	**	0.1368371	0.1224548;0.1522352	0.002282	**
DNA	TcMar-Tigger	Tigger2b_Pri	235	0.118774449846857	126293	2104	365.683	18.4302519023801	0.184824668695098	132312.533	1	0.002	**	0.111692	0.09854315;0.12593323	2.557e-15	***
DNA	TcMar-Tigger	MER6A	123	0.0621670524730357	126293	1009	175.174	13.2778773162741	0.0885370020318012	132312.533	1	0.002	**	0.1219029	0.1023460;0.1436953	6.888e-06	***
DNA	TcMar-Tigger	Tigger20a	147	0.0742972090531402	126293	1356	217.575	14.6526815319271	0.10996745074651	132312.533	1	0.002	**	0.1084071	0.09235325;0.12617953	4.963e-08	***
DNA	TcMar-Tigger	Tigger6b	22	0.0111193101984291	126293	174	28.06	5.2777129757362	0.0141821747349055	132312.533	154	0.308	ns	0.1264368	0.08096186;0.18514947	0.2561	ns
DNA	TcMar-Tigger	Tigger3d	89	0.0449826639845543	126293	636	100.083	9.36492460262296	0.0505842692086084	132312.533	120	0.24	ns	0.1399371	0.1139113;0.1693569	0.2526	ns
DNA	TcMar-Tigger	UCON33	14	0.00707592467172764	126293	133	21.871	4.4884858811748	0.0110541106068111	132312.533	44	0.088	ns	0.1052632	0.05875503;0.17030467	0.07813	ns
DNA	TcMar-Tigger	MERX	48	0.024260313160209	126293	436	70.096	8.02066799681392	0.0354281439849586	132312.533	5	0.01	**	0.1100917	0.08229642;0.14330717	0.003273	**
DNA	TcMar-Tigger	MER6C	24	0.0121301565801045	126293	160	26.999	4.92536884489459	0.0136459207294267	132312.533	314	0.628	ns	0.15	0.09853389;0.21491830	0.598	ns
DNA	TcMar-Tigger	Tigger9b	83	0.0419501248395281	126293	754	130.727	11.4293964014773	0.0660724574686385	132312.533	1	0.002	**	0.1100796	0.08863633;0.13462614	1.745e-06	***
DNA	TcMar-Tigger	Tigger6	23	0.0116247333892668	126293	230	36.689	5.88259159587711	0.018543471448644	132312.533	9	0.018	*	0.1	0.06445368;0.14626589	0.01156	*
DNA	TcMar-Tigger	Tigger2a	379	0.191555389327484	126293	3318	570.487	23.218202254178	0.28833735987142	132312.533	1	0.002	**	0.1142254	0.1035951;0.1255408	2.2e-16	***
DNA	TcMar-Tigger	Tigger17d	49	0.0247657363510467	126293	331	57.064	7.09141679724104	0.0288414689619618	132312.533	143	0.286	ns	0.1480363	0.1115675;0.1909464	0.2747	ns
DNA	TcMar-Tigger	Tigger16b	270	0.136464261526176	126293	1329	208.67	14.072709090333	0.1054666572321	132312.533	1001	0.002	**	0.2031603	0.1818276;0.2258139	8.274e-06	***
DNA	TcMar-Tigger	Tigger5b	324	0.163757113831411	126293	2766	433.992	19.2957576234327	0.21934962143803	132312.533	1	0.002	**	0.1171367	0.1053813;0.1297087	2.791e-09	***
DNA	TcMar-Tigger	MER46C	566	0.286069526014132	126293	2812	478.347	20.1705588034254	0.241767667067636	132312.533	1001	0.002	**	0.2012802	0.1865996;0.2165852	1.746e-05	***
DNA	TcMar-Tigger	tot	12820	6.47952530653916	126293	125710	16520.901	109.739254156855	8.35004649893356	132312.533	1	0.002	**	0.1019807	0.1003131;0.1036668	2.2e-16	***
DNA	TcMar-Tigger	Tigger9a	116	0.0586290901371719	126293	1026	162.471	11.9749972676222	0.0821166112385901	132312.533	1	0.002	**	0.1130604	0.09432834;0.13404419	3.928e-05	***
DNA	TcMar-Tigger	MamRep137	438	0.221375357586908	126293	2459	428.641	19.3863340771005	0.216645101943858	132312.533	692	0.62	ns	0.1781212	0.1631853;0.1938277	0.6136	ns
DNA	TcMar-Tigger	Tigger15a	873	0.441234445601302	126293	4828	789.541	26.4104871752271	0.399052331517179	132312.533	1001	0.002	**	0.1808202	0.1700559;0.1919719	0.001323	**
DNA	TcMar-Tigger	MER8	337	0.170327615312301	126293	1941	316.649	17.0010833724159	0.160041747955563	132312.533	878	0.248	ns	0.1736218	0.1570160;0.1912199	0.208	ns
DNA	TcMar-Tigger	X26_DNA	146	0.0737917858623025	126293	957	153.391	11.8045527855343	0.0775273686657839	132312.533	285	0.57	ns	0.1525601	0.1303536;0.1769280	0.5375	ns
DNA	TcMar-Tigger	Tigger13a	358	0.180941502319892	126293	3113	523.464	22.7075391959661	0.26457084516866	132312.533	1	0.002	**	0.1150016	0.1039998;0.1267325	2.2e-16	***
DNA	TcMar-Tigger	Tigger23a	71	0.0358850465494759	126293	583	93.667	8.90940449684987	0.0473414740161938	132312.533	6	0.012	*	0.1217839	0.09635128;0.15111987	0.00943	**
DNA	TcMar-Tigger	MER2B	287	0.145056455770417	126293	1710	281.201	15.0864243344537	0.142125506686749	132312.533	658	0.688	ns	0.1678363	0.1504123;0.1864081	0.6955	ns
DNA	TcMar-Tigger	Tigger12c	167	0.084405672869894	126293	859	138.853	11.4782900356343	0.0701795263173856	132312.533	988	0.028	*	0.1944121	0.1684500;0.2224892	0.01073	*
DNA	TcMar-Tigger	MER127	16	0.00808677105340301	126293	211	32.443	5.41184248098917	0.0163974445803471	132312.533	1	0.002	**	0.07582938	0.04396256;0.12022250	0.001078	**
DNA	TcMar-Tigger	MARE10	7	0.00353796233586382	126293	79	12.001	3.23998402719774	0.0060655837132431	132312.533	83	0.166	ns	0.08860759	0.03637055;0.17408069	0.156	ns
DNA	TcMar-Tigger	UCON55	59	0.0298199682594236	126293	404	60.641	7.16683210927133	0.0306493677155883	132312.533	462	0.924	ns	0.1460396	0.1130672;0.1843011	0.8892	ns
DNA	TcMar-Tigger	Tigger14a	199	0.1005792149767	126293	1293	208.075	13.9087320711785	0.105165930433552	132312.533	271	0.542	ns	0.1539056	0.1346538;0.1747451	0.52	ns
DNA	TcMar-Tigger	MER6B	133	0.0672212843814126	126293	676	109.916	9.79248879687063	0.0555540954441154	132312.533	989	0.026	*	0.1967456	0.1674157;0.2287503	0.01888	*
DNA	TcMar-Tigger	MER44D	52	0.0262820059235598	126293	638	110.748	10.2556166890964	0.0559746075388923	132312.533	1	0.002	**	0.0815047	0.06146851;0.10551057	3.05e-11	***
DNA	TcMar-Tigger	Tigger1	830	0.419501248395281	126293	12059	2260.315	50.7172358573791	1.14241561959829	132312.533	1	0.002	**	0.06882826	0.06437282;0.07349316	2.2e-16	***
DNA	hAT?	MER121B	3	0.00151626957251307	126293	68	10.707	3.09268745845999	0.00541156610429913	132312.533	5	0.01	**	0.04411765	0.009192195;0.123562624	0.006937	**
DNA	hAT?	UCON69	2	0.00101084638167538	126293	28	4.45115810674723	1.95149889874209	0.00224971853323523	132312.533	151	0.302	ns	0.07142857	0.008770497;0.235034773	0.3004	ns
DNA	hAT?	tot	163	0.0823839801065432	126293	2048	337.515	16.9065551371829	0.170587908255582	132312.533	1	0.002	**	0.07958984	0.06823193;0.09216762	2.2e-16	***
DNA	hAT?	MER121	42	0.0212277740151829	126293	927	154.971	11.635357344772	0.0783259373073074	132312.533	1	0.002	**	0.04530744	0.03284562;0.06075179	2.2e-16	***
DNA	hAT?	MER99	18	0.00909761743507839	126293	295	52.06	7.18442871883464	0.0263123313150101	132312.533	1	0.002	**	0.06101695	0.03655987;0.09472083	9.741e-09	***
DNA	hAT?	UCON105	81	0.0409392784578528	126293	638	102.08	9.42976778720031	0.0515935993207112	132312.533	10	0.02	*	0.1269592	0.1021167;0.1553122	0.02317	*
DNA	hAT?	UCON89	9	0.0045488087175392	126293	48	7.46546546546547	2.59113614687105	0.00377321937664412	132312.533	780	0.444	ns	0.1875	0.08949838;0.32629302	0.5488	ns
DNA	hAT?	UCON80	8	0.00404338552670151	126293	44	7.302	2.48977810155744	0.0036906001394968	132312.533	696	0.612	ns	0.1818182	0.08191884;0.32713685	0.6896	ns
DNA	TcMar-Tc2	Kanga1a	86	0.0434663944120412	126293	843	147.748	12.1502314432328	0.0746752655998868	132312.533	1	0.002	**	0.1020166	0.08241176;0.12445284	3.242e-09	***
DNA	TcMar-Tc2	Kanga11a	101	0.0510477422746065	126293	883	148.429	11.7361277982006	0.0750194587928473	132312.533	1	0.002	**	0.1143828	0.09413808;0.13724019	9.774e-06	***
DNA	TcMar-Tc2	MER104	463	0.23401093735785	126293	2206	371.365	17.8580145504388	0.187696483265438	132312.533	1001	0.002	**	0.2098821	0.1930563;0.2274821	3.957e-07	***
DNA	TcMar-Tc2	Kanga1c	122	0.061661629282198	126293	826	137.133	11.060001565761	0.0693101984291447	132312.533	93	0.186	ns	0.1476998	0.1241899;0.1737549	0.1609	ns
DNA	TcMar-Tc2	tot	1033	0.522102156135332	126293	8147	1361.375	33.3610751675712	0.688070496426658	132312.533	1	0.002	**	0.1267951	0.1196428;0.1342155	2.2e-16	***
DNA	TcMar-Tc2	Kanga1d	66	0.0333579305952874	126293	664	114.195	9.49658676368305	0.0577168012777098	132312.533	1	0.002	**	0.09939759	0.07770974;0.12472008	1.774e-07	***
DNA	TcMar-Tc2	Kanga2_a	170	0.085921942442407	126293	1534	267.002	16.0755223373431	0.134949002800044	132312.533	1	0.002	**	0.1108214	0.09554305;0.12760683	6.807e-12	***
DNA	TcMar-Tc2	Kanga1	82	0.0414447016486904	126293	812	133.991	11.2705787315889	0.0677221587635327	132312.533	1	0.002	**	0.1009852	0.08112384;0.12379597	2.3e-07	***
DNA	TcMar-Tc2	Kanga1b	35	0.0176898116793191	126293	379	69.163	7.81226359402078	0.034956584147907	132312.533	1	0.002	**	0.09234828	0.06516825;0.12609227	1.4e-06	***
DNA	TcMar?	X22_DNA	0	0	126293	24	4.08012170385396	1.76734921107972	0.00206218813056797	132312.533	1	0.002	**	0	0.0000000;0.1424736	0.02478	*
DNA	TcMar?	tot	2	0.00101084638167538	126293	168	25.168	4.74428965012512	0.0127204908670029	132312.533	1	0.002	**	0.01190476	0.001444988;0.042340559	1.478e-09	***
DNA	TcMar?	Eulor8	2	0.00101084638167538	126293	144	21.146	4.41522119244077	0.0106876787934538	132312.533	1	0.002	**	0.01388889	0.001686457;0.049269462	8.686e-08	***
RNA	tot	tot	101	0.0510477422746065	126293	730	118.824	10.0566475607013	0.0600564052280975	132312.533	40	0.08	ns	0.1383562	0.1141265;0.1655500	0.07913	ns
RNA	RNA	tot	101	0.0510477422746065	126293	730	118.824	10.0566475607013	0.0600564052280975	132312.533	40	0.08	ns	0.1383562	0.1141265;0.1655500	0.07913	ns
RNA	RNA	7SK	101	0.0510477422746065	126293	730	118.824	10.0566475607013	0.0600564052280975	132312.533	40	0.08	ns	0.1383562	0.1141265;0.1655500	0.07913	ns
srpRNA	tot	tot	361	0.182457771892406	126293	1383	255.519	15.0900413633743	0.129145228299655	132312.533	1001	0.002	**	0.2610268	0.2380459;0.2850273	2.717e-12	***
srpRNA	srpRNA	tot	361	0.182457771892406	126293	1383	255.519	15.0900413633743	0.129145228299655	132312.533	1001	0.002	**	0.2610268	0.2380459;0.2850273	2.717e-12	***
srpRNA	srpRNA	7SLRNA	361	0.182457771892406	126293	1383	255.519	15.0900413633743	0.129145228299655	132312.533	1001	0.002	**	0.2610268	0.2380459;0.2850273	2.717e-12	***
LTR	ERVL	LTR108b_Mam	2	0.00101084638167538	126293	53	7.73773773773774	2.73317173678729	0.0039108320972726	132312.533	19	0.038	*	0.03773585	0.004603109;0.129758382	0.01913	*
LTR	ERVL	LTR16D2	11	0.00555965509921457	126293	282	48.369	6.84409823721727	0.0244468143176282	132312.533	1	0.002	**	0.03900709	0.01963033;0.06872134	1.184e-11	***
LTR	ERVL	MER21B	384	0.194082505281672	126293	2786	525.144	22.2322634371207	0.265419956129267	132312.533	1	0.002	**	0.137832	0.1252375;0.1511926	1.377e-12	***
LTR	ERVL	LTR16B2	97	0.0490260495112558	126293	1617	255.028	15.0897619900685	0.128897065512954	132312.533	1	0.002	**	0.05998763	0.04891186;0.07269207	2.2e-16	***
LTR	ERVL	MLT2A1	130	0.0657050148088995	126293	3738	576.182	23.0729112865116	0.291215744943241	132312.533	1	0.002	**	0.03477796	0.02913699;0.04116055	2.2e-16	***
LTR	ERVL	LTR86A2	30	0.0151626957251307	126293	308	50.947	6.83556258956903	0.0257497953036077	132312.533	1	0.002	**	0.0974026	0.06668586;0.13612425	0.0009207	***
LTR	ERVL	LTR86C	21	0.0106138870075915	126293	285	44.876	6.74255782964344	0.0226813711120321	132312.533	1	0.002	**	0.07368421	0.04618785;0.11043034	3.001e-05	***
LTR	ERVL	LTR80A	15	0.00758134786256533	126293	393	62.081	7.57428602633996	0.0313771771103945	132312.533	1	0.002	**	0.03816794	0.02151692;0.06217155	7.255e-14	***
LTR	ERVL	LTR108d_Mam	2	0.00101084638167538	126293	66	11.038	3.42231913594689	0.0055788611804664	132312.533	1	0.002	**	0.03030303	0.003691139;0.105216649	0.001328	**
LTR	ERVL	MER54B	37	0.0187006580609945	126293	438	84.325	8.59635226548284	0.0426198105673881	132312.533	1	0.002	**	0.08447489	0.06017444;0.11455806	4.36e-10	***
LTR	ERVL	LTR41C	84	0.0424555480303658	126293	759	132.784	10.5245479765219	0.0671121129721916	132312.533	1	0.002	**	0.1106719	0.08924165;0.13517982	1.016e-06	***
LTR	ERVL	LTR16D	54	0.0272928523052352	126293	1115	178.4	13.0865296109113	0.0901674972454436	132312.533	1	0.002	**	0.04843049	0.03658871;0.06272170	2.2e-16	***
LTR	ERVL	LTR86B1	35	0.0176898116793191	126293	295	47.293	6.58912494702958	0.0239029789642868	132312.533	32	0.064	ns	0.1186441	0.08404745;0.16112730	0.05636	ns
LTR	ERVL	MER54A	53	0.0267874291143975	126293	682	126.597	11.1970516192864	0.0639850596904788	132312.533	1	0.002	**	0.07771261	0.05875126;0.10041981	1.671e-15	***
LTR	ERVL	LTR16E1	135	0.0682321307630879	126293	2475	428.627	19.7016249336197	0.216638026019186	132312.533	1	0.002	**	0.05454545	0.04592840;0.06423453	2.2e-16	***
LTR	ERVL	LTR86A1	58	0.0293145450685859	126293	531	89.549	9.22858416907846	0.0452601413163242	132312.533	1	0.002	**	0.1092279	0.08399232;0.13890740	0.0001568	***
LTR	ERVL	LTR40c	76	0.0384121625036643	126293	603	100.268	9.82602293538576	0.0506777724989133	132312.533	9	0.018	*	0.1260365	0.1006018;0.1551984	0.007286	**
LTR	ERVL	LTR82A	67	0.0338633537861251	126293	1041	170.159	12.5295134665201	0.0860023047297502	132312.533	1	0.002	**	0.06436119	0.05022362;0.08101919	2.2e-16	***
LTR	ERVL	LTR86B2	11	0.00555965509921457	126293	273	43.699	6.2572799643737	0.0220864880164161	132312.533	1	0.002	**	0.04029304	0.02028296;0.07095037	8.084e-10	***
LTR	ERVL	LTR105_Mam	41	0.0207223508243452	126293	667	104.144	9.90077215621537	0.0526367927866002	132312.533	1	0.002	**	0.06146927	0.04446885;0.08246902	9.628e-14	***
LTR	ERVL	LTR33A	145	0.0732863626714648	126293	2044	346.06	18.0780866580846	0.17490674942129	132312.533	1	0.002	**	0.07093933	0.06018696;0.08294091	2.2e-16	***
LTR	ERVL	LTR69	8	0.00404338552670151	126293	141	22.796	4.58622038474138	0.0115216270583359	132312.533	1	0.002	**	0.05673759	0.02481064;0.10873409	0.0002229	***
LTR	ERVL	MLT2D	237	0.119785296228532	126293	4453	704.894	26.4201208700261	0.356269774682342	132312.533	1	0.002	**	0.05322255	0.04681196;0.06022672	2.2e-16	***
LTR	ERVL	LTR108c_Mam	2	0.00101084638167538	126293	43	6.83683683683684	2.54978572018161	0.00345549588931072	132312.533	29	0.058	ns	0.04651163	0.005683257;0.158111458	0.0565	ns
LTR	ERVL	MER74B	87	0.0439718176028789	126293	931	171.796	12.7138517384004	0.0868296824931515	132312.533	1	0.002	**	0.09344791	0.07552442;0.11398979	1.294e-14	***
LTR	ERVL	MLT2B3	136	0.0687375539539256	126293	3276	550.259	23.3889067713726	0.278113659567156	132312.533	1	0.002	**	0.04151404	0.03494295;0.04891860	2.2e-16	***
LTR	ERVL	LTR40A1	14	0.00707592467172764	126293	563	88.448	9.00824313861723	0.0447036703832119	132312.533	1	0.002	**	0.02486679	0.01366008;0.04137055	2.2e-16	***
LTR	ERVL	MER70C	19	0.00960304062591608	126293	275	46.004	6.71081358845699	0.023251488471297	132312.533	1	0.002	**	0.06909091	0.04210682;0.10579327	2.205e-06	***
LTR	ERVL	MER74A	129	0.0651995916180618	126293	1568	287.762	16.628585804748	0.145441588241835	132312.533	1	0.002	**	0.08227041	0.06914315;0.09698566	2.2e-16	***
LTR	ERVL	MLT2C2	58	0.0293145450685859	126293	1336	211.5	13.9086825922318	0.106897004862171	132312.533	1	0.002	**	0.04341317	0.03312768;0.05576272	2.2e-16	***
LTR	ERVL	MER77B	148	0.0748026322439779	126293	1256	236.822	16.2042245384619	0.119695330900563	132312.533	1	0.002	**	0.1178344	0.1005163;0.1369632	1.611e-11	***
LTR	ERVL	MER68	338	0.170833038503139	126293	1492	277.847	16.2098226193055	0.140430317304679	132312.533	999	0.006	**	0.2265416	0.2055213;0.2486438	9.803e-05	***
LTR	ERVL	LTR42	45	0.022744043587696	126293	309	56.502	7.36398154697744	0.0285574211287111	132312.533	74	0.148	ns	0.1456311	0.1082489;0.1899719	0.105	ns
LTR	ERVL	LTR84a	48	0.024260313160209	126293	671	109.622	9.73549669487366	0.0554055010260091	132312.533	1	0.002	**	0.07153502	0.05321203;0.09372884	2.313e-12	***
LTR	ERVL	MLT2C1	132	0.0667158611905749	126293	2635	424.817	19.1137344819333	0.214712363662094	132312.533	1	0.002	**	0.05009488	0.04208005;0.05912698	2.2e-16	***
LTR	ERVL	LTR40b	71	0.0358850465494759	126293	1140	176.788	13.0374472589932	0.0893527550618133	132312.533	1	0.002	**	0.0622807	0.04895863;0.07791290	2.2e-16	***
LTR	ERVL	LTR47B	3	0.00151626957251307	126293	46	6.70541082164329	2.56185089761837	0.00338907013335252	132312.533	98	0.196	ns	0.06521739	0.01365677;0.17896439	0.1445	ns
LTR	ERVL	LTR79	297	0.150110687678793	126293	4053	640.712	25.2858543543704	0.323830703447997	132312.533	1	0.002	**	0.07327905	0.06544274;0.08173692	2.2e-16	***
LTR	ERVL	LTR47B4	12	0.00606507829005226	126293	105	19.288	4.31713952678087	0.00974860250487733	132312.533	52	0.104	ns	0.1142857	0.06046746;0.19112585	0.07661	ns
LTR	ERVL	MER68B	108	0.0545857046104703	126293	450	77.199	8.28867306033366	0.0390181649094787	132312.533	1000	0.004	**	0.24	0.2012494;0.2822069	0.0002153	***
LTR	ERVL	LTR16C	401	0.202674699525913	126293	6620	1179.215	32.3838770145035	0.596002607983665	132312.533	1	0.002	**	0.06057402	0.05494670;0.06659215	2.2e-16	***
LTR	ERVL	MER76	38	0.0192060812518322	126293	715	111.508	10.139563439653	0.056358729163929	132312.533	1	0.002	**	0.05314685	0.03788081;0.07222144	2.2e-16	***
LTR	ERVL	LTR57	27	0.0136464261526176	126293	268	42.087	5.964646511572	0.0212717458327858	132312.533	5	0.01	**	0.1007463	0.06744808;0.14319024	0.009192	**
LTR	ERVL	MLT2A2	113	0.0571128205646588	126293	3866	629.625	24.5879837307565	0.31822707653118	132312.533	1	0.002	**	0.02922918	0.02414832;0.03503711	2.2e-16	***
LTR	ERVL	LTR47A2	28	0.0141518493434553	126293	275	44.429	6.40640312507737	0.0224554469457277	132312.533	4	0.008	**	0.1018182	0.06873004;0.14378737	0.006631	**
LTR	ERVL	LTR33B	64	0.0323470842136121	126293	1608	256.545	15.588424358285	0.129663792493455	132312.533	1	0.002	**	0.039801	0.03078406;0.05054314	2.2e-16	***
LTR	ERVL	MLT2E	26	0.0131410029617799	126293	403	65.335	7.87761587232024	0.0330218241733804	132312.533	1	0.002	**	0.06451613	0.04257338;0.09310458	6.178e-09	***
LTR	ERVL	LTR41B	84	0.0424555480303658	126293	848	143.43	11.7136804767037	0.0724928482618497	132312.533	1	0.002	**	0.0990566	0.0797817;0.1211682	8.708e-09	***
LTR	ERVL	LTR33A_	115	0.0581236669463342	126293	1666	281.581	15.754353006031	0.142317567499267	132312.533	1	0.002	**	0.06902761	0.05732256;0.08227703	2.2e-16	***
LTR	ERVL	LTR52	40	0.0202169276335075	126293	1073	178.007	13.1686128108986	0.0899688659314444	132312.533	1	0.002	**	0.03727866	0.02676348;0.05041916	2.2e-16	***
LTR	ERVL	LTR102_Mam	21	0.0106138870075915	126293	518	80.905	8.7663460930894	0.0408912632547232	132312.533	1	0.002	**	0.04054054	0.02526742;0.06130486	2.2e-16	***
LTR	ERVL	LTR40a	111	0.0561019741829834	126293	1974	310.931	17.2333754159836	0.157151738150353	132312.533	1	0.002	**	0.056231	0.04648093;0.06732381	2.2e-16	***
LTR	ERVL	LTR41	121	0.0611562060913603	126293	1129	198.333	13.9507969570106	0.100242097708411	132312.533	1	0.002	**	0.1071745	0.08972956;0.12669550	1.962e-10	***
LTR	ERVL	LTR18B	32	0.016173542106806	126293	367	63.408	7.99308610146453	0.0320478736846361	132312.533	1	0.002	**	0.08719346	0.06040465;0.12086129	4.39e-06	***
LTR	ERVL	LTR75B	18	0.00909761743507839	126293	205	27.91	5.1119499246405	0.0141063612562799	132312.533	28	0.056	ns	0.08780488	0.05287041;0.13521913	0.04165	*
LTR	ERVL	LTR108a_Mam	8	0.00404338552670151	126293	86	14.47	3.6188667005288	0.00731347357142135	132312.533	32	0.064	ns	0.09302326	0.04102186;0.17508921	0.06151	ns
LTR	ERVL	LTR47B2	15	0.00758134786256533	126293	174	30.196	5.33160482500437	0.0152617586705348	132312.533	5	0.01	**	0.0862069	0.04905348;0.13819819	0.001307	**
LTR	ERVL	LTR16D1	9	0.0045488087175392	126293	207	34.285	5.69475242703362	0.0173284340978701	132312.533	1	0.002	**	0.04347826	0.02007093;0.08092824	9.73e-08	***
LTR	ERVL	LTR16B1	80	0.0404338552670151	126293	1199	199.652	13.7905429579504	0.100908750897126	132312.533	1	0.002	**	0.06672227	0.05325766;0.08235654	2.2e-16	***
LTR	ERVL	LTR53	32	0.016173542106806	126293	494	89.902	9.48009853684383	0.0454385557026899	132312.533	1	0.002	**	0.06477733	0.04472600;0.09021859	5.909e-14	***
LTR	ERVL	LTR66	17	0.0085921942442407	126293	379	69.983	7.9494594096017	0.0353710311643939	132312.533	1	0.002	**	0.04485488	0.02634347;0.07084728	8.32e-16	***
LTR	ERVL	MER77	143	0.0722755162897894	126293	1299	251.748	15.1357717869816	0.127239277447006	132312.533	1	0.002	**	0.1100847	0.09357596;0.12838040	4.648e-16	***
LTR	ERVL	LTR16A1	193	0.0975466758316739	126293	2692	476.002	20.4525867387063	0.240582449685121	132312.533	1	0.002	**	0.07169391	0.06223270;0.08209864	2.2e-16	***
LTR	ERVL	LTR75	33	0.0166789652976437	126293	291	49.549	6.63578425151335	0.0250432136828166	132312.533	6	0.012	*	0.1134021	0.07935911;0.15556105	0.009812	**
LTR	ERVL	MLT2B5	20	0.0101084638167538	126293	369	59.263	7.57464231539722	0.0299528945586139	132312.533	1	0.002	**	0.05420054	0.03341776;0.08246953	6.143e-10	***
LTR	ERVL	MER70B	17	0.0085921942442407	126293	477	79.291	8.61385613517647	0.0400755102247111	132312.533	1	0.002	**	0.03563941	0.02089579;0.05645017	2.2e-16	***
LTR	ERVL	LTR50	187	0.0945141366866477	126293	2565	437.085	19.8214193150658	0.220912895367291	132312.533	1	0.002	**	0.07290448	0.06314050;0.08365627	2.2e-16	***
LTR	ERVL	MLT2B4	194	0.0980520990225116	126293	4467	736.536	26.4345889223096	0.372262375286828	132312.533	1	0.002	**	0.04342959	0.03764089;0.04982430	2.2e-16	***
LTR	ERVL	LTR82B	57	0.0288091218777482	126293	1154	178.428	12.8194834199804	0.0901816490947871	132312.533	1	0.002	**	0.04939341	0.03762154;0.06352432	2.2e-16	***
LTR	ERVL	LTR33	659	0.333073882762037	126293	9255	1552.225	37.2345375395719	0.784530512398031	132312.533	1	0.002	**	0.07120475	0.06604700;0.07663431	2.2e-16	***
LTR	ERVL	ERV3-16A3_LTR	80	0.0404338552670151	126293	1093	185.168	12.8356741361929	0.0935882014010331	132312.533	1	0.002	**	0.07319305	0.05846091;0.09026974	2.2e-16	***
LTR	ERVL	MER88	15	0.00758134786256533	126293	112	20.841	4.55285047497141	0.0105335247202483	132312.533	121	0.242	ns	0.1339286	0.07693859;0.21125827	0.1815	ns
LTR	ERVL	LTR16E2	110	0.0555965509921457	126293	2318	395.623	18.8627854696934	0.199957039028779	132312.533	1	0.002	**	0.0474547	0.03916080;0.05691481	2.2e-16	***
LTR	ERVL	MLT2B2	88	0.0444772407937166	126293	2172	366.507	19.273645851899	0.185241137404349	132312.533	1	0.002	**	0.04051565	0.03261920;0.04968019	2.2e-16	***
LTR	ERVL	MER73	12	0.00606507829005226	126293	279	47.547	6.77374893797184	0.0240313564547596	132312.533	1	0.002	**	0.04301075	0.02241875;0.07392530	1.363e-10	***
LTR	ERVL	LTR33C	52	0.0262820059235598	126293	919	160.591	11.9318937763076	0.0811664156398152	132312.533	1	0.002	**	0.05658324	0.04254423;0.07354255	2.2e-16	***
LTR	ERVL	MER70A	24	0.0121301565801045	126293	533	92.642	9.40022341224931	0.0468234152455851	132312.533	1	0.002	**	0.04502814	0.02906017;0.06625980	2.2e-16	***
LTR	ERVL	LTR108e_Mam	6	0.00303253914502613	126293	168	26.421	4.95906758890735	0.0133537861251226	132312.533	1	0.002	**	0.03571429	0.01321730;0.07611127	1.109e-06	***
LTR	ERVL	MLT2B1	151	0.076318901816491	126293	4436	724.849	26.9208270662313	0.366355494455508	132312.533	1	0.002	**	0.03403968	0.02889957;0.03980445	2.2e-16	***
LTR	ERVL	MLT2F	81	0.0409392784578528	126293	1911	315.673	17.3579194711915	0.159548454921306	132312.533	1	0.002	**	0.04238619	0.03380072;0.05240906	2.2e-16	***
LTR	ERVL	LTR62	34	0.0171843884884814	126293	313	59.518	7.16624246247852	0.0300817774722775	132312.533	1	0.002	**	0.1086262	0.07640901;0.14847752	0.0001243	***
LTR	ERVL	MER68C	13	0.00657050148088995	126293	163	26.24	4.9008589470029	0.0132623045275809	132312.533	3	0.006	**	0.0797546	0.0431490;0.1325213	0.003737	**
LTR	ERVL	LTR53B	15	0.00758134786256533	126293	187	34.627	5.78215395024245	0.0175012888291366	132312.533	2	0.004	**	0.0802139	0.04558962;0.12884927	6.886e-05	***
LTR	ERVL	MER21C	641	0.323976265326958	126293	5505	1028.486	31.7223282580284	0.519820675851891	132312.533	1	0.002	**	0.1164396	0.1080807;0.1252074	2.2e-16	***
LTR	ERVL	LTR47A	54	0.0272928523052352	126293	679	123.9	11.0745946493155	0.0626219333447896	132312.533	1	0.002	**	0.07952872	0.06030664;0.10249561	3.428e-14	***
LTR	ERVL	LTR84b	81	0.0409392784578528	126293	1278	202.078	13.2333305345645	0.102134907558098	132312.533	1	0.002	**	0.06338028	0.05064826;0.07816311	2.2e-16	***
LTR	ERVL	LTR32	95	0.0480152031295804	126293	1216	213.585	14.3245931519527	0.107950812215068	132312.533	1	0.002	**	0.078125	0.06366474;0.09466252	2.2e-16	***
LTR	ERVL	LTR16	139	0.0702538235264387	126293	3017	508.622	21.9889205880741	0.257069354170247	132312.533	1	0.002	**	0.04607226	0.03886942;0.05417087	2.2e-16	***
LTR	ERVL	MER74C	7	0.00353796233586382	126293	234	40.107	6.16843583095428	0.0202710079149272	132312.533	1	0.002	**	0.02991453	0.01211008;0.06066144	2.336e-11	***
LTR	ERVL	tot	7902	3.99385405399941	126293	133596	17261.441	107.173600759234	8.7243325886765	132312.533	1	0.002	**	0.05914848	0.05788933;0.06042680	2.2e-16	***
LTR	ERVL	LTR16B	46	0.0232494667785337	126293	694	113.724	9.89270891564539	0.0574787469548253	132312.533	1	0.002	**	0.06628242	0.04893217;0.08742460	1.708e-14	***
LTR	ERVL	LTR16A2	111	0.0561019741829834	126293	1825	319.226	16.4655409275869	0.161344223518352	132312.533	1	0.002	**	0.06082192	0.05029589;0.07278531	2.2e-16	***
LTR	ERVL	LTR101_Mam	77	0.038917585694502	126293	1151	203.109	14.0707891074419	0.102655998867852	132312.533	1	0.002	**	0.06689835	0.05315232;0.08290508	2.2e-16	***
LTR	ERVL	LTR18C	5	0.00252711595418844	126293	77	11.901	3.35804637780294	0.00601504139415933	132312.533	17	0.034	*	0.06493506	0.02141867;0.14506666	0.02661	*
LTR	ERVL	LTR83	58	0.0293145450685859	126293	726	118.574	10.6404766690099	0.0599300494303881	132312.533	1	0.002	**	0.07988981	0.06122008;0.10205406	4.854e-11	***
LTR	ERVL	LTR80B	13	0.00657050148088995	126293	507	78.303	8.81776297843983	0.0395761521121635	132312.533	1	0.002	**	0.02564103	0.01372183;0.04344783	2.2e-16	***
LTR	ERVL	MER21A	237	0.119785296228532	126293	1975	358.867	18.4439553916857	0.181379704226349	132312.533	1	0.002	**	0.12	0.1059873;0.1351515	1.029e-13	***
LTR	ERVL	LTR67B	255	0.128882913663611	126293	3708	602.298	22.7751158482652	0.304415376995158	132312.533	1	0.002	**	0.06877023	0.06083250;0.07739553	2.2e-16	***
LTR	ERVL	LTR16A	250	0.126355797709422	126293	4245	695.656	25.2736705371899	0.351600675245383	132312.533	1	0.002	**	0.05889282	0.05199849;0.06640159	2.2e-16	***
LTR	ERVL	LTR18A	14	0.00707592467172764	126293	198	32.615	5.5797767794876	0.0164843773691712	132312.533	1	0.002	**	0.07070707	0.03919297;0.11578943	0.0001599	***
LTR	ERVL	LTR47B3	7	0.00353796233586382	126293	120	20.302	4.56482569586547	0.0102611016203867	132312.533	1	0.002	**	0.05833333	0.02377202;0.11649838	0.0005482	***
LTR	ERV1?	tot	96	0.0485206263204181	126293	1544	263.604	15.9529207256753	0.133231574797578	132312.533	1	0.002	**	0.06217617	0.05064978;0.07540002	2.2e-16	***
LTR	ERV1?	LTR103_Mam	43	0.0217331972060206	126293	748	129.222	10.6941610742069	0.0653117955664278	132312.533	1	0.002	**	0.05748663	0.04191211;0.07665614	2.2e-16	***
LTR	ERV1?	EUTREP15	12	0.00606507829005226	126293	196	31.429	5.67072447894589	0.0158849454648377	132312.533	1	0.002	**	0.06122449	0.03203258;0.10450407	3.71e-05	***
LTR	ERV1?	LTR103b_Mam	41	0.0207223508243452	126293	600	103.771	9.52109291049144	0.0524482699364178	132312.533	1	0.002	**	0.06833333	0.04948000;0.09156273	7.367e-14	***
LTR	ERVL-MaLR	THE1A	194	0.0980520990225116	126293	4236	678.171	24.6191767299978	0.342763350753586	132312.533	1	0.002	**	0.04579792	0.03969983;0.05253175	2.2e-16	***
LTR	ERVL-MaLR	MLT1M	260	0.131410029617799	126293	2320	387.564	18.5211483698214	0.195883833533818	132312.533	1	0.002	**	0.112069	0.09951312;0.12561347	1.123e-13	***
LTR	ERVL-MaLR	MLT1C2	1455	0.735390742668837	126293	15985	2691.613	49.2178995146342	1.3604036309602	132312.533	1	0.002	**	0.09102283	0.08660720;0.09558793	2.2e-16	***
LTR	ERVL-MaLR	MLT1J2	399	0.201663853144238	126293	6900	1150.222	31.8785972238579	0.581348873411708	132312.533	1	0.002	**	0.05782609	0.05243396;0.06359552	2.2e-16	***
LTR	ERVL-MaLR	MLT1O	479	0.242097708411253	126293	5061	872.509	27.2276194747588	0.440986282814601	132312.533	1	0.002	**	0.09464533	0.08671731;0.10304432	2.2e-16	***
LTR	ERVL-MaLR	MSTB	547	0.276466485388216	126293	8566	1424.404	35.5432146000345	0.719926814721967	132312.533	1	0.002	**	0.06385711	0.05877010;0.06924318	2.2e-16	***
LTR	ERVL-MaLR	MSTD	522	0.263830905617273	126293	7647	1237.136	32.6898168873447	0.625277224620175	132312.533	1	0.002	**	0.06826206	0.06270958;0.07414629	2.2e-16	***
LTR	ERVL-MaLR	THE1B	1015	0.513004538700254	126293	22429	3496.629	54.3658440935484	1.7672773863556	132312.533	1	0.002	**	0.04525391	0.04257042;0.04805603	2.2e-16	***
LTR	ERVL-MaLR	MLT1E3	131	0.0662104379997372	126293	2044	307.672	17.4801593806227	0.155504563971413	132312.533	1	0.002	**	0.06409002	0.05385935;0.07559152	2.2e-16	***
LTR	ERVL-MaLR	MLT1G1	271	0.136969684717014	126293	3600	626.536	23.8605538500268	0.316665824294682	132312.533	1	0.002	**	0.07527778	0.06686785;0.08438482	2.2e-16	***
LTR	ERVL-MaLR	MLT1H2	292	0.147583571724605	126293	4721	801.515	27.0079841196304	0.40510426880427	132312.533	1	0.002	**	0.0618513	0.05514674;0.06910383	2.2e-16	***
LTR	ERVL-MaLR	MLT1F1	306	0.154659496396333	126293	3265	549.784	23.1240148776994	0.277873583551508	132312.533	1	0.002	**	0.09372129	0.08393868;0.10423839	2.2e-16	***
LTR	ERVL-MaLR	MLT1F2	442	0.223397050350258	126293	6038	1034.888	32.5847698046683	0.523056395119634	132312.533	1	0.002	**	0.07320305	0.06675774;0.08006422	2.2e-16	***
LTR	ERVL-MaLR	MLT1A1	365	0.184479464655756	126293	6780	1100.616	30.640322670843	0.556276850607013	132312.533	1	0.002	**	0.05383481	0.04858176;0.05947559	2.2e-16	***
LTR	ERVL-MaLR	MLT1K	1482	0.749037168821454	126293	17616	3097.345	51.1534030700368	1.56546999302516	132312.533	1	0.002	**	0.08412807	0.08006954;0.08832449	2.2e-16	***
LTR	ERVL-MaLR	MLT1E1	66	0.0333579305952874	126293	1045	174.417	12.7364566629941	0.0881543966763371	132312.533	1	0.002	**	0.06315789	0.04917947;0.07965474	2.2e-16	***
LTR	ERVL-MaLR	MLT1A0	1409	0.712141275890303	126293	20690	3261.841	51.109587250426	1.6486100862252	132312.533	1	0.002	**	0.06810053	0.06470459;0.07161842	2.2e-16	***
LTR	ERVL-MaLR	MLT1G	188	0.0950195598774854	126293	2834	498.887	21.8621175365788	0.252149059407442	132312.533	1	0.002	**	0.06633733	0.05744981;0.07613255	2.2e-16	***
LTR	ERVL-MaLR	MLT1J	1349	0.681815884440042	126293	15262	2522.846	45.7264605364683	1.2751048753121	132312.533	1	0.002	**	0.08838946	0.08393200;0.09300454	2.2e-16	***
LTR	ERVL-MaLR	MSTB2	115	0.0581236669463342	126293	1582	256.829	15.5961212485027	0.129807332679653	132312.533	1	0.002	**	0.07269279	0.06038532;0.08661284	2.2e-16	***
LTR	ERVL-MaLR	MLT1E2	271	0.136969684717014	126293	4004	661.112	24.643635380454	0.334141336541086	132312.533	1	0.002	**	0.06768232	0.0600944;0.0759082	2.2e-16	***
LTR	ERVL-MaLR	MLT1A	642	0.324481688517796	126293	9077	1489.956	37.0251120582088	0.753058315727759	132312.533	1	0.002	**	0.07072821	0.06553748;0.07619643	2.2e-16	***
LTR	ERVL-MaLR	tot	16357	8.26720713253207	126293	323803	32969.464	139.133773437332	16.6635316950883	132312.533	1	0.002	**	0.05051528	0.04976343;0.05127519	2.2e-16	***
LTR	ERVL-MaLR	MSTA1	46	0.0232494667785337	126293	544	94.566	9.33277797575538	0.0477958494647568	132312.533	1	0.002	**	0.08455882	0.06257136;0.11117941	3.072e-09	***
LTR	ERVL-MaLR	MLT1E	37	0.0187006580609945	126293	918	151.531	11.921457971245	0.0765872815308258	132312.533	1	0.002	**	0.04030501	0.02853443;0.05512957	2.2e-16	***
LTR	ERVL-MaLR	MSTA	946	0.478130338532453	126293	19752	3071.581	52.2922357230681	1.55244826993642	132312.533	1	0.002	**	0.04789388	0.04495730;0.05096444	2.2e-16	***
LTR	ERVL-MaLR	MSTC	249	0.125850374518584	126293	3205	543.245	22.2597950007064	0.27456862130662	132312.533	1	0.002	**	0.07769111	0.06865631;0.08750517	2.2e-16	***
LTR	ERVL-MaLR	MSTB1	303	0.15314322682382	126293	4555	755.558	25.9311986430065	0.381876535222942	132312.533	1	0.002	**	0.06652031	0.05945368;0.07414863	2.2e-16	***
LTR	ERVL-MaLR	THE1D	563	0.284553256441619	126293	12601	1984.885	41.8238090805465	1.00320691014587	132312.533	1	0.002	**	0.04467899	0.04113764;0.04843252	2.2e-16	***
LTR	ERVL-MaLR	MLT1F	386	0.195093351663348	126293	4306	783.317	27.5605532436324	0.395906577577406	132312.533	1	0.002	**	0.08964236	0.08127429;0.09857178	2.2e-16	***
LTR	ERVL-MaLR	MLT1H	632	0.319427456609419	126293	10078	1735.569	38.9663651963667	0.877196821898976	132312.533	1	0.002	**	0.06271086	0.05805478;0.06762154	2.2e-16	***
LTR	ERVL-MaLR	MLT1L	874	0.44173986879214	126293	12035	2002.207	39.8867032994718	1.01196185065756	132312.533	1	0.002	**	0.07262152	0.06804730;0.07740371	2.2e-16	***
LTR	ERVL-MaLR	MLT1H1	210	0.106138870075915	126293	3631	617.647	24.2888933741606	0.312173117551326	132312.533	1	0.002	**	0.05783531	0.05046341;0.06592861	2.2e-16	***
LTR	ERVL-MaLR	MLT1B	1341	0.67777249891334	126293	17694	2849.74	49.5449402169495	1.44032468385779	132312.533	1	0.002	**	0.0757884	0.07193048;0.07978643	2.2e-16	***
LTR	ERVL-MaLR	MLT1E1A	178	0.0899653279691085	126293	3367	559.708	22.9029535492976	0.282889403297381	132312.533	1	0.002	**	0.05286605	0.04555045;0.06096986	2.2e-16	***
LTR	ERVL-MaLR	THE1C	466	0.235527206930363	126293	9865	1561.105	37.8892011867045	0.78901867033267	132312.533	1	0.002	**	0.04723771	0.04313488;0.05161041	2.2e-16	***
LTR	ERVL-MaLR	MLT1J1	235	0.118774449846857	126293	4928	803.237	26.8846725220267	0.405974607538892	132312.533	1	0.002	**	0.04768669	0.04190496;0.05401147	2.2e-16	***
LTR	ERVL-MaLR	MLT1C	548	0.276971908579053	126293	6450	1107.438	31.7121714459577	0.559724847614908	132312.533	1	0.002	**	0.08496124	0.07826798;0.09203249	2.2e-16	***
LTR	ERVL-MaLR	MLT1N2	415	0.209750624197641	126293	5722	945.249	28.9722348014334	0.477750765716134	132312.533	1	0.002	**	0.07252709	0.06593889;0.07955503	2.2e-16	***
LTR	ERVL-MaLR	MLT1G3	217	0.109676832411778	126293	2737	477.964	21.0457508211902	0.241574089985545	132312.533	1	0.002	**	0.07928389	0.06943327;0.09004491	2.2e-16	***
LTR	ERVL-MaLR	MLT1D	1391	0.703043658455225	126293	18645	3086.779	51.5565149446046	1.56012969159077	132312.533	1	0.002	**	0.07460445	0.0708727;0.0784695	2.2e-16	***
LTR	ERVL-MaLR	MLT1I	620	0.313362378319367	126293	11068	1817.895	38.3533956509454	0.91880629150788	132312.533	1	0.002	**	0.05601735	0.05180535;0.06046475	2.2e-16	***
LTR	Gypsy?	tot	358	0.180941502319892	126293	7780	1255.849	32.7901416952167	0.63473520879032	132312.533	1	0.002	**	0.04601542	0.04146636;0.05090835	2.2e-16	***
LTR	Gypsy?	LTR88c	40	0.0202169276335075	126293	1040	165.127	11.6825233726431	0.083459015233455	132312.533	1	0.002	**	0.03846154	0.02761705;0.05200769	2.2e-16	***
LTR	Gypsy?	LTR85c	63	0.0318416610227744	126293	1154	188.45	13.2857069819415	0.0952470003133624	132312.533	1	0.002	**	0.05459272	0.04220212;0.06931062	2.2e-16	***
LTR	Gypsy?	LTR88b	80	0.0404338552670151	126293	1636	266.821	15.2686636969674	0.134857521202503	132312.533	1	0.002	**	0.04889976	0.0389619;0.0604931	2.2e-16	***
LTR	Gypsy?	LTR88a	41	0.0207223508243452	126293	903	148.04	11.8547431408249	0.0748228491716114	132312.533	1	0.002	**	0.04540421	0.03277674;0.06109447	2.2e-16	***
LTR	Gypsy?	LTR85b	57	0.0288091218777482	126293	1177	195.586	13.0544637202385	0.0988537002031801	132312.533	1	0.002	**	0.04842821	0.03688225;0.06229206	2.2e-16	***
LTR	Gypsy?	LTR85a	84	0.0424555480303658	126293	1870	315.905	16.7205727339871	0.15966571310158	132312.533	1	0.002	**	0.04491979	0.03598531;0.05531416	2.2e-16	***
LTR	tot	tot	29775	15.0489755071922	126293	741743	57164.364	178.520595750482	28.8921952550871	132312.533	1	0.002	**	0.04014194	0.03969635;0.04059112	2.2e-16	***
LTR	ERV1--int	HERV4_I-int	20	0.0101084638167538	126293	348	65.411	8.6742908829669	0.033060236335884	132312.533	1	0.002	**	0.05747126	0.03545467;0.08736660	2.892e-12	***
LTR	ERV1--int	PRIMA4-int	36	0.0181952348701568	126293	419	72.79	8.85597698327679	0.0367897540610753	132312.533	1	0.002	**	0.08591885	0.06090138;0.11696391	4.008e-07	***
LTR	ERV1--int	LTR39-int	9	0.0045488087175392	126293	180	30.968	5.59645390370512	0.0156519453738615	132312.533	1	0.002	**	0.05	0.02311501;0.09279117	1.433e-06	***
LTR	ERV1--int	HERVFH19-int	6	0.00303253914502613	126293	110	18.74	5.11728312550582	0.00947163059629828	132312.533	2	0.004	**	0.05454545	0.02027772;0.11494663	0.0005139	***
LTR	ERV1--int	MER92-int	11	0.00555965509921457	126293	956	145.745	12.3309377999821	0.0736629029486389	132312.533	1	0.002	**	0.01150628	0.005757499;0.020494455	2.2e-16	***
LTR	ERV1--int	HERV3-int	70	0.0353796233586382	126293	303	66.964	9.62701321196686	0.033845158551255	132312.533	658	0.688	ns	0.2310231	0.1847510;0.2826402	0.6779	ns
LTR	ERV1--int	MER89-int	9	0.0045488087175392	126293	696	128.524	11.8000281637234	0.0649590101792231	132312.533	1	0.002	**	0.01293103	0.00592948;0.02440469	2.2e-16	***
LTR	ERV1--int	MER31-int	23	0.0116247333892668	126293	1145	195.98	13.8092829754588	0.0990528369403702	132312.533	1	0.002	**	0.02008734	0.01277522;0.02998914	2.2e-16	***
LTR	ERV1--int	MER34-int	14	0.00707592467172764	126293	401	74.921	8.73115066826772	0.0378668108807505	132312.533	1	0.002	**	0.03491272	0.01921610;0.05788429	2.2e-16	***
LTR	ERV1--int	LTR19-int	11	0.00555965509921457	126293	231	41.195	6.79567186937069	0.0208209083465586	132312.533	1	0.002	**	0.04761905	0.02400775;0.08360473	4.471e-09	***
LTR	ERV1--int	HERVIP10B3-int	17	0.0085921942442407	126293	239	57.039	9.25284248726272	0.0288288333821909	132312.533	1	0.002	**	0.07112971	0.04197905;0.11144442	1.571e-11	***
LTR	ERV1--int	MER66-int	17	0.0085921942442407	126293	776	142.603	12.5595036578733	0.0720748632830269	132312.533	1	0.002	**	0.02190722	0.01281232;0.03484446	2.2e-16	***
LTR	ERV1--int	HUERS-P2-int	6	0.00303253914502613	126293	257	48.957	7.9620691748782	0.0247440031538407	132312.533	1	0.002	**	0.0233463	0.008614778;0.050119839	3.98e-16	***
LTR	ERV1--int	HERV-Fc2-int	0	0	126293	3	2.06153846153846	1.56523134704521	0.00104194934726539	132312.533	1	0.002	**	0	0.0000000;0.7075982	0.03061	*
LTR	ERV1--int	HERV30-int	4	0.00202169276335075	126293	69	14.525	5.06942541853354	0.00734127184691742	132312.533	10	0.02	*	0.05797101	0.01601916;0.14182891	0.0009346	***
LTR	ERV1--int	MER34B-int	18	0.00909761743507839	126293	593	103.741	10.3178669005457	0.0524331072406926	132312.533	1	0.002	**	0.03035413	0.01808695;0.04754947	2.2e-16	***
LTR	ERV1--int	MER61-int	39	0.0197115044426698	126293	1204	212.963	16.49957171768	0.107636438990367	132312.533	1	0.002	**	0.03239203	0.02313323;0.04401673	2.2e-16	***
LTR	ERV1--int	MER83B-int	15	0.00758134786256533	126293	267	46.778	7.30274236475901	0.0236426860210054	132312.533	1	0.002	**	0.05617978	0.03178078;0.09096801	1.096e-08	***
LTR	ERV1--int	LTR23-int	8	0.00404338552670151	126293	173	25.057	4.92463227084044	0.01266438889282	132312.533	2	0.004	**	0.04624277	0.02017292;0.08908106	5.135e-05	***
LTR	ERV1--int	LTR46-int	1	0.000505423190837688	126293	80	13.994	4.71425372547853	0.00707289213258261	132312.533	1	0.002	**	0.0125	0.0003164225;0.0676877845	5.567e-06	***
LTR	ERV1--int	HERVIP10FH-int	51	0.0257765827327221	126293	400	85.318	10.4949044311522	0.0431216957958899	132312.533	1	0.002	**	0.1275	0.09642507;0.16421206	1.321e-05	***
LTR	ERV1--int	PRIMAX-int	4	0.00202169276335075	126293	72	14.667	3.67118354057497	0.00741304194001638	132312.533	1	0.002	**	0.05555556	0.01534254;0.13617865	0.0006628	***
LTR	ERV1--int	MER65-int	37	0.0187006580609945	126293	1038	202.264	14.1275578884637	0.102228916271594	132312.533	1	0.002	**	0.03564547	0.02521950;0.04879991	2.2e-16	***
LTR	ERV1--int	HERVH-int	75	0.0379067393128266	126293	5787	1174.799	39.5157448758479	0.593770659172925	132312.533	1	0.002	**	0.01296008	0.01020720;0.01621883	2.2e-16	***
LTR	ERV1--int	MER50-int	19	0.00960304062591608	126293	544	93.296	10.8056071159905	0.047153962012393	132312.533	1	0.002	**	0.03492647	0.02115651;0.05400615	2.2e-16	***
LTR	ERV1--int	HUERS-P3b-int	9	0.0045488087175392	126293	519	100.655	11.409125432878	0.0508733712737675	132312.533	1	0.002	**	0.01734104	0.007959313;0.032662606	2.2e-16	***
LTR	ERV1--int	HUERS-P1-int	23	0.0116247333892668	126293	498	97.645	11.5525944028793	0.0493520474693461	132312.533	1	0.002	**	0.04618474	0.02949907;0.06849620	2.2e-16	***
LTR	ERV1--int	HERVH48-int	10	0.00505423190837688	126293	120	30.423	7.64162714776542	0.015376489734855	132312.533	2	0.004	**	0.08333333	0.04068613;0.14791543	2.806e-06	***
LTR	ERV1--int	PABL_A-int	15	0.00758134786256533	126293	449	84.465	10.1951319616627	0.0426905698141054	132312.533	1	0.002	**	0.03340757	0.01881619;0.05450269	2.2e-16	***
LTR	ERV1--int	MER57A-int	59	0.0298199682594236	126293	1903	374.063	19.0589158472688	0.189060115034318	132312.533	1	0.002	**	0.03100368	0.02368344;0.03981193	2.2e-16	***
LTR	ERV1--int	HERV9-int	15	0.00758134786256533	126293	355	86.397	13.5817471208551	0.0436670474188038	132312.533	1	0.002	**	0.04225352	0.02383877;0.06873394	2.2e-16	***
LTR	ERV1--int	HERVFH21-int	8	0.00404338552670151	126293	131	29.317	6.89202517486775	0.0148174916857885	132312.533	1	0.002	**	0.0610687	0.02673116;0.11678423	8.429e-07	***
LTR	ERV1--int	MER4-int	63	0.0318416610227744	126293	3018	501.095	23.5329082939779	0.253265033812812	132312.533	1	0.002	**	0.02087475	0.01607710;0.02662974	2.2e-16	***
LTR	ERV1--int	PABL_B-int	9	0.0045488087175392	126293	246	44.656	7.70746839559327	0.0225701780100478	132312.533	1	0.002	**	0.03658537	0.01686324;0.06831202	7.348e-12	***
LTR	ERV1--int	HERVS71-int	21	0.0106138870075915	126293	174	49.855	10.2130446626499	0.025197873179213	132312.533	1	0.002	**	0.1206897	0.07628375;0.17855470	2.22e-07	***
LTR	ERV1--int	HERV35I-int	16	0.00808677105340301	126293	615	109.278	10.8463984972137	0.0552316354483609	132312.533	1	0.002	**	0.02601626	0.01494204;0.04190564	2.2e-16	***
LTR	ERV1--int	HERVIP10F-int	16	0.00808677105340301	126293	302	85.352	11.7526260988862	0.0431388801843784	132312.533	1	0.002	**	0.05298013	0.03058238;0.08461226	2.2e-16	***
LTR	ERV1--int	MER4B-int	40	0.0202169276335075	126293	1527	239.746	15.5776168314074	0.121173188310572	132312.533	1	0.002	**	0.02619515	0.01877866;0.03550084	2.2e-16	***
LTR	ERV1--int	LTR37-int	43	0.0217331972060206	126293	1383	232.196	15.5448134509625	0.117357243219748	132312.533	1	0.002	**	0.03109183	0.02259079;0.04165369	2.2e-16	***
LTR	ERV1--int	ERV24_Prim-int	17	0.0085921942442407	126293	416	73.008	8.48409782569225	0.036899936316678	132312.533	1	0.002	**	0.04086538	0.02398281;0.06462466	2.2e-16	***
LTR	ERV1--int	LOR1-int	25	0.0126355797709422	126293	1390	257.578	16.3895861611736	0.13018589464959	132312.533	1	0.002	**	0.01798561	0.01167230;0.02643645	2.2e-16	***
LTR	ERV1--int	HERVE-int	35	0.0176898116793191	126293	268	66.825	11.3062906033414	0.0337749047277285	132312.533	1	0.002	**	0.130597	0.09267887;0.17692316	2.601e-06	***
LTR	ERV1--int	MER51-int	17	0.0085921942442407	126293	608	99.851	10.5468495312598	0.050467011028334	132312.533	1	0.002	**	0.02796053	0.01637059;0.04439094	2.2e-16	***
LTR	ERV1--int	HERV-Fc1-int	0	0	126293	6	2.57142857142857	1.93017198968755	0.00129965963358263	132312.533	1	0.002	**	0	0.0000000;0.4592581	0.04101	*
LTR	ERV1--int	MER84-int	6	0.00303253914502613	126293	140	23.824	5.21711052616697	0.0120412020985171	132312.533	1	0.002	**	0.04285714	0.01588784;0.09094654	7.821e-06	***
LTR	ERV1--int	HERV17-int	29	0.014657272534293	126293	899	184.23	16.2474946093569	0.0931141144480273	132312.533	1	0.002	**	0.03225806	0.02170802;0.04600106	2.2e-16	***
LTR	ERV1--int	MER101-int	28	0.0141518493434553	126293	1219	222.647	14.9755353045445	0.112530957170439	132312.533	1	0.002	**	0.02296965	0.01531616;0.03302742	2.2e-16	***
LTR	ERV1--int	MER110-int	11	0.00555965509921457	126293	393	66.596	8.36628823187315	0.0336591628170267	132312.533	1	0.002	**	0.02798982	0.01405348;0.04952881	2.2e-16	***
LTR	ERV1--int	HERV9NC-int	14	0.00707592467172764	126293	257	67.919	12.3063351524686	0.034327837698505	132312.533	1	0.002	**	0.05447471	0.03009834;0.08971099	2.2e-16	***
LTR	ERV1--int	HERVI-int	13	0.00657050148088995	126293	76	21.896	6.78094131851656	0.011066746186582	132312.533	96	0.192	ns	0.1710526	0.09434516;0.27472659	0.02263	*
LTR	ERV1--int	HERVE_a-int	13	0.00657050148088995	126293	189	42.351	9.15705469300312	0.0214051775551669	132312.533	1	0.002	**	0.06878307	0.03712983;0.11474914	1.337e-08	***
LTR	ERV1--int	MER57-int	19	0.00960304062591608	126293	1272	218.524	15.4048932075082	0.110447097354615	132312.533	1	0.002	**	0.01493711	0.009016438;0.023228231	2.2e-16	***
LTR	ERV1--int	LTR43-int	7	0.00353796233586382	126293	147	10.349	3.48874911255744	0.00523062460197924	132312.533	203	0.406	ns	0.04761905	0.01935694;0.09565089	0.335	ns
LTR	ERV1--int	MER83A-int	11	0.00555965509921457	126293	102	17.173	4.20913147665737	0.00867963245625562	132312.533	83	0.166	ns	0.1078431	0.05507887;0.18477236	0.1124	ns
LTR	ERV1--int	tot	1147	0.579720399890829	126293	42759	7289.558	90.7033391432296	3.6843116641564	132312.533	1	0.002	**	0.02682476	0.02531383;0.02840039	2.2e-16	***
LTR	ERV1--int	LTR38-int	6	0.00303253914502613	126293	116	19.356	4.31275594763532	0.0097829712818543	132312.533	1	0.002	**	0.05172414	0.01921581;0.10918477	0.0002646	***
LTR	ERV1--int	LTR49-int	49	0.0247657363510467	126293	2182	389.612	19.7484038710842	0.196918940228653	132312.533	1	0.002	**	0.02245646	0.01665849;0.02958095	2.2e-16	***
LTR	ERV1--int	HUERS-P3-int	21	0.0106138870075915	126293	715	128.934	12.8486860313704	0.0651662336874665	132312.533	1	0.002	**	0.02937063	0.01827088;0.04454699	2.2e-16	***
LTR	ERV1--int	HERV9N-int	12	0.00606507829005226	126293	237	52.258	9.47825264873612	0.0264124051067959	132312.533	1	0.002	**	0.05063291	0.02643311;0.08677459	5.415e-13	***
LTR	ERV1--int	HERVP71A-int	11	0.00555965509921457	126293	250	43.314	7.89643956209112	0.0218919000879436	132312.533	1	0.002	**	0.044	0.02216626;0.07736292	8.499e-10	***
LTR	ERV1--int	MER52-int	6	0.00303253914502613	126293	489	96.186	11.7719149666476	0.0486146350339139	132312.533	1	0.002	**	0.01226994	0.00451580;0.02651411	2.2e-16	***
LTR	ERV1--int	Harlequin-int	24	0.0121301565801045	126293	570	134.036	13.8363343465004	0.0677449028071204	132312.533	1	0.002	**	0.04210526	0.02716087;0.06200370	2.2e-16	***
LTR	ERV1--int	HERV1_I-int	1	0.000505423190837688	126293	49	8.781	4.13184112849359	0.00443812103874574	132312.533	10	0.02	*	0.02040816	0.0005165565;0.1085417640	0.001214	**
LTR	ERV1--int	MER41-int	65	0.0328525074044497	126293	1715	313.949	18.3553621135165	0.158677105340301	132312.533	1	0.002	**	0.03790087	0.02937057;0.04805496	2.2e-16	***
LTR	ERV1--int	PRIMA41-int	13	0.00657050148088995	126293	460	96.139	10.7185150821168	0.0485908801439445	132312.533	1	0.002	**	0.02826087	0.01513171;0.04784213	2.2e-16	***
LTR	ERV1--int	HERV15-int	32	0.016173542106806	126293	95	20.049	5.80623038737798	0.0101332295531048	132312.533	975	0.054	ns	0.3368421	0.2430634;0.4411040	0.005194	**
LTR	ERV1--int	LTR25-int	13	0.00657050148088995	126293	592	90.819	10.6237989487802	0.045902028768688	132312.533	1	0.002	**	0.02195946	0.01174307;0.03725862	2.2e-16	***
LTR	ERV1--int	ERV24B_Prim-int	7	0.00353796233586382	126293	376	72.805	9.00944754938644	0.0367973354089379	132312.533	1	0.002	**	0.01861702	0.007516961;0.037980442	2.2e-16	***
LTR	ERVK--int	HERVK3-int	40	0.0202169276335075	126293	336	77.478	10.1816099503556	0.0391591779797224	132312.533	1	0.002	**	0.1190476	0.08642655;0.15856579	2.541e-07	***
LTR	ERVK--int	HERVK11-int	11	0.00555965509921457	126293	286	67.045	10.4833618594359	0.0338860978297128	132312.533	1	0.002	**	0.03846154	0.01935357;0.06777498	2.2e-16	***
LTR	ERVK--int	HERVK9-int	29	0.014657272534293	126293	680	153.373	15.4376225887016	0.0775182710483488	132312.533	1	0.002	**	0.04264706	0.02874438;0.06067635	2.2e-16	***
LTR	ERVK--int	HERVK14C-int	5	0.00252711595418844	126293	82	15.576	5.38416318597544	0.00787247162048784	132312.533	20	0.04	*	0.06097561	0.0200930;0.1365868	0.001667	**
LTR	ERVK--int	HERVK22-int	58	0.0293145450685859	126293	421	76.644	10.873798945332	0.0387376550385638	132312.533	43	0.086	ns	0.1377672	0.1063019;0.1744282	0.01924	*
LTR	ERVK--int	tot	193	0.0975466758316739	126293	2628	585.053	31.0105118120105	0.295699354069162	132312.533	1	0.002	**	0.07343988	0.06375584;0.08408648	2.2e-16	***
LTR	ERVK--int	HERVK11D-int	2	0.00101084638167538	126293	43	10.8198198198198	4.1215946735303	0.0054685878576222	132312.533	1	0.002	**	0.04651163	0.005683257;0.158111458	0.0006771	***
LTR	ERVK--int	HERVK-int	18	0.00909761743507839	126293	251	74.299	11.5620621119366	0.0375524376560494	132312.533	1	0.002	**	0.07171315	0.04305297;0.11097128	2.2e-16	***
LTR	ERVK--int	HERVK14-int	19	0.00960304062591608	126293	407	79.069	9.80971301667227	0.0399633062763452	132312.533	1	0.002	**	0.04668305	0.02833685;0.07194345	2.2e-16	***
LTR	ERVK--int	HERVKC4-int	7	0.00353796233586382	126293	55	13.01	4.10496659557063	0.00657555571279833	132312.533	79	0.158	ns	0.1272727	0.05273518;0.24480272	0.05739	ns
LTR	ERVK--int	HERVK13-int	8	0.00404338552670151	126293	67	21.403	6.32713391857827	0.010817572553499	132312.533	7	0.014	*	0.119403	0.05298481;0.22178514	0.0002029	***
LTR	ERVL-MaLR--int	MLT1J-int	67	0.0338633537861251	126293	1434	239.291	15.534208400515	0.120943220758741	132312.533	1	0.002	**	0.04672245	0.03638976;0.05895894	2.2e-16	***
LTR	ERVL-MaLR--int	MLT-int	22	0.0111193101984291	126293	409	63.973	7.97093512749958	0.0323334377874594	132312.533	1	0.002	**	0.05378973	0.03401306;0.08030839	2.139e-10	***
LTR	ERVL-MaLR--int	MLT1K-int	14	0.00707592467172764	126293	202	34.457	5.56732845682255	0.0174153668866942	132312.533	1	0.002	**	0.06930693	0.03840615;0.11355185	3.325e-05	***
LTR	ERVL-MaLR--int	MSTB1-int	12	0.00606507829005226	126293	231	35.48	6.37842333843437	0.0179324148109212	132312.533	1	0.002	**	0.05194805	0.02712704;0.08898397	2.39e-06	***
LTR	ERVL-MaLR--int	MST-int	17	0.0085921942442407	126293	227	37.335	6.00973309656027	0.0188699748299251	132312.533	1	0.002	**	0.07488987	0.04422936;0.11719945	0.0001038	***
LTR	ERVL-MaLR--int	MLT1H-int	27	0.0136464261526176	126293	807	136.321	11.5627702846963	0.0688997947981845	132312.533	1	0.002	**	0.03345725	0.02216203;0.04830699	2.2e-16	***
LTR	ERVL-MaLR--int	THE1B-int	202	0.102095484549213	126293	4215	837.799	34.0882767180978	0.423443043860624	132312.533	1	0.002	**	0.04792408	0.04167221;0.05481158	2.2e-16	***
LTR	ERVL-MaLR--int	MLT1G3-int	12	0.00606507829005226	126293	237	41.723	6.88866639667829	0.0210877717913209	132312.533	1	0.002	**	0.05063291	0.02643311;0.08677459	1.095e-08	***
LTR	ERVL-MaLR--int	MSTA1-int	1	0.000505423190837688	126293	28	5.16028225806452	2.43368455341225	0.00260812632449408	132312.533	32	0.064	ns	0.03571429	0.0009037988;0.1834775975	0.04764	*
LTR	ERVL-MaLR--int	MLT1I-int	27	0.0136464261526176	126293	801	138.73	11.7050462668077	0.0701173592649125	132312.533	1	0.002	**	0.03370787	0.02232891;0.04866602	2.2e-16	***
LTR	ERVL-MaLR--int	MLT1C2-int	39	0.0197115044426698	126293	436	73.754	8.85900479545901	0.0372769820170429	132312.533	1	0.002	**	0.08944954	0.06438069;0.12025110	2.669e-06	***
LTR	ERVL-MaLR--int	THE1A-int	86	0.0434663944120412	126293	1461	300.44	21.0732171364621	0.151849343455275	132312.533	1	0.002	**	0.05886379	0.04734973;0.07218852	2.2e-16	***
LTR	ERVL-MaLR--int	MLT1E-int	0	0	126293	13	2.23272727272727	1.233294370543	0.00112847214245215	132312.533	1	0.002	**	0	0.0000000;0.2470526	0.1436	ns
LTR	ERVL-MaLR--int	MLT1-int	13	0.00657050148088995	126293	245	40.966	5.90539733783576	0.0207051664358567	132312.533	1	0.002	**	0.05306122	0.02855192;0.08902723	1.125e-07	***
LTR	ERVL-MaLR--int	MLT1E1-int	0	0	126293	45	7.434	2.61428354974714	0.00375731600068738	132312.533	1	0.002	**	0	0.0000000;0.0787051	0.0004472	***
LTR	ERVL-MaLR--int	MLT1J2-int	16	0.00808677105340301	126293	582	101.023	10.063386246326	0.0510593670079958	132312.533	1	0.002	**	0.02749141	0.01579360;0.04426115	2.2e-16	***
LTR	ERVL-MaLR--int	MLT1E2-int	11	0.00555965509921457	126293	128	19.928	4.58670402945883	0.0100720733470135	132312.533	31	0.062	ns	0.0859375	0.04368231;0.14856349	0.02776	*
LTR	ERVL-MaLR--int	MLT1H1-int	9	0.0045488087175392	126293	425	71.902	8.41458265163527	0.0363409382676115	132312.533	1	0.002	**	0.02117647	0.009727868;0.039817737	2.2e-16	***
LTR	ERVL-MaLR--int	MLT1A0-int	40	0.0202169276335075	126293	925	163.891	13.2168757580907	0.0828343121695796	132312.533	1	0.002	**	0.04324324	0.03107034;0.05842208	2.2e-16	***
LTR	ERVL-MaLR--int	THE1-int	7	0.00353796233586382	126293	200	33.666	5.87852030710118	0.0170155771427416	132312.533	1	0.002	**	0.035	0.01418553;0.07078100	6.746e-09	***
LTR	ERVL-MaLR--int	MSTC-int	17	0.0085921942442407	126293	204	38.691	6.72865467933924	0.019555328676701	132312.533	1	0.002	**	0.08333333	0.04929422;0.13007236	3.383e-05	***
LTR	ERVL-MaLR--int	MSTD-int	30	0.0151626957251307	126293	729	133.114	12.8393088541343	0.0672789026251681	132312.533	1	0.002	**	0.04115226	0.02793457;0.05822851	2.2e-16	***
LTR	ERVL-MaLR--int	MLT1O-int	1	0.000505423190837688	126293	13	2.42584269662921	1.264557800941	0.00122607715620064	132312.533	242	0.484	ns	0.07692308	0.001945628;0.360297435	0.4843	ns
LTR	ERVL-MaLR--int	MLT1H2-int	4	0.00202169276335075	126293	343	59.891	8.03104081776557	0.03027030032246	132312.533	1	0.002	**	0.01166181	0.00318634;0.02958812	2.2e-16	***
LTR	ERVL-MaLR--int	MLT1F1-int	14	0.00707592467172764	126293	157	28.84	5.55024370682993	0.0145764048237589	132312.533	4	0.008	**	0.08917197	0.04961134;0.14508914	0.00131	**
LTR	ERVL-MaLR--int	MLT1A-int	17	0.0085921942442407	126293	443	79.006	8.63971114150285	0.0399314646153224	132312.533	1	0.002	**	0.03837472	0.02251081;0.06073204	2.2e-16	***
LTR	ERVL-MaLR--int	MLT1M-int	0	0	126293	1	1.26363636363636	0.536336070311265	0.000638671122967624	132312.533	1	0.002	**	na	na	na	na
LTR	ERVL-MaLR--int	MLT1G1-int	14	0.00707592467172764	126293	297	56.209	7.51623661234883	0.0284093321337956	132312.533	1	0.002	**	0.04713805	0.02600710;0.07782557	1.115e-12	***
LTR	ERVL-MaLR--int	MLT1F2-int	15	0.00758134786256533	126293	305	55.568	7.48059725792903	0.0280853558684687	132312.533	1	0.002	**	0.04918033	0.02778368;0.07981903	9.859e-12	***
LTR	ERVL-MaLR--int	MLT1G-int	6	0.00303253914502613	126293	180	31.102	5.62185033607274	0.0157196720814338	132312.533	1	0.002	**	0.03333333	0.01232916;0.07113767	9.613e-09	***
LTR	ERVL-MaLR--int	tot	1105	0.558492625875646	126293	27209	4643.162	70.3784262318992	2.3467617536163	132312.533	1	0.002	**	0.04061156	0.03829698;0.04302489	2.2e-16	***
LTR	ERVL-MaLR--int	MLT1J1-int	9	0.0045488087175392	126293	477	81.832	9.0554832989619	0.0413597905526297	132312.533	1	0.002	**	0.01886792	0.008663018;0.035514056	2.2e-16	***
LTR	ERVL-MaLR--int	MLT1F-int	31	0.0156681189159683	126293	518	92.84	9.50624893261105	0.046923489037371	132312.533	1	0.002	**	0.05984556	0.04102064;0.08387342	2.495e-15	***
LTR	ERVL-MaLR--int	THE1D-int	75	0.0379067393128266	126293	2538	452.5	23.5437955799465	0.228703993854054	132312.533	1	0.002	**	0.02955083	0.02331299;0.03690282	2.2e-16	***
LTR	ERVL-MaLR--int	MLT1N2-int	6	0.00303253914502613	126293	73	11.63	3.32628383698147	0.00587807170944232	132312.533	49	0.098	ns	0.08219178	0.03076153;0.17036108	0.07802	ns
LTR	ERVL-MaLR--int	MLT1D-int	31	0.0156681189159683	126293	587	102.111	10.381929659917	0.0516092674396272	132312.533	1	0.002	**	0.0528109	0.03616088;0.07412624	2.2e-16	***
LTR	ERVL-MaLR--int	MSTB-int	39	0.0197115044426698	126293	869	170.902	15.0668977366745	0.0863778341605426	132312.533	1	0.002	**	0.04487917	0.03210501;0.06084330	2.2e-16	***
LTR	ERVL-MaLR--int	MLT1E3-int	4	0.00202169276335075	126293	72	11.727	3.44853060931223	0.00592709775895357	132312.533	10	0.02	*	0.05555556	0.01534254;0.13617865	0.01	**
LTR	ERVL-MaLR--int	MLT1E1A-int	1	0.000505423190837688	126293	86	13.102	3.82049632799093	0.00662205464635539	132312.533	1	0.002	**	0.01162791	0.0002943498;0.0630905163	1.654e-05	***
LTR	ERVL-MaLR--int	MSTA-int	111	0.0561019741829834	126293	3150	574.465	26.8057330122182	0.290347933324573	132312.533	1	0.002	**	0.0352381	0.02907531;0.04228208	2.2e-16	***
LTR	ERVL-MaLR--int	THE1C-int	71	0.0358850465494759	126293	1795	339.416	20.9616873446852	0.171548717741365	132312.533	1	0.002	**	0.03955432	0.03101909;0.04963289	2.2e-16	***
LTR	ERVL-MaLR--int	MLT1B-int	27	0.0136464261526176	126293	553	93.06	9.67170832593404	0.0470346821393553	132312.533	1	0.002	**	0.04882459	0.03241879;0.07024486	2.2e-16	***
LTR	ERVL-MaLR--int	MLT1C-int	3	0.00151626957251307	126293	117	20.482	4.45145947881049	0.0103520777947375	132312.533	1	0.002	**	0.02564103	0.005319335;0.073106790	1.042e-06	***
LTR	ERVL-MaLR--int	MLT1A1-int	15	0.00758134786256533	126293	454	82.196	9.52776796329352	0.0415437645940946	132312.533	1	0.002	**	0.03303965	0.01860766;0.05390896	2.2e-16	***
LTR	ERVL-MaLR--int	MSTB2-int	5	0.00252711595418844	126293	88	16.281	4.43437737486365	0.0082287949700284	132312.533	5	0.01	**	0.05681818	0.01870386;0.12763240	0.000844	***
LTR	ERVL-MaLR--int	MLT1L-int	2	0.00101084638167538	126293	109	16.333	3.80217931817629	0.00825507697595196	132312.533	1	0.002	**	0.01834862	0.002229879;0.064711856	9.773e-06	***
LTR	LTR	EUTREP8	40	0.0202169276335075	126293	275	47.115	6.58218049738079	0.0238130136363177	132312.533	154	0.308	ns	0.1454545	0.1059916;0.1927590	0.2977	ns
LTR	LTR	LTR106_Mam	44	0.0222386203968583	126293	639	106.034	9.58001151463925	0.0535920426172835	132312.533	1	0.002	**	0.06885759	0.05047439;0.09133846	4.051e-13	***
LTR	LTR	LTR107_Mam	21	0.0106138870075915	126293	426	72.412	8.35344456113979	0.0365987040949387	132312.533	1	0.002	**	0.04929577	0.03077031;0.07436905	7.065e-14	***
LTR	LTR	LTR91A	65	0.0328525074044497	126293	2403	383.674	17.8183955287568	0.193917737321459	132312.533	1	0.002	**	0.02704952	0.02093689;0.03434828	2.2e-16	***
LTR	LTR	tot	399	0.201663853144238	126293	7931	1267.366	33.7676220112743	0.640556167679198	132312.533	1	0.002	**	0.05030891	0.04560129;0.05535036	2.2e-16	***
LTR	LTR	LTR91	66	0.0333579305952874	126293	1566	247.808	14.8211606429052	0.125247910075106	132312.533	1	0.002	**	0.04214559	0.03274269;0.05330992	2.2e-16	***
LTR	LTR	LTR90A	34	0.0171843884884814	126293	406	63.64	7.59276300499693	0.0321651318649105	132312.533	1	0.002	**	0.08374384	0.05869111;0.11505819	2.05e-05	***
LTR	LTR	MamRep1527	54	0.0272928523052352	126293	1268	222.386	13.9098701823018	0.11239904171763	132312.533	1	0.002	**	0.04258675	0.03215162;0.05520368	2.2e-16	***
LTR	LTR	LTR90B	37	0.0187006580609945	126293	537	83.67	8.75795648549374	0.0422887583773894	132312.533	1	0.002	**	0.0689013	0.04897347;0.09372342	1.351e-09	***
LTR	LTR	EUTREP16	47	0.0237548899693714	126293	411	65.676	7.60650267093117	0.033194173481456	132312.533	9	0.018	*	0.1143552	0.08524447;0.14915521	0.01046	*
LTR	ERVL--int	HERVL-int	73	0.0368958929311513	126293	2324	510.87	30.147204745282	0.25820554550325	132312.533	1	0.002	**	0.03141136	0.02470060;0.03933464	2.2e-16	***
LTR	ERVL--int	LTR57-int	9	0.0045488087175392	126293	366	57.609	7.96615205595391	0.0291169246009684	132312.533	1	0.002	**	0.02459016	0.01130446;0.04616509	2.2e-16	***
LTR	ERVL--int	MER76-int	6	0.00303253914502613	126293	155	23.272	5.01449510530833	0.0117622084971747	132312.533	1	0.002	**	0.03870968	0.01433609;0.08234812	1.395e-05	***
LTR	ERVL--int	tot	854	0.431631404975386	126293	29730	4912.439	73.5941055477365	2.4828605941755	132312.533	1	0.002	**	0.02872519	0.02685585;0.03068736	2.2e-16	***
LTR	ERVL--int	MER21-int	60	0.0303253914502613	126293	1093	165.881	13.4829013060108	0.0838401043193466	132312.533	1	0.002	**	0.05489478	0.04214846;0.07009890	2.2e-16	***
LTR	ERVL--int	ERVL-B4-int	148	0.0748026322439779	126293	3898	701.904	29.3110546026908	0.354758559341737	132312.533	1	0.002	**	0.03796819	0.03218886;0.04445261	2.2e-16	***
LTR	ERVL--int	MER70-int	7	0.00353796233586382	126293	258	49.34	7.40643336939279	0.0249375802359315	132312.533	1	0.002	**	0.02713178	0.01097649;0.05510041	2.221e-15	***
LTR	ERVL--int	LTR52-int	6	0.00303253914502613	126293	170	33.128	5.77052119958975	0.0167436594660709	132312.533	1	0.002	**	0.03529412	0.01306050;0.07523461	1.311e-09	***
LTR	ERVL--int	MER68-int	26	0.0131410029617799	126293	410	60.469	7.5345742287676	0.0305624349267642	132312.533	1	0.002	**	0.06341463	0.04183914;0.09153906	1.946e-07	***
LTR	ERVL--int	HERVL40-int	50	0.0252711595418844	126293	1333	219.147	14.3473076302223	0.110761976002507	132312.533	1	0.002	**	0.03750938	0.02796594;0.04915465	2.2e-16	***
LTR	ERVL--int	HERVL74-int	9	0.0045488087175392	126293	371	72.283	8.26094148109972	0.0365335045033206	132312.533	1	0.002	**	0.02425876	0.01115130;0.04554975	2.2e-16	***
LTR	ERVL--int	ERVL-int	25	0.0126355797709422	126293	820	141.53	13.0748633664774	0.071532544199258	132312.533	1	0.002	**	0.0304878	0.01982526;0.04467852	2.2e-16	***
LTR	ERVL--int	ERVL47-int	3	0.00151626957251307	126293	212	35.317	6.16575441673826	0.0178500308308146	132312.533	1	0.002	**	0.01415094	0.002927826;0.040795871	3.926e-13	***
LTR	ERVL--int	ERV3-16A3_I-int	139	0.0702538235264387	126293	6505	1099.525	35.0918339761805	0.555725433905809	132312.533	1	0.002	**	0.02136818	0.01799305;0.02518133	2.2e-16	***
LTR	ERVL--int	HERVL32-int	3	0.00151626957251307	126293	114	22.019	5.04024235955407	0.0111289132390551	132312.533	1	0.002	**	0.02631579	0.005460178;0.074981845	1.5e-07	***
LTR	ERVL--int	ERVL-E-int	252	0.127366644091097	126293	8861	1506.845	38.4839965829043	0.761594407997817	132312.533	1	0.002	**	0.02843923	0.02507756;0.03211550	2.2e-16	***
LTR	ERVL--int	LTR53-int	9	0.0045488087175392	126293	325	60.61	8.18100414550859	0.0306336995966723	132312.533	1	0.002	**	0.02769231	0.01273922;0.05191601	2.2e-16	***
LTR	ERVL--int	HERVL18-int	34	0.0171843884884814	126293	504	96.858	11.0124979505611	0.0489542794181568	132312.533	1	0.002	**	0.06746032	0.04716720;0.09299602	2.468e-15	***
LTR	ERVL--int	HERVL66-int	9	0.0045488087175392	126293	107	32.146	6.08372383460128	0.0162473338926683	132312.533	1	0.002	**	0.08411215	0.03918444;0.15367207	1.148e-07	***
LTR	ERVL--int	HERV16-int	42	0.0212277740151829	126293	1904	324.857	18.2456420674761	0.164190261505959	132312.533	1	0.002	**	0.02205882	0.01594320;0.02970114	2.2e-16	***
LTR	ERVL?	tot	352	0.177908963174866	126293	3926	671.928	24.1888800467884	0.339607993773186	132312.533	1	0.002	**	0.08965869	0.08090263;0.09903089	2.2e-16	***
LTR	ERVL?	LTR89B	43	0.0217331972060206	126293	732	126.421	10.8237198740503	0.0638961052088914	132312.533	1	0.002	**	0.05874317	0.04283526;0.07831417	2.2e-16	***
LTR	ERVL?	LTR89	85	0.0429609712212035	126293	1093	194.663	12.7942613746994	0.0983871945980369	132312.533	1	0.002	**	0.07776761	0.06258753;0.09526480	2.2e-16	***
LTR	ERVL?	Eutr10	66	0.0333579305952874	126293	999	173.011	12.8282283438689	0.0874437716700193	132312.533	1	0.002	**	0.06606607	0.05146040;0.08328857	2.2e-16	***
LTR	ERVL?	LTR55	25	0.0126355797709422	126293	406	66.83	7.96332308238931	0.0337774318436827	132312.533	1	0.002	**	0.06157635	0.04024171;0.08955948	6.902e-10	***
LTR	ERVL?	LTR87	137	0.0692429771447633	126293	696	116.768	10.293207766587	0.0590172551477352	132312.533	979	0.046	*	0.1968391	0.1679178;0.2283565	0.04243	*
LTR	ERVK	MER11C	71	0.0358850465494759	126293	869	171.752	14.5515030921978	0.0868074438727547	132312.533	1	0.002	**	0.08170311	0.06435981;0.10194250	2.2e-16	***
LTR	ERVK	MER9a1	18	0.00909761743507839	126293	341	59.239	7.6022149846392	0.0299407644020338	132312.533	1	0.002	**	0.05278592	0.03158071;0.08214356	3.712e-11	***
LTR	ERVK	LTR22	6	0.00303253914502613	126293	104	12.582	3.59613795733816	0.0063592345871198	132312.533	37	0.074	ns	0.05769231	0.02146388;0.12134989	0.04943	*
LTR	ERVK	LTR14A	8	0.00404338552670151	126293	133	21.189	4.50839268527095	0.0107094119906598	132312.533	1	0.002	**	0.06015038	0.02632363;0.11508030	0.000812	***
LTR	ERVK	LTR3B_	24	0.0121301565801045	126293	264	45.045	6.62637788568414	0.0227667876312837	132312.533	1	0.002	**	0.09090909	0.0591175;0.1322440	0.0002953	***
LTR	ERVK	MER11A	58	0.0293145450685859	126293	968	181.707	15.3899318062492	0.0918389317375438	132312.533	1	0.002	**	0.05991736	0.04580855;0.07677178	2.2e-16	***
LTR	ERVK	LTR5A	21	0.0106138870075915	126293	267	50.941	7.74903649278842	0.0257467627644627	132312.533	1	0.002	**	0.07865169	0.04934438;0.11771564	4.598e-07	***
LTR	ERVK	LTR13	142	0.0717700930989518	126293	466	117.288	11.9192753607392	0.0592800752069708	132312.533	976	0.052	ns	0.304721	0.2632110;0.3487304	0.0103	*
LTR	ERVK	LTR13A	57	0.0288091218777482	126293	189	47.844	7.37414686875994	0.0241814671424384	132312.533	902	0.2	ns	0.3015873	0.2371002;0.3724201	0.1321	ns
LTR	ERVK	LTR22C0	15	0.00758134786256533	126293	113	17.841	4.23055748295855	0.0090172551477352	132312.533	294	0.588	ns	0.1327434	0.07623938;0.20947362	0.5209	ns
LTR	ERVK	LTR22E	12	0.00606507829005226	126293	122	19.349	4.48657200191063	0.00977943331951843	132312.533	59	0.118	ns	0.09836066	0.05186499;0.16551339	0.08142	ns
LTR	ERVK	LTR3B	8	0.00404338552670151	126293	90	16.004	3.8239517003496	0.00808879274616637	132312.533	18	0.036	*	0.08888889	0.03916069;0.16765322	0.0266	*
LTR	ERVK	LTR5_Hs	90	0.045488087175392	126293	653	145.299	12.5161596847137	0.0734374842055253	132312.533	1	0.002	**	0.1378254	0.1123058;0.1666694	5.446e-08	***
LTR	ERVK	LTR22C2	6	0.00303253914502613	126293	70	12.897	3.53509375941967	0.00651844289223367	132312.533	24	0.048	*	0.08571429	0.03210764;0.17728592	0.03066	*
LTR	ERVK	LTR22B2	8	0.00404338552670151	126293	40	5.98997995991984	2.40733995450765	0.00302747478439649	132312.533	856	0.292	ns	0.2	0.09052241;0.35647802	0.3737	ns
LTR	ERVK	LTR14	16	0.00808677105340301	126293	97	17.853	4.06791579791653	0.00902332022602525	132312.533	383	0.766	ns	0.1649485	0.09732465;0.25400119	0.6958	ns
LTR	ERVK	LTR22A	40	0.0202169276335075	126293	170	31.451	5.42079182260157	0.0158960647750361	132312.533	948	0.108	ns	0.2352941	0.1737306;0.3063249	0.09345	ns
LTR	ERVK	LTR5	5	0.00252711595418844	126293	27	4.91220988900101	2.05661344176085	0.00248274479616334	132312.533	645	0.714	ns	0.1851852	0.06300001;0.38082988	1	ns
LTR	ERVK	MER9a2	28	0.0141518493434553	126293	310	53.805	7.55195385360683	0.0271942947830218	132312.533	1	0.002	**	0.09032258	0.06085904;0.12789375	4.556e-05	***
LTR	ERVK	LTR5B	134	0.0677267075722502	126293	442	113.4	11.4010518805935	0.0573149898409939	132312.533	974	0.056	ns	0.3031674	0.2606291;0.3483638	0.02921	*
LTR	ERVK	LTR22B	16	0.00808677105340301	126293	142	19.845	4.43583719850624	0.0100301232221739	132312.533	233	0.466	ns	0.1126761	0.06579272;0.17652367	0.3983	ns
LTR	ERVK	LTR3A	20	0.0101084638167538	126293	163	34.936	5.46587410939731	0.0176574645951055	132312.533	2	0.004	**	0.1226994	0.07658401;0.18312250	0.003966	**
LTR	ERVK	MER11D	19	0.00960304062591608	126293	260	52.335	7.37462949307693	0.0264513226924904	132312.533	1	0.002	**	0.07307692	0.04456805;0.11176801	1.609e-08	***
LTR	ERVK	LTR3	11	0.00555965509921457	126293	92	20.924	4.35605316762769	0.0105754748450878	132312.533	11	0.022	*	0.1195652	0.06122334;0.20387180	0.01237	*
LTR	ERVK	tot	983	0.496830996593448	126293	8264	1568.34	39.4499010733195	0.79267540711838	132312.533	1	0.002	**	0.1189497	0.1120447;0.1261245	2.2e-16	***
LTR	ERVK	LTR13_	18	0.00909761743507839	126293	44	7.31731731731732	3.13912705185785	0.00369834186689039	132312.533	995	0.014	*	0.4090909	0.2633794;0.5675036	0.0001172	***
LTR	ERVK	LTR14B	39	0.0197115044426698	126293	363	69.051	8.55532539372949	0.0348999767505332	132312.533	1	0.002	**	0.107438	0.07752207;0.14393676	2.304e-05	***
LTR	ERVK	LTR22C	2	0.00101084638167538	126293	16	2.16765755053508	1.19590585579388	0.00109558439583485	132312.533	562	0.88	ns	0.125	0.0155136;0.3834762	1	ns
LTR	ERVK	MER11B	46	0.0232494667785337	126293	544	104.592	11.2659867947046	0.0528632223760955	132312.533	1	0.002	**	0.08455882	0.06257136;0.11117941	4.282e-12	***
LTR	ERVK	MER9B	4	0.00202169276335075	126293	39	6.504	2.49242777151038	0.00328727243320833	132312.533	218	0.436	ns	0.1025641	0.02866011;0.24220973	0.3898	ns
LTR	ERVK	MER9a3	39	0.0197115044426698	126293	575	93.999	9.46152839236451	0.0475092745155519	132312.533	1	0.002	**	0.06782609	0.04867209;0.09155689	1.164e-11	***
LTR	ERVK	LTR14C	19	0.00960304062591608	126293	137	19.196	4.27315385211483	0.00970210357132027	132312.533	537	0.93	ns	0.1386861	0.08560995;0.20807551	1	ns
LTR	ERVK	LTR22B1	13	0.00657050148088995	126293	154	23.862	4.79102388951567	0.0120604081797689	132312.533	8	0.016	*	0.08441558	0.04571442;0.14002715	0.01384	*
LTR	ERV1	LTR64	33	0.0166789652976437	126293	372	64.845	7.6209614914428	0.0327741668098699	132312.533	1	0.002	**	0.08870968	0.06185073;0.12232523	3.97e-06	***
LTR	ERV1	LTR9C	9	0.0045488087175392	126293	153	27.8	5.10588582618826	0.0140507647052877	132312.533	1	0.002	**	0.05882353	0.02724771;0.10872670	1.365e-05	***
LTR	ERV1	LTR43B	13	0.00657050148088995	126293	242	41.092	6.34537625360387	0.0207688497579023	132312.533	1	0.002	**	0.05371901	0.02890970;0.09010942	7.521e-08	***
LTR	ERV1	MER61F	22	0.0111193101984291	126293	159	25.65	4.98320502611845	0.0129641048449867	132312.533	270	0.54	ns	0.1383648	0.08878787;0.20196099	0.5173	ns
LTR	ERV1	MER4E	51	0.0257765827327221	126293	729	115.848	10.9306163766905	0.0585522658121645	132312.533	1	0.002	**	0.06995885	0.05252916;0.09096009	7.964e-13	***
LTR	ERV1	LTR21C	1	0.000505423190837688	126293	22	3.97151576805697	1.90807119463983	0.00200729617195355	132312.533	77	0.154	ns	0.04545455	0.001150148;0.228444398	0.1597	ns
LTR	ERV1	LTR77	7	0.00353796233586382	126293	103	16.93	4.27637549653762	0.00855681462088207	132312.533	6	0.012	*	0.06796117	0.02775869;0.13502238	0.007181	**
LTR	ERV1	LTR10F	34	0.0171843884884814	126293	449	74.895	8.55810821479936	0.0378536698777887	132312.533	1	0.002	**	0.07572383	0.05300838;0.10421095	1.94e-08	***
LTR	ERV1	LTR2752	30	0.0151626957251307	126293	230	42.691	7.16273857011575	0.0215770214400518	132312.533	49	0.098	ns	0.1304348	0.0897634;0.1809410	0.03354	*
LTR	ERV1	LTR68	17	0.0085921942442407	126293	352	53.094	7.07511280625414	0.0268349388943362	132312.533	1	0.002	**	0.04829545	0.02838213;0.07620135	1.551e-09	***
LTR	ERV1	MER95	6	0.00303253914502613	126293	139	23.588	4.41857214264741	0.0119219222254794	132312.533	1	0.002	**	0.04316547	0.01600332;0.09158403	7.754e-06	***
LTR	ERV1	LTR9B	55	0.0277982754960729	126293	685	116.816	10.5800794931835	0.0590415154608954	132312.533	1	0.002	**	0.08029197	0.06105728;0.10323060	9.578e-12	***
LTR	ERV1	MER57E3	97	0.0490260495112558	126293	243	73.422	7.22371774767661	0.0371091815176848	132312.533	998	0.008	**	0.399177	0.3371136;0.4637315	0.00128	**
LTR	ERV1	HERV-Fc1_LTR3	1	0.000505423190837688	126293	5	1.61948249619482	0.889360060463373	0.000818524010732573	132312.533	385	0.77	ns	0.2	0.005050763;0.716417936	1	ns
LTR	ERV1	LTR60B	16	0.00808677105340301	126293	247	41.456	6.67612422252872	0.0209528237993672	132312.533	1	0.002	**	0.06477733	0.03747592;0.10306450	2.206e-06	***
LTR	ERV1	LTR6B	19	0.00960304062591608	126293	154	29.362	5.50247519151456	0.0148402357293762	132312.533	31	0.062	ns	0.1233766	0.07594158;0.18594748	0.03128	*
LTR	ERV1	LTR12F	54	0.0272928523052352	126293	637	109.477	10.2673701545181	0.0553322146633376	132312.533	1	0.002	**	0.08477237	0.06432361;0.10916302	3.112e-10	***
LTR	ERV1	MER90a	129	0.0651995916180618	126293	1252	210.255	14.279771948	0.106267752989578	132312.533	1	0.002	**	0.1030351	0.08674381;0.12121661	8.556e-11	***
LTR	ERV1	LTR109A2	2	0.00101084638167538	126293	26	5.158953722334	2.09898198886946	0.00260745485172602	132312.533	93	0.186	ns	0.07692308	0.009455391;0.251302917	0.1437	ns
LTR	ERV1	MER51B	72	0.0363904697403136	126293	713	117.311	10.7386031026664	0.0592916999403601	132312.533	1	0.002	**	0.1009818	0.07985273;0.12547711	1.469e-06	***
LTR	ERV1	LTR58	5	0.00252711595418844	126293	76	12.863	3.58707375141606	0.00650125850374519	132312.533	14	0.028	*	0.06578947	0.02170508;0.14689038	0.01354	*
LTR	ERV1	LTR78B	118	0.0596399365188472	126293	3270	531.743	22.2651451306226	0.268755243765605	132312.533	1	0.002	**	0.03608563	0.02995831;0.04305949	2.2e-16	***
LTR	ERV1	LTR12C	325	0.164262537022249	126293	2731	571.793	27.6848442582147	0.288997442558654	132312.533	1	0.002	**	0.119004	0.1070903;0.1317409	2.2e-16	***
LTR	ERV1	MER41B	266	0.134442568762825	126293	2851	523.056	22.4994464173919	0.264364632506798	132312.533	1	0.002	**	0.0933006	0.0828704;0.1045740	2.2e-16	***
LTR	ERV1	LTR12	54	0.0272928523052352	126293	778	136.739	11.8900905485725	0.0691110616919547	132312.533	1	0.002	**	0.06940874	0.05256869;0.08959585	2.2e-16	***
LTR	ERV1	LTR6A	42	0.0212277740151829	126293	287	50.412	7.15943527895277	0.0254793938965095	132312.533	132	0.264	ns	0.1463415	0.1075493;0.1926210	0.2144	ns
LTR	ERV1	MER101B	8	0.00404338552670151	126293	261	40.613	6.28830452298343	0.020526752049491	132312.533	1	0.002	**	0.03065134	0.01332411;0.05949973	9.984e-11	***
LTR	ERV1	MER50B	40	0.0202169276335075	126293	692	108.023	10.4575250815301	0.0545973293438596	132312.533	1	0.002	**	0.05780347	0.04161307;0.07788323	1.868e-15	***
LTR	ERV1	HERV1_LTRb	4	0.00202169276335075	126293	10	1.5773381294964	0.842213364967039	0.000797223270440023	132312.533	552	0.9	ns	0.4	0.1215523;0.7376219	0.05865	ns
LTR	ERV1	LTR25	10	0.00505423190837688	126293	284	30.141	5.37959655169968	0.0152339603950388	132312.533	1	0.002	**	0.03521127	0.01701196;0.06379984	1.79e-05	***
LTR	ERV1	LTR10B2	21	0.0106138870075915	126293	101	20.933	4.42900972307889	0.0105800236538053	132312.533	566	0.872	ns	0.2079208	0.1335547;0.3000968	1	ns
LTR	ERV1	LTR24B	58	0.0293145450685859	126293	454	78.393	8.62606283074501	0.0396216401993389	132312.533	8	0.016	*	0.1277533	0.09845591;0.16200194	0.01077	*
LTR	ERV1	MER31B	128	0.0646941684272241	126293	1486	249.45	15.1292562406218	0.126077814954461	132312.533	1	0.002	**	0.08613728	0.07236461;0.10157027	2.2e-16	***
LTR	ERV1	LTR45C	31	0.0156681189159683	126293	424	78.005	8.36689787077504	0.0394255360012939	132312.533	1	0.002	**	0.07311321	0.05021459;0.10217523	9.899e-11	***
LTR	ERV1	LTR49	78	0.0394230088853397	126293	1462	239.242	14.5112374390337	0.12091845502239	132312.533	1	0.002	**	0.05335157	0.04239743;0.06614075	2.2e-16	***
LTR	ERV1	LTR35	12	0.00606507829005226	126293	105	17.793	4.17103686732071	0.00899299483457499	132312.533	92	0.184	ns	0.1142857	0.06046746;0.19112585	0.1522	ns
LTR	ERV1	MER4B	136	0.0687375539539256	126293	1738	291.777	16.7129468853818	0.147470862353048	132312.533	1	0.002	**	0.07825086	0.06605729;0.09188982	2.2e-16	***
LTR	ERV1	MER34A1	63	0.0318416610227744	126293	775	133.662	11.0639127873536	0.0675558745337471	132312.533	1	0.002	**	0.08129032	0.0630287;0.1028095	3.117e-13	***
LTR	ERV1	MER89	85	0.0429609712212035	126293	1388	230.983	15.4093529766554	0.116744164889262	132312.533	1	0.002	**	0.06123919	0.04920523;0.07516916	2.2e-16	***
LTR	ERV1	MER92D	10	0.00505423190837688	126293	231	33.828	5.68988495409096	0.0170974556996573	132312.533	1	0.002	**	0.04329004	0.02095154;0.07816906	8.695e-07	***
LTR	ERV1	MER49	110	0.0555965509921457	126293	1335	245.387	15.1928948872509	0.124024280530088	132312.533	1	0.002	**	0.082397	0.06820461;0.09845821	2.2e-16	***
LTR	ERV1	LTR1A1	20	0.0101084638167538	126293	359	61.256	8.4513839038284	0.0309602029779534	132312.533	1	0.002	**	0.05571031	0.03435770;0.08473114	9.284e-11	***
LTR	ERV1	LTR72	20	0.0101084638167538	126293	153	30.808	5.57298790544124	0.0155710776633275	132312.533	25	0.05	*	0.130719	0.08170953;0.19464322	0.02669	*
LTR	ERV1	MER34D	29	0.014657272534293	126293	249	47.798	6.70194838178511	0.0241582176756598	132312.533	3	0.006	**	0.1164659	0.07940237;0.16296658	0.001665	**
LTR	ERV1	LTR29	51	0.0257765827327221	126293	708	111.846	9.84892305205425	0.0565295622024321	132312.533	1	0.002	**	0.0720339	0.05410102;0.09362649	9.652e-12	***
LTR	ERV1	LTR27C	7	0.00353796233586382	126293	120	21.134	4.66431128890425	0.0106816137151637	132312.533	1	0.002	**	0.05833333	0.02377202;0.11649838	0.0002658	***
LTR	ERV1	LTR26	34	0.0171843884884814	126293	596	112.071	10.242698466316	0.0566432824203706	132312.533	1	0.002	**	0.05704698	0.03982652;0.07880818	2.2e-16	***
LTR	ERV1	LTR23	100	0.0505423190837688	126293	856	146.067	11.3684542815966	0.0738256492160886	132312.533	1	0.002	**	0.1168224	0.09606898;0.14025437	1.506e-05	***
LTR	ERV1	MER61E	6	0.00303253914502613	126293	318	48.831	7.06869191614725	0.0246803198317952	132312.533	1	0.002	**	0.01886792	0.006954899;0.040613103	1.042e-15	***
LTR	ERV1	PABL_A	58	0.0293145450685859	126293	524	95.237	10.0512615555889	0.0481349884258089	132312.533	1	0.002	**	0.110687	0.08512915;0.14073142	9.298e-06	***
LTR	ERV1	MER65D	30	0.0151626957251307	126293	470	78.493	8.49730281649155	0.0396721825184227	132312.533	1	0.002	**	0.06382979	0.04347645;0.08986973	3.304e-11	***
LTR	ERV1	MER57E1	32	0.016173542106806	126293	501	84.439	9.0228427167213	0.0426774288111436	132312.533	1	0.002	**	0.06387226	0.04409519;0.08897509	3.87e-12	***
LTR	ERV1	LTR8A	111	0.0561019741829834	126293	1442	252.927	16.3637233673282	0.127835171389004	132312.533	1	0.002	**	0.07697642	0.06374467;0.09196050	2.2e-16	***
LTR	ERV1	LTR8	276	0.139496800671202	126293	3403	606.797	25.2558042169844	0.306689275930737	132312.533	1	0.002	**	0.08110491	0.07214867;0.09078839	2.2e-16	***
LTR	ERV1	MER57B2	114	0.0576182437554965	126293	1104	187.335	13.5801028786307	0.0946834534555784	132312.533	1	0.002	**	0.1032609	0.08593394;0.12273381	5.594e-10	***
LTR	ERV1	LTR39	64	0.0323470842136121	126293	1272	217.076	14.5905142852165	0.109715244574282	132312.533	1	0.002	**	0.05031447	0.03896068;0.06379932	2.2e-16	***
LTR	ERV1	MER4E1	80	0.0404338552670151	126293	1050	189.991	13.4023334364409	0.0960258574504433	132312.533	1	0.002	**	0.07619048	0.06087354;0.09393086	2.2e-16	***
LTR	ERV1	LTR44	17	0.0085921942442407	126293	218	41.389	6.04319445320099	0.0209189604455811	132312.533	1	0.002	**	0.07798165	0.04608208;0.12192123	5.608e-06	***
LTR	ERV1	LTR1B	12	0.00606507829005226	126293	321	56.631	8.06460643037691	0.0286226207203291	132312.533	1	0.002	**	0.03738318	0.01946301;0.06438989	3.709e-14	***
LTR	ERV1	LTR46	25	0.0126355797709422	126293	255	47.52	6.43653859065795	0.024017710028607	132312.533	1	0.002	**	0.09803922	0.06445549;0.14131909	0.0001423	***
LTR	ERV1	LTR1B1	6	0.00303253914502613	126293	168	29.261	5.66859876971479	0.0147891879871016	132312.533	1	0.002	**	0.03571429	0.01321730;0.07611127	6.213e-08	***
LTR	ERV1	MER4D1	103	0.0520585886562819	126293	1536	269.979	16.5258483190021	0.136453647639168	132312.533	1	0.002	**	0.06705729	0.05506074;0.08073932	2.2e-16	***
LTR	ERV1	HERV1_LTRa	2	0.00101084638167538	126293	27	5.95195195195195	2.34236355584465	0.00300825454726816	132312.533	53	0.106	ns	0.07407407	0.009100073;0.242898347	0.09966	ns
LTR	ERV1	LTR28B	21	0.0106138870075915	126293	261	47.268	7.53810314329794	0.0238903433845159	132312.533	1	0.002	**	0.08045977	0.05049469;0.12036235	5.585e-06	***
LTR	ERV1	LTR38B	20	0.0101084638167538	126293	226	43.22	6.56831353870555	0.0218443903080049	132312.533	1	0.002	**	0.08849558	0.0548948;0.1333647	2.902e-05	***
LTR	ERV1	LTR1A2	78	0.0394230088853397	126293	837	147.98	12.6906521760173	0.0747925237801611	132312.533	1	0.002	**	0.09318996	0.07435936;0.11494012	1.079e-11	***
LTR	ERV1	MER72	57	0.0288091218777482	126293	774	139.134	11.9808006236472	0.0703215502340109	132312.533	1	0.002	**	0.07364341	0.05625084;0.09436369	2.2e-16	***
LTR	ERV1	MER51E	28	0.0141518493434553	126293	233	45.937	6.48668699014436	0.0232176251175109	132312.533	5	0.01	**	0.1201717	0.08135808;0.16898060	0.002252	**
LTR	ERV1	MER92B	79	0.0399284320761774	126293	804	154.061	11.4546273395291	0.0778660022036451	132312.533	1	0.002	**	0.09825871	0.0785650;0.1209533	5.093e-13	***
LTR	ERV1	LTR26C	39	0.0197115044426698	126293	312	58.95	7.45191458828071	0.0297946970998817	132312.533	5	0.01	**	0.125	0.09041766;0.16689749	0.002979	**
LTR	ERV1	LTR10A	43	0.0217331972060206	126293	311	60.504	7.55215327036064	0.0305801247384435	132312.533	12	0.024	*	0.1382637	0.1019021;0.1816895	0.01197	*
LTR	ERV1	MER65A	94	0.0475097799387427	126293	1394	240.43	15.0587471545898	0.121518897773105	132312.533	1	0.002	**	0.06743185	0.0548322;0.0818897	2.2e-16	***
LTR	ERV1	MER51C	23	0.0116247333892668	126293	180	33.505	5.94249848870728	0.0169342040090168	132312.533	39	0.078	ns	0.1277778	0.08275386;0.18553809	0.0442	*
LTR	ERV1	HERV-Fc1_LTR1	1	0.000505423190837688	126293	17	3.48453608247423	1.60116960644519	0.00176116534539318	132312.533	99	0.198	ns	0.05882353	0.001488174;0.286889397	0.2252	ns
LTR	ERV1	MER39	167	0.084405672869894	126293	3348	546.132	21.7589988287612	0.276027778058568	132312.533	1	0.002	**	0.04988053	0.04275304;0.05780658	2.2e-16	***
LTR	ERV1	LTR71B	22	0.0111193101984291	126293	233	42.771	6.24464206776934	0.0216174552953188	132312.533	1	0.002	**	0.0944206	0.06012243;0.13946195	0.0002464	***
LTR	ERV1	LTR19B	26	0.0131410029617799	126293	283	46.34	6.66489465939415	0.0234213106634185	132312.533	1	0.002	**	0.09187279	0.0608941;0.1317149	0.0006933	***
LTR	ERV1	MER34B	52	0.0262820059235598	126293	667	108.442	10.5804812075152	0.0548091016608206	132312.533	1	0.002	**	0.07796102	0.05877045;0.10098087	1.543e-10	***
LTR	ERV1	MER67C	77	0.038917585694502	126293	1648	281.216	15.9452687526926	0.142133088034611	132312.533	1	0.002	**	0.0467233	0.03704635;0.05805270	2.2e-16	***
LTR	ERV1	LTR51	21	0.0106138870075915	126293	414	72.1	8.71641990590037	0.0364410120593973	132312.533	1	0.002	**	0.05072464	0.03166997;0.07649520	5.824e-14	***
LTR	ERV1	LTR48B	75	0.0379067393128266	126293	1013	172.563	13.2275091380803	0.087217342080524	132312.533	1	0.002	**	0.07403751	0.05867735;0.09192517	2.2e-16	***
LTR	ERV1	MER41C	54	0.0272928523052352	126293	837	139.499	11.9514365595035	0.0705060296986667	132312.533	1	0.002	**	0.06451613	0.04883454;0.08334425	2.2e-16	***
LTR	ERV1	LTR27E	18	0.00909761743507839	126293	222	39.633	6.97301469480267	0.0200314373224701	132312.533	1	0.002	**	0.08108108	0.04876106;0.12511661	4.871e-05	***
LTR	ERV1	LTR1	22	0.0111193101984291	126293	244	41.191	6.70249524001639	0.0208188866537952	132312.533	3	0.006	**	0.09016393	0.05736966;0.13332609	0.0005888	***
LTR	ERV1	LTR4	7	0.00353796233586382	126293	102	16.774	3.90899017704116	0.00847796860311139	132312.533	8	0.016	*	0.06862745	0.02803526;0.13629700	0.007012	**
LTR	ERV1	MER87	14	0.00707592467172764	126293	165	30.39	5.404915643478	0.0153598107695573	132312.533	1	0.002	**	0.08484848	0.04716487;0.13826362	0.0005689	***
LTR	ERV1	LTR31	21	0.0106138870075915	126293	241	47.974	6.93118787549186	0.0242471721572473	132312.533	1	0.002	**	0.08713693	0.05474916;0.13011322	3.348e-06	***
LTR	ERV1	MER34C_	27	0.0136464261526176	126293	651	104.942	9.80064736069452	0.0530401204928887	132312.533	1	0.002	**	0.04147465	0.02750698;0.05977207	2.2e-16	***
LTR	ERV1	MER61A	55	0.0277982754960729	126293	811	122.059	10.6838037544061	0.0616914492504574	132312.533	1	0.002	**	0.06781751	0.05149455;0.08736205	6.725e-13	***
LTR	ERV1	LTR12_	24	0.0121301565801045	126293	545	97.78	9.8735549366521	0.0494202796001092	132312.533	1	0.002	**	0.0440367	0.02841572;0.06481683	2.2e-16	***
LTR	ERV1	LTR10C	84	0.0424555480303658	126293	519	104.384	9.83133760986772	0.0527580943524013	132312.533	21	0.042	*	0.1618497	0.1312002;0.1964092	0.02473	*
LTR	ERV1	MER66B	177	0.0894599047782708	126293	1430	279.679	15.9907367767299	0.141356252590294	132312.533	1	0.002	**	0.1237762	0.1071438;0.1419709	6.187e-13	***
LTR	ERV1	LTR70	18	0.00909761743507839	126293	151	47.903	7.14175017734417	0.0242112871106978	132312.533	1	0.002	**	0.1192053	0.07220119;0.18184089	2.029e-08	***
LTR	ERV1	MER83B	8	0.00404338552670151	126293	147	27.604	4.98498084590443	0.0139517017598836	132312.533	1	0.002	**	0.05442177	0.02378533;0.10441525	4.071e-06	***
LTR	ERV1	HERV1_LTRd	4	0.00202169276335075	126293	16	2.96905016008538	1.57846838788147	0.0015006268056675	132312.533	791	0.422	ns	0.25	0.07266204;0.52377082	0.5184	ns
LTR	ERV1	MER57F	27	0.0136464261526176	126293	413	70.047	8.10237245746204	0.0354033782486076	132312.533	1	0.002	**	0.0653753	0.04352127;0.09369487	4.603e-10	***
LTR	ERV1	LTR12E	16	0.00808677105340301	126293	112	20.159	4.90568902242944	0.010188826104097	132312.533	230	0.46	ns	0.1428571	0.08391576;0.22160169	0.3884	ns
LTR	ERV1	MER90	71	0.0358850465494759	126293	701	116.012	10.4578785240231	0.0586351552154619	132312.533	1	0.002	**	0.1012839	0.07995301;0.12603693	1.61e-06	***
LTR	ERV1	LTR61	21	0.0106138870075915	126293	184	31.53	5.31651816185794	0.0159359932071123	132312.533	25	0.05	*	0.1141304	0.07205322;0.16915811	0.03962	*
LTR	ERV1	MER72B	12	0.00606507829005226	126293	188	31.518	5.6593024043343	0.0159299281288223	132312.533	1	0.002	**	0.06382979	0.03341374;0.10884275	3.436e-05	***
LTR	ERV1	MER50	217	0.109676832411778	126293	2531	427.189	21.215073847582	0.215911227470761	132312.533	1	0.002	**	0.08573686	0.07511595;0.09732721	2.2e-16	***
LTR	ERV1	LTR56	112	0.0566073973738211	126293	976	171.733	12.5134446615349	0.0867978408321287	132312.533	1	0.002	**	0.1147541	0.09543185;0.13643422	1.688e-07	***
LTR	ERV1	MER61B	28	0.0141518493434553	126293	429	64.256	7.99940338115625	0.0324764725504665	132312.533	1	0.002	**	0.06526807	0.04380479;0.09295149	1.001e-07	***
LTR	ERV1	LTR1D	33	0.0166789652976437	126293	296	54.671	8.23192101052504	0.0276319912662873	132312.533	5	0.01	**	0.1114865	0.0779961;0.1529955	0.000724	***
LTR	ERV1	LTR26E	10	0.00505423190837688	126293	118	21.917	4.48153937784721	0.0110773600735896	132312.533	4	0.008	**	0.08474576	0.04138866;0.15033079	0.00296	**
LTR	ERV1	MER57C2	29	0.014657272534293	126293	454	70.831	8.3643530175024	0.0357996300302243	132312.533	1	0.002	**	0.06387665	0.04319293;0.09045175	2.791e-09	***
LTR	ERV1	MER4A	74	0.0374013161219889	126293	834	147.376	11.9848345946142	0.0744872481728952	132312.533	1	0.002	**	0.08872902	0.07031227;0.11011060	6.94e-13	***
LTR	ERV1	MER52D	91	0.0459935103662296	126293	657	124.892	12.5796097945279	0.0631233131501006	132312.533	7	0.014	*	0.1385084	0.1130058;0.1673083	0.0005867	***
LTR	ERV1	HERV-Fc1_LTR2	0	0	126293	3	1.33264033264033	0.585906610123624	0.000673547329162075	132312.533	1	0.002	**	0	0.0000000;0.7075982	0.2593	ns
LTR	ERV1	LTR10D	26	0.0131410029617799	126293	181	33.806	5.45986942830816	0.0170863363894589	132312.533	91	0.182	ns	0.1436464	0.09602971;0.20335000	0.1524	ns
LTR	ERV1	LTR35B	15	0.00758134786256533	126293	206	33.665	5.48222854593183	0.0170150717195508	132312.533	1	0.002	**	0.07281553	0.04132489;0.11725462	0.0002069	***
LTR	ERV1	MER65C	63	0.0318416610227744	126293	680	120.075	10.3304449610408	0.0606886896398354	132312.533	1	0.002	**	0.09264706	0.07192674;0.11697935	8.919e-10	***
LTR	ERV1	LTR7B	80	0.0404338552670151	126293	845	154.077	11.8233185638323	0.0778740889746985	132312.533	1	0.002	**	0.09467456	0.07578462;0.11644464	1.363e-12	***
LTR	ERV1	LTR1F	7	0.00353796233586382	126293	132	21.688	4.95370519865638	0.0109616181628878	132312.533	2	0.004	**	0.0530303	0.02158397;0.10621067	0.0002176	***
LTR	ERV1	MER52A	232	0.117258180274344	126293	1420	280.45	19.8734610587702	0.14174593387043	132312.533	8	0.016	*	0.1633803	0.1445104;0.1836540	0.00108	**
LTR	ERV1	LTR27B	18	0.00909761743507839	126293	150	24.281	5.01250078944274	0.0122721804967299	132312.533	120	0.24	ns	0.12	0.07269347;0.18300888	0.1836	ns
LTR	ERV1	MER4D	79	0.0399284320761774	126293	1315	232.341	15.0071294034846	0.117430529582419	132312.533	1	0.002	**	0.06007605	0.04784786;0.07431326	2.2e-16	***
LTR	ERV1	MER4D0	37	0.0187006580609945	126293	444	75.677	8.80921524730059	0.0382489108130237	132312.533	1	0.002	**	0.08333333	0.0593517;0.1130353	1.815e-07	***
LTR	ERV1	MER101	23	0.0116247333892668	126293	364	59.304	7.3218299074202	0.0299736169094383	132312.533	1	0.002	**	0.06318681	0.04047309;0.09330517	1.435e-08	***
LTR	ERV1	LTR10G	11	0.00555965509921457	126293	116	22.005	4.88885220433957	0.0111218373143833	132312.533	14	0.028	*	0.09482759	0.04829409;0.16333954	0.008632	**
LTR	ERV1	LTR1F1	13	0.00657050148088995	126293	221	36.367	6.50112110143901	0.0183807251811942	132312.533	1	0.002	**	0.05882353	0.03168944;0.09848957	2.945e-06	***
LTR	ERV1	MER61D	16	0.00808677105340301	126293	267	45.211	6.60045794207077	0.0228506878809627	132312.533	1	0.002	**	0.05992509	0.03463680;0.09549219	1.282e-07	***
LTR	ERV1	MER51D	19	0.00960304062591608	126293	151	28.747	5.07727976083354	0.014529400467011	132312.533	30	0.06	ns	0.1258278	0.07748574;0.18950455	0.04818	*
LTR	ERV1	MER57C1	23	0.0116247333892668	126293	187	35.09	5.668688916675	0.0177352997664945	132312.533	17	0.034	*	0.1229947	0.07958981;0.17881825	0.02413	*
LTR	ERV1	MER67D	10	0.00505423190837688	126293	1042	164.788	13.0127009643035	0.083287676771761	132312.533	1	0.002	**	0.009596929	0.004611421;0.017578071	2.2e-16	***
LTR	ERV1	MER41A	227	0.114731064320155	126293	2558	472.525	21.603890925088	0.238825093250579	132312.533	1	0.002	**	0.0887412	0.07800124;0.10043297	2.2e-16	***
LTR	ERV1	MER4A1_	30	0.0151626957251307	126293	400	70.595	8.71785386296284	0.0356803501571866	132312.533	1	0.002	**	0.075	0.05117168;0.10533764	8.006e-09	***
LTR	ERV1	LTR9	46	0.0232494667785337	126293	810	137.173	11.4479748046162	0.0693304153567782	132312.533	1	0.002	**	0.05679012	0.04187389;0.07502656	2.2e-16	***
LTR	ERV1	MER66C	70	0.0353796233586382	126293	589	102.118	9.97233791663337	0.0516128054019631	132312.533	1	0.002	**	0.1188455	0.09382783;0.14775775	0.0003171	***
LTR	ERV1	MER57B1	83	0.0419501248395281	126293	1010	166.474	12.4917319602755	0.0841398202715133	132312.533	1	0.002	**	0.08217822	0.0659836;0.1008552	2.036e-14	***
LTR	ERV1	LTR37A	127	0.0641887452363864	126293	1963	327.099	17.4335632653835	0.165323420299817	132312.533	1	0.002	**	0.06469689	0.05421709;0.07649869	2.2e-16	***
LTR	ERV1	MER66D	26	0.0131410029617799	126293	246	43.519	6.48488185649458	0.0219955118420654	132312.533	3	0.006	**	0.1056911	0.07021147;0.15101893	0.002535	**
LTR	ERV1	PRIMA4_LTR	23	0.0116247333892668	126293	334	52.097	7.0489203626001	0.0263310319730711	132312.533	1	0.002	**	0.06886228	0.04415041;0.10153767	2.357e-06	***
LTR	ERV1	MER83C	4	0.00202169276335075	126293	151	25.794	4.93476604469917	0.0130368857844673	132312.533	1	0.002	**	0.02649007	0.007263808;0.066434243	5.036e-08	***
LTR	ERV1	PrimLTR79	18	0.00909761743507839	126293	141	23.34	4.62728989926197	0.0117965772741516	132312.533	162	0.324	ns	0.1276596	0.07744599;0.19423597	0.2576	ns
LTR	ERV1	MER110A	32	0.016173542106806	126293	635	105.611	9.40670851919869	0.0533782486075591	132312.533	1	0.002	**	0.0503937	0.03472111;0.07039903	2.2e-16	***
LTR	ERV1	LTR9D	44	0.0222386203968583	126293	724	133.25	11.8107151770328	0.067347640179122	132312.533	1	0.002	**	0.06077348	0.04450169;0.08072989	2.2e-16	***
LTR	ERV1	LTR06	8	0.00404338552670151	126293	98	16.325	4.09782468721726	0.00825103359042526	132312.533	20	0.04	*	0.08163265	0.0359030;0.1545251	0.02085	*
LTR	ERV1	LTR19C	21	0.0106138870075915	126293	129	21.847	4.67883345316784	0.011041980450231	132312.533	479	0.958	ns	0.1627907	0.1036855;0.2380145	0.907	ns
LTR	ERV1	LTR59	5	0.00252711595418844	126293	114	19.484	4.28276617224033	0.00984766545028152	132312.533	1	0.002	**	0.04385965	0.01439231;0.09938865	8.383e-05	***
LTR	ERV1	MER31A	130	0.0657050148088995	126293	1349	232.766	14.9502760762052	0.117645334438525	132312.533	1	0.002	**	0.09636768	0.08114232;0.11337648	2.77e-15	***
LTR	ERV1	MER34A	102	0.0515531654654442	126293	1464	247.151	14.7898254870684	0.124915847038726	132312.533	1	0.002	**	0.06967213	0.05716313;0.08393910	2.2e-16	***
LTR	ERV1	LTR78	161	0.0813731337248678	126293	4812	787.914	27.6898416631683	0.398230007985686	132312.533	1	0.002	**	0.03345802	0.02855794;0.03893421	2.2e-16	***
LTR	ERV1	LTR10B1	17	0.0085921942442407	126293	171	32.421	5.62489096768982	0.0163863252701487	132312.533	3	0.006	**	0.0994152	0.05898667;0.15439883	0.001703	**
LTR	ERV1	HERV-Fc2_LTR	1	0.000505423190837688	126293	4	1.21728971962617	0.450843747305238	0.000615246454267373	132312.533	343	0.686	ns	0.25	0.006309463;0.805879550	1	ns
LTR	ERV1	MER41G	18	0.00909761743507839	126293	114	22.15	4.5484270015235	0.0111951236770548	132312.533	213	0.426	ns	0.1578947	0.09634672;0.23801543	0.4067	ns
LTR	ERV1	MER41E	27	0.0136464261526176	126293	360	65.787	7.76775186067172	0.033250275455639	132312.533	1	0.002	**	0.075	0.05000475;0.10724684	7.148e-09	***
LTR	ERV1	LTR1C1	4	0.00202169276335075	126293	70	13.933	3.7697110926067	0.00704206131794151	132312.533	4	0.008	**	0.05714286	0.01578708;0.13989417	0.00143	**
LTR	ERV1	MER87B	16	0.00808677105340301	126293	202	35.374	5.80084250551364	0.0178788399526924	132312.533	1	0.002	**	0.07920792	0.04595104;0.12544270	0.0001305	***
LTR	ERV1	LTR19A	35	0.0176898116793191	126293	447	76.471	8.32925780220156	0.0386502168265489	132312.533	1	0.002	**	0.07829978	0.05514244;0.10721533	1.716e-08	***
LTR	ERV1	MER4CL34	74	0.0374013161219889	126293	896	150.785	11.5679986857534	0.0762102358304608	132312.533	1	0.002	**	0.08258929	0.06540445;0.10257497	1.141e-13	***
LTR	ERV1	LTR7Y	20	0.0101084638167538	126293	257	46.159	6.46680280652956	0.0233298290658769	132312.533	1	0.002	**	0.07782101	0.04818147;0.11763071	4.403e-06	***
LTR	ERV1	HERV1_LTRc	2	0.00101084638167538	126293	34	6.228	2.44949301203657	0.00314777563253712	132312.533	41	0.082	ns	0.05882353	0.007204917;0.196773209	0.07336	ns
LTR	ERV1	LTR12B	12	0.00606507829005226	126293	171	27.299	5.18154874988622	0.0137975476866781	132312.533	1	0.002	**	0.07017544	0.03678416;0.11937339	0.0007494	***
LTR	ERV1	LOR1a	27	0.0136464261526176	126293	808	137.747	11.6388338528159	0.0696205282683191	132312.533	1	0.002	**	0.03341584	0.02213446;0.04824766	2.2e-16	***
LTR	ERV1	LTR54	122	0.061661629282198	126293	1113	203.073	13.3519266379405	0.102637803632982	132312.533	1	0.002	**	0.1096137	0.09186155;0.12945840	3.362e-11	***
LTR	ERV1	MER51A	149	0.0753080554348156	126293	941	166.721	12.5723993026082	0.0842646597996503	132312.533	78	0.156	ns	0.1583422	0.1355841;0.1832614	0.1351	ns
LTR	ERV1	LTR48	63	0.0318416610227744	126293	975	165.678	13.1374620421492	0.0837375034116065	132312.533	1	0.002	**	0.06461538	0.05000588;0.08191742	2.2e-16	***
LTR	ERV1	LTR43	32	0.016173542106806	126293	424	69.673	8.06530347352906	0.0352143499752343	132312.533	1	0.002	**	0.0754717	0.05219275;0.10487507	8.806e-08	***
LTR	ERV1	LTR12D	39	0.0197115044426698	126293	490	83.382	10.1476623441584	0.0421431964984281	132312.533	1	0.002	**	0.07959184	0.05720763;0.10719996	8.399e-09	***
LTR	ERV1	MER92A	9	0.0045488087175392	126293	151	24.247	4.71277001361207	0.0122549961082414	132312.533	2	0.004	**	0.05960265	0.02761342;0.11012751	0.0003276	***
LTR	ERV1	LTR2C	49	0.0247657363510467	126293	291	49.801	6.96993392931231	0.0251705803269077	132312.533	484	0.968	ns	0.1683849	0.1272443;0.2164285	1	ns
LTR	ERV1	LTR17	61	0.030830814641099	126293	843	143.293	12.6919753087231	0.0724236052847049	132312.533	1	0.002	**	0.07236062	0.05579897;0.09198282	2.2e-16	***
LTR	ERV1	MER50C	12	0.00606507829005226	126293	85	13.171	3.56292765200944	0.00665692884652319	132312.533	439	0.878	ns	0.1411765	0.07513135;0.23362462	0.8807	ns
LTR	ERV1	MER57D	29	0.014657272534293	126293	452	73.237	8.51136148182382	0.0370156782273798	132312.533	1	0.002	**	0.06415929	0.04338593;0.09084623	5.679e-10	***
LTR	ERV1	LTR73	12	0.00606507829005226	126293	217	38.162	6.0856216437428	0.0192879598087479	132312.533	1	0.002	**	0.05529954	0.02889716;0.09460416	2.41e-07	***
LTR	ERV1	MER92C	10	0.00505423190837688	126293	128	21.943	4.61790819268596	0.0110905010765514	132312.533	4	0.008	**	0.078125	0.03809939;0.13898246	0.003213	**
LTR	ERV1	LTR45	11	0.00555965509921457	126293	174	31.435	5.36512437503173	0.0158879780039827	132312.533	1	0.002	**	0.06321839	0.03197791;0.11029829	1.116e-05	***
LTR	ERV1	LTR24	39	0.0197115044426698	126293	308	63.045	7.60781531412624	0.0318644050663621	132312.533	4	0.008	**	0.1266234	0.09161302;0.16901171	0.0005078	***
LTR	ERV1	LTR24C	27	0.0136464261526176	126293	382	74.953	8.13098419036121	0.0378829844228573	132312.533	1	0.002	**	0.07068063	0.04709261;0.10117272	7.208e-12	***
LTR	ERV1	MER84	40	0.0202169276335075	126293	358	57.808	7.42605428759329	0.0292175038159451	132312.533	10	0.02	*	0.1117318	0.08103265;0.14902897	0.009563	**
LTR	ERV1	LTR15	24	0.0121301565801045	126293	264	49.742	6.94922497316986	0.0251407603586483	132312.533	1	0.002	**	0.09090909	0.0591175;0.1322440	1.812e-05	***
LTR	ERV1	MER4C	63	0.0318416610227744	126293	668	113.719	10.8594643959528	0.0574762198388711	132312.533	1	0.002	**	0.09431138	0.07323271;0.11905188	3.017e-08	***
LTR	ERV1	LTR27	21	0.0106138870075915	126293	315	56.188	7.56147021628942	0.028398718246788	132312.533	1	0.002	**	0.06666667	0.04173807;0.10010392	1.441e-08	***
LTR	ERV1	LTR28	12	0.00606507829005226	126293	139	26.796	5.62725955062054	0.0135433198216867	132312.533	4	0.008	**	0.08633094	0.04540605;0.14594690	0.0007813	***
LTR	ERV1	LTR1B0	2	0.00101084638167538	126293	92	18.171	4.50355870851497	0.00918404480071163	132312.533	1	0.002	**	0.02173913	0.002643638;0.076330672	6.429e-07	***
LTR	ERV1	LTR9A1	28	0.0141518493434553	126293	479	89.27	9.81434773285629	0.0451191282460804	132312.533	1	0.002	**	0.05845511	0.03919074;0.08337848	7.665e-16	***
LTR	ERV1	LTR72B	9	0.0045488087175392	126293	163	29.521	5.45392558661229	0.0149205980167194	132312.533	1	0.002	**	0.05521472	0.02555546;0.10222498	3.513e-06	***
LTR	ERV1	LTR21A	15	0.00758134786256533	126293	94	14.804	3.80342609367529	0.00748228491716114	132312.533	584	0.836	ns	0.1595745	0.09215424;0.24950115	0.8881	ns
LTR	ERV1	LTR37B	115	0.0581236669463342	126293	2032	339.901	18.0866892306836	0.171793847988921	132312.533	1	0.002	**	0.05659449	0.04694762;0.06754402	2.2e-16	***
LTR	ERV1	MER39B	76	0.0384121625036643	126293	1186	199.012	13.8095822007967	0.10058528005499	132312.533	1	0.002	**	0.06408094	0.05081725;0.07955339	2.2e-16	***
LTR	ERV1	EUTREP7	20	0.0101084638167538	126293	275	46.678	6.51588618476206	0.0235921437019216	132312.533	1	0.002	**	0.07272727	0.0449871;0.1100884	3.77e-06	***
LTR	ERV1	MER41D	46	0.0232494667785337	126293	472	90.039	9.26549126211494	0.0455077986798346	132312.533	1	0.002	**	0.09745763	0.07223697;0.12785199	4.006e-08	***
LTR	ERV1	MER34	92	0.0464989335570673	126293	1330	221.498	14.3552802156583	0.111950225924166	132312.533	1	0.002	**	0.06917293	0.05612412;0.08416219	2.2e-16	***
LTR	ERV1	LTR45B	31	0.0156681189159683	126293	444	82.128	8.59694850069044	0.0415093958171177	132312.533	1	0.002	**	0.06981982	0.04792894;0.09764222	6.142e-12	***
LTR	ERV1	LTR1F2	10	0.00505423190837688	126293	135	22.613	4.80419725982513	0.0114291346144126	132312.533	3	0.006	**	0.07407407	0.03609165;0.13200594	0.002493	**
LTR	ERV1	LTR1E	12	0.00606507829005226	126293	296	51.621	7.67764972535901	0.0260904505342323	132312.533	1	0.002	**	0.04054054	0.02112049;0.06974483	3.25e-12	***
LTR	ERV1	LTR26B	10	0.00505423190837688	126293	138	25.173	4.68348225212886	0.0127230179829571	132312.533	1	0.002	**	0.07246377	0.03529455;0.12922569	0.000364	***
LTR	ERV1	LTR71A	12	0.00606507829005226	126293	166	29.116	5.23889205748605	0.0147159016244301	132312.533	1	0.002	**	0.07228916	0.03790884;0.12286948	0.0002042	***
LTR	ERV1	LTR38C	7	0.00353796233586382	126293	127	23.712	4.75559372441252	0.0119845947011433	132312.533	1	0.002	**	0.05511811	0.02244475;0.11026814	3.065e-05	***
LTR	ERV1	LTR2B	31	0.0156681189159683	126293	326	57.26	7.32557602268	0.028940531907366	132312.533	1	0.002	**	0.09509202	0.06552759;0.13225719	5.671e-05	***
LTR	ERV1	MER66A	20	0.0101084638167538	126293	331	64.663	7.63542603465784	0.0326821797891374	132312.533	1	0.002	**	0.06042296	0.03729493;0.09177821	4.649e-12	***
LTR	ERV1	MER48	20	0.0101084638167538	126293	193	34.828	5.95330646429847	0.017602878890495	132312.533	10	0.02	*	0.1036269	0.06445601;0.15550088	0.004753	**
LTR	ERV1	LTR21B	5	0.00252711595418844	126293	36	5.42771084337349	2.18625104893463	0.00274329093340215	132312.533	537	0.93	ns	0.1388889	0.04667766;0.29497495	1	ns
LTR	ERV1	LTR36	52	0.0262820059235598	126293	484	85.981	9.2680383866024	0.0434567913714153	132312.533	1	0.002	**	0.107438	0.08128677;0.13849736	2.256e-05	***
LTR	ERV1	LTR26D	12	0.00606507829005226	126293	196	37.819	5.92058209066408	0.0191145996542905	132312.533	1	0.002	**	0.06122449	0.03203258;0.10450407	2.555e-07	***
LTR	ERV1	LTR1D1	24	0.0121301565801045	126293	311	55.35	7.66813538614835	0.0279751736128661	132312.533	1	0.002	**	0.07717042	0.05006835;0.11264868	5.238e-07	***
LTR	ERV1	MER110	21	0.0106138870075915	126293	784	124.495	10.1881191970242	0.062922660143338	132312.533	1	0.002	**	0.02678571	0.01665556;0.04065447	2.2e-16	***
LTR	ERV1	MER67B	67	0.0338633537861251	126293	482	83.232	9.20124115751996	0.0420673830198025	132312.533	40	0.08	ns	0.1390041	0.1093766;0.1731428	0.05358	ns
LTR	ERV1	PABL_B	27	0.0136464261526176	126293	377	60.577	7.95420268413751	0.0306170206313746	132312.533	1	0.002	**	0.07161804	0.04772427;0.10249202	3.495e-07	***
LTR	ERV1	LOR1b	39	0.0197115044426698	126293	1101	181.394	12.8875464248573	0.0916807342788117	132312.533	1	0.002	**	0.03542234	0.02530767;0.04810741	2.2e-16	***
LTR	ERV1	LTR34	28	0.0141518493434553	126293	264	56.936	7.14079091522046	0.0287767747935346	132312.533	1	0.002	**	0.1060606	0.07164227;0.14963073	4.19e-06	***
LTR	ERV1	MER83	57	0.0288091218777482	126293	466	82.819	8.56350235432749	0.0418586432419865	132312.533	1	0.002	**	0.1223176	0.09397289;0.15555807	0.001293	**
LTR	ERV1	LTR27D	5	0.00252711595418844	126293	273	44.628	7.02573675688017	0.0225560261607044	132312.533	1	0.002	**	0.01831502	0.005972919;0.042221229	4.112e-15	***
LTR	ERV1	MER34C2	56	0.0283036986869106	126293	590	102.261	9.55909280503413	0.0516850809182529	132312.533	1	0.002	**	0.09491525	0.07249524;0.12148418	8.389e-08	***
LTR	ERV1	MER57E2	4	0.00202169276335075	126293	76	13.677	3.54050931452047	0.00691267298108706	132312.533	5	0.01	**	0.05263158	0.01452456;0.12930916	0.002389	**
LTR	ERV1	LTR75_1	18	0.00909761743507839	126293	129	26.534	4.92555632442723	0.0134108989456872	132312.533	44	0.088	ns	0.1395349	0.08484251;0.21153354	0.06424	ns
LTR	ERV1	LTR10E	27	0.0136464261526176	126293	288	53.597	7.31519672347252	0.0270891667593276	132312.533	1	0.002	**	0.09375	0.06269349;0.13346757	1.952e-05	***
LTR	ERV1	LTR65	72	0.0363904697403136	126293	462	79.285	8.35641098825355	0.0400724776855661	132312.533	213	0.426	ns	0.1558442	0.1239806;0.1921892	0.3882	ns
LTR	ERV1	LTR2	114	0.0576182437554965	126293	854	154.341	12.6388472361786	0.0780075206970797	132312.533	2	0.004	**	0.1334895	0.1113896;0.1581526	0.0002585	***
LTR	ERV1	tot	8543	4.31783031932637	126293	134544	17975.968	119.478709978549	9.08547110495618	132312.533	1	0.002	**	0.06349596	0.06219866;0.06481210	2.2e-16	***
LTR	ERV1	MER61C	16	0.00808677105340301	126293	312	48.25	6.84590142832676	0.0243866689579185	132312.533	1	0.002	**	0.05128205	0.02959269;0.08194458	1.763e-08	***
LTR	ERV1	LTR38	7	0.00353796233586382	126293	237	43.741	6.86418502344132	0.0221077157904313	132312.533	1	0.002	**	0.02953586	0.01195574;0.05990570	4.649e-13	***
LTR	ERV1	LTR1C	7	0.00353796233586382	126293	65	14.34	3.98952582599942	0.00724776855661245	132312.533	35	0.07	ns	0.1076923	0.04440866;0.20938160	0.0249	*
LTR	ERV1	LTR60	3	0.00151626957251307	126293	42	8.58	2.7215817105145	0.00433653097738737	132312.533	23	0.046	*	0.07142857	0.01497969;0.19483120	0.03356	*
LTR	ERV1	HERV1_LTRe	1	0.000505423190837688	126293	31	5.55734406438632	2.22120862655192	0.00280881056960502	132312.533	18	0.036	*	0.03225806	0.0008163701;0.1670211162	0.03225	*
LTR	ERV1	LTR7	101	0.0510477422746065	126293	2350	385.783	19.2085626708476	0.194983674830936	132312.533	1	0.002	**	0.04297872	0.03514079;0.05197985	2.2e-16	***
LTR	ERV1	MER67A	46	0.0232494667785337	126293	476	84.804	9.08284548377226	0.0428619082757993	132312.533	1	0.002	**	0.09663866	0.07162229;0.12679570	7.841e-07	***
LTR	ERV1	MER34C	15	0.00758134786256533	126293	198	30.378	5.44837597828937	0.0153537456912673	132312.533	3	0.006	**	0.07575758	0.04301931;0.12187242	0.001495	**
LTR	ERV1	LTR28C	27	0.0136464261526176	126293	227	42.888	7.06479775841936	0.0216765898086468	132312.533	11	0.022	*	0.1189427	0.07986595;0.16832125	0.006446	**
LTR	ERV1	MER57A1	53	0.0267874291143975	126293	1058	175.756	12.5690271876723	0.0888311583288688	132312.533	1	0.002	**	0.05009452	0.03774611;0.06501575	2.2e-16	***
LTR	ERV1	LTR38A1	8	0.00404338552670151	126293	167	28.417	4.89602717333984	0.0143626108140346	132312.533	1	0.002	**	0.04790419	0.02090561;0.09220614	2.555e-06	***
LTR	ERV1	LTR7C	35	0.0176898116793191	126293	320	63.963	7.80811101340124	0.0323283835555511	132312.533	1	0.002	**	0.109375	0.07737565;0.14882231	1.839e-05	***
LTR	ERV1	MER65B	11	0.00555965509921457	126293	198	34.256	5.5164204784348	0.0173137768253359	132312.533	1	0.002	**	0.05555556	0.02805609;0.09722842	1.214e-06	***
LTR	ERV1	LTR35A	22	0.0111193101984291	126293	93	17.775	4.28517651185312	0.00898389721713991	132312.533	860	0.284	ns	0.2365591	0.1545752;0.3359611	0.2902	ns
LTR	ERV1	LTR30	8	0.00404338552670151	126293	145	20.323	4.83052843951933	0.0102717155073943	132312.533	6	0.012	*	0.05517241	0.02411755;0.10581625	0.001707	**
LTR	ERV1	LTR1C3	0	0	126293	66	11.276	3.34559666083899	0.00569915189988577	132312.533	1	0.002	**	0	0.00000000;0.05435885	8.626e-06	***
LTR	ERV1	MER52C	54	0.0272928523052352	126293	381	78.652	9.41549507713469	0.0397525448057659	132312.533	6	0.012	*	0.1417323	0.1083001;0.1808503	0.001503	**
LTR	ERV1	LTR76	34	0.0171843884884814	126293	188	34.622	5.92623288744512	0.0174987617131824	132312.533	501	1.002	ns	0.1808511	0.1286156;0.2434432	1	ns
LTR	ERV1	LTR8B	97	0.0490260495112558	126293	1611	299.667	17.9059412970593	0.151458651328758	132312.533	1	0.002	**	0.06021105	0.04909504;0.07296096	2.2e-16	***
LTR	ERV1	LTR10B	12	0.00606507829005226	126293	79	16.307	4.04810302958536	0.00824193597299018	132312.533	167	0.334	ns	0.1518987	0.08102782;0.25030743	0.2673	ns
LTR	ERV1	LTR54B	64	0.0323470842136121	126293	861	148.436	11.5455274112187	0.0750229967551831	132312.533	1	0.002	**	0.07433217	0.05771228;0.09393216	2.2e-16	***
LTR	ERV1	MER4A1	154	0.077835171389004	126293	2254	368.689	18.7564411092052	0.186343970806756	132312.533	1	0.002	**	0.06832298	0.05825201;0.07953278	2.2e-16	***
LTR	Gypsy	MamGypsy2-I	47	0.0237548899693714	126293	2287	357.674	18.4874419406663	0.180776734359679	132312.533	1	0.002	**	0.02055094	0.01513818;0.02723554	2.2e-16	***
LTR	Gypsy	MamGypLTR3a	51	0.0257765827327221	126293	1326	223.753	13.6224653628689	0.113089955219505	132312.533	1	0.002	**	0.03846154	0.02876873;0.05026204	2.2e-16	***
LTR	Gypsy	X1_LR	0	0	126293	15	2.56531284302964	1.29913914262938	0.00129656860262094	132312.533	1	0.002	**	0	0.0000000;0.2180194	0.09079	ns
LTR	Gypsy	MamGypLTR1d	44	0.0222386203968583	126293	751	126.153	10.6468279757844	0.0637606517937469	132312.533	1	0.002	**	0.05858855	0.04288961;0.07785737	2.2e-16	***
LTR	Gypsy	tot	711	0.359355888685596	126293	18029	2776.878	47.5251276037609	1.40349853932698	132312.533	1	0.002	**	0.03943646	0.03664222;0.04238048	2.2e-16	***
LTR	Gypsy	MamGypLTR2b	34	0.0171843884884814	126293	890	143.908	11.2331527061515	0.0727344405470701	132312.533	1	0.002	**	0.03820225	0.02659861;0.05297692	2.2e-16	***
LTR	Gypsy	LTR81AB	5	0.00252711595418844	126293	266	42.294	6.02044930298477	0.0213763684332892	132312.533	1	0.002	**	0.01879699	0.006130811;0.043318330	5.239e-14	***
LTR	Gypsy	LTR104_Mam	89	0.0449826639845543	126293	1971	317.121	17.4993310039437	0.160280307701639	132312.533	1	0.002	**	0.04515474	0.03641723;0.05527531	2.2e-16	***
LTR	Gypsy	LTR81	9	0.0045488087175392	126293	325	50.056	6.89393867033864	0.0252994632405713	132312.533	1	0.002	**	0.02769231	0.01273922;0.05191601	1.295e-13	***
LTR	Gypsy	MamGypsy2-LTR	46	0.0232494667785337	126293	904	134.765	10.805393631494	0.0681133563132411	132312.533	1	0.002	**	0.05088496	0.03749164;0.06729300	2.2e-16	***
LTR	Gypsy	MamGypLTR1b	65	0.0328525074044497	126293	1214	201.599	13.6171077922085	0.101892809849687	132312.533	1	0.002	**	0.05354201	0.04156231;0.06773791	2.2e-16	***
LTR	Gypsy	MamGypLTR3	46	0.0232494667785337	126293	675	114.627	10.322714247204	0.0579351440961517	132312.533	1	0.002	**	0.06814815	0.05032153;0.08985661	7.646e-15	***
LTR	Gypsy	LTR81C	20	0.0101084638167538	126293	728	117.246	10.3165845082525	0.0592588474329556	132312.533	1	0.002	**	0.02747253	0.01685993;0.04211132	2.2e-16	***
LTR	Gypsy	MamGypLTR4	23	0.0116247333892668	126293	712	119.706	10.3503958714	0.0605021884824163	132312.533	1	0.002	**	0.03230337	0.02058556;0.04807819	2.2e-16	***
LTR	Gypsy	MamGyp-int	35	0.0176898116793191	126293	684	104.797	10.0348637005935	0.0529668341302172	132312.533	1	0.002	**	0.05116959	0.03589679;0.07044900	2.2e-16	***
LTR	Gypsy	LTR81B	48	0.024260313160209	126293	1157	185.42	13.1261531263313	0.0937155680451242	132312.533	1	0.002	**	0.0414866	0.03074461;0.05463135	2.2e-16	***
LTR	Gypsy	MamGypLTR1c	53	0.0267874291143975	126293	1139	187.697	13.1368096114227	0.0948664166506616	132312.533	1	0.002	**	0.04653205	0.03504690;0.06042601	2.2e-16	***
LTR	Gypsy	LTR81A	32	0.016173542106806	126293	854	138.103	11.5109031744643	0.0698004589242573	132312.533	1	0.002	**	0.03747073	0.02576854;0.05248790	2.2e-16	***
LTR	Gypsy	MamGypLTR2c	48	0.024260313160209	126293	1037	167.097	12.4158666529866	0.0844546989194052	132312.533	1	0.002	**	0.04628737	0.03432275;0.06090463	2.2e-16	***
LTR	Gypsy	MamGypLTR1a	51	0.0257765827327221	126293	1094	179.189	12.7533496355635	0.0905662761430145	132312.533	1	0.002	**	0.04661792	0.03490397;0.06084127	2.2e-16	***
RC?	tot	tot	64	0.0323470842136121	126293	435	69.553	7.55501616604948	0.0351536991923337	132312.533	244	0.488	ns	0.1471264	0.1151849;0.1839580	0.513	ns
RC?	Helitron?	tot	64	0.0323470842136121	126293	435	69.553	7.55501616604948	0.0351536991923337	132312.533	244	0.488	ns	0.1471264	0.1151849;0.1839580	0.513	ns
RC?	Helitron?	Helitron2Na_Mam	64	0.0323470842136121	126293	435	69.553	7.55501616604948	0.0351536991923337	132312.533	244	0.488	ns	0.1471264	0.1151849;0.1839580	0.513	ns
SINE?	tot	tot	3	0.00151626957251307	126293	5	1.35078534031414	0.577085980003141	0.000682718236838343	132312.533	571	0.862	ns	0.6	0.1466328;0.9472550	0.1259	ns
SINE?	tRNA	tot	3	0.00151626957251307	126293	5	1.35078534031414	0.577085980003141	0.000682718236838343	132312.533	571	0.862	ns	0.6	0.1466328;0.9472550	0.1259	ns
SINE?	tRNA	CRP1	3	0.00151626957251307	126293	5	1.35078534031414	0.577085980003141	0.000682718236838343	132312.533	571	0.862	ns	0.6	0.1466328;0.9472550	0.1259	ns
Satellite	tot	tot	411	0.20772893143429	126293	6330	1714.871	74.7647117370295	0.866735572695018	132312.533	1	0.002	**	0.06492891	0.05898149;0.07128092	2.2e-16	***
Satellite	acro	tot	1	0.000505423190837688	126293	61	9.661	3.24076867140832	0.00488289344668291	132312.533	2	0.004	**	0.01639344	0.0004149599;0.0879881229	0.0006251	***
Satellite	acro	ACRO1	1	0.000505423190837688	126293	61	9.661	3.24076867140832	0.00488289344668291	132312.533	2	0.004	**	0.01639344	0.0004149599;0.0879881229	0.0006251	***
Satellite	telo	tot	36	0.0181952348701568	126293	367	76.582	9.66533469129211	0.0387063188007318	132312.533	1	0.002	**	0.09809264	0.06965203;0.13321163	2.428e-08	***
Satellite	telo	REP522	13	0.00657050148088995	126293	243	54.503	8.30523738179518	0.0275470801702265	132312.533	1	0.002	**	0.05349794	0.02878945;0.08974578	4.173e-13	***
Satellite	telo	TAR1	25	0.0126355797709422	126293	124	22.139	5.01925013043501	0.0111895640219556	132312.533	766	0.472	ns	0.2016129	0.1349270;0.2830682	0.4826	ns
Satellite	centr	tot	137	0.0692429771447633	126293	1815	884.972	65.2600650634987	0.447285372042011	132312.533	1	0.002	**	0.07548209	0.06374728;0.08860990	2.2e-16	***
Satellite	centr	GSATX	0	0	126293	56	8.17535070140281	3.83358876716867	0.00413201183772014	132312.533	1	0.002	**	0	0.0000000;0.0637501	0.0002177	***
Satellite	centr	HSAT4	0	0	126293	100	40.782	9.3057548362867	0.0206121685687426	132312.533	1	0.002	**	0	0.00000000;0.03621669	2.2e-16	***
Satellite	centr	SST1	30	0.0151626957251307	126293	609	85.585	10.4235994947248	0.0432566437878436	132312.533	1	0.002	**	0.04926108	0.03347958;0.06957911	3.804e-13	***
Satellite	centr	ALR_Alpha	102	0.0515531654654442	126293	844	699.156	62.9042017881365	0.353369656413315	132312.533	1	0.002	**	0.1208531	0.09962446;0.14476895	2.2e-16	***
Satellite	centr	GSAT	1	0.000505423190837688	126293	39	16.672	8.91919099290782	0.00842641543764594	132312.533	3	0.006	**	0.02564103	0.0006489639;0.1347639216	2.195e-08	***
Satellite	centr	GSATII	5	0.00252711595418844	126293	167	36.963	7.65350946998874	0.0186819574029335	132312.533	1	0.002	**	0.02994012	0.009791519;0.068484367	2.17e-12	***
Satellite	Satellite	CER	0	0	126293	72	44.574	21.5947877706371	0.0225287333083991	132312.533	1	0.002	**	0	0.00000000;0.04994408	2.2e-16	***
Satellite	Satellite	HSAT5	0	0	126293	260	48.54	6.35064805596489	0.0245332416832614	132312.533	1	0.002	**	0	0.00000000;0.01408782	2.2e-16	***
Satellite	Satellite	LSAU	1	0.000505423190837688	126293	129	6.1001001001001	2.55323873660144	0.00308313205702189	132312.533	17	0.034	*	0.007751938	0.0001962428;0.0424334251	0.03393	*
Satellite	Satellite	SATR1	14	0.00707592467172764	126293	670	152.298	15.3323931034356	0.0769749411181983	132312.533	1	0.002	**	0.02089552	0.01146973;0.03481081	2.2e-16	***
Satellite	Satellite	(CATTC)n	0	0	126293	2	3.09433962264151	3.35547474454274	0.00156395100561096	132312.533	1	0.002	**	na	na	na	na
Satellite	Satellite	HSATI	2	0.00101084638167538	126293	45	12.992	3.44990403313453	0.00656645809536325	132312.533	2	0.004	**	0.04444444	0.005428489;0.151492900	8.892e-05	***
Satellite	Satellite	(GAATG)n	0	0	126293	18	9.58475426278837	6.23615641659213	0.00484435708289363	132312.533	1	0.002	**	0	0.000000;0.185302	1.138e-06	***
Satellite	Satellite	tot	239	0.120796142610208	126293	4087	760.374	36.7312034284926	0.384310653310017	132312.533	1	0.002	**	0.0584781	0.0514797;0.0661156	2.2e-16	***
Satellite	Satellite	D20S16	10	0.00505423190837688	126293	269	44.683	6.27182962514501	0.0225838244362004	132312.533	1	0.002	**	0.03717472	0.01796816;0.06730133	6.55e-11	***
Satellite	Satellite	SAR	0	0	126293	1	2.11801242236025	1.71893456095476	0.00107049259674318	132312.533	1	0.002	**	na	na	na	na
Satellite	Satellite	HSAT6	0	0	126293	17	3.94274028629857	1.77748728839968	0.00199275237614532	132312.533	1	0.002	**	0	0.0000000;0.1950643	0.01868	*
Satellite	Satellite	BSR_Beta	24	0.0121301565801045	126293	1870	232.28	17.2776189365351	0.117399698767778	132312.533	1	0.002	**	0.01283422	0.008239969;0.019036461	2.2e-16	***
Satellite	Satellite	SATR2	9	0.0045488087175392	126293	418	89.985	11.296919730413	0.0454805058275294	132312.533	1	0.002	**	0.0215311	0.009891541;0.040478050	2.2e-16	***
Satellite	Satellite	MSR1	182	0.0919870207324593	126293	316	125.599	10.1829215302334	0.0634806473460228	132312.533	1001	0.002	**	0.5759494	0.5193798;0.6310816	1.707e-10	***
Unknown	tot	tot	478	0.241592285220415	126293	6436	1021.412	28.8785773234802	0.516245312199905	132312.533	1	0.002	**	0.07426973	0.06798003;0.08094837	2.2e-16	***
Unknown	Unknown	UCON84	1	0.000505423190837688	126293	103	15.944	3.81961430689716	0.0080584673547161	132312.533	1	0.002	**	0.009708738	0.0002457738;0.0529082867	9.009e-07	***
Unknown	Unknown	UCON57	0	0	126293	22	3.37667698658411	1.61524020803268	0.00170665085698753	132312.533	1	0.002	**	0	0.0000000;0.1543725	0.03862	*
Unknown	Unknown	UCON4	20	0.0101084638167538	126293	138	23.383	4.52888748169148	0.0118183104713577	132312.533	263	0.526	ns	0.1449275	0.09082897;0.21491836	0.4971	ns
Unknown	Unknown	UCON15	2	0.00101084638167538	126293	48	7.55255255255255	2.49949714201013	0.00381723521008044	132312.533	10	0.02	*	0.04166667	0.005086468;0.142540973	0.02692	*
Unknown	Unknown	EUTREP6	1	0.000505423190837688	126293	14	2.2085201793722	1.16110518902205	0.00111623731608772	132312.533	304	0.608	ns	0.07142857	0.001806781;0.338684490	0.7114	ns
Unknown	Unknown	MARE11	0	0	126293	13	2.30022831050228	1.18661099864297	0.00116258873234925	132312.533	1	0.002	**	0	0.0000000;0.2470526	0.1434	ns
Unknown	Unknown	UCON61	0	0	126293	16	2.64193548387097	1.35185735808488	0.00133529546224538	132312.533	1	0.002	**	0	0.0000000;0.2059072	0.09198	ns
Unknown	Unknown	UCON5	6	0.00303253914502613	126293	118	17.879	3.89429384157443	0.00903646122898703	132312.533	2	0.004	**	0.05084746	0.01888614;0.10739032	0.001145	**
Unknown	Unknown	UCON24	1	0.000505423190837688	126293	23	4.05882352941176	1.830532982576	0.00205142353928238	132312.533	64	0.128	ns	0.04347826	0.001100169;0.219486607	0.1057	ns
Unknown	Unknown	UCON93	5	0.00252711595418844	126293	27	4.09441624365482	1.80846566411211	0.00206941292248568	132312.533	764	0.476	ns	0.1851852	0.06300001;0.38082988	0.5917	ns
Unknown	Unknown	UCON80_AMi	31	0.0156681189159683	126293	220	36.214	5.4103119573159	0.018303395432996	132312.533	201	0.402	ns	0.1409091	0.0977909;0.1940090	0.4127	ns
Unknown	Unknown	MARE9	2	0.00101084638167538	126293	23	3.86483739837398	1.86006469384635	0.00195337844995501	132312.533	234	0.468	ns	0.08695652	0.01070997;0.28037934	0.4093	ns
Unknown	Unknown	UCON25	0	0	126293	49	7.702	2.73142026364614	0.00389276941583188	132312.533	1	0.002	**	0	0.00000000;0.07251926	0.0005098	***
Unknown	Unknown	UCON92	0	0	126293	19	2.85365853658537	1.40962903299681	0.00144230520312218	132312.533	1	0.002	**	0	0.0000000;0.1764669	0.09939	ns
Unknown	Unknown	UCON28c	3	0.00151626957251307	126293	65	10.231	3.10052451244177	0.00517098466546039	132312.533	4	0.008	**	0.04615385	0.009621079;0.129011280	0.009812	**
Unknown	Unknown	UCON71_Crp	37	0.0187006580609945	126293	276	44.552	6.01460484749177	0.0225176139982007	132312.533	113	0.226	ns	0.134058	0.09617599;0.18001788	0.2516	ns
Unknown	Unknown	UCON31	4	0.00202169276335075	126293	115	18.777	4.01315043031986	0.00949033125435928	132312.533	1	0.002	**	0.03478261	0.009556945;0.086665187	2.35e-05	***
Unknown	Unknown	UCON63	1	0.000505423190837688	126293	14	2.48772321428571	1.31253729092314	0.00125735300488528	132312.533	246	0.492	ns	0.07142857	0.001806781;0.338684490	0.4879	ns
Unknown	Unknown	UCON59	3	0.00151626957251307	126293	43	7.3937875751503	2.53090060186794	0.00373699170860852	132312.533	50	0.1	ns	0.06976744	0.0146255;0.1906072	0.1024	ns
Unknown	Unknown	EUTREP2	75	0.0379067393128266	126293	819	138.036	11.1073884454483	0.0697665955704712	132312.533	1	0.002	**	0.09157509	0.07271014;0.11343760	3.163e-10	***
Unknown	Unknown	UCON87	0	0	126293	6	1.56891495601173	0.769519365858265	0.00079296600322042	132312.533	1	0.002	**	0	0.0000000;0.4592581	0.3503	ns
Unknown	Unknown	Eulor4	0	0	126293	31	5.11581067472306	2.09398181730802	0.00258564935494004	132312.533	1	0.002	**	0	0.0000000;0.1121887	0.006318	**
Unknown	Unknown	UCON35	14	0.00707592467172764	126293	170	26.732	4.62813089654943	0.0135109727374731	132312.533	1	0.002	**	0.08235294	0.04575472;0.13431418	0.005858	**
Unknown	Unknown	UCON20	0	0	126293	46	7.689	2.57311093812526	0.00388619891435099	132312.533	1	0.002	**	0	0.00000000;0.07706183	0.0004665	***
Unknown	Unknown	UCON71	2	0.00101084638167538	126293	17	2.85487288135593	1.48699472905142	0.0014429189611309	132312.533	438	0.876	ns	0.1176471	0.01457932;0.36440916	0.7545	ns
Unknown	Unknown	UCON94	2	0.00101084638167538	126293	29	4.11705348133199	1.79629860630003	0.00208085430738423	132312.533	191	0.382	ns	0.06896552	0.008463962;0.227661890	0.4213	ns
Unknown	Unknown	UCON66	3	0.00151626957251307	126293	64	10.456	3.06454816497562	0.00528470488339887	132312.533	7	0.014	*	0.046875	0.009773075;0.130935737	0.009927	**
Unknown	Unknown	UCON68	1	0.000505423190837688	126293	12	2.07134502923977	1.06830424032767	0.00104690581400415	132312.533	304	0.608	ns	0.08333333	0.002107593;0.384796165	0.7043	ns
Unknown	Unknown	UCON22	5	0.00252711595418844	126293	37	6.28456913827655	2.33356356705661	0.0031763669869078	132312.533	385	0.77	ns	0.1351351	0.04537199;0.28774780	0.826	ns
Unknown	Unknown	UCON96	2	0.00101084638167538	126293	17	3.03371970495258	1.46438772268975	0.0015333122933843	132312.533	395	0.79	ns	0.1176471	0.01457932;0.36440916	0.7534	ns
Unknown	Unknown	UCON48	17	0.0085921942442407	126293	195	32.767	5.48204010964565	0.0165612016941785	132312.533	1	0.002	**	0.08717949	0.0516068;0.1359132	0.001509	**
Unknown	Unknown	UCON67	1	0.000505423190837688	126293	20	3.01892744479495	1.45082891225153	0.00152583594205573	132312.533	144	0.288	ns	0.05	0.001265089;0.248732763	0.3461	ns
Unknown	Unknown	UCON64	2	0.00101084638167538	126293	15	2.51581243184297	1.24113481656993	0.0012715499468512	132312.533	518	0.968	ns	0.1333333	0.01657591;0.40460270	1	ns
Unknown	Unknown	UCON47	15	0.00758134786256533	126293	155	23.89	4.54847101657124	0.0120745600291124	132312.533	29	0.058	ns	0.09677419	0.05518155;0.15458853	0.04551	*
Unknown	Unknown	UCON1	5	0.00252711595418844	126293	241	36.597	5.63829596433012	0.0184969725150869	132312.533	1	0.002	**	0.02074689	0.006769961;0.047749520	1.552e-11	***
Unknown	Unknown	UCON28b	1	0.000505423190837688	126293	75	11.838	3.35932151498499	0.00598319973313655	132312.533	1	0.002	**	0.01333333	0.0003375138;0.0720634972	8.583e-05	***
Unknown	Unknown	UCON60	3	0.00151626957251307	126293	38	6.14629258517034	2.22609698934774	0.00310647881021882	132312.533	117	0.234	ns	0.07894737	0.01658648;0.21377329	0.2663	ns
Unknown	Unknown	UCON103	0	0	126293	14	2.5021645021645	1.23025936496635	0.00126465196668478	132312.533	1	0.002	**	0	0.0000000;0.2316358	0.152	ns
Unknown	Unknown	UCON85	3	0.00151626957251307	126293	28	5.04709418837675	2.03055559915756	0.00255091844914773	132312.533	241	0.482	ns	0.1071429	0.02266509;0.28226440	0.4603	ns
Unknown	Unknown	UCON56	0	0	126293	15	2.65151515151515	1.37765320843712	0.00134013724843326	132312.533	1	0.002	**	0	0.0000000;0.2180194	0.08976	ns
Unknown	Unknown	UCON16	2	0.00101084638167538	126293	37	5.82382382382382	2.27845907237369	0.00294349561991358	132312.533	58	0.116	ns	0.05405405	0.00661457;0.18194912	0.1107	ns
Unknown	Unknown	UCON6	13	0.00657050148088995	126293	97	15.025	3.7363532134068	0.00759398344233627	132312.533	352	0.704	ns	0.1340206	0.07333368;0.21827092	0.6741	ns
Unknown	Unknown	tot	478	0.241592285220415	126293	6436	1021.412	28.8785773234802	0.516245312199905	132312.533	1	0.002	**	0.07426973	0.06798003;0.08094837	2.2e-16	***
Unknown	Unknown	UCON65	1	0.000505423190837688	126293	33	5.52705410821643	2.14255482136767	0.0027935013233073	132312.533	20	0.04	*	0.03030303	0.0007669121;0.1575939723	0.03334	*
Unknown	Unknown	UCON18	0	0	126293	34	6.34934934934935	2.31944750976999	0.00320910840789135	132312.533	1	0.002	**	0	0.0000000;0.1028179	0.001467	**
Unknown	Unknown	UCON101	6	0.00303253914502613	126293	210	30.971	5.26705808786088	0.015653461643434	132312.533	1	0.002	**	0.02857143	0.0105559;0.0611476	1.55e-08	***
Unknown	Unknown	UCON12A	0	0	126293	24	3.93279022403259	1.84892291834677	0.00198772338392582	132312.533	1	0.002	**	0	0.0000000;0.1424736	0.02417	*
Unknown	Unknown	UCON76	14	0.00707592467172764	126293	140	21.782	4.41429065218433	0.0110091279428265	132312.533	44	0.088	ns	0.1	0.05575757;0.16208967	0.07932	ns
Unknown	Unknown	UCON9	7	0.00353796233586382	126293	49	6.78478478478478	2.55181351849916	0.00342918757507292	132312.533	645	0.714	ns	0.1428571	0.05942151;0.27242151	0.8377	ns
Unknown	Unknown	UCON12	2	0.00101084638167538	126293	59	9.274	2.89988505519328	0.00468729467182872	132312.533	6	0.012	*	0.03389831	0.004131933;0.117148464	0.00623	**
Unknown	Unknown	UCON26	19	0.00960304062591608	126293	206	32.459	5.57165705713859	0.0164055313514005	132312.533	9	0.018	*	0.09223301	0.0564468;0.1402846	0.009453	**
Unknown	Unknown	EUTREP14	10	0.00505423190837688	126293	382	62.353	7.61606167224211	0.0315146522183024	132312.533	1	0.002	**	0.02617801	0.01262320;0.04761425	2.2e-16	***
Unknown	Unknown	UCON27	4	0.00202169276335075	126293	102	15.689	3.86978736550914	0.00792958444105249	132312.533	1	0.002	**	0.03921569	0.01078665;0.09737096	0.000479	***
Unknown	Unknown	UCON17	0	0	126293	33	5.42985971943888	2.17780133076218	0.00274437702519983	132312.533	1	0.002	**	0	0.0000000;0.1057628	0.004049	**
Unknown	Unknown	MamRep564	83	0.0419501248395281	126293	788	136.023	11.1234977953521	0.0687491786873149	132312.533	1	0.002	**	0.1053299	0.0847709;0.1288945	1.486e-07	***
Unknown	Unknown	UCON19	1	0.000505423190837688	126293	30	5.68643216080402	2.19707296461495	0.00287405468719562	132312.533	14	0.028	*	0.03333333	0.0008435709;0.1721694556	0.0322	*
Unknown	Unknown	UCON75	0	0	126293	22	3.7474645030426	1.75508504465371	0.00189405546667876	132312.533	1	0.002	**	0	0.0000000;0.1543725	0.02354	*
Unknown	Unknown	UCON70	12	0.00606507829005226	126293	59	10.098	2.87935525538039	0.00510376338107898	132312.533	802	0.4	ns	0.2033898	0.1097537;0.3283302	0.4903	ns
Unknown	Unknown	UCON88	10	0.00505423190837688	126293	33	7.01801801801802	2.4657322130289	0.00354706906002306	132312.533	930	0.144	ns	0.3030303	0.1559166;0.4871107	0.2042	ns
Unknown	Unknown	UCON41	29	0.014657272534293	126293	579	88.895	8.93340812796442	0.0449295945495163	132312.533	1	0.002	**	0.05008636	0.03379669;0.07114291	7.304e-15	***
Unknown	Unknown	UCON28a	4	0.00202169276335075	126293	129	18.8	4.08640412816681	0.00950195598774854	132312.533	1	0.002	**	0.03100775	0.008511931;0.077488990	2.823e-05	***
RC	tot	tot	155	0.0783405945798417	126293	1796	307.287	17.0832804071545	0.155309976042941	132312.533	1	0.002	**	0.0863029	0.07372139;0.10025412	2.2e-16	***
RC	Helitron	tot	155	0.0783405945798417	126293	1796	307.287	17.0832804071545	0.155309976042941	132312.533	1	0.002	**	0.0863029	0.07372139;0.10025412	2.2e-16	***
RC	Helitron	Helitron1Na_Mam	18	0.00909761743507839	126293	326	55.885	7.04864940669192	0.0282455750199642	132312.533	1	0.002	**	0.05521472	0.03304838;0.08586136	5.753e-10	***
RC	Helitron	Helitron1Nb_Mam	15	0.00758134786256533	126293	359	60.376	7.54848353006109	0.0305154305700163	132312.533	1	0.002	**	0.04178273	0.02357103;0.06797865	2.098e-13	***
RC	Helitron	Helitron3Na_Mam	127	0.0641887452363864	126293	1111	191.905	13.359882539209	0.0969932374377066	132312.533	1	0.002	**	0.1143114	0.09619184;0.13450110	7.679e-08	***
