# Supplementary material for: Transposable elements generate regulatory novelty in a tissue-specific fashion
Source: BMC Genomics. 2018 Jun 18;19:468. doi: 10.1186/s12864-018-4850-3 (PMC6006921; doi:10.1186/s12864-018-4850-3)
Supplement: Supplementary file 2 — It contains two folders “TE_PIPELINE_SUMMARY_STATISTICS_ACTIVE” “TE_PIPELINE_SUMMARY_STATISTICS_REPRESSED”. In each of the two folders are included multiple spreadsheets (txt format) with the summary statistics of the TE analysis pipeline for ACTIVE and REPRESSED regions respectively. (ZIP 3922 kb) [file 12864_2018_4850_MOESM2_ESM.zip › Supplemental_File_S1/TE_PIPELINE_SUMMARY_STATISTICS_ACTIVE/E076_15_coreMarks_dense_no_header_ACTIVE.bed.shuffle-rm.nonTE-no_low.boot-1000.stats.tab.txt]

#Script TE-analysis_Shuffle_bed.pl, v4.3
#Aggregated results + stats
#Features in input file (counts):
	276078
#With 1000 bootstraps for exp (expected); sd = standard deviation; nb = number; len = length; avg = average
#Two tests are made (permutation and binomial) to assess how significant the difference between observed and random, so two pvalues are given
#For the two tailed permutation test:
#if rank is < 500 and pvalue is not "ns", there are significantly fewer observed values than expected 
#if rank is > 500 and pvalue is not "ns", there are significantly higher observed values than expected 
#The binomial test is done with binom.test from R, two sided

#Level_(tot_means_all)	#	#	#COUNTS	#	#	#	#	#	#	#	#	#	#	#	#	#
#Rclass	Rfam	Rname	obs_hits	%_obs_(%of_features)	obs_tot_hits	nb_of_trials(nb_of_TE_in_genome)	exp_avg_hits	exp_sd	%_exp_(%of_features)	exp_tot_hits(avg)	obs_rank_in_exp	2-tailed_permutation-test_pvalue(obs.vs.exp)	significance	binomal_test_proba	binomial_test_95%_confidence_interval	binomial_test_pval	significance

age	cat.2	tot	194969	70.6209839248328	194969	4687922	201916.773	117.076027722447	73.1375817703692	201916.773	1	0.002	**	0.04158964	0.04140909;0.04177076	2.2e-16	***
age	cat.2	Ancient	163402	59.1868964567984	194969	2716717	160964.342	178.761379124985	58.3039365686509	201916.773	1001	0.002	**	0.06014686	0.05986442;0.06043024	4.111e-10	***
age	cat.2	LineageSpe	120059	43.4873477785264	194969	1971205	151309.972	225.140448248282	54.8069646983823	201916.773	1	0.002	**	0.0609064	0.06057293;0.06124116	2.2e-16	***
age	cat.1	01_Human	1573	0.56976651526018	194969	10400	3160.581	86.6557710811095	1.14481450894312	201916.773	1	0.002	**	0.15125	0.1444142;0.1582816	2.2e-16	***
age	cat.1	06_Boreotheria/Eutheria?	191	0.0691833467353429	194969	2965	650.772	23.6510758611398	0.23572033990394	201916.773	1	0.002	**	0.06441821	0.05584639;0.07386130	2.2e-16	***
age	cat.1	04_Primates/Glires	1967	0.712479806431516	194969	9067	1989.645	42.7440291388988	0.720682198509117	201916.773	313	0.626	ns	0.2169406	0.2084937;0.2255696	0.5767	ns
age	cat.1	07_Eutheria+Metatheria	29389	10.6451799853665	194969	189643	32099.834	148.755068869987	11.6270887213034	201916.773	1	0.002	**	0.1549701	0.1533441;0.1566067	2.2e-16	***
age	cat.1	07_Eutheria	101065	36.6074080513478	194969	1469955	124594.349	211.183364905034	45.1301259064467	201916.773	1	0.002	**	0.06875381	0.06834526;0.06916405	2.2e-16	***
age	cat.1	10_Amniota/Theria	636	0.23036967813444	194969	2529	517.645	21.9086961265605	0.187499547229406	201916.773	1001	0.002	**	0.2514828	0.2346712;0.2688717	1.377e-08	***
age	cat.1	07_Eutheria/03_Primates	5	0.00181108237527076	194969	21	4.26417004048583	1.99697126784869	0.0015445526410963	201916.773	740	0.524	ns	0.2380952	0.08217588;0.47165983	0.5981	ns
age	cat.1	02_Hominidae	1508	0.54622244438166	194969	10036	3082.87	69.8549555494441	1.11666630445019	201916.773	1	0.002	**	0.1502591	0.1433206;0.1574011	2.2e-16	***
age	cat.1	07_Metatheria	1	0.000362216475054151	194969	59	13.938	3.41200788360721	0.00504857322930476	201916.773	1	0.002	**	0.01694915	0.0004290233;0.0908559329	3.882e-06	***
age	cat.1	15_Euteleostomi	16	0.00579546360086642	194969	73	15.617	3.71188484318804	0.00565673469092068	201916.773	604	0.796	ns	0.2191781	0.1307807;0.3313840	0.8869	ns
age	cat.1	02_Haplorrhini	371	0.13438231224509	194969	4342	1035.877	32.0786051428036	0.375211715529669	201916.773	1	0.002	**	0.0854445	0.07729552;0.09415604	2.2e-16	***
age	cat.1	07_Eutheria + Transfert Opossum?	82	0.0297017509544404	194969	890	217.769	15.0116284255902	0.0788795195560675	201916.773	1	0.002	**	0.09213483	0.07394751;0.11307266	2.2e-16	***
age	cat.1	05_Boreotheria	10161	3.68048160302523	194969	118653	22454.952	134.374105005749	8.13355356095017	201916.773	1	0.002	**	0.08563627	0.08405000;0.08724282	2.2e-16	***
age	cat.1	16_Metazoa	116	0.0420171111062816	194969	491	105.388	9.44450393904596	0.0381732698730069	201916.773	885	0.234	ns	0.2362525	0.1993461;0.2763690	0.2484	ns
age	cat.1	16_Vertebrata	2278	0.825129130173357	194969	8857	1820.72	39.0131981466481	0.659494780460595	201916.773	1001	0.002	**	0.2571977	0.2481195;0.2664359	2.2e-16	***
age	cat.1	07_Eutheria/Primates?	49	0.0177486072776534	194969	424	98.504	9.59917330441158	0.0356797716587341	201916.773	1	0.002	**	0.115566	0.08673033;0.14989463	1.139e-09	***
age	cat.1	03_Euarchontoglires/Primates?	967	0.350263331377364	194969	13041	3051.175	57.3889524810034	1.10518585327335	201916.773	1	0.002	**	0.07415076	0.06971084;0.07878180	2.2e-16	***
age	cat.1	tot	194969	70.6209839248328	194969	4687922	201916.773	117.076027722447	73.1375817703692	201916.773	1	0.002	**	0.04158964	0.04140909;0.04177076	2.2e-16	***
age	cat.1	09_Theria	1749	0.633516614869711	194969	9723	2192.936	45.8254282453953	0.794317547939351	201916.773	1	0.002	**	0.1798828	0.1722936;0.1876642	2.2e-16	***
age	cat.1	10_Theria/Mammalia	18254	6.61189953563848	194969	104874	19035.084	117.271469426888	6.89482102883967	201916.773	1	0.002	**	0.1740565	0.171766;0.176365	3.272e-10	***
age	cat.1	03_Primates	109911	39.8115749896768	194969	1475760	129116.826	229.52382209459	46.7682415839002	201916.773	1	0.002	**	0.07447756	0.07405446;0.07490232	2.2e-16	***
age	cat.1	08_Eutheria/Theria	588	0.212983287331841	194969	2459	557.43	21.4112012633467	0.201910329689436	201916.773	932	0.14	ns	0.2391216	0.2223777;0.2564890	0.1418	ns
age	cat.1	13_Amniota/Euteleostemi?	37	0.0134020095770036	194969	191	41.908	5.87844299896598	0.0151797680365694	201916.773	236	0.472	ns	0.1937173	0.1402147;0.2569855	0.4318	ns
age	cat.1	14_Tetrapoda	1848	0.669376045900072	194969	8931	1836.904	37.0089238487752	0.665356891892871	201916.773	616	0.772	ns	0.2069197	0.1985589;0.2154722	0.7734	ns
age	cat.1	12_Amniota	8263	2.99299473337245	194969	36530	7422.672	73.7344504637091	2.68861408732315	201916.773	1001	0.002	**	0.2261976	0.2219156;0.2305233	2.2e-16	***
age	cat.1	03_Primates/Indep	3539	1.28188410521664	194969	25104	5917.368	79.9840235298276	2.14336817855823	201916.773	1	0.002	**	0.1409736	0.1366906;0.1453398	2.2e-16	***
age	cat.1	08_Eutheria/Theria?	38304	13.8743398604742	194969	259031	41622.482	161.877700953732	15.0763487130449	201916.773	1	0.002	**	0.1478742	0.1465092;0.1492471	2.2e-16	***
age	cat.1	11_Mammalia	83054	30.0835271191475	194969	619071	72531.707	179.563906026092	26.2721792392005	201916.773	1001	0.002	**	0.1341591	0.1333110;0.1350106	2.2e-16	***
age	cat.1	02_Simiiformes	13024	4.71750737110527	194969	154323	27828.616	150.731617667179	10.0799831931556	201916.773	1	0.002	**	0.08439442	0.08301210;0.08579238	2.2e-16	***
age	cat.1	02_Hominoidea	7156	2.59202109548751	194969	64786	16678.252	153.003714440639	6.04113764950485	201916.773	1	0.002	**	0.110456	0.1080520;0.1128949	2.2e-16	***
age	cat.1	04_Euarchontoglires	5161	1.86939922775448	194969	55401	11757.122	108.166173256878	4.25862328762161	201916.773	1	0.002	**	0.09315716	0.09074923;0.09560782	2.2e-16	***
age	cat.1	02_Catarrhini	2207	0.799411760444512	194969	30292	7989.25	104.848312664862	2.89383797332638	201916.773	1	0.002	**	0.07285752	0.06995527;0.07584200	2.2e-16	***
DNA?	tot	tot	722	0.261520294989097	194969	4312	918.596	27.0273428450016	0.332730605118843	201916.773	1	0.002	**	0.1674397	0.1564077;0.1789241	6.146e-14	***
DNA?	PiggyBac?	tot	36	0.0130397931019494	194969	294	63.953	7.56333226792232	0.0231648302291381	201916.773	1	0.002	**	0.122449	0.08725449;0.16547284	3.704e-05	***
DNA?	PiggyBac?	EUTREP4	36	0.0130397931019494	194969	294	63.953	7.56333226792232	0.0231648302291381	201916.773	1	0.002	**	0.122449	0.08725449;0.16547284	3.704e-05	***
DNA?	hAT-Tip100?	tot	54	0.0195596896529242	194969	520	121.262	10.4544081922723	0.0439230941980165	201916.773	1	0.002	**	0.1038462	0.07897941;0.13331966	4.281e-14	***
DNA?	hAT-Tip100?	Eutr16	54	0.0195596896529242	194969	520	121.262	10.4544081922723	0.0439230941980165	201916.773	1	0.002	**	0.1038462	0.07897941;0.13331966	4.281e-14	***
DNA?	DNA?	Eulor12	13	0.00470881417570397	194969	60	12.67	3.22234130462362	0.0045892827389361	201916.773	624	0.756	ns	0.2166667	0.1207160;0.3419562	0.8751	ns
DNA?	DNA?	Eulor2C	8	0.00289773180043321	194969	38	8.007	2.5790701042435	0.00290026731575859	201916.773	566	0.872	ns	0.2105263	0.09554112;0.37318828	1	ns
DNA?	DNA?	UCON83	5	0.00181108237527076	194969	50	9.962	2.91565722557661	0.00360840052448946	201916.773	54	0.108	ns	0.1	0.03327509;0.21813537	0.1083	ns
DNA?	DNA?	Eulor6D	13	0.00470881417570397	194969	75	16.466	3.74016481359216	0.00596425647824166	201916.773	214	0.428	ns	0.1733333	0.09565062;0.27814872	0.4029	ns
DNA?	DNA?	tot	633	0.229283028709278	194969	3498	736.093	24.7363343532795	0.266625011772035	201916.773	1	0.002	**	0.1809605	0.1683303;0.1941263	1.446e-05	***
DNA?	DNA?	UCON7	9	0.00325994827548736	194969	127	28.426	5.08097828575761	0.0102963655198893	201916.773	1	0.002	**	0.07086614	0.03291485;0.13026419	5.657e-06	***
DNA?	DNA?	Eulor6C	1	0.000362216475054151	194969	21	4.61685055165496	1.89260792818044	0.00167229933267228	201916.773	39	0.078	ns	0.04761905	0.001204883;0.238159910	0.06384	ns
DNA?	DNA?	MER133B	7	0.00253551532537906	194969	40	8.308	2.57716467804789	0.00300929447474989	201916.773	392	0.784	ns	0.175	0.07338273;0.32779013	0.7008	ns
DNA?	DNA?	Eulor6E	8	0.00289773180043321	194969	31	6.32264529058116	2.34533793867165	0.00229016629017204	201916.773	838	0.328	ns	0.2580645	0.1185640;0.4461339	0.5019	ns
DNA?	DNA?	Eulor2A	9	0.00325994827548736	194969	67	13.842	3.31119313843213	0.00501380044769956	201916.773	101	0.202	ns	0.1343284	0.06330823;0.23974175	0.174	ns
DNA?	DNA?	MER123	5	0.00181108237527076	194969	46	9.81	2.8834379157898	0.00355334362028123	201916.773	64	0.128	ns	0.1086957	0.03624837;0.23569670	0.1036	ns
DNA?	DNA?	Eulor6A	1	0.000362216475054151	194969	30	5.72545090180361	2.164446356736	0.00207385264374691	201916.773	7	0.014	*	0.03333333	0.0008435709;0.1721694556	0.03249	*
DNA?	DNA?	Eulor7	1	0.000362216475054151	194969	12	2.47167755991285	1.26644627542867	0.00089528233322208	201916.773	241	0.482	ns	0.08333333	0.002107593;0.384796165	0.4799	ns
DNA?	DNA?	UCON100	5	0.00181108237527076	194969	19	3.67581300813008	1.66637023970718	0.00133144003076307	201916.773	846	0.312	ns	0.2631579	0.09146578;0.51202935	0.3937	ns
DNA?	DNA?	Eulor5A	21	0.00760654597613718	194969	126	25.523	4.67325478765178	0.00924485109280711	201916.773	196	0.392	ns	0.1666667	0.1062303;0.2434140	0.375	ns
DNA?	DNA?	UCON21	3	0.00108664942516245	194969	28	6.18618618618619	2.42345117561104	0.00224073855438904	201916.773	126	0.252	ns	0.1071429	0.02266509;0.28226440	0.1758	ns
DNA?	DNA?	Eulor2B	12	0.00434659770064982	194969	57	11.487	3.12819702330537	0.00416078064894704	201916.773	638	0.728	ns	0.2105263	0.1137902;0.3388701	0.8689	ns
DNA?	DNA?	Eulor6B	5	0.00181108237527076	194969	64	13.515	3.41986410116988	0.00489535566035686	201916.773	4	0.008	**	0.078125	0.02585384;0.17297833	0.008315	**
DNA?	DNA?	MER133A	6	0.00217329885032491	194969	54	11.257	2.98762060457429	0.00407747085968458	201916.773	51	0.102	ns	0.1111111	0.04188376;0.22631316	0.09271	ns
DNA?	DNA?	MER131	258	0.0934518505639711	194969	1106	235.899	13.6456954386357	0.0854465042487993	201916.773	961	0.082	ns	0.2332731	0.2086330;0.2593405	0.1063	ns
DNA?	DNA?	Eulor3	5	0.00181108237527076	194969	37	8.25425425425425	2.59902467821592	0.00298982688017671	201916.773	148	0.296	ns	0.1351351	0.04537199;0.28774780	0.2393	ns
DNA?	DNA?	UCON62	4	0.00144886590021661	194969	24	4.7570281124498	1.93699783330908	0.00172307395462507	201916.773	488	0.976	ns	0.1666667	0.04735363;0.37384171	1	ns
DNA?	DNA?	UCON2	27	0.00977984482646209	194969	135	28.818	5.11596022746943	0.0104383543781105	201916.773	396	0.792	ns	0.2	0.1361316;0.2774866	0.7537	ns
DNA?	DNA?	MER124	118	0.0427415440563899	194969	747	156.769	11.5443887630273	0.0567843145777643	201916.773	2	0.004	**	0.1579652	0.1325341;0.1861302	0.000378	***
DNA?	DNA?	Eulor10	4	0.00144886590021661	194969	39	8.751	2.7185270624714	0.00316975637319888	201916.773	48	0.096	ns	0.1025641	0.02866011;0.24220973	0.08244	ns
DNA?	DNA?	UCON14	17	0.00615768007592057	194969	98	21.236	4.20880244464123	0.00769202906424996	201916.773	193	0.386	ns	0.1734694	0.1044243;0.2631497	0.3289	ns
DNA?	DNA?	Eulor5B	13	0.00470881417570397	194969	43	8.889	2.76193904844175	0.00321974224675635	201916.773	944	0.116	ns	0.3023256	0.1718250;0.4612533	0.1315	ns
DNA?	DNA?	MER134	11	0.00398438122559566	194969	89	19.605	4.0461520419216	0.00710125399343664	201916.773	22	0.044	*	0.1235955	0.06334346;0.21039404	0.02889	*
DNA?	DNA?	UCON58	50	0.0181108237527076	194969	235	49.863	6.6463828813427	0.0180612000956251	201916.773	549	0.906	ns	0.212766	0.1622372;0.2706960	1	ns
Retroposon	tot	tot	1311	0.474865798795992	194969	5565	1543.168	43.5944750427649	0.558960873376365	201916.773	1	0.002	**	0.2355795	0.2244812;0.2469557	1.694e-12	***
Retroposon	SVA	tot	1311	0.474865798795992	194969	5565	1543.168	43.5944750427649	0.558960873376365	201916.773	1	0.002	**	0.2355795	0.2244812;0.2469557	1.694e-12	***
Retroposon	SVA	SVA_D	338	0.122429168568303	194969	1433	463.718	25.0598178459156	0.167966299379161	201916.773	1	0.002	**	0.2358688	0.2140985;0.2587272	3.367e-13	***
Retroposon	SVA	SVA_B	181	0.0655611819848014	194969	801	213.214	15.2431807231482	0.0772296235121958	201916.773	11	0.022	*	0.2259675	0.1974332;0.2565345	0.009365	**
Retroposon	SVA	SVA_E	196	0.0709944291106137	194969	686	173.114	13.800342512179	0.0627047428625244	201916.773	954	0.096	ns	0.2857143	0.2521630;0.3211209	0.04785	*
Retroposon	SVA	SVA_C	128	0.0463637088069314	194969	486	142.502	13.5049761340174	0.0516165721281667	201916.773	160	0.32	ns	0.2633745	0.2247276;0.3049278	0.1629	ns
Retroposon	SVA	SVA_A	331	0.119893653242924	194969	1186	285.155	16.7181479677466	0.103287838944067	201916.773	995	0.014	*	0.2790894	0.2537135;0.3055655	0.002214	**
Retroposon	SVA	SVA_F	177	0.0641123160845848	194969	973	279.126	18.182318903834	0.101104035815965	201916.773	1	0.002	**	0.1819116	0.1581501;0.2076152	5.483e-14	***
snRNA	tot	tot	1159	0.419808894587761	194969	4380	920.681	26.9579667440067	0.333485826469331	201916.773	1001	0.002	**	0.2646119	0.2515942;0.2779441	2.2e-16	***
snRNA	snRNA	U14	5	0.00181108237527076	194969	7	1.96217494089835	0.995129915165701	0.000710732090531786	201916.773	845	0.314	ns	0.7142857	0.2904209;0.9633074	0.0214	*
snRNA	snRNA	U4	45	0.0162997413774368	194969	162	35.162	5.13908222994789	0.0127362556958541	201916.773	976	0.052	ns	0.2777778	0.2103812;0.3534977	0.06963	ns
snRNA	snRNA	U2	245	0.0887430363882671	194969	1087	221.802	13.5949850908201	0.0803403385999609	201916.773	961	0.082	ns	0.225391	0.2008619;0.2514160	0.0834	ns
snRNA	snRNA	U5	47	0.0170241743275451	194969	214	43.936	5.76169255523941	0.0159143430479792	201916.773	731	0.542	ns	0.2196262	0.1660617;0.2811331	0.6116	ns
snRNA	snRNA	U3	62	0.0224574214533574	194969	229	50.362	6.30814939175895	0.0182419461166772	201916.773	969	0.066	ns	0.2707424	0.2143169;0.3332094	0.06657	ns
snRNA	snRNA	U13	67	0.0242685038286281	194969	176	40.48	5.60580279933437	0.014662522910192	201916.773	1001	0.002	**	0.3806818	0.3086736;0.4567816	8.806e-06	***
snRNA	snRNA	tot	1159	0.419808894587761	194969	4380	920.681	26.9579667440067	0.333485826469331	201916.773	1001	0.002	**	0.2646119	0.2515942;0.2779441	2.2e-16	***
snRNA	snRNA	U6	482	0.174588340976101	194969	1710	363.218	16.8115169780452	0.131563543636219	201916.773	1001	0.002	**	0.2818713	0.2606438;0.3038500	1.13e-11	***
snRNA	snRNA	U17	3	0.00108664942516245	194969	9	2.21494252873563	1.11934848052738	0.000802288675206149	201916.773	765	0.474	ns	0.3333333	0.07485463;0.70070494	0.4671	ns
snRNA	snRNA	U8	4	0.00144886590021661	194969	29	6.95595595595596	2.33901775756458	0.0025195618469983	201916.773	158	0.316	ns	0.137931	0.03889483;0.31664061	0.2762	ns
snRNA	snRNA	U1	36	0.0130397931019494	194969	204	39.483	5.5645912406641	0.0143013930845631	201916.773	299	0.598	ns	0.1764706	0.1267644;0.2358413	0.5952	ns
snRNA	snRNA	U13_	94	0.0340483486550902	194969	308	68.213	7.43565194989114	0.0247078724128688	201916.773	1000	0.004	**	0.3051948	0.2542386;0.3599447	0.0007343	***
snRNA	snRNA	U7	89	0.0322372662798195	194969	245	54.039	6.48934438834853	0.0195738160954513	201916.773	1001	0.002	**	0.3632653	0.3029866;0.4268970	4.051e-07	***
tot	tot	tot	194969	70.6209839248328	194969	4687922	201916.773	117.076027722447	73.1375817703692	201916.773	1	0.002	**	0.04158964	0.04140909;0.04177076	2.2e-16	***
rRNA	tot	tot	390	0.141264425271119	194969	1766	375.891	17.4314363715092	0.13615391302458	201916.773	806	0.392	ns	0.2208381	0.2016848;0.2409232	0.4157	ns
rRNA	rRNA	tot	390	0.141264425271119	194969	1766	375.891	17.4314363715092	0.13615391302458	201916.773	806	0.392	ns	0.2208381	0.2016848;0.2409232	0.4157	ns
rRNA	rRNA	SSU-rRNA_Hsa	21	0.00760654597613718	194969	80	15.198	3.61328823260086	0.00550496598787299	201916.773	960	0.084	ns	0.2625	0.1704093;0.3728508	0.1153	ns
rRNA	rRNA	LSU-rRNA_Hsa	95	0.0344105651301444	194969	411	90.217	8.82120880178702	0.0326780837299604	201916.773	735	0.534	ns	0.2311436	0.1912334;0.2749737	0.5518	ns
rRNA	rRNA	5S	274	0.0992473141648375	194969	1275	271.032	14.6339717482688	0.0981722556668767	201916.773	603	0.798	ns	0.214902	0.1926415;0.2384849	0.8373	ns
tRNA	tot	tot	456	0.165170712624693	194969	1997	379.226	17.3397113467782	0.137361904968886	201916.773	1001	0.002	**	0.2283425	0.2100912;0.2473948	1.842e-05	***
tRNA	tRNA	tRNA-Arg-AGA	13	0.00470881417570397	194969	41	9.08	2.65869679893528	0.00328892559349169	201916.773	948	0.108	ns	0.3170732	0.1808494;0.4808664	0.1853	ns
tRNA	tRNA	tRNA-His-CAY_	12	0.00434659770064982	194969	44	10.628	2.82800523578256	0.00384963669687552	201916.773	753	0.498	ns	0.2727273	0.1495768;0.4278964	0.6002	ns
tRNA	tRNA	tRNA-Thr-ACG_	5	0.00181108237527076	194969	12	2.73594909862142	1.32798209288374	0.000991005838430234	201916.773	914	0.176	ns	0.4166667	0.1516522;0.7233303	0.1605	ns
tRNA	tRNA	tRNA-Leu-TTA(m)	2	0.000724432950108303	194969	27	5.11723446893788	2.0058299100418	0.00185354663136428	201916.773	84	0.168	ns	0.07407407	0.009100073;0.242898347	0.1462	ns
tRNA	tRNA	tRNA-Arg-CGA_	1	0.000362216475054151	194969	2	1.17249417249417	0.402200231540222	0.000424696706182373	201916.773	360	0.72	ns	0.5	0.01257912;0.98742088	1	ns
tRNA	tRNA	tRNA-Lys-AAA	13	0.00470881417570397	194969	47	7.675	2.51628827973003	0.00278001144604061	201916.773	988	0.028	*	0.2765957	0.1562437;0.4263801	0.0464	*
tRNA	tRNA	tRNA-Thr-ACY	7	0.00253551532537906	194969	13	3.58054711246201	1.5033250855821	0.00129693315384131	201916.773	986	0.032	*	0.5384615	0.2513455;0.8077676	0.05564	ns
tRNA	tRNA	tRNA-Ser-TCG	3	0.00108664942516245	194969	7	1.91525423728814	0.963621827375322	0.000693736638663036	201916.773	767	0.47	ns	0.4285714	0.09898828;0.81594843	0.4007	ns
tRNA	tRNA	tRNA-Ser-TCA_	1	0.000362216475054151	194969	4	1.29320388349515	0.51951453991523	0.000468419752205951	201916.773	381	0.762	ns	0.25	0.006309463;0.805879550	1	ns
tRNA	tRNA	tRNA-Arg-CGY_	12	0.00434659770064982	194969	40	8.044	2.55863452071815	0.00291366932533559	201916.773	955	0.094	ns	0.3	0.1656272;0.4653163	0.1179	ns
tRNA	tRNA	tRNA-Cys-TGY	38	0.0137642260520578	194969	136	28.994	4.71722547862791	0.0105021044777201	201916.773	979	0.046	*	0.2794118	0.2059172;0.3627771	0.0742	ns
tRNA	tRNA	tRNA-Glu-GAA	14	0.00507103065075812	194969	95	20.256	3.99680352762535	0.00733705691869689	201916.773	74	0.148	ns	0.1473684	0.08297541;0.23488221	0.1327	ns
tRNA	tRNA	tRNA-Ala-GCY	4	0.00144886590021661	194969	28	5.26980942828485	2.07887183255151	0.00190881179532047	201916.773	367	0.734	ns	0.1428571	0.04033563;0.32665267	0.8082	ns
tRNA	tRNA	tRNA-Met	11	0.00398438122559566	194969	50	9.228	2.8078283245063	0.00334253363179971	201916.773	794	0.416	ns	0.22	0.1152658;0.3596119	0.4705	ns
tRNA	tRNA	tRNA-Gly-GGY	16	0.00579546360086642	194969	37	8.526	2.51428829803697	0.00308825766631169	201916.773	1001	0.002	**	0.4324324	0.2709794;0.6051156	0.005875	**
tRNA	tRNA	tRNA-Ile-ATC	2	0.000724432950108303	194969	9	1.54019746121298	0.747976906381088	0.000557884895287917	201916.773	626	0.752	ns	0.2222222	0.02814497;0.60009357	0.6569	ns
tRNA	tRNA	tRNA-Thr-ACG	2	0.000724432950108303	194969	3	1.33169129720854	0.551610020822831	0.000482360527535167	201916.773	585	0.834	ns	0.6666667	0.09429932;0.99159624	0.5882	ns
tRNA	tRNA	tRNA-Met_	10	0.00362216475054151	194969	48	7.3033033033033	2.4034667469942	0.00264537677877386	201916.773	899	0.206	ns	0.2083333	0.1046907;0.3499102	0.3115	ns
tRNA	tRNA	tRNA-Thr-ACA	9	0.00325994827548736	194969	25	4.94979919678715	1.99181489923219	0.00179289881728611	201916.773	978	0.048	*	0.36	0.1797168;0.5747937	0.07301	ns
tRNA	tRNA	tRNA-Trp-TGG	6	0.00217329885032491	194969	13	3.41080530071356	1.49059824444389	0.00123544987312048	201916.773	954	0.096	ns	0.4615385	0.1922324;0.7486545	0.1171	ns
tRNA	tRNA	tRNA-Lys-AAG	24	0.00869319540129963	194969	73	16.314	3.58109316106523	0.00590919957403343	201916.773	986	0.032	*	0.3287671	0.2232568;0.4486600	0.03519	*
tRNA	tRNA	tRNA-Leu-TTG	5	0.00181108237527076	194969	26	3.21993833504625	1.50066281525278	0.00116631471361219	201916.773	897	0.21	ns	0.1923077	0.06554811;0.39350553	0.3634	ns
tRNA	tRNA	tRNA-Gln-CAG	18	0.00651989655097472	194969	79	15.488	3.56434574088437	0.0056100087656387	201916.773	808	0.388	ns	0.2278481	0.1409802;0.3359836	0.4787	ns
tRNA	tRNA	tRNA-Ile-ATT	13	0.00470881417570397	194969	53	11.79	3.07593260026311	0.00427053224088844	201916.773	720	0.564	ns	0.245283	0.1375512;0.3828247	0.7409	ns
tRNA	tRNA	tRNA-Arg-AGG	6	0.00217329885032491	194969	20	4.4944612286002	1.83882290999209	0.00162796790349112	201916.773	861	0.282	ns	0.3	0.1189316;0.5427892	0.4235	ns
tRNA	tRNA	tRNA-Glu-GAG_	17	0.00615768007592057	194969	96	18.19	3.89089180510574	0.00658871768123501	201916.773	431	0.862	ns	0.1770833	0.1066770;0.2683185	0.8963	ns
tRNA	tRNA	tRNA-Arg-CGG	4	0.00144886590021661	194969	17	1.64214992927864	0.786270225182022	0.000594813758893734	201916.773	705	0.594	ns	0.2352941	0.06810774;0.49899327	0.07463	ns
tRNA	tRNA	tRNA-Gln-CAA	5	0.00181108237527076	194969	24	5.17117117117117	2.07758572738623	0.00187308339352327	201916.773	580	0.844	ns	0.2083333	0.07131862;0.42151284	1	ns
tRNA	tRNA	tRNA-Val-GTG	12	0.00434659770064982	194969	38	8.288	2.50266244613996	0.00300205014524881	201916.773	947	0.11	ns	0.3157895	0.1750253;0.4865271	0.167	ns
tRNA	tRNA	tRNA-Tyr-TAC	10	0.00362216475054151	194969	34	6.538	2.38038278901151	0.00236817131390404	201916.773	951	0.102	ns	0.2941176	0.1509837;0.4747811	0.1311	ns
tRNA	tRNA	tRNA-Tyr-TAT	1	0.000362216475054151	194969	5	1.48024316109422	0.66006221870632	0.000536168460034564	201916.773	398	0.796	ns	0.2	0.005050763;0.716417936	1	ns
tRNA	tRNA	tRNA-Arg-CGA	5	0.00181108237527076	194969	8	1.88652482269504	0.949061437944119	0.000683330371378754	201916.773	846	0.312	ns	0.625	0.2448632;0.9147666	0.02129	*
tRNA	tRNA	tRNA-Ala-GCY_	4	0.00144886590021661	194969	82	3.70385395537525	1.66160748874986	0.0013415969238314	201916.773	704	0.596	ns	0.04878049	0.01344903;0.12021176	0.7882	ns
tRNA	tRNA	tRNA-Pro-CCA	6	0.00217329885032491	194969	9	2.36637931034483	1.12892299797832	0.000857141572434177	201916.773	928	0.148	ns	0.6666667	0.2992951;0.9251454	0.01297	*
tRNA	tRNA	tRNA-Leu-TTA	5	0.00181108237527076	194969	13	2.70507399577167	1.29986391018253	0.000979822367509063	201916.773	922	0.16	ns	0.3846154	0.1385793;0.6842224	0.1618	ns
tRNA	tRNA	tRNA-Val-GTY	10	0.00362216475054151	194969	29	5.72845691382765	2.09249790108507	0.00207494147082624	201916.773	986	0.032	*	0.3448276	0.1793836;0.5433057	0.05948	ns
tRNA	tRNA	tRNA-Leu-CTG	7	0.00253551532537906	194969	16	4.03979591836735	1.75793777152763	0.00146328063748917	201916.773	950	0.104	ns	0.4375	0.1975341;0.7012231	0.1441	ns
tRNA	tRNA	tRNA-Met-i	10	0.00362216475054151	194969	40	7.907	2.56923178245015	0.00286404566825317	201916.773	848	0.308	ns	0.25	0.1269148;0.4119620	0.426	ns
tRNA	tRNA	tRNA-Thr-ACY_	2	0.000724432950108303	194969	12	2.31638418079096	1.12731031221264	0.0008390325128373	201916.773	556	0.892	ns	0.1666667	0.02086253;0.48413775	1	ns
tRNA	tRNA	tRNA-Asn-AAT	1	0.000362216475054151	194969	2	1.02675585284281	0.161639598042146	0.000371907885757941	201916.773	292	0.584	ns	0.5	0.01257912;0.98742088	1	ns
tRNA	tRNA	tot	456	0.165170712624693	194969	1997	379.226	17.3397113467782	0.137361904968886	201916.773	1001	0.002	**	0.2283425	0.2100912;0.2473948	1.842e-05	***
tRNA	tRNA	tRNA-Gly-GGA	41	0.0148508754772202	194969	107	23.206	4.37866837483003	0.00840559552010664	201916.773	1001	0.002	**	0.3831776	0.2908360;0.4821595	8.873e-05	***
tRNA	tRNA	tRNA-Asn-AAC	14	0.00507103065075812	194969	46	11.944	3.05879391594469	0.00432631357804678	201916.773	793	0.418	ns	0.3043478	0.1774268;0.4575487	0.502	ns
tRNA	tRNA	tRNA-Ile-ATA	16	0.00579546360086642	194969	65	13.438	3.18783912993086	0.00486746499177769	201916.773	829	0.346	ns	0.2461538	0.1477231;0.3687286	0.4436	ns
tRNA	tRNA	tRNA-Leu-CTA_	4	0.00144886590021661	194969	7	1.95957193816885	1.00274946183561	0.000709789240058551	201916.773	824	0.356	ns	0.5714286	0.1840516;0.9010117	0.1015	ns
tRNA	tRNA	tRNA-Phe-TTY	13	0.00470881417570397	194969	87	9.571	2.74125399652668	0.00346677388274328	201916.773	920	0.164	ns	0.1494253	0.08203212;0.24195903	0.2304	ns
tRNA	tRNA	tRNA-Ser-TCA(m)	2	0.000724432950108303	194969	31	6.442	2.17102495364503	0.00233339853229884	201916.773	29	0.058	ns	0.06451613	0.007910983;0.214216157	0.04718	*
tRNA	tRNA	tRNA-Ala-GCA	2	0.000724432950108303	194969	40	2.46137566137566	1.23801038595021	0.000891550815847573	201916.773	533	0.938	ns	0.05	0.006113647;0.169196864	1	ns
tRNA	tRNA	tRNA-Leu-CTY	7	0.00253551532537906	194969	30	4.1051567239636	1.83341225772855	0.00148695539809894	201916.773	957	0.09	ns	0.2333333	0.09933786;0.42283652	0.1759	ns
tRNA	tRNA	tRNA-Leu-CTA	1	0.000362216475054151	194969	1	1.02272727272727	0.149315757035209	0.000370448667669018	201916.773	259	0.518	ns	na	na	na	na
tRNA	tRNA	tRNA-SeC(e)-TGA	2	0.000724432950108303	194969	3	1.43034055727554	0.618030536709999	0.000518092914783337	201916.773	607	0.79	ns	0.6666667	0.09429932;0.99159624	0.6084	ns
tRNA	tRNA	tRNA-Ser-TCY	8	0.00289773180043321	194969	15	3.33504098360656	1.5343725347	0.0012080067892431	201916.773	976	0.052	ns	0.5333333	0.2658613;0.7873333	0.008368	**
tRNA	tRNA	tRNA-Val-GTA	4	0.00144886590021661	194969	12	2.81932773109244	1.31517246862818	0.00102120695277872	201916.773	853	0.298	ns	0.3333333	0.09924609;0.65112449	0.4935	ns
tRNA	tRNA	tRNA-Gly-GGG	7	0.00253551532537906	194969	47	11.025	2.84929701742263	0.00399343663747202	201916.773	103	0.206	ns	0.1489362	0.06204412;0.28305753	0.2266	ns
tRNA	tRNA	tRNA-Glu-GAG	0	0	194969	18	3.15440414507772	1.51067906139551	0.00114257715032626	201916.773	1	0.002	**	0	0.000000;0.185302	0.05789	ns
tRNA	tRNA	tRNA-Ser-AGY	5	0.00181108237527076	194969	14	3.09410548086867	1.44693450542253	0.00112073598072598	201916.773	921	0.162	ns	0.3571429	0.1275984;0.6486199	0.2093	ns
tRNA	tRNA	tRNA-His-CAY	0	0	194969	1	1.00896860986547	0.0944892095529044	0.000365465053305758	201916.773	1	0.002	**	na	na	na	na
tRNA	tRNA	tRNA-Pro-CCY	9	0.00325994827548736	194969	17	3.79878665318504	1.762450948002	0.00137598311099944	201916.773	986	0.032	*	0.5294118	0.2781183;0.7701673	0.005712	**
tRNA	tRNA	tRNA-Gln-CAA_	3	0.00108664942516245	194969	34	7.138	2.40306694262368	0.00258550119893653	201916.773	65	0.13	ns	0.08823529	0.0185795;0.2367753	0.09242	ns
tRNA	tRNA	tRNA-Asp-GAY	15	0.00543324712581227	194969	49	9.521	2.67894302584727	0.00344866305899058	201916.773	985	0.034	*	0.3061224	0.1825194;0.4541524	0.0681	ns
tRNA	tRNA	tRNA-Pro-CCG	2	0.000724432950108303	194969	4	1.55720653789004	0.698688767965394	0.000564045863085811	201916.773	609	0.786	ns	0.5	0.06758599;0.93241401	0.6453	ns
tRNA	tRNA	tRNA-Ala-GCG	5	0.00181108237527076	194969	11	1.9452380952381	0.982250676454666	0.000704597285998194	201916.773	841	0.322	ns	0.4545455	0.1674881;0.7662064	0.03111	*
tRNA	tRNA	tRNA-Ser-TCA	1	0.000362216475054151	194969	1	1.01321585903084	0.114450445722764	0.000367003476927114	201916.773	225	0.45	ns	na	na	na	na
LINE	Penelope	tot	240	0.0869319540129963	194969	1097	227.129	13.6479531661574	0.0822698657625743	201916.773	828	0.348	ns	0.2187785	0.1946389;0.2444363	0.3329	ns
LINE	Penelope	Penelope1_Vert	240	0.0869319540129963	194969	1097	227.129	13.6479531661574	0.0822698657625743	201916.773	828	0.348	ns	0.2187785	0.1946389;0.2444363	0.3329	ns
LINE	L1-Tx1	tot	26	0.00941762835140794	194969	189	42.042	6.24173014437465	0.0152283050442266	201916.773	2	0.004	**	0.1375661	0.09187106;0.19503544	0.003833	**
LINE	L1-Tx1	MARE6	26	0.00941762835140794	194969	189	42.042	6.24173014437465	0.0152283050442266	201916.773	2	0.004	**	0.1375661	0.09187106;0.19503544	0.003833	**
LINE	RTE-X	tot	2603	0.942849484565956	194969	15596	3329.451	51.5022142929513	1.20598200508552	201916.773	1	0.002	**	0.1669018	0.161080;0.172848	2.2e-16	***
LINE	RTE-X	L5	154	0.0557813371583393	194969	737	166.395	12.4946825526738	0.0602710103666355	201916.773	163	0.326	ns	0.2089552	0.1801374;0.2401235	0.2904	ns
LINE	RTE-X	L4_C_Mam	856	0.310057302646354	194969	5015	1084.998	30.3688040637141	0.393004151000804	201916.773	1	0.002	**	0.1706879	0.1603692;0.1813914	8.042e-16	***
LINE	RTE-X	L4_A_Mam	1111	0.402422503785162	194969	6597	1439.366	36.4281354594639	0.521362078832794	201916.773	1	0.002	**	0.1684099	0.1594516;0.1776623	2.2e-16	***
LINE	RTE-X	L4_B_Mam	591	0.214069936757003	194969	3247	708.961	24.702017501991	0.256797354370866	201916.773	1	0.002	**	0.1820142	0.1688792;0.1957244	3.37e-07	***
LINE	L1	L1M2	528	0.191250298828592	194969	9096	2108.047	48.914777383184	0.763569353588479	201916.773	1	0.002	**	0.05804749	0.05332929;0.06305115	2.2e-16	***
LINE	L1	L1P	13	0.00470881417570397	194969	161	28.441	4.9710391499394	0.0103017987670151	201916.773	1	0.002	**	0.08074534	0.04369389;0.13411900	0.0008469	***
LINE	L1	L1MEg1	95	0.0344105651301444	194969	1013	219.558	14.1600544894129	0.0795275248299394	201916.773	1	0.002	**	0.09378085	0.07653624;0.11342659	2.2e-16	***
LINE	L1	L1MB7	3554	1.28731735234245	194969	23185	5384.966	73.1268239182885	1.95052340280645	201916.773	1	0.002	**	0.1532888	0.1486735;0.1579911	2.2e-16	***
LINE	L1	L1P2	74	0.0268040191540072	194969	1631	479.258	27.2030778303383	0.173595143401502	201916.773	1	0.002	**	0.04537094	0.03579106;0.05662664	2.2e-16	***
LINE	L1	L1MB1	358	0.129673498069386	194969	6197	1415.525	38.9834976379505	0.512726475851028	201916.773	1	0.002	**	0.05776989	0.05208966;0.06387066	2.2e-16	***
LINE	L1	L1MCb	77	0.0278906685791697	194969	2145	501.592	22.6814016758661	0.181684886155362	201916.773	1	0.002	**	0.03589744	0.02843148;0.04466329	2.2e-16	***
LINE	L1	L1M3b	22	0.00796876245119133	194969	564	138.911	12.6746884272051	0.0503158527662472	201916.773	1	0.002	**	0.03900709	0.02460415;0.05846362	2.2e-16	***
LINE	L1	L1MEh	191	0.0691833467353429	194969	3050	670.859	25.3938962935775	0.242996182238353	201916.773	1	0.002	**	0.06262295	0.05428337;0.07181299	2.2e-16	***
LINE	L1	L1ME2	1262	0.457117191518339	194969	12799	3020.13	54.6542055306102	1.09394084280529	201916.773	1	0.002	**	0.09860145	0.0934892;0.1038970	2.2e-16	***
LINE	L1	L1PA16	848	0.30715957084592	194969	13973	3442.349	64.5752364313145	1.24687552068618	201916.773	1	0.002	**	0.06068847	0.05678571;0.06477538	2.2e-16	***
LINE	L1	L1MEd	1387	0.502394250900108	194969	16918	3812.67	58.2342882873341	1.38101188794471	201916.773	1	0.002	**	0.08198369	0.07789232;0.08621942	2.2e-16	***
LINE	L1	L1ME3A	2029	0.734937227884873	194969	15879	3660.034	60.1161941643082	1.32572461405835	201916.773	1	0.002	**	0.1277788	0.1226233;0.1330711	2.2e-16	***
LINE	L1	L1M4b	240	0.0869319540129963	194969	4228	982.221	31.9373473092734	0.355776628344164	201916.773	1	0.002	**	0.05676443	0.04997964;0.06416936	2.2e-16	***
LINE	L1	L1M4	2023	0.732763929034548	194969	20125	4488.931	65.3767110931205	1.62596476358131	201916.773	1	0.002	**	0.1005217	0.09640044;0.10475884	2.2e-16	***
LINE	L1	L1MC4	3586	1.29890827954419	194969	23685	5311.626	69.2200949547568	1.92395844652598	201916.773	1	0.002	**	0.1514038	0.1468608;0.1560326	2.2e-16	***
LINE	L1	L1MEf	738	0.267315758589964	194969	11271	2662.56	51.8088656366703	0.964423097820181	201916.773	1	0.002	**	0.06547777	0.06097934;0.07020221	2.2e-16	***
LINE	L1	L1MDa	385	0.139453342895848	194969	6954	1605.304	41.5329576429439	0.581467556270329	201916.773	1	0.002	**	0.05536382	0.0501043;0.0609999	2.2e-16	***
LINE	L1	L1ME3G	3075	1.11381566079152	194969	18628	4119.618	60.7826670080263	1.49219351052963	201916.773	1	0.002	**	0.1650741	0.1597686;0.1704843	2.2e-16	***
LINE	L1	L1MEj	168	0.0608523678090974	194969	2345	525.176	22.1930068614767	0.190227399503039	201916.773	1	0.002	**	0.07164179	0.06153078;0.08283785	2.2e-16	***
LINE	L1	L1P4e	3	0.00108664942516245	194969	194	44.384	7.57944536176573	0.0160766160288035	201916.773	1	0.002	**	0.01546392	0.003200456;0.044524724	2.2e-16	***
LINE	L1	L1ME3E	534	0.193423597678917	194969	4540	1023.307	30.6942158376116	0.370658654438238	201916.773	1	0.002	**	0.1176211	0.1083881;0.1273492	2.2e-16	***
LINE	L1	L1MC2	612	0.221676482733141	194969	6382	1535.518	39.3877019774837	0.5561899173422	201916.773	1	0.002	**	0.0958947	0.08877825;0.10338285	2.2e-16	***
LINE	L1	L1PA2	301	0.1090271589913	194969	4918	1713.075	57.9960422435525	0.62050398800339	201916.773	1	0.002	**	0.06120374	0.05466485;0.06826926	2.2e-16	***
LINE	L1	L1MA2	533	0.193061381203863	194969	7417	1843.816	47.691851050852	0.667860532168445	201916.773	1	0.002	**	0.07186194	0.0660862;0.0779768	2.2e-16	***
LINE	L1	L1M3e	35	0.0126775766268953	194969	810	176.252	14.5481319812595	0.0638413781612443	201916.773	1	0.002	**	0.04320988	0.03027879;0.05958472	2.2e-16	***
LINE	L1	L1MC5	2619	0.948644948166822	194969	14431	3218.221	54.2368121370605	1.16569266656525	201916.773	1	0.002	**	0.1814843	0.1752260;0.1878712	2.2e-16	***
LINE	L1	L1MEa	33	0.011953143676787	194969	355	78.56	8.83065005423611	0.0284557262802541	201916.773	1	0.002	**	0.09295775	0.06485348;0.12806863	2.347e-10	***
LINE	L1	L1MCc	189	0.0684589137852346	194969	3179	732.227	26.9092470830861	0.265224682879476	201916.773	1	0.002	**	0.05945266	0.05148368;0.06824360	2.2e-16	***
LINE	L1	L1PB1	688	0.249204934837256	194969	13093	3426.936	70.7439510531509	1.24129267815617	201916.773	1	0.002	**	0.05254716	0.04878686;0.05650788	2.2e-16	***
LINE	L1	L1PA8	608	0.220227616832924	194969	8111	2054.014	51.0702846866745	0.743997710791878	201916.773	1	0.002	**	0.07495993	0.06932109;0.08090636	2.2e-16	***
LINE	L1	L1P4	215	0.0778765421366425	194969	3775	845.776	28.403390230333	0.3063540014054	201916.773	1	0.002	**	0.05695364	0.04977363;0.06482874	2.2e-16	***
LINE	L1	L1M7	263	0.0952629329392418	194969	3059	698.619	25.523818372342	0.253051311585856	201916.773	1	0.002	**	0.08597581	0.07627784;0.09647381	2.2e-16	***
LINE	L1	L1PA13	510	0.184730402277617	194969	9060	2181.7	52.7317611941668	0.790247683625642	201916.773	1	0.002	**	0.05629139	0.05163353;0.06123704	2.2e-16	***
LINE	L1	L1PREC2	506	0.183281536377401	194969	7902	1981.797	50.6483864506071	0.717839523612892	201916.773	1	0.002	**	0.06403442	0.05873492;0.06965817	2.2e-16	***
LINE	L1	L1M2a1	13	0.00470881417570397	194969	120	31.163	6.42383815928583	0.0112877520121125	201916.773	1	0.002	**	0.1083333	0.05895831;0.17812744	6.199e-05	***
LINE	L1	L1MA9	1097	0.397351473134404	194969	16437	3699.357	64.5858721849128	1.3399680525069	201916.773	1	0.002	**	0.06673967	0.06297086;0.07066266	2.2e-16	***
LINE	L1	L1MA4	833	0.301726323720108	194969	10000	2368.446	50.949533255359	0.857890161476105	201916.773	1	0.002	**	0.0833	0.07795586;0.08888826	2.2e-16	***
LINE	L1	L1PB3	245	0.0887430363882671	194969	3601	888.382	33.4188404181668	0.321786596541557	201916.773	1	0.002	**	0.06803666	0.06002662;0.07675620	2.2e-16	***
LINE	L1	HAL1b	553	0.200305710704946	194969	4340	981.742	31.3350494067158	0.355603126652613	201916.773	1	0.002	**	0.1274194	0.1176371;0.1377060	2.2e-16	***
LINE	L1	L1MC1	1277	0.462550438644151	194969	13002	3178.765	57.4191495385793	1.15140105332551	201916.773	1	0.002	**	0.09821566	0.09315208;0.10345987	2.2e-16	***
LINE	L1	L1PA4	754	0.27311122219083	194969	11926	3670.157	81.1369802282569	1.32939133143532	201916.773	1	0.002	**	0.06322321	0.05892056;0.06774052	2.2e-16	***
LINE	L1	L1MD3	779	0.282166634067184	194969	5356	1264.643	34.2470789033666	0.458074529661907	201916.773	1	0.002	**	0.1454444	0.1361045;0.1551724	2.2e-16	***
LINE	L1	L1PBa	94	0.0340483486550902	194969	2167	610.77	29.0877155375804	0.221230956468824	201916.773	1	0.002	**	0.04337794	0.03519354;0.05282409	2.2e-16	***
LINE	L1	L1MA8	845	0.306072921420758	194969	11124	2500.424	51.4012481590896	0.905694767420801	201916.773	1	0.002	**	0.07596188	0.07110505;0.08104201	2.2e-16	***
LINE	L1	L1M3c	37	0.0134020095770036	194969	1070	240.788	16.1345399494184	0.087217380595339	201916.773	1	0.002	**	0.03457944	0.02446169;0.04735016	2.2e-16	***
LINE	L1	L1P4b	0	0	194969	155	38.066	7.18117074112663	0.0137881323394113	201916.773	1	0.002	**	0	0.00000000;0.02351825	2.2e-16	***
LINE	L1	L1MC	931	0.337223538275415	194969	7862	1752.265	40.0215504384762	0.634699251660763	201916.773	1	0.002	**	0.1184177	0.1113545;0.1257651	2.2e-16	***
LINE	L1	L1M3de	27	0.00977984482646209	194969	499	106.814	11.5302363527532	0.0386897905664341	201916.773	1	0.002	**	0.05410822	0.03595678;0.07775102	2.2e-16	***
LINE	L1	L1MA5	383	0.13872890994574	194969	4447	1092.02	34.7074661738394	0.395547635088634	201916.773	1	0.002	**	0.08612548	0.07804123;0.09475796	2.2e-16	***
LINE	L1	HAL1M8	290	0.105042777765704	194969	2197	522.097	22.8835584699637	0.189112134976347	201916.773	1	0.002	**	0.1319982	0.1181145;0.1468713	2.2e-16	***
LINE	L1	L1ME4c	2042	0.739646042060577	194969	9421	2101.644	43.4069052504717	0.761250081498707	201916.773	78	0.156	ns	0.2167498	0.2084652;0.2252099	0.1409	ns
LINE	L1	L1M2a	33	0.011953143676787	194969	489	136.199	13.1975594173534	0.0493335216859004	201916.773	1	0.002	**	0.06748466	0.04690523;0.09347103	2.2e-16	***
LINE	L1	L1MC3	1052	0.381051731756967	194969	13130	3129.01	58.1592159025068	1.13337897260919	201916.773	1	0.002	**	0.08012186	0.07553360;0.08489722	2.2e-16	***
LINE	L1	L1P4d	13	0.00470881417570397	194969	167	42	7.58878050740628	0.0152130919522744	201916.773	1	0.002	**	0.07784431	0.04209901;0.12943749	1.075e-08	***
LINE	L1	L1ME3C	443	0.160461898448989	194969	3264	738.23	25.7830538506568	0.267399068379226	201916.773	1	0.002	**	0.135723	0.1241504;0.1479525	2.2e-16	***
LINE	L1	L1M4a2	175	0.0633878831344765	194969	2051	464.864	22.0791529047876	0.168381399459573	201916.773	1	0.002	**	0.08532423	0.07358949;0.09825943	2.2e-16	***
LINE	L1	L1M2c	32	0.0115909272017328	194969	450	121.505	12.2350182129276	0.0440111128014547	201916.773	1	0.002	**	0.07111111	0.04914531;0.09890717	2.2e-16	***
LINE	L1	L1M6	394	0.142713291171336	194969	5357	1202.277	33.1313440258157	0.43548453697868	201916.773	1	0.002	**	0.07354863	0.06669892;0.08086713	2.2e-16	***
LINE	L1	L1M1	474	0.171690609175668	194969	9983	2397.631	56.4977595647459	0.86846144930056	201916.773	1	0.002	**	0.04748072	0.04339148;0.05183646	2.2e-16	***
LINE	L1	L1PA7	798	0.289048747093213	194969	13116	3947.118	80.6164815226582	1.42971116858279	201916.773	1	0.002	**	0.06084172	0.05681050;0.06506912	2.2e-16	***
LINE	L1	L1P3b	5	0.00181108237527076	194969	83	20.633	4.57266008142089	0.0074736125297923	201916.773	1	0.002	**	0.06024096	0.01984732;0.13500824	1.07e-05	***
LINE	L1	L1MA10	502	0.181832670477184	194969	5109	1131.896	32.4752802578796	0.409991379247894	201916.773	1	0.002	**	0.09825798	0.09022917;0.10674903	2.2e-16	***
LINE	L1	L1MA4A	403	0.145973239446823	194969	6240	1572.908	44.1079703573974	0.569733191344475	201916.773	1	0.002	**	0.06458333	0.05860941;0.07096808	2.2e-16	***
LINE	L1	L1MB8	2473	0.895761342808916	194969	16563	3832.678	62.2412909112133	1.38825911517759	201916.773	1	0.002	**	0.1493087	0.1439128;0.1548280	2.2e-16	***
LINE	L1	L1PB	109	0.0394815957809025	194969	1846	425.444	21.8433971258593	0.154102826012938	201916.773	1	0.002	**	0.05904659	0.04873096;0.07078934	2.2e-16	***
LINE	L1	L1MB4	1370	0.496236570824187	194969	9160	2129.674	45.8601884086937	0.771403009294475	201916.773	1	0.002	**	0.1495633	0.1423175;0.1570328	2.2e-16	***
LINE	L1	L1M4c	195	0.0706322126355595	194969	3615	855.708	30.8841474961924	0.309951535435638	201916.773	1	0.002	**	0.05394191	0.04680278;0.06181262	2.2e-16	***
LINE	L1	L1MEg	893	0.323459312223357	194969	13185	3050.975	55.0863765724692	1.10511340997834	201916.773	1	0.002	**	0.06772848	0.06349724;0.07215170	2.2e-16	***
LINE	L1	L1P1	197	0.0713566455856678	194969	3259	816.441	31.2355915772566	0.295728381109686	201916.773	1	0.002	**	0.06044799	0.05251004;0.06918553	2.2e-16	***
LINE	L1	L1ME3	1131	0.409666833286245	194969	9162	2157.339	47.3686802736878	0.781423728076848	201916.773	1	0.002	**	0.1234447	0.1167749;0.1303548	2.2e-16	***
LINE	L1	X9_LINE	143	0.0517969559327436	194969	653	135.606	10.3028594532253	0.0491187273161932	201916.773	791	0.422	ns	0.2189893	0.1878333;0.2527093	0.4695	ns
LINE	L1	L1PA17	455	0.164808496149639	194969	4789	1171.815	36.5645147477543	0.42445069871558	201916.773	1	0.002	**	0.0950094	0.08684891;0.10366736	2.2e-16	***
LINE	L1	L1PA15-16	45	0.0162997413774368	194969	1431	360.14	22.6815090073577	0.130448641326002	201916.773	1	0.002	**	0.03144654	0.02302788;0.04185337	2.2e-16	***
LINE	L1	L1ME3B	915	0.331428074674548	194969	8120	1854.535	41.3188095063135	0.671743130564551	201916.773	1	0.002	**	0.1126847	0.1058854;0.1197634	2.2e-16	***
LINE	L1	L1MD1	521	0.188714783503213	194969	6979	1695.048	42.6956510035227	0.613974311607589	201916.773	1	0.002	**	0.07465253	0.06859323;0.08106996	2.2e-16	***
LINE	L1	L1HS	99	0.035859431030361	194969	1571	568.124	35.0447250917561	0.205783872673665	201916.773	1	0.002	**	0.06301719	0.05150902;0.07618965	2.2e-16	***
LINE	L1	L1MEb	199	0.0720810785357761	194969	1672	394.431	18.773430178864	0.142869406472084	201916.773	1	0.002	**	0.1190191	0.1038780;0.1355114	2.2e-16	***
LINE	L1	HAL1ME	945	0.342294568926173	194969	7407	1622.845	36.2997334101181	0.587821195459254	201916.773	1	0.002	**	0.127582	0.1200644;0.1353940	2.2e-16	***
LINE	L1	L1PA11	369	0.133657879294982	194969	4144	1088.177	38.6024328095888	0.394155637175001	201916.773	1	0.002	**	0.0890444	0.08054430;0.09812887	2.2e-16	***
LINE	L1	L1PA8A	144	0.0521591724077978	194969	2429	706.291	33.5032952079313	0.255830236382472	201916.773	1	0.002	**	0.05928366	0.05022249;0.06942462	2.2e-16	***
LINE	L1	L1MEc	1240	0.449148429067148	194969	17812	4178.454	65.93074204608	1.51350487905592	201916.773	1	0.002	**	0.06961599	0.06592094;0.07345228	2.2e-16	***
LINE	L1	L1P4c	2	0.000724432950108303	194969	43	12.161	3.35415105940824	0.00440491455313353	201916.773	1	0.002	**	0.04651163	0.005683257;0.158111458	0.0001386	***
LINE	L1	L1MCa	342	0.12387803446852	194969	7243	1734.562	42.7320275926872	0.628286933402879	201916.773	1	0.002	**	0.047218	0.04244737;0.05235716	2.2e-16	***
LINE	L1	L1MB2	1322	0.478850180021588	194969	8944	2108.785	44.5412246766487	0.763836669347069	201916.773	1	0.002	**	0.1478086	0.1405130;0.1553344	2.2e-16	***
LINE	L1	L1MEi	435	0.157564166648556	194969	5311	1189.091	33.5770775848515	0.430708350538616	201916.773	1	0.002	**	0.08190548	0.07466762;0.08960657	2.2e-16	***
LINE	L1	L1MC4a	1411	0.511087446301408	194969	9991	2316.865	45.7554186226433	0.839206673476336	201916.773	1	0.002	**	0.1412271	0.1344536;0.1482105	2.2e-16	***
LINE	L1	L1MB5	1405	0.508914147451083	194969	9769	2291.057	46.4171552693969	0.829858590688139	201916.773	1	0.002	**	0.1438223	0.1369195;0.1509382	2.2e-16	***
LINE	L1	HAL1	2614	0.946833865791552	194969	21238	4793.456	65.7520143523481	1.73626873564717	201916.773	1	0.002	**	0.1230813	0.1186911;0.1275749	2.2e-16	***
LINE	L1	L1PA3	651	0.235802925260253	194969	10703	3513.801	80.3141192864414	1.27275661226175	201916.773	1	0.002	**	0.06082407	0.05636931;0.06551955	2.2e-16	***
LINE	L1	L1M6B	103	0.0373082969305776	194969	730	166.52	12.1267744540195	0.0603162874260173	201916.773	1	0.002	**	0.1410959	0.1166490;0.1684837	4.88e-09	***
LINE	L1	L1P3	190	0.0688211302602888	194969	3552	838.507	32.6272660437477	0.303721049848231	201916.773	1	0.002	**	0.05349099	0.04632060;0.06140691	2.2e-16	***
LINE	L1	L1ME3F	497	0.180021588101913	194969	4605	1073.331	31.7499212045715	0.388778171386347	201916.773	1	0.002	**	0.1079262	0.09910644;0.11724645	2.2e-16	***
LINE	L1	L1PB4	599	0.216967668557437	194969	7440	1705.961	43.2081522796732	0.617927179999855	201916.773	1	0.002	**	0.08051075	0.07442633;0.08692617	2.2e-16	***
LINE	L1	L1MA1	236	0.0854830881127797	194969	4314	1037.338	36.9626567496709	0.375740913799723	201916.773	1	0.002	**	0.05470561	0.04810723;0.06191470	2.2e-16	***
LINE	L1	L1PA14	207	0.0749788103362093	194969	3056	780.279	32.8927817931852	0.282629908938778	201916.773	1	0.002	**	0.0677356	0.05907973;0.07722961	2.2e-16	***
LINE	L1	L1M2b	15	0.00543324712581227	194969	220	53.873	7.67722676562383	0.0195136881605923	201916.773	1	0.002	**	0.06818182	0.03866019;0.10996268	9.613e-12	***
LINE	L1	L1M3f	47	0.0170241743275451	194969	671	171.713	14.2357046290757	0.0621972775809735	201916.773	1	0.002	**	0.07004471	0.05191682;0.09205863	2.2e-16	***
LINE	L1	L1M8	162	0.0586790689587725	194969	1662	378.285	19.1516725525882	0.13702105926586	201916.773	1	0.002	**	0.09747292	0.08363298;0.11275235	2.2e-16	***
LINE	L1	L1M3d	35	0.0126775766268953	194969	532	122.338	11.5510684866459	0.0443128391251748	201916.773	1	0.002	**	0.06578947	0.04624907;0.09031244	2.2e-16	***
LINE	L1	L1M3a	49	0.0177486072776534	194969	636	168.733	13.5220766732613	0.0611178724853121	201916.773	1	0.002	**	0.07704403	0.05753839;0.10057917	2.2e-16	***
LINE	L1	L1MA3	696	0.252102666637689	194969	8888	2338.029	56.4528217193798	0.846872622954382	201916.773	1	0.002	**	0.07830783	0.07280524;0.08408867	2.2e-16	***
LINE	L1	L1M3	687	0.248842718362202	194969	7225	1598.252	38.6352841477991	0.578913205688248	201916.773	1	0.002	**	0.09508651	0.08841785;0.10208389	2.2e-16	***
LINE	L1	L1ME3D	495	0.179297155151805	194969	4186	976.457	30.8378521321464	0.353688812581951	201916.773	1	0.002	**	0.1182513	0.1086189;0.1284200	2.2e-16	***
LINE	L1	L1MDb	47	0.0170241743275451	194969	971	199.176	14.8570439777149	0.0721448286353857	201916.773	1	0.002	**	0.04840371	0.03577876;0.06384962	2.2e-16	***
LINE	L1	L1MD	905	0.327805909924007	194969	8496	1861.43	40.1845479991737	0.674240613160049	201916.773	1	0.002	**	0.1065207	0.1000377;0.1132750	2.2e-16	***
LINE	L1	L1MA5A	337	0.122066952093249	194969	3431	839.157	29.6918162959923	0.303956490557017	201916.773	1	0.002	**	0.09822209	0.08846342;0.10867139	2.2e-16	***
LINE	L1	L1M5	5520	1.99943494229892	194969	44640	9331.087	83.1996611448302	3.37987344156362	201916.773	1	0.002	**	0.1236559	0.1206155;0.1267453	2.2e-16	***
LINE	L1	L1PB2	218	0.078963191561805	194969	2887	726.203	30.7679127575378	0.26304269083375	201916.773	1	0.002	**	0.07551091	0.06613388;0.08575872	2.2e-16	***
LINE	L1	L1M4a1	181	0.0655611819848014	194969	2655	617.453	24.7506845842168	0.223651649171611	201916.773	1	0.002	**	0.06817326	0.05887809;0.07843366	2.2e-16	***
LINE	L1	L1MEg2	54	0.0195596896529242	194969	755	166.634	12.9613286371436	0.0603575801041735	201916.773	1	0.002	**	0.07152318	0.05418385;0.09229457	2.2e-16	***
LINE	L1	L1PA5	923	0.334325806474982	194969	11398	3421.948	73.8096278080113	1.2394859423786	201916.773	1	0.002	**	0.08097912	0.07603453;0.08613895	2.2e-16	***
LINE	L1	L1ME4b	4523	1.63830511666993	194969	24590	5390.58	67.48872741672	1.95255688609741	201916.773	1	0.002	**	0.1839366	0.1791113;0.1888366	2.2e-16	***
LINE	L1	L1MC5a	3161	1.14496627764617	194969	17929	3927.723	58.4771224056455	1.42268598004912	201916.773	1	0.002	**	0.1763065	0.1707534;0.1819649	2.2e-16	***
LINE	L1	L1PA12	85	0.0307884003796029	194969	1769	445.739	23.3302631828314	0.161454009374162	201916.773	1	0.002	**	0.04804975	0.03855790;0.05907393	2.2e-16	***
LINE	L1	L1ME4a	5274	1.91032968943559	194969	29291	6256.209	67.8963123315856	2.26610197118206	201916.773	1	0.002	**	0.1800553	0.1756699;0.1845043	2.2e-16	***
LINE	L1	L1PA10	475	0.172052825650722	194969	7090	1841.738	50.0761717684068	0.667107846333283	201916.773	1	0.002	**	0.06699577	0.06128466;0.07306598	2.2e-16	***
LINE	L1	L1M	135	0.0488992241323104	194969	748	160.174	11.8039424370444	0.0580176616753236	201916.773	25	0.05	*	0.1804813	0.1535558;0.2099530	0.02575	*
LINE	L1	L1ME5	401	0.145248806496715	194969	3442	776.947	26.09047534837	0.281423003643898	201916.773	1	0.002	**	0.116502	0.1059679;0.1276923	2.2e-16	***
LINE	L1	L1MA7	652	0.236165141735307	194969	8595	1907.611	45.0044562246905	0.690968132194525	201916.773	1	0.002	**	0.07585806	0.07034685;0.08165878	2.2e-16	***
LINE	L1	L1MD2	1202	0.43538420301509	194969	10982	2492.167	49.1692253724189	0.902703945986279	201916.773	1	0.002	**	0.1094518	0.1036713;0.1154403	2.2e-16	***
LINE	L1	L1MB3	2827	1.02398597497809	194969	17260	4079.246	63.6403455174277	1.47757010699875	201916.773	1	0.002	**	0.1637891	0.1582960;0.1693958	2.2e-16	***
LINE	L1	tot	57745	20.916190352002	194969	950736	108761.564	256.750612035845	39.3952303334565	201916.773	1	0.002	**	0.06073716	0.06025786;0.06121913	2.2e-16	***
LINE	L1	L1P4a	23	0.00833097892624548	194969	601	156.093	14.8099860461341	0.0565394562406277	201916.773	1	0.002	**	0.03826955	0.02441152;0.05687169	2.2e-16	***
LINE	L1	L1PBb	22	0.00796876245119133	194969	317	81.099	10.9101893306776	0.0293753939104166	201916.773	1	0.002	**	0.06940063	0.04400099;0.10319037	2.2e-16	***
LINE	L1	L1P5	63	0.0228196379284115	194969	762	153.066	11.7423816803717	0.0554430269706387	201916.773	1	0.002	**	0.08267717	0.06411404;0.10454248	2.2e-16	***
LINE	L1	L1ME1	3089	1.11888669144227	194969	31305	7256.25	83.6182247330539	2.62833329711169	201916.773	1	0.002	**	0.09867433	0.09539213;0.10203122	2.2e-16	***
LINE	L1	L1MA6	355	0.128586848644224	194969	5458	1297.865	38.2295471235702	0.470108085396156	201916.773	1	0.002	**	0.06504214	0.05864224;0.07191172	2.2e-16	***
LINE	L1	L1PBa1	31	0.0112287107266787	194969	441	133.697	14.548637525688	0.0484272560653149	201916.773	1	0.002	**	0.07029478	0.04825843;0.09829637	2.2e-16	***
LINE	L1	L1ME3Cz	1675	0.606712595715704	194969	14145	3156.155	52.9942956399118	1.14321133882454	201916.773	1	0.002	**	0.1184164	0.1131354;0.1238550	2.2e-16	***
LINE	L1	L1PA15	495	0.179297155151805	194969	8463	2133.641	52.4573530869876	0.772839922051015	201916.773	1	0.002	**	0.0584899	0.05358387;0.06370256	2.2e-16	***
LINE	L1	L1PA6	507	0.183643752852455	194969	6051	2037.516	64.9932601726354	0.738021863386434	201916.773	1	0.002	**	0.0837878	0.07692597;0.09105391	2.2e-16	***
LINE	L1	L1ME2z	1184	0.428864306464115	194969	7272	1683.374	40.8508863908596	0.609745796477807	201916.773	1	0.002	**	0.1628163	0.1543984;0.1715054	2.2e-16	***
LINE	Jockey	tot	46	0.016661957852491	194969	221	48.404	6.14642681259305	0.0175327262585211	201916.773	381	0.762	ns	0.2081448	0.1566029;0.2676956	0.7453	ns
LINE	Jockey	X12_LINE	46	0.016661957852491	194969	221	48.404	6.14642681259305	0.0175327262585211	201916.773	381	0.762	ns	0.2081448	0.1566029;0.2676956	0.7453	ns
LINE	tot	tot	106995	38.7553517484189	194969	1569213	135344.34	236.208668204482	49.0239497533306	201916.773	1	0.002	**	0.06818386	0.06778996;0.06857935	2.2e-16	***
LINE	L2	X24_LINE	121	0.0438281934815523	194969	550	109.976	9.56958729522865	0.0398351190605553	201916.773	895	0.214	ns	0.22	0.1860533;0.2569867	0.241	ns
LINE	L2	UCON86	9	0.00325994827548736	194969	66	15.091	3.5943898840608	0.0054662088250422	201916.773	45	0.09	ns	0.1363636	0.06429818;0.24314133	0.07897	ns
LINE	L2	L2-1_Crp	6	0.00217329885032491	194969	41	8.513	2.72750257016749	0.00308354885213599	201916.773	235	0.47	ns	0.1463415	0.05565736;0.29173049	0.4413	ns
LINE	L2	UCON49	23	0.00833097892624548	194969	106	22.903	4.34862064354911	0.00829584392816523	201916.773	563	0.878	ns	0.2169811	0.1427965;0.3075760	1	ns
LINE	L2	tot	65436	23.7019972616434	194969	523574	66969.861	187.663324073198	24.2575869862865	201916.773	1	0.002	**	0.1249795	0.1240848;0.1258782	1.937e-10	***
LINE	L2	L2-2_Mam	111	0.0402060287310108	194969	520	108.962	9.63521631274532	0.0394678315548504	201916.773	595	0.814	ns	0.2134615	0.1789948;0.2512225	0.8294	ns
LINE	L2	L2	8651	3.13353472569346	194969	54017	10953.376	94.7868195751138	3.96749324466274	201916.773	1	0.002	**	0.1601533	0.1570696;0.1632736	2.2e-16	***
LINE	L2	L2-3_AMi	0	0	194969	12	2.64017185821697	1.28701437130219	0.00095631374402052	201916.773	1	0.002	**	0	0.0000000;0.2646485	0.08115	ns
LINE	L2	L2d2	10178	3.68663928310115	194969	52674	10321.741	86.3171974613262	3.73870464144191	201916.773	46	0.092	ns	0.1932263	0.1898620;0.1966244	0.1152	ns
LINE	L2	L2d	5604	2.02986112620346	194969	27881	5707.456	65.7300121595798	2.06733459384667	201916.773	58	0.116	ns	0.2009971	0.1963065;0.2057500	0.1263	ns
LINE	L2	L2a	24860	9.0047015698462	194969	166340	29549.99	147.046709023475	10.7034932156854	201916.773	1	0.002	**	0.1494529	0.1477427;0.1511754	2.2e-16	***
LINE	L2	L2-1_AMi	229	0.0829475727874007	194969	951	212.42	13.4837461935254	0.0769420236310028	201916.773	891	0.222	ns	0.2407992	0.2139358;0.2692779	0.1989	ns
LINE	L2	X13_LINE	26	0.00941762835140794	194969	139	29.616	5.04876559507706	0.0107274031252037	201916.773	277	0.554	ns	0.1870504	0.1259764;0.2619352	0.5341	ns
LINE	L2	X15_LINE	61	0.0220952049783032	194969	244	49.812	6.33219967726483	0.0180427270553974	201916.773	959	0.086	ns	0.25	0.1969561;0.3092278	0.08046	ns
LINE	L2	L2b	17355	6.2862669245648	194969	91943	18048.59	110.715445217954	6.53749664949761	201916.773	1	0.002	**	0.1887583	0.1862333;0.1913029	7.328e-09	***
LINE	L2	L2-3_Crp	435	0.157564166648556	194969	1730	386.553	18.3078225730797	0.140015865081607	201916.773	996	0.012	*	0.2514451	0.2311479;0.2725887	0.005592	**
LINE	L2	L2c	21448	7.76881895696144	194969	126360	23049.496	125.777430192964	8.34890719289476	201916.773	1	0.002	**	0.1697373	0.1676710;0.1718186	2.2e-16	***
LINE	Dong-R4	tot	100	0.0362216475054151	194969	551	119.969	10.4078029074998	0.0434547482957715	201916.773	31	0.062	ns	0.1814882	0.1501787;0.2162578	0.03895	*
LINE	Dong-R4	Mam_R4	100	0.0362216475054151	194969	551	119.969	10.4078029074998	0.0434547482957715	201916.773	31	0.062	ns	0.1814882	0.1501787;0.2162578	0.03895	*
LINE	RTE-BovB	tot	1867	0.676258158926101	194969	8868	1820.12	38.0316447975368	0.659277450575562	201916.773	892	0.22	ns	0.2105323	0.2020868;0.2191683	0.2166	ns
LINE	RTE-BovB	MamRTE1	1862	0.67444707655083	194969	8819	1809.1	37.9604926074334	0.655285825020465	201916.773	918	0.168	ns	0.211135	0.2026572;0.2198041	0.1622	ns
LINE	RTE-BovB	MamRTE2	6	0.00217329885032491	194969	49	11.387	3.19835277298495	0.00412455900144162	201916.773	53	0.106	ns	0.122449	0.04628903;0.24769297	0.08871	ns
LINE	CR1	CR1-16_AMi	43	0.0155753084273285	194969	306	66.832	7.84163677220944	0.024207651460819	201916.773	2	0.004	**	0.1405229	0.1035994;0.1845812	0.0006723	***
LINE	CR1	X7D_LINE	11	0.00398438122559566	194969	55	11.39	3.11377513568266	0.00412564565086678	201916.773	528	0.948	ns	0.2	0.1042959;0.3297285	1	ns
LINE	CR1	X8_LINE	32	0.0115909272017328	194969	223	47.909	6.10557098042411	0.0173534291033693	201916.773	6	0.012	*	0.1434978	0.1002681;0.1964967	0.008874	**
LINE	CR1	CR1-12_AMi	22	0.00796876245119133	194969	133	29.237	5.04145289051155	0.0105901230811582	201916.773	90	0.18	ns	0.1654135	0.1066632;0.2396588	0.1429	ns
LINE	CR1	X2_LINE	37	0.0134020095770036	194969	191	41.908	5.87844299896598	0.0151797680365694	201916.773	236	0.472	ns	0.1937173	0.1402147;0.2569855	0.4318	ns
LINE	CR1	CR1_Mam	419	0.151768703047689	194969	1695	361.413	18.0089075668613	0.130909742898746	201916.773	1000	0.004	**	0.2471976	0.2268181;0.2684561	0.0007995	***
LINE	CR1	CR1-3_Croc	322	0.116633704967437	194969	1338	290.167	15.8925039777463	0.105103267917038	201916.773	982	0.04	*	0.2406577	0.2179684;0.2644918	0.03661	*
LINE	CR1	X21_LINE	7	0.00253551532537906	194969	45	9.632	2.86474829309362	0.00348886908772159	201916.773	237	0.474	ns	0.1555556	0.06490921;0.29455160	0.4663	ns
LINE	CR1	tot	11823	4.28248538456523	194969	68381	13203.176	99.7020537578014	4.78240787023957	201916.773	1	0.002	**	0.1728989	0.1700711;0.1757544	2.2e-16	***
LINE	CR1	CR1-L3B_Croc	6	0.00217329885032491	194969	37	8.095	2.62390164828254	0.00293214236556336	201916.773	281	0.562	ns	0.1621622	0.06192572;0.32013708	0.5505	ns
LINE	CR1	X7B_LINE	210	0.0760654597613718	194969	934	188.613	12.5825097079458	0.0683187360093886	201916.773	956	0.092	ns	0.2248394	0.1984324;0.2529938	0.08683	ns
LINE	CR1	CR1-13_AMi	17	0.00615768007592057	194969	102	21.853	4.35089890957275	0.00791551662935837	201916.773	167	0.334	ns	0.1666667	0.1001931;0.2533850	0.278	ns
LINE	CR1	X7A_LINE	244	0.0883808199132129	194969	920	193.759	12.9627524836337	0.0701827019900173	201916.773	1001	0.002	**	0.2652174	0.2369378;0.2950088	7.283e-05	***
LINE	CR1	CR1-1_Amn	22	0.00796876245119133	194969	66	14.07	3.50562253949129	0.00509638580401191	201916.773	993	0.018	*	0.3333333	0.2220308;0.4601387	0.02326	*
LINE	CR1	X17_LINE	175	0.0633878831344765	194969	966	201.809	13.6348240702778	0.0730985446142032	201916.773	24	0.048	*	0.1811594	0.1573553;0.2069246	0.03586	*
LINE	CR1	X1_LINE	11	0.00398438122559566	194969	85	18.471	4.10585155808353	0.00669050051072523	201916.773	35	0.07	ns	0.1294118	0.06640994;0.21976636	0.04876	*
LINE	CR1	X6A_LINE	198	0.071718862060722	194969	1033	213.715	13.077338865067	0.077411093966198	201916.773	123	0.246	ns	0.1916747	0.1680930;0.2170275	0.234	ns
LINE	CR1	CR1-11_Crp	6	0.00217329885032491	194969	25	4.81168177240685	1.93487321713104	0.00174287041068352	201916.773	814	0.376	ns	0.24	0.09356444;0.45128802	0.6099	ns
LINE	CR1	X6B_LINE	176	0.0637500996095306	194969	875	183.203	12.3641685391159	0.0663591448793457	201916.773	294	0.588	ns	0.2011429	0.1750537;0.2292615	0.5891	ns
LINE	CR1	X20_LINE	28	0.0101420613015162	194969	161	34.583	5.44947775551087	0.0125265323567977	201916.773	119	0.238	ns	0.173913	0.1187844;0.2414491	0.249	ns
LINE	CR1	CR1-L3A_Croc	72	0.0260795862038989	194969	323	66.741	7.45543442748324	0.0241746897615891	201916.773	764	0.476	ns	0.2229102	0.1786983;0.2722848	0.4918	ns
LINE	CR1	CR1-8_Crp	1	0.000362216475054151	194969	7	1.79400260756193	0.944582195892644	0.000649817300749038	201916.773	360	0.72	ns	0.1428571	0.003610297;0.578723197	0.6862	ns
LINE	CR1	X5B_LINE	16	0.00579546360086642	194969	73	15.617	3.71188484318804	0.00565673469092068	201916.773	604	0.796	ns	0.2191781	0.1307807;0.3313840	0.8869	ns
LINE	CR1	L3	7901	2.86187236940285	194969	45293	9196.596	85.8279979332457	3.33115858561711	201916.773	1	0.002	**	0.174442	0.1709570;0.1779687	2.2e-16	***
LINE	CR1	X7C_LINE	179	0.0648367490346931	194969	620	125.774	10.6010049195963	0.0455574149334608	201916.773	1001	0.002	**	0.2887097	0.2533114;0.3261344	4.011e-07	***
LINE	CR1	Plat_L3	766	0.27745781989148	194969	3315	707.563	23.4263703083902	0.25629097573874	201916.773	993	0.018	*	0.2310709	0.2168132;0.2458045	0.01394	*
LINE	CR1	L3b	2093	0.758119082288339	194969	9560	2020.867	40.3742664625922	0.731991321293258	201916.773	965	0.074	ns	0.2189331	0.2106780;0.2273597	0.0713	ns
LTR?	tot	tot	1381	0.500220952049783	194969	8420	1808.761	40.8976098750709	0.655163033635422	201916.773	1	0.002	**	0.1640143	0.1561629;0.1720988	2.2e-16	***
LTR?	LTR?	MER129	25	0.00905541187635378	194969	122	27.845	4.84876123205562	0.0100859177478828	201916.773	333	0.666	ns	0.204918	0.1372196;0.2874608	0.5908	ns
LTR?	LTR?	Eutr18	143	0.0517969559327436	194969	676	140.4	11.0131416629992	0.0508551930976029	201916.773	602	0.8	ns	0.2115385	0.1813270;0.2442922	0.8126	ns
LTR?	LTR?	MamRep605	551	0.199581277754837	194969	3549	775.399	27.8226148465038	0.280862292540514	201916.773	1	0.002	**	0.155255	0.1434871;0.1675937	2.2e-16	***
LTR?	LTR?	MamRep1151	128	0.0463637088069314	194969	1260	281.082	16.3710502805192	0.101812531241171	201916.773	1	0.002	**	0.1015873	0.08545414;0.11960563	2.2e-16	***
LTR?	LTR?	MamRep605b	519	0.187990350553105	194969	2374	508.329	21.519755083617	0.184125138547802	201916.773	702	0.6	ns	0.2186184	0.2021371;0.2357967	0.5993	ns
LTR?	LTR?	tot	1381	0.500220952049783	194969	8420	1808.761	40.8976098750709	0.655163033635422	201916.773	1	0.002	**	0.1640143	0.1561629;0.1720988	2.2e-16	***
LTR?	LTR?	UCON51	5	0.00181108237527076	194969	42	8.764	2.75134037768392	0.00317446518737458	201916.773	116	0.232	ns	0.1190476	0.03980553;0.25631668	0.185	ns
LTR?	LTR?	Eutr5	28	0.0101420613015162	194969	397	89.485	8.96438146974654	0.0324129412702207	201916.773	1	0.002	**	0.07052897	0.04737452;0.10032286	2.2e-16	***
scRNA	tot	tot	624	0.22602308043379	194969	1861	405.886	18.2911883586489	0.147018596193829	201916.773	1001	0.002	**	0.3353036	0.3138596;0.3572679	2.2e-16	***
scRNA	scRNA	tot	624	0.22602308043379	194969	1861	405.886	18.2911883586489	0.147018596193829	201916.773	1001	0.002	**	0.3353036	0.3138596;0.3572679	2.2e-16	***
scRNA	scRNA	HY4	70	0.0253551532537906	194969	162	35.548	5.32804692960602	0.012876071255225	201916.773	1001	0.002	**	0.4320988	0.3546123;0.5121156	1.579e-09	***
scRNA	scRNA	BC200	212	0.0767898927114801	194969	676	151.01	11.1592306378365	0.0546983098979274	201916.773	1001	0.002	**	0.3136095	0.2787738;0.3500820	5.854e-08	***
scRNA	scRNA	HY3	168	0.0608523678090974	194969	545	115.298	9.82801026585676	0.0417628351407935	201916.773	1001	0.002	**	0.3082569	0.2697009;0.3489069	1.334e-07	***
scRNA	scRNA	HY1	167	0.0604901513340433	194969	456	100.289	9.0470618616393	0.0363263280667058	201916.773	1001	0.002	**	0.3662281	0.3219058;0.4122980	1.295e-12	***
scRNA	scRNA	HY5	11	0.00398438122559566	194969	22	4.88755020080321	1.90724764790579	0.00177035120538515	201916.773	997	0.01	**	0.5	0.2822105;0.7177895	0.003855	**
SINE	tot	tot	142621	51.6596758886981	194969	1806997	134972.382	190.394280528744	48.8892204377024	201916.773	1001	0.002	**	0.07892708	0.07853436;0.07932116	2.2e-16	***
SINE	Alu	AluYc	1516	0.549120176182094	194969	6703	1498.169	35.2804357703834	0.542661494215403	201916.773	716	0.572	ns	0.2261674	0.2161986;0.2363750	0.5977	ns
SINE	Alu	AluYd8	53	0.01919747317787	194969	224	50.443	6.73959740438353	0.0182712856511566	201916.773	675	0.654	ns	0.2366071	0.1825428;0.2977849	0.6893	ns
SINE	Alu	AluY	19663	7.12226254898978	194969	98084	19688.635	123.431175276062	7.13154796832779	201916.773	405	0.81	ns	0.200471	0.1979693;0.2029904	0.842	ns
SINE	Alu	AluYh3	163	0.0590412854338267	194969	649	152.507	11.9242668176764	0.0552405479610835	201916.773	821	0.362	ns	0.2511556	0.2182155;0.2863773	0.3311	ns
SINE	Alu	AluYk11	46	0.016661957852491	194969	171	38.88	5.93218263295988	0.0140829765501054	201916.773	891	0.222	ns	0.2690058	0.2041641;0.3420408	0.2014	ns
SINE	Alu	AluYe5	346	0.125326900368736	194969	1297	304.63	16.3689046988808	0.110342004795746	201916.773	995	0.014	*	0.2667695	0.2428653;0.2917353	0.007945	**
SINE	Alu	AluSx	27038	9.79360905251414	194969	124945	24142.076	131.494193586436	8.74465766920943	201916.773	1001	0.002	**	0.2163992	0.2141185;0.2186931	2.2e-16	***
SINE	Alu	Alu	1974	0.715015321756895	194969	7748	1660.548	36.1947752825979	0.601477843218221	201916.773	1001	0.002	**	0.2547754	0.2451022;0.2646334	2.2e-16	***
SINE	Alu	AluSx3	10009	3.625424698817	194969	38631	8433.504	81.7583048038816	3.05475409123509	201916.773	1001	0.002	**	0.2590924	0.2547287;0.2634925	2.2e-16	***
SINE	Alu	AluSc	8978	3.25197951303617	194969	37679	8250.169	81.8414837809498	2.98834713378103	201916.773	1001	0.002	**	0.238276	0.2339813;0.2426110	2.2e-16	***
SINE	Alu	AluSg	11278	4.08507740566072	194969	42580	9395.24	89.7373344221299	3.40311071508776	201916.773	1001	0.002	**	0.2648661	0.2606793;0.2690850	2.2e-16	***
SINE	Alu	AluYh3a3	51	0.0184730402277617	194969	158	38.789	5.71481741949278	0.0140500148508755	201916.773	988	0.028	*	0.3227848	0.2506857;0.4016774	0.02656	*
SINE	Alu	AluYg6	184	0.0666478314099639	194969	811	183.05	13.2262781777201	0.0663037257586624	201916.773	556	0.892	ns	0.2268804	0.1984752;0.2572861	0.9331	ns
SINE	Alu	AluSx1	23908	8.65987148559465	194969	106483	21275.487	135.109890509591	7.70633190620042	201916.773	1001	0.002	**	0.2245241	0.2220207;0.2270425	2.2e-16	***
SINE	Alu	AluYj4	692	0.250653800737473	194969	2787	644.195	24.3884762290056	0.233338042147509	201916.773	979	0.046	*	0.2482957	0.2323479;0.2647737	0.0328	*
SINE	Alu	FLAM_A	4636	1.67923557835105	194969	14934	3237.847	51.3537028245656	1.17280152710466	201916.773	1001	0.002	**	0.3104326	0.3030161;0.3179229	2.2e-16	***
SINE	Alu	AluYk3	1403	0.508189714500974	194969	6065	1410.511	34.8149674847035	0.510910322445106	201916.773	419	0.838	ns	0.2313273	0.2207636;0.2421500	0.8315	ns
SINE	Alu	AluSc5	1071	0.387933844782996	194969	4143	968.261	29.9005840064023	0.350720086352408	201916.773	1001	0.002	**	0.2585083	0.2452301;0.2721279	0.0001934	***
SINE	Alu	AluYa8	79	0.028615101529278	194969	390	84.696	8.3417725436006	0.0306782865711864	201916.773	277	0.554	ns	0.2025641	0.1637819;0.2459286	0.5391	ns
SINE	Alu	AluYi6	96	0.0347727816051985	194969	454	103.32	9.5932074735007	0.0374242062025949	201916.773	248	0.496	ns	0.2114537	0.1747751;0.2519399	0.4336	ns
SINE	Alu	AluYk2	1684	0.609972543991191	194969	6622	1546.839	37.0917629383921	0.560290570056288	201916.773	1001	0.002	**	0.2543038	0.2438499;0.2649745	7.797e-05	***
SINE	Alu	AluSq2	12560	4.54943892668014	194969	51711	11166.545	93.9049205798562	4.04470656843356	201916.773	1001	0.002	**	0.2428884	0.2391971;0.2466085	2.2e-16	***
SINE	Alu	AluJo	12618	4.57044748223328	194969	45868	9836.419	91.9514573539186	3.56291301733568	201916.773	1001	0.002	**	0.2750937	0.2710105;0.2792055	2.2e-16	***
SINE	Alu	AluYb8	539	0.195234680054188	194969	2645	590.169	23.0477251944012	0.213768934866233	201916.773	11	0.022	*	0.2037807	0.1885752;0.2196447	0.0172	*
SINE	Alu	AluSp	16076	5.82299205297054	194969	64572	13705.34	107.221690393739	4.96429994421866	201916.773	1001	0.002	**	0.2489624	0.2456308;0.2523166	2.2e-16	***
SINE	Alu	AluYh9	35	0.0126775766268953	194969	168	33.18	5.19351254668481	0.0120183426422967	201916.773	679	0.646	ns	0.2083333	0.1496088;0.2776412	0.6989	ns
SINE	Alu	AluYk4	271	0.098160664739675	194969	1095	257.483	15.4030180147906	0.0932645846463681	201916.773	821	0.362	ns	0.2474886	0.2221776;0.2741640	0.3361	ns
SINE	Alu	AluYe6	65	0.0235440708785198	194969	193	47.657	6.38483493264446	0.0172621505516557	201916.773	994	0.016	*	0.3367876	0.2705003;0.4081778	0.005675	**
SINE	Alu	AluYc3	165	0.059765718383935	194969	557	133.611	11.2573712476496	0.0483961054484602	201916.773	999	0.006	**	0.2962298	0.2585807;0.3360565	0.002433	**
SINE	Alu	AluYk12	18	0.00651989655097472	194969	100	22.986	4.49844862591983	0.00832590789559472	201916.773	159	0.318	ns	0.18	0.1103112;0.2694771	0.2844	ns
SINE	Alu	AluSq	3641	1.31883018567217	194969	12256	2861.209	50.7656031724776	1.03637703837321	201916.773	1001	0.002	**	0.297079	0.2889969;0.3052576	2.2e-16	***
SINE	Alu	AluYf1	470	0.170241743275451	194969	1999	476.565	20.2130735748758	0.172619694434182	201916.773	375	0.75	ns	0.2351176	0.2166766;0.2543385	0.7528	ns
SINE	Alu	AluSz	25884	9.37561124030165	194969	118033	23116.866	131.037509411897	8.37330971681916	201916.773	1001	0.002	**	0.2192946	0.2169368;0.2216662	2.2e-16	***
SINE	Alu	tot	104151	37.7252080933649	194969	1196725	111961.604	205.28194723809	40.5543375422888	201916.773	1	0.002	**	0.08703002	0.08652558;0.08753646	2.2e-16	***
SINE	Alu	AluSg4	3389	1.22755163395852	194969	11821	2752.417	47.4612228948926	0.996970783619122	201916.773	1001	0.002	**	0.2866932	0.2785521;0.2949394	2.2e-16	***
SINE	Alu	AluYi6_4d	11	0.00398438122559566	194969	46	10.914	3.20731833326393	0.00395323060874101	201916.773	583	0.838	ns	0.2391304	0.1258614;0.3876689	1	ns
SINE	Alu	AluYb9	60	0.0217329885032491	194969	378	87.199	8.94591685789827	0.0315849144082469	201916.773	1	0.002	**	0.1587302	0.1233665;0.1995425	0.0007549	***
SINE	Alu	AluSq10	473	0.171328392700614	194969	1528	357.984	17.9392184768334	0.129667702605785	201916.773	1001	0.002	**	0.309555	0.2864318;0.3334123	1.757e-11	***
SINE	Alu	AluYm1	1070	0.387571628307942	194969	4667	1081.519	30.3809255889224	0.391743999884091	201916.773	377	0.754	ns	0.2292693	0.2172743;0.2416040	0.7028	ns
SINE	Alu	AluYh7	102	0.0369460804555234	194969	462	103.392	9.44147644584665	0.0374502857887988	201916.773	467	0.934	ns	0.2207792	0.1837663;0.2614099	0.9112	ns
SINE	Alu	AluSg7	1701	0.616130224067111	194969	5829	1372.31	34.3264650991943	0.497073290881562	201916.773	1001	0.002	**	0.2918168	0.2801673;0.3036749	2.2e-16	***
SINE	Alu	AluSq4	512	0.185454835227725	194969	1638	389.813	18.5877792255163	0.141196690790284	201916.773	1001	0.002	**	0.3125763	0.2901753;0.3356509	6.552e-12	***
SINE	Alu	FAM	1412	0.511449662776462	194969	4262	954.981	28.1747485428966	0.345909851563689	201916.773	1001	0.002	**	0.3312999	0.3171713;0.3456600	2.2e-16	***
SINE	Alu	FLAM_C	7595	2.75103412803628	194969	24406	5272.336	63.844241644734	1.9097269612211	201916.773	1001	0.002	**	0.311194	0.3053877;0.3170452	2.2e-16	***
SINE	Alu	FRAM	5678	2.05666514535747	194969	20221	4390.652	58.2381196002633	1.59036649062946	201916.773	1001	0.002	**	0.2807972	0.2746104;0.2870471	2.2e-16	***
SINE	Alu	AluSc8	5310	1.92336948253754	194969	20437	4650.944	63.5531263107006	1.68464854135426	201916.773	1001	0.002	**	0.2598229	0.2538205;0.2658936	2.2e-16	***
SINE	Alu	AluJr	25645	9.28904150276371	194969	114124	22093.407	125.137119391688	8.00259600547671	201916.773	1001	0.002	**	0.2247117	0.2222927;0.2271447	2.2e-16	***
SINE	Alu	AluSx4	3372	1.2213939538826	194969	11827	2746.788	49.0487189723935	0.994931867081042	201916.773	1001	0.002	**	0.2851103	0.2769853;0.2933413	2.2e-16	***
SINE	Alu	AluYa5	719	0.260433645563935	194969	3782	852.537	28.1135020941895	0.308802946993241	201916.773	1	0.002	**	0.1901111	0.1777164;0.2029864	1.313e-07	***
SINE	Alu	AluJb	26775	9.6983461195749	194969	117273	22658.189	132.990239050401	8.20716935069075	201916.773	1001	0.002	**	0.2283134	0.2259136;0.2307267	2.2e-16	***
SINE	Alu	AluJr4	3782	1.3699027086548	194969	12307	2800.83	47.4043275479177	1.01450676982592	201916.773	1001	0.002	**	0.3073048	0.2991592;0.3155416	2.2e-16	***
SINE	Alu	AluSz6	11407	4.1318033309427	194969	40962	9015.131	82.4986537276025	3.26542897297141	201916.773	1001	0.002	**	0.2784776	0.2741404;0.2828463	2.2e-16	***
SINE	5S-Deu-L2	tot	646	0.233991842884982	194969	2614	555.995	21.5663646237163	0.201390549047733	201916.773	1001	0.002	**	0.2471308	0.2306946;0.2641353	2.312e-05	***
SINE	5S-Deu-L2	AmnSINE1	646	0.233991842884982	194969	2614	555.995	21.5663646237163	0.201390549047733	201916.773	1001	0.002	**	0.2471308	0.2306946;0.2641353	2.312e-05	***
SINE	MIR	tot	81518	29.5271626134643	194969	598863	71134.935	180.891787026425	25.7662454089062	201916.773	1001	0.002	**	0.1361213	0.1352537;0.1369924	2.2e-16	***
SINE	MIR	MIR1_Amn	3324	1.20400756308	194969	11716	2611.774	43.9887705663154	0.946027571918081	201916.773	1001	0.002	**	0.2837146	0.2755636;0.2919732	2.2e-16	***
SINE	MIR	MIR3	20102	7.28127558153855	194969	87870	16563.558	100.474891589092	5.99959359311499	201916.773	1001	0.002	**	0.2287698	0.2259958;0.2315617	2.2e-16	***
SINE	MIR	MIRb	39972	14.4785169408645	194969	223887	36257.722	144.348693313314	13.1331442563334	201916.773	1001	0.002	**	0.1785365	0.1769521;0.1801292	2.2e-16	***
SINE	MIR	MIRc	21203	7.68007592057317	194969	100994	18777.883	113.789636577293	6.80165858923927	201916.773	1001	0.002	**	0.2099432	0.2074348;0.2124682	2.2e-16	***
SINE	MIR	MIR	31762	11.50471968067	194969	174396	29770.537	139.801004831696	10.7833789726092	201916.773	1001	0.002	**	0.1821257	0.1803168;0.1839453	2.2e-16	***
SINE	tRNA-RTE	tot	1420	0.514347394576895	194969	5836	1198.216	29.9908451830687	0.434013575873485	201916.773	1001	0.002	**	0.2433173	0.2323535;0.2545384	1.939e-12	***
SINE	tRNA-RTE	MamSINE1	1420	0.514347394576895	194969	5836	1198.216	29.9908451830687	0.434013575873485	201916.773	1001	0.002	**	0.2433173	0.2323535;0.2545384	1.939e-12	***
SINE	tRNA	tot	519	0.187990350553105	194969	2292	480.66	19.8107765336664	0.174102970899528	201916.773	977	0.05	*	0.2264398	0.2094457;0.2441359	0.05118	ns
SINE	tRNA	LFSINE_Vert	519	0.187990350553105	194969	2292	480.66	19.8107765336664	0.174102970899528	201916.773	977	0.05	*	0.2264398	0.2094457;0.2441359	0.05118	ns
SINE	tRNA-Deu	tot	159	0.0575924195336101	194969	667	139.179	10.4977693898353	0.0504129267815617	201916.773	974	0.056	ns	0.2383808	0.2065121;0.2725838	0.06303	ns
SINE	tRNA-Deu	AmnSINE2	159	0.0575924195336101	194969	667	139.179	10.4977693898353	0.0504129267815617	201916.773	974	0.056	ns	0.2383808	0.2065121;0.2725838	0.06303	ns
DNA	TcMar-Mariner	tot	2608	0.944660566941227	194969	16390	3414.296	52.0270237011036	1.23671426191149	201916.773	1	0.002	**	0.1591214	0.1535517;0.1648123	2.2e-16	***
DNA	TcMar-Mariner	MADE1	1011	0.366200856279747	194969	7843	1582.056	35.1370100246659	0.57304674765827	201916.773	1	0.002	**	0.1289048	0.1215638;0.1365226	2.2e-16	***
DNA	TcMar-Mariner	HSMAR2	139	0.050348090032527	194969	1770	436.791	21.2711019643736	0.158212896355378	201916.773	1	0.002	**	0.07853107	0.06642324;0.09205680	2.2e-16	***
DNA	TcMar-Mariner	MARNA	779	0.282166634067184	194969	3156	687.61	24.4275378334494	0.249063670411985	201916.773	1001	0.002	**	0.2468314	0.2318704;0.2622630	0.0001033	***
DNA	TcMar-Mariner	HSMAR1	77	0.0278906685791697	194969	716	183.135	14.2634575479167	0.066334514159042	201916.773	1	0.002	**	0.1075419	0.08580644;0.13257071	2.2e-16	***
DNA	TcMar-Mariner	MADE2	600	0.217329885032491	194969	2664	548.058	20.9242074750385	0.198515636885228	201916.773	995	0.014	*	0.2252252	0.2094836;0.2415729	0.01356	*
DNA	TcMar-Mariner	UCON40	52	0.0188352567028159	194969	241	53.458	6.48184003584247	0.0193633683234448	201916.773	452	0.904	ns	0.2157676	0.1655456;0.2731264	0.8769	ns
DNA	TcMar-Tc1	tot	165	0.059765718383935	194969	649	142.996	11.4178961438766	0.0517955070668434	201916.773	979	0.046	*	0.2542373	0.2211485;0.2895791	0.04158	*
DNA	TcMar-Tc1	EutTc1-N2	38	0.0137642260520578	194969	198	44.185	6.30432546110363	0.0160045349502677	201916.773	181	0.362	ns	0.1919192	0.1395382;0.2537710	0.3071	ns
DNA	TcMar-Tc1	X32_DNA	109	0.0394815957809025	194969	328	71.396	7.77828295227717	0.0258608074529662	201916.773	1001	0.002	**	0.3323171	0.2815348;0.3861604	1.712e-06	***
DNA	TcMar-Tc1	X33a_DNA	14	0.00507103065075812	194969	67	13.554	3.54000220559473	0.00490948210288397	201916.773	617	0.77	ns	0.2089552	0.1192118;0.3256633	0.8793	ns
DNA	TcMar-Tc1	EutTc1-N1	10	0.00362216475054151	194969	56	13.978	3.35391782319794	0.00506306188830693	201916.773	143	0.286	ns	0.1785714	0.08910095;0.30397161	0.2793	ns
DNA	TcMar	tot	515	0.186541484652888	194969	1834	384.313	18.5635027576865	0.139204500177486	201916.773	1001	0.002	**	0.280807	0.2603311;0.3019862	5.052e-13	***
DNA	TcMar	UCON44	86	0.031150616854657	194969	364	78.573	8.36281098719848	0.0284604350944298	201916.773	832	0.34	ns	0.2362637	0.1935520;0.2833241	0.3396	ns
DNA	TcMar	DNA1_Mam	41	0.0148508754772202	194969	169	37.32	5.5699752804321	0.0135179188490209	201916.773	762	0.48	ns	0.2426036	0.1800687;0.3143946	0.5161	ns
DNA	TcMar	X4a_DNA	56	0.0202841226030325	194969	179	37.079	5.60412037390036	0.0134306246785329	201916.773	1001	0.002	**	0.3128492	0.2457568;0.3862639	0.0008473	***
DNA	TcMar	X4b_DNA	201	0.0728055114858844	194969	699	144.663	11.7438217096628	0.0523993219307587	201916.773	1000	0.004	**	0.2875536	0.2542408;0.3226712	4.192e-07	***
DNA	TcMar	X5a_DNA	138	0.0499858735574729	194969	423	87.795	8.48746204775091	0.0318007954273792	201916.773	1001	0.002	**	0.3262411	0.2817326;0.3732013	1.312e-08	***
DNA	PIF-Harbinger	tot	11	0.00398438122559566	194969	30	6.00300601202405	2.09335553457753	0.00217438767740423	201916.773	991	0.022	*	0.3666667	0.1992986;0.5614402	0.03619	*
DNA	PIF-Harbinger	Chompy-7_Croc	5	0.00181108237527076	194969	14	3.01461377870564	1.47631789665131	0.00109194277657243	201916.773	900	0.204	ns	0.3571429	0.1275984;0.6486199	0.1985	ns
DNA	PIF-Harbinger	Chompy-6_Croc	6	0.00217329885032491	194969	16	3.1825641025641	1.44917437010626	0.00115277715086465	201916.773	955	0.094	ns	0.375	0.1519837;0.6456539	0.1087	ns
DNA	hAT-Blackjack	BLACKJACK	145	0.0525213888828519	194969	2129	475.989	21.967508972354	0.17241105774455	201916.773	1	0.002	**	0.06810709	0.05777131;0.07965010	2.2e-16	***
DNA	hAT-Blackjack	MER81	614	0.222400915683249	194969	3668	795.709	25.6032389522272	0.288218909148864	201916.773	1	0.002	**	0.1673937	0.1554445;0.1798754	7.228e-14	***
DNA	hAT-Blackjack	MER63D	225	0.0814987068871841	194969	1718	381.185	17.3430549949124	0.138071487043517	201916.773	1	0.002	**	0.1309662	0.1153631;0.1478415	2.2e-16	***
DNA	hAT-Blackjack	tot	2835	1.02688370677852	194969	19734	4166.946	56.9795907124451	1.509336491861	201916.773	1	0.002	**	0.1436607	0.1387945;0.1486321	2.2e-16	***
DNA	hAT-Blackjack	MER94B	127	0.0460014923318772	194969	622	134.057	10.4571077312086	0.0485576539963344	201916.773	277	0.554	ns	0.2041801	0.1731640;0.2380339	0.5262	ns
DNA	hAT-Blackjack	MER63C	82	0.0297017509544404	194969	890	217.769	15.0116284255902	0.0788795195560675	201916.773	1	0.002	**	0.09213483	0.07394751;0.11307266	2.2e-16	***
DNA	hAT-Blackjack	MER63A	496	0.179659371626859	194969	3511	764.714	24.4938390652048	0.27699200950456	201916.773	1	0.002	**	0.1412703	0.1299092;0.1532322	2.2e-16	***
DNA	hAT-Blackjack	MER94	870	0.315128333297112	194969	4792	997.468	29.0200471939509	0.361299342939314	201916.773	1	0.002	**	0.1815526	0.1707307;0.1927639	4.386e-06	***
DNA	hAT-Blackjack	MER63B	383	0.13872890994574	194969	2404	536.268	21.8000784269099	0.19424510464434	201916.773	1	0.002	**	0.1593178	0.1449021;0.1745687	6.961e-15	***
DNA	hAT-Tag1	tot	590	0.213707720281949	194969	2372	520.503	21.2423922906585	0.188534761915111	201916.773	1000	0.004	**	0.2487352	0.2314470;0.2666461	0.0006741	***
DNA	hAT-Tag1	hAT-5_Mam	267	0.0967117988394584	194969	904	191.092	12.6523364489575	0.0692166706510479	201916.773	1001	0.002	**	0.295354	0.2657697;0.3262786	3.001e-09	***
DNA	hAT-Tag1	hAT-1_Mam	323	0.116995921442491	194969	1468	330.622	17.3680962332308	0.119756735415354	201916.773	352	0.704	ns	0.2200272	0.1990721;0.2421087	0.6618	ns
DNA	hAT-Ac	tot	1064	0.385398329457617	194969	5533	1163.38	31.7828215825428	0.421395402748499	201916.773	1	0.002	**	0.1923007	0.1819903;0.2029367	0.000968	***
DNA	hAT-Ac	EuthAT-2	104	0.0376705134056317	194969	1150	263.516	16.2581693948634	0.0954498366403698	201916.773	1	0.002	**	0.09043478	0.07448811;0.10851098	2.2e-16	***
DNA	hAT-Ac	UCON37	44	0.0159375249023827	194969	174	37.571	5.92284045362013	0.0136088351842595	201916.773	877	0.25	ns	0.2528736	0.1901446;0.3242232	0.2319	ns
DNA	hAT-Ac	OldhAT1	918	0.332514724099711	194969	4209	867.328	26.9613302588972	0.314160490875767	201916.773	966	0.072	ns	0.2181041	0.2057086;0.2308920	0.0543	ns
DNA	tot	tot	63594	23.0347945145937	194969	524553	66385.769	177.606310813103	24.0460192409392	201916.773	1	0.002	**	0.1212347	0.1203525;0.1221210	2.2e-16	***
DNA	hAT-Charlie	MER102b	794	0.287599881192996	194969	3128	718.566	25.1729879697132	0.260276443613761	201916.773	1000	0.004	**	0.2538363	0.2386610;0.2694733	0.001537	**
DNA	hAT-Charlie	MER3	2572	0.931620773839277	194969	10909	2361.634	43.1743450218769	0.855422742848036	201916.773	1001	0.002	**	0.2357686	0.2278287;0.2438498	1.321e-06	***
DNA	hAT-Charlie	Charlie17a	334	0.120980302668087	194969	1214	259.739	14.6857942090835	0.0940817450140902	201916.773	1001	0.002	**	0.2751236	0.2501605;0.3011807	4.438e-07	***
DNA	hAT-Charlie	MER102c	680	0.246307203036823	194969	3112	709.025	24.2587894146403	0.25682053622527	201916.773	118	0.236	ns	0.218509	0.2040996;0.2334494	0.2232	ns
DNA	hAT-Charlie	Charlie32a	78	0.0282528850542238	194969	259	55.037	7.07585321347883	0.0199353081375553	201916.773	999	0.006	**	0.3011583	0.2459215;0.3610127	0.0007943	***
DNA	hAT-Charlie	Charlie2a	285	0.103231695390433	194969	2080	459.286	20.5733192622257	0.166360955961721	201916.773	1	0.002	**	0.1370192	0.1225204;0.1525491	2.2e-16	***
DNA	hAT-Charlie	Chap1a_Mam	296	0.107216076616029	194969	1415	312.719	16.2472154848457	0.113271973862459	201916.773	163	0.326	ns	0.2091873	0.1882629;0.2313261	0.2906	ns
DNA	hAT-Charlie	UCON81	13	0.00470881417570397	194969	40	8.302	2.59683259751944	0.00300712117589956	201916.773	966	0.072	ns	0.325	0.1857290;0.4912949	0.07819	ns
DNA	hAT-Charlie	Charlie1a	1057	0.382862814132238	194969	5747	1339.314	36.2192384960981	0.485121596070676	201916.773	1	0.002	**	0.183922	0.173981;0.194185	2.2e-16	***
DNA	hAT-Charlie	Charlie17	94	0.0340483486550902	194969	535	117.981	10.1164708264286	0.0427346619433638	201916.773	9	0.018	*	0.1757009	0.1443839;0.2106495	0.01223	*
DNA	hAT-Charlie	MER58D	266	0.0963495823644043	194969	1140	247.642	14.1008748193391	0.0897000123153602	201916.773	902	0.2	ns	0.2333333	0.2090564;0.2589944	0.196	ns
DNA	hAT-Charlie	MER106B	178	0.0644745325596389	194969	827	183.348	12.3765130014101	0.0664116662682286	201916.773	357	0.714	ns	0.2152358	0.1876762;0.2448414	0.6757	ns
DNA	hAT-Charlie	Charlie10a	92	0.0333239157049819	194969	305	64.963	7.16176807233534	0.0235306688689428	201916.773	1000	0.004	**	0.3016393	0.2506412;0.3565395	0.0002648	***
DNA	hAT-Charlie	Charlie23a	322	0.116633704967437	194969	1488	322.798	17.0596667091778	0.11692275371453	201916.773	497	0.994	ns	0.2163978	0.1957151;0.2382061	0.9749	ns
DNA	hAT-Charlie	hAT-16_Crp	3	0.00108664942516245	194969	20	4.07228915662651	1.86067345584045	0.0014750502237145	201916.773	395	0.79	ns	0.15	0.03207094;0.37892683	0.782	ns
DNA	hAT-Charlie	Charlie24	291	0.105404994240758	194969	1286	280.949	16.0326368525094	0.101764356449989	201916.773	759	0.486	ns	0.226283	0.2036719;0.2501524	0.4998	ns
DNA	hAT-Charlie	MER102a	670	0.242685038286281	194969	3028	694.095	24.2333908529581	0.251412644252711	201916.773	174	0.348	ns	0.2212682	0.2065928;0.2364839	0.3096	ns
DNA	hAT-Charlie	MER5B	5021	1.81868892124689	194969	24966	5121.277	62.1358119777164	1.8550109027159	201916.773	52	0.104	ns	0.2011135	0.1961564;0.2061403	0.117	ns
DNA	hAT-Charlie	MER105	241	0.0872941704880505	194969	714	157.199	11.7308572581893	0.0569400676620375	201916.773	1001	0.002	**	0.337535	0.3028824;0.3735369	6.432e-13	***
DNA	hAT-Charlie	MER20B	725	0.26260694441426	194969	4146	927.29	28.874376696816	0.335879715152964	201916.773	1	0.002	**	0.1748673	0.1634165;0.1867783	9.574e-15	***
DNA	hAT-Charlie	Charlie1b	664	0.240511739435956	194969	3033	678.994	24.5216491141048	0.245942813262918	201916.773	278	0.556	ns	0.2189252	0.2043204;0.2340740	0.5276	ns
DNA	hAT-Charlie	Charlie17b	51	0.0184730402277617	194969	527	116.009	10.3300352675404	0.042020371054557	201916.773	1	0.002	**	0.09677419	0.07290522;0.12527515	1.432e-13	***
DNA	hAT-Charlie	Charlie12	5	0.00181108237527076	194969	21	4.26417004048583	1.99697126784869	0.0015445526410963	201916.773	740	0.524	ns	0.2380952	0.08217588;0.47165983	0.5981	ns
DNA	hAT-Charlie	MER112	1161	0.42053332753787	194969	4468	973.981	28.3058980225476	0.352791964589717	201916.773	1001	0.002	**	0.2598478	0.2470371;0.2729732	3.188e-11	***
DNA	hAT-Charlie	Charlie13a	91	0.0329616992299278	194969	548	122.387	10.5111233802441	0.0443305877324524	201916.773	1	0.002	**	0.1660584	0.1358592;0.1999101	0.001013	**
DNA	hAT-Charlie	MER113	673	0.243771687711444	194969	3734	905.373	27.9702736348289	0.327941016669202	201916.773	1	0.002	**	0.1802357	0.1680268;0.1929472	2.2e-16	***
DNA	hAT-Charlie	Charlie25	102	0.0369460804555234	194969	1076	264.078	16.6958877771944	0.0956534022993502	201916.773	1	0.002	**	0.09479554	0.07795499;0.11388853	2.2e-16	***
DNA	hAT-Charlie	MER113A	459	0.166257362049855	194969	2067	475.154	20.0700545861513	0.17210860698788	201916.773	224	0.448	ns	0.222061	0.2043053;0.2406083	0.4178	ns
DNA	hAT-Charlie	Charlie18a	569	0.206101174305812	194969	2463	551.594	21.8423957993224	0.19979643434102	201916.773	794	0.416	ns	0.2310191	0.2144982;0.2481820	0.3977	ns
DNA	hAT-Charlie	Charlie29a	170	0.0615768007592057	194969	978	220.577	14.6464531402517	0.0798966234180195	201916.773	1	0.002	**	0.1738241	0.1505728;0.1990575	7.932e-05	***
DNA	hAT-Charlie	Charlie10	163	0.0590412854338267	194969	1131	256.04	15.0242513333653	0.0927419062728649	201916.773	1	0.002	**	0.1441202	0.1241560;0.1659551	4.445e-12	***
DNA	hAT-Charlie	Charlie30b	168	0.0608523678090974	194969	614	130.309	10.5307366986083	0.0472000666478314	201916.773	1001	0.002	**	0.2736156	0.2386989;0.3107260	0.0003059	***
DNA	hAT-Charlie	Charlie14a	78	0.0282528850542238	194969	523	106.245	9.72180479584365	0.0384836893921283	201916.773	2	0.004	**	0.1491396	0.1197083;0.1826013	0.001907	**
DNA	hAT-Charlie	Charlie21a	107	0.0387571628307942	194969	742	171.549	12.640386797024	0.0621378740790646	201916.773	1	0.002	**	0.1442049	0.1197088;0.1715676	4.537e-09	***
DNA	hAT-Charlie	MER5C1	160	0.0579546360086642	194969	617	135.197	10.9127117747276	0.0489705807778961	201916.773	992	0.02	*	0.2593193	0.2251494;0.2958110	0.01709	*
DNA	hAT-Charlie	Charlie6	15	0.00543324712581227	194969	260	63.457	8.18884657373725	0.0229851708575113	201916.773	1	0.002	**	0.05769231	0.03264596;0.09337030	2.157e-15	***
DNA	hAT-Charlie	Charlie9	240	0.0869319540129963	194969	1284	218.839	13.5905769849106	0.0792670911843754	201916.773	952	0.1	ns	0.1869159	0.1659390;0.2093365	0.119	ns
DNA	hAT-Charlie	Charlie20a	148	0.0536080383080144	194969	869	187.361	13.3578857650495	0.0678652409826209	201916.773	1	0.002	**	0.1703107	0.1458941;0.1969859	0.0009576	***
DNA	hAT-Charlie	Charlie29b	228	0.0825853563123465	194969	1420	309.205	16.1475607668378	0.111999145169119	201916.773	1	0.002	**	0.1605634	0.1418336;0.1807089	7.45e-08	***
DNA	hAT-Charlie	MER107	72	0.0260795862038989	194969	337	76.83	8.0310396336712	0.0278290917784104	201916.773	303	0.606	ns	0.2136499	0.1710899;0.2613230	0.5595	ns
DNA	hAT-Charlie	MER30	1006	0.364389773904476	194969	4132	907.857	28.1110437689848	0.328840762393237	201916.773	1001	0.002	**	0.2434656	0.2304438;0.2568511	0.0002668	***
DNA	hAT-Charlie	Charlie7	464	0.168068444425126	194969	3902	851.836	27.4316897328911	0.308549033244228	201916.773	1	0.002	**	0.1189134	0.1089173;0.1294840	2.2e-16	***
DNA	hAT-Charlie	MER1A	562	0.203565658980433	194969	3227	767.951	27.4783853357628	0.278164504234311	201916.773	1	0.002	**	0.1741556	0.1612156;0.1876889	2.2e-16	***
DNA	hAT-Charlie	UCON34	88	0.0318750498047653	194969	339	69.758	7.45593904394524	0.0252674968668275	201916.773	990	0.024	*	0.259587	0.2137233;0.3097066	0.01847	*
DNA	hAT-Charlie	Charlie1	412	0.14923318772231	194969	1930	443.696	19.8789022522562	0.160714001115627	201916.773	55	0.11	ns	0.2134715	0.1953778;0.2324400	0.08835	ns
DNA	hAT-Charlie	MER20	3960	1.43437724121444	194969	16757	3611.062	54.9788580349831	1.30798614884199	201916.773	1001	0.002	**	0.2363192	0.2299034;0.2428266	8.952e-11	***
DNA	hAT-Charlie	Charlie22a	297	0.107578293091083	194969	1112	253.186	14.2478912968343	0.0917081404530604	201916.773	1000	0.004	**	0.2670863	0.2412767;0.2941344	0.002088	**
DNA	hAT-Charlie	Charlie4a	541	0.195959113004296	194969	2852	633.636	23.7129037826624	0.229513398387412	201916.773	1	0.002	**	0.1896914	0.1754514;0.2045711	2.274e-05	***
DNA	hAT-Charlie	Charlie19a	418	0.151406486572635	194969	1605	363.276	17.7064774402856	0.131584552191772	201916.773	1000	0.004	**	0.2604361	0.2391078;0.2826442	0.001272	**
DNA	hAT-Charlie	MER5C	298	0.107940509566137	194969	1336	293.783	15.468910698501	0.106413042690834	201916.773	629	0.746	ns	0.2230539	0.2009858;0.2463471	0.7916	ns
DNA	hAT-Charlie	UCON38	60	0.0217329885032491	194969	207	45.312	6.36924039609303	0.0164127529176537	201916.773	992	0.02	*	0.2898551	0.2290520;0.3567889	0.01823	*
DNA	hAT-Charlie	Cheshire	167	0.0604901513340433	194969	1020	227.511	15.0418128939013	0.082408232456045	201916.773	1	0.002	**	0.1637255	0.1415234;0.1878872	2.958e-06	***
DNA	hAT-Charlie	Charlie16a	329	0.119169220292816	194969	1410	313.89	16.3712527901171	0.113696129354748	201916.773	837	0.33	ns	0.2333333	0.2114762;0.2563072	0.3369	ns
DNA	hAT-Charlie	Charlie31a	132	0.047812574707148	194969	803	176.606	12.4973976870766	0.0639696027934135	201916.773	1	0.002	**	0.1643836	0.1393963;0.1918626	0.0001028	***
DNA	hAT-Charlie	Chap1_Mam	93	0.0336861321800361	194969	484	105.347	9.68764375074979	0.0381584189975297	201916.773	110	0.22	ns	0.1921488	0.1579865;0.2301227	0.1862	ns
DNA	hAT-Charlie	Charlie26a	110	0.0398438122559567	194969	513	111.686	9.30677280371773	0.040454509232898	201916.773	450	0.9	ns	0.214425	0.1796663;0.2525120	0.9148	ns
DNA	hAT-Charlie	Charlie15b	391	0.141626641746173	194969	1888	420.073	19.042170970645	0.152157361325423	201916.773	64	0.128	ns	0.2070975	0.1890200;0.2260893	0.1086	ns
DNA	hAT-Charlie	MER1B	1298	0.470156984620288	194969	5366	1194.65	32.3450413773379	0.432721911923442	201916.773	1001	0.002	**	0.2418934	0.2304853;0.2535829	0.0007683	***
DNA	hAT-Charlie	MER103C	1839	0.666116097624584	194969	8923	1927.909	41.9311213532137	0.698320402205174	201916.773	17	0.034	*	0.2060966	0.1977447;0.2146409	0.02206	*
DNA	hAT-Charlie	Charlie7b_Mars	1	0.000362216475054151	194969	59	13.938	3.41200788360721	0.00504857322930476	201916.773	1	0.002	**	0.01694915	0.0004290233;0.0908559329	3.882e-06	***
DNA	hAT-Charlie	Charlie15a	882	0.319474930997761	194969	3213	710.024	23.3489313801852	0.257182390483849	201916.773	1001	0.002	**	0.2745098	0.2591343;0.2902968	9.823e-13	***
DNA	hAT-Charlie	MER5A1	3147	1.13989524699541	194969	15942	3344.044	51.9564966249798	1.21126783010598	201916.773	1	0.002	**	0.1974031	0.1912486;0.2036682	0.0001171	***
DNA	hAT-Charlie	MER117	946	0.342656785401227	194969	4370	982.531	27.9755906581554	0.35588891545143	201916.773	97	0.194	ns	0.216476	0.2043436;0.2289885	0.1921	ns
DNA	hAT-Charlie	Charlie8	963	0.348814465477148	194969	4378	1010.231	29.8790293583208	0.36592231181043	201916.773	60	0.12	ns	0.2199635	0.2077693;0.2325323	0.09179	ns
DNA	hAT-Charlie	Charlie3	31	0.0112287107266787	194969	337	90.965	10.944110221875	0.0329490216533009	201916.773	1	0.002	**	0.09198813	0.06335874;0.12802689	6.801e-16	***
DNA	hAT-Charlie	Charlie4z	1928	0.698353363904404	194969	5940	1281.305	33.1521196613133	0.464109780569259	201916.773	1001	0.002	**	0.3245791	0.3126765;0.3366543	2.2e-16	***
DNA	hAT-Charlie	Charlie5	373	0.135106745195198	194969	2568	589.006	22.8192173546921	0.213347677105745	201916.773	1	0.002	**	0.1452492	0.1318369;0.1594757	2.2e-16	***
DNA	hAT-Charlie	MER30B	44	0.0159375249023827	194969	223	45.029	6.12598454835519	0.0163102456552134	201916.773	467	0.934	ns	0.1973094	0.1471782;0.2556792	0.9336	ns
DNA	hAT-Charlie	Charlie13b	84	0.0304261839045487	194969	404	91.747	8.94320814763762	0.0332322749367932	201916.773	223	0.446	ns	0.2079208	0.1693753;0.2508061	0.3736	ns
DNA	hAT-Charlie	Charlie10b	79	0.028615101529278	194969	273	57.211	7.23926003717825	0.0207227667543231	201916.773	999	0.006	**	0.2893773	0.2363029;0.3470905	0.001738	**
DNA	hAT-Charlie	Charlie2b	400	0.144886590021661	194969	3650	782.929	26.1800181885413	0.283589782597672	201916.773	1	0.002	**	0.109589	0.09963369;0.12017433	2.2e-16	***
DNA	hAT-Charlie	Charlie7a	286	0.103593911865487	194969	1424	310.437	16.0326877995574	0.112445395866386	201916.773	73	0.146	ns	0.2008427	0.1803173;0.2226099	0.1234	ns
DNA	hAT-Charlie	tot	40915	14.8200870768406	194969	266107	41055.751	153.430283356484	14.8710694079209	201916.773	170	0.34	ns	0.1537539	0.1523853;0.1551301	0.4525	ns
DNA	hAT-Charlie	MER5A	7095	2.5699258905092	194969	34906	7037.341	73.0234149991505	2.54904085077406	201916.773	786	0.432	ns	0.2032602	0.1990490;0.2075208	0.443	ns
DNA	hAT-Charlie	Charlie4	187	0.0677344808351263	194969	917	202.756	12.8384301723104	0.0734415636160795	201916.773	123	0.246	ns	0.2039258	0.1782872;0.2314816	0.2175	ns
DNA	hAT-Charlie	MER58A	3185	1.15365947304747	194969	13479	2913.067	47.9010544980173	1.05516086033657	201916.773	1001	0.002	**	0.2362935	0.2291425;0.2435585	1.795e-08	***
DNA	hAT-Charlie	MER119	213	0.0771521091865342	194969	1203	276.4	15.0699403815378	0.100116633704967	201916.773	1	0.002	**	0.1770574	0.1558814;0.1998246	9.495e-06	***
DNA	hAT-Charlie	MER58B	1627	0.589326204913104	194969	7005	1568.761	36.0375163070596	0.568231079622425	201916.773	942	0.12	ns	0.2322627	0.2224156;0.2423331	0.09645	ns
DNA	hAT-Charlie	MER33	1932	0.69980222980462	194969	9580	2121.216	43.8137991161802	0.768339382348467	201916.773	1	0.002	**	0.2016701	0.1936747;0.2098473	2.748e-06	***
DNA	hAT-Charlie	MER106A	166	0.0601279348589891	194969	742	166.342	12.6591188196213	0.0602518128934576	201916.773	507	0.99	ns	0.2237197	0.1942078;0.2554460	1	ns
DNA	hAT-Charlie	MER58C	694	0.251378233687581	194969	2592	565.581	20.8043808189828	0.204862756177602	201916.773	1001	0.002	**	0.2677469	0.2507780;0.2852419	2.625e-09	***
DNA	hAT-Charlie	Charlie11	16	0.00579546360086642	194969	104	25.19	4.97500257795417	0.00912423300661407	201916.773	40	0.08	ns	0.1538462	0.09057038;0.23778147	0.0387	*
DNA	hAT-Charlie	Charlie16	252	0.0912785517136461	194969	1464	335.058	17.2914901506964	0.121363527698694	201916.773	1	0.002	**	0.1721311	0.1531254;0.1924620	1.166e-07	***
DNA	hAT-Charlie	Charlie30a	132	0.047812574707148	194969	457	100.414	9.24879149641423	0.0363716051260876	201916.773	1001	0.002	**	0.2888403	0.2476762;0.3327623	0.0005509	***
DNA	MULE-MuDR	tot	119	0.043103760531444	194969	1949	446.832	20.4461199208999	0.161849911981397	201916.773	1	0.002	**	0.06105695	0.05083753;0.07262021	2.2e-16	***
DNA	MULE-MuDR	Ricksha_b	11	0.00398438122559566	194969	117	29.51	5.63645896549151	0.010689008178848	201916.773	1	0.002	**	0.09401709	0.04787289;0.16199703	2.512e-05	***
DNA	MULE-MuDR	Ricksha	27	0.00977984482646209	194969	410	100.37	9.84825304752514	0.0363556676011852	201916.773	1	0.002	**	0.06585366	0.04384303;0.09436989	2.2e-16	***
DNA	MULE-MuDR	Ricksha_c	69	0.0249929367787364	194969	982	214.625	13.7493789103516	0.0777407109584972	201916.773	1	0.002	**	0.07026477	0.05507812;0.08808566	2.2e-16	***
DNA	MULE-MuDR	Ricksha_0	26	0.00941762835140794	194969	384	90.655	9.66847735967017	0.0328367345460341	201916.773	1	0.002	**	0.06770833	0.04470274;0.09763679	2.2e-16	***
DNA	MULE-MuDR	Ricksha_a	7	0.00253551532537906	194969	56	12.794	3.52817403369108	0.00463419758184281	201916.773	51	0.102	ns	0.125	0.0517645;0.2407326	0.07852	ns
DNA	Merlin	tot	12	0.00434659770064982	194969	57	11.93	3.34818014902279	0.00432124254739603	201916.773	584	0.836	ns	0.2105263	0.1137902;0.3388701	1	ns
DNA	Merlin	Merlin1_HS	12	0.00434659770064982	194969	57	11.93	3.34818014902279	0.00432124254739603	201916.773	584	0.836	ns	0.2105263	0.1137902;0.3388701	1	ns
DNA	hAT-Tip100?	tot	400	0.144886590021661	194969	2411	522.897	20.4440786378685	0.189401908156391	201916.773	1	0.002	**	0.1659063	0.1512629;0.1813661	4.446e-10	***
DNA	hAT-Tip100?	hAT-N1_Mam	47	0.0170241743275451	194969	239	53.021	6.85897985159634	0.0192050797238462	201916.773	205	0.41	ns	0.1966527	0.1482178;0.2527819	0.3918	ns
DNA	hAT-Tip100?	Eutr15	46	0.016661957852491	194969	657	144.662	10.2673840473207	0.0523989597142836	201916.773	1	0.002	**	0.07001522	0.05171257;0.09228878	2.2e-16	***
DNA	hAT-Tip100?	UCON23	13	0.00470881417570397	194969	31	6.4994994994995	2.22972938627578	0.00235422579832493	201916.773	999	0.006	**	0.4193548	0.2454760;0.6092408	0.007358	**
DNA	hAT-Tip100?	MamRep1879	295	0.106853860140975	194969	1484	320.092	16.4095340826243	0.115942595933033	201916.773	71	0.142	ns	0.1987871	0.1787572;0.2200164	0.1147	ns
DNA	DNA	X24_DNA	64	0.0231818544034657	194969	456	95.177	8.64629570564351	0.034474677446229	201916.773	1	0.002	**	0.1403509	0.1097935;0.1756626	0.0002167	***
DNA	DNA	X2a_DNA	56	0.0202841226030325	194969	412	85.316	8.38011756303993	0.03090286078572	201916.773	1	0.002	**	0.1359223	0.1043338;0.1728505	0.0002511	***
DNA	DNA	X34_DNA	13	0.00470881417570397	194969	99	19.313	4.00613031241871	0.00699548678272083	201916.773	69	0.138	ns	0.1313131	0.07181093;0.21407764	0.1274	ns
DNA	DNA	Eulor9B	7	0.00253551532537906	194969	27	5.69307923771314	2.16537239225237	0.00206212709368843	201916.773	803	0.398	ns	0.2592593	0.1111446;0.4628487	0.4865	ns
DNA	DNA	Eulor9A	29	0.0105042777765704	194969	123	26.908	4.79860006278524	0.0097465209107571	201916.773	709	0.586	ns	0.2357724	0.1639392;0.3207457	0.6626	ns
DNA	DNA	MER126	67	0.0242685038286281	194969	267	57.306	6.98821859984354	0.0207571773194532	201916.773	925	0.154	ns	0.2509363	0.2000847;0.3074094	0.1565	ns
DNA	DNA	UCON78	55	0.0199219061279783	194969	179	38.919	6.053187596637	0.0140971029926325	201916.773	1001	0.002	**	0.3072626	0.2405966;0.3804412	0.004854	**
DNA	DNA	MER125	10	0.00362216475054151	194969	140	30.098	5.1521782714635	0.0109019914661798	201916.773	1	0.002	**	0.07142857	0.03478243;0.12743630	6.937e-06	***
DNA	DNA	Eulor11	9	0.00325994827548736	194969	101	20.65	4.18102630713811	0.00747977020986822	201916.773	3	0.006	**	0.08910891	0.04155947;0.16242561	0.002805	**
DNA	DNA	X2b_DNA	20	0.00724432950108303	194969	185	37.209	5.64368409553283	0.0134777128202899	201916.773	2	0.004	**	0.1081081	0.06729781;0.16201883	0.0009232	***
DNA	DNA	tot	1094	0.396264823709242	194969	6503	1357.718	33.0073015855274	0.491787828077572	201916.773	1	0.002	**	0.16823	0.1592118;0.1775469	2.2e-16	***
DNA	DNA	X30_DNA	143	0.0517969559327436	194969	758	159.185	11.0937751395477	0.0576594295814951	201916.773	67	0.134	ns	0.1886544	0.1613984;0.2183570	0.1537	ns
DNA	DNA	X23_DNA	11	0.00398438122559566	194969	59	13.37	3.44339323298356	0.004842834271474	201916.773	299	0.598	ns	0.1864407	0.09691947;0.30914865	0.536	ns
DNA	DNA	Eutr2	36	0.0130397931019494	194969	230	50.785	6.65033848777653	0.0183951636856251	201916.773	11	0.022	*	0.1565217	0.1120974;0.2100480	0.01707	*
DNA	DNA	UCON99	9	0.00325994827548736	194969	56	11.508	3.15212180473279	0.00416838719492317	201916.773	274	0.548	ns	0.1607143	0.07621874;0.28327971	0.5087	ns
DNA	DNA	MER135	109	0.0394815957809025	194969	818	163.245	11.5398502218678	0.0591300284702149	201916.773	1	0.002	**	0.1332518	0.1107063;0.1584769	8.826e-07	***
DNA	DNA	UCON8	41	0.0148508754772202	194969	206	44.959	6.24999051050331	0.0162848905019596	201916.773	291	0.582	ns	0.1990291	0.1467752;0.2601627	0.5552	ns
DNA	DNA	MARE8	53	0.01919747317787	194969	218	46.231	6.64151705175472	0.0167456298582285	201916.773	860	0.284	ns	0.2431193	0.1877318;0.3056354	0.281	ns
DNA	DNA	MER136	5	0.00181108237527076	194969	28	6.532	2.39430756351575	0.00236599801505372	201916.773	350	0.7	ns	0.1785714	0.06064291;0.36893335	0.6559	ns
DNA	DNA	Eulor1	4	0.00144886590021661	194969	86	17.838	3.85208963999991	0.00646121748201595	201916.773	1	0.002	**	0.04651163	0.01281635;0.11482550	4.575e-05	***
DNA	DNA	Eutr2B	62	0.0224574214533574	194969	433	89.378	8.67296583276657	0.0323741841073899	201916.773	1	0.002	**	0.1431871	0.1115749;0.1797694	0.0008605	***
DNA	DNA	MER130	24	0.00869319540129963	194969	181	39.343	5.84358609917733	0.0142506827780555	201916.773	3	0.006	**	0.1325967	0.08683962;0.19084160	0.005012	**
DNA	DNA	Eutr11	101	0.0365838639804693	194969	597	138.002	10.9267282106488	0.049986597990423	201916.773	1	0.002	**	0.1691792	0.1399656;0.2017090	0.0002628	***
DNA	DNA	X9a_DNA	155	0.0561435536333935	194969	695	146.307	11.1457156781419	0.0529948058157477	201916.773	799	0.406	ns	0.2230216	0.1925843;0.2558311	0.4289	ns
DNA	DNA	Eulor9C	29	0.0105042777765704	194969	107	22.493	4.11763353224955	0.00814733517339303	201916.773	960	0.084	ns	0.271028	0.1896152;0.3655267	0.1238	ns
DNA	DNA	UCON97	5	0.00181108237527076	194969	42	9.285	2.73628621716776	0.0033631799708778	201916.773	79	0.158	ns	0.1190476	0.03980553;0.25631668	0.1363	ns
DNA	hAT	tot	1323	0.479212396496642	194969	8917	1902.324	38.0598683336868	0.689053093690913	201916.773	1	0.002	**	0.1483683	0.1410500;0.1559171	2.2e-16	***
DNA	hAT	MER53	800	0.289773180043321	194969	5855	1255.725	31.5399134612183	0.454844283137374	201916.773	1	0.002	**	0.1366354	0.1279350;0.1456994	2.2e-16	***
DNA	hAT	MamRep38	362	0.131122363969603	194969	2128	467.77	19.8810048627919	0.16943400053608	201916.773	1	0.002	**	0.1701128	0.1543766;0.1867631	1.29e-08	***
DNA	hAT	UCON73	68	0.0246307203036823	194969	248	51.35	6.671132138101	0.0185998159940307	201916.773	994	0.016	*	0.2741935	0.2196559;0.3342179	0.01191	*
DNA	hAT	MamRep1894	99	0.035859431030361	194969	686	144.743	10.9791389686301	0.052428299248763	201916.773	1	0.002	**	0.1443149	0.1188652;0.1728679	1.024e-05	***
DNA	Kolobok	tot	57	0.0206463390780866	194969	232	52.061	6.64977431936592	0.0188573519077942	201916.773	798	0.408	ns	0.2456897	0.1917121;0.3062905	0.4318	ns
DNA	Kolobok	UCON29	57	0.0206463390780866	194969	232	52.061	6.64977431936592	0.0188573519077942	201916.773	798	0.408	ns	0.2456897	0.1917121;0.3062905	0.4318	ns
DNA	PiggyBac	tot	408	0.147784321822094	194969	2114	474.436	20.6156471862736	0.171848535558791	201916.773	1	0.002	**	0.1929991	0.1763739;0.2104798	0.0004743	***
DNA	PiggyBac	MER75B	12	0.00434659770064982	194969	114	25.96	4.84353794863423	0.00940313969240577	201916.773	3	0.006	**	0.1052632	0.05558627;0.17665532	0.001097	**
DNA	PiggyBac	MER75	52	0.0188352567028159	194969	475	108.606	10.670455595832	0.0393388824897312	201916.773	1	0.002	**	0.1094737	0.08284795;0.14107454	3.541e-11	***
DNA	PiggyBac	MER85	238	0.086207521062888	194969	902	192.882	12.6447604155225	0.0698650381413948	201916.773	1000	0.004	**	0.2638581	0.2353524;0.2939151	0.0003464	***
DNA	PiggyBac	MER75A	18	0.00651989655097472	194969	92	20.516	4.13362199902589	0.00743123320221097	201916.773	320	0.64	ns	0.1956522	0.1202760;0.2914737	0.6167	ns
DNA	PiggyBac	Looper	89	0.0322372662798195	194969	531	127.936	11.0092282702789	0.0463405269525279	201916.773	1	0.002	**	0.1676083	0.1368205;0.2021493	4.712e-05	***
DNA	hAT-Tip100	MER115	285	0.103231695390433	194969	2520	573.683	23.2573303372166	0.207797434058491	201916.773	1	0.002	**	0.1130952	0.1009863;0.1261111	2.2e-16	***
DNA	hAT-Tip100	MamTip3B	92	0.0333239157049819	194969	824	179.173	12.6441664788924	0.0648994124848775	201916.773	1	0.002	**	0.1116505	0.09096015;0.13516444	3.337e-15	***
DNA	hAT-Tip100	MamRep488	93	0.0336861321800361	194969	494	104.434	9.15945083176604	0.0378277153558052	201916.773	116	0.232	ns	0.1882591	0.1547270;0.2255729	0.2254	ns
DNA	hAT-Tip100	Arthur1C	96	0.0347727816051985	194969	710	156.799	12.0676521008532	0.0567951810720159	201916.773	1	0.002	**	0.1352113	0.1109125;0.1625865	7.822e-09	***
DNA	hAT-Tip100	FordPrefect_a	20	0.00724432950108303	194969	281	63.141	7.42200816526129	0.0228707104513942	201916.773	1	0.002	**	0.07117438	0.04401442;0.10778463	7.694e-12	***
DNA	hAT-Tip100	Arthur2	129	0.0467259252819855	194969	989	214.707	13.9103792058179	0.0777704127094517	201916.773	1	0.002	**	0.1304348	0.1100645;0.1530330	3.037e-12	***
DNA	hAT-Tip100	EuthAT-N1a	3	0.00108664942516245	194969	46	8.862	2.74344354461368	0.00320996240192989	201916.773	13	0.026	*	0.06521739	0.01365677;0.17896439	0.02439	*
DNA	hAT-Tip100	Arthur1	124	0.0449148429067148	194969	2337	522.315	22.7851473099899	0.189191098167909	201916.773	1	0.002	**	0.05305948	0.04432285;0.06293655	2.2e-16	***
DNA	hAT-Tip100	MamTip2b	922	0.333963589999928	194969	6730	1366.924	33.0436091264877	0.495122392946921	201916.773	1	0.002	**	0.1369985	0.1288679;0.1454451	2.2e-16	***
DNA	hAT-Tip100	MER97a	25	0.00905541187635378	194969	277	66.713	8.15629549220454	0.0241645477002876	201916.773	1	0.002	**	0.09025271	0.05925987;0.13034624	1.401e-10	***
DNA	hAT-Tip100	MamTip1b	74	0.0268040191540072	194969	440	98.879	9.12467087727654	0.0358156028368794	201916.773	2	0.004	**	0.1681818	0.1344278;0.2064708	0.004221	**
DNA	hAT-Tip100	Zaphod	109	0.0394815957809025	194969	2282	513.109	22.396667826481	0.185856533298561	201916.773	1	0.002	**	0.04776512	0.03938154;0.05733265	2.2e-16	***
DNA	hAT-Tip100	MER45B	84	0.0304261839045487	194969	1314	304.076	17.5653854716248	0.110141336868566	201916.773	1	0.002	**	0.06392694	0.05130763;0.07853717	2.2e-16	***
DNA	hAT-Tip100	EuthAT-N1	16	0.00579546360086642	194969	78	17.727	3.86385822726461	0.00642101145328494	201916.773	385	0.77	ns	0.2051282	0.1220371;0.3116304	0.7869	ns
DNA	hAT-Tip100	FordPrefect	30	0.0108664942516245	194969	599	141.213	12.0995053216662	0.0511496750918219	201916.773	1	0.002	**	0.05008347	0.03404271;0.07072800	2.2e-16	***
DNA	hAT-Tip100	Zaphod3	130	0.0470881417570397	194969	1217	265.002	15.2601726356182	0.0959880903223002	201916.773	1	0.002	**	0.10682	0.0900214;0.1255445	2.2e-16	***
DNA	hAT-Tip100	MER91B	297	0.107578293091083	194969	1442	317.236	15.7835174604213	0.114908105680279	201916.773	103	0.206	ns	0.2059639	0.1853601;0.2277727	0.2036	ns
DNA	hAT-Tip100	Arthur1A	183	0.0662856149349097	194969	1160	252.613	14.444995288642	0.0915005904128543	201916.773	1	0.002	**	0.1577586	0.1372395;0.1800294	3.42e-07	***
DNA	hAT-Tip100	MER96B	289	0.10468056129065	194969	2150	483.248	20.5549264411479	0.175040387136969	201916.773	1	0.002	**	0.1344186	0.1202735;0.1495682	2.2e-16	***
DNA	hAT-Tip100	ORSL	164	0.0594035019088808	194969	1214	277.074	14.8914834815166	0.100360767609154	201916.773	1	0.002	**	0.1350906	0.1163524;0.1556155	3.582e-16	***
DNA	hAT-Tip100	Zaphod5a	11	0.00398438122559566	194969	78	17.611	3.98139806230556	0.00637899434217866	201916.773	64	0.128	ns	0.1410256	0.07255754;0.23833899	0.07843	ns
DNA	hAT-Tip100	MER97d	8	0.00289773180043321	194969	137	31.418	5.75538012649038	0.0113801172132513	201916.773	1	0.002	**	0.05839416	0.02554475;0.11181729	1.152e-07	***
DNA	hAT-Tip100	Zaphod4a	30	0.0108664942516245	194969	373	82.799	8.93389128059064	0.0299911619180087	201916.773	1	0.002	**	0.08042895	0.05492135;0.11282722	3.639e-13	***
DNA	hAT-Tip100	hAT-N1a_Mam	106	0.03839494635574	194969	461	99.845	9.29588018362911	0.0361655039517817	201916.773	759	0.486	ns	0.2299349	0.1922764;0.2710984	0.4974	ns
DNA	hAT-Tip100	MER91A	687	0.248842718362202	194969	3627	794.952	25.3720207203808	0.287944711277248	201916.773	1	0.002	**	0.1894127	0.1767771;0.2025510	1.2e-05	***
DNA	hAT-Tip100	ORSL-2a	54	0.0195596896529242	194969	367	88.764	8.93040066604271	0.0321517831917067	201916.773	1	0.002	**	0.147139	0.1125078;0.1875838	1.032e-05	***
DNA	hAT-Tip100	Arthur1B	193	0.0699077796854512	194969	2312	510.835	22.2234483520595	0.185032853034287	201916.773	1	0.002	**	0.08347751	0.07251963;0.09550383	2.2e-16	***
DNA	hAT-Tip100	tot	6715	2.43228362998863	194969	53611	10705.51	89.5090597189568	3.87771209585697	201916.773	1	0.002	**	0.1252541	0.1224632;0.1280857	2.2e-16	***
DNA	hAT-Tip100	MER45A	550	0.199219061279783	194969	3468	769.621	25.4149420278363	0.278769405747651	201916.773	1	0.002	**	0.1585928	0.1465826;0.1711817	2.2e-16	***
DNA	hAT-Tip100	ORSL-2b	126	0.0456392758568231	194969	709	167.556	11.7774178652017	0.0606915436941734	201916.773	1	0.002	**	0.1777151	0.1502601;0.2078820	0.0001685	***
DNA	hAT-Tip100	MER96	207	0.0749788103362093	194969	1274	281.572	14.73648465476	0.101990017313947	201916.773	1	0.002	**	0.1624804	0.1426284;0.1839031	2.255e-07	***
DNA	hAT-Tip100	MER45C	98	0.0354972145553068	194969	1197	265.363	15.7180242806559	0.0961188504697948	201916.773	1	0.002	**	0.08187135	0.06696437;0.09886883	2.2e-16	***
DNA	hAT-Tip100	MamTip2	870	0.315128333297112	194969	5239	1092.197	29.1513978223171	0.395611747404719	201916.773	1	0.002	**	0.1660622	0.1560780;0.1764199	9.389e-15	***
DNA	hAT-Tip100	MamTip1	136	0.0492614406073646	194969	756	166.643	12.3522519861412	0.0603608400524489	201916.773	6	0.012	*	0.1798942	0.1531448;0.2091671	0.006511	**
DNA	hAT-Tip100	hAT-4b_Ther	29	0.0105042777765704	194969	228	48.825	6.70039329220832	0.0176852193945189	201916.773	4	0.008	**	0.127193	0.08686396;0.17753837	0.0008951	***
DNA	hAT-Tip100	MamTip3	160	0.0579546360086642	194969	1155	259.213	14.7501592600961	0.0938912191482117	201916.773	1	0.002	**	0.1385281	0.1191128;0.1598044	2.182e-13	***
DNA	hAT-Tip100	MARE4	70	0.0253551532537906	194969	308	63.912	6.98864057575557	0.0231499793536609	201916.773	826	0.352	ns	0.2272727	0.1816708;0.2782061	0.3991	ns
DNA	hAT-Tip100	MER97b	8	0.00289773180043321	194969	173	39.087	6.0456580271283	0.0141579553604416	201916.773	1	0.002	**	0.04624277	0.02017292;0.08908106	1.144e-10	***
DNA	hAT-Tip100	Zaphod5b	11	0.00398438122559566	194969	74	16.576	3.77630566618813	0.00600410029049761	201916.773	91	0.182	ns	0.1486486	0.07661057;0.25042667	0.127	ns
DNA	hAT-Tip100	MamRep4096	177	0.0641123160845848	194969	1259	292.228	15.6155647308018	0.105849796072125	201916.773	1	0.002	**	0.1405878	0.1218467;0.1610242	6.015e-16	***
DNA	hAT-Tip100	MER91C	326	0.118082570867653	194969	1637	351.108	15.6769289754755	0.127177102123313	201916.773	64	0.128	ns	0.1991448	0.1800466;0.2193280	0.1323	ns
DNA	hAT-Tip100	Zaphod2	118	0.0427415440563899	194969	844	188.267	12.7057131301689	0.0681934091090199	201916.773	1	0.002	**	0.1398104	0.1171120;0.1650566	1.319e-09	***
DNA	hAT-Tip100	MER45R	56	0.0202841226030325	194969	616	138.439	11.0335859546667	0.0501448865900217	201916.773	1	0.002	**	0.09090909	0.0694021;0.1164292	2.2e-16	***
DNA	hAT-Tip100	MER97c	17	0.00615768007592057	194969	215	49.271	7.11380103497175	0.0178467679423931	201916.773	1	0.002	**	0.07906977	0.04673465;0.12358079	8.141e-09	***
DNA	TcMar-Pogo	tot	6	0.00217329885032491	194969	37	7.561	2.40958193159832	0.00273871876788444	201916.773	345	0.69	ns	0.1621622	0.06192572;0.32013708	0.6839	ns
DNA	TcMar-Pogo	MER132	6	0.00217329885032491	194969	37	7.561	2.40958193159832	0.00273871876788444	201916.773	345	0.69	ns	0.1621622	0.06192572;0.32013708	0.6839	ns
DNA	TcMar-Tigger	Tigger18a	224	0.0811364904121299	194969	1259	294.108	16.0423094251324	0.106530763045226	201916.773	1	0.002	**	0.177919	0.1571678;0.2001858	1.828e-06	***
DNA	TcMar-Tigger	Tigger17c	50	0.0181108237527076	194969	342	77.052	8.21795782605574	0.0279095038358725	201916.773	1	0.002	**	0.1461988	0.1104986;0.1881634	0.000351	***
DNA	TcMar-Tigger	X12_DNA	375	0.135831178145307	194969	1374	293.13	15.2114591176681	0.106176515332623	201916.773	1001	0.002	**	0.2729258	0.2495139;0.2973127	1.566e-07	***
DNA	TcMar-Tigger	MER6	94	0.0340483486550902	194969	812	183.824	13.8469043746521	0.0665840813103543	201916.773	1	0.002	**	0.1157635	0.09456857;0.13979262	6.782e-16	***
DNA	TcMar-Tigger	Tigger17b	5	0.00181108237527076	194969	90	21.213	4.52461082338615	0.00768369808532371	201916.773	1	0.002	**	0.05555556	0.01828255;0.12490267	8.628e-06	***
DNA	TcMar-Tigger	Tigger12	223	0.0807742739370758	194969	876	190.276	13.2883559707138	0.0689211020074037	201916.773	993	0.018	*	0.2545662	0.2260139;0.2847797	0.008682	**
DNA	TcMar-Tigger	MER44B	357	0.129311281594332	194969	2126	477.717	21.8327180758278	0.173036967813444	201916.773	1	0.002	**	0.167921	0.1522627;0.1845004	1.071e-10	***
DNA	TcMar-Tigger	MER47B	111	0.0402060287310108	194969	618	137.409	10.8731754766004	0.0497718036207159	201916.773	11	0.022	*	0.1796117	0.1501284;0.2121933	0.01029	*
DNA	TcMar-Tigger	X6b_DNA	234	0.0847586551626714	194969	959	202.187	12.7403432978608	0.0732354624417737	201916.773	994	0.016	*	0.2440042	0.2171200;0.2724701	0.01264	*
DNA	TcMar-Tigger	Tigger3a	1208	0.437557501865415	194969	5323	1203.886	32.76468416647	0.436067343287042	201916.773	548	0.908	ns	0.2269397	0.2157458;0.2384337	0.8957	ns
DNA	TcMar-Tigger	Tigger4b	707	0.256087047863285	194969	2520	558.335	22.3309078284884	0.20223813559936	201916.773	1001	0.002	**	0.2805556	0.2630793;0.2985431	4.462e-12	***
DNA	TcMar-Tigger	Tigger22N1	260	0.0941762835140793	194969	1102	237.475	13.8955554571043	0.0860173574134846	201916.773	949	0.106	ns	0.2359347	0.2111451;0.2621424	0.09933	ns
DNA	TcMar-Tigger	UCON11	7	0.00253551532537906	194969	45	9.971	2.94700591174226	0.00361166047276494	201916.773	197	0.394	ns	0.1555556	0.06490921;0.29455160	0.3697	ns
DNA	TcMar-Tigger	MER47A	539	0.195234680054188	194969	2589	584.421	22.3886357335594	0.211686914567622	201916.773	27	0.054	ns	0.2081885	0.1926928;0.2243469	0.03244	*
DNA	TcMar-Tigger	Tigger21a	51	0.0184730402277617	194969	169	39.915	5.90225479046878	0.0144578706017864	201916.773	971	0.062	ns	0.3017751	0.2336567;0.3769966	0.05659	ns
DNA	TcMar-Tigger	Tigger17	14	0.00507103065075812	194969	54	13.952	3.52563839979741	0.00505364425995552	201916.773	557	0.89	ns	0.2592593	0.1495767;0.3965447	1	ns
DNA	TcMar-Tigger	X9b_DNA	148	0.0536080383080144	194969	601	122.999	10.2037795015433	0.0445522642151856	201916.773	991	0.022	*	0.2462562	0.2122981;0.2827295	0.01317	*
DNA	TcMar-Tigger	Tigger3c	418	0.151406486572635	194969	2327	519.975	21.3922416544644	0.188343511616282	201916.773	1	0.002	**	0.1796304	0.1642292;0.1958425	2.201e-07	***
DNA	TcMar-Tigger	Tigger19b	997	0.361129825628989	194969	3538	738.813	25.1785223750122	0.267610240584183	201916.773	1001	0.002	**	0.2817976	0.2670177;0.2969389	2.2e-16	***
DNA	TcMar-Tigger	MER44C	221	0.0800498409869674	194969	1091	264.54	15.8399906977657	0.0958207463108252	201916.773	3	0.006	**	0.2025665	0.1790871;0.2276615	0.001871	**
DNA	TcMar-Tigger	Tigger3b	804	0.291222045943538	194969	6279	1499.152	39.6074443210572	0.543017553010381	201916.773	1	0.002	**	0.1280459	0.1198756;0.1365633	2.2e-16	***
DNA	TcMar-Tigger	UCON39	22	0.00796876245119133	194969	107	21.769	4.27784279034877	0.00788509044545382	201916.773	575	0.854	ns	0.2056075	0.1335670;0.2945774	0.9049	ns
DNA	TcMar-Tigger	Tigger12A	184	0.0666478314099639	194969	744	158.674	11.6763033559453	0.0574743369627424	201916.773	984	0.036	*	0.2473118	0.2166904;0.2799512	0.0252	*
DNA	TcMar-Tigger	Tigger17a	497	0.180021588101913	194969	2389	564.38	24.2447397884038	0.204427734191062	201916.773	1	0.002	**	0.2080368	0.1919167;0.2248760	0.001052	**
DNA	TcMar-Tigger	Tigger1a_Mars	2	0.000724432950108303	194969	44	7.327	2.60015996273917	0.00265396011272177	201916.773	20	0.04	*	0.04545455	0.005552952;0.154731578	0.02561	*
DNA	TcMar-Tigger	MER44A	537	0.194510247104079	194969	2334	522.693	21.0251946438032	0.18932801599548	201916.773	752	0.5	ns	0.2300771	0.2131352;0.2476991	0.4717	ns
DNA	TcMar-Tigger	Tigger1a_Art	39	0.0141264425271119	194969	302	65.563	7.59089274411466	0.0237479987539753	201916.773	2	0.004	**	0.1291391	0.09346656;0.17228531	0.0001149	***
DNA	TcMar-Tigger	Tigger4a	1333	0.482834561247184	194969	3497	773.817	25.7995567428615	0.280289266076978	201916.773	1001	0.002	**	0.3811839	0.3650487;0.3975179	2.2e-16	***
DNA	TcMar-Tigger	Tigger6a	86	0.031150616854657	194969	674	162.119	12.7276404660028	0.058722172719304	201916.773	1	0.002	**	0.1275964	0.1033417;0.1551651	2.672e-13	***
DNA	TcMar-Tigger	Tigger10	376	0.136193394620361	194969	1450	315.53	16.6668798785161	0.114290164373836	201916.773	1001	0.002	**	0.2593103	0.2369140;0.2826859	0.0001704	***
DNA	TcMar-Tigger	MER2	1967	0.712479806431516	194969	9067	1989.645	42.7440291388988	0.720682198509117	201916.773	313	0.626	ns	0.2169406	0.2084937;0.2255696	0.5767	ns
DNA	TcMar-Tigger	Tigger7	477	0.17277725860083	194969	2944	649.146	23.7279096782186	0.235131375915502	201916.773	1	0.002	**	0.1620245	0.1488853;0.1758390	2.602e-15	***
DNA	TcMar-Tigger	Tigger8	214	0.0775143256615884	194969	938	211.254	13.5656740161155	0.0765196792210897	201916.773	592	0.82	ns	0.228145	0.2016451;0.2563636	0.8147	ns
DNA	TcMar-Tigger	MER47C	174	0.0630256666594223	194969	762	153.077	10.8598806626964	0.0554470113518643	201916.773	975	0.054	ns	0.2283465	0.1989847;0.2598273	0.06365	ns
DNA	TcMar-Tigger	Tigger11a	84	0.0304261839045487	194969	421	96.852	9.66537715329906	0.0350813900419447	201916.773	98	0.196	ns	0.1995249	0.1623889;0.2409450	0.1476	ns
DNA	TcMar-Tigger	Tigger2	382	0.138366693470686	194969	2729	690.831	26.9823736444274	0.250230369678134	201916.773	1	0.002	**	0.139978	0.1271685;0.1535649	2.2e-16	***
DNA	TcMar-Tigger	X1_DNA	120	0.0434659770064982	194969	676	157.456	11.5003618344086	0.0570331572961265	201916.773	1	0.002	**	0.1775148	0.1494300;0.2084476	0.000533	***
DNA	TcMar-Tigger	Tigger4	180	0.0651989655097472	194969	1445	343.578	18.7591530145106	0.124449612066155	201916.773	1	0.002	**	0.1245675	0.1079712;0.1427063	2.2e-16	***
DNA	TcMar-Tigger	Tigger3	163	0.0590412854338267	194969	1147	266.255	16.7636808605985	0.0964419475655431	201916.773	1	0.002	**	0.1421099	0.1224052;0.1636694	3.142e-14	***
DNA	TcMar-Tigger	X6a_DNA	221	0.0800498409869674	194969	979	216.024	13.5046584480986	0.078247451807098	201916.773	650	0.704	ns	0.2257406	0.1998984;0.2532434	0.7	ns
DNA	TcMar-Tigger	Tigger16a	461	0.166981794999964	194969	1789	382.385	19.0403600362575	0.138506146813582	201916.773	1001	0.002	**	0.2576859	0.2375504;0.2786189	8.804e-06	***
DNA	TcMar-Tigger	Tigger19a	1077	0.390107143633321	194969	3579	775.333	24.7080269871473	0.28083838625316	201916.773	1001	0.002	**	0.300922	0.2859235;0.3162464	2.2e-16	***
DNA	TcMar-Tigger	X11_DNA	70	0.0253551532537906	194969	268	58.03	7.19881399418841	0.0210194220473924	201916.773	951	0.102	ns	0.261194	0.2096382;0.3181163	0.08763	ns
DNA	TcMar-Tigger	X10b_DNA	74	0.0268040191540072	194969	298	59.361	7.17956998887992	0.0215015321756895	201916.773	982	0.04	*	0.2483221	0.2003111;0.3014144	0.0419	*
DNA	TcMar-Tigger	Tigger5	98	0.0354972145553068	194969	537	118.618	10.6381975563178	0.0429653938379733	201916.773	26	0.052	ns	0.1824953	0.1507176;0.2178133	0.03284	*
DNA	TcMar-Tigger	MamRep434	472	0.170966176225559	194969	2112	449.364	19.2818903454847	0.162767044096234	201916.773	902	0.2	ns	0.2234848	0.2058751;0.2418652	0.2316	ns
DNA	TcMar-Tigger	MER6A	169	0.0612145842841516	194969	1009	234.918	14.7862066774379	0.0850911698867711	201916.773	1	0.002	**	0.1674926	0.1449530;0.1919907	4.614e-07	***
DNA	TcMar-Tigger	Tigger2b_Pri	333	0.120618086193032	194969	2104	476.651	21.0674401870763	0.172650845051036	201916.773	1	0.002	**	0.15827	0.1429207;0.1745776	8.621e-15	***
DNA	TcMar-Tigger	Tigger20a	236	0.0854830881127797	194969	1356	292.161	16.2393594638396	0.105825527568296	201916.773	1	0.002	**	0.1740413	0.1542158;0.1952902	0.000164	***
DNA	TcMar-Tigger	Tigger3d	116	0.0420171111062816	194969	636	131.353	10.3658980721809	0.0475782206477879	201916.773	76	0.152	ns	0.1823899	0.1531233;0.2146394	0.1416	ns
DNA	TcMar-Tigger	Tigger6b	27	0.00977984482646209	194969	174	38.088	6.02050683103196	0.0137961011018625	201916.773	33	0.066	ns	0.1551724	0.1048186;0.2176798	0.04344	*
DNA	TcMar-Tigger	UCON33	26	0.00941762835140794	194969	133	28.626	5.07758859163539	0.0103688088149001	201916.773	347	0.694	ns	0.1954887	0.1318528;0.2731673	0.673	ns
DNA	TcMar-Tigger	MERX	71	0.0257173697288447	194969	436	92.425	8.82906152019155	0.0334778577068799	201916.773	9	0.018	*	0.162844	0.1294276;0.2009139	0.01164	*
DNA	TcMar-Tigger	MER6C	28	0.0101420613015162	194969	160	34.299	5.18656914535027	0.0124236628778823	201916.773	130	0.26	ns	0.175	0.1195485;0.2428946	0.2482	ns
DNA	TcMar-Tigger	Tigger9b	133	0.0481747911822021	194969	754	172.141	12.5085403857757	0.0623523062322967	201916.773	3	0.006	**	0.1763926	0.1498323;0.2055116	0.0005967	***
DNA	TcMar-Tigger	Tigger6	32	0.0115909272017328	194969	230	49.468	6.68158810610319	0.0179181245879788	201916.773	1	0.002	**	0.1391304	0.09715062;0.19069879	0.004801	**
DNA	TcMar-Tigger	Tigger2a	527	0.190888082353538	194969	3318	750.298	26.3828211010356	0.27177029680018	201916.773	1	0.002	**	0.1588306	0.1465476;0.1717181	2.2e-16	***
DNA	TcMar-Tigger	Tigger17d	65	0.0235440708785198	194969	331	73.65	8.59950297700115	0.0266772433877383	201916.773	169	0.338	ns	0.1963746	0.1549531;0.2433250	0.2902	ns
DNA	TcMar-Tigger	Tigger16b	426	0.154304218373068	194969	1329	277.641	15.1807962760711	0.10056614435051	201916.773	1001	0.002	**	0.3205418	0.2954950;0.3463847	2.2e-16	***
DNA	TcMar-Tigger	MER46C	723	0.261882511464151	194969	2812	624.188	22.7488057744613	0.226091177131101	201916.773	1001	0.002	**	0.2571124	0.2410407;0.2736911	1.059e-05	***
DNA	TcMar-Tigger	Tigger5b	423	0.153217568947906	194969	2766	569.553	21.4344728796308	0.206301480016517	201916.773	1	0.002	**	0.1529284	0.1397072;0.1668885	1.121e-12	***
DNA	TcMar-Tigger	tot	20370	7.37834959685306	194969	125710	23447.842	133.455285955069	8.49319467686668	201916.773	1	0.002	**	0.1620396	0.1600065;0.1640884	2.2e-16	***
DNA	TcMar-Tigger	Tigger9a	198	0.071718862060722	194969	1026	216.374	14.0410567720266	0.0783742275733669	201916.773	103	0.206	ns	0.1929825	0.1692559;0.2184846	0.1683	ns
DNA	TcMar-Tigger	MamRep137	588	0.212983287331841	194969	2459	557.43	21.4112012633467	0.201910329689436	201916.773	932	0.14	ns	0.2391216	0.2223777;0.2564890	0.1418	ns
DNA	TcMar-Tigger	Tigger15a	1337	0.4842834271474	194969	4828	1048.388	30.4812493602635	0.379743405849072	201916.773	1001	0.002	**	0.2769263	0.2643384;0.2897844	2.2e-16	***
DNA	TcMar-Tigger	MER8	477	0.17277725860083	194969	1941	419.182	19.3471234861203	0.151834626446149	201916.773	1000	0.004	**	0.2457496	0.2267345;0.2655358	0.001658	**
DNA	TcMar-Tigger	X26_DNA	227	0.0822231398372924	194969	957	204.904	14.0559721952754	0.0742196046044958	201916.773	950	0.104	ns	0.2371996	0.2105698;0.2654569	0.083	ns
DNA	TcMar-Tigger	Tigger13a	532	0.192699164728809	194969	3113	697.653	24.6847306431917	0.252701410470954	201916.773	1	0.002	**	0.1708962	0.1578266;0.1845874	2.473e-13	***
DNA	TcMar-Tigger	Tigger23a	122	0.0441904099566065	194969	583	123.659	10.4479605128886	0.0447913270887213	201916.773	462	0.924	ns	0.2092624	0.1769276;0.2445746	0.9193	ns
DNA	TcMar-Tigger	MER2B	390	0.141264425271119	194969	1710	365.978	17.1838529090772	0.132563261107368	201916.773	923	0.158	ns	0.2280702	0.2083708;0.2487071	0.1571	ns
DNA	TcMar-Tigger	MER127	39	0.0141264425271119	194969	211	44.502	6.40226405148874	0.0161193575728598	201916.773	230	0.46	ns	0.1848341	0.1348603;0.2438954	0.3988	ns
DNA	TcMar-Tigger	Tigger12c	244	0.0883808199132129	194969	859	185.276	12.6928693735078	0.067110019632133	201916.773	1001	0.002	**	0.2840512	0.2540960;0.3154961	2.593e-06	***
DNA	TcMar-Tigger	MARE10	17	0.00615768007592057	194969	79	16.16	3.58235023877248	0.00585341823687509	201916.773	662	0.68	ns	0.2151899	0.1306409;0.3220296	0.7812	ns
DNA	TcMar-Tigger	UCON55	104	0.0376705134056317	194969	404	81.727	8.32428764308182	0.0296028658567506	201916.773	993	0.018	*	0.2574257	0.2154669;0.3029789	0.00762	**
DNA	TcMar-Tigger	Tigger14a	298	0.107940509566137	194969	1293	274.928	15.1835224949733	0.0995834510536877	201916.773	946	0.112	ns	0.2304718	0.2077641;0.2544114	0.118	ns
DNA	TcMar-Tigger	MER6B	175	0.0633878831344765	194969	676	145.36	11.2387147267252	0.0526517868138714	201916.773	1001	0.002	**	0.2588757	0.2262300;0.2936423	0.006577	**
DNA	TcMar-Tigger	MER44D	78	0.0282528850542238	194969	638	146.895	11.9722725624799	0.0532077891030796	201916.773	1	0.002	**	0.1222571	0.09785024;0.15022065	6.264e-12	***
DNA	TcMar-Tigger	Tigger1	1293	0.468345902245018	194969	12059	3099.633	60.0419799003193	1.12273813922152	201916.773	1	0.002	**	0.1072228	0.1017545;0.1128815	2.2e-16	***
DNA	hAT?	MER121B	15	0.00543324712581227	194969	68	14.504	3.50717611252761	0.00525358775418541	201916.773	618	0.768	ns	0.2205882	0.1290403;0.3375956	0.8824	ns
DNA	hAT?	UCON69	3	0.00108664942516245	194969	28	5.84484484484484	2.2744884141369	0.00211709909693813	201916.773	147	0.294	ns	0.1071429	0.02266509;0.28226440	0.2464	ns
DNA	hAT?	tot	366	0.132571229869819	194969	2048	447.907	19.8367297417404	0.16223929469208	201916.773	1	0.002	**	0.1787109	0.1623435;0.1960035	8.925e-06	***
DNA	hAT?	MER121	138	0.0499858735574729	194969	927	204.728	13.2642359733215	0.0741558545048863	201916.773	1	0.002	**	0.1488673	0.1265580;0.1734333	4.203e-08	***
DNA	hAT?	MER99	31	0.0112287107266787	194969	295	69.114	7.98265161000571	0.0250342294568926	201916.773	1	0.002	**	0.1050847	0.07252434;0.14583602	1.817e-08	***
DNA	hAT?	UCON105	160	0.0579546360086642	194969	638	135.374	10.8227194020383	0.0490346930939807	201916.773	990	0.024	*	0.2507837	0.2175835;0.2863088	0.02	*
DNA	hAT?	UCON89	11	0.00398438122559566	194969	48	9.902	2.93547492120321	0.00358666753598621	201916.773	726	0.552	ns	0.2291667	0.1203302;0.3731202	0.721	ns
DNA	hAT?	UCON80	8	0.00289773180043321	194969	44	9.811	2.90649732955781	0.00355370583675628	201916.773	322	0.644	ns	0.1818182	0.08191884;0.32713685	0.5909	ns
DNA	TcMar-Tc2	Kanga1a	129	0.0467259252819855	194969	843	196.638	13.6166210334418	0.0712255232216982	201916.773	1	0.002	**	0.1530249	0.1293761;0.1791281	1.04e-08	***
DNA	TcMar-Tc2	Kanga11a	168	0.0608523678090974	194969	883	196.331	12.8761498218308	0.0711143227638566	201916.773	12	0.024	*	0.1902605	0.1648734;0.2177328	0.02108	*
DNA	TcMar-Tc2	MER104	610	0.220952049783032	194969	2206	482.247	19.8289984663921	0.174677808445439	201916.773	1001	0.002	**	0.2765186	0.2579341;0.2956985	1.552e-10	***
DNA	TcMar-Tc2	Kanga1c	179	0.0648367490346931	194969	826	181.159	12.4833309878635	0.065618774404335	201916.773	458	0.916	ns	0.216707	0.1890567;0.2463952	0.8996	ns
DNA	TcMar-Tc2	tot	1546	0.559986670433718	194969	8147	1800.627	40.3850073643651	0.652216764827331	201916.773	1	0.002	**	0.1897631	0.1812993;0.1984494	4.968e-12	***
DNA	TcMar-Tc2	Kanga1d	108	0.0391193793058483	194969	664	149.892	11.1985598959752	0.0542933518788169	201916.773	1	0.002	**	0.1626506	0.1353776;0.1929609	6.354e-05	***
DNA	TcMar-Tc2	Kanga2_a	274	0.0992473141648375	194969	1534	350.861	17.6766553155042	0.127087634653975	201916.773	1	0.002	**	0.178618	0.1597537;0.1987210	1.764e-06	***
DNA	TcMar-Tc2	Kanga1	128	0.0463637088069314	194969	812	179.868	12.6097415350824	0.0651511529350401	201916.773	1	0.002	**	0.1576355	0.1332351;0.1845504	5.898e-06	***
DNA	TcMar-Tc2	Kanga1b	65	0.0235440708785198	194969	379	88.794	8.95699680650784	0.0321626496859583	201916.773	4	0.008	**	0.171504	0.1349286;0.2133030	0.003535	**
DNA	TcMar?	tot	10	0.00362216475054151	194969	168	34.007	5.58068948205283	0.0123178956671665	201916.773	1	0.002	**	0.05952381	0.02890997;0.10674044	3.632e-07	***
DNA	TcMar?	X22_DNA	1	0.000362216475054151	194969	24	5.25275827482447	2.02105009554415	0.00190263558661845	201916.773	20	0.04	*	0.04166667	0.001054352;0.211201683	0.04394	*
DNA	TcMar?	Eulor8	9	0.00325994827548736	194969	144	28.772	5.15990703798437	0.010421692420258	201916.773	1	0.002	**	0.0625	0.02897453;0.11532776	5.477e-06	***
RNA	tot	tot	132	0.047812574707148	194969	730	156.867	11.5558144606016	0.0568198117923196	201916.773	17	0.034	*	0.1808219	0.1535533;0.2106975	0.02426	*
RNA	RNA	tot	132	0.047812574707148	194969	730	156.867	11.5558144606016	0.0568198117923196	201916.773	17	0.034	*	0.1808219	0.1535533;0.2106975	0.02426	*
RNA	RNA	7SK	132	0.047812574707148	194969	730	156.867	11.5558144606016	0.0568198117923196	201916.773	17	0.034	*	0.1808219	0.1535533;0.2106975	0.02426	*
srpRNA	tot	tot	389	0.140902208796065	194969	1383	323.653	16.4651660390259	0.117232448800701	201916.773	1001	0.002	**	0.2812726	0.2576999;0.3057781	4.722e-05	***
srpRNA	srpRNA	tot	389	0.140902208796065	194969	1383	323.653	16.4651660390259	0.117232448800701	201916.773	1001	0.002	**	0.2812726	0.2576999;0.3057781	4.722e-05	***
srpRNA	srpRNA	7SLRNA	389	0.140902208796065	194969	1383	323.653	16.4651660390259	0.117232448800701	201916.773	1001	0.002	**	0.2812726	0.2576999;0.3057781	4.722e-05	***
LTR	ERVL	LTR108b_Mam	3	0.00108664942516245	194969	53	10.704	3.30413397145172	0.00387716514897964	201916.773	7	0.014	*	0.05660377	0.01182872;0.15662946	0.005531	**
LTR	ERVL	LTR16D2	24	0.00869319540129963	194969	282	63.161	7.80422866047537	0.0228779547808953	201916.773	1	0.002	**	0.08510638	0.05529031;0.12398472	1.137e-09	***
LTR	ERVL	MER21B	535	0.193785814153971	194969	2786	675.451	25.8493672802409	0.244659480291802	201916.773	1	0.002	**	0.1920316	0.1775550;0.2071581	2.116e-10	***
LTR	ERVL	LTR16B2	120	0.0434659770064982	194969	1617	339.492	17.3065147112714	0.122969595549084	201916.773	1	0.002	**	0.0742115	0.06190876;0.08808535	2.2e-16	***
LTR	ERVL	MLT2A1	153	0.0554191206832852	194969	3738	779.396	27.3789479489405	0.282310071791305	201916.773	1	0.002	**	0.04093098	0.03480704;0.04778516	2.2e-16	***
LTR	ERVL	LTR86A2	48	0.0173863908025993	194969	308	67.25	7.9016413444256	0.0243590579473917	201916.773	6	0.012	*	0.1558442	0.1171974;0.2012623	0.007059	**
LTR	ERVL	LTR86C	33	0.011953143676787	194969	285	60.429	7.70807196212993	0.0218883793710473	201916.773	1	0.002	**	0.1157895	0.08105898;0.15875544	3.205e-05	***
LTR	ERVL	LTR80A	24	0.00869319540129963	194969	393	86.01	9.41809962787614	0.0311542390194076	201916.773	1	0.002	**	0.0610687	0.03951611;0.08950527	2.2e-16	***
LTR	ERVL	LTR108d_Mam	3	0.00108664942516245	194969	66	14.549	3.63797111503569	0.00526988749556285	201916.773	1	0.002	**	0.04545455	0.009473739;0.127142506	0.0001501	***
LTR	ERVL	MER54B	39	0.0141264425271119	194969	438	107.057	10.0108925161031	0.0387778091698723	201916.773	1	0.002	**	0.0890411	0.06408309;0.11971133	2.2e-16	***
LTR	ERVL	LTR41C	104	0.0376705134056317	194969	759	174.37	12.8845299142464	0.0631596867551924	201916.773	1	0.002	**	0.1370224	0.1133482;0.1635567	1.79e-10	***
LTR	ERVL	LTR16D	83	0.0300639674294946	194969	1115	238.982	14.5540199084478	0.0865632176413912	201916.773	1	0.002	**	0.07443946	0.05972362;0.09144548	2.2e-16	***
LTR	ERVL	LTR86B1	54	0.0195596896529242	194969	295	63.237	7.36811509954344	0.0229054832329994	201916.773	113	0.226	ns	0.1830508	0.1406081;0.2319902	0.202	ns
LTR	ERVL	MER54A	65	0.0235440708785198	194969	682	161.131	12.3665180940218	0.0583643028419505	201916.773	1	0.002	**	0.09530792	0.07432729;0.11986436	2.2e-16	***
LTR	ERVL	LTR16E1	200	0.0724432950108303	194969	2475	558.226	21.6442462885035	0.202198654003579	201916.773	1	0.002	**	0.08080808	0.07036972;0.09225049	2.2e-16	***
LTR	ERVL	LTR86A1	101	0.0365838639804693	194969	531	117.727	10.3130417350959	0.0426426589587001	201916.773	59	0.118	ns	0.1902072	0.1576861;0.2262201	0.08465	ns
LTR	ERVL	LTR40c	114	0.0412926781561733	194969	603	134.604	11.2934816034174	0.048755786408189	201916.773	35	0.07	ns	0.1890547	0.1585595;0.2226310	0.0449	*
LTR	ERVL	LTR82A	101	0.0365838639804693	194969	1041	230.362	14.075904485577	0.0834409116264244	201916.773	1	0.002	**	0.09702209	0.07972089;0.11663905	2.2e-16	***
LTR	ERVL	LTR86B2	24	0.00869319540129963	194969	273	58.597	7.33828600161111	0.0212247987887481	201916.773	1	0.002	**	0.08791209	0.05713987;0.12798132	3.339e-08	***
LTR	ERVL	LTR105_Mam	55	0.0199219061279783	194969	667	140.489	11.1783198126478	0.0508874303638827	201916.773	1	0.002	**	0.08245877	0.06272127;0.10598050	2.2e-16	***
LTR	ERVL	LTR33A	246	0.0891052528633212	194969	2044	454.892	20.1680213477943	0.164769376770333	201916.773	1	0.002	**	0.1203523	0.1065542;0.1352492	2.2e-16	***
LTR	ERVL	LTR69	9	0.00325994827548736	194969	141	31.536	5.79588615280668	0.0114228587573077	201916.773	1	0.002	**	0.06382979	0.02959984;0.11770976	4.514e-07	***
LTR	ERVL	MLT2D	360	0.130397931019494	194969	4453	946.676	28.6438037189807	0.342901643738364	201916.773	1	0.002	**	0.08084437	0.07300249;0.08924102	2.2e-16	***
LTR	ERVL	LTR108c_Mam	1	0.000362216475054151	194969	43	9.079	2.99194096043199	0.00328856337701664	201916.773	2	0.004	**	0.02325581	0.0005886129;0.1228904827	0.00104	**
LTR	ERVL	MER74B	133	0.0481747911822021	194969	931	221.996	14.5439165808083	0.0804106085961214	201916.773	1	0.002	**	0.1428571	0.1210003;0.1670005	6.287e-13	***
LTR	ERVL	MLT2B3	212	0.0767898927114801	194969	3276	734.377	26.6654442475073	0.266003448300842	201916.773	1	0.002	**	0.06471306	0.05652751;0.07368572	2.2e-16	***
LTR	ERVL	LTR40A1	41	0.0148508754772202	194969	563	120.714	10.5935086928942	0.0437245995696868	201916.773	1	0.002	**	0.07282416	0.05276363;0.09749963	2.2e-16	***
LTR	ERVL	MER70C	28	0.0101420613015162	194969	275	62.045	7.69897715604152	0.0224737211947348	201916.773	1	0.002	**	0.1018182	0.06873004;0.14378737	1.51e-07	***
LTR	ERVL	MER74A	180	0.0651989655097472	194969	1568	374.152	18.4339009627562	0.135524018574461	201916.773	1	0.002	**	0.1147959	0.0994312;0.1316190	2.2e-16	***
LTR	ERVL	MLT2C2	99	0.035859431030361	194969	1336	279.75	15.5408177718232	0.101330058896399	201916.773	1	0.002	**	0.0741018	0.06063120;0.08947986	2.2e-16	***
LTR	ERVL	MER77B	196	0.0709944291106137	194969	1256	305.466	16.9261732042225	0.110644817768891	201916.773	1	0.002	**	0.156051	0.1364062;0.1773202	5.043e-14	***
LTR	ERVL	MER68	454	0.164446279674585	194969	1492	357.151	17.8374430166819	0.129365976282065	201916.773	1001	0.002	**	0.3042895	0.2810121;0.3283399	1.092e-08	***
LTR	ERVL	LTR42	61	0.0220952049783032	194969	309	71.939	8.23292536465988	0.0260574909989206	201916.773	105	0.21	ns	0.197411	0.1545009;0.2462298	0.1573	ns
LTR	ERVL	LTR84a	83	0.0300639674294946	194969	671	145.138	11.2864671328251	0.0525713747564094	201916.773	1	0.002	**	0.123696	0.09973931;0.15101821	8.591e-10	***
LTR	ERVL	MLT2C1	245	0.0887430363882671	194969	2635	559.274	22.9429139670902	0.202578256869435	201916.773	1	0.002	**	0.09297913	0.08215804;0.10471397	2.2e-16	***
LTR	ERVL	LTR40b	145	0.0525213888828519	194969	1140	240.919	14.6446886585515	0.0872648309535711	201916.773	1	0.002	**	0.127193	0.1083943;0.1479384	2.304e-13	***
LTR	ERVL	LTR47B	4	0.00144886590021661	194969	46	8.857	2.82462909592207	0.00320815131955462	201916.773	49	0.098	ns	0.08695652	0.02420307;0.20791732	0.08971	ns
LTR	ERVL	LTR79	496	0.179659371626859	194969	4053	859.836	27.2568530839501	0.311446765044661	201916.773	1	0.002	**	0.1223785	0.1124406;0.1328642	2.2e-16	***
LTR	ERVL	LTR47B4	24	0.00869319540129963	194969	105	23.973	4.75298452152557	0.00868341555647317	201916.773	546	0.912	ns	0.2285714	0.1522731;0.3207411	1	ns
LTR	ERVL	MER68B	132	0.047812574707148	194969	450	100.8	9.76644169507927	0.0365114206854585	201916.773	1000	0.004	**	0.2933333	0.2516347;0.3377734	0.0006694	***
LTR	ERVL	LTR16C	619	0.22421199805852	194969	6620	1511.941	34.7855365425424	0.547649939509849	201916.773	1	0.002	**	0.09350453	0.08659595;0.10077353	2.2e-16	***
LTR	ERVL	MER76	57	0.0206463390780866	194969	715	152.808	11.8010338699794	0.0553495751200748	201916.773	1	0.002	**	0.07972028	0.06093605;0.10205541	2.2e-16	***
LTR	ERVL	LTR57	36	0.0130397931019494	194969	268	55.062	7.0682470327597	0.0199443635494317	201916.773	2	0.004	**	0.1343284	0.09588657;0.18108788	0.003122	**
LTR	ERVL	MLT2A2	195	0.0706322126355595	194969	3866	851.943	30.2786483771576	0.308587790407059	201916.773	1	0.002	**	0.05043973	0.04375383;0.05781507	2.2e-16	***
LTR	ERVL	LTR47A2	34	0.0123153601518411	194969	275	57.569	7.05145105364577	0.0208524402523924	201916.773	1	0.002	**	0.1236364	0.08716212;0.16846490	0.0002671	***
LTR	ERVL	LTR33B	120	0.0434659770064982	194969	1608	342.304	17.451250102217	0.123988148276936	201916.773	1	0.002	**	0.07462687	0.06225745;0.08857464	2.2e-16	***
LTR	ERVL	LTR41B	110	0.0398438122559567	194969	848	192.026	12.6177863562723	0.0695549808387485	201916.773	1	0.002	**	0.129717	0.1078312;0.1542120	1.226e-12	***
LTR	ERVL	MLT2E	31	0.0112287107266787	194969	403	86.9	8.84648293166615	0.0314766116822058	201916.773	1	0.002	**	0.07692308	0.05286156;0.10741088	6.422e-14	***
LTR	ERVL	LTR33A_	151	0.0546946877331769	194969	1666	370.136	18.7242116015628	0.134069357210643	201916.773	1	0.002	**	0.09063625	0.07728085;0.10545332	2.2e-16	***
LTR	ERVL	LTR52	55	0.0199219061279783	194969	1073	235.241	14.0717067881594	0.0852081658082136	201916.773	1	0.002	**	0.05125815	0.03884476;0.06619995	2.2e-16	***
LTR	ERVL	LTR102_Mam	40	0.0144886590021661	194969	518	110.426	10.343186429022	0.0399981164743297	201916.773	1	0.002	**	0.07722008	0.05573766;0.10366924	2.2e-16	***
LTR	ERVL	LTR40a	191	0.0691833467353429	194969	1974	426.434	20.4196622549592	0.154461420323242	201916.773	1	0.002	**	0.09675785	0.08406956;0.11065787	2.2e-16	***
LTR	ERVL	LTR41	163	0.0590412854338267	194969	1129	260.712	15.9458246988146	0.0944341816443179	201916.773	1	0.002	**	0.1443756	0.1243783;0.1662453	4.562e-13	***
LTR	ERVL	LTR18B	60	0.0217329885032491	194969	367	85.608	9.41408311844338	0.0310086279964358	201916.773	2	0.004	**	0.1634877	0.1271374;0.2053718	0.001291	**
LTR	ERVL	LTR75B	18	0.00651989655097472	194969	205	38.06	6.10996986340618	0.013785959040561	201916.773	1	0.002	**	0.08780488	0.05287041;0.13521913	0.000142	***
LTR	ERVL	LTR108a_Mam	5	0.00181108237527076	194969	86	18.015	4.07202116354475	0.00652532979810054	201916.773	1	0.002	**	0.05813953	0.01914506;0.13048398	0.0001639	***
LTR	ERVL	LTR47B2	29	0.0105042777765704	194969	174	39.651	5.95622998848061	0.0143622454523722	201916.773	45	0.09	ns	0.1666667	0.1145511;0.2305102	0.05746	ns
LTR	ERVL	LTR16D1	18	0.00651989655097472	194969	207	46.196	6.60660512148497	0.0167329522816016	201916.773	1	0.002	**	0.08695652	0.05235135;0.13394679	3.802e-07	***
LTR	ERVL	LTR16B1	100	0.0362216475054151	194969	1199	269.058	15.8670223545061	0.0974572403451198	201916.773	1	0.002	**	0.08340284	0.06837268;0.10051174	2.2e-16	***
LTR	ERVL	LTR53	48	0.0173863908025993	194969	494	114.855	10.5439627346719	0.0416023732423446	201916.773	1	0.002	**	0.09716599	0.07251354;0.12676103	8.228e-15	***
LTR	ERVL	LTR66	21	0.00760654597613718	194969	379	83.716	8.81027610038216	0.0303233144256333	201916.773	1	0.002	**	0.05540897	0.03462253;0.08345383	2.2e-16	***
LTR	ERVL	MER77	167	0.0604901513340433	194969	1299	316.668	16.9140728939502	0.114702366722448	201916.773	1	0.002	**	0.1285604	0.1108299;0.1479902	2.2e-16	***
LTR	ERVL	LTR16A1	274	0.0992473141648375	194969	2692	619.18	23.816524238999	0.224277197024029	201916.773	1	0.002	**	0.1017831	0.09061304;0.11382721	2.2e-16	***
LTR	ERVL	LTR75	41	0.0148508754772202	194969	291	64.522	7.5441653236412	0.023370931403444	201916.773	1	0.002	**	0.1408935	0.1030417;0.1862473	0.0006706	***
LTR	ERVL	MLT2B5	17	0.00615768007592057	194969	369	78.881	8.65365383665908	0.0285719977687465	201916.773	1	0.002	**	0.04607046	0.02706344;0.07274022	2.2e-16	***
LTR	ERVL	MER70B	18	0.00651989655097472	194969	477	103.114	10.009855203808	0.0373495896087338	201916.773	1	0.002	**	0.03773585	0.02251526;0.05898472	2.2e-16	***
LTR	ERVL	LTR50	337	0.122066952093249	194969	2565	581.178	22.5606582195489	0.210512246539022	201916.773	1	0.002	**	0.131384	0.1185420;0.1450738	2.2e-16	***
LTR	ERVL	MLT2B4	320	0.115909272017328	194969	4467	983.557	30.3913208561817	0.356260549554836	201916.773	1	0.002	**	0.07163645	0.06424396;0.07959466	2.2e-16	***
LTR	ERVL	LTR82B	112	0.040568245206065	194969	1154	245.825	14.9214283506648	0.0890418649801867	201916.773	1	0.002	**	0.09705373	0.08058473;0.11560835	2.2e-16	***
LTR	ERVL	ERV3-16A3_LTR	114	0.0412926781561733	194969	1093	243.979	14.4104205080636	0.0883732133672368	201916.773	1	0.002	**	0.1043001	0.08680675;0.12395538	2.2e-16	***
LTR	ERVL	LTR33	962	0.348452249002094	194969	9255	2058.03	41.8328469875896	0.745452372155695	201916.773	1	0.002	**	0.1039438	0.09779749;0.11034066	2.2e-16	***
LTR	ERVL	MER88	10	0.00362216475054151	194969	112	26.553	5.07769376528105	0.00961793406211288	201916.773	1	0.002	**	0.08928571	0.04364984;0.15807380	8.201e-05	***
LTR	ERVL	LTR16E2	192	0.0695455632103971	194969	2318	522.664	22.113165673329	0.189317511717703	201916.773	1	0.002	**	0.08283003	0.07192651;0.09480093	2.2e-16	***
LTR	ERVL	MER73	23	0.00833097892624548	194969	279	63.291	8.12405805735774	0.0229250429226523	201916.773	1	0.002	**	0.08243728	0.05297511;0.12112900	2.693e-10	***
LTR	ERVL	LTR33C	70	0.0253551532537906	194969	919	209.312	14.0956498020965	0.0758162548265345	201916.773	1	0.002	**	0.07616975	0.05985635;0.09525859	2.2e-16	***
LTR	ERVL	MLT2B2	129	0.0467259252819855	194969	2172	488.645	20.45858080436	0.176995269452836	201916.773	1	0.002	**	0.05939227	0.04982211;0.07017148	2.2e-16	***
LTR	ERVL	MER70A	34	0.0123153601518411	194969	533	123.358	10.9658600249176	0.04468229992973	201916.773	1	0.002	**	0.06378987	0.04457724;0.08800217	2.2e-16	***
LTR	ERVL	LTR108e_Mam	17	0.00615768007592057	194969	168	35.662	5.76827782176179	0.0129173639333811	201916.773	1	0.002	**	0.1011905	0.06006032;0.15706877	0.0002074	***
LTR	ERVL	MLT2B1	240	0.0869319540129963	194969	4436	970.523	29.6674506594117	0.35153942001898	201916.773	1	0.002	**	0.0541028	0.04762841;0.06117179	2.2e-16	***
LTR	ERVL	MLT2F	166	0.0601279348589891	194969	1911	423.38	20.5935352403052	0.153355211208427	201916.773	1	0.002	**	0.08686552	0.07461802;0.10039745	2.2e-16	***
LTR	ERVL	LTR62	39	0.0141264425271119	194969	313	75.236	8.64702695006064	0.0272517187171741	201916.773	1	0.002	**	0.1246006	0.09012368;0.16637716	4.023e-07	***
LTR	ERVL	MER68C	21	0.00760654597613718	194969	163	34.925	5.54004215390706	0.0126504103912662	201916.773	8	0.016	*	0.1288344	0.08155114;0.19017291	0.007238	**
LTR	ERVL	LTR53B	21	0.00760654597613718	194969	187	44.014	6.57655343284421	0.0159425959330334	201916.773	1	0.002	**	0.1122995	0.07087411;0.16652873	2.944e-05	***
LTR	ERVL	MER21C	866	0.313679467396895	194969	5505	1332.829	36.0961034972986	0.482772622229949	201916.773	1	0.002	**	0.1573115	0.1477863;0.1672015	2.2e-16	***
LTR	ERVL	LTR47A	72	0.0260795862038989	194969	679	160.816	11.6866899814585	0.0582502046523084	201916.773	1	0.002	**	0.1060383	0.0838971;0.1316696	2.2e-16	***
LTR	ERVL	LTR32	133	0.0481747911822021	194969	1216	280.819	15.6327419738708	0.101717268308232	201916.773	1	0.002	**	0.109375	0.09238241;0.12828188	2.2e-16	***
LTR	ERVL	LTR16	232	0.0840342222125631	194969	3017	676.846	24.9333904224427	0.245164772274502	201916.773	1	0.002	**	0.07689758	0.06763871;0.08698644	2.2e-16	***
LTR	ERVL	LTR84b	135	0.0488992241323104	194969	1278	270.475	15.2375706252197	0.0979705010902716	201916.773	1	0.002	**	0.1056338	0.08931295;0.12379311	2.2e-16	***
LTR	ERVL	MER74C	9	0.00325994827548736	194969	234	52.585	7.06418273246649	0.0190471533407226	201916.773	1	0.002	**	0.03846154	0.01773536;0.07175398	2.336e-15	***
LTR	ERVL	tot	12033	4.3585508443266	194969	133596	24404.789	135.863672173309	8.83981664602033	201916.773	1	0.002	**	0.09007006	0.08854010;0.09161785	2.2e-16	***
LTR	ERVL	LTR16B	67	0.0242685038286281	194969	694	152.873	12.4363794785514	0.0553731191909533	201916.773	1	0.002	**	0.09654179	0.07560259;0.12098235	2.2e-16	***
LTR	ERVL	LTR16A2	184	0.0666478314099639	194969	1825	413.887	19.5636644820946	0.149916690210738	201916.773	1	0.002	**	0.1008219	0.08738402;0.11555786	2.2e-16	***
LTR	ERVL	LTR101_Mam	102	0.0369460804555234	194969	1151	265.405	15.4477055450512	0.096134063561747	201916.773	1	0.002	**	0.08861859	0.07283395;0.10654096	2.2e-16	***
LTR	ERVL	LTR18C	13	0.00470881417570397	194969	77	16.151	3.81034351702281	0.0058501582885996	201916.773	249	0.498	ns	0.1688312	0.0930749;0.2713872	0.4834	ns
LTR	ERVL	LTR83	80	0.0289773180043321	194969	726	157.758	11.7787170003432	0.0571425466715928	201916.773	1	0.002	**	0.1101928	0.08834798;0.13526171	6.946e-14	***
LTR	ERVL	MER21A	286	0.103593911865487	194969	1975	465.792	21.394262091749	0.168717536348423	201916.773	1	0.002	**	0.1448101	0.1295728;0.1611100	2.2e-16	***
LTR	ERVL	LTR80B	29	0.0105042777765704	194969	507	108.589	10.1270250140719	0.0393327248096552	201916.773	1	0.002	**	0.05719921	0.03863814;0.08111729	2.2e-16	***
LTR	ERVL	LTR67B	380	0.137642260520578	194969	3708	796.514	25.829730524707	0.288510493411282	201916.773	1	0.002	**	0.1024811	0.09290082;0.11269304	2.2e-16	***
LTR	ERVL	LTR16A	414	0.149957620672419	194969	4245	929.309	29.4172210089922	0.336611030216098	201916.773	1	0.002	**	0.0975265	0.08876334;0.10684784	2.2e-16	***
LTR	ERVL	LTR18A	16	0.00579546360086642	194969	198	43.931	6.47133039777117	0.0159125319656039	201916.773	1	0.002	**	0.08080808	0.04689375;0.12791104	1.919e-07	***
LTR	ERVL	LTR47B3	9	0.00325994827548736	194969	120	25.985	4.82348847215799	0.00941219510428212	201916.773	1	0.002	**	0.075	0.03486739;0.13760106	5.108e-05	***
LTR	ERV1?	tot	192	0.0695455632103971	194969	1544	346.926	17.137509101915	0.125662312824636	201916.773	1	0.002	**	0.1243523	0.1082952;0.1418528	2.2e-16	***
LTR	ERV1?	LTR103_Mam	93	0.0336861321800361	194969	748	169.149	12.0351004417347	0.0612685545389346	201916.773	1	0.002	**	0.1243316	0.1015357;0.1501360	1.87e-12	***
LTR	ERV1?	EUTREP15	17	0.00615768007592057	194969	196	43.183	6.35073561430823	0.0156415940422634	201916.773	1	0.002	**	0.08673469	0.05133918;0.13523848	1.028e-06	***
LTR	ERV1?	LTR103b_Mam	82	0.0297017509544404	194969	600	135.286	10.7974436228576	0.0490028180441759	201916.773	1	0.002	**	0.1366667	0.1101923;0.1667760	5.034e-08	***
LTR	ERVL-MaLR	THE1A	306	0.11083824136657	194969	4236	914.304	28.8416265738156	0.331175972007911	201916.773	1	0.002	**	0.07223796	0.06462098;0.08045093	2.2e-16	***
LTR	ERVL-MaLR	MLT1M	380	0.137642260520578	194969	2320	509.621	20.9966239480831	0.184593122233572	201916.773	1	0.002	**	0.1637931	0.1489499;0.1794905	1.983e-11	***
LTR	ERVL-MaLR	MLT1C2	1944	0.70414882750527	194969	15985	3527.416	55.9543906931158	1.27768818956961	201916.773	1	0.002	**	0.121614	0.1165852;0.1267810	2.2e-16	***
LTR	ERVL-MaLR	MLT1J2	732	0.265142459739639	194969	6900	1518.327	34.5224835849461	0.549963053919544	201916.773	1	0.002	**	0.106087	0.09891594;0.11359272	2.2e-16	***
LTR	ERVL-MaLR	MLT1O	779	0.282166634067184	194969	5061	1139.8	32.1824130187235	0.412854338266722	201916.773	1	0.002	**	0.1539221	0.1440828;0.1641624	2.2e-16	***
LTR	ERVL-MaLR	MSTB	830	0.300639674294946	194969	8566	1894.514	42.749682330274	0.68622418302074	201916.773	1	0.002	**	0.0968947	0.09070983;0.10335528	2.2e-16	***
LTR	ERVL-MaLR	MSTD	834	0.302088540195162	194969	7647	1657.381	40.0491919615961	0.600330703641724	201916.773	1	0.002	**	0.1090624	0.1021604;0.1162639	2.2e-16	***
LTR	ERVL-MaLR	THE1B	1583	0.573388680010722	194969	22429	4757.712	66.0995022689294	1.72332166996284	201916.773	1	0.002	**	0.07057827	0.06725993;0.07400840	2.2e-16	***
LTR	ERVL-MaLR	MLT1E3	187	0.0677344808351263	194969	2044	412.551	19.2549773604944	0.149432769000065	201916.773	1	0.002	**	0.09148728	0.07933697;0.10482337	2.2e-16	***
LTR	ERVL-MaLR	MLT1G1	391	0.141626641746173	194969	3600	827.344	27.9874429157249	0.299677627337202	201916.773	1	0.002	**	0.1086111	0.09862899;0.11923364	2.2e-16	***
LTR	ERVL-MaLR	MLT1H2	455	0.164808496149639	194969	4721	1043.532	30.1901046440455	0.377984482646209	201916.773	1	0.002	**	0.09637789	0.08810543;0.10515329	2.2e-16	***
LTR	ERVL-MaLR	MLT1F1	432	0.156477517223393	194969	3265	721.975	26.2092980123906	0.261511239577221	201916.773	1	0.002	**	0.1323124	0.1208702;0.1444175	2.2e-16	***
LTR	ERVL-MaLR	MLT1F2	712	0.257898130238556	194969	6038	1365.06	34.8633023371259	0.49444722143742	201916.773	1	0.002	**	0.1179198	0.1098882;0.1263226	2.2e-16	***
LTR	ERVL-MaLR	MLT1A1	604	0.218778750932707	194969	6780	1471.965	36.2260417531518	0.533169973703084	201916.773	1	0.002	**	0.08908555	0.08240887;0.09611801	2.2e-16	***
LTR	ERVL-MaLR	MLT1K	2274	0.82368026427314	194969	17616	4018.154	58.4290359002802	1.45544157810474	201916.773	1	0.002	**	0.1290872	0.1241690;0.1341282	2.2e-16	***
LTR	ERVL-MaLR	MLT1E1	110	0.0398438122559567	194969	1045	232.141	14.9825764338647	0.0840852947355457	201916.773	1	0.002	**	0.1052632	0.08730997;0.12547327	2.2e-16	***
LTR	ERVL-MaLR	MLT1A0	2177	0.788545266192888	194969	20690	4394.215	62.5021222862895	1.59165706793008	201916.773	1	0.002	**	0.1052199	0.1010705;0.1094806	2.2e-16	***
LTR	ERVL-MaLR	MLT1G	290	0.105042777765704	194969	2834	657.914	24.5722689306543	0.238307289968777	201916.773	1	0.002	**	0.1023289	0.09140885;0.11407761	2.2e-16	***
LTR	ERVL-MaLR	MSTB2	209	0.0757032432863176	194969	1582	345.089	18.713879562728	0.124996921159962	201916.773	1	0.002	**	0.1321113	0.1158038;0.1497970	2.2e-16	***
LTR	ERVL-MaLR	MLT1J	1990	0.720810785357761	194969	15262	3352.291	53.5119037490056	1.21425502937576	201916.773	1	0.002	**	0.1303892	0.1250850;0.1358347	2.2e-16	***
LTR	ERVL-MaLR	MLT1E2	410	0.148508754772202	194969	4004	882.163	29.5954780891155	0.319533972283195	201916.773	1	0.002	**	0.1023976	0.09317489;0.11220499	2.2e-16	***
LTR	ERVL-MaLR	MLT1A	951	0.344467867776498	194969	9077	1976.875	40.8833563179911	0.716056694122675	201916.773	1	0.002	**	0.1047703	0.09854245;0.11125306	2.2e-16	***
LTR	ERVL-MaLR	tot	26654	9.65451792609335	194969	323803	48551.604	172.324365284979	17.586190859105	201916.773	1	0.002	**	0.08231548	0.08137102;0.08326743	2.2e-16	***
LTR	ERVL-MaLR	MSTA1	58	0.0210085555531408	194969	544	122.791	10.7766160947885	0.0444769231883743	201916.773	1	0.002	**	0.1066176	0.0819597;0.1356424	8.752e-13	***
LTR	ERVL-MaLR	MLT1E	56	0.0202841226030325	194969	918	200.961	13.2457891395692	0.0727913850433573	201916.773	1	0.002	**	0.06100218	0.04640580;0.07848856	2.2e-16	***
LTR	ERVL-MaLR	MSTA	1371	0.496598787299242	194969	19752	4157.532	60.5866133210441	1.50592658596484	201916.773	1	0.002	**	0.06941069	0.06590462;0.07304414	2.2e-16	***
LTR	ERVL-MaLR	MSTC	362	0.131122363969603	194969	3205	714.18	25.1489974367185	0.258687762154174	201916.773	1	0.002	**	0.1129485	0.1021910;0.1244179	2.2e-16	***
LTR	ERVL-MaLR	MSTB1	437	0.158288599598664	194969	4555	1003.251	30.6494271787645	0.363394040814552	201916.773	1	0.002	**	0.09593853	0.08753719;0.10486188	2.2e-16	***
LTR	ERVL-MaLR	THE1D	927	0.335774672375198	194969	12601	2686.237	49.6400540487817	0.972999297300039	201916.773	1	0.002	**	0.07356559	0.06906663;0.07826268	2.2e-16	***
LTR	ERVL-MaLR	MLT1F	604	0.218778750932707	194969	4306	1015.381	30.608932450279	0.367787726656959	201916.773	1	0.002	**	0.1402694	0.1300276;0.1510017	2.2e-16	***
LTR	ERVL-MaLR	MLT1H	1055	0.38213838118213	194969	10078	2271.534	44.7875961932852	0.822787038445657	201916.773	1	0.002	**	0.1046835	0.09877164;0.11082482	2.2e-16	***
LTR	ERVL-MaLR	MLT1L	1421	0.514709611051949	194969	12035	2645.242	46.8138544981395	0.958150232905194	201916.773	1	0.002	**	0.1180723	0.1123584;0.1239716	2.2e-16	***
LTR	ERVL-MaLR	MLT1E1A	263	0.0952629329392418	194969	3367	749.392	26.7441879216324	0.271442128673781	201916.773	1	0.002	**	0.07811108	0.06926791;0.08769487	2.2e-16	***
LTR	ERVL-MaLR	MLT1H1	378	0.136917827570469	194969	3631	819.398	27.6346751613127	0.296799455226421	201916.773	1	0.002	**	0.1041036	0.09435412;0.11449539	2.2e-16	***
LTR	ERVL-MaLR	MLT1B	2010	0.728055114858844	194969	17694	3788.435	57.0983186529428	1.37223357167177	201916.773	1	0.002	**	0.1135978	0.1089578;0.1183653	2.2e-16	***
LTR	ERVL-MaLR	THE1C	716	0.259346996138772	194969	9865	2111.843	43.3279778510914	0.764944327327784	201916.773	1	0.002	**	0.07257983	0.06753618;0.07787752	2.2e-16	***
LTR	ERVL-MaLR	MLT1J1	466	0.168792877375235	194969	4928	1063.461	29.6487694268839	0.385203094777563	201916.773	1	0.002	**	0.09456169	0.0865326;0.1030747	2.2e-16	***
LTR	ERVL-MaLR	MLT1C	758	0.274560088091047	194969	6450	1451.452	36.2871113544527	0.525739827150298	201916.773	1	0.002	**	0.1175194	0.1097569;0.1256295	2.2e-16	***
LTR	ERVL-MaLR	MLT1N2	703	0.254638181963068	194969	5722	1248.547	32.6441331701491	0.452244293279436	201916.773	1	0.002	**	0.1228591	0.1144599;0.1316450	2.2e-16	***
LTR	ERVL-MaLR	MLT1G3	352	0.127500199219061	194969	2737	630.257	24.858416922481	0.228289468918204	201916.773	1	0.002	**	0.128608	0.1162859;0.1417302	2.2e-16	***
LTR	ERVL-MaLR	MLT1D	1957	0.708857641680974	194969	18645	4082.643	60.284041973948	1.47880055636451	201916.773	1	0.002	**	0.1049611	0.1005967;0.1094492	2.2e-16	***
LTR	ERVL-MaLR	MLT1I	1113	0.40314693673527	194969	11068	2410.241	46.4587918303774	0.873028999050993	201916.773	1	0.002	**	0.1005602	0.0950177;0.1063138	2.2e-16	***
LTR	Gypsy?	tot	680	0.246307203036823	194969	7780	1679.323	38.8214602607472	0.608278457537363	201916.773	1	0.002	**	0.0874036	0.08121905;0.09389922	2.2e-16	***
LTR	Gypsy?	LTR88c	96	0.0347727816051985	194969	1040	221.679	13.7987087571034	0.0802957859735292	201916.773	1	0.002	**	0.09230769	0.07540827;0.11155399	2.2e-16	***
LTR	Gypsy?	LTR85c	114	0.0412926781561733	194969	1154	250.19	15.0725273620943	0.0906229398937981	201916.773	1	0.002	**	0.09878683	0.08217824;0.11747156	2.2e-16	***
LTR	Gypsy?	LTR88b	138	0.0499858735574729	194969	1636	354.51	17.0610368670541	0.128409362571447	201916.773	1	0.002	**	0.08435208	0.07133462;0.09888258	2.2e-16	***
LTR	Gypsy?	LTR88a	83	0.0300639674294946	194969	903	197.158	13.4568243698921	0.0714138757887264	201916.773	1	0.002	**	0.09191584	0.07387459;0.11266891	2.2e-16	***
LTR	Gypsy?	LTR85b	89	0.0322372662798195	194969	1177	260.194	15.1954356721111	0.0942465535102399	201916.773	1	0.002	**	0.07561597	0.06116285;0.09223018	2.2e-16	***
LTR	Gypsy?	LTR85a	173	0.0626634501843682	194969	1870	418.002	19.6306739405289	0.151407211005585	201916.773	1	0.002	**	0.09251337	0.07976036;0.10656043	2.2e-16	***
LTR	tot	tot	47197	17.0955309731308	194969	741743	87044.866	217.828816820543	31.5290845340809	201916.773	1	0.002	**	0.06362986	0.06307540;0.06418773	2.2e-16	***
LTR	ERV1--int	HERV4_I-int	25	0.00905541187635378	194969	348	87.639	10.8452892676636	0.0317442896572708	201916.773	1	0.002	**	0.07183908	0.04702713;0.10422402	2.2e-16	***
LTR	ERV1--int	PRIMA4-int	44	0.0159375249023827	194969	419	97.355	10.4968165725689	0.0352635849288969	201916.773	1	0.002	**	0.1050119	0.07734432;0.13840330	2.663e-11	***
LTR	ERV1--int	LTR39-int	13	0.00470881417570397	194969	180	39.296	6.29460133813144	0.0142336586037279	201916.773	1	0.002	**	0.07222222	0.03901367;0.12033578	1.758e-07	***
LTR	ERV1--int	HERVFH19-int	5	0.00181108237527076	194969	110	26.373	6.16326673581931	0.00955273509660313	201916.773	1	0.002	**	0.04545455	0.01492147;0.10289213	6.581e-08	***
LTR	ERV1--int	MER92-int	35	0.0126775766268953	194969	956	200.167	14.039166969917	0.0725037851621643	201916.773	1	0.002	**	0.03661088	0.02563082;0.05055119	2.2e-16	***
LTR	ERV1--int	HERV3-int	96	0.0347727816051985	194969	303	81.858	11.2287987746652	0.0296503162149827	201916.773	898	0.208	ns	0.3168317	0.2648166;0.3724722	0.07013	ns
LTR	ERV1--int	MER89-int	24	0.00869319540129963	194969	696	168.864	13.1945291541457	0.0611653228435442	201916.773	1	0.002	**	0.03448276	0.02221630;0.05087487	2.2e-16	***
LTR	ERV1--int	MER31-int	55	0.0199219061279783	194969	1145	261.666	16.1243430389718	0.0947797361615196	201916.773	1	0.002	**	0.04803493	0.03638833;0.06206799	2.2e-16	***
LTR	ERV1--int	MER34-int	24	0.00869319540129963	194969	401	96.102	9.60561626674021	0.0348097276856541	201916.773	1	0.002	**	0.05985037	0.03871999;0.08774635	2.2e-16	***
LTR	ERV1--int	LTR19-int	14	0.00507103065075812	194969	231	51.405	7.53682816433935	0.0186197379001587	201916.773	1	0.002	**	0.06060606	0.03352663;0.09959675	3.385e-11	***
LTR	ERV1--int	HERVIP10B3-int	28	0.0101420613015162	194969	239	72.474	10.7640693601068	0.0262512768130746	201916.773	1	0.002	**	0.1171548	0.07927709;0.16485487	1.638e-11	***
LTR	ERV1--int	MER66-int	32	0.0115909272017328	194969	776	187.981	13.8916383704953	0.0680898151971544	201916.773	1	0.002	**	0.04123711	0.02837423;0.05771824	2.2e-16	***
LTR	ERV1--int	HUERS-P2-int	10	0.00362216475054151	194969	257	66.296	9.22938597987785	0.02401350343019	201916.773	1	0.002	**	0.03891051	0.01881417;0.07039188	2.2e-16	***
LTR	ERV1--int	HERV-Fc2-int	0	0	194969	3	2.2316384180791	1.60923541822693	0.000808336201392033	201916.773	1	0.002	**	0	0.0000000;0.7075982	0.0168	*
LTR	ERV1--int	HERV30-int	5	0.00181108237527076	194969	69	20.052	5.7952464038107	0.00726316475778584	201916.773	2	0.004	**	0.07246377	0.02394662;0.16106174	1.373e-05	***
LTR	ERV1--int	MER83B-int	20	0.00724432950108303	194969	267	60.428	7.81792401702245	0.0218880171545723	201916.773	1	0.002	**	0.07490637	0.04635293;0.11331770	5.913e-11	***
LTR	ERV1--int	MER34B-int	28	0.0101420613015162	194969	593	137.324	12.0157980760082	0.0497410152203363	201916.773	1	0.002	**	0.04721754	0.03160165;0.06752199	2.2e-16	***
LTR	ERV1--int	MER61-int	40	0.0144886590021661	194969	1204	294.677	19.4107044294236	0.106736864219532	201916.773	1	0.002	**	0.03322259	0.02383865;0.04496683	2.2e-16	***
LTR	ERV1--int	LTR23-int	12	0.00434659770064982	194969	173	33.563	5.83678842336254	0.0121570715522425	201916.773	1	0.002	**	0.06936416	0.03635275;0.11802999	7.224e-06	***
LTR	ERV1--int	LTR46-int	4	0.00144886590021661	194969	80	18.443	5.30744005335151	0.00668035844942371	201916.773	1	0.002	**	0.05	0.01378939;0.12309874	2.446e-05	***
LTR	ERV1--int	HERVIP10FH-int	49	0.0177486072776534	194969	400	111.338	12.522482524187	0.0403284578995791	201916.773	1	0.002	**	0.1225	0.09201619;0.15870113	8.331e-14	***
LTR	ERV1--int	PRIMAX-int	8	0.00289773180043321	194969	72	18.018	3.97460356180005	0.0065264164475257	201916.773	11	0.022	*	0.1111111	0.04920804;0.20724687	0.005937	**
LTR	ERV1--int	MER65-int	44	0.0159375249023827	194969	1038	257.274	16.7131161741984	0.0931888814030817	201916.773	1	0.002	**	0.04238921	0.03096613;0.05649026	2.2e-16	***
LTR	ERV1--int	HERVH-int	67	0.0242685038286281	194969	5787	1604.198	48.1209977704788	0.58106694484892	201916.773	1	0.002	**	0.01157767	0.008983492;0.014680219	2.2e-16	***
LTR	ERV1--int	HUERS-P3b-int	24	0.00869319540129963	194969	519	132.488	13.0340224697421	0.0479893363469744	201916.773	1	0.002	**	0.04624277	0.02984998;0.06802663	2.2e-16	***
LTR	ERV1--int	MER50-int	40	0.0144886590021661	194969	544	124.602	12.4963096053897	0.0451328972246974	201916.773	1	0.002	**	0.07352941	0.05304707;0.09878257	2.2e-16	***
LTR	ERV1--int	HUERS-P1-int	33	0.011953143676787	194969	498	133.235	13.40460586733	0.0482599120538399	201916.773	1	0.002	**	0.06626506	0.04604933;0.09180508	2.2e-16	***
LTR	ERV1--int	HERVH48-int	9	0.00325994827548736	194969	120	40.525	8.55737130219344	0.0146788226515695	201916.773	1	0.002	**	0.075	0.03486739;0.13760106	2.029e-11	***
LTR	ERV1--int	PABL_A-int	25	0.00905541187635378	194969	449	110.782	11.6150499519109	0.040127065539449	201916.773	1	0.002	**	0.05567929	0.03635310;0.08109905	2.2e-16	***
LTR	ERV1--int	MER57A-int	84	0.0304261839045487	194969	1903	480.014	23.387320726641	0.173868979056643	201916.773	1	0.002	**	0.04414083	0.0353586;0.0543601	2.2e-16	***
LTR	ERV1--int	HERV9-int	17	0.00615768007592057	194969	355	119.89	15.8851577970833	0.0434261331942422	201916.773	1	0.002	**	0.04788732	0.02814016;0.07556683	2.2e-16	***
LTR	ERV1--int	MER4-int	101	0.0365838639804693	194969	3018	671.716	27.0574842040322	0.243306601757474	201916.773	1	0.002	**	0.03346587	0.02733945;0.04051686	2.2e-16	***
LTR	ERV1--int	HERVFH21-int	11	0.00398438122559566	194969	131	38.272	7.7409261679684	0.0138627489332725	201916.773	1	0.002	**	0.08396947	0.04266382;0.14527746	1.114e-08	***
LTR	ERV1--int	PABL_B-int	16	0.00579546360086642	194969	246	62.782	9.27936326385505	0.0227406747368497	201916.773	1	0.002	**	0.06504065	0.03763015;0.10347475	1.199e-14	***
LTR	ERV1--int	HERVS71-int	31	0.0112287107266787	194969	174	60.973	10.7163011393909	0.0220854251334768	201916.773	1	0.002	**	0.1781609	0.1243782;0.2432497	6.448e-07	***
LTR	ERV1--int	HERV35I-int	21	0.00760654597613718	194969	615	145.038	12.9167875030674	0.052535153108904	201916.773	1	0.002	**	0.03414634	0.02125898;0.05172426	2.2e-16	***
LTR	ERV1--int	LTR37-int	65	0.0235440708785198	194969	1383	309.558	16.219979152999	0.112127007584813	201916.773	1	0.002	**	0.04699928	0.03645735;0.05951512	2.2e-16	***
LTR	ERV1--int	MER4B-int	54	0.0195596896529242	194969	1527	318.028	17.9398175312084	0.115194981128522	201916.773	1	0.002	**	0.03536346	0.02667558;0.04589174	2.2e-16	***
LTR	ERV1--int	HERVIP10F-int	27	0.00977984482646209	194969	302	110.059	13.5342045829703	0.0398651830279848	201916.773	1	0.002	**	0.08940397	0.05974548;0.12741116	2.2e-16	***
LTR	ERV1--int	ERV24_Prim-int	28	0.0101420613015162	194969	416	97.472	9.93095362187538	0.0353059642564782	201916.773	1	0.002	**	0.06730769	0.04518805;0.09581149	2.2e-16	***
LTR	ERV1--int	LOR1-int	49	0.0177486072776534	194969	1390	336.077	19.3828472048295	0.121732626286774	201916.773	1	0.002	**	0.0352518	0.02619104;0.04633894	2.2e-16	***
LTR	ERV1--int	HERVE-int	24	0.00869319540129963	194969	268	93.353	13.2694562612591	0.0338139945957302	201916.773	1	0.002	**	0.08955224	0.05822191;0.13031494	2.2e-16	***
LTR	ERV1--int	MER51-int	38	0.0137642260520578	194969	608	133.309	12.4527342214306	0.0482867160729939	201916.773	1	0.002	**	0.0625	0.04460467;0.08477990	2.2e-16	***
LTR	ERV1--int	HERV-Fc1-int	1	0.000362216475054151	194969	6	3.17985611510791	2.25612135151333	0.00115179627319378	201916.773	207	0.414	ns	0.1666667	0.004210745;0.641234579	0.1059	ns
LTR	ERV1--int	MER84-int	9	0.00325994827548736	194969	140	32.14	5.76746596554012	0.0116416375082404	201916.773	1	0.002	**	0.06428571	0.02981431;0.11852576	2.887e-07	***
LTR	ERV1--int	HERV17-int	39	0.0141264425271119	194969	899	251.118	18.7865646410144	0.0909590767826484	201916.773	1	0.002	**	0.04338154	0.03102738;0.05882941	2.2e-16	***
LTR	ERV1--int	MER101-int	37	0.0134020095770036	194969	1219	292.201	17.0483208628957	0.105840016227298	201916.773	1	0.002	**	0.03035275	0.02145928;0.04159619	2.2e-16	***
LTR	ERV1--int	MER110-int	24	0.00869319540129963	194969	393	90.368	9.7135435824898	0.0327327784176936	201916.773	1	0.002	**	0.0610687	0.03951611;0.08950527	2.2e-16	***
LTR	ERV1--int	HERV9NC-int	16	0.00579546360086642	194969	257	96.508	14.1064143894516	0.034956787574526	201916.773	1	0.002	**	0.06225681	0.03600046;0.09913402	2.2e-16	***
LTR	ERV1--int	HERVI-int	14	0.00507103065075812	194969	76	30.016	7.57186087280248	0.0108722897152254	201916.773	12	0.024	*	0.1842105	0.1045328;0.2897156	0.0001362	***
LTR	ERV1--int	HERVE_a-int	10	0.00362216475054151	194969	189	55.626	9.87753459572224	0.0201486536413622	201916.773	1	0.002	**	0.05291005	0.02566081;0.09514900	2.2e-16	***
LTR	ERV1--int	MER57-int	31	0.0112287107266787	194969	1272	295.931	19.2034635420805	0.10719108367925	201916.773	1	0.002	**	0.02437107	0.01661764;0.03441556	2.2e-16	***
LTR	ERV1--int	LTR43-int	10	0.00362216475054151	194969	147	15.296	4.31288592302011	0.0055404632024283	201916.773	135	0.27	ns	0.06802721	0.03310142;0.12154532	0.1765	ns
LTR	ERV1--int	MER83A-int	20	0.00724432950108303	194969	102	23.461	5.04201357603298	0.00849796072124544	201916.773	284	0.568	ns	0.1960784	0.1240785;0.2864531	0.4807	ns
LTR	ERV1--int	tot	1667	0.60381486391527	194969	42759	9941.879	107.315278166382	3.60111236679489	201916.773	1	0.002	**	0.03898594	0.03717096;0.04086386	2.2e-16	***
LTR	ERV1--int	LTR38-int	9	0.00325994827548736	194969	116	25.904	5.06778713705168	0.00938285556980274	201916.773	2	0.004	**	0.07758621	0.03609081;0.14217651	4.69e-05	***
LTR	ERV1--int	LTR49-int	95	0.0344105651301444	194969	2182	508.997	22.2301410290212	0.184367099153138	201916.773	1	0.002	**	0.04353804	0.03536517;0.05296333	2.2e-16	***
LTR	ERV1--int	HUERS-P3-int	30	0.0108664942516245	194969	715	166.342	15.0619353968173	0.0602518128934576	201916.773	1	0.002	**	0.04195804	0.02848497;0.05935825	2.2e-16	***
LTR	ERV1--int	HERV9N-int	14	0.00507103065075812	194969	237	74.126	11.28740579272	0.026849658429864	201916.773	1	0.002	**	0.05907173	0.03266793;0.09712692	2.2e-16	***
LTR	ERV1--int	HERVP71A-int	21	0.00760654597613718	194969	250	61.515	9.86758046048494	0.0222817464629561	201916.773	1	0.002	**	0.084	0.05274915;0.12553683	5.195e-11	***
LTR	ERV1--int	MER52-int	2	0.000724432950108303	194969	489	131.808	14.2776394052724	0.0477430291439376	201916.773	1	0.002	**	0.00408998	0.0004956999;0.0146956946	2.2e-16	***
LTR	ERV1--int	Harlequin-int	19	0.00688211302602888	194969	570	175.902	16.8460138959988	0.0637146023949753	201916.773	1	0.002	**	0.03333333	0.02018581;0.05156608	2.2e-16	***
LTR	ERV1--int	HERV1_I-int	0	0	194969	49	13.103	5.07741776606684	0.00474612247263455	201916.773	1	0.002	**	0	0.00000000;0.07251926	3.323e-07	***
LTR	ERV1--int	MER41-int	84	0.0304261839045487	194969	1715	419.435	22.4543530962923	0.151926267214338	201916.773	1	0.002	**	0.04897959	0.03925320;0.06028363	2.2e-16	***
LTR	ERV1--int	PRIMA41-int	27	0.00977984482646209	194969	460	123.538	12.2386412783585	0.0447474988952398	201916.773	1	0.002	**	0.05869565	0.03903341;0.08425292	2.2e-16	***
LTR	ERV1--int	HERV15-int	32	0.0115909272017328	194969	95	24.154	6.56089394285028	0.00874897673845797	201916.773	890	0.224	ns	0.3368421	0.2430634;0.4411040	0.07636	ns
LTR	ERV1--int	LTR25-int	33	0.011953143676787	194969	592	116.655	12.4519486838818	0.042254362897442	201916.773	1	0.002	**	0.05574324	0.03867808;0.07739669	2.2e-16	***
LTR	ERV1--int	ERV24B_Prim-int	25	0.00905541187635378	194969	376	94.52	10.2926935026522	0.0342367012221184	201916.773	1	0.002	**	0.06648936	0.04348718;0.09658913	2.2e-16	***
LTR	ERVK--int	HERVK3-int	30	0.0108664942516245	194969	336	91.425	11.0480964620805	0.0331156412318258	201916.773	1	0.002	**	0.08928571	0.06105218;0.12500606	2.2e-16	***
LTR	ERVK--int	HERVK9-int	41	0.0148508754772202	194969	680	202.575	19.2187860370195	0.0733760024340947	201916.773	1	0.002	**	0.06029412	0.04361186;0.08090981	2.2e-16	***
LTR	ERVK--int	HERVK11-int	21	0.00760654597613718	194969	286	86.367	11.6441357299242	0.0312835503010019	201916.773	1	0.002	**	0.07342657	0.04602429;0.11005194	2.2e-16	***
LTR	ERVK--int	HERVK14C-int	5	0.00181108237527076	194969	82	20.126	6.07643374415019	0.00728996877693985	201916.773	2	0.004	**	0.06097561	0.0200930;0.1365868	1.665e-05	***
LTR	ERVK--int	HERVK22-int	41	0.0148508754772202	194969	421	101.123	12.1789243037798	0.036628416606901	201916.773	1	0.002	**	0.09738717	0.07079577;0.12979404	8.474e-14	***
LTR	ERVK--int	tot	200	0.0724432950108303	194969	2628	748.952	35.5194218044906	0.271282753424757	201916.773	1	0.002	**	0.0761035	0.06625189;0.08691129	2.2e-16	***
LTR	ERVK--int	HERVK14-int	15	0.00543324712581227	194969	407	99.159	11.1420763264692	0.0359170234498946	201916.773	1	0.002	**	0.03685504	0.02077157;0.06005892	2.2e-16	***
LTR	ERVK--int	HERVK11D-int	1	0.000362216475054151	194969	43	14.583	5.02078871486536	0.00528220285571469	201916.773	1	0.002	**	0.02325581	0.0005886129;0.1228904827	7.867e-07	***
LTR	ERVK--int	HERVK-int	32	0.0115909272017328	194969	251	96.516	13.8908134642539	0.0349596853063265	201916.773	1	0.002	**	0.12749	0.08886269;0.17518848	2.2e-16	***
LTR	ERVK--int	HERVKC4-int	10	0.00362216475054151	194969	55	15.379	4.58130410989571	0.00557052716985779	201916.773	148	0.296	ns	0.1818182	0.09079051;0.30904851	0.1321	ns
LTR	ERVK--int	HERVK13-int	10	0.00362216475054151	194969	67	25.3	6.29393466868013	0.00916407681887003	201916.773	3	0.006	**	0.1492537	0.07396468;0.25740245	6.781e-05	***
LTR	ERVL-MaLR--int	MLT1J-int	89	0.0322372662798195	194969	1434	321.148	17.1780435783934	0.116325096530691	201916.773	1	0.002	**	0.06206416	0.05013569;0.07582298	2.2e-16	***
LTR	ERVL-MaLR--int	MLT-int	38	0.0137642260520578	194969	409	85.276	9.21665724494356	0.0308883721267178	201916.773	1	0.002	**	0.09290954	0.06658846;0.12529352	5.172e-10	***
LTR	ERVL-MaLR--int	MLT1K-int	26	0.00941762835140794	194969	202	45.948	6.32639860578823	0.0166431225957881	201916.773	1	0.002	**	0.1287129	0.08583143;0.18288195	0.000537	***
LTR	ERVL-MaLR--int	MST-int	22	0.00796876245119133	194969	227	49.289	6.96835970921687	0.0178532878389441	201916.773	1	0.002	**	0.0969163	0.06173832;0.14305273	2.433e-06	***
LTR	ERVL-MaLR--int	MSTB1-int	11	0.00398438122559566	194969	231	48.819	7.4993652717733	0.0176830460956686	201916.773	1	0.002	**	0.04761905	0.02400775;0.08360473	3.889e-12	***
LTR	ERVL-MaLR--int	MLT1H-int	51	0.0184730402277617	194969	807	182.919	13.1935783436303	0.0662562754004303	201916.773	1	0.002	**	0.06319703	0.04741270;0.08225853	2.2e-16	***
LTR	ERVL-MaLR--int	THE1B-int	188	0.0680966973101804	194969	4215	1182.043	40.2009112367402	0.428155448822434	201916.773	1	0.002	**	0.04460261	0.03856969;0.05127635	2.2e-16	***
LTR	ERVL-MaLR--int	MLT1G3-int	14	0.00507103065075812	194969	237	55.06	7.68579673628385	0.0199436391164816	201916.773	1	0.002	**	0.05907173	0.03266793;0.09712692	8.5e-13	***
LTR	ERVL-MaLR--int	MSTA1-int	2	0.000724432950108303	194969	28	6.6623246492986	2.78071944083532	0.00241320375013532	201916.773	45	0.09	ns	0.07142857	0.008770497;0.235034773	0.04337	*
LTR	ERVL-MaLR--int	MLT1I-int	35	0.0126775766268953	194969	801	184.657	13.278617122	0.0668858076340744	201916.773	1	0.002	**	0.04369538	0.03062109;0.06024839	2.2e-16	***
LTR	ERVL-MaLR--int	MLT1C2-int	34	0.0123153601518411	194969	436	99.281	10.242506917154	0.0359612138598512	201916.773	1	0.002	**	0.07798165	0.05460684;0.10726842	2.2e-16	***
LTR	ERVL-MaLR--int	THE1A-int	112	0.040568245206065	194969	1461	420.014	23.4753678756457	0.152135990553394	201916.773	1	0.002	**	0.07665982	0.06353725;0.09151299	2.2e-16	***
LTR	ERVL-MaLR--int	MLT1E-int	0	0	194969	13	2.81195652173913	1.57457646800742	0.00101853697930988	201916.773	1	0.002	**	0	0.0000000;0.2470526	0.08492	ns
LTR	ERVL-MaLR--int	MLT1-int	20	0.00724432950108303	194969	245	52.988	6.99419579185304	0.0191931265801694	201916.773	1	0.002	**	0.08163265	0.05057566;0.12326013	2.323e-08	***
LTR	ERVL-MaLR--int	MLT1E1-int	0	0	194969	45	10.01	3.07039530473314	0.00362578691529206	201916.773	1	0.002	**	0	0.0000000;0.0787051	1.749e-05	***
LTR	ERVL-MaLR--int	MLT1J2-int	42	0.0152130919522744	194969	582	137.005	11.3627499790802	0.049625468164794	201916.773	1	0.002	**	0.07216495	0.05250197;0.09629677	2.2e-16	***
LTR	ERVL-MaLR--int	MLT1E2-int	16	0.00579546360086642	194969	128	27.13	5.09755677605312	0.00982693296821913	201916.773	13	0.026	*	0.125	0.07316608;0.19504378	0.01676	*
LTR	ERVL-MaLR--int	MLT1H1-int	18	0.00651989655097472	194969	425	96.027	9.40727206833988	0.034782561450025	201916.773	1	0.002	**	0.04235294	0.02529109;0.06611166	2.2e-16	***
LTR	ERVL-MaLR--int	MLT1A0-int	46	0.016661957852491	194969	925	221.16	15.651369440575	0.0801077956229761	201916.773	1	0.002	**	0.04972973	0.03663511;0.06577823	2.2e-16	***
LTR	ERVL-MaLR--int	THE1-int	9	0.00325994827548736	194969	200	45.681	7.09179332274514	0.0165464107969487	201916.773	1	0.002	**	0.045	0.02078042;0.08370269	1.23e-12	***
LTR	ERVL-MaLR--int	MSTC-int	25	0.00905541187635378	194969	204	50.647	7.66127183214942	0.0183451778120676	201916.773	1	0.002	**	0.122549	0.08090022;0.17557240	1.042e-05	***
LTR	ERVL-MaLR--int	MSTD-int	45	0.0162997413774368	194969	729	183.21	15.2217476526712	0.0663616803946711	201916.773	1	0.002	**	0.0617284	0.04537779;0.08172860	2.2e-16	***
LTR	ERVL-MaLR--int	MLT1O-int	3	0.00108664942516245	194969	13	3.06729758149317	1.5979239672263	0.00111102571791058	201916.773	621	0.762	ns	0.2307692	0.05038107;0.53813154	1	ns
LTR	ERVL-MaLR--int	MLT1H2-int	16	0.00579546360086642	194969	343	80.099	8.94791954949664	0.0290131774353625	201916.773	1	0.002	**	0.04664723	0.02689464;0.07464836	2.2e-16	***
LTR	ERVL-MaLR--int	MLT1F1-int	23	0.00833097892624548	194969	157	38.704	6.51251079053208	0.0140192264504959	201916.773	8	0.016	*	0.1464968	0.09518919;0.21166562	0.002917	**
LTR	ERVL-MaLR--int	MLT1A-int	27	0.00977984482646209	194969	443	104.261	10.3756702691216	0.0377650519056209	201916.773	1	0.002	**	0.06094808	0.04054568;0.08744018	2.2e-16	***
LTR	ERVL-MaLR--int	MLT1M-int	0	0	194969	1	1.28658536585366	0.562261471197446	0.000466022416075768	201916.773	1	0.002	**	na	na	na	na
LTR	ERVL-MaLR--int	MLT1G-int	10	0.00362216475054151	194969	180	42.268	6.66262460045333	0.0153101659675889	201916.773	1	0.002	**	0.05555556	0.02695934;0.09979362	1.543e-10	***
LTR	ERVL-MaLR--int	MLT1G1-int	21	0.00760654597613718	194969	297	74.717	8.57685685280298	0.027063728366621	201916.773	1	0.002	**	0.07070707	0.04429872;0.10605436	7.43e-16	***
LTR	ERVL-MaLR--int	MLT1F2-int	21	0.00760654597613718	194969	305	73.376	8.18496289653273	0.0265779960735734	201916.773	1	0.002	**	0.06885246	0.04312289;0.10332467	3.574e-15	***
LTR	ERVL-MaLR--int	tot	1490	0.539702547830686	194969	27209	6503.539	87.9744507398767	2.3556889719572	201916.773	1	0.002	**	0.05476129	0.05208724;0.05753091	2.2e-16	***
LTR	ERVL-MaLR--int	MLT1J1-int	25	0.00905541187635378	194969	477	111.487	10.3946081637972	0.0403824281543622	201916.773	1	0.002	**	0.0524109	0.03420111;0.07639926	2.2e-16	***
LTR	ERVL-MaLR--int	THE1D-int	98	0.0354972145553068	194969	2538	633.41	28.6390659082327	0.22943153746405	201916.773	1	0.002	**	0.03861308	0.03145700;0.04685698	2.2e-16	***
LTR	ERVL-MaLR--int	MLT1F-int	45	0.0162997413774368	194969	518	123.504	11.1769812073256	0.0447351835350879	201916.773	1	0.002	**	0.08687259	0.06407033;0.11451557	2.2e-16	***
LTR	ERVL-MaLR--int	MLT1N2-int	8	0.00289773180043321	194969	73	15.72	3.79446939610771	0.00569404298785126	201916.773	23	0.046	*	0.109589	0.04851642;0.20456432	0.03141	*
LTR	ERVL-MaLR--int	MLT1D-int	55	0.0199219061279783	194969	587	136.812	11.983583031058	0.0495555603851086	201916.773	1	0.002	**	0.09369676	0.07136567;0.12021198	2.2e-16	***
LTR	ERVL-MaLR--int	MSTB-int	55	0.0199219061279783	194969	869	234.139	17.767649489124	0.0848090032527039	201916.773	1	0.002	**	0.06329114	0.04803184;0.08158854	2.2e-16	***
LTR	ERVL-MaLR--int	MLT1E3-int	6	0.00217329885032491	194969	72	15.343	3.75385700879009	0.00555748737675584	201916.773	3	0.006	**	0.08333333	0.03119751;0.17260858	0.005672	**
LTR	ERVL-MaLR--int	MLT1E1A-int	1	0.000362216475054151	194969	86	18.375	4.58949217653091	0.00665572772912003	201916.773	1	0.002	**	0.01162791	0.0002943498;0.0630905163	4.173e-08	***
LTR	ERVL-MaLR--int	MSTA-int	142	0.0514347394576895	194969	3150	801.275	33.0504418534262	0.290235006049015	201916.773	1	0.002	**	0.04507937	0.03810074;0.05291757	2.2e-16	***
LTR	ERVL-MaLR--int	THE1C-int	89	0.0322372662798195	194969	1795	478.517	25.1741822200931	0.173326740993487	201916.773	1	0.002	**	0.04958217	0.04000483;0.06066341	2.2e-16	***
LTR	ERVL-MaLR--int	MLT1B-int	40	0.0144886590021661	194969	553	125.157	11.1948951168234	0.0453339273683524	201916.773	1	0.002	**	0.07233273	0.05217525;0.09719661	2.2e-16	***
LTR	ERVL-MaLR--int	MLT1C-int	3	0.00108664942516245	194969	117	27.875	5.30466912394303	0.0100967842421345	201916.773	1	0.002	**	0.02564103	0.005319335;0.073106790	2.557e-10	***
LTR	ERVL-MaLR--int	MLT1A1-int	31	0.0112287107266787	194969	454	113.577	11.7249966544365	0.0411394605872253	201916.773	1	0.002	**	0.06828194	0.04686241;0.09552322	2.2e-16	***
LTR	ERVL-MaLR--int	MLT1L-int	5	0.00181108237527076	194969	109	22.16	4.53772971771028	0.00802671708719999	201916.773	1	0.002	**	0.04587156	0.0150599;0.1038069	4.112e-06	***
LTR	ERVL-MaLR--int	MSTB2-int	5	0.00181108237527076	194969	88	22.191	5.18414837696553	0.00803794579792667	201916.773	1	0.002	**	0.05681818	0.01870386;0.12763240	3.134e-06	***
LTR	LTR	EUTREP8	54	0.0195596896529242	194969	275	61.639	7.35368994150255	0.0223266613058628	201916.773	165	0.33	ns	0.1963636	0.1510940;0.2483098	0.3111	ns
LTR	LTR	LTR107_Mam	40	0.0144886590021661	194969	426	94.998	8.95992613118413	0.0344098406971943	201916.773	1	0.002	**	0.09389671	0.06792991;0.12566380	3.562e-12	***
LTR	LTR	LTR106_Mam	76	0.0275284521041155	194969	639	139.926	11.1985682983108	0.0506835024884272	201916.773	1	0.002	**	0.1189358	0.09486213;0.14659351	7.952e-11	***
LTR	LTR	LTR91A	192	0.0695455632103971	194969	2403	517.932	21.0310170861915	0.187603503357747	201916.773	1	0.002	**	0.07990012	0.06936834;0.09146876	2.2e-16	***
LTR	LTR	tot	787	0.285064365867617	194969	7931	1705.426	38.2013595028746	0.617733394185701	201916.773	1	0.002	**	0.09923087	0.09273614;0.10602175	2.2e-16	***
LTR	LTR	LTR91	130	0.0470881417570397	194969	1566	336.903	17.338287320471	0.122031817095169	201916.773	1	0.002	**	0.08301405	0.06982153;0.09779360	2.2e-16	***
LTR	LTR	LTR90A	66	0.023906287353574	194969	406	85.106	8.61608965836598	0.0308267953259586	201916.773	13	0.026	*	0.1625616	0.1280120;0.2021188	0.02033	*
LTR	LTR	MamRep1527	92	0.0333239157049819	194969	1268	294.076	16.1222874354774	0.106519172118025	201916.773	1	0.002	**	0.07255521	0.05888732;0.08824246	2.2e-16	***
LTR	LTR	LTR90B	82	0.0297017509544404	194969	537	112.021	9.66042871113301	0.0405758517520411	201916.773	2	0.004	**	0.1527002	0.1233269;0.1859559	0.001171	**
LTR	LTR	EUTREP16	65	0.0235440708785198	194969	411	85.908	8.33240451280211	0.031117292938952	201916.773	3	0.006	**	0.1581509	0.1242282;0.1970861	0.01073	*
LTR	ERVL--int	HERVL-int	95	0.0344105651301444	194969	2324	726.431	35.5738772098255	0.263125276190062	201916.773	1	0.002	**	0.0408778	0.03319615;0.04974219	2.2e-16	***
LTR	ERVL--int	LTR57-int	14	0.00507103065075812	194969	366	75.704	9.06325143237936	0.0274212360274995	201916.773	1	0.002	**	0.03825137	0.02106742;0.06334700	2.2e-16	***
LTR	ERVL--int	MER76-int	9	0.00325994827548736	194969	155	33.62	5.71123613749407	0.0121777178913206	201916.773	1	0.002	**	0.05806452	0.02689156;0.10736107	8.029e-08	***
LTR	ERVL--int	tot	1296	0.46943255167018	194969	29730	6778.962	81.6343476896994	2.45545172016604	201916.773	1	0.002	**	0.04359233	0.04129920;0.04597517	2.2e-16	***
LTR	ERVL--int	MER21-int	67	0.0242685038286281	194969	1093	219.874	14.9544561840195	0.0796419852360565	201916.773	1	0.002	**	0.06129918	0.04781827;0.07719749	2.2e-16	***
LTR	ERVL--int	ERVL-B4-int	181	0.0655611819848014	194969	3898	952.078	33.7391797210342	0.344858337136606	201916.773	1	0.002	**	0.04643407	0.04004234;0.05351626	2.2e-16	***
LTR	ERVL--int	MER70-int	16	0.00579546360086642	194969	258	66.827	8.39664067199345	0.0242058403784438	201916.773	1	0.002	**	0.0620155	0.03585928;0.09875739	2.972e-16	***
LTR	ERVL--int	LTR52-int	4	0.00144886590021661	194969	170	41.247	6.42146604960473	0.0149403429465586	201916.773	1	0.002	**	0.02352941	0.006447343;0.059146357	2.084e-15	***
LTR	ERVL--int	MER68-int	40	0.0144886590021661	194969	410	77.876	8.97659195926846	0.0282079702113171	201916.773	1	0.002	**	0.09756098	0.0706165;0.1304775	3.901e-07	***
LTR	ERVL--int	HERVL40-int	70	0.0253551532537906	194969	1333	291.415	16.8973458062293	0.105555314077906	201916.773	1	0.002	**	0.05251313	0.04116206;0.06588445	2.2e-16	***
LTR	ERVL--int	ERVL47-int	7	0.00253551532537906	194969	212	45.269	7.1724530729091	0.0163971776092264	201916.773	1	0.002	**	0.03301887	0.01337642;0.06684539	5.413e-14	***
LTR	ERVL--int	HERVL74-int	10	0.00362216475054151	194969	371	91.041	9.3670198067507	0.032976550105405	201916.773	1	0.002	**	0.02695418	0.01299962;0.04900990	2.2e-16	***
LTR	ERVL--int	ERVL-int	39	0.0141264425271119	194969	820	190.061	14.8841128662684	0.0688432254652671	201916.773	1	0.002	**	0.04756098	0.03403582;0.06444670	2.2e-16	***
LTR	ERVL--int	ERV3-16A3_I-int	235	0.0851208716377256	194969	6505	1508.85	40.2552603517353	0.546530328385456	201916.773	1	0.002	**	0.03612606	0.03172356;0.04095044	2.2e-16	***
LTR	ERVL--int	HERVL32-int	7	0.00253551532537906	194969	114	28.448	5.5724634003597	0.0103043342823405	201916.773	1	0.002	**	0.06140351	0.02504132;0.12242692	2.072e-07	***
LTR	ERVL--int	ERVL-E-int	434	0.157201950173502	194969	8861	2043.863	46.9209527482851	0.740320851353603	201916.773	1	0.002	**	0.04897867	0.04457746;0.05367935	2.2e-16	***
LTR	ERVL--int	LTR53-int	16	0.00579546360086642	194969	325	75.386	9.45951830097529	0.0273060511884323	201916.773	1	0.002	**	0.04923077	0.02839800;0.07871811	2.2e-16	***
LTR	ERVL--int	HERVL18-int	27	0.00977984482646209	194969	504	133.462	13.3073529164008	0.0483421351936771	201916.773	1	0.002	**	0.05357143	0.03559707;0.07698929	2.2e-16	***
LTR	ERVL--int	HERVL66-int	4	0.00144886590021661	194969	107	34.137	6.23354538670313	0.0123649838089236	201916.773	1	0.002	**	0.03738318	0.01027800;0.09295471	6.706e-13	***
LTR	ERVL--int	HERV16-int	89	0.0322372662798195	194969	1904	436.033	21.6327966035113	0.157938336267287	201916.773	1	0.002	**	0.0467437	0.03770443;0.05720969	2.2e-16	***
LTR	ERVL?	tot	512	0.185454835227725	194969	3926	876.097	27.499487500912	0.317336767145517	201916.773	1	0.002	**	0.1304126	0.1200293;0.1413494	2.2e-16	***
LTR	ERVL?	LTR89B	76	0.0275284521041155	194969	732	162.79	11.6958408288029	0.0589652199740653	201916.773	1	0.002	**	0.1038251	0.0826773;0.1282255	2.2e-16	***
LTR	ERVL?	LTR89	107	0.0387571628307942	194969	1093	252.3	14.3199532492624	0.0913872166561624	201916.773	1	0.002	**	0.0978957	0.08092165;0.11706866	2.2e-16	***
LTR	ERVL?	Eutr10	116	0.0420171111062816	194969	999	227.8	14.4574208286616	0.0825129130173357	201916.773	1	0.002	**	0.1161161	0.09690385;0.13762269	2.2e-16	***
LTR	ERVL?	LTR55	32	0.0115909272017328	194969	406	87.314	8.71512233748657	0.0316265693028782	201916.773	1	0.002	**	0.07881773	0.05453389;0.10944678	1.857e-13	***
LTR	ERVL?	LTR87	184	0.0666478314099639	194969	696	151.217	11.940371999376	0.0547732887082636	201916.773	998	0.008	**	0.2643678	0.2319440;0.2988035	0.003231	**
LTR	ERVK	MER11C	97	0.0351349980802527	194969	869	233.286	17.4191167867269	0.0845000325994828	201916.773	1	0.002	**	0.1116226	0.0914553;0.1344652	2.2e-16	***
LTR	ERVK	MER9a1	26	0.00941762835140794	194969	341	77.713	8.70473453951374	0.0281489289258833	201916.773	1	0.002	**	0.07624633	0.05040893;0.10972405	1.206e-13	***
LTR	ERVK	LTR22	3	0.00108664942516245	194969	104	16.2	3.9295599551911	0.00586790689587725	201916.773	1	0.002	**	0.02884615	0.005988739;0.081991276	6.048e-05	***
LTR	ERVK	LTR14A	6	0.00217329885032491	194969	133	27.353	4.94214688327005	0.0099077072421562	201916.773	1	0.002	**	0.04511278	0.01673307;0.09560476	2.42e-07	***
LTR	ERVK	MER11A	86	0.031150616854657	194969	968	250.723	17.9718462673777	0.090816001275002	201916.773	1	0.002	**	0.08884298	0.07167569;0.10855754	2.2e-16	***
LTR	ERVK	LTR3B_	29	0.0105042777765704	194969	264	58.462	7.63458203458728	0.0211758995646158	201916.773	1	0.002	**	0.1098485	0.07481246;0.15394015	3.599e-06	***
LTR	ERVK	LTR5A	24	0.00869319540129963	194969	267	71.35	9.58161298045938	0.0258441454951137	201916.773	1	0.002	**	0.08988764	0.05844325;0.13079190	6.373e-13	***
LTR	ERVK	LTR13	164	0.0594035019088808	194969	466	141.984	12.8782605034063	0.0514289439940886	201916.773	963	0.078	ns	0.3519313	0.3085576;0.3971980	0.03033	*
LTR	ERVK	LTR13A	68	0.0246307203036823	194969	189	57.664	8.10869008255063	0.0208868508175226	201916.773	905	0.194	ns	0.3597884	0.2914140;0.4326376	0.1138	ns
LTR	ERVK	LTR22C0	20	0.00724432950108303	194969	113	23.605	4.94321862862754	0.00855011989365324	201916.773	281	0.562	ns	0.1769912	0.1115928;0.2600272	0.4872	ns
LTR	ERVK	LTR22E	15	0.00543324712581227	194969	122	26.459	5.07997294531429	0.00958388571345779	201916.773	7	0.014	*	0.1229508	0.07047546;0.19467002	0.01108	*
LTR	ERVK	LTR3B	12	0.00434659770064982	194969	90	19.688	4.35908908576753	0.00713131796086613	201916.773	40	0.08	ns	0.1333333	0.07083621;0.22132650	0.05503	ns
LTR	ERVK	LTR5_Hs	109	0.0394815957809025	194969	653	184.691	14.9289783104335	0.0668981229942263	201916.773	1	0.002	**	0.1669219	0.1391128;0.1977800	6.462e-12	***
LTR	ERVK	LTR22C2	6	0.00217329885032491	194969	70	16.721	4.13403546782671	0.00605662167938046	201916.773	3	0.006	**	0.08571429	0.03210764;0.17728592	0.001754	**
LTR	ERVK	LTR22B2	4	0.00144886590021661	194969	40	8.087	2.84139129732331	0.00292924463376292	201916.773	100	0.2	ns	0.1	0.02792542;0.23663740	0.1181	ns
LTR	ERVK	LTR14	18	0.00651989655097472	194969	97	21.907	4.56872238423656	0.00793507631901129	201916.773	235	0.47	ns	0.185567	0.1138480;0.2773274	0.396	ns
LTR	ERVK	LTR22A	12	0.00434659770064982	194969	170	40.398	6.13002228162127	0.0146328211592376	201916.773	1	0.002	**	0.07058824	0.03700372;0.12005661	1.294e-08	***
LTR	ERVK	LTR5	5	0.00181108237527076	194969	27	6.31831831831832	2.32326707776011	0.00228859898953133	201916.773	377	0.754	ns	0.1851852	0.06300001;0.38082988	0.6549	ns
LTR	ERVK	MER9a2	34	0.0123153601518411	194969	310	70.814	8.51633324453264	0.0256499974644847	201916.773	1	0.002	**	0.1096774	0.07716049;0.14988156	1.015e-07	***
LTR	ERVK	LTR5B	126	0.0456392758568231	194969	442	133.945	12.2981795490316	0.0485170857511283	201916.773	278	0.556	ns	0.2850679	0.2434106;0.3296292	0.4377	ns
LTR	ERVK	LTR22B	16	0.00579546360086642	194969	142	25.903	5.27042392681731	0.00938249335332768	201916.773	29	0.058	ns	0.1126761	0.06579272;0.17652367	0.02961	*
LTR	ERVK	LTR3A	29	0.0105042777765704	194969	163	41.771	6.46640343416441	0.015130144379487	201916.773	23	0.046	*	0.1779141	0.1225081;0.2454152	0.02445	*
LTR	ERVK	MER11D	18	0.00651989655097472	194969	260	67.277	8.88905429650906	0.0243688377922181	201916.773	1	0.002	**	0.06923077	0.04154375;0.10720932	4.776e-15	***
LTR	ERVK	LTR3	15	0.00543324712581227	194969	92	23.901	4.61524641806908	0.00865733597026927	201916.773	27	0.054	ns	0.1630435	0.09422516;0.25461913	0.03257	*
LTR	ERVK	tot	1124	0.407131317960866	194969	8264	2047.201	48.2047538869072	0.741529929947334	201916.773	1	0.002	**	0.1360116	0.1286895;0.1435914	2.2e-16	***
LTR	ERVK	LTR13_	15	0.00543324712581227	194969	44	9.347	3.39648746900782	0.00338563739233115	201916.773	951	0.102	ns	0.3409091	0.2049173;0.4991950	0.04303	*
LTR	ERVK	LTR14B	36	0.0130397931019494	194969	363	89.241	9.53844331643804	0.0323245604503075	201916.773	1	0.002	**	0.09917355	0.07043051;0.13465032	1.809e-12	***
LTR	ERVK	LTR22C	3	0.00108664942516245	194969	16	2.89055793991416	1.55970917373355	0.0010470077079355	201916.773	649	0.706	ns	0.1875	0.04047373;0.45645655	1	ns
LTR	ERVK	MER11B	62	0.0224574214533574	194969	544	143.293	13.8764443106549	0.0519030853599345	201916.773	1	0.002	**	0.1139706	0.08850531;0.14371573	2.2e-16	***
LTR	ERVK	MER9B	6	0.00217329885032491	194969	39	8.089	2.84660889167833	0.00292996906671303	201916.773	315	0.63	ns	0.1538462	0.05862426;0.30527992	0.5533	ns
LTR	ERVK	MER9a3	54	0.0195596896529242	194969	575	123.305	11.017684165212	0.0446631024565521	201916.773	1	0.002	**	0.09391304	0.07133839;0.12075838	1.928e-14	***
LTR	ERVK	LTR14C	16	0.00579546360086642	194969	137	24.65	5.02959211037999	0.00892863611008483	201916.773	43	0.086	ns	0.1167883	0.06824899;0.18272083	0.05812	ns
LTR	ERVK	LTR22B1	18	0.00651989655097472	194969	154	31.743	5.74368705109714	0.0114978375676439	201916.773	4	0.008	**	0.1168831	0.07076359;0.17842455	0.005068	**
LTR	ERV1	LTR64	40	0.0144886590021661	194969	372	83.349	8.72521222253811	0.0301903809792885	201916.773	1	0.002	**	0.1075269	0.07793745;0.14353491	7.771e-09	***
LTR	ERV1	LTR9C	19	0.00688211302602888	194969	153	34.675	5.99143324024163	0.0125598562725027	201916.773	4	0.008	**	0.124183	0.07644941;0.18711826	0.001872	**
LTR	ERV1	LTR43B	26	0.00941762835140794	194969	242	52.302	6.86381147088903	0.0189446460782822	201916.773	1	0.002	**	0.107438	0.07139249;0.15344987	1.477e-05	***
LTR	ERV1	MER61F	29	0.0105042777765704	194969	159	33.614	6.05042243249276	0.0121755445924702	201916.773	256	0.512	ns	0.1823899	0.1256831;0.2513231	0.4369	ns
LTR	ERV1	MER4E	64	0.0231818544034657	194969	729	156.53	13.2598991295155	0.0566977448402263	201916.773	1	0.002	**	0.0877915	0.06826528;0.11072609	2.2e-16	***
LTR	ERV1	LTR77	4	0.00144886590021661	194969	103	23.115	4.8677993457486	0.00837263382087671	201916.773	1	0.002	**	0.03883495	0.01068093;0.09645448	3.21e-07	***
LTR	ERV1	LTR21C	1	0.000362216475054151	194969	22	5.20361083249749	2.23329744344244	0.00188483357330084	201916.773	32	0.064	ns	0.04545455	0.001150148;0.228444398	0.04095	*
LTR	ERV1	LTR10F	49	0.0177486072776534	194969	449	100.629	9.88823220480468	0.0364494816682242	201916.773	1	0.002	**	0.1091314	0.08183377;0.14170303	3.455e-10	***
LTR	ERV1	LTR2752	30	0.0108664942516245	194969	230	61.507	8.81633022740633	0.0222788487311557	201916.773	1	0.002	**	0.1304348	0.0897634;0.1809410	6.854e-07	***
LTR	ERV1	LTR68	32	0.0115909272017328	194969	352	72.407	8.23523953326011	0.0262270083092459	201916.773	1	0.002	**	0.09090909	0.06301384;0.12591154	9.856e-09	***
LTR	ERV1	MER95	15	0.00543324712581227	194969	139	31.181	5.45508909157284	0.0112942719086635	201916.773	2	0.004	**	0.1079137	0.06166987;0.17173580	0.0005099	***
LTR	ERV1	LTR9B	71	0.0257173697288447	194969	685	153.883	12.9671684826896	0.055738957830758	201916.773	1	0.002	**	0.1036496	0.08184157;0.12893904	2.597e-16	***
LTR	ERV1	MER57E3	147	0.0532458218329603	194969	243	74.198	7.8084420832691	0.0268757380160679	201916.773	1001	0.002	**	0.6049383	0.5404404;0.6668430	2.2e-16	***
LTR	ERV1	HERV-Fc1_LTR3	1	0.000362216475054151	194969	5	1.79446640316206	1.01176245745123	0.000649985295156461	201916.773	391	0.782	ns	0.2	0.005050763;0.716417936	0.6606	ns
LTR	ERV1	LTR60B	22	0.00796876245119133	194969	247	55.919	7.35013356772946	0.0202547830685531	201916.773	1	0.002	**	0.08906883	0.05666213;0.13174519	1.922e-08	***
LTR	ERV1	LTR6B	24	0.00869319540129963	194969	154	37.916	5.99006050260136	0.0137337998681532	201916.773	18	0.036	*	0.1558442	0.1024774;0.2229521	0.008573	**
LTR	ERV1	LTR12F	68	0.0246307203036823	194969	637	144.454	11.2381573302824	0.0523236186874724	201916.773	1	0.002	**	0.1067504	0.08385369;0.13336430	6.587e-15	***
LTR	ERV1	MER90a	183	0.0662856149349097	194969	1252	273.069	16.3333712998272	0.0989100906265621	201916.773	1	0.002	**	0.1461661	0.1270469;0.1669631	1.354e-10	***
LTR	ERV1	LTR109A2	2	0.000724432950108303	194969	26	6.27755511022044	2.32946268992233	0.00227383388398222	201916.773	41	0.082	ns	0.07692308	0.009455391;0.251302917	0.06358	ns
LTR	ERV1	MER51B	89	0.0322372662798195	194969	713	154.755	11.9227147129388	0.0560548105970052	201916.773	1	0.002	**	0.1248247	0.1014556;0.1513480	2.852e-10	***
LTR	ERV1	LTR58	8	0.00289773180043321	194969	76	17.376	4.075197078821	0.00629387347054093	201916.773	9	0.018	*	0.1052632	0.04655356;0.19691670	0.008915	**
LTR	ERV1	LTR78B	237	0.0858453045878339	194969	3270	713.493	25.1080936625497	0.258438919435812	201916.773	1	0.002	**	0.07247706	0.06382296;0.08190475	2.2e-16	***
LTR	ERV1	LTR12C	341	0.123515817993466	194969	2731	805.351	34.340924537614	0.291711400401336	201916.773	1	0.002	**	0.1248627	0.1126889;0.1378467	2.2e-16	***
LTR	ERV1	LTR12	58	0.0210085555531408	194969	778	185.123	14.5380612953112	0.0670546005114497	201916.773	1	0.002	**	0.07455013	0.05709264;0.09531006	2.2e-16	***
LTR	ERV1	MER41B	366	0.132571229869819	194969	2851	675.069	26.454604232252	0.244521113598331	201916.773	1	0.002	**	0.128376	0.1163079;0.1412124	2.2e-16	***
LTR	ERV1	LTR6A	51	0.0184730402277617	194969	287	62.035	8.20482139318669	0.0224700990299843	201916.773	91	0.182	ns	0.1777003	0.1352651;0.2269330	0.1317	ns
LTR	ERV1	MER101B	21	0.00760654597613718	194969	261	55.319	7.17556462779953	0.0200374531835206	201916.773	1	0.002	**	0.08045977	0.05049469;0.12036235	1.346e-08	***
LTR	ERV1	MER50B	67	0.0242685038286281	194969	692	146.822	12.4760557857028	0.0531813473004006	201916.773	1	0.002	**	0.09682081	0.07582345;0.12132723	9.358e-16	***
LTR	ERV1	HERV1_LTRb	4	0.00144886590021661	194969	10	1.77900552486188	0.98581985172364	0.00064438511031733	201916.773	713	0.578	ns	0.4	0.1215523;0.7376219	0.08525	ns
LTR	ERV1	LTR10B2	24	0.00869319540129963	194969	101	25.163	4.8373371632367	0.00911445316178761	201916.773	466	0.932	ns	0.2376238	0.1585684;0.3326263	0.9084	ns
LTR	ERV1	LTR25	31	0.0112287107266787	194969	284	37.611	6.11105752092255	0.0136233238432617	201916.773	165	0.33	ns	0.1091549	0.07538052;0.15134925	0.2929	ns
LTR	ERV1	LTR24B	66	0.023906287353574	194969	454	101.903	9.95010530575409	0.0369109454574432	201916.773	1	0.002	**	0.1453744	0.1142499;0.1812050	2.937e-05	***
LTR	ERV1	MER31B	209	0.0757032432863176	194969	1486	329.623	17.4068914763915	0.119394881156775	201916.773	1	0.002	**	0.140646	0.1233569;0.1593686	2.739e-15	***
LTR	ERV1	LTR49	106	0.03839494635574	194969	1462	317.6	16.9211798148452	0.115039952477198	201916.773	1	0.002	**	0.07250342	0.05973840;0.08701623	2.2e-16	***
LTR	ERV1	LTR45C	49	0.0177486072776534	194969	424	98.504	9.59917330441158	0.0356797716587341	201916.773	1	0.002	**	0.115566	0.08673033;0.14989463	1.139e-09	***
LTR	ERV1	LTR35	18	0.00651989655097472	194969	105	23.797	4.76660377118883	0.00861966545686364	201916.773	138	0.276	ns	0.1714286	0.1048815;0.2573326	0.2001	ns
LTR	ERV1	MER4B	179	0.0648367490346931	194969	1738	382.275	19.8608617342961	0.138466303001326	201916.773	1	0.002	**	0.1029919	0.08909393;0.11824602	2.2e-16	***
LTR	ERV1	MER34A1	88	0.0318750498047653	194969	775	176.395	12.4798526322117	0.063893175117177	201916.773	1	0.002	**	0.1135484	0.09207113;0.13801524	4.418e-16	***
LTR	ERV1	MER89	144	0.0521591724077978	194969	1388	306.988	17.2269156444972	0.111196111243924	201916.773	1	0.002	**	0.1037464	0.08819607;0.12099611	2.2e-16	***
LTR	ERV1	MER92D	16	0.00579546360086642	194969	231	47.104	6.40720190381389	0.0170618448409507	201916.773	1	0.002	**	0.06926407	0.04010592;0.11004507	1.83e-08	***
LTR	ERV1	MER49	137	0.0496236570824187	194969	1335	315.69	17.2436435605484	0.114348119009845	201916.773	1	0.002	**	0.1026217	0.08685721;0.12015926	2.2e-16	***
LTR	ERV1	LTR1A1	27	0.00977984482646209	194969	359	83.527	9.66781969927748	0.0302548555118481	201916.773	1	0.002	**	0.07520891	0.0501457;0.1075403	4.884e-15	***
LTR	ERV1	LTR72	20	0.00724432950108303	194969	153	38.343	6.09906136627182	0.0138884663030013	201916.773	2	0.004	**	0.130719	0.08170953;0.19464322	0.0003585	***
LTR	ERV1	MER34D	32	0.0115909272017328	194969	249	61.638	7.28684115746007	0.0223262990893878	201916.773	1	0.002	**	0.1285141	0.08959056;0.17655625	4.48e-06	***
LTR	ERV1	LTR29	69	0.0249929367787364	194969	708	147.821	11.0836729835739	0.0535432015589797	201916.773	1	0.002	**	0.09745763	0.07662009;0.12171771	3.022e-15	***
LTR	ERV1	LTR26	48	0.0173863908025993	194969	596	145.027	12.0818973362317	0.0525311687276784	201916.773	1	0.002	**	0.08053691	0.05997636;0.10536363	2.2e-16	***
LTR	ERV1	LTR27C	16	0.00579546360086642	194969	120	28.863	5.57218810524915	0.010454654119488	201916.773	12	0.024	*	0.1333333	0.07817281;0.20747836	0.00521	**
LTR	ERV1	LTR23	130	0.0470881417570397	194969	856	189.945	12.9334933506091	0.0688012083541608	201916.773	1	0.002	**	0.1518692	0.1284740;0.1776893	3.144e-07	***
LTR	ERV1	MER61E	16	0.00579546360086642	194969	318	64.826	7.82949711188561	0.0234810452118604	201916.773	1	0.002	**	0.05031447	0.02902904;0.08042319	8.685e-15	***
LTR	ERV1	PABL_A	73	0.0264418026789531	194969	524	122.762	11.0213804410712	0.0444664189105977	201916.773	1	0.002	**	0.139313	0.1108143;0.1719515	7.011e-08	***
LTR	ERV1	MER65D	42	0.0152130919522744	194969	470	101.666	9.91992181667018	0.0368251001528554	201916.773	1	0.002	**	0.0893617	0.06516295;0.11887106	2.651e-13	***
LTR	ERV1	MER57E1	60	0.0217329885032491	194969	501	111.932	10.2423767887284	0.0405436144857613	201916.773	1	0.002	**	0.1197605	0.09264609;0.15145511	3.845e-09	***
LTR	ERV1	LTR8A	157	0.0568679865835018	194969	1442	332.917	17.5330978586364	0.120588022225603	201916.773	1	0.002	**	0.1088766	0.09326216;0.12610379	2.2e-16	***
LTR	ERV1	LTR8	326	0.118082570867653	194969	3403	798.051	27.6184572012663	0.289067220133441	201916.773	1	0.002	**	0.09579783	0.0861129;0.1061835	2.2e-16	***
LTR	ERV1	MER57B2	164	0.0594035019088808	194969	1104	245.689	14.0768759828819	0.0889926035395794	201916.773	1	0.002	**	0.1485507	0.1280774;0.1709165	8.405e-10	***
LTR	ERV1	LTR39	92	0.0333239157049819	194969	1272	284.595	17.1944358332463	0.103084997718036	201916.773	1	0.002	**	0.07232704	0.05870087;0.08796731	2.2e-16	***
LTR	ERV1	MER4E1	92	0.0333239157049819	194969	1050	248.527	15.5114111181051	0.0900205738957831	201916.773	1	0.002	**	0.08761905	0.07121609;0.10637480	2.2e-16	***
LTR	ERV1	LTR44	19	0.00688211302602888	194969	218	52.156	6.95946104939873	0.0188917624729243	201916.773	1	0.002	**	0.08715596	0.05329031;0.13275848	1.019e-08	***
LTR	ERV1	LTR1B	19	0.00688211302602888	194969	321	77.77	9.17198044182527	0.0281695752649614	201916.773	1	0.002	**	0.05919003	0.03600881;0.09089160	2.2e-16	***
LTR	ERV1	LTR46	29	0.0105042777765704	194969	255	58.753	7.3673787244358	0.0212813045588566	201916.773	1	0.002	**	0.1137255	0.07750041;0.15923203	2.387e-06	***
LTR	ERV1	LTR1B1	6	0.00217329885032491	194969	168	40.598	6.82575907771341	0.0147052644542484	201916.773	1	0.002	**	0.03571429	0.01321730;0.07611127	3.516e-13	***
LTR	ERV1	MER4D1	171	0.0619390172342599	194969	1536	357.31	19.3279452986982	0.129423568701599	201916.773	1	0.002	**	0.1113281	0.09602713;0.12813220	2.2e-16	***
LTR	ERV1	HERV1_LTRa	3	0.00108664942516245	194969	27	7.35535535535536	2.74297222773638	0.00266423088958749	201916.773	56	0.112	ns	0.1111111	0.02352745;0.29158692	0.08089	ns
LTR	ERV1	LTR28B	28	0.0101420613015162	194969	261	65.863	8.69262864689345	0.0238566636964916	201916.773	1	0.002	**	0.1072797	0.07247986;0.15130764	7.571e-09	***
LTR	ERV1	LTR38B	33	0.011953143676787	194969	226	55.987	7.44178817296026	0.0202794137888568	201916.773	3	0.006	**	0.1460177	0.1026919;0.1989083	0.0002696	***
LTR	ERV1	LTR1A2	92	0.0333239157049819	194969	837	199.956	14.759129239081	0.0724273574859279	201916.773	1	0.002	**	0.1099164	0.08953224;0.13309265	2.2e-16	***
LTR	ERV1	MER72	79	0.028615101529278	194969	774	185.407	13.8105786657577	0.067157469990365	201916.773	1	0.002	**	0.1020672	0.08164237;0.12557970	2.2e-16	***
LTR	ERV1	MER51E	24	0.00869319540129963	194969	233	57.956	7.35514528491193	0.0209926180282384	201916.773	1	0.002	**	0.1030043	0.06711944;0.14937912	3.187e-08	***
LTR	ERV1	LTR26C	42	0.0152130919522744	194969	312	75.133	8.33371236375254	0.0272144104202435	201916.773	1	0.002	**	0.1346154	0.09877043;0.17757653	4.261e-06	***
LTR	ERV1	MER92B	89	0.0322372662798195	194969	804	188.365	13.026183495424	0.0682289063235752	201916.773	1	0.002	**	0.1106965	0.08984624;0.13444926	2.2e-16	***
LTR	ERV1	LTR10A	56	0.0202841226030325	194969	311	77.364	8.70489972827254	0.0280225153760894	201916.773	7	0.014	*	0.1800643	0.1389799;0.2273651	0.004702	**
LTR	ERV1	MER65A	140	0.0507103065075812	194969	1394	316.978	17.0533965629822	0.114814653829715	201916.773	1	0.002	**	0.1004304	0.0851481;0.1174196	2.2e-16	***
LTR	ERV1	MER51C	32	0.0115909272017328	194969	180	43.535	6.44005040735313	0.0157690942414825	201916.773	42	0.084	ns	0.1777778	0.1248920;0.2415986	0.04524	*
LTR	ERV1	HERV-Fc1_LTR1	2	0.000724432950108303	194969	17	3.78812691914023	1.81273451627588	0.00137212197970871	201916.773	260	0.52	ns	0.1176471	0.01457932;0.36440916	0.3929	ns
LTR	ERV1	MER39	290	0.105042777765704	194969	3348	737.585	25.3607559615825	0.267165438752816	201916.773	1	0.002	**	0.08661888	0.0773060;0.0966609	2.2e-16	***
LTR	ERV1	LTR71B	17	0.00615768007592057	194969	233	54.27	7.3362743215423	0.0196574881011888	201916.773	1	0.002	**	0.07296137	0.04307483;0.11424955	1.577e-10	***
LTR	ERV1	LTR19B	28	0.0101420613015162	194969	283	59.698	7.75480063785865	0.0216235991277827	201916.773	1	0.002	**	0.09893993	0.06675656;0.13981617	8.296e-07	***
LTR	ERV1	MER34B	75	0.0271662356290614	194969	667	146.748	11.9988527980165	0.0531545432812466	201916.773	1	0.002	**	0.1124438	0.0894777;0.1389026	7.803e-13	***
LTR	ERV1	MER67C	134	0.0485370076572563	194969	1648	365.903	18.2472066780522	0.132536094871739	201916.773	1	0.002	**	0.08131068	0.06856657;0.09556837	2.2e-16	***
LTR	ERV1	LTR51	37	0.0134020095770036	194969	414	96.154	9.58008674606145	0.0348285629423569	201916.773	1	0.002	**	0.08937198	0.06370694;0.12108256	4.192e-14	***
LTR	ERV1	LTR48B	113	0.0409304616811191	194969	1013	230.067	15.0975642885681	0.0833340577662834	201916.773	1	0.002	**	0.1115499	0.09282085;0.13256917	2.2e-16	***
LTR	ERV1	MER41C	94	0.0340483486550902	194969	837	180.893	13.1522824457785	0.0655224248219706	201916.773	1	0.002	**	0.1123059	0.09171324;0.13567261	6.714e-15	***
LTR	ERV1	LTR27E	26	0.00941762835140794	194969	222	55.297	7.61976717832323	0.0200294844210694	201916.773	1	0.002	**	0.1171171	0.0779486;0.1668797	1.216e-06	***
LTR	ERV1	LTR1	24	0.00869319540129963	194969	244	54.962	8.03810718808645	0.0199081419019263	201916.773	1	0.002	**	0.09836066	0.06404336;0.14281341	3.223e-07	***
LTR	ERV1	MER87	8	0.00289773180043321	194969	165	38.631	5.99105430886181	0.0139927846478169	201916.773	1	0.002	**	0.04848485	0.02116182;0.09329711	1.35e-10	***
LTR	ERV1	LTR4	10	0.00362216475054151	194969	102	20.719	4.36475544447682	0.00750476314664696	201916.773	7	0.014	*	0.09803922	0.04802276;0.17291434	0.006462	**
LTR	ERV1	LTR31	28	0.0101420613015162	194969	241	60.918	7.45364560687137	0.0220655032273488	201916.773	1	0.002	**	0.1161826	0.0786069;0.1635240	2.298e-07	***
LTR	ERV1	MER34C_	42	0.0152130919522744	194969	651	140.62	11.347879730345	0.0509348807221148	201916.773	1	0.002	**	0.06451613	0.04688956;0.08620958	2.2e-16	***
LTR	ERV1	MER61A	58	0.0210085555531408	194969	811	167.166	12.3279528885546	0.0605502792689023	201916.773	1	0.002	**	0.07151665	0.05475016;0.09147381	2.2e-16	***
LTR	ERV1	LTR12_	31	0.0112287107266787	194969	545	130.481	11.9999015261225	0.0472623678815407	201916.773	1	0.002	**	0.05688073	0.03897119;0.07976903	2.2e-16	***
LTR	ERV1	LTR10C	108	0.0391193793058483	194969	519	129.157	11.0961017692915	0.046782793268569	201916.773	26	0.052	ns	0.2080925	0.1739506;0.2455979	0.03288	*
LTR	ERV1	MER66B	241	0.0872941704880505	194969	1430	346.024	17.6833289887432	0.125335593564138	201916.773	1	0.002	**	0.1685315	0.1494763;0.1889588	1.814e-11	***
LTR	ERV1	LTR70	34	0.0123153601518411	194969	151	50.85	7.11337473356355	0.0184187077565036	201916.773	7	0.014	*	0.2251656	0.1612551;0.3001765	0.003319	**
LTR	ERV1	MER83B	11	0.00398438122559566	194969	147	34.255	5.56497474782626	0.01240772535298	201916.773	1	0.002	**	0.07482993	0.03794545;0.12994589	6.893e-07	***
LTR	ERV1	HERV1_LTRd	2	0.000724432950108303	194969	16	3.61184882533197	1.74806423864795	0.00130827114994022	201916.773	281	0.562	ns	0.125	0.0155136;0.3834762	0.5491	ns
LTR	ERV1	MER57F	39	0.0141264425271119	194969	413	91.599	8.79007761424576	0.0331786668984852	201916.773	1	0.002	**	0.09443099	0.06801312;0.12682712	1.28e-11	***
LTR	ERV1	LTR61	36	0.0130397931019494	194969	184	37.491	5.86773800960382	0.0135798578662552	201916.773	443	0.886	ns	0.1956522	0.1409549;0.2604279	0.8549	ns
LTR	ERV1	MER90	96	0.0347727816051985	194969	701	153.2	12.5574555420153	0.055491563978296	201916.773	1	0.002	**	0.1369472	0.1123554;0.1646402	4.693e-08	***
LTR	ERV1	LTR12E	12	0.00434659770064982	194969	112	28.187	6.14994738618574	0.0102097957823514	201916.773	4	0.008	**	0.1071429	0.0566016;0.1796788	0.0001857	***
LTR	ERV1	MER72B	24	0.00869319540129963	194969	188	42.688	6.60683784471106	0.0154622968871116	201916.773	3	0.006	**	0.1276596	0.08353529;0.18396976	0.0008687	***
LTR	ERV1	MER50	255	0.0923652011388086	194969	2531	572.404	24.6033759900976	0.207334159186896	201916.773	1	0.002	**	0.1007507	0.08929365;0.11314053	2.2e-16	***
LTR	ERV1	LTR56	150	0.0543324712581227	194969	976	224.626	14.4732027415357	0.0813632379255138	201916.773	1	0.002	**	0.1536885	0.1316217;0.1778670	3.371e-09	***
LTR	ERV1	MER61B	38	0.0137642260520578	194969	429	85.628	9.09705294984988	0.0310158723259369	201916.773	1	0.002	**	0.08857809	0.06344554;0.11955265	4.789e-10	***
LTR	ERV1	LTR1D	29	0.0105042777765704	194969	296	75.501	9.53440632152332	0.0273477060830635	201916.773	1	0.002	**	0.09797297	0.06660003;0.13767018	1.325e-11	***
LTR	ERV1	MER57C2	53	0.01919747317787	194969	454	95.589	9.16548335250716	0.0346239106339513	201916.773	1	0.002	**	0.1167401	0.0886803;0.1499063	2.503e-07	***
LTR	ERV1	LTR26E	12	0.00434659770064982	194969	118	28.656	5.10448035746243	0.0103796753091518	201916.773	1	0.002	**	0.1016949	0.05366117;0.17090325	0.0001465	***
LTR	ERV1	MER4A	99	0.035859431030361	194969	834	189.552	13.7631653597826	0.0686588572794645	201916.773	1	0.002	**	0.118705	0.0975325;0.1426136	1.281e-15	***
LTR	ERV1	MER52D	70	0.0253551532537906	194969	657	170.97	14.6899589820699	0.0619281507400083	201916.773	1	0.002	**	0.1065449	0.08400277;0.13269113	2.2e-16	***
LTR	ERV1	HERV-Fc1_LTR2	0	0	194969	3	1.43548387096774	0.692583718477591	0.000519955907739024	201916.773	1	0.002	**	0	0.0000000;0.7075982	0.2514	ns
LTR	ERV1	LTR10D	42	0.0152130919522744	194969	181	41.898	6.63744315618986	0.0151761458718188	201916.773	566	0.872	ns	0.2320442	0.1726458;0.3004357	1	ns
LTR	ERV1	LTR35B	18	0.00651989655097472	194969	206	45.027	6.53949814863771	0.0163095212222633	201916.773	1	0.002	**	0.08737864	0.0526096;0.1345800	7.637e-07	***
LTR	ERV1	MER65C	92	0.0333239157049819	194969	680	158.21	12.0626451248226	0.0573062685183173	201916.773	1	0.002	**	0.1352941	0.1104787;0.1633231	2.249e-10	***
LTR	ERV1	LTR7B	86	0.031150616854657	194969	845	196.883	13.7395810375385	0.0713142662580865	201916.773	1	0.002	**	0.1017751	0.08221472;0.12416197	2.2e-16	***
LTR	ERV1	LTR1F	8	0.00289773180043321	194969	132	30.282	5.92769884640014	0.0109686392975898	201916.773	1	0.002	**	0.06060606	0.02652583;0.11592601	3.735e-07	***
LTR	ERV1	MER52A	203	0.0735299444359927	194969	1420	394.217	23.5422205228638	0.142791892146422	201916.773	1	0.002	**	0.1429577	0.1251529;0.1622535	2.2e-16	***
LTR	ERV1	LTR27B	21	0.00760654597613718	194969	150	33.295	5.71985067040144	0.012059997536928	201916.773	14	0.028	*	0.14	0.08879823;0.20601069	0.01391	*
LTR	ERV1	MER4D	124	0.0449148429067148	194969	1315	307.81	18.443374367454	0.111493853186418	201916.773	1	0.002	**	0.09429658	0.07904155;0.11139172	2.2e-16	***
LTR	ERV1	MER4D0	46	0.016661957852491	194969	444	99.532	10.1853186850838	0.0360521301950898	201916.773	1	0.002	**	0.1036036	0.07685409;0.13576894	5.558e-11	***
LTR	ERV1	MER101	35	0.0126775766268953	194969	364	79.928	8.44002666169071	0.0289512384181282	201916.773	1	0.002	**	0.09615385	0.06789129;0.13118673	7.91e-10	***
LTR	ERV1	LTR10G	15	0.00543324712581227	194969	116	27.935	5.27167578342652	0.0101185172306377	201916.773	5	0.01	**	0.1293103	0.07421602;0.20429569	0.004456	**
LTR	ERV1	LTR1F1	19	0.00688211302602888	194969	221	50.356	7.39242260100921	0.0182397728178268	201916.773	1	0.002	**	0.08597285	0.0525556;0.1310014	4.943e-08	***
LTR	ERV1	MER61D	32	0.0115909272017328	194969	267	60.775	7.81763970073389	0.0220137062714161	201916.773	1	0.002	**	0.1198502	0.08343976;0.16496392	1.021e-05	***
LTR	ERV1	MER51D	18	0.00651989655097472	194969	151	35.879	5.55853004455821	0.0129959649084679	201916.773	1	0.002	**	0.1192053	0.07220119;0.18184089	0.0003626	***
LTR	ERV1	MER57C1	31	0.0112287107266787	194969	187	44.486	6.60025509865849	0.016113562109259	201916.773	23	0.046	*	0.1657754	0.1155020;0.2269753	0.02018	*
LTR	ERV1	MER67D	29	0.0105042777765704	194969	1042	225.244	14.1694473158707	0.0815870877070973	201916.773	1	0.002	**	0.02783109	0.01871642;0.03972686	2.2e-16	***
LTR	ERV1	MER41A	369	0.133657879294982	194969	2558	607.85	24.3375803607881	0.220173284361666	201916.773	1	0.002	**	0.1442533	0.1308554;0.1584710	2.2e-16	***
LTR	ERV1	MER4A1_	54	0.0195596896529242	194969	400	92.908	9.95201379513607	0.0336528082643311	201916.773	1	0.002	**	0.135	0.1030691;0.1724485	1.409e-06	***
LTR	ERV1	LTR9	77	0.0278906685791697	194969	810	182.932	13.1840507885549	0.066260984214606	201916.773	1	0.002	**	0.09506173	0.07574946;0.11737765	2.2e-16	***
LTR	ERV1	MER66C	103	0.0373082969305776	194969	589	131.238	10.7726229584724	0.0475365657531567	201916.773	4	0.008	**	0.1748727	0.1450406;0.2080073	0.004725	**
LTR	ERV1	MER57B1	130	0.0470881417570397	194969	1010	220.223	14.0044062492629	0.0797683987858504	201916.773	1	0.002	**	0.1287129	0.1086707;0.1509466	4.378e-13	***
LTR	ERV1	LTR37A	180	0.0651989655097472	194969	1963	432.013	19.2874787838597	0.156482226037569	201916.773	1	0.002	**	0.09169638	0.07929207;0.10533533	2.2e-16	***
LTR	ERV1	MER66D	40	0.0144886590021661	194969	246	56.614	7.27914761424647	0.0205065235187157	201916.773	8	0.016	*	0.1626016	0.1187775;0.2147668	0.01219	*
LTR	ERV1	PRIMA4_LTR	34	0.0123153601518411	194969	334	69.077	7.92223660545638	0.0250208274473156	201916.773	1	0.002	**	0.1017964	0.0715325;0.1393399	4.599e-07	***
LTR	ERV1	MER83C	14	0.00507103065075812	194969	151	33.82	5.50744332080975	0.0122501611863314	201916.773	1	0.002	**	0.09271523	0.05161955;0.15066698	3.421e-05	***
LTR	ERV1	PrimLTR79	18	0.00651989655097472	194969	141	30.239	5.2416938440121	0.0109530639891625	201916.773	11	0.022	*	0.1276596	0.07744599;0.19423597	0.01016	*
LTR	ERV1	MER110A	61	0.0220952049783032	194969	635	140.701	11.1593965397387	0.0509642202565941	201916.773	1	0.002	**	0.09606299	0.07427824;0.12168553	2.2e-16	***
LTR	ERV1	LTR9D	57	0.0206463390780866	194969	724	174.247	13.4944466759883	0.0631151341287607	201916.773	1	0.002	**	0.07872928	0.06017153;0.10080207	2.2e-16	***
LTR	ERV1	LTR06	8	0.00289773180043321	194969	98	21.188	4.54855420384822	0.00767464267344736	201916.773	2	0.004	**	0.08163265	0.0359030;0.1545251	0.000528	***
LTR	ERV1	LTR19C	23	0.00833097892624548	194969	129	27.974	5.40023022532248	0.0101326436731648	201916.773	212	0.424	ns	0.1782946	0.1165096;0.2554200	0.3362	ns
LTR	ERV1	LTR59	8	0.00289773180043321	194969	114	25.845	4.80417058971214	0.00936148479777454	201916.773	1	0.002	**	0.07017544	0.03078199;0.13359563	1.499e-05	***
LTR	ERV1	MER31A	192	0.0695455632103971	194969	1349	306.86	17.0538920846602	0.111149747535117	201916.773	1	0.002	**	0.1423277	0.1241073;0.1621211	4.835e-15	***
LTR	ERV1	LTR78	359	0.13003571454444	194969	4812	1060.895	31.1446619015998	0.384273647302574	201916.773	1	0.002	**	0.07460515	0.06733714;0.08239417	2.2e-16	***
LTR	ERV1	MER34A	165	0.059765718383935	194969	1464	328.497	16.9594107389559	0.118987025405864	201916.773	1	0.002	**	0.1127049	0.09695395;0.13002800	2.2e-16	***
LTR	ERV1	LTR10B1	19	0.00688211302602888	194969	171	40.172	5.93461335182298	0.0145509602358754	201916.773	1	0.002	**	0.1111111	0.06823641;0.16806732	6.11e-05	***
LTR	ERV1	HERV-Fc2_LTR	1	0.000362216475054151	194969	4	1.27254901960784	0.499736052678587	0.000460938220215969	201916.773	385	0.77	ns	0.25	0.006309463;0.805879550	1	ns
LTR	ERV1	MER41G	18	0.00651989655097472	194969	114	28.012	5.24932485291314	0.0101464078992169	201916.773	27	0.054	ns	0.1578947	0.09634672;0.23801543	0.02929	*
LTR	ERV1	MER41E	45	0.0162997413774368	194969	360	84.571	9.01155742184264	0.0306330095118046	201916.773	1	0.002	**	0.125	0.09265589;0.16366524	2.009e-07	***
LTR	ERV1	MER87B	30	0.0108664942516245	194969	202	45.818	6.68382746258082	0.0165960344540311	201916.773	14	0.028	*	0.1485149	0.1024999;0.2051772	0.007013	**
LTR	ERV1	LTR1C1	5	0.00181108237527076	194969	70	18.831	4.42357400831126	0.00682089844174472	201916.773	1	0.002	**	0.07142857	0.02359846;0.15887242	6.294e-05	***
LTR	ERV1	LTR19A	41	0.0148508754772202	194969	447	97.49	9.4714100115879	0.0353124841530292	201916.773	1	0.002	**	0.0917226	0.06662641;0.12237330	2.258e-12	***
LTR	ERV1	MER4CL34	103	0.0373082969305776	194969	896	199.37	14.014903407356	0.0722150986315462	201916.773	1	0.002	**	0.1149554	0.09480512;0.13767581	2.2e-16	***
LTR	ERV1	HERV1_LTRc	0	0	194969	34	7.457	2.63193428452879	0.00270104825447881	201916.773	1	0.002	**	0	0.0000000;0.1028179	0.0005139	***
LTR	ERV1	LTR7Y	21	0.00760654597613718	194969	257	59.287	7.45870385946936	0.0214747281565355	201916.773	1	0.002	**	0.08171206	0.05129184;0.12219390	4.404e-10	***
LTR	ERV1	LOR1a	48	0.0173863908025993	194969	808	183.743	13.0195414458213	0.0665547417758749	201916.773	1	0.002	**	0.05940594	0.04412245;0.07799518	2.2e-16	***
LTR	ERV1	LTR12B	25	0.00905541187635378	194969	171	36.582	6.1386447167888	0.013250603090431	201916.773	31	0.062	ns	0.1461988	0.09690093;0.20820951	0.0316	*
LTR	ERV1	LTR54	195	0.0706322126355595	194969	1113	261.861	14.9344808318775	0.0948503683741551	201916.773	1	0.002	**	0.1752022	0.1533018;0.1988341	1.232e-06	***
LTR	ERV1	MER51A	194	0.0702699961605054	194969	941	218.034	14.3115220596436	0.0789755069219568	201916.773	46	0.092	ns	0.2061637	0.1807366;0.2334441	0.06372	ns
LTR	ERV1	LTR43	42	0.0152130919522744	194969	424	88.291	8.7131072090981	0.0319804547990061	201916.773	1	0.002	**	0.0990566	0.07232712;0.13153345	2.388e-09	***
LTR	ERV1	LTR48	71	0.0257173697288447	194969	975	222.19	14.3568805811019	0.0804808785922819	201916.773	1	0.002	**	0.07282051	0.05730821;0.09096885	2.2e-16	***
LTR	ERV1	LTR12D	47	0.0170241743275451	194969	490	115.493	11.9529420572436	0.0418334673534291	201916.773	1	0.002	**	0.09591837	0.07133013;0.12550715	2.127e-15	***
LTR	ERV1	MER92A	13	0.00470881417570397	194969	151	31.467	5.32590614602589	0.011397865820529	201916.773	1	0.002	**	0.08609272	0.04663875;0.14272146	7.81e-05	***
LTR	ERV1	LTR2C	41	0.0148508754772202	194969	291	62.611	7.62967174201426	0.0226787357196155	201916.773	3	0.006	**	0.1408935	0.1030417;0.1862473	0.001636	**
LTR	ERV1	LTR17	61	0.0220952049783032	194969	843	195.776	14.0935606733165	0.0709132926202015	201916.773	1	0.002	**	0.07236062	0.05579897;0.09198282	2.2e-16	***
LTR	ERV1	MER50C	14	0.00507103065075812	194969	85	17.211	4.28752397799264	0.006234107752157	201916.773	275	0.55	ns	0.1647059	0.09307652;0.26088109	0.4991	ns
LTR	ERV1	MER57D	53	0.01919747317787	194969	452	98.967	9.50590728301476	0.0358474778866842	201916.773	1	0.002	**	0.1172566	0.08907841;0.15055697	2.796e-08	***
LTR	ERV1	LTR73	20	0.00724432950108303	194969	217	50.946	6.9679003749792	0.0184534805381088	201916.773	1	0.002	**	0.0921659	0.05720913;0.13875216	8.323e-08	***
LTR	ERV1	LTR45	21	0.00760654597613718	194969	174	40.745	6.2596452102462	0.0147585102760814	201916.773	1	0.002	**	0.1206897	0.07628375;0.17855470	0.0002183	***
LTR	ERV1	MER92C	9	0.00325994827548736	194969	128	29.03	5.17589508103573	0.010515144270822	201916.773	1	0.002	**	0.0703125	0.03265363;0.12927939	3.835e-06	***
LTR	ERV1	LTR24	52	0.0188352567028159	194969	308	77.378	8.01606969613996	0.0280275864067401	201916.773	1	0.002	**	0.1688312	0.1287363;0.2154320	0.0006152	***
LTR	ERV1	LTR24C	44	0.0159375249023827	194969	382	94.913	9.30031864652641	0.0343790522968147	201916.773	1	0.002	**	0.1151832	0.08495128;0.15153134	1.015e-10	***
LTR	ERV1	MER84	34	0.0123153601518411	194969	358	75.867	8.32181251672757	0.0274802773129333	201916.773	1	0.002	**	0.09497207	0.06666994;0.13018279	5.936e-09	***
LTR	ERV1	LTR15	31	0.0112287107266787	194969	264	61.249	7.7652622813591	0.0221853968805917	201916.773	1	0.002	**	0.1174242	0.08119468;0.16251884	3.582e-06	***
LTR	ERV1	MER4C	91	0.0329616992299278	194969	668	147.291	11.3736396407957	0.053351226827201	201916.773	1	0.002	**	0.1362275	0.1111197;0.1645989	4.096e-08	***
LTR	ERV1	LTR1B0	6	0.00217329885032491	194969	92	23.879	5.01692420996456	0.00864936720781808	201916.773	1	0.002	**	0.06521739	0.02430775;0.13656210	3.593e-06	***
LTR	ERV1	LTR27	32	0.0115909272017328	194969	315	76.17	8.56016216998114	0.0275900289048747	201916.773	1	0.002	**	0.1015873	0.07052891;0.14037918	3.661e-10	***
LTR	ERV1	LTR28	9	0.00325994827548736	194969	139	36.788	6.39562037334611	0.0133252196842921	201916.773	1	0.002	**	0.0647482	0.03003192;0.11935315	3.112e-09	***
LTR	ERV1	LTR9A1	35	0.0126775766268953	194969	479	114.302	10.5400136569118	0.0414020675316396	201916.773	1	0.002	**	0.07306889	0.05141994;0.10015841	2.2e-16	***
LTR	ERV1	LTR72B	11	0.00398438122559566	194969	163	38.205	5.73601576679115	0.0138384804294439	201916.773	1	0.002	**	0.06748466	0.03416699;0.11753915	2.574e-08	***
LTR	ERV1	LTR21A	14	0.00507103065075812	194969	94	19.675	4.31787204755063	0.00712660914669043	201916.773	108	0.216	ns	0.1489362	0.08388568;0.23724740	0.1643	ns
LTR	ERV1	LTR37B	206	0.0746165938611552	194969	2032	449.756	20.5525392803632	0.162909032954455	201916.773	1	0.002	**	0.101378	0.08859069;0.11532790	2.2e-16	***
LTR	ERV1	MER39B	119	0.043103760531444	194969	1186	263.488	16.0732761503748	0.0954396945790682	201916.773	1	0.002	**	0.1003373	0.08382395;0.11886169	2.2e-16	***
LTR	ERV1	EUTREP7	27	0.00977984482646209	194969	275	61.063	7.29467225057049	0.0221180246162316	201916.773	1	0.002	**	0.09818182	0.06570403;0.13963031	1.265e-07	***
LTR	ERV1	LTR45B	41	0.0148508754772202	194969	444	105.728	9.72175542422914	0.0382964234745253	201916.773	1	0.002	**	0.09234234	0.06708225;0.12318597	2.57e-15	***
LTR	ERV1	MER41D	46	0.016661957852491	194969	472	110.618	10.2386965433549	0.0400676620375401	201916.773	1	0.002	**	0.09745763	0.07223697;0.12785199	2.02e-14	***
LTR	ERV1	MER34	141	0.0510725229826353	194969	1330	292.648	16.4113201000842	0.106001926991647	201916.773	1	0.002	**	0.106015	0.08997853;0.12381539	2.2e-16	***
LTR	ERV1	LTR1F2	15	0.00543324712581227	194969	135	31.759	6.16692386445217	0.0115036330312448	201916.773	3	0.006	**	0.1111111	0.0635377;0.1766329	0.0003449	***
LTR	ERV1	LTR1E	27	0.00977984482646209	194969	296	72.587	9.23079837493155	0.0262922072747557	201916.773	1	0.002	**	0.09121622	0.06097426;0.12993817	1.732e-11	***
LTR	ERV1	LTR26B	9	0.00325994827548736	194969	138	32.504	5.58472677694918	0.0117734843051601	201916.773	1	0.002	**	0.06521739	0.03025273;0.12019216	1.76e-07	***
LTR	ERV1	LTR38C	8	0.00289773180043321	194969	127	30.019	5.51044499146885	0.0108733763646506	201916.773	1	0.002	**	0.06299213	0.0275853;0.1203479	3.132e-07	***
LTR	ERV1	LTR71A	25	0.00905541187635378	194969	166	39.253	6.10821588528937	0.0142180832953006	201916.773	8	0.016	*	0.1506024	0.09989499;0.21424130	0.007942	**
LTR	ERV1	LTR2B	38	0.0137642260520578	194969	326	73.71	8.49517910747431	0.0266989763762415	201916.773	1	0.002	**	0.1165644	0.08382212;0.15646965	5.577e-07	***
LTR	ERV1	MER66A	39	0.0141264425271119	194969	331	80.81	8.36802987111805	0.029270713349126	201916.773	1	0.002	**	0.1178248	0.08514102;0.15753611	1.284e-08	***
LTR	ERV1	MER48	20	0.00724432950108303	194969	193	45.335	6.52221697847552	0.01642108389658	201916.773	1	0.002	**	0.1036269	0.06445601;0.15550088	5.279e-06	***
LTR	ERV1	LTR21B	6	0.00217329885032491	194969	36	6.96192384769539	2.58701198281145	0.00252172351570766	201916.773	446	0.892	ns	0.1666667	0.06372013;0.32811593	0.8341	ns
LTR	ERV1	LTR36	59	0.0213707720281949	194969	484	113.124	10.2817478250703	0.0409753765240258	201916.773	1	0.002	**	0.1219008	0.09410532;0.15441221	6.689e-10	***
LTR	ERV1	MER110	43	0.0155753084273285	194969	784	168.013	12.3789365079989	0.0608570766232731	201916.773	1	0.002	**	0.05484694	0.03997378;0.07317054	2.2e-16	***
LTR	ERV1	LTR26D	16	0.00579546360086642	194969	196	47.263	6.72257569864587	0.0171194372604844	201916.773	1	0.002	**	0.08163265	0.04737977;0.12918198	1.228e-08	***
LTR	ERV1	LTR1D1	28	0.0101420613015162	194969	311	75.44	9.34953548652626	0.0273256108780852	201916.773	1	0.002	**	0.09003215	0.06066057;0.12749108	7.048e-12	***
LTR	ERV1	MER67B	74	0.0268040191540072	194969	482	108.534	9.79759342067412	0.0393128029035273	201916.773	1	0.002	**	0.153527	0.1225152;0.1888612	0.0001036	***
LTR	ERV1	PABL_B	41	0.0148508754772202	194969	377	79.236	8.74475698774842	0.0287005846173907	201916.773	1	0.002	**	0.1087533	0.07918169;0.14463526	2.561e-07	***
LTR	ERV1	LOR1b	76	0.0275284521041155	194969	1101	243.049	15.39316564416	0.0880363520454364	201916.773	1	0.002	**	0.06902816	0.05476845;0.08564014	2.2e-16	***
LTR	ERV1	LTR34	40	0.0144886590021661	194969	264	68.857	7.97697832410142	0.0249411398228037	201916.773	1	0.002	**	0.1515152	0.1105033;0.2005552	2.379e-05	***
LTR	ERV1	MER83	87	0.0315128333297112	194969	466	105.325	9.62891951836189	0.0381504502350785	201916.773	34	0.068	ns	0.1866953	0.1523263;0.2250973	0.04598	*
LTR	ERV1	LTR27D	10	0.00362216475054151	194969	273	62.135	7.57734723971333	0.0225063206774897	201916.773	1	0.002	**	0.03663004	0.01770282;0.06633057	2.2e-16	***
LTR	ERV1	MER34C2	72	0.0260795862038989	194969	590	134.547	11.654167092101	0.0487351400691109	201916.773	1	0.002	**	0.1220339	0.09672097;0.15120044	6.823e-11	***
LTR	ERV1	MER57E2	12	0.00434659770064982	194969	76	17.992	4.04379627185746	0.00651699881917429	201916.773	88	0.176	ns	0.1578947	0.08433773;0.25957124	0.1364	ns
LTR	ERV1	LTR10E	40	0.0144886590021661	194969	288	67.862	8.12643802628156	0.0245807344301248	201916.773	1	0.002	**	0.1388889	0.1011130;0.1842913	5.262e-05	***
LTR	ERV1	LTR75_1	19	0.00688211302602888	194969	129	32.895	5.57629537148725	0.0119151109469063	201916.773	10	0.02	*	0.1472868	0.09106673;0.22041415	0.004444	**
LTR	ERV1	LTR65	99	0.035859431030361	194969	462	101.609	9.43658667994781	0.0368044538137773	201916.773	411	0.822	ns	0.2142857	0.1777185;0.2545562	0.8223	ns
LTR	ERV1	LTR2	82	0.0297017509544404	194969	854	199.114	14.0771150868766	0.0721223712139323	201916.773	1	0.002	**	0.09601874	0.07709515;0.11778152	2.2e-16	***
LTR	ERV1	tot	12027	4.35637754547628	194969	134544	25263.834	137.776960827763	9.15097689783322	201916.773	1	0.002	**	0.08939083	0.08787147;0.09092791	2.2e-16	***
LTR	ERV1	MER61C	28	0.0101420613015162	194969	312	65.616	8.00716295941694	0.0237671962271532	201916.773	1	0.002	**	0.08974359	0.06046338;0.12709093	1.869e-08	***
LTR	ERV1	LTR38	14	0.00507103065075812	194969	237	57.28	7.32360807493378	0.0207477596911018	201916.773	1	0.002	**	0.05907173	0.03266793;0.09712692	1.404e-13	***
LTR	ERV1	LTR1C	7	0.00253551532537906	194969	65	18.477	4.34238728435492	0.00669267380957556	201916.773	4	0.008	**	0.1076923	0.04440866;0.20938160	0.0008589	***
LTR	ERV1	LTR60	4	0.00144886590021661	194969	42	10.032	2.85080744756694	0.00363375567774325	201916.773	26	0.052	ns	0.0952381	0.02656357;0.22622487	0.02881	*
LTR	ERV1	HERV1_LTRe	2	0.000724432950108303	194969	31	6.56713426853707	2.45460327460776	0.00237872422595682	201916.773	27	0.054	ns	0.06451613	0.007910983;0.214216157	0.0466	*
LTR	ERV1	LTR7	123	0.0445526264316606	194969	2350	522.58	22.3649679586578	0.189287085533798	201916.773	1	0.002	**	0.05234043	0.04368608;0.06213085	2.2e-16	***
LTR	ERV1	MER67A	67	0.0242685038286281	194969	476	108.589	9.51317925719791	0.0393327248096552	201916.773	1	0.002	**	0.1407563	0.1107774;0.1752809	2.351e-06	***
LTR	ERV1	MER34C	20	0.00724432950108303	194969	198	40.654	6.03578617205038	0.0147255485768515	201916.773	1	0.002	**	0.1010101	0.06279867;0.15168665	0.0001364	***
LTR	ERV1	LTR28C	32	0.0115909272017328	194969	227	58.298	8.23899733445018	0.0211164960627069	201916.773	1	0.002	**	0.1409692	0.09846261;0.19314125	2.676e-05	***
LTR	ERV1	MER57A1	83	0.0300639674294946	194969	1058	234.876	15.1781751538517	0.0850759567948189	201916.773	1	0.002	**	0.07844991	0.06296649;0.09632416	2.2e-16	***
LTR	ERV1	LTR38A1	13	0.00470881417570397	194969	167	37.009	5.78899226389456	0.0134052695252791	201916.773	1	0.002	**	0.07784431	0.04209901;0.12943749	9.316e-07	***
LTR	ERV1	MER65B	21	0.00760654597613718	194969	198	44.855	6.3148913571694	0.016247219988554	201916.773	1	0.002	**	0.1060606	0.06686232;0.15754854	1.816e-05	***
LTR	ERV1	LTR7C	34	0.0123153601518411	194969	320	78.542	8.46876354351425	0.0284492063837032	201916.773	1	0.002	**	0.10625	0.07471125;0.14530145	4.24e-10	***
LTR	ERV1	LTR35A	22	0.00796876245119133	194969	93	22.733	4.60466219324652	0.00823426712740602	201916.773	490	0.98	ns	0.2365591	0.1545752;0.3359611	1	ns
LTR	ERV1	LTR30	9	0.00325994827548736	194969	145	29.06	5.59962103679845	0.0105260107650736	201916.773	1	0.002	**	0.06206897	0.02877193;0.11455502	5.634e-06	***
LTR	ERV1	LTR1C3	0	0	194969	66	15.063	3.84809548203249	0.00545606676374068	201916.773	1	0.002	**	0	0.00000000;0.05435885	6.175e-08	***
LTR	ERV1	MER52C	39	0.0141264425271119	194969	381	102.608	10.9709935146594	0.0371663080723564	201916.773	1	0.002	**	0.1023622	0.07380712;0.13727047	1.355e-15	***
LTR	ERV1	LTR76	35	0.0126775766268953	194969	188	44.282	6.5966652175165	0.0160396699483479	201916.773	99	0.198	ns	0.1861702	0.1332332;0.2492849	0.1217	ns
LTR	ERV1	LTR8B	154	0.0557813371583393	194969	1611	391.558	19.8781734014415	0.141828758539253	201916.773	1	0.002	**	0.0955928	0.08167128;0.11100724	2.2e-16	***
LTR	ERV1	LTR10B	12	0.00434659770064982	194969	79	19.349	4.36259455269811	0.00700852657582278	201916.773	50	0.1	ns	0.1518987	0.08102782;0.25030743	0.06585	ns
LTR	ERV1	LTR54B	98	0.0354972145553068	194969	861	193.656	13.0835332705979	0.0701453936930867	201916.773	1	0.002	**	0.1138211	0.09337708;0.13694977	2.2e-16	***
LTR	ERV1	MER4A1	208	0.0753410268112635	194969	2254	482.916	21.5474647519665	0.174920131267251	201916.773	1	0.002	**	0.09228039	0.08064623;0.10498648	2.2e-16	***
LTR	Gypsy	MamGypsy2-I	171	0.0619390172342599	194969	2287	485.808	21.2350197094814	0.175967661313107	201916.773	1	0.002	**	0.07477044	0.06432227;0.08632284	2.2e-16	***
LTR	Gypsy	MamGypLTR3a	101	0.0365838639804693	194969	1326	295.743	16.2853972983518	0.10712298698194	201916.773	1	0.002	**	0.07616893	0.06246608;0.09178373	2.2e-16	***
LTR	Gypsy	X1_LR	1	0.000362216475054151	194969	15	3.31729785056295	1.55356466962613	0.00120157993413562	201916.773	112	0.224	ns	0.06666667	0.00168643;0.31948457	0.2162	ns
LTR	Gypsy	MamGypLTR1d	61	0.0220952049783032	194969	751	165.798	11.7282030484958	0.0600547671310282	201916.773	1	0.002	**	0.08122503	0.06269801;0.10311630	2.2e-16	***
LTR	Gypsy	tot	1342	0.486094509522671	194969	18029	3764.096	54.5631553515916	1.36341758488543	201916.773	1	0.002	**	0.07443563	0.07064538;0.07836382	2.2e-16	***
LTR	Gypsy	MamGypLTR2b	58	0.0210085555531408	194969	890	191.684	12.896529163479	0.06943110280428	201916.773	1	0.002	**	0.06516854	0.04985354;0.08343412	2.2e-16	***
LTR	Gypsy	LTR81AB	13	0.00470881417570397	194969	266	56.507	6.81266198804574	0.0204677663558849	201916.773	1	0.002	**	0.04887218	0.02627564;0.08212304	9.306e-14	***
LTR	Gypsy	LTR104_Mam	169	0.0612145842841516	194969	1971	424.225	18.6480058752437	0.153661284129847	201916.773	1	0.002	**	0.08574328	0.07375231;0.09898270	2.2e-16	***
LTR	Gypsy	LTR81	15	0.00543324712581227	194969	325	66.875	7.4949015035922	0.0242232267692464	201916.773	1	0.002	**	0.04615385	0.02605876;0.07498204	3.316e-16	***
LTR	Gypsy	MamGypsy2-LTR	123	0.0445526264316606	194969	904	181.476	12.710349207515	0.0657335970269272	201916.773	1	0.002	**	0.1360619	0.1143737;0.1601522	4.68e-07	***
LTR	Gypsy	MamGypLTR1b	115	0.0416548946312274	194969	1214	267.341	15.2794692702718	0.0968353146574519	201916.773	1	0.002	**	0.09472817	0.07884067;0.11260888	2.2e-16	***
LTR	Gypsy	MamGypLTR3	63	0.0228196379284115	194969	675	150.987	11.4609853496628	0.0546899789190012	201916.773	1	0.002	**	0.09333333	0.07246519;0.11783407	2.2e-16	***
LTR	Gypsy	LTR81C	46	0.016661957852491	194969	728	156.104	12.5270951186663	0.0565434406218532	201916.773	1	0.002	**	0.06318681	0.04662844;0.08338590	2.2e-16	***
LTR	Gypsy	MamGypLTR4	51	0.0184730402277617	194969	712	157.744	11.5902026210415	0.057137475640942	201916.773	1	0.002	**	0.07162921	0.05379441;0.09310662	2.2e-16	***
LTR	Gypsy	MamGyp-int	45	0.0162997413774368	194969	684	142.202	10.6624989981188	0.0515079071856504	201916.773	1	0.002	**	0.06578947	0.04838848;0.08704402	2.2e-16	***
LTR	Gypsy	LTR81B	86	0.031150616854657	194969	1157	249.896	15.1733785102533	0.0905164482501322	201916.773	1	0.002	**	0.07433016	0.05988136;0.09098529	2.2e-16	***
LTR	Gypsy	MamGypLTR1c	85	0.0307884003796029	194969	1139	249.341	14.659113500093	0.0903154181064772	201916.773	1	0.002	**	0.07462687	0.06004120;0.09145259	2.2e-16	***
LTR	Gypsy	LTR81A	61	0.0220952049783032	194969	854	183.577	12.7301267522019	0.0664946138410159	201916.773	1	0.002	**	0.07142857	0.05507440;0.09081047	2.2e-16	***
LTR	Gypsy	MamGypLTR2c	73	0.0264418026789531	194969	1037	224.035	13.8373135487437	0.0811491679887568	201916.773	1	0.002	**	0.07039537	0.05558129;0.08770074	2.2e-16	***
LTR	Gypsy	MamGypLTR1a	88	0.0318750498047653	194969	1094	238.934	14.8804257691462	0.0865458312505886	201916.773	1	0.002	**	0.08043876	0.06501141;0.09816517	2.2e-16	***
RC?	tot	tot	113	0.0409304616811191	194969	435	92.251	8.91254354449012	0.0334148320402205	201916.773	989	0.026	*	0.2597701	0.2191675;0.3036749	0.01879	*
RC?	Helitron?	tot	113	0.0409304616811191	194969	435	92.251	8.91254354449012	0.0334148320402205	201916.773	989	0.026	*	0.2597701	0.2191675;0.3036749	0.01879	*
RC?	Helitron?	Helitron2Na_Mam	113	0.0409304616811191	194969	435	92.251	8.91254354449012	0.0334148320402205	201916.773	989	0.026	*	0.2597701	0.2191675;0.3036749	0.01879	*
SINE?	tot	tot	4	0.00144886590021661	194969	5	1.51780415430267	0.708981176960534	0.000549773670594061	201916.773	674	0.656	ns	0.8	0.2835821;0.9949492	0.03215	*
SINE?	tRNA	tot	4	0.00144886590021661	194969	5	1.51780415430267	0.708981176960534	0.000549773670594061	201916.773	674	0.656	ns	0.8	0.2835821;0.9949492	0.03215	*
SINE?	tRNA	CRP1	4	0.00144886590021661	194969	5	1.51780415430267	0.708981176960534	0.000549773670594061	201916.773	674	0.656	ns	0.8	0.2835821;0.9949492	0.03215	*
Satellite	tot	tot	409	0.148146538297148	194969	6330	2091.972	81.2354628005308	0.757746723751983	201916.773	1	0.002	**	0.06461295	0.05867944;0.07095137	2.2e-16	***
Satellite	acro	tot	5	0.00181108237527076	194969	61	11.75	3.68443687353645	0.00425604358188628	201916.773	35	0.07	ns	0.08196721	0.02715136;0.18101191	0.03292	*
Satellite	acro	ACRO1	5	0.00181108237527076	194969	61	11.75	3.68443687353645	0.00425604358188628	201916.773	35	0.07	ns	0.08196721	0.02715136;0.18101191	0.03292	*
Satellite	telo	tot	20	0.00724432950108303	194969	367	97.135	10.4682548382889	0.035183897304385	201916.773	1	0.002	**	0.05449591	0.03360161;0.08291215	2.2e-16	***
Satellite	telo	REP522	4	0.00144886590021661	194969	243	68.652	8.997769493372	0.0248668854454176	201916.773	1	0.002	**	0.01646091	0.004502791;0.041607809	2.2e-16	***
Satellite	telo	TAR1	18	0.00651989655097472	194969	124	28.536	5.7277841711705	0.0103362093321453	201916.773	32	0.064	ns	0.1451613	0.08835905;0.21968270	0.02464	*
Satellite	centr	tot	189	0.0684589137852346	194969	1815	1110.453	69.9353182572278	0.402224371373308	201916.773	1	0.002	**	0.1041322	0.09045357;0.11910488	2.2e-16	***
Satellite	centr	GSATX	0	0	194969	56	12.389	4.9345748579821	0.00448749990944588	201916.773	1	0.002	**	0	0.0000000;0.0637501	1.118e-06	***
Satellite	centr	HSAT4	5	0.00181108237527076	194969	100	42.008	8.98947978176417	0.0152159896840748	201916.773	1	0.002	**	0.05	0.01643188;0.11283491	2.2e-16	***
Satellite	centr	SST1	48	0.0173863908025993	194969	609	96.974	10.7587673585349	0.0351255804519013	201916.773	1	0.002	**	0.07881773	0.0586833;0.1031444	4.803e-09	***
Satellite	centr	GSAT	2	0.000724432950108303	194969	39	26.222	10.8070119601816	0.00949804040886996	201916.773	2	0.004	**	0.05128205	0.006271972;0.173244781	4.035e-16	***
Satellite	centr	ALR_Alpha	134	0.0485370076572563	194969	844	884.274	67.7768147718718	0.320298611262035	201916.773	1	0.002	**	na	na	na	na
Satellite	centr	GSATII	0	0	194969	167	50.977	9.06634819922937	0.0184647092488355	201916.773	1	0.002	**	0	0.00000000;0.02184692	2.2e-16	***
Satellite	Satellite	CER	0	0	194969	72	54.51	24.370223794783	0.0197444200552018	201916.773	1	0.002	**	0	0.00000000;0.04994408	2.2e-16	***
Satellite	Satellite	HSAT5	0	0	194969	260	58.234	6.90513757465592	0.0210933142083034	201916.773	1	0.002	**	0	0.00000000;0.01408782	2.2e-16	***
Satellite	Satellite	LSAU	7	0.00253551532537906	194969	129	8.71	2.90315833676504	0.00315490549772166	201916.773	362	0.724	ns	0.05426357	0.02209233;0.10860854	0.7245	ns
Satellite	Satellite	SATR1	10	0.00362216475054151	194969	670	207.225	18.2136243266163	0.0750603090430965	201916.773	1	0.002	**	0.01492537	0.00717989;0.02727655	2.2e-16	***
Satellite	Satellite	(CATTC)n	2	0.000724432950108303	194969	2	3.83823529411765	3.66851299794604	0.00139027205866373	201916.773	240	0.48	ns	na	na	na	na
Satellite	Satellite	HSATI	1	0.000362216475054151	194969	45	14.376	3.69300179559424	0.00520722404537848	201916.773	1	0.002	**	0.02222222	0.0005624597;0.1177043314	1.079e-06	***
Satellite	Satellite	(GAATG)n	2	0.000724432950108303	194969	18	14.3420260782347	8.91382038650395	0.00519491813119289	201916.773	14	0.028	*	0.1111111	0.01375122;0.34712044	8.47e-10	***
Satellite	Satellite	tot	195	0.0706322126355595	194969	4087	889.509	40.5224133657533	0.322194814508943	201916.773	1	0.002	**	0.04771226	0.04138034;0.05470028	2.2e-16	***
Satellite	Satellite	D20S16	2	0.000724432950108303	194969	269	59.656	6.90748705227721	0.0216083860358305	201916.773	1	0.002	**	0.007434944	0.0009016779;0.0265980136	2.2e-16	***
Satellite	Satellite	SAR	1	0.000362216475054151	194969	1	2.05622489959839	1.37842367223723	0.000744798535051106	201916.773	120	0.24	ns	na	na	na	na
Satellite	Satellite	HSAT6	0	0	194969	17	4.24193548387097	1.8341792182095	0.00153649891837487	201916.773	1	0.002	**	0	0.0000000;0.1950643	0.01065	*
Satellite	Satellite	BSR_Beta	24	0.00869319540129963	194969	1870	236.594	16.6883091912771	0.0856982446989619	201916.773	1	0.002	**	0.01283422	0.008239969;0.019036461	2.2e-16	***
Satellite	Satellite	SATR2	8	0.00289773180043321	194969	418	120.981	13.34446378517	0.0438213113685263	201916.773	1	0.002	**	0.01913876	0.008298082;0.037361420	2.2e-16	***
Satellite	Satellite	MSR1	142	0.0514347394576895	194969	316	119.748	9.69104805541756	0.0433746984547845	201916.773	994	0.016	*	0.4493671	0.3936417;0.5060505	0.01069	*
Unknown	tot	tot	966	0.34990111490231	194969	6436	1363.335	33.7727608343525	0.493822398017951	201916.773	1	0.002	**	0.1500932	0.1414497;0.1590551	2.2e-16	***
Unknown	Unknown	UCON84	7	0.00253551532537906	194969	103	21.532	4.38864856604358	0.00779924514086599	201916.773	1	0.002	**	0.06796117	0.02775869;0.13502238	0.0001388	***
Unknown	Unknown	EUTREP6	0	0	194969	14	2.88510638297872	1.44975907416444	0.00104503306419879	201916.773	1	0.002	**	0	0.0000000;0.2316358	0.08953	ns
Unknown	Unknown	UCON4	42	0.0152130919522744	194969	138	30.54	5.09807712675969	0.0110620911481538	201916.773	987	0.03	*	0.3043478	0.2289424;0.3883671	0.02362	*
Unknown	Unknown	UCON15	6	0.00217329885032491	194969	48	9.958	2.85664075382194	0.00360695165858924	201916.773	108	0.216	ns	0.125	0.04728376;0.25246051	0.2113	ns
Unknown	Unknown	UCON57	2	0.000724432950108303	194969	22	4.40020060180542	1.88401646277513	0.00159382515151711	201916.773	147	0.294	ns	0.09090909	0.01120559;0.29161274	0.2874	ns
Unknown	Unknown	MARE11	1	0.000362216475054151	194969	13	2.7470775770457	1.36748116924173	0.000995036756657791	201916.773	178	0.356	ns	0.07692308	0.001945628;0.360297435	0.3246	ns
Unknown	Unknown	UCON61	1	0.000362216475054151	194969	16	3.33093525179856	1.534057413885	0.00120651962554009	201916.773	122	0.244	ns	0.0625	0.001581112;0.302320738	0.2202	ns
Unknown	Unknown	UCON5	12	0.00434659770064982	194969	118	24.19	4.46630136106464	0.00876201653155992	201916.773	4	0.008	**	0.1016949	0.05366117;0.17090325	0.004109	**
Unknown	Unknown	UCON24	2	0.000724432950108303	194969	23	5.29979879275654	2.13083154218883	0.00191967443720852	201916.773	78	0.156	ns	0.08695652	0.01070997;0.28037934	0.1362	ns
Unknown	Unknown	UCON93	7	0.00253551532537906	194969	27	5.47690763052209	2.08523617969947	0.0019838261761249	201916.773	826	0.352	ns	0.2592593	0.1111446;0.4628487	0.4728	ns
Unknown	Unknown	UCON80_AMi	40	0.0144886590021661	194969	220	47.068	6.35214339618728	0.0170488050478488	201916.773	152	0.304	ns	0.1818182	0.1331849;0.2392463	0.2849	ns
Unknown	Unknown	MARE9	4	0.00144886590021661	194969	23	5.04112337011033	2.04990790806604	0.00182597793743447	201916.773	417	0.834	ns	0.173913	0.04950765;0.38781189	0.8019	ns
Unknown	Unknown	UCON25	6	0.00217329885032491	194969	49	10.438	2.91112188522409	0.00378081556661523	201916.773	75	0.15	ns	0.122449	0.04628903;0.24769297	0.161	ns
Unknown	Unknown	UCON92	2	0.000724432950108303	194969	19	3.7940876656473	1.7786734647899	0.0013742810602972	201916.773	238	0.476	ns	0.1052632	0.01301216;0.33137666	0.4001	ns
Unknown	Unknown	UCON28c	10	0.00362216475054151	194969	65	13.725	3.52814722238497	0.00497142112011823	201916.773	185	0.37	ns	0.1538462	0.07632158;0.26478351	0.2906	ns
Unknown	Unknown	UCON71_Crp	54	0.0195596896529242	194969	276	57.739	6.56688685778908	0.0209140170531516	201916.773	305	0.61	ns	0.1956522	0.1505326;0.2474396	0.6569	ns
Unknown	Unknown	UCON31	22	0.00796876245119133	194969	115	25.045	4.55386788485489	0.00907171161773122	201916.773	287	0.574	ns	0.1913043	0.1239454;0.2751860	0.5723	ns
Unknown	Unknown	UCON63	2	0.000724432950108303	194969	14	3.12962962962963	1.5281992885642	0.00113360341266947	201916.773	379	0.758	ns	0.1428571	0.01779452;0.42812916	0.7485	ns
Unknown	Unknown	EUTREP2	128	0.0463637088069314	194969	819	181.732	12.459993074935	0.065826324444541	201916.773	1	0.002	**	0.1562882	0.1320809;0.1829983	3.504e-06	***
Unknown	Unknown	UCON59	5	0.00181108237527076	194969	43	9.53	2.81051578878308	0.00345192300726606	201916.773	65	0.13	ns	0.1162791	0.03885231;0.25083243	0.1014	ns
Unknown	Unknown	UCON87	0	0	194969	6	1.80617283950617	0.943764347906205	0.000654225559264473	201916.773	1	0.002	**	0	0.0000000;0.4592581	0.1879	ns
Unknown	Unknown	UCON35	36	0.0130397931019494	194969	170	35.377	5.2830655666745	0.0128141322379907	201916.773	608	0.788	ns	0.2117647	0.1529429;0.2809165	0.9247	ns
Unknown	Unknown	Eulor4	1	0.000362216475054151	194969	31	6.763	2.47122195238265	0.00244967002079123	201916.773	8	0.016	*	0.03225806	0.0008163701;0.1670211162	0.007892	**
Unknown	Unknown	UCON20	5	0.00181108237527076	194969	46	9.986	2.97769553021639	0.00361709371989076	201916.773	66	0.132	ns	0.1086957	0.03624837;0.23569670	0.07569	ns
Unknown	Unknown	UCON94	4	0.00144886590021661	194969	29	5.59177532597793	1.98256774338266	0.00202543314787051	201916.773	303	0.606	ns	0.137931	0.03889483;0.31664061	0.6378	ns
Unknown	Unknown	UCON71	5	0.00181108237527076	194969	17	3.5655737704918	1.62915843579171	0.00129150956269308	201916.773	861	0.282	ns	0.2941176	0.1031355;0.5595827	0.3765	ns
Unknown	Unknown	UCON66	12	0.00434659770064982	194969	64	14.154	3.49835997612059	0.00512681198791646	201916.773	332	0.664	ns	0.1875	0.1008152;0.3046229	0.6512	ns
Unknown	Unknown	UCON68	3	0.00108664942516245	194969	12	2.60106951871658	1.27662183471319	0.000942150232440317	201916.773	723	0.558	ns	0.25	0.05486064;0.57185846	0.7306	ns
Unknown	Unknown	UCON96	4	0.00144886590021661	194969	17	3.84842319430315	1.69172391134339	0.00139396228395713	201916.773	658	0.688	ns	0.2352941	0.06810774;0.49899327	1	ns
Unknown	Unknown	UCON22	6	0.00217329885032491	194969	37	8.08108108108108	2.61957186309601	0.00292710070381598	201916.773	272	0.544	ns	0.1621622	0.06192572;0.32013708	0.5504	ns
Unknown	Unknown	UCON67	0	0	194969	20	4.02222222222222	1.73511614001014	0.00145691515521781	201916.773	1	0.002	**	0	0.0000000;0.1684335	0.02157	*
Unknown	Unknown	UCON48	35	0.0126775766268953	194969	195	44.217	6.33640758324944	0.0160161258774694	201916.773	78	0.156	ns	0.1794872	0.1283184;0.2406777	0.1238	ns
Unknown	Unknown	UCON64	3	0.00108664942516245	194969	15	3.18267223382046	1.53231726332616	0.00115281631778717	201916.773	596	0.812	ns	0.2	0.04331201;0.48089113	1	ns
Unknown	Unknown	UCON47	27	0.00977984482646209	194969	155	31.982	5.33649268285402	0.0115844073051819	201916.773	196	0.392	ns	0.1741935	0.1180446;0.2432291	0.3717	ns
Unknown	Unknown	UCON1	20	0.00724432950108303	194969	241	49.912	6.41087789271917	0.0180789487029028	201916.773	1	0.002	**	0.08298755	0.0514275;0.1252582	2.595e-07	***
Unknown	Unknown	UCON28b	13	0.00470881417570397	194969	75	16.14	3.7283106496509	0.005846173907374	201916.773	245	0.49	ns	0.1733333	0.09565062;0.27814872	0.4818	ns
Unknown	Unknown	UCON60	6	0.00217329885032491	194969	38	8.103	2.55125457371465	0.00293504009736379	201916.773	265	0.53	ns	0.1578947	0.06022973;0.31253361	0.552	ns
Unknown	Unknown	UCON85	7	0.00253551532537906	194969	28	6.212	2.21132221667173	0.00225008874303639	201916.773	731	0.542	ns	0.25	0.1069080;0.4487155	0.6549	ns
Unknown	Unknown	UCON103	1	0.000362216475054151	194969	14	3.13435897435897	1.54514506750317	0.00113531645924665	201916.773	143	0.286	ns	0.07142857	0.001806781;0.338684490	0.3313	ns
Unknown	Unknown	UCON16	5	0.00181108237527076	194969	37	7.988	2.5831237927224	0.00289338520273256	201916.773	163	0.326	ns	0.1351351	0.04537199;0.28774780	0.3171	ns
Unknown	Unknown	UCON56	2	0.000724432950108303	194969	15	3.26501035196687	1.50857904177452	0.00118264054070476	201916.773	325	0.65	ns	0.1333333	0.01657591;0.40460270	0.5475	ns
Unknown	Unknown	UCON6	28	0.0101420613015162	194969	97	19.977	4.03469326588152	0.00723599852215678	201916.773	982	0.04	*	0.2886598	0.2011330;0.3895165	0.05837	ns
Unknown	Unknown	tot	966	0.34990111490231	194969	6436	1363.335	33.7727608343525	0.493822398017951	201916.773	1	0.002	**	0.1500932	0.1414497;0.1590551	2.2e-16	***
Unknown	Unknown	UCON65	1	0.000362216475054151	194969	33	7.25725725725726	2.46231819769466	0.00262869814228488	201916.773	2	0.004	**	0.03030303	0.0007669121;0.1575939723	0.00516	**
Unknown	Unknown	UCON101	21	0.00760654597613718	194969	210	41.576	5.75041661893217	0.0150595121668514	201916.773	1	0.002	**	0.1	0.06297387;0.14879411	0.0001769	***
Unknown	Unknown	UCON18	3	0.00108664942516245	194969	34	7.881	2.53993903279002	0.00285462803990177	201916.773	35	0.07	ns	0.08823529	0.0185795;0.2367753	0.06416	ns
Unknown	Unknown	UCON12A	1	0.000362216475054151	194969	24	5.35175879396985	2.17051867766465	0.00193849520569182	201916.773	22	0.044	*	0.04166667	0.001054352;0.211201683	0.02752	*
Unknown	Unknown	UCON76	32	0.0115909272017328	194969	140	28.958	5.17967808508068	0.0104890646846181	201916.773	749	0.506	ns	0.2285714	0.1619003;0.3070803	0.5313	ns
Unknown	Unknown	UCON12	8	0.00289773180043321	194969	59	11.996	3.26567736444503	0.0043451488347496	201916.773	150	0.3	ns	0.1355932	0.06040351;0.24980403	0.2564	ns
Unknown	Unknown	UCON9	8	0.00289773180043321	194969	49	9.376	2.75067086184265	0.00339614167010772	201916.773	384	0.768	ns	0.1632653	0.07322276;0.29657136	0.7189	ns
Unknown	Unknown	EUTREP14	23	0.00833097892624548	194969	382	82.818	8.48580490495067	0.0299980440310347	201916.773	1	0.002	**	0.06020942	0.03854678;0.08897653	2.2e-16	***
Unknown	Unknown	UCON26	50	0.0181108237527076	194969	206	43.866	5.99966999426134	0.0158889878947254	201916.773	860	0.284	ns	0.2427184	0.1858382;0.3071620	0.307	ns
Unknown	Unknown	UCON27	13	0.00470881417570397	194969	102	21.664	4.46060545229019	0.00784705771557313	201916.773	31	0.062	ns	0.127451	0.06964188;0.20808057	0.03879	*
Unknown	Unknown	UCON17	4	0.00144886590021661	194969	33	7.343	2.51747665107121	0.00265975557632263	201916.773	139	0.278	ns	0.1212121	0.03403288;0.28201623	0.2095	ns
Unknown	Unknown	MamRep564	125	0.0452770593817689	194969	788	177.59	12.0808048509131	0.0643260238048668	201916.773	1	0.002	**	0.1586294	0.1338027;0.1860407	3.893e-06	***
Unknown	Unknown	UCON19	3	0.00108664942516245	194969	30	7.136	2.46365045685737	0.00258477676598642	201916.773	59	0.118	ns	0.1	0.02111714;0.26528845	0.08662	ns
Unknown	Unknown	UCON75	0	0	194969	22	4.94383149448345	1.96118319434421	0.00179073721719349	201916.773	1	0.002	**	0	0.0000000;0.1543725	0.007935	**
Unknown	Unknown	UCON70	13	0.00470881417570397	194969	59	13.411	3.40847424762118	0.00485768514695122	201916.773	516	0.972	ns	0.220339	0.1228636;0.3472574	1	ns
Unknown	Unknown	UCON88	9	0.00325994827548736	194969	33	8.404	2.53084752389177	0.00304406725635509	201916.773	694	0.616	ns	0.2727273	0.1329964;0.4552384	0.8419	ns
Unknown	Unknown	UCON41	77	0.0278906685791697	194969	579	119.443	10.3779792567461	0.043264222429893	201916.773	1	0.002	**	0.1329879	0.1063964;0.1633883	5.747e-06	***
Unknown	Unknown	UCON28a	13	0.00470881417570397	194969	129	26.007	4.75852861655728	0.00942016386673331	201916.773	2	0.004	**	0.1007752	0.05475866;0.16616275	0.002909	**
RC	tot	tot	248	0.0898296858134295	194969	1796	401.86	18.4011141239057	0.145560312665261	201916.773	1	0.002	**	0.1380846	0.1224521;0.1549094	2.2e-16	***
RC	Helitron	tot	248	0.0898296858134295	194969	1796	401.86	18.4011141239057	0.145560312665261	201916.773	1	0.002	**	0.1380846	0.1224521;0.1549094	2.2e-16	***
RC	Helitron	Helitron1Na_Mam	29	0.0105042777765704	194969	326	72.859	8.31337664437449	0.0263907301559704	201916.773	1	0.002	**	0.08895706	0.0603860;0.1252571	2.361e-10	***
RC	Helitron	Helitron1Nb_Mam	34	0.0123153601518411	194969	359	79.4	8.3015007628088	0.0287599881192996	201916.773	1	0.002	**	0.09470752	0.06648164;0.12982727	4.307e-10	***
RC	Helitron	Helitron3Na_Mam	195	0.0706322126355595	194969	1111	250.431	14.5475382752502	0.0907102340642862	201916.773	1	0.002	**	0.1755176	0.1535813;0.1991868	4.86e-05	***
