# Supplementary material for: Transposable elements generate regulatory novelty in a tissue-specific fashion
Source: BMC Genomics. 2018 Jun 18;19:468. doi: 10.1186/s12864-018-4850-3 (PMC6006921; doi:10.1186/s12864-018-4850-3)
Supplement: Supplementary file 2 — It contains two folders “TE_PIPELINE_SUMMARY_STATISTICS_ACTIVE” “TE_PIPELINE_SUMMARY_STATISTICS_REPRESSED”. In each of the two folders are included multiple spreadsheets (txt format) with the summary statistics of the TE analysis pipeline for ACTIVE and REPRESSED regions respectively. (ZIP 3922 kb) [file 12864_2018_4850_MOESM2_ESM.zip › Supplemental_File_S1/TE_PIPELINE_SUMMARY_STATISTICS_ACTIVE/E079_15_coreMarks_dense_no_header_ACTIVE.bed.shuffle-rm.nonTE-no_low.boot-1000.stats.tab.txt]

#Script TE-analysis_Shuffle_bed.pl, v4.3
#Aggregated results + stats
#Features in input file (counts):
	237240
#With 1000 bootstraps for exp (expected); sd = standard deviation; nb = number; len = length; avg = average
#Two tests are made (permutation and binomial) to assess how significant the difference between observed and random, so two pvalues are given
#For the two tailed permutation test:
#if rank is < 500 and pvalue is not "ns", there are significantly fewer observed values than expected 
#if rank is > 500 and pvalue is not "ns", there are significantly higher observed values than expected 
#The binomial test is done with binom.test from R, two sided

#Level_(tot_means_all)	#	#	#COUNTS	#	#	#	#	#	#	#	#	#	#	#	#	#
#Rclass	Rfam	Rname	obs_hits	%_obs_(%of_features)	obs_tot_hits	nb_of_trials(nb_of_TE_in_genome)	exp_avg_hits	exp_sd	%_exp_(%of_features)	exp_tot_hits(avg)	obs_rank_in_exp	2-tailed_permutation-test_pvalue(obs.vs.exp)	significance	binomal_test_proba	binomial_test_95%_confidence_interval	binomial_test_pval	significance

age	cat.2	tot	162663	68.5647445624684	162663	4687922	168713.22	114.028514425569	71.1149974709155	168713.22	1	0.002	**	0.03469832	0.03453283;0.03486438	2.2e-16	***
age	cat.2	Ancient	133209	56.149468892261	162663	2716717	134538.142	155.141189323225	56.70972095768	168713.22	1	0.002	**	0.04903308	0.04877660;0.04929052	0.0001987	***
age	cat.2	LineageSpe	106413	44.8545776428933	162663	1971205	128249.112	199.139337982057	54.0588062721295	168713.22	1	0.002	**	0.05398373	0.05366866;0.05430011	2.2e-16	***
age	cat.1	01_Human	1622	0.683695835440904	162663	10400	3158.929	80.6247127331522	1.33153304670376	168713.22	1	0.002	**	0.1559615	0.1490375;0.1630788	2.2e-16	***
age	cat.1	06_Boreotheria/Eutheria?	142	0.0598549991569718	162663	2965	666.609	23.9217969929387	0.280985078401619	168713.22	1	0.002	**	0.04789207	0.04048682;0.05620491	2.2e-16	***
age	cat.1	04_Primates/Glires	1875	0.790338897319171	162663	9067	2053.283	39.8457098266751	0.865487691788906	168713.22	1	0.002	**	0.2067939	0.1984975;0.2152790	6.635e-06	***
age	cat.1	07_Eutheria+Metatheria	26997	11.3796155791603	162663	189643	30266.389	135.905923708642	12.757709070983	168713.22	1	0.002	**	0.142357	0.1407872;0.1439377	2.2e-16	***
age	cat.1	07_Eutheria	82544	34.7934581015006	162663	1469955	105656.332	187.590719530722	44.5356314280897	168713.22	1	0.002	**	0.0561541	0.05578247;0.05652748	2.2e-16	***
age	cat.1	10_Amniota/Theria	603	0.254172989377845	162663	2529	543.298	20.3437721444442	0.229007755859046	168713.22	1001	0.002	**	0.2384342	0.2219391;0.2555370	0.004271	**
age	cat.1	07_Eutheria/03_Primates	4	0.0016860563142809	162663	21	4.313824419778	1.90570663620659	0.00181833772541646	168713.22	568	0.868	ns	0.1904762	0.05446357;0.41906604	1	ns
age	cat.1	02_Hominidae	1651	0.69591974371944	162663	10036	3010.795	66.371018427376	1.26909248018884	168713.22	1	0.002	**	0.1645078	0.1573028;0.1719079	2.2e-16	***
age	cat.1	07_Metatheria	3	0.00126454223571067	162663	59	15.044	3.36859190336429	0.00634125779801045	168713.22	1	0.002	**	0.05084746	0.01061128;0.14148724	7.018e-05	***
age	cat.1	15_Euteleostomi	14	0.00590119709998314	162663	73	16.505	3.64159803331398	0.00695708986680155	168713.22	292	0.584	ns	0.1917808	0.1090062;0.3007886	0.5762	ns
age	cat.1	02_Haplorrhini	324	0.136570561456753	162663	4342	1065.16	31.1582290131393	0.44897993592986	168713.22	1	0.002	**	0.07461999	0.06697687;0.08284101	2.2e-16	***
age	cat.1	07_Eutheria + Transfert Opossum?	76	0.032035069971337	162663	890	223.82	14.3119681536968	0.0943432810655876	168713.22	1	0.002	**	0.08539326	0.06786824;0.10571779	2.2e-16	***
age	cat.1	05_Boreotheria	10268	4.32810655875906	162663	118653	21617.552	124.885241800701	9.11210251222391	168713.22	1	0.002	**	0.08653806	0.08494419;0.08815216	2.2e-16	***
age	cat.1	16_Metazoa	135	0.0569044006069803	162663	491	111.2	9.522640425884	0.0468723655370089	168713.22	995	0.014	*	0.2749491	0.2358952;0.3167375	0.01301	*
age	cat.1	16_Vertebrata	2332	0.982970831225763	162663	8857	1912.335	39.3333431948886	0.80607612544259	168713.22	1001	0.002	**	0.2632946	0.2541450;0.2726001	2.2e-16	***
age	cat.1	07_Eutheria/Primates?	53	0.0223402461642219	162663	424	103.492	9.4508864798629	0.0436233350193896	168713.22	1	0.002	**	0.125	0.09505263;0.16029719	1.474e-09	***
age	cat.1	03_Euarchontoglires/Primates?	910	0.383577811498904	162663	13041	3055.355	54.3376992571507	1.28787514752993	168713.22	1	0.002	**	0.06977992	0.06546525;0.07428776	2.2e-16	***
age	cat.1	tot	162663	68.5647445624684	162663	4687922	168713.22	114.028514425569	71.1149974709155	168713.22	1	0.002	**	0.03469832	0.03453283;0.03486438	2.2e-16	***
age	cat.1	09_Theria	1580	0.665992244140954	162663	9723	2250.134	43.9801580067455	0.948463159669533	168713.22	1	0.002	**	0.1625013	0.1552190;0.1699863	2.2e-16	***
age	cat.1	10_Theria/Mammalia	16044	6.76277187658068	162663	104874	18472.987	106.961046631456	7.78662409374473	168713.22	1	0.002	**	0.1529836	0.1508098;0.1551766	2.2e-16	***
age	cat.1	03_Primates	97743	41.2000505816894	162663	1475760	110729.145	189.992534427377	46.6738935255438	168713.22	1	0.002	**	0.06623231	0.06583160;0.06663474	2.2e-16	***
age	cat.1	08_Eutheria/Theria	597	0.251643904906424	162663	2459	582.253	21.4125077113001	0.245427836789749	168713.22	769	0.466	ns	0.2427816	0.2259458;0.2602321	0.4915	ns
age	cat.1	13_Amniota/Euteleostemi?	23	0.00969482380711516	162663	191	43.533	6.2097884402347	0.0183497723823976	168713.22	1	0.002	**	0.1204188	0.07788815;0.17519214	0.0001938	***
age	cat.1	14_Tetrapoda	1593	0.671471927162367	162663	8931	1910.129	37.9353324546978	0.805146265385264	168713.22	1	0.002	**	0.1783675	0.1704778;0.1864675	2.2e-16	***
age	cat.1	12_Amniota	7685	3.23933569381217	162663	36530	7560.911	71.70534663284	3.18703043331647	168713.22	964	0.076	ns	0.210375	0.2062049;0.2145912	0.1093	ns
age	cat.1	03_Primates/Indep	3202	1.34968807958186	162663	25104	5883.844	76.0736147350634	2.48012308211094	168713.22	1	0.002	**	0.1275494	0.1234462;0.1317390	2.2e-16	***
age	cat.1	08_Eutheria/Theria?	37013	15.6015005901197	162663	259031	38820.08	151.777481873972	16.3632102512224	168713.22	1	0.002	**	0.1428902	0.1415446;0.1442439	2.2e-16	***
age	cat.1	11_Mammalia	72233	30.447226437363	162663	619071	64441.547	157.395785281005	27.1630193053448	168713.22	1001	0.002	**	0.1166797	0.1158809;0.1174820	2.2e-16	***
age	cat.1	02_Simiiformes	13818	5.82448153768336	162663	154323	26350.867	137.234239705503	11.1072614230315	168713.22	1	0.002	**	0.08953947	0.08811943;0.09097496	2.2e-16	***
age	cat.1	02_Hominoidea	7537	3.17695161018378	162663	64786	15811.139	134.745122089547	6.66461768673074	168713.22	1	0.002	**	0.1163369	0.1138774;0.1188307	2.2e-16	***
age	cat.1	04_Euarchontoglires	5145	2.1686899342438	162663	55401	11533.222	100.786033459704	4.86141544427584	168713.22	1	0.002	**	0.09286836	0.09046381;0.09531566	2.2e-16	***
age	cat.1	02_Catarrhini	2654	1.11869836452537	162663	30292	7801.104	97.5942612238231	3.28827516439049	168713.22	1	0.002	**	0.08761389	0.08445314;0.09085399	2.2e-16	***
DNA?	tot	tot	548	0.230989715056483	162663	4312	954.794	27.0577472396666	0.402459113134379	168713.22	1	0.002	**	0.1270872	0.1172850;0.1373976	2.2e-16	***
DNA?	PiggyBac?	tot	41	0.0172820772213792	162663	294	67.644	7.46491721246719	0.0285128983308043	168713.22	1	0.002	**	0.1394558	0.1019697;0.1843972	0.0001289	***
DNA?	PiggyBac?	EUTREP4	41	0.0172820772213792	162663	294	67.644	7.46491721246719	0.0285128983308043	168713.22	1	0.002	**	0.1394558	0.1019697;0.1843972	0.0001289	***
DNA?	hAT-Tip100?	tot	48	0.0202326757713708	162663	520	125.94	10.0238154849776	0.053085483055134	168713.22	1	0.002	**	0.09230769	0.06884511;0.12052247	2.2e-16	***
DNA?	hAT-Tip100?	Eutr16	48	0.0202326757713708	162663	520	125.94	10.0238154849776	0.053085483055134	168713.22	1	0.002	**	0.09230769	0.06884511;0.12052247	2.2e-16	***
DNA?	DNA?	Eulor12	9	0.00379362670713202	162663	60	13.467	3.29420138467015	0.00567653009610521	168713.22	104	0.208	ns	0.15	0.0709562;0.2657404	0.2147	ns
DNA?	DNA?	Eulor2C	5	0.00210757039285112	162663	38	8.114	2.65971390906581	0.0034201652335188	168713.22	167	0.334	ns	0.1315789	0.04413744;0.28086385	0.3202	ns
DNA?	DNA?	UCON83	1	0.000421514078570224	162663	50	9.981	2.85215248080705	0.00420713201820941	168713.22	1	0.002	**	0.02	0.000506228;0.106469546	0.0002961	***
DNA?	DNA?	Eulor6D	8	0.00337211262856179	162663	75	17.511	3.82943122977075	0.0073811330298432	168713.22	8	0.016	*	0.1066667	0.04718995;0.19940174	0.008824	**
DNA?	DNA?	tot	460	0.193896476142303	162663	3498	765.527	24.414203331756	0.322680408025628	168713.22	1	0.002	**	0.1315037	0.1204729;0.1431543	2.2e-16	***
DNA?	DNA?	UCON7	5	0.00210757039285112	162663	127	29.686	4.93596675108005	0.0125130669364357	168713.22	1	0.002	**	0.03937008	0.01290496;0.08948515	2.762e-09	***
DNA?	DNA?	Eulor6C	2	0.000843028157140449	162663	21	4.88465396188566	1.93927262624222	0.00205895041387863	168713.22	107	0.214	ns	0.0952381	0.01174932;0.30377441	0.1953	ns
DNA?	DNA?	MER133B	2	0.000843028157140449	162663	40	8.464	2.52845745408087	0.00356769516101838	168713.22	7	0.014	*	0.05	0.006113647;0.169196864	0.01032	*
DNA?	DNA?	Eulor6E	3	0.00126454223571067	162663	31	6.568	2.28880200424034	0.00276850446804923	168713.22	85	0.17	ns	0.09677419	0.02041986;0.25753906	0.129	ns
DNA?	DNA?	Eulor7	0	0	162663	12	2.51518438177874	1.25745871063951	0.00106018562711969	168713.22	1	0.002	**	0	0.0000000;0.2646485	0.08371	ns
DNA?	DNA?	Eulor2A	6	0.00252908447142135	162663	67	14.593	3.45677599799297	0.00615115494857528	168713.22	6	0.012	*	0.08955224	0.03357699;0.18479617	0.0109	*
DNA?	DNA?	Eulor6A	4	0.0016860563142809	162663	30	6.24024024024024	2.23479999202413	0.0026303491149217	168713.22	225	0.45	ns	0.1333333	0.0375535;0.3072184	0.3766	ns
DNA?	DNA?	MER123	4	0.0016860563142809	162663	46	10.486	2.92512569992477	0.00441999662788737	168713.22	10	0.02	*	0.08695652	0.02420307;0.20791732	0.02125	*
DNA?	DNA?	UCON100	0	0	162663	19	3.80510204081633	1.74461801614664	0.00160390408060037	168713.22	1	0.002	**	0	0.0000000;0.1764669	0.02104	*
DNA?	DNA?	Eulor5A	18	0.00758725341426404	162663	126	26.222	4.68857107216033	0.0110529421682684	168713.22	49	0.098	ns	0.1428571	0.086918;0.216349	0.07864	ns
DNA?	DNA?	UCON21	4	0.0016860563142809	162663	28	6.314	2.29928047238494	0.0026614398920924	168713.22	220	0.44	ns	0.1428571	0.04033563;0.32665267	0.3709	ns
DNA?	DNA?	Eulor6B	6	0.00252908447142135	162663	64	13.789	3.5012480257385	0.00581225762940482	168713.22	7	0.014	*	0.09375	0.03518733;0.19296910	0.01468	*
DNA?	DNA?	Eulor2B	10	0.00421514078570224	162663	57	12.149	3.14526496367027	0.00512097454054965	168713.22	304	0.608	ns	0.1754386	0.08747323;0.29905766	0.6272	ns
DNA?	DNA?	MER133A	4	0.0016860563142809	162663	54	11.634	3.00650679079276	0.00490389479008599	168713.22	4	0.008	**	0.07407407	0.02055097;0.17893343	0.007832	**
DNA?	DNA?	MER131	174	0.073343449671219	162663	1106	247.145	13.8418051774532	0.104175096948238	168713.22	1	0.002	**	0.1573237	0.136347;0.180141	4.648e-08	***
DNA?	DNA?	Eulor3	0	0	162663	37	8.58658658658659	2.6556289255543	0.00361936713310849	168713.22	1	0.002	**	0	0.00000000;0.09489059	0.0001052	***
DNA?	DNA?	UCON62	5	0.00210757039285112	162663	24	4.86158475426279	1.92919305395962	0.00204922641808413	168713.22	642	0.72	ns	0.2083333	0.07131862;0.42151284	1	ns
DNA?	DNA?	UCON2	20	0.00843028157140448	162663	135	29.97	5.02298022396368	0.0126327769347496	168713.22	24	0.048	*	0.1481481	0.09290294;0.21948973	0.0383	*
DNA?	DNA?	MER124	108	0.0455235204855842	162663	747	162.277	12.0015961150719	0.0684020401281403	168713.22	1	0.002	**	0.1445783	0.1201331;0.1718677	6.128e-07	***
DNA?	DNA?	Eulor10	4	0.0016860563142809	162663	39	9.14	2.72613863033996	0.00385263867813185	168713.22	40	0.08	ns	0.1025641	0.02866011;0.24220973	0.05765	ns
DNA?	DNA?	UCON14	10	0.00421514078570224	162663	98	22.193	4.2633234602745	0.00935466194570899	168713.22	2	0.004	**	0.1020408	0.05002763;0.17965966	0.002319	**
DNA?	DNA?	MER134	8	0.00337211262856179	162663	89	20.533	3.98356370349211	0.00865494857528242	168713.22	1	0.002	**	0.08988764	0.03960996;0.16945248	0.0009268	***
DNA?	DNA?	Eulor5B	5	0.00210757039285112	162663	43	9.12	2.74356103032666	0.00384420839656045	168713.22	90	0.18	ns	0.1162791	0.03885231;0.25083243	0.1384	ns
DNA?	DNA?	UCON58	44	0.0185466194570899	162663	235	52.786	6.70709990899113	0.0222500421514079	168713.22	102	0.204	ns	0.187234	0.1394643;0.2430821	0.1841	ns
Retroposon	tot	tot	1451	0.611616928005395	162663	5565	1564.127	41.7362286722673	0.659301551171809	168713.22	4	0.008	**	0.2607367	0.2492398;0.2724851	0.0007112	***
Retroposon	SVA	tot	1451	0.611616928005395	162663	5565	1564.127	41.7362286722673	0.659301551171809	168713.22	4	0.008	**	0.2607367	0.2492398;0.2724851	0.0007112	***
Retroposon	SVA	SVA_D	368	0.155117180913843	162663	1433	462.587	24.7959526993876	0.194986933063564	168713.22	1	0.002	**	0.2568039	0.2343531;0.2802561	5.539e-08	***
Retroposon	SVA	SVA_B	207	0.0872534142640364	162663	801	216.713	15.1575189718298	0.091347580509189	168713.22	275	0.55	ns	0.258427	0.2284217;0.2902219	0.4502	ns
Retroposon	SVA	SVA_E	208	0.0876749283426066	162663	686	179.417	12.456173861474	0.0756267914348339	168713.22	991	0.022	*	0.303207	0.2689915;0.3391256	0.01491	*
Retroposon	SVA	SVA_C	136	0.0573259146855505	162663	486	143.927	13.6580457318466	0.0606672567863767	168713.22	299	0.598	ns	0.2798354	0.2403391;0.3220343	0.4563	ns
Retroposon	SVA	SVA_A	380	0.160175349856685	162663	1186	297.957	16.5616254769403	0.125593070308548	168713.22	1001	0.002	**	0.3204047	0.2938989;0.3478043	9.521e-08	***
Retroposon	SVA	SVA_F	212	0.0893609846568875	162663	973	282.759	17.2809012655171	0.119186899342438	168713.22	1	0.002	**	0.2178828	0.1923162;0.2451689	3.461e-07	***
snRNA	tot	tot	1214	0.511718091384252	162663	4380	971.887	27.7091325563798	0.409664053279379	168713.22	1001	0.002	**	0.2771689	0.2639512;0.2906844	2.2e-16	***
snRNA	snRNA	U14	4	0.0016860563142809	162663	7	1.99647058823529	0.970100362593367	0.000841540460392554	168713.22	840	0.324	ns	0.5714286	0.1840516;0.9010117	0.1077	ns
snRNA	snRNA	U4	52	0.0219187320856517	162663	162	37.045	5.43475036331123	0.015614989040634	168713.22	996	0.012	*	0.3209877	0.2499032;0.3987628	0.00658	**
snRNA	snRNA	U2	242	0.102006407013994	162663	1087	234.101	13.048949155931	0.0986768673073681	168713.22	736	0.532	ns	0.2226311	0.1982180;0.2485553	0.5551	ns
snRNA	snRNA	U5	49	0.020654189849941	162663	214	46.468	5.82450864029756	0.0195869162030012	168713.22	705	0.594	ns	0.228972	0.1744553;0.2911607	0.6785	ns
snRNA	snRNA	U3	61	0.0257123587927837	162663	229	53.686	6.55930091003824	0.0226294048221211	168713.22	884	0.236	ns	0.2663755	0.2103002;0.3286090	0.2745	ns
snRNA	snRNA	U13	72	0.0303490136570561	162663	176	42.931	5.81205807085744	0.0180960209070983	168713.22	1001	0.002	**	0.4090909	0.3357047;0.4855927	1.548e-06	***
snRNA	snRNA	tot	1214	0.511718091384252	162663	4380	971.887	27.7091325563798	0.409664053279379	168713.22	1001	0.002	**	0.2771689	0.2639512;0.2906844	2.2e-16	***
snRNA	snRNA	U6	504	0.212443095599393	162663	1710	384.318	17.7108031593304	0.161995447647951	168713.22	1001	0.002	**	0.2947368	0.2732025;0.3169778	1.942e-11	***
snRNA	snRNA	U17	3	0.00126454223571067	162663	9	2.33670033670034	1.16936067185772	0.000984952089318975	168713.22	752	0.5	ns	0.3333333	0.07485463;0.70070494	0.7041	ns
snRNA	snRNA	U8	5	0.00210757039285112	162663	29	6.972	2.40228786513752	0.0029387961557916	168713.22	286	0.572	ns	0.1724138	0.05845608;0.35774755	0.516	ns
snRNA	snRNA	U1	46	0.0193896476142303	162663	204	42.713	5.558014260734	0.01800413083797	168713.22	740	0.524	ns	0.2254902	0.1700684;0.2890728	0.548	ns
snRNA	snRNA	U7	99	0.0417298937784522	162663	245	56.922	6.75125880821462	0.0239934243803743	168713.22	1001	0.002	**	0.4040816	0.3420904;0.4684231	2.168e-09	***
snRNA	snRNA	U13_	99	0.0417298937784522	162663	308	72.931	7.55667534980446	0.030741443264205	168713.22	1000	0.004	**	0.3214286	0.2695897;0.3767431	0.0007692	***
tot	tot	tot	162663	68.5647445624684	162663	4687922	168713.22	114.028514425569	71.1149974709155	168713.22	1	0.002	**	0.03469832	0.03453283;0.03486438	2.2e-16	***
rRNA	tot	tot	434	0.182937110099477	162663	1766	397.696	17.8070962449434	0.167634462991064	168713.22	984	0.036	*	0.2457531	0.2258259;0.2665284	0.04026	*
rRNA	rRNA	tot	434	0.182937110099477	162663	1766	397.696	17.8070962449434	0.167634462991064	168713.22	984	0.036	*	0.2457531	0.2258259;0.2665284	0.04026	*
rRNA	rRNA	SSU-rRNA_Hsa	18	0.00758725341426404	162663	80	16.098	3.75852664251866	0.00678553363682347	168713.22	740	0.524	ns	0.225	0.1391372;0.3320863	0.578	ns
rRNA	rRNA	LSU-rRNA_Hsa	117	0.0493171471927162	162663	411	95.137	8.76384824355352	0.0401015848929354	168713.22	996	0.012	*	0.2846715	0.2415155;0.3309596	0.01188	*
rRNA	rRNA	5S	301	0.126875737649637	162663	1275	287.322	15.2576246877131	0.121110268082954	168713.22	811	0.382	ns	0.2360784	0.2130062;0.2603740	0.3655	ns
tRNA	tot	tot	437	0.184201652335188	162663	1997	404.446	17.4942027863842	0.170479683021413	168713.22	975	0.054	ns	0.2188282	0.2008675;0.2376182	0.07038	ns
tRNA	tRNA	tRNA-Arg-AGA	11	0.00463665486427247	162663	41	9.623	2.65026317464792	0.00405622997808127	168713.22	774	0.456	ns	0.2682927	0.1422130;0.4294447	0.5834	ns
tRNA	tRNA	tRNA-His-CAY_	10	0.00421514078570224	162663	44	11.41	2.87753022228789	0.00480947563648626	168713.22	395	0.79	ns	0.2272727	0.1147335;0.3784429	0.7323	ns
tRNA	tRNA	tRNA-Thr-ACG_	1	0.000421514078570224	162663	12	2.97199170124481	1.38462248077275	0.00125273634346856	168713.22	141	0.282	ns	0.08333333	0.002107593;0.384796165	0.3156	ns
tRNA	tRNA	tRNA-Leu-TTA(m)	4	0.0016860563142809	162663	27	5.46046046046046	1.97280818440443	0.00230166095956013	168713.22	328	0.656	ns	0.1481481	0.0418874;0.3373109	0.6344	ns
tRNA	tRNA	tRNA-Arg-CGA_	2	0.000843028157140449	162663	2	1.16743119266055	0.397629536287522	0.00049208868346845	168713.22	435	0.87	ns	1	0.1581139;1.0000000	0.514	ns
tRNA	tRNA	tRNA-Lys-AAA	14	0.00590119709998314	162663	47	8.271	2.59157775790642	0.00348634294385433	168713.22	983	0.038	*	0.2978723	0.1733885;0.4489357	0.03485	*
tRNA	tRNA	tRNA-Thr-ACY	8	0.00337211262856179	162663	13	3.96352583586626	1.63527510699236	0.00167068194059445	168713.22	984	0.036	*	0.6153846	0.3157776;0.8614207	0.02899	*
tRNA	tRNA	tRNA-Ser-TCG	3	0.00126454223571067	162663	7	1.94617224880383	0.963139670756343	0.000820339002193487	168713.22	781	0.442	ns	0.4285714	0.09898828;0.81594843	0.406	ns
tRNA	tRNA	tRNA-Ser-TCA_	1	0.000421514078570224	162663	4	1.33636363636364	0.567441975677593	0.000563296086816573	168713.22	390	0.78	ns	0.25	0.006309463;0.805879550	1	ns
tRNA	tRNA	tRNA-Arg-CGY_	11	0.00463665486427247	162663	40	8.37	2.61379645954538	0.00352807283763278	168713.22	877	0.25	ns	0.275	0.1460090;0.4388829	0.3298	ns
tRNA	tRNA	tRNA-Cys-TGY	42	0.0177035912999494	162663	136	30.383	4.75003935498159	0.0128068622491991	168713.22	995	0.014	*	0.3088235	0.2324719;0.3937160	0.02292	*
tRNA	tRNA	tRNA-Glu-GAA	15	0.00632271117855336	162663	95	21.431	4.07551823070991	0.00903346821783848	168713.22	72	0.144	ns	0.1578947	0.09115258;0.24701826	0.1398	ns
tRNA	tRNA	tRNA-Ala-GCY	5	0.00210757039285112	162663	28	6.01103309929789	2.20552396945194	0.00253373507810567	168713.22	435	0.87	ns	0.1785714	0.06064291;0.36893335	0.8189	ns
tRNA	tRNA	tRNA-Met	10	0.00421514078570224	162663	50	10.054	2.78187397680463	0.00423790254594503	168713.22	584	0.836	ns	0.2	0.1003022;0.3371831	1	ns
tRNA	tRNA	tRNA-Gly-GGY	12	0.00505816894284269	162663	37	8.913	2.64923563494257	0.00375695498229641	168713.22	904	0.196	ns	0.3243243	0.1801386;0.4978533	0.2489	ns
tRNA	tRNA	tRNA-Thr-ACG	2	0.000843028157140449	162663	3	1.39446870451237	0.586658001649713	0.000587788191077547	168713.22	654	0.696	ns	0.6666667	0.09429932;0.99159624	0.6006	ns
tRNA	tRNA	tRNA-Ile-ATC	1	0.000421514078570224	162663	9	1.61710526315789	0.799849814277946	0.00068163263495106	168713.22	411	0.822	ns	0.1111111	0.002809137;0.482496515	1	ns
tRNA	tRNA	tRNA-Met_	15	0.00632271117855336	162663	48	7.924	2.50289602031097	0.00334007755859046	168713.22	1001	0.002	**	0.3125	0.1865963;0.4625136	0.01036	*
tRNA	tRNA	tRNA-Thr-ACA	7	0.00295059854999157	162663	25	5.40863453815261	2.11875704127957	0.00227981560367249	168713.22	846	0.312	ns	0.28	0.1207167;0.4938768	0.4654	ns
tRNA	tRNA	tRNA-Trp-TGG	8	0.00337211262856179	162663	13	3.60750507099391	1.57747612545173	0.00152061417593741	168713.22	986	0.032	*	0.6153846	0.3157776;0.8614207	0.01114	*
tRNA	tRNA	tRNA-Lys-AAG	20	0.00843028157140448	162663	73	17.374	3.59486398171712	0.00732338560107908	168713.22	801	0.402	ns	0.2739726	0.1760592;0.3909414	0.4919	ns
tRNA	tRNA	tRNA-Leu-TTG	5	0.00210757039285112	162663	26	3.44126659856997	1.55911884210982	0.00145054231941071	168713.22	892	0.22	ns	0.1923077	0.06554811;0.39350553	0.3793	ns
tRNA	tRNA	tRNA-Gln-CAG	14	0.00590119709998314	162663	79	16.4	3.48139628886458	0.00691283088855168	168713.22	301	0.602	ns	0.1772152	0.1004126;0.2794246	0.5804	ns
tRNA	tRNA	tRNA-Ile-ATT	17	0.00716573933569381	162663	53	12.821	3.08617619125731	0.00540423200134884	168713.22	932	0.14	ns	0.3207547	0.1991866;0.4631612	0.1986	ns
tRNA	tRNA	tRNA-Arg-AGG	4	0.0016860563142809	162663	20	4.86016096579477	1.90868117321684	0.00204862627119995	168713.22	451	0.902	ns	0.2	0.057334;0.436614	0.7982	ns
tRNA	tRNA	tRNA-Glu-GAG_	15	0.00632271117855336	162663	96	19.011	3.85509283166317	0.00801340414769853	168713.22	181	0.362	ns	0.15625	0.09017248;0.24458412	0.3698	ns
tRNA	tRNA	tRNA-Arg-CGG	2	0.000843028157140449	162663	17	1.66791044776119	0.797202525985341	0.00070304773552571	168713.22	687	0.63	ns	0.1176471	0.01457932;0.36440916	0.6804	ns
tRNA	tRNA	tRNA-Gln-CAA	6	0.00252908447142135	162663	24	5.66066066066066	2.04654358498774	0.0023860481624771	168713.22	671	0.662	ns	0.25	0.09773041;0.46711280	0.8129	ns
tRNA	tRNA	tRNA-Val-GTG	12	0.00505816894284269	162663	38	8.974	2.58534485282099	0.00378266734108919	168713.22	913	0.178	ns	0.3157895	0.1750253;0.4865271	0.2531	ns
tRNA	tRNA	tRNA-Tyr-TAC	9	0.00379362670713202	162663	34	6.937	2.4402839969942	0.00292404316304165	168713.22	839	0.326	ns	0.2647059	0.1288174;0.4436154	0.394	ns
tRNA	tRNA	tRNA-Tyr-TAT	2	0.000843028157140449	162663	5	1.51906158357771	0.706849434099487	0.000640305843693185	168713.22	608	0.788	ns	0.4	0.05274495;0.85336720	0.6432	ns
tRNA	tRNA	tRNA-Arg-CGA	2	0.000843028157140449	162663	8	2.01027397260274	0.948326365910915	0.000847358781235348	168713.22	637	0.73	ns	0.25	0.03185403;0.65085579	1	ns
tRNA	tRNA	tRNA-Ala-GCY_	3	0.00126454223571067	162663	82	4.00404858299595	1.75673081221156	0.00168776284901195	168713.22	411	0.822	ns	0.03658537	0.007609277;0.103215022	0.7997	ns
tRNA	tRNA	tRNA-Pro-CCA	6	0.00252908447142135	162663	9	2.56526429341963	1.23037576581545	0.00108129501492987	168713.22	927	0.15	ns	0.6666667	0.2992951;0.9251454	0.01957	*
tRNA	tRNA	tRNA-Leu-TTA	2	0.000843028157140449	162663	13	2.9717277486911	1.46740856350866	0.0012526250837511	168713.22	402	0.804	ns	0.1538462	0.01920667;0.45447106	0.7451	ns
tRNA	tRNA	tRNA-Val-GTY	10	0.00421514078570224	162663	29	6.323	2.2631378201057	0.00266523351879953	168713.22	963	0.078	ns	0.3448276	0.1793836;0.5433057	0.1137	ns
tRNA	tRNA	tRNA-Leu-CTG	5	0.00210757039285112	162663	16	4.14833501513623	1.78862702064031	0.00174858161150574	168713.22	773	0.458	ns	0.3125	0.1101700;0.5866206	0.5784	ns
tRNA	tRNA	tRNA-Met-i	8	0.00337211262856179	162663	40	8.509	2.53699731086878	0.00358666329455404	168713.22	518	0.968	ns	0.2	0.09052241;0.35647802	1	ns
tRNA	tRNA	tRNA-Thr-ACY_	3	0.00126454223571067	162663	12	2.35752979414951	1.20735955782735	0.000993731998882782	168713.22	763	0.478	ns	0.25	0.05486064;0.57185846	0.7141	ns
tRNA	tRNA	tRNA-Asn-AAT	1	0.000421514078570224	162663	2	1.00701754385965	0.0836231678314778	0.00042447207210405	168713.22	284	0.568	ns	0.5	0.01257912;0.98742088	1	ns
tRNA	tRNA	tot	437	0.184201652335188	162663	1997	404.446	17.4942027863842	0.170479683021413	168713.22	975	0.054	ns	0.2188282	0.2008675;0.2376182	0.07038	ns
tRNA	tRNA	tRNA-Gly-GGA	38	0.0160175349856685	162663	107	24.693	4.41590888167445	0.0104084471421345	168713.22	997	0.01	**	0.3551402	0.2650063;0.4535157	0.003832	**
tRNA	tRNA	tRNA-Asn-AAC	14	0.00590119709998314	162663	46	12.798	2.9829673303766	0.00539453717754173	168713.22	735	0.534	ns	0.3043478	0.1774268;0.4575487	0.7422	ns
tRNA	tRNA	tRNA-Ile-ATA	13	0.00547968302141291	162663	65	14.45	3.29763163109138	0.00609087843533974	168713.22	395	0.79	ns	0.2	0.1110158;0.3176880	0.7663	ns
tRNA	tRNA	tRNA-Leu-CTA_	2	0.000843028157140449	162663	7	1.98692033293698	0.913428994596411	0.000837514893330374	168713.22	613	0.778	ns	0.2857143	0.03669257;0.70957914	1	ns
tRNA	tRNA	tRNA-Phe-TTY	11	0.00463665486427247	162663	87	10.114	2.66910624144641	0.00426319339065925	168713.22	700	0.604	ns	0.1264368	0.06484043;0.21497840	0.7376	ns
tRNA	tRNA	tRNA-Ser-TCA(m)	3	0.00126454223571067	162663	31	6.594	2.19407793343308	0.00277946383409206	168713.22	78	0.156	ns	0.09677419	0.02041986;0.25753906	0.1286	ns
tRNA	tRNA	tRNA-Ala-GCA	2	0.000843028157140449	162663	40	2.6281779661017	1.31815388195899	0.00110781401369992	168713.22	485	0.97	ns	0.05	0.006113647;0.169196864	1	ns
tRNA	tRNA	tRNA-Leu-CTY	7	0.00295059854999157	162663	30	4.29292929292929	1.75526090779959	0.00180953013527622	168713.22	950	0.104	ns	0.2333333	0.09933786;0.42283652	0.1856	ns
tRNA	tRNA	tRNA-Leu-CTA	0	0	162663	1	1.02602230483271	0.159498325754688	0.000432482846414059	168713.22	1	0.002	**	na	na	na	na
tRNA	tRNA	tRNA-SeC(e)-TGA	2	0.000843028157140449	162663	3	1.42777777777778	0.603932919628419	0.000601828434403042	168713.22	682	0.64	ns	0.6666667	0.09429932;0.99159624	0.6079	ns
tRNA	tRNA	tRNA-Ser-TCY	8	0.00337211262856179	162663	15	3.58932238193018	1.58218790088996	0.00151294991651078	168713.22	974	0.056	ns	0.5333333	0.2658613;0.7873333	0.01324	*
tRNA	tRNA	tRNA-Val-GTA	3	0.00126454223571067	162663	12	2.96037539103233	1.38002990227324	0.00124783990517296	168713.22	652	0.7	ns	0.25	0.05486064;0.57185846	1	ns
tRNA	tRNA	tRNA-Gly-GGG	6	0.00252908447142135	162663	47	11.831	3.01753948516743	0.00498693306356432	168713.22	34	0.068	ns	0.1276596	0.04832222;0.25741418	0.06262	ns
tRNA	tRNA	tRNA-Ser-AGY	4	0.0016860563142809	162663	14	3.31659836065574	1.51138282973162	0.00139799290197932	168713.22	774	0.456	ns	0.2857143	0.08388932;0.58103526	0.7527	ns
tRNA	tRNA	tRNA-Glu-GAG	1	0.000421514078570224	162663	18	3.24640657084189	1.51486720015953	0.00136840607437274	168713.22	119	0.238	ns	0.05555556	0.001405556;0.272943600	0.2279	ns
tRNA	tRNA	tRNA-His-CAY	0	0	162663	1	1.03673469387755	0.188494768322212	0.000436998269211579	168713.22	1	0.002	**	na	na	na	na
tRNA	tRNA	tRNA-Pro-CCY	9	0.00379362670713202	162663	17	4.21515151515151	1.7985424745142	0.00177674570694298	168713.22	987	0.03	*	0.5294118	0.2781183;0.7701673	0.01959	*
tRNA	tRNA	tRNA-Gln-CAA_	2	0.000843028157140449	162663	34	7.63063063063063	2.43115687486495	0.00321641823918	168713.22	11	0.022	*	0.05882353	0.007204917;0.196773209	0.02138	*
tRNA	tRNA	tRNA-Asp-GAY	13	0.00547968302141291	162663	49	10.365	2.69871414900838	0.00436899342438037	168713.22	877	0.25	ns	0.2653061	0.1494707;0.4108171	0.3808	ns
tRNA	tRNA	tRNA-Pro-CCG	3	0.00126454223571067	162663	4	1.55284552845528	0.716579225310695	0.000654546252088722	168713.22	731	0.542	ns	0.75	0.1941204;0.9936905	0.306	ns
tRNA	tRNA	tRNA-Ala-GCG	4	0.0016860563142809	162663	11	1.96180555555556	0.968650901683257	0.000826928661083947	168713.22	854	0.296	ns	0.3636364	0.1092634;0.6920953	0.1166	ns
tRNA	tRNA	tRNA-Ser-TCA	1	0.000421514078570224	162663	1	1.02702702702703	0.16252863079261	0.000432906350964014	168713.22	217	0.434	ns	na	na	na	na
LINE	Penelope	tot	219	0.0923115832068791	162663	1097	238.061	13.2441944899525	0.100346063058506	168713.22	86	0.172	ns	0.1996354	0.1763563;0.2245374	0.1753	ns
LINE	Penelope	Penelope1_Vert	219	0.0923115832068791	162663	1097	238.061	13.2441944899525	0.100346063058506	168713.22	86	0.172	ns	0.1996354	0.1763563;0.2245374	0.1753	ns
LINE	L1-Tx1	tot	19	0.00800876749283426	162663	189	43.39	6.10812648929353	0.018289495869162	168713.22	1	0.002	**	0.1005291	0.06161752;0.15253307	5.75e-06	***
LINE	L1-Tx1	MARE6	19	0.00800876749283426	162663	189	43.39	6.10812648929353	0.018289495869162	168713.22	1	0.002	**	0.1005291	0.06161752;0.15253307	5.75e-06	***
LINE	RTE-X	tot	2353	0.991822626875738	162663	15596	3399.671	50.0508726082658	1.43300918900691	168713.22	1	0.002	**	0.150872	0.1452881;0.1565865	2.2e-16	***
LINE	RTE-X	L5	125	0.052689259821278	162663	737	174.638	12.388641347397	0.0736123756533468	168713.22	1	0.002	**	0.1696065	0.1431998;0.1986879	9.51e-06	***
LINE	RTE-X	L4_C_Mam	791	0.333417636149047	162663	5015	1122.305	29.1325364443208	0.473067357949756	168713.22	1	0.002	**	0.1577268	0.1477408;0.1681129	2.2e-16	***
LINE	RTE-X	L4_A_Mam	985	0.415191367391671	162663	6597	1476.348	35.4435204111998	0.622301466868993	168713.22	1	0.002	**	0.1493103	0.1407908;0.1581410	2.2e-16	***
LINE	RTE-X	L4_B_Mam	576	0.242792109256449	162663	3247	732.992	24.526873088584	0.308966447479346	168713.22	1	0.002	**	0.1773945	0.1643963;0.1909765	1.504e-11	***
LINE	L1	L1M2	596	0.251222390827854	162663	9096	2135.235	47.107057325308	0.900031613555893	168713.22	1	0.002	**	0.06552331	0.06052295;0.07080406	2.2e-16	***
LINE	L1	L1P	10	0.00421514078570224	162663	161	30.835	5.10115641759756	0.0129973866127129	168713.22	1	0.002	**	0.0621118	0.03018396;0.11125799	4.733e-06	***
LINE	L1	L1MEg1	76	0.032035069971337	162663	1013	226.332	14.3288901556643	0.095402124430956	168713.22	1	0.002	**	0.07502468	0.05956323;0.09300720	2.2e-16	***
LINE	L1	L1MB7	3367	1.41923790254594	162663	23185	5457.044	65.582918379584	2.30022087337717	168713.22	1	0.002	**	0.1452232	0.1407112;0.1498243	2.2e-16	***
LINE	L1	L1P2	132	0.0556398583712696	162663	1631	468.579	26.1280775304161	0.197512645422357	168713.22	1	0.002	**	0.08093194	0.06815292;0.09524202	2.2e-16	***
LINE	L1	L1MB1	321	0.135306019221042	162663	6197	1433.231	37.7187797435885	0.604127044343281	168713.22	1	0.002	**	0.05179926	0.04641280;0.05761234	2.2e-16	***
LINE	L1	L1MCb	57	0.0240263024785028	162663	2145	506.447	22.6785252277679	0.213474540549654	168713.22	1	0.002	**	0.02657343	0.02018718;0.03429321	2.2e-16	***
LINE	L1	L1M3b	28	0.0118023941999663	162663	564	139.344	12.5685174794656	0.0587354577642893	168713.22	1	0.002	**	0.04964539	0.03323900;0.07095473	2.2e-16	***
LINE	L1	L1MEh	209	0.0880964424211769	162663	3050	689.065	24.351340060924	0.290450598549992	168713.22	1	0.002	**	0.06852459	0.05981172;0.07807562	2.2e-16	***
LINE	L1	L1ME2	1190	0.501601753498567	162663	12799	3070.504	50.9883299765132	1.29426066430619	168713.22	1	0.002	**	0.09297601	0.08799890;0.09813908	2.2e-16	***
LINE	L1	L1PA16	839	0.353650311920418	162663	13973	3395.985	62.8099344281051	1.4314554881133	168713.22	1	0.002	**	0.06004437	0.05616146;0.06411171	2.2e-16	***
LINE	L1	L1MEd	1246	0.525206541898499	162663	16918	3875.614	56.4661972815191	1.63362586410386	168713.22	1	0.002	**	0.07364937	0.06975744;0.07768861	2.2e-16	***
LINE	L1	L1ME3A	1883	0.793711009947732	162663	15879	3722.696	56.1458987455535	1.56916877423706	168713.22	1	0.002	**	0.1185843	0.1135945;0.1237143	2.2e-16	***
LINE	L1	L1M4b	260	0.109593660428258	162663	4228	999.993	31.0509760573499	0.421511127971674	168713.22	1	0.002	**	0.0614948	0.05444019;0.06916245	2.2e-16	***
LINE	L1	L1M4	2003	0.844292699376159	162663	20125	4577.441	64.729888594663	1.92945582532457	168713.22	1	0.002	**	0.09952795	0.0954251;0.1037469	2.2e-16	***
LINE	L1	L1MC4	3513	1.4807789580172	162663	23685	5388.038	65.1313338313185	2.27113387287135	168713.22	1	0.002	**	0.1483217	0.1438176;0.1529123	2.2e-16	***
LINE	L1	L1MEf	710	0.299274995784859	162663	11271	2699.2	50.8868103487286	1.13775080087675	168713.22	1	0.002	**	0.06299352	0.05857725;0.06763714	2.2e-16	***
LINE	L1	L1MDa	453	0.190945877592312	162663	6954	1631.612	38.9795441335691	0.687747428764121	168713.22	1	0.002	**	0.06514236	0.05945364;0.07119891	2.2e-16	***
LINE	L1	L1ME3G	2964	1.24936772888214	162663	18628	4219.993	57.7075307920042	1.7787864609678	168713.22	1	0.002	**	0.1591153	0.1538892;0.1644481	2.2e-16	***
LINE	L1	L1MEj	191	0.0805091890069128	162663	2345	540.987	22.683592669072	0.22803363682347	168713.22	1	0.002	**	0.08144989	0.07069415;0.09326428	2.2e-16	***
LINE	L1	L1P4e	11	0.00463665486427247	162663	194	44.817	7.27106452862162	0.0188909964592817	168713.22	1	0.002	**	0.05670103	0.02864152;0.09918741	6.697e-11	***
LINE	L1	L1ME3E	463	0.195161018378014	162663	4540	1051.251	31.0192552004911	0.443117096611027	168713.22	1	0.002	**	0.1019824	0.09332744;0.11115300	2.2e-16	***
LINE	L1	L1MC2	546	0.230146686899342	162663	6382	1561.808	37.8848042676004	0.658324060023605	168713.22	1	0.002	**	0.08555312	0.07880307;0.09268466	2.2e-16	***
LINE	L1	L1PA2	325	0.136992075535323	162663	4918	1625.676	54.5982233226503	0.685245321193728	168713.22	1	0.002	**	0.06608377	0.05929816;0.07338980	2.2e-16	***
LINE	L1	L1MA2	538	0.226774574270781	162663	7417	1823.971	47.5858021637501	0.76882945540381	168713.22	1	0.002	**	0.07253607	0.06673471;0.07867600	2.2e-16	***
LINE	L1	L1M3e	61	0.0257123587927837	162663	810	178.559	14.5052722112314	0.0752651323554207	168713.22	1	0.002	**	0.07530864	0.05809180;0.09568877	2.2e-16	***
LINE	L1	L1MC5	2571	1.08371269600405	162663	14431	3299.115	51.7460474667237	1.39062341932221	168713.22	1	0.002	**	0.1781581	0.1719458;0.1845005	2.2e-16	***
LINE	L1	L1MEa	28	0.0118023941999663	162663	355	80.346	8.61048340248236	0.0338669701568032	168713.22	1	0.002	**	0.07887324	0.0530487;0.1119772	2.036e-13	***
LINE	L1	L1MCc	207	0.0872534142640364	162663	3179	749.412	25.0953787386051	0.315887708649469	168713.22	1	0.002	**	0.06511482	0.05678406;0.07425614	2.2e-16	***
LINE	L1	L1PB1	874	0.368403304670376	162663	13093	3348.425	61.7942303285825	1.4114082785365	168713.22	1	0.002	**	0.06675323	0.06253643;0.07116381	2.2e-16	***
LINE	L1	L1PA8	669	0.28199291856348	162663	8111	2039.972	48.0944309696069	0.859876917889058	168713.22	1	0.002	**	0.08248058	0.07658294;0.08868019	2.2e-16	***
LINE	L1	L1P4	207	0.0872534142640364	162663	3775	865.25	28.4396609388072	0.364715056482886	168713.22	1	0.002	**	0.05483444	0.04778676;0.06258081	2.2e-16	***
LINE	L1	L1M7	243	0.102427921092564	162663	3059	718.011	25.0337285789905	0.302651745068285	168713.22	1	0.002	**	0.07943772	0.07009702;0.08959172	2.2e-16	***
LINE	L1	L1PREC2	516	0.217501264542236	162663	7902	1980.377	48.5418291804107	0.834756786376665	168713.22	1	0.002	**	0.06529992	0.05995057;0.07097254	2.2e-16	***
LINE	L1	L1PA13	570	0.240263024785028	162663	9060	2160.038	49.6631753614988	0.91048642724667	168713.22	1	0.002	**	0.06291391	0.05800015;0.06811095	2.2e-16	***
LINE	L1	L1M2a1	18	0.00758725341426404	162663	120	31.565	6.17169870172425	0.0133050918900691	168713.22	7	0.014	*	0.15	0.09138957;0.22666714	0.003636	**
LINE	L1	L1MA9	1034	0.435845557241612	162663	16437	3712.953	59.0700945239388	1.56506196256955	168713.22	1	0.002	**	0.06290686	0.0592423;0.0667270	2.2e-16	***
LINE	L1	L1MA4	803	0.33847580509189	162663	10000	2368.757	48.9009125707307	0.998464424211769	168713.22	1	0.002	**	0.0803	0.07504646;0.08579947	2.2e-16	***
LINE	L1	L1PB3	272	0.114651829371101	162663	3601	889.785	31.766521479175	0.375056904400607	168713.22	1	0.002	**	0.07553457	0.06711209;0.08465354	2.2e-16	***
LINE	L1	HAL1b	487	0.205277356263699	162663	4340	1012.465	29.474727047668	0.426768251559602	168713.22	1	0.002	**	0.112212	0.1029698;0.1219796	2.2e-16	***
LINE	L1	L1MC1	1131	0.476732422862924	162663	13002	3177.767	54.0768806424707	1.33947352891587	168713.22	1	0.002	**	0.08698662	0.08219695;0.09196207	2.2e-16	***
LINE	L1	L1PA4	771	0.324987354577643	162663	11926	3505.74	74.1266292040664	1.47771876580678	168713.22	1	0.002	**	0.06464867	0.06030007;0.06921120	2.2e-16	***
LINE	L1	L1MD3	774	0.326251896813354	162663	5356	1306.771	33.8959214728335	0.550822373967291	168713.22	1	0.002	**	0.1445108	0.1351966;0.1542141	2.2e-16	***
LINE	L1	L1PBa	176	0.0741864778283595	162663	2167	596.82	27.9661528585128	0.251568032372281	168713.22	1	0.002	**	0.08121827	0.07005843;0.09352546	2.2e-16	***
LINE	L1	L1MA8	810	0.341426403641882	162663	11124	2530.724	50.1516800816784	1.06673579497555	168713.22	1	0.002	**	0.07281553	0.06805436;0.07780171	2.2e-16	***
LINE	L1	L1M3c	55	0.0231832743213623	162663	1070	243.692	15.5189553119394	0.102719608834935	168713.22	1	0.002	**	0.05140187	0.03895433;0.06638408	2.2e-16	***
LINE	L1	L1P4b	3	0.00126454223571067	162663	155	38.19	6.49400277733788	0.0160976226605969	168713.22	1	0.002	**	0.01935484	0.004009358;0.055519235	2.991e-15	***
LINE	L1	L1MC	936	0.39453717754173	162663	7862	1807.628	38.2509444425984	0.761940650817737	168713.22	1	0.002	**	0.1190537	0.1119737;0.1264174	2.2e-16	***
LINE	L1	L1M3de	22	0.00927330972854493	162663	499	110.358	10.792697453293	0.0465174506828528	168713.22	1	0.002	**	0.04408818	0.02783285;0.06599146	2.2e-16	***
LINE	L1	L1MA5	357	0.15048052604957	162663	4447	1098.465	33.9282758610411	0.463018462316641	168713.22	1	0.002	**	0.08027884	0.07245776;0.08865621	2.2e-16	***
LINE	L1	HAL1M8	300	0.126454223571067	162663	2197	537.472	21.5339947276145	0.226552014837296	168713.22	1	0.002	**	0.1365498	0.1224561;0.1516205	2.2e-16	***
LINE	L1	L1ME4c	1964	0.82785365031192	162663	9421	2172.9	41.7606987005241	0.91590794132524	168713.22	1	0.002	**	0.2084704	0.2003058;0.2168157	2.446e-07	***
LINE	L1	L1M2a	53	0.0223402461642219	162663	489	134.36	12.6025086083376	0.0566346315966953	168713.22	1	0.002	**	0.1083845	0.08224781;0.13936550	2.2e-16	***
LINE	L1	L1MC3	991	0.417720451863092	162663	13130	3152.512	54.717418176042	1.32882819086157	168713.22	1	0.002	**	0.07547601	0.07101404;0.08012720	2.2e-16	***
LINE	L1	L1P4d	18	0.00758725341426404	162663	167	40.892	6.86231939124282	0.0172365537008936	168713.22	1	0.002	**	0.1077844	0.06514329;0.16499021	1.245e-05	***
LINE	L1	L1ME3C	390	0.164390490642387	162663	3264	764.366	25.4262962411072	0.322191030180408	168713.22	1	0.002	**	0.1194853	0.1085492;0.1311082	2.2e-16	***
LINE	L1	L1M4a2	192	0.0809307030854831	162663	2051	478.138	21.6227773539964	0.20154189849941	168713.22	1	0.002	**	0.09361287	0.08135037;0.10705061	2.2e-16	***
LINE	L1	L1M2c	58	0.024447816557073	162663	450	121.929	11.5636359626493	0.0513947900859889	168713.22	1	0.002	**	0.1288889	0.09934467;0.16341312	4.422e-13	***
LINE	L1	L1M6	364	0.153431124599562	162663	5357	1240.331	33.3195382715702	0.522816978587085	168713.22	1	0.002	**	0.06794848	0.06135291;0.07501930	2.2e-16	***
LINE	L1	L1PA7	895	0.377255100320351	162663	13116	3761.443	75.7025999199145	1.58550118023942	168713.22	1	0.002	**	0.06823727	0.06398001;0.07268728	2.2e-16	***
LINE	L1	L1M1	702	0.295902883156297	162663	9983	2367.22	53.0378979468325	0.997816557073006	168713.22	1	0.002	**	0.07031954	0.06537976;0.07551172	2.2e-16	***
LINE	L1	L1P3b	8	0.00337211262856179	162663	83	21.039	4.77559266324979	0.00886823469903895	168713.22	1	0.002	**	0.09638554	0.04253817;0.18111303	0.0005509	***
LINE	L1	L1MA10	498	0.209914011127972	162663	5109	1159.797	32.4031751030166	0.48887076378351	168713.22	1	0.002	**	0.09747504	0.08947574;0.10593752	2.2e-16	***
LINE	L1	L1MB8	2293	0.966531782161524	162663	16563	3894.531	57.6274584114462	1.64159964592817	168713.22	1	0.002	**	0.1384411	0.1332151;0.1437944	2.2e-16	***
LINE	L1	L1MA4A	449	0.189259821278031	162663	6240	1560.686	43.3899076754963	0.657851121227449	168713.22	1	0.002	**	0.07195513	0.06566455;0.07864924	2.2e-16	***
LINE	L1	L1PB	114	0.0480526049570056	162663	1846	433.276	21.0683102715357	0.182631933906592	168713.22	1	0.002	**	0.06175515	0.05120724;0.07372049	2.2e-16	***
LINE	L1	L1MB4	1321	0.556820097791266	162663	9160	2188.114	43.377835822464	0.922320856516608	168713.22	1	0.002	**	0.144214	0.1370791;0.1515759	2.2e-16	***
LINE	L1	L1M4c	194	0.0817737312426235	162663	3615	871.473	29.2443927190411	0.367338138593829	168713.22	1	0.002	**	0.05366528	0.04654421;0.06151844	2.2e-16	***
LINE	L1	L1MEg	729	0.307283763277693	162663	13185	3101.598	52.6724670466913	1.30736722306525	168713.22	1	0.002	**	0.0552901	0.05144964;0.05932829	2.2e-16	***
LINE	L1	L1P1	208	0.0876749283426066	162663	3259	814.891	31.5096807184551	0.343488029000169	168713.22	1	0.002	**	0.06382326	0.05567209;0.07276740	2.2e-16	***
LINE	L1	L1ME3	1112	0.468723655370089	162663	9162	2223.58	45.4904273334399	0.937270274827179	168713.22	1	0.002	**	0.1213709	0.1147507;0.1282328	2.2e-16	***
LINE	L1	X9_LINE	120	0.0505816894284269	162663	653	143.3	10.3256292117535	0.0604029674591131	168713.22	9	0.018	*	0.1837672	0.1547808;0.2156450	0.02951	*
LINE	L1	L1PA17	458	0.193053447985163	162663	4789	1180.354	37.7481072850494	0.497535828696678	168713.22	1	0.002	**	0.09563583	0.08745052;0.10431783	2.2e-16	***
LINE	L1	L1PA15-16	62	0.0261338728713539	162663	1431	353.984	21.492595833814	0.149209239588602	168713.22	1	0.002	**	0.04332635	0.03337663;0.05520096	2.2e-16	***
LINE	L1	L1ME3B	885	0.373039959534648	162663	8120	1898.53	41.6558556545213	0.800257123587928	168713.22	1	0.002	**	0.1089901	0.1022917;0.1159706	2.2e-16	***
LINE	L1	L1MD1	513	0.216236722306525	162663	6979	1716.673	41.2375387918048	0.723601837801383	168713.22	1	0.002	**	0.07350623	0.06749114;0.07988046	2.2e-16	***
LINE	L1	L1HS	103	0.0434159500927331	162663	1571	538.295	31.0221267379808	0.226898920923959	168713.22	1	0.002	**	0.06556334	0.05382679;0.07895348	2.2e-16	***
LINE	L1	L1MEb	157	0.0661777103355252	162663	1672	407.01	19.7073153493386	0.171560445118867	168713.22	1	0.002	**	0.09389952	0.0803413;0.1089019	2.2e-16	***
LINE	L1	L1PA11	356	0.150059011971	162663	4144	1070.914	36.7638434359655	0.451405327937953	168713.22	1	0.002	**	0.08590734	0.07754888;0.09485478	2.2e-16	***
LINE	L1	HAL1ME	895	0.377255100320351	162663	7407	1671.721	37.1042839425165	0.704653936941494	168713.22	1	0.002	**	0.1208316	0.1134919;0.1284713	2.2e-16	***
LINE	L1	L1PA8A	161	0.0678637666498061	162663	2429	683.721	29.5903827239485	0.288198027314112	168713.22	1	0.002	**	0.06628242	0.05671101;0.07691500	2.2e-16	***
LINE	L1	L1MEc	1190	0.501601753498567	162663	17812	4197.321	61.5313746723496	1.76922989377845	168713.22	1	0.002	**	0.06680889	0.06318491;0.07057507	2.2e-16	***
LINE	L1	L1P4c	3	0.00126454223571067	162663	43	12.757	3.46727169010059	0.00537725510032035	168713.22	2	0.004	**	0.06976744	0.0146255;0.1906072	0.0006083	***
LINE	L1	L1MCa	277	0.116759399763952	162663	7243	1744.279	43.1535791144882	0.735238155454392	168713.22	1	0.002	**	0.03824382	0.03394479;0.04291940	2.2e-16	***
LINE	L1	L1MB2	1253	0.528157140448491	162663	8944	2167.534	43.6924464166734	0.913646096779632	168713.22	1	0.002	**	0.1400939	0.1329630;0.1474602	2.2e-16	***
LINE	L1	L1MEi	383	0.161439892092396	162663	5311	1222.575	33.3197025433538	0.515332574607992	168713.22	1	0.002	**	0.07211448	0.06529998;0.07940353	2.2e-16	***
LINE	L1	L1MC4a	1355	0.571151576462654	162663	9991	2377.779	45.5720195730666	1.00226732422863	168713.22	1	0.002	**	0.1356221	0.1289653;0.1424920	2.2e-16	***
LINE	L1	HAL1	2392	1.00826167593998	162663	21238	4851.417	64.580924480893	2.04494056651492	168713.22	1	0.002	**	0.1126283	0.1084062;0.1169567	2.2e-16	***
LINE	L1	L1MB5	1362	0.574102175012645	162663	9769	2378.325	45.3109087687882	1.00249747091553	168713.22	1	0.002	**	0.1394206	0.1326089;0.1464481	2.2e-16	***
LINE	L1	L1PA3	689	0.290423200134885	162663	10703	3337.792	73.0474548952026	1.40692631933907	168713.22	1	0.002	**	0.06437447	0.05979729;0.06919036	2.2e-16	***
LINE	L1	L1M6B	88	0.0370932389141797	162663	730	175.2	11.7261887884983	0.0738492665655033	168713.22	1	0.002	**	0.1205479	0.09781508;0.14639729	5.936e-16	***
LINE	L1	L1P3	224	0.0944191535997302	162663	3552	841.511	29.6037203617934	0.354708733771708	168713.22	1	0.002	**	0.06306306	0.05529072;0.07156364	2.2e-16	***
LINE	L1	L1ME3F	465	0.196004046535154	162663	4605	1105.352	30.8368124974843	0.465921429775755	168713.22	1	0.002	**	0.1009772	0.09242144;0.11004263	2.2e-16	***
LINE	L1	L1PB4	572	0.241106052942168	162663	7440	1720.263	41.65423034826	0.72511507334345	168713.22	1	0.002	**	0.07688172	0.07092774;0.08316966	2.2e-16	***
LINE	L1	L1MA1	234	0.0986342943854325	162663	4314	1031.263	34.9762371928166	0.434691873208565	168713.22	1	0.002	**	0.054242	0.04767110;0.06142431	2.2e-16	***
LINE	L1	L1PA14	207	0.0872534142640364	162663	3056	772.574	29.5493432699897	0.325650817737312	168713.22	1	0.002	**	0.0677356	0.05907973;0.07722961	2.2e-16	***
LINE	L1	L1M2b	25	0.0105378519642556	162663	220	53.922	7.46147368752243	0.0227288821446636	168713.22	1	0.002	**	0.1136364	0.07490431;0.16316704	1.372e-06	***
LINE	L1	L1M8	135	0.0569044006069803	162663	1662	387.472	18.7222792346375	0.163324903051762	168713.22	1	0.002	**	0.08122744	0.06854142;0.09541444	2.2e-16	***
LINE	L1	L1M3f	51	0.0214972180070814	162663	671	170.099	13.430844596919	0.0716991232507166	168713.22	1	0.002	**	0.07600596	0.05711214;0.09872539	2.2e-16	***
LINE	L1	L1M3d	42	0.0177035912999494	162663	532	123.889	11.3473098327507	0.0522209576799865	168713.22	1	0.002	**	0.07894737	0.05748839;0.10521743	2.2e-16	***
LINE	L1	L1M3a	66	0.0278199291856348	162663	636	177.213	12.3988452027744	0.0746977744056651	168713.22	1	0.002	**	0.1037736	0.08117075;0.13012964	2.2e-16	***
LINE	L1	L1MA3	721	0.303911650649132	162663	8888	2294.651	52.498602860479	0.967227701905244	168713.22	1	0.002	**	0.08112061	0.07552636;0.08699120	2.2e-16	***
LINE	L1	L1M3	733	0.308969819591974	162663	7225	1648.253	35.7189982759573	0.694761844545608	168713.22	1	0.002	**	0.1014533	0.09458393;0.10864608	2.2e-16	***
LINE	L1	L1ME3D	426	0.179564997470916	162663	4186	1001.908	28.8120056168894	0.422318327432136	168713.22	1	0.002	**	0.1017678	0.0927696;0.1113260	2.2e-16	***
LINE	L1	L1MDb	67	0.028241443264205	162663	971	204.565	13.857265199122	0.0862270274827179	168713.22	1	0.002	**	0.06900103	0.05387154;0.08680387	2.2e-16	***
LINE	L1	L1MD	939	0.395801719777441	162663	8496	1921.817	41.2454688384033	0.810072921935593	168713.22	1	0.002	**	0.1105226	0.1039311;0.1173825	2.2e-16	***
LINE	L1	L1M5	5422	2.28544933400776	162663	44640	9378.829	85.6368462078586	3.9533084640027	168713.22	1	0.002	**	0.1214606	0.1184438;0.1245267	2.2e-16	***
LINE	L1	L1MA5A	326	0.137413589613893	162663	3431	851.822	29.1375241108663	0.359054965435846	168713.22	1	0.002	**	0.09501603	0.08540653;0.10532186	2.2e-16	***
LINE	L1	L1PB2	227	0.0956836958354409	162663	2887	725.59	28.5305782257194	0.305846400269769	168713.22	1	0.002	**	0.07862833	0.06906784;0.08905284	2.2e-16	***
LINE	L1	L1M4a1	203	0.0855673579497555	162663	2655	632.535	24.7519177526193	0.266622407688417	168713.22	1	0.002	**	0.07645951	0.06663461;0.08722991	2.2e-16	***
LINE	L1	L1MEg2	51	0.0214972180070814	162663	755	172.977	11.8687547088285	0.0729122407688417	168713.22	1	0.002	**	0.06754967	0.05070522;0.08786203	2.2e-16	***
LINE	L1	L1PA5	945	0.398330804248862	162663	11398	3281.708	70.4571284040369	1.38328612375653	168713.22	1	0.002	**	0.08290928	0.07791019;0.08812260	2.2e-16	***
LINE	L1	L1ME4b	4417	1.86182768504468	162663	24590	5504.31	64.0724525765885	2.32014415781487	168713.22	1	0.002	**	0.1796259	0.1748456;0.1844820	2.2e-16	***
LINE	L1	L1MC5a	3012	1.26960040465352	162663	17929	4020.304	57.3960965214177	1.69461473613219	168713.22	1	0.002	**	0.167996	0.1625498;0.1735501	2.2e-16	***
LINE	L1	L1PA12	94	0.0396223233856011	162663	1769	446.69	22.4518592990867	0.188286123756533	168713.22	1	0.002	**	0.05313737	0.04315078;0.06463658	2.2e-16	***
LINE	L1	L1ME4a	4966	2.09323891417973	162663	29291	6347.527	71.8263760696535	2.67557199460462	168713.22	1	0.002	**	0.1695401	0.1652589;0.1738870	2.2e-16	***
LINE	L1	L1PA10	511	0.215393694149385	162663	7090	1826.658	47.4123292505754	0.769962063732929	168713.22	1	0.002	**	0.07207334	0.06616010;0.07834129	2.2e-16	***
LINE	L1	L1M	131	0.0552183442926994	162663	748	168.603	12.0706707391136	0.0710685381891755	168713.22	2	0.004	**	0.1751337	0.1485516;0.2043055	0.000867	***
LINE	L1	L1ME5	381	0.160596863935255	162663	3442	798.465	27.5879297677239	0.336564238745574	168713.22	1	0.002	**	0.1106915	0.1003986;0.1216507	2.2e-16	***
LINE	L1	L1MA7	605	0.255016017534986	162663	8595	1941.054	41.4416999952765	0.818181588265048	168713.22	1	0.002	**	0.07038976	0.06506999;0.07600292	2.2e-16	***
LINE	L1	L1MD2	1140	0.480526049570056	162663	10982	2544.341	48.7256904713716	1.07247555218344	168713.22	1	0.002	**	0.1038062	0.09816174;0.10966172	2.2e-16	***
LINE	L1	L1MB3	2810	1.18445456078233	162663	17260	4165.658	60.4882787643016	1.75588349350868	168713.22	1	0.002	**	0.1628042	0.1573246;0.1683976	2.2e-16	***
LINE	L1	tot	47141	19.8705951778789	162663	950736	93297.736	223.023702497909	39.326309222728	168713.22	1	0.002	**	0.04958369	0.04914818;0.05002195	2.2e-16	***
LINE	L1	L1P4a	28	0.0118023941999663	162663	601	153.069	14.5234696326384	0.0645207384926657	168713.22	1	0.002	**	0.04658902	0.03117798;0.06663270	2.2e-16	***
LINE	L1	L1PBb	40	0.016860563142809	162663	317	78.911	10.077531227222	0.033262097454055	168713.22	1	0.002	**	0.126183	0.09169836;0.16784075	7.879e-08	***
LINE	L1	L1P5	67	0.028241443264205	162663	762	161.249	11.3908186602083	0.0679687236553701	168713.22	1	0.002	**	0.08792651	0.06879022;0.11031979	2.2e-16	***
LINE	L1	L1ME1	2857	1.20426572247513	162663	31305	7237.965	83.8750904965581	3.05090414769853	168713.22	1	0.002	**	0.09126338	0.08809530;0.09450753	2.2e-16	***
LINE	L1	L1MA6	365	0.153852638678132	162663	5458	1306.835	36.6840495923568	0.550849350868319	168713.22	1	0.002	**	0.06687431	0.06038844;0.07382779	2.2e-16	***
LINE	L1	L1PBa1	86	0.0362502107570393	162663	441	130.913	13.6825671437652	0.0551816725678638	168713.22	1	0.002	**	0.1950113	0.1590501;0.2351221	1.455e-06	***
LINE	L1	L1ME3Cz	1560	0.65756196256955	162663	14145	3229.031	51.7328166962067	1.36108202663969	168713.22	1	0.002	**	0.1102863	0.1051693;0.1155642	2.2e-16	***
LINE	L1	L1PA15	500	0.210757039285112	162663	8463	2092.553	49.5187368204834	0.882040549654358	168713.22	1	0.002	**	0.0590807	0.05415087;0.06431675	2.2e-16	***
LINE	L1	L1PA6	606	0.255437531613556	162663	6051	1937.907	57.4309207802005	0.816855083459788	168713.22	1	0.002	**	0.1001487	0.09269634;0.10798906	2.2e-16	***
LINE	L1	L1ME2z	1124	0.473781824312932	162663	7272	1745.184	39.8078988746305	0.735619625695498	168713.22	1	0.002	**	0.1545655	0.1463280;0.1630808	2.2e-16	***
LINE	Jockey	tot	44	0.0185466194570899	162663	221	50.24	6.37534666077423	0.0211768673073681	168713.22	188	0.376	ns	0.199095	0.1485478;0.2579064	0.3365	ns
LINE	Jockey	X12_LINE	44	0.0185466194570899	162663	221	50.24	6.37534666077423	0.0211768673073681	168713.22	188	0.376	ns	0.199095	0.1485478;0.2579064	0.3365	ns
LINE	tot	tot	88236	37.1927162367223	162663	1569213	114397.588	207.917897517525	48.2201938964761	168713.22	1	0.002	**	0.05622946	0.05586953;0.05659103	2.2e-16	***
LINE	L2	X24_LINE	91	0.0383577811498904	162663	550	114.046	9.63808989254492	0.0480719946046198	168713.22	10	0.02	*	0.1654545	0.1353568;0.1991980	0.01544	*
LINE	L2	UCON86	11	0.00463665486427247	162663	66	15.556	3.63731963045511	0.00655707300623841	168713.22	130	0.26	ns	0.1666667	0.08624793;0.27867345	0.2449	ns
LINE	L2	L2-1_Crp	4	0.0016860563142809	162663	41	9.129	2.69919333220958	0.00384800202326758	168713.22	30	0.06	ns	0.09756098	0.02722747;0.23131455	0.05955	ns
LINE	L2	UCON49	25	0.0105378519642556	162663	106	24.264	4.46275926084079	0.0102276176024279	168713.22	625	0.754	ns	0.2358491	0.1588142;0.3281702	0.8182	ns
LINE	L2	tot	58637	24.7163210251222	162663	523574	59741.634	164.551186981854	25.1819398077896	168713.22	1	0.002	**	0.1119937	0.1111407;0.1128510	1.495e-06	***
LINE	L2	L2-2_Mam	95	0.0400438374641713	162663	520	113.592	9.47699052175053	0.0478806272129489	168713.22	26	0.052	ns	0.1826923	0.1504009;0.2186392	0.04952	*
LINE	L2	L2	8335	3.51331984488282	162663	54017	10913.692	89.2646251843882	4.60027482717923	168713.22	1	0.002	**	0.1543033	0.1512663;0.1573774	2.2e-16	***
LINE	L2	L2d2	9326	3.93104029674591	162663	52674	10330.972	84.8196887261183	4.35465014331479	168713.22	1	0.002	**	0.1770513	0.1737999;0.1803383	2.2e-16	***
LINE	L2	L2d	5207	2.19482380711516	162663	27881	5811.016	63.5013871515432	2.44942505479683	168713.22	1	0.002	**	0.186758	0.1821984;0.1913830	2.2e-16	***
LINE	L2	L2-3_AMi	1	0.000421514078570224	162663	12	2.70116156282999	1.2577156052293	0.00113857762722559	168713.22	170	0.34	ns	0.08333333	0.002107593;0.384796165	0.3209	ns
LINE	L2	L2a	23671	9.97765975383578	162663	166340	28146.033	130.300407164011	11.8639491654021	168713.22	1	0.002	**	0.1423049	0.1406293;0.1439931	2.2e-16	***
LINE	L2	L2-1_AMi	217	0.0914685550497387	162663	951	220.864	13.3989191741362	0.093097285449334	168713.22	391	0.782	ns	0.2281809	0.2018584;0.2561981	0.7882	ns
LINE	L2	X13_LINE	16	0.00674422525712359	162663	139	30.556	4.99197193339303	0.0128797841847918	168713.22	2	0.004	**	0.1151079	0.06724478;0.18019057	0.001999	**
LINE	L2	X15_LINE	54	0.0227617602427921	162663	244	52.449	6.40549993594797	0.0221079919069297	168713.22	618	0.768	ns	0.2213115	0.1708478;0.2786821	0.8152	ns
LINE	L2	L2b	18414	7.76176024279211	162663	91943	17846.575	104.899906412567	7.5225826167594	168713.22	1001	0.002	**	0.2002763	0.1976934;0.2028780	2.461e-06	***
LINE	L2	L2-3_Crp	400	0.16860563142809	162663	1730	400.252	18.6790096472324	0.168711852975889	168713.22	508	0.988	ns	0.2312139	0.2115270;0.2518166	1	ns
LINE	L2	L2c	20056	8.45388635980442	162663	126360	22232.44	119.047590184467	9.3712864609678	168713.22	1	0.002	**	0.1587211	0.1567102;0.1607477	2.2e-16	***
LINE	Dong-R4	tot	72	0.0303490136570561	162663	551	124.576	10.2132528870353	0.0525105378519643	168713.22	1	0.002	**	0.1306715	0.1036651;0.1617101	1.749e-08	***
LINE	Dong-R4	Mam_R4	72	0.0303490136570561	162663	551	124.576	10.2132528870353	0.0525105378519643	168713.22	1	0.002	**	0.1306715	0.1036651;0.1617101	1.749e-08	***
LINE	RTE-BovB	tot	1681	0.708565166076547	162663	8868	1883.785	38.7964681503476	0.79404189849941	168713.22	1	0.002	**	0.189558	0.1814469;0.1978735	1.015e-07	***
LINE	RTE-BovB	MamRTE1	1673	0.705193053447985	162663	8819	1872.622	38.6657232462313	0.789336536840331	168713.22	1	0.002	**	0.189704	0.1815681;0.1980455	1.533e-07	***
LINE	RTE-BovB	MamRTE2	8	0.00337211262856179	162663	49	11.778	3.10231209589563	0.0049645928174001	168713.22	155	0.31	ns	0.1632653	0.07322276;0.29657136	0.2438	ns
LINE	CR1	CR1-16_AMi	26	0.0109593660428258	162663	306	69.07	7.69013902593693	0.0291139774068454	168713.22	1	0.002	**	0.08496732	0.05625393;0.12201798	1.11e-10	***
LINE	CR1	X7D_LINE	7	0.00295059854999157	162663	55	11.679	3.06453101637924	0.00492286292362165	168713.22	84	0.168	ns	0.1272727	0.05273518;0.24480272	0.139	ns
LINE	CR1	X8_LINE	26	0.0109593660428258	162663	223	49.761	6.25563841762071	0.0209749620637329	168713.22	2	0.004	**	0.1165919	0.07759231;0.16615272	5.301e-05	***
LINE	CR1	CR1-12_AMi	16	0.00674422525712359	162663	133	29.993	5.07924696680027	0.0126424717585567	168713.22	1	0.002	**	0.1203008	0.0703502;0.1880003	0.002529	**
LINE	CR1	X2_LINE	23	0.00969482380711516	162663	191	43.533	6.2097884402347	0.0183497723823976	168713.22	1	0.002	**	0.1204188	0.07788815;0.17519214	0.0001938	***
LINE	CR1	CR1_Mam	359	0.151323554206711	162663	1695	376.095	17.4474177856606	0.158529337379868	168713.22	172	0.344	ns	0.2117994	0.1925655;0.2320363	0.3347	ns
LINE	CR1	CR1-3_Croc	308	0.129826336199629	162663	1338	303.948	15.554267299723	0.128118361153262	168713.22	613	0.778	ns	0.2301943	0.2078773;0.2537028	0.7941	ns
LINE	CR1	X21_LINE	3	0.00126454223571067	162663	45	10.132	2.84546528228209	0.00427078064407351	168713.22	4	0.008	**	0.06666667	0.0139651;0.1826845	0.007116	**
LINE	CR1	tot	10662	4.49418310571573	162663	68381	13072.335	93.3740193120253	5.51017324228629	168713.22	1	0.002	**	0.1559205	0.1532087;0.1586615	2.2e-16	***
LINE	CR1	CR1-L3B_Croc	7	0.00295059854999157	162663	37	8.498	2.55392218333263	0.00358202663968977	168713.22	349	0.698	ns	0.1891892	0.07962112;0.35155238	0.6969	ns
LINE	CR1	X7B_LINE	205	0.086410386106896	162663	934	198.978	13.103022750694	0.0838720283257461	168713.22	687	0.63	ns	0.2194861	0.1933251;0.2474288	0.6316	ns
LINE	CR1	CR1-13_AMi	12	0.00505816894284269	162663	102	22.55	4.29021047338076	0.00950514247175856	168713.22	7	0.014	*	0.1176471	0.06229089;0.19648973	0.01163	*
LINE	CR1	X7A_LINE	236	0.0994773225425729	162663	920	203.047	12.4291300690867	0.0855871691114483	168713.22	1000	0.004	**	0.2565217	0.2285754;0.2860363	0.009748	**
LINE	CR1	CR1-1_Amn	8	0.00337211262856179	162663	66	14.775	3.62677936033177	0.00622787051087506	168713.22	31	0.062	ns	0.1212121	0.05381086;0.22494016	0.05346	ns
LINE	CR1	X17_LINE	148	0.0623840836283932	162663	966	212.325	13.5322021672563	0.0894979767324229	168713.22	1	0.002	**	0.1532091	0.1310620;0.1774931	2.22e-07	***
LINE	CR1	X1_LINE	10	0.00421514078570224	162663	85	19.39	4.03238888999563	0.00817315798347665	168713.22	12	0.024	*	0.1176471	0.05788185;0.20573312	0.0136	*
LINE	CR1	X6A_LINE	186	0.0784016186140617	162663	1033	222.865	12.9132306773528	0.093940735120553	168713.22	2	0.004	**	0.1800581	0.1570808;0.2048742	0.005095	**
LINE	CR1	CR1-11_Crp	6	0.00252908447142135	162663	25	5.21421421421421	2.05489740982073	0.00219786469997227	168713.22	750	0.504	ns	0.24	0.09356444;0.45128802	0.629	ns
LINE	CR1	X6B_LINE	137	0.0577474287641207	162663	875	190.837	12.3691319997171	0.0804404822121059	168713.22	1	0.002	**	0.1565714	0.1331104;0.1823711	5.314e-06	***
LINE	CR1	X20_LINE	22	0.00927330972854493	162663	161	36.318	5.22687250621212	0.0153085483055134	168713.22	3	0.006	**	0.136646	0.08765803;0.19954552	0.006038	**
LINE	CR1	CR1-L3A_Croc	62	0.0261338728713539	162663	323	69.438	7.63075254377865	0.0292690945877592	168713.22	186	0.372	ns	0.1919505	0.1504512;0.2392026	0.3431	ns
LINE	CR1	CR1-8_Crp	1	0.000421514078570224	162663	7	1.83063511830635	0.878509262217859	0.000771638475091195	168713.22	337	0.674	ns	0.1428571	0.003610297;0.578723197	0.6846	ns
LINE	CR1	X5B_LINE	14	0.00590119709998314	162663	73	16.505	3.64159803331398	0.00695708986680155	168713.22	292	0.584	ns	0.1917808	0.1090062;0.3007886	0.5762	ns
LINE	CR1	L3	7401	3.11962569549823	162663	45293	9235.607	82.1955878722554	3.89293837464171	168713.22	1	0.002	**	0.1634027	0.1600083;0.1668403	2.2e-16	***
LINE	CR1	X7C_LINE	165	0.069549822964087	162663	620	132.499	10.0338765030111	0.0558501938964761	168713.22	1000	0.004	**	0.266129	0.2317200;0.3027826	0.001991	**
LINE	CR1	Plat_L3	671	0.28283594672062	162663	3315	737.637	24.6958116714984	0.310924380374304	168713.22	4	0.008	**	0.2024133	0.1888518;0.2165017	0.005141	**
LINE	CR1	L3b	1949	0.821530939133367	162663	9560	2096.522	40.3287232865352	0.883713539032204	168713.22	1	0.002	**	0.2038703	0.1958333;0.2120881	0.0002417	***
LTR?	tot	tot	1343	0.566093407519811	162663	8420	1867.491	39.2941210227045	0.787173748103187	168713.22	1	0.002	**	0.1595012	0.1517400;0.1674988	2.2e-16	***
LTR?	LTR?	MER129	22	0.00927330972854493	162663	122	28.653	4.92796873730707	0.0120776428932726	168713.22	93	0.186	ns	0.1803279	0.1165976;0.2601910	0.1661	ns
LTR?	LTR?	Eutr18	145	0.0611195413926825	162663	676	147.254	10.9158893655369	0.0620696341257798	168713.22	443	0.886	ns	0.214497	0.1841167;0.2473932	0.8888	ns
LTR?	LTR?	MamRep605	522	0.220030349013657	162663	3549	803.801	25.5632329308693	0.338813437868825	168713.22	1	0.002	**	0.1470837	0.1355842;0.1591677	2.2e-16	***
LTR?	LTR?	MamRep1151	125	0.052689259821278	162663	1260	289.642	16.1754592355667	0.122088180745237	168713.22	1	0.002	**	0.09920635	0.08325342;0.11705630	2.2e-16	***
LTR?	LTR?	MamRep605b	517	0.217922778620806	162663	2374	530.719	21.0249872553847	0.223705530264711	168713.22	268	0.536	ns	0.2177759	0.2013188;0.2349322	0.5219	ns
LTR?	LTR?	tot	1343	0.566093407519811	162663	8420	1867.491	39.2941210227045	0.787173748103187	168713.22	1	0.002	**	0.1595012	0.1517400;0.1674988	2.2e-16	***
LTR?	LTR?	UCON51	4	0.0016860563142809	162663	42	9.143	2.65774615315582	0.00385390322036756	168713.22	31	0.062	ns	0.0952381	0.02656357;0.22622487	0.0604	ns
LTR?	LTR?	Eutr5	33	0.0139099645928174	162663	397	92.566	9.19217820432895	0.0390178721969314	168713.22	1	0.002	**	0.08312343	0.05790796;0.11475653	6.955e-15	***
scRNA	tot	tot	645	0.271876580677795	162663	1861	427.208	16.8529747747618	0.180074186477828	168713.22	1001	0.002	**	0.3465879	0.3249542;0.3687061	2.2e-16	***
scRNA	scRNA	tot	645	0.271876580677795	162663	1861	427.208	16.8529747747618	0.180074186477828	168713.22	1001	0.002	**	0.3465879	0.3249542;0.3687061	2.2e-16	***
scRNA	scRNA	HY4	65	0.0273984151070646	162663	162	37.59	5.51818360969897	0.0158447142134547	168713.22	1001	0.002	**	0.4012346	0.3251155;0.4810361	1.532e-06	***
scRNA	scRNA	BC200	220	0.0927330972854493	162663	676	159.877	11.0160439461825	0.0673904063395717	168713.22	1001	0.002	**	0.3254438	0.2902119;0.3622081	1.722e-07	***
scRNA	scRNA	HY3	170	0.0716573933569381	162663	545	121.604	9.58901106126868	0.0512577980104535	168713.22	1001	0.002	**	0.3119266	0.2732246;0.3526824	1.577e-06	***
scRNA	scRNA	HY1	188	0.0792446467712022	162663	456	104.645	8.93032618249332	0.0441093407519811	168713.22	1001	0.002	**	0.4122807	0.3667014;0.4590053	2.2e-16	***
scRNA	scRNA	HY5	9	0.00379362670713202	162663	22	5.20361083249749	1.9531837363224	0.00219339522529822	168713.22	979	0.046	*	0.4090909	0.2070931;0.6364530	0.07546	ns
SINE	tot	tot	122000	51.4247175855674	162663	1806997	115140.389	165.170017902202	48.5332949755522	168713.22	1001	0.002	**	0.06751533	0.06714991;0.06788214	2.2e-16	***
SINE	Alu	AluYc	1566	0.660091047040971	162663	6703	1568.756	34.6281037535926	0.661252739841511	168713.22	486	0.972	ns	0.2336267	0.2235401;0.2439456	0.954	ns
SINE	Alu	AluYd8	52	0.0219187320856517	162663	224	52.207	6.44683741944163	0.0220059854999157	168713.22	525	0.954	ns	0.2321429	0.1785021;0.2930199	1	ns
SINE	Alu	AluY	19302	8.13606474456247	162663	98084	19444.043	116.172204645225	8.19593786882482	168713.22	115	0.23	ns	0.1967905	0.1943063;0.1992926	0.2571	ns
SINE	Alu	AluYh3	167	0.0703928511212275	162663	649	160.48	11.3785355415831	0.0676445793289496	168713.22	732	0.54	ns	0.257319	0.2240838;0.2927786	0.5543	ns
SINE	Alu	AluYk11	52	0.0219187320856517	162663	171	40.455	5.83815545005946	0.0170523520485584	168713.22	976	0.052	ns	0.3040936	0.2361763;0.3789465	0.04718	*
SINE	Alu	AluYe5	357	0.15048052604957	162663	1297	316.501	16.099602361431	0.133409627381555	168713.22	998	0.008	**	0.2752506	0.2510897;0.3004343	0.009686	**
SINE	Alu	AluSx	26981	11.3728713539032	162663	124945	23775.451	121.584284911074	10.0216873208565	168713.22	1001	0.002	**	0.215943	0.2136641;0.2182352	2.2e-16	***
SINE	Alu	Alu	2080	0.876749283426066	162663	7748	1763.52	36.0691916541886	0.743348507840162	168713.22	1001	0.002	**	0.2684564	0.2586128;0.2784744	2.2e-16	***
SINE	Alu	AluSx3	10266	4.32726353060192	162663	38631	8638.123	77.4334152985957	3.64109045692126	168713.22	1001	0.002	**	0.2657451	0.2613450;0.2701805	2.2e-16	***
SINE	Alu	AluSc	8991	3.78983308042489	162663	37679	8402.458	82.5320894063744	3.54175434159501	168713.22	1001	0.002	**	0.238621	0.2343242;0.2429581	5.101e-13	***
SINE	Alu	AluSg	11331	4.77617602427921	162663	42580	9569.76	83.2629636820665	4.03378856853819	168713.22	1001	0.002	**	0.2661109	0.2619177;0.2703360	2.2e-16	***
SINE	Alu	AluYh3a3	48	0.0202326757713708	162663	158	40.889	5.62087833645892	0.0172352891586579	168713.22	919	0.166	ns	0.3037975	0.2332381;0.3818846	0.2036	ns
SINE	Alu	AluYg6	197	0.0830382734783342	162663	811	191.902	12.1718753916786	0.0808893947057832	168713.22	660	0.684	ns	0.24291	0.2137578;0.2739441	0.6795	ns
SINE	Alu	AluSx1	24492	10.3237228123419	162663	106483	21096.702	116.777515747614	8.89255690440061	168713.22	1001	0.002	**	0.2300085	0.2274835;0.2325483	2.2e-16	***
SINE	Alu	AluYj4	730	0.307705277356264	162663	2787	676.033	22.8755152991184	0.284957427078064	168713.22	992	0.02	*	0.2619304	0.2456840;0.2786781	0.01805	*
SINE	Alu	FLAM_A	4736	1.99629067610858	162663	14934	3377.206	49.5931148551999	1.42353987523183	168713.22	1001	0.002	**	0.3171287	0.3096678;0.3246608	2.2e-16	***
SINE	Alu	AluYk3	1470	0.61962569549823	162663	6065	1467.476	35.7049894310343	0.618561793963918	168713.22	554	0.896	ns	0.2423743	0.2316332;0.2533637	0.9403	ns
SINE	Alu	AluSc5	1137	0.479261507334345	162663	4143	1009.871	28.8890106084292	0.425674844039791	168713.22	1001	0.002	**	0.2744388	0.2608932;0.2883032	5.54e-06	***
SINE	Alu	AluYa8	83	0.0349856685213286	162663	390	90.61	8.66388844358946	0.038193390659248	168713.22	217	0.434	ns	0.2128205	0.1732294;0.2568327	0.4012	ns
SINE	Alu	AluYi6	98	0.041308379699882	162663	454	109.558	8.83791518089786	0.0461802394199966	168713.22	109	0.218	ns	0.215859	0.1788695;0.2565969	0.2274	ns
SINE	Alu	AluYk2	1751	0.738071151576463	162663	6622	1610.836	36.0244759415993	0.678990052267746	168713.22	1001	0.002	**	0.2644216	0.2538295;0.2752216	6.837e-05	***
SINE	Alu	AluSq2	12698	5.35238576968471	162663	51711	11303.501	93.3283031623911	4.76458480863261	168713.22	1001	0.002	**	0.245557	0.2418520;0.2492907	2.2e-16	***
SINE	Alu	AluJo	13036	5.49485752824144	162663	45868	10080.729	84.1757989218049	4.24916919575114	168713.22	1001	0.002	**	0.2842069	0.2800821;0.2883590	2.2e-16	***
SINE	Alu	AluYb8	543	0.228882144663632	162663	2645	610.742	22.3382728614912	0.257436351374136	168713.22	1	0.002	**	0.205293	0.1900436;0.2211974	0.001697	**
SINE	Alu	AluSp	15955	6.72525712358793	162663	64572	13813.573	102.41927738165	5.82261549485753	168713.22	1001	0.002	**	0.2470885	0.2437654;0.2504344	2.2e-16	***
SINE	Alu	AluYh9	39	0.0164390490642387	162663	168	35.548	5.20891820139546	0.0149839824650143	168713.22	784	0.436	ns	0.2321429	0.1705841;0.3034002	0.5089	ns
SINE	Alu	AluYk4	270	0.113808801213961	162663	1095	268.695	15.4672302048625	0.113258725341426	168713.22	553	0.898	ns	0.2465753	0.2212985;0.2732216	0.9161	ns
SINE	Alu	AluYe6	74	0.0311920418141966	162663	193	50.141	6.27953434193584	0.0211351374135896	168713.22	1000	0.004	**	0.3834197	0.3145066;0.4559730	0.0001986	***
SINE	Alu	AluYc3	173	0.0729219355926488	162663	557	140.509	10.7049762034072	0.0592265216658236	168713.22	999	0.006	**	0.3105925	0.2723585;0.3508498	0.00208	**
SINE	Alu	AluYk12	22	0.00927330972854493	162663	100	24.327	4.49781072315201	0.0102541729893778	168713.22	341	0.682	ns	0.22	0.1433036;0.3139197	0.6425	ns
SINE	Alu	AluSq	3846	1.62114314618108	162663	12256	2979.344	51.3292543911984	1.25583544090373	168713.22	1001	0.002	**	0.3138055	0.3055943;0.3221052	2.2e-16	***
SINE	Alu	AluYf1	518	0.218344292699376	162663	1999	500.252	20.1055397522357	0.210863260832912	168713.22	812	0.38	ns	0.2591296	0.2400365;0.2789316	0.3662	ns
SINE	Alu	AluSg4	3552	1.49721800708144	162663	11821	2875.087	46.2892657872981	1.21188964761423	168713.22	1001	0.002	**	0.3004822	0.2922251;0.3088376	2.2e-16	***
SINE	Alu	AluSz	25973	10.9479851627044	162663	118033	22743.889	123.73991371116	9.58686941493846	168713.22	1001	0.002	**	0.2200486	0.2176879;0.2224231	2.2e-16	***
SINE	Alu	tot	92599	39.0317821615242	162663	1196725	97356.476	174.348750815459	41.0371252739841	168713.22	1	0.002	**	0.07737701	0.07689891;0.07785716	2.2e-16	***
SINE	Alu	AluYi6_4d	15	0.00632271117855336	162663	46	11.693	2.98758709942935	0.00492876412072163	168713.22	896	0.212	ns	0.326087	0.1953254;0.4801720	0.3084	ns
SINE	Alu	AluYb9	61	0.0257123587927837	162663	378	90.655	9.03601818416854	0.0382123587927837	168713.22	2	0.004	**	0.1613757	0.1257448;0.2024114	0.00023	***
SINE	Alu	AluSq10	484	0.204012814027989	162663	1528	376.787	17.5580726993858	0.158821025122239	168713.22	1001	0.002	**	0.3167539	0.2934717;0.3407425	6.098e-10	***
SINE	Alu	AluYm1	1101	0.464087000505817	162663	4667	1127.642	29.792002272412	0.475316978587085	168713.22	189	0.378	ns	0.2359117	0.2237920;0.2483627	0.3739	ns
SINE	Alu	AluYh7	96	0.0404653515427415	162663	462	109.94	9.62439759304597	0.0463412577980105	168713.22	85	0.17	ns	0.2077922	0.1716846;0.2476888	0.14	ns
SINE	Alu	AluSg7	1748	0.736806609340752	162663	5829	1431.941	34.9824139860057	0.603583291181926	168713.22	1001	0.002	**	0.2998799	0.2881339;0.3118266	2.2e-16	***
SINE	Alu	AluSq4	539	0.227196088349351	162663	1638	408.967	18.0090598654465	0.172385348170629	168713.22	1001	0.002	**	0.3290598	0.3063232;0.3524107	6.59e-13	***
SINE	Alu	FAM	1456	0.613724498398246	162663	4262	1000.518	28.126407000731	0.421732422862924	168713.22	1001	0.002	**	0.3416237	0.3273808;0.3560839	2.2e-16	***
SINE	Alu	FLAM_C	7732	3.25914685550497	162663	24406	5488.202	60.4635844210466	2.31335440903726	168713.22	1001	0.002	**	0.3168073	0.3109722;0.3226861	2.2e-16	***
SINE	Alu	FRAM	5954	2.50969482380712	162663	20221	4579.94	57.7799006309021	1.93050918900691	168713.22	1001	0.002	**	0.2944464	0.2881693;0.3007826	2.2e-16	***
SINE	Alu	AluSc8	5467	2.30441746754342	162663	20437	4799.341	61.0095802959494	2.0229897993593	168713.22	1001	0.002	**	0.267505	0.2614451;0.2736311	2.2e-16	***
SINE	Alu	AluJr	25415	10.7127803068622	162663	114124	21822.228	122.963979100207	9.19837632776935	168713.22	1001	0.002	**	0.2226964	0.2202852;0.2251216	2.2e-16	***
SINE	Alu	AluSx4	3450	1.45422357106727	162663	11827	2854.426	47.8098766815844	1.20318074523689	168713.22	1001	0.002	**	0.2917054	0.2835232;0.2999903	2.2e-16	***
SINE	Alu	AluJb	26843	11.3147024110605	162663	117273	22305.243	126.054089916133	9.40197395042994	168713.22	1001	0.002	**	0.2288933	0.2264912;0.2313087	2.2e-16	***
SINE	Alu	AluJr4	3767	1.58784353397403	162663	12307	2910.319	46.3713655453723	1.22674043163042	168713.22	1001	0.002	**	0.306086	0.2979497;0.3143140	2.2e-16	***
SINE	Alu	AluSz6	11546	4.86680155117181	162663	40962	9179.217	84.1933039108422	3.86916919575114	168713.22	1001	0.002	**	0.281871	0.2775174;0.2862555	2.2e-16	***
SINE	Alu	AluYa5	697	0.293795312763446	162663	3782	880.925	27.7857413509595	0.371322289664475	168713.22	1	0.002	**	0.184294	0.1720525;0.1970254	4.396e-13	***
SINE	5S-Deu-L2	tot	519	0.218765806777946	162663	2614	581.517	21.428226242036	0.245117602427921	168713.22	2	0.004	**	0.1985463	0.1834072;0.2143636	0.003044	**
SINE	5S-Deu-L2	AmnSINE1	519	0.218765806777946	162663	2614	581.517	21.428226242036	0.245117602427921	168713.22	2	0.004	**	0.1985463	0.1834072;0.2143636	0.003044	**
SINE	MIR	tot	71910	30.3110773899848	162663	598863	63395.284	158.569055901489	26.7220047209577	168713.22	1001	0.002	**	0.1200775	0.1192553;0.1209035	2.2e-16	***
SINE	MIR	MIR1_Amn	3678	1.55032878098128	162663	11716	2744.935	45.9930226570632	1.15702874726016	168713.22	1001	0.002	**	0.3139297	0.3055306;0.3224213	2.2e-16	***
SINE	MIR	MIR3	19669	8.29076041139774	162663	87870	16410.031	96.1896589529743	6.91705909627382	168713.22	1001	0.002	**	0.223842	0.2210895;0.2266128	2.2e-16	***
SINE	MIR	MIRb	37697	15.8898162198617	162663	223887	34210.344	135.945197637727	14.4201416287304	168713.22	1001	0.002	**	0.1683751	0.1668272;0.1699317	2.2e-16	***
SINE	MIR	MIR	29629	12.4890406339572	162663	174396	28507.104	128.738824248433	12.0161456752656	168713.22	1001	0.002	**	0.169895	0.1681351;0.1716658	4.935e-13	***
SINE	MIR	MIRc	20854	8.79025459450346	162663	100994	18462.877	104.516321847511	7.78236258641039	168713.22	1001	0.002	**	0.2064875	0.2039946;0.2089973	2.2e-16	***
SINE	tRNA-RTE	tot	1279	0.539116506491317	162663	5836	1249.473	31.0032978161272	0.526670460293374	168713.22	832	0.34	ns	0.219157	0.2086004;0.2299950	0.3465	ns
SINE	tRNA-RTE	MamSINE1	1279	0.539116506491317	162663	5836	1249.473	31.0032978161272	0.526670460293374	168713.22	832	0.34	ns	0.219157	0.2086004;0.2299950	0.3465	ns
SINE	tRNA	tot	416	0.175349856685213	162663	2292	503.102	19.6869289420969	0.212064575956837	168713.22	1	0.002	**	0.1815009	0.1659182;0.1979021	7.823e-06	***
SINE	tRNA	LFSINE_Vert	416	0.175349856685213	162663	2292	503.102	19.6869289420969	0.212064575956837	168713.22	1	0.002	**	0.1815009	0.1659182;0.1979021	7.823e-06	***
SINE	tRNA-Deu	tot	158	0.0665992244140954	162663	667	146.091	10.6860146878951	0.0615794132524026	168713.22	875	0.254	ns	0.2368816	0.2050895;0.2710215	0.2615	ns
SINE	tRNA-Deu	AmnSINE2	158	0.0665992244140954	162663	667	146.091	10.6860146878951	0.0615794132524026	168713.22	875	0.254	ns	0.2368816	0.2050895;0.2710215	0.2615	ns
DNA	TcMar-Mariner	tot	2478	1.04451188669702	162663	16390	3520.101	53.1299500337671	1.48377212948913	168713.22	1	0.002	**	0.1511897	0.1457371;0.1567664	2.2e-16	***
DNA	TcMar-Mariner	MADE1	1005	0.423621648963075	162663	7843	1659.296	34.8058591595127	0.699416624515259	168713.22	1	0.002	**	0.1281397	0.1208179;0.1357391	2.2e-16	***
DNA	TcMar-Mariner	HSMAR2	120	0.0505816894284269	162663	1770	442.597	20.9189912566356	0.186560866632946	168713.22	1	0.002	**	0.06779661	0.05652664;0.08052346	2.2e-16	***
DNA	TcMar-Mariner	MARNA	696	0.293373798684876	162663	3156	716.029	24.7127270425155	0.301816304164559	168713.22	217	0.434	ns	0.2205323	0.2061732;0.2354112	0.4072	ns
DNA	TcMar-Mariner	HSMAR1	74	0.0311920418141966	162663	716	186.145	14.1186157363359	0.0784627381554544	168713.22	1	0.002	**	0.103352	0.08202751;0.12800713	2.2e-16	***
DNA	TcMar-Mariner	MADE2	616	0.259652672399258	162663	2664	577.437	21.5985770255711	0.243397824987355	168713.22	964	0.076	ns	0.2312312	0.2153354;0.2477198	0.07026	ns
DNA	TcMar-Mariner	UCON40	44	0.0185466194570899	162663	241	55.68	6.69540352991726	0.0234699038947901	168713.22	42	0.084	ns	0.1825726	0.1359032;0.2372367	0.0787	ns
DNA	TcMar-Tc1	tot	160	0.0674422525712359	162663	649	148.849	11.1103392674859	0.0627419490810993	168713.22	867	0.27	ns	0.2465331	0.2138201;0.2815705	0.3043	ns
DNA	TcMar-Tc1	EutTc1-N2	38	0.0160175349856685	162663	198	46.184	5.84331141462512	0.0194672062046872	168713.22	92	0.184	ns	0.1919192	0.1395382;0.2537710	0.1794	ns
DNA	TcMar-Tc1	X32_DNA	107	0.045102006407014	162663	328	74.258	8.01571504531491	0.0313007924464677	168713.22	1001	0.002	**	0.3262195	0.275731;0.379881	3.891e-05	***
DNA	TcMar-Tc1	X33a_DNA	10	0.00421514078570224	162663	67	14.049	3.47716690564165	0.00592185128983308	168713.22	165	0.33	ns	0.1492537	0.07396468;0.25740245	0.2924	ns
DNA	TcMar-Tc1	EutTc1-N1	11	0.00463665486427247	162663	56	14.538	3.29080315202617	0.00612797167425392	168713.22	180	0.36	ns	0.1964286	0.1023483;0.3243330	0.3601	ns
DNA	TcMar	tot	464	0.195582532456584	162663	1834	400.729	18.3634085554337	0.168912915191367	168713.22	1000	0.004	**	0.2529989	0.2332380;0.2735529	0.0004546	***
DNA	TcMar	UCON44	79	0.0332996122070477	162663	364	82.027	8.33713252736088	0.0345755353228798	168713.22	375	0.75	ns	0.217033	0.1757631;0.2629740	0.7539	ns
DNA	TcMar	DNA1_Mam	35	0.0147529927499578	162663	169	38.848	5.51482631723876	0.0163749789242961	168713.22	276	0.552	ns	0.2071006	0.1486949;0.2760716	0.523	ns
DNA	TcMar	X4a_DNA	48	0.0202326757713708	162663	179	38.421	5.69492679419071	0.0161949924127466	168713.22	961	0.082	ns	0.2681564	0.2048092;0.3393536	0.08393	ns
DNA	TcMar	X4b_DNA	193	0.0813522171640533	162663	699	151.017	10.9816805775942	0.0636557916034396	168713.22	1001	0.002	**	0.2761087	0.2432547;0.3108653	0.0001909	***
DNA	TcMar	X5a_DNA	113	0.0476310908784353	162663	423	92.203	8.33085795066717	0.0388648625864104	168713.22	993	0.018	*	0.2671395	0.2255485;0.3120223	0.01576	*
DNA	PIF-Harbinger	tot	10	0.00421514078570224	162663	30	6.33333333333333	2.19399800695192	0.00266958916427809	168713.22	965	0.074	ns	0.3333333	0.1728742;0.5281200	0.1157	ns
DNA	PIF-Harbinger	Chompy-7_Croc	5	0.00210757039285112	162663	14	3.0680412371134	1.42566381560283	0.00129322257507731	168713.22	918	0.168	ns	0.3571429	0.1275984;0.6486199	0.2057	ns
DNA	PIF-Harbinger	Chompy-6_Croc	5	0.00210757039285112	162663	16	3.43091095189355	1.54428696251541	0.0014461772685439	168713.22	879	0.246	ns	0.3125	0.1101700;0.5866206	0.3598	ns
DNA	hAT-Blackjack	BLACKJACK	128	0.0539538020569887	162663	2129	487.965	21.6705650223613	0.205684117349519	168713.22	1	0.002	**	0.06012212	0.05040111;0.07107470	2.2e-16	***
DNA	hAT-Blackjack	MER81	714	0.30096105209914	162663	3668	840.292	25.2367515665077	0.354194908109931	168713.22	1	0.002	**	0.1946565	0.1819542;0.2078473	4.835e-07	***
DNA	hAT-Blackjack	MER63D	237	0.0998988366211432	162663	1718	399.266	17.7409691388601	0.168296240094419	168713.22	1	0.002	**	0.1379511	0.1219823;0.1551673	2.2e-16	***
DNA	hAT-Blackjack	tot	2851	1.20173663800371	162663	19734	4283.636	58.1908212321812	1.80561288147024	168713.22	1	0.002	**	0.1444715	0.1395937;0.1494543	2.2e-16	***
DNA	hAT-Blackjack	MER63C	76	0.032035069971337	162663	890	223.82	14.3119681536968	0.0943432810655876	168713.22	1	0.002	**	0.08539326	0.06786824;0.10571779	2.2e-16	***
DNA	hAT-Blackjack	MER94B	132	0.0556398583712696	162663	622	140.739	10.1436567751858	0.0593234699038948	168713.22	215	0.43	ns	0.2122186	0.1807114;0.2464853	0.4157	ns
DNA	hAT-Blackjack	MER63A	519	0.218765806777946	162663	3511	799.666	25.3824883475737	0.337070477153937	168713.22	1	0.002	**	0.1478211	0.1362356;0.1599963	2.2e-16	***
DNA	hAT-Blackjack	MER94	808	0.340583375484741	162663	4792	1038.608	28.5030658133605	0.437787894115663	168713.22	1	0.002	**	0.1686144	0.1581135;0.1795206	2.2e-16	***
DNA	hAT-Blackjack	MER63B	364	0.153431124599562	162663	2404	558.785	21.6727128316111	0.235535744393863	168713.22	1	0.002	**	0.1514143	0.1373087;0.1663748	2.2e-16	***
DNA	hAT-Tag1	tot	519	0.218765806777946	162663	2372	538.781	21.0960205034286	0.227103776766144	168713.22	171	0.342	ns	0.2188027	0.2023093;0.2359933	0.3393	ns
DNA	hAT-Tag1	hAT-5_Mam	243	0.102427921092564	162663	904	199.902	12.6427146702848	0.084261507334345	168713.22	1000	0.004	**	0.2688053	0.2401445;0.2989813	0.0007504	***
DNA	hAT-Tag1	hAT-1_Mam	277	0.116759399763952	162663	1468	340.952	17.0847178374003	0.143716068116675	168713.22	1	0.002	**	0.1886921	0.168975;0.209663	5.788e-05	***
DNA	hAT-Ac	tot	1006	0.424043163041646	162663	5533	1214.34	31.8017570544734	0.511861406170966	168713.22	1	0.002	**	0.1818182	0.1717349;0.1922382	4.912e-12	***
DNA	hAT-Ac	EuthAT-2	102	0.0429944360141629	162663	1150	273.705	16.0504701673376	0.115370510875063	168713.22	1	0.002	**	0.08869565	0.0728978;0.1066327	2.2e-16	***
DNA	hAT-Ac	UCON37	40	0.016860563142809	162663	174	39.566	5.47262218626442	0.0166776260327095	168713.22	582	0.84	ns	0.2298851	0.1695982;0.2996106	0.928	ns
DNA	hAT-Ac	OldhAT1	865	0.364609677963244	162663	4209	908.818	26.5495339649071	0.383079581858034	168713.22	55	0.11	ns	0.205512	0.1933935;0.2180406	0.1032	ns
DNA	tot	tot	52395	22.0852301466869	162663	524553	59090.081	165.493421354178	24.9073010453549	168713.22	1	0.002	**	0.09988504	0.09907487;0.10069964	2.2e-16	***
DNA	hAT-Charlie	MER102b	798	0.336368234699039	162663	3128	748.79	24.5455165434012	0.315625526892598	168713.22	982	0.04	*	0.2551151	0.2399133;0.2707761	0.04005	*
DNA	hAT-Charlie	MER3	2574	1.08497723823976	162663	10909	2466.187	43.2501399489713	1.03953254088687	168713.22	992	0.02	*	0.235952	0.2280098;0.2440353	0.01387	*
DNA	hAT-Charlie	Charlie17a	326	0.137413589613893	162663	1214	271.592	14.6116061757438	0.114479851627044	168713.22	1001	0.002	**	0.2685338	0.2437765;0.2944173	0.0002575	***
DNA	hAT-Charlie	MER102c	723	0.304754678806272	162663	3112	739.467	25.0385670684415	0.311695751138088	168713.22	258	0.516	ns	0.2323265	0.2175852;0.2475725	0.5004	ns
DNA	hAT-Charlie	Charlie2a	261	0.110015174506829	162663	2080	473.645	20.6932642709213	0.199648035744394	168713.22	1	0.002	**	0.1254808	0.1115396;0.1404866	2.2e-16	***
DNA	hAT-Charlie	Chap1a_Mam	296	0.124768167256786	162663	1415	326.983	15.9890700593049	0.137827937953128	168713.22	26	0.052	ns	0.2091873	0.1882629;0.2313261	0.05059	ns
DNA	hAT-Charlie	UCON81	14	0.00590119709998314	162663	40	8.87	2.71486104072943	0.00373882987691789	168713.22	976	0.052	ns	0.35	0.2062825;0.5168445	0.05747	ns
DNA	hAT-Charlie	Charlie32a	73	0.0307705277356264	162663	259	57.437	7.03829301525367	0.024210504130838	168713.22	987	0.03	*	0.2818533	0.2279107;0.3408660	0.02454	*
DNA	hAT-Charlie	Charlie1a	943	0.397487776091721	162663	5747	1372.163	35.36134691801	0.578386022593155	168713.22	1	0.002	**	0.1640856	0.1545958;0.1739177	2.2e-16	***
DNA	hAT-Charlie	Charlie17	97	0.0408868656213118	162663	535	123.906	10.4534414638644	0.0522281234193222	168713.22	8	0.016	*	0.1813084	0.1495625;0.2166216	0.005586	**
DNA	hAT-Charlie	MER58D	248	0.104535491485416	162663	1140	263.061	14.5419650579881	0.110883915022762	168713.22	160	0.32	ns	0.2175439	0.1939092;0.2426454	0.308	ns
DNA	hAT-Charlie	MER106B	172	0.0725004215140786	162663	827	190.732	12.2928959684564	0.080396223233856	168713.22	67	0.134	ns	0.2079807	0.1807954;0.2372648	0.1267	ns
DNA	hAT-Charlie	Charlie10a	86	0.0362502107570393	162663	305	67.332	7.3285389733209	0.0283813859382903	168713.22	993	0.018	*	0.2819672	0.2321669;0.3360599	0.01275	*
DNA	hAT-Charlie	Charlie23a	295	0.124346653178216	162663	1488	335.873	16.1464416692527	0.141575198111617	168713.22	11	0.022	*	0.1982527	0.1782709;0.2194328	0.01098	*
DNA	hAT-Charlie	hAT-16_Crp	3	0.00126454223571067	162663	20	4.51720647773279	1.86600459289568	0.00190406612617299	168713.22	306	0.612	ns	0.15	0.03207094;0.37892683	0.5944	ns
DNA	hAT-Charlie	Charlie24	278	0.117180913842522	162663	1286	291.812	15.4734638683161	0.123002866295734	168713.22	200	0.4	ns	0.2161742	0.1939568;0.2396967	0.3689	ns
DNA	hAT-Charlie	MER102a	694	0.292530770527736	162663	3028	725.981	23.8675994038216	0.30601121227449	168713.22	101	0.202	ns	0.2291942	0.2143256;0.2445878	0.18	ns
DNA	hAT-Charlie	MER5B	4815	2.02959028831563	162663	24966	5279.208	63.4183461044407	2.22526049570056	168713.22	1	0.002	**	0.1928623	0.1879841;0.1978120	3.581e-13	***
DNA	hAT-Charlie	MER105	232	0.097791266228292	162663	714	164.831	11.3832340315491	0.0694785870848086	168713.22	1001	0.002	**	0.32493	0.2906602;0.3606541	1.113e-08	***
DNA	hAT-Charlie	MER20B	705	0.297167425392008	162663	4146	964.433	29.0002504390139	0.406522087337717	168713.22	1	0.002	**	0.1700434	0.1587232;0.1818306	2.2e-16	***
DNA	hAT-Charlie	Charlie1b	660	0.278199291856348	162663	3033	706.582	24.2276754199873	0.297834260664306	168713.22	27	0.054	ns	0.2176063	0.2030348;0.2327245	0.04577	*
DNA	hAT-Charlie	Charlie17b	53	0.0223402461642219	162663	527	120.075	9.91472020163334	0.0506133029843197	168713.22	1	0.002	**	0.1005693	0.07624369;0.12947970	4.006e-14	***
DNA	hAT-Charlie	Charlie12	4	0.0016860563142809	162663	21	4.313824419778	1.90570663620659	0.00181833772541646	168713.22	568	0.868	ns	0.1904762	0.05446357;0.41906604	1	ns
DNA	hAT-Charlie	MER113	768	0.323722812341932	162663	3734	951.843	27.0448844844414	0.401215225088518	168713.22	1	0.002	**	0.2056776	0.1928135;0.2190039	1.794e-12	***
DNA	hAT-Charlie	MER112	1164	0.490642387455741	162663	4468	1014.405	28.1067067078653	0.427585988872028	168713.22	1001	0.002	**	0.2605192	0.2476973;0.2736549	1.495e-07	***
DNA	hAT-Charlie	Charlie13a	86	0.0362502107570393	162663	548	126.962	10.5102341087638	0.0535162704434328	168713.22	1	0.002	**	0.1569343	0.1274854;0.1901386	1.978e-05	***
DNA	hAT-Charlie	Charlie25	72	0.0303490136570561	162663	1076	272.824	15.3390452867938	0.114999156971843	168713.22	1	0.002	**	0.0669145	0.05272130;0.08352872	2.2e-16	***
DNA	hAT-Charlie	MER113A	489	0.20612038442084	162663	2067	500.673	19.7369607239468	0.21104071825999	168713.22	302	0.604	ns	0.2365747	0.2183959;0.2555036	0.5722	ns
DNA	hAT-Charlie	Charlie18a	571	0.240684538863598	162663	2463	574.335	21.809916264109	0.24209028831563	168713.22	434	0.868	ns	0.2318311	0.2152888;0.2490134	0.8863	ns
DNA	hAT-Charlie	Charlie29a	156	0.065756196256955	162663	978	226.619	14.0171437646661	0.0955230989715057	168713.22	1	0.002	**	0.1595092	0.1371026;0.1839869	2.874e-08	***
DNA	hAT-Charlie	Charlie10	176	0.0741864778283595	162663	1131	263.656	15.0611587370462	0.111134715899511	168713.22	1	0.002	**	0.1556145	0.1349638;0.1780739	1.345e-10	***
DNA	hAT-Charlie	Charlie14a	65	0.0273984151070646	162663	523	110.831	9.5137242944049	0.0467168268420165	168713.22	1	0.002	**	0.124283	0.09724305;0.15565206	2.441e-07	***
DNA	hAT-Charlie	Charlie30b	152	0.0640701399426741	162663	614	136.553	10.8099049507868	0.0575590119709998	168713.22	933	0.138	ns	0.247557	0.2138876;0.2836748	0.1328	ns
DNA	hAT-Charlie	Charlie21a	95	0.0400438374641713	162663	742	178.192	12.8888812260514	0.0751104366885854	168713.22	1	0.002	**	0.1280323	0.1048342;0.1542326	2.545e-14	***
DNA	hAT-Charlie	MER5C1	162	0.0682852807283763	162663	617	141.998	10.6559629102933	0.0598541561288147	168713.22	975	0.054	ns	0.2625608	0.2282365;0.2991754	0.062	ns
DNA	hAT-Charlie	Charlie6	21	0.00885179564997471	162663	260	65.427	8.17480877443005	0.0275784016186141	168713.22	1	0.002	**	0.08076923	0.05069165;0.12081508	2.578e-12	***
DNA	hAT-Charlie	Charlie9	271	0.114230315292531	162663	1284	230.293	13.8121659028165	0.0970717416961727	168713.22	1000	0.004	**	0.2110592	0.1890318;0.2344176	0.0036	**
DNA	hAT-Charlie	Charlie20a	134	0.0564828865284101	162663	869	194.058	12.4861739752632	0.0817981790591806	168713.22	1	0.002	**	0.1542002	0.1308184;0.1799538	4.089e-07	***
DNA	hAT-Charlie	Charlie29b	215	0.0906255268925982	162663	1420	320.161	16.3789300123161	0.134952368909122	168713.22	1	0.002	**	0.1514085	0.1331487;0.1711229	3.724e-12	***
DNA	hAT-Charlie	MER107	70	0.0295059854999157	162663	337	80.346	7.96251754696248	0.0338669701568032	168713.22	102	0.204	ns	0.2077151	0.1656551;0.2549966	0.2011	ns
DNA	hAT-Charlie	MER30	997	0.420249536334514	162663	4132	945.166	26.8053907446426	0.398400775585905	168713.22	976	0.052	ns	0.2412875	0.2283071;0.2546346	0.05644	ns
DNA	hAT-Charlie	Charlie7	412	0.173663800370932	162663	3902	878.447	27.4252317097656	0.370277777777778	168713.22	1	0.002	**	0.1055869	0.0961145;0.1156544	2.2e-16	***
DNA	hAT-Charlie	MER1A	691	0.291266228292025	162663	3227	792.346	26.2624446691469	0.333984994098803	168713.22	1	0.002	**	0.2141308	0.2000864;0.2286951	2.74e-05	***
DNA	hAT-Charlie	UCON34	90	0.0379362670713202	162663	339	73.527	7.7252152041189	0.0309926656550329	168713.22	986	0.032	*	0.2654867	0.2192340;0.3158897	0.03472	*
DNA	hAT-Charlie	Charlie1	392	0.165233518799528	162663	1930	457.512	20.3401469409043	0.19284774911482	168713.22	2	0.004	**	0.2031088	0.1853627;0.2217616	0.0004078	***
DNA	hAT-Charlie	MER20	3985	1.67973360310234	162663	16757	3761.921	55.4148858030816	1.58570266396898	168713.22	1001	0.002	**	0.2378111	0.2313811;0.2443322	4.108e-05	***
DNA	hAT-Charlie	Charlie22a	291	0.122660596863935	162663	1112	264.787	14.4753987222518	0.111611448322374	168713.22	961	0.082	ns	0.2616906	0.2360645;0.2885841	0.06714	ns
DNA	hAT-Charlie	Charlie4a	512	0.215815208227955	162663	2852	659.264	23.8457737329893	0.27788905749452	168713.22	1	0.002	**	0.1795231	0.1655968;0.1941103	1.854e-11	***
DNA	hAT-Charlie	MER5C	269	0.11338728713539	162663	1336	304.963	15.6464834209941	0.128546197943011	168713.22	14	0.028	*	0.2013473	0.1801457;0.2238710	0.01891	*
DNA	hAT-Charlie	Charlie19a	416	0.175349856685213	162663	1605	381.329	17.5259212858245	0.160735542067105	168713.22	971	0.062	ns	0.25919	0.2378973;0.2813671	0.04304	*
DNA	hAT-Charlie	UCON38	67	0.028241443264205	162663	207	47.985	6.21638306561125	0.0202263530601922	168713.22	1000	0.004	**	0.3236715	0.2604639;0.3920160	0.00289	**
DNA	hAT-Charlie	Cheshire	135	0.0569044006069803	162663	1020	235.498	14.6861049185166	0.0992657224751307	168713.22	1	0.002	**	0.1323529	0.1121508;0.1547028	3e-15	***
DNA	hAT-Charlie	Charlie16a	333	0.140364188163885	162663	1410	328.613	16.6377295640074	0.138515005901197	168713.22	620	0.764	ns	0.2361702	0.2142146;0.2592306	0.7769	ns
DNA	hAT-Charlie	Charlie31a	119	0.0501601753498567	162663	803	184.734	12.461562283058	0.0778679817905918	168713.22	1	0.002	**	0.1481943	0.1243251;0.1746788	1.021e-08	***
DNA	hAT-Charlie	Chap1_Mam	101	0.0425729219355927	162663	484	109.926	9.55844589292045	0.0463353566009105	168713.22	189	0.378	ns	0.2086777	0.1733153;0.2476432	0.3565	ns
DNA	hAT-Charlie	Charlie26a	110	0.0463665486427247	162663	513	116.797	9.57201203584776	0.0492315798347665	168713.22	261	0.522	ns	0.214425	0.1796663;0.2525120	0.4941	ns
DNA	hAT-Charlie	Charlie15b	376	0.158489293542404	162663	1888	437.19	19.0250322431225	0.184281740010116	168713.22	2	0.004	**	0.1991525	0.1813517;0.2178929	0.0007864	***
DNA	hAT-Charlie	MER1B	1443	0.608244815376834	162663	5366	1230.765	30.6408328156341	0.518784774911482	168713.22	1001	0.002	**	0.2689154	0.2570869;0.2809957	1.38e-11	***
DNA	hAT-Charlie	MER103C	1714	0.722475130669364	162663	8923	1996.23	40.0278069012696	0.841439049064239	168713.22	1	0.002	**	0.1920879	0.1839595;0.2004177	3.274e-13	***
DNA	hAT-Charlie	Charlie7b_Mars	3	0.00126454223571067	162663	59	15.044	3.36859190336429	0.00634125779801045	168713.22	1	0.002	**	0.05084746	0.01061128;0.14148724	7.018e-05	***
DNA	hAT-Charlie	Charlie15a	911	0.383999325577474	162663	3213	744.074	24.0762162348694	0.313637666498061	168713.22	1001	0.002	**	0.2835356	0.2679982;0.2994680	8.73e-12	***
DNA	hAT-Charlie	MER5A1	3140	1.3235542067105	162663	15942	3469.996	51.592574831828	1.46265216658236	168713.22	1	0.002	**	0.196964	0.1908148;0.2032240	1.529e-10	***
DNA	hAT-Charlie	MER117	987	0.416034395548811	162663	4370	1024.558	29.0221108625634	0.431865621311752	168713.22	98	0.196	ns	0.2258581	0.2135326;0.2385511	0.1864	ns
DNA	hAT-Charlie	Charlie8	980	0.41308379699882	162663	4378	1047.896	30.4176004052656	0.441702916877424	168713.22	21	0.042	*	0.2238465	0.2115728;0.2364897	0.01601	*
DNA	hAT-Charlie	Charlie3	38	0.0160175349856685	162663	337	91.316	10.4719532946727	0.0384909795987186	168713.22	1	0.002	**	0.1127596	0.08104217;0.15147526	2.081e-12	***
DNA	hAT-Charlie	Charlie4z	1836	0.773899848254932	162663	5940	1337.358	30.8029975921283	0.563715225088518	168713.22	1001	0.002	**	0.3090909	0.2973509;0.3210187	2.2e-16	***
DNA	hAT-Charlie	Charlie5	371	0.156381723149553	162663	2568	613.936	22.6552679340847	0.258782667341089	168713.22	1	0.002	**	0.1444704	0.1310894;0.1586675	2.2e-16	***
DNA	hAT-Charlie	MER30B	56	0.0236047883999326	162663	223	47.449	6.33257455546324	0.0200004215140786	168713.22	916	0.172	ns	0.2511211	0.1956174;0.3133704	0.1644	ns
DNA	hAT-Charlie	Charlie13b	90	0.0379362670713202	162663	404	94.318	8.93424292801	0.0397563648625864	168713.22	329	0.658	ns	0.2227723	0.1831183;0.2665414	0.6384	ns
DNA	hAT-Charlie	Charlie10b	78	0.0328780981284775	162663	273	59.384	7.30780048632609	0.0250311920418142	168713.22	998	0.008	**	0.2857143	0.2328826;0.3432663	0.008125	**
DNA	hAT-Charlie	Charlie2b	379	0.159753835778115	162663	3650	809.048	25.3866535442972	0.341025122239083	168713.22	1	0.002	**	0.1038356	0.09412259;0.11418813	2.2e-16	***
DNA	hAT-Charlie	Charlie7a	294	0.123925139099646	162663	1424	325.738	16.1612047985458	0.137303152925308	168713.22	29	0.058	ns	0.2064607	0.1857091;0.2284304	0.04682	*
DNA	hAT-Charlie	tot	35583	14.9987354577643	162663	266107	38222.948	139.595566613765	16.1115107064576	168713.22	1	0.002	**	0.1337169	0.1324259;0.1350159	2.2e-16	***
DNA	hAT-Charlie	MER5A	6766	2.85196425560614	162663	34906	7173.974	72.7323127180301	3.02393104029675	168713.22	1	0.002	**	0.1938349	0.1896992;0.1980215	5.392e-08	***
DNA	hAT-Charlie	Charlie4	198	0.0834597875569044	162663	917	213.121	12.8777402984839	0.0898335019389648	168713.22	114	0.228	ns	0.2159215	0.1896921;0.2439893	0.2568	ns
DNA	hAT-Charlie	MER58A	3048	1.28477491148204	162663	13479	3028.666	47.4309618302237	1.27662535828697	168713.22	645	0.714	ns	0.2261295	0.2190901;0.2332874	0.6874	ns
DNA	hAT-Charlie	MER119	194	0.0817737312426235	162663	1203	287.879	15.1136620903665	0.121345051424718	168713.22	1	0.002	**	0.1612635	0.1409132;0.1832845	4.712e-11	***
DNA	hAT-Charlie	MER33	1938	0.816894284269094	162663	9580	2208.257	41.0766142621229	0.930811414601248	168713.22	1	0.002	**	0.2022965	0.1942915;0.2104828	3.177e-11	***
DNA	hAT-Charlie	MER58B	1465	0.617518125105379	162663	7005	1638.211	36.2971894912673	0.690529000168606	168713.22	1	0.002	**	0.2091363	0.1996637;0.2188516	7.763e-07	***
DNA	hAT-Charlie	MER106A	153	0.0644916540212443	162663	742	173.609	11.6419781246425	0.0731786376664981	168713.22	43	0.086	ns	0.2061995	0.1776305;0.2371253	0.07547	ns
DNA	hAT-Charlie	MER58C	683	0.287894115663463	162663	2592	593.392	21.1773184047182	0.250123082110943	168713.22	1001	0.002	**	0.2635031	0.2466256;0.2809163	3.841e-05	***
DNA	hAT-Charlie	Charlie11	12	0.00505816894284269	162663	104	25.886	4.94524614750969	0.0109113134378688	168713.22	1	0.002	**	0.1153846	0.06106329;0.19288105	0.0009346	***
DNA	hAT-Charlie	Charlie16	237	0.0998988366211432	162663	1464	345.05	17.3739274015219	0.145443432810656	168713.22	1	0.002	**	0.1618852	0.1433683;0.1817695	4.587e-12	***
DNA	hAT-Charlie	Charlie30a	123	0.0518462316641376	162663	457	104.047	9.38876668897145	0.0438572753329961	168713.22	975	0.054	ns	0.2691466	0.2289970;0.3123135	0.03885	*
DNA	MULE-MuDR	tot	123	0.0518462316641376	162663	1949	461.022	20.0858397125178	0.194327263530602	168713.22	1	0.002	**	0.06310929	0.05272145;0.07483406	2.2e-16	***
DNA	MULE-MuDR	Ricksha_b	10	0.00421514078570224	162663	117	29.907	5.29758581010401	0.0126062215477997	168713.22	1	0.002	**	0.08547009	0.04174911;0.15156825	5.785e-06	***
DNA	MULE-MuDR	Ricksha	31	0.013066936435677	162663	410	102.77	9.88497915085373	0.0433190018546619	168713.22	1	0.002	**	0.07560976	0.05194876;0.10560707	2.2e-16	***
DNA	MULE-MuDR	Ricksha_c	78	0.0328780981284775	162663	982	223.545	13.5948076041478	0.0942273646939808	168713.22	1	0.002	**	0.07942974	0.06328957;0.09814248	2.2e-16	***
DNA	MULE-MuDR	Ricksha_0	30	0.0126454223571067	162663	384	93.361	9.28411944526102	0.0393529758893947	168713.22	1	0.002	**	0.078125	0.05332928;0.10965103	2.2e-16	***
DNA	MULE-MuDR	Ricksha_a	8	0.00337211262856179	162663	56	13.123	3.45858827165548	0.00553152925307705	168713.22	92	0.184	ns	0.1428571	0.06375137;0.26221730	0.116	ns
DNA	Merlin	tot	14	0.00590119709998314	162663	57	12.681	3.31484950295292	0.00534522003034901	168713.22	714	0.576	ns	0.245614	0.1412686;0.3776103	0.6354	ns
DNA	Merlin	Merlin1_HS	14	0.00590119709998314	162663	57	12.681	3.31484950295292	0.00534522003034901	168713.22	714	0.576	ns	0.245614	0.1412686;0.3776103	0.6354	ns
DNA	hAT-Tip100?	tot	382	0.161018378013826	162663	2411	545.457	21.5049904816444	0.229917804754679	168713.22	1	0.002	**	0.1584405	0.1440791;0.1736367	2.2e-16	***
DNA	hAT-Tip100?	hAT-N1_Mam	41	0.0172820772213792	162663	239	54.952	6.64061697388079	0.023163041645591	168713.22	18	0.036	*	0.1715481	0.1260075;0.2254420	0.03132	*
DNA	hAT-Tip100?	Eutr15	36	0.0151745068285281	162663	657	150.725	11.2290456614294	0.063532709492497	168713.22	1	0.002	**	0.05479452	0.03866887;0.07505478	2.2e-16	***
DNA	hAT-Tip100?	UCON23	12	0.00505816894284269	162663	31	6.844	2.27922330166635	0.00288484235373461	168713.22	990	0.024	*	0.3870968	0.2184996;0.5781304	0.04763	*
DNA	hAT-Tip100?	MamRep1879	293	0.123503625021076	162663	1484	335.139	16.565871758139	0.141265806777946	168713.22	7	0.014	*	0.1974394	0.1774640;0.2186195	0.008323	**
DNA	DNA	X2a_DNA	37	0.0155960209070983	162663	412	89.34	8.55415533957466	0.0376580677794638	168713.22	1	0.002	**	0.08980583	0.06402013;0.12165995	8.31e-12	***
DNA	DNA	X24_DNA	36	0.0151745068285281	162663	456	99.644	8.96390626990352	0.0420013488450514	168713.22	1	0.002	**	0.07894737	0.05590419;0.10762275	1.939e-15	***
DNA	DNA	X34_DNA	9	0.00379362670713202	162663	99	20.113	4.08741213213666	0.00847791266228292	168713.22	3	0.006	**	0.09090909	0.04241647;0.16556898	0.003815	**
DNA	DNA	Eulor9B	6	0.00252908447142135	162663	27	6.12925851703407	2.26975350958765	0.00258356875612631	168713.22	597	0.81	ns	0.2222222	0.08621694;0.42258306	1	ns
DNA	DNA	Eulor9A	27	0.0113808801213961	162663	123	28.118	4.60230999143444	0.0118521328612376	168713.22	464	0.928	ns	0.2195122	0.1499197;0.3030755	0.9145	ns
DNA	DNA	MER126	52	0.0219187320856517	162663	267	59.515	7.00305774771405	0.0250864103861069	168713.22	152	0.304	ns	0.1947566	0.1490087;0.2474220	0.3032	ns
DNA	DNA	UCON78	40	0.016860563142809	162663	179	40.571	5.84166791970274	0.0171012476816726	168713.22	499	0.998	ns	0.2234637	0.1647018;0.2916189	1	ns
DNA	DNA	Eulor11	11	0.00463665486427247	162663	101	21.757	4.10838530688516	0.00917088180745237	168713.22	4	0.008	**	0.1089109	0.05563722;0.18652010	0.00744	**
DNA	DNA	MER125	5	0.00210757039285112	162663	140	31.958	4.92976049504827	0.0134707469229472	168713.22	1	0.002	**	0.03571429	0.01169624;0.08137570	4.248e-10	***
DNA	DNA	X2b_DNA	15	0.00632271117855336	162663	185	38.717	5.32233390893866	0.0163197605800034	168713.22	1	0.002	**	0.08108108	0.04609033;0.13020444	3.163e-06	***
DNA	DNA	tot	881	0.371353903220368	162663	6503	1408.969	33.0265770826132	0.59390026976901	168713.22	1	0.002	**	0.1354759	0.1272460;0.1440342	2.2e-16	***
DNA	DNA	X30_DNA	131	0.0552183442926994	162663	758	166.67	11.3220708922568	0.0702537514752993	168713.22	1	0.002	**	0.1728232	0.1465625;0.2016576	0.001569	**
DNA	DNA	X23_DNA	8	0.00337211262856179	162663	59	14.117	3.19773928526647	0.00595051424717586	168713.22	37	0.074	ns	0.1355932	0.06040351;0.24980403	0.06688	ns
DNA	DNA	Eutr2	38	0.0160175349856685	162663	230	52.735	6.45092159225249	0.0222285449334008	168713.22	11	0.022	*	0.1652174	0.1196489;0.2196470	0.02259	*
DNA	DNA	UCON99	4	0.0016860563142809	162663	56	11.974	3.14216441282076	0.00504720957679987	168713.22	6	0.012	*	0.07142857	0.01980393;0.17290470	0.008121	**
DNA	DNA	MER135	78	0.0328780981284775	162663	818	169.87	11.7699461184676	0.071602596526724	168713.22	1	0.002	**	0.09535452	0.07610364;0.11757689	2.2e-16	***
DNA	DNA	UCON8	26	0.0109593660428258	162663	206	46.471	6.26581354808929	0.0195881807452369	168713.22	1	0.002	**	0.1262136	0.08412977;0.17944096	0.0004257	***
DNA	DNA	Eulor1	3	0.00126454223571067	162663	86	18.721	3.87481266297781	0.00789116506491317	168713.22	1	0.002	**	0.03488372	0.007252456;0.098576164	2.688e-06	***
DNA	DNA	MARE8	45	0.0189681335356601	162663	218	48.289	6.14697195896193	0.0203544933400776	168713.22	335	0.67	ns	0.206422	0.1547309;0.2662835	0.6255	ns
DNA	DNA	MER136	4	0.0016860563142809	162663	28	7.02102102102102	2.34297623415736	0.00295945920629785	168713.22	124	0.248	ns	0.1428571	0.04033563;0.32665267	0.2741	ns
DNA	DNA	Eutr2B	57	0.0240263024785028	162663	433	94.136	8.7254591648599	0.0396796493002866	168713.22	1	0.002	**	0.1316397	0.1012492;0.1671691	6.535e-06	***
DNA	DNA	MER130	25	0.0105378519642556	162663	181	40.972	5.86460651788418	0.0172702748271792	168713.22	4	0.008	**	0.1381215	0.09142116;0.19710870	0.00428	**
DNA	DNA	Eutr11	96	0.0404653515427415	162663	597	143.533	11.4428077345051	0.06050118023942	168713.22	1	0.002	**	0.160804	0.1322370;0.1927736	2.483e-06	***
DNA	DNA	X9a_DNA	126	0.0531107738998483	162663	695	151.961	10.8516928743048	0.0640537008936099	168713.22	9	0.018	*	0.181295	0.1533355;0.2119904	0.01696	*
DNA	DNA	Eulor9C	19	0.00800876749283426	162663	107	23.336	4.20366206714749	0.00983645253751475	168713.22	183	0.366	ns	0.1775701	0.110428;0.263326	0.3501	ns
DNA	DNA	UCON97	5	0.00210757039285112	162663	42	9.859	2.83428159365863	0.00415570730062384	168713.22	54	0.108	ns	0.1190476	0.03980553;0.25631668	0.09927	ns
DNA	hAT	tot	1314	0.553869499241275	162663	8917	1987.042	39.8566781203701	0.837566177710335	168713.22	1	0.002	**	0.147359	0.1400618;0.1548873	2.2e-16	***
DNA	hAT	MER53	782	0.329624009441915	162663	5855	1319.346	33.4711009469154	0.556122913505311	168713.22	1	0.002	**	0.1335611	0.1249463;0.1425427	2.2e-16	***
DNA	hAT	MamRep38	398	0.167762603270949	162663	2128	488.707	20.0247882171858	0.205996880795819	168713.22	1	0.002	**	0.1870301	0.1706675;0.2042593	2.064e-06	***
DNA	hAT	UCON73	52	0.0219187320856517	162663	248	53.987	6.65575917008196	0.0227562805597707	168713.22	427	0.854	ns	0.2096774	0.1607422;0.2656964	0.8176	ns
DNA	hAT	MamRep1894	94	0.0396223233856011	162663	686	151.27	10.9631788862214	0.0637624346653178	168713.22	1	0.002	**	0.1370262	0.1121707;0.1650511	3.669e-08	***
DNA	Kolobok	tot	43	0.0181251053785196	162663	232	53.512	6.80736338064866	0.0225560613724498	168713.22	76	0.152	ns	0.1853448	0.1375023;0.2414232	0.1186	ns
DNA	Kolobok	UCON29	43	0.0181251053785196	162663	232	53.512	6.80736338064866	0.0225560613724498	168713.22	76	0.152	ns	0.1853448	0.1375023;0.2414232	0.1186	ns
DNA	PiggyBac	tot	385	0.162282920249536	162663	2114	493.447	20.3995424539947	0.207994857528241	168713.22	1	0.002	**	0.1821192	0.1658802;0.1992445	1.094e-08	***
DNA	PiggyBac	MER75B	14	0.00590119709998314	162663	114	26.913	4.51905442021368	0.0113442083965604	168713.22	3	0.006	**	0.122807	0.06879433;0.19745901	0.003851	**
DNA	PiggyBac	MER75	49	0.020654189849941	162663	475	112.215	10.2922643624086	0.0473002023267577	168713.22	1	0.002	**	0.1031579	0.07729551;0.13408189	1.56e-13	***
DNA	PiggyBac	MER85	214	0.090204012814028	162663	902	202.163	12.8086882034615	0.0852145506659922	168713.22	824	0.356	ns	0.2372506	0.2098302;0.2663986	0.3382	ns
DNA	PiggyBac	Looper	91	0.0383577811498904	162663	531	132.773	10.8438489504447	0.0559656887540044	168713.22	1	0.002	**	0.1713748	0.1402845;0.2061746	1.551e-05	***
DNA	PiggyBac	MER75A	20	0.00843028157140448	162663	92	21.577	3.98345816332228	0.00909500927330973	168713.22	415	0.83	ns	0.2173913	0.1381339;0.3155806	0.8057	ns
DNA	hAT-Tip100	MER115	389	0.163968976563817	162663	2520	593.558	22.6242899224372	0.250193053447985	168713.22	1	0.002	**	0.1543651	0.1404681;0.1690702	2.2e-16	***
DNA	hAT-Tip100	MamRep488	81	0.0341426403641882	162663	494	108.557	9.42451975288781	0.0457583038273478	168713.22	1	0.002	**	0.1639676	0.1323990;0.1996208	0.002313	**
DNA	hAT-Tip100	MamTip3B	78	0.0328780981284775	162663	824	186.01	12.4567680828966	0.0784058337548474	168713.22	1	0.002	**	0.09466019	0.07554404;0.11673126	2.2e-16	***
DNA	hAT-Tip100	Arthur1C	93	0.0392008093070309	162663	710	163.365	11.5259977279029	0.0688606474456247	168713.22	1	0.002	**	0.1309859	0.1070398;0.1580456	3.16e-11	***
DNA	hAT-Tip100	FordPrefect_a	28	0.0118023941999663	162663	281	65.736	7.40047775964978	0.0277086494688923	168713.22	1	0.002	**	0.09964413	0.06723922;0.14078828	1.135e-08	***
DNA	hAT-Tip100	Arthur2	110	0.0463665486427247	162663	989	222.274	13.3159392548268	0.093691620300118	168713.22	1	0.002	**	0.1112235	0.09230316;0.13249253	2.2e-16	***
DNA	hAT-Tip100	EuthAT-N1a	7	0.00295059854999157	162663	46	9.25	2.80809283774333	0.00389900522677457	168713.22	291	0.582	ns	0.1521739	0.0634443;0.2886910	0.4678	ns
DNA	hAT-Tip100	Arthur1	136	0.0573259146855505	162663	2337	537.296	21.0387502721291	0.226477828359467	168713.22	1	0.002	**	0.05819427	0.04904749;0.06846697	2.2e-16	***
DNA	hAT-Tip100	MamTip2b	943	0.397487776091721	162663	6730	1424.735	32.8749987154455	0.600545860731748	168713.22	1	0.002	**	0.1401189	0.1319089;0.1486420	2.2e-16	***
DNA	hAT-Tip100	MER97a	17	0.00716573933569381	162663	277	68.358	7.90267602070896	0.0288138593829034	168713.22	1	0.002	**	0.06137184	0.03615431;0.09644569	6.499e-16	***
DNA	hAT-Tip100	MamTip1b	84	0.0354071825998988	162663	440	104.134	9.0541715259886	0.0438939470578317	168713.22	18	0.036	*	0.1909091	0.1552333;0.2308012	0.02472	*
DNA	hAT-Tip100	Zaphod	121	0.0510032035069971	162663	2282	528.179	21.9365487525082	0.222634884505142	168713.22	1	0.002	**	0.05302366	0.04418975;0.06302601	2.2e-16	***
DNA	hAT-Tip100	MER45B	124	0.0522677457427078	162663	1314	312.197	17.1995353139267	0.131595430787388	168713.22	1	0.002	**	0.09436834	0.07910218;0.11147569	2.2e-16	***
DNA	hAT-Tip100	EuthAT-N1	19	0.00800876749283426	162663	78	18.426	3.9711829842371	0.00776681841173495	168713.22	635	0.734	ns	0.2435897	0.1534746;0.3539695	0.894	ns
DNA	hAT-Tip100	FordPrefect	49	0.020654189849941	162663	599	143.922	11.3517742568631	0.0606651492159838	168713.22	1	0.002	**	0.08180301	0.06112903;0.10670716	2.2e-16	***
DNA	hAT-Tip100	Zaphod3	135	0.0569044006069803	162663	1217	273.939	14.84330160721	0.115469145169449	168713.22	1	0.002	**	0.1109285	0.09383032;0.12993145	2.2e-16	***
DNA	hAT-Tip100	MER91B	333	0.140364188163885	162663	1442	334.642	16.0792530416801	0.141056314280897	168713.22	490	0.98	ns	0.2309293	0.2093969;0.2535633	0.9503	ns
DNA	hAT-Tip100	Arthur1A	209	0.0880964424211769	162663	1160	264.568	14.8674280363625	0.111519136739167	168713.22	2	0.004	**	0.1801724	0.1584574;0.2035222	7.534e-05	***
DNA	hAT-Tip100	MER96B	300	0.126454223571067	162663	2150	509.787	19.1866557471269	0.214882397572079	168713.22	1	0.002	**	0.1395349	0.1251546;0.1549053	2.2e-16	***
DNA	hAT-Tip100	Zaphod5a	15	0.00632271117855336	162663	78	18.479	3.89701754496252	0.00778915865789917	168713.22	216	0.432	ns	0.1923077	0.1118197;0.2972706	0.4246	ns
DNA	hAT-Tip100	ORSL	194	0.0817737312426235	162663	1214	292.565	15.3223545693718	0.123320266396898	168713.22	1	0.002	**	0.1598023	0.1396218;0.1816455	6.288e-12	***
DNA	hAT-Tip100	MER97d	6	0.00252908447142135	162663	137	31.727	5.35547870429452	0.0133733771707975	168713.22	1	0.002	**	0.04379562	0.01623939;0.09288618	2.827e-09	***
DNA	hAT-Tip100	Zaphod4a	37	0.0155960209070983	162663	373	85.788	8.58001589000117	0.0361608497723824	168713.22	1	0.002	**	0.09919571	0.07080838;0.13413189	9.311e-11	***
DNA	hAT-Tip100	hAT-N1a_Mam	107	0.045102006407014	162663	461	104.537	9.49129684056482	0.0440638172314955	168713.22	638	0.728	ns	0.2321041	0.1943057;0.2733790	0.781	ns
DNA	hAT-Tip100	Arthur1B	199	0.0838813016354746	162663	2312	529.817	21.5526338767917	0.223325324565841	168713.22	1	0.002	**	0.08607266	0.07495385;0.09825290	2.2e-16	***
DNA	hAT-Tip100	MER91A	868	0.365874220198955	162663	3627	833.224	25.3726544846139	0.351215646602597	168713.22	928	0.148	ns	0.2393162	0.2255073;0.2535465	0.1732	ns
DNA	hAT-Tip100	ORSL-2a	57	0.0240263024785028	162663	367	92.753	8.43179020647966	0.039096695329624	168713.22	1	0.002	**	0.1553134	0.1198046;0.1964954	7.98e-06	***
DNA	hAT-Tip100	tot	7100	2.99274995784859	162663	53611	10729.21	85.4769806100696	4.52251306693644	168713.22	1	0.002	**	0.1324355	0.1295768;0.1353340	2.2e-16	***
DNA	hAT-Tip100	MER45A	572	0.241106052942168	162663	3468	810.212	25.4439078847658	0.341515764626539	168713.22	1	0.002	**	0.1649366	0.1527271;0.1777137	2.2e-16	***
DNA	hAT-Tip100	ORSL-2b	125	0.052689259821278	162663	709	176.698	11.9549034172475	0.0744806946552015	168713.22	1	0.002	**	0.1763047	0.1489433;0.2063901	3.936e-06	***
DNA	hAT-Tip100	MER96	264	0.111279716742539	162663	1274	296.315	15.2223353824075	0.124900944191536	168713.22	11	0.022	*	0.2072214	0.1852683;0.2305340	0.03376	*
DNA	hAT-Tip100	MER45C	164	0.0691283088855168	162663	1197	276.042	15.6560322990005	0.116355589276682	168713.22	1	0.002	**	0.1370092	0.1180222;0.1577988	5.085e-16	***
DNA	hAT-Tip100	MamTip2	833	0.351121227448997	162663	5239	1141.257	29.3183307082023	0.481055892766818	168713.22	1	0.002	**	0.1589998	0.1491944;0.1691866	2.2e-16	***
DNA	hAT-Tip100	MamTip1	118	0.0497386612712865	162663	756	173.105	11.5101024086433	0.0729661945708987	168713.22	1	0.002	**	0.1560847	0.1309342;0.1839513	7.508e-07	***
DNA	hAT-Tip100	hAT-4b_Ther	30	0.0126454223571067	162663	228	50.637	6.71925437674294	0.0213442083965604	168713.22	1	0.002	**	0.1315789	0.09056717;0.18248096	0.0007654	***
DNA	hAT-Tip100	MamTip3	131	0.0552183442926994	162663	1155	268.352	14.7756019983761	0.113114146012477	168713.22	1	0.002	**	0.1134199	0.09570173;0.13313306	2.2e-16	***
DNA	hAT-Tip100	MARE4	56	0.0236047883999326	162663	308	67.382	7.3488830499663	0.0284024616422189	168713.22	64	0.128	ns	0.1818182	0.1403647;0.2295141	0.1292	ns
DNA	hAT-Tip100	MER97b	7	0.00295059854999157	162663	173	40.077	6.05191677873191	0.0168930197268589	168713.22	1	0.002	**	0.04046243	0.01642032;0.08158854	6.106e-12	***
DNA	hAT-Tip100	Zaphod5b	14	0.00590119709998314	162663	74	17.523	3.7098833181428	0.00738619119878604	168713.22	223	0.446	ns	0.1891892	0.1074730;0.2970053	0.4119	ns
DNA	hAT-Tip100	MamRep4096	173	0.0729219355926488	162663	1259	304.028	15.9249747510262	0.128152082279548	168713.22	1	0.002	**	0.1374106	0.1188600;0.1576721	2.2e-16	***
DNA	hAT-Tip100	MER91C	352	0.148372955656719	162663	1637	369.589	17.4173316682677	0.155786966784691	168713.22	164	0.328	ns	0.2150275	0.1953450;0.2357371	0.3149	ns
DNA	hAT-Tip100	Zaphod2	118	0.0497386612712865	162663	844	197.474	12.6715386552657	0.0832380711515765	168713.22	1	0.002	**	0.1398104	0.1171120;0.1650566	1.14e-11	***
DNA	hAT-Tip100	MER97c	10	0.00421514078570224	162663	215	50.883	6.65669757632286	0.0214479008598887	168713.22	1	0.002	**	0.04651163	0.02252639;0.08387117	5.414e-14	***
DNA	hAT-Tip100	MER45R	74	0.0311920418141966	162663	616	143.507	11.1281528919577	0.0604902208733772	168713.22	1	0.002	**	0.1201299	0.09551559;0.14845196	1.6e-12	***
DNA	TcMar-Pogo	tot	3	0.00126454223571067	162663	37	8.151	2.60249341439551	0.0034357612544259	168713.22	31	0.062	ns	0.08108108	0.01704353;0.21909621	0.0454	*
DNA	TcMar-Pogo	MER132	3	0.00126454223571067	162663	37	8.151	2.60249341439551	0.0034357612544259	168713.22	31	0.062	ns	0.08108108	0.01704353;0.21909621	0.0454	*
DNA	TcMar-Tigger	Tigger18a	196	0.082616759399764	162663	1259	303.856	15.8406499295386	0.128079581858034	168713.22	1	0.002	**	0.1556791	0.1360776;0.1769031	1.259e-13	***
DNA	TcMar-Tigger	Tigger17c	57	0.0240263024785028	162663	342	80.136	8.19980126227098	0.0337784522003035	168713.22	2	0.004	**	0.1666667	0.1287434;0.2104776	0.002645	**
DNA	TcMar-Tigger	X12_DNA	325	0.136992075535323	162663	1374	305.113	15.6179432433068	0.128609425054797	168713.22	894	0.216	ns	0.2365357	0.2142847;0.2599190	0.1944	ns
DNA	TcMar-Tigger	MER6	129	0.0543753161355589	162663	812	187.774	13.3857424934929	0.0791493845894453	168713.22	1	0.002	**	0.158867	0.1343830;0.1858563	4.369e-07	***
DNA	TcMar-Tigger	Tigger17b	7	0.00295059854999157	162663	90	21.618	4.35327773373432	0.00911229135053111	168713.22	1	0.002	**	0.07777778	0.03184256;0.15370611	0.0001019	***
DNA	TcMar-Tigger	Tigger12	220	0.0927330972854493	162663	876	197.772	12.9958034344517	0.0833636823469904	168713.22	964	0.076	ns	0.2511416	0.2227295;0.2812381	0.07537	ns
DNA	TcMar-Tigger	MER44B	332	0.139942674085314	162663	2126	494.144	20.9355573501533	0.208288652841005	168713.22	1	0.002	**	0.1561618	0.1409780;0.1722999	2.2e-16	***
DNA	TcMar-Tigger	MER47B	106	0.0446804923284438	162663	618	140.665	11.1454473214849	0.0592922778620806	168713.22	1	0.002	**	0.171521	0.1426193;0.2036014	0.0007664	***
DNA	TcMar-Tigger	X6b_DNA	228	0.0961052099140111	162663	959	211.938	12.893424541075	0.0893348507840162	168713.22	898	0.208	ns	0.2377477	0.2111223;0.2659938	0.2131	ns
DNA	TcMar-Tigger	Tigger3a	1171	0.493592986005733	162663	5323	1238.215	33.6872915000391	0.52192505479683	168713.22	23	0.046	*	0.2199887	0.2089226;0.2313627	0.02972	*
DNA	TcMar-Tigger	Tigger4b	659	0.277777777777778	162663	2520	580.55	22.8175840557703	0.244709998313944	168713.22	1001	0.002	**	0.2615079	0.2444368;0.2791350	0.0002448	***
DNA	TcMar-Tigger	Tigger22N1	241	0.101584892935424	162663	1102	246.315	13.9828213996423	0.103825240263025	168713.22	354	0.708	ns	0.2186933	0.1946114;0.2442869	0.7178	ns
DNA	TcMar-Tigger	UCON11	3	0.00126454223571067	162663	45	10.425	3.08997134661843	0.00439428426909459	168713.22	6	0.012	*	0.06666667	0.0139651;0.1826845	0.007019	**
DNA	TcMar-Tigger	MER47A	500	0.210757039285112	162663	2589	607.409	22.659593468908	0.256031444950261	168713.22	1	0.002	**	0.1931248	0.1780796;0.2088671	4.179e-07	***
DNA	TcMar-Tigger	Tigger21a	49	0.020654189849941	162663	169	41.592	5.84993656014813	0.0175316135558928	168713.22	911	0.182	ns	0.2899408	0.2228224;0.3645907	0.1816	ns
DNA	TcMar-Tigger	Tigger17	9	0.00379362670713202	162663	54	14.56	3.53820843350402	0.00613724498398246	168713.22	68	0.136	ns	0.1666667	0.07915444;0.29294124	0.09312	ns
DNA	TcMar-Tigger	X9b_DNA	125	0.052689259821278	162663	601	128.739	10.7335962793972	0.0542653009610521	168713.22	397	0.794	ns	0.2079867	0.1762073;0.2426659	0.7655	ns
DNA	TcMar-Tigger	Tigger3c	453	0.190945877592312	162663	2327	541.682	21.0459927256903	0.228326589108076	168713.22	1	0.002	**	0.1946713	0.1787611;0.2113538	9.954e-06	***
DNA	TcMar-Tigger	Tigger19b	938	0.39538020569887	162663	3538	770.441	24.6653379846678	0.324751728207722	168713.22	1001	0.002	**	0.2651215	0.2506346;0.2799976	2.58e-11	***
DNA	TcMar-Tigger	MER44C	189	0.0796661608497724	162663	1091	269.526	15.9058580504266	0.113609003540718	168713.22	1	0.002	**	0.1732356	0.1512257;0.1970232	5.105e-09	***
DNA	TcMar-Tigger	Tigger3b	722	0.304333164727702	162663	6279	1515.01	38.0886682183382	0.638598044174675	168713.22	1	0.002	**	0.1149865	0.1071966;0.1231360	2.2e-16	***
DNA	TcMar-Tigger	UCON39	20	0.00843028157140448	162663	107	22.476	4.34606860418841	0.00947395042994436	168713.22	331	0.662	ns	0.1869159	0.1180731;0.2738077	0.6355	ns
DNA	TcMar-Tigger	Tigger12A	168	0.0708143651997977	162663	744	166.255	12.1750649775353	0.0700788231326926	168713.22	585	0.834	ns	0.2258065	0.1962266;0.2575779	0.8604	ns
DNA	TcMar-Tigger	Tigger17a	449	0.189259821278031	162663	2389	579.071	22.5389432530224	0.244086578991738	168713.22	1	0.002	**	0.1879447	0.1724598;0.2041987	2.007e-10	***
DNA	TcMar-Tigger	Tigger1a_Mars	8	0.00337211262856179	162663	44	7.77277277277277	2.49958301520859	0.00327633315325104	168713.22	616	0.772	ns	0.1818182	0.08191884;0.32713685	0.8452	ns
DNA	TcMar-Tigger	MER44A	482	0.203169785870848	162663	2334	543.39	21.2436153041612	0.229046535154274	168713.22	4	0.008	**	0.2065124	0.1902520;0.2235128	0.002584	**
DNA	TcMar-Tigger	Tigger1a_Art	41	0.0172820772213792	162663	302	68.402	7.66035750321596	0.0288324060023605	168713.22	1	0.002	**	0.1357616	0.09921713;0.17963837	8.383e-05	***
DNA	TcMar-Tigger	Tigger4a	1321	0.556820097791266	162663	3497	809.376	26.214725553319	0.341163378856854	168713.22	1001	0.002	**	0.3777524	0.3616483;0.3940611	2.2e-16	***
DNA	TcMar-Tigger	Tigger6a	82	0.0345641544427584	162663	674	165.01	13.0487612504088	0.0695540381048727	168713.22	1	0.002	**	0.1216617	0.09794139;0.14875138	1.725e-15	***
DNA	TcMar-Tigger	Tigger10	328	0.138256617771034	162663	1450	326.9	16.6586166745474	0.137792952284606	168713.22	539	0.926	ns	0.2262069	0.2048998;0.2486289	0.9499	ns
DNA	TcMar-Tigger	MER2	1875	0.790338897319171	162663	9067	2053.283	39.8457098266751	0.865487691788906	168713.22	1	0.002	**	0.2067939	0.1984975;0.2152790	6.635e-06	***
DNA	TcMar-Tigger	Tigger7	454	0.191367391670882	162663	2944	675.813	24.1051672902324	0.284864693980779	168713.22	1	0.002	**	0.154212	0.1413449;0.1677703	2.2e-16	***
DNA	TcMar-Tigger	Tigger8	201	0.0847243297926151	162663	938	219.313	13.3651658672333	0.0924435171134716	168713.22	77	0.154	ns	0.2142857	0.1884242;0.2419546	0.1649	ns
DNA	TcMar-Tigger	MER47C	171	0.0720789074355083	162663	762	160.176	11.3486481933231	0.0675164390490642	168713.22	841	0.322	ns	0.2244094	0.1952454;0.2557237	0.3284	ns
DNA	TcMar-Tigger	Tigger11a	85	0.0358286966784691	162663	421	101.072	9.30512769398685	0.0426032709492497	168713.22	43	0.086	ns	0.2019002	0.1645785;0.2434714	0.06793	ns
DNA	TcMar-Tigger	Tigger2	364	0.153431124599562	162663	2729	697.59	27.1185049977559	0.294044006069803	168713.22	1	0.002	**	0.1333822	0.1208414;0.1467149	2.2e-16	***
DNA	TcMar-Tigger	X1_DNA	114	0.0480526049570056	162663	676	164.341	11.8386178193179	0.0692720451863092	168713.22	1	0.002	**	0.1686391	0.1411701;0.1990363	3.603e-06	***
DNA	TcMar-Tigger	Tigger4	175	0.0737649637497892	162663	1445	350.289	18.390097190463	0.147651745068285	168713.22	1	0.002	**	0.1211073	0.1047229;0.1390489	2.2e-16	***
DNA	TcMar-Tigger	Tigger3	164	0.0691283088855168	162663	1147	273.776	15.6285660275048	0.115400438374642	168713.22	1	0.002	**	0.1429817	0.1232232;0.1645904	1.139e-15	***
DNA	TcMar-Tigger	X6a_DNA	218	0.0918900691283089	162663	979	225.898	13.6977817629434	0.0952191873208565	168713.22	297	0.594	ns	0.2226762	0.1969700;0.2500618	0.5695	ns
DNA	TcMar-Tigger	Tigger16a	457	0.192631933906592	162663	1789	396.229	17.702483919974	0.167016101837801	168713.22	1001	0.002	**	0.25545	0.2353759;0.2763291	0.0006984	***
DNA	TcMar-Tigger	Tigger19a	949	0.400016860563143	162663	3579	809.564	25.8909684300578	0.341242623503625	168713.22	1001	0.002	**	0.2651579	0.2507531;0.2799472	4.797e-08	***
DNA	TcMar-Tigger	X11_DNA	62	0.0261338728713539	162663	268	59.637	6.74839030967916	0.0251378351036925	168713.22	675	0.654	ns	0.2313433	0.1822133;0.2865212	0.7138	ns
DNA	TcMar-Tigger	X10b_DNA	72	0.0303490136570561	162663	298	61.96	7.14951155782796	0.0261170123082111	168713.22	917	0.17	ns	0.2416107	0.1941162;0.2943240	0.1536	ns
DNA	TcMar-Tigger	Tigger5	98	0.041308379699882	162663	537	122.243	10.5801649746538	0.0515271455066599	168713.22	12	0.024	*	0.1824953	0.1507176;0.2178133	0.01166	*
DNA	TcMar-Tigger	MamRep434	415	0.174928342606643	162663	2112	468.63	19.6568433755649	0.197534142640364	168713.22	4	0.008	**	0.1964962	0.1797436;0.2140954	0.004677	**
DNA	TcMar-Tigger	Tigger2b_Pri	336	0.141628730399595	162663	2104	496.523	20.9943381232472	0.209291434833923	168713.22	1	0.002	**	0.1596958	0.1442878;0.1760582	2.2e-16	***
DNA	TcMar-Tigger	MER6A	204	0.0859888720283258	162663	1009	239.737	14.3616185399518	0.10105252065419	168713.22	4	0.008	**	0.2021804	0.1778013;0.2283103	0.007728	**
DNA	TcMar-Tigger	Tigger20a	224	0.0944191535997302	162663	1356	302.565	16.0462224917971	0.1275354071826	168713.22	1	0.002	**	0.1651917	0.1457997;0.1860465	1.423e-07	***
DNA	TcMar-Tigger	Tigger3d	124	0.0522677457427078	162663	636	138.595	10.6211950732855	0.0584197437194402	168713.22	98	0.196	ns	0.1949686	0.1648672;0.2279323	0.1785	ns
DNA	TcMar-Tigger	Tigger6b	27	0.0113808801213961	162663	174	39.044	5.83473290803513	0.0164575956836958	168713.22	21	0.042	*	0.1551724	0.1048186;0.2176798	0.0289	*
DNA	TcMar-Tigger	UCON33	26	0.0109593660428258	162663	133	30.346	4.94456598021834	0.012791266228292	168713.22	216	0.432	ns	0.1954887	0.1318528;0.2731673	0.4094	ns
DNA	TcMar-Tigger	MERX	72	0.0303490136570561	162663	436	96.678	8.96619811897491	0.0407511380880121	168713.22	2	0.004	**	0.1651376	0.1315108;0.2033851	0.003895	**
DNA	TcMar-Tigger	MER6C	30	0.0126454223571067	162663	160	36.1	5.22199858955066	0.0152166582363851	168713.22	144	0.288	ns	0.1875	0.1302258;0.2567195	0.2977	ns
DNA	TcMar-Tigger	Tigger9b	120	0.0505816894284269	162663	754	178.83	12.6414756617614	0.0753793626707132	168713.22	1	0.002	**	0.1591512	0.1337511;0.1872497	1.994e-07	***
DNA	TcMar-Tigger	Tigger6	29	0.0122239082785365	162663	230	50.615	6.69698623446582	0.0213349350868319	168713.22	2	0.004	**	0.126087	0.08609341;0.17603941	0.0003241	***
DNA	TcMar-Tigger	Tigger2a	546	0.230146686899342	162663	3318	777.939	25.7765729046883	0.327912240768842	168713.22	1	0.002	**	0.164557	0.1520899;0.1776182	2.2e-16	***
DNA	TcMar-Tigger	Tigger17d	70	0.0295059854999157	162663	331	76.173	8.00744592177744	0.0321079919069297	168713.22	242	0.484	ns	0.2114804	0.1687324;0.2594760	0.4725	ns
DNA	TcMar-Tigger	Tigger16b	399	0.168184117349519	162663	1329	289.548	15.7304527316649	0.122048558421851	168713.22	1001	0.002	**	0.3002257	0.2756711;0.3256670	2.493e-12	***
DNA	TcMar-Tigger	MER46C	699	0.294638340920587	162663	2812	648.826	23.451005813689	0.273489293542404	168713.22	983	0.038	*	0.2485775	0.232694;0.264986	0.02668	*
DNA	TcMar-Tigger	Tigger5b	411	0.173242286292362	162663	2766	596.601	20.71668361442	0.251475720789074	168713.22	1	0.002	**	0.14859	0.1355311;0.1623972	2.2e-16	***
DNA	TcMar-Tigger	tot	17067	7.19398077895802	162663	125710	22420.649	121.333481004266	9.45061920418142	168713.22	1	0.002	**	0.1357649	0.1338758;0.1376708	2.2e-16	***
DNA	TcMar-Tigger	Tigger9a	178	0.0750295059854999	162663	1026	225.265	13.7663461850735	0.0949523689091216	168713.22	2	0.004	**	0.1734893	0.1507944;0.1980744	0.0002894	***
DNA	TcMar-Tigger	MamRep137	597	0.251643904906424	162663	2459	582.253	21.4125077113001	0.245427836789749	168713.22	769	0.466	ns	0.2427816	0.2259458;0.2602321	0.4915	ns
DNA	TcMar-Tigger	Tigger15a	1233	0.519726858877086	162663	4828	1090.161	29.8356371516387	0.459518209408194	168713.22	1001	0.002	**	0.2553853	0.2431319;0.2679351	1.306e-06	***
DNA	TcMar-Tigger	MER8	472	0.198954645085146	162663	1941	436.274	19.1139809633752	0.183895633114146	168713.22	962	0.08	ns	0.2431736	0.2242305;0.2628957	0.05355	ns
DNA	TcMar-Tigger	Tigger13a	491	0.20696341257798	162663	3113	717.04	24.5452004853671	0.302242454897994	168713.22	1	0.002	**	0.1577257	0.1450874;0.1710106	2.2e-16	***
DNA	TcMar-Tigger	X26_DNA	201	0.0847243297926151	162663	957	212.998	13.32229257596	0.0897816557073006	168713.22	197	0.394	ns	0.2100313	0.1846260;0.2372345	0.3715	ns
DNA	TcMar-Tigger	Tigger23a	116	0.048895633114146	162663	583	129.205	10.5518869079098	0.0544617265216658	168713.22	110	0.22	ns	0.1989708	0.1673000;0.2337263	0.1951	ns
DNA	TcMar-Tigger	MER2B	378	0.159332321699545	162663	1710	383.372	17.5192048489233	0.161596695329624	168713.22	393	0.786	ns	0.2210526	0.2015846;0.2414826	0.7719	ns
DNA	TcMar-Tigger	Tigger12c	218	0.0918900691283089	162663	859	193.052	12.7490326626703	0.0813741358961389	168713.22	985	0.034	*	0.2537835	0.2249857;0.2842811	0.04511	*
DNA	TcMar-Tigger	MER127	32	0.0134884505142472	162663	211	45.867	6.30690796572204	0.0193335862417805	168713.22	22	0.044	*	0.1516588	0.1061054;0.2072997	0.01934	*
DNA	TcMar-Tigger	MARE10	8	0.00337211262856179	162663	79	16.993	3.6381571141427	0.00716278873714382	168713.22	6	0.012	*	0.1012658	0.04474342;0.18981894	0.01296	*
DNA	TcMar-Tigger	UCON55	80	0.0337211262856179	162663	404	84.879	8.09146654388627	0.0357776934749621	168713.22	302	0.604	ns	0.1980198	0.1602574;0.2402722	0.5829	ns
DNA	TcMar-Tigger	Tigger14a	294	0.123925139099646	162663	1293	286.749	15.4411277900103	0.120868740515933	168713.22	696	0.612	ns	0.2273782	0.2047862;0.2512164	0.6158	ns
DNA	TcMar-Tigger	MER6B	185	0.0779801045354915	162663	676	151.57	11.115243976119	0.0638888888888889	168713.22	999	0.006	**	0.2736686	0.2403699;0.3089571	0.002686	**
DNA	TcMar-Tigger	MER44D	97	0.0408868656213118	162663	638	151.118	11.6926812491744	0.0636983645253751	168713.22	1	0.002	**	0.1520376	0.1250552;0.1822855	1.626e-07	***
DNA	TcMar-Tigger	Tigger1	1041	0.438796155791603	162663	12059	3069.558	55.9933379063071	1.29386191198786	168713.22	1	0.002	**	0.08632557	0.08137185;0.09148000	2.2e-16	***
DNA	hAT?	MER121B	11	0.00463665486427247	162663	68	15.416	3.72757814657705	0.00649806103523858	168713.22	147	0.294	ns	0.1617647	0.08361793;0.27103378	0.2464	ns
DNA	hAT?	UCON69	3	0.00126454223571067	162663	28	6.304	2.18319727701148	0.00265722475130669	168713.22	84	0.168	ns	0.1071429	0.02266509;0.28226440	0.1749	ns
DNA	hAT?	tot	267	0.11254425897825	162663	2048	466.819	20.0920364554947	0.196770780644074	168713.22	1	0.002	**	0.1303711	0.1160810;0.1457281	2.2e-16	***
DNA	hAT?	MER121	93	0.0392008093070309	162663	927	213.242	12.8698511673239	0.0898845051424718	168713.22	1	0.002	**	0.1003236	0.08173871;0.12149108	2.2e-16	***
DNA	hAT?	MER99	26	0.0109593660428258	162663	295	71.425	8.25169470263323	0.0301066430618783	168713.22	1	0.002	**	0.08813559	0.05838155;0.12647114	1.307e-11	***
DNA	hAT?	UCON105	119	0.0501601753498567	162663	638	141.81	11.0481655473641	0.0597749114820435	168713.22	16	0.032	*	0.1865204	0.1570191;0.2189556	0.032	*
DNA	hAT?	UCON89	9	0.00379362670713202	162663	48	10.377	2.8832592988117	0.00437405159332322	168713.22	389	0.778	ns	0.1875	0.08949838;0.32629302	0.7279	ns
DNA	hAT?	UCON80	7	0.00295059854999157	162663	44	10.241	2.72108862834774	0.00431672567863767	168713.22	149	0.298	ns	0.1590909	0.06644346;0.30065321	0.2883	ns
DNA	TcMar-Tc2	Kanga1a	124	0.0522677457427078	162663	843	203.131	13.2007613075572	0.0856225762940482	168713.22	1	0.002	**	0.1470937	0.1238574;0.1728277	2.386e-11	***
DNA	TcMar-Tc2	Kanga11a	147	0.061962569549823	162663	883	202.833	12.6856626565993	0.0854969650986343	168713.22	1	0.002	**	0.1664779	0.1424871;0.1927174	4.832e-06	***
DNA	TcMar-Tc2	MER104	592	0.249536334513573	162663	2206	504.179	19.9457963940725	0.212518546619457	168713.22	1001	0.002	**	0.268359	0.2499593;0.2873760	1.273e-05	***
DNA	TcMar-Tc2	Kanga1c	188	0.0792446467712022	162663	826	188.538	12.1422399082702	0.0794714213454729	168713.22	501	1.002	ns	0.2276029	0.1994179;0.2577465	1	ns
DNA	TcMar-Tc2	tot	1445	0.609087843533974	162663	8147	1858.964	39.8852044439229	0.783579497555218	168713.22	1	0.002	**	0.1773659	0.1691266;0.1858367	2.2e-16	***
DNA	TcMar-Tc2	Kanga1d	101	0.0425729219355927	162663	664	156.227	11.1704184903364	0.0658518799527904	168713.22	1	0.002	**	0.1521084	0.1256354;0.1817165	1.623e-07	***
DNA	TcMar-Tc2	Kanga2_a	253	0.106643061878267	162663	1534	363.603	17.0077233530433	0.153263783510369	168713.22	1	0.002	**	0.1649283	0.146686;0.184463	5.412e-12	***
DNA	TcMar-Tc2	Kanga1	116	0.048895633114146	162663	812	185.609	12.2745583946545	0.0782368066093408	168713.22	1	0.002	**	0.1428571	0.1195042;0.1688365	1.147e-09	***
DNA	TcMar-Tc2	Kanga1b	59	0.0248693306356432	162663	379	93.225	8.48589331687511	0.0392956499747092	168713.22	1	0.002	**	0.1556728	0.1206665;0.1961638	2.155e-05	***
DNA	TcMar?	X22_DNA	0	0	162663	24	5.525	2.05951854000313	0.00232886528410049	168713.22	1	0.002	**	0	0.0000000;0.1424736	0.002799	**
DNA	TcMar?	tot	4	0.0016860563142809	162663	168	35.277	5.51731018809999	0.0148697521497218	168713.22	1	0.002	**	0.02380952	0.00652454;0.05983734	1.692e-12	***
DNA	TcMar?	Eulor8	4	0.0016860563142809	162663	144	29.756	5.16964110835454	0.0125425729219356	168713.22	1	0.002	**	0.02777778	0.00761929;0.06959337	6.671e-10	***
RNA	tot	tot	150	0.0632271117855336	162663	730	163.943	11.3402094932744	0.0691042825830383	168713.22	111	0.222	ns	0.2054795	0.1767225;0.2366385	0.2311	ns
RNA	RNA	tot	150	0.0632271117855336	162663	730	163.943	11.3402094932744	0.0691042825830383	168713.22	111	0.222	ns	0.2054795	0.1767225;0.2366385	0.2311	ns
RNA	RNA	7SK	150	0.0632271117855336	162663	730	163.943	11.3402094932744	0.0691042825830383	168713.22	111	0.222	ns	0.2054795	0.1767225;0.2366385	0.2311	ns
srpRNA	tot	tot	490	0.20654189849941	162663	1383	340.809	16.4964436061732	0.14365579160344	168713.22	1001	0.002	**	0.3543022	0.3290648;0.3801604	2.2e-16	***
srpRNA	srpRNA	tot	490	0.20654189849941	162663	1383	340.809	16.4964436061732	0.14365579160344	168713.22	1001	0.002	**	0.3543022	0.3290648;0.3801604	2.2e-16	***
srpRNA	srpRNA	7SLRNA	490	0.20654189849941	162663	1383	340.809	16.4964436061732	0.14365579160344	168713.22	1001	0.002	**	0.3543022	0.3290648;0.3801604	2.2e-16	***
Satellite	tot	tot	472	0.198954645085146	162663	6330	2093.846	76.4089563638491	0.88258556735795	168713.22	1	0.002	**	0.07456556	0.06821246;0.08131387	2.2e-16	***
Satellite	telo	tot	52	0.0219187320856517	162663	367	101.996	10.0417538717507	0.0429927499578486	168713.22	1	0.002	**	0.1416894	0.1076644;0.1816220	6.602e-10	***
Satellite	telo	REP522	25	0.0105378519642556	162663	243	72.467	8.57312133411219	0.0305458607317484	168713.22	1	0.002	**	0.1028807	0.06769291;0.14811965	4.735e-13	***
Satellite	telo	TAR1	29	0.0122239082785365	162663	124	29.625	5.62743663163283	0.0124873545776429	168713.22	502	1	ns	0.233871	0.1625640;0.3183063	1	ns
Satellite	acro	tot	2	0.000843028157140449	162663	61	12.242	3.56512919066703	0.00516017534985669	168713.22	1	0.002	**	0.03278689	0.003995603;0.113472167	0.0003058	***
Satellite	acro	ACRO1	2	0.000843028157140449	162663	61	12.242	3.56512919066703	0.00516017534985669	168713.22	1	0.002	**	0.03278689	0.003995603;0.113472167	0.0003058	***
Satellite	centr	tot	130	0.0547968302141291	162663	1815	1063.336	66.9937554348707	0.448211094250548	168713.22	1	0.002	**	0.07162534	0.06018656;0.08447075	2.2e-16	***
Satellite	centr	GSATX	1	0.000421514078570224	162663	56	11.912	4.64541019026693	0.00502107570392851	168713.22	2	0.004	**	0.01785714	0.0004520015;0.0955259026	4.856e-05	***
Satellite	centr	HSAT4	0	0	162663	100	44.863	9.05163870043227	0.018910386106896	168713.22	1	0.002	**	0	0.00000000;0.03621669	2.2e-16	***
Satellite	centr	SST1	46	0.0193896476142303	162663	609	111.141	10.9740397551926	0.0468474962063733	168713.22	1	0.002	**	0.07553366	0.05582797;0.09946811	7.263e-14	***
Satellite	centr	GSAT	3	0.00126454223571067	162663	39	23.914	9.65068597249645	0.0100800876749283	168713.22	3	0.006	**	0.07692308	0.0161533;0.2087019	3.136e-12	***
Satellite	centr	ALR_Alpha	79	0.0332996122070477	162663	844	827.01	64.3846976329725	0.348596358118361	168713.22	1	0.002	**	0.0936019	0.07480553;0.11529006	2.2e-16	***
Satellite	centr	GSATII	1	0.000421514078570224	162663	167	47.851	7.9090677296602	0.0201698701736638	168713.22	1	0.002	**	0.005988024	0.0001515921;0.0329100370	2.2e-16	***
Satellite	Satellite	CER	1	0.000421514078570224	162663	72	53.891	23.1158270555146	0.022715815208228	168713.22	1	0.002	**	0.01388889	0.0003515744;0.0749713109	2.2e-16	***
Satellite	Satellite	LSAU	5	0.00210757039285112	162663	129	8.909	2.86861429055005	0.00375526892598213	168713.22	108	0.216	ns	0.03875969	0.01270299;0.08813398	0.2225	ns
Satellite	Satellite	HSAT5	4	0.0016860563142809	162663	260	61.934	7.05545345271467	0.0261060529421683	168713.22	1	0.002	**	0.01538462	0.004207286;0.038920065	2.2e-16	***
Satellite	Satellite	SATR1	17	0.00716573933569381	162663	670	202.909	17.2344929355855	0.0855290001686056	168713.22	1	0.002	**	0.02537313	0.01484870;0.04031477	2.2e-16	***
Satellite	Satellite	(CATTC)n	2	0.000843028157140449	162663	2	3.02325581395349	2.7632990324607	0.00127434488870068	168713.22	247	0.494	ns	na	na	na	na
Satellite	Satellite	HSATI	6	0.00252908447142135	162663	45	16.313	3.72517219842357	0.00687615916371607	168713.22	2	0.004	**	0.1333333	0.05054238;0.26792495	0.0009353	***
Satellite	Satellite	(GAATG)n	0	0	162663	18	12.04	7.13058519654911	0.0050750295059855	168713.22	1	0.002	**	0	0.000000;0.185302	2.288e-09	***
Satellite	Satellite	tot	288	0.121396054628225	162663	4087	942.995	38.7374439601345	0.397485668521329	168713.22	1	0.002	**	0.07046734	0.06280778;0.07874751	2.2e-16	***
Satellite	Satellite	D20S16	17	0.00716573933569381	162663	269	61.75	6.89921003442417	0.0260284943517113	168713.22	1	0.002	**	0.06319703	0.03724218;0.09925819	3.731e-13	***
Satellite	Satellite	SAR	0	0	162663	1	1.9792531120332	1.29243998177892	0.000834283051775921	168713.22	1	0.002	**	na	na	na	na
Satellite	Satellite	HSAT6	0	0	162663	17	4.76128385155466	2.01828627170882	0.00200694817549935	168713.22	1	0.002	**	0	0.0000000;0.1950643	0.005507	**
Satellite	Satellite	BSR_Beta	34	0.0143314786713876	162663	1870	281.457	17.810147454537	0.11863808801214	168713.22	1	0.002	**	0.01818182	0.01262347;0.02531530	2.2e-16	***
Satellite	Satellite	SATR2	8	0.00337211262856179	162663	418	118.984	12.1749732637889	0.0501534311245996	168713.22	1	0.002	**	0.01913876	0.008298082;0.037361420	2.2e-16	***
Satellite	Satellite	MSR1	200	0.0843028157140448	162663	316	130.93	9.98963927741602	0.0551888383071995	168713.22	1001	0.002	**	0.6329114	0.5771347;0.6861705	7.339e-15	***
LTR	ERVL	LTR108b_Mam	3	0.00126454223571067	162663	53	11.173	3.12327165418345	0.00470957679986512	168713.22	6	0.012	*	0.05660377	0.01182872;0.15662946	0.003637	**
LTR	ERVL	LTR16D2	19	0.00800876749283426	162663	282	65.613	7.67764138112594	0.0276568032372281	168713.22	1	0.002	**	0.06737589	0.04104895;0.10321824	2.106e-13	***
LTR	ERVL	MER21B	566	0.238576968470747	162663	2786	699.909	23.8920394388706	0.295021497218007	168713.22	1	0.002	**	0.2031587	0.1883567;0.2185868	2.378e-09	***
LTR	ERVL	LTR16B2	152	0.0640701399426741	162663	1617	350.882	17.7454494723852	0.147901702916877	168713.22	1	0.002	**	0.09400124	0.08021486;0.10928108	2.2e-16	***
LTR	ERVL	MLT2A1	206	0.0868319001854662	162663	3738	803.825	25.6834580034507	0.338823554206711	168713.22	1	0.002	**	0.05510968	0.04801087;0.06291372	2.2e-16	***
LTR	ERVL	LTR86A2	52	0.0219187320856517	162663	308	69.496	7.66163720654304	0.0292935424043163	168713.22	10	0.02	*	0.1688312	0.1287363;0.2154320	0.01688	*
LTR	ERVL	LTR86C	33	0.0139099645928174	162663	285	62.917	7.48118166328549	0.0265204012814028	168713.22	1	0.002	**	0.1157895	0.08105898;0.15875544	5.98e-06	***
LTR	ERVL	LTR80A	22	0.00927330972854493	162663	393	87.394	8.82715597928815	0.0368378013825662	168713.22	1	0.002	**	0.05597964	0.03541094;0.08352988	2.2e-16	***
LTR	ERVL	LTR108d_Mam	1	0.000421514078570224	162663	66	15.219	3.65655704309525	0.00641502276176024	168713.22	1	0.002	**	0.01515152	0.0003835296;0.0815523211	1.11e-06	***
LTR	ERVL	MER54B	51	0.0214972180070814	162663	438	110.13	9.80904263000816	0.0464213454729388	168713.22	1	0.002	**	0.1164384	0.08793607;0.15024172	2.365e-12	***
LTR	ERVL	LTR41C	123	0.0518462316641376	162663	759	180.327	12.8177363588648	0.0760103692463328	168713.22	1	0.002	**	0.1620553	0.1365345;0.1902331	4.435e-07	***
LTR	ERVL	LTR16D	112	0.0472095767998651	162663	1115	247.184	14.2755011797812	0.104191535997302	168713.22	1	0.002	**	0.1004484	0.0834285;0.1196088	2.2e-16	***
LTR	ERVL	LTR86B1	55	0.0231832743213623	162663	295	65.499	7.66059290679799	0.0276087506322711	168713.22	87	0.174	ns	0.1864407	0.1436510;0.2356554	0.1609	ns
LTR	ERVL	MER54A	94	0.0396223233856011	162663	682	167.312	12.3363220143137	0.0705243635137414	168713.22	1	0.002	**	0.1378299	0.1128375;0.1660032	5.219e-12	***
LTR	ERVL	LTR16E1	237	0.0998988366211432	162663	2475	580.281	22.6219758817127	0.244596611026808	168713.22	1	0.002	**	0.09575758	0.08444617;0.10803552	2.2e-16	***
LTR	ERVL	LTR86A1	86	0.0362502107570393	162663	531	122.615	10.2021987757473	0.051683948743888	168713.22	1	0.002	**	0.1619586	0.1316354;0.1961007	0.000108	***
LTR	ERVL	LTR40c	129	0.0543753161355589	162663	603	138.139	11.297580020266	0.0582275332996122	168713.22	228	0.456	ns	0.2139303	0.1818381;0.2488529	0.41	ns
LTR	ERVL	LTR82A	98	0.041308379699882	162663	1041	236.521	14.1582490095003	0.099696931377508	168713.22	1	0.002	**	0.09414025	0.07708779;0.11352607	2.2e-16	***
LTR	ERVL	LTR86B2	24	0.0101163378856854	162663	273	60.789	7.31491537797855	0.0256234193222054	168713.22	1	0.002	**	0.08791209	0.05713987;0.12798132	5.777e-09	***
LTR	ERVL	LTR105_Mam	78	0.0328780981284775	162663	667	144.952	11.3758122833099	0.0610993087169111	168713.22	1	0.002	**	0.1169415	0.09354344;0.14378958	2.576e-11	***
LTR	ERVL	LTR33A	262	0.110436688585399	162663	2044	472.544	20.223923236382	0.199183948743888	168713.22	1	0.002	**	0.12818	0.1139844;0.1434513	2.2e-16	***
LTR	ERVL	LTR69	11	0.00463665486427247	162663	141	31.867	5.4616060037447	0.0134323891417973	168713.22	1	0.002	**	0.07801418	0.03958721;0.13530079	4.412e-06	***
LTR	ERVL	MLT2D	366	0.154274152756702	162663	4453	978.626	28.3359674451226	0.412504636654864	168713.22	1	0.002	**	0.08219178	0.07428850;0.09064796	2.2e-16	***
LTR	ERVL	LTR108c_Mam	2	0.000843028157140449	162663	43	9.521	2.87712301385201	0.00401323554206711	168713.22	4	0.008	**	0.04651163	0.005683257;0.158111458	0.00289	**
LTR	ERVL	MER74B	163	0.0687067948069466	162663	931	230.53	14.1252477012838	0.0971716405327938	168713.22	1	0.002	**	0.1750806	0.1511904;0.2010460	1.211e-07	***
LTR	ERVL	MLT2B3	263	0.110858202663969	162663	3276	753.752	25.3567241468503	0.317717079750464	168713.22	1	0.002	**	0.08028083	0.07120117;0.09011778	2.2e-16	***
LTR	ERVL	LTR40A1	29	0.0122239082785365	162663	563	123.608	10.5020297385138	0.0521025122239083	168713.22	1	0.002	**	0.05150977	0.03476470;0.07314154	2.2e-16	***
LTR	ERVL	MER70C	31	0.013066936435677	162663	275	62.75	7.19118997198748	0.0264500084302816	168713.22	1	0.002	**	0.1127273	0.07789037;0.15617971	1.213e-06	***
LTR	ERVL	MLT2C2	97	0.0408868656213118	162663	1336	291.494	15.9370622748973	0.122868824818749	168713.22	1	0.002	**	0.07260479	0.05926879;0.08785556	2.2e-16	***
LTR	ERVL	MER74A	224	0.0944191535997302	162663	1568	388.514	18.7973706976573	0.163764120721632	168713.22	1	0.002	**	0.1428571	0.1258991;0.1611643	2.2e-16	***
LTR	ERVL	MER77B	202	0.0851458438711853	162663	1256	317.264	16.9965050873756	0.133731242623504	168713.22	1	0.002	**	0.160828	0.1409252;0.1823323	4.898e-15	***
LTR	ERVL	MER68	438	0.184623166413758	162663	1492	369.539	18.1296211257203	0.155765891080762	168713.22	1001	0.002	**	0.2935657	0.2705481;0.3173987	5.753e-05	***
LTR	ERVL	LTR42	60	0.0252908447142135	162663	309	75.589	8.33628049987358	0.0318618276850447	168713.22	34	0.068	ns	0.1941748	0.1515712;0.2427519	0.0401	*
LTR	ERVL	LTR84a	76	0.032035069971337	162663	671	150.905	11.4444287734229	0.0636085820266397	168713.22	1	0.002	**	0.1132638	0.09028364;0.13970772	1.207e-13	***
LTR	ERVL	MLT2C1	231	0.0973697521497218	162663	2635	581.541	22.2884969456466	0.245127718765807	168713.22	1	0.002	**	0.08766603	0.07714074;0.09911755	2.2e-16	***
LTR	ERVL	LTR40b	133	0.0560613724498398	162663	1140	249.053	14.59565771811	0.10497934581015	168713.22	1	0.002	**	0.1166667	0.09860072;0.13673648	2.2e-16	***
LTR	ERVL	LTR47B	7	0.00295059854999157	162663	46	9.211	2.80791085388468	0.00388256617771034	168713.22	282	0.564	ns	0.1521739	0.0634443;0.2886910	0.5795	ns
LTR	ERVL	LTR79	500	0.210757039285112	162663	4053	886.961	26.0138847771955	0.373866548642725	168713.22	1	0.002	**	0.1233654	0.1133919;0.1338853	2.2e-16	***
LTR	ERVL	LTR47B4	16	0.00674422525712359	162663	105	25.732	4.86578378597443	0.010846400269769	168713.22	24	0.048	*	0.152381	0.08968134;0.23563138	0.03036	*
LTR	ERVL	MER68B	118	0.0497386612712865	162663	450	104.085	9.39872922852399	0.0438732928679818	168713.22	934	0.136	ns	0.2622222	0.2221505;0.3054516	0.131	ns
LTR	ERVL	LTR16C	766	0.322879784184792	162663	6620	1578.443	35.1919198428023	0.66533594672062	168713.22	1	0.002	**	0.11571	0.1080994;0.1236608	2.2e-16	***
LTR	ERVL	MER76	76	0.032035069971337	162663	715	155.437	11.9926583731404	0.06551888383072	168713.22	1	0.002	**	0.1062937	0.08466515;0.13123144	1.041e-14	***
LTR	ERVL	LTR57	38	0.0160175349856685	162663	268	57.825	7.06670455823032	0.0243740515933232	168713.22	2	0.004	**	0.141791	0.1023331;0.1893872	0.00287	**
LTR	ERVL	MLT2A2	267	0.11254425897825	162663	3866	869.798	28.7141375927904	0.366632102512224	168713.22	1	0.002	**	0.06906363	0.06126954;0.07751646	2.2e-16	***
LTR	ERVL	LTR47A2	31	0.013066936435677	162663	275	59.92	7.2714836501552	0.0252571235879278	168713.22	1	0.002	**	0.1127273	0.07789037;0.15617971	7.351e-06	***
LTR	ERVL	LTR33B	109	0.0459450345641544	162663	1608	354.333	17.1926640954419	0.149356348002023	168713.22	1	0.002	**	0.06778607	0.05598663;0.08119144	2.2e-16	***
LTR	ERVL	MLT2E	34	0.0143314786713876	162663	403	89.996	8.7662324193938	0.0379345810150059	168713.22	1	0.002	**	0.08436725	0.05913341;0.11589982	2.049e-13	***
LTR	ERVL	LTR41B	157	0.0661777103355252	162663	848	196.674	13.1154771068284	0.0829008598887203	168713.22	3	0.006	**	0.1851415	0.1595403;0.2129517	0.001119	**
LTR	ERVL	LTR52	77	0.0324565840499073	162663	1073	243.287	14.9042533448599	0.102548895633114	168713.22	1	0.002	**	0.07176142	0.05704467;0.08887599	2.2e-16	***
LTR	ERVL	LTR33A_	216	0.0910470409711684	162663	1666	385.386	18.8880852328595	0.162445624683864	168713.22	1	0.002	**	0.1296519	0.1138844;0.1467364	2.2e-16	***
LTR	ERVL	LTR102_Mam	48	0.0202326757713708	162663	518	113.981	10.2257128946692	0.0480445961895127	168713.22	1	0.002	**	0.09266409	0.06911406;0.12098049	2.465e-14	***
LTR	ERVL	LTR40a	182	0.0767155622997808	162663	1974	435.06	19.7184994160108	0.183383915022762	168713.22	1	0.002	**	0.09219858	0.07979581;0.10582744	2.2e-16	***
LTR	ERVL	LTR18B	89	0.03751475299275	162663	367	86.7	9.10114447917571	0.0365452706120384	168713.22	637	0.73	ns	0.2425068	0.1995265;0.2896962	0.759	ns
LTR	ERVL	LTR41	188	0.0792446467712022	162663	1129	269.602	15.045928883787	0.11364103861069	168713.22	1	0.002	**	0.166519	0.1452362;0.1895552	4.04e-09	***
LTR	ERVL	LTR75B	21	0.00885179564997471	162663	205	39.617	6.11847585161098	0.0166991232507166	168713.22	1	0.002	**	0.102439	0.06453771;0.15232088	0.0005316	***
LTR	ERVL	LTR108a_Mam	6	0.00252908447142135	162663	86	19.068	4.22862356532917	0.00803743045017704	168713.22	1	0.002	**	0.06976744	0.0260324;0.1456920	0.0002332	***
LTR	ERVL	LTR47B2	19	0.00800876749283426	162663	174	40.804	6.04964314502784	0.0171994604619794	168713.22	1	0.002	**	0.1091954	0.0670362;0.1652625	3.338e-05	***
LTR	ERVL	LTR16D1	9	0.00379362670713202	162663	207	47.196	6.33890887817185	0.0198937784522003	168713.22	1	0.002	**	0.04347826	0.02007093;0.08092824	4.022e-13	***
LTR	ERVL	LTR16B1	152	0.0640701399426741	162663	1199	277.1	15.8129076405337	0.116801551171809	168713.22	1	0.002	**	0.1267723	0.1084557;0.1469409	2.2e-16	***
LTR	ERVL	LTR53	73	0.0307705277356264	162663	494	118.641	10.2578429673271	0.05000885179565	168713.22	1	0.002	**	0.1477733	0.1176536;0.1821813	5.024e-07	***
LTR	ERVL	LTR66	22	0.00927330972854493	162663	379	88.681	8.52384273053503	0.0373802900016861	168713.22	1	0.002	**	0.05804749	0.03673188;0.08656834	2.2e-16	***
LTR	ERVL	MER77	209	0.0880964424211769	162663	1299	328.093	17.4196956574102	0.138295818580341	168713.22	1	0.002	**	0.160893	0.1413117;0.1820219	1.782e-15	***
LTR	ERVL	LTR16A1	333	0.140364188163885	162663	2692	643.656	23.9385195180637	0.271310065756196	168713.22	1	0.002	**	0.1236999	0.1114911;0.1367332	2.2e-16	***
LTR	ERVL	MLT2B5	34	0.0143314786713876	162663	369	81.476	8.45298035469602	0.0343432810655876	168713.22	1	0.002	**	0.09214092	0.06465558;0.12637600	9.239e-11	***
LTR	ERVL	LTR75	64	0.0269769010284944	162663	291	67.464	7.78725531527933	0.0284370257966616	168713.22	361	0.722	ns	0.2199313	0.1736914;0.2719743	0.677	ns
LTR	ERVL	MER70B	28	0.0118023941999663	162663	477	106.04	9.91275252705637	0.0446973528915866	168713.22	1	0.002	**	0.05870021	0.03935656;0.08372339	2.2e-16	***
LTR	ERVL	LTR50	324	0.136570561456753	162663	2565	597.943	23.1923616011099	0.252041392682516	168713.22	1	0.002	**	0.1263158	0.1136967;0.1397945	2.2e-16	***
LTR	ERVL	MLT2B4	309	0.130247850278199	162663	4467	1013.635	28.7061285584945	0.427261423031529	168713.22	1	0.002	**	0.06917394	0.06190432;0.07701272	2.2e-16	***
LTR	ERVL	LTR82B	93	0.0392008093070309	162663	1154	250.726	14.6418341510655	0.105684538863598	168713.22	1	0.002	**	0.08058925	0.06553601;0.09781932	2.2e-16	***
LTR	ERVL	LTR33	1147	0.483476648120047	162663	9255	2119.012	40.6819724064466	0.893193390659248	168713.22	1	0.002	**	0.123933	0.1172850;0.1308187	2.2e-16	***
LTR	ERVL	ERV3-16A3_LTR	133	0.0560613724498398	162663	1093	251.701	14.5103462794362	0.106095515090204	168713.22	1	0.002	**	0.1216834	0.1028835;0.1425461	2.2e-16	***
LTR	ERVL	MER88	14	0.00590119709998314	162663	112	27.913	4.90933116957213	0.0117657224751307	168713.22	4	0.008	**	0.125	0.07005446;0.20082852	0.001471	**
LTR	ERVL	LTR16E2	216	0.0910470409711684	162663	2318	542.178	20.9592367610466	0.228535660091047	168713.22	1	0.002	**	0.09318378	0.08165412;0.10575303	2.2e-16	***
LTR	ERVL	MLT2B2	149	0.0628055977069634	162663	2172	504.436	20.5170381111128	0.21262687573765	168713.22	1	0.002	**	0.06860037	0.05832754;0.08005475	2.2e-16	***
LTR	ERVL	MER73	21	0.00885179564997471	162663	279	64.736	7.63390991436109	0.027287135390322	168713.22	1	0.002	**	0.07526882	0.04719417;0.11275652	6.743e-12	***
LTR	ERVL	LTR33C	99	0.0417298937784522	162663	919	218.346	13.9929298606863	0.0920359129994942	168713.22	1	0.002	**	0.1077258	0.08841973;0.12958624	2.2e-16	***
LTR	ERVL	MER70A	52	0.0219187320856517	162663	533	127.025	10.477602548062	0.0535428258303827	168713.22	1	0.002	**	0.09756098	0.07372339;0.12596770	2.2e-16	***
LTR	ERVL	LTR108e_Mam	8	0.00337211262856179	162663	168	36.804	5.76062225534435	0.0155134041476985	168713.22	1	0.002	**	0.04761905	0.02077982;0.09167017	9.488e-10	***
LTR	ERVL	MLT2B1	249	0.104957005563986	162663	4436	1000.03	29.5517919661128	0.421526723992581	168713.22	1	0.002	**	0.05613165	0.04953954;0.06331545	2.2e-16	***
LTR	ERVL	MLT2F	190	0.0800876749283426	162663	1911	438.18	19.1216955116234	0.184699038947901	168713.22	1	0.002	**	0.09942439	0.08636919;0.11372307	2.2e-16	***
LTR	ERVL	LTR62	46	0.0193896476142303	162663	313	78.922	8.22639590523029	0.0332667341089192	168713.22	1	0.002	**	0.1469649	0.1096485;0.1911222	8.433e-06	***
LTR	ERVL	MER68C	19	0.00800876749283426	162663	163	36.335	5.62782795112355	0.0153157140448491	168713.22	2	0.004	**	0.1165644	0.07165772;0.17603357	0.0006551	***
LTR	ERVL	LTR53B	26	0.0109593660428258	162663	187	46.038	6.44407340756466	0.019405665149216	168713.22	1	0.002	**	0.1390374	0.09287656;0.19704979	0.00046	***
LTR	ERVL	MER21C	926	0.390322036756028	162663	5505	1372.608	35.0469488632695	0.578573596358118	168713.22	1	0.002	**	0.1682107	0.1584167;0.1783578	2.2e-16	***
LTR	ERVL	LTR47A	100	0.0421514078570224	162663	679	167.275	12.2692260925011	0.0705087674928343	168713.22	1	0.002	**	0.1472754	0.1214637;0.1761960	3.561e-10	***
LTR	ERVL	LTR16	269	0.11338728713539	162663	3017	697.319	23.5180002409928	0.29392977575451	168713.22	1	0.002	**	0.08916142	0.07922897;0.09989863	2.2e-16	***
LTR	ERVL	LTR32	166	0.0699713370426572	162663	1216	292.369	15.5002289046355	0.123237649637498	168713.22	1	0.002	**	0.1365132	0.1177016;0.1571012	2.2e-16	***
LTR	ERVL	LTR84b	146	0.0615410554712527	162663	1278	278.48	15.7474945176553	0.117383240600236	168713.22	1	0.002	**	0.114241	0.09731225;0.13296632	2.2e-16	***
LTR	ERVL	MER74C	12	0.00505816894284269	162663	234	54.217	7.33687540719759	0.0228532287978418	168713.22	1	0.002	**	0.05128205	0.02677558;0.08786540	7.804e-14	***
LTR	ERVL	tot	13155	5.5450177035913	162663	133596	23369.843	126.045538710534	9.85071783847581	168713.22	1	0.002	**	0.09846852	0.09687582;0.10007867	2.2e-16	***
LTR	ERVL	LTR16B	69	0.0290844714213455	162663	694	156.576	11.6496325237296	0.0659989883662114	168713.22	1	0.002	**	0.09942363	0.07818262;0.12413919	2.2e-16	***
LTR	ERVL	LTR16A2	184	0.0775585904569213	162663	1825	430.977	19.257656356066	0.18166287303996	168713.22	1	0.002	**	0.1008219	0.08738402;0.11555786	2.2e-16	***
LTR	ERVL	LTR101_Mam	113	0.0476310908784353	162663	1151	275.421	14.8115205208696	0.11609382903389	168713.22	1	0.002	**	0.0981755	0.08159523;0.11684075	2.2e-16	***
LTR	ERVL	LTR18C	16	0.00674422525712359	162663	77	16.351	3.66704871064542	0.00689217669870174	168713.22	521	0.962	ns	0.2077922	0.1236908;0.3153918	1	ns
LTR	ERVL	LTR83	80	0.0337211262856179	162663	726	163.544	11.7145761893162	0.0689360984656888	168713.22	1	0.002	**	0.1101928	0.08834798;0.13526171	1.451e-15	***
LTR	ERVL	MER21A	359	0.151323554206711	162663	1975	481.481	20.9372397179524	0.20295102006407	168713.22	1	0.002	**	0.1817722	0.1649926;0.1995019	4.334e-11	***
LTR	ERVL	LTR80B	24	0.0101163378856854	162663	507	110.691	9.81345111685094	0.0466578148710167	168713.22	1	0.002	**	0.04733728	0.03056195;0.06961778	2.2e-16	***
LTR	ERVL	LTR67B	465	0.196004046535154	162663	3708	826.689	25.830437288023	0.34846105209914	168713.22	1	0.002	**	0.1254045	0.1149085;0.1364949	2.2e-16	***
LTR	ERVL	LTR16A	495	0.208649468892261	162663	4245	957.705	29.0338585093325	0.403686140617097	168713.22	1	0.002	**	0.1166078	0.1071013;0.1266453	2.2e-16	***
LTR	ERVL	LTR18A	36	0.0151745068285281	162663	198	45.482	6.29422698139279	0.0191713033215309	168713.22	76	0.152	ns	0.1818182	0.1307118;0.2427170	0.1278	ns
LTR	ERVL	LTR47B3	13	0.00547968302141291	162663	120	26.996	4.87952802981946	0.0113791940650818	168713.22	4	0.008	**	0.1083333	0.05895831;0.17812744	0.001409	**
LTR	ERV1?	tot	167	0.0703928511212275	162663	1544	361.187	16.9283371776321	0.152245405496544	168713.22	1	0.002	**	0.1081606	0.09310132;0.12472782	2.2e-16	***
LTR	ERV1?	LTR103_Mam	79	0.0332996122070477	162663	748	176.605	12.395265935736	0.0744414938458944	168713.22	1	0.002	**	0.105615	0.08451134;0.12988518	2.2e-16	***
LTR	ERV1?	EUTREP15	22	0.00927330972854493	162663	196	44.448	6.13636300677779	0.0187354577642893	168713.22	1	0.002	**	0.1122449	0.07169471;0.16499849	5.334e-05	***
LTR	ERV1?	LTR103b_Mam	66	0.0278199291856348	162663	600	141.226	10.339624356418	0.0595287472601585	168713.22	1	0.002	**	0.11	0.08610128;0.13781462	7.065e-15	***
LTR	ERVL-MaLR	THE1A	343	0.144579328949587	162663	4236	938.538	27.5913725617237	0.395606980273141	168713.22	1	0.002	**	0.08097262	0.07293074;0.08959773	2.2e-16	***
LTR	ERVL-MaLR	MLT1M	391	0.164812004720958	162663	2320	531.953	21.6313361978798	0.224225678637666	168713.22	1	0.002	**	0.1685345	0.1535123;0.1843986	7.062e-13	***
LTR	ERVL-MaLR	MLT1C2	2282	0.961895127297252	162663	15985	3640.705	54.9451448623438	1.53460841342101	168713.22	1	0.002	**	0.1427588	0.1373699;0.1482782	2.2e-16	***
LTR	ERVL-MaLR	MLT1J2	679	0.286208059349182	162663	6900	1570.729	36.1942479212179	0.66208438711853	168713.22	1	0.002	**	0.0984058	0.09147598;0.10567703	2.2e-16	***
LTR	ERVL-MaLR	MLT1O	764	0.322036756027651	162663	5061	1183.292	31.2285760155656	0.498774237059518	168713.22	1	0.002	**	0.1509583	0.1411996;0.1611214	2.2e-16	***
LTR	ERVL-MaLR	MSTB	956	0.402967459113134	162663	8566	1946.262	41.7924630282299	0.820376833586242	168713.22	1	0.002	**	0.111604	0.1050105;0.1184630	2.2e-16	***
LTR	ERVL-MaLR	MSTD	842	0.354914854156129	162663	7647	1701.532	37.7414280518291	0.717219693137751	168713.22	1	0.002	**	0.1101085	0.1031769;0.1173389	2.2e-16	***
LTR	ERVL-MaLR	THE1B	1702	0.717416961726522	162663	22429	4817.235	64.7565841454765	2.03053237228123	168713.22	1	0.002	**	0.0758839	0.07245111;0.07942707	2.2e-16	***
LTR	ERVL-MaLR	MLT1E3	191	0.0805091890069128	162663	2044	426.145	19.6904974718947	0.179626117012308	168713.22	1	0.002	**	0.09344423	0.0811718;0.1068965	2.2e-16	***
LTR	ERVL-MaLR	MLT1G1	424	0.178721969313775	162663	3600	855.983	28.3012309038082	0.360808885516776	168713.22	1	0.002	**	0.1177778	0.1074226;0.1287579	2.2e-16	***
LTR	ERVL-MaLR	MLT1H2	550	0.231832743213623	162663	4721	1087.61	30.2133869129025	0.458442926993762	168713.22	1	0.002	**	0.1165007	0.1074824;0.1259963	2.2e-16	***
LTR	ERVL-MaLR	MLT1F1	468	0.197268588770865	162663	3265	748.29	25.0491788560296	0.315414769853313	168713.22	1	0.002	**	0.1433384	0.1314891;0.1558305	2.2e-16	***
LTR	ERVL-MaLR	MLT1F2	779	0.328359467206205	162663	6038	1404.978	34.6760427953356	0.592218007081437	168713.22	1	0.002	**	0.1290162	0.1206588;0.1377338	2.2e-16	***
LTR	ERVL-MaLR	MLT1A1	633	0.266818411734952	162663	6780	1513.544	35.2916926140922	0.637980104535491	168713.22	1	0.002	**	0.09336283	0.08653977;0.10053787	2.2e-16	***
LTR	ERVL-MaLR	MLT1E1	98	0.041308379699882	162663	1045	239.77	13.5461654573757	0.101066430618783	168713.22	1	0.002	**	0.0937799	0.07679012;0.11309617	2.2e-16	***
LTR	ERVL-MaLR	MLT1K	2450	1.03270949249705	162663	17616	4135.66	55.6377206214988	1.74323891417973	168713.22	1	0.002	**	0.1390781	0.1339998;0.1442759	2.2e-16	***
LTR	ERVL-MaLR	MLT1A0	2197	0.926066430618783	162663	20690	4476.831	58.685350892786	1.88704729387962	168713.22	1	0.002	**	0.1061866	0.1020201;0.1104640	2.2e-16	***
LTR	ERVL-MaLR	MLT1G	318	0.134041476985331	162663	2834	677.739	23.5687157767105	0.285676530096105	168713.22	1	0.002	**	0.1122089	0.1008170;0.1244082	2.2e-16	***
LTR	ERVL-MaLR	MSTB2	196	0.082616759399764	162663	1582	355.744	16.953521341771	0.149951104366886	168713.22	1	0.002	**	0.1238938	0.1080523;0.1411454	2.2e-16	***
LTR	ERVL-MaLR	MLT1J	2108	0.888551677626033	162663	15262	3438.184	53.5406270297869	1.44924296071489	168713.22	1	0.002	**	0.1381208	0.1326835;0.1436964	2.2e-16	***
LTR	ERVL-MaLR	MLT1E2	415	0.174928342606643	162663	4004	908.975	28.8805550753697	0.38314575956837	168713.22	1	0.002	**	0.1036464	0.09437223;0.11350326	2.2e-16	***
LTR	ERVL-MaLR	MLT1A	968	0.408025628055977	162663	9077	2038.346	40.8058500879641	0.859191535997302	168713.22	1	0.002	**	0.1066432	0.1003653;0.1131747	2.2e-16	***
LTR	ERVL-MaLR	tot	26739	11.2708649468892	162663	323803	44327.088	155.792430937891	18.6844916540212	168713.22	1	0.002	**	0.08257799	0.08163215;0.08353131	2.2e-16	***
LTR	ERVL-MaLR	MSTA1	62	0.0261338728713539	162663	544	127.358	10.1275072156184	0.0536831900185466	168713.22	1	0.002	**	0.1139706	0.08850531;0.14371573	1.217e-12	***
LTR	ERVL-MaLR	MSTA	1684	0.709829708312258	162663	19752	4217.399	58.5262601070845	1.77769305344799	168713.22	1	0.002	**	0.08525719	0.08139857;0.08923839	2.2e-16	***
LTR	ERVL-MaLR	MLT1E	72	0.0303490136570561	162663	918	207.622	13.2767235185262	0.0875155960209071	168713.22	1	0.002	**	0.07843137	0.06187092;0.09775409	2.2e-16	***
LTR	ERVL-MaLR	MSTC	430	0.181251053785196	162663	3205	739.725	25.4174235598422	0.311804501770359	168713.22	1	0.002	**	0.1341654	0.1225475;0.1464552	2.2e-16	***
LTR	ERVL-MaLR	MSTB1	523	0.220451863092227	162663	4555	1033.107	29.6175412509167	0.435469145169449	168713.22	1	0.002	**	0.1148189	0.1057000;0.1244347	2.2e-16	***
LTR	ERVL-MaLR	THE1D	967	0.407604113977407	162663	12601	2739.723	47.0518453107543	1.15483181588265	168713.22	1	0.002	**	0.07673994	0.07215093;0.08152556	2.2e-16	***
LTR	ERVL-MaLR	MLT1F	690	0.290844714213455	162663	4306	1050.96	29.8852392917896	0.442994436014163	168713.22	1	0.002	**	0.1602415	0.149402;0.171544	2.2e-16	***
LTR	ERVL-MaLR	MLT1H	1245	0.524785027819929	162663	10078	2348.299	45.1052777963409	0.989841089192379	168713.22	1	0.002	**	0.1235364	0.1171720;0.1301193	2.2e-16	***
LTR	ERVL-MaLR	MLT1L	1427	0.60150059011971	162663	12035	2729.423	47.2466964064295	1.15049022087338	168713.22	1	0.002	**	0.1185708	0.1128463;0.1244806	2.2e-16	***
LTR	ERVL-MaLR	MLT1H1	419	0.176614398920924	162663	3631	843.917	28.009795780399	0.355722896644748	168713.22	1	0.002	**	0.1153952	0.1051781;0.1262359	2.2e-16	***
LTR	ERVL-MaLR	MLT1B	2052	0.8649468892261	162663	17694	3892.08	55.7087521406202	1.6405665149216	168713.22	1	0.002	**	0.1159715	0.1112888;0.1207809	2.2e-16	***
LTR	ERVL-MaLR	MLT1E1A	298	0.125611195413927	162663	3367	770.722	25.5308938845185	0.3248701736638	168713.22	1	0.002	**	0.08850609	0.07912427;0.09860945	2.2e-16	***
LTR	ERVL-MaLR	THE1C	797	0.335946720620469	162663	9865	2160.038	43.1397217375309	0.91048642724667	168713.22	1	0.002	**	0.08079067	0.07548675;0.08634361	2.2e-16	***
LTR	ERVL-MaLR	MLT1J1	451	0.190102849435171	162663	4928	1099.737	29.3658336027293	0.463554628224583	168713.22	1	0.002	**	0.09151786	0.08360961;0.09991375	2.2e-16	***
LTR	ERVL-MaLR	MLT1C	845	0.356179396391839	162663	6450	1502.482	36.7552802550413	0.633317315798348	168713.22	1	0.002	**	0.1310078	0.1228642;0.1394865	2.2e-16	***
LTR	ERVL-MaLR	MLT1N2	772	0.325408868656213	162663	5722	1292.591	31.9457391407563	0.544845304333165	168713.22	1	0.002	**	0.1349179	0.1261664;0.1440434	2.2e-16	***
LTR	ERVL-MaLR	MLT1G3	381	0.160596863935255	162663	2737	651.136	24.5703725492148	0.274462991063902	168713.22	1	0.002	**	0.1392035	0.1264434;0.1527404	2.2e-16	***
LTR	ERVL-MaLR	MLT1D	2084	0.878435339740347	162663	18645	4178.465	59.9832540444895	1.76128182431293	168713.22	1	0.002	**	0.1117726	0.1072839;0.1163828	2.2e-16	***
LTR	ERVL-MaLR	MLT1I	1114	0.46956668352723	162663	11068	2487.364	44.3181181865792	1.04845894452875	168713.22	1	0.002	**	0.1006505	0.09510579;0.10640631	2.2e-16	***
LTR	Gypsy?	tot	669	0.28199291856348	162663	7780	1731.369	37.4121706067626	0.729796408700051	168713.22	1	0.002	**	0.08598972	0.07985184;0.09243977	2.2e-16	***
LTR	Gypsy?	LTR88c	100	0.0421514078570224	162663	1040	230.293	13.6184659052925	0.0970717416961727	168713.22	1	0.002	**	0.09615385	0.07891913;0.11571188	2.2e-16	***
LTR	Gypsy?	LTR85c	111	0.0467880627212949	162663	1154	259.433	14.8439163583218	0.109354661945709	168713.22	1	0.002	**	0.09618718	0.07978859;0.11467613	2.2e-16	***
LTR	Gypsy?	LTR88b	152	0.0640701399426741	162663	1636	367.161	17.1744589737506	0.154763530601922	168713.22	1	0.002	**	0.09290954	0.07927661;0.10802255	2.2e-16	***
LTR	Gypsy?	LTR88a	87	0.0366717248356095	162663	903	204.923	12.9863665710127	0.0863779295228461	168713.22	1	0.002	**	0.09634551	0.0778886;0.1174828	2.2e-16	***
LTR	Gypsy?	LTR85b	86	0.0362502107570393	162663	1177	270.325	15.4278123009192	0.113945793289496	168713.22	1	0.002	**	0.07306712	0.05885653;0.08945297	2.2e-16	***
LTR	Gypsy?	LTR85a	144	0.0606980273141123	162663	1870	433.769	19.5340015413181	0.182839740347328	168713.22	1	0.002	**	0.07700535	0.06532546;0.09003153	2.2e-16	***
LTR	tot	tot	46516	19.6071488787726	162663	741743	75775.472	188.021560793765	31.9404282583038	168713.22	1	0.002	**	0.06271175	0.06216104;0.06326587	2.2e-16	***
LTR	ERV1--int	HERV4_I-int	24	0.0101163378856854	162663	348	88.674	10.0745829303858	0.0373773394031361	168713.22	1	0.002	**	0.06896552	0.04468415;0.10087949	2.2e-16	***
LTR	ERV1--int	PRIMA4-int	47	0.0198111616928005	162663	419	99.515	10.3324989976063	0.0419469735289159	168713.22	1	0.002	**	0.1121718	0.08359309;0.14636283	1.193e-10	***
LTR	ERV1--int	LTR39-int	10	0.00421514078570224	162663	180	41.151	6.14817037816935	0.0173457258472433	168713.22	1	0.002	**	0.05555556	0.02695934;0.09979362	3.87e-10	***
LTR	ERV1--int	HERVFH19-int	6	0.00252908447142135	162663	110	25.481	5.92948545809817	0.0107406002360479	168713.22	1	0.002	**	0.05454545	0.02027772;0.11494663	1.141e-06	***
LTR	ERV1--int	MER92-int	32	0.0134884505142472	162663	956	205.847	14.1331998619682	0.0867674085314449	168713.22	1	0.002	**	0.0334728	0.0230058;0.0469269	2.2e-16	***
LTR	ERV1--int	HERV3-int	76	0.032035069971337	162663	303	85.433	10.9889156547526	0.03601121227449	168713.22	215	0.43	ns	0.2508251	0.2030142;0.3035817	0.2505	ns
LTR	ERV1--int	MER89-int	17	0.00716573933569381	162663	696	175.02	12.5988225771431	0.0737733940313607	168713.22	1	0.002	**	0.02442529	0.01429154;0.03881992	2.2e-16	***
LTR	ERV1--int	MER31-int	45	0.0189681335356601	162663	1145	269.445	15.7047003350148	0.113574860900354	168713.22	1	0.002	**	0.03930131	0.02880848;0.05223710	2.2e-16	***
LTR	ERV1--int	MER34-int	20	0.00843028157140448	162663	401	100.237	10.067183279308	0.0422513066936436	168713.22	1	0.002	**	0.04987531	0.03072775;0.07597966	2.2e-16	***
LTR	ERV1--int	LTR19-int	14	0.00590119709998314	162663	231	53.951	7.35259543696373	0.0227411060529422	168713.22	1	0.002	**	0.06060606	0.03352663;0.09959675	2.539e-12	***
LTR	ERV1--int	HERVIP10B3-int	28	0.0118023941999663	162663	239	74.747	10.6144079748546	0.0315069128308886	168713.22	1	0.002	**	0.1171548	0.07927709;0.16485487	1.916e-12	***
LTR	ERV1--int	MER66-int	25	0.0105378519642556	162663	776	192.86	13.9495157259666	0.0812932051930535	168713.22	1	0.002	**	0.03221649	0.02095514;0.04719217	2.2e-16	***
LTR	ERV1--int	HUERS-P2-int	11	0.00463665486427247	162663	257	65.907	8.90660870807059	0.0277807283763278	168713.22	1	0.002	**	0.04280156	0.02155707;0.07529189	2.2e-16	***
LTR	ERV1--int	HERV-Fc2-int	0	0	162663	3	2.09689213893967	1.5202327254821	0.000883869557806302	168713.22	1	0.002	**	0	0.0000000;0.7075982	0.02728	*
LTR	ERV1--int	HERV30-int	4	0.0016860563142809	162663	69	19.853	5.41947984236142	0.00836831900185466	168713.22	1	0.002	**	0.05797101	0.01601916;0.14182891	3.184e-06	***
LTR	ERV1--int	MER83B-int	17	0.00716573933569381	162663	267	63.107	8.07779684083481	0.0266004889563311	168713.22	1	0.002	**	0.06367041	0.03752445;0.09998712	9.61e-14	***
LTR	ERV1--int	MER34B-int	21	0.00885179564997471	162663	593	140.99	11.4757829185461	0.0594292699376159	168713.22	1	0.002	**	0.03541315	0.02205243;0.05362500	2.2e-16	***
LTR	ERV1--int	MER61-int	52	0.0219187320856517	162663	1204	295.867	19.2082343610043	0.124712105884337	168713.22	1	0.002	**	0.04318937	0.03242125;0.05625400	2.2e-16	***
LTR	ERV1--int	LTR23-int	10	0.00421514078570224	162663	173	34.837	5.49295945766976	0.0146842859551509	168713.22	1	0.002	**	0.05780347	0.0280639;0.1037318	1.808e-07	***
LTR	ERV1--int	LTR46-int	7	0.00295059854999157	162663	80	18.883	5.16739905687697	0.00795945034564154	168713.22	9	0.018	*	0.0875	0.03590636;0.17200834	0.0008839	***
LTR	ERV1--int	HERVIP10FH-int	67	0.028241443264205	162663	400	112.303	11.4182120564722	0.0473372955656719	168713.22	1	0.002	**	0.1675	0.1322317;0.2077754	1.437e-07	***
LTR	ERV1--int	PRIMAX-int	5	0.00210757039285112	162663	72	19.15	4.19321870203344	0.00807199460461979	168713.22	1	0.002	**	0.06944444	0.02293166;0.15466731	4.265e-05	***
LTR	ERV1--int	MER65-int	33	0.0139099645928174	162663	1038	265.481	16.7505289235659	0.111903979092902	168713.22	1	0.002	**	0.03179191	0.02198308;0.04435971	2.2e-16	***
LTR	ERV1--int	HERVH-int	126	0.0531107738998483	162663	5787	1582.895	44.8781240809041	0.667212527398415	168713.22	1	0.002	**	0.02177294	0.01816906;0.02586945	2.2e-16	***
LTR	ERV1--int	HUERS-P3b-int	16	0.00674422525712359	162663	519	134.902	12.2842704015867	0.0568630922272804	168713.22	1	0.002	**	0.03082852	0.01772174;0.04958169	2.2e-16	***
LTR	ERV1--int	MER50-int	39	0.0164390490642387	162663	544	126.175	12.0324209598133	0.053184538863598	168713.22	1	0.002	**	0.07169118	0.05147295;0.09670357	2.2e-16	***
LTR	ERV1--int	HUERS-P1-int	36	0.0151745068285281	162663	498	132.302	13.0062276605462	0.0557671556229978	168713.22	1	0.002	**	0.07228916	0.05114099;0.09867651	2.2e-16	***
LTR	ERV1--int	HERVH48-int	12	0.00505816894284269	162663	120	39.622	8.36068280806161	0.0167012308211094	168713.22	1	0.002	**	0.1	0.05274779;0.16816521	7.496e-09	***
LTR	ERV1--int	PABL_A-int	26	0.0109593660428258	162663	449	112.08	11.2087124700045	0.0472432979261507	168713.22	1	0.002	**	0.05790646	0.03817140;0.08369787	2.2e-16	***
LTR	ERV1--int	HERV9-int	41	0.0172820772213792	162663	355	116.706	15.0294193982152	0.0491932220536166	168713.22	1	0.002	**	0.115493	0.08416689;0.15340464	2.2e-16	***
LTR	ERV1--int	MER57A-int	75	0.0316135558927668	162663	1903	490.157	21.6886317629247	0.206608076209745	168713.22	1	0.002	**	0.03941146	0.03112344;0.04915425	2.2e-16	***
LTR	ERV1--int	MER4-int	100	0.0421514078570224	162663	3018	683.727	24.6809566390896	0.288200556398584	168713.22	1	0.002	**	0.03313453	0.02703918;0.04015524	2.2e-16	***
LTR	ERV1--int	HERVFH21-int	13	0.00547968302141291	162663	131	38.301	7.26671894352632	0.0161444107233182	168713.22	1	0.002	**	0.09923664	0.05390543;0.16371868	1.299e-07	***
LTR	ERV1--int	PABL_B-int	13	0.00547968302141291	162663	246	61.723	8.557306731589	0.02601711347159	168713.22	1	0.002	**	0.05284553	0.02843461;0.08867225	2.84e-16	***
LTR	ERV1--int	HERVS71-int	15	0.00632271117855336	162663	174	61.249	10.1875799769025	0.0258173157983477	168713.22	1	0.002	**	0.0862069	0.04905348;0.13819819	4.663e-16	***
LTR	ERV1--int	HERV35I-int	25	0.0105378519642556	162663	615	148.247	11.7619017736645	0.0624881976058	168713.22	1	0.002	**	0.04065041	0.02647661;0.05942533	2.2e-16	***
LTR	ERV1--int	HERVIP10F-int	31	0.013066936435677	162663	302	109.583	13.0867250820583	0.0461907772719609	168713.22	1	0.002	**	0.102649	0.07081686;0.14253183	2.2e-16	***
LTR	ERV1--int	MER4B-int	70	0.0295059854999157	162663	1527	327.854	17.6957006592512	0.138195076715562	168713.22	1	0.002	**	0.04584152	0.03590717;0.05756576	2.2e-16	***
LTR	ERV1--int	LTR37-int	68	0.0286629573427752	162663	1383	320.42	17.2609252225812	0.135061541055471	168713.22	1	0.002	**	0.04916847	0.03838043;0.06191933	2.2e-16	***
LTR	ERV1--int	ERV24_Prim-int	9	0.00379362670713202	162663	416	99.616	10.1579391476681	0.0419895464508515	168713.22	1	0.002	**	0.02163462	0.009939322;0.040670752	2.2e-16	***
LTR	ERV1--int	LOR1-int	49	0.020654189849941	162663	1390	345.943	18.1324167042216	0.145819844882819	168713.22	1	0.002	**	0.0352518	0.02619104;0.04633894	2.2e-16	***
LTR	ERV1--int	HERVE-int	66	0.0278199291856348	162663	268	90.121	12.8033700753077	0.0379872702748272	168713.22	23	0.046	*	0.2462687	0.1958842;0.3023597	0.001516	**
LTR	ERV1--int	MER51-int	23	0.00969482380711516	162663	608	136.579	11.8261412395006	0.0575699713370427	168713.22	1	0.002	**	0.03782895	0.02412871;0.05622321	2.2e-16	***
LTR	ERV1--int	HERV-Fc1-int	0	0	162663	6	2.91621621621622	2.10251650411477	0.00122922619128992	168713.22	1	0.002	**	0	0.0000000;0.4592581	0.03162	*
LTR	ERV1--int	MER84-int	9	0.00379362670713202	162663	140	32.547	5.77036290783241	0.0137190187152251	168713.22	1	0.002	**	0.06428571	0.02981431;0.11852576	1.876e-07	***
LTR	ERV1--int	HERV17-int	94	0.0396223233856011	162663	899	247.729	17.5234308749636	0.104421261170123	168713.22	1	0.002	**	0.1045606	0.08532442;0.12643117	2.2e-16	***
LTR	ERV1--int	MER101-int	33	0.0139099645928174	162663	1219	302.228	16.7493449590292	0.127393356938122	168713.22	1	0.002	**	0.02707137	0.01870634;0.03780959	2.2e-16	***
LTR	ERV1--int	MER110-int	14	0.00590119709998314	162663	393	92.803	9.62875401616972	0.0391177710335525	168713.22	1	0.002	**	0.03562341	0.01960998;0.05904819	2.2e-16	***
LTR	ERV1--int	HERV9NC-int	29	0.0122239082785365	162663	257	91.21	13.2250823363336	0.0384462991063901	168713.22	1	0.002	**	0.1128405	0.07688652;0.15802489	2.2e-16	***
LTR	ERV1--int	HERVI-int	13	0.00547968302141291	162663	76	28.499	7.19345151820353	0.0120127297251728	168713.22	10	0.02	*	0.1710526	0.09434516;0.27472659	0.0001911	***
LTR	ERV1--int	HERVE_a-int	29	0.0122239082785365	162663	189	56.288	9.78369954448606	0.0237261844545608	168713.22	2	0.004	**	0.1534392	0.1052323;0.2128739	4.939e-06	***
LTR	ERV1--int	MER57-int	23	0.00969482380711516	162663	1272	299.123	18.9267560108195	0.126084555724161	168713.22	1	0.002	**	0.01808176	0.01149594;0.02700860	2.2e-16	***
LTR	ERV1--int	LTR43-int	5	0.00210757039285112	162663	147	15.833	4.09339307504995	0.00667383240600236	168713.22	2	0.004	**	0.03401361	0.01113468;0.07758934	0.001955	**
LTR	ERV1--int	MER83A-int	9	0.00379362670713202	162663	102	23.645	4.80812781580243	0.00996670038779295	168713.22	1	0.002	**	0.08823529	0.04114383;0.16089819	0.0002366	***
LTR	ERV1--int	tot	1750	0.737649637497892	162663	42759	9764.976	99.8455434987289	4.11607486090035	168713.22	1	0.002	**	0.04092706	0.03906872;0.04284805	2.2e-16	***
LTR	ERV1--int	LTR38-int	8	0.00337211262856179	162663	116	27.087	4.85066592953586	0.0114175518462317	168713.22	1	0.002	**	0.06896552	0.0302428;0.1313710	4.53e-06	***
LTR	ERV1--int	LTR49-int	56	0.0236047883999326	162663	2182	522.895	22.3626936003932	0.220407604113977	168713.22	1	0.002	**	0.02566453	0.01944361;0.03319936	2.2e-16	***
LTR	ERV1--int	HUERS-P3-int	37	0.0155960209070983	162663	715	169.855	14.0404098269284	0.0715962738155454	168713.22	1	0.002	**	0.05174825	0.03669374;0.07062566	2.2e-16	***
LTR	ERV1--int	HERV9N-int	22	0.00927330972854493	162663	237	71.715	10.3001878074562	0.0302288821446636	168713.22	1	0.002	**	0.092827	0.05909137;0.13716651	9.672e-15	***
LTR	ERV1--int	HERVP71A-int	12	0.00505816894284269	162663	250	58.861	8.79835723814906	0.024810740178722	168713.22	1	0.002	**	0.048	0.02504500;0.08234463	8.771e-16	***
LTR	ERV1--int	MER52-int	18	0.00758725341426404	162663	489	130.064	12.6489485689483	0.0548238071151576	168713.22	1	0.002	**	0.03680982	0.02195908;0.05755293	2.2e-16	***
LTR	ERV1--int	Harlequin-int	36	0.0151745068285281	162663	570	173.273	15.4515119072607	0.0730370089360985	168713.22	1	0.002	**	0.06315789	0.04462342;0.08636801	2.2e-16	***
LTR	ERV1--int	MER41-int	78	0.0328780981284775	162663	1715	423.217	21.9922616065418	0.178391923790255	168713.22	1	0.002	**	0.04548105	0.03611413;0.05643986	2.2e-16	***
LTR	ERV1--int	PRIMA41-int	27	0.0113808801213961	162663	460	125.375	11.7762921183221	0.0528473276007419	168713.22	1	0.002	**	0.05869565	0.03903341;0.08425292	2.2e-16	***
LTR	ERV1--int	HERV15-int	30	0.0126454223571067	162663	95	25.487	6.40537741744074	0.0107431293205193	168713.22	793	0.418	ns	0.3157895	0.2242198;0.4192074	0.2983	ns
LTR	ERV1--int	HERV1_I-int	14	0.00590119709998314	162663	49	12.991	4.8551510266408	0.00547588939470578	168713.22	645	0.714	ns	0.2857143	0.1658418;0.4326297	0.747	ns
LTR	ERV1--int	LTR25-int	18	0.00758725341426404	162663	592	123.614	12.2918710574954	0.0521050413083797	168713.22	1	0.002	**	0.03040541	0.01811767;0.04762907	2.2e-16	***
LTR	ERV1--int	ERV24B_Prim-int	13	0.00547968302141291	162663	376	96.894	9.63958949777872	0.0408421851289833	168713.22	1	0.002	**	0.03457447	0.01853547;0.05839776	2.2e-16	***
LTR	ERVK--int	HERVK3-int	14	0.00590119709998314	162663	336	95.911	11.2536093198014	0.0404278367897488	168713.22	1	0.002	**	0.04166667	0.02296377;0.06892200	2.2e-16	***
LTR	ERVK--int	HERVK9-int	28	0.0118023941999663	162663	680	202.558	17.2932846415507	0.0853810487270275	168713.22	1	0.002	**	0.04117647	0.02753291;0.05896385	2.2e-16	***
LTR	ERVK--int	HERVK14C-int	4	0.0016860563142809	162663	82	20.808	5.66332139377675	0.00877086494688923	168713.22	1	0.002	**	0.04878049	0.01344903;0.12021176	1.506e-06	***
LTR	ERVK--int	HERVK11-int	15	0.00632271117855336	162663	286	87.14	11.607546473529	0.0367307368066093	168713.22	1	0.002	**	0.05244755	0.02964810;0.08502974	2.2e-16	***
LTR	ERVK--int	HERVK22-int	35	0.0147529927499578	162663	421	102.609	12.2385416165857	0.0432511380880121	168713.22	1	0.002	**	0.08313539	0.05858873;0.11372541	2.2e-16	***
LTR	ERVK--int	tot	163	0.0687067948069466	162663	2628	758.671	32.7006435883316	0.319790507502951	168713.22	1	0.002	**	0.06202435	0.05310446;0.07193451	2.2e-16	***
LTR	ERVK--int	HERVK11D-int	8	0.00337211262856179	162663	43	13.959	4.5023983154082	0.00588391502276176	168713.22	106	0.212	ns	0.1860465	0.0839124;0.3340145	0.05203	ns
LTR	ERVK--int	HERVK-int	16	0.00674422525712359	162663	251	96.42	13.2062866092633	0.040642387455741	168713.22	1	0.002	**	0.06374502	0.03687146;0.10145551	2.2e-16	***
LTR	ERVK--int	HERVK14-int	25	0.0105378519642556	162663	407	102.529	10.5452530250042	0.0432174169617265	168713.22	1	0.002	**	0.06142506	0.04014185;0.08934273	2.2e-16	***
LTR	ERVK--int	HERVKC4-int	5	0.00210757039285112	162663	55	16.187	4.42985943960468	0.00682304838981622	168713.22	3	0.006	**	0.09090909	0.03018087;0.19953962	0.0005157	***
LTR	ERVK--int	HERVK13-int	15	0.00632271117855336	162663	67	26.4	6.48737898431147	0.0111279716742539	168713.22	32	0.064	ns	0.2238806	0.1310593;0.3422328	0.003871	**
LTR	ERVL-MaLR--int	MLT-int	35	0.0147529927499578	162663	409	88.395	8.76160605943572	0.037259736975215	168713.22	1	0.002	**	0.08557457	0.06032896;0.11700426	2.502e-12	***
LTR	ERVL-MaLR--int	MLT1J-int	97	0.0408868656213118	162663	1434	328.836	16.9105609330699	0.138609003540718	168713.22	1	0.002	**	0.06764296	0.05519288;0.08189763	2.2e-16	***
LTR	ERVL-MaLR--int	MLT1K-int	18	0.00758725341426404	162663	202	47.1	6.42629732406596	0.0198533131006576	168713.22	1	0.002	**	0.08910891	0.0536686;0.1371736	1.651e-07	***
LTR	ERVL-MaLR--int	MST-int	36	0.0151745068285281	162663	227	51.052	6.94099945782115	0.0215191367391671	168713.22	15	0.03	*	0.1585903	0.1136140;0.2127331	0.01682	*
LTR	ERVL-MaLR--int	MSTB1-int	14	0.00590119709998314	162663	231	48.556	7.16450934776376	0.0204670375990558	168713.22	1	0.002	**	0.06060606	0.03352663;0.09959675	4.035e-10	***
LTR	ERVL-MaLR--int	MLT1H-int	46	0.0193896476142303	162663	807	189.559	13.8044587754132	0.0799017872196931	168713.22	1	0.002	**	0.05700124	0.04203069;0.07530275	2.2e-16	***
LTR	ERVL-MaLR--int	THE1B-int	295	0.124346653178216	162663	4215	1146.462	38.1846385687048	0.483249873545776	168713.22	1	0.002	**	0.06998814	0.06246755;0.07811103	2.2e-16	***
LTR	ERVL-MaLR--int	MLT1G3-int	13	0.00547968302141291	162663	237	56.403	7.19460585114663	0.0237746585735964	168713.22	1	0.002	**	0.05485232	0.02952636;0.09197273	5.573e-14	***
LTR	ERVL-MaLR--int	MSTA1-int	0	0	162663	28	6.7987987987988	2.78677066513171	0.00286578941106002	168713.22	1	0.002	**	0	0.0000000;0.1234361	0.0006165	***
LTR	ERVL-MaLR--int	MLT1I-int	36	0.0151745068285281	162663	801	190.008	12.8246016080971	0.0800910470409712	168713.22	1	0.002	**	0.04494382	0.03167349;0.06168095	2.2e-16	***
LTR	ERVL-MaLR--int	THE1A-int	120	0.0505816894284269	162663	1461	409.288	22.6569723130518	0.17252065418985	168713.22	1	0.002	**	0.08213552	0.06856526;0.09741234	2.2e-16	***
LTR	ERVL-MaLR--int	MLT1C2-int	36	0.0151745068285281	162663	436	101.302	9.92821058224318	0.0427002191873209	168713.22	1	0.002	**	0.08256881	0.05849879;0.11247848	2.748e-16	***
LTR	ERVL-MaLR--int	MLT1E-int	0	0	162663	13	2.7021978021978	1.41898784966148	0.00113901441670789	168713.22	1	0.002	**	0	0.0000000;0.2470526	0.08417	ns
LTR	ERVL-MaLR--int	MLT1-int	19	0.00800876749283426	162663	245	55.778	6.89654103723586	0.02351121227449	168713.22	1	0.002	**	0.07755102	0.04733494;0.11845755	6.016e-10	***
LTR	ERVL-MaLR--int	MLT1E1-int	0	0	162663	45	10.3163163163163	3.07749671260202	0.00434847256631104	168713.22	1	0.002	**	0	0.0000000;0.0787051	1.749e-05	***
LTR	ERVL-MaLR--int	MLT1J2-int	28	0.0118023941999663	162663	582	139.34	11.629774359447	0.058733771707975	168713.22	1	0.002	**	0.04810997	0.03220336;0.06878424	2.2e-16	***
LTR	ERVL-MaLR--int	MLT1E2-int	17	0.00716573933569381	162663	128	28.041	5.37533377691221	0.0118196762771877	168713.22	16	0.032	*	0.1328125	0.07931095;0.20411080	0.01824	*
LTR	ERVL-MaLR--int	MLT1A0-int	62	0.0261338728713539	162663	925	223.117	15.3350733769185	0.0940469566683527	168713.22	1	0.002	**	0.06702703	0.05177185;0.08510540	2.2e-16	***
LTR	ERVL-MaLR--int	MLT1H1-int	17	0.00716573933569381	162663	425	97.536	9.23352381065656	0.0411127971674254	168713.22	1	0.002	**	0.04	0.02347121;0.06327285	2.2e-16	***
LTR	ERVL-MaLR--int	MSTC-int	28	0.0118023941999663	162663	204	51.222	7.12695653905014	0.021590794132524	168713.22	1	0.002	**	0.1372549	0.09318132;0.19222793	9.525e-05	***
LTR	ERVL-MaLR--int	THE1-int	7	0.00295059854999157	162663	200	45.864	6.91254564449937	0.0193323216995448	168713.22	1	0.002	**	0.035	0.01418553;0.07078100	2.045e-14	***
LTR	ERVL-MaLR--int	MSTD-int	63	0.0265553869499241	162663	729	183.098	13.7138786076903	0.0771783847580509	168713.22	1	0.002	**	0.08641975	0.06704473;0.10921549	2.2e-16	***
LTR	ERVL-MaLR--int	MLT1H2-int	12	0.00505816894284269	162663	343	81.885	8.6506999491145	0.0345156803237228	168713.22	1	0.002	**	0.03498542	0.01820573;0.06031459	2.2e-16	***
LTR	ERVL-MaLR--int	MLT1O-int	3	0.00126454223571067	162663	13	3.17030114226376	1.60497880915174	0.00133632656477144	168713.22	617	0.77	ns	0.2307692	0.05038107;0.53813154	1	ns
LTR	ERVL-MaLR--int	MLT1F1-int	15	0.00632271117855336	162663	157	39.219	6.19979648669829	0.0165313606474456	168713.22	1	0.002	**	0.0955414	0.05446529;0.15268263	1.799e-06	***
LTR	ERVL-MaLR--int	MLT1A-int	30	0.0126454223571067	162663	443	106.928	9.86854620520184	0.0450716573933569	168713.22	1	0.002	**	0.06772009	0.04615350;0.09526564	2.2e-16	***
LTR	ERVL-MaLR--int	MLT1M-int	0	0	162663	1	1.18354430379747	0.489879844814911	0.000498880586662228	168713.22	1	0.002	**	na	na	na	na
LTR	ERVL-MaLR--int	MLT1G-int	12	0.00505816894284269	162663	180	42.376	6.47027731156003	0.0178620805934918	168713.22	1	0.002	**	0.06666667	0.0349194;0.1135570	3.158e-09	***
LTR	ERVL-MaLR--int	MLT1G1-int	20	0.00843028157140448	162663	297	77.078	8.374009794599	0.0324894621480357	168713.22	1	0.002	**	0.06734007	0.04161506;0.10208750	2.2e-16	***
LTR	ERVL-MaLR--int	MLT1F2-int	21	0.00885179564997471	162663	305	75.507	8.41598358956217	0.0318272635306019	168713.22	1	0.002	**	0.06885246	0.04312289;0.10332467	4.164e-16	***
LTR	ERVL-MaLR--int	tot	1695	0.71446636317653	162663	27209	6349.692	78.6079279865737	2.67648457258472	168713.22	1	0.002	**	0.06229556	0.05945225;0.06523278	2.2e-16	***
LTR	ERVL-MaLR--int	MLT1J1-int	24	0.0101163378856854	162663	477	113.556	10.2486046805357	0.0478654527061204	168713.22	1	0.002	**	0.05031447	0.03249989;0.07394147	2.2e-16	***
LTR	ERVL-MaLR--int	THE1D-int	128	0.0539538020569887	162663	2538	627.122	25.3644331785765	0.264340751981116	168713.22	1	0.002	**	0.05043341	0.04224561;0.05967703	2.2e-16	***
LTR	ERVL-MaLR--int	MLT1F-int	42	0.0177035912999494	162663	518	126.242	11.416557001731	0.0532127803068623	168713.22	1	0.002	**	0.08108108	0.05905899;0.10801916	2.2e-16	***
LTR	ERVL-MaLR--int	MLT1N2-int	10	0.00421514078570224	162663	73	16.297	3.78432452521082	0.00686941493845895	168713.22	51	0.102	ns	0.1369863	0.06769407;0.23752865	0.09066	ns
LTR	ERVL-MaLR--int	MLT1D-int	48	0.0202326757713708	162663	587	140.241	11.2138606050579	0.0591135558927668	168713.22	1	0.002	**	0.08177172	0.06090546;0.10695678	2.2e-16	***
LTR	ERVL-MaLR--int	MSTB-int	61	0.0257123587927837	162663	869	231.675	16.9707802526102	0.0976542741527567	168713.22	1	0.002	**	0.07019563	0.05411615;0.08925914	2.2e-16	***
LTR	ERVL-MaLR--int	MLT1E3-int	5	0.00210757039285112	162663	72	15.742	3.74559280561375	0.00663547462485247	168713.22	1	0.002	**	0.06944444	0.02293166;0.15466731	0.0009433	***
LTR	ERVL-MaLR--int	MLT1E1A-int	1	0.000421514078570224	162663	86	18.636	4.25718541146937	0.0078553363682347	168713.22	1	0.002	**	0.01162791	0.0002943498;0.0630905163	4.34e-08	***
LTR	ERVL-MaLR--int	MSTA-int	160	0.0674422525712359	162663	3150	791.509	32.1907776415104	0.33363218681504	168713.22	1	0.002	**	0.05079365	0.04338723;0.05904757	2.2e-16	***
LTR	ERVL-MaLR--int	THE1C-int	105	0.0442589782498735	162663	1795	465.93	24.6054979736345	0.196396054628225	168713.22	1	0.002	**	0.05849582	0.04808985;0.07037212	2.2e-16	***
LTR	ERVL-MaLR--int	MLT1B-int	46	0.0193896476142303	162663	553	128.202	10.6021508007386	0.0540389479008599	168713.22	1	0.002	**	0.08318264	0.06154207;0.10939606	2.2e-16	***
LTR	ERVL-MaLR--int	MLT1C-int	8	0.00337211262856179	162663	117	28.307	5.17702159089109	0.0119317990220873	168713.22	1	0.002	**	0.06837607	0.02998023;0.13028627	1.297e-06	***
LTR	ERVL-MaLR--int	MLT1A1-int	46	0.0193896476142303	162663	454	112.745	10.772651717429	0.0475236047883999	168713.22	1	0.002	**	0.1013216	0.07513886;0.13283140	3.292e-15	***
LTR	ERVL-MaLR--int	MLT1L-int	3	0.00126454223571067	162663	109	22.857	4.68364040971201	0.00963454729387962	168713.22	1	0.002	**	0.02752294	0.005712257;0.078330128	4.914e-08	***
LTR	ERVL-MaLR--int	MSTB2-int	6	0.00252908447142135	162663	88	21.865	4.96985658490006	0.00921640532793795	168713.22	1	0.002	**	0.06818182	0.02543095;0.14251617	1.881e-05	***
LTR	LTR	EUTREP8	62	0.0261338728713539	162663	275	64.589	7.44119953034792	0.0272251728207722	168713.22	403	0.806	ns	0.2254545	0.1774443;0.2794878	0.776	ns
LTR	LTR	LTR107_Mam	36	0.0151745068285281	162663	426	99.018	8.88744410180242	0.0417374810318665	168713.22	1	0.002	**	0.08450704	0.05988857;0.11507436	1.478e-15	***
LTR	LTR	LTR106_Mam	60	0.0252908447142135	162663	639	143.839	10.9094498071669	0.0606301635474625	168713.22	1	0.002	**	0.09389671	0.07241818;0.11921064	2.2e-16	***
LTR	LTR	LTR91A	150	0.0632271117855336	162663	2403	534.569	21.84468881512	0.225328359467206	168713.22	1	0.002	**	0.06242197	0.05307945;0.07284764	2.2e-16	***
LTR	LTR	tot	682	0.287472601584893	162663	7931	1754.752	39.7333768667758	0.739652672399258	168713.22	1	0.002	**	0.08599168	0.07991156;0.09237799	2.2e-16	***
LTR	LTR	LTR91	112	0.0472095767998651	162663	1566	347.537	17.5773033367634	0.14649173832406	168713.22	1	0.002	**	0.0715198	0.05925047;0.08542325	2.2e-16	***
LTR	LTR	LTR90A	48	0.0202326757713708	162663	406	88.766	8.79173125945844	0.0374161186983645	168713.22	1	0.002	**	0.1182266	0.08847048;0.15368171	2.053e-07	***
LTR	LTR	MamRep1527	99	0.0417298937784522	162663	1268	304.677	15.9329385089358	0.12842564491654	168713.22	1	0.002	**	0.07807571	0.06390619;0.09423626	2.2e-16	***
LTR	LTR	LTR90B	70	0.0295059854999157	162663	537	117.106	9.84142355645858	0.0493618276850447	168713.22	1	0.002	**	0.1303538	0.1030450;0.1618055	2.623e-07	***
LTR	LTR	EUTREP16	57	0.0240263024785028	162663	411	89.689	8.42408714604997	0.0378051761928848	168713.22	1	0.002	**	0.1386861	0.1067606;0.1759220	5.852e-05	***
LTR	ERVL--int	HERVL-int	116	0.048895633114146	162663	2324	696.175	33.8950327960934	0.293447563648626	168713.22	1	0.002	**	0.04991394	0.04141747;0.05956639	2.2e-16	***
LTR	ERVL--int	LTR57-int	20	0.00843028157140448	162663	366	78.522	8.5907693088173	0.0330981284774911	168713.22	1	0.002	**	0.05464481	0.03369430;0.08313524	2.2e-16	***
LTR	ERVL--int	MER76-int	6	0.00252908447142135	162663	155	33.331	5.64156594096588	0.0140494857528241	168713.22	1	0.002	**	0.03870968	0.01433609;0.08234812	8.363e-10	***
LTR	ERVL--int	tot	1465	0.617518125105379	162663	29730	6698.171	82.7354513731201	2.8233733771708	168713.22	1	0.002	**	0.04927682	0.04684379;0.05179841	2.2e-16	***
LTR	ERVL--int	MER21-int	78	0.0328780981284775	162663	1093	226.091	14.7256090727196	0.0953005395380206	168713.22	1	0.002	**	0.07136322	0.05681510;0.08826696	2.2e-16	***
LTR	ERVL--int	ERVL-B4-int	222	0.0935761254425898	162663	3898	954.112	31.4778065993854	0.402171640532794	168713.22	1	0.002	**	0.05695228	0.04988313;0.06469436	2.2e-16	***
LTR	ERVL--int	MER70-int	19	0.00800876749283426	162663	258	66.963	8.34873237877059	0.0282258472432979	168713.22	1	0.002	**	0.07364341	0.04491813;0.11261599	2.542e-14	***
LTR	ERVL--int	LTR52-int	7	0.00295059854999157	162663	170	42.901	6.44427868172441	0.0180833754847412	168713.22	1	0.002	**	0.04117647	0.01671287;0.08299654	2.627e-13	***
LTR	ERVL--int	MER68-int	35	0.0147529927499578	162663	410	80.805	8.60959349215165	0.034060445118867	168713.22	1	0.002	**	0.08536585	0.0601800;0.1167238	7.646e-10	***
LTR	ERVL--int	HERVL40-int	70	0.0295059854999157	162663	1333	299.763	16.5367558878788	0.126354324734446	168713.22	1	0.002	**	0.05251313	0.04116206;0.06588445	2.2e-16	***
LTR	ERVL--int	ERVL47-int	14	0.00590119709998314	162663	212	45.964	7.06077605922742	0.0193744731074018	168713.22	1	0.002	**	0.06603774	0.03657076;0.10831860	2.933e-09	***
LTR	ERVL--int	ERVL-int	48	0.0202326757713708	162663	820	195.047	14.7091519181138	0.0822150564828865	168713.22	1	0.002	**	0.05853659	0.04347202;0.07686496	2.2e-16	***
LTR	ERVL--int	HERVL74-int	10	0.00421514078570224	162663	371	95.072	9.38727526692046	0.0400741864778284	168713.22	1	0.002	**	0.02695418	0.01299962;0.04900990	2.2e-16	***
LTR	ERVL--int	ERV3-16A3_I-int	277	0.116759399763952	162663	6505	1516.681	39.2546834042662	0.639302394199966	168713.22	1	0.002	**	0.04258263	0.03780515;0.04777544	2.2e-16	***
LTR	ERVL--int	HERVL32-int	4	0.0016860563142809	162663	114	29.22	5.1415985876025	0.012316641375822	168713.22	1	0.002	**	0.03508772	0.009641495;0.087404458	4.457e-10	***
LTR	ERVL--int	ERVL-E-int	430	0.181251053785196	162663	8861	2070.775	44.7769287507345	0.872860816051256	168713.22	1	0.002	**	0.04852725	0.04414589;0.05320841	2.2e-16	***
LTR	ERVL--int	LTR53-int	20	0.00843028157140448	162663	325	78.068	8.57361550822539	0.0329067610858203	168713.22	1	0.002	**	0.06153846	0.03799091;0.09344351	2.2e-16	***
LTR	ERVL--int	HERVL18-int	70	0.0295059854999157	162663	504	133.918	13.1447350699837	0.0564483223739673	168713.22	1	0.002	**	0.1388889	0.1098966;0.1721934	9.137e-12	***
LTR	ERVL--int	HERVL66-int	7	0.00295059854999157	162663	107	36.363	6.26981192234196	0.0153275164390491	168713.22	1	0.002	**	0.06542056	0.0267049;0.1301535	2.328e-11	***
LTR	ERVL--int	HERV16-int	100	0.0421514078570224	162663	1904	446.877	20.7139310112286	0.188364946889226	168713.22	1	0.002	**	0.05252101	0.04293447;0.06351349	2.2e-16	***
LTR	ERVL?	tot	524	0.220873377170797	162663	3926	909.987	27.4566330364394	0.383572331815883	168713.22	1	0.002	**	0.1334692	0.1229796;0.1445075	2.2e-16	***
LTR	ERVL?	LTR89B	66	0.0278199291856348	162663	732	170.322	12.073694136017	0.0717931208902377	168713.22	1	0.002	**	0.09016393	0.07041816;0.11328269	2.2e-16	***
LTR	ERVL?	Eutr10	125	0.052689259821278	162663	999	236.453	13.9743004144062	0.0996682684201652	168713.22	1	0.002	**	0.1251251	0.1052361;0.1472524	2.2e-16	***
LTR	ERVL?	LTR89	113	0.0476310908784353	162663	1093	263.527	14.5777838776264	0.111080340583375	168713.22	1	0.002	**	0.1033852	0.08596467;0.12297290	2.2e-16	***
LTR	ERVL?	LTR55	37	0.0155960209070983	162663	406	90.39	9.13265050822078	0.0381006575619626	168713.22	1	0.002	**	0.091133	0.06497847;0.12342564	3.735e-12	***
LTR	ERVL?	LTR87	186	0.0784016186140617	162663	696	157.575	11.8228657759088	0.0664200809307031	168713.22	991	0.022	*	0.2672414	0.2346924;0.3017775	0.01117	*
LTR	ERVK	MER11C	99	0.0417298937784522	162663	869	233.225	16.7604680211588	0.0983076209745406	168713.22	1	0.002	**	0.1139241	0.09356189;0.13694495	2.2e-16	***
LTR	ERVK	MER9a1	31	0.013066936435677	162663	341	79.201	8.44475653366709	0.0333843365368403	168713.22	1	0.002	**	0.09090909	0.06260525;0.12655488	1.387e-11	***
LTR	ERVK	LTR22	9	0.00379362670713202	162663	104	17.779	3.93365385267091	0.00749409880290002	168713.22	16	0.032	*	0.08653846	0.04033701;0.15792782	0.01885	*
LTR	ERVK	LTR14A	20	0.00843028157140448	162663	133	28.448	4.83432173801731	0.0119912325071657	168713.22	51	0.102	ns	0.1503759	0.09433907;0.22264662	0.08976	ns
LTR	ERVK	MER11A	92	0.0387792952284606	162663	968	247.082	16.4660379692993	0.104148541561288	168713.22	1	0.002	**	0.09504132	0.07730414;0.11528473	2.2e-16	***
LTR	ERVK	LTR3B_	31	0.013066936435677	162663	264	60.169	7.13002638678682	0.0253620805934918	168713.22	1	0.002	**	0.1174242	0.08119468;0.16251884	6.453e-06	***
LTR	ERVK	LTR5A	25	0.0105378519642556	162663	267	70.411	8.81224913031487	0.0296792277862081	168713.22	1	0.002	**	0.09363296	0.0615137;0.1351151	4.528e-12	***
LTR	ERVK	LTR13	167	0.0703928511212275	162663	466	146.214	12.5926478065091	0.0616312594840668	168713.22	956	0.092	ns	0.3583691	0.3147782;0.4037704	0.04063	*
LTR	ERVK	LTR13A	64	0.0269769010284944	162663	189	60.093	8.03747173879647	0.0253300455235205	168713.22	710	0.584	ns	0.3386243	0.2715311;0.4108712	0.533	ns
LTR	ERVK	LTR22C0	19	0.00800876749283426	162663	113	24.715	4.70424328717222	0.0104177204518631	168713.22	132	0.264	ns	0.1681416	0.1043750;0.2500549	0.2118	ns
LTR	ERVK	LTR22E	17	0.00716573933569381	162663	122	27.308	5.0893061449511	0.0115107064575957	168713.22	19	0.038	*	0.1393443	0.0833176;0.2137055	0.02263	*
LTR	ERVK	LTR3B	12	0.00505816894284269	162663	90	21.051	4.45221531613434	0.00887329286798179	168713.22	22	0.044	*	0.1333333	0.07083621;0.22132650	0.02439	*
LTR	ERVK	LTR5_Hs	119	0.0501601753498567	162663	653	186.824	14.0336726471714	0.0787489462148036	168713.22	1	0.002	**	0.1822358	0.1533524;0.2140249	1.104e-09	***
LTR	ERVK	LTR22C2	5	0.00210757039285112	162663	70	17.33	3.99237260774079	0.00730483898162199	168713.22	1	0.002	**	0.07142857	0.02359846;0.15887242	0.0002447	***
LTR	ERVK	LTR22B2	5	0.00210757039285112	162663	40	8.54354354354354	2.77944355380595	0.00360122388448135	168713.22	135	0.27	ns	0.125	0.04185963;0.26803292	0.2449	ns
LTR	ERVK	LTR14	26	0.0109593660428258	162663	97	22.745	4.61033949186285	0.00958733771707975	168713.22	779	0.446	ns	0.2680412	0.1831505;0.3675840	0.4717	ns
LTR	ERVK	LTR22A	22	0.00927330972854493	162663	170	41.613	6.06349709301464	0.0175404653515427	168713.22	1	0.002	**	0.1294118	0.08291056;0.18935316	0.0002383	***
LTR	ERVK	LTR5	7	0.00295059854999157	162663	27	6.479	2.31752668375791	0.00273098971505648	168713.22	708	0.588	ns	0.2592593	0.1111446;0.4628487	0.8223	ns
LTR	ERVK	MER9a2	46	0.0193896476142303	162663	310	73.594	8.30723625366308	0.0310209070982971	168713.22	1	0.002	**	0.1483871	0.1107308;0.1929227	0.0001341	***
LTR	ERVK	LTR5B	110	0.0463665486427247	162663	442	140.117	12.4332576944619	0.0590612881470241	168713.22	8	0.016	*	0.2488688	0.2092274;0.2919084	0.001807	**
LTR	ERVK	LTR22B	19	0.00800876749283426	162663	142	27.383	5.08253314235561	0.0115423200134884	168713.22	52	0.104	ns	0.1338028	0.0825198;0.2010402	0.0879	ns
LTR	ERVK	LTR3A	23	0.00969482380711516	162663	163	43.526	6.28815273867174	0.0183468217838476	168713.22	1	0.002	**	0.1411043	0.0915982;0.2041669	0.0001767	***
LTR	ERVK	MER11D	54	0.0227617602427921	162663	260	68.093	8.22922056279154	0.0287021581520823	168713.22	41	0.082	ns	0.2076923	0.1600472;0.2621358	0.0482	*
LTR	ERVK	LTR3	8	0.00337211262856179	162663	92	25.582	4.7612966664498	0.0107831731579835	168713.22	1	0.002	**	0.08695652	0.03829206;0.16416675	1.108e-05	***
LTR	ERVK	tot	1232	0.519305344798516	162663	8264	2075.66	45.2614073466015	0.874919912325072	168713.22	1	0.002	**	0.1490803	0.1414655;0.1569435	2.2e-16	***
LTR	ERVK	LTR13_	20	0.00843028157140448	162663	44	9.883	3.40189416118196	0.00416582363850953	168713.22	1000	0.004	**	0.4545455	0.3039071;0.6115279	0.0008054	***
LTR	ERVK	LTR14B	55	0.0231832743213623	162663	363	91.88	9.48923841230927	0.0387287135390322	168713.22	1	0.002	**	0.1515152	0.1162264;0.1926067	3.932e-06	***
LTR	ERVK	LTR22C	2	0.000843028157140449	162663	16	2.83458646616541	1.38211553435712	0.00119481810241334	168713.22	425	0.85	ns	0.125	0.0155136;0.3834762	0.7532	ns
LTR	ERVK	MER11B	55	0.0231832743213623	162663	544	142.601	12.6172498585862	0.0601083291181925	168713.22	1	0.002	**	0.1011029	0.07707569;0.12956268	2.2e-16	***
LTR	ERVK	MER9B	6	0.00252908447142135	162663	39	8.251	2.71059889071518	0.00347791266228292	168713.22	270	0.54	ns	0.1538462	0.05862426;0.30527992	0.4394	ns
LTR	ERVK	MER9a3	57	0.0240263024785028	162663	575	127.855	10.9484173670372	0.053892682515596	168713.22	1	0.002	**	0.09913043	0.07594716;0.12652510	1.291e-14	***
LTR	ERVK	LTR14C	18	0.00758725341426404	162663	137	26.706	4.85480515913184	0.0112569549822964	168713.22	31	0.062	ns	0.1313869	0.07976381;0.19967939	0.06618	ns
LTR	ERVK	LTR22B1	19	0.00800876749283426	162663	154	33.236	5.73456094127434	0.01400944191536	168713.22	9	0.018	*	0.1233766	0.07594158;0.18594748	0.004311	**
LTR	ERV1	LTR64	53	0.0223402461642219	162663	372	87.863	8.5637356666684	0.0370354914854156	168713.22	1	0.002	**	0.1424731	0.1085776;0.1821820	9.931e-06	***
LTR	ERV1	LTR9C	20	0.00843028157140448	162663	153	36.91	5.7446410593614	0.015558084640027	168713.22	3	0.006	**	0.130719	0.08170953;0.19464322	0.0008872	***
LTR	ERV1	MER61F	23	0.00969482380711516	162663	159	34.936	5.84928355596804	0.0147260158489294	168713.22	22	0.044	*	0.1446541	0.09396128;0.20910571	0.0213	*
LTR	ERV1	LTR43B	19	0.00800876749283426	162663	242	55.265	6.79403664502436	0.0232949755521834	168713.22	1	0.002	**	0.0785124	0.04793008;0.11989265	1.229e-09	***
LTR	ERV1	MER4E	62	0.0261338728713539	162663	729	159.49	12.2592899545688	0.0672272803911651	168713.22	1	0.002	**	0.08504801	0.06582572;0.10770338	2.2e-16	***
LTR	ERV1	LTR77	3	0.00126454223571067	162663	103	23.291	4.81721128086827	0.00981748440397909	168713.22	1	0.002	**	0.02912621	0.006047279;0.082764943	2.382e-08	***
LTR	ERV1	LTR21C	4	0.0016860563142809	162663	22	5.25425425425425	2.11952924676098	0.00221474214055566	168713.22	383	0.766	ns	0.1818182	0.0518673;0.4028458	0.6264	ns
LTR	ERV1	LTR10F	56	0.0236047883999326	162663	449	102.336	9.57699445665615	0.0431360647445625	168713.22	1	0.002	**	0.1247216	0.09560494;0.15888872	3.882e-08	***
LTR	ERV1	LTR2752	58	0.024447816557073	162663	230	59.693	8.18668264761575	0.0251614398920924	168713.22	452	0.904	ns	0.2521739	0.1974028;0.3134539	0.8804	ns
LTR	ERV1	LTR68	22	0.00927330972854493	162663	352	74.798	7.95238558147406	0.0315284100488956	168713.22	1	0.002	**	0.0625	0.03957930;0.09309934	1.259e-14	***
LTR	ERV1	MER95	10	0.00421514078570224	162663	139	32.015	5.31328580127269	0.0134947732254257	168713.22	1	0.002	**	0.07194245	0.03503662;0.12832476	1.4e-06	***
LTR	ERV1	LTR9B	88	0.0370932389141797	162663	685	159.381	12.0334801135683	0.0671813353566009	168713.22	1	0.002	**	0.1284672	0.1043237;0.1558626	8.407e-12	***
LTR	ERV1	MER57E3	100	0.0421514078570224	162663	243	80.512	7.89203016594211	0.0339369414938459	168713.22	995	0.014	*	0.4115226	0.3490103;0.4762206	0.009476	**
LTR	ERV1	HERV-Fc1_LTR3	1	0.000421514078570224	162663	5	1.73243243243243	0.888219107071718	0.000730244660441929	168713.22	371	0.742	ns	0.2	0.005050763;0.716417936	0.6649	ns
LTR	ERV1	LTR60B	17	0.00716573933569381	162663	247	57.551	7.32017649951036	0.024258556735795	168713.22	1	0.002	**	0.06882591	0.04060191;0.10791160	8.706e-12	***
LTR	ERV1	LTR6B	26	0.0109593660428258	162663	154	38.76	6.44499324576356	0.0163378856853819	168713.22	26	0.052	ns	0.1688312	0.1133497;0.2375083	0.01982	*
LTR	ERV1	LTR12F	83	0.0349856685213286	162663	637	149.368	11.1135091706484	0.0629607148878772	168713.22	1	0.002	**	0.1302983	0.1051344;0.1589452	5.87e-11	***
LTR	ERV1	MER90a	171	0.0720789074355083	162663	1252	283.86	15.5844562072366	0.119650986342944	168713.22	1	0.002	**	0.1365815	0.1180308;0.1568566	9.026e-16	***
LTR	ERV1	LTR109A2	2	0.000843028157140449	162663	26	6.48897795591182	2.36095342196688	0.00273519556394867	168713.22	30	0.06	ns	0.07692308	0.009455391;0.251302917	0.04138	*
LTR	ERV1	MER51B	91	0.0383577811498904	162663	713	160.419	11.988125547981	0.0676188669701568	168713.22	1	0.002	**	0.1276297	0.1040177;0.1543714	4.452e-11	***
LTR	ERV1	LTR58	5	0.00210757039285112	162663	76	17.687	4.05233913344533	0.00745531950767156	168713.22	2	0.004	**	0.06578947	0.02170508;0.14689038	0.0001918	***
LTR	ERV1	LTR78B	245	0.103270949249705	162663	3270	737.29	24.1138005170354	0.310778114989041	168713.22	1	0.002	**	0.07492355	0.06613046;0.08448553	2.2e-16	***
LTR	ERV1	LTR12C	471	0.198533131006576	162663	2731	780.741	32.0150727608713	0.329093323216995	168713.22	1	0.002	**	0.1724643	0.1584693;0.1871650	2.2e-16	***
LTR	ERV1	MER41B	406	0.171134715899511	162663	2851	699.615	24.9863381088965	0.294897572078907	168713.22	1	0.002	**	0.1424062	0.1297749;0.1557762	2.2e-16	***
LTR	ERV1	LTR12	65	0.0273984151070646	162663	778	187.888	14.0909904553233	0.0791974371944023	168713.22	1	0.002	**	0.08354756	0.0650700;0.1052508	2.2e-16	***
LTR	ERV1	LTR6A	50	0.0210757039285112	162663	287	65.922	7.81825051025107	0.0277870510875063	168713.22	21	0.042	*	0.174216	0.1321583;0.2231472	0.02467	*
LTR	ERV1	MER101B	13	0.00547968302141291	162663	261	56.738	7.08544702609224	0.0239158657899174	168713.22	1	0.002	**	0.04980843	0.02678405;0.08366797	8.238e-14	***
LTR	ERV1	MER50B	70	0.0295059854999157	162663	692	150.971	12.066804331171	0.0636364019558253	168713.22	1	0.002	**	0.1011561	0.07970704;0.12607375	8.526e-16	***
LTR	ERV1	HERV1_LTRb	2	0.000843028157140449	162663	10	1.8406374501992	1.02681889344002	0.000775854598802564	168713.22	588	0.828	ns	0.2	0.02521073;0.55609546	1	ns
LTR	ERV1	LTR25	16	0.00674422525712359	162663	284	43.418	6.39986204806277	0.018301298263362	168713.22	1	0.002	**	0.05633803	0.03254135;0.08987885	5.85e-07	***
LTR	ERV1	LTR10B2	18	0.00758725341426404	162663	101	26.811	4.72393846219387	0.0113012139605463	168713.22	36	0.072	ns	0.1782178	0.1091807;0.2669577	0.05464	ns
LTR	ERV1	LTR24B	60	0.0252908447142135	162663	454	105.605	9.6724625370963	0.0445139942674085	168713.22	1	0.002	**	0.1321586	0.1023876;0.1668192	1.084e-07	***
LTR	ERV1	MER31B	209	0.0880964424211769	162663	1486	342.379	17.8267538310303	0.144317568706795	168713.22	1	0.002	**	0.140646	0.1233569;0.1593686	2.2e-16	***
LTR	ERV1	LTR49	108	0.0455235204855842	162663	1462	328.137	17.4003736742635	0.138314365199798	168713.22	1	0.002	**	0.07387141	0.06098877;0.08849577	2.2e-16	***
LTR	ERV1	LTR45C	53	0.0223402461642219	162663	424	103.492	9.4508864798629	0.0436233350193896	168713.22	1	0.002	**	0.125	0.09505263;0.16029719	1.474e-09	***
LTR	ERV1	LTR35	19	0.00800876749283426	162663	105	24.931	4.62921901282157	0.0105087674928343	168713.22	116	0.232	ns	0.1809524	0.112605;0.268067	0.2067	ns
LTR	ERV1	MER4B	200	0.0843028157140448	162663	1738	398.643	18.349339204703	0.16803363682347	168713.22	1	0.002	**	0.1150748	0.1004439;0.1310189	2.2e-16	***
LTR	ERV1	MER34A1	80	0.0337211262856179	162663	775	182.635	12.7594113335051	0.0769832237396729	168713.22	1	0.002	**	0.1032258	0.08270248;0.12682324	2.2e-16	***
LTR	ERV1	MER89	120	0.0505816894284269	162663	1388	318.655	16.338265327565	0.134317568706795	168713.22	1	0.002	**	0.08645533	0.07219794;0.10249050	2.2e-16	***
LTR	ERV1	MER92D	14	0.00590119709998314	162663	231	48.528	6.53237230169008	0.0204552352048558	168713.22	1	0.002	**	0.06060606	0.03352663;0.09959675	4.043e-10	***
LTR	ERV1	MER49	119	0.0501601753498567	162663	1335	327.421	16.8430831040059	0.138012561119541	168713.22	1	0.002	**	0.08913858	0.07439656;0.10571720	2.2e-16	***
LTR	ERV1	LTR1A1	45	0.0189681335356601	162663	359	85.402	9.25007891641794	0.0359981453380543	168713.22	1	0.002	**	0.1253482	0.09291831;0.16411091	1.113e-07	***
LTR	ERV1	LTR72	29	0.0122239082785365	162663	153	40.282	5.84710737584531	0.0169794301129658	168713.22	39	0.078	ns	0.1895425	0.1307671;0.2607364	0.04295	*
LTR	ERV1	MER34D	31	0.013066936435677	162663	249	63.206	7.48047602238799	0.0266422188501096	168713.22	1	0.002	**	0.124498	0.08618039;0.17203993	5.996e-07	***
LTR	ERV1	LTR29	74	0.0311920418141966	162663	708	155.403	11.939142939681	0.0655045523520486	168713.22	1	0.002	**	0.1045198	0.08296473;0.12943328	1.508e-15	***
LTR	ERV1	LTR27C	23	0.00969482380711516	162663	120	29.292	5.2490273659306	0.012346990389479	168713.22	129	0.258	ns	0.1916667	0.1255517;0.2735824	0.2026	ns
LTR	ERV1	LTR26	38	0.0160175349856685	162663	596	149.487	11.6549418131824	0.0630108750632271	168713.22	1	0.002	**	0.06375839	0.04551066;0.08646605	2.2e-16	***
LTR	ERV1	LTR23	124	0.0522677457427078	162663	856	197.132	12.2144901559488	0.0830939133367054	168713.22	1	0.002	**	0.1448598	0.1219526;0.1702422	5.662e-10	***
LTR	ERV1	MER61E	24	0.0101163378856854	162663	318	66.837	7.90017998806634	0.0281727364693981	168713.22	1	0.002	**	0.0754717	0.0489524;0.1102161	8.213e-11	***
LTR	ERV1	PABL_A	72	0.0303490136570561	162663	524	127.405	10.9785018332422	0.0537030011802394	168713.22	1	0.002	**	0.1374046	0.1090875;0.1698844	2.744e-09	***
LTR	ERV1	MER65D	42	0.0177035912999494	162663	470	105.823	9.61384923415679	0.0446058843365368	168713.22	1	0.002	**	0.0893617	0.06516295;0.11887106	1.137e-14	***
LTR	ERV1	MER57E1	45	0.0189681335356601	162663	501	115.688	9.9379786385069	0.0487641207216321	168713.22	1	0.002	**	0.08982036	0.06626991;0.11833999	2.2e-16	***
LTR	ERV1	LTR8A	171	0.0720789074355083	162663	1442	343.183	18.0044903474848	0.144656466025965	168713.22	1	0.002	**	0.1185853	0.1023417;0.1364001	2.2e-16	***
LTR	ERV1	LTR8	389	0.163968976563817	162663	3403	820.682	27.950171521622	0.345929017029169	168713.22	1	0.002	**	0.1143109	0.1038081;0.1254813	2.2e-16	***
LTR	ERV1	MER57B2	143	0.0602765132355421	162663	1104	255.769	15.0727179309448	0.107810234361828	168713.22	1	0.002	**	0.129529	0.1102766;0.1507794	2.2e-16	***
LTR	ERV1	LTR39	85	0.0358286966784691	162663	1272	295.567	16.4671393289083	0.124585651660765	168713.22	1	0.002	**	0.0668239	0.05372196;0.08196844	2.2e-16	***
LTR	ERV1	MER4E1	111	0.0467880627212949	162663	1050	257.304	15.2665861492559	0.108457258472433	168713.22	1	0.002	**	0.1057143	0.08776598;0.12590591	2.2e-16	***
LTR	ERV1	LTR44	18	0.00758725341426404	162663	218	54.857	6.67571090717059	0.0231229978081268	168713.22	1	0.002	**	0.08256881	0.04966941;0.12735554	2.13e-10	***
LTR	ERV1	LTR1B	25	0.0105378519642556	162663	321	77.569	9.04361797214071	0.0326964255606137	168713.22	1	0.002	**	0.07788162	0.05103308;0.11282301	3.477e-14	***
LTR	ERV1	LTR46	44	0.0185466194570899	162663	255	61.513	7.23160612361647	0.0259285955150902	168713.22	6	0.012	*	0.172549	0.1282621;0.2246305	0.01023	*
LTR	ERV1	LTR1B1	24	0.0101163378856854	162663	168	40.441	6.41402047538505	0.0170464508514584	168713.22	7	0.014	*	0.1428571	0.09372538;0.20506415	0.002109	**
LTR	ERV1	MER4D1	150	0.0632271117855336	162663	1536	367.758	18.6741039452542	0.155015174506829	168713.22	1	0.002	**	0.09765625	0.08326544;0.11360543	2.2e-16	***
LTR	ERV1	HERV1_LTRa	6	0.00252908447142135	162663	27	7.745	2.59783058025802	0.00326462653852639	168713.22	325	0.65	ns	0.2222222	0.08621694;0.42258306	0.5302	ns
LTR	ERV1	LTR38B	25	0.0105378519642556	162663	226	57.743	6.93217181019094	0.0243394874388805	168713.22	1	0.002	**	0.1106195	0.07287888;0.15895481	9.786e-08	***
LTR	ERV1	LTR28B	45	0.0189681335356601	162663	261	65.647	8.4522086362578	0.0276711347158995	168713.22	11	0.022	*	0.1724138	0.1286270;0.2238158	0.002673	**
LTR	ERV1	LTR1A2	183	0.077137076378351	162663	837	203.642	14.087238419445	0.0858379699881976	168713.22	74	0.148	ns	0.218638	0.1910705;0.2482023	0.09868	ns
LTR	ERV1	MER72	98	0.041308379699882	162663	774	190.772	13.1543549082824	0.0804130837969988	168713.22	1	0.002	**	0.126615	0.1039998;0.1521178	2.2e-16	***
LTR	ERV1	MER51E	47	0.0198111616928005	162663	233	60.42	7.45030919540305	0.025467880627213	168713.22	39	0.078	ns	0.2017167	0.1521408;0.2590533	0.04378	*
LTR	ERV1	MER92B	85	0.0358286966784691	162663	804	197.85	12.7488836387361	0.0833965604451189	168713.22	1	0.002	**	0.1057214	0.08532258;0.12906189	2.2e-16	***
LTR	ERV1	LTR26C	41	0.0172820772213792	162663	312	79.088	8.50921046059285	0.0333367054459619	168713.22	1	0.002	**	0.1314103	0.09597871;0.17402410	1.539e-07	***
LTR	ERV1	LTR10A	51	0.0214972180070814	162663	311	80.339	8.840035363347	0.0338640195582532	168713.22	1	0.002	**	0.1639871	0.1246030;0.2099111	9.416e-05	***
LTR	ERV1	MER65A	138	0.0581689428426909	162663	1394	327.913	16.8343941924807	0.138219946046198	168713.22	1	0.002	**	0.0989957	0.08381696;0.11588771	2.2e-16	***
LTR	ERV1	MER51C	27	0.0113808801213961	162663	180	44.865	6.53157227904863	0.0189112291350531	168713.22	3	0.006	**	0.15	0.1012372;0.2106886	0.001813	**
LTR	ERV1	HERV-Fc1_LTR1	3	0.00126454223571067	162663	17	4.26104417670683	1.83383293410476	0.0017960901098916	168713.22	353	0.706	ns	0.1764706	0.03798507;0.43431787	0.5874	ns
LTR	ERV1	MER39	272	0.114651829371101	162663	3348	754.501	25.9480886059514	0.318032793795313	168713.22	1	0.002	**	0.08124253	0.07220760;0.09101653	2.2e-16	***
LTR	ERV1	LTR71B	35	0.0147529927499578	162663	233	56.795	6.84132872903932	0.0239398920923959	168713.22	1	0.002	**	0.1502146	0.1069140;0.2026708	0.0005728	***
LTR	ERV1	MER34B	67	0.028241443264205	162663	667	150.931	11.9424813946626	0.0636195413926825	168713.22	1	0.002	**	0.1004498	0.07869716;0.12581021	2.2e-16	***
LTR	ERV1	LTR19B	25	0.0105378519642556	162663	283	62.7	7.67495308812403	0.0264289327263531	168713.22	1	0.002	**	0.08833922	0.05798517;0.12764305	4.294e-09	***
LTR	ERV1	MER67C	94	0.0396223233856011	162663	1648	378.1	18.7889069140017	0.159374473107402	168713.22	1	0.002	**	0.05703883	0.04633590;0.06935129	2.2e-16	***
LTR	ERV1	LTR51	39	0.0164390490642387	162663	414	99.121	9.15588276405881	0.0417808969819592	168713.22	1	0.002	**	0.0942029	0.06784668;0.12652629	4.683e-14	***
LTR	ERV1	LTR48B	107	0.045102006407014	162663	1013	237.32	14.9725675078718	0.100033721126286	168713.22	1	0.002	**	0.1056269	0.08737353;0.12620719	2.2e-16	***
LTR	ERV1	MER41C	83	0.0349856685213286	162663	837	188.483	12.3665938577946	0.0794482380711516	168713.22	1	0.002	**	0.09916368	0.07975826;0.12144286	2.2e-16	***
LTR	ERV1	LTR27E	48	0.0202326757713708	162663	222	54.78	7.52331045485963	0.0230905412240769	168713.22	212	0.424	ns	0.2162162	0.1639342;0.2762446	0.3122	ns
LTR	ERV1	LTR1	31	0.013066936435677	162663	244	56.34	7.59777112883285	0.0237481031866464	168713.22	1	0.002	**	0.1270492	0.08798128;0.17546614	5.198e-05	***
LTR	ERV1	MER87	14	0.00590119709998314	162663	165	40.263	6.05264119748275	0.0169714213454729	168713.22	1	0.002	**	0.08484848	0.04716487;0.13826362	2.421e-07	***
LTR	ERV1	LTR4	12	0.00505816894284269	162663	102	22.468	4.55979909291712	0.0094705783173158	168713.22	6	0.012	*	0.1176471	0.06229089;0.19648973	0.01159	*
LTR	ERV1	LTR31	38	0.0160175349856685	162663	241	63.697	7.33054758718116	0.0268491822626876	168713.22	1	0.002	**	0.1576763	0.1140614;0.2099389	9.981e-05	***
LTR	ERV1	MER34C_	38	0.0160175349856685	162663	651	146.468	11.1253201638761	0.0617383240600236	168713.22	1	0.002	**	0.05837174	0.04163475;0.07924252	2.2e-16	***
LTR	ERV1	MER61A	77	0.0324565840499073	162663	811	171.507	12.0726840719328	0.0722926150733435	168713.22	1	0.002	**	0.09494451	0.07565513;0.11723471	2.2e-16	***
LTR	ERV1	LTR12_	49	0.020654189849941	162663	545	132.935	11.2960336125286	0.0560339740347328	168713.22	1	0.002	**	0.08990826	0.06725451;0.11712104	2.2e-16	***
LTR	ERV1	LTR10C	110	0.0463665486427247	162663	519	135.033	11.7658125663018	0.0569183105715731	168713.22	15	0.03	*	0.2119461	0.1775469;0.2496637	0.01229	*
LTR	ERV1	MER66B	248	0.104535491485416	162663	1430	364.785	18.1811806638164	0.153762013151239	168713.22	1	0.002	**	0.1734266	0.1541398;0.1940649	2.165e-13	***
LTR	ERV1	LTR70	23	0.00969482380711516	162663	151	54.239	7.29829734555562	0.0228625021075704	168713.22	1	0.002	**	0.1523179	0.0990735;0.2197348	2.097e-08	***
LTR	ERV1	HERV1_LTRd	0	0	162663	16	3.71559633027523	1.76925309276888	0.00156617616349487	168713.22	1	0.002	**	0	0.0000000;0.2059072	0.03215	*
LTR	ERV1	MER83B	18	0.00758725341426404	162663	147	36.542	5.33335548043449	0.0154029674591131	168713.22	2	0.004	**	0.122449	0.07421144;0.18660447	0.000251	***
LTR	ERV1	LTR12E	27	0.0113808801213961	162663	112	28.342	5.60432372766281	0.0119465520148373	168713.22	455	0.91	ns	0.2410714	0.1652705;0.3310321	0.8285	ns
LTR	ERV1	MER57F	37	0.0155960209070983	162663	413	95.171	9.25047730283852	0.0401159163716068	168713.22	1	0.002	**	0.08958838	0.06386315;0.12137057	8.63e-14	***
LTR	ERV1	MER90	84	0.0354071825998988	162663	701	158.486	11.5480371129106	0.0668040802562806	168713.22	1	0.002	**	0.1198288	0.09671552;0.14619607	8.973e-13	***
LTR	ERV1	LTR61	23	0.00969482380711516	162663	184	40.733	6.01613704173242	0.0171695329624009	168713.22	3	0.006	**	0.125	0.08091569;0.18163773	0.001295	**
LTR	ERV1	MER72B	25	0.0105378519642556	162663	188	43.545	6.25228486763568	0.0183548305513404	168713.22	1	0.002	**	0.1329787	0.08794029;0.19001591	0.0009553	***
LTR	ERV1	MER50	296	0.124768167256786	162663	2531	584.425	23.6091034299222	0.246343365368403	168713.22	1	0.002	**	0.1169498	0.1046811;0.1301123	2.2e-16	***
LTR	ERV1	LTR56	142	0.0598549991569718	162663	976	233.732	14.4559728538467	0.0985213286123757	168713.22	1	0.002	**	0.1454918	0.1239544;0.1691923	4.568e-13	***
LTR	ERV1	LTR26E	15	0.00632271117855336	162663	118	29.695	5.2577199068245	0.0125168605631428	168713.22	3	0.006	**	0.1271186	0.07292579;0.20098332	0.001332	**
LTR	ERV1	LTR1D	43	0.0181251053785196	162663	296	74.991	9.0314165824352	0.0316097622660597	168713.22	1	0.002	**	0.1452703	0.1071695;0.1906493	8.982e-06	***
LTR	ERV1	MER57C2	43	0.0181251053785196	162663	454	98.808	9.6534099842659	0.0416489630753667	168713.22	1	0.002	**	0.09471366	0.06939423;0.12545627	5.249e-12	***
LTR	ERV1	MER61B	43	0.0181251053785196	162663	429	89.138	8.92718604324177	0.0375729219355927	168713.22	1	0.002	**	0.1002331	0.07349251;0.13263454	3.994e-09	***
LTR	ERV1	MER4A	107	0.045102006407014	162663	834	197.944	13.47956091876	0.0834361827685045	168713.22	1	0.002	**	0.1282974	0.1063468;0.1529122	3.461e-15	***
LTR	ERV1	MER52D	159	0.0670207384926657	162663	657	169.972	13.6815350162327	0.0716455909627382	168713.22	211	0.422	ns	0.2420091	0.2097184;0.2766369	0.3496	ns
LTR	ERV1	HERV-Fc1_LTR2	0	0	162663	3	1.43868739205527	0.694234041110995	0.000606426990412775	168713.22	1	0.002	**	0	0.0000000;0.7075982	0.2513	ns
LTR	ERV1	LTR10D	41	0.0172820772213792	162663	181	44.656	6.1626002338008	0.0188231326926319	168713.22	320	0.64	ns	0.2265193	0.1677262;0.2944951	0.6049	ns
LTR	ERV1	LTR35B	22	0.00927330972854493	162663	206	46.64	6.25919943583663	0.0196594166245153	168713.22	1	0.002	**	0.1067961	0.0681493;0.1572190	1.268e-05	***
LTR	ERV1	MER65C	93	0.0392008093070309	162663	680	164.263	11.6156254138016	0.0692391670881807	168713.22	1	0.002	**	0.1367647	0.1118258;0.1649037	1.793e-11	***
LTR	ERV1	LTR7B	98	0.041308379699882	162663	845	204.966	13.7211192368959	0.0863960546282246	168713.22	1	0.002	**	0.1159763	0.09516466;0.13950817	2.2e-16	***
LTR	ERV1	LTR1F	19	0.00800876749283426	162663	132	30.752	5.79293138696239	0.0129624009441915	168713.22	16	0.032	*	0.1439394	0.08894075;0.21561983	0.01342	*
LTR	ERV1	MER52A	397	0.167341089192379	162663	1420	385.328	21.7987522946063	0.162421176867307	168713.22	715	0.574	ns	0.2795775	0.2563585;0.3037118	0.4925	ns
LTR	ERV1	LTR27B	26	0.0109593660428258	162663	150	34.081	5.66591047772037	0.0143656213117518	168713.22	101	0.202	ns	0.1733333	0.1164622;0.2435668	0.1198	ns
LTR	ERV1	MER4D	114	0.0480526049570056	162663	1315	316.883	17.2469930645829	0.133570645759568	168713.22	1	0.002	**	0.08669202	0.07204045;0.10322035	2.2e-16	***
LTR	ERV1	MER4D0	54	0.0227617602427921	162663	444	102.521	9.26247009994377	0.043214044849098	168713.22	1	0.002	**	0.1216216	0.09270088;0.15569542	7.047e-09	***
LTR	ERV1	MER101	29	0.0122239082785365	162663	364	81.637	8.18781236175275	0.0344111448322374	168713.22	1	0.002	**	0.07967033	0.05400394;0.11241649	3.299e-13	***
LTR	ERV1	LTR10G	12	0.00505816894284269	162663	116	28.952	5.12952317550159	0.0122036756027651	168713.22	1	0.002	**	0.1034483	0.05460675;0.17373177	0.0001417	***
LTR	ERV1	LTR1F1	24	0.0101163378856854	162663	221	51.132	7.02266999750764	0.0215528578654527	168713.22	1	0.002	**	0.1085973	0.07083096;0.15726580	4.393e-06	***
LTR	ERV1	MER61D	33	0.0139099645928174	162663	267	62.534	7.07098598802478	0.0263589613893104	168713.22	1	0.002	**	0.1235955	0.08662578;0.16917645	6.503e-06	***
LTR	ERV1	MER51D	15	0.00632271117855336	162663	151	37.945	5.5252604919138	0.0159943517113472	168713.22	1	0.002	**	0.09933775	0.05667212;0.15854655	3.343e-06	***
LTR	ERV1	MER57C1	24	0.0101163378856854	162663	187	46.843	6.42928352825466	0.019744983982465	168713.22	1	0.002	**	0.1283422	0.08399185;0.18492105	6.277e-05	***
LTR	ERV1	MER67D	18	0.00758725341426404	162663	1042	229.31	14.2061858257491	0.0966573933569381	168713.22	1	0.002	**	0.01727447	0.01026926;0.02716415	2.2e-16	***
LTR	ERV1	MER41A	352	0.148372955656719	162663	2558	630.594	23.676311615869	0.265804248861912	168713.22	1	0.002	**	0.1376075	0.1244828;0.1515676	2.2e-16	***
LTR	ERV1	MER4A1_	48	0.0202326757713708	162663	400	95.091	9.51331814995284	0.0400821952453212	168713.22	1	0.002	**	0.12	0.0898182;0.1559394	4.41e-09	***
LTR	ERV1	LTR9	85	0.0358286966784691	162663	810	187.621	13.625968810548	0.079084892935424	168713.22	1	0.002	**	0.1049383	0.08468388;0.12811834	2.2e-16	***
LTR	ERV1	MER66C	87	0.0366717248356095	162663	589	137.015	10.6683920807959	0.0577537514752993	168713.22	1	0.002	**	0.147708	0.1200305;0.1789725	3.559e-07	***
LTR	ERV1	MER57B1	102	0.0429944360141629	162663	1010	228.704	14.4299899032747	0.0964019558253246	168713.22	1	0.002	**	0.1009901	0.08309664;0.12124657	2.2e-16	***
LTR	ERV1	LTR37A	181	0.0762940482212106	162663	1963	448.95	19.2607496343335	0.189238745574102	168713.22	1	0.002	**	0.09220581	0.07976892;0.10587570	2.2e-16	***
LTR	ERV1	MER66D	36	0.0151745068285281	162663	246	59.31	6.98689607169856	0.025	168713.22	1	0.002	**	0.1463415	0.1046476;0.1967982	0.0003264	***
LTR	ERV1	PRIMA4_LTR	32	0.0134884505142472	162663	334	71.196	8.10439789652912	0.0300101163378857	168713.22	1	0.002	**	0.09580838	0.06645877;0.13255797	1.487e-08	***
LTR	ERV1	MER83C	15	0.00632271117855336	162663	151	35.267	5.43610727104076	0.0148655370089361	168713.22	1	0.002	**	0.09933775	0.05667212;0.15854655	2.981e-05	***
LTR	ERV1	PrimLTR79	17	0.00716573933569381	162663	141	31.284	5.12011323698603	0.0131866464339909	168713.22	2	0.004	**	0.1205674	0.07182785;0.18601067	0.00309	**
LTR	ERV1	MER110A	54	0.0227617602427921	162663	635	145.511	11.343039431455	0.0613349350868319	168713.22	1	0.002	**	0.08503937	0.06452828;0.10950221	2.2e-16	***
LTR	ERV1	LTR9D	74	0.0311920418141966	162663	724	179.224	12.514809005512	0.0755454392176699	168713.22	1	0.002	**	0.1022099	0.08111124;0.12661206	2.2e-16	***
LTR	ERV1	LTR06	6	0.00252908447142135	162663	98	22.411	4.3732372682264	0.0094465520148373	168713.22	1	0.002	**	0.06122449	0.02279745;0.12850784	1.701e-05	***
LTR	ERV1	LTR19C	13	0.00547968302141291	162663	129	29.037	5.15268679245897	0.0122395042994436	168713.22	2	0.004	**	0.1007752	0.05475866;0.16616275	0.0004367	***
LTR	ERV1	LTR59	14	0.00590119709998314	162663	114	26.501	4.84576933834871	0.0111705445961895	168713.22	5	0.01	**	0.122807	0.06879433;0.19745901	0.005219	**
LTR	ERV1	MER31A	218	0.0918900691283089	162663	1349	317.898	17.1892136255579	0.133998482549317	168713.22	1	0.002	**	0.1616012	0.1423420;0.1823468	2.729e-11	***
LTR	ERV1	HERV-Fc2_LTR	2	0.000843028157140449	162663	4	1.29135338345865	0.545207204281624	0.000544323631537113	168713.22	511	0.982	ns	0.5	0.06758599;0.93241401	0.599	ns
LTR	ERV1	MER34A	156	0.065756196256955	162663	1464	339.102	17.1422125599775	0.14293626707132	168713.22	1	0.002	**	0.1065574	0.09121198;0.12350090	2.2e-16	***
LTR	ERV1	LTR78	360	0.151745068285281	162663	4812	1088.359	29.3700650275024	0.458758641038611	168713.22	1	0.002	**	0.07481297	0.06753533;0.08261134	2.2e-16	***
LTR	ERV1	LTR10B1	17	0.00716573933569381	162663	171	42.913	6.32577635128261	0.018088433653684	168713.22	1	0.002	**	0.0994152	0.05898667;0.15439883	8.748e-07	***
LTR	ERV1	MER41G	19	0.00800876749283426	162663	114	29.032	5.0478169991053	0.0122373967290508	168713.22	34	0.068	ns	0.1666667	0.1034302;0.2479716	0.03128	*
LTR	ERV1	MER41E	48	0.0202326757713708	162663	360	88.621	8.72728620617684	0.0373549991569718	168713.22	1	0.002	**	0.1333333	0.09997163;0.17286760	1.617e-07	***
LTR	ERV1	MER87B	25	0.0105378519642556	162663	202	47.326	6.34333996897233	0.0199485752824144	168713.22	1	0.002	**	0.1237624	0.08171793;0.17725678	0.0001175	***
LTR	ERV1	LTR1C1	4	0.0016860563142809	162663	70	18.742	4.36353944367144	0.00790001686056314	168713.22	1	0.002	**	0.05714286	0.01578708;0.13989417	9.848e-06	***
LTR	ERV1	LTR19A	42	0.0177035912999494	162663	447	102.174	9.09760905350908	0.0430677794638341	168713.22	1	0.002	**	0.09395973	0.06855833;0.12488227	1.785e-13	***
LTR	ERV1	MER4CL34	91	0.0383577811498904	162663	896	205.6	13.7723519297786	0.0866632945540381	168713.22	1	0.002	**	0.1015625	0.08256137;0.12322816	2.2e-16	***
LTR	ERV1	LTR7Y	34	0.0143314786713876	162663	257	62.137	7.59130152601375	0.026191620300118	168713.22	1	0.002	**	0.1322957	0.09338821;0.17993611	1.56e-05	***
LTR	ERV1	HERV1_LTRc	5	0.00210757039285112	162663	34	8.208	2.66304859659523	0.0034597875569044	168713.22	152	0.304	ns	0.1470588	0.04952846;0.31056573	0.2337	ns
LTR	ERV1	LOR1a	47	0.0198111616928005	162663	808	189.909	13.4037449759155	0.0800493171471927	168713.22	1	0.002	**	0.05816832	0.04304934;0.07660382	2.2e-16	***
LTR	ERV1	LTR12B	25	0.0105378519642556	162663	171	40.245	7.11080435243007	0.0169638340920587	168713.22	12	0.024	*	0.1461988	0.09690093;0.20820951	0.00505	**
LTR	ERV1	LTR54	168	0.0708143651997977	162663	1113	273.099	15.0439861911835	0.11511507334345	168713.22	1	0.002	**	0.1509434	0.1304067;0.1733439	1.724e-14	***
LTR	ERV1	MER51A	167	0.0703928511212275	162663	941	226.581	14.6534010100441	0.09550708143652	168713.22	1	0.002	**	0.1774708	0.1535678;0.2034112	3.145e-06	***
LTR	ERV1	LTR48	66	0.0278199291856348	162663	975	228.082	14.2020059489134	0.0961397740684539	168713.22	1	0.002	**	0.06769231	0.05273653;0.08531928	2.2e-16	***
LTR	ERV1	LTR12D	66	0.0278199291856348	162663	490	116.576	11.8341146804596	0.0491384252234025	168713.22	1	0.002	**	0.1346939	0.1057263;0.1681530	1.527e-08	***
LTR	ERV1	LTR43	40	0.016860563142809	162663	424	92.276	9.05670181952834	0.038895633114146	168713.22	1	0.002	**	0.09433962	0.0682545;0.1262460	2.598e-11	***
LTR	ERV1	MER92A	16	0.00674422525712359	162663	151	32.999	5.25762699719575	0.0139095430787388	168713.22	3	0.006	**	0.1059603	0.06179006;0.16636569	0.0005056	***
LTR	ERV1	LTR2C	57	0.0240263024785028	162663	291	67.025	7.30354138187201	0.0282519811161693	168713.22	99	0.198	ns	0.1958763	0.1518629;0.2462031	0.1856	ns
LTR	ERV1	LTR17	147	0.061962569549823	162663	843	197.837	14.4286734531494	0.0833910807620974	168713.22	1	0.002	**	0.1743772	0.1493447;0.2017095	2.294e-05	***
LTR	ERV1	MER50C	16	0.00674422525712359	162663	85	18.534	4.06563320694002	0.00781234193222054	168713.22	323	0.646	ns	0.1882353	0.1115951;0.2876061	0.5995	ns
LTR	ERV1	MER57D	33	0.0139099645928174	162663	452	101.286	9.75691556801638	0.0426934749620637	168713.22	1	0.002	**	0.07300885	0.05078593;0.10100612	2.2e-16	***
LTR	ERV1	LTR45	23	0.00969482380711516	162663	174	42.447	5.88300950201517	0.0178920080930703	168713.22	1	0.002	**	0.1321839	0.08567335;0.19171258	0.0003771	***
LTR	ERV1	LTR73	15	0.00632271117855336	162663	217	51.959	6.74780348349386	0.0219014500084303	168713.22	1	0.002	**	0.06912442	0.03920185;0.11144790	5.004e-11	***
LTR	ERV1	MER92C	11	0.00463665486427247	162663	128	29.836	5.21961189633371	0.0125762940482212	168713.22	1	0.002	**	0.0859375	0.04368231;0.14856349	2.24e-05	***
LTR	ERV1	LTR24	37	0.0155960209070983	162663	308	81.374	8.22567843924049	0.0343002866295734	168713.22	1	0.002	**	0.1201299	0.08600969;0.16176517	8.007e-10	***
LTR	ERV1	LTR24C	36	0.0151745068285281	162663	382	98.284	8.92731992487338	0.0414280896981959	168713.22	1	0.002	**	0.09424084	0.06687993;0.12807965	1.472e-15	***
LTR	ERV1	MER84	28	0.0118023941999663	162663	358	79.044	8.47832211855305	0.0333181588265048	168713.22	1	0.002	**	0.07821229	0.05259869;0.11105576	6.767e-13	***
LTR	ERV1	LTR15	41	0.0172820772213792	162663	264	64.581	7.4896952230738	0.0272218007081437	168713.22	1	0.002	**	0.155303	0.1138112;0.2047317	0.0005564	***
LTR	ERV1	MER4C	83	0.0349856685213286	162663	668	153.141	12.0236303455606	0.0645510875063227	168713.22	1	0.002	**	0.1242515	0.1001930;0.1516857	6.844e-12	***
LTR	ERV1	LTR28	26	0.0109593660428258	162663	139	36.201	6.18699263599673	0.0152592311583207	168713.22	59	0.118	ns	0.1870504	0.1259764;0.2619352	0.05286	ns
LTR	ERV1	LTR1B0	12	0.00505816894284269	162663	92	24.251	4.9727987821475	0.0102221379194065	168713.22	6	0.012	*	0.1304348	0.06925269;0.21676125	0.002873	**
LTR	ERV1	LTR27	40	0.016860563142809	162663	315	77.2	8.54980111459318	0.0325408868656213	168713.22	1	0.002	**	0.1269841	0.09229096;0.16888051	2.586e-07	***
LTR	ERV1	LTR9A1	55	0.0231832743213623	162663	479	117.72	10.3196945737796	0.0496206373292868	168713.22	1	0.002	**	0.1148225	0.08768108;0.14682473	9.546e-13	***
LTR	ERV1	LTR72B	12	0.00505816894284269	162663	163	39.352	5.95563309527758	0.0165874220198955	168713.22	1	0.002	**	0.07361963	0.03861729;0.12506710	3.636e-08	***
LTR	ERV1	LTR21A	20	0.00843028157140448	162663	94	20.443	4.32034910816434	0.00861701230821109	168713.22	522	0.96	ns	0.212766	0.1350732;0.3092935	1	ns
LTR	ERV1	LTR37B	171	0.0720789074355083	162663	2032	464.788	20.8775699957856	0.195914685550497	168713.22	1	0.002	**	0.08415354	0.07244336;0.09707916	2.2e-16	***
LTR	ERV1	MER39B	114	0.0480526049570056	162663	1186	271.19	15.4304892987877	0.114310402967459	168713.22	1	0.002	**	0.09612142	0.07994222;0.11433413	2.2e-16	***
LTR	ERV1	EUTREP7	24	0.0101163378856854	162663	275	64.565	7.57027635453846	0.0272150564828865	168713.22	1	0.002	**	0.08727273	0.05671824;0.12707109	3.227e-10	***
LTR	ERV1	LTR45B	63	0.0265553869499241	162663	444	109.376	9.75837331986485	0.0461035238576969	168713.22	1	0.002	**	0.1418919	0.1107865;0.1778605	7.744e-08	***
LTR	ERV1	MER41D	52	0.0219187320856517	162663	472	116.287	9.63470074566192	0.0490166076546957	168713.22	1	0.002	**	0.1101695	0.08338177;0.14195503	1.304e-13	***
LTR	ERV1	MER34	131	0.0552183442926994	162663	1330	305.078	15.9168861044886	0.128594672062047	168713.22	1	0.002	**	0.09849624	0.08300654;0.11578514	2.2e-16	***
LTR	ERV1	LTR1F2	21	0.00885179564997471	162663	135	31.309	5.45612392530524	0.0131971842859552	168713.22	26	0.052	ns	0.1555556	0.09894543;0.22790173	0.04071	*
LTR	ERV1	LTR1E	25	0.0105378519642556	162663	296	71.819	8.38048157753906	0.0302727196088349	168713.22	1	0.002	**	0.08445946	0.05540311;0.12215400	3.179e-12	***
LTR	ERV1	LTR26B	14	0.00590119709998314	162663	138	33.667	5.30832264366902	0.0141911144832237	168713.22	1	0.002	**	0.1014493	0.05658231;0.16435493	3.835e-05	***
LTR	ERV1	LTR71A	18	0.00758725341426404	162663	166	39.981	5.98552131943956	0.0168525543753161	168713.22	1	0.002	**	0.1084337	0.06554371;0.16595148	2.434e-05	***
LTR	ERV1	LTR38C	11	0.00463665486427247	162663	127	31.615	5.33640817893949	0.0133261675939976	168713.22	1	0.002	**	0.08661417	0.0440327;0.1496921	4.53e-06	***
LTR	ERV1	LTR2B	50	0.0210757039285112	162663	326	77.289	8.61380732758033	0.0325784016186141	168713.22	1	0.002	**	0.1533742	0.1160301;0.1971568	0.0002522	***
LTR	ERV1	MER66A	35	0.0147529927499578	162663	331	85.086	8.44357139472972	0.0358649468892261	168713.22	1	0.002	**	0.1057402	0.07476443;0.14398369	8.881e-12	***
LTR	ERV1	MER48	30	0.0126454223571067	162663	193	47.003	6.43120139253556	0.0198124262350363	168713.22	4	0.008	**	0.1554404	0.1073988;0.2144053	0.004182	**
LTR	ERV1	LTR21B	6	0.00252908447142135	162663	36	7.31031031031031	2.49203215314498	0.00308139871451286	168713.22	404	0.808	ns	0.1666667	0.06372013;0.32811593	0.6835	ns
LTR	ERV1	LTR36	83	0.0349856685213286	162663	484	115.776	10.2660223658053	0.0488012139605463	168713.22	3	0.006	**	0.1714876	0.1389668;0.2080826	0.0003477	***
LTR	ERV1	LTR26D	16	0.00674422525712359	162663	196	49.426	6.63540146129475	0.0208337548474119	168713.22	1	0.002	**	0.08163265	0.04737977;0.12918198	1.571e-09	***
LTR	ERV1	LTR1D1	45	0.0189681335356601	162663	311	74.925	9.32815037343358	0.0315819423368741	168713.22	1	0.002	**	0.1446945	0.1075391;0.1887822	3.621e-05	***
LTR	ERV1	MER110	30	0.0126454223571067	162663	784	172.877	12.5165704382445	0.0728700893609847	168713.22	1	0.002	**	0.03826531	0.02596367;0.05417758	2.2e-16	***
LTR	ERV1	PABL_B	30	0.0126454223571067	162663	377	82.501	8.47205847328586	0.0347753329961221	168713.22	1	0.002	**	0.0795756	0.05433153;0.11165118	5.633e-13	***
LTR	ERV1	MER67B	77	0.0324565840499073	162663	482	112.795	9.86622102516042	0.0475446804923284	168713.22	2	0.004	**	0.159751	0.1281775;0.1955667	8.131e-05	***
LTR	ERV1	LOR1b	67	0.028241443264205	162663	1101	250.815	14.5216959978735	0.105722053616591	168713.22	1	0.002	**	0.06085377	0.04746851;0.07664130	2.2e-16	***
LTR	ERV1	LTR34	40	0.016860563142809	162663	264	72.138	8.21708442675846	0.0304071825998988	168713.22	1	0.002	**	0.1515152	0.1105033;0.2005552	3.219e-06	***
LTR	ERV1	MER83	82	0.0345641544427584	162663	466	109.59	9.80612360008072	0.0461937278705109	168713.22	3	0.006	**	0.1759657	0.1424683;0.2136378	0.002191	**
LTR	ERV1	LTR27D	12	0.00505816894284269	162663	273	62.985	7.74407810818988	0.0265490642387456	168713.22	1	0.002	**	0.04395604	0.02291592;0.07552296	2.2e-16	***
LTR	ERV1	MER34C2	74	0.0311920418141966	162663	590	139.1	11.1038414656954	0.0586326083291182	168713.22	1	0.002	**	0.1254237	0.09978184;0.15488292	2.116e-11	***
LTR	ERV1	MER57E2	8	0.00337211262856179	162663	76	18.609	3.90222325685581	0.0078439554881133	168713.22	2	0.004	**	0.1052632	0.04655356;0.19691670	0.003125	**
LTR	ERV1	LTR65	74	0.0311920418141966	162663	462	107.084	9.99363881760877	0.0451374135896139	168713.22	2	0.004	**	0.1601732	0.1279127;0.1968568	0.0001717	***
LTR	ERV1	LTR75_1	24	0.0101163378856854	162663	129	34.628	5.50453594010577	0.0145961895127297	168713.22	28	0.056	ns	0.1860465	0.1229918;0.2640559	0.03658	*
LTR	ERV1	LTR10E	36	0.0151745068285281	162663	288	70.499	7.91256011715599	0.0297163210251222	168713.22	1	0.002	**	0.125	0.08910556;0.16883272	6.401e-07	***
LTR	ERV1	LTR2	117	0.0493171471927162	162663	854	206.349	13.4633748169418	0.0869790085988872	168713.22	1	0.002	**	0.1370023	0.1146394;0.1619031	3.932e-14	***
LTR	ERV1	tot	12240	5.15933232169954	162663	134544	24184.355	124.020853678513	10.1940461136402	168713.22	1	0.002	**	0.09097396	0.08944246;0.09252311	2.2e-16	***
LTR	ERV1	MER61C	33	0.0139099645928174	162663	312	66.665	7.81382306114175	0.028100236047884	168713.22	1	0.002	**	0.1057692	0.07393283;0.14532562	7.613e-07	***
LTR	ERV1	LTR38	17	0.00716573933569381	162663	237	59.245	7.31768566717125	0.0249726015848929	168713.22	1	0.002	**	0.07172996	0.04233806;0.11236404	1.706e-12	***
LTR	ERV1	LTR1C	25	0.0105378519642556	162663	65	19.124	4.23279346773978	0.00806103523857697	168713.22	929	0.146	ns	0.3846154	0.2665359;0.5135703	0.1333	ns
LTR	ERV1	LTR60	1	0.000421514078570224	162663	42	10.738	2.97392000568277	0.00452621817568707	168713.22	1	0.002	**	0.02380952	0.0006026233;0.1256585572	0.0001163	***
LTR	ERV1	HERV1_LTRe	5	0.00210757039285112	162663	31	7.092	2.4506206441515	0.00298937784522003	168713.22	292	0.584	ns	0.1612903	0.05452433;0.33727158	0.5209	ns
LTR	ERV1	LTR7	126	0.0531107738998483	162663	2350	533.402	22.0054228460767	0.224836452537515	168713.22	1	0.002	**	0.05361702	0.04485809;0.06350842	2.2e-16	***
LTR	ERV1	MER67A	55	0.0231832743213623	162663	476	114.53	9.85241950843397	0.0482760074186478	168713.22	1	0.002	**	0.1155462	0.08824149;0.14773310	8.72e-12	***
LTR	ERV1	MER34C	21	0.00885179564997471	162663	198	42.311	6.35552292668918	0.0178346821783848	168713.22	1	0.002	**	0.1060606	0.06686232;0.15754854	8.758e-05	***
LTR	ERV1	LTR28C	58	0.024447816557073	162663	227	58.444	7.99279355099009	0.0246349688079582	168713.22	531	0.942	ns	0.2555066	0.2000991;0.3174205	1	ns
LTR	ERV1	MER57A1	80	0.0337211262856179	162663	1058	242.059	14.6727232580666	0.10203127634463	168713.22	1	0.002	**	0.07561437	0.06040971;0.09322741	2.2e-16	***
LTR	ERV1	LTR38A1	10	0.00421514078570224	162663	167	37.851	5.71414476981906	0.0159547293879616	168713.22	1	0.002	**	0.05988024	0.02908534;0.10736323	8.426e-09	***
LTR	ERV1	LTR7C	59	0.0248693306356432	162663	320	82.683	8.51110744556486	0.0348520485584219	168713.22	4	0.008	**	0.184375	0.1434193;0.2312853	0.002126	**
LTR	ERV1	MER65B	25	0.0105378519642556	162663	198	47.021	6.2748651724904	0.0198200134884505	168713.22	1	0.002	**	0.1262626	0.08340398;0.18072425	0.0001119	***
LTR	ERV1	LTR35A	29	0.0122239082785365	162663	93	23.538	4.7024109421305	0.00992159838138594	168713.22	890	0.224	ns	0.311828	0.2197623;0.4162639	0.191	ns
LTR	ERV1	LTR30	5	0.00210757039285112	162663	145	29.291	5.52366090829532	0.0123465688754004	168713.22	1	0.002	**	0.03448276	0.01128955;0.07863473	5.49e-09	***
LTR	ERV1	LTR1C3	1	0.000421514078570224	162663	66	15.35	3.80104563876151	0.00647024110605294	168713.22	1	0.002	**	0.01515152	0.0003835296;0.0815523211	1.128e-06	***
LTR	ERV1	MER52C	87	0.0366717248356095	162663	381	103.824	11.1094754351609	0.043763277693475	168713.22	72	0.144	ns	0.2283465	0.1871373;0.2738339	0.05742	ns
LTR	ERV1	LTR76	26	0.0109593660428258	162663	188	46.531	6.57405941996703	0.0196134715899511	168713.22	4	0.008	**	0.1382979	0.09237107;0.19603745	0.0003518	***
LTR	ERV1	LTR8B	153	0.0644916540212443	162663	1611	402.831	18.9101568748922	0.169798937784522	168713.22	1	0.002	**	0.09497207	0.08109344;0.11034603	2.2e-16	***
LTR	ERV1	LTR10B	14	0.00590119709998314	162663	79	20.491	4.14935370101613	0.00863724498398246	168713.22	66	0.132	ns	0.1772152	0.1004126;0.2794246	0.1223	ns
LTR	ERV1	LTR54B	91	0.0383577811498904	162663	861	200.053	12.9369840595309	0.0843251559602091	168713.22	1	0.002	**	0.1056911	0.08595214;0.12817413	2.2e-16	***
LTR	ERV1	MER4A1	221	0.0931546113640196	162663	2254	502.603	20.2694904534683	0.21185424043163	168713.22	1	0.002	**	0.09804791	0.08607785;0.11107407	2.2e-16	***
LTR	Gypsy	MamGypsy2-I	96	0.0404653515427415	162663	2287	501.437	20.1543600550657	0.211362755016018	168713.22	1	0.002	**	0.04197639	0.03413090;0.05102068	2.2e-16	***
LTR	Gypsy	MamGypLTR3a	126	0.0531107738998483	162663	1326	309.23	16.0021613905487	0.13034479851627	168713.22	1	0.002	**	0.09502262	0.07977297;0.11209346	2.2e-16	***
LTR	Gypsy	X1_LR	0	0	162663	15	3.36938775510204	1.56320093823289	0.00142024437493763	168713.22	1	0.002	**	0	0.0000000;0.2180194	0.03094	*
LTR	Gypsy	MamGypLTR1d	73	0.0307705277356264	162663	751	171.814	12.0361236397884	0.0724220198954645	168713.22	1	0.002	**	0.09720373	0.07696689;0.12066602	2.2e-16	***
LTR	Gypsy	tot	1384	0.58337548474119	162663	18029	3840.617	56.9377925742053	1.61887413589614	168713.22	1	0.002	**	0.07676521	0.07291999;0.08074759	2.2e-16	***
LTR	Gypsy	MamGypLTR2b	65	0.0273984151070646	162663	890	198.9	13.1622659616513	0.0838391502276176	168713.22	1	0.002	**	0.07303371	0.05681489;0.09214348	2.2e-16	***
LTR	Gypsy	LTR81AB	26	0.0109593660428258	162663	266	58.598	7.09060453506417	0.024699881976058	168713.22	1	0.002	**	0.09774436	0.06484792;0.13993382	2.446e-07	***
LTR	Gypsy	LTR104_Mam	197	0.0830382734783342	162663	1971	438.782	19.0439267785598	0.1849527904232	168713.22	1	0.002	**	0.09994926	0.0870569;0.1140452	2.2e-16	***
LTR	Gypsy	LTR81	31	0.013066936435677	162663	325	69.743	7.84566794514689	0.0293976563817232	168713.22	1	0.002	**	0.09538462	0.06573215;0.13265565	1.501e-08	***
LTR	Gypsy	MamGypLTR1b	130	0.0547968302141291	162663	1214	276.953	14.6158959840105	0.116739588602259	168713.22	1	0.002	**	0.107084	0.09024585;0.12585145	2.2e-16	***
LTR	Gypsy	MamGypLTR3	60	0.0252908447142135	162663	675	157.045	11.54219204472	0.0661966784690609	168713.22	1	0.002	**	0.08888889	0.06851603;0.11293738	2.2e-16	***
LTR	Gypsy	MamGypsy2-LTR	78	0.0328780981284775	162663	904	189.725	12.0158126963911	0.0799717585567358	168713.22	1	0.002	**	0.08628319	0.0687990;0.1065164	2.2e-16	***
LTR	Gypsy	LTR81C	70	0.0295059854999157	162663	728	162.244	11.7466781878303	0.0683881301635475	168713.22	1	0.002	**	0.09615385	0.07572414;0.11992201	2.2e-16	***
LTR	Gypsy	MamGypLTR4	43	0.0181251053785196	162663	712	164.028	11.6341983209231	0.0691401112797167	168713.22	1	0.002	**	0.06039326	0.04404801;0.08049036	2.2e-16	***
LTR	Gypsy	MamGyp-int	38	0.0160175349856685	162663	684	146.28	11.0494203327455	0.0616590794132524	168713.22	1	0.002	**	0.05555556	0.03961072;0.07545997	2.2e-16	***
LTR	Gypsy	LTR81B	78	0.0328780981284775	162663	1157	259.056	14.8668048310956	0.109195751138088	168713.22	1	0.002	**	0.06741573	0.05365067;0.08342658	2.2e-16	***
LTR	Gypsy	MamGypLTR1c	116	0.048895633114146	162663	1139	258.615	14.9853707440402	0.109009863429439	168713.22	1	0.002	**	0.1018437	0.08488646;0.12088796	2.2e-16	***
LTR	Gypsy	LTR81A	71	0.0299274995784859	162663	854	190.392	12.7436547637142	0.0802529084471421	168713.22	1	0.002	**	0.08313817	0.06550034;0.10371286	2.2e-16	***
LTR	Gypsy	MamGypLTR2c	84	0.0354071825998988	162663	1037	232.796	14.6550726765566	0.0981267914348339	168713.22	1	0.002	**	0.08100289	0.06512299;0.09930681	2.2e-16	***
LTR	Gypsy	MamGypLTR1a	94	0.0396223233856011	162663	1094	247.148	14.8938216023263	0.104176361490474	168713.22	1	0.002	**	0.08592322	0.06999084;0.10412226	2.2e-16	***
SINE?	tot	tot	2	0.000843028157140449	162663	5	1.55720653789004	0.740060675894084	0.000656384478962251	168713.22	602	0.8	ns	0.4	0.05274495;0.85336720	0.65	ns
SINE?	tRNA	tot	2	0.000843028157140449	162663	5	1.55720653789004	0.740060675894084	0.000656384478962251	168713.22	602	0.8	ns	0.4	0.05274495;0.85336720	0.65	ns
SINE?	tRNA	CRP1	2	0.000843028157140449	162663	5	1.55720653789004	0.740060675894084	0.000656384478962251	168713.22	602	0.8	ns	0.4	0.05274495;0.85336720	0.65	ns
RC?	tot	tot	100	0.0421514078570224	162663	435	96.538	8.68665724050478	0.0406921261170123	168713.22	663	0.678	ns	0.2298851	0.1911481;0.2723404	0.6864	ns
RC?	Helitron?	tot	100	0.0421514078570224	162663	435	96.538	8.68665724050478	0.0406921261170123	168713.22	663	0.678	ns	0.2298851	0.1911481;0.2723404	0.6864	ns
RC?	Helitron?	Helitron2Na_Mam	100	0.0421514078570224	162663	435	96.538	8.68665724050478	0.0406921261170123	168713.22	663	0.678	ns	0.2298851	0.1911481;0.2723404	0.6864	ns
Unknown	tot	tot	761	0.320772213791941	162663	6436	1413.646	34.4669501791884	0.595871691114483	168713.22	1	0.002	**	0.1182411	0.1104491;0.1263809	2.2e-16	***
Unknown	Unknown	UCON84	2	0.000843028157140449	162663	103	22.37	4.31204054870705	0.00942926993761592	168713.22	1	0.002	**	0.01941748	0.002360258;0.068385932	1.062e-08	***
Unknown	Unknown	UCON57	0	0	162663	22	4.75604838709677	1.91993201971328	0.0020047413535225	168713.22	1	0.002	**	0	0.0000000;0.1543725	0.00778	**
Unknown	Unknown	UCON4	31	0.013066936435677	162663	138	32.098	5.14790218408397	0.0135297588939471	168713.22	462	0.924	ns	0.2246377	0.1580216;0.3034449	0.9198	ns
Unknown	Unknown	UCON15	3	0.00126454223571067	162663	48	10.45	2.97999670811569	0.00440482212105884	168713.22	4	0.008	**	0.0625	0.01307924;0.17195993	0.007603	**
Unknown	Unknown	EUTREP6	2	0.000843028157140449	162663	14	2.93117831074035	1.39244073441602	0.00123553292477675	168713.22	407	0.814	ns	0.1428571	0.01779452;0.42812916	0.7479	ns
Unknown	Unknown	UCON61	1	0.000421514078570224	162663	16	3.52808988764045	1.64546148078722	0.00148713955810169	168713.22	97	0.194	ns	0.0625	0.001581112;0.302320738	0.2226	ns
Unknown	Unknown	MARE11	1	0.000421514078570224	162663	13	2.86210526315789	1.36373927678304	0.00120641766277099	168713.22	164	0.328	ns	0.07692308	0.001945628;0.360297435	0.3217	ns
Unknown	Unknown	UCON5	10	0.00421514078570224	162663	118	25.297	4.53622842991492	0.010663041645591	168713.22	1	0.002	**	0.08474576	0.04138866;0.15033079	0.0002792	***
Unknown	Unknown	UCON24	0	0	162663	23	5.4749498997996	2.05805259625741	0.00230776846223217	168713.22	1	0.002	**	0	0.0000000;0.1481851	0.002682	**
Unknown	Unknown	UCON93	4	0.0016860563142809	162663	27	5.713	2.10072464736435	0.00240810993087169	168713.22	288	0.576	ns	0.1481481	0.0418874;0.3373109	0.6364	ns
Unknown	Unknown	UCON80_AMi	37	0.0155960209070983	162663	220	49.516	6.35532329107923	0.0208716911144832	168713.22	25	0.05	*	0.1681818	0.1212654;0.2242849	0.04353	*
Unknown	Unknown	MARE9	4	0.0016860563142809	162663	23	5.18227593152064	1.98888242052063	0.00218440226417158	168713.22	383	0.766	ns	0.173913	0.04950765;0.38781189	0.8027	ns
Unknown	Unknown	UCON25	1	0.000421514078570224	162663	49	10.754	3.09500614911554	0.00453296240094419	168713.22	1	0.002	**	0.02040816	0.0005165565;0.1085417640	0.0001725	***
Unknown	Unknown	UCON92	1	0.000421514078570224	162663	19	3.8741116751269	1.74269376327473	0.00163299261301926	168713.22	71	0.142	ns	0.05263158	0.001331629;0.260280654	0.1509	ns
Unknown	Unknown	UCON28c	2	0.000843028157140449	162663	65	14.068	3.49422174247507	0.00592986005732592	168713.22	1	0.002	**	0.03076923	0.003748262;0.106770321	5.332e-05	***
Unknown	Unknown	UCON71_Crp	53	0.0223402461642219	162663	276	60.89	6.82997427144119	0.025665992244141	168713.22	131	0.262	ns	0.192029	0.1472779;0.2435296	0.2763	ns
Unknown	Unknown	UCON63	0	0	162663	14	3.22142121524202	1.48511322027446	0.00135787439522931	168713.22	1	0.002	**	0	0.0000000;0.2316358	0.05056	ns
Unknown	Unknown	UCON31	10	0.00421514078570224	162663	115	26.065	4.54548528063137	0.0109867644579329	168713.22	2	0.004	**	0.08695652	0.04248918;0.15410523	0.0001276	***
Unknown	Unknown	EUTREP2	128	0.0539538020569887	162663	819	188.993	12.2350581383027	0.0796632102512224	168713.22	1	0.002	**	0.1562882	0.1320809;0.1829983	1.584e-07	***
Unknown	Unknown	UCON59	3	0.00126454223571067	162663	43	10.064	2.82096824899924	0.00424211768673074	168713.22	5	0.01	**	0.06976744	0.0146255;0.1906072	0.0103	*
Unknown	Unknown	UCON35	23	0.00969482380711516	162663	170	37.255	5.45818346767189	0.0157035069971337	168713.22	5	0.01	**	0.1352941	0.08773695;0.19606196	0.007001	**
Unknown	Unknown	UCON87	1	0.000421514078570224	162663	6	1.85171102661597	0.879583852712101	0.000780522267162354	168713.22	332	0.664	ns	0.1666667	0.004210745;0.641234579	0.6736	ns
Unknown	Unknown	Eulor4	1	0.000421514078570224	162663	31	7.013	2.48253781320527	0.00295607823301298	168713.22	5	0.01	**	0.03225806	0.0008163701;0.1670211162	0.008096	**
Unknown	Unknown	UCON20	2	0.000843028157140449	162663	46	10.413	2.85316868964516	0.00438922610015174	168713.22	3	0.006	**	0.04347826	0.005309483;0.148386776	0.001241	**
Unknown	Unknown	UCON94	5	0.00210757039285112	162663	29	5.872	2.17217272203072	0.00247513066936436	168713.22	448	0.896	ns	0.1724138	0.05845608;0.35774755	0.8201	ns
Unknown	Unknown	UCON71	4	0.0016860563142809	162663	17	3.76331967213115	1.70739773332291	0.00158629222396356	168713.22	662	0.68	ns	0.2352941	0.06810774;0.49899327	0.7779	ns
Unknown	Unknown	UCON66	9	0.00379362670713202	162663	64	14.611	3.56010580648291	0.00615874220198955	168713.22	66	0.132	ns	0.140625	0.06637407;0.25023684	0.1023	ns
Unknown	Unknown	UCON68	2	0.000843028157140449	162663	12	2.68376068376068	1.28770124843976	0.00113124291171838	168713.22	457	0.914	ns	0.1666667	0.02086253;0.48413775	1	ns
Unknown	Unknown	UCON96	3	0.00126454223571067	162663	17	4.01626016260163	1.71040137871068	0.00169291020173732	168713.22	394	0.788	ns	0.1764706	0.03798507;0.43431787	0.7769	ns
Unknown	Unknown	UCON22	6	0.00252908447142135	162663	37	8.477	2.56047398483699	0.00357317484403979	168713.22	232	0.464	ns	0.1621622	0.06192572;0.32013708	0.4346	ns
Unknown	Unknown	UCON48	29	0.0122239082785365	162663	195	45.458	6.23515141060047	0.0191611869836453	168713.22	6	0.012	*	0.1487179	0.1019163;0.2065510	0.005001	**
Unknown	Unknown	UCON67	2	0.000843028157140449	162663	20	4.19433198380567	1.88651919412894	0.00176796998137147	168713.22	194	0.388	ns	0.1	0.01234853;0.31698271	0.2843	ns
Unknown	Unknown	UCON64	2	0.000843028157140449	162663	15	3.27515400410678	1.54023086819396	0.00138052352221665	168713.22	329	0.658	ns	0.1333333	0.01657591;0.40460270	0.5471	ns
Unknown	Unknown	UCON47	19	0.00800876749283426	162663	155	33.52	5.23421407634393	0.0141291519136739	168713.22	4	0.008	**	0.1225806	0.07544045;0.18479123	0.003334	**
Unknown	Unknown	UCON1	9	0.00379362670713202	162663	241	51.738	6.77046491721175	0.0218082953970663	168713.22	1	0.002	**	0.0373444	0.01721598;0.06970523	4.927e-15	***
Unknown	Unknown	UCON28b	3	0.00126454223571067	162663	75	16.781	3.80019479507045	0.00707342775248693	168713.22	1	0.002	**	0.04	0.008326166;0.112476822	1.955e-05	***
Unknown	Unknown	UCON60	5	0.00210757039285112	162663	38	8.579	2.67224622740867	0.00361616928005395	168713.22	116	0.232	ns	0.1315789	0.04413744;0.28086385	0.2421	ns
Unknown	Unknown	UCON103	0	0	162663	14	3.22520661157025	1.48167188006085	0.00135946999307463	168713.22	1	0.002	**	0	0.0000000;0.2316358	0.05059	ns
Unknown	Unknown	UCON85	5	0.00210757039285112	162663	28	6.73573573573574	2.28575668027836	0.00283920744214118	168713.22	297	0.594	ns	0.1785714	0.06064291;0.36893335	0.5158	ns
Unknown	Unknown	UCON56	0	0	162663	15	3.45296523517382	1.59141002760608	0.00145547345943931	168713.22	1	0.002	**	0	0.0000000;0.2180194	0.03016	*
Unknown	Unknown	UCON16	4	0.0016860563142809	162663	37	8.382	2.6178099489705	0.00353313100657562	168713.22	60	0.12	ns	0.1081081	0.03025197;0.25417594	0.1137	ns
Unknown	Unknown	UCON6	16	0.00674422525712359	162663	97	20.411	4.1517847145916	0.00860352385769685	168713.22	181	0.362	ns	0.1649485	0.09732465;0.25400119	0.3193	ns
Unknown	Unknown	tot	761	0.320772213791941	162663	6436	1413.646	34.4669501791884	0.595871691114483	168713.22	1	0.002	**	0.1182411	0.1104491;0.1263809	2.2e-16	***
Unknown	Unknown	UCON65	1	0.000421514078570224	162663	33	7.573	2.48371492724907	0.00319212611701231	168713.22	3	0.006	**	0.03030303	0.0007669121;0.1575939723	0.003137	**
Unknown	Unknown	UCON101	16	0.00674422525712359	162663	210	43.387	6.0157643255384	0.0182882313269263	168713.22	1	0.002	**	0.07619048	0.04417496;0.12078098	3.459e-07	***
Unknown	Unknown	UCON18	1	0.000421514078570224	162663	34	8.347	2.50416889643288	0.00351837801382566	168713.22	1	0.002	**	0.02941176	0.0007443642;0.1532676696	0.001182	**
Unknown	Unknown	UCON12A	0	0	162663	24	5.46492985971944	2.1573676670523	0.00230354487427054	168713.22	1	0.002	**	0	0.0000000;0.1424736	0.002855	**
Unknown	Unknown	UCON76	25	0.0105378519642556	162663	140	30.196	4.98461938671654	0.0127280391165065	168713.22	173	0.346	ns	0.1785714	0.1190223;0.2522182	0.306	ns
Unknown	Unknown	UCON9	6	0.00252908447142135	162663	49	9.753	2.84641758937319	0.0041110268082954	168713.22	126	0.252	ns	0.122449	0.04628903;0.24769297	0.2124	ns
Unknown	Unknown	UCON12	6	0.00252908447142135	162663	59	12.737	3.05043212285344	0.00536882481874895	168713.22	12	0.024	*	0.1016949	0.03824449;0.20831955	0.03803	*
Unknown	Unknown	EUTREP14	18	0.00758725341426404	162663	382	86.612	8.7835418030887	0.0365081773731243	168713.22	1	0.002	**	0.04712042	0.02816223;0.07345010	2.2e-16	***
Unknown	Unknown	UCON26	19	0.00800876749283426	162663	206	45.51	6.11353214396353	0.0191831057157309	168713.22	1	0.002	**	0.09223301	0.0564468;0.1402846	1.92e-06	***
Unknown	Unknown	UCON27	7	0.00295059854999157	162663	102	22.093	4.29380807533217	0.00931251053785196	168713.22	1	0.002	**	0.06862745	0.02803526;0.13629700	9.186e-05	***
Unknown	Unknown	MamRep564	127	0.0535322879784185	162663	788	186.365	12.0579919626018	0.0785554712527398	168713.22	1	0.002	**	0.1611675	0.1361671;0.1887327	2.865e-07	***
Unknown	Unknown	UCON17	1	0.000421514078570224	162663	33	7.391	2.52913335265571	0.00311541055471253	168713.22	6	0.012	*	0.03030303	0.0007669121;0.1575939723	0.005248	**
Unknown	Unknown	UCON19	3	0.00126454223571067	162663	30	7.502	2.45275600335867	0.00316219861743382	168713.22	39	0.078	ns	0.1	0.02111714;0.26528845	0.05903	ns
Unknown	Unknown	UCON75	0	0	162663	22	5.31431431431431	2.08614700439667	0.00224005830143075	168713.22	1	0.002	**	0	0.0000000;0.1543725	0.00438	**
Unknown	Unknown	UCON70	15	0.00632271117855336	162663	59	13.988	3.4116704846007	0.0058961389310403	168713.22	673	0.658	ns	0.2542373	0.1498208;0.3844241	0.7599	ns
Unknown	Unknown	UCON88	13	0.00547968302141291	162663	33	9.128	2.64170297243929	0.00384758050918901	168713.22	945	0.114	ns	0.3939394	0.2290662;0.5786063	0.1709	ns
Unknown	Unknown	UCON41	61	0.0257123587927837	162663	579	124.331	10.3278314811534	0.0524072669027145	168713.22	1	0.002	**	0.1053541	0.0815501;0.1332701	5.55e-12	***
Unknown	Unknown	UCON28a	8	0.00337211262856179	162663	129	27.058	4.78367217935337	0.0114053279379531	168713.22	1	0.002	**	0.0620155	0.02715151;0.11853932	6.313e-06	***
RC	tot	tot	244	0.102849435171135	162663	1796	418.346	18.4107914344072	0.176338728713539	168713.22	1	0.002	**	0.1358575	0.1203373;0.1525774	2.2e-16	***
RC	Helitron	tot	244	0.102849435171135	162663	1796	418.346	18.4107914344072	0.176338728713539	168713.22	1	0.002	**	0.1358575	0.1203373;0.1525774	2.2e-16	***
RC	Helitron	Helitron1Na_Mam	31	0.013066936435677	162663	326	75.977	7.72581122984242	0.0320253751475299	168713.22	1	0.002	**	0.09509202	0.06552759;0.13225719	1.827e-10	***
RC	Helitron	Helitron1Nb_Mam	25	0.0105378519642556	162663	359	81.994	8.19079074650629	0.034561625358287	168713.22	1	0.002	**	0.06963788	0.04556982;0.10108504	1.115e-15	***
RC	Helitron	Helitron3Na_Mam	196	0.082616759399764	162663	1111	261.611	14.9250271502411	0.110272719608835	168713.22	1	0.002	**	0.1764176	0.1544340;0.2001294	2.059e-06	***
