# Supplementary material for: Transposable elements generate regulatory novelty in a tissue-specific fashion
Source: BMC Genomics. 2018 Jun 18;19:468. doi: 10.1186/s12864-018-4850-3 (PMC6006921; doi:10.1186/s12864-018-4850-3)
Supplement: Supplementary file 2 — It contains two folders “TE_PIPELINE_SUMMARY_STATISTICS_ACTIVE” “TE_PIPELINE_SUMMARY_STATISTICS_REPRESSED”. In each of the two folders are included multiple spreadsheets (txt format) with the summary statistics of the TE analysis pipeline for ACTIVE and REPRESSED regions respectively. (ZIP 3922 kb) [file 12864_2018_4850_MOESM2_ESM.zip › Supplemental_File_S1/TE_PIPELINE_SUMMARY_STATISTICS_ACTIVE/E095_15_coreMarks_dense_no_header_ACTIVE.bed.shuffle-rm.nonTE-no_low.boot-1000.stats.tab.txt]

#Script TE-analysis_Shuffle_bed.pl, v4.3
#Aggregated results + stats
#Features in input file (counts):
	319530
#With 1000 bootstraps for exp (expected); sd = standard deviation; nb = number; len = length; avg = average
#Two tests are made (permutation and binomial) to assess how significant the difference between observed and random, so two pvalues are given
#For the two tailed permutation test:
#if rank is < 500 and pvalue is not "ns", there are significantly fewer observed values than expected 
#if rank is > 500 and pvalue is not "ns", there are significantly higher observed values than expected 
#The binomial test is done with binom.test from R, two sided

#Level_(tot_means_all)	#	#	#COUNTS	#	#	#	#	#	#	#	#	#	#	#	#	#
#Rclass	Rfam	Rname	obs_hits	%_obs_(%of_features)	obs_tot_hits	nb_of_trials(nb_of_TE_in_genome)	exp_avg_hits	exp_sd	%_exp_(%of_features)	exp_tot_hits(avg)	obs_rank_in_exp	2-tailed_permutation-test_pvalue(obs.vs.exp)	significance	binomal_test_proba	binomial_test_95%_confidence_interval	binomial_test_pval	significance

age	cat.2	tot	238399	74.6092698651144	238399	4687922	244953.915	113.967189556009	76.6606938315651	244953.915	1	0.002	**	0.05085388	0.05065517;0.05105314	2.2e-16	***
age	cat.2	Ancient	194492	60.8681500954527	238399	2716717	198813.915	187.101921165722	62.2207351422402	244953.915	1	0.002	**	0.07159082	0.07128453;0.07189803	2.2e-16	***
age	cat.2	LineageSpe	160693	50.2904265640159	238399	1971205	186605.822	235.272304730866	58.4000945138172	244953.915	1	0.002	**	0.08152019	0.08113856;0.08190304	2.2e-16	***
age	cat.1	01_Human	1992	0.623415641723782	238399	10400	3975.626	95.8297525065439	1.24421055925891	244953.915	1	0.002	**	0.1915385	0.1840146;0.1992354	2.2e-16	***
age	cat.1	06_Boreotheria/Eutheria?	223	0.0697900040684756	238399	2965	854.235	26.8834241400439	0.267341094732889	244953.915	1	0.002	**	0.07521079	0.06597208;0.08529776	2.2e-16	***
age	cat.1	04_Primates/Glires	2572	0.804932244233718	238399	9067	2592.289	45.1719601631918	0.811281882765312	244953.915	347	0.694	ns	0.283666	0.2744031;0.2930682	0.6421	ns
age	cat.1	07_Eutheria+Metatheria	36902	11.548837354865	238399	189643	41542.096	159.94093249036	13.0010002190718	244953.915	1	0.002	**	0.1945867	0.1928070;0.1963757	2.2e-16	***
age	cat.1	07_Eutheria	126915	39.7192751854286	238399	1469955	155943.96	222.72111056901	48.8041686226645	244953.915	1	0.002	**	0.08633938	0.08588581;0.08679457	2.2e-16	***
age	cat.1	10_Amniota/Theria	753	0.235658623603418	238399	2529	681.169	22.8075562834694	0.213178418301881	244953.915	1001	0.002	**	0.2977461	0.2799695;0.3159922	0.001454	**
age	cat.1	07_Eutheria/03_Primates	5	0.00156479829749945	238399	21	5.29808660624371	2.24725781925472	0.00165808738029096	244953.915	579	0.846	ns	0.2380952	0.08217588;0.47165983	1	ns
age	cat.1	02_Hominidae	2127	0.665665195756267	238399	10036	3925.125	81.2682958533702	1.22840578349451	244953.915	1	0.002	**	0.211937	0.2039761;0.2200655	2.2e-16	***
age	cat.1	07_Metatheria	4	0.00125183863799956	238399	59	18.042	3.68888111001749	0.00564641817669702	244953.915	1	0.002	**	0.06779661	0.01877996;0.16458517	1.366e-05	***
age	cat.1	15_Euteleostomi	16	0.00500735455199825	238399	73	20.344	3.86038425115512	0.00636685131286577	244953.915	168	0.336	ns	0.2191781	0.1307807;0.3313840	0.2972	ns
age	cat.1	02_Haplorrhini	504	0.157731668387945	238399	4342	1334.233	35.9858262471586	0.417561105373517	244953.915	1	0.002	**	0.1160755	0.1066934;0.1259775	2.2e-16	***
age	cat.1	07_Eutheria + Transfert Opossum?	92	0.0287922886739899	238399	890	280.401	16.5472659678574	0.0877542014834288	244953.915	1	0.002	**	0.1033708	0.08414695;0.12526450	2.2e-16	***
age	cat.1	05_Boreotheria	14143	4.42618846430695	238399	118653	29143.042	144.106658295045	9.12059650111101	244953.915	1	0.002	**	0.1191963	0.1173578;0.1210535	2.2e-16	***
age	cat.1	16_Metazoa	142	0.0444402716489844	238399	491	136.954	10.5125828604772	0.042861077207148	244953.915	699	0.606	ns	0.2892057	0.2494572;0.3315143	0.615	ns
age	cat.1	16_Vertebrata	2845	0.890370231277188	238399	8857	2366.789	41.0028744689286	0.740709479548086	244953.915	1001	0.002	**	0.3212149	0.3114940;0.3310535	2.2e-16	***
age	cat.1	07_Eutheria/Primates?	68	0.0212812568459925	238399	424	126.224	10.3880573610149	0.0395030200607142	244953.915	1	0.002	**	0.1603774	0.1267435;0.1988347	8.767e-11	***
age	cat.1	03_Euarchontoglires/Primates?	1290	0.403717960754859	238399	13041	3979.492	66.1706164886386	1.24542046130254	244953.915	1	0.002	**	0.09891879	0.09384631;0.10417106	2.2e-16	***
age	cat.1	tot	238399	74.6092698651144	238399	4687922	244953.915	113.967189556009	76.6606938315651	244953.915	1	0.002	**	0.05085388	0.05065517;0.05105314	2.2e-16	***
age	cat.1	09_Theria	2232	0.698525960003755	238399	9723	2854.034	49.5188343861097	0.89319750884111	244953.915	1	0.002	**	0.2295588	0.2212301;0.2380497	2.2e-16	***
age	cat.1	10_Theria/Mammalia	22649	7.08822332801302	238399	104874	24851.897	126.6188482167	7.77764122304635	244953.915	1	0.002	**	0.2159639	0.2134766;0.2184669	2.2e-16	***
age	cat.1	03_Primates	147428	46.1390166807498	238399	1475760	160554.957	228.406367292201	50.2472246737396	244953.915	1	0.002	**	0.09989971	0.09941636;0.10038464	2.2e-16	***
age	cat.1	08_Eutheria/Theria	753	0.235658623603418	238399	2459	719.68	24.4542759371774	0.225230807748881	244953.915	916	0.172	ns	0.306222	0.2880405;0.3248662	0.1435	ns
age	cat.1	13_Amniota/Euteleostemi?	43	0.0134572653584953	238399	191	54.827	6.59579984350462	0.0171586392514005	244953.915	42	0.084	ns	0.2251309	0.1679765;0.2910236	0.06549	ns
age	cat.1	14_Tetrapoda	2206	0.690389008856758	238399	8931	2411.645	42.1376857404338	0.754747598034613	244953.915	1	0.002	**	0.2470048	0.2380882;0.2560868	8.022e-07	***
age	cat.1	12_Amniota	10050	3.1452445779739	238399	36530	9670.583	81.1455587984501	3.02650236284543	244953.915	1001	0.002	**	0.2751163	0.2705412;0.2797273	7.363e-06	***
age	cat.1	03_Primates/Indep	4722	1.47779551215848	238399	25104	7667.001	86.1953748274328	2.39946202234532	244953.915	1	0.002	**	0.1880975	0.1832798;0.1929876	2.2e-16	***
age	cat.1	08_Eutheria/Theria?	48551	15.1945044283792	238399	259031	53497.938	172.218434975311	16.7426964604263	244953.915	1	0.002	**	0.1874332	0.1859319;0.1889415	2.2e-16	***
age	cat.1	11_Mammalia	97587	30.5407942916158	238399	619071	92536.531	197.911631929639	28.9602012330611	244953.915	1001	0.002	**	0.1576346	0.1567277;0.1585447	2.2e-16	***
age	cat.1	02_Simiiformes	19489	6.09927080399336	238399	154323	36138.73	167.478124010338	11.3099646355585	244953.915	1	0.002	**	0.1262871	0.1246336;0.1279546	2.2e-16	***
age	cat.1	02_Hominoidea	9999	3.1292836353394	238399	64786	21349.614	164.253000131054	6.68156792789409	244953.915	1	0.002	**	0.1543389	0.1515648;0.1571440	2.2e-16	***
age	cat.1	04_Euarchontoglires	7268	2.2745908052452	238399	55401	15310.377	117.493930458959	4.79153037273495	244953.915	1	0.002	**	0.131189	0.1283881;0.1340286	2.2e-16	***
age	cat.1	02_Catarrhini	3340	1.04528526272963	238399	30292	10251.795	117.872426308632	3.20839827246268	244953.915	1	0.002	**	0.1102601	0.1067540;0.1138412	2.2e-16	***
DNA?	tot	tot	845	0.264450912277407	238399	4312	1204.694	30.2066351122531	0.377020624041561	244953.915	1	0.002	**	0.1959647	0.1842101;0.2081327	2.2e-16	***
DNA?	PiggyBac?	tot	47	0.0147091039964949	238399	294	83.238	8.24507958344473	0.0260501361374519	244953.915	1	0.002	**	0.1598639	0.1198885;0.2068531	1.003e-06	***
DNA?	PiggyBac?	EUTREP4	47	0.0147091039964949	238399	294	83.238	8.24507958344473	0.0260501361374519	244953.915	1	0.002	**	0.1598639	0.1198885;0.2068531	1.003e-06	***
DNA?	hAT-Tip100?	tot	72	0.0225330954839921	238399	520	156.711	11.7257397196071	0.0490442211998873	244953.915	1	0.002	**	0.1384615	0.1099394;0.1711661	2.2e-16	***
DNA?	hAT-Tip100?	Eutr16	72	0.0225330954839921	238399	520	156.711	11.7257397196071	0.0490442211998873	244953.915	1	0.002	**	0.1384615	0.1099394;0.1711661	2.2e-16	***
DNA?	DNA?	Eulor12	15	0.00469439489249836	238399	60	16.81	3.58423586650582	0.00526085187619316	244953.915	381	0.762	ns	0.25	0.1471861;0.3785964	0.6683	ns
DNA?	DNA?	Eulor2C	6	0.00187775795699934	238399	38	10.379	2.754441131327	0.00324820830594936	244953.915	66	0.132	ns	0.1578947	0.06022973;0.31253361	0.144	ns
DNA?	DNA?	UCON83	4	0.00125183863799956	238399	50	13.244	3.16330056593908	0.00414483773041655	244953.915	1	0.002	**	0.08	0.02222796;0.19234278	0.001941	**
DNA?	DNA?	Eulor6D	17	0.00532031421149814	238399	75	21.752	4.1559316365609	0.00680749851344162	244953.915	147	0.294	ns	0.2266667	0.1379356;0.3379216	0.2535	ns
DNA?	DNA?	tot	729	0.22814759177542	238399	3498	968.212	26.663307896583	0.303011297843708	244953.915	1	0.002	**	0.2084048	0.1950499;0.2222488	2.2e-16	***
DNA?	DNA?	UCON7	15	0.00469439489249836	238399	127	35.998	5.51782950465511	0.0112659218226771	244953.915	1	0.002	**	0.1181102	0.06763492;0.18731402	1.135e-05	***
DNA?	DNA?	MER133B	7	0.00219071761649923	238399	40	10.938	2.88695176448975	0.0034231527556098	244953.915	116	0.232	ns	0.175	0.07338273;0.32779013	0.2135	ns
DNA?	DNA?	Eulor6C	3	0.000938878978499671	238399	21	6.14514514514515	2.14549767524996	0.00192318253220203	244953.915	100	0.2	ns	0.1428571	0.03048897;0.36342399	0.1553	ns
DNA?	DNA?	Eulor6E	9	0.00281663693549901	238399	31	8.211	2.56613796668536	0.0025697117641536	244953.915	704	0.596	ns	0.2903226	0.1422285;0.4803607	0.6895	ns
DNA?	DNA?	Eulor6A	4	0.00125183863799956	238399	30	7.736	2.39249410198395	0.00242105592589115	244953.915	78	0.156	ns	0.1333333	0.0375535;0.3072184	0.145	ns
DNA?	DNA?	Eulor2A	13	0.00406847557349858	238399	67	18.424	3.91146053585149	0.00576596876662598	244953.915	92	0.184	ns	0.1940299	0.1075595;0.3089117	0.1705	ns
DNA?	DNA?	MER123	6	0.00187775795699934	238399	46	12.642	3.11505048747842	0.00395643601539762	244953.915	15	0.03	*	0.1304348	0.04940735;0.26256502	0.03059	*
DNA?	DNA?	Eulor7	1	0.00031295965949989	238399	12	3.21465428276574	1.5087047387833	0.00100605710974423	244953.915	126	0.252	ns	0.08333333	0.002107593;0.384796165	0.2014	ns
DNA?	DNA?	UCON100	3	0.000938878978499671	238399	19	4.89045226130653	1.97292011474295	0.00153051427449896	244953.915	258	0.516	ns	0.1578947	0.03382625;0.39578455	0.4355	ns
DNA?	DNA?	Eulor5A	19	0.00594623353049792	238399	126	33.524	5.02480573481926	0.0104916596250743	244953.915	2	0.004	**	0.1507937	0.09329693;0.22542592	0.002431	**
DNA?	DNA?	UCON21	6	0.00187775795699934	238399	28	7.906	2.47128939448039	0.00247425906800613	244953.915	289	0.578	ns	0.2142857	0.08296061;0.40953103	0.5314	ns
DNA?	DNA?	Eulor2B	12	0.00375551591399869	238399	57	15.495	3.54436701507301	0.0048493099239508	244953.915	199	0.398	ns	0.2105263	0.1137902;0.3388701	0.3718	ns
DNA?	DNA?	Eulor6B	7	0.00219071761649923	238399	64	17.797	3.85884460450038	0.00556974306011955	244953.915	2	0.004	**	0.109375	0.04512102;0.21245723	0.001864	**
DNA?	DNA?	MER133A	8	0.00250367727599912	238399	54	15.079	3.3790793386923	0.00471911870559885	244953.915	18	0.036	*	0.1481481	0.06619758;0.27119769	0.03304	*
DNA?	DNA?	MER131	281	0.0879416643194692	238399	1106	310.072	15.1705293566495	0.09704002754045	244953.915	29	0.058	ns	0.2540687	0.2286423;0.2808104	0.05221	ns
DNA?	DNA?	Eulor3	2	0.000625919318999781	238399	37	10.754	3.01970240298652	0.00336556817826182	244953.915	2	0.004	**	0.05405405	0.00661457;0.18194912	0.0007871	***
DNA?	DNA?	UCON62	5	0.00156479829749945	238399	24	6.399	2.23266293555113	0.0020026288611398	244953.915	366	0.732	ns	0.2083333	0.07131862;0.42151284	0.6477	ns
DNA?	DNA?	UCON2	34	0.0106406284229963	238399	135	38.263	5.52198545120533	0.0119747754514443	244953.915	275	0.55	ns	0.2518519	0.1811479;0.3337649	0.4462	ns
DNA?	DNA?	MER124	157	0.0491346665414828	238399	747	206.971	13.4409381301239	0.0647735736863518	244953.915	1	0.002	**	0.210174	0.1814787;0.2411782	2.967e-05	***
DNA?	DNA?	Eulor10	5	0.00156479829749945	238399	39	11.225	3.0105545068041	0.00351297217788627	244953.915	20	0.04	*	0.1282051	0.04296834;0.27429941	0.03214	*
DNA?	DNA?	UCON14	13	0.00406847557349858	238399	98	27.651	4.54354958626434	0.00865364754483147	244953.915	1	0.002	**	0.1326531	0.07256431;0.21615400	0.0006682	***
DNA?	DNA?	Eulor5B	8	0.00250367727599912	238399	43	11.712	3.10075324246716	0.00366538353206272	244953.915	157	0.314	ns	0.1860465	0.0839124;0.3340145	0.2336	ns
DNA?	DNA?	MER134	19	0.00594623353049792	238399	89	25.621	4.41711103209664	0.00801833943604669	244953.915	84	0.168	ns	0.2134831	0.1336974;0.3131318	0.1291	ns
DNA?	DNA?	UCON58	60	0.0187775795699934	238399	235	65.629	7.28631933485279	0.0205392294933183	244953.915	250	0.5	ns	0.2553191	0.2008493;0.3160751	0.4671	ns
Retroposon	tot	tot	1774	0.555190435952806	238399	5565	1959.716	48.0708659392792	0.613312052076487	244953.915	1	0.002	**	0.3187781	0.3065424;0.3312040	1.638e-07	***
Retroposon	SVA	tot	1774	0.555190435952806	238399	5565	1959.716	48.0708659392792	0.613312052076487	244953.915	1	0.002	**	0.3187781	0.3065424;0.3312040	1.638e-07	***
Retroposon	SVA	SVA_D	459	0.14364848371045	238399	1433	583.999	27.7771951710674	0.182768128188277	244953.915	1	0.002	**	0.320307	0.2961889;0.3451642	1.106e-11	***
Retroposon	SVA	SVA_B	249	0.0779269552154727	238399	801	272.982	16.9799881035293	0.0854323537695991	244953.915	86	0.172	ns	0.3108614	0.2789302;0.3441919	0.07972	ns
Retroposon	SVA	SVA_E	242	0.0757362375989735	238399	686	220.347	14.8084395153872	0.0689597220918224	244953.915	922	0.16	ns	0.3527697	0.3169831;0.3898291	0.07877	ns
Retroposon	SVA	SVA_C	172	0.0538290614339812	238399	486	179.673	15.1296059425213	0.0562304009013238	244953.915	322	0.644	ns	0.3539095	0.3113690;0.3982397	0.4813	ns
Retroposon	SVA	SVA_A	452	0.14145776609395	238399	1186	366.953	18.3212570381909	0.114841485932463	244953.915	1001	0.002	**	0.381113	0.3533753;0.4094419	1.742e-07	***
Retroposon	SVA	SVA_F	243	0.0760491972584734	238399	973	352.56	20.1264371778383	0.110337057553281	244953.915	1	0.002	**	0.2497431	0.2228218;0.2781878	6.19e-14	***
snRNA	tot	tot	1495	0.467874690952336	238399	4380	1197.673	29.578894198093	0.374823334272212	244953.915	1001	0.002	**	0.3413242	0.3272777;0.3555826	2.2e-16	***
snRNA	snRNA	U14	4	0.00125183863799956	238399	7	2.27332601536773	1.13241054867043	0.000711459335701727	244953.915	878	0.248	ns	0.5714286	0.1840516;0.9010117	0.2244	ns
snRNA	snRNA	U4	57	0.0178387005914938	238399	162	45.882	5.70338536350163	0.014359215097174	244953.915	981	0.042	*	0.3518519	0.2785670;0.4306675	0.05526	ns
snRNA	snRNA	U2	318	0.0995211717209652	238399	1087	290.803	14.2993938215458	0.0910096078615466	244953.915	972	0.06	ns	0.2925483	0.2656357;0.3205889	0.0643	ns
snRNA	snRNA	U5	66	0.0206553375269928	238399	214	56.765	6.46138719815834	0.0177651550715113	244953.915	945	0.114	ns	0.3084112	0.2472454;0.3749763	0.1632	ns
snRNA	snRNA	U3	72	0.0225330954839921	238399	229	65.377	7.05468919511267	0.0204603636591243	244953.915	839	0.326	ns	0.3144105	0.2548522;0.3788500	0.3417	ns
snRNA	snRNA	U13	87	0.0272274903764905	238399	176	51.868	6.36451750591379	0.0162325916189403	244953.915	1001	0.002	**	0.4943182	0.4182624;0.5705685	2.979e-08	***
snRNA	snRNA	tot	1495	0.467874690952336	238399	4380	1197.673	29.578894198093	0.374823334272212	244953.915	1001	0.002	**	0.3413242	0.3272777;0.3555826	2.2e-16	***
snRNA	snRNA	U6	606	0.189653553656934	238399	1710	471.575	18.7168024430909	0.147583951428661	244953.915	1001	0.002	**	0.354386	0.3316885;0.3775843	1.424e-12	***
snRNA	snRNA	U17	7	0.00219071761649923	238399	9	2.74679487179487	1.37626573132699	0.000859635987792968	244953.915	935	0.134	ns	0.7777778	0.3999064;0.9718550	0.00478	**
snRNA	snRNA	U8	4	0.00125183863799956	238399	29	8.862	2.49904005594172	0.00277344850248803	244953.915	32	0.064	ns	0.137931	0.03889483;0.31664061	0.06718	ns
snRNA	snRNA	U1	50	0.0156479829749945	238399	204	51.6	6.24155084549962	0.0161487184301943	244953.915	432	0.864	ns	0.245098	0.1877221;0.3100409	0.8721	ns
snRNA	snRNA	U13_	123	0.0384940381184865	238399	308	88.842	8.20404426745384	0.0278039620692893	244953.915	1001	0.002	**	0.3993506	0.3442332;0.4564237	3.064e-05	***
snRNA	snRNA	U7	118	0.0369292398209871	238399	245	69.79	7.18077039484368	0.0218414546364974	244953.915	1001	0.002	**	0.4816327	0.417582;0.546133	9.274e-11	***
tot	tot	tot	238399	74.6092698651144	238399	4687922	244953.915	113.967189556009	76.6606938315651	244953.915	1	0.002	**	0.05085388	0.05065517;0.05105314	2.2e-16	***
rRNA	tot	tot	522	0.163364942258943	238399	1766	488.432	19.0161770866542	0.152859512408851	244953.915	970	0.064	ns	0.2955832	0.2743724;0.3174753	0.07475	ns
rRNA	rRNA	tot	522	0.163364942258943	238399	1766	488.432	19.0161770866542	0.152859512408851	244953.915	970	0.064	ns	0.2955832	0.2743724;0.3174753	0.07475	ns
rRNA	rRNA	SSU-rRNA_Hsa	26	0.00813695114699715	238399	80	20.133	4.04668836046051	0.00630081682471129	244953.915	935	0.134	ns	0.325	0.2244596;0.4389370	0.1553	ns
rRNA	rRNA	LSU-rRNA_Hsa	116	0.0363033205019873	238399	411	116.848	9.71726923169886	0.0365687102932432	244953.915	489	0.978	ns	0.2822384	0.2392126;0.3284320	0.9564	ns
rRNA	rRNA	5S	381	0.119237630269458	238399	1275	352.184	16.0442376435143	0.110219384721309	244953.915	959	0.086	ns	0.2988235	0.2737937;0.3247844	0.0742	ns
tRNA	tot	tot	500	0.156479829749945	238399	1997	499.463	18.6647529853466	0.156311770412794	244953.915	520	0.964	ns	0.2503756	0.2315018;0.2699849	0.9794	ns
tRNA	tRNA	tRNA-Arg-AGA	11	0.0034425562544988	238399	41	11.618	2.80069989822543	0.00363596532406973	244953.915	483	0.966	ns	0.2682927	0.1422130;0.4294447	1	ns
tRNA	tRNA	tRNA-His-CAY_	12	0.00375551591399869	238399	44	13.814	3.16629585311125	0.00432322473633149	244953.915	356	0.712	ns	0.2727273	0.1495768;0.4278964	0.6285	ns
tRNA	tRNA	tRNA-Thr-ACG_	3	0.000938878978499671	238399	12	3.42362525458248	1.48102916736671	0.00107145659392936	244953.915	524	0.956	ns	0.25	0.05486064;0.57185846	1	ns
tRNA	tRNA	tRNA-Leu-TTA(m)	4	0.00125183863799956	238399	27	7.398	2.21008607988026	0.00231527556098019	244953.915	88	0.176	ns	0.1481481	0.0418874;0.3373109	0.1945	ns
tRNA	tRNA	tRNA-Arg-CGA_	1	0.00031295965949989	238399	2	1.19611650485437	0.416564214923792	0.000374336214081422	244953.915	419	0.838	ns	0.5	0.01257912;0.98742088	1	ns
tRNA	tRNA	tRNA-Lys-AAA	14	0.00438143523299847	238399	47	9.851	2.60491546591912	0.00308296560573342	244953.915	960	0.084	ns	0.2978723	0.1733885;0.4489357	0.1507	ns
tRNA	tRNA	tRNA-Thr-ACY	9	0.00281663693549901	238399	13	4.43486973947896	1.69584616510851	0.0013879353235937	244953.915	998	0.008	**	0.6923077	0.3857383;0.9090796	0.01485	*
tRNA	tRNA	tRNA-Ser-TCG	2	0.000625919318999781	238399	7	2.32456140350877	1.1274101270031	0.000727493945328693	244953.915	549	0.906	ns	0.2857143	0.03669257;0.70957914	1	ns
tRNA	tRNA	tRNA-Ser-TCA_	1	0.00031295965949989	238399	4	1.44969512195122	0.640061947174212	0.000453696091744506	244953.915	412	0.824	ns	0.25	0.006309463;0.805879550	1	ns
tRNA	tRNA	tRNA-Arg-CGY_	13	0.00406847557349858	238399	40	10.38	2.71790120993884	0.00324852126560886	244953.915	868	0.268	ns	0.325	0.1857290;0.4912949	0.3673	ns
tRNA	tRNA	tRNA-Cys-TGY	46	0.014396144336995	238399	136	38.136	5.23095276855631	0.0119350295746878	244953.915	948	0.108	ns	0.3382353	0.2593916;0.4242965	0.1517	ns
tRNA	tRNA	tRNA-Glu-GAA	22	0.00688511250899759	238399	95	26.367	4.3431755863854	0.00825180734203361	244953.915	183	0.366	ns	0.2315789	0.1511774;0.3293561	0.3601	ns
tRNA	tRNA	tRNA-Ala-GCY	5	0.00156479829749945	238399	28	7.812	2.48854351958105	0.00244484086001314	244953.915	183	0.366	ns	0.1785714	0.06064291;0.36893335	0.2951	ns
tRNA	tRNA	tRNA-Met	11	0.0034425562544988	238399	50	12.692	3.10528239919959	0.00397208399837261	244953.915	352	0.704	ns	0.22	0.1152658;0.3596119	0.7451	ns
tRNA	tRNA	tRNA-Gly-GGY	12	0.00375551591399869	238399	37	10.804	2.87503910405578	0.00338121616123682	244953.915	719	0.566	ns	0.3243243	0.1801386;0.4978533	0.7179	ns
tRNA	tRNA	tRNA-Ile-ATC	2	0.000625919318999781	238399	9	1.9	0.967371092997169	0.000594623353049792	244953.915	647	0.71	ns	0.2222222	0.02814497;0.60009357	1	ns
tRNA	tRNA	tRNA-Thr-ACG	2	0.000625919318999781	238399	3	1.44195804195804	0.61075934133419	0.000451274697824318	244953.915	675	0.654	ns	0.6666667	0.09429932;0.99159624	0.6111	ns
tRNA	tRNA	tRNA-Met_	12	0.00375551591399869	238399	48	10.12	2.71274012005554	0.00316715175413889	244953.915	826	0.352	ns	0.25	0.1363723;0.3959593	0.4817	ns
tRNA	tRNA	tRNA-Thr-ACA	8	0.00250367727599912	238399	25	6.618	2.20792910913166	0.00207116702657028	244953.915	813	0.378	ns	0.32	0.1494954;0.5350007	0.503	ns
tRNA	tRNA	tRNA-Trp-TGG	7	0.00219071761649923	238399	13	4.18913480885312	1.65274426368498	0.00131103020337781	244953.915	969	0.066	ns	0.5384615	0.2513455;0.8077676	0.134	ns
tRNA	tRNA	tRNA-Lys-AAG	29	0.00907583012549682	238399	73	20.938	3.83025153571235	0.00655274935060871	244953.915	986	0.032	*	0.3972603	0.2845273;0.5185986	0.05112	ns
tRNA	tRNA	tRNA-Leu-TTG	5	0.00156479829749945	238399	26	4.2694248234107	1.73469165080805	0.00133615773899499	244953.915	750	0.504	ns	0.1923077	0.06554811;0.39350553	0.604	ns
tRNA	tRNA	tRNA-Gln-CAG	19	0.00594623353049792	238399	79	20.338	3.91830436657352	0.00636497355490877	244953.915	423	0.846	ns	0.2405063	0.1514374;0.3498257	0.7979	ns
tRNA	tRNA	tRNA-Ile-ATT	15	0.00469439489249836	238399	53	15.442	3.4812001888364	0.00483272306199731	244953.915	528	0.948	ns	0.2830189	0.1678578;0.4234774	1	ns
tRNA	tRNA	tRNA-Arg-AGG	4	0.00125183863799956	238399	20	5.657	2.05999868800798	0.00177041279379088	244953.915	300	0.6	ns	0.2	0.057334;0.436614	0.6195	ns
tRNA	tRNA	tRNA-Glu-GAG_	21	0.0065721528494977	238399	96	23.725	4.24162308160052	0.0074249679216349	244953.915	315	0.63	ns	0.21875	0.1408018;0.3147362	0.5566	ns
tRNA	tRNA	tRNA-Arg-CGG	2	0.000625919318999781	238399	17	1.84615384615385	0.863978771068145	0.000577771679076721	244953.915	658	0.688	ns	0.1176471	0.01457932;0.36440916	0.7066	ns
tRNA	tRNA	tRNA-Gln-CAA	9	0.00281663693549901	238399	24	6.977	2.18706521490655	0.00218351954433074	244953.915	877	0.25	ns	0.375	0.1879929;0.5940636	0.3723	ns
tRNA	tRNA	tRNA-Val-GTG	10	0.0031295965949989	238399	38	11.029	2.79749619927982	0.00345163208462429	244953.915	434	0.868	ns	0.2631579	0.1340337;0.4310082	0.8585	ns
tRNA	tRNA	tRNA-Ala-GCY_	3	0.000938878978499671	238399	82	5.1356783919598	1.89850184954393	0.00160726016084868	244953.915	190	0.38	ns	0.03658537	0.007609277;0.103215022	0.491	ns
tRNA	tRNA	tRNA-Tyr-TAC	11	0.0034425562544988	238399	34	8.575	2.58709645511489	0.00268362908021156	244953.915	882	0.24	ns	0.3235294	0.1738834;0.5052653	0.3279	ns
tRNA	tRNA	tRNA-Tyr-TAT	1	0.00031295965949989	238399	5	1.68387096774194	0.796916203578242	0.000526983684706267	244953.915	385	0.77	ns	0.2	0.005050763;0.716417936	0.6691	ns
tRNA	tRNA	tRNA-Arg-CGA	2	0.000625919318999781	238399	8	2.28070175438596	1.08180255257746	0.000713767644473434	244953.915	565	0.874	ns	0.25	0.03185403;0.65085579	1	ns
tRNA	tRNA	tRNA-Pro-CCA	5	0.00156479829749945	238399	9	2.80042238648363	1.34811740594695	0.000876419236529788	244953.915	919	0.166	ns	0.5555556	0.2120085;0.8630043	0.148	ns
tRNA	tRNA	tRNA-Leu-TTA	3	0.000938878978499671	238399	13	3.58358662613982	1.54113775551838	0.00112151805030508	244953.915	506	0.992	ns	0.2307692	0.05038107;0.53813154	1	ns
tRNA	tRNA	tRNA-Val-GTY	9	0.00281663693549901	238399	29	7.841	2.3287640803959	0.00245391669013864	244953.915	763	0.478	ns	0.3103448	0.1528459;0.5083234	0.6761	ns
tRNA	tRNA	tRNA-Leu-CTG	7	0.00219071761649923	238399	16	5.0060120240481	1.87630634608765	0.00156667981849845	244953.915	893	0.218	ns	0.4375	0.1975341;0.7012231	0.2889	ns
tRNA	tRNA	tRNA-Met-i	9	0.00281663693549901	238399	40	10.68	2.76536566248431	0.00334240916345883	244953.915	340	0.68	ns	0.225	0.1083966;0.3845117	0.7207	ns
tRNA	tRNA	tRNA-Thr-ACY_	4	0.00125183863799956	238399	12	2.87759336099585	1.33937727373943	0.000900570638436407	244953.915	846	0.312	ns	0.3333333	0.09924609;0.65112449	0.4981	ns
tRNA	tRNA	tRNA-Asn-AAT	1	0.00031295965949989	238399	2	1.01529051987768	0.122893881608669	0.000317744975394384	244953.915	323	0.646	ns	0.5	0.01257912;0.98742088	1	ns
tRNA	tRNA	tot	500	0.156479829749945	238399	1997	499.463	18.6647529853466	0.156311770412794	244953.915	520	0.964	ns	0.2503756	0.2315018;0.2699849	0.9794	ns
tRNA	tRNA	tRNA-Gly-GGA	45	0.0140831846774951	238399	107	30.145	4.54979952038281	0.0094341689356242	244953.915	1001	0.002	**	0.4205607	0.3257690;0.5198639	0.002417	**
tRNA	tRNA	tRNA-Asn-AAC	14	0.00438143523299847	238399	46	15.172	3.21508207558574	0.00474822395393234	244953.915	419	0.838	ns	0.3043478	0.1774268;0.4575487	0.7568	ns
tRNA	tRNA	tRNA-Ile-ATA	18	0.00563327387099803	238399	65	17.603	3.57213537693508	0.00550902888617657	244953.915	609	0.786	ns	0.2769231	0.1731004;0.4019012	0.8896	ns
tRNA	tRNA	tRNA-Leu-CTA_	5	0.00156479829749945	238399	7	2.2752992383025	1.05168673147711	0.000712076874879511	244953.915	915	0.174	ns	0.7142857	0.2904209;0.9633074	0.04067	*
tRNA	tRNA	tRNA-Phe-TTY	16	0.00500735455199825	238399	87	12.576	2.89734682401307	0.00393578067787062	244953.915	910	0.184	ns	0.183908	0.1089326;0.2814042	0.2864	ns
tRNA	tRNA	tRNA-Ser-TCA(m)	5	0.00156479829749945	238399	31	9.34	2.51609434058637	0.00292304321972898	244953.915	57	0.114	ns	0.1612903	0.05452433;0.33727158	0.116	ns
tRNA	tRNA	tRNA-Ala-GCA	2	0.000625919318999781	238399	40	3.18737060041408	1.44146080241414	0.000997518417805551	244953.915	327	0.654	ns	0.05	0.006113647;0.169196864	0.7685	ns
tRNA	tRNA	tRNA-Leu-CTY	8	0.00250367727599912	238399	30	5.5	2.031164232824	0.0017212781272494	244953.915	915	0.174	ns	0.2666667	0.1227948;0.4588937	0.2387	ns
tRNA	tRNA	tRNA-Leu-CTA	1	0.00031295965949989	238399	1	1.03082191780822	0.173131683586805	0.000322605676402284	244953.915	284	0.568	ns	na	na	na	na
tRNA	tRNA	tRNA-SeC(e)-TGA	2	0.000625919318999781	238399	3	1.51150202976996	0.644606803060152	0.0004730391605702	244953.915	683	0.638	ns	0.6666667	0.09429932;0.99159624	1	ns
tRNA	tRNA	tRNA-Ser-TCY	8	0.00250367727599912	238399	15	4.47939698492462	1.75694300720724	0.00140187055516685	244953.915	976	0.052	ns	0.5333333	0.2658613;0.7873333	0.08487	ns
tRNA	tRNA	tRNA-Val-GTA	4	0.00125183863799956	238399	12	3.51274209989806	1.47395439374773	0.00109934657149503	244953.915	742	0.52	ns	0.3333333	0.09924609;0.65112449	0.7556	ns
tRNA	tRNA	tRNA-Gly-GGG	8	0.00250367727599912	238399	47	14.008	3.19689789579776	0.00438393891027447	244953.915	37	0.074	ns	0.1702128	0.07646948;0.30809127	0.05651	ns
tRNA	tRNA	tRNA-Ser-AGY	5	0.00156479829749945	238399	14	3.99196787148594	1.66607767437692	0.00124932490579474	244953.915	810	0.384	ns	0.3571429	0.1275984;0.6486199	0.5592	ns
tRNA	tRNA	tRNA-Glu-GAG	1	0.00031295965949989	238399	18	4.21608040201005	1.7099962681216	0.00131946308703723	244953.915	43	0.086	ns	0.05555556	0.001405556;0.272943600	0.09344	ns
tRNA	tRNA	tRNA-His-CAY	0	0	238399	1	1.00757575757576	0.0868731973273261	0.000315330566011253	244953.915	1	0.002	**	na	na	na	na
tRNA	tRNA	tRNA-Pro-CCY	10	0.0031295965949989	238399	17	4.84854563691073	1.81971863065489	0.00151739919159726	244953.915	997	0.01	**	0.5882353	0.3292472;0.8155630	0.01199	*
tRNA	tRNA	tRNA-Gln-CAA_	4	0.00125183863799956	238399	34	9.878	2.58375536608863	0.00309141551653992	244953.915	10	0.02	*	0.1176471	0.03300168;0.27450349	0.02364	*
tRNA	tRNA	tRNA-Asp-GAY	15	0.00469439489249836	238399	49	12.757	3.02441698482503	0.0039924263762401	244953.915	814	0.376	ns	0.3061224	0.1825194;0.4541524	0.5146	ns
tRNA	tRNA	tRNA-Pro-CCG	3	0.000938878978499671	238399	4	1.65479115479115	0.781077184179731	0.00051788287634687	244953.915	797	0.41	ns	0.75	0.1941204;0.9936905	0.3135	ns
tRNA	tRNA	tRNA-Ala-GCG	5	0.00156479829749945	238399	11	2.44360086767896	1.16665918027037	0.000764748495502444	244953.915	918	0.168	ns	0.4545455	0.1674881;0.7662064	0.07491	ns
tRNA	tRNA	tRNA-Ser-TCA	1	0.00031295965949989	238399	1	1.00738007380074	0.0857481206445287	0.000315269324883653	244953.915	270	0.54	ns	na	na	na	na
LINE	Penelope	tot	312	0.0976434137639658	238399	1097	298.154	14.6202611480109	0.0933101743185303	244953.915	816	0.372	ns	0.284412	0.2578678;0.3121178	0.3423	ns
LINE	Penelope	Penelope1_Vert	312	0.0976434137639658	238399	1097	298.154	14.6202611480109	0.0933101743185303	244953.915	816	0.372	ns	0.284412	0.2578678;0.3121178	0.3423	ns
LINE	L1-Tx1	tot	30	0.00938878978499671	238399	189	55.039	6.92079304533637	0.0172249866992145	244953.915	1	0.002	**	0.1587302	0.1097298;0.2187779	2.791e-05	***
LINE	L1-Tx1	MARE6	30	0.00938878978499671	238399	189	55.039	6.92079304533637	0.0172249866992145	244953.915	1	0.002	**	0.1587302	0.1097298;0.2187779	2.791e-05	***
LINE	RTE-X	tot	3331	1.04246862579414	238399	15596	4356.25	55.4789276339351	1.3633305166964	244953.915	1	0.002	**	0.2135804	0.2071702;0.2200976	2.2e-16	***
LINE	RTE-X	L5	164	0.051325384157982	238399	737	217.318	12.9058683333373	0.0680117672831972	244953.915	1	0.002	**	0.2225237	0.1929759;0.2543111	1.226e-05	***
LINE	RTE-X	L4_C_Mam	1120	0.350514818639877	238399	5015	1424.102	33.0185375178826	0.445686477013113	244953.915	1	0.002	**	0.22333	0.2118673;0.2351157	2.2e-16	***
LINE	RTE-X	L4_A_Mam	1412	0.441899039213845	238399	6597	1882.398	39.1492561903832	0.589114637123275	244953.915	1	0.002	**	0.2140367	0.2041916;0.2241352	2.2e-16	***
LINE	RTE-X	L4_B_Mam	791	0.247551090664413	238399	3247	924.353	27.0700790575163	0.289285200137702	244953.915	1	0.002	**	0.2436095	0.2289269;0.2587553	1.49e-07	***
LINE	L1	L1M2	886	0.277282258316903	238399	9096	2754.123	53.2964387307574	0.861929396300817	244953.915	1	0.002	**	0.09740545	0.0913867;0.1036834	2.2e-16	***
LINE	L1	L1P	18	0.00563327387099803	238399	161	39.081	5.54176417309056	0.0122307764529152	244953.915	1	0.002	**	0.1118012	0.06762206;0.17093062	4.38e-05	***
LINE	L1	L1MEg1	134	0.0419365943729853	238399	1013	286.464	15.9053350698338	0.0896516758989766	244953.915	1	0.002	**	0.1322804	0.1120158;0.1547081	2.2e-16	***
LINE	L1	L1MB7	4465	1.39736487966701	238399	23185	6934.762	79.8416560828121	2.17030075423278	244953.915	1	0.002	**	0.1925814	0.1875229;0.1977171	2.2e-16	***
LINE	L1	L1P2	171	0.0535161017744813	238399	1631	619.446	29.5750869782283	0.193861609238569	244953.915	1	0.002	**	0.1048437	0.09039076;0.12073564	2.2e-16	***
LINE	L1	L1MB1	495	0.154915031452446	238399	6197	1848.736	43.9812079262343	0.57857978906519	244953.915	1	0.002	**	0.07987736	0.07324578;0.08690747	2.2e-16	***
LINE	L1	L1MCb	111	0.0347385222044878	238399	2145	658.252	26.6536472722386	0.206006321785122	244953.915	1	0.002	**	0.05174825	0.04275883;0.06198583	2.2e-16	***
LINE	L1	L1M3b	33	0.0103276687634964	238399	564	180.65	14.5208937864153	0.0565361624886552	244953.915	1	0.002	**	0.05851064	0.04061461;0.08119252	2.2e-16	***
LINE	L1	L1MEh	278	0.0870027853409695	238399	3050	878.582	27.1979595742954	0.274960723562733	244953.915	1	0.002	**	0.09114754	0.08116491;0.10192214	2.2e-16	***
LINE	L1	L1ME2	1614	0.505116890432823	238399	12799	3909.95	58.944363071781	1.2236566206616	244953.915	1	0.002	**	0.1261036	0.1203989;0.1319789	2.2e-16	***
LINE	L1	L1PA16	1282	0.40121428347886	238399	13973	4487.372	69.6763978432899	1.40436641316934	244953.915	1	0.002	**	0.09174837	0.08701159;0.09665593	2.2e-16	***
LINE	L1	L1MEd	1886	0.590241917816793	238399	16918	4974.678	64.0929342456733	1.5568735330016	244953.915	1	0.002	**	0.1114789	0.1067740;0.1163179	2.2e-16	***
LINE	L1	L1ME3A	2472	0.773636278283729	238399	15879	4729.504	62.2747149662214	1.48014396144337	244953.915	1	0.002	**	0.1556773	0.1500703;0.1614108	2.2e-16	***
LINE	L1	L1M4b	420	0.131443056989954	238399	4228	1285.574	35.8960868766089	0.402332801301912	244953.915	1	0.002	**	0.09933775	0.09048249;0.10875085	2.2e-16	***
LINE	L1	L1MC4	4656	1.45714017463149	238399	23685	6867.18	75.4689019077074	2.14915031452446	244953.915	1	0.002	**	0.1965801	0.1915353;0.2016995	2.2e-16	***
LINE	L1	L1M4	2793	0.874096328983194	238399	20125	5809.563	72.7474688578594	1.81815885832316	244953.915	1	0.002	**	0.1387826	0.1340338;0.1436361	2.2e-16	***
LINE	L1	L1MEf	1103	0.345194504428379	238399	11271	3460.379	60.7322629807812	1.08295903358057	244953.915	1	0.002	**	0.09786177	0.09243636;0.10349589	2.2e-16	***
LINE	L1	L1MDa	705	0.220636559947423	238399	6954	2100.32	46.1709796231286	0.65731543204081	244953.915	1	0.002	**	0.1013805	0.09438273;0.10871446	2.2e-16	***
LINE	L1	L1ME3G	3908	1.22304634932557	238399	18628	5326.127	64.7028077004725	1.66686289237317	244953.915	1	0.002	**	0.2097917	0.2039636;0.2157106	2.2e-16	***
LINE	L1	L1MEj	275	0.0860639063624699	238399	2345	686.176	24.1584489289908	0.214745407316997	244953.915	1	0.002	**	0.1172708	0.1045195;0.1309866	2.2e-16	***
LINE	L1	L1P4e	11	0.0034425562544988	238399	194	58.402	7.86181939529292	0.0182774700341126	244953.915	1	0.002	**	0.05670103	0.02864152;0.09918741	2.2e-16	***
LINE	L1	L1ME3E	678	0.212186649140926	238399	4540	1336.42	34.1331315684727	0.418245548148844	244953.915	1	0.002	**	0.1493392	0.1390893;0.1600423	2.2e-16	***
LINE	L1	L1MC2	816	0.255375082151911	238399	6382	1984.742	43.557004587651	0.621144180515132	244953.915	1	0.002	**	0.1278596	0.1197599;0.1363010	2.2e-16	***
LINE	L1	L1PA2	490	0.153350233154946	238399	4918	2181.606	67.5338699290037	0.682754670922918	244953.915	1	0.002	**	0.099634	0.0914010;0.1083456	2.2e-16	***
LINE	L1	L1MA2	804	0.251619566237912	238399	7417	2409.076	53.4180279466559	0.753943604669358	244953.915	1	0.002	**	0.1083996	0.1014120;0.1156966	2.2e-16	***
LINE	L1	L1M3e	87	0.0272274903764905	238399	810	232.031	15.9787784376767	0.0726163427534191	244953.915	1	0.002	**	0.1074074	0.08692691;0.13079423	2.2e-16	***
LINE	L1	L1MC5	3396	1.06281100366163	238399	14431	4175.046	55.6132962763647	1.30662097455638	244953.915	1	0.002	**	0.2353267	0.2284249;0.2423354	2.2e-16	***
LINE	L1	L1MEa	40	0.0125183863799956	238399	355	103.152	9.20062756270178	0.0322824147967327	244953.915	1	0.002	**	0.1126761	0.08172818;0.15026139	1.041e-15	***
LINE	L1	L1MCc	327	0.102337808656464	238399	3179	963.15	30.8687281626306	0.301427096047319	244953.915	1	0.002	**	0.1028625	0.0925143;0.1139478	2.2e-16	***
LINE	L1	L1PB1	1209	0.378368228335368	238399	13093	4433.805	75.2230914579325	1.38760210308891	244953.915	1	0.002	**	0.09233942	0.08743335;0.09742753	2.2e-16	***
LINE	L1	L1PA8	919	0.287609927080399	238399	8111	2666.97	56.1285623859681	0.834654023096423	244953.915	1	0.002	**	0.1133029	0.1064832;0.1204019	2.2e-16	***
LINE	L1	L1P4	335	0.104841485932463	238399	3775	1105.992	32.298531408272	0.346130879729603	244953.915	1	0.002	**	0.08874172	0.07985887;0.09826707	2.2e-16	***
LINE	L1	L1M7	362	0.11329139673896	238399	3059	914.526	28.3012417445646	0.286209745563797	244953.915	1	0.002	**	0.1183393	0.1070984;0.1303157	2.2e-16	***
LINE	L1	L1PREC2	849	0.265702750915407	238399	7902	2578.225	53.9908083138452	0.806880418114105	244953.915	1	0.002	**	0.1074412	0.1006957;0.1144776	2.2e-16	***
LINE	L1	L1PA13	863	0.270084186148405	238399	9060	2849.461	59.4685041175746	0.891766344318217	244953.915	1	0.002	**	0.09525386	0.08928462;0.10148478	2.2e-16	***
LINE	L1	L1M2a1	26	0.00813695114699715	238399	120	41.62	7.2149605442896	0.0130253810283854	244953.915	13	0.026	*	0.2166667	0.1466815;0.3011285	0.002777	**
LINE	L1	L1MA9	1535	0.480393077332332	238399	16437	4825.902	66.2548571963	1.51031264669984	244953.915	1	0.002	**	0.09338687	0.08898042;0.09793781	2.2e-16	***
LINE	L1	L1MA4	1125	0.352079616937377	238399	10000	3091.21	58.3342505290399	0.967424029042656	244953.915	1	0.002	**	0.1125	0.1063704;0.1188563	2.2e-16	***
LINE	L1	L1PB3	366	0.11454323537696	238399	3601	1158.08	36.6980428135663	0.362432322473633	244953.915	1	0.002	**	0.1016384	0.0919565;0.1119723	2.2e-16	***
LINE	L1	HAL1b	709	0.221888398585422	238399	4340	1275.862	33.67713029795	0.399293337088849	244953.915	1	0.002	**	0.1633641	0.1524792;0.1747039	2.2e-16	***
LINE	L1	L1MC1	1724	0.539542452977811	238399	13002	4128.022	63.8375026355413	1.29190435952806	244953.915	1	0.002	**	0.132595	0.1268099;0.1385450	2.2e-16	***
LINE	L1	L1PA4	1198	0.374925672080869	238399	11926	4694.767	86.6666014726019	1.46927268175132	244953.915	1	0.002	**	0.1004528	0.09511383;0.10598766	2.2e-16	***
LINE	L1	L1MD3	1002	0.31358557881889	238399	5356	1635.399	37.0120479126823	0.511813914186461	244953.915	1	0.002	**	0.1870799	0.1767152;0.1977867	2.2e-16	***
LINE	L1	L1PBa	216	0.0675992864519763	238399	2167	787.972	32.7309720682496	0.246603448815448	244953.915	1	0.002	**	0.09967697	0.08738111;0.11306716	2.2e-16	***
LINE	L1	L1MA8	1206	0.377429349356868	238399	11124	3267.975	56.7139387262588	1.02274434325415	244953.915	1	0.002	**	0.1084142	0.1026948;0.1143395	2.2e-16	***
LINE	L1	L1M3c	74	0.0231590148029919	238399	1070	318.644	17.6497812671653	0.0997227177416831	244953.915	1	0.002	**	0.06915888	0.05469135;0.08604723	2.2e-16	***
LINE	L1	L1P4b	2	0.000625919318999781	238399	155	49	7.67690920455198	0.0153350233154946	244953.915	1	0.002	**	0.01290323	0.001566478;0.045831890	2.2e-16	***
LINE	L1	L1MC	1303	0.407786436328357	238399	7862	2281.223	43.2033540457312	0.713930773323319	244953.915	1	0.002	**	0.1657339	0.1575760;0.1741404	2.2e-16	***
LINE	L1	L1M3de	35	0.0109535880824962	238399	499	142.264	12.4373225008838	0.0445228929990924	244953.915	1	0.002	**	0.07014028	0.04933831;0.09620078	2.2e-16	***
LINE	L1	L1MA5	524	0.163990861577943	238399	4447	1414.733	40.3650473559495	0.442754357963259	244953.915	1	0.002	**	0.1178322	0.1084971;0.1276725	2.2e-16	***
LINE	L1	HAL1M8	441	0.138015209839452	238399	2197	677.798	25.5042675578748	0.212123431289707	244953.915	1	0.002	**	0.2007283	0.1841597;0.2180990	2.2e-16	***
LINE	L1	L1ME4c	2624	0.821206146527713	238399	9421	2729.681	46.9772721973414	0.854280036303321	244953.915	16	0.032	*	0.2785267	0.2694912;0.2876993	0.01657	*
LINE	L1	L1M2a	60	0.0187775795699934	238399	489	174.91	14.3605754106904	0.0547397740431258	244953.915	1	0.002	**	0.1226994	0.0949526;0.1551025	2.2e-16	***
LINE	L1	L1MC3	1390	0.435013926704848	238399	13130	4062.869	64.2812407854493	1.27151409883266	244953.915	1	0.002	**	0.1058644	0.1006516;0.1112527	2.2e-16	***
LINE	L1	L1P4d	19	0.00594623353049792	238399	167	54.111	8.07129635342581	0.0169345601351986	244953.915	1	0.002	**	0.1137725	0.06990521;0.17195837	4.065e-10	***
LINE	L1	L1ME3C	544	0.17025005476794	238399	3264	960.746	28.7204517434589	0.300674741025882	244953.915	1	0.002	**	0.1666667	0.1540313;0.1799023	2.2e-16	***
LINE	L1	L1M4a2	288	0.0901323819359685	238399	2051	606.176	23.4512469814504	0.189708634557006	244953.915	1	0.002	**	0.1404193	0.1256619;0.1562125	2.2e-16	***
LINE	L1	L1M2c	54	0.0168998216129941	238399	450	157.852	12.8722099807993	0.0494013081713767	244953.915	1	0.002	**	0.12	0.09144653;0.15365962	2.2e-16	***
LINE	L1	L1M6	564	0.176509247957938	238399	5357	1571.786	36.5993677229227	0.491905611366695	244953.915	1	0.002	**	0.1052828	0.09718732;0.11381109	2.2e-16	***
LINE	L1	L1PA7	1458	0.45629518355084	238399	13116	5077.057	90.6656054025064	1.58891402998154	244953.915	1	0.002	**	0.1111619	0.1058311;0.1166660	2.2e-16	***
LINE	L1	L1M1	876	0.274152661721904	238399	9983	3138.415	59.9179851124847	0.982197289769349	244953.915	1	0.002	**	0.08774917	0.08226990;0.09347031	2.2e-16	***
LINE	L1	L1P3b	9	0.00281663693549901	238399	83	26.884	5.1903259515645	0.00841360748599505	244953.915	1	0.002	**	0.1084337	0.05079706;0.19588566	9.157e-06	***
LINE	L1	L1MA10	669	0.209370012205427	238399	5109	1474.767	36.1517587492042	0.461542578161675	244953.915	1	0.002	**	0.1309454	0.1218101;0.1405045	2.2e-16	***
LINE	L1	L1MB8	3178	0.994585797890652	238399	16563	4948.925	68.6126305287013	1.5488138828905	244953.915	1	0.002	**	0.1918735	0.1859009;0.1979544	2.2e-16	***
LINE	L1	L1MA4A	656	0.205301536631928	238399	6240	2044.567	48.7179736026854	0.639866992144713	244953.915	1	0.002	**	0.1051282	0.09762374;0.11300398	2.2e-16	***
LINE	L1	L1PB	188	0.0588364159859794	238399	1846	556.017	23.7725860361646	0.174010890996151	244953.915	1	0.002	**	0.1018418	0.08841529;0.11654803	2.2e-16	***
LINE	L1	L1MB4	1755	0.549244202422308	238399	9160	2750.469	50.6319329241106	0.860785841705004	244953.915	1	0.002	**	0.1915939	0.1835789;0.1998055	2.2e-16	***
LINE	L1	L1M4c	350	0.109535880824962	238399	3615	1107.165	33.0762726862447	0.346497981410196	244953.915	1	0.002	**	0.09681881	0.08736974;0.10692542	2.2e-16	***
LINE	L1	L1MEg	1197	0.374612712421369	238399	13185	3970.003	60.3890704584101	1.24245078709354	244953.915	1	0.002	**	0.09078498	0.08593379;0.09581765	2.2e-16	***
LINE	L1	L1P1	333	0.104215566613464	238399	3259	1065.491	35.9712642375946	0.333455700560198	244953.915	1	0.002	**	0.1021786	0.09198685;0.11309032	2.2e-16	***
LINE	L1	L1ME3	1452	0.454417425593841	238399	9162	2780.228	49.2630374912354	0.870099208212062	244953.915	1	0.002	**	0.1584807	0.1510578;0.1661214	2.2e-16	***
LINE	L1	X9_LINE	165	0.0516383438174819	238399	653	178.468	11.6101581286291	0.0558532845116264	244953.915	127	0.254	ns	0.2526799	0.2197657;0.2878475	0.2536	ns
LINE	L1	L1PA17	631	0.197477545144431	238399	4789	1522.104	41.2588836431559	0.476357149563421	244953.915	1	0.002	**	0.1317603	0.1223031;0.1416688	2.2e-16	***
LINE	L1	L1PA15-16	89	0.0278534096954903	238399	1431	468.165	24.6751826667938	0.146516758989766	244953.915	1	0.002	**	0.06219427	0.05024142;0.07598077	2.2e-16	***
LINE	L1	L1ME3B	1230	0.384940381184865	238399	8120	2399.609	45.1618612627149	0.750980815572873	244953.915	1	0.002	**	0.1514778	0.1437445;0.1594622	2.2e-16	***
LINE	L1	L1MD1	731	0.22877351109442	238399	6979	2194.71	46.5640646004203	0.686855694301005	244953.915	1	0.002	**	0.1047428	0.09765301;0.11216467	2.2e-16	***
LINE	L1	L1HS	171	0.0535161017744813	238399	1571	723.836	37.0758644366348	0.226531468093763	244953.915	1	0.002	**	0.1088479	0.09387061;0.12530408	2.2e-16	***
LINE	L1	L1MEb	276	0.0863768660219698	238399	1672	511.018	20.8195371977652	0.159928019278315	244953.915	1	0.002	**	0.1650718	0.1475779;0.1837498	2.2e-16	***
LINE	L1	HAL1ME	1259	0.394016211310362	238399	7407	2113.269	42.5848342383425	0.661367946671674	244953.915	1	0.002	**	0.1699743	0.1614841;0.1787252	2.2e-16	***
LINE	L1	L1PA11	537	0.168059337151441	238399	4144	1410.452	42.8658042403636	0.441414577660939	244953.915	1	0.002	**	0.1295849	0.1195027;0.1401925	2.2e-16	***
LINE	L1	L1PA8A	241	0.0754232779394736	238399	2429	916.791	36.9746459542677	0.286918599192564	244953.915	1	0.002	**	0.09921779	0.08761171;0.11180012	2.2e-16	***
LINE	L1	L1MEc	1895	0.593058554752292	238399	17812	5419.151	69.5254340869943	1.69597565173849	244953.915	1	0.002	**	0.106389	0.1018973;0.1110095	2.2e-16	***
LINE	L1	L1P4c	2	0.000625919318999781	238399	43	15.207	3.81401333213423	0.00475917754201483	244953.915	1	0.002	**	0.04651163	0.005683257;0.158111458	3.121e-06	***
LINE	L1	L1MCa	497	0.155540950771446	238399	7243	2248.211	46.6860371531475	0.703599349043908	244953.915	1	0.002	**	0.06861798	0.06290147;0.07468456	2.2e-16	***
LINE	L1	L1MB2	1751	0.547992363784308	238399	8944	2711.971	47.2962482031513	0.848737520733577	244953.915	1	0.002	**	0.1957737	0.1875946;0.2041515	2.2e-16	***
LINE	L1	L1MEi	582	0.182142521828936	238399	5311	1554.239	35.5990613945392	0.48641410822145	244953.915	1	0.002	**	0.1095839	0.1013050;0.1182945	2.2e-16	***
LINE	L1	L1MC4a	1808	0.565831064375802	238399	9991	2995.466	51.6409104066498	0.937460019403499	244953.915	1	0.002	**	0.1809629	0.1734576;0.1886546	2.2e-16	***
LINE	L1	L1MB5	1754	0.548931242762808	238399	9769	2933.668	50.4466514313947	0.918119738365725	244953.915	1	0.002	**	0.1795475	0.1719818;0.1873049	2.2e-16	***
LINE	L1	HAL1	3543	1.10881607360811	238399	21238	6230.074	71.5964983960988	1.94976183769912	244953.915	1	0.002	**	0.1668236	0.1618319;0.1719067	2.2e-16	***
LINE	L1	L1PA3	1065	0.333302037367383	238399	10703	4494.279	88.0526571400853	1.40652802553751	244953.915	1	0.002	**	0.09950481	0.09389662;0.10533193	2.2e-16	***
LINE	L1	L1M6B	122	0.0381810784589866	238399	730	216.185	13.3611112671923	0.0676571839889838	244953.915	1	0.002	**	0.1671233	0.1407633;0.1962047	1.132e-15	***
LINE	L1	L1P3	335	0.104841485932463	238399	3552	1102.338	35.7134877771579	0.34498732513379	244953.915	1	0.002	**	0.09431306	0.08489771;0.10440202	2.2e-16	***
LINE	L1	L1ME3F	659	0.206240415610428	238399	4605	1388.239	36.4963266762679	0.434462804744468	244953.915	1	0.002	**	0.1431053	0.1331114;0.1535541	2.2e-16	***
LINE	L1	L1PB4	843	0.263824992958408	238399	7440	2232.193	47.1406830136666	0.698586361218039	244953.915	1	0.002	**	0.1133065	0.1061894;0.1207280	2.2e-16	***
LINE	L1	L1MA1	364	0.11391731605796	238399	4314	1364.732	42.5400968009693	0.427106062028604	244953.915	1	0.002	**	0.08437645	0.07624979;0.09307087	2.2e-16	***
LINE	L1	L1PA14	323	0.101085970018465	238399	3056	1022.151	34.625324722118	0.319892028917472	244953.915	1	0.002	**	0.1056937	0.09501109;0.11713762	2.2e-16	***
LINE	L1	L1M2b	27	0.00844991080649704	238399	220	70.943	9.16360860811519	0.0222022971239007	244953.915	1	0.002	**	0.1227273	0.08245814;0.17351956	8.401e-12	***
LINE	L1	L1M8	220	0.0688511250899759	238399	1662	495.475	20.7547135160457	0.155063687290708	244953.915	1	0.002	**	0.1323706	0.1164371;0.1496145	2.2e-16	***
LINE	L1	L1M3f	92	0.0287922886739899	238399	671	223.62	16.0527034884872	0.0699840390573655	244953.915	1	0.002	**	0.1371088	0.1119807;0.1654774	2.2e-16	***
LINE	L1	L1M3d	62	0.0194034988889932	238399	532	160.429	12.9326026464595	0.0502078052139079	244953.915	1	0.002	**	0.1165414	0.0905287;0.1469013	2.2e-16	***
LINE	L1	L1M3a	92	0.0287922886739899	238399	636	210.803	14.542822445615	0.0659728351015554	244953.915	1	0.002	**	0.1446541	0.1182317;0.1744243	2.2e-16	***
LINE	L1	L1MA3	1045	0.327042844177386	238399	8888	3025.013	62.2740788120699	0.946707038462742	244953.915	1	0.002	**	0.1175743	0.1109477;0.1244526	2.2e-16	***
LINE	L1	L1M3	923	0.288861765718399	238399	7225	2076.442	42.6161797299426	0.649842581291272	244953.915	1	0.002	**	0.1277509	0.1201358;0.1356676	2.2e-16	***
LINE	L1	L1ME3D	623	0.194973867868432	238399	4186	1268.016	35.7270509021689	0.396837855600413	244953.915	1	0.002	**	0.1488294	0.1381758;0.1599756	2.2e-16	***
LINE	L1	L1MDb	91	0.02847932901449	238399	971	267.259	16.2841976803923	0.0836412856382812	244953.915	1	0.002	**	0.09371782	0.07612626;0.11381644	2.2e-16	***
LINE	L1	L1MD	1304	0.408099395987857	238399	8496	2429.579	45.3320057988807	0.760360216568084	244953.915	1	0.002	**	0.153484	0.1458803;0.1613261	2.2e-16	***
LINE	L1	L1M5	7368	2.30588677119519	238399	44640	12130.462	94.6927308153552	3.79634525709636	244953.915	1	0.002	**	0.1650538	0.1616207;0.1685304	2.2e-16	***
LINE	L1	L1MA5A	473	0.148029918943448	238399	3431	1089.51	32.9114731524595	0.340972678621726	244953.915	1	0.002	**	0.1378607	0.1264914;0.1498508	2.2e-16	***
LINE	L1	L1PB2	332	0.103902606953964	238399	2887	942.145	32.3517945964921	0.294853378399524	244953.915	1	0.002	**	0.1149983	0.1035826;0.1272006	2.2e-16	***
LINE	L1	L1M4a1	293	0.0916971802334679	238399	2655	804.761	26.164412002861	0.251857728538791	244953.915	1	0.002	**	0.1103578	0.09868539;0.12289695	2.2e-16	***
LINE	L1	L1MEg2	83	0.0259756517384909	238399	755	217.671	13.9153295108451	0.0681222420430007	244953.915	1	0.002	**	0.1099338	0.08851761;0.13445030	2.2e-16	***
LINE	L1	L1PA5	1541	0.482270835289331	238399	11398	4392.647	82.6919243054928	1.37472130942322	244953.915	1	0.002	**	0.1351992	0.1289717;0.1416136	2.2e-16	***
LINE	L1	L1ME4b	5707	1.78606077676587	238399	24590	6962.442	73.1341318211766	2.17896347760774	244953.915	1	0.002	**	0.2320862	0.2268212;0.2374146	2.2e-16	***
LINE	L1	L1MC5a	3994	1.24996088004256	238399	17929	5094.67	65.5293002342402	1.59442618846431	244953.915	1	0.002	**	0.2227676	0.2166943;0.2289309	2.2e-16	***
LINE	L1	L1PA12	145	0.0453791506274841	238399	1769	580.801	25.8077786808636	0.181767283197196	244953.915	1	0.002	**	0.08196721	0.06960307;0.09573773	2.2e-16	***
LINE	L1	L1ME4a	6808	2.13062936187525	238399	29291	8117.977	80.201900325465	2.54059931774794	244953.915	1	0.002	**	0.2324263	0.2275989;0.2373069	2.2e-16	***
LINE	L1	L1PA10	796	0.249115888961913	238399	7090	2386.528	55.0383542308129	0.746886990266954	244953.915	1	0.002	**	0.1122708	0.1050123;0.1198498	2.2e-16	***
LINE	L1	L1M	168	0.0525772227959816	238399	748	207.605	12.472069897476	0.0649719901104748	244953.915	3	0.006	**	0.2245989	0.1951584;0.2562288	0.001077	**
LINE	L1	L1ME5	501	0.156792789409445	238399	3442	1008.167	29.4780607752116	0.315515601039026	244953.915	1	0.002	**	0.1455549	0.1339330;0.1577823	2.2e-16	***
LINE	L1	L1MA7	897	0.280724814571402	238399	8595	2503.074	49.2070508957594	0.783361186743029	244953.915	1	0.002	**	0.104363	0.09797628;0.11101930	2.2e-16	***
LINE	L1	L1MD2	1568	0.490720746095828	238399	10982	3250.977	54.7401402441934	1.01742465496198	244953.915	1	0.002	**	0.1427791	0.1362858;0.1494624	2.2e-16	***
LINE	L1	L1MB3	3554	1.11225862986261	238399	17260	5248.976	67.3717476126037	1.6427177416831	244953.915	1	0.002	**	0.2059096	0.1998980;0.2120205	2.2e-16	***
LINE	L1	tot	74421	23.2907708196413	238399	950736	136290.398	259.835490412834	42.6533965511845	244953.915	1	0.002	**	0.07827725	0.07773808;0.07881899	2.2e-16	***
LINE	L1	L1P4a	44	0.0137702250179952	238399	601	202.212	16.6094831626674	0.0632841986667918	244953.915	1	0.002	**	0.07321131	0.05369630;0.09703894	2.2e-16	***
LINE	L1	L1PBb	44	0.0137702250179952	238399	317	106.008	11.9945740151873	0.0331762275842644	244953.915	1	0.002	**	0.1388013	0.1026977;0.1818219	3.287e-15	***
LINE	L1	L1P5	93	0.0291052483334898	238399	762	201.859	12.9443684927336	0.0631737239069884	244953.915	1	0.002	**	0.1220472	0.09964796;0.14741777	2.2e-16	***
LINE	L1	L1ME1	4105	1.28469940224705	238399	31305	9381.767	90.1936339361189	2.93611460582731	244953.915	1	0.002	**	0.1311292	0.1274085;0.1349185	2.2e-16	***
LINE	L1	L1MA6	550	0.17212781272494	238399	5458	1696.051	41.3273801655918	0.530795543454449	244953.915	1	0.002	**	0.1007695	0.09290687;0.10906186	2.2e-16	***
LINE	L1	L1PBa1	64	0.020029418207993	238399	441	172.411	16.5455684349264	0.0539576878540356	244953.915	1	0.002	**	0.1451247	0.1135911;0.1815091	2.2e-16	***
LINE	L1	L1ME3Cz	2155	0.674428066222264	238399	14145	4101.785	59.9332359193776	1.28369323694176	244953.915	1	0.002	**	0.1523507	0.1464651;0.1583795	2.2e-16	***
LINE	L1	L1PA15	790	0.247238131004913	238399	8463	2775.128	57.9392144283004	0.868503113948612	244953.915	1	0.002	**	0.09334751	0.08723112;0.09974550	2.2e-16	***
LINE	L1	L1PA6	870	0.272274903764905	238399	6051	2598.3	69.4347116302731	0.813163083278565	244953.915	1	0.002	**	0.1437779	0.1350281;0.1528726	2.2e-16	***
LINE	L1	L1ME2z	1459	0.45660814321034	238399	7272	2172.853	43.5090614634403	0.680015335023315	244953.915	1	0.002	**	0.2006326	0.1914808;0.2100249	2.2e-16	***
LINE	Jockey	tot	70	0.0219071761649923	238399	221	62.821	6.90395709891242	0.0196604387694426	244953.915	868	0.268	ns	0.3167421	0.2559811;0.3824998	0.2965	ns
LINE	Jockey	X12_LINE	70	0.0219071761649923	238399	221	62.821	6.90395709891242	0.0196604387694426	244953.915	868	0.268	ns	0.3167421	0.2559811;0.3824998	0.2965	ns
LINE	tot	tot	132104	41.3432228585735	238399	1569213	168260.416	248.140453430368	52.6587224986699	244953.915	1	0.002	**	0.08418487	0.08375089;0.08462040	2.2e-16	***
LINE	L2	X24_LINE	146	0.045692110286984	238399	550	145.568	10.2331859210167	0.0455569117140801	244953.915	561	0.882	ns	0.2654545	0.2289860;0.3044645	0.9615	ns
LINE	L2	UCON86	13	0.00406847557349858	238399	66	19.581	3.96423437174875	0.00612806309266735	244953.915	57	0.114	ns	0.1969697	0.1092603;0.3132388	0.0805	ns
LINE	L2	L2-1_Crp	12	0.00375551591399869	238399	41	11.198	2.91295061428808	0.00350452226707977	244953.915	691	0.622	ns	0.2926829	0.1612986;0.4553740	0.7295	ns
LINE	L2	UCON49	26	0.00813695114699715	238399	106	29.981	4.92959835482973	0.00938284355146622	244953.915	256	0.512	ns	0.245283	0.1669064;0.3383872	0.4506	ns
LINE	L2	tot	80940	25.3309548399211	238399	523574	85600.561	203.020894892035	26.7895224235596	244953.915	1	0.002	**	0.1545913	0.1536131;0.1555734	2.2e-16	***
LINE	L2	L2-2_Mam	128	0.040058836415986	238399	520	142.943	10.2682612056856	0.0447353926078928	244953.915	82	0.164	ns	0.2461538	0.2096999;0.2855214	0.1543	ns
LINE	L2	L2	11294	3.53456639439176	238399	54017	14273.615	104.113170767811	4.46706569023253	244953.915	1	0.002	**	0.2090823	0.2056595;0.2125365	2.2e-16	***
LINE	L2	L2d2	12900	4.03717960754859	238399	52674	13477.143	96.9759500385837	4.21780208431133	244953.915	1	0.002	**	0.2449026	0.2412349;0.2485985	7.166e-09	***
LINE	L2	L2d	6991	2.18790097956373	238399	27881	7465.979	76.3713502705179	2.33655024567333	244953.915	1	0.002	**	0.2507442	0.2456647;0.2558757	1.053e-10	***
LINE	L2	L2-3_AMi	3	0.000938878978499671	238399	12	3.25819672131148	1.44610331447405	0.0010196841364853	244953.915	584	0.836	ns	0.25	0.05486064;0.57185846	1	ns
LINE	L2	L2a	31839	9.96432259881701	238399	166340	38113.722	154.084849537055	11.9280574593935	244953.915	1	0.002	**	0.1914092	0.1895210;0.1933081	2.2e-16	***
LINE	L2	L2-1_AMi	296	0.0926360592119676	238399	951	276.277	14.5598853450589	0.0864635558476512	244953.915	909	0.186	ns	0.3112513	0.2819214;0.3417553	0.1636	ns
LINE	L2	X13_LINE	30	0.00938878978499671	238399	139	38.832	5.53935559974809	0.0121528494976997	244953.915	67	0.134	ns	0.2158273	0.1506056;0.2935488	0.1077	ns
LINE	L2	L2b	22174	6.93956748975057	238399	91943	23232.481	128.26722933439	7.27082934309767	244953.915	1	0.002	**	0.2411712	0.2384087;0.2439499	6.931e-16	***
LINE	L2	X15_LINE	78	0.0244108534409915	238399	244	66.433	7.2224424313853	0.0207908490595562	244953.915	955	0.094	ns	0.3196721	0.2616218;0.3821686	0.09836	ns
LINE	L2	L2-3_Crp	573	0.179325884893437	238399	1730	503.877	20.7388999942855	0.157693174349826	244953.915	1001	0.002	**	0.3312139	0.3090487;0.3539530	0.0003172	***
LINE	L2	L2c	26780	8.38105968140707	238399	126360	29860.059	140.538032067684	9.34499389728664	244953.915	1	0.002	**	0.2119342	0.2096835;0.2141980	2.2e-16	***
LINE	Dong-R4	tot	111	0.0347385222044878	238399	551	158.019	11.23364739672	0.0494535724345132	244953.915	1	0.002	**	0.2014519	0.1687309;0.2374118	5.715e-06	***
LINE	Dong-R4	Mam_R4	111	0.0347385222044878	238399	551	158.019	11.23364739672	0.0494535724345132	244953.915	1	0.002	**	0.2014519	0.1687309;0.2374118	5.715e-06	***
LINE	RTE-BovB	tot	2406	0.752980940756736	238399	8868	2404.146	43.8160304971654	0.752400713548024	244953.915	535	0.934	ns	0.2713126	0.2620783;0.2806973	0.9619	ns
LINE	RTE-BovB	MamRTE1	2398	0.750477263480737	238399	8819	2390.187	43.7211112229157	0.748032109661065	244953.915	584	0.836	ns	0.2719129	0.2626464;0.2813303	0.848	ns
LINE	RTE-BovB	MamRTE2	8	0.00250367727599912	238399	49	14.444	3.50015929853416	0.00452038932181642	244953.915	36	0.072	ns	0.1632653	0.07322276;0.29657136	0.04241	*
LINE	CR1	CR1-16_AMi	53	0.0165868619534942	238399	306	88.592	9.07733077142912	0.0277257221544143	244953.915	1	0.002	**	0.1732026	0.1325149;0.2203501	3.631e-06	***
LINE	CR1	X7D_LINE	12	0.00375551591399869	238399	55	15.031	3.359363678485	0.00470409664194285	244953.915	221	0.442	ns	0.2181818	0.1181358;0.3501021	0.4494	ns
LINE	CR1	X8_LINE	40	0.0125183863799956	238399	223	62.56	6.62316134985902	0.0195787562983131	244953.915	1	0.002	**	0.1793722	0.1313464;0.2361413	0.0005755	***
LINE	CR1	CR1-12_AMi	30	0.00938878978499671	238399	133	38.491	5.88936359920184	0.0120461302538103	244953.915	94	0.188	ns	0.2255639	0.1576575;0.3060852	0.1255	ns
LINE	CR1	X2_LINE	43	0.0134572653584953	238399	191	54.827	6.59579984350462	0.0171586392514005	244953.915	42	0.084	ns	0.2251309	0.1679765;0.2910236	0.06549	ns
LINE	CR1	CR1_Mam	517	0.161800143961443	238399	1695	478.323	19.3625302731481	0.149695803210966	244953.915	976	0.052	ns	0.3050147	0.2831544;0.3275522	0.03773	*
LINE	CR1	CR1-3_Croc	411	0.128626420054455	238399	1338	378.272	16.8088236516585	0.118383876318343	244953.915	982	0.04	*	0.3071749	0.2825286;0.3326711	0.04848	*
LINE	CR1	X21_LINE	6	0.00187775795699934	238399	45	12.802	3.17787584636261	0.0040065095609176	244953.915	18	0.036	*	0.1333333	0.05054238;0.26792495	0.03009	*
LINE	CR1	tot	14508	4.54041874002441	238399	68381	17223.355	106.625043375723	5.39021531624574	244953.915	1	0.002	**	0.2121642	0.2091048;0.2152480	2.2e-16	***
LINE	CR1	CR1-L3B_Croc	11	0.0034425562544988	238399	37	10.642	2.83511443752698	0.00333051669639783	244953.915	631	0.742	ns	0.2972973	0.1587254;0.4697995	0.8576	ns
LINE	CR1	X7B_LINE	256	0.080117672831972	238399	934	250.32	14.2637672111913	0.0783400619660126	244953.915	670	0.664	ns	0.2740899	0.2456980;0.3039142	0.6845	ns
LINE	CR1	CR1-13_AMi	20	0.00625919318999781	238399	102	28.512	4.82194018078897	0.00892310581166088	244953.915	45	0.09	ns	0.1960784	0.1240785;0.2864531	0.06116	ns
LINE	CR1	X7A_LINE	293	0.0916971802334679	238399	920	252.513	13.9515044162081	0.0790263824992958	244953.915	999	0.006	**	0.3184783	0.2884519;0.3496720	0.003113	**
LINE	CR1	CR1-1_Amn	13	0.00406847557349858	238399	66	18.744	3.79537466778563	0.00586611585766595	244953.915	87	0.174	ns	0.1969697	0.1092603;0.3132388	0.1334	ns
LINE	CR1	X17_LINE	199	0.0622789722404782	238399	966	266.481	14.3281169011819	0.0833978030231903	244953.915	1	0.002	**	0.2060041	0.1809100;0.2329042	6.435e-07	***
LINE	CR1	X1_LINE	15	0.00469439489249836	238399	85	24.495	4.49334676662788	0.00766594685944982	244953.915	19	0.038	*	0.1764706	0.1022701;0.2743049	0.02259	*
LINE	CR1	X6A_LINE	253	0.0791787938534723	238399	1033	281.711	14.5577954515238	0.0881641786373736	244953.915	32	0.064	ns	0.2449177	0.2189666;0.2723308	0.04641	*
LINE	CR1	CR1-11_Crp	10	0.0031295965949989	238399	25	6.594	2.20091072240743	0.00206365599474228	244953.915	956	0.092	ns	0.4	0.2112548;0.6133465	0.1699	ns
LINE	CR1	X6B_LINE	202	0.0632178512189779	238399	875	239.533	13.6407103913242	0.0749641661189873	244953.915	3	0.006	**	0.2308571	0.2033102;0.2602294	0.004431	**
LINE	CR1	X20_LINE	38	0.0118924670609958	238399	161	45.874	5.80670662612138	0.014356711419898	244953.915	102	0.204	ns	0.2360248	0.1727615;0.3092666	0.1903	ns
LINE	CR1	CR1-L3A_Croc	94	0.0294182079929897	238399	323	88.291	8.23383963379875	0.0276315212969048	244953.915	786	0.432	ns	0.2910217	0.2420552;0.3438682	0.4923	ns
LINE	CR1	CR1-8_Crp	3	0.000938878978499671	238399	7	2.11415525114155	1.03127353992781	0.000661645307527166	244953.915	782	0.44	ns	0.4285714	0.09898828;0.81594843	0.4382	ns
LINE	CR1	X5B_LINE	16	0.00500735455199825	238399	73	20.344	3.86038425115512	0.00636685131286577	244953.915	168	0.336	ns	0.2191781	0.1307807;0.3313840	0.2972	ns
LINE	CR1	L3	9818	3.07263793696992	238399	45293	11977.661	90.533753039623	3.74852470816512	244953.915	1	0.002	**	0.2167664	0.2129789;0.2205902	2.2e-16	***
LINE	CR1	X7C_LINE	203	0.0635308108784778	238399	620	165.685	11.141090561471	0.0518527211842394	244953.915	1001	0.002	**	0.3274194	0.2905720;0.3659203	0.0009093	***
LINE	CR1	L3b	2602	0.814321034018715	238399	9560	2639.531	43.0268328760943	0.826066722999405	244953.915	202	0.404	ns	0.2721757	0.2632720;0.2812184	0.3973	ns
LINE	CR1	Plat_L3	957	0.299502394141395	238399	3315	928.583	26.7667998194139	0.290609019497387	244953.915	858	0.288	ns	0.2886878	0.2733029;0.3044462	0.2704	ns
LTR?	tot	tot	1812	0.567082903013801	238399	8420	2369.764	43.0495943252845	0.741640534535098	244953.915	1	0.002	**	0.2152019	0.2064643;0.2241371	2.2e-16	***
LTR?	LTR?	MER129	32	0.0100147091039965	238399	122	35.813	5.26875609520794	0.0112080242856696	244953.915	261	0.522	ns	0.2622951	0.1868347;0.3496496	0.4875	ns
LTR?	LTR?	Eutr18	175	0.0547679404124808	238399	676	184.866	12.4393239679968	0.0578556004131068	244953.915	227	0.454	ns	0.2588757	0.2262300;0.2936423	0.4125	ns
LTR?	LTR?	MamRep605	728	0.22783463211592	238399	3549	1015.407	28.5903613086607	0.317781428973805	244953.915	1	0.002	**	0.2051282	0.1919496;0.2187943	2.2e-16	***
LTR?	LTR?	MamRep1151	180	0.0563327387099803	238399	1260	367.633	17.6528165722338	0.115054298500923	244953.915	1	0.002	**	0.1428571	0.1239895;0.1634078	2.2e-16	***
LTR?	LTR?	MamRep605b	670	0.209682971864927	238399	2374	667.987	22.1797378652628	0.209052984070353	244953.915	548	0.908	ns	0.2822241	0.2641862;0.3008008	0.9273	ns
LTR?	LTR?	tot	1812	0.567082903013801	238399	8420	2369.764	43.0495943252845	0.741640534535098	244953.915	1	0.002	**	0.2152019	0.2064643;0.2241371	2.2e-16	***
LTR?	LTR?	UCON51	9	0.00281663693549901	238399	42	11.653	3.07962255399506	0.00364691891215222	244953.915	239	0.478	ns	0.2142857	0.1029596;0.3681156	0.4903	ns
LTR?	LTR?	Eutr5	46	0.014396144336995	238399	397	115.749	9.47183797975423	0.0362247676274528	244953.915	1	0.002	**	0.115869	0.08609121;0.15151605	2.2e-16	***
scRNA	tot	tot	769	0.240665978155416	238399	1861	522.534	19.279952296636	0.163532062717116	244953.915	1001	0.002	**	0.4132187	0.3907298;0.4359816	2.2e-16	***
scRNA	scRNA	tot	769	0.240665978155416	238399	1861	522.534	19.279952296636	0.163532062717116	244953.915	1001	0.002	**	0.4132187	0.3907298;0.4359816	2.2e-16	***
scRNA	scRNA	HY4	75	0.0234719744624918	238399	162	45.722	5.84781266055206	0.014309141551654	244953.915	1001	0.002	**	0.462963	0.3844072;0.5428986	1.139e-06	***
scRNA	scRNA	BC200	264	0.0826213501079711	238399	676	195.115	11.8697373882351	0.0610631239633211	244953.915	1001	0.002	**	0.3905325	0.3535629;0.4284622	1.43e-08	***
scRNA	scRNA	HY3	212	0.0663474478139768	238399	545	148.789	10.2418442857903	0.0465649547773292	244953.915	1001	0.002	**	0.3889908	0.3478416;0.4313505	4.836e-09	***
scRNA	scRNA	HY1	211	0.0660344881544769	238399	456	128.034	9.8470202501979	0.040069477044409	244953.915	1001	0.002	**	0.4627193	0.4162298;0.5096953	2.2e-16	***
scRNA	scRNA	HY5	11	0.0034425562544988	238399	22	6.40940940940941	2.09004500616785	0.00200588658636416	244953.915	993	0.018	*	0.5	0.2822105;0.7177895	0.05663	ns
SINE	tot	tot	178752	55.9421650549244	238399	1806997	167772.423	199.283757710173	52.5060003755516	244953.915	1001	0.002	**	0.09892213	0.09848719;0.09935836	2.2e-16	***
SINE	Alu	AluYc	1904	0.595875191687791	238399	6703	1932.801	39.84405787502	0.604888742841048	244953.915	236	0.472	ns	0.2840519	0.2732774;0.2950146	0.4422	ns
SINE	Alu	AluYd8	63	0.0197164585484931	238399	224	65.582	7.57116890569736	0.0205245203893218	244953.915	392	0.784	ns	0.28125	0.2233909;0.3450014	0.7691	ns
SINE	Alu	AluY	25562	7.9998748161362	238399	98084	25279.501	137.789455086131	7.91146402528714	244953.915	982	0.04	*	0.2606134	0.2578682;0.2633727	0.03953	*
SINE	Alu	AluYh3	213	0.0666604074734767	238399	649	196.364	12.1973061894124	0.0614540105780365	244953.915	915	0.174	ns	0.3281972	0.2921530;0.3658131	0.1586	ns
SINE	Alu	AluYk11	58	0.0181516602509936	238399	171	50.397	6.40549931085949	0.015772227959816	244953.915	900	0.204	ns	0.3391813	0.2686594;0.4153885	0.2086	ns
SINE	Alu	AluYe5	430	0.134572653584953	238399	1297	389.876	17.9824913177789	0.122015460207179	244953.915	989	0.026	*	0.3315343	0.3059347;0.3578998	0.01671	*
SINE	Alu	AluSx	34833	10.9013238193597	238399	124945	30920.044	142.376392358779	9.67672644196163	244953.915	1001	0.002	**	0.2787867	0.2763015;0.2812821	2.2e-16	***
SINE	Alu	AluSx3	12664	3.96332112790661	238399	38631	10831.489	87.6562576117558	3.38981910931681	244953.915	1001	0.002	**	0.3278196	0.3231387;0.3325264	2.2e-16	***
SINE	Alu	Alu	2431	0.760804932244234	238399	7748	2136.076	38.7115591110563	0.668505617625888	244953.915	1001	0.002	**	0.3137584	0.3034334;0.3242237	1.334e-13	***
SINE	Alu	AluSc	11543	3.61249334960724	238399	37679	10623.987	88.9698064371136	3.32487935405126	244953.915	1001	0.002	**	0.306351	0.3016983;0.3110336	2.2e-16	***
SINE	Alu	AluSg	14179	4.43745501204895	238399	42580	12040.8	97.462900721336	3.76828466810628	244953.915	1001	0.002	**	0.3329967	0.3285201;0.3374961	2.2e-16	***
SINE	Alu	AluYh3a3	69	0.0215942165054924	238399	158	48.927	6.27367755228384	0.0153121772603511	244953.915	1000	0.004	**	0.4367089	0.3580596;0.5177772	0.0007608	***
SINE	Alu	AluYg6	239	0.0747973586204738	238399	811	236.888	14.1177465187177	0.0741363878196101	244953.915	573	0.858	ns	0.2946979	0.2634984;0.3273979	0.8773	ns
SINE	Alu	AluSx1	30817	9.64447782680812	238399	106483	27247.335	136.002483251044	8.52731668387945	244953.915	1001	0.002	**	0.2894077	0.2866850;0.2921419	2.2e-16	***
SINE	Alu	AluYj4	884	0.276656338997903	238399	2787	829.698	26.0069828922765	0.25966200356774	244953.915	983	0.038	*	0.3171869	0.2999292;0.3348294	0.02527	*
SINE	Alu	FLAM_A	5892	1.84395831377335	238399	14934	4174.542	56.7426644242757	1.30646324288799	244953.915	1001	0.002	**	0.394536	0.3866849;0.4024281	2.2e-16	***
SINE	Alu	AluYk3	1741	0.544862767189309	238399	6065	1814.575	38.9521712699901	0.567888774137014	244953.915	34	0.068	ns	0.2870569	0.2756938;0.2986251	0.03929	*
SINE	Alu	AluSc5	1363	0.426564015898351	238399	4143	1243.197	32.048889564575	0.389070509811285	244953.915	1000	0.004	**	0.3289887	0.3146858;0.3435330	5.854e-05	***
SINE	Alu	AluYa8	101	0.0316089256094889	238399	390	109.471	9.29093539319269	0.0342600068851125	244953.915	193	0.386	ns	0.2589744	0.2161882;0.3054617	0.3673	ns
SINE	Alu	AluYi6	114	0.0356774011829875	238399	454	133.877	10.1383754940157	0.0418981003348668	244953.915	30	0.06	ns	0.2511013	0.2118439;0.2936361	0.04458	*
SINE	Alu	AluYk2	2145	0.671298469627265	238399	6622	1983.985	39.2879156397398	0.62090727005289	244953.915	1001	0.002	**	0.3239203	0.3126531;0.3353427	1.87e-05	***
SINE	Alu	AluSq2	16028	5.01611742246424	238399	51711	14326.52	102.458710646716	4.48362282101837	244953.915	1001	0.002	**	0.3099534	0.3059684;0.3139597	2.2e-16	***
SINE	Alu	AluJo	16202	5.07057240321723	238399	45868	12593.216	95.1913690454168	3.94116859136857	244953.915	1001	0.002	**	0.353231	0.3488553;0.3576253	2.2e-16	***
SINE	Alu	AluYb8	711	0.222514317904422	238399	2645	770.486	25.5398137441542	0.241131036209433	244953.915	8	0.016	*	0.2688091	0.2519879;0.2861434	0.01088	*
SINE	Alu	AluSp	20247	6.33649422589428	238399	64572	17550.536	113.88612186194	5.49260977060057	244953.915	1001	0.002	**	0.313557	0.3099793;0.3171514	2.2e-16	***
SINE	Alu	AluYh9	39	0.0122054267204957	238399	168	43.321	5.7203742606303	0.0135577254091948	244953.915	257	0.514	ns	0.2321429	0.1705841;0.3034002	0.4813	ns
SINE	Alu	AluYk4	326	0.102024848996964	238399	1095	333.162	17.1782084876988	0.104266266078302	244953.915	353	0.706	ns	0.2977169	0.2707509;0.3257745	0.6694	ns
SINE	Alu	AluYe6	72	0.0225330954839921	238399	193	61.161	7.21783736143842	0.0191409257346728	244953.915	946	0.112	ns	0.373057	0.3046685;0.4454103	0.104	ns
SINE	Alu	AluYc3	203	0.0635308108784778	238399	557	171.287	11.9931007444057	0.0536059211967577	244953.915	995	0.014	*	0.3644524	0.3243974;0.4059538	0.004372	**
SINE	Alu	AluYk12	30	0.00938878978499671	238399	100	30.098	4.98108494278173	0.0094194598316277	244953.915	541	0.922	ns	0.3	0.2124064;0.3998147	1	ns
SINE	Alu	AluSq	4464	1.39705192000751	238399	12256	3661.638	55.3307007224962	1.14594498169186	244953.915	1001	0.002	**	0.3642298	0.3557026;0.3728215	2.2e-16	***
SINE	Alu	AluYf1	622	0.194660908208932	238399	1999	610.925	23.1500604815689	0.191194879979971	244953.915	683	0.638	ns	0.3111556	0.2908996;0.3319669	0.5933	ns
SINE	Alu	AluSg4	4140	1.29565299032955	238399	11821	3512.477	53.2414323729285	1.0992636059212	244953.915	1001	0.002	**	0.3502242	0.3416201;0.3589021	2.2e-16	***
SINE	Alu	AluSz	34218	10.7088536287673	238399	118033	29635.793	148.809530700918	9.27480768628924	244953.915	1001	0.002	**	0.289902	0.2873145;0.2924998	2.2e-16	***
SINE	Alu	tot	139576	43.6816574343567	238399	1196725	140137.127	213.882295918824	43.8572675492129	244953.915	1	0.002	**	0.1166316	0.1160571;0.1172081	0.1107	ns
SINE	Alu	AluYi6_4d	18	0.00563327387099803	238399	46	14.136	3.44141647397512	0.00442399774669045	244953.915	901	0.202	ns	0.3913043	0.2508794;0.5462586	0.2624	ns
SINE	Alu	AluYb9	76	0.0237849341219917	238399	378	113.247	10.15929142225	0.0354417425593841	244953.915	1	0.002	**	0.2010582	0.1618099;0.2450610	1.828e-05	***
SINE	Alu	AluSq10	574	0.179638844552937	238399	1528	460.014	19.7651325435592	0.143965824805183	244953.915	1001	0.002	**	0.3756545	0.3513034;0.4004845	4.619e-10	***
SINE	Alu	AluYm1	1335	0.417801145432354	238399	4667	1392.624	34.6477862654036	0.435835132851375	244953.915	54	0.108	ns	0.286051	0.2731156;0.2992546	0.06584	ns
SINE	Alu	AluYh7	126	0.0394329170969862	238399	462	132.421	9.89917939794773	0.041442431070635	244953.915	285	0.57	ns	0.2727273	0.2326013;0.3157907	0.5371	ns
SINE	Alu	AluSg7	2137	0.668794792351266	238399	5829	1755.331	38.1557505534919	0.549347792069602	244953.915	1001	0.002	**	0.3666152	0.3542282;0.3791359	2.2e-16	***
SINE	Alu	AluSq4	634	0.198416424122931	238399	1638	497.336	20.285132254698	0.155646105217038	244953.915	1001	0.002	**	0.3870574	0.3633845;0.4111358	7.626e-13	***
SINE	Alu	FAM	1807	0.565518104716302	238399	4262	1233.627	31.3379632225666	0.386075485869871	244953.915	1001	0.002	**	0.4239794	0.4090819;0.4389811	2.2e-16	***
SINE	Alu	FLAM_C	9296	2.90927299471098	238399	24406	6749.16	68.4996248062615	2.11221481551028	244953.915	1001	0.002	**	0.3808899	0.3747916;0.3870167	2.2e-16	***
SINE	Alu	FRAM	7261	2.2724000876287	238399	20221	5649.322	66.9892071148021	1.76800988952524	244953.915	1001	0.002	**	0.3590821	0.3524659;0.3657389	2.2e-16	***
SINE	Alu	AluSc8	6821	2.13469783744875	238399	20437	5968.549	68.7547584958002	1.86791506274841	244953.915	1001	0.002	**	0.3337574	0.3272919;0.3402702	2.2e-16	***
SINE	Alu	AluJr	33978	10.6337433104873	238399	114124	28366.649	139.357792725751	8.87761681219291	244953.915	1001	0.002	**	0.2977288	0.2950767;0.3003912	2.2e-16	***
SINE	Alu	AluSx4	4195	1.31286577160204	238399	11827	3517.384	53.9993747785701	1.10079929897036	244953.915	1001	0.002	**	0.3546969	0.3460690;0.3633964	2.2e-16	***
SINE	Alu	AluYa5	917	0.2869840077614	238399	3782	1108.142	30.8340164845998	0.346803742997528	244953.915	1	0.002	**	0.2424643	0.2288764;0.2564512	3.946e-12	***
SINE	Alu	AluSz6	14898	4.66247300722937	238399	40962	11566.456	93.2264835829457	3.61983413138047	244953.915	1001	0.002	**	0.3637029	0.3590419;0.3683833	2.2e-16	***
SINE	Alu	AluJr4	4771	1.49313053547398	238399	12307	3594.865	53.9289264134203	1.12504772634807	244953.915	1001	0.002	**	0.3876656	0.3790445;0.3963398	2.2e-16	***
SINE	Alu	AluJb	35599	11.1410509185366	238399	117273	29077.938	137.845222845993	9.10022157543893	244953.915	1001	0.002	**	0.3035567	0.3009257;0.3061973	2.2e-16	***
SINE	5S-Deu-L2	tot	758	0.237223421900917	238399	2614	727.163	23.2500967309385	0.227572684880919	244953.915	903	0.198	ns	0.289977	0.2726343;0.3077913	0.1831	ns
SINE	5S-Deu-L2	AmnSINE1	758	0.237223421900917	238399	2614	727.163	23.2500967309385	0.227572684880919	244953.915	903	0.198	ns	0.289977	0.2726343;0.3077913	0.1831	ns
SINE	MIR	tot	96002	30.0447532313085	238399	598863	90754.914	193.851822620096	28.4026269833818	244953.915	1001	0.002	**	0.1603071	0.1593787;0.1612388	2.2e-16	***
SINE	MIR	MIR1_Amn	4054	1.26873845961256	238399	11716	3341.998	47.9533055744389	1.04591055612931	244953.915	1001	0.002	**	0.3460225	0.3374052;0.3547164	2.2e-16	***
SINE	MIR	MIR3	24658	7.7169592839483	238399	87870	21462.247	114.640963627935	6.71681751322255	244953.915	1001	0.002	**	0.2806191	0.2776499;0.2836027	2.2e-16	***
SINE	MIR	MIRb	48592	15.2073357744187	238399	223887	46666.146	159.660214418208	14.6046211623322	244953.915	1001	0.002	**	0.2170381	0.2153320;0.2187515	2.2e-16	***
SINE	MIR	MIR	38574	12.0721059055488	238399	174396	38419.405	152.935182823133	12.0237239069884	244953.915	855	0.294	ns	0.2211863	0.2192401;0.2231417	0.372	ns
SINE	MIR	MIRc	25869	8.09595343160267	238399	100994	24320.069	120.529978489647	7.61120051325384	244953.915	1001	0.002	**	0.2561439	0.2534539;0.2588479	2.2e-16	***
SINE	tRNA-RTE	tot	1840	0.575845773479798	238399	5836	1583.574	33.8031533614421	0.49559477983288	244953.915	1001	0.002	**	0.3152844	0.3033730;0.3273808	1.124e-13	***
SINE	tRNA-RTE	MamSINE1	1840	0.575845773479798	238399	5836	1583.574	33.8031533614421	0.49559477983288	244953.915	1001	0.002	**	0.3152844	0.3033730;0.3273808	1.124e-13	***
SINE	tRNA	tot	623	0.194973867868432	238399	2292	632.287	22.1628478048924	0.197880324226207	244953.915	352	0.704	ns	0.271815	0.2536842;0.2905308	0.6741	ns
SINE	tRNA	LFSINE_Vert	623	0.194973867868432	238399	2292	632.287	22.1628478048924	0.197880324226207	244953.915	352	0.704	ns	0.271815	0.2536842;0.2905308	0.6741	ns
SINE	tRNA-Deu	tot	200	0.0625919318999781	238399	667	182.552	11.3786981140538	0.057131411761024	244953.915	938	0.128	ns	0.2998501	0.2652792;0.3362032	0.1288	ns
SINE	tRNA-Deu	AmnSINE2	200	0.0625919318999781	238399	667	182.552	11.3786981140538	0.057131411761024	244953.915	938	0.128	ns	0.2998501	0.2652792;0.3362032	0.1288	ns
DNA	TcMar-Mariner	tot	3418	1.06969611617063	238399	16390	4472.077	55.4818646794456	1.39957969517729	244953.915	1	0.002	**	0.2085418	0.2023437;0.2148435	2.2e-16	***
DNA	TcMar-Mariner	MADE1	1378	0.431258410790849	238399	7843	2079.339	37.7943182170215	0.650749225424843	244953.915	1	0.002	**	0.1756981	0.1673336;0.1843042	2.2e-16	***
DNA	TcMar-Mariner	HSMAR2	205	0.0641567301974775	238399	1770	571.136	24.119354204606	0.178742528088129	244953.915	1	0.002	**	0.1158192	0.1012747;0.1316503	2.2e-16	***
DNA	TcMar-Mariner	MARNA	938	0.293556160610897	238399	3156	898.742	27.1538720769022	0.281269990298251	244953.915	934	0.136	ns	0.2972117	0.2813022;0.3134978	0.124	ns
DNA	TcMar-Mariner	HSMAR1	131	0.0409977153944856	238399	716	238.254	15.6859661332522	0.0745638907144869	244953.915	1	0.002	**	0.1829609	0.1552963;0.2132659	2.2e-16	***
DNA	TcMar-Mariner	MADE2	781	0.244421494069414	238399	2664	715.814	22.4354798200251	0.224020905705255	244953.915	997	0.01	**	0.2931682	0.2759294;0.3108626	0.004805	**
DNA	TcMar-Mariner	UCON40	62	0.0194034988889932	238399	241	69.779	7.61801766821221	0.0218380120802429	244953.915	175	0.35	ns	0.2572614	0.2032932;0.3173073	0.2872	ns
DNA	TcMar-Tc1	tot	198	0.0619660125809783	238399	649	185.056	11.7307491011646	0.0579150627484117	244953.915	876	0.252	ns	0.3050847	0.2698451;0.3421085	0.2586	ns
DNA	TcMar-Tc1	EutTc1-N2	37	0.0115795074014959	238399	198	55.981	6.15048514082162	0.0175197946984634	244953.915	1	0.002	**	0.1868687	0.1351175;0.2482513	0.002599	**
DNA	TcMar-Tc1	X32_DNA	139	0.0435013926704848	238399	328	93.672	8.60328032975983	0.0293155572246737	244953.915	1001	0.002	**	0.4237805	0.3696803;0.4792697	1.154e-07	***
DNA	TcMar-Tc1	X33a_DNA	15	0.00469439489249836	238399	67	18.367	3.80667857873525	0.00574813006603449	244953.915	228	0.456	ns	0.2238806	0.1310593;0.3422328	0.4125	ns
DNA	TcMar-Tc1	EutTc1-N1	13	0.00406847557349858	238399	56	17.198	3.57737244267264	0.00538228022407912	244953.915	149	0.298	ns	0.2321429	0.1297920;0.3641843	0.2491	ns
DNA	TcMar	tot	656	0.205301536631928	238399	1834	504.783	20.2027736477708	0.157976715801333	244953.915	1001	0.002	**	0.3576881	0.3357210;0.3801114	1.548e-14	***
DNA	TcMar	UCON44	127	0.0397458767564861	238399	364	103.5	9.23326882816986	0.0323913247582387	244953.915	994	0.016	*	0.3489011	0.2999691;0.4003140	0.007455	**
DNA	TcMar	DNA1_Mam	51	0.0159609426344944	238399	169	48.217	6.40491482643867	0.0150899759021062	244953.915	710	0.584	ns	0.3017751	0.2336567;0.3769966	0.6702	ns
DNA	TcMar	X4a_DNA	76	0.0237849341219917	238399	179	49.172	6.27597034758799	0.0153888523769286	244953.915	1001	0.002	**	0.424581	0.3511748;0.5005274	1.658e-05	***
DNA	TcMar	X4b_DNA	250	0.0782399148749726	238399	699	190.733	12.0630521937123	0.0596917347353926	244953.915	1001	0.002	**	0.3576538	0.3220712;0.3944438	9.721e-07	***
DNA	TcMar	X5a_DNA	164	0.051325384157982	238399	423	114.705	9.46908858542566	0.0358980377429349	244953.915	1001	0.002	**	0.3877069	0.3410218;0.4359743	2.304e-07	***
DNA	PIF-Harbinger	tot	11	0.0034425562544988	238399	30	7.74	2.45447029406029	0.00242230776452915	244953.915	931	0.142	ns	0.3666667	0.1992986;0.5614402	0.2085	ns
DNA	PIF-Harbinger	Chompy-7_Croc	4	0.00125183863799956	238399	14	3.76868686868687	1.58482097591877	0.00117944695918595	244953.915	685	0.634	ns	0.2857143	0.08388932;0.58103526	1	ns
DNA	PIF-Harbinger	Chompy-6_Croc	7	0.00219071761649923	238399	16	4.02914572864322	1.76944635871437	0.00126096007531162	244953.915	956	0.092	ns	0.4375	0.1975341;0.7012231	0.1438	ns
DNA	hAT-Blackjack	BLACKJACK	198	0.0619660125809783	238399	2129	629.571	24.0075263265569	0.197030325791006	244953.915	1	0.002	**	0.09300141	0.08099629;0.10614001	2.2e-16	***
DNA	hAT-Blackjack	MER81	838	0.262260194660908	238399	3668	1028.82	27.3079718273863	0.321979156886677	244953.915	1	0.002	**	0.2284624	0.2149598;0.2423990	9.343e-13	***
DNA	hAT-Blackjack	MER63D	288	0.0901323819359685	238399	1718	493.769	19.6587411882121	0.154529778111601	244953.915	1	0.002	**	0.1676368	0.1502614;0.1861553	2.2e-16	***
DNA	hAT-Blackjack	tot	3768	1.17923199699559	238399	19734	5424.305	64.157728990272	1.69758864582355	244953.915	1	0.002	**	0.1909395	0.1854762;0.1964940	2.2e-16	***
DNA	hAT-Blackjack	MER94B	169	0.0528901824554815	238399	622	174.814	11.1772239100026	0.0547097299158138	244953.915	306	0.612	ns	0.2717042	0.2370955;0.3084964	0.6239	ns
DNA	hAT-Blackjack	MER63C	92	0.0287922886739899	238399	890	280.401	16.5472659678574	0.0877542014834288	244953.915	1	0.002	**	0.1033708	0.08414695;0.12526450	2.2e-16	***
DNA	hAT-Blackjack	MER63A	707	0.221262479266423	238399	3511	993.779	28.2642712276122	0.311012737458142	244953.915	1	0.002	**	0.2013671	0.1882128;0.2150206	2.2e-16	***
DNA	hAT-Blackjack	MER94	1150	0.359903608424874	238399	4792	1306.876	31.4112924486289	0.408999467968579	244953.915	1	0.002	**	0.2399833	0.2279484;0.2523357	2.695e-07	***
DNA	hAT-Blackjack	MER63B	456	0.14270960473195	238399	2404	693.553	23.8161373736254	0.217054110725128	244953.915	1	0.002	**	0.1896839	0.1741893;0.2059382	2.2e-16	***
DNA	hAT-Tag1	tot	763	0.238788220198416	238399	2372	679.378	23.3369176998105	0.212617907551717	244953.915	1001	0.002	**	0.3216695	0.3028903;0.3408901	0.0001776	***
DNA	hAT-Tag1	hAT-5_Mam	358	0.112039558100961	238399	904	253.303	14.4175954325976	0.0792736206303007	244953.915	1001	0.002	**	0.3960177	0.3639669;0.4287485	7.034e-14	***
DNA	hAT-Tag1	hAT-1_Mam	408	0.127687541075955	238399	1468	427.814	18.6384762466463	0.133888523769286	244953.915	156	0.312	ns	0.2779292	0.2551354;0.3016148	0.2628	ns
DNA	hAT-Ac	tot	1290	0.403717960754859	238399	5533	1523.543	33.9983534754117	0.476807498513442	244953.915	1	0.002	**	0.2331466	0.2220579;0.2445174	9.417e-13	***
DNA	hAT-Ac	EuthAT-2	145	0.0453791506274841	238399	1150	343.271	17.1052081877756	0.107429975276187	244953.915	1	0.002	**	0.126087	0.1074422;0.1466672	2.2e-16	***
DNA	hAT-Ac	UCON37	56	0.0175257409319939	238399	174	49.139	6.29231851325664	0.0153785247081651	244953.915	875	0.254	ns	0.3218391	0.2531366;0.3967337	0.2734	ns
DNA	hAT-Ac	OldhAT1	1093	0.34206490783338	238399	4209	1137.755	29.0016908657594	0.356071417394298	244953.915	60	0.12	ns	0.2596816	0.2464872;0.2732104	0.1225	ns
DNA	tot	tot	79143	24.7685663317998	238399	524553	85036.919	207.27613426257	26.6131252151598	244953.915	1	0.002	**	0.150877	0.1499094;0.1518485	2.2e-16	***
DNA	hAT-Charlie	MER102b	969	0.303257910055394	238399	3128	920.966	27.3929410107279	0.288225205770976	244953.915	963	0.078	ns	0.3097826	0.2936023;0.3263193	0.06238	ns
DNA	hAT-Charlie	MER3	3277	1.02556880418114	238399	10909	3056.565	46.2175273552668	0.956581541639283	244953.915	1001	0.002	**	0.3003942	0.291800;0.309095	3.018e-06	***
DNA	hAT-Charlie	Charlie17a	444	0.138954088817951	238399	1214	341.086	15.7129723954923	0.10674615842018	244953.915	1001	0.002	**	0.3657331	0.3385812;0.3935372	1.508e-10	***
DNA	hAT-Charlie	MER102c	895	0.280098895252402	238399	3112	909.743	26.3453796713964	0.284712859512409	244953.915	301	0.602	ns	0.2875964	0.2717383;0.3038547	0.5677	ns
DNA	hAT-Charlie	Charlie32a	86	0.0269145307169906	238399	259	72.146	7.51486241771312	0.0225787875942791	244953.915	974	0.056	ns	0.3320463	0.2749795;0.3930092	0.06106	ns
DNA	hAT-Charlie	Charlie2a	391	0.122367226864457	238399	2080	604.399	23.1130701771317	0.189152505242074	244953.915	1	0.002	**	0.1879808	0.1713990;0.2054467	2.2e-16	***
DNA	hAT-Charlie	Chap1a_Mam	390	0.122054267204957	238399	1415	406.046	18.0036111381582	0.127076017901293	244953.915	187	0.374	ns	0.2756184	0.2524693;0.2997028	0.3623	ns
DNA	hAT-Charlie	UCON81	18	0.00563327387099803	238399	40	11.358	2.82981339382014	0.00355459581259976	244953.915	993	0.018	*	0.45	0.2925884;0.6150932	0.0334	*
DNA	hAT-Charlie	Charlie1a	1340	0.419365943729853	238399	5747	1738.595	38.7316810649644	0.544110099208212	244953.915	1	0.002	**	0.2331651	0.2222835;0.2443183	2.2e-16	***
DNA	hAT-Charlie	Charlie17	124	0.0388069977779864	238399	535	155.591	11.8863368622971	0.0486937063812475	244953.915	4	0.008	**	0.2317757	0.1966500;0.2698945	0.002301	**
DNA	hAT-Charlie	MER58D	308	0.0963915751259663	238399	1140	320.884	15.3996653760299	0.100423747378963	244953.915	230	0.46	ns	0.2701754	0.2445804;0.2969620	0.4104	ns
DNA	hAT-Charlie	MER106B	220	0.0688511250899759	238399	827	236.091	13.9117308504461	0.0738869589709887	244953.915	125	0.25	ns	0.2660218	0.2361798;0.2975417	0.2326	ns
DNA	hAT-Charlie	Charlie10a	107	0.0334866835664883	238399	305	85.277	7.89928285793524	0.0266882608831722	244953.915	996	0.012	*	0.3508197	0.2973041;0.4072655	0.007248	**
DNA	hAT-Charlie	Charlie23a	417	0.130504178011454	238399	1488	420.949	17.9489990129134	0.131740055706819	244953.915	417	0.834	ns	0.2802419	0.2575385;0.3038160	0.8404	ns
DNA	hAT-Charlie	hAT-16_Crp	5	0.00156479829749945	238399	20	5.59819639278557	2.02439404941551	0.00175200963689969	244953.915	490	0.98	ns	0.25	0.08657147;0.49104587	1	ns
DNA	hAT-Charlie	Charlie24	344	0.107658122867962	238399	1286	366.202	18.0189866496393	0.114606453228179	244953.915	116	0.232	ns	0.2674961	0.2434682;0.2925915	0.1741	ns
DNA	hAT-Charlie	MER102a	855	0.267580508872406	238399	3028	885.746	25.8445240510137	0.27720276656339	244953.915	134	0.268	ns	0.2823646	0.2663825;0.2987682	0.2231	ns
DNA	hAT-Charlie	MER5B	6283	1.96632554063781	238399	24966	6668.749	68.6033411534556	2.08704941633024	244953.915	1	0.002	**	0.2516623	0.2462883;0.2570941	2.965e-08	***
DNA	hAT-Charlie	MER105	291	0.0910712609144681	238399	714	204.014	12.532871852727	0.0638481519732107	244953.915	1001	0.002	**	0.407563	0.3712662;0.4446268	3.381e-12	***
DNA	hAT-Charlie	MER20B	934	0.292304321972898	238399	4146	1204.112	31.2796398935773	0.376838481519732	244953.915	1	0.002	**	0.2252774	0.2126374;0.2383056	2.2e-16	***
DNA	hAT-Charlie	Charlie1b	850	0.266015710574907	238399	3033	883.662	27.1764293886139	0.276550558632992	244953.915	104	0.208	ns	0.2802506	0.2643202;0.2966058	0.1807	ns
DNA	hAT-Charlie	Charlie17b	82	0.025662692078991	238399	527	153.15	11.4951136417888	0.0479297718524082	244953.915	1	0.002	**	0.1555977	0.1257055;0.1894132	5.542e-13	***
DNA	hAT-Charlie	Charlie12	5	0.00156479829749945	238399	21	5.29808660624371	2.24725781925472	0.00165808738029096	244953.915	579	0.846	ns	0.2380952	0.08217588;0.47165983	1	ns
DNA	hAT-Charlie	MER112	1465	0.45848590116734	238399	4468	1269.096	31.7752490226348	0.397175852032673	244953.915	1001	0.002	**	0.3278872	0.3141265;0.3418732	1.474e-10	***
DNA	hAT-Charlie	MER113	865	0.270710105467405	238399	3734	1136.89	30.3844551558048	0.355800707288831	244953.915	1	0.002	**	0.2316551	0.2182034;0.2455280	2.2e-16	***
DNA	hAT-Charlie	Charlie13a	115	0.0359903608424874	238399	548	161.737	12.3937660312125	0.0506171564485338	244953.915	1	0.002	**	0.209854	0.1764896;0.2463820	8.049e-06	***
DNA	hAT-Charlie	Charlie25	125	0.0391199574374863	238399	1076	340.469	17.8043262448494	0.106553062310268	244953.915	1	0.002	**	0.116171	0.0976305;0.1368391	2.2e-16	***
DNA	hAT-Charlie	MER113A	571	0.178699965574437	238399	2067	606.207	21.9413211218598	0.18971833630645	244953.915	59	0.118	ns	0.2762458	0.2570561;0.2960720	0.09084	ns
DNA	hAT-Charlie	Charlie18a	751	0.235032704284418	238399	2463	713.381	22.8041195152733	0.223259474853691	244953.915	952	0.1	ns	0.3049127	0.2867693;0.3235211	0.09576	ns
DNA	hAT-Charlie	Charlie29a	206	0.0644696898569774	238399	978	287.395	15.2375574866236	0.089943041341971	244953.915	1	0.002	**	0.2106339	0.1854695;0.2375535	4.141e-09	***
DNA	hAT-Charlie	Charlie10	232	0.0726066410039746	238399	1131	333.994	16.8934114775954	0.104526648515006	244953.915	1	0.002	**	0.2051282	0.1819444;0.2298564	6.51e-12	***
DNA	hAT-Charlie	Charlie30b	191	0.0597752949644791	238399	614	172.228	12.0351510526815	0.0539004162363471	244953.915	943	0.118	ns	0.3110749	0.2746275;0.3493511	0.09645	ns
DNA	hAT-Charlie	Charlie14a	94	0.0294182079929897	238399	523	139.55	10.5098980945563	0.0436735204832097	244953.915	1	0.002	**	0.1797323	0.1477568;0.2153767	3.154e-06	***
DNA	hAT-Charlie	Charlie21a	148	0.0463180296059838	238399	742	224.116	13.7598647478047	0.0701392670484775	244953.915	1	0.002	**	0.1994609	0.1712764;0.2300573	2.895e-10	***
DNA	hAT-Charlie	MER5C1	202	0.0632178512189779	238399	617	176.195	12.10642558894	0.0551419272055832	244953.915	986	0.032	*	0.3273906	0.2904552;0.3659880	0.023	*
DNA	hAT-Charlie	Charlie6	27	0.00844991080649704	238399	260	82.561	8.97110694171905	0.0258382624479705	244953.915	1	0.002	**	0.1038462	0.06955824;0.14748746	5.307e-16	***
DNA	hAT-Charlie	Charlie9	298	0.0932619785309674	238399	1284	287.12	14.8841909131514	0.0898569774356086	244953.915	777	0.45	ns	0.2320872	0.2092411;0.2561665	0.4614	ns
DNA	hAT-Charlie	Charlie20a	193	0.0604012142834789	238399	869	244.299	13.6843289882939	0.0764557318561637	244953.915	2	0.004	**	0.2220944	0.1948637;0.2512235	8.506e-05	***
DNA	hAT-Charlie	Charlie29b	298	0.0932619785309674	238399	1420	404.13	17.9751552484591	0.126476387193691	244953.915	1	0.002	**	0.2098592	0.1889449;0.2319808	1.568e-10	***
DNA	hAT-Charlie	MER107	82	0.025662692078991	238399	337	98.468	8.74513884700829	0.0308165117516352	244953.915	31	0.062	ns	0.2433234	0.1984606;0.2927612	0.04822	*
DNA	hAT-Charlie	MER30	1320	0.413106750539855	238399	4132	1177.958	30.7836623855881	0.368653334585172	244953.915	1001	0.002	**	0.3194579	0.3052518;0.3339196	1.275e-06	***
DNA	hAT-Charlie	Charlie7	644	0.201546020717929	238399	3902	1117.782	30.5464492463782	0.349820674115107	244953.915	1	0.002	**	0.1650436	0.1535219;0.1770691	2.2e-16	***
DNA	hAT-Charlie	MER1A	868	0.271648984445905	238399	3227	995.951	30.6159424962704	0.311692485838575	244953.915	1	0.002	**	0.2689805	0.2537411;0.2846396	8.686e-07	***
DNA	hAT-Charlie	UCON34	106	0.0331737239069884	238399	339	92.452	8.39679713951708	0.0289337464400839	244953.915	952	0.1	ns	0.3126844	0.2636878;0.3649899	0.09989	ns
DNA	hAT-Charlie	Charlie1	529	0.165555659875442	238399	1930	574.591	21.9015386764583	0.179823803711702	244953.915	16	0.032	*	0.2740933	0.2542894;0.2945858	0.02349	*
DNA	hAT-Charlie	MER20	4994	1.56292053954245	238399	16757	4651.31	57.9267762905153	1.45567239382844	244953.915	1001	0.002	**	0.2980247	0.2911051;0.3050144	4.451e-09	***
DNA	hAT-Charlie	Charlie22a	373	0.116733952993459	238399	1112	326.891	16.0440184969206	0.102303696053579	244953.915	1000	0.004	**	0.3354317	0.3076980;0.3640391	0.00273	**
DNA	hAT-Charlie	Charlie4a	668	0.209057052545927	238399	2852	819.347	25.6683356385733	0.256422558132257	244953.915	1	0.002	**	0.2342216	0.2187821;0.2502083	1.768e-10	***
DNA	hAT-Charlie	Charlie19a	529	0.165555659875442	238399	1605	470.339	19.5860586308908	0.147197133289519	244953.915	1001	0.002	**	0.329595	0.3066157;0.3531993	0.001462	**
DNA	hAT-Charlie	MER5C	413	0.129252339373455	238399	1336	383.004	17.4713832661651	0.119864801427096	244953.915	957	0.09	ns	0.3091317	0.2844192;0.3346868	0.07424	ns
DNA	hAT-Charlie	UCON38	80	0.0250367727599912	238399	207	58.75	6.69285397228225	0.0183863799956186	244953.915	1001	0.002	**	0.3864734	0.3197829;0.4564653	0.001511	**
DNA	hAT-Charlie	Cheshire	205	0.0641567301974775	238399	1020	295.605	16.3469935828947	0.0925124401464651	244953.915	1	0.002	**	0.2009804	0.1767889;0.2269107	1.17e-10	***
DNA	hAT-Charlie	Charlie16a	422	0.132068976308954	238399	1410	407.041	17.5041627824559	0.127387412762495	244953.915	798	0.408	ns	0.2992908	0.2754718;0.3239490	0.3781	ns
DNA	hAT-Charlie	Charlie31a	153	0.0478828279034832	238399	803	230.663	13.7660791780353	0.0721882139392232	244953.915	1	0.002	**	0.1905355	0.1639263;0.2194384	3.667e-10	***
DNA	hAT-Charlie	Chap1_Mam	132	0.0413106750539855	238399	484	137.461	10.3903049732641	0.0430197477545144	244953.915	317	0.634	ns	0.2727273	0.2335098;0.3147470	0.6144	ns
DNA	hAT-Charlie	Charlie26a	145	0.0453791506274841	238399	513	145.33	10.5944958985005	0.0454824273151191	244953.915	506	0.992	ns	0.2826511	0.2440596;0.3237682	1	ns
DNA	hAT-Charlie	Charlie15b	492	0.153976152473946	238399	1888	546.307	20.8839385626823	0.170972052702407	244953.915	3	0.006	**	0.2605932	0.2409124;0.2810204	0.005665	**
DNA	hAT-Charlie	MER1B	1855	0.580540168372297	238399	5366	1560.651	36.0938771395782	0.488420805558164	244953.915	1001	0.002	**	0.3456951	0.3329637;0.3585946	2.2e-16	***
DNA	hAT-Charlie	MER103C	2302	0.720433136168748	238399	8923	2509.837	43.3216481241907	0.785477732920227	244953.915	1	0.002	**	0.257985	0.2489310;0.2671972	8.56e-07	***
DNA	hAT-Charlie	Charlie7b_Mars	4	0.00125183863799956	238399	59	18.042	3.68888111001749	0.00564641817669702	244953.915	1	0.002	**	0.06779661	0.01877996;0.16458517	1.366e-05	***
DNA	hAT-Charlie	Charlie15a	1150	0.359903608424874	238399	3213	920.76	25.749863212364	0.288160736081119	244953.915	1001	0.002	**	0.3579209	0.3413249;0.3747760	2.2e-16	***
DNA	hAT-Charlie	MER5A1	4019	1.25778487153006	238399	15942	4335.208	57.5855609752378	1.3567452195412	244953.915	1	0.002	**	0.2521014	0.2453753;0.2589180	1.502e-08	***
DNA	hAT-Charlie	MER117	1200	0.375551591399869	238399	4370	1259.492	31.0495734594215	0.394170187462836	244953.915	31	0.062	ns	0.2745995	0.2614067;0.2880943	0.0469	*
DNA	hAT-Charlie	Charlie8	1246	0.389947735736864	238399	4378	1291.447	33.3152081502442	0.404170813382155	244953.915	96	0.192	ns	0.2846048	0.2712718;0.2982258	0.1359	ns
DNA	hAT-Charlie	Charlie3	60	0.0187775795699934	238399	337	117.929	12.2406614524213	0.0369070196851626	244953.915	1	0.002	**	0.1780415	0.1387015;0.2231475	3.973e-12	***
DNA	hAT-Charlie	Charlie4z	2305	0.721372015147247	238399	5940	1661.896	35.8198862121064	0.52010640628423	244953.915	1001	0.002	**	0.3880471	0.3756281;0.4005763	2.2e-16	***
DNA	hAT-Charlie	Charlie5	507	0.158670547366444	238399	2568	758.355	24.2415475501798	0.237334522580039	244953.915	1	0.002	**	0.1974299	0.1821913;0.2133616	2.2e-16	***
DNA	hAT-Charlie	MER30B	71	0.0222201358244922	238399	223	58.161	6.70492617670286	0.0182020467561731	244953.915	976	0.052	ns	0.3183857	0.2577873;0.3838905	0.0563	ns
DNA	hAT-Charlie	Charlie13b	102	0.0319218852689888	238399	404	117.948	9.67154769593962	0.0369129659186931	244953.915	56	0.112	ns	0.2524752	0.2108231;0.2977959	0.08966	ns
DNA	hAT-Charlie	Charlie10b	94	0.0294182079929897	238399	273	75.691	7.58663799558646	0.0236882295872062	244953.915	991	0.022	*	0.3443223	0.2880931;0.4039738	0.01489	*
DNA	hAT-Charlie	Charlie2b	543	0.169937095108441	238399	3650	1026.189	29.5542337361626	0.321155760022533	244953.915	1	0.002	**	0.1487671	0.1373702;0.1607295	2.2e-16	***
DNA	hAT-Charlie	Charlie7a	384	0.120176509247958	238399	1424	405.104	18.1349403103528	0.126781209902044	244953.915	136	0.272	ns	0.2696629	0.2467566;0.2935233	0.2285	ns
DNA	hAT-Charlie	tot	50961	15.9487372077739	238399	266107	52986.315	169.703804188816	16.5825791005539	244953.915	1	0.002	**	0.1915057	0.1900121;0.1930059	2.2e-16	***
DNA	hAT-Charlie	MER5A	8856	2.77157074453103	238399	34906	9155.672	79.383134846755	2.86535599161268	244953.915	1	0.002	**	0.25371	0.2491515;0.2583094	0.0002617	***
DNA	hAT-Charlie	Charlie4	219	0.068538165430476	238399	917	263.164	14.8646581549009	0.0823597158326292	244953.915	2	0.004	**	0.2388222	0.2115563;0.2677769	0.001148	**
DNA	hAT-Charlie	MER58A	3903	1.22148155102807	238399	13479	3773.079	54.1814210351241	1.18082151910619	244953.915	993	0.018	*	0.2895615	0.2819136;0.2973004	0.01297	*
DNA	hAT-Charlie	MER119	271	0.0848120677244703	238399	1203	360.186	17.8740842251257	0.112723687916628	244953.915	1	0.002	**	0.2252702	0.2019421;0.2499491	9.341e-09	***
DNA	hAT-Charlie	MER33	2412	0.754858698713736	238399	9580	2736.923	46.6089204172599	0.856546490157419	244953.915	1	0.002	**	0.2517745	0.2431075;0.2605927	1.058e-13	***
DNA	hAT-Charlie	MER58B	1980	0.619660125809783	238399	7005	2022.588	41.1000422076361	0.632988451788564	244953.915	156	0.312	ns	0.2826552	0.2721313;0.2933603	0.2681	ns
DNA	hAT-Charlie	MER106A	214	0.0669733671329766	238399	742	215.096	12.9325958738389	0.0673163709197884	244953.915	480	0.96	ns	0.2884097	0.2560353;0.3224762	0.9677	ns
DNA	hAT-Charlie	MER58C	862	0.269771226488906	238399	2592	732.649	23.4627427914833	0.229289581572935	244953.915	1001	0.002	**	0.3325617	0.3144291;0.3510733	2.923e-08	***
DNA	hAT-Charlie	Charlie11	18	0.00563327387099803	238399	104	32.435	5.30904520238441	0.0101508465558789	244953.915	4	0.008	**	0.1730769	0.1059242;0.2596735	0.001977	**
DNA	hAT-Charlie	Charlie16	319	0.099834131380465	238399	1464	432.598	18.6676961320587	0.135385722780334	244953.915	1	0.002	**	0.2178962	0.1969911;0.2399392	2.67e-11	***
DNA	hAT-Charlie	Charlie30a	163	0.0510124244984821	238399	457	131.457	10.1510193672455	0.0411407379588771	244953.915	1001	0.002	**	0.356674	0.3127138;0.4025028	0.001344	**
DNA	MULE-MuDR	tot	190	0.0594623353049792	238399	1949	581.94	23.5071688424401	0.182123744249366	244953.915	1	0.002	**	0.09748589	0.0846738;0.1115231	2.2e-16	***
DNA	MULE-MuDR	Ricksha_b	14	0.00438143523299847	238399	117	38.372	6.35924964567803	0.0120088880543298	244953.915	1	0.002	**	0.1196581	0.06698694;0.19261112	3.033e-07	***
DNA	MULE-MuDR	Ricksha	42	0.0131443056989954	238399	410	129.788	11.2979068282005	0.0406184082871718	244953.915	1	0.002	**	0.102439	0.07483113;0.13594025	2.2e-16	***
DNA	MULE-MuDR	Ricksha_c	125	0.0391199574374863	238399	982	279.683	15.6784030858797	0.0875294964479079	244953.915	1	0.002	**	0.1272912	0.1070778;0.1497685	2.2e-16	***
DNA	MULE-MuDR	Ricksha_0	38	0.0118924670609958	238399	384	118.54	10.6106071920972	0.037098238037117	244953.915	1	0.002	**	0.09895833	0.07098406;0.13329391	2.2e-16	***
DNA	MULE-MuDR	Ricksha_a	9	0.00281663693549901	238399	56	17.031	3.76486563016705	0.00533001596094263	244953.915	19	0.038	*	0.1607143	0.07621874;0.28327971	0.01954	*
DNA	Merlin	tot	17	0.00532031421149814	238399	57	16.306	3.77844420901522	0.00510312020780521	244953.915	637	0.73	ns	0.2982456	0.1842881;0.4340264	0.8836	ns
DNA	Merlin	Merlin1_HS	17	0.00532031421149814	238399	57	16.306	3.77844420901522	0.00510312020780521	244953.915	637	0.73	ns	0.2982456	0.1842881;0.4340264	0.8836	ns
DNA	hAT-Tip100?	tot	533	0.166807498513442	238399	2411	680.74	23.1920303179836	0.213044158607955	244953.915	1	0.002	**	0.2210701	0.2046455;0.2381750	8.994e-12	***
DNA	hAT-Tip100?	hAT-N1_Mam	75	0.0234719744624918	238399	239	69.537	7.14014093786759	0.0217622758426439	244953.915	805	0.394	ns	0.3138075	0.2555261;0.3767782	0.434	ns
DNA	hAT-Tip100?	UCON23	18	0.00563327387099803	238399	31	8.45	2.61884676114475	0.00264450912277407	244953.915	1000	0.004	**	0.5806452	0.3907592;0.7545240	0.0003536	***
DNA	hAT-Tip100?	Eutr15	54	0.0168998216129941	238399	657	189.341	12.6693816831064	0.0592560948893688	244953.915	1	0.002	**	0.08219178	0.06234606;0.10588317	2.2e-16	***
DNA	hAT-Tip100?	MamRep1879	386	0.120802428566958	238399	1484	415.241	18.256182711816	0.129953681970394	244953.915	52	0.104	ns	0.2601078	0.2379436;0.2832254	0.09353	ns
DNA	DNA	X2a_DNA	54	0.0168998216129941	238399	412	112.554	9.09504281484172	0.0352248615153507	244953.915	1	0.002	**	0.131068	0.1000181;0.1675324	4.35e-12	***
DNA	DNA	X24_DNA	74	0.0231590148029919	238399	456	125.311	9.83763477966417	0.0392172878915908	244953.915	1	0.002	**	0.1622807	0.1296261;0.1993890	2.172e-08	***
DNA	DNA	X34_DNA	13	0.00406847557349858	238399	99	26.13	4.56091020541973	0.00817763590273214	244953.915	3	0.006	**	0.1313131	0.07181093;0.21407764	0.001938	**
DNA	DNA	Eulor9B	8	0.00250367727599912	238399	27	7.56156156156156	2.39780376381041	0.00236646373159377	244953.915	683	0.638	ns	0.2962963	0.1375266;0.5018137	0.8321	ns
DNA	DNA	Eulor9A	38	0.0118924670609958	238399	123	35.233	5.18378072284916	0.0110265076831596	244953.915	736	0.532	ns	0.3089431	0.2287688;0.3985709	0.618	ns
DNA	DNA	MER126	73	0.022846055143492	238399	267	75.475	7.70459186042557	0.0236206303007542	244953.915	415	0.83	ns	0.2734082	0.2208564;0.3310682	0.7859	ns
DNA	DNA	UCON78	58	0.0181516602509936	238399	179	51.172	6.38930663211895	0.0160147716959284	244953.915	875	0.254	ns	0.3240223	0.2561111;0.3978758	0.282	ns
DNA	DNA	MER125	17	0.00532031421149814	238399	140	39.482	5.7056314488609	0.0123562732763747	244953.915	1	0.002	**	0.1214286	0.07235294;0.18728845	7.761e-06	***
DNA	DNA	Eulor11	9	0.00281663693549901	238399	101	27.365	4.77520445400797	0.0085641410822145	244953.915	1	0.002	**	0.08910891	0.04155947;0.16242561	8.855e-06	***
DNA	DNA	X2b_DNA	32	0.0100147091039965	238399	185	48.934	5.95643543766934	0.0153143679779676	244953.915	2	0.004	**	0.172973	0.1214239;0.2353207	0.004437	**
DNA	DNA	tot	1318	0.412480831220856	238399	6503	1786.185	36.6056381961543	0.559003849403812	244953.915	1	0.002	**	0.2026757	0.1929635;0.2126553	2.2e-16	***
DNA	DNA	X30_DNA	194	0.0607141739429788	238399	758	210.07	12.7546768591675	0.065743435671142	244953.915	117	0.234	ns	0.2559367	0.2252109;0.2885745	0.2084	ns
DNA	DNA	X23_DNA	11	0.0034425562544988	238399	59	17.454	3.72850986129657	0.00546239789691109	244953.915	54	0.108	ns	0.1864407	0.09691947;0.30914865	0.08562	ns
DNA	DNA	Eutr2	40	0.0125183863799956	238399	230	66.521	7.21537390719432	0.0208183895095922	244953.915	1	0.002	**	0.173913	0.1272480;0.2291998	7.748e-05	***
DNA	DNA	UCON99	10	0.0031295965949989	238399	56	14.853	3.44430751447285	0.00464838982255187	244953.915	90	0.18	ns	0.1785714	0.08910095;0.30397161	0.1728	ns
DNA	DNA	MER135	132	0.0413106750539855	238399	818	216.865	12.7904797162331	0.0678699965574437	244953.915	1	0.002	**	0.1613692	0.1368048;0.1884016	1.803e-12	***
DNA	DNA	UCON8	52	0.0162739022939943	238399	206	59.051	6.73095124813015	0.018480580853128	244953.915	166	0.332	ns	0.2524272	0.1946366;0.3174910	0.3164	ns
DNA	DNA	MARE8	66	0.0206553375269928	238399	218	60.76	6.67644927899366	0.0190154289112133	244953.915	807	0.39	ns	0.3027523	0.2425317;0.3684293	0.45	ns
DNA	DNA	Eulor1	8	0.00250367727599912	238399	86	23.482	4.45438183337685	0.00734891872437643	244953.915	1	0.002	**	0.09302326	0.04102186;0.17508921	5.234e-05	***
DNA	DNA	MER136	4	0.00125183863799956	238399	28	8.523	2.56047398483699	0.00266735517791757	244953.915	50	0.1	ns	0.1428571	0.04033563;0.32665267	0.06641	ns
DNA	DNA	Eutr2B	83	0.0259756517384909	238399	433	116.927	9.92926287602768	0.0365934341063437	244953.915	1	0.002	**	0.1916859	0.1556700;0.2319763	0.0001802	***
DNA	DNA	MER130	40	0.0125183863799956	238399	181	51.466	6.36674009045283	0.0161067818358214	244953.915	39	0.078	ns	0.2209945	0.1628216;0.2885398	0.05846	ns
DNA	DNA	Eutr11	115	0.0359903608424874	238399	597	178.344	12.2205157421856	0.0558144775138485	244953.915	1	0.002	**	0.1926298	0.1617432;0.2265923	5.103e-09	***
DNA	DNA	X9a_DNA	187	0.0585234563264795	238399	695	193.409	12.2459659758911	0.0605292147842143	244953.915	324	0.648	ns	0.2690647	0.2364142;0.3036897	0.6117	ns
DNA	DNA	Eulor9C	29	0.00907583012549682	238399	107	29.551	4.51018189663574	0.00924827089788126	244953.915	500	1	ns	0.271028	0.1896152;0.3655267	1	ns
DNA	DNA	UCON97	9	0.00281663693549901	238399	42	12.291	3.13115364093222	0.00384658717491315	244953.915	187	0.374	ns	0.2142857	0.1029596;0.3681156	0.3114	ns
DNA	hAT	tot	1716	0.537038775701812	238399	8917	2467.329	42.9336704587327	0.772174443714205	244953.915	1	0.002	**	0.1924414	0.1843045;0.2007797	2.2e-16	***
DNA	hAT	MER53	969	0.303257910055394	238399	5855	1628.513	34.7824618256191	0.509658873971145	244953.915	1	0.002	**	0.1654996	0.1560635;0.1752702	2.2e-16	***
DNA	hAT	MamRep38	520	0.162739022939943	238399	2128	603.586	22.1102570647079	0.188898069038901	244953.915	1	0.002	**	0.2443609	0.2262308;0.2631977	4.786e-05	***
DNA	hAT	UCON73	82	0.025662692078991	238399	248	67.907	7.01809123655462	0.0212521515976591	244953.915	979	0.046	*	0.3306452	0.2724198;0.3929762	0.04636	*
DNA	hAT	MamRep1894	158	0.0494476262009827	238399	686	189.077	11.4243418447886	0.0591734735392608	244953.915	3	0.006	**	0.2303207	0.199301;0.263680	0.008016	**
DNA	Kolobok	tot	57	0.0178387005914938	238399	232	67.61	7.32595178591626	0.0211592025787876	244953.915	77	0.154	ns	0.2456897	0.1917121;0.3062905	0.1297	ns
DNA	Kolobok	UCON29	57	0.0178387005914938	238399	232	67.61	7.32595178591626	0.0211592025787876	244953.915	77	0.154	ns	0.2456897	0.1917121;0.3062905	0.1297	ns
DNA	PiggyBac	tot	568	0.177761086595938	238399	2114	617.507	22.5705423147159	0.193254780458799	244953.915	11	0.022	*	0.268685	0.2498837;0.2881296	0.01789	*
DNA	PiggyBac	MER75B	25	0.00782399148749726	238399	114	33.321	4.95363477635337	0.0104281288141958	244953.915	45	0.09	ns	0.2192982	0.1472276;0.3064771	0.09903	ns
DNA	PiggyBac	MER75	77	0.0240978937814916	238399	475	143.412	11.2984029805061	0.0448821706881983	244953.915	1	0.002	**	0.1621053	0.1300997;0.1983857	3.317e-12	***
DNA	PiggyBac	MER85	315	0.0985822927424655	238399	902	250.976	14.3490529067015	0.0785453635026445	244953.915	1001	0.002	**	0.3492239	0.3180943;0.3813423	3.272e-06	***
DNA	PiggyBac	Looper	133	0.0416236347134854	238399	531	165.194	11.7090334983493	0.0516990579914249	244953.915	5	0.01	**	0.2504708	0.2141519;0.2895931	0.002295	**
DNA	PiggyBac	MER75A	23	0.00719807216849748	238399	92	26.438	4.18828099555148	0.0082740274778581	244953.915	259	0.518	ns	0.25	0.1655485;0.3511425	0.49	ns
DNA	hAT-Tip100	MER115	450	0.140831846774951	238399	2520	741.509	24.6293833768839	0.232062404156104	244953.915	1	0.002	**	0.1785714	0.1637998;0.1940939	2.2e-16	***
DNA	hAT-Tip100	MamRep488	112	0.0350514818639877	238399	494	135.789	9.96553013094591	0.0424964792038306	244953.915	3	0.006	**	0.2267206	0.1905146;0.2662338	0.01559	*
DNA	hAT-Tip100	MamTip3B	112	0.0350514818639877	238399	824	233.768	13.4424281614177	0.0731599536819704	244953.915	1	0.002	**	0.1359223	0.1132516;0.1612327	2.2e-16	***
DNA	hAT-Tip100	Arthur1C	135	0.0422495540324852	238399	710	203.384	12.5109179146483	0.0636509873877257	244953.915	1	0.002	**	0.1901408	0.1619087;0.2209746	4.173e-09	***
DNA	hAT-Tip100	FordPrefect_a	31	0.00970174944449661	238399	281	81.445	8.2885266890247	0.0254889994679686	244953.915	1	0.002	**	0.1103203	0.07619896;0.15292589	7.884e-13	***
DNA	hAT-Tip100	Arthur2	180	0.0563327387099803	238399	989	284.787	16.5693746162966	0.0891268425499953	244953.915	1	0.002	**	0.182002	0.1584243;0.2074894	1.83e-14	***
DNA	hAT-Tip100	EuthAT-N1a	7	0.00219071761649923	238399	46	12.055	3.02574455797744	0.00377272869527118	244953.915	57	0.114	ns	0.1521739	0.0634443;0.2886910	0.09554	ns
DNA	hAT-Tip100	Arthur1	191	0.0597752949644791	238399	2337	681.93	24.5981741226899	0.21341658060276	244953.915	1	0.002	**	0.08172871	0.07093751;0.09358148	2.2e-16	***
DNA	hAT-Tip100	MamTip2b	1253	0.392138453353363	238399	6730	1812.827	36.5321456893606	0.567341720652208	244953.915	1	0.002	**	0.1861813	0.1769447;0.1956906	2.2e-16	***
DNA	hAT-Tip100	MER97a	28	0.00876287046599693	238399	277	84.606	8.98629609558451	0.0264782649516477	244953.915	1	0.002	**	0.101083	0.06822581;0.14277359	6.879e-16	***
DNA	hAT-Tip100	MamTip1b	94	0.0294182079929897	238399	440	128.43	9.95691921430722	0.0401934090695709	244953.915	1	0.002	**	0.2136364	0.1762378;0.2549352	0.0002346	***
DNA	hAT-Tip100	Zaphod	144	0.0450661909679842	238399	2282	670.032	24.8513695108854	0.209692986574031	244953.915	1	0.002	**	0.06310254	0.05347349;0.07387101	2.2e-16	***
DNA	hAT-Tip100	MER45B	160	0.0500735455199825	238399	1314	398.1	19.7453761645576	0.124589240446906	244953.915	1	0.002	**	0.1217656	0.1045648;0.1406778	2.2e-16	***
DNA	hAT-Tip100	EuthAT-N1	20	0.00625919318999781	238399	78	22.935	4.26320887946508	0.00717772979062999	244953.915	280	0.56	ns	0.2564103	0.1641897;0.3678582	0.5351	ns
DNA	hAT-Tip100	FordPrefect	46	0.014396144336995	238399	599	182.857	13.5710989137109	0.0572268644571715	244953.915	1	0.002	**	0.07679466	0.0567692;0.1011067	2.2e-16	***
DNA	hAT-Tip100	Zaphod3	176	0.0550809000719807	238399	1217	344.688	16.7744459830433	0.107873439113698	244953.915	1	0.002	**	0.1446179	0.1253238;0.1656464	2.2e-16	***
DNA	hAT-Tip100	MER91B	382	0.119550589928958	238399	1442	407.347	17.3735555207169	0.127483178418302	244953.915	77	0.154	ns	0.2649098	0.2422845;0.2884969	0.1436	ns
DNA	hAT-Tip100	Arthur1A	249	0.0779269552154727	238399	1160	330.345	17.031325287277	0.103384658717491	244953.915	1	0.002	**	0.2146552	0.1913440;0.2394226	6.229e-08	***
DNA	hAT-Tip100	MER96B	368	0.11516915469596	238399	2150	619.79	22.1600760145124	0.193969267361437	244953.915	1	0.002	**	0.1711628	0.1554658;0.1877615	2.2e-16	***
DNA	hAT-Tip100	ORSL	217	0.0679122461114762	238399	1214	354.875	16.2340049869993	0.111061559165024	244953.915	1	0.002	**	0.1787479	0.1575821;0.2014821	2.2e-16	***
DNA	hAT-Tip100	Zaphod5a	18	0.00563327387099803	238399	78	23.078	4.2289241894127	0.00722248302193847	244953.915	141	0.282	ns	0.2307692	0.1428728;0.3399727	0.2637	ns
DNA	hAT-Tip100	MER97d	11	0.0034425562544988	238399	137	41.266	6.05474226568761	0.0129145933089225	244953.915	1	0.002	**	0.08029197	0.04076301;0.13912256	5.085e-10	***
DNA	hAT-Tip100	Zaphod4a	46	0.014396144336995	238399	373	109.114	9.9964460151062	0.0341482802866711	244953.915	1	0.002	**	0.1233244	0.09172089;0.16105334	9.925e-15	***
DNA	hAT-Tip100	hAT-N1a_Mam	134	0.0419365943729853	238399	461	131.568	10.3427437533929	0.0411754764810816	244953.915	597	0.81	ns	0.2906725	0.2495960;0.3344587	0.7967	ns
DNA	hAT-Tip100	MER91A	984	0.307952304947892	238399	3627	1024.434	27.1070181767459	0.320606515820111	244953.915	69	0.138	ns	0.2712986	0.2568796;0.2860871	0.1401	ns
DNA	hAT-Tip100	ORSL-2a	77	0.0240978937814916	238399	367	112.542	9.50234342309993	0.0352211059994367	244953.915	1	0.002	**	0.2098093	0.1692765;0.2550950	4.267e-05	***
DNA	hAT-Tip100	Arthur1B	257	0.0804306324914719	238399	2312	668.686	23.7283467278788	0.209271742872344	244953.915	1	0.002	**	0.1111592	0.0986290;0.1246839	2.2e-16	***
DNA	hAT-Tip100	tot	9046	2.83103307983601	238399	53611	13933.893	102.268667887244	4.36074640878791	244953.915	1	0.002	**	0.168734	0.1655725;0.1719315	2.2e-16	***
DNA	hAT-Tip100	MER45A	713	0.223140237223422	238399	3468	993.995	27.449270253277	0.311080336744594	244953.915	1	0.002	**	0.205594	0.1922520;0.2194342	2.2e-16	***
DNA	hAT-Tip100	ORSL-2b	148	0.0463180296059838	238399	709	215.642	13.0253405136102	0.0674872468938754	244953.915	1	0.002	**	0.2087447	0.1793874;0.2405484	1.237e-08	***
DNA	hAT-Tip100	MER96	293	0.0916971802334679	238399	1274	362.735	16.3305683447473	0.113521422088693	244953.915	1	0.002	**	0.2299843	0.2071282;0.2540932	1.17e-05	***
DNA	hAT-Tip100	MER45C	173	0.0541420210934811	238399	1197	346.813	16.9644281607964	0.108538478390136	244953.915	1	0.002	**	0.144528	0.1250829;0.1657372	2.2e-16	***
DNA	hAT-Tip100	MamTip2	1131	0.353957374894376	238399	5239	1433.902	34.3979012675426	0.448753481676212	244953.915	1	0.002	**	0.2158809	0.2048052;0.2272740	2.2e-16	***
DNA	hAT-Tip100	MamTip1	175	0.0547679404124808	238399	756	214.89	12.3860128093472	0.0672519012299315	244953.915	1	0.002	**	0.2314815	0.2018501;0.2632241	0.00124	**
DNA	hAT-Tip100	hAT-4b_Ther	42	0.0131443056989954	238399	228	64.337	7.49503879953977	0.0201348856132445	244953.915	3	0.006	**	0.1842105	0.1361062;0.2407292	0.0008799	***
DNA	hAT-Tip100	MamTip3	213	0.0666604074734767	238399	1155	335.176	16.4371288004689	0.104896566832535	244953.915	1	0.002	**	0.1844156	0.1624427;0.2080083	2.2e-16	***
DNA	hAT-Tip100	MARE4	93	0.0291052483334898	238399	308	84.485	8.18295397370263	0.0264403968328482	244953.915	871	0.262	ns	0.3019481	0.2511773;0.3565762	0.278	ns
DNA	hAT-Tip100	MER97b	12	0.00375551591399869	238399	173	51.263	6.34697684847795	0.0160432510249429	244953.915	1	0.002	**	0.06936416	0.03635275;0.11802999	2.914e-13	***
DNA	hAT-Tip100	Zaphod5b	13	0.00406847557349858	238399	74	21.525	4.41189753279015	0.00673645667073514	244953.915	32	0.064	ns	0.1756757	0.09699277;0.28165670	0.02927	*
DNA	hAT-Tip100	MamRep4096	225	0.0704159233874753	238399	1259	373.936	16.7209896685422	0.117026883234751	244953.915	1	0.002	**	0.1787133	0.1579234;0.2010150	2.2e-16	***
DNA	hAT-Tip100	MER91C	423	0.132381935968454	238399	1637	454.635	18.7229892198154	0.142282414796733	244953.915	48	0.096	ns	0.2583995	0.2373368;0.2803320	0.08216	ns
DNA	hAT-Tip100	Zaphod2	135	0.0422495540324852	238399	844	244.346	13.956685604866	0.0764704409601602	244953.915	1	0.002	**	0.1599526	0.1358519;0.1864545	2.2e-16	***
DNA	hAT-Tip100	MER97c	22	0.00688511250899759	238399	215	64.627	7.64855354765666	0.0202256439144994	244953.915	1	0.002	**	0.1023256	0.06524559;0.15081852	4.857e-12	***
DNA	hAT-Tip100	MER45R	99	0.0309830062904892	238399	616	180.64	12.6322592585006	0.0565330328920602	244953.915	1	0.002	**	0.1607143	0.1325830;0.1921425	3.174e-14	***
DNA	TcMar-Pogo	tot	3	0.000938878978499671	238399	37	10.178	2.79000001793908	0.00318530341438989	244953.915	3	0.006	**	0.08108108	0.01704353;0.21909621	0.00542	**
DNA	TcMar-Pogo	MER132	3	0.000938878978499671	238399	37	10.178	2.79000001793908	0.00318530341438989	244953.915	3	0.006	**	0.08108108	0.01704353;0.21909621	0.00542	**
DNA	TcMar-Tigger	Tigger18a	279	0.0873157450004694	238399	1259	378.539	18.0953010176377	0.118467436547429	244953.915	1	0.002	**	0.2216044	0.1989371;0.2455794	3.936e-10	***
DNA	TcMar-Tigger	Tigger17c	67	0.0209682971864927	238399	342	99.186	9.27865817332967	0.0310412167871561	244953.915	1	0.002	**	0.1959064	0.1551729;0.2419965	8.001e-05	***
DNA	TcMar-Tigger	X12_DNA	490	0.153350233154946	238399	1374	385.332	17.2425369676588	0.120593371514412	244953.915	1001	0.002	**	0.356623	0.3312610;0.3825998	8.233e-10	***
DNA	TcMar-Tigger	MER6	160	0.0500735455199825	238399	812	240.71	15.5925953269181	0.0753325196382186	244953.915	1	0.002	**	0.1970443	0.1702097;0.2260984	1.475e-10	***
DNA	TcMar-Tigger	Tigger17b	10	0.0031295965949989	238399	90	27.866	5.09155850088828	0.00872093387162395	244953.915	1	0.002	**	0.1111111	0.0545856;0.1948586	1.707e-05	***
DNA	TcMar-Tigger	Tigger12	292	0.091384220573968	238399	876	249.754	14.0525071413238	0.0781629267987356	244953.915	999	0.006	**	0.3333333	0.3021507;0.3656419	0.00188	**
DNA	TcMar-Tigger	MER44B	492	0.153976152473946	238399	2126	625.988	24.1335924861237	0.195908991331017	244953.915	1	0.002	**	0.2314205	0.2136382;0.2499463	7.686e-11	***
DNA	TcMar-Tigger	MER47B	154	0.0481957875629831	238399	618	179.894	12.5310730502935	0.0562995649860733	244953.915	20	0.04	*	0.2491909	0.2155463;0.2852522	0.02131	*
DNA	TcMar-Tigger	X6b_DNA	289	0.0904453415954683	238399	959	266.237	14.2614943544224	0.0833214408662723	244953.915	949	0.106	ns	0.3013556	0.2724408;0.3314958	0.1047	ns
DNA	TcMar-Tigger	Tigger3a	1540	0.481957875629831	238399	5323	1566.49	35.2060131705276	0.490248177009983	244953.915	235	0.47	ns	0.2893105	0.2771536;0.3016989	0.4342	ns
DNA	TcMar-Tigger	Tigger4b	878	0.274778581040904	238399	2520	728.691	25.4808318504674	0.228050887240635	244953.915	1001	0.002	**	0.3484127	0.3297965;0.3673818	1.148e-10	***
DNA	TcMar-Tigger	Tigger22N1	336	0.105154445591963	238399	1102	310.949	15.7873252528298	0.0973144931618314	244953.915	954	0.096	ns	0.3049002	0.2778169;0.3330294	0.09432	ns
DNA	TcMar-Tigger	UCON11	8	0.00250367727599912	238399	45	13.191	3.29231808280402	0.00412825086846305	244953.915	77	0.154	ns	0.1777778	0.08001796;0.32053424	0.1018	ns
DNA	TcMar-Tigger	MER47A	679	0.212499608800426	238399	2589	761.803	25.7657925759536	0.238413607485995	244953.915	2	0.004	**	0.2622634	0.2454034;0.2796627	0.000342	***
DNA	TcMar-Tigger	Tigger21a	60	0.0187775795699934	238399	169	51.674	6.80794183818221	0.0161718774449973	244953.915	897	0.21	ns	0.3550296	0.2830574;0.4321859	0.1813	ns
DNA	TcMar-Tigger	Tigger17	15	0.00469439489249836	238399	54	17.158	3.8376768706815	0.00536976183769912	244953.915	348	0.696	ns	0.2777778	0.1645547;0.4164350	0.6612	ns
DNA	TcMar-Tigger	X9b_DNA	183	0.05727161768848	238399	601	163.871	11.3952714408746	0.0512850123619066	244953.915	951	0.102	ns	0.3044925	0.2679068;0.3430124	0.08182	ns
DNA	TcMar-Tigger	Tigger3c	552	0.17275373204394	238399	2327	675.087	23.2225907193776	0.211274997652803	244953.915	1	0.002	**	0.2372153	0.2200567;0.2550379	1.084e-08	***
DNA	TcMar-Tigger	Tigger19b	1241	0.388382937439364	238399	3538	970.632	27.169187340455	0.303768660219698	244953.915	1001	0.002	**	0.3507631	0.3350260;0.3667473	2.2e-16	***
DNA	TcMar-Tigger	MER44C	284	0.0888805432979689	238399	1091	343.698	18.0421815841742	0.107563609050793	244953.915	1	0.002	**	0.2603116	0.2344906;0.2874321	9.025e-05	***
DNA	TcMar-Tigger	Tigger3b	1079	0.337683472600382	238399	6279	1952.373	42.9045763721503	0.61101398929678	244953.915	1	0.002	**	0.1718427	0.1625861;0.1814050	2.2e-16	***
DNA	TcMar-Tigger	UCON39	31	0.00970174944449661	238399	107	28.56	4.75552468346186	0.00893812787531687	244953.915	740	0.524	ns	0.2897196	0.2060753;0.3853663	0.5858	ns
DNA	TcMar-Tigger	Tigger12A	232	0.0726066410039746	238399	744	208.205	13.3302915073779	0.0651597659061747	244953.915	964	0.076	ns	0.311828	0.2786713;0.3464845	0.0549	ns
DNA	TcMar-Tigger	Tigger17a	592	0.185272118423935	238399	2389	731.65	26.0675087995576	0.228976934873095	244953.915	1	0.002	**	0.2478024	0.2305983;0.2656270	2.768e-10	***
DNA	TcMar-Tigger	Tigger1a_Mars	5	0.00156479829749945	238399	44	9.617	2.73784711165667	0.00300973304541045	244953.915	61	0.122	ns	0.1136364	0.03794371;0.24557678	0.1018	ns
DNA	TcMar-Tigger	MER44A	660	0.206553375269928	238399	2334	682.438	23.4356434813594	0.213575564109786	244953.915	175	0.35	ns	0.2827763	0.2645737;0.3015257	0.3168	ns
DNA	TcMar-Tigger	Tigger1a_Art	43	0.0134572653584953	238399	302	84.882	8.47478010911775	0.0265646418176697	244953.915	1	0.002	**	0.1423841	0.1049985;0.1869616	1.325e-08	***
DNA	TcMar-Tigger	Tigger4a	1671	0.522955591024317	238399	3497	1006.763	27.0227878292019	0.315076205677088	244953.915	1001	0.002	**	0.4778381	0.4611640;0.4945494	2.2e-16	***
DNA	TcMar-Tigger	Tigger6a	120	0.0375551591399869	238399	674	210.63	15.0761530368457	0.0659186930804619	244953.915	1	0.002	**	0.1780415	0.1498805;0.2090544	3.306e-15	***
DNA	TcMar-Tigger	Tigger10	479	0.149907676900448	238399	1450	414.572	19.2055635082564	0.129744311958189	244953.915	1001	0.002	**	0.3303448	0.3061553;0.3552236	0.0002214	***
DNA	TcMar-Tigger	MER2	2572	0.804932244233718	238399	9067	2592.289	45.1719601631918	0.811281882765312	244953.915	347	0.694	ns	0.283666	0.2744031;0.2930682	0.6421	ns
DNA	TcMar-Tigger	Tigger7	618	0.193409069570932	238399	2944	848.096	25.6725507860801	0.265419835383219	244953.915	1	0.002	**	0.2099185	0.1953317;0.2250841	2.2e-16	***
DNA	TcMar-Tigger	Tigger8	289	0.0904453415954683	238399	938	274.054	15.4864752256579	0.085767846524583	244953.915	846	0.312	ns	0.3081023	0.2786636;0.3387515	0.2817	ns
DNA	TcMar-Tigger	MER47C	222	0.0694770444089757	238399	762	200.892	12.735483050459	0.062871091916252	244953.915	948	0.108	ns	0.2913386	0.2592806;0.3250208	0.08427	ns
DNA	TcMar-Tigger	Tigger11a	121	0.0378681187994867	238399	421	126.193	10.0529006665644	0.0394933183112697	244953.915	315	0.63	ns	0.2874109	0.2446203;0.3332190	0.5953	ns
DNA	TcMar-Tigger	Tigger2	587	0.183707320126436	238399	2729	892.959	30.7046591756869	0.279460144587363	244953.915	1	0.002	**	0.2150971	0.1998099;0.2309978	2.2e-16	***
DNA	TcMar-Tigger	X1_DNA	154	0.0481957875629831	238399	676	202.044	13.0119704647442	0.0632316214439959	244953.915	1	0.002	**	0.2278107	0.1966993;0.2613190	4.42e-05	***
DNA	TcMar-Tigger	Tigger4	281	0.0879416643194692	238399	1445	451.253	21.7795164854121	0.141223985228304	244953.915	1	0.002	**	0.1944637	0.1743481;0.2158292	2.2e-16	***
DNA	TcMar-Tigger	Tigger3	224	0.0701029637279755	238399	1147	347.656	17.3678238505953	0.108802303383094	244953.915	1	0.002	**	0.1952921	0.1727190;0.2194392	2.2e-16	***
DNA	TcMar-Tigger	X6a_DNA	291	0.0910712609144681	238399	979	279.889	15.2645893061912	0.0875939661377649	244953.915	789	0.426	ns	0.2972421	0.2687475;0.3269618	0.4366	ns
DNA	TcMar-Tigger	Tigger16a	617	0.193096109911432	238399	1789	501.278	19.530646742035	0.156879792194786	244953.915	1001	0.002	**	0.3448854	0.3228492;0.3674315	2.521e-09	***
DNA	TcMar-Tigger	Tigger19a	1316	0.411854911901856	238399	3579	1012.228	27.4007082903858	0.316786530216255	244953.915	1001	0.002	**	0.3677005	0.3518772;0.3837402	2.2e-16	***
DNA	TcMar-Tigger	X11_DNA	94	0.0294182079929897	238399	268	75.147	7.84480286125355	0.0235179795324383	244953.915	995	0.014	*	0.3507463	0.2936831;0.4111520	0.01181	*
DNA	TcMar-Tigger	X10b_DNA	102	0.0319218852689888	238399	298	79.031	7.43756387242196	0.0247335148499358	244953.915	1001	0.002	**	0.3422819	0.2885412;0.3991950	0.003123	**
DNA	TcMar-Tigger	Tigger5	122	0.0381810784589866	238399	537	153.81	11.3517735514219	0.0481363252276782	244953.915	2	0.004	**	0.2271881	0.1924007;0.2650090	0.002222	**
DNA	TcMar-Tigger	MamRep434	596	0.186523957061935	238399	2112	591.327	22.1420491676209	0.185061496573092	244953.915	614	0.776	ns	0.282197	0.2630787;0.3019215	0.8274	ns
DNA	TcMar-Tigger	Tigger2b_Pri	474	0.148342878602948	238399	2104	620.868	22.9641879876021	0.194306637874378	244953.915	1	0.002	**	0.2252852	0.2075890;0.2437499	6.67e-13	***
DNA	TcMar-Tigger	MER6A	255	0.0798047131724721	238399	1009	306.735	16.6309158606002	0.0959956811566989	244953.915	2	0.004	**	0.2527255	0.2261691;0.2807328	0.0003668	***
DNA	TcMar-Tigger	Tigger20a	324	0.101398929677965	238399	1356	381.956	18.6601786236431	0.11953681970394	244953.915	1	0.002	**	0.2389381	0.2164577;0.2625555	0.0004092	***
DNA	TcMar-Tigger	Tigger3d	149	0.0466309892654837	238399	636	172.007	11.509883945046	0.0538312521515977	244953.915	27	0.054	ns	0.2342767	0.2018708;0.2691711	0.04005	*
DNA	TcMar-Tigger	Tigger6b	42	0.0131443056989954	238399	174	50.205	6.63407762887848	0.015712139705192	244953.915	119	0.238	ns	0.2413793	0.1798403;0.3119473	0.1812	ns
DNA	TcMar-Tigger	UCON33	35	0.0109535880824962	238399	133	37.921	5.26597469510531	0.0118677432478953	244953.915	329	0.658	ns	0.2631579	0.1906421;0.3465269	0.6316	ns
DNA	TcMar-Tigger	MERX	90	0.0281663693549901	238399	436	121.146	9.77620878757498	0.0379138109097737	244953.915	1	0.002	**	0.206422	0.1693866;0.2474950	0.0007372	***
DNA	TcMar-Tigger	MER6C	39	0.0122054267204957	238399	160	44.169	6.26367884494989	0.0138231152004507	244953.915	240	0.48	ns	0.24375	0.1794320;0.3178102	0.3782	ns
DNA	TcMar-Tigger	Tigger9b	173	0.0541420210934811	238399	754	223.948	14.4208618763671	0.0700866898256815	244953.915	1	0.002	**	0.229443	0.1998739;0.2611452	3.906e-05	***
DNA	TcMar-Tigger	Tigger6	45	0.0140831846774951	238399	230	64.062	7.23799312962817	0.020048821706882	244953.915	5	0.01	**	0.1956522	0.1464360;0.2528966	0.005049	**
DNA	TcMar-Tigger	Tigger2a	741	0.231903107689419	238399	3318	977.051	28.9418733158555	0.305777548274027	244953.915	1	0.002	**	0.2233273	0.2092543;0.2378895	2.2e-16	***
DNA	TcMar-Tigger	Tigger17d	86	0.0269145307169906	238399	331	95.432	8.84067494784949	0.0298663662253935	244953.915	152	0.304	ns	0.2598187	0.2134010;0.3105925	0.2748	ns
DNA	TcMar-Tigger	Tigger16b	559	0.174944449660439	238399	1329	365.728	16.8672617967624	0.114458110349576	244953.915	1001	0.002	**	0.420617	0.3939007;0.4476852	2.2e-16	***
DNA	TcMar-Tigger	MER46C	880	0.275404500359904	238399	2812	809.025	26.502882442817	0.253192188526899	244953.915	997	0.01	**	0.3129445	0.2958303;0.3304489	0.003312	**
DNA	TcMar-Tigger	Tigger5b	556	0.174005570681939	238399	2766	750.069	23.7041795286639	0.234741338841423	244953.915	1	0.002	**	0.2010123	0.1862190;0.2164409	2.2e-16	***
DNA	TcMar-Tigger	tot	26204	8.20079491753513	238399	125710	30460.814	150.09192846716	9.5330059775295	244953.915	1	0.002	**	0.208448	0.2062053;0.2107041	2.2e-16	***
DNA	TcMar-Tigger	Tigger9a	226	0.0707288830469752	238399	1026	284.723	15.1013350840686	0.0891068131317873	244953.915	1	0.002	**	0.2202729	0.1952588;0.2469028	3.256e-05	***
DNA	TcMar-Tigger	MamRep137	753	0.235658623603418	238399	2459	719.68	24.4542759371774	0.225230807748881	244953.915	916	0.172	ns	0.306222	0.2880405;0.3248662	0.1435	ns
DNA	TcMar-Tigger	Tigger15a	1711	0.535473977404313	238399	4828	1375.17	33.287071501247	0.430372734954464	244953.915	1001	0.002	**	0.3543911	0.3408865;0.3680719	2.2e-16	***
DNA	TcMar-Tigger	MER8	633	0.198103464463431	238399	1941	549.037	20.8426977392335	0.171826432572841	244953.915	1001	0.002	**	0.3261206	0.3052834;0.3474843	3.165e-05	***
DNA	TcMar-Tigger	Tigger13a	719	0.225017995180421	238399	3113	908.962	27.4045537377562	0.284468438018339	244953.915	1	0.002	**	0.2309669	0.2162596;0.2461814	2.155e-14	***
DNA	TcMar-Tigger	X26_DNA	303	0.0948267768284668	238399	957	270.848	14.4294526959655	0.0847644978562263	244953.915	989	0.026	*	0.3166144	0.2872237;0.3471385	0.02372	*
DNA	TcMar-Tigger	Tigger23a	162	0.0506994648389823	238399	583	162.221	11.2331804642916	0.0507686289237317	244953.915	516	0.972	ns	0.2778731	0.2418575;0.3161566	1	ns
DNA	TcMar-Tigger	MER2B	512	0.160235345663944	238399	1710	477.819	18.4990392575791	0.149538071542578	244953.915	969	0.066	ns	0.2994152	0.2777744;0.3217464	0.0669	ns
DNA	TcMar-Tigger	MER127	39	0.0122054267204957	238399	211	58.578	7.21942075488304	0.0183325509341846	244953.915	5	0.01	**	0.1848341	0.1348603;0.2438954	0.002062	**
DNA	TcMar-Tigger	Tigger12c	308	0.0963915751259663	238399	859	241.616	13.9183427269292	0.0756160610897255	244953.915	1001	0.002	**	0.3585565	0.3264357;0.3916514	9.222e-07	***
DNA	TcMar-Tigger	MARE10	20	0.00625919318999781	238399	79	21.262	3.95157828860456	0.00665414828028667	244953.915	434	0.868	ns	0.2531646	0.1620059;0.3635617	0.8011	ns
DNA	TcMar-Tigger	UCON55	144	0.0450661909679842	238399	404	107.683	9.49477022690182	0.0337004350139267	244953.915	1001	0.002	**	0.3564356	0.3096972;0.4052947	7.721e-05	***
DNA	TcMar-Tigger	Tigger14a	397	0.124244984821457	238399	1293	359.782	16.6951850904746	0.11259725221419	244953.915	989	0.026	*	0.3070379	0.2819716;0.3329846	0.02167	*
DNA	TcMar-Tigger	MER6B	209	0.0654085688354771	238399	676	189.838	12.4291689279791	0.0594116358401402	244953.915	941	0.122	ns	0.3091716	0.2744912;0.3455280	0.1039	ns
DNA	TcMar-Tigger	MER44D	127	0.0397458767564861	238399	638	190.258	12.9010803374707	0.0595430788971302	244953.915	1	0.002	**	0.1990596	0.1687440;0.2321894	1.603e-08	***
DNA	TcMar-Tigger	Tigger1	1759	0.550496041060307	238399	12059	4009.592	68.2086354793434	1.25484054705348	244953.915	1	0.002	**	0.1458662	0.1396108;0.1522929	2.2e-16	***
DNA	hAT?	MER121B	19	0.00594623353049792	238399	68	19.549	3.89033851145809	0.00611804838356336	244953.915	510	0.984	ns	0.2794118	0.1773431;0.4014587	1	ns
DNA	hAT?	UCON69	7	0.00219071761649923	238399	28	7.813	2.48560037198444	0.00244515381967264	244953.915	465	0.93	ns	0.25	0.1069080;0.4487155	0.8355	ns
DNA	hAT?	tot	408	0.127687541075955	238399	2048	586.913	21.04105884116	0.183680092636059	244953.915	1	0.002	**	0.1992188	0.1821164;0.2171865	2.2e-16	***
DNA	hAT?	MER99	35	0.0109535880824962	238399	295	89.707	9.33629034024314	0.0280746721747567	244953.915	1	0.002	**	0.1186441	0.08404745;0.16112730	7.842e-14	***
DNA	hAT?	MER121	138	0.0431884330109849	238399	927	267.687	14.4234207477306	0.0837752323725472	244953.915	1	0.002	**	0.1488673	0.1265580;0.1734333	2.2e-16	***
DNA	hAT?	UCON105	183	0.05727161768848	238399	638	178.204	11.7109149740543	0.0557706631615185	244953.915	690	0.624	ns	0.2868339	0.2520101;0.3236437	0.6594	ns
DNA	hAT?	UCON89	14	0.00438143523299847	238399	48	13.134	3.27181123366685	0.00411041216787156	244953.915	680	0.644	ns	0.2916667	0.1695308;0.4406348	0.7482	ns
DNA	hAT?	UCON80	12	0.00375551591399869	238399	44	12.547	3.03858915025114	0.00392670484774513	244953.915	493	0.986	ns	0.2727273	0.1495768;0.4278964	1	ns
DNA	TcMar-Tc2	Kanga1a	166	0.0519513034769818	238399	843	253.601	15.0354202755648	0.0793668826088317	244953.915	1	0.002	**	0.1969158	0.1705756;0.2253937	8.638e-12	***
DNA	TcMar-Tc2	Kanga11a	203	0.0635308108784778	238399	883	255.436	13.8384756171844	0.079941163584014	244953.915	1	0.002	**	0.2298981	0.2025179;0.2590934	8.156e-05	***
DNA	TcMar-Tc2	MER104	743	0.232529027008419	238399	2206	626.14	21.2169403675119	0.195956561199261	244953.915	1001	0.002	**	0.3368087	0.3170874;0.3569644	6.164e-08	***
DNA	TcMar-Tc2	Kanga1c	236	0.0738584796419741	238399	826	236.397	13.5476540378742	0.0739827246267956	244953.915	500	1	ns	0.2857143	0.2551119;0.3178544	1	ns
DNA	TcMar-Tc2	tot	1931	0.604325102494289	238399	8147	2340.074	43.9157274232719	0.732348762244547	244953.915	1	0.002	**	0.2370198	0.2278196;0.2464084	2.2e-16	***
DNA	TcMar-Tc2	Kanga2_a	354	0.110787719462961	238399	1534	457.269	19.2236882306489	0.143106750539855	244953.915	1	0.002	**	0.2307692	0.2098907;0.2526834	4.275e-09	***
DNA	TcMar-Tc2	Kanga1d	143	0.0447532313084843	238399	664	194.784	12.699709706392	0.0609595343160267	244953.915	1	0.002	**	0.2153614	0.1846643;0.2486126	7.198e-06	***
DNA	TcMar-Tc2	Kanga1	162	0.0506994648389823	238399	812	234.278	13.9571314215177	0.0733195631083153	244953.915	1	0.002	**	0.1995074	0.1725359;0.2286800	8.712e-09	***
DNA	TcMar-Tc2	Kanga1b	79	0.0247238131004913	238399	379	114.966	9.64768997853486	0.0359797202140644	244953.915	1	0.002	**	0.2084433	0.1686453;0.2528635	4.223e-05	***
DNA	TcMar?	tot	10	0.0031295965949989	238399	168	45.414	6.17176592999886	0.014212749976528	244953.915	1	0.002	**	0.05952381	0.02890997;0.10674044	3.288e-12	***
DNA	TcMar?	X22_DNA	1	0.00031295965949989	238399	24	6.76676676676677	2.28584926677098	0.0021177250232425	244953.915	6	0.012	*	0.04166667	0.001054352;0.211201683	0.005589	**
DNA	TcMar?	Eulor8	9	0.00281663693549901	238399	144	38.659	5.70554749978232	0.0120987074766063	244953.915	1	0.002	**	0.0625	0.02897453;0.11532776	3.573e-10	***
RNA	tot	tot	208	0.0650956091759772	238399	730	204.809	12.6016395885742	0.0640969549025131	244953.915	610	0.784	ns	0.2849315	0.2524274;0.3191844	0.8048	ns
RNA	RNA	tot	208	0.0650956091759772	238399	730	204.809	12.6016395885742	0.0640969549025131	244953.915	610	0.784	ns	0.2849315	0.2524274;0.3191844	0.8048	ns
RNA	RNA	7SK	208	0.0650956091759772	238399	730	204.809	12.6016395885742	0.0640969549025131	244953.915	610	0.784	ns	0.2849315	0.2524274;0.3191844	0.8048	ns
srpRNA	tot	tot	524	0.163990861577943	238399	1383	413.989	18.5892560216766	0.1295618564767	244953.915	1001	0.002	**	0.3788865	0.3532384;0.4050504	2.505e-10	***
srpRNA	srpRNA	tot	524	0.163990861577943	238399	1383	413.989	18.5892560216766	0.1295618564767	244953.915	1001	0.002	**	0.3788865	0.3532384;0.4050504	2.505e-10	***
srpRNA	srpRNA	7SLRNA	524	0.163990861577943	238399	1383	413.989	18.5892560216766	0.1295618564767	244953.915	1001	0.002	**	0.3788865	0.3532384;0.4050504	2.505e-10	***
LTR	ERVL	LTR108b_Mam	5	0.00156479829749945	238399	53	14.446	3.56170882720216	0.00452101524113542	244953.915	3	0.006	**	0.09433962	0.03134681;0.20658533	0.002878	**
LTR	ERVL	LTR16D2	41	0.0128313460394955	238399	282	82.122	8.26688922494171	0.02570087315745	244953.915	1	0.002	**	0.1453901	0.1063975;0.1920270	1.233e-08	***
LTR	ERVL	MER21B	764	0.239101179857916	238399	2786	866.396	27.4285893095418	0.271146997152067	244953.915	1	0.002	**	0.2742283	0.2577271;0.2912050	2.465e-05	***
LTR	ERVL	LTR16B2	213	0.0666604074734767	238399	1617	443.421	19.265589062417	0.138772885175101	244953.915	1	0.002	**	0.1317254	0.1156123;0.1491882	2.2e-16	***
LTR	ERVL	MLT2A1	306	0.0957656558069665	238399	3738	1032.897	29.7424444860204	0.323255093418458	244953.915	1	0.002	**	0.08186196	0.07326904;0.09111511	2.2e-16	***
LTR	ERVL	LTR86A2	72	0.0225330954839921	238399	308	87.848	8.22536032964833	0.0274928801677464	244953.915	33	0.066	ns	0.2337662	0.1876399;0.2850949	0.05021	ns
LTR	ERVL	LTR86C	53	0.0165868619534942	238399	285	80.454	8.10775058938172	0.0251788564454042	244953.915	2	0.004	**	0.1859649	0.1425144;0.2360805	0.0002158	***
LTR	ERVL	LTR80A	32	0.0100147091039965	238399	393	114.136	9.87101519302553	0.0357199636966795	244953.915	1	0.002	**	0.08142494	0.05635974;0.11300439	2.2e-16	***
LTR	ERVL	LTR108d_Mam	5	0.00156479829749945	238399	66	19.586	4.28193168312374	0.00612962789096485	244953.915	1	0.002	**	0.07575758	0.02505561;0.16800659	1.909e-05	***
LTR	ERVL	MER54B	53	0.0165868619534942	238399	438	137.305	11.2456409083449	0.0429709260476325	244953.915	1	0.002	**	0.1210046	0.09196856;0.15527461	2.2e-16	***
LTR	ERVL	LTR41C	164	0.051325384157982	238399	759	225.285	14.3204346948635	0.0705051168904328	244953.915	1	0.002	**	0.2160738	0.1872851;0.2470874	6.353e-07	***
LTR	ERVL	LTR16D	145	0.0453791506274841	238399	1115	316.338	16.0869059966342	0.0990010327668764	244953.915	1	0.002	**	0.1300448	0.1108501;0.1512148	2.2e-16	***
LTR	ERVL	LTR86B1	67	0.0209682971864927	238399	295	82.793	8.80566242202657	0.0259108690889744	244953.915	51	0.102	ns	0.2271186	0.1805683;0.2792425	0.04434	*
LTR	ERVL	MER54A	119	0.037242199480487	238399	682	208.762	14.5074402229277	0.0653340844365161	244953.915	1	0.002	**	0.1744868	0.1467284;0.2050950	4.884e-15	***
LTR	ERVL	LTR16E1	310	0.097017494444966	238399	2475	720.642	24.3289896160062	0.22553187494132	244953.915	1	0.002	**	0.1252525	0.1124591;0.1389397	2.2e-16	***
LTR	ERVL	LTR86A1	127	0.0397458767564861	238399	531	155.079	11.4511085440182	0.0485334710355835	244953.915	13	0.026	*	0.2391714	0.2034842;0.2777903	0.007464	**
LTR	ERVL	LTR40c	176	0.0550809000719807	238399	603	176.929	12.9860924683908	0.0553716395956561	244953.915	506	0.992	ns	0.291874	0.2558535;0.3299473	0.9643	ns
LTR	ERVL	LTR82A	140	0.0438143523299847	238399	1041	302.893	16.640025283678	0.0947932901449003	244953.915	1	0.002	**	0.1344861	0.1143368;0.1567266	2.2e-16	***
LTR	ERVL	LTR86B2	48	0.0150220636559947	238399	273	78.013	7.89056982049409	0.024414921916565	244953.915	1	0.002	**	0.1758242	0.1325764;0.2262678	3.033e-05	***
LTR	ERVL	LTR105_Mam	102	0.0319218852689888	238399	667	185.156	12.7063415314997	0.0579463587143617	244953.915	1	0.002	**	0.1529235	0.1264448;0.1825155	3.32e-14	***
LTR	ERVL	LTR33A	334	0.104528526272963	238399	2044	592.895	22.4567647109124	0.185552217319188	244953.915	1	0.002	**	0.1634051	0.1476232;0.1801586	2.2e-16	***
LTR	ERVL	LTR69	13	0.00406847557349858	238399	141	41.212	6.00375724868194	0.0128976934873095	244953.915	1	0.002	**	0.09219858	0.0500094;0.1525016	1.349e-08	***
LTR	ERVL	MLT2D	475	0.148655838262448	238399	4453	1244.703	31.932874901886	0.389541827058492	244953.915	1	0.002	**	0.1066697	0.09775083;0.11610797	2.2e-16	***
LTR	ERVL	LTR108c_Mam	3	0.000938878978499671	238399	43	12.199	3.30943369042973	0.00381779488623916	244953.915	2	0.004	**	0.06976744	0.0146255;0.1906072	0.001008	**
LTR	ERVL	MER74B	213	0.0666604074734767	238399	931	285.838	15.8705270747266	0.0894557631521297	244953.915	1	0.002	**	0.2287863	0.2021598;0.2571403	1.346e-07	***
LTR	ERVL	MLT2B3	355	0.111100679122461	238399	3276	962.468	30.799278750834	0.301213657559541	244953.915	1	0.002	**	0.1083639	0.09792016;0.11951232	2.2e-16	***
LTR	ERVL	LTR40A1	46	0.014396144336995	238399	563	158.716	11.6075871773629	0.0496717053171846	244953.915	1	0.002	**	0.08170515	0.06043743;0.10748046	2.2e-16	***
LTR	ERVL	MLT2C2	144	0.0450661909679842	238399	1336	370.091	17.1231399258699	0.115823553343974	244953.915	1	0.002	**	0.1077844	0.09165827;0.12565818	2.2e-16	***
LTR	ERVL	MER70C	39	0.0122054267204957	238399	275	80.895	7.99386495237923	0.0253168716552436	244953.915	1	0.002	**	0.1418182	0.1028293;0.1887332	3.951e-09	***
LTR	ERVL	MER74A	285	0.0891935029574688	238399	1568	483.26	20.0218199290992	0.151240885049917	244953.915	1	0.002	**	0.1817602	0.1629629;0.2017571	2.2e-16	***
LTR	ERVL	MER77B	268	0.0838731887459706	238399	1256	394.373	18.6187144434713	0.12342283979595	244953.915	1	0.002	**	0.2133758	0.1910123;0.2370892	2.05e-15	***
LTR	ERVL	LTR42	71	0.0222201358244922	238399	309	91.934	8.94257309803021	0.0287716333364629	244953.915	13	0.026	*	0.2297735	0.1840396;0.2807717	0.008881	**
LTR	ERVL	MER68	591	0.184959158764435	238399	1492	456.782	19.6011397801424	0.142954339185679	244953.915	1001	0.002	**	0.3961126	0.3711856;0.4214494	1.908e-13	***
LTR	ERVL	LTR84a	100	0.031295965949989	238399	671	189.984	12.6359570833163	0.0594573279504272	244953.915	1	0.002	**	0.1490313	0.1229326;0.1782603	2.99e-16	***
LTR	ERVL	MLT2C1	304	0.0951397364879667	238399	2635	733.708	23.8519947520884	0.229621005852346	244953.915	1	0.002	**	0.11537	0.1034147;0.1281871	2.2e-16	***
LTR	ERVL	LTR40b	189	0.0591493756454793	238399	1140	320.821	17.1353605033445	0.100404030920414	244953.915	1	0.002	**	0.1657895	0.144647;0.188672	2.2e-16	***
LTR	ERVL	LTR47B	10	0.0031295965949989	238399	46	11.758	3.2158634575768	0.00367977967639971	244953.915	353	0.706	ns	0.2173913	0.1094817;0.3636244	0.6162	ns
LTR	ERVL	LTR79	711	0.222514317904422	238399	4053	1129.871	29.9962353160048	0.353604043438801	244953.915	1	0.002	**	0.1754256	0.1638303;0.1874907	2.2e-16	***
LTR	ERVL	LTR47B4	16	0.00500735455199825	238399	105	31.052	5.10424816690464	0.0097180233467906	244953.915	1	0.002	**	0.152381	0.08968134;0.23563138	0.0008481	***
LTR	ERVL	MER68B	166	0.0519513034769818	238399	450	130.939	10.5981885527953	0.0409786248552562	244953.915	999	0.006	**	0.3688889	0.3241876;0.4153261	0.0004035	***
LTR	ERVL	LTR16C	903	0.282602572528401	238399	6620	1930.066	40.1396167499496	0.604032798172316	244953.915	1	0.002	**	0.1364048	0.1282230;0.1449084	2.2e-16	***
LTR	ERVL	MER76	114	0.0356774011829875	238399	715	201.171	13.6074583196834	0.0629584076612525	244953.915	1	0.002	**	0.1594406	0.1333575;0.1883689	2.398e-14	***
LTR	ERVL	LTR57	46	0.014396144336995	238399	268	73.067	7.85316389636579	0.0228670234406785	244953.915	1	0.002	**	0.1716418	0.1284886;0.2222256	0.0001493	***
LTR	ERVL	MLT2A2	360	0.112665477419961	238399	3866	1121.616	31.7825214964558	0.351020561449629	244953.915	1	0.002	**	0.0931195	0.08413992;0.10271940	2.2e-16	***
LTR	ERVL	LTR47A2	43	0.0134572653584953	238399	275	74.409	8.09105581393331	0.0232870153037274	244953.915	1	0.002	**	0.1563636	0.1155308;0.2047852	9.016e-06	***
LTR	ERVL	LTR33B	171	0.0535161017744813	238399	1608	448.471	19.5280440265661	0.140353331455575	244953.915	1	0.002	**	0.1063433	0.09169377;0.12244695	2.2e-16	***
LTR	ERVL	LTR41B	203	0.0635308108784778	238399	848	248.286	14.9151153084602	0.0777035020185898	244953.915	1	0.002	**	0.2393868	0.2110240;0.2695734	0.0005858	***
LTR	ERVL	MLT2E	45	0.0140831846774951	238399	403	114.263	9.62072707176486	0.035759709573436	244953.915	1	0.002	**	0.1116625	0.08262261;0.14655034	2.2e-16	***
LTR	ERVL	LTR33A_	248	0.0776139955559728	238399	1666	482.233	20.5667134151449	0.150919475479611	244953.915	1	0.002	**	0.1488595	0.1320972;0.1668690	2.2e-16	***
LTR	ERVL	LTR52	102	0.0319218852689888	238399	1073	307.102	16.9493030793267	0.0961105373517353	244953.915	1	0.002	**	0.09506058	0.07817486;0.11420356	2.2e-16	***
LTR	ERVL	LTR102_Mam	53	0.0165868619534942	238399	518	146.149	11.4431527449713	0.0457387412762495	244953.915	1	0.002	**	0.1023166	0.07758508;0.13169223	2.2e-16	***
LTR	ERVL	LTR40a	267	0.0835602290864707	238399	1974	565.476	22.8622419308804	0.17697117641536	244953.915	1	0.002	**	0.1352584	0.1204684;0.1511407	2.2e-16	***
LTR	ERVL	LTR18B	100	0.031295965949989	238399	367	110.84	9.96663101221941	0.0346884486589679	244953.915	150	0.3	ns	0.2724796	0.2275621;0.3211109	0.2326	ns
LTR	ERVL	LTR41	243	0.0760491972584734	238399	1129	341.106	17.6034839349103	0.10675241761337	244953.915	1	0.002	**	0.2152347	0.1915856;0.2403774	6.317e-11	***
LTR	ERVL	LTR75B	23	0.00719807216849748	238399	205	52.039	6.94187789208861	0.0162861077207148	244953.915	1	0.002	**	0.1121951	0.07246572;0.16358076	7.219e-07	***
LTR	ERVL	LTR108a_Mam	9	0.00281663693549901	238399	86	23.976	4.68480216992899	0.00750352079616937	244953.915	1	0.002	**	0.1046512	0.04898234;0.18938554	0.000152	***
LTR	ERVL	LTR47B2	31	0.00970174944449661	238399	174	50.54	6.64790151811792	0.0158169811911245	244953.915	3	0.006	**	0.1781609	0.1243782;0.2432497	0.0007973	***
LTR	ERVL	LTR16D1	23	0.00719807216849748	238399	207	61.338	7.05560327240255	0.0191963195944043	244953.915	1	0.002	**	0.1111111	0.07175214;0.16204630	3.382e-10	***
LTR	ERVL	LTR53	87	0.0272274903764905	238399	494	148.297	11.7298926415113	0.0464109786248553	244953.915	1	0.002	**	0.1761134	0.1435336;0.2126258	3.411e-10	***
LTR	ERVL	LTR16B1	180	0.0563327387099803	238399	1199	351.74	17.1963401371953	0.110080430632491	244953.915	1	0.002	**	0.1501251	0.1303672;0.1716158	2.2e-16	***
LTR	ERVL	LTR66	45	0.0140831846774951	238399	379	106.404	9.3213556777795	0.0333001596094263	244953.915	1	0.002	**	0.1187335	0.08793727;0.15563451	4.611e-14	***
LTR	ERVL	MER77	288	0.0901323819359685	238399	1299	405.565	18.6441781899976	0.126925484305073	244953.915	1	0.002	**	0.221709	0.1993847;0.2452998	4.469e-13	***
LTR	ERVL	LTR16A1	410	0.128313460394955	238399	2692	794.404	25.9839171016986	0.248616405345351	244953.915	1	0.002	**	0.1523031	0.1389277;0.1664393	2.2e-16	***
LTR	ERVL	LTR75	75	0.0234719744624918	238399	291	83.81	8.76691272676754	0.0262291490626858	244953.915	176	0.352	ns	0.257732	0.2084558;0.3120164	0.2714	ns
LTR	ERVL	MLT2B5	36	0.0112665477419961	238399	369	103.415	9.21670888781472	0.0323647231871812	244953.915	1	0.002	**	0.09756098	0.06926921;0.13250375	2.2e-16	***
LTR	ERVL	MER70B	41	0.0128313460394955	238399	477	133.998	10.9505209880585	0.0419359684536663	244953.915	1	0.002	**	0.08595388	0.06238715;0.11479959	2.2e-16	***
LTR	ERVL	LTR50	448	0.140205927455951	238399	2565	753.356	25.6962947438646	0.235770037242199	244953.915	1	0.002	**	0.1746589	0.1601485;0.1899159	2.2e-16	***
LTR	ERVL	LTR82B	141	0.0441273119894846	238399	1154	325.231	16.7001956735703	0.101784183018809	244953.915	1	0.002	**	0.1221837	0.1038367;0.1424803	2.2e-16	***
LTR	ERVL	MLT2B4	447	0.139892967796451	238399	4467	1284.147	32.6605894788368	0.401886207867806	244953.915	1	0.002	**	0.1000672	0.09141863;0.10924246	2.2e-16	***
LTR	ERVL	ERV3-16A3_LTR	166	0.0519513034769818	238399	1093	316.402	16.5301434247148	0.0990210621850843	244953.915	1	0.002	**	0.1518756	0.1311005;0.1745438	2.2e-16	***
LTR	ERVL	LTR33	1559	0.487904109160329	238399	9255	2673.85	47.2697358563376	0.836807185553782	244953.915	1	0.002	**	0.1684495	0.1608757;0.1762325	2.2e-16	***
LTR	ERVL	MER88	18	0.00563327387099803	238399	112	34.278	5.43491069422987	0.0107276312083372	244953.915	3	0.006	**	0.1607143	0.09812095;0.24205413	0.0006392	***
LTR	ERVL	LTR16E2	300	0.0938878978499671	238399	2318	685.19	24.6697080342369	0.21443682909273	244953.915	1	0.002	**	0.1294219	0.1160163;0.1437716	2.2e-16	***
LTR	ERVL	MER73	39	0.0122054267204957	238399	279	82.725	8.6010087985278	0.0258895878321284	244953.915	1	0.002	**	0.1397849	0.1013255;0.1861014	1.067e-09	***
LTR	ERVL	LTR33C	125	0.0391199574374863	238399	919	273.035	14.8520826606695	0.0854489406315526	244953.915	1	0.002	**	0.1360174	0.1145043;0.1598931	2.2e-16	***
LTR	ERVL	MLT2B2	217	0.0679122461114762	238399	2172	638.689	24.1685414826257	0.199883891966326	244953.915	1	0.002	**	0.09990792	0.08761256;0.11329440	2.2e-16	***
LTR	ERVL	MER70A	84	0.0262886113979908	238399	533	161.657	12.4795468703832	0.0505921196757738	244953.915	1	0.002	**	0.1575985	0.1276972;0.1913548	1.219e-14	***
LTR	ERVL	LTR108e_Mam	16	0.00500735455199825	238399	168	47.18	6.47777442966035	0.0147654367352048	244953.915	1	0.002	**	0.0952381	0.05542177;0.15005199	4.862e-09	***
LTR	ERVL	MLT2B1	400	0.125183863799956	238399	4436	1272.195	33.7069300312581	0.398145714017463	244953.915	1	0.002	**	0.09017133	0.08190167;0.09898502	2.2e-16	***
LTR	ERVL	MLT2F	259	0.0810565518104716	238399	1911	558.287	22.2789358359411	0.174721309423215	244953.915	1	0.002	**	0.1355311	0.1204911;0.1516991	2.2e-16	***
LTR	ERVL	LTR62	55	0.017212781272494	238399	313	97.132	9.4081395126289	0.0303983976465434	244953.915	1	0.002	**	0.1757188	0.1352049;0.2224953	8.387e-08	***
LTR	ERVL	MER68C	30	0.00938878978499671	238399	163	46.375	5.89059199691118	0.0145135042093074	244953.915	7	0.014	*	0.1840491	0.1277567;0.2521968	0.004029	**
LTR	ERVL	LTR53B	32	0.0100147091039965	238399	187	57.589	7.35895598799402	0.0180230338309392	244953.915	1	0.002	**	0.171123	0.1200901;0.2328997	2.395e-05	***
LTR	ERVL	MER21C	1303	0.407786436328357	238399	5505	1713.891	39.524008732241	0.536378743779927	244953.915	1	0.002	**	0.2366939	0.2255167;0.2481509	2.2e-16	***
LTR	ERVL	LTR47A	98	0.0306700466309893	238399	679	206.65	13.3744673305659	0.0646731136356524	244953.915	1	0.002	**	0.1443299	0.1187529;0.1730426	2.2e-16	***
LTR	ERVL	LTR84b	183	0.05727161768848	238399	1278	351.956	16.9147915793892	0.110148029918943	244953.915	1	0.002	**	0.1431925	0.1244353;0.1636072	2.2e-16	***
LTR	ERVL	LTR16	396	0.123932025161957	238399	3017	884.256	27.6730240534037	0.276736456670735	244953.915	1	0.002	**	0.1312562	0.1194030;0.1438294	2.2e-16	***
LTR	ERVL	LTR32	216	0.0675992864519763	238399	1216	364.301	18.1141525201021	0.11401151691547	244953.915	1	0.002	**	0.1776316	0.1565382;0.2002962	2.2e-16	***
LTR	ERVL	MER74C	23	0.00719807216849748	238399	234	69.03	7.68493058902669	0.0216036052952774	244953.915	1	0.002	**	0.0982906	0.06333337;0.14382970	4.588e-13	***
LTR	ERVL	tot	18059	5.65173849090852	238399	133596	31690.799	147.996254988059	9.91794166431947	244953.915	1	0.002	**	0.1351762	0.1333470;0.1370213	2.2e-16	***
LTR	ERVL	LTR16B	83	0.0259756517384909	238399	694	200.946	13.3203045954105	0.062887991737865	244953.915	1	0.002	**	0.1195965	0.09639322;0.14608929	2.2e-16	***
LTR	ERVL	LTR16A2	247	0.0773010358964729	238399	1825	534.019	20.9970358506747	0.167126404406472	244953.915	1	0.002	**	0.1353425	0.1199693;0.1518978	2.2e-16	***
LTR	ERVL	LTR101_Mam	160	0.0500735455199825	238399	1151	342.639	17.2332720243332	0.107232184771383	244953.915	1	0.002	**	0.1390096	0.1195312;0.1603528	2.2e-16	***
LTR	ERVL	LTR18C	15	0.00469439489249836	238399	77	21.146	4.16509688147011	0.00661784495978468	244953.915	82	0.164	ns	0.1948052	0.1133317;0.3008671	0.1264	ns
LTR	ERVL	LTR83	117	0.0366162801614872	238399	726	206.128	13.3874134484163	0.0645097486933934	244953.915	1	0.002	**	0.161157	0.1351438;0.1899573	1.212e-14	***
LTR	ERVL	MER21A	455	0.14239664507245	238399	1975	601.786	23.8146455220594	0.188334741651801	244953.915	1	0.002	**	0.2303797	0.2119672;0.2495961	1.974e-13	***
LTR	ERVL	LTR80B	40	0.0125183863799956	238399	507	143.054	11.3450338824436	0.0447701311300973	244953.915	1	0.002	**	0.07889546	0.05695997;0.10588527	2.2e-16	***
LTR	ERVL	LTR67B	545	0.17056301442744	238399	3708	1044.336	29.2772994701401	0.326835038963478	244953.915	1	0.002	**	0.1469795	0.1357294;0.1587891	2.2e-16	***
LTR	ERVL	LTR16A	669	0.209370012205427	238399	4245	1214.773	31.8923594861464	0.38017494444966	244953.915	1	0.002	**	0.1575972	0.1467570;0.1689107	2.2e-16	***
LTR	ERVL	LTR18A	33	0.0103276687634964	238399	198	58.31	7.07488190388744	0.0182486777454386	244953.915	1	0.002	**	0.1666667	0.1175892;0.2260224	4.436e-05	***
LTR	ERVL	LTR47B3	16	0.00500735455199825	238399	120	32.859	5.26277643604741	0.0102835414515069	244953.915	1	0.002	**	0.1333333	0.07817281;0.20747836	0.0003047	***
LTR	ERV1?	tot	219	0.068538165430476	238399	1544	449.635	19.08753805783	0.140717616499233	244953.915	1	0.002	**	0.1418394	0.1248069;0.1602461	2.2e-16	***
LTR	ERV1?	LTR103_Mam	104	0.0325478045879886	238399	748	219.066	13.3544743807454	0.068558820768003	244953.915	1	0.002	**	0.1390374	0.1150369;0.1659241	2.2e-16	***
LTR	ERV1?	EUTREP15	22	0.00688511250899759	238399	196	55.921	6.84336105949339	0.0175010171188934	244953.915	1	0.002	**	0.1122449	0.07169471;0.16499849	7.327e-09	***
LTR	ERV1?	LTR103b_Mam	93	0.0291052483334898	238399	600	175.511	11.7789907727116	0.0549278627984853	244953.915	1	0.002	**	0.155	0.1269653;0.1864797	4.693e-15	***
LTR	ERVL-MaLR	THE1A	477	0.149281757581448	238399	4236	1204.939	32.4321001496992	0.377097299158139	244953.915	1	0.002	**	0.1126062	0.1032383;0.1225120	2.2e-16	***
LTR	ERVL-MaLR	MLT1M	551	0.17244077238444	238399	2320	663.758	23.393004695179	0.207729477670328	244953.915	1	0.002	**	0.2375	0.2203083;0.2553570	1.404e-07	***
LTR	ERVL-MaLR	MLT1C2	2642	0.826839420398711	238399	15985	4575.775	62.4744382162051	1.43203298594811	244953.915	1	0.002	**	0.1652799	0.159552;0.171130	2.2e-16	***
LTR	ERVL-MaLR	MLT1J2	964	0.301693111757894	238399	6900	1972.562	39.2892580968616	0.617332331862423	244953.915	1	0.002	**	0.1397101	0.1316111;0.1481150	2.2e-16	***
LTR	ERVL-MaLR	MLT1O	1017	0.318279973711389	238399	5061	1468.859	33.0233502337461	0.45969361249335	244953.915	1	0.002	**	0.2009484	0.1899848;0.2122581	2.2e-16	***
LTR	ERVL-MaLR	MSTB	1336	0.418114105091854	238399	8566	2469.866	45.2563164450906	0.772968422370356	244953.915	1	0.002	**	0.1559654	0.1483416;0.1638240	2.2e-16	***
LTR	ERVL-MaLR	MSTD	1216	0.380558945951867	238399	7647	2168.858	42.1531104513144	0.678765061183613	244953.915	1	0.002	**	0.1590166	0.150886;0.167408	2.2e-16	***
LTR	ERVL-MaLR	THE1B	2520	0.788658341939724	238399	22429	6239.626	73.8192617641723	1.95275122836666	244953.915	1	0.002	**	0.1123545	0.1082497;0.1165601	2.2e-16	***
LTR	ERVL-MaLR	MLT1E3	250	0.0782399148749726	238399	2044	543.13	21.7411540120983	0.169977779864176	244953.915	1	0.002	**	0.1223092	0.1084100;0.1373015	2.2e-16	***
LTR	ERVL-MaLR	MLT1G1	659	0.206240415610428	238399	3600	1072.967	30.2138840566682	0.335795386974619	244953.915	1	0.002	**	0.1830556	0.1705455;0.1960824	2.2e-16	***
LTR	ERVL-MaLR	MLT1H2	710	0.222201358244922	238399	4721	1350.822	33.7195391920371	0.422752793164961	244953.915	1	0.002	**	0.1503919	0.1403080;0.1609102	2.2e-16	***
LTR	ERVL-MaLR	MLT1F1	618	0.193409069570932	238399	3265	936.841	27.3475704333787	0.293193440365537	244953.915	1	0.002	**	0.1892802	0.1759732;0.2031462	2.2e-16	***
LTR	ERVL-MaLR	MLT1F2	1099	0.34394266579038	238399	6038	1775.532	37.9934531002182	0.55566989015116	244953.915	1	0.002	**	0.1820139	0.1723539;0.1919821	2.2e-16	***
LTR	ERVL-MaLR	MLT1A1	889	0.278221137295403	238399	6780	1928.048	38.9087340527237	0.603401245579445	244953.915	1	0.002	**	0.1311209	0.1231728;0.1393878	2.2e-16	***
LTR	ERVL-MaLR	MLT1E1	137	0.042875473351485	238399	1045	303.231	16.2530551220625	0.0948990705098113	244953.915	1	0.002	**	0.1311005	0.1112201;0.1530840	2.2e-16	***
LTR	ERVL-MaLR	MLT1K	3107	0.97236566206616	238399	17616	5138.496	63.1291634292366	1.60814195850155	244953.915	1	0.002	**	0.1763738	0.1707708;0.1820837	2.2e-16	***
LTR	ERVL-MaLR	MLT1A0	3086	0.965793509216662	238399	20690	5749.552	67.0851228642365	1.79937783619691	244953.915	1	0.002	**	0.1491542	0.1443254;0.1540817	2.2e-16	***
LTR	ERVL-MaLR	MLT1G	454	0.14208368541295	238399	2834	848.361	26.5896161440267	0.265502769692987	244953.915	1	0.002	**	0.1601976	0.1468732;0.1742276	2.2e-16	***
LTR	ERVL-MaLR	MSTB2	301	0.094200857509467	238399	1582	452.853	19.9911740034956	0.141724720683504	244953.915	1	0.002	**	0.1902655	0.1711964;0.2104912	2.2e-16	***
LTR	ERVL-MaLR	MLT1J	2840	0.888805432979689	238399	15262	4345.972	56.418829306361	1.36011391731606	244953.915	1	0.002	**	0.1860831	0.1799363;0.1923497	2.2e-16	***
LTR	ERVL-MaLR	MLT1E2	615	0.192470190592433	238399	4004	1158.651	32.4807666042413	0.362611022439208	244953.915	1	0.002	**	0.1535964	0.1425592;0.1651416	2.2e-16	***
LTR	ERVL-MaLR	MLT1A	1370	0.42875473351485	238399	9077	2586.306	46.9895774016365	0.809409445122524	244953.915	1	0.002	**	0.1509309	0.1436243;0.1584623	2.2e-16	***
LTR	ERVL-MaLR	tot	37999	11.8921541013363	238399	323803	62588.027	189.641805215214	19.58752761869	244953.915	1	0.002	**	0.1173522	0.1162456;0.1184657	2.2e-16	***
LTR	ERVL-MaLR	MSTA1	96	0.0300441273119895	238399	544	159.069	12.0073483923561	0.0497821800769881	244953.915	1	0.002	**	0.1764706	0.1453461;0.2111570	5.282e-10	***
LTR	ERVL-MaLR	MLT1E	106	0.0331737239069884	238399	918	262.83	15.5953940737744	0.0822551873063562	244953.915	1	0.002	**	0.1154684	0.09551017;0.13793087	2.2e-16	***
LTR	ERVL-MaLR	MSTA	2441	0.763934528839233	238399	19752	5446.92	64.7103162179341	1.70466622852314	244953.915	1	0.002	**	0.1235824	0.1190231;0.1282528	2.2e-16	***
LTR	ERVL-MaLR	MSTC	550	0.17212781272494	238399	3205	930.354	27.9232948341415	0.291163271054361	244953.915	1	0.002	**	0.1716069	0.1587017;0.1851142	2.2e-16	***
LTR	ERVL-MaLR	MSTB1	745	0.233154946327418	238399	4555	1311.711	33.3663121994294	0.410512627922261	244953.915	1	0.002	**	0.1635565	0.1529237;0.1746225	2.2e-16	***
LTR	ERVL-MaLR	THE1D	1357	0.424686257941351	238399	12601	3536.792	56.5700707875543	1.10687322004194	244953.915	1	0.002	**	0.1076899	0.1023288;0.1132328	2.2e-16	***
LTR	ERVL-MaLR	MLT1F	883	0.276343379338403	238399	4306	1305.27	33.4436178601475	0.408496854755422	244953.915	1	0.002	**	0.2050627	0.1930905;0.2174363	2.2e-16	***
LTR	ERVL-MaLR	MLT1H	1638	0.512627922260821	238399	10078	2927.549	49.9093031161279	0.916204738209245	244953.915	1	0.002	**	0.1625322	0.1553779;0.1698822	2.2e-16	***
LTR	ERVL-MaLR	MLT1L	2024	0.633430350827778	238399	12035	3433.609	51.0249121573047	1.07458110349576	244953.915	1	0.002	**	0.1681762	0.1615332;0.1749800	2.2e-16	***
LTR	ERVL-MaLR	MLT1H1	542	0.169624135448941	238399	3631	1062.948	29.9811635225547	0.33265984414609	244953.915	1	0.002	**	0.1492702	0.1378274;0.1612806	2.2e-16	***
LTR	ERVL-MaLR	MLT1B	2750	0.860639063624699	238399	17694	4948.267	62.4983019669235	1.54860795543454	244953.915	1	0.002	**	0.1554199	0.1501102;0.1608431	2.2e-16	***
LTR	ERVL-MaLR	MLT1E1A	404	0.126435702437956	238399	3367	980.899	28.0753454836094	0.306981817043783	244953.915	1	0.002	**	0.1199881	0.1091972;0.1314437	2.2e-16	***
LTR	ERVL-MaLR	THE1C	1121	0.350827778299377	238399	9865	2783.917	48.8938515533367	0.871253716395957	244953.915	1	0.002	**	0.1136341	0.1074354;0.1200618	2.2e-16	***
LTR	ERVL-MaLR	MLT1J1	663	0.207492254248427	238399	4928	1387.769	34.1115704452058	0.434315713704504	244953.915	1	0.002	**	0.1345373	0.1251274;0.1443825	2.2e-16	***
LTR	ERVL-MaLR	MLT1C	1047	0.327668763496385	238399	6450	1888.1	39.2284446654576	0.590899133101743	244953.915	1	0.002	**	0.1623256	0.1534031;0.1715545	2.2e-16	***
LTR	ERVL-MaLR	MLT1N2	958	0.299815353800895	238399	5722	1624.449	34.8813145552903	0.508387005914938	244953.915	1	0.002	**	0.167424	0.1578343;0.1773541	2.2e-16	***
LTR	ERVL-MaLR	MLT1G3	533	0.166807498513442	238399	2737	817.173	25.8889804803185	0.255742183832504	244953.915	1	0.002	**	0.1947388	0.1800530;0.2100803	2.2e-16	***
LTR	ERVL-MaLR	MLT1D	2765	0.865333458517197	238399	18645	5302.838	67.4873046749705	1.65957437486308	244953.915	1	0.002	**	0.1482971	0.1432242;0.1534800	2.2e-16	***
LTR	ERVL-MaLR	MLT1I	1554	0.48633931086283	238399	11068	3128.544	50.2510022509723	0.979108064970425	244953.915	1	0.002	**	0.1404048	0.1339826;0.1470167	2.2e-16	***
LTR	Gypsy?	tot	975	0.305135668012393	238399	7780	2186.487	42.9818947264342	0.684282227020937	244953.915	1	0.002	**	0.1253213	0.1180415;0.1328831	2.2e-16	***
LTR	Gypsy?	LTR88c	115	0.0359903608424874	238399	1040	290.965	15.3128134990686	0.0910603073263856	244953.915	1	0.002	**	0.1105769	0.09215953;0.13123019	2.2e-16	***
LTR	Gypsy?	LTR85c	158	0.0494476262009827	238399	1154	326.965	16.4482314951888	0.102326855068382	244953.915	1	0.002	**	0.1369151	0.1175934;0.1581078	2.2e-16	***
LTR	Gypsy?	LTR88b	223	0.0697900040684756	238399	1636	461.855	19.2290335360551	0.144541983538322	244953.915	1	0.002	**	0.1363081	0.1200399;0.1538930	2.2e-16	***
LTR	Gypsy?	LTR88a	117	0.0366162801614872	238399	903	257.315	14.5348903689721	0.0805292147842143	244953.915	1	0.002	**	0.1295681	0.1083471;0.1532382	2.2e-16	***
LTR	Gypsy?	LTR85b	136	0.0425625136919851	238399	1177	337.189	16.1816292172366	0.105526554627109	244953.915	1	0.002	**	0.115548	0.0978382;0.1352038	2.2e-16	***
LTR	Gypsy?	LTR85a	239	0.0747973586204738	238399	1870	540.904	20.2755488675863	0.169281131662129	244953.915	1	0.002	**	0.1278075	0.1130002;0.1437927	2.2e-16	***
LTR	tot	tot	66036	20.6666040747348	238399	741743	110456.556	237.016842962368	34.5684461552906	244953.915	1	0.002	**	0.08902814	0.08838098;0.08967851	2.2e-16	***
LTR	ERV1--int	HERV4_I-int	35	0.0109535880824962	238399	348	114.601	11.5099208197658	0.0358654899383469	244953.915	1	0.002	**	0.1005747	0.07105848;0.13709466	2.2e-16	***
LTR	ERV1--int	PRIMA4-int	59	0.0184646199104935	238399	419	127.197	11.4284207045331	0.0398075298094076	244953.915	1	0.002	**	0.1408115	0.1089507;0.1778473	9.581e-15	***
LTR	ERV1--int	LTR39-int	18	0.00563327387099803	238399	180	50.702	6.62382601455316	0.0158676806559634	244953.915	1	0.002	**	0.1	0.0603504;0.1534350	3.649e-09	***
LTR	ERV1--int	HERVFH19-int	8	0.00250367727599912	238399	110	33.303	6.87578849787187	0.0104224955403249	244953.915	1	0.002	**	0.07272727	0.03192018;0.13827849	7.715e-09	***
LTR	ERV1--int	MER92-int	42	0.0131443056989954	238399	956	265.752	16.5790035695563	0.0831696554314149	244953.915	1	0.002	**	0.04393305	0.03184352;0.05892341	2.2e-16	***
LTR	ERV1--int	HERV3-int	75	0.0234719744624918	238399	303	105.572	12.6944067984275	0.0330397771727224	244953.915	10	0.02	*	0.2475248	0.1999607;0.3001010	0.0001776	***
LTR	ERV1--int	MER89-int	29	0.00907583012549682	238399	696	217.868	14.0508363452857	0.0681838950959221	244953.915	1	0.002	**	0.04166667	0.02807941;0.05929439	2.2e-16	***
LTR	ERV1--int	MER31-int	72	0.0225330954839921	238399	1145	344.745	18.5292014481549	0.10789127781429	244953.915	1	0.002	**	0.0628821	0.0495231;0.0785374	2.2e-16	***
LTR	ERV1--int	MER34-int	30	0.00938878978499671	238399	401	125.531	10.7931242247336	0.0392861390166808	244953.915	1	0.002	**	0.07481297	0.05104261;0.10507929	2.2e-16	***
LTR	ERV1--int	LTR19-int	25	0.00782399148749726	238399	231	66.814	8.86645464760396	0.0209100866898257	244953.915	1	0.002	**	0.1082251	0.0712729;0.1556071	4.935e-11	***
LTR	ERV1--int	HERVIP10B3-int	47	0.0147091039964949	238399	239	92.246	12.0432771505319	0.0288692767502269	244953.915	1	0.002	**	0.1966527	0.1482178;0.2527819	3.839e-10	***
LTR	ERV1--int	MER66-int	39	0.0122054267204957	238399	776	243.878	16.4133029129579	0.0763239758395143	244953.915	1	0.002	**	0.05025773	0.03597882;0.06806649	2.2e-16	***
LTR	ERV1--int	HUERS-P2-int	19	0.00594623353049792	238399	257	86.106	10.4716005662181	0.0269477044408976	244953.915	1	0.002	**	0.07392996	0.04509524;0.11304482	2.2e-16	***
LTR	ERV1--int	HERV-Fc2-int	0	0	238399	3	2.43086816720257	1.73368973072782	0.00076076367389684	244953.915	1	0.002	**	0	0.0000000;0.7075982	0.006828	**
LTR	ERV1--int	HERV30-int	10	0.0031295965949989	238399	69	26.184	6.5109551170728	0.00819453572434513	244953.915	7	0.014	*	0.1449275	0.07174914;0.25041995	2.936e-05	***
LTR	ERV1--int	MER83B-int	19	0.00594623353049792	238399	267	78.855	8.94561339422843	0.0246784339498639	244953.915	1	0.002	**	0.07116105	0.04338461;0.10889802	2.2e-16	***
LTR	ERV1--int	MER34B-int	33	0.0103276687634964	238399	593	179.605	12.9476877324725	0.0562091196444778	244953.915	1	0.002	**	0.05564924	0.03861233;0.07726767	2.2e-16	***
LTR	ERV1--int	MER61-int	73	0.022846055143492	238399	1204	390.198	21.6765926905192	0.122116233217538	244953.915	1	0.002	**	0.06063123	0.04782284;0.07563411	2.2e-16	***
LTR	ERV1--int	LTR23-int	16	0.00500735455199825	238399	173	44.916	6.46194248664446	0.0140568960660971	244953.915	1	0.002	**	0.09248555	0.05379129;0.14584502	4.697e-08	***
LTR	ERV1--int	HERVIP10FH-int	68	0.0212812568459925	238399	400	141.864	13.0858222035431	0.0443977091352925	244953.915	1	0.002	**	0.17	0.1344972;0.2104711	3.393e-16	***
LTR	ERV1--int	LTR46-int	10	0.0031295965949989	238399	80	24.812	5.90080295175796	0.00776515507151128	244953.915	4	0.008	**	0.125	0.0616021;0.2178891	0.0001523	***
LTR	ERV1--int	PRIMAX-int	5	0.00156479829749945	238399	72	23.213	4.51153909270273	0.00726473257597096	244953.915	1	0.002	**	0.06944444	0.02293166;0.15466731	4.044e-07	***
LTR	ERV1--int	MER65-int	42	0.0131443056989954	238399	1038	330.76	18.0229083453594	0.103514536976184	244953.915	1	0.002	**	0.04046243	0.02931463;0.05430231	2.2e-16	***
LTR	ERV1--int	HERVH-int	135	0.0422495540324852	238399	5787	2061.044	51.1635786060336	0.645023628454292	244953.915	1	0.002	**	0.02332815	0.01959456;0.02755230	2.2e-16	***
LTR	ERV1--int	MER50-int	55	0.017212781272494	238399	544	163.758	13.9489788160284	0.0512496479203831	244953.915	1	0.002	**	0.1011029	0.07707569;0.12956268	2.2e-16	***
LTR	ERV1--int	HUERS-P3b-int	45	0.0140831846774951	238399	519	171.752	14.189426903009	0.0537514474384252	244953.915	1	0.002	**	0.0867052	0.06394548;0.11429829	2.2e-16	***
LTR	ERV1--int	HUERS-P1-int	53	0.0165868619534942	238399	498	172.894	15.061261753439	0.0541088473695741	244953.915	1	0.002	**	0.1064257	0.08074185;0.13689021	2.2e-16	***
LTR	ERV1--int	HERVH48-int	28	0.00876287046599693	238399	120	51.314	9.55419733345961	0.0160592119675774	244953.915	6	0.012	*	0.2333333	0.1609917;0.3192775	1.145e-05	***
LTR	ERV1--int	PABL_A-int	39	0.0122054267204957	238399	449	143.661	12.7145483104489	0.0449600976434138	244953.915	1	0.002	**	0.08685969	0.06249422;0.11682713	2.2e-16	***
LTR	ERV1--int	MER57A-int	136	0.0425625136919851	238399	1903	612.313	25.407096480148	0.191629267987356	244953.915	1	0.002	**	0.07146611	0.06029700;0.08397646	2.2e-16	***
LTR	ERV1--int	HERV9-int	38	0.0118924670609958	238399	355	155.321	17.9414005265155	0.0486092072731825	244953.915	1	0.002	**	0.1070423	0.07687056;0.14395569	2.2e-16	***
LTR	ERV1--int	HERVFH21-int	17	0.00532031421149814	238399	131	49.513	8.40145317283953	0.0154955716208181	244953.915	1	0.002	**	0.129771	0.07744885;0.19962873	3.542e-10	***
LTR	ERV1--int	MER4-int	140	0.0438143523299847	238399	3018	874.221	29.6108588521502	0.273595906487654	244953.915	1	0.002	**	0.04638834	0.03916197;0.05450948	2.2e-16	***
LTR	ERV1--int	PABL_B-int	26	0.00813695114699715	238399	246	81.597	9.28874974751025	0.0255365693362126	244953.915	1	0.002	**	0.1056911	0.07021147;0.15101893	2.443e-16	***
LTR	ERV1--int	HERVS71-int	29	0.00907583012549682	238399	174	76.742	12.2054253677784	0.0240171501893406	244953.915	1	0.002	**	0.1666667	0.1145511;0.2305102	2.472e-14	***
LTR	ERV1--int	HERV35I-int	29	0.00907583012549682	238399	615	189.767	14.0972139957668	0.0593894157043157	244953.915	1	0.002	**	0.04715447	0.03180415;0.06702215	2.2e-16	***
LTR	ERV1--int	HERVIP10F-int	26	0.00813695114699715	238399	302	137.873	14.4164039796235	0.0431486871342284	244953.915	1	0.002	**	0.08609272	0.05700942;0.12360058	2.2e-16	***
LTR	ERV1--int	LTR37-int	98	0.0306700466309893	238399	1383	407.633	19.9887433537194	0.127572684880919	244953.915	1	0.002	**	0.07086045	0.05789907;0.08567877	2.2e-16	***
LTR	ERV1--int	MER4B-int	90	0.0281663693549901	238399	1527	421.105	19.9551041385702	0.131788877413701	244953.915	1	0.002	**	0.0589391	0.04765706;0.07195196	2.2e-16	***
LTR	ERV1--int	ERV24_Prim-int	30	0.00938878978499671	238399	416	126.889	11.6106626204746	0.0397111382342816	244953.915	1	0.002	**	0.07211538	0.04918191;0.10135063	2.2e-16	***
LTR	ERV1--int	LOR1-int	50	0.0156479829749945	238399	1390	435.837	21.0144721332476	0.136399399117454	244953.915	1	0.002	**	0.03597122	0.02681413;0.04715069	2.2e-16	***
LTR	ERV1--int	HERVE-int	33	0.0103276687634964	238399	268	118.868	14.5637453520267	0.037200888805433	244953.915	1	0.002	**	0.1231343	0.08629652;0.16856178	2.2e-16	***
LTR	ERV1--int	MER51-int	29	0.00907583012549682	238399	608	176.451	13.4813703437872	0.0552220448784152	244953.915	1	0.002	**	0.04769737	0.03217298;0.06778561	2.2e-16	***
LTR	ERV1--int	HERV-Fc1-int	1	0.00031295965949989	238399	6	3.63484486873508	2.44906597899157	0.00113755981245426	244953.915	198	0.396	ns	0.1666667	0.004210745;0.641234579	0.03835	*
LTR	ERV1--int	MER84-int	15	0.00469439489249836	238399	140	42.249	6.59700837649306	0.0132222326542109	244953.915	1	0.002	**	0.1071429	0.06121995;0.17055359	5.593e-08	***
LTR	ERV1--int	HERV17-int	67	0.0209682971864927	238399	899	323.109	20.6192694650726	0.10112008262135	244953.915	1	0.002	**	0.07452725	0.05822125;0.09368367	2.2e-16	***
LTR	ERV1--int	MER101-int	55	0.017212781272494	238399	1219	381.179	18.7936201717274	0.119293650048509	244953.915	1	0.002	**	0.04511895	0.03416767;0.05832630	2.2e-16	***
LTR	ERV1--int	MER110-int	25	0.00782399148749726	238399	393	119.567	10.6498323897576	0.0374196476074234	244953.915	1	0.002	**	0.06361323	0.04158661;0.09247599	2.2e-16	***
LTR	ERV1--int	HERV9NC-int	33	0.0103276687634964	238399	257	124.033	16.2085973985916	0.0388173254467499	244953.915	1	0.002	**	0.1284047	0.09006213;0.17557866	2.2e-16	***
LTR	ERV1--int	HERVI-int	20	0.00625919318999781	238399	76	37.125	8.69960102867126	0.0116186273589334	244953.915	16	0.032	*	0.2631579	0.1687394;0.3767601	7.658e-05	***
LTR	ERV1--int	HERVE_a-int	15	0.00469439489249836	238399	189	72.533	10.8485299281332	0.0226999029825056	244953.915	1	0.002	**	0.07936508	0.04509969;0.12752200	2.2e-16	***
LTR	ERV1--int	MER57-int	46	0.014396144336995	238399	1272	389.04	20.4512261894648	0.121753825931837	244953.915	1	0.002	**	0.03616352	0.02659556;0.04794450	2.2e-16	***
LTR	ERV1--int	LTR43-int	10	0.0031295965949989	238399	147	21.796	4.88674372811428	0.00682126873845961	244953.915	3	0.006	**	0.06802721	0.03310142;0.12154532	0.00495	**
LTR	ERV1--int	MER83A-int	12	0.00375551591399869	238399	102	30.938	5.82959176444972	0.00968234594560761	244953.915	1	0.002	**	0.1176471	0.06229089;0.19648973	1.29e-05	***
LTR	ERV1--int	tot	2335	0.730760804932244	238399	42759	12852.606	120.514947689557	4.02234719744625	244953.915	1	0.002	**	0.05460839	0.05247337;0.05680413	2.2e-16	***
LTR	ERV1--int	LTR38-int	11	0.0034425562544988	238399	116	34.538	5.37991630971147	0.0108090007198072	244953.915	1	0.002	**	0.09482759	0.04829409;0.16333954	2.172e-07	***
LTR	ERV1--int	LTR49-int	125	0.0391199574374863	238399	2182	661.338	26.0583344209255	0.206972115294339	244953.915	1	0.002	**	0.05728689	0.04790709;0.06787648	2.2e-16	***
LTR	ERV1--int	HUERS-P3-int	51	0.0159609426344944	238399	715	216.191	16.6476924726722	0.0676590617469408	244953.915	1	0.002	**	0.07132867	0.05356672;0.09272049	2.2e-16	***
LTR	ERV1--int	HERV9N-int	33	0.0103276687634964	238399	237	94.93	12.0351961324253	0.0297092604763246	244953.915	1	0.002	**	0.1392405	0.09782386;0.18995341	2.2e-16	***
LTR	ERV1--int	HERVP71A-int	38	0.0118924670609958	238399	250	78.705	10.6429905688321	0.0246314900009389	244953.915	1	0.002	**	0.152	0.1098640;0.2026108	4.726e-09	***
LTR	ERV1--int	MER52-int	16	0.00500735455199825	238399	489	171.502	15.1031818535732	0.0536732075235502	244953.915	1	0.002	**	0.03271984	0.0188156;0.0525921	2.2e-16	***
LTR	ERV1--int	Harlequin-int	35	0.0109535880824962	238399	570	222.594	18.5117759777351	0.0696629424467186	244953.915	1	0.002	**	0.06140351	0.04313880;0.08436585	2.2e-16	***
LTR	ERV1--int	HERV15-int	34	0.0106406284229963	238399	95	31.267	7.45689723117572	0.00978530967358307	244953.915	694	0.616	ns	0.3578947	0.2621143;0.4627975	0.5853	ns
LTR	ERV1--int	HERV1_I-int	15	0.00469439489249836	238399	49	17.405	5.79072599140276	0.00544706287359559	244953.915	388	0.776	ns	0.3061224	0.1825194;0.4541524	0.5516	ns
LTR	ERV1--int	MER41-int	135	0.0422495540324852	238399	1715	546.131	24.963914677711	0.170916971802335	244953.915	1	0.002	**	0.0787172	0.06640979;0.09248791	2.2e-16	***
LTR	ERV1--int	PRIMA41-int	42	0.0131443056989954	238399	460	156.31	13.2349939578779	0.0489187243764279	244953.915	1	0.002	**	0.09130435	0.06659696;0.12141204	2.2e-16	***
LTR	ERV1--int	LTR25-int	30	0.00938878978499671	238399	592	158.106	13.6400445312621	0.0494807999248897	244953.915	1	0.002	**	0.05067568	0.03444831;0.07155506	2.2e-16	***
LTR	ERV1--int	ERV24B_Prim-int	20	0.00625919318999781	238399	376	122.183	11.5214693184184	0.0382383500766751	244953.915	1	0.002	**	0.05319149	0.03278983;0.08095690	2.2e-16	***
LTR	ERVK--int	HERVK3-int	45	0.0140831846774951	238399	336	114.966	12.3295117851787	0.0359797202140644	244953.915	1	0.002	**	0.1339286	0.09939315;0.17507513	2.2e-16	***
LTR	ERVK--int	HERVK9-int	61	0.0190905392294933	238399	680	259.92	19.1767919462393	0.0813444746972115	244953.915	1	0.002	**	0.08970588	0.06931191;0.11374009	2.2e-16	***
LTR	ERVK--int	HERVK11-int	22	0.00688511250899759	238399	286	110.399	13.6492527671335	0.0345504334491284	244953.915	1	0.002	**	0.07692308	0.04883319;0.11414783	2.2e-16	***
LTR	ERVK--int	HERVK14C-int	12	0.00375551591399869	238399	82	26.841	6.57076052629327	0.00840015022063656	244953.915	13	0.026	*	0.1463415	0.07796815;0.24167957	0.0003435	***
LTR	ERVK--int	HERVK22-int	51	0.0159609426344944	238399	421	132.799	13.783780018253	0.041560729821926	244953.915	1	0.002	**	0.1211401	0.09154135;0.15618640	2.2e-16	***
LTR	ERVK--int	tot	250	0.0782399148749726	238399	2628	956.482	36.4902619230832	0.299340281037774	244953.915	1	0.002	**	0.09512938	0.08417757;0.10699235	2.2e-16	***
LTR	ERVK--int	HERVK14-int	22	0.00688511250899759	238399	407	127.812	11.8116116669221	0.04	244953.915	1	0.002	**	0.05405405	0.03418173;0.08069743	2.2e-16	***
LTR	ERVK--int	HERVK11D-int	5	0.00156479829749945	238399	43	18.588	5.70041671728925	0.00581729415078396	244953.915	3	0.006	**	0.1162791	0.03885231;0.25083243	1.6e-05	***
LTR	ERVK--int	HERVK-int	22	0.00688511250899759	238399	251	120.386	14.350014875495	0.0376759615685538	244953.915	1	0.002	**	0.0876494	0.05574547;0.12969470	2.2e-16	***
LTR	ERVK--int	HERVKC4-int	9	0.00281663693549901	238399	55	19.795	4.98254962853363	0.00619503645980033	244953.915	10	0.02	*	0.1636364	0.07765882;0.28803000	0.001818	**
LTR	ERVK--int	HERVK13-int	10	0.0031295965949989	238399	67	30.671	6.58772776890158	0.00959878571652114	244953.915	1	0.002	**	0.1492537	0.07396468;0.25740245	1.126e-07	***
LTR	ERVL-MaLR--int	MLT1J-int	142	0.0444402716489844	238399	1434	421.704	19.0559048987843	0.131976340249742	244953.915	1	0.002	**	0.09902371	0.08404891;0.11566325	2.2e-16	***
LTR	ERVL-MaLR--int	MLT-int	47	0.0147091039964949	238399	409	112.908	10.0288640490394	0.0353356492348136	244953.915	1	0.002	**	0.1149144	0.08566757;0.14987002	3.804e-15	***
LTR	ERVL-MaLR--int	MLT1K-int	29	0.00907583012549682	238399	202	59.395	6.98224367425878	0.018588238975996	244953.915	1	0.002	**	0.1435644	0.09830257;0.19963240	8.634e-07	***
LTR	ERVL-MaLR--int	MST-int	42	0.0131443056989954	238399	227	64.84	7.87428754900432	0.0202923043219729	244953.915	2	0.004	**	0.185022	0.1367217;0.2417520	0.0006838	***
LTR	ERVL-MaLR--int	MSTB1-int	18	0.00563327387099803	238399	231	64.175	8.0917149511615	0.0200841861484055	244953.915	1	0.002	**	0.07792208	0.04683397;0.12035570	5.071e-14	***
LTR	ERVL-MaLR--int	MLT1H-int	61	0.0190905392294933	238399	807	240.165	14.6354354554612	0.0751619566237912	244953.915	1	0.002	**	0.0755886	0.05830962;0.09604053	2.2e-16	***
LTR	ERVL-MaLR--int	THE1B-int	398	0.124557944480956	238399	4215	1531.774	43.8485988786828	0.479383469470785	244953.915	1	0.002	**	0.09442467	0.08576154;0.10365446	2.2e-16	***
LTR	ERVL-MaLR--int	MLT1G3-int	21	0.0065721528494977	238399	237	71.693	8.25875038719285	0.0224370168685256	244953.915	1	0.002	**	0.08860759	0.05568759;0.13225595	2.644e-15	***
LTR	ERVL-MaLR--int	MSTA1-int	1	0.00031295965949989	238399	28	8.657	3.17165736018417	0.00270929177229055	244953.915	7	0.014	*	0.03571429	0.0009037988;0.1834775975	0.0007099	***
LTR	ERVL-MaLR--int	MLT1I-int	56	0.0175257409319939	238399	801	241.264	14.5567236080858	0.0755058992895816	244953.915	1	0.002	**	0.06991261	0.05323998;0.08983006	2.2e-16	***
LTR	ERVL-MaLR--int	MLT1C2-int	56	0.0175257409319939	238399	436	130.359	11.6082242341312	0.0407971082527462	244953.915	1	0.002	**	0.1284404	0.09850028;0.16352993	2.2e-16	***
LTR	ERVL-MaLR--int	THE1A-int	183	0.05727161768848	238399	1461	540.991	26.2189311634047	0.169308359152505	244953.915	1	0.002	**	0.1252567	0.1087076;0.1433283	2.2e-16	***
LTR	ERVL-MaLR--int	MLT1E-int	0	0	238399	13	3.54901960784314	1.8175912588146	0.00111069996802902	244953.915	1	0.002	**	0	0.0000000;0.2470526	0.02587	*
LTR	ERVL-MaLR--int	MLT1-int	28	0.00876287046599693	238399	245	69.788	7.42537488563319	0.0218408287171784	244953.915	1	0.002	**	0.1142857	0.07729996;0.16092559	1.634e-10	***
LTR	ERVL-MaLR--int	MLT1E1-int	2	0.000625919318999781	238399	45	13.146	3.59215639798542	0.00411416768378556	244953.915	1	0.002	**	0.04444444	0.005428489;0.151492900	5.042e-05	***
LTR	ERVL-MaLR--int	MLT1J2-int	41	0.0128313460394955	238399	582	177.443	12.8234625664129	0.0555325008606391	244953.915	1	0.002	**	0.07044674	0.05102479;0.09435791	2.2e-16	***
LTR	ERVL-MaLR--int	MLT1E2-int	20	0.00625919318999781	238399	128	35.998	5.88324813420347	0.0112659218226771	244953.915	6	0.012	*	0.15625	0.09813167;0.23094974	0.001122	**
LTR	ERVL-MaLR--int	MLT1H1-int	25	0.00782399148749726	238399	425	124.731	10.8299550750189	0.0390357712890808	244953.915	1	0.002	**	0.05882353	0.03842552;0.08561313	2.2e-16	***
LTR	ERVL-MaLR--int	MLT1A0-int	76	0.0237849341219917	238399	925	289.502	17.5667466136045	0.0906024473445373	244953.915	1	0.002	**	0.08216216	0.06527824;0.10176065	2.2e-16	***
LTR	ERVL-MaLR--int	THE1-int	14	0.00438143523299847	238399	200	58.983	7.55087589136033	0.018459299596282	244953.915	1	0.002	**	0.07	0.03879557;0.11465973	5.026e-15	***
LTR	ERVL-MaLR--int	MSTC-int	21	0.0065721528494977	238399	204	64.923	8.34797938184803	0.0203182799737114	244953.915	1	0.002	**	0.1029412	0.06485985;0.15304637	5.194e-13	***
LTR	ERVL-MaLR--int	MSTD-int	87	0.0272274903764905	238399	729	238.198	16.7429723503064	0.0745463649735549	244953.915	1	0.002	**	0.1193416	0.09670093;0.14511342	2.2e-16	***
LTR	ERVL-MaLR--int	MLT1O-int	2	0.000625919318999781	238399	13	3.84178498985801	1.7426621965799	0.00120232372229775	244953.915	229	0.458	ns	0.1538462	0.01920667;0.45447106	0.3687	ns
LTR	ERVL-MaLR--int	MLT1H2-int	20	0.00625919318999781	238399	343	105.718	9.88616266365328	0.0330854692830094	244953.915	1	0.002	**	0.05830904	0.03597679;0.08861949	2.2e-16	***
LTR	ERVL-MaLR--int	MLT1F1-int	24	0.00751103182799737	238399	157	50.111	6.9753375785215	0.015682721497199	244953.915	1	0.002	**	0.1528662	0.1004669;0.2188617	2.881e-06	***
LTR	ERVL-MaLR--int	MLT1A-int	50	0.0156479829749945	238399	443	136.008	11.369837694937	0.0425650173692611	244953.915	1	0.002	**	0.1128668	0.0849416;0.1460842	2.2e-16	***
LTR	ERVL-MaLR--int	MLT1M-int	0	0	238399	1	1.24186046511628	0.609209905870707	0.000388652228309166	244953.915	1	0.002	**	na	na	na	na
LTR	ERVL-MaLR--int	MLT1G-int	16	0.00500735455199825	238399	180	54.583	7.1074346023461	0.0170822770944825	244953.915	1	0.002	**	0.08888889	0.05166347;0.14033622	5.449e-12	***
LTR	ERVL-MaLR--int	MLT1G1-int	37	0.0115795074014959	238399	297	96.533	9.65308723119672	0.0302109348105029	244953.915	1	0.002	**	0.1245791	0.08925266;0.16760745	1.777e-15	***
LTR	ERVL-MaLR--int	MLT1F2-int	42	0.0131443056989954	238399	305	95.794	9.54466681789704	0.0299796576221325	244953.915	1	0.002	**	0.1377049	0.1010806;0.1815471	1.474e-12	***
LTR	ERVL-MaLR--int	tot	2460	0.769880762369731	238399	27209	8462.235	95.5881418789375	2.64833818420806	244953.915	1	0.002	**	0.09041126	0.08702933;0.09388095	2.2e-16	***
LTR	ERVL-MaLR--int	MLT1J1-int	33	0.0103276687634964	238399	477	145.827	11.9580125884306	0.0456379682658905	244953.915	1	0.002	**	0.06918239	0.04809719;0.09578865	2.2e-16	***
LTR	ERVL-MaLR--int	MLT1F-int	71	0.0222201358244922	238399	518	160.143	12.1255754742025	0.050118298751291	244953.915	1	0.002	**	0.1370656	0.1086250;0.1697221	2.2e-16	***
LTR	ERVL-MaLR--int	THE1D-int	181	0.0566456983694802	238399	2538	830.222	31.2458480284824	0.259825994429318	244953.915	1	0.002	**	0.071316	0.06160589;0.08202850	2.2e-16	***
LTR	ERVL-MaLR--int	MLT1D-int	64	0.020029418207993	238399	587	178.758	13.2510764478599	0.0559440428128814	244953.915	1	0.002	**	0.109029	0.08498363;0.13708909	2.2e-16	***
LTR	ERVL-MaLR--int	MLT1N2-int	8	0.00250367727599912	238399	73	20.794	4.22011532702287	0.00650768315964072	244953.915	2	0.004	**	0.109589	0.04851642;0.20456432	0.0006145	***
LTR	ERVL-MaLR--int	MSTB-int	110	0.034425562544988	238399	869	304.085	18.2282759756661	0.0951663380590242	244953.915	1	0.002	**	0.1265823	0.1051954;0.1505369	2.2e-16	***
LTR	ERVL-MaLR--int	MLT1E3-int	9	0.00281663693549901	238399	72	20.024	4.20512866712865	0.00626670422182581	244953.915	4	0.008	**	0.125	0.05878332;0.22407194	0.003415	**
LTR	ERVL-MaLR--int	MLT1E1A-int	2	0.000625919318999781	238399	86	24.08	5.09642753049364	0.00753606860075736	244953.915	1	0.002	**	0.02325581	0.002828901;0.081494450	6.558e-10	***
LTR	ERVL-MaLR--int	MSTA-int	252	0.0788658341939724	238399	3150	1044.175	35.5333222763083	0.326784652458298	244953.915	1	0.002	**	0.08	0.07076064;0.09002781	2.2e-16	***
LTR	ERVL-MaLR--int	THE1C-int	163	0.0510124244984821	238399	1795	624.316	28.5835470710541	0.195385722780334	244953.915	1	0.002	**	0.0908078	0.07791384;0.10505650	2.2e-16	***
LTR	ERVL-MaLR--int	MLT1B-int	47	0.0147091039964949	238399	553	164.515	12.5025633007431	0.0514865583826245	244953.915	1	0.002	**	0.08499096	0.06311516;0.11141770	2.2e-16	***
LTR	ERVL-MaLR--int	MLT1C-int	6	0.00187775795699934	238399	117	36.44	5.81998902681717	0.011404249992176	244953.915	1	0.002	**	0.05128205	0.01904955;0.10828012	6.813e-12	***
LTR	ERVL-MaLR--int	MLT1A1-int	44	0.0137702250179952	238399	454	148.49	12.580388156419	0.0464713798391387	244953.915	1	0.002	**	0.0969163	0.07130484;0.12791880	2.2e-16	***
LTR	ERVL-MaLR--int	MSTB2-int	11	0.0034425562544988	238399	88	28.66	5.9153521781371	0.00896942384126686	244953.915	1	0.002	**	0.125	0.0640832;0.2126616	1.964e-05	***
LTR	ERVL-MaLR--int	MLT1L-int	8	0.00250367727599912	238399	109	29.618	5.01170561717198	0.00926923919506776	244953.915	1	0.002	**	0.0733945	0.03221801;0.13950089	3.854e-07	***
LTR	LTR	EUTREP8	70	0.0219071761649923	238399	275	79.898	7.61232839173032	0.0250048508747222	244953.915	97	0.194	ns	0.2545455	0.2041373;0.3103288	0.207	ns
LTR	LTR	LTR106_Mam	91	0.02847932901449	238399	639	182.222	12.3765057222907	0.057028135073389	244953.915	1	0.002	**	0.14241	0.1162344;0.1719394	2.2e-16	***
LTR	LTR	LTR107_Mam	51	0.0159609426344944	238399	426	123.992	9.854392170248	0.0388044941007104	244953.915	1	0.002	**	0.1197183	0.09045064;0.15438973	2.2e-16	***
LTR	LTR	LTR91A	210	0.065721528494977	238399	2403	680.799	23.3896916755368	0.213062623227866	244953.915	1	0.002	**	0.08739076	0.07639945;0.09939945	2.2e-16	***
LTR	LTR	tot	957	0.299502394141395	238399	7931	2228.911	42.6969801169956	0.69755922761556	244953.915	1	0.002	**	0.1206657	0.1135741;0.1280374	2.2e-16	***
LTR	LTR	LTR91	148	0.0463180296059838	238399	1566	442.171	19.0925190397517	0.138381685600726	244953.915	1	0.002	**	0.0945083	0.08047094;0.11008637	2.2e-16	***
LTR	LTR	LTR90A	81	0.0253497324194911	238399	406	113.102	9.64638008004292	0.0353963634087566	244953.915	2	0.004	**	0.1995074	0.1617153;0.2417445	0.0003078	***
LTR	LTR	MamRep1527	134	0.0419365943729853	238399	1268	377.629	17.5710586220951	0.118182643257284	244953.915	1	0.002	**	0.1056782	0.08929212;0.12391727	2.2e-16	***
LTR	LTR	LTR90B	106	0.0331737239069884	238399	537	148.12	10.9989352474036	0.0463555847651238	244953.915	1	0.002	**	0.1973929	0.1645395;0.2336169	3.138e-05	***
LTR	LTR	EUTREP16	77	0.0240978937814916	238399	411	110.928	9.33326984105386	0.0347159891090039	244953.915	1	0.002	**	0.1873479	0.1507760;0.2284919	0.0001197	***
LTR	ERVL--int	HERVL-int	190	0.0594623353049792	238399	2324	934.496	39.305787473716	0.29245954996401	244953.915	1	0.002	**	0.08175559	0.07093347;0.09364522	2.2e-16	***
LTR	ERVL--int	LTR57-int	22	0.00688511250899759	238399	366	99.327	9.93724407568919	0.0310853440991456	244953.915	1	0.002	**	0.06010929	0.03804988;0.08959456	2.2e-16	***
LTR	ERVL--int	MER76-int	13	0.00406847557349858	238399	155	43.863	6.56531296545216	0.0137273495446437	244953.915	1	0.002	**	0.08387097	0.04541441;0.13915149	1.692e-09	***
LTR	ERVL--int	tot	2113	0.661283760523269	238399	29730	8830.937	94.2500828069085	2.76372703658498	244953.915	1	0.002	**	0.07107299	0.06817744;0.07405268	2.2e-16	***
LTR	ERVL--int	MER21-int	110	0.034425562544988	238399	1093	288.859	16.5422115741446	0.0904012142834789	244953.915	1	0.002	**	0.1006404	0.08344111;0.12002280	2.2e-16	***
LTR	ERVL--int	ERVL-B4-int	304	0.0951397364879667	238399	3898	1238.76	35.8378955123589	0.387681907802084	244953.915	1	0.002	**	0.07798871	0.06976115;0.08685530	2.2e-16	***
LTR	ERVL--int	MER70-int	30	0.00938878978499671	238399	258	85.963	9.85529085099764	0.0269029512095891	244953.915	1	0.002	**	0.1162791	0.07984368;0.16181981	1.507e-15	***
LTR	ERVL--int	MER68-int	54	0.0168998216129941	238399	410	103.939	9.57292640313921	0.0325287140487591	244953.915	1	0.002	**	0.1317073	0.1005140;0.1683322	1.837e-09	***
LTR	ERVL--int	LTR52-int	9	0.00281663693549901	238399	170	52.435	7.30569285887027	0.0164100397458768	244953.915	1	0.002	**	0.05294118	0.02449075;0.09811761	2.237e-16	***
LTR	ERVL--int	HERVL40-int	152	0.0475698682439834	238399	1333	385.488	18.8275418558115	0.120642193221294	244953.915	1	0.002	**	0.1140285	0.09745596;0.13232355	2.2e-16	***
LTR	ERVL--int	ERVL47-int	15	0.00469439489249836	238399	212	58.166	8.09320356496387	0.0182036115544706	244953.915	1	0.002	**	0.07075472	0.04013918;0.11401443	1.1e-13	***
LTR	ERVL--int	HERVL74-int	19	0.00594623353049792	238399	371	117.465	10.37962000805	0.0367618064031546	244953.915	1	0.002	**	0.05121294	0.03111156;0.07882224	2.2e-16	***
LTR	ERVL--int	ERVL-int	51	0.0159609426344944	238399	820	251.148	16.6110813622721	0.0785991925640785	244953.915	1	0.002	**	0.06219512	0.04665532;0.08096756	2.2e-16	***
LTR	ERVL--int	ERV3-16A3_I-int	415	0.129878258692455	238399	6505	1972.355	48.2994183071474	0.617267549212906	244953.915	1	0.002	**	0.06379708	0.05797786;0.07001099	2.2e-16	***
LTR	ERVL--int	HERVL32-int	8	0.00250367727599912	238399	114	37.039	6.32862785527247	0.0115917128282164	244953.915	1	0.002	**	0.07017544	0.03078199;0.13359563	1.346e-10	***
LTR	ERVL--int	ERVL-E-int	630	0.197164585484931	238399	8861	2671.574	49.8136117935642	0.83609488936876	244953.915	1	0.002	**	0.07109807	0.06583250;0.07664768	2.2e-16	***
LTR	ERVL--int	LTR53-int	30	0.00938878978499671	238399	325	98.15	9.82089354132048	0.0307169905799142	244953.915	1	0.002	**	0.09230769	0.06314796;0.12915029	2.2e-16	***
LTR	ERVL--int	HERVL18-int	55	0.017212781272494	238399	504	173.59	14.5318641293908	0.054326667292586	244953.915	1	0.002	**	0.109127	0.08327394;0.13966799	2.2e-16	***
LTR	ERVL--int	HERVL66-int	11	0.0034425562544988	238399	107	40.735	6.63179883257595	0.012748411729728	244953.915	1	0.002	**	0.1028037	0.05244725;0.17650214	1.695e-10	***
LTR	ERVL--int	HERV16-int	107	0.0334866835664883	238399	1904	572.195	22.6189432023601	0.17907395236754	244953.915	1	0.002	**	0.05619748	0.04628067;0.06750726	2.2e-16	***
LTR	ERVL?	tot	721	0.225643914499421	238399	3926	1133.236	30.4705556030532	0.354657152693018	244953.915	1	0.002	**	0.1836475	0.1716473;0.1961204	2.2e-16	***
LTR	ERVL?	LTR89B	94	0.0294182079929897	238399	732	209.975	12.8080607986307	0.0657137045034895	244953.915	1	0.002	**	0.1284153	0.1050331;0.1548380	2.2e-16	***
LTR	ERVL?	LTR89	148	0.0463180296059838	238399	1093	323.792	16.4611574837769	0.101333834068789	244953.915	1	0.002	**	0.1354071	0.1156678;0.1571317	2.2e-16	***
LTR	ERVL?	Eutr10	160	0.0500735455199825	238399	999	295.507	15.4067946153741	0.0924817700998341	244953.915	1	0.002	**	0.1601602	0.1379449;0.1843985	2.2e-16	***
LTR	ERVL?	LTR55	53	0.0165868619534942	238399	406	114.46	10.1498482461276	0.0358213626263575	244953.915	1	0.002	**	0.1305419	0.09933566;0.16725248	3.968e-13	***
LTR	ERVL?	LTR87	270	0.0844991080649704	238399	696	196.464	13.4785895544147	0.0614853065439865	244953.915	1001	0.002	**	0.387931	0.3515529;0.4252635	1.899e-09	***
LTR	ERVK	MER11C	137	0.042875473351485	238399	869	304.09	19.7043691135282	0.0951679028573217	244953.915	1	0.002	**	0.1576525	0.1340416;0.1836108	2.2e-16	***
LTR	ERVK	MER9a1	42	0.0131443056989954	238399	341	101.346	9.93151141160894	0.0317172096516759	244953.915	1	0.002	**	0.1231672	0.09022798;0.16282179	3.442e-14	***
LTR	ERVK	LTR22	4	0.00125183863799956	238399	104	23.231	4.64577466330667	0.00727036584984196	244953.915	1	0.002	**	0.03846154	0.01057727;0.09555508	2.08e-07	***
LTR	ERVK	LTR14A	12	0.00375551591399869	238399	133	35.513	5.36326352099126	0.0111141363878196	244953.915	1	0.002	**	0.09022556	0.04749347;0.15230219	5.999e-07	***
LTR	ERVK	MER11A	141	0.0441273119894846	238399	968	324.441	19.3964104859569	0.101536944887804	244953.915	1	0.002	**	0.1456612	0.1240263;0.1694762	2.2e-16	***
LTR	ERVK	LTR3B_	48	0.0150220636559947	238399	264	75.611	8.0981021392829	0.0236631928144462	244953.915	2	0.004	**	0.1818182	0.1372069;0.2337329	0.0001269	***
LTR	ERVK	LTR5A	40	0.0125183863799956	238399	267	92.321	10.126524848412	0.0288927487246894	244953.915	1	0.002	**	0.1498127	0.1092352;0.1983672	9.695e-13	***
LTR	ERVK	LTR13	182	0.0569586580289801	238399	466	176.077	14.1249632065215	0.0551049979657622	244953.915	666	0.672	ns	0.3905579	0.3460065;0.4365076	0.5669	ns
LTR	ERVK	LTR13A	67	0.0209682971864927	238399	189	72.089	8.61529467298139	0.0225609488936876	244953.915	309	0.618	ns	0.3544974	0.2864296;0.4272095	0.5004	ns
LTR	ERVK	LTR22C0	21	0.0065721528494977	238399	113	31.722	5.40369465420798	0.00992770631865553	244953.915	26	0.052	ns	0.1858407	0.1188751;0.2699384	0.02736	*
LTR	ERVK	LTR22E	16	0.00500735455199825	238399	122	34.613	5.73603810422604	0.0108324726942697	244953.915	2	0.004	**	0.1311475	0.07685792;0.20422375	7.858e-05	***
LTR	ERVK	LTR3B	15	0.00469439489249836	238399	90	25.353	4.72532747222028	0.00793446624730072	244953.915	16	0.032	*	0.1666667	0.09639143;0.25995055	0.01372	*
LTR	ERVK	LTR5_Hs	126	0.0394329170969862	238399	653	233.83	15.8083206888968	0.0731793571808594	244953.915	1	0.002	**	0.1929556	0.1633670;0.2253498	2.2e-16	***
LTR	ERVK	LTR22C2	7	0.00219071761649923	238399	70	21.847	4.44920064577744	0.00683722968109411	244953.915	1	0.002	**	0.1	0.0411597;0.1952457	4.5e-05	***
LTR	ERVK	LTR22B2	4	0.00125183863799956	238399	40	10.863	3.10449172472223	0.00339968078114731	244953.915	10	0.02	*	0.1	0.02792542;0.23663740	0.01224	*
LTR	ERVK	LTR14	32	0.0100147091039965	238399	97	27.949	5.06043545626332	0.00874690952336244	244953.915	830	0.344	ns	0.3298969	0.2377568;0.4327409	0.3705	ns
LTR	ERVK	LTR22A	14	0.00438143523299847	238399	170	52.285	7.00677314245795	0.0163630957969518	244953.915	1	0.002	**	0.08235294	0.04575472;0.13431418	2.375e-12	***
LTR	ERVK	LTR5	7	0.00219071761649923	238399	27	8.092	2.57801904224584	0.00253246956467311	244953.915	435	0.87	ns	0.2592593	0.1111446;0.4628487	0.8339	ns
LTR	ERVK	MER9a2	66	0.0206553375269928	238399	310	93.085	9.50263516478851	0.0291318499045473	244953.915	2	0.004	**	0.2129032	0.1686575;0.2627300	0.0006345	***
LTR	ERVK	LTR5B	167	0.0522642631364817	238399	442	167.036	13.0103794707908	0.0522755296842237	244953.915	520	0.964	ns	0.3778281	0.3324470;0.4248561	1	ns
LTR	ERVK	LTR22B	26	0.00813695114699715	238399	142	34.681	5.59075088834188	0.0108537539511157	244953.915	77	0.154	ns	0.1830986	0.1232306;0.2566573	0.09685	ns
LTR	ERVK	LTR3A	46	0.014396144336995	238399	163	51.359	6.76060831766082	0.0160732951522549	244953.915	232	0.464	ns	0.2822086	0.2146007;0.3579209	0.3996	ns
LTR	ERVK	MER11D	32	0.0100147091039965	238399	260	87.028	9.46005859964454	0.0272362532469565	244953.915	1	0.002	**	0.1230769	0.08572857;0.16928664	6.775e-15	***
LTR	ERVK	LTR3	21	0.0065721528494977	238399	92	29.546	5.14999091323532	0.00924670609958376	244953.915	56	0.112	ns	0.2282609	0.1471928;0.3275104	0.05799	ns
LTR	ERVK	tot	1540	0.481957875629831	238399	8264	2639.603	51.020922429191	0.826089256094889	244953.915	1	0.002	**	0.1863504	0.1780063;0.1949163	2.2e-16	***
LTR	ERVK	LTR13_	22	0.00688511250899759	238399	44	12.11	3.86844476047737	0.00378994147654367	244953.915	990	0.024	*	0.5	0.3456116;0.6543884	0.001899	**
LTR	ERVK	LTR14B	54	0.0168998216129941	238399	363	115.723	10.3069153243589	0.0362166306763058	244953.915	1	0.002	**	0.1487603	0.1137707;0.1896006	1.747e-13	***
LTR	ERVK	LTR22C	3	0.000938878978499671	238399	16	3.50924024640657	1.7738006639006	0.00109825063261871	244953.915	526	0.952	ns	0.1875	0.04047373;0.45645655	1	ns
LTR	ERVK	MER11B	88	0.0275404500359904	238399	544	186.555	14.6178197983029	0.0583841892780021	244953.915	1	0.002	**	0.1617647	0.1318087;0.1954492	2.2e-16	***
LTR	ERVK	MER9B	6	0.00187775795699934	238399	39	10.403	3.12607795222118	0.00325571933777736	244953.915	104	0.208	ns	0.1538462	0.05862426;0.30527992	0.146	ns
LTR	ERVK	MER9a3	90	0.0281663693549901	238399	575	162.094	12.4632458250849	0.0507288830469752	244953.915	1	0.002	**	0.1565217	0.1277808;0.1888435	1.778e-12	***
LTR	ERVK	LTR14C	13	0.00406847557349858	238399	137	34.338	5.637866754504	0.0107464087879072	244953.915	1	0.002	**	0.09489051	0.05149819;0.15679905	6.679e-06	***
LTR	ERVK	LTR22B1	32	0.0100147091039965	238399	154	42.204	6.60090569209681	0.0132081494695334	244953.915	69	0.138	ns	0.2077922	0.1466830;0.2804888	0.07058	ns
LTR	ERV1	LTR64	71	0.0222201358244922	238399	372	108.954	9.3882918586942	0.0340982067411511	244953.915	1	0.002	**	0.1908602	0.1521798;0.2345420	8.122e-06	***
LTR	ERV1	LTR9C	26	0.00813695114699715	238399	153	44.958	6.52999822946966	0.0140700403717961	244953.915	1	0.002	**	0.1699346	0.1141121;0.2389946	0.0005058	***
LTR	ERV1	LTR43B	23	0.00719807216849748	238399	242	67.814	7.56178448414027	0.0212230463493256	244953.915	1	0.002	**	0.09504132	0.0612057;0.1391927	2.37e-12	***
LTR	ERV1	MER61F	31	0.00970174944449661	238399	159	43.535	6.60487694051899	0.0136246987763277	244953.915	31	0.062	ns	0.1949686	0.1364829;0.2651786	0.02599	*
LTR	ERV1	MER4E	94	0.0294182079929897	238399	729	206.675	14.2574419041303	0.0646809376271399	244953.915	1	0.002	**	0.1289438	0.1054708;0.1554654	2.2e-16	***
LTR	ERV1	LTR21C	3	0.000938878978499671	238399	22	6.669	2.46444973828084	0.00208712796920477	244953.915	99	0.198	ns	0.1363636	0.02905585;0.34912210	0.1058	ns
LTR	ERV1	LTR77	12	0.00375551591399869	238399	103	30.591	5.63448901556001	0.00957374894376115	244953.915	1	0.002	**	0.1165049	0.06167098;0.19466870	2e-05	***
LTR	ERV1	LTR10F	74	0.0231590148029919	238399	449	131.439	11.2088320942423	0.0411351046850061	244953.915	1	0.002	**	0.1648107	0.1316839;0.2024267	4.892e-10	***
LTR	ERV1	LTR2752	54	0.0168998216129941	238399	230	79.802	9.71056595112205	0.0249748067474103	244953.915	3	0.006	**	0.2347826	0.1815717;0.2949671	0.0002966	***
LTR	ERV1	LTR68	35	0.0109535880824962	238399	352	96.777	9.12494030312174	0.0302872969674209	244953.915	1	0.002	**	0.09943182	0.07023929;0.13556838	6.488e-16	***
LTR	ERV1	MER95	20	0.00625919318999781	238399	139	41.323	6.01538492998211	0.012932432009514	244953.915	1	0.002	**	0.1438849	0.09015809;0.21343650	3.665e-05	***
LTR	ERV1	LTR9B	134	0.0419365943729853	238399	685	201.292	14.0522667994243	0.062996275780052	244953.915	1	0.002	**	0.1956204	0.1665484;0.2273417	6.075e-09	***
LTR	ERV1	MER57E3	131	0.0409977153944856	238399	243	88.202	7.8640345268214	0.0276036678872093	244953.915	1001	0.002	**	0.5390947	0.4742155;0.6030085	3.189e-08	***
LTR	ERV1	HERV-Fc1_LTR3	2	0.000625919318999781	238399	5	2.0373599003736	1.10026022935723	0.000637611460699652	244953.915	578	0.848	ns	0.4	0.05274495;0.85336720	1	ns
LTR	ERV1	LTR60B	29	0.00907583012549682	238399	247	73.83	8.53603912619687	0.0231058116608769	244953.915	1	0.002	**	0.1174089	0.08005729;0.16425062	1.869e-11	***
LTR	ERV1	LTR6B	34	0.0106406284229963	238399	154	49.022	6.84034401958748	0.0153419084280036	244953.915	9	0.018	*	0.2207792	0.1580028;0.2946139	0.009256	**
LTR	ERV1	LTR12F	92	0.0287922886739899	238399	637	187.845	13.2153554859724	0.0587879072387569	244953.915	1	0.002	**	0.144427	0.1180435;0.1741553	2.2e-16	***
LTR	ERV1	MER90a	212	0.0663474478139768	238399	1252	355.263	16.9836472901222	0.11118298751291	244953.915	1	0.002	**	0.1693291	0.1489509;0.1912729	2.2e-16	***
LTR	ERV1	LTR109A2	6	0.00187775795699934	238399	26	8.032	2.65330285041419	0.00251369198510312	244953.915	294	0.588	ns	0.2307692	0.08974011;0.43647510	0.525	ns
LTR	ERV1	MER51B	92	0.0287922886739899	238399	713	203.424	13.3910247383665	0.0636635057741057	244953.915	1	0.002	**	0.1290323	0.1053002;0.1558817	2.2e-16	***
LTR	ERV1	LTR58	8	0.00250367727599912	238399	76	22.66	4.51273362439717	0.00709166588426752	244953.915	2	0.004	**	0.1052632	0.04655356;0.19691670	8.277e-05	***
LTR	ERV1	LTR78B	359	0.112352517760461	238399	3270	934.726	28.6126826706202	0.292531530685695	244953.915	1	0.002	**	0.1097859	0.09927047;0.12100483	2.2e-16	***
LTR	ERV1	LTR12C	531	0.166181579194442	238399	2731	1040.84	36.8480688799316	0.325740931993866	244953.915	1	0.002	**	0.1944343	0.1797417;0.2097847	2.2e-16	***
LTR	ERV1	LTR12	110	0.034425562544988	238399	778	243.778	15.9826831965775	0.0762926798735643	244953.915	1	0.002	**	0.1413882	0.1176587;0.1678722	2.2e-16	***
LTR	ERV1	MER41B	524	0.163990861577943	238399	2851	869.695	28.9306577519067	0.272179451068757	244953.915	1	0.002	**	0.1837952	0.1697326;0.1985098	2.2e-16	***
LTR	ERV1	LTR6A	60	0.0187775795699934	238399	287	80.245	8.83838741468669	0.0251134478765687	244953.915	16	0.032	*	0.2090592	0.1634928;0.2607444	0.006968	**
LTR	ERV1	MER101B	25	0.00782399148749726	238399	261	72.797	7.77703499241666	0.0227825243326135	244953.915	1	0.002	**	0.09578544	0.06295023;0.13814754	4.476e-13	***
LTR	ERV1	MER50B	101	0.0316089256094889	238399	692	195.987	13.7024299884213	0.061336024786405	244953.915	1	0.002	**	0.1459538	0.1204809;0.1744880	2.2e-16	***
LTR	ERV1	HERV1_LTRb	6	0.00187775795699934	238399	10	2.23004694835681	1.22781645728806	0.000697914733626516	244953.915	849	0.306	ns	0.6	0.2623781;0.8784477	0.01114	*
LTR	ERV1	LTR10B2	29	0.00907583012549682	238399	101	32.029	5.28470312194422	0.010023784934122	244953.915	316	0.632	ns	0.2871287	0.2014550;0.3856894	0.5931	ns
LTR	ERV1	LTR25	32	0.0100147091039965	238399	284	53.719	6.71707958551618	0.0168118799486746	244953.915	2	0.004	**	0.1126761	0.07835926;0.15533043	0.0006211	***
LTR	ERV1	LTR24B	76	0.0237849341219917	238399	454	132.011	10.2659762940146	0.04131411761024	244953.915	1	0.002	**	0.1674009	0.1342197;0.2049856	1.538e-09	***
LTR	ERV1	MER31B	288	0.0901323819359685	238399	1486	431.517	19.2310567713931	0.135047413388414	244953.915	1	0.002	**	0.1938089	0.1739955;0.2148401	2.2e-16	***
LTR	ERV1	LTR45C	68	0.0212812568459925	238399	424	126.224	10.3880573610149	0.0395030200607142	244953.915	1	0.002	**	0.1603774	0.1267435;0.1988347	8.767e-11	***
LTR	ERV1	LTR49	146	0.045692110286984	238399	1462	415.533	19.1685248087416	0.130045066190968	244953.915	1	0.002	**	0.0998632	0.0849684;0.1163869	2.2e-16	***
LTR	ERV1	LTR35	21	0.0065721528494977	238399	105	30.845	5.09518752706276	0.00965324069727412	244953.915	21	0.042	*	0.2	0.1282739;0.2893258	0.04109	*
LTR	ERV1	MER4B	284	0.0888805432979689	238399	1738	502.04	20.8828276938851	0.157118267455325	244953.915	1	0.002	**	0.1634062	0.1463154;0.1816415	2.2e-16	***
LTR	ERV1	MER34A1	101	0.0316089256094889	238399	775	229.825	13.9747511129418	0.0719259537445623	244953.915	1	0.002	**	0.1303226	0.1074179;0.1560812	2.2e-16	***
LTR	ERV1	MER89	174	0.0544549807529809	238399	1388	403.434	19.0808207821813	0.126258567270679	244953.915	1	0.002	**	0.1253602	0.1083871;0.1439365	2.2e-16	***
LTR	ERV1	MER92D	29	0.00907583012549682	238399	231	62.8	7.15690025228947	0.0196538666165931	244953.915	1	0.002	**	0.1255411	0.08571324;0.17529937	1.088e-07	***
LTR	ERV1	MER49	183	0.05727161768848	238399	1335	409.361	18.9748444980117	0.128113479172535	244953.915	1	0.002	**	0.1370787	0.1190694;0.1567017	2.2e-16	***
LTR	ERV1	LTR1A1	47	0.0147091039964949	238399	359	111.695	10.8803656812332	0.0349560291678403	244953.915	1	0.002	**	0.1309192	0.09780415;0.17026743	2.18e-15	***
LTR	ERV1	LTR72	35	0.0109535880824962	238399	153	48.844	6.29454408875537	0.0152862016086126	244953.915	17	0.034	*	0.2287582	0.1648066;0.3035157	0.0152	*
LTR	ERV1	MER34D	33	0.0103276687634964	238399	249	79.793	8.03571550788875	0.0249719901104748	244953.915	1	0.002	**	0.1325301	0.09301408;0.18105971	1.28e-11	***
LTR	ERV1	LTR26	63	0.0197164585484931	238399	596	186.685	12.960314222454	0.058424874033737	244953.915	1	0.002	**	0.1057047	0.08218656;0.13321177	2.2e-16	***
LTR	ERV1	LTR29	88	0.0275404500359904	238399	708	196.115	12.9607003959954	0.061376083622821	244953.915	1	0.002	**	0.1242938	0.1008924;0.1508768	2.2e-16	***
LTR	ERV1	LTR27C	18	0.00563327387099803	238399	120	38.303	6.3049935720779	0.0119872938378243	244953.915	1	0.002	**	0.15	0.09138957;0.22666714	3.192e-05	***
LTR	ERV1	LTR23	179	0.0560197790504804	238399	856	247.333	13.9167448344355	0.0774052514630864	244953.915	1	0.002	**	0.2091121	0.1823242;0.2379190	1.206e-07	***
LTR	ERV1	MER61E	24	0.00751103182799737	238399	318	85.534	8.64509002738442	0.0267686915156636	244953.915	1	0.002	**	0.0754717	0.0489524;0.1102161	2.2e-16	***
LTR	ERV1	PABL_A	87	0.0272274903764905	238399	524	158.42	12.1274347936682	0.0495790692579726	244953.915	1	0.002	**	0.1660305	0.1351744;0.2007094	8.807e-13	***
LTR	ERV1	MER65D	56	0.0175257409319939	238399	470	132.573	10.3801936118465	0.041490000938879	244953.915	1	0.002	**	0.1191489	0.09127124;0.15192308	2.2e-16	***
LTR	ERV1	MER57E1	79	0.0247238131004913	238399	501	147.755	11.1634043461928	0.0462413544894063	244953.915	1	0.002	**	0.1576846	0.1268727;0.1926008	1.108e-12	***
LTR	ERV1	LTR8A	228	0.071354802365975	238399	1442	431.176	19.9671658407424	0.134940694144525	244953.915	1	0.002	**	0.1581137	0.1396470;0.1779847	2.2e-16	***
LTR	ERV1	LTR8	444	0.138954088817951	238399	3403	1032.746	30.5671037527574	0.323207836509874	244953.915	1	0.002	**	0.1304731	0.1193306;0.1422547	2.2e-16	***
LTR	ERV1	MER57B2	208	0.0650956091759772	238399	1104	319.706	16.4105109265028	0.100055080900072	244953.915	1	0.002	**	0.1884058	0.1657412;0.2127441	1.34e-14	***
LTR	ERV1	LTR39	146	0.045692110286984	238399	1272	370.541	18.5204569686152	0.115964385190749	244953.915	1	0.002	**	0.1147799	0.09777545;0.13358682	2.2e-16	***
LTR	ERV1	MER4E1	130	0.0406847557349858	238399	1050	322.334	17.6551450899773	0.100877538885238	244953.915	1	0.002	**	0.1238095	0.1044876;0.1452672	2.2e-16	***
LTR	ERV1	LTR44	23	0.00719807216849748	238399	218	67.883	7.45767577251303	0.0212446405658311	244953.915	1	0.002	**	0.1055046	0.06806586;0.15409561	7.804e-13	***
LTR	ERV1	LTR1B	35	0.0109535880824962	238399	321	101.391	10.0532177031131	0.0317312928363534	244953.915	1	0.002	**	0.1090343	0.07713075;0.14836905	2.2e-16	***
LTR	ERV1	LTR46	63	0.0197164585484931	238399	255	74.085	7.87437494540239	0.0231856163740494	244953.915	84	0.168	ns	0.2470588	0.1953796;0.3047215	0.1297	ns
LTR	ERV1	LTR1B1	19	0.00594623353049792	238399	168	52.793	7.44429772165036	0.0165220793039777	244953.915	1	0.002	**	0.1130952	0.0694804;0.1709688	1.71e-09	***
LTR	ERV1	MER4D1	211	0.0660344881544769	238399	1536	462.421	20.1400939020249	0.144719118705599	244953.915	1	0.002	**	0.1373698	0.1205349;0.1556039	2.2e-16	***
LTR	ERV1	HERV1_LTRa	6	0.00187775795699934	238399	27	9.364	2.8691001613286	0.00293055425155697	244953.915	151	0.302	ns	0.2222222	0.08621694;0.42258306	0.2256	ns
LTR	ERV1	LTR28B	64	0.020029418207993	238399	261	85.883	9.55503059176734	0.0268779144368291	244953.915	9	0.018	*	0.2452107	0.1942631;0.3020454	0.003685	**
LTR	ERV1	LTR38B	48	0.0150220636559947	238399	226	72.286	8.17979908757619	0.0226226019466091	244953.915	1	0.002	**	0.2123894	0.1609476;0.2715430	0.0004473	***
LTR	ERV1	LTR1A2	186	0.0582104966669796	238399	837	260.869	16.3477548332512	0.0816414734140769	244953.915	1	0.002	**	0.2222222	0.1944786;0.2519369	1.013e-08	***
LTR	ERV1	MER72	122	0.0381810784589866	238399	774	240.836	14.8021014118336	0.0753719525553156	244953.915	1	0.002	**	0.1576227	0.1326494;0.1852359	2.2e-16	***
LTR	ERV1	MER51E	56	0.0175257409319939	238399	233	74.132	7.90424272483158	0.0232003254780459	244953.915	12	0.024	*	0.2403433	0.1869549;0.3004672	0.01117	*
LTR	ERV1	MER92B	115	0.0359903608424874	238399	804	241.297	14.6285606190693	0.0755162269583451	244953.915	1	0.002	**	0.1430348	0.1195567;0.1691645	2.2e-16	***
LTR	ERV1	LTR26C	55	0.017212781272494	238399	312	96.789	9.2262453144604	0.0302910524833349	244953.915	1	0.002	**	0.1762821	0.1356480;0.2231878	1.115e-07	***
LTR	ERV1	LTR10A	70	0.0219071761649923	238399	311	99.583	9.67712549044176	0.0311654617719776	244953.915	2	0.004	**	0.2250804	0.1798716;0.2756115	0.0002542	***
LTR	ERV1	MER65A	189	0.0591493756454793	238399	1394	414.211	18.6373772519319	0.129631333521109	244953.915	1	0.002	**	0.1355811	0.1180336;0.1546797	2.2e-16	***
LTR	ERV1	MER51C	45	0.0140831846774951	238399	180	55.628	7.30527090414743	0.0174093199386599	244953.915	86	0.172	ns	0.25	0.1885708;0.3198559	0.09052	ns
LTR	ERV1	HERV-Fc1_LTR1	4	0.00125183863799956	238399	17	4.94673366834171	1.97677075558673	0.00154812808448087	244953.915	439	0.878	ns	0.2352941	0.06810774;0.49899327	0.7917	ns
LTR	ERV1	MER39	412	0.128939379713955	238399	3348	966.257	28.7001855682442	0.302399461709386	244953.915	1	0.002	**	0.1230585	0.1121145;0.1346655	2.2e-16	***
LTR	ERV1	LTR71B	41	0.0128313460394955	238399	233	69.901	7.87408408643191	0.0218761931587018	244953.915	1	0.002	**	0.1759657	0.1293342;0.2310501	2.157e-05	***
LTR	ERV1	MER34B	95	0.0297311676524896	238399	667	191.872	12.6956210873984	0.060048195787563	244953.915	1	0.002	**	0.1424288	0.1167861;0.1712821	2.2e-16	***
LTR	ERV1	LTR19B	37	0.0115795074014959	238399	283	78.087	8.41178870331329	0.0244380809313679	244953.915	1	0.002	**	0.130742	0.09375181;0.17568203	7.191e-09	***
LTR	ERV1	MER67C	154	0.0481957875629831	238399	1648	478.255	20.5915999618531	0.14967452195412	244953.915	1	0.002	**	0.0934466	0.07982453;0.10853581	2.2e-16	***
LTR	ERV1	LTR51	60	0.0187775795699934	238399	414	124.531	10.6991359702787	0.0389731793571809	244953.915	1	0.002	**	0.1449275	0.1124517;0.1825794	2.398e-13	***
LTR	ERV1	LTR48B	156	0.0488217068819829	238399	1013	300.747	16.2056043581414	0.0941216787156136	244953.915	1	0.002	**	0.153998	0.1323079;0.1777199	2.2e-16	***
LTR	ERV1	MER41C	108	0.0337996432259882	238399	837	236.348	13.9619422657391	0.0739673896034801	244953.915	1	0.002	**	0.1290323	0.1070619;0.1536518	2.2e-16	***
LTR	ERV1	LTR27E	43	0.0134572653584953	238399	222	71.374	8.99516742684854	0.0223371827371452	244953.915	1	0.002	**	0.1936937	0.1438668;0.2518989	2.732e-05	***
LTR	ERV1	LTR1	35	0.0109535880824962	238399	244	71.674	8.53631024463102	0.0224310706349952	244953.915	1	0.002	**	0.1434426	0.1019902;0.1938077	4.634e-08	***
LTR	ERV1	LTR4	12	0.00375551591399869	238399	102	27.4	4.87911936785786	0.008575094670297	244953.915	1	0.002	**	0.1176471	0.06229089;0.19648973	0.0003033	***
LTR	ERV1	MER87	17	0.00532031421149814	238399	165	50.019	7.00740627784224	0.015653929208525	244953.915	1	0.002	**	0.1030303	0.0611738;0.1598326	1.404e-09	***
LTR	ERV1	LTR31	51	0.0159609426344944	238399	241	78.476	8.50774974983432	0.0245598222389134	244953.915	1	0.002	**	0.2116183	0.1618112;0.2686687	0.0001104	***
LTR	ERV1	MER34C_	56	0.0175257409319939	238399	651	187.005	12.5829768459735	0.058525021124777	244953.915	1	0.002	**	0.08602151	0.06563252;0.11025327	2.2e-16	***
LTR	ERV1	MER61A	115	0.0359903608424874	238399	811	222.664	14.0808157921824	0.0696848496228836	244953.915	1	0.002	**	0.1418002	0.1185116;0.1677266	2.2e-16	***
LTR	ERV1	LTR12_	58	0.0181516602509936	238399	545	172.138	12.9217617965945	0.0538722498669921	244953.915	1	0.002	**	0.106422	0.08180741;0.13539755	2.2e-16	***
LTR	ERV1	LTR10C	130	0.0406847557349858	238399	519	165.721	12.1292323449292	0.0518639877319813	244953.915	2	0.004	**	0.2504817	0.2137523;0.2900800	0.0006858	***
LTR	ERV1	MER66B	293	0.0916971802334679	238399	1430	440.782	18.9499756616619	0.137946984633681	244953.915	1	0.002	**	0.2048951	0.1842488;0.2267610	2.2e-16	***
LTR	ERV1	LTR70	50	0.0156479829749945	238399	151	60.431	7.56071447704537	0.0189124651832379	244953.915	76	0.152	ns	0.3311258	0.2567599;0.4122683	0.09637	ns
LTR	ERV1	MER83B	19	0.00594623353049792	238399	147	44.135	5.93447495512392	0.0138124745720277	244953.915	1	0.002	**	0.1292517	0.07964511;0.19446411	1.414e-06	***
LTR	ERV1	HERV1_LTRd	4	0.00125183863799956	238399	16	4.6226034308779	2.01530850412946	0.00144668839573057	244953.915	509	0.986	ns	0.25	0.07266204;0.52377082	1	ns
LTR	ERV1	MER57F	52	0.0162739022939943	238399	413	119.279	9.98041921803727	0.0373295152254874	244953.915	1	0.002	**	0.125908	0.09548169;0.16181529	3.624e-15	***
LTR	ERV1	MER90	126	0.0394329170969862	238399	701	200.325	13.5118446166667	0.0626936437893156	244953.915	1	0.002	**	0.1797432	0.1520022;0.2102099	9.706e-11	***
LTR	ERV1	LTR61	35	0.0109535880824962	238399	184	48.262	6.40518402408412	0.0151040590867837	244953.915	26	0.052	ns	0.1902174	0.1362147;0.2544846	0.02894	*
LTR	ERV1	LTR12E	22	0.00688511250899759	238399	112	37.962	6.66640810309398	0.0118805745939348	244953.915	8	0.016	*	0.1964286	0.1273862;0.2821525	0.001288	**
LTR	ERV1	MER72B	30	0.00938878978499671	238399	188	55.095	7.02903851052065	0.0172425124401465	244953.915	1	0.002	**	0.1595745	0.1103285;0.2198991	2.721e-05	***
LTR	ERV1	MER50	370	0.115795074014959	238399	2531	748.833	24.6072474614213	0.234354520702281	244953.915	1	0.002	**	0.1461873	0.1326412;0.1605574	2.2e-16	***
LTR	ERV1	LTR56	199	0.0622789722404782	238399	976	290.813	15.8593679114443	0.0910127374581416	244953.915	1	0.002	**	0.2038934	0.1790289;0.2305582	3.15e-11	***
LTR	ERV1	MER61B	79	0.0247238131004913	238399	429	115.243	10.1640178206386	0.0360664100397459	244953.915	1	0.002	**	0.1841492	0.1485914;0.2241301	5.246e-05	***
LTR	ERV1	LTR1D	96	0.0300441273119895	238399	296	97.999	10.0695777168358	0.0306697336713298	244953.915	440	0.88	ns	0.3243243	0.2713039;0.3809045	0.8531	ns
LTR	ERV1	MER57C2	62	0.0194034988889932	238399	454	125.652	10.4390550276292	0.0393240071354802	244953.915	1	0.002	**	0.1365639	0.1063309;0.1716251	1.212e-12	***
LTR	ERV1	LTR26E	18	0.00563327387099803	238399	118	36.433	5.65362489686703	0.0114020592745595	244953.915	1	0.002	**	0.1525424	0.09298423;0.23032809	0.0001321	***
LTR	ERV1	MER4A	132	0.0413106750539855	238399	834	246.32	15.1220460347228	0.077088223328013	244953.915	1	0.002	**	0.1582734	0.1341447;0.1848447	2.2e-16	***
LTR	ERV1	MER52D	120	0.0375551591399869	238399	657	219.347	16.4368720187803	0.0686467624323225	244953.915	1	0.002	**	0.1826484	0.1538228;0.2143578	2.2e-16	***
LTR	ERV1	HERV-Fc1_LTR2	0	0	238399	3	1.57570977917981	0.795788609629116	0.000493133595962761	244953.915	1	0.002	**	0	0.0000000;0.7075982	0.107	ns
LTR	ERV1	LTR10D	50	0.0156479829749945	238399	181	53.988	7.02760579737107	0.0168960660970801	244953.915	307	0.614	ns	0.2762431	0.2125038;0.3474699	0.5698	ns
LTR	ERV1	LTR35B	19	0.00594623353049792	238399	206	58.507	7.16626166884145	0.0183103307983601	244953.915	1	0.002	**	0.09223301	0.0564468;0.1402846	2.069e-11	***
LTR	ERV1	MER65C	129	0.0403717960754859	238399	680	205.269	13.2183722282422	0.064240916345883	244953.915	1	0.002	**	0.1897059	0.1609011;0.2212324	3.268e-11	***
LTR	ERV1	LTR7B	132	0.0413106750539855	238399	845	253.417	14.9748240843209	0.0793092980314837	244953.915	1	0.002	**	0.156213	0.1323752;0.1824762	2.2e-16	***
LTR	ERV1	LTR1F	20	0.00625919318999781	238399	132	40.606	6.66762485606541	0.0127080399336526	244953.915	1	0.002	**	0.1515152	0.09507393;0.22425926	4.411e-05	***
LTR	ERV1	MER52A	380	0.118924670609958	238399	1420	510.617	25.7902199766975	0.159802522454856	244953.915	1	0.002	**	0.2676056	0.2447274;0.2914493	1.617e-13	***
LTR	ERV1	LTR27B	31	0.00970174944449661	238399	150	43.84	6.54302767923317	0.0137201514724752	244953.915	22	0.044	*	0.2066667	0.1449488;0.2803343	0.01966	*
LTR	ERV1	MER4D	170	0.0532031421149814	238399	1315	400.179	19.0389979369305	0.125239883579007	244953.915	1	0.002	**	0.1292776	0.1116077;0.1486224	2.2e-16	***
LTR	ERV1	MER4D0	70	0.0219071761649923	238399	444	130.077	10.5367021924838	0.0407088536287672	244953.915	1	0.002	**	0.1576577	0.1250113;0.1949449	4.752e-11	***
LTR	ERV1	MER101	55	0.017212781272494	238399	364	104.408	9.1756050333331	0.0326754921290646	244953.915	1	0.002	**	0.1510989	0.1159011;0.1920905	1.689e-09	***
LTR	ERV1	LTR10G	19	0.00594623353049792	238399	116	36.454	5.7489942542096	0.011408631427409	244953.915	3	0.006	**	0.1637931	0.1015910;0.2439069	0.0002882	***
LTR	ERV1	LTR1F1	38	0.0118924670609958	238399	221	67.13	8.29565656942944	0.0210089819422276	244953.915	1	0.002	**	0.1719457	0.1246451;0.2282826	9.814e-06	***
LTR	ERV1	MER51D	16	0.00500735455199825	238399	151	46.11	6.1751139286682	0.01443056989954	244953.915	1	0.002	**	0.1059603	0.06179006;0.16636569	8.219e-09	***
LTR	ERV1	MER61D	37	0.0115795074014959	238399	267	78.832	8.54486926703918	0.0246712358776954	244953.915	1	0.002	**	0.1385768	0.09948347;0.18591688	2.352e-09	***
LTR	ERV1	MER57C1	37	0.0115795074014959	238399	187	56.809	6.60030931722772	0.0177789252965293	244953.915	1	0.002	**	0.197861	0.1433041;0.2622573	0.001402	**
LTR	ERV1	MER67D	33	0.0103276687634964	238399	1042	298.175	15.5771956405518	0.0933167464713798	244953.915	1	0.002	**	0.03166987	0.02189830;0.04419053	2.2e-16	***
LTR	ERV1	MER41A	508	0.158983507025944	238399	2558	781.081	27.0794337964208	0.244446843801834	244953.915	1	0.002	**	0.1985927	0.1832891;0.2145892	2.2e-16	***
LTR	ERV1	LTR9	102	0.0319218852689888	238399	810	240.672	15.0903324726175	0.0753206271711576	244953.915	1	0.002	**	0.1259259	0.1038557;0.1507588	2.2e-16	***
LTR	ERV1	MER4A1_	73	0.022846055143492	238399	400	120.738	10.2342608964251	0.0377861233686978	244953.915	1	0.002	**	0.1825	0.1458670;0.2239076	7.721e-08	***
LTR	ERV1	MER66C	97	0.0303570869714894	238399	589	170.053	12.2489275949867	0.0532197289769349	244953.915	1	0.002	**	0.1646859	0.1356270;0.1971537	3.295e-12	***
LTR	ERV1	MER57B1	141	0.0441273119894846	238399	1010	287.521	15.6807986546109	0.089982474259068	244953.915	1	0.002	**	0.139604	0.1188097;0.1625233	2.2e-16	***
LTR	ERV1	LTR37A	251	0.0785528745344725	238399	1963	562.925	22.3797280418514	0.176172816323976	244953.915	1	0.002	**	0.1278655	0.1134023;0.1434501	2.2e-16	***
LTR	ERV1	MER66D	48	0.0150220636559947	238399	246	73.709	7.74042849157805	0.0230679435420774	244953.915	1	0.002	**	0.195122	0.1475126;0.2502414	0.0002763	***
LTR	ERV1	PRIMA4_LTR	44	0.0137702250179952	238399	334	91.581	9.12045073566112	0.0286611585766595	244953.915	1	0.002	**	0.1317365	0.09737704;0.17278964	5.568e-10	***
LTR	ERV1	MER83C	21	0.0065721528494977	238399	151	44.062	6.09239470760663	0.0137896285168842	244953.915	1	0.002	**	0.1390728	0.08819531;0.20469954	1.415e-05	***
LTR	ERV1	PrimLTR79	21	0.0065721528494977	238399	141	38.94	5.52946425750044	0.0121866491409257	244953.915	1	0.002	**	0.1489362	0.09462018;0.21861114	0.0004534	***
LTR	ERV1	MER110A	70	0.0219071761649923	238399	635	183.278	12.6548354734805	0.0573586204738209	244953.915	1	0.002	**	0.1102362	0.08694833;0.13721811	2.2e-16	***
LTR	ERV1	LTR9D	101	0.0316089256094889	238399	724	225.83	14.5806617029439	0.0706756799048603	244953.915	1	0.002	**	0.1395028	0.1150849;0.1668999	2.2e-16	***
LTR	ERV1	LTR06	9	0.00281663693549901	238399	98	28.187	4.93623311821853	0.00882139392232341	244953.915	1	0.002	**	0.09183673	0.04285837;0.16718665	3.265e-06	***
LTR	ERV1	LTR19C	27	0.00844991080649704	238399	129	36.829	6.00898218227237	0.0115259912997215	244953.915	53	0.106	ns	0.2093023	0.1426927;0.2897197	0.06347	ns
LTR	ERV1	LTR59	21	0.0065721528494977	238399	114	33.774	5.50465486885647	0.0105698995399493	244953.915	3	0.006	**	0.1842105	0.1177964;0.2676953	0.007561	**
LTR	ERV1	HERV-Fc2_LTR	1	0.00031295965949989	238399	4	1.43492063492063	0.64395408356162	0.000449072273314129	244953.915	403	0.806	ns	0.25	0.006309463;0.805879550	1	ns
LTR	ERV1	MER31A	240	0.0751103182799737	238399	1349	400.456	18.2673961407137	0.125326573404688	244953.915	1	0.002	**	0.1779096	0.1578498;0.1993829	2.2e-16	***
LTR	ERV1	LTR78	490	0.153350233154946	238399	4812	1392.51	34.9426227820249	0.435799455450192	244953.915	1	0.002	**	0.1018288	0.09342356;0.11072047	2.2e-16	***
LTR	ERV1	MER34A	202	0.0632178512189779	238399	1464	427.572	19.2995152086079	0.133812787531687	244953.915	1	0.002	**	0.1379781	0.1207103;0.1567123	2.2e-16	***
LTR	ERV1	LTR10B1	29	0.00907583012549682	238399	171	52.068	7.00931569459576	0.0162951835508403	244953.915	2	0.004	**	0.1695906	0.1166167;0.2343932	8.221e-05	***
LTR	ERV1	MER41G	15	0.00469439489249836	238399	114	35.545	6.04355023967697	0.0111241510969236	244953.915	1	0.002	**	0.1315789	0.07555277;0.20771880	1.071e-05	***
LTR	ERV1	MER41E	61	0.0190905392294933	238399	360	110.028	9.54034769986053	0.034434325415454	244953.915	1	0.002	**	0.1694444	0.1321608;0.2122681	4.059e-09	***
LTR	ERV1	LTR1C1	10	0.0031295965949989	238399	70	23.848	4.66933600190634	0.00746346195975339	244953.915	2	0.004	**	0.1428571	0.07069045;0.24706825	0.0003336	***
LTR	ERV1	MER87B	29	0.00907583012549682	238399	202	59.737	7.05007337086179	0.018695271179545	244953.915	1	0.002	**	0.1435644	0.09830257;0.19963240	6.073e-07	***
LTR	ERV1	MER4CL34	122	0.0381810784589866	238399	896	260.958	14.8899948941545	0.0816693268237724	244953.915	1	0.002	**	0.1361607	0.1143719;0.1603726	2.2e-16	***
LTR	ERV1	LTR19A	67	0.0209682971864927	238399	447	126.998	10.0751925790779	0.0397452508371671	244953.915	1	0.002	**	0.1498881	0.1180877;0.1864063	2.677e-11	***
LTR	ERV1	LTR7Y	31	0.00970174944449661	238399	257	78.29	8.56207972453009	0.0245016117422464	244953.915	1	0.002	**	0.1206226	0.08344753;0.16682755	5.369e-12	***
LTR	ERV1	HERV1_LTRc	9	0.00281663693549901	238399	34	9.92	3.00110089910463	0.00310455982223891	244953.915	449	0.898	ns	0.2647059	0.1288174;0.4436154	0.8513	ns
LTR	ERV1	LOR1a	67	0.0209682971864927	238399	808	241.71	14.5529271175145	0.0756454792977185	244953.915	1	0.002	**	0.08292079	0.06483813;0.10411234	2.2e-16	***
LTR	ERV1	LTR12B	32	0.0100147091039965	238399	171	51.516	9.02658425004848	0.0161224298187964	244953.915	6	0.012	*	0.1871345	0.1316615;0.2537827	0.0008229	***
LTR	ERV1	LTR54	212	0.0663474478139768	238399	1113	337.517	16.0709049211606	0.105629205395425	244953.915	1	0.002	**	0.1904762	0.1677999;0.2148013	2.2e-16	***
LTR	ERV1	MER51A	231	0.0722936813444747	238399	941	285.042	15.9441039400291	0.0892066472631678	244953.915	1	0.002	**	0.2454835	0.2182861;0.2742838	0.0001081	***
LTR	ERV1	LTR12D	63	0.0197164585484931	238399	490	153.534	12.8296314617156	0.0480499483616562	244953.915	1	0.002	**	0.1285714	0.1002301;0.1614833	2.2e-16	***
LTR	ERV1	LTR43	44	0.0137702250179952	238399	424	114.629	9.96758304262934	0.0358742528088129	244953.915	1	0.002	**	0.1037736	0.07641963;0.13680158	2.2e-16	***
LTR	ERV1	LTR48	99	0.0309830062904892	238399	975	287.83	15.9088714933584	0.0900791787938535	244953.915	1	0.002	**	0.1015385	0.08329278;0.12222973	2.2e-16	***
LTR	ERV1	MER92A	16	0.00500735455199825	238399	151	41.951	5.81914611102536	0.0131289706756799	244953.915	1	0.002	**	0.1059603	0.06179006;0.16636569	3.89e-07	***
LTR	ERV1	LTR2C	54	0.0168998216129941	238399	291	82.301	8.2842638796714	0.0257568929365005	244953.915	1	0.002	**	0.185567	0.1425871;0.2350806	0.0001517	***
LTR	ERV1	LTR17	129	0.0403717960754859	238399	843	258.513	15.7549372911811	0.0809041404562952	244953.915	1	0.002	**	0.1530249	0.1293761;0.1791281	2.2e-16	***
LTR	ERV1	MER50C	24	0.00751103182799737	238399	85	23.016	4.58724174060915	0.00720307952304948	244953.915	632	0.74	ns	0.2823529	0.1900101;0.3904038	0.8076	ns
LTR	ERV1	MER57D	63	0.0197164585484931	238399	452	129.902	10.7641192051306	0.0406540856883548	244953.915	1	0.002	**	0.1393805	0.1087937;0.1747780	1.261e-13	***
LTR	ERV1	LTR73	29	0.00907583012549682	238399	217	65.958	8.01226762111903	0.0206421932212938	244953.915	1	0.002	**	0.1336406	0.09136144;0.18626066	5.593e-09	***
LTR	ERV1	LTR45	35	0.0109535880824962	238399	174	53.175	6.87252548970221	0.0166416298939067	244953.915	3	0.006	**	0.2011494	0.1442879;0.2684816	0.00227	**
LTR	ERV1	MER92C	16	0.00500735455199825	238399	128	37.618	5.72807881290812	0.0117729164710669	244953.915	1	0.002	**	0.125	0.07316608;0.19504378	9.542e-06	***
LTR	ERV1	LTR24	57	0.0178387005914938	238399	308	97.783	9.15148406875413	0.0306021343848778	244953.915	1	0.002	**	0.1850649	0.1432849;0.2330218	2.216e-07	***
LTR	ERV1	LTR24C	42	0.0131443056989954	238399	382	121.143	10.256595378036	0.0379128720307952	244953.915	1	0.002	**	0.1099476	0.0803982;0.1457026	2.2e-16	***
LTR	ERV1	MER84	41	0.0128313460394955	238399	358	99.997	9.70603926420031	0.0312950270710105	244953.915	1	0.002	**	0.1145251	0.08345043;0.15214677	5.123e-14	***
LTR	ERV1	LTR15	42	0.0131443056989954	238399	264	77.843	8.33029079592932	0.02436171877445	244953.915	1	0.002	**	0.1590909	0.1171281;0.2088994	4.656e-07	***
LTR	ERV1	MER4C	130	0.0406847557349858	238399	668	190.576	13.4706972233691	0.0596426000688511	244953.915	1	0.002	**	0.1946108	0.1652435;0.2267048	9.598e-08	***
LTR	ERV1	LTR27	60	0.0187775795699934	238399	315	98.894	9.48201838601217	0.0309498325665822	244953.915	1	0.002	**	0.1904762	0.148616;0.238267	1.023e-06	***
LTR	ERV1	LTR1B0	18	0.00563327387099803	238399	92	30.741	5.66568786812506	0.00962069289268613	244953.915	17	0.034	*	0.1956522	0.1202760;0.2914737	0.003968	**
LTR	ERV1	LTR28	29	0.00907583012549682	238399	139	46.641	6.89751366034854	0.0145967514787344	244953.915	3	0.006	**	0.2086331	0.1443992;0.2856927	0.001177	**
LTR	ERV1	LTR9A1	66	0.0206553375269928	238399	479	147.075	11.6305909413772	0.0460285419209464	244953.915	1	0.002	**	0.1377871	0.1081925;0.1719374	2.2e-16	***
LTR	ERV1	LTR72B	21	0.0065721528494977	238399	163	49.253	6.36738050806881	0.0154142021093481	244953.915	1	0.002	**	0.1288344	0.08155114;0.19017291	3.268e-07	***
LTR	ERV1	LTR21A	27	0.00844991080649704	238399	94	26.115	4.74639898273452	0.00817294150783964	244953.915	610	0.784	ns	0.287234	0.198567;0.389758	0.8186	ns
LTR	ERV1	LTR37B	244	0.0763621569179733	238399	2032	584.714	21.5383868037071	0.182991894344819	244953.915	1	0.002	**	0.1200787	0.1062552;0.1350085	2.2e-16	***
LTR	ERV1	MER39B	159	0.0497605858604826	238399	1186	346.604	17.5832407238926	0.1084730698213	244953.915	1	0.002	**	0.1340641	0.1151772;0.1547856	2.2e-16	***
LTR	ERV1	EUTREP7	40	0.0125183863799956	238399	275	79.567	8.08126338005499	0.0249012612274278	244953.915	1	0.002	**	0.1454545	0.1059916;0.1927590	2.541e-08	***
LTR	ERV1	LTR45B	73	0.022846055143492	238399	444	136.534	10.5299441462775	0.042729634150158	244953.915	1	0.002	**	0.1644144	0.1311450;0.2022299	7.102e-12	***
LTR	ERV1	MER41D	66	0.0206553375269928	238399	472	140.356	10.7696448060857	0.0439257659687666	244953.915	1	0.002	**	0.1398305	0.1098228;0.1744355	1.234e-15	***
LTR	ERV1	MER34	175	0.0547679404124808	238399	1330	383.925	17.9673091808206	0.120153037273495	244953.915	1	0.002	**	0.1315789	0.1138656;0.1509376	2.2e-16	***
LTR	ERV1	LTR1F2	26	0.00813695114699715	238399	135	41.616	6.768926234076	0.0130241291897474	244953.915	15	0.03	*	0.1925926	0.1298339;0.2693182	0.003668	**
LTR	ERV1	LTR1E	40	0.0125183863799956	238399	296	95.178	10.0861313716433	0.0297868744718806	244953.915	1	0.002	**	0.1351351	0.09832794;0.17943999	2.138e-13	***
LTR	ERV1	LTR26B	23	0.00719807216849748	238399	138	42.346	6.09815311971348	0.0132525897411824	244953.915	1	0.002	**	0.1666667	0.1086839;0.2395119	0.0002047	***
LTR	ERV1	LTR71A	25	0.00782399148749726	238399	166	50.922	6.77819001355523	0.0159365317810534	244953.915	1	0.002	**	0.1506024	0.09989499;0.21424130	4.458e-06	***
LTR	ERV1	LTR38C	15	0.00469439489249836	238399	127	39.13	6.13520502841924	0.0122461114762307	244953.915	1	0.002	**	0.1181102	0.06763492;0.18731402	6.526e-07	***
LTR	ERV1	LTR2B	51	0.0159609426344944	238399	326	97.309	9.38112597317212	0.0304537915062748	244953.915	1	0.002	**	0.1564417	0.1187533;0.2005092	4.391e-09	***
LTR	ERV1	MER66A	34	0.0106406284229963	238399	331	102.695	8.89804192787099	0.0321393922323412	244953.915	1	0.002	**	0.102719	0.07219067;0.14057588	2.2e-16	***
LTR	ERV1	MER48	41	0.0128313460394955	238399	193	58.667	7.6294376804139	0.0183604043438801	244953.915	9	0.018	*	0.2124352	0.1569699;0.2769559	0.005989	**
LTR	ERV1	LTR21B	9	0.00281663693549901	238399	36	9.111	2.88357312964211	0.0028513754577035	244953.915	553	0.898	ns	0.25	0.1212033;0.4220296	1	ns
LTR	ERV1	LTR36	101	0.0316089256094889	238399	484	145.9	11.5856906668627	0.045660814321034	244953.915	1	0.002	**	0.2086777	0.1733153;0.2476432	4.85e-06	***
LTR	ERV1	LTR26D	29	0.00907583012549682	238399	196	59.705	6.85338923044241	0.018685256470441	244953.915	1	0.002	**	0.1479592	0.1013838;0.2055335	5.141e-07	***
LTR	ERV1	LTR1D1	59	0.0184646199104935	238399	311	99.188	9.9364676515042	0.0310418427064751	244953.915	1	0.002	**	0.1897106	0.1476676;0.2377771	3.75e-07	***
LTR	ERV1	MER110	50	0.0156479829749945	238399	784	222.033	13.3205611123687	0.0694873720777392	244953.915	1	0.002	**	0.06377551	0.04770232;0.08321891	2.2e-16	***
LTR	ERV1	MER67B	89	0.0278534096954903	238399	482	142.09	11.4287583103554	0.0444684380183394	244953.915	1	0.002	**	0.1846473	0.1509947;0.2222231	4.329e-08	***
LTR	ERV1	PABL_B	42	0.0131443056989954	238399	377	103.981	9.71498945032983	0.0325418583544581	244953.915	1	0.002	**	0.1114058	0.08148069;0.14759523	1.101e-14	***
LTR	ERV1	LOR1b	113	0.0353644415234876	238399	1101	316.212	17.3796751727157	0.0989615998497794	244953.915	1	0.002	**	0.102634	0.08533437;0.12208910	2.2e-16	***
LTR	ERV1	LTR34	39	0.0122054267204957	238399	264	87.585	8.66243688651253	0.0274105717772979	244953.915	1	0.002	**	0.1477273	0.1072048;0.1963696	1.366e-11	***
LTR	ERV1	MER83	112	0.0350514818639877	238399	466	134.861	10.6660885259989	0.0422060526398147	244953.915	11	0.022	*	0.2403433	0.2022282;0.2817900	0.0188	*
LTR	ERV1	LTR27D	14	0.00438143523299847	238399	273	81.54	8.9944037767547	0.0255187306356211	244953.915	1	0.002	**	0.05128205	0.02831651;0.08454641	2.2e-16	***
LTR	ERV1	MER34C2	75	0.0234719744624918	238399	590	175.198	12.3005731614466	0.0548299064250618	244953.915	1	0.002	**	0.1271186	0.1013147;0.1567218	2.2e-16	***
LTR	ERV1	MER57E2	11	0.0034425562544988	238399	76	22.847	4.48148130361766	0.007150189340594	244953.915	4	0.008	**	0.1447368	0.07452894;0.24423396	0.002437	**
LTR	ERV1	LTR75_1	24	0.00751103182799737	238399	129	41.661	6.06455751542172	0.0130382123744249	244953.915	2	0.004	**	0.1860465	0.1229918;0.2640559	0.0006488	***
LTR	ERV1	LTR65	108	0.0337996432259882	238399	462	133.566	10.4371729207951	0.0418007698807624	244953.915	8	0.016	*	0.2337662	0.1959017;0.2750777	0.008788	**
LTR	ERV1	LTR10E	52	0.0162739022939943	238399	288	86.316	9.14405587022289	0.0270134259693925	244953.915	1	0.002	**	0.1805556	0.1378864;0.2299362	4.445e-06	***
LTR	ERV1	LTR2	130	0.0406847557349858	238399	854	258.892	15.6351781184224	0.0810227521672456	244953.915	1	0.002	**	0.1522248	0.1287788;0.1780990	2.2e-16	***
LTR	ERV1	tot	16324	5.10875348167621	238399	134544	32751.379	155.450739114651	10.2498604199919	244953.915	1	0.002	**	0.1213283	0.1195881;0.1230849	2.2e-16	***
LTR	ERV1	MER61C	50	0.0156479829749945	238399	312	86.294	9.06806450097229	0.0270065408568835	244953.915	1	0.002	**	0.1602564	0.1213457;0.2057609	1.762e-06	***
LTR	ERV1	LTR38	21	0.0065721528494977	238399	237	74.354	8.06683071334447	0.0232698025224549	244953.915	1	0.002	**	0.08860759	0.05568759;0.13225595	2.2e-16	***
LTR	ERV1	LTR1C	17	0.00532031421149814	238399	65	23.291	4.73716790495754	0.00728914342941195	244953.915	96	0.192	ns	0.2615385	0.1603288;0.3853937	0.1205	ns
LTR	ERV1	LTR60	4	0.00125183863799956	238399	42	12.647	3.16202299001595	0.00395800081369511	244953.915	4	0.008	**	0.0952381	0.02656357;0.22622487	0.002198	**
LTR	ERV1	HERV1_LTRe	10	0.0031295965949989	238399	31	8.668	2.76105041594669	0.00271273432854505	244953.915	765	0.474	ns	0.3225806	0.1668236;0.5137298	0.5549	ns
LTR	ERV1	LTR7	176	0.0550809000719807	238399	2350	687.356	25.8138260941229	0.215114699715207	244953.915	1	0.002	**	0.07489362	0.06457368;0.08628749	2.2e-16	***
LTR	ERV1	MER67A	80	0.0250367727599912	238399	476	140.588	10.650525324588	0.0439983726097706	244953.915	1	0.002	**	0.1680672	0.1355751;0.2047475	1.787e-10	***
LTR	ERV1	MER34C	38	0.0118924670609958	238399	198	54.041	6.7535864494304	0.0169126529590336	244953.915	12	0.024	*	0.1919192	0.1395382;0.2537710	0.01047	*
LTR	ERV1	LTR28C	48	0.0150220636559947	238399	227	75.603	8.94703528776098	0.0236606891371702	244953.915	3	0.006	**	0.2114537	0.1602179;0.2703924	7.303e-05	***
LTR	ERV1	MER57A1	126	0.0394329170969862	238399	1058	306.903	16.4553447052734	0.0960482583794949	244953.915	1	0.002	**	0.1190926	0.1001837;0.1401487	2.2e-16	***
LTR	ERV1	LTR38A1	25	0.00782399148749726	238399	167	47.492	6.43532045428581	0.0148630801489688	244953.915	1	0.002	**	0.1497006	0.09928146;0.21300721	6.838e-05	***
LTR	ERV1	LTR7C	53	0.0165868619534942	238399	320	101.101	9.59233088523388	0.0316405345350984	244953.915	1	0.002	**	0.165625	0.1265940;0.2109764	1.25e-09	***
LTR	ERV1	MER65B	27	0.00844991080649704	238399	198	57.812	6.73929329188707	0.0180928238350077	244953.915	1	0.002	**	0.1363636	0.09182582;0.19216828	4.088e-07	***
LTR	ERV1	LTR35A	24	0.00751103182799737	238399	93	29.291	5.15508427611945	0.00916690138641129	244953.915	160	0.32	ns	0.2580645	0.1728667;0.3592268	0.2651	ns
LTR	ERV1	LTR30	11	0.0034425562544988	238399	145	39.151	6.42537815887007	0.0122526836290802	244953.915	1	0.002	**	0.07586207	0.03847736;0.13168317	5.498e-09	***
LTR	ERV1	LTR1C3	4	0.00125183863799956	238399	66	19.291	3.99528237816569	0.00603730479141239	244953.915	1	0.002	**	0.06060606	0.01675822;0.14796756	4.537e-06	***
LTR	ERV1	MER52C	73	0.022846055143492	238399	381	132.71	12.2516122205203	0.0415328764122305	244953.915	1	0.002	**	0.191601	0.1532993;0.2347721	2.354e-11	***
LTR	ERV1	LTR76	49	0.0153350233154946	238399	188	56.998	7.42921188210359	0.0178380746721748	244953.915	157	0.314	ns	0.2606383	0.1994644;0.3295257	0.2338	ns
LTR	ERV1	LTR8B	195	0.0610271336024786	238399	1611	506.035	22.7201668343562	0.158368541295027	244953.915	1	0.002	**	0.1210428	0.1055062;0.1379747	2.2e-16	***
LTR	ERV1	LTR10B	16	0.00500735455199825	238399	79	24.367	4.57550502636007	0.00762588802303383	244953.915	31	0.062	ns	0.2025316	0.1204271;0.3079571	0.05038	ns
LTR	ERV1	LTR54B	116	0.0363033205019873	238399	861	250.814	14.8678329441939	0.0784946640378055	244953.915	1	0.002	**	0.1347271	0.1126213;0.1593661	2.2e-16	***
LTR	ERV1	MER4A1	284	0.0888805432979689	238399	2254	635.055	24.1567283075031	0.198746596563703	244953.915	1	0.002	**	0.1259982	0.1125695;0.1404072	2.2e-16	***
LTR	Gypsy	MamGypsy2-I	189	0.0591493756454793	238399	2287	644.816	23.675317625423	0.201801395800081	244953.915	1	0.002	**	0.08264101	0.07167806;0.09468652	2.2e-16	***
LTR	Gypsy	MamGypLTR3a	157	0.0491346665414828	238399	1326	385.496	17.5301822948677	0.12064469689857	244953.915	1	0.002	**	0.1184012	0.1014950;0.1370187	2.2e-16	***
LTR	Gypsy	X1_LR	2	0.000625919318999781	238399	15	4.2489837398374	1.77870270136328	0.00132976050444008	244953.915	166	0.332	ns	0.1333333	0.01657591;0.40460270	0.2596	ns
LTR	Gypsy	MamGypLTR1d	101	0.0316089256094889	238399	751	216.156	13.065158336674	0.0676481081588583	244953.915	1	0.002	**	0.1344874	0.1108945;0.1609923	2.2e-16	***
LTR	Gypsy	tot	1966	0.615278690576785	238399	18029	4939.062	62.4606234798011	1.54572716176885	244953.915	1	0.002	**	0.1090465	0.1045323;0.1136873	2.2e-16	***
LTR	Gypsy	MamGypLTR2b	104	0.0325478045879886	238399	890	251.32	14.5413565753354	0.0786530216255125	244953.915	1	0.002	**	0.1168539	0.09648276;0.13979954	2.2e-16	***
LTR	Gypsy	LTR81AB	21	0.0065721528494977	238399	266	74.508	7.61011496955531	0.0233179983100178	244953.915	1	0.002	**	0.07894737	0.04953245;0.11814865	4.624e-16	***
LTR	Gypsy	LTR104_Mam	255	0.0798047131724721	238399	1971	554.691	21.0801302389452	0.173595906487654	244953.915	1	0.002	**	0.129376	0.1148653;0.1449987	2.2e-16	***
LTR	Gypsy	LTR81	37	0.0115795074014959	238399	325	88.224	8.42833677903658	0.0276105529997183	244953.915	1	0.002	**	0.1138462	0.08143692;0.15349566	5.402e-12	***
LTR	Gypsy	MamGypsy2-LTR	135	0.0422495540324852	238399	904	241.944	13.8085314041552	0.0757187118580415	244953.915	1	0.002	**	0.1493363	0.1267217;0.1742625	2.2e-16	***
LTR	Gypsy	MamGypLTR1b	162	0.0506994648389823	238399	1214	346.05	16.9312778067153	0.108299690169937	244953.915	1	0.002	**	0.1334432	0.1148083;0.1538730	2.2e-16	***
LTR	Gypsy	MamGypLTR3	85	0.0266015710574907	238399	675	195.149	12.5015634257515	0.0610737645917441	244953.915	1	0.002	**	0.1259259	0.1018369;0.1533395	2.2e-16	***
LTR	Gypsy	LTR81C	84	0.0262886113979908	238399	728	204.723	13.0385687586972	0.0640700403717961	244953.915	1	0.002	**	0.1153846	0.09308636;0.14085273	2.2e-16	***
LTR	Gypsy	MamGypLTR4	74	0.0231590148029919	238399	712	206.451	13.0885793694316	0.0646108346634119	244953.915	1	0.002	**	0.1039326	0.08249346;0.12871625	2.2e-16	***
LTR	Gypsy	MamGyp-int	56	0.0175257409319939	238399	684	188.195	12.3465546778205	0.0588974431195819	244953.915	1	0.002	**	0.08187135	0.06243519;0.10500158	2.2e-16	***
LTR	Gypsy	LTR81B	140	0.0438143523299847	238399	1157	330.428	16.3524376842786	0.10341063436923	244953.915	1	0.002	**	0.1210026	0.1027604;0.1411956	2.2e-16	***
LTR	Gypsy	MamGypLTR1c	135	0.0422495540324852	238399	1139	325.291	16.6860643575333	0.101802960598379	244953.915	1	0.002	**	0.118525	0.1003186;0.1387270	2.2e-16	***
LTR	Gypsy	LTR81A	98	0.0306700466309893	238399	854	241.427	14.4360337374942	0.07555691171408	244953.915	1	0.002	**	0.1147541	0.09415082;0.13805744	2.2e-16	***
LTR	Gypsy	MamGypLTR2c	121	0.0378681187994867	238399	1037	295.517	15.484103734749	0.0924848996964291	244953.915	1	0.002	**	0.1166827	0.09777035;0.13780079	2.2e-16	***
LTR	Gypsy	MamGypLTR1a	146	0.045692110286984	238399	1094	312.488	15.7270211799691	0.0977961380778018	244953.915	1	0.002	**	0.1334552	0.1138537;0.1550511	2.2e-16	***
RC?	tot	tot	122	0.0381810784589866	238399	435	121.769	9.61207735253056	0.0381087847776422	244953.915	514	0.976	ns	0.2804598	0.2387129;0.3252219	1	ns
RC?	Helitron?	tot	122	0.0381810784589866	238399	435	121.769	9.61207735253056	0.0381087847776422	244953.915	514	0.976	ns	0.2804598	0.2387129;0.3252219	1	ns
RC?	Helitron?	Helitron2Na_Mam	122	0.0381810784589866	238399	435	121.769	9.61207735253056	0.0381087847776422	244953.915	514	0.976	ns	0.2804598	0.2387129;0.3252219	1	ns
SINE?	tot	tot	3	0.000938878978499671	238399	5	1.70713391739675	0.819154568048323	0.0005342640495092	244953.915	775	0.454	ns	0.6	0.1466328;0.9472550	0.3459	ns
SINE?	tRNA	tot	3	0.000938878978499671	238399	5	1.70713391739675	0.819154568048323	0.0005342640495092	244953.915	775	0.454	ns	0.6	0.1466328;0.9472550	0.3459	ns
SINE?	tRNA	CRP1	3	0.000938878978499671	238399	5	1.70713391739675	0.819154568048323	0.0005342640495092	244953.915	775	0.454	ns	0.6	0.1466328;0.9472550	0.3459	ns
Satellite	tot	tot	454	0.14208368541295	238399	6330	2577.771	88.7060613730782	0.806738334428692	244953.915	1	0.002	**	0.07172196	0.06548501;0.07835688	2.2e-16	***
Satellite	acro	tot	6	0.00187775795699934	238399	61	14.765	4.01595603846742	0.00462084937251588	244953.915	10	0.02	*	0.09836066	0.03695999;0.20189619	0.006696	**
Satellite	acro	ACRO1	6	0.00187775795699934	238399	61	14.765	4.01595603846742	0.00462084937251588	244953.915	10	0.02	*	0.09836066	0.03695999;0.20189619	0.006696	**
Satellite	telo	tot	32	0.0100147091039965	238399	367	122.406	11.4253973105404	0.0383081400807436	244953.915	1	0.002	**	0.08719346	0.06040465;0.12086129	2.2e-16	***
Satellite	telo	REP522	8	0.00250367727599912	238399	243	86.275	9.6096680858769	0.0270005946233531	244953.915	1	0.002	**	0.03292181	0.01431843;0.06383608	2.2e-16	***
Satellite	telo	TAR1	26	0.00813695114699715	238399	124	36.217	6.14472689943733	0.0113344599881075	244953.915	44	0.088	ns	0.2096774	0.1417748;0.2919369	0.04784	*
Satellite	centr	tot	191	0.0597752949644791	238399	1815	1335.504	76.5461383434546	0.417958877100742	244953.915	1	0.002	**	0.1052342	0.09148829;0.12027027	2.2e-16	***
Satellite	centr	GSATX	0	0	238399	56	17.088	5.9253156342397	0.00534785466153413	244953.915	1	0.002	**	0	0.0000000;0.0637501	1.755e-09	***
Satellite	centr	HSAT4	26	0.00813695114699715	238399	100	50.791	9.78289446043574	0.0158955340656589	244953.915	5	0.01	**	0.26	0.1773944;0.3573121	5.857e-07	***
Satellite	centr	SST1	62	0.0194034988889932	238399	609	129.369	11.9038035744689	0.0404872781898413	244953.915	1	0.002	**	0.1018062	0.0789478;0.1286082	6.103e-13	***
Satellite	centr	GSAT	3	0.000938878978499671	238399	39	33.388	12.048760460256	0.0104490971113823	244953.915	1	0.002	**	0.07692308	0.0161533;0.2087019	2.2e-16	***
Satellite	centr	ALR_Alpha	98	0.0306700466309893	238399	844	1046.862	74.5738037665251	0.327625575063374	244953.915	1	0.002	**	na	na	na	na
Satellite	centr	GSATII	4	0.00125183863799956	238399	167	61.567	9.25630542874372	0.0192679873564298	244953.915	1	0.002	**	0.0239521	0.006563836;0.060188924	2.2e-16	***
Satellite	Satellite	CER	2	0.000625919318999781	238399	72	63.524	24.6477369130502	0.019880449410071	244953.915	1	0.002	**	0.02777778	0.00338190;0.09676729	2.2e-16	***
Satellite	Satellite	LSAU	4	0.00125183863799956	238399	129	11.837	3.27003426956417	0.0037045034895002	244953.915	8	0.016	*	0.03100775	0.008511931;0.077488990	0.01355	*
Satellite	Satellite	HSAT5	2	0.000625919318999781	238399	260	72.276	7.62272457392565	0.0226194723500141	244953.915	1	0.002	**	0.007692308	0.0009329355;0.0275094648	2.2e-16	***
Satellite	Satellite	SATR1	12	0.00375551591399869	238399	670	262.275	19.7121267990783	0.0820814946953338	244953.915	1	0.002	**	0.01791045	0.009287973;0.031076777	2.2e-16	***
Satellite	Satellite	(CATTC)n	1	0.00031295965949989	238399	2	3.88740458015267	3.51515616831274	0.00121660081374289	244953.915	194	0.388	ns	na	na	na	na
Satellite	Satellite	HSATI	9	0.00281663693549901	238399	45	17.872	3.84296557158457	0.00559321503458204	244953.915	9	0.018	*	0.2	0.09575727;0.34595830	0.00596	**
Satellite	Satellite	(GAATG)n	0	0	238399	18	15.31	8.44435949064269	0.00479141238694332	244953.915	1	0.002	**	0	0.000000;0.185302	1.382e-15	***
Satellite	Satellite	tot	227	0.0710418427064751	238399	4087	1133.743	44.4540336990032	0.354815823240384	244953.915	1	0.002	**	0.05554196	0.04871765;0.06300996	2.2e-16	***
Satellite	Satellite	D20S16	9	0.00281663693549901	238399	269	77.808	7.86619431574209	0.0243507651863675	244953.915	1	0.002	**	0.03345725	0.01541077;0.06256003	2.2e-16	***
Satellite	Satellite	SAR	0	0	238399	1	2.396875	1.49670157199466	0.0007501251838638	244953.915	1	0.002	**	na	na	na	na
Satellite	Satellite	HSAT6	0	0	238399	17	5.23947895791583	2.0694473576674	0.00163974555062618	244953.915	1	0.002	**	0	0.0000000;0.1950643	0.002765	**
Satellite	Satellite	BSR_Beta	27	0.00844991080649704	238399	1870	326.642	19.8367167477718	0.102225769098363	244953.915	1	0.002	**	0.0144385	0.009536053;0.020938182	2.2e-16	***
Satellite	Satellite	SATR2	9	0.00281663693549901	238399	418	154.968	15.0451098809989	0.048498732513379	244953.915	1	0.002	**	0.0215311	0.009891541;0.040478050	2.2e-16	***
Satellite	Satellite	MSR1	156	0.0488217068819829	238399	316	135.778	10.1553851649185	0.0424930366475761	244953.915	978	0.048	*	0.4936709	0.4372496;0.5502119	0.02298	*
Unknown	tot	tot	1176	0.368040559571871	238399	6436	1786.311	37.2863587864456	0.559043282320909	244953.915	1	0.002	**	0.1827222	0.1733488;0.1923840	2.2e-16	***
Unknown	Unknown	UCON84	10	0.0031295965949989	238399	103	28.793	4.71023750328338	0.00901104747598034	244953.915	1	0.002	**	0.09708738	0.04754642;0.17130628	8.297e-06	***
Unknown	Unknown	UCON57	6	0.00187775795699934	238399	22	5.80060120240481	2.0498598526546	0.00181535417719926	244953.915	648	0.708	ns	0.2727273	0.1072892;0.5022212	1	ns
Unknown	Unknown	UCON4	43	0.0134572653584953	238399	138	39.605	5.44781182252596	0.0123947673144932	244953.915	762	0.48	ns	0.3115942	0.2355343;0.3959460	0.5114	ns
Unknown	Unknown	UCON15	4	0.00125183863799956	238399	48	13.48	3.29430606538805	0.00421869621005852	244953.915	3	0.006	**	0.08333333	0.0231735;0.1998280	0.001156	**
Unknown	Unknown	EUTREP6	4	0.00125183863799956	238399	14	3.67041965199591	1.59464881532065	0.00114869328451035	244953.915	699	0.606	ns	0.2857143	0.08388932;0.58103526	0.7686	ns
Unknown	Unknown	UCON61	0	0	238399	16	4.30769230769231	1.82086898725728	0.00134813391784568	244953.915	1	0.002	**	0	0.0000000;0.2059072	0.00963	**
Unknown	Unknown	MARE11	2	0.000625919318999781	238399	13	3.53054989816701	1.56886874423941	0.00110491969397772	244953.915	271	0.542	ns	0.1538462	0.01920667;0.45447106	0.5345	ns
Unknown	Unknown	UCON5	17	0.00532031421149814	238399	118	31.988	5.165708135439	0.0100109535880825	244953.915	2	0.004	**	0.1440678	0.08622165;0.22061798	0.001259	**
Unknown	Unknown	UCON24	3	0.000938878978499671	238399	23	6.875	2.26373573976723	0.00215159765906175	244953.915	59	0.118	ns	0.1304348	0.02775151;0.33588914	0.1083	ns
Unknown	Unknown	UCON93	4	0.00125183863799956	238399	27	7.19	2.31067938910599	0.00225017995180421	244953.915	116	0.232	ns	0.1481481	0.0418874;0.3373109	0.196	ns
Unknown	Unknown	UCON80_AMi	61	0.0190905392294933	238399	220	61.798	6.692532105712	0.0193402810377742	244953.915	497	0.994	ns	0.2772727	0.2192139;0.3414431	0.9403	ns
Unknown	Unknown	MARE9	6	0.00187775795699934	238399	23	6.329	2.21396943534924	0.00198072168497481	244953.915	547	0.91	ns	0.2608696	0.1022861;0.4840520	1	ns
Unknown	Unknown	UCON25	4	0.00125183863799956	238399	49	13.543	3.26018094279747	0.00423841266860702	244953.915	2	0.004	**	0.08163265	0.02269088;0.19601418	0.001191	**
Unknown	Unknown	UCON92	1	0.00031295965949989	238399	19	4.98196392785571	1.91328443328989	0.00155915373450246	244953.915	22	0.044	*	0.05263158	0.001331629;0.260280654	0.03664	*
Unknown	Unknown	UCON28c	12	0.00375551591399869	238399	65	18.155	3.8928304778309	0.00568178261822051	244953.915	65	0.13	ns	0.1846154	0.09919966;0.30028362	0.09751	ns
Unknown	Unknown	UCON71_Crp	67	0.0209682971864927	238399	276	75.824	7.63802090618789	0.0237298532219197	244953.915	140	0.28	ns	0.2427536	0.1933660;0.2977577	0.2519	ns
Unknown	Unknown	UCON31	24	0.00751103182799737	238399	115	32.998	5.07205300856781	0.0103270428441774	244953.915	40	0.08	ns	0.2086957	0.1385281;0.2944212	0.06406	ns
Unknown	Unknown	UCON63	2	0.000625919318999781	238399	14	3.98161389172625	1.69676374567622	0.00124608452781468	244953.915	198	0.396	ns	0.1428571	0.01779452;0.42812916	0.3751	ns
Unknown	Unknown	EUTREP2	160	0.0500735455199825	238399	819	234.543	13.7148915143084	0.0734024974180828	244953.915	1	0.002	**	0.1953602	0.1687322;0.2242009	2.897e-09	***
Unknown	Unknown	UCON59	5	0.00156479829749945	238399	43	12.157	2.98349664860751	0.00380465058054017	244953.915	6	0.012	*	0.1162791	0.03885231;0.25083243	0.01643	*
Unknown	Unknown	UCON87	0	0	238399	6	2.08305274971942	0.981774417738976	0.000651911479272499	244953.915	1	0.002	**	0	0.0000000;0.4592581	0.09891	ns
Unknown	Unknown	UCON35	36	0.0112665477419961	238399	170	46.994	5.92714898539721	0.0147072262385379	244953.915	33	0.066	ns	0.2117647	0.1529429;0.2809165	0.05953	ns
Unknown	Unknown	Eulor4	1	0.00031295965949989	238399	31	8.973	2.78136783022437	0.00280818702469252	244953.915	1	0.002	**	0.03225806	0.0008163701;0.1670211162	0.0005219	***
Unknown	Unknown	UCON20	7	0.00219071761649923	238399	46	13.22	3.27388428603063	0.00413732669858855	244953.915	42	0.084	ns	0.1521739	0.0634443;0.2886910	0.04937	*
Unknown	Unknown	UCON94	6	0.00187775795699934	238399	29	7.389	2.44492467300256	0.00231245892404469	244953.915	361	0.722	ns	0.2068966	0.07994185;0.39724695	0.673	ns
Unknown	Unknown	UCON71	4	0.00125183863799956	238399	17	4.63883299798793	1.79720636021185	0.00145176759552716	244953.915	475	0.95	ns	0.2352941	0.06810774;0.49899327	1	ns
Unknown	Unknown	UCON66	9	0.00281663693549901	238399	64	18.321	3.80820974494072	0.00573373392169749	244953.915	8	0.016	*	0.140625	0.06637407;0.25023684	0.00831	**
Unknown	Unknown	UCON68	2	0.000625919318999781	238399	12	3.26078028747433	1.43146329338544	0.00102049268847192	244953.915	310	0.62	ns	0.1666667	0.02086253;0.48413775	0.5321	ns
Unknown	Unknown	UCON96	5	0.00156479829749945	238399	17	4.72590361445783	1.9200533092335	0.00147901718601002	244953.915	661	0.682	ns	0.2941176	0.1031355;0.5595827	1	ns
Unknown	Unknown	UCON22	8	0.00250367727599912	238399	37	10.646	2.78288131770445	0.00333176853503583	244953.915	216	0.432	ns	0.2162162	0.09826564;0.38213649	0.4672	ns
Unknown	Unknown	UCON48	44	0.0137702250179952	238399	195	57.599	7.04441784839762	0.0180261634275342	244953.915	29	0.058	ns	0.225641	0.1689949;0.2908268	0.0339	*
Unknown	Unknown	UCON67	2	0.000625919318999781	238399	20	5.43443443443443	2.03758655605161	0.00170075875017508	244953.915	60	0.12	ns	0.1	0.01234853;0.31698271	0.1278	ns
Unknown	Unknown	UCON64	3	0.000938878978499671	238399	15	4.05959595959596	1.75941317498397	0.00127048976922228	244953.915	414	0.828	ns	0.2	0.04331201;0.48089113	0.7725	ns
Unknown	Unknown	UCON47	40	0.0125183863799956	238399	155	42.402	5.81069360405111	0.0132701154821144	244953.915	394	0.788	ns	0.2580645	0.1912061;0.3344131	0.719	ns
Unknown	Unknown	UCON1	16	0.00500735455199825	238399	241	66.817	7.31991066148298	0.0209110255688042	244953.915	1	0.002	**	0.06639004	0.03842072;0.10557596	2.2e-16	***
Unknown	Unknown	UCON28b	7	0.00219071761649923	238399	75	20.973	4.11305095861796	0.0065637029386912	244953.915	1	0.002	**	0.09333333	0.03835391;0.18289353	0.0001441	***
Unknown	Unknown	UCON60	7	0.00219071761649923	238399	38	10.609	2.89767415620106	0.00332018902763434	244953.915	160	0.32	ns	0.1842105	0.07742685;0.34326199	0.2112	ns
Unknown	Unknown	UCON85	8	0.00250367727599912	238399	28	8.199	2.42925920813328	0.0025659562482396	244953.915	566	0.872	ns	0.2857143	0.1322365;0.4866683	1	ns
Unknown	Unknown	UCON103	1	0.00031295965949989	238399	14	3.91842900302115	1.67416106495644	0.00122631020655999	244953.915	53	0.106	ns	0.07142857	0.001806781;0.338684490	0.1321	ns
Unknown	Unknown	UCON56	0	0	238399	15	4.16683417085427	1.72515579083575	0.00130405100330306	244953.915	1	0.002	**	0	0.0000000;0.2180194	0.01652	*
Unknown	Unknown	UCON16	10	0.0031295965949989	238399	37	10.511	2.864626517556	0.00328951898100335	244953.915	515	0.974	ns	0.2702703	0.1379026;0.4411936	1	ns
Unknown	Unknown	UCON6	33	0.0103276687634964	238399	97	25.737	4.46270621335829	0.00805464275654868	244953.915	955	0.094	ns	0.3402062	0.2470412;0.4434216	0.1069	ns
Unknown	Unknown	tot	1176	0.368040559571871	238399	6436	1786.311	37.2863587864456	0.559043282320909	244953.915	1	0.002	**	0.1827222	0.1733488;0.1923840	2.2e-16	***
Unknown	Unknown	UCON65	3	0.000938878978499671	238399	33	9.31	2.63492748341256	0.00291365442994398	244953.915	8	0.016	*	0.09090909	0.01915494;0.24331635	0.01153	*
Unknown	Unknown	UCON101	30	0.00938878978499671	238399	210	55.153	6.59538399868348	0.0172606641003975	244953.915	1	0.002	**	0.1428571	0.0985062;0.1976156	3.992e-05	***
Unknown	Unknown	UCON18	2	0.000625919318999781	238399	34	10.085	2.85445667735963	0.0031561981660564	244953.915	1	0.002	**	0.05882353	0.007204917;0.196773209	0.001118	**
Unknown	Unknown	UCON12A	2	0.000625919318999781	238399	24	6.823	2.27878561165018	0.00213532375676775	244953.915	15	0.03	*	0.08333333	0.01025634;0.26997280	0.03834	*
Unknown	Unknown	UCON76	47	0.0147091039964949	238399	140	38.304	5.53264802731875	0.0119876067974838	244953.915	950	0.104	ns	0.3357143	0.2581790;0.4203674	0.1069	ns
Unknown	Unknown	UCON12	7	0.00219071761649923	238399	59	15.797	3.53755640312707	0.00494382374111977	244953.915	8	0.016	*	0.1186441	0.04905579;0.22929255	0.007766	**
Unknown	Unknown	UCON9	11	0.0034425562544988	238399	49	12.689	3.22811085616644	0.00397114511939411	244953.915	352	0.704	ns	0.2244898	0.1177434;0.3662430	0.7442	ns
Unknown	Unknown	EUTREP14	35	0.0109535880824962	238399	382	108.522	9.26095466360144	0.0339630081682471	244953.915	1	0.002	**	0.09162304	0.06464966;0.12512046	2.2e-16	***
Unknown	Unknown	UCON26	41	0.0128313460394955	238399	206	58.139	6.72449982510951	0.0181951616436641	244953.915	9	0.018	*	0.1990291	0.1467752;0.2601627	0.008289	**
Unknown	Unknown	UCON27	12	0.00375551591399869	238399	102	28.565	4.90589878032995	0.00893969267361437	244953.915	1	0.002	**	0.1176471	0.06229089;0.19648973	0.0001436	***
Unknown	Unknown	MamRep564	159	0.0497605858604826	238399	788	230.045	13.5639579753093	0.0719948048696523	244953.915	1	0.002	**	0.2017766	0.1742796;0.2315253	9.452e-09	***
Unknown	Unknown	UCON17	2	0.000625919318999781	238399	33	9.477	2.84210283919294	0.00296591869308046	244953.915	2	0.004	**	0.06060606	0.007425838;0.202264313	0.003046	**
Unknown	Unknown	UCON19	2	0.000625919318999781	238399	30	9.057	2.7906161575069	0.00283447563609051	244953.915	5	0.01	**	0.06666667	0.008178134;0.220735402	0.004272	**
Unknown	Unknown	UCON75	0	0	238399	22	6.43843843843844	2.19124784042341	0.0020149715014047	244953.915	1	0.002	**	0	0.0000000;0.1543725	0.0006729	***
Unknown	Unknown	UCON70	21	0.0065721528494977	238399	59	17.27	3.58998439940733	0.00540481331956311	244953.915	886	0.232	ns	0.3559322	0.2355447;0.4913159	0.3163	ns
Unknown	Unknown	UCON88	12	0.00375551591399869	238399	33	10.525	2.71712306636225	0.00329390041623635	244953.915	777	0.45	ns	0.3636364	0.2040031;0.5487546	0.5788	ns
Unknown	Unknown	UCON41	97	0.0303570869714894	238399	579	158.194	10.8087553951967	0.0495083403749257	244953.915	1	0.002	**	0.1675302	0.1380081;0.2004907	2.595e-09	***
Unknown	Unknown	UCON28a	22	0.00688511250899759	238399	129	35.296	5.24556001775787	0.0110462241417081	244953.915	9	0.018	*	0.1705426	0.1100734;0.2467403	0.007519	**
RC	tot	tot	313	0.0979563734234657	238399	1796	520.995	20.0948445571937	0.163050417801145	244953.915	1	0.002	**	0.1742762	0.1569967;0.1926265	2.2e-16	***
RC	Helitron	tot	313	0.0979563734234657	238399	1796	520.995	20.0948445571937	0.163050417801145	244953.915	1	0.002	**	0.1742762	0.1569967;0.1926265	2.2e-16	***
RC	Helitron	Helitron1Na_Mam	33	0.0103276687634964	238399	326	94.281	9.03480307846644	0.0295061496573092	244953.915	1	0.002	**	0.101227	0.07070973;0.13921830	3.187e-16	***
RC	Helitron	Helitron1Nb_Mam	43	0.0134572653584953	238399	359	103.501	8.90692608773264	0.0323916377178982	244953.915	1	0.002	**	0.1197772	0.08805459;0.15793288	3.57e-14	***
RC	Helitron	Helitron3Na_Mam	247	0.0773010358964729	238399	1111	324.235	16.1812115308653	0.101472475197947	244953.915	1	0.002	**	0.2223222	0.1981833;0.2479409	2.076e-07	***
