# Supplementary material for: Transposable elements generate regulatory novelty in a tissue-specific fashion
Source: BMC Genomics. 2018 Jun 18;19:468. doi: 10.1186/s12864-018-4850-3 (PMC6006921; doi:10.1186/s12864-018-4850-3)
Supplement: Supplementary file 2 — It contains two folders “TE_PIPELINE_SUMMARY_STATISTICS_ACTIVE” “TE_PIPELINE_SUMMARY_STATISTICS_REPRESSED”. In each of the two folders are included multiple spreadsheets (txt format) with the summary statistics of the TE analysis pipeline for ACTIVE and REPRESSED regions respectively. (ZIP 3922 kb) [file 12864_2018_4850_MOESM2_ESM.zip › Supplemental_File_S1/TE_PIPELINE_SUMMARY_STATISTICS_ACTIVE/E096_15_coreMarks_dense_no_header_ACTIVE.bed.shuffle-rm.nonTE-no_low.boot-1000.stats.tab.txt]

#Script TE-analysis_Shuffle_bed.pl, v4.3
#Aggregated results + stats
#Features in input file (counts):
	261572
#With 1000 bootstraps for exp (expected); sd = standard deviation; nb = number; len = length; avg = average
#Two tests are made (permutation and binomial) to assess how significant the difference between observed and random, so two pvalues are given
#For the two tailed permutation test:
#if rank is < 500 and pvalue is not "ns", there are significantly fewer observed values than expected 
#if rank is > 500 and pvalue is not "ns", there are significantly higher observed values than expected 
#The binomial test is done with binom.test from R, two sided

#Level_(tot_means_all)	#	#	#COUNTS	#	#	#	#	#	#	#	#	#	#	#	#	#
#Rclass	Rfam	Rname	obs_hits	%_obs_(%of_features)	obs_tot_hits	nb_of_trials(nb_of_TE_in_genome)	exp_avg_hits	exp_sd	%_exp_(%of_features)	exp_tot_hits(avg)	obs_rank_in_exp	2-tailed_permutation-test_pvalue(obs.vs.exp)	significance	binomal_test_proba	binomial_test_95%_confidence_interval	binomial_test_pval	significance

age	cat.2	tot	188474	72.0543483247442	188474	4687922	194661.175	106.2073744209	74.4197295582096	194661.175	1	0.002	**	0.04020417	0.04002652;0.04038238	2.2e-16	***
age	cat.2	Ancient	152616	58.3456944932944	188474	2716717	157731.295	157.69411977119	60.3012918049333	194661.175	1	0.002	**	0.05617663	0.05590311;0.05645110	2.2e-16	***
age	cat.2	LineageSpe	129607	49.5492636826572	188474	1971205	149550.621	195.556476994997	57.1737880965853	194661.175	1	0.002	**	0.06575014	0.06540453;0.06609702	2.2e-16	***
age	cat.1	01_Human	1758	0.672090284892878	188474	10400	3368.656	84.8043952248315	1.28785038153931	194661.175	1	0.002	**	0.1690385	0.1618808;0.1763820	2.2e-16	***
age	cat.1	06_Boreotheria/Eutheria?	123	0.0470233817075222	188474	2965	713.85	24.8101399238909	0.272907650665973	194661.175	1	0.002	**	0.04148398	0.03459373;0.04929647	2.2e-16	***
age	cat.1	04_Primates/Glires	2067	0.790222195036166	188474	9067	2191.159	42.3472904919785	0.837688666982705	194661.175	3	0.006	**	0.2279696	0.2193677;0.2367465	0.002254	**
age	cat.1	07_Eutheria+Metatheria	29685	11.3486917559983	188474	189643	34294.348	150.154024678418	13.1108635480862	194661.175	1	0.002	**	0.156531	0.1548982;0.1581742	2.2e-16	***
age	cat.1	07_Eutheria	97525	37.2841894392366	188474	1469955	124451.154	193.354245229186	47.5781635649076	194661.175	1	0.002	**	0.06634557	0.06594374;0.06674911	2.2e-16	***
age	cat.1	10_Amniota/Theria	620	0.237028428119218	188474	2529	574.663	20.8005310771887	0.219695915464958	194661.175	984	0.036	*	0.2451562	0.2284955;0.2624090	0.03271	*
age	cat.1	07_Eutheria/03_Primates	5	0.00191151958160659	188474	21	4.66532258064516	2.03572708377392	0.00178357109348293	194661.175	692	0.62	ns	0.2380952	0.08217588;0.47165983	0.7964	ns
age	cat.1	02_Hominidae	1831	0.699998470784335	188474	10036	3266.107	70.0919284185378	1.24864549722447	194661.175	1	0.002	**	0.1824432	0.1749304;0.1901408	2.2e-16	***
age	cat.1	07_Metatheria	1	0.000382303916321319	188474	59	15.886	3.60471885144986	0.00607328001468047	194661.175	1	0.002	**	0.01694915	0.0004290233;0.0908559329	3.825e-07	***
age	cat.1	15_Euteleostomi	15	0.00573455874481978	188474	73	17.212	3.64504353092557	0.00658021500772254	194661.175	306	0.612	ns	0.2054795	0.1198131;0.3161616	0.6789	ns
age	cat.1	02_Haplorrhini	364	0.13915862554096	188474	4342	1130.837	32.7460949998276	0.432323413821051	194661.175	1	0.002	**	0.08383234	0.07575599;0.09247352	2.2e-16	***
age	cat.1	07_Eutheria + Transfert Opossum?	78	0.0298197054730629	188474	890	238.634	14.3740967945349	0.0912307127674216	194661.175	1	0.002	**	0.08764045	0.06989103;0.10817299	2.2e-16	***
age	cat.1	05_Boreotheria	10995	4.2034315599529	188474	118653	24136.391	126.09806041268	9.22743680516263	194661.175	1	0.002	**	0.09266517	0.09102105;0.09432922	2.2e-16	***
age	cat.1	16_Metazoa	121	0.0462587738748796	188474	491	117.367	9.73925891247194	0.0448698637468842	194661.175	657	0.69	ns	0.2464358	0.2089252;0.2870311	0.7111	ns
age	cat.1	16_Vertebrata	2420	0.925175477497591	188474	8857	2024.469	40.2471722469278	0.773962427171104	194661.175	1001	0.002	**	0.2732302	0.2639691;0.2826407	2.2e-16	***
age	cat.1	07_Eutheria/Primates?	63	0.0240851467282431	188474	424	108.694	9.7475832583969	0.0415541418806294	194661.175	1	0.002	**	0.1485849	0.1161036;0.1860637	1.049e-07	***
age	cat.1	03_Euarchontoglires/Primates?	950	0.363188720505253	188474	13041	3287.668	58.6791873071111	1.25688835196428	194661.175	1	0.002	**	0.07284717	0.06844412;0.07744197	2.2e-16	***
age	cat.1	tot	188474	72.0543483247442	188474	4687922	194661.175	106.2073744209	74.4197295582096	194661.175	1	0.002	**	0.04020417	0.04002652;0.04038238	2.2e-16	***
age	cat.1	09_Theria	1776	0.678971755386662	188474	9723	2407.578	45.8620676076128	0.920426498249048	194661.175	1	0.002	**	0.1826597	0.1750240;0.1904859	2.2e-16	***
age	cat.1	10_Theria/Mammalia	17632	6.74078265257749	188474	104874	20603.041	116.426717292465	7.8766232624287	194661.175	1	0.002	**	0.1681256	0.1658666;0.1704029	2.2e-16	***
age	cat.1	03_Primates	120407	46.032067652501	188474	1475760	129493.938	200.872416931454	49.50603963727	194661.175	1	0.002	**	0.08158982	0.08114866;0.08203263	2.2e-16	***
age	cat.1	08_Eutheria/Theria	620	0.237028428119218	188474	2459	617.724	21.6598008063549	0.23615830440567	194661.175	570	0.864	ns	0.252135	0.2350719;0.2697904	0.9075	ns
age	cat.1	13_Amniota/Euteleostemi?	22	0.00841068615906901	188474	191	46.344	6.44555732339797	0.0177174926979952	194661.175	1	0.002	**	0.1151832	0.07360952;0.16918387	1.387e-05	***
age	cat.1	14_Tetrapoda	1667	0.637300628507638	188474	8931	2032.617	38.4088733569803	0.77707743948129	194661.175	1	0.002	**	0.1866532	0.1786197;0.1948917	2.2e-16	***
age	cat.1	12_Amniota	8126	3.10660162402704	188474	36530	8167.924	71.6702787273278	3.12262933341489	194661.175	283	0.566	ns	0.2224473	0.2181910;0.2267478	0.6023	ns
age	cat.1	03_Primates/Indep	3548	1.35641429510804	188474	25104	6390.767	77.5842640554709	2.44321525239705	194661.175	1	0.002	**	0.1413321	0.1370445;0.1457028	2.2e-16	***
age	cat.1	08_Eutheria/Theria?	40462	15.4687810621932	188474	259031	44274.164	158.722480858667	16.9261862890523	194661.175	1	0.002	**	0.1562052	0.1548091;0.1576091	2.2e-16	***
age	cat.1	11_Mammalia	79847	30.5258208065083	188474	619071	75367.678	179.42128165943	28.8133584634441	194661.175	1001	0.002	**	0.1289787	0.1281447;0.1298162	2.2e-16	***
age	cat.1	02_Hominoidea	8220	3.14253819216124	188474	64786	17525.706	145.871333750021	6.70014604009604	194661.175	1	0.002	**	0.1268793	0.1243253;0.1294667	2.2e-16	***
age	cat.1	02_Simiiformes	15136	5.78655207743948	188474	154323	29687.072	149.847960370594	11.349483889713	194661.175	1	0.002	**	0.09808	0.09660041;0.09957471	2.2e-16	***
age	cat.1	04_Euarchontoglires	5603	2.14204884314835	188474	55401	12663.963	100.210087779089	4.84148265104828	194661.175	1	0.002	**	0.1011354	0.09863661;0.10367598	2.2e-16	***
age	cat.1	02_Catarrhini	2738	1.04674812288777	188474	30292	8478.58	102.777189836805	3.24139433884361	194661.175	1	0.002	**	0.0903869	0.08718081;0.09367180	2.2e-16	***
DNA?	tot	tot	577	0.220589359717401	188474	4312	1015.041	27.2037380218668	0.388054149526708	194661.175	1	0.002	**	0.1338126	0.1237856;0.1443384	2.2e-16	***
DNA?	PiggyBac?	tot	36	0.0137629409875675	188474	294	71.181	7.82428645043486	0.0272127750676678	194661.175	1	0.002	**	0.122449	0.08725449;0.16547284	3.773e-07	***
DNA?	PiggyBac?	EUTREP4	36	0.0137629409875675	188474	294	71.181	7.82428645043486	0.0272127750676678	194661.175	1	0.002	**	0.122449	0.08725449;0.16547284	3.773e-07	***
DNA?	hAT-Tip100?	tot	51	0.0194974997323873	188474	520	133.712	11.0471306272306	0.0511186212591562	194661.175	1	0.002	**	0.09807692	0.07389865;0.12693435	2.2e-16	***
DNA?	hAT-Tip100?	Eutr16	51	0.0194974997323873	188474	520	133.712	11.0471306272306	0.0511186212591562	194661.175	1	0.002	**	0.09807692	0.07389865;0.12693435	2.2e-16	***
DNA?	DNA?	Eulor12	10	0.00382303916321319	188474	60	14.348	3.23935014924126	0.00548529659137828	194661.175	114	0.228	ns	0.1666667	0.08292881;0.28521925	0.2263	ns
DNA?	DNA?	Eulor2C	6	0.00229382349792791	188474	38	8.467	2.63397965991555	0.00323696725949261	194661.175	233	0.466	ns	0.1578947	0.06022973;0.31253361	0.4364	ns
DNA?	DNA?	UCON83	2	0.000764607832642638	188474	50	10.8008008008008	2.857216605864	0.00412918844555258	194661.175	1	0.002	**	0.04	0.004881433;0.137137626	0.0008889	***
DNA?	DNA?	Eulor6D	13	0.00496995091217714	188474	75	18.582	3.84526488841303	0.00710397137308275	194661.175	92	0.184	ns	0.1733333	0.09565062;0.27814872	0.1434	ns
DNA?	DNA?	tot	492	0.188093526830089	188474	3498	813.638	24.1979026879293	0.311056993867845	194661.175	1	0.002	**	0.1406518	0.1292916;0.1526161	2.2e-16	***
DNA?	DNA?	UCON7	5	0.00191151958160659	188474	127	31.569	4.93595002026992	0.0120689523343477	194661.175	1	0.002	**	0.03937008	0.01290496;0.08948515	3.688e-10	***
DNA?	DNA?	Eulor6C	1	0.000382303916321319	188474	21	5.15593561368209	2.0621828645997	0.00197113437741123	194661.175	34	0.068	ns	0.04761905	0.001204883;0.238159910	0.03932	*
DNA?	DNA?	MER133B	4	0.00152921566528528	188474	40	9.085	2.64059609704851	0.00347323107977918	194661.175	34	0.068	ns	0.1	0.02792542;0.23663740	0.05874	ns
DNA?	DNA?	Eulor6E	5	0.00191151958160659	188474	31	6.9009009009009	2.41678938491779	0.00263824144055973	194661.175	300	0.6	ns	0.1612903	0.05452433;0.33727158	0.5204	ns
DNA?	DNA?	Eulor2A	8	0.00305843133057055	188474	67	15.282	3.54274286775473	0.00584236844922239	194661.175	21	0.042	*	0.119403	0.05298481;0.22178514	0.04008	*
DNA?	DNA?	Eulor6A	3	0.00114691174896396	188474	30	6.438	2.28108731953851	0.00246127261327665	194661.175	99	0.198	ns	0.1	0.02111714;0.26528845	0.1796	ns
DNA?	DNA?	MER123	5	0.00191151958160659	188474	46	11.065	2.99093977216538	0.00423019283409539	194661.175	33	0.066	ns	0.1086957	0.03624837;0.23569670	0.03757	*
DNA?	DNA?	Eulor7	1	0.000382303916321319	188474	12	2.61222339304531	1.32935781609297	0.000998663233467386	194661.175	217	0.434	ns	0.08333333	0.002107593;0.384796165	0.4824	ns
DNA?	DNA?	UCON100	2	0.000764607832642638	188474	19	3.97548518896834	1.73600499364795	0.00151984355701999	194661.175	204	0.408	ns	0.1052632	0.01301216;0.33137666	0.3986	ns
DNA?	DNA?	Eulor5A	11	0.00420534307953451	188474	126	28.012	4.83562190821815	0.0107090973039928	194661.175	1	0.002	**	0.08730159	0.04438876;0.15083792	9.567e-05	***
DNA?	DNA?	UCON21	5	0.00191151958160659	188474	28	6.809	2.30256830969698	0.00260310736623186	194661.175	294	0.588	ns	0.1785714	0.06064291;0.36893335	0.5146	ns
DNA?	DNA?	Eulor2B	8	0.00305843133057055	188474	57	13.028	3.21520661133209	0.00498065542183414	194661.175	74	0.148	ns	0.1403509	0.06259489;0.25794538	0.1539	ns
DNA?	DNA?	Eulor6B	6	0.00229382349792791	188474	64	14.651	3.42416762497456	0.00560113467802364	194661.175	6	0.012	*	0.09375	0.03518733;0.19296910	0.007185	**
DNA?	DNA?	MER133A	6	0.00229382349792791	188474	54	12.463	3.07865378194904	0.0047646537091126	194661.175	27	0.054	ns	0.1111111	0.04188376;0.22631316	0.03559	*
DNA?	DNA?	MER131	187	0.0714908323520866	188474	1106	261.32	14.0275576053842	0.099903659413087	194661.175	1	0.002	**	0.1690778	0.1474391;0.1924926	5.668e-08	***
DNA?	DNA?	Eulor3	0	0	188474	37	9.127	2.83494407491716	0.00348928784426468	194661.175	1	0.002	**	0	0.00000000;0.09489059	5.9e-05	***
DNA?	DNA?	UCON62	5	0.00191151958160659	188474	24	5.1427135678392	2.06964617388512	0.00196607953750371	194661.175	595	0.814	ns	0.2083333	0.07131862;0.42151284	1	ns
DNA?	DNA?	UCON2	21	0.00802838224274769	188474	135	31.825	5.10239251816337	0.012166822136926	194661.175	20	0.04	*	0.1555556	0.09894543;0.22790173	0.02586	*
DNA?	DNA?	MER124	112	0.0428180386279877	188474	747	172.862	11.6700962784009	0.0660858195831358	194661.175	1	0.002	**	0.1499331	0.1250851;0.1775810	4.043e-08	***
DNA?	DNA?	Eulor10	4	0.00152921566528528	188474	39	9.537	2.63278608370725	0.00364603244995642	194661.175	20	0.04	*	0.1025641	0.02866011;0.24220973	0.03979	*
DNA?	DNA?	UCON14	10	0.00382303916321319	188474	98	23.565	4.43389607844325	0.00900899178811188	194661.175	2	0.004	**	0.1020408	0.05002763;0.17965966	0.000816	***
DNA?	DNA?	MER134	13	0.00496995091217714	188474	89	21.864	4.13117060535759	0.00835869282644931	194661.175	17	0.034	*	0.1460674	0.08013102;0.23682024	0.02679	*
DNA?	DNA?	Eulor5B	5	0.00191151958160659	188474	43	9.804	2.82481212889699	0.00374810759561421	194661.175	56	0.112	ns	0.1162791	0.03885231;0.25083243	0.1003	ns
DNA?	DNA?	UCON58	41	0.0156744605691741	188474	235	55.41	6.27959659001544	0.0211834600033643	194661.175	13	0.026	*	0.1744681	0.1282059;0.2291500	0.02581	*
Retroposon	tot	tot	1666	0.636918324591317	188474	5565	1676.366	44.2367826241572	0.640881286987904	194661.175	416	0.832	ns	0.2993711	0.2873562;0.3115966	0.7702	ns
Retroposon	SVA	tot	1666	0.636918324591317	188474	5565	1676.366	44.2367826241572	0.640881286987904	194661.175	416	0.832	ns	0.2993711	0.2873562;0.3115966	0.7702	ns
Retroposon	SVA	SVA_D	436	0.166684507516095	188474	1433	498.228	25.5411112593866	0.190474515620938	194661.175	8	0.016	*	0.3042568	0.2805078;0.3288110	0.0005228	***
Retroposon	SVA	SVA_B	259	0.0990167143272216	188474	801	232.366	15.7908643017219	0.0888344318199196	194661.175	957	0.09	ns	0.3233458	0.2910295;0.3569687	0.03911	*
Retroposon	SVA	SVA_E	214	0.0818130380927622	188474	686	189.732	13.6656842831571	0.0725352866514764	194661.175	965	0.074	ns	0.3119534	0.2774279;0.3481059	0.04046	*
Retroposon	SVA	SVA_C	166	0.0634624501093389	188474	486	153.823	14.0049208783488	0.0588071353202942	194661.175	834	0.336	ns	0.3415638	0.2994483;0.3856208	0.2419	ns
Retroposon	SVA	SVA_A	419	0.160185340938633	188474	1186	315.698	17.0817616943506	0.120692581774808	194661.175	1001	0.002	**	0.3532884	0.3260555;0.3812510	4.331e-11	***
Retroposon	SVA	SVA_F	215	0.0821953420090835	188474	973	302.825	19.008621799139	0.115771183460003	194661.175	1	0.002	**	0.2209661	0.1952590;0.2483736	4.035e-10	***
snRNA	tot	tot	1255	0.479791414983255	188474	4380	1024.905	27.9217047580658	0.391825195357301	194661.175	1001	0.002	**	0.2865297	0.2731714;0.3001732	1.022e-15	***
snRNA	snRNA	U14	5	0.00191151958160659	188474	7	2.05353075170843	1.03004137736115	0.000785072848664394	194661.175	877	0.25	ns	0.7142857	0.2904209;0.9633074	0.02612	*
snRNA	snRNA	U4	55	0.0210267153976725	188474	162	39.051	5.58745188960215	0.0149293502362638	194661.175	996	0.012	*	0.3395062	0.2670603;0.4179463	0.004361	**
snRNA	snRNA	U2	258	0.0986344104109003	188474	1087	246.187	13.3821191188882	0.0941182542473965	194661.175	822	0.36	ns	0.2373505	0.2123368;0.2637944	0.3848	ns
snRNA	snRNA	U5	52	0.0198798036487086	188474	214	48.89	6.06635810851129	0.0186908384689493	194661.175	735	0.534	ns	0.2429907	0.1871188;0.3061305	0.6252	ns
snRNA	snRNA	U3	61	0.0233205388956004	188474	229	56.269	6.458974946333	0.0215118590674843	194661.175	791	0.422	ns	0.2663755	0.2103002;0.3286090	0.4896	ns
snRNA	snRNA	U13	67	0.0256143623935284	188474	176	45.569	5.67374923929763	0.0174212071628462	194661.175	1000	0.004	**	0.3806818	0.3086736;0.4567816	0.000389	***
snRNA	snRNA	tot	1255	0.479791414983255	188474	4380	1024.905	27.9217047580658	0.391825195357301	194661.175	1001	0.002	**	0.2865297	0.2731714;0.3001732	1.022e-15	***
snRNA	snRNA	U6	531	0.20300337956662	188474	1710	404.854	17.6294492676737	0.154777269738351	194661.175	1001	0.002	**	0.3105263	0.2886436;0.3330611	3.407e-12	***
snRNA	snRNA	U17	3	0.00114691174896396	188474	9	2.44612068965517	1.21803511040789	0.000935161519449778	194661.175	753	0.498	ns	0.3333333	0.07485463;0.70070494	0.7112	ns
snRNA	snRNA	U8	3	0.00114691174896396	188474	29	7.585	2.43160187688851	0.0028997752052972	194661.175	36	0.072	ns	0.1034483	0.02186374;0.27351520	0.05696	ns
snRNA	snRNA	U1	39	0.0149098527365314	188474	204	44.096	5.96157062562579	0.0168580734941049	194661.175	231	0.462	ns	0.1911765	0.1396187;0.2519441	0.4438	ns
snRNA	snRNA	U7	94	0.035936568134204	188474	245	59.923	6.90208010020963	0.0229087975777224	194661.175	1001	0.002	**	0.3836735	0.3224822;0.4477160	1.561e-06	***
snRNA	snRNA	U13_	105	0.0401419112137385	188474	308	76.464	7.72466014620547	0.0292324866575933	194661.175	1001	0.002	**	0.3409091	0.2881057;0.3968073	0.0002724	***
tot	tot	tot	188474	72.0543483247442	188474	4687922	194661.175	106.2073744209	74.4197295582096	194661.175	1	0.002	**	0.04020417	0.04002652;0.04038238	2.2e-16	***
rRNA	tot	tot	441	0.168596027097702	188474	1766	419.625	17.889281746381	0.160424280886333	194661.175	878	0.248	ns	0.2497169	0.2296752;0.2705934	0.2295	ns
rRNA	rRNA	tot	441	0.168596027097702	188474	1766	419.625	17.889281746381	0.160424280886333	194661.175	878	0.248	ns	0.2497169	0.2296752;0.2705934	0.2295	ns
rRNA	rRNA	SSU-rRNA_Hsa	20	0.00764607832642638	188474	80	16.962	3.86283283064094	0.00648463902864221	194661.175	823	0.358	ns	0.25	0.1598796;0.3593635	0.4119	ns
rRNA	rRNA	LSU-rRNA_Hsa	101	0.0386126955484532	188474	411	100.434	9.01248405651121	0.0383963115318153	194661.175	548	0.908	ns	0.2457421	0.2048635;0.2903251	0.9542	ns
rRNA	rRNA	5S	321	0.122719557139143	188474	1275	302.967	15.3787000560976	0.115825470616121	194661.175	877	0.25	ns	0.2517647	0.2281434;0.2765361	0.2363	ns
tRNA	tot	tot	432	0.16515529185081	188474	1997	425.168	17.8472490961577	0.162543391494502	194661.175	659	0.686	ns	0.2163245	0.1984425;0.2350431	0.702	ns
tRNA	tRNA	tRNA-Arg-AGA	13	0.00496995091217714	188474	41	10.127	2.73977688459798	0.003871591760586	194661.175	885	0.234	ns	0.3170732	0.1808494;0.4808664	0.2825	ns
tRNA	tRNA	tRNA-His-CAY_	9	0.00344073524689187	188474	44	11.857	3.05219050304315	0.00453297753582188	194661.175	218	0.436	ns	0.2045455	0.09804318;0.35304506	0.3976	ns
tRNA	tRNA	tRNA-Thr-ACG_	3	0.00114691174896396	188474	12	3.04948453608247	1.38308547480521	0.00116582988090563	194661.175	613	0.778	ns	0.25	0.05486064;0.57185846	1	ns
tRNA	tRNA	tRNA-Leu-TTA(m)	3	0.00114691174896396	188474	27	5.84669338677355	2.13758083910468	0.00223521377929348	194661.175	123	0.246	ns	0.1111111	0.02352745;0.29158692	0.244	ns
tRNA	tRNA	tRNA-Arg-CGA_	1	0.000382303916321319	188474	2	1.2	0.420969345526986	0.000458764699585583	194661.175	385	0.77	ns	0.5	0.01257912;0.98742088	1	ns
tRNA	tRNA	tRNA-Lys-AAA	13	0.00496995091217714	188474	47	8.699	2.50453022973804	0.00332566176807915	194661.175	974	0.056	ns	0.2765957	0.1562437;0.4263801	0.1299	ns
tRNA	tRNA	tRNA-Thr-ACY	9	0.00344073524689187	188474	13	4.15090543259557	1.65058632968191	0.00158690740316073	194661.175	994	0.016	*	0.6923077	0.3857383;0.9090796	0.006427	**
tRNA	tRNA	tRNA-Ser-TCG	3	0.00114691174896396	188474	7	2.04098360655738	1.00850171143057	0.000780276025934495	194661.175	788	0.428	ns	0.4285714	0.09898828;0.81594843	0.4234	ns
tRNA	tRNA	tRNA-Ser-TCA_	0	0	188474	4	1.30388692579505	0.541599480992238	0.000498481078171614	194661.175	1	0.002	**	0	0.0000000;0.6023646	0.3111	ns
tRNA	tRNA	tRNA-Arg-CGY_	13	0.00496995091217714	188474	40	8.748	2.58557173197364	0.0033443946599789	194661.175	961	0.082	ns	0.325	0.1857290;0.4912949	0.1238	ns
tRNA	tRNA	tRNA-Cys-TGY	39	0.0149098527365314	188474	136	32.614	5.0612864590557	0.0124684599269035	194661.175	895	0.214	ns	0.2867647	0.212520;0.370547	0.2276	ns
tRNA	tRNA	tRNA-Glu-GAA	16	0.0061168626611411	188474	95	22.42	4.03706550577247	0.00857125380392397	194661.175	71	0.142	ns	0.1684211	0.09944375;0.25904819	0.1463	ns
tRNA	tRNA	tRNA-Ala-GCY	3	0.00114691174896396	188474	28	6.30360721442886	2.13557699024687	0.00240989372502747	194661.175	96	0.192	ns	0.1071429	0.02266509;0.28226440	0.1749	ns
tRNA	tRNA	tRNA-Met	9	0.00344073524689187	188474	50	10.54	2.9087558957157	0.0040294832780267	194661.175	377	0.754	ns	0.18	0.08576208;0.31436941	0.7292	ns
tRNA	tRNA	tRNA-Gly-GGY	11	0.00420534307953451	188474	37	9.472	2.64465691729763	0.00362118269539553	194661.175	778	0.448	ns	0.2972973	0.1587254;0.4697995	0.5732	ns
tRNA	tRNA	tRNA-Thr-ACG	2	0.000764607832642638	188474	3	1.43266475644699	0.609978294828704	0.000547713347165213	194661.175	659	0.686	ns	0.6666667	0.09429932;0.99159624	0.609	ns
tRNA	tRNA	tRNA-Ile-ATC	1	0.000382303916321319	188474	9	1.65661861074705	0.808447911907349	0.00063333178273938	194661.175	400	0.8	ns	0.1111111	0.002809137;0.482496515	1	ns
tRNA	tRNA	tRNA-Met_	10	0.00382303916321319	188474	48	8.57	2.44398712620854	0.0032763445628737	194661.175	786	0.432	ns	0.2083333	0.1046907;0.3499102	0.5724	ns
tRNA	tRNA	tRNA-Thr-ACA	8	0.00305843133057055	188474	25	5.52852852852853	2.09468669773316	0.00211357810795059	194661.175	914	0.176	ns	0.32	0.1494954;0.5350007	0.2318	ns
tRNA	tRNA	tRNA-Trp-TGG	5	0.00191151958160659	188474	13	3.86491935483871	1.60155675828188	0.0014775738056209	194661.175	839	0.326	ns	0.3846154	0.1385793;0.6842224	0.546	ns
tRNA	tRNA	tRNA-Lys-AAG	22	0.00841068615906901	188474	73	18.242	3.68442817965163	0.0069739880415335	194661.175	869	0.266	ns	0.3013699	0.1994396;0.4200115	0.3434	ns
tRNA	tRNA	tRNA-Leu-TTG	5	0.00191151958160659	188474	26	3.52032520325203	1.59015073021286	0.00134583411192789	194661.175	880	0.244	ns	0.1923077	0.06554811;0.39350553	0.3866	ns
tRNA	tRNA	tRNA-Gln-CAG	17	0.00649916657746242	188474	79	17.209	3.57520644174587	0.00657906809597357	194661.175	545	0.914	ns	0.2151899	0.1306409;0.3220296	1	ns
tRNA	tRNA	tRNA-Ile-ATT	12	0.00458764699585583	188474	53	13.467	2.98861888551264	0.0051484868410992	194661.175	370	0.74	ns	0.2264151	0.1228274;0.3620959	0.7531	ns
tRNA	tRNA	tRNA-Arg-AGG	5	0.00191151958160659	188474	20	5.1001001001001	1.94668156827111	0.00194978824189902	194661.175	630	0.744	ns	0.25	0.08657147;0.49104587	1	ns
tRNA	tRNA	tRNA-Glu-GAG_	16	0.0061168626611411	188474	96	19.95	4.11125314258347	0.00762696313061031	194661.175	211	0.422	ns	0.1666667	0.09837277;0.25649997	0.3789	ns
tRNA	tRNA	tRNA-Arg-CGG	4	0.00152921566528528	188474	17	1.71549636803874	0.812136461506315	0.000655840979936209	194661.175	824	0.356	ns	0.2352941	0.06810774;0.49899327	0.08486	ns
tRNA	tRNA	tRNA-Gln-CAA	4	0.00152921566528528	188474	24	5.87587587587588	2.06764574491413	0.00224637035916531	194661.175	257	0.514	ns	0.1666667	0.04735363;0.37384171	0.4807	ns
tRNA	tRNA	tRNA-Val-GTG	12	0.00458764699585583	188474	38	9.354	2.69851180578592	0.00357607083326962	194661.175	880	0.244	ns	0.3157895	0.1750253;0.4865271	0.3459	ns
tRNA	tRNA	tRNA-Ala-GCY_	0	0	188474	82	4.29849246231156	1.76152363932045	0.00164333050261938	194661.175	1	0.002	**	0	0.00000000;0.04398945	0.02271	*
tRNA	tRNA	tRNA-Tyr-TAC	8	0.00305843133057055	188474	34	7.215	2.23870203171097	0.00275832275625832	194661.175	703	0.598	ns	0.2352941	0.1074618;0.4117078	0.6791	ns
tRNA	tRNA	tRNA-Tyr-TAT	2	0.000764607832642638	188474	5	1.52161383285303	0.715904449704762	0.000581718927428404	194661.175	628	0.748	ns	0.4	0.05274495;0.85336720	0.6436	ns
tRNA	tRNA	tRNA-Arg-CGA	4	0.00152921566528528	188474	8	2.16146993318486	1.05034201558736	0.000826338420467349	194661.175	877	0.25	ns	0.5	0.1570128;0.8429872	0.2241	ns
tRNA	tRNA	tRNA-Pro-CCA	6	0.00229382349792791	188474	9	2.62540021344717	1.27580855664361	0.00100370078351168	194661.175	934	0.136	ns	0.6666667	0.2992951;0.9251454	0.02199	*
tRNA	tRNA	tRNA-Leu-TTA	3	0.00114691174896396	188474	13	3.07372793354102	1.45184853018252	0.00117509822669897	194661.175	636	0.732	ns	0.2307692	0.05038107;0.53813154	1	ns
tRNA	tRNA	tRNA-Val-GTY	9	0.00344073524689187	188474	29	6.52152152152152	2.2309732788245	0.00249320321805144	194661.175	903	0.198	ns	0.3103448	0.1528459;0.5083234	0.2689	ns
tRNA	tRNA	tRNA-Leu-CTG	5	0.00191151958160659	188474	16	4.45720040281974	1.73798612865205	0.00170400516982695	194661.175	736	0.532	ns	0.3125	0.1101700;0.5866206	0.7822	ns
tRNA	tRNA	tRNA-Met-i	4	0.00152921566528528	188474	40	9.05	2.63712996540831	0.00345985044270794	194661.175	39	0.078	ns	0.1	0.02792542;0.23663740	0.05887	ns
tRNA	tRNA	tRNA-Thr-ACY_	2	0.000764607832642638	188474	12	2.45154419595314	1.20524142310576	0.000937234947147685	194661.175	526	0.952	ns	0.1666667	0.02086253;0.48413775	1	ns
tRNA	tRNA	tRNA-Asn-AAT	0	0	188474	2	1.02167182662539	0.145835536715209	0.000390589140514041	194661.175	1	0.002	**	0	0.0000000;0.8418861	0.2393	ns
tRNA	tRNA	tot	432	0.16515529185081	188474	1997	425.168	17.8472490961577	0.162543391494502	194661.175	659	0.686	ns	0.2163245	0.1984425;0.2350431	0.702	ns
tRNA	tRNA	tRNA-Gly-GGA	42	0.0160567644854954	188474	107	25.896	4.57713164920282	0.00990014221705687	194661.175	1001	0.002	**	0.3925234	0.2995173;0.4916369	0.0006152	***
tRNA	tRNA	tRNA-Asn-AAC	13	0.00496995091217714	188474	46	13.011	3.09587846393612	0.00497415625525668	194661.175	581	0.842	ns	0.2826087	0.1598667;0.4346041	1	ns
tRNA	tRNA	tRNA-Ile-ATA	19	0.00726377441010506	188474	65	14.966	3.28475777396654	0.00572156041166486	194661.175	921	0.162	ns	0.2923077	0.1860290;0.4182587	0.2392	ns
tRNA	tRNA	tRNA-Leu-CTA_	4	0.00152921566528528	188474	7	2.06004618937644	1.01484791887362	0.000787563726001423	194661.175	848	0.308	ns	0.5714286	0.1840516;0.9010117	0.2059	ns
tRNA	tRNA	tRNA-Phe-TTY	14	0.00535225482849846	188474	87	10.769	2.79203052175911	0.00411703087486428	194661.175	900	0.204	ns	0.1609195	0.0908640;0.2552327	0.3259	ns
tRNA	tRNA	tRNA-Ser-TCA(m)	3	0.00114691174896396	188474	31	7.059	2.27655478776631	0.00269868334531219	194661.175	52	0.104	ns	0.09677419	0.02041986;0.25753906	0.08884	ns
tRNA	tRNA	tRNA-Ala-GCA	2	0.000764607832642638	188474	40	2.78404255319149	1.33166587892638	0.00106435037129031	194661.175	434	0.868	ns	0.05	0.006113647;0.169196864	1	ns
tRNA	tRNA	tRNA-Leu-CTY	7	0.00267612741424923	188474	30	4.56770310932798	1.85213434898962	0.00174625078728915	194661.175	942	0.12	ns	0.2333333	0.09933786;0.42283652	0.2064	ns
tRNA	tRNA	tRNA-Leu-CTA	1	0.000382303916321319	188474	1	1.01607717041801	0.125975089036579	0.000388450281535488	194661.175	307	0.614	ns	na	na	na	na
tRNA	tRNA	tRNA-SeC(e)-TGA	1	0.000382303916321319	188474	3	1.38504155124654	0.585253893898882	0.000529506809309306	194661.175	483	0.966	ns	0.3333333	0.008403759;0.905700676	1	ns
tRNA	tRNA	tRNA-Ser-TCY	5	0.00191151958160659	188474	15	3.63525835866261	1.67207496687391	0.00138977350735653	194661.175	861	0.282	ns	0.3333333	0.1182411;0.6161963	0.3787	ns
tRNA	tRNA	tRNA-Val-GTA	4	0.00152921566528528	188474	12	3.08110882956879	1.36938797833736	0.00117791997215634	194661.175	823	0.358	ns	0.3333333	0.09924609;0.65112449	0.5185	ns
tRNA	tRNA	tRNA-Gly-GGG	6	0.00229382349792791	188474	47	12.148	2.99751248222273	0.00464422797547138	194661.175	22	0.044	*	0.1276596	0.04832222;0.25741418	0.0445	*
tRNA	tRNA	tRNA-Ser-AGY	5	0.00191151958160659	188474	14	3.59836901121305	1.55174601804164	0.00137567056535602	194661.175	870	0.264	ns	0.3571429	0.1275984;0.6486199	0.3706	ns
tRNA	tRNA	tRNA-Glu-GAG	1	0.000382303916321319	188474	18	3.44501541623844	1.58773213680378	0.00131704288541527	194661.175	98	0.196	ns	0.05555556	0.001405556;0.272943600	0.2276	ns
tRNA	tRNA	tRNA-His-CAY	0	0	188474	1	1.01908396946565	0.137082073364181	0.000389599792586993	194661.175	1	0.002	**	na	na	na	na
tRNA	tRNA	tRNA-Pro-CCY	6	0.00229382349792791	188474	17	4.31685166498486	1.74787275534679	0.00165034929770192	194661.175	883	0.238	ns	0.3529412	0.1420975;0.6167163	0.4018	ns
tRNA	tRNA	tRNA-Gln-CAA_	2	0.000764607832642638	188474	34	7.815	2.333714040156	0.00298770510605111	194661.175	11	0.022	*	0.05882353	0.007204917;0.196773209	0.01368	*
tRNA	tRNA	tRNA-Asp-GAY	17	0.00649916657746242	188474	49	10.556	2.74087146294319	0.00403560014068784	194661.175	993	0.018	*	0.3469388	0.2167244;0.4963872	0.03527	*
tRNA	tRNA	tRNA-Ser-TCA	0	0	188474	1	1.02183406113537	0.146461624431937	0.00039065116340257	194661.175	1	0.002	**	na	na	na	na
tRNA	tRNA	tRNA-Ala-GCG	3	0.00114691174896396	188474	11	2.0486674391657	1.05308956987296	0.000783213585233015	194661.175	779	0.446	ns	0.2727273	0.06021773;0.60974256	0.4406	ns
tRNA	tRNA	tRNA-Pro-CCG	3	0.00114691174896396	188474	4	1.62823834196891	0.760831346234204	0.000622481894839246	194661.175	759	0.486	ns	0.75	0.1941204;0.9936905	0.311	ns
LINE	Penelope	tot	242	0.0925175477497591	188474	1097	251.958	13.5990871447745	0.0963245301484868	194661.175	249	0.498	ns	0.2206016	0.1963843;0.2463273	0.4953	ns
LINE	Penelope	Penelope1_Vert	242	0.0925175477497591	188474	1097	251.958	13.5990871447745	0.0963245301484868	194661.175	249	0.498	ns	0.2206016	0.1963843;0.2463273	0.4953	ns
LINE	L1-Tx1	tot	20	0.00764607832642638	188474	189	46.328	5.96170763774591	0.0177113758353341	194661.175	1	0.002	**	0.1058201	0.06584625;0.15869304	1.728e-06	***
LINE	L1-Tx1	MARE6	20	0.00764607832642638	188474	189	46.328	5.96170763774591	0.0177113758353341	194661.175	1	0.002	**	0.1058201	0.06584625;0.15869304	1.728e-06	***
LINE	RTE-X	tot	2546	0.973345770954078	188474	15596	3652.881	54.6606313869829	1.39651071215574	194661.175	1	0.002	**	0.163247	0.1574777;0.1691422	2.2e-16	***
LINE	RTE-X	L5	124	0.0474056856238435	188474	737	184.647	12.0866239073398	0.0705912712369826	194661.175	1	0.002	**	0.1682497	0.1419348;0.1972505	9.646e-08	***
LINE	RTE-X	L4_C_Mam	843	0.322282201458872	188474	5015	1195.262	31.7232362743734	0.456953343630052	194661.175	1	0.002	**	0.1680957	0.1578417;0.1787375	2.2e-16	***
LINE	RTE-X	L4_A_Mam	1098	0.419769700120808	188474	6597	1579.562	36.5499117926713	0.603872738672335	194661.175	1	0.002	**	0.1664393	0.1575242;0.1756502	2.2e-16	***
LINE	RTE-X	L4_B_Mam	610	0.233205388956004	188474	3247	779.993	26.5717332518601	0.298194378603214	194661.175	1	0.002	**	0.1878657	0.1745623;0.2017338	8.136e-13	***
LINE	L1	L1M2	662	0.253085192604713	188474	9096	2284.789	49.3530566753793	0.87348378266787	194661.175	1	0.002	**	0.07277924	0.06752325;0.07831077	2.2e-16	***
LINE	L1	L1P	11	0.00420534307953451	188474	161	31.663	5.1714770786667	0.0121048889024819	194661.175	1	0.002	**	0.06832298	0.03459762;0.11895897	9.445e-06	***
LINE	L1	L1MEg1	78	0.0298197054730629	188474	1013	241.336	15.193417783499	0.0922636979493218	194661.175	1	0.002	**	0.07699901	0.06133743;0.09516884	2.2e-16	***
LINE	L1	L1MB7	3780	1.44510880369458	188474	23185	5887.219	73.5660723839869	2.25070687994128	194661.175	1	0.002	**	0.1630364	0.1583024;0.1678551	2.2e-16	***
LINE	L1	L1P2	148	0.0565809796155552	188474	1631	505.9	27.0257727436681	0.193407551266955	194661.175	1	0.002	**	0.09074188	0.07724129;0.10573549	2.2e-16	***
LINE	L1	L1MB1	319	0.121954949306501	188474	6197	1533.943	38.9736667212324	0.586432416313673	194661.175	1	0.002	**	0.05147652	0.04610649;0.05727350	2.2e-16	***
LINE	L1	L1MCb	80	0.0305843133057055	188474	2145	544.114	23.4737730674475	0.208016913125258	194661.175	1	0.002	**	0.03729604	0.02968205;0.04620514	2.2e-16	***
LINE	L1	L1M3b	28	0.0107045096569969	188474	564	148.741	12.8792777279937	0.0568642668175493	194661.175	1	0.002	**	0.04964539	0.03323900;0.07095473	2.2e-16	***
LINE	L1	L1MEh	210	0.0802838224274769	188474	3050	731.703	26.2432371954852	0.279732922484058	194661.175	1	0.002	**	0.06885246	0.06011943;0.07842297	2.2e-16	***
LINE	L1	L1ME2	1277	0.488202101142324	188474	12799	3302.43	53.6401936086212	1.26253192237701	194661.175	1	0.002	**	0.09977342	0.09463368;0.10509595	2.2e-16	***
LINE	L1	L1PA16	897	0.342926612940223	188474	13973	3684.187	63.0718010134726	1.40847911856009	194661.175	1	0.002	**	0.06419523	0.06018658;0.06838651	2.2e-16	***
LINE	L1	L1MEd	1394	0.532931659351918	188474	16918	4170.604	62.8398442871243	1.59443824262536	194661.175	1	0.002	**	0.08239745	0.07829653;0.08664258	2.2e-16	***
LINE	L1	L1ME3A	2015	0.770342391387457	188474	15879	4004.362	60.2299643417179	1.53088327496827	194661.175	1	0.002	**	0.1268972	0.1217572;0.1321743	2.2e-16	***
LINE	L1	L1M4b	317	0.121190341473858	188474	4228	1069.927	32.9376161486766	0.40903728227792	194661.175	1	0.002	**	0.07497635	0.06721568;0.08333013	2.2e-16	***
LINE	L1	L1M4	2193	0.838392488492652	188474	20125	4916.551	66.9983894073819	1.8796167020935	194661.175	1	0.002	**	0.1089689	0.1046958;0.1133555	2.2e-16	***
LINE	L1	L1MC4	3940	1.506277430306	188474	23685	5807.02	69.3086956686915	2.22004648815623	194661.175	1	0.002	**	0.16635	0.1616275;0.1711546	2.2e-16	***
LINE	L1	L1MEf	767	0.293227103818452	188474	11271	2907.767	53.3605102585709	1.11165071184989	194661.175	1	0.002	**	0.06805075	0.06346920;0.07285691	2.2e-16	***
LINE	L1	L1MDa	518	0.198033428654443	188474	6954	1752.34	41.9871566234405	0.6699264447265	194661.175	1	0.002	**	0.0744895	0.06842579;0.08091279	2.2e-16	***
LINE	L1	L1ME3G	3237	1.23751777713211	188474	18628	4530.584	60.4336261295577	1.73206000642271	194661.175	1	0.002	**	0.1737707	0.1683537;0.1792896	2.2e-16	***
LINE	L1	L1MEj	200	0.0764607832642638	188474	2345	573.69	21.7481696444295	0.219323933754377	194661.175	1	0.002	**	0.08528785	0.07429325;0.09733085	2.2e-16	***
LINE	L1	L1P4e	8	0.00305843133057055	188474	194	47.258	7.62243645677269	0.0180669184775129	194661.175	1	0.002	**	0.04123711	0.01796877;0.07963403	2.89e-14	***
LINE	L1	L1ME3E	516	0.197268820821801	188474	4540	1123.278	32.8064777289636	0.429433578517578	194661.175	1	0.002	**	0.1136564	0.1045644;0.1232485	2.2e-16	***
LINE	L1	L1MC2	642	0.245439114278287	188474	6382	1671.946	40.7170844359584	0.639191503677764	194661.175	1	0.002	**	0.1005954	0.09332116;0.10823695	2.2e-16	***
LINE	L1	L1PA2	311	0.11889651797593	188474	4918	1777.017	55.8764430497136	0.679360558469561	194661.175	1	0.002	**	0.06323709	0.05659400;0.07040421	2.2e-16	***
LINE	L1	L1MA2	557	0.212943281390975	188474	7417	1967.733	49.3623576559442	0.752272032174698	194661.175	1	0.002	**	0.07509775	0.06920036;0.08133160	2.2e-16	***
LINE	L1	L1M3e	61	0.0233205388956004	188474	810	189.994	14.346978769058	0.0726354502775526	194661.175	1	0.002	**	0.07530864	0.05809180;0.09568877	2.2e-16	***
LINE	L1	L1MC5	2822	1.07886165185876	188474	14431	3540.754	56.3519922543208	1.35364412093037	194661.175	1	0.002	**	0.1955512	0.1891073;0.2021181	2.2e-16	***
LINE	L1	L1MEa	33	0.0126160292386035	188474	355	85.076	8.8851094067079	0.0325248879849525	194661.175	1	0.002	**	0.09295775	0.06485348;0.12806863	1.585e-12	***
LINE	L1	L1MCc	242	0.0925175477497591	188474	3179	801.442	27.5134808344496	0.30639441530439	194661.175	1	0.002	**	0.07612457	0.06714178;0.08589614	2.2e-16	***
LINE	L1	L1PB1	853	0.326105240622085	188474	13093	3638.691	70.1314333016012	1.39108581958314	194661.175	1	0.002	**	0.06514932	0.06098092;0.06951224	2.2e-16	***
LINE	L1	L1PA8	719	0.274876515835028	188474	8111	2201.23	50.4613262354988	0.841538849723977	194661.175	1	0.002	**	0.08864505	0.08254640;0.09504108	2.2e-16	***
LINE	L1	L1P4	232	0.088694508586546	188474	3775	920.268	29.1470363111883	0.351822060465187	194661.175	1	0.002	**	0.06145695	0.05400512;0.06959627	2.2e-16	***
LINE	L1	L1M7	268	0.102457449574113	188474	3059	765.686	26.2847159065927	0.292724756472405	194661.175	1	0.002	**	0.08761033	0.07782580;0.09819159	2.2e-16	***
LINE	L1	L1PA13	574	0.219442447968437	188474	9060	2330.166	50.6930195019612	0.890831587478782	194661.175	1	0.002	**	0.06335541	0.05842518;0.06856862	2.2e-16	***
LINE	L1	L1PREC2	538	0.20567950698087	188474	7902	2130.126	50.0562858765586	0.814355512057866	194661.175	1	0.002	**	0.06808403	0.06262703;0.07386212	2.2e-16	***
LINE	L1	L1M2a1	21	0.00802838224274769	188474	120	34.137	6.50988552968556	0.0130507087914609	194661.175	26	0.052	ns	0.175	0.1117143;0.2549800	0.008171	**
LINE	L1	L1MA9	1069	0.40868288654749	188474	16437	4008.244	62.170504547057	1.53236737877143	194661.175	1	0.002	**	0.0650362	0.06131326;0.06891394	2.2e-16	***
LINE	L1	L1MA4	840	0.321135289709908	188474	10000	2549.512	51.7802186848129	0.974688422308198	194661.175	1	0.002	**	0.084	0.07863503;0.08960867	2.2e-16	***
LINE	L1	L1PB3	307	0.117367302310645	188474	3601	955.564	32.8364452420803	0.365315859495665	194661.175	1	0.002	**	0.0852541	0.07633365;0.09485433	2.2e-16	***
LINE	L1	HAL1b	528	0.201856467817656	188474	4340	1079.941	31.3401295900754	0.412865673695961	194661.175	1	0.002	**	0.121659	0.1120754;0.1317549	2.2e-16	***
LINE	L1	L1MC1	1282	0.490113620723931	188474	13002	3440.981	56.9438428650565	1.31550051228725	194661.175	1	0.002	**	0.09860022	0.09352764;0.10385325	2.2e-16	***
LINE	L1	L1PA4	846	0.323429113207836	188474	11926	3828.23	82.9876017368983	1.46354732157876	194661.175	1	0.002	**	0.07093745	0.06639321;0.07569242	2.2e-16	***
LINE	L1	L1MD3	843	0.322282201458872	188474	5356	1394.04	34.3523577718399	0.532946951508571	194661.175	1	0.002	**	0.1573936	0.147736;0.167426	2.2e-16	***
LINE	L1	L1PBa	148	0.0565809796155552	188474	2167	645.308	29.6581986092336	0.246703775633478	194661.175	1	0.002	**	0.06829719	0.05803516;0.07974443	2.2e-16	***
LINE	L1	L1MA8	864	0.330310583701619	188474	11124	2715.285	53.0068627868364	1.03806408942853	194661.175	1	0.002	**	0.0776699	0.07276218;0.08279999	2.2e-16	***
LINE	L1	L1M3c	42	0.0160567644854954	188474	1070	259.659	16.738246260821	0.0992686526080773	194661.175	1	0.002	**	0.03925234	0.02843343;0.05268972	2.2e-16	***
LINE	L1	L1P4b	4	0.00152921566528528	188474	155	40.519	6.81175741193408	0.0154905723854235	194661.175	1	0.002	**	0.02580645	0.007075182;0.064754512	2.345e-15	***
LINE	L1	L1MC	1040	0.397596072974172	188474	7862	1926.049	40.5754478221247	0.73633607572676	194661.175	1	0.002	**	0.1322819	0.1248666;0.1399708	2.2e-16	***
LINE	L1	L1M3de	24	0.00917529399171165	188474	499	115.646	10.9930674305005	0.0442119187068952	194661.175	1	0.002	**	0.04809619	0.03105577;0.07072055	2.2e-16	***
LINE	L1	L1MA5	373	0.142599360787852	188474	4447	1178.242	37.0897976415225	0.450446530974263	194661.175	1	0.002	**	0.08387677	0.07589234;0.09241253	2.2e-16	***
LINE	L1	HAL1M8	323	0.123484164971786	188474	2197	573.892	22.8185675059374	0.219401159145474	194661.175	1	0.002	**	0.1470187	0.1324615;0.1625240	2.2e-16	***
LINE	L1	L1ME4c	2197	0.839921704157937	188474	9421	2321.363	44.44518652909	0.887466166103405	194661.175	2	0.004	**	0.2332024	0.2246939;0.2418762	0.002911	**
LINE	L1	L1M2a	50	0.0191151958160659	188474	489	145.749	13.4654861894518	0.0557204134999159	194661.175	1	0.002	**	0.1022495	0.07684779;0.13257718	2.2e-16	***
LINE	L1	L1MC3	1124	0.429709601945162	188474	13130	3401.033	56.7170409465597	1.30022823543804	194661.175	1	0.002	**	0.08560548	0.08087406;0.09052150	2.2e-16	***
LINE	L1	L1P4d	20	0.00764607832642638	188474	167	43.847	7.54032144191795	0.0167628798189409	194661.175	1	0.002	**	0.1197605	0.07470955;0.17888665	8.824e-06	***
LINE	L1	L1ME3C	436	0.166684507516095	188474	3264	813.802	26.8391343961599	0.311119691710122	194661.175	1	0.002	**	0.1335784	0.1220865;0.1457312	2.2e-16	***
LINE	L1	L1M4a2	196	0.0749315675989785	188474	2051	509.271	21.7574112417802	0.194696297768874	194661.175	1	0.002	**	0.09556314	0.08318097;0.10911464	2.2e-16	***
LINE	L1	L1M2c	43	0.0164390684018167	188474	450	131.121	12.683423363912	0.0501280718119676	194661.175	1	0.002	**	0.09555556	0.07001896;0.12655215	2.2e-16	***
LINE	L1	L1M6	388	0.148333919532672	188474	5357	1325.987	34.2038116550149	0.506930023091157	194661.175	1	0.002	**	0.0724286	0.06562873;0.07969854	2.2e-16	***
LINE	L1	L1M1	709	0.271053476671815	188474	9983	2554.631	55.7789218892506	0.976645436055847	194661.175	1	0.002	**	0.07102074	0.06605771;0.07623573	2.2e-16	***
LINE	L1	L1PA7	1024	0.39147921031303	188474	13116	4121.131	80.2915722574641	1.57552452097319	194661.175	1	0.002	**	0.07807258	0.07353705;0.08279635	2.2e-16	***
LINE	L1	L1P3b	8	0.00305843133057055	188474	83	22.135	4.69391178099971	0.00846229718777239	194661.175	2	0.004	**	0.09638554	0.04253817;0.18111303	0.0001677	***
LINE	L1	L1MA10	510	0.194974997323873	188474	5109	1237.078	32.5970010964272	0.472939764194944	194661.175	1	0.002	**	0.09982384	0.09173652;0.10837156	2.2e-16	***
LINE	L1	L1MB8	2599	0.993607878519108	188474	16563	4188.808	64.2585270162202	1.60139770311807	194661.175	1	0.002	**	0.156916	0.1514072;0.1625456	2.2e-16	***
LINE	L1	L1MA4A	494	0.188858134662731	188474	6240	1681.73	44.007428392872	0.642931965195051	194661.175	1	0.002	**	0.07916667	0.07258529;0.08614449	2.2e-16	***
LINE	L1	L1PB	128	0.0489349012891288	188474	1846	460.604	20.9464062773531	0.176090713073265	194661.175	1	0.002	**	0.06933911	0.05817169;0.08189720	2.2e-16	***
LINE	L1	L1MB4	1439	0.550135335586378	188474	9160	2333.503	46.648044235863	0.892107335647546	194661.175	1	0.002	**	0.1570961	0.1496994;0.1647115	2.2e-16	***
LINE	L1	L1M4c	221	0.0844891655070115	188474	3615	924.376	30.3681881390848	0.353392564953435	194661.175	1	0.002	**	0.06113416	0.05354352;0.06944361	2.2e-16	***
LINE	L1	L1MEg	824	0.315018427048767	188474	13185	3338.333	56.9351888266539	1.2762577798847	194661.175	1	0.002	**	0.06249526	0.05842265;0.06676225	2.2e-16	***
LINE	L1	L1P1	214	0.0818130380927622	188474	3259	874.794	32.6380883142504	0.334437172174392	194661.175	1	0.002	**	0.06566431	0.05739970;0.07471832	2.2e-16	***
LINE	L1	L1ME3	1192	0.455706268255012	188474	9162	2375.675	46.5271334722993	0.908229856406649	194661.175	1	0.002	**	0.1301026	0.1232778;0.1371635	2.2e-16	***
LINE	L1	X9_LINE	136	0.0519933326196994	188474	653	150.887	10.8279950349303	0.0576846910219748	194661.175	96	0.192	ns	0.2082695	0.1777353;0.2414671	0.1782	ns
LINE	L1	L1PA17	457	0.174712889758843	188474	4789	1265.544	39.0760412657296	0.483822427476947	194661.175	1	0.002	**	0.09542702	0.08724997;0.10410102	2.2e-16	***
LINE	L1	L1PA15-16	60	0.0229382349792791	188474	1431	380.938	22.0453658203749	0.145634089275611	194661.175	1	0.002	**	0.04192872	0.03214585;0.05364360	2.2e-16	***
LINE	L1	L1ME3B	965	0.368923279250073	188474	8120	2028.918	42.6817409088126	0.775663297294817	194661.175	1	0.002	**	0.1188424	0.1118799;0.1260796	2.2e-16	***
LINE	L1	L1MD1	575	0.219824751884758	188474	6979	1843.982	44.5479763647935	0.704961540226018	194661.175	1	0.002	**	0.08239003	0.07604298;0.08908846	2.2e-16	***
LINE	L1	L1HS	101	0.0386126955484532	188474	1571	588.072	31.7494699931328	0.224822228678911	194661.175	1	0.002	**	0.06429026	0.05266723;0.07757224	2.2e-16	***
LINE	L1	L1MEb	179	0.0684324010215161	188474	1672	432.643	19.993280928409	0.165401113269004	194661.175	1	0.002	**	0.1070574	0.09263787;0.12287216	2.2e-16	***
LINE	L1	L1PA11	385	0.147187007783708	188474	4144	1158.006	38.3993811991349	0.442710228923585	194661.175	1	0.002	**	0.09290541	0.0842354;0.1021541	2.2e-16	***
LINE	L1	HAL1ME	990	0.378480877158106	188474	7407	1784.578	40.5141371784136	0.682251158380866	194661.175	1	0.002	**	0.1336574	0.1259857;0.1416185	2.2e-16	***
LINE	L1	L1PA8A	169	0.0646093618583029	188474	2429	741	32.4979709846341	0.283287201994097	194661.175	1	0.002	**	0.06957596	0.05977569;0.08042872	2.2e-16	***
LINE	L1	L1MEc	1326	0.506934993042069	188474	17812	4535.979	66.3442998691307	1.73412253605126	194661.175	1	0.002	**	0.07444419	0.07063097;0.07839704	2.2e-16	***
LINE	L1	L1P4c	3	0.00114691174896396	188474	43	13.345	3.57557824131423	0.005101845763308	194661.175	1	0.002	**	0.06976744	0.0146255;0.1906072	0.0002172	***
LINE	L1	L1MCa	316	0.120808037557537	188474	7243	1870.264	43.1232410414375	0.715009251754775	194661.175	1	0.002	**	0.04362833	0.03903965;0.04858871	2.2e-16	***
LINE	L1	L1MB2	1407	0.537901610264096	188474	8944	2310.783	46.1241297624828	0.883421390668726	194661.175	1	0.002	**	0.1573122	0.1498231;0.1650251	2.2e-16	***
LINE	L1	L1MEi	429	0.164008380101846	188474	5311	1308.252	34.5516759986302	0.500149863135198	194661.175	1	0.002	**	0.08077575	0.07358504;0.08843099	2.2e-16	***
LINE	L1	L1MC4a	1438	0.549753031670057	188474	9991	2546.628	49.3836649344939	0.973585857813528	194661.175	1	0.002	**	0.1439295	0.1371011;0.1509662	2.2e-16	***
LINE	L1	L1MB5	1482	0.566574403988194	188474	9769	2526.021	47.708161017038	0.965707721009894	194661.175	1	0.002	**	0.1517044	0.1446441;0.1589730	2.2e-16	***
LINE	L1	HAL1	2765	1.05707032862845	188474	21238	5242.521	67.2446384509606	2.00423630969676	194661.175	1	0.002	**	0.1301912	0.1256927;0.1347911	2.2e-16	***
LINE	L1	L1PA3	727	0.277934947165599	188474	10703	3651.159	80.3913209462532	1.39585238481183	194661.175	1	0.002	**	0.06792488	0.06322931;0.07285713	2.2e-16	***
LINE	L1	L1M6B	96	0.0367011759668466	188474	730	185.987	12.4302591422038	0.0711035584848531	194661.175	1	0.002	**	0.1315068	0.1078350;0.1582012	3.836e-16	***
LINE	L1	L1P3	266	0.101692841741471	188474	3552	902.3	31.2211268015547	0.344952823696726	194661.175	1	0.002	**	0.07488739	0.06644330;0.08403879	2.2e-16	***
LINE	L1	L1ME3F	517	0.197651124738122	188474	4605	1177.717	31.9550627762963	0.450245821418195	194661.175	1	0.002	**	0.1122693	0.1032906;0.1217429	2.2e-16	***
LINE	L1	L1PB4	607	0.232058477207041	188474	7440	1846.161	44.1065354053735	0.705794580459682	194661.175	1	0.002	**	0.08158602	0.07546367;0.08803849	2.2e-16	***
LINE	L1	L1MA1	264	0.100928233908828	188474	4314	1107.67	37.4541307723449	0.423466578991635	194661.175	1	0.002	**	0.06119611	0.05422676;0.06876659	2.2e-16	***
LINE	L1	L1PA14	221	0.0844891655070115	188474	3056	830.447	31.9334140663653	0.31748314039729	194661.175	1	0.002	**	0.07231675	0.06338283;0.08207935	2.2e-16	***
LINE	L1	L1M2b	26	0.00993990182435429	188474	220	57.187	7.99136364414064	0.0218628140626673	194661.175	1	0.002	**	0.1181818	0.07867109;0.16835298	2.973e-07	***
LINE	L1	L1M8	172	0.0657562736072668	188474	1662	414.106	19.9092727929259	0.158314345572156	194661.175	1	0.002	**	0.1034898	0.08925496;0.11914157	2.2e-16	***
LINE	L1	L1M3f	65	0.0248497545608857	188474	671	182.773	14.7193794411018	0.0698748336977964	194661.175	1	0.002	**	0.09687034	0.07555905;0.12180204	2.2e-16	***
LINE	L1	L1M3d	34	0.0129983331549248	188474	532	132.955	11.7609223402884	0.0508292171945009	194661.175	1	0.002	**	0.06390977	0.04466180;0.08816543	2.2e-16	***
LINE	L1	L1M3a	48	0.0183505879834233	188474	636	184.139	12.7755584572219	0.0703970608474913	194661.175	1	0.002	**	0.0754717	0.05616826;0.09882138	2.2e-16	***
LINE	L1	L1MA3	771	0.294756319483737	188474	8888	2485.674	55.9484043378178	0.950282904898078	194661.175	1	0.002	**	0.08674617	0.08097457;0.09279029	2.2e-16	***
LINE	L1	L1M3	747	0.285581025492025	188474	7225	1753.195	40.1917199103167	0.670253314574954	194661.175	1	0.002	**	0.103391	0.09646228;0.11064155	2.2e-16	***
LINE	L1	L1ME3D	460	0.175859801507807	188474	4186	1066.986	31.479561095523	0.407912926460019	194661.175	1	0.002	**	0.1098901	0.1005710;0.1197575	2.2e-16	***
LINE	L1	L1MDb	58	0.0221736271466365	188474	971	217.317	14.6309458195831	0.0830811401832	194661.175	1	0.002	**	0.05973223	0.04566605;0.07653671	2.2e-16	***
LINE	L1	L1MD	1004	0.383833131986604	188474	8496	2048.39	41.2913898879522	0.783107519153426	194661.175	1	0.002	**	0.1181733	0.1113820;0.1252276	2.2e-16	***
LINE	L1	L1MA5A	354	0.135335586377747	188474	3431	910.623	30.2386714034901	0.348134739192268	194661.175	1	0.002	**	0.1031769	0.09319407;0.11384159	2.2e-16	***
LINE	L1	L1M5	5854	2.238007126145	188474	44640	10208.005	88.346262156568	3.9025602893276	194661.175	1	0.002	**	0.131138	0.1280195;0.1343045	2.2e-16	***
LINE	L1	L1PB2	246	0.0940467634150444	188474	2887	778.571	30.1787626770336	0.297650742434206	194661.175	1	0.002	**	0.08520956	0.07527642;0.09599254	2.2e-16	***
LINE	L1	L1M4a1	208	0.0795192145948343	188474	2655	675.477	25.4811451814819	0.258237502484975	194661.175	1	0.002	**	0.07834275	0.06840252;0.08922403	2.2e-16	***
LINE	L1	L1MEg2	54	0.0206444114813512	188474	755	182.667	12.564791481954	0.0698343094826663	194661.175	1	0.002	**	0.07152318	0.05418385;0.09229457	2.2e-16	***
LINE	L1	L1PA5	1025	0.391861514229352	188474	11398	3588.544	72.9620142232896	1.37191442509137	194661.175	1	0.002	**	0.08992806	0.08473748;0.09532917	2.2e-16	***
LINE	L1	L1ME4b	4854	1.85570320982368	188474	24590	5935.838	68.8587633151023	2.2692941140489	194661.175	1	0.002	**	0.1973973	0.1924380;0.2024282	2.2e-16	***
LINE	L1	L1MC5a	3303	1.26274983560932	188474	17929	4317.342	60.8767197786725	1.65053675469852	194661.175	1	0.002	**	0.1842267	0.1785758;0.1899802	2.2e-16	***
LINE	L1	L1PA12	92	0.0351719603015613	188474	1769	478.951	23.3405093855807	0.183104843026012	194661.175	1	0.002	**	0.05200678	0.04212769;0.06340285	2.2e-16	***
LINE	L1	L1ME4a	5406	2.06673497163305	188474	29291	6868.383	74.1190525097626	2.62580971969477	194661.175	1	0.002	**	0.1845618	0.1801335;0.1890528	2.2e-16	***
LINE	L1	L1PA10	542	0.207208722646155	188474	7090	1970.372	49.5030318886244	0.75328093220987	194661.175	1	0.002	**	0.0764457	0.07036539;0.08287694	2.2e-16	***
LINE	L1	L1M	145	0.0554340678665912	188474	748	177.477	11.8623853919516	0.0678501521569587	194661.175	1	0.002	**	0.1938503	0.1661049;0.2240333	0.005166	**
LINE	L1	L1ME5	371	0.141834752955209	188474	3442	852.322	27.7801016925793	0.325846038566819	194661.175	1	0.002	**	0.1077862	0.09761733;0.11862652	2.2e-16	***
LINE	L1	L1MA7	646	0.246968329943572	188474	8595	2078.002	46.3275753762297	0.794428302723533	194661.175	1	0.002	**	0.07515998	0.06967272;0.08093725	2.2e-16	***
LINE	L1	L1MD2	1225	0.468322297493616	188474	10982	2726.345	49.9149624709713	1.04229237074305	194661.175	1	0.002	**	0.1115462	0.1057164;0.1175828	2.2e-16	***
LINE	L1	L1MB3	3140	1.20043429724894	188474	17260	4472.936	64.9704322062048	1.71002095025461	194661.175	1	0.002	**	0.1819235	0.1761932;0.1877612	2.2e-16	***
LINE	L1	tot	56481	21.5929074977444	188474	950736	109190.217	233.273368337184	41.7438475830746	194661.175	1	0.002	**	0.05940766	0.05893332;0.05988469	2.2e-16	***
LINE	L1	L1P4a	32	0.0122337253222822	188474	601	164.904	14.508041469036	0.0630434450170508	194661.175	1	0.002	**	0.05324459	0.03670071;0.07433707	2.2e-16	***
LINE	L1	L1PBb	39	0.0149098527365314	188474	317	84.615	9.96966244008137	0.0323486458795284	194661.175	1	0.002	**	0.1230284	0.08896665;0.16432787	6.862e-10	***
LINE	L1	L1P5	77	0.0294374015567416	188474	762	168.803	11.7138125477747	0.0645340479867876	194661.175	1	0.002	**	0.1010499	0.08057156;0.12467387	2.2e-16	***
LINE	L1	L1ME1	3074	1.17520223877173	188474	31305	7873.328	85.1738516271338	3.0100041288823	194661.175	1	0.002	**	0.09819518	0.09492017;0.10154495	2.2e-16	***
LINE	L1	L1MA6	386	0.147569311700029	188474	5458	1402.057	39.1170793502901	0.536011882005719	194661.175	1	0.002	**	0.07072188	0.06406005;0.07784694	2.2e-16	***
LINE	L1	L1PBa1	46	0.0175859801507807	188474	441	140.885	14.2880342567801	0.053860887250929	194661.175	1	0.002	**	0.1043084	0.07738404;0.13667569	2.2e-16	***
LINE	L1	L1ME3Cz	1719	0.657180432156347	188474	14145	3465.956	55.3207596698603	1.32504855259737	194661.175	1	0.002	**	0.121527	0.1161854;0.1270249	2.2e-16	***
LINE	L1	L1PA15	557	0.212943281390975	188474	8463	2265.389	53.1482117423663	0.866067086691236	194661.175	1	0.002	**	0.0658159	0.06062417;0.07130895	2.2e-16	***
LINE	L1	L1PA6	679	0.259584359182175	188474	6051	2116.786	59.7818875419477	0.809255577814139	194661.175	1	0.002	**	0.1122129	0.1043659;0.1204357	2.2e-16	***
LINE	L1	L1ME2z	1230	0.470233817075222	188474	7272	1862.51	41.3858029363293	0.71204486718762	194661.175	1	0.002	**	0.1691419	0.1605910;0.1779589	2.2e-16	***
LINE	Jockey	tot	49	0.0187328918997446	188474	221	52.735	6.49036978144543	0.0201607970272047	194661.175	314	0.628	ns	0.2217195	0.1687605;0.2823062	0.6358	ns
LINE	Jockey	X12_LINE	49	0.0187328918997446	188474	221	52.735	6.49036978144543	0.0201607970272047	194661.175	314	0.628	ns	0.2217195	0.1687605;0.2823062	0.6358	ns
LINE	tot	tot	102668	39.2503784808772	188474	1569213	134111.663	213.738100034613	51.2714139892649	194661.175	1	0.002	**	0.06542643	0.06504002;0.06581444	2.2e-16	***
LINE	L2	X24_LINE	94	0.035936568134204	188474	550	120.521	9.74363882220075	0.0460756502989617	194661.175	7	0.014	*	0.1709091	0.1403786;0.2050242	0.006219	**
LINE	L2	UCON86	10	0.00382303916321319	188474	66	16.659	3.66335080754479	0.00636880094199685	194661.175	47	0.094	ns	0.1515152	0.07512463;0.26104107	0.065	ns
LINE	L2	L2-1_Crp	5	0.00191151958160659	188474	41	9.359	2.79247505215659	0.00357798235285122	194661.175	72	0.144	ns	0.1219512	0.04080673;0.26204468	0.1351	ns
LINE	L2	UCON49	23	0.00879299007539033	188474	106	25.789	4.39315134940498	0.00985923569801049	194661.175	306	0.612	ns	0.2169811	0.1427965;0.3075760	0.5731	ns
LINE	L2	tot	65334	24.977444068937	188474	523574	69591.025	186.552722556636	26.6049213983148	194661.175	1	0.002	**	0.1247847	0.1238906;0.1256828	2.2e-16	***
LINE	L2	L2-2_Mam	91	0.03478965638524	188474	520	120.446	10.2218183103384	0.0460469775052376	194661.175	3	0.006	**	0.175	0.1433050;0.2104413	0.001799	**
LINE	L2	L2	9160	3.50190387350328	188474	54017	11921.645	96.3488457381565	4.55769157249247	194661.175	1	0.002	**	0.1695762	0.1664202;0.1727678	2.2e-16	***
LINE	L2	L2-3_AMi	0	0	188474	12	2.83783783783784	1.33109091368782	0.00108491651929023	194661.175	1	0.002	**	0	0.0000000;0.2646485	0.08166	ns
LINE	L2	L2d2	10035	3.83641980028443	188474	52674	11284.966	91.6048595561081	4.31428669735293	194661.175	1	0.002	**	0.1905114	0.1871654;0.1938916	2.2e-16	***
LINE	L2	L2d	5534	2.11566987292218	188474	27881	6270.444	67.3713274305899	2.39721529827352	194661.175	1	0.002	**	0.1984864	0.1938183;0.2032175	2.2e-16	***
LINE	L2	L2a	26188	10.0117749606227	188474	166340	31685.909	136.921781661258	12.1136471029009	194661.175	1	0.002	**	0.1574366	0.1556893;0.1591958	2.2e-16	***
LINE	L2	L2-1_AMi	246	0.0940467634150444	188474	951	234.619	13.5144544647381	0.0896957625433915	194661.175	819	0.366	ns	0.2586751	0.2311004;0.2877528	0.3872	ns
LINE	L2	X13_LINE	25	0.00955759790803297	188474	139	32	5.18930909938201	0.0122337253222822	194661.175	96	0.192	ns	0.1798561	0.1199055;0.2539487	0.1897	ns
LINE	L2	L2b	19165	7.32685455629808	188474	91943	19687.792	117.0000587596	7.52671998531953	194661.175	1	0.002	**	0.2084444	0.2058226;0.2110846	2.523e-05	***
LINE	L2	X15_LINE	58	0.0221736271466365	188474	244	55.498	6.75067163825701	0.0212171027480006	194661.175	670	0.664	ns	0.2377049	0.1857258;0.2961771	0.7027	ns
LINE	L2	L2-3_Crp	459	0.175477497591485	188474	1730	423.818	18.6275027810993	0.162027281207469	194661.175	973	0.058	ns	0.2653179	0.2446367;0.2867981	0.05039	ns
LINE	L2	L2c	21609	8.26120532778738	188474	126360	24861.561	128.833032368369	9.50467213616136	194661.175	1	0.002	**	0.1710114	0.1689390;0.1730989	2.2e-16	***
LINE	Dong-R4	tot	85	0.0324958328873121	188474	551	132.19	10.0742935926739	0.0505367546985151	194661.175	1	0.002	**	0.154265	0.1251190;0.1871756	9.305e-07	***
LINE	Dong-R4	Mam_R4	85	0.0324958328873121	188474	551	132.19	10.0742935926739	0.0505367546985151	194661.175	1	0.002	**	0.154265	0.1251190;0.1871756	9.305e-07	***
LINE	RTE-BovB	tot	1764	0.674384108390806	188474	8868	2004.653	37.6451025333276	0.766386692765281	194661.175	1	0.002	**	0.1989175	0.1906527;0.2073804	6.218e-10	***
LINE	RTE-BovB	MamRTE1	1760	0.672854892725521	188474	8819	1992.719	37.6263974462715	0.761824277827902	194661.175	1	0.002	**	0.1995691	0.1912711;0.2080660	1.987e-09	***
LINE	RTE-BovB	MamRTE2	4	0.00152921566528528	188474	49	12.397	3.30640640625488	0.00473942165063539	194661.175	3	0.006	**	0.08163265	0.02269088;0.19601418	0.004521	**
LINE	CR1	CR1-16_AMi	35	0.0133806370712462	188474	306	73.678	7.73499490278737	0.0281673879467221	194661.175	1	0.002	**	0.1143791	0.08097523;0.15547145	3.138e-08	***
LINE	CR1	X7D_LINE	9	0.00344073524689187	188474	55	12.469	3.14848407204991	0.00476694753261052	194661.175	177	0.354	ns	0.1636364	0.07765882;0.28803000	0.3338	ns
LINE	CR1	X8_LINE	29	0.0110868135733182	188474	223	52.808	6.59064280420149	0.0201887052130962	194661.175	1	0.002	**	0.1300448	0.08885208;0.18139973	0.0001013	***
LINE	CR1	CR1-12_AMi	20	0.00764607832642638	188474	133	31.974	5.33007821084585	0.0122237854204578	194661.175	12	0.024	*	0.1503759	0.09433907;0.22264662	0.01454	*
LINE	CR1	X2_LINE	22	0.00841068615906901	188474	191	46.344	6.44555732339797	0.0177174926979952	194661.175	1	0.002	**	0.1151832	0.07360952;0.16918387	1.387e-05	***
LINE	CR1	CR1_Mam	397	0.151774654779564	188474	1695	400.069	18.4661104793683	0.152947945498754	194661.175	446	0.892	ns	0.2342183	0.2142357;0.2551253	0.8863	ns
LINE	CR1	CR1-3_Croc	320	0.122337253222822	188474	1338	320.697	16.0576785383206	0.122603719052498	194661.175	490	0.98	ns	0.2391629	0.2165257;0.2629517	1	ns
LINE	CR1	X21_LINE	4	0.00152921566528528	188474	45	10.736	2.82954242065926	0.00410441484562568	194661.175	10	0.02	*	0.08888889	0.02475296;0.21221174	0.01434	*
LINE	CR1	tot	11514	4.40184729252366	188474	68381	14384	97.8744267079169	5.49905953236585	194661.175	1	0.002	**	0.1683801	0.1655822;0.1712062	2.2e-16	***
LINE	CR1	CR1-L3B_Croc	6	0.00229382349792791	188474	37	8.753	2.7917350849937	0.0033463061795605	194661.175	209	0.418	ns	0.1621622	0.06192572;0.32013708	0.3384	ns
LINE	CR1	X7B_LINE	206	0.0787546067621917	188474	934	209.658	12.9815853252812	0.0801530744880951	194661.175	405	0.81	ns	0.2205567	0.1943460;0.2485423	0.814	ns
LINE	CR1	CR1-13_AMi	10	0.00382303916321319	188474	102	23.829	4.29350593259089	0.00910992002202071	194661.175	1	0.002	**	0.09803922	0.04802276;0.17291434	0.0006178	***
LINE	CR1	X7A_LINE	248	0.0948113712476871	188474	920	213.719	13.0390204791255	0.0817056106922759	194661.175	999	0.006	**	0.2695652	0.2411243;0.2994898	0.008857	**
LINE	CR1	CR1-1_Amn	10	0.00382303916321319	188474	66	15.608	3.49865353765939	0.00596699952594314	194661.175	68	0.136	ns	0.1515152	0.07512463;0.26104107	0.1123	ns
LINE	CR1	X17_LINE	155	0.0592571070298044	188474	966	224.441	13.6984731691954	0.0858046732830731	194661.175	1	0.002	**	0.1604555	0.1378556;0.1851465	4.627e-08	***
LINE	CR1	X1_LINE	8	0.00305843133057055	188474	85	20.301	4.1705866245401	0.00776115180523909	194661.175	1	0.002	**	0.09411765	0.04151514;0.17705222	0.000866	***
LINE	CR1	X6A_LINE	188	0.0718731362684079	188474	1033	236.046	13.3340797088394	0.090241310231982	194661.175	2	0.004	**	0.1819942	0.1589137;0.2069022	0.0003195	***
LINE	CR1	CR1-11_Crp	9	0.00344073524689187	188474	25	5.42828485456369	2.09707253569857	0.0020752545588074	194661.175	960	0.084	ns	0.36	0.1797168;0.5747937	0.09098	ns
LINE	CR1	X6B_LINE	152	0.0581101952808405	188474	875	202.374	12.3911122851689	0.0773683727616106	194661.175	1	0.002	**	0.1737143	0.1491722;0.2004756	3.532e-05	***
LINE	CR1	X20_LINE	27	0.0103222057406756	188474	161	38.576	5.72844123990454	0.0147477558760112	194661.175	30	0.06	ns	0.1677019	0.1135208;0.2345378	0.03342	*
LINE	CR1	CR1-8_Crp	2	0.000764607832642638	188474	7	1.84549878345499	0.960472342118271	0.000705541412481071	194661.175	644	0.716	ns	0.2857143	0.03669257;0.70957914	1	ns
LINE	CR1	CR1-L3A_Croc	67	0.0256143623935284	188474	323	73.674	7.67689121055252	0.0281658587310568	194661.175	216	0.432	ns	0.2074303	0.1645258;0.2557919	0.4261	ns
LINE	CR1	X5B_LINE	15	0.00573455874481978	188474	73	17.212	3.64504353092557	0.00658021500772254	194661.175	306	0.612	ns	0.2054795	0.1198131;0.3161616	0.6789	ns
LINE	CR1	L3	7903	3.02134785068738	188474	45293	10056.114	84.0841908753075	3.84449176517364	194661.175	1	0.002	**	0.1744861	0.1710008;0.1780132	2.2e-16	***
LINE	CR1	X7C_LINE	165	0.0630801461930176	188474	620	141.113	10.5942658768538	0.0539480525438503	194661.175	990	0.024	*	0.266129	0.2317200;0.3027826	0.02431	*
LINE	CR1	Plat_L3	723	0.276405731500314	188474	3315	781.51	26.2745552246323	0.298774333644274	194661.175	19	0.038	*	0.2180995	0.2041447;0.2325534	0.01666	*
LINE	CR1	L3b	2078	0.7944275381157	188474	9560	2232.461	42.0379789080145	0.853478583334608	194661.175	1	0.002	**	0.217364	0.2091309;0.2257696	0.0001785	***
LTR?	tot	tot	1444	0.552046855167984	188474	8420	1991.134	39.5098097827498	0.761218326120533	194661.175	1	0.002	**	0.1714964	0.1635004;0.1797204	2.2e-16	***
LTR?	LTR?	MER129	25	0.00955759790803297	188474	122	30.235	5.03439371921984	0.0115589589099751	194661.175	177	0.354	ns	0.204918	0.1372196;0.2874608	0.2958	ns
LTR?	LTR?	Eutr18	155	0.0592571070298044	188474	676	154.92	10.9285421275225	0.0592265227164987	194661.175	510	0.984	ns	0.2292899	0.1981002;0.2628635	1	ns
LTR?	LTR?	MamRep605	554	0.211796369642011	188474	3549	854.763	26.2092685276937	0.326779242426559	194661.175	1	0.002	**	0.1561003	0.1443053;0.1684647	2.2e-16	***
LTR?	LTR?	MamRep1151	141	0.0539048522013059	188474	1260	308.671	16.2065854643232	0.118006132154818	194661.175	1	0.002	**	0.1119048	0.09502232;0.13062127	2.2e-16	***
LTR?	LTR?	MamRep605b	544	0.207973330478797	188474	2374	561.885	21.8523980904225	0.214810836022204	194661.175	227	0.454	ns	0.2291491	0.2123745;0.2465946	0.3981	ns
LTR?	LTR?	tot	1444	0.552046855167984	188474	8420	1991.134	39.5098097827498	0.761218326120533	194661.175	1	0.002	**	0.1714964	0.1635004;0.1797204	2.2e-16	***
LTR?	LTR?	UCON51	6	0.00229382349792791	188474	42	9.81	2.96085573216033	0.00375040141911214	194661.175	134	0.268	ns	0.1428571	0.05428386;0.28539384	0.2024	ns
LTR?	LTR?	Eutr5	44	0.016821372318138	188474	397	98.051	8.76499995574581	0.0374852812992216	194661.175	1	0.002	**	0.1108312	0.08169388;0.14592033	1.277e-11	***
scRNA	tot	tot	681	0.260348967014818	188474	1861	451.11	18.2611985195762	0.17246111969171	194661.175	1001	0.002	**	0.3659323	0.3440046;0.3882835	2.2e-16	***
scRNA	scRNA	tot	681	0.260348967014818	188474	1861	451.11	18.2611985195762	0.17246111969171	194661.175	1001	0.002	**	0.3659323	0.3440046;0.3882835	2.2e-16	***
scRNA	scRNA	HY3	187	0.0714908323520866	188474	545	128.891	9.72170924429602	0.0492755340785711	194661.175	1001	0.002	**	0.3431193	0.3032879;0.3846626	1.86e-08	***
scRNA	scRNA	HY4	73	0.0279081858914563	188474	162	39.581	5.51324177184666	0.0151319713119141	194661.175	1001	0.002	**	0.4506173	0.3724539;0.5306206	1.201e-08	***
scRNA	scRNA	BC200	234	0.0894591164191886	188474	676	168.14	11.4993319212307	0.0642805804902665	194661.175	1001	0.002	**	0.3461538	0.3102899;0.3833679	1.772e-08	***
scRNA	scRNA	HY1	187	0.0714908323520866	188474	456	110.407	9.43389364734144	0.0422090284892878	194661.175	1001	0.002	**	0.4100877	0.3645588;0.4567905	3.356e-15	***
scRNA	scRNA	HY5	8	0.00305843133057055	188474	22	5.49548645937813	2.06209569216411	0.00210094599551104	194661.175	909	0.186	ns	0.3636364	0.1719794;0.5934233	0.2219	ns
DNA	TcMar-Mariner	tot	2687	1.02725062315538	188474	16390	3764.685	53.5492044039152	1.43925381921612	194661.175	1	0.002	**	0.1639414	0.1583030;0.1696993	2.2e-16	***
DNA	TcMar-Mariner	MADE1	1091	0.417093572706559	188474	7843	1756.704	35.7440907567114	0.671594819017326	194661.175	1	0.002	**	0.1391049	0.1315177;0.1469615	2.2e-16	***
DNA	TcMar-Mariner	HSMAR2	129	0.0493172052054501	188474	1770	474.725	22.1190105028599	0.181489226675638	194661.175	1	0.002	**	0.07288136	0.06120499;0.08599604	2.2e-16	***
DNA	TcMar-Mariner	MARNA	746	0.285198721575704	188474	3156	759.905	24.6630947620781	0.290514657532152	194661.175	297	0.594	ns	0.2363752	0.2216440;0.2515965	0.5741	ns
DNA	TcMar-Mariner	HSMAR1	100	0.0382303916321319	188474	716	199.935	14.6673755971171	0.0764359335097029	194661.175	1	0.002	**	0.1396648	0.1151029;0.1672384	2.2e-16	***
DNA	TcMar-Mariner	MADE2	635	0.242762986864037	188474	2664	608.459	21.6280857473123	0.232616258620953	194661.175	896	0.212	ns	0.2383634	0.2222903;0.2550133	0.2213	ns
DNA	TcMar-Mariner	UCON40	52	0.0198798036487086	188474	241	59.073	7.10493850438912	0.0225838392488493	194661.175	175	0.35	ns	0.2157676	0.1655456;0.2731264	0.3302	ns
DNA	TcMar-Tc1	tot	156	0.0596394109461257	188474	649	157.722	11.5776836525602	0.0602977382900311	194661.175	466	0.932	ns	0.2403698	0.2079676;0.2751534	0.9271	ns
DNA	TcMar-Tc1	EutTc1-N2	39	0.0149098527365314	188474	198	49.238	6.50335679858099	0.0188238802318291	194661.175	66	0.132	ns	0.1969697	0.1439733;0.2592767	0.1	ns
DNA	TcMar-Tc1	X32_DNA	101	0.0386126955484532	188474	328	78.494	8.18296553365128	0.0300085636077256	194661.175	999	0.006	**	0.3079268	0.2583786;0.3609841	0.00437	**
DNA	TcMar-Tc1	X33a_DNA	9	0.00344073524689187	188474	67	14.953	3.540243540256	0.00571659046075268	194661.175	61	0.122	ns	0.1343284	0.06330823;0.23974175	0.1048	ns
DNA	TcMar-Tc1	EutTc1-N1	14	0.00535225482849846	188474	56	15.204	3.50066259994285	0.00581254874374933	194661.175	420	0.84	ns	0.25	0.1439331;0.3837202	0.8806	ns
DNA	TcMar	tot	502	0.191916565993302	188474	1834	425.479	18.2657931171411	0.162662288012478	194661.175	1001	0.002	**	0.2737186	0.2534154;0.2947481	3.284e-05	***
DNA	TcMar	UCON44	92	0.0351719603015613	188474	364	87.284	8.000709678232	0.03336901503219	194661.175	760	0.484	ns	0.2527473	0.2088985;0.3006693	0.5806	ns
DNA	TcMar	DNA1_Mam	44	0.016821372318138	188474	169	41.016	5.84824297938671	0.0156805774318352	194661.175	725	0.554	ns	0.260355	0.1959866;0.3333305	0.5907	ns
DNA	TcMar	X4a_DNA	52	0.0198798036487086	188474	179	40.97	5.55120850949736	0.0156629914516844	194661.175	978	0.048	*	0.2905028	0.2251860;0.3629042	0.06112	ns
DNA	TcMar	X4b_DNA	195	0.0745492636826572	188474	699	160.358	11.8051343574394	0.061305491413454	194661.175	998	0.008	**	0.27897	0.2459988;0.3138193	0.002207	**
DNA	TcMar	X5a_DNA	125	0.0477879895401649	188474	423	97.169	8.70311341895435	0.0371480892450262	194661.175	1000	0.004	**	0.2955083	0.2524080;0.3414964	0.001764	**
DNA	PIF-Harbinger	tot	12	0.00458764699585583	188474	30	6.775	2.2749836374248	0.00259010903307694	194661.175	997	0.01	**	0.4	0.2265576;0.5939651	0.02892	*
DNA	PIF-Harbinger	Chompy-7_Croc	4	0.00152921566528528	188474	14	3.32098765432099	1.49625411159995	0.00126962658630166	194661.175	766	0.472	ns	0.2857143	0.08388932;0.58103526	0.7529	ns
DNA	PIF-Harbinger	Chompy-6_Croc	8	0.00305843133057055	188474	16	3.58282828282828	1.62161464454958	0.00136972928403204	194661.175	989	0.026	*	0.5	0.2465101;0.7534899	0.01411	*
DNA	hAT-Blackjack	BLACKJACK	151	0.0577278913645191	188474	2129	519.761	22.1375687678424	0.198706665851085	194661.175	1	0.002	**	0.07092532	0.06038307;0.08266630	2.2e-16	***
DNA	hAT-Blackjack	MER81	719	0.274876515835028	188474	3668	887.323	26.5507742752375	0.339227057941982	194661.175	1	0.002	**	0.1960196	0.1832823;0.2092432	3.577e-11	***
DNA	hAT-Blackjack	MER63D	241	0.0921352438334378	188474	1718	423.83	18.8762658757873	0.162031868854465	194661.175	1	0.002	**	0.1402794	0.1241919;0.1576061	2.2e-16	***
DNA	hAT-Blackjack	tot	3011	1.15111709204349	188474	19734	4593.157	61.2994614574629	1.75598190937868	194661.175	1	0.002	**	0.1525793	0.1475885;0.1576727	2.2e-16	***
DNA	hAT-Blackjack	MER94B	143	0.0546694600339486	188474	622	147.982	10.6278232308703	0.0565740981450614	194661.175	349	0.698	ns	0.2299035	0.1973800;0.2650146	0.6718	ns
DNA	hAT-Blackjack	MER63C	78	0.0298197054730629	188474	890	238.634	14.3740967945349	0.0912307127674216	194661.175	1	0.002	**	0.08764045	0.06989103;0.10817299	2.2e-16	***
DNA	hAT-Blackjack	MER63A	545	0.208355634395119	188474	3511	847.266	25.894782945292	0.323913109965898	194661.175	1	0.002	**	0.1552264	0.1433968;0.1676332	2.2e-16	***
DNA	hAT-Blackjack	MER94	869	0.332222103283226	188474	4792	1102.414	29.4130537641322	0.42145718960745	194661.175	1	0.002	**	0.1813439	0.1705270;0.1925505	2.2e-16	***
DNA	hAT-Blackjack	MER63B	393	0.150245439114278	188474	2404	592.922	22.8166280268254	0.226676402673069	194661.175	1	0.002	**	0.1634775	0.1489038;0.1788761	2.2e-16	***
DNA	hAT-Tag1	tot	579	0.221353967550044	188474	2372	574.305	21.8065471934578	0.219559050662915	194661.175	597	0.81	ns	0.2440978	0.2269251;0.2619047	0.8292	ns
DNA	hAT-Tag1	hAT-5_Mam	277	0.105898184821005	188474	904	212.1	13.1805055185955	0.0810866606517517	194661.175	1001	0.002	**	0.3064159	0.2764831;0.3376163	8.673e-07	***
DNA	hAT-Tag1	hAT-1_Mam	303	0.11583808664536	188474	1468	363.71	17.5805852285121	0.139047757405227	194661.175	1	0.002	**	0.2064033	0.1859629;0.2280252	0.0001986	***
DNA	hAT-Ac	tot	1051	0.401801416053706	188474	5533	1287.441	33.6364672778062	0.492193736332635	194661.175	1	0.002	**	0.1899512	0.1796906;0.2005398	1.636e-14	***
DNA	hAT-Ac	EuthAT-2	116	0.044347254293273	188474	1150	289.334	16.6451044906154	0.110613521324912	194661.175	1	0.002	**	0.1008696	0.08406734;0.11974384	2.2e-16	***
DNA	hAT-Ac	UCON37	44	0.016821372318138	188474	174	41.832	5.68437226860523	0.0159925374275534	194661.175	676	0.652	ns	0.2528736	0.1901446;0.3242232	0.7227	ns
DNA	hAT-Ac	OldhAT1	893	0.341397397274938	188474	4209	962.424	28.2442908206944	0.367938464361629	194661.175	6	0.012	*	0.2121644	0.1998974;0.2248322	0.01074	*
DNA	tot	tot	61681	23.5808878626153	188474	524553	69030.753	181.81963692454	26.3907272185096	194661.175	1	0.002	**	0.1175877	0.1167172;0.1184625	2.2e-16	***
DNA	hAT-Charlie	MER102b	853	0.326105240622085	188474	3128	796.113	25.3460579509645	0.304357117734314	194661.175	988	0.028	*	0.2726982	0.2571500;0.2886726	0.02037	*
DNA	hAT-Charlie	MER3	2809	1.07389170094658	188474	10909	2619.09	45.8584877738124	1.001288364198	194661.175	1001	0.002	**	0.2574938	0.2493084;0.2658089	2.38e-05	***
DNA	hAT-Charlie	Charlie17a	374	0.142981664704173	188474	1214	287.554	15.1441219101151	0.10993302035386	194661.175	1001	0.002	**	0.3080725	0.2821802;0.3348979	1.582e-08	***
DNA	hAT-Charlie	Chap1a_Mam	302	0.115455782729038	188474	1415	346.931	16.9047925456366	0.132633079993271	194661.175	6	0.012	*	0.2134276	0.1923384;0.2357134	0.005398	**
DNA	hAT-Charlie	MER102c	744	0.284434113743061	188474	3112	783.946	24.7617492966112	0.299705625984433	194661.175	59	0.118	ns	0.2390746	0.2241794;0.2544617	0.1028	ns
DNA	hAT-Charlie	Charlie32a	70	0.0267612741424923	188474	259	60.776	6.75036231556436	0.0232349028183445	194661.175	928	0.148	ns	0.2702703	0.2171632;0.3287196	0.1867	ns
DNA	hAT-Charlie	Charlie2a	290	0.110868135733182	188474	2080	504.151	21.3847961998357	0.192738901717309	194661.175	1	0.002	**	0.1394231	0.1248127;0.1550576	2.2e-16	***
DNA	hAT-Charlie	UCON81	10	0.00382303916321319	188474	40	9.293	2.69971099183587	0.00355275029437402	194661.175	697	0.61	ns	0.25	0.1269148;0.4119620	0.8513	ns
DNA	hAT-Charlie	Charlie1a	1057	0.404095239551634	188474	5747	1466.265	37.1559327475214	0.560558851864879	194661.175	1	0.002	**	0.183922	0.173981;0.194185	2.2e-16	***
DNA	hAT-Charlie	Charlie17	108	0.0412888229627024	188474	535	129.345	11.261207297168	0.049449100056581	194661.175	34	0.068	ns	0.2018692	0.1686471;0.2384236	0.03379	*
DNA	hAT-Charlie	MER58D	269	0.102839753490435	188474	1140	276.38	14.5165536657407	0.105661156392886	194661.175	315	0.63	ns	0.2359649	0.2115856;0.2617145	0.6286	ns
DNA	hAT-Charlie	MER106B	186	0.0711085284357653	188474	827	200.861	13.1112006537381	0.0767899469362164	194661.175	145	0.29	ns	0.2249093	0.1968705;0.2549238	0.2397	ns
DNA	hAT-Charlie	Charlie10a	102	0.0389949994647745	188474	305	71.353	7.67080388435477	0.0272785313412751	194661.175	1001	0.002	**	0.3344262	0.2816774;0.3904287	7.993e-05	***
DNA	hAT-Charlie	Charlie23a	321	0.122719557139143	188474	1488	356.075	17.3474005922302	0.136128867004114	194661.175	23	0.046	*	0.2157258	0.1950679;0.2375119	0.03342	*
DNA	hAT-Charlie	hAT-16_Crp	4	0.00152921566528528	188474	20	4.63947633434038	1.89037580740967	0.0017736899722984	194661.175	490	0.98	ns	0.2	0.057334;0.436614	1	ns
DNA	hAT-Charlie	Charlie24	294	0.112397351398468	188474	1286	309.559	16.9287655220959	0.118345618032511	194661.175	191	0.382	ns	0.2286159	0.2059166;0.2525625	0.3278	ns
DNA	hAT-Charlie	MER102a	729	0.278699554998241	188474	3028	769.289	25.0354199335911	0.294102197482911	194661.175	53	0.106	ns	0.240753	0.2256160;0.2563924	0.09494	ns
DNA	hAT-Charlie	MER5B	5157	1.97154129646904	188474	24966	5669.55	63.8970291197512	2.16749116877953	194661.175	1	0.002	**	0.2065609	0.2015535;0.2116367	5.298e-15	***
DNA	hAT-Charlie	MER105	243	0.0928998516660805	188474	714	173.779	11.5469255860809	0.0664363922744025	194661.175	1001	0.002	**	0.3403361	0.3056022;0.3763961	5.738e-09	***
DNA	hAT-Charlie	MER20B	772	0.295138623400058	188474	4146	1025.903	28.7042074010505	0.39220673466579	194661.175	1	0.002	**	0.1862036	0.1744581;0.1983929	2.2e-16	***
DNA	hAT-Charlie	Charlie1b	708	0.270671172755494	188474	3033	750.152	24.3746388489967	0.28678604743627	194661.175	41	0.082	ns	0.2334322	0.2184757;0.2489047	0.07713	ns
DNA	hAT-Charlie	Charlie17b	63	0.0240851467282431	188474	527	127.634	10.4283649147311	0.0487949780557552	194661.175	1	0.002	**	0.1195446	0.09309552;0.15034655	2.041e-12	***
DNA	hAT-Charlie	Charlie12	5	0.00191151958160659	188474	21	4.66532258064516	2.03572708377392	0.00178357109348293	194661.175	692	0.62	ns	0.2380952	0.08217588;0.47165983	0.7964	ns
DNA	hAT-Charlie	MER112	1212	0.463352346581438	188474	4468	1075.453	28.0618113502364	0.411149893719511	194661.175	1001	0.002	**	0.2712623	0.2582665;0.2845577	2.487e-06	***
DNA	hAT-Charlie	MER113	757	0.289404064655238	188474	3734	1007.768	28.8579097468086	0.385273653143303	194661.175	1	0.002	**	0.2027317	0.1899392;0.2159911	2.2e-16	***
DNA	hAT-Charlie	Charlie13a	101	0.0386126955484532	188474	548	134.574	10.9875042320469	0.0514481672350252	194661.175	2	0.004	**	0.1843066	0.1527059;0.2193551	0.0007219	***
DNA	hAT-Charlie	Charlie25	91	0.03478965638524	188474	1076	292.046	16.3198720038554	0.111650329545976	194661.175	1	0.002	**	0.08457249	0.06863684;0.10282142	2.2e-16	***
DNA	hAT-Charlie	MER113A	514	0.196504212989158	188474	2067	529.453	20.6545976335392	0.202411955408071	194661.175	232	0.464	ns	0.2486696	0.2301607;0.2678938	0.4498	ns
DNA	hAT-Charlie	Charlie18a	604	0.230911565458077	188474	2463	609.562	22.2447968520054	0.233037939840656	194661.175	410	0.82	ns	0.2452294	0.2283467;0.2627199	0.8154	ns
DNA	hAT-Charlie	Charlie29a	155	0.0592571070298044	188474	978	243.176	14.490030537752	0.092967137155353	194661.175	1	0.002	**	0.1584867	0.1361429;0.1829080	1.031e-11	***
DNA	hAT-Charlie	Charlie30b	155	0.0592571070298044	188474	614	144.525	10.9171681108042	0.0552524735063386	194661.175	843	0.318	ns	0.252443	0.2185276;0.2887591	0.318	ns
DNA	hAT-Charlie	Charlie10	175	0.0669031853562308	188474	1131	281.191	15.8490286992834	0.107500420534308	194661.175	1	0.002	**	0.1547303	0.1341309;0.1771431	2.126e-14	***
DNA	hAT-Charlie	Charlie14a	84	0.0321135289709908	188474	523	117.867	9.8178256605371	0.0450610157050449	194661.175	1	0.002	**	0.1606119	0.1301799;0.1949381	0.0002946	***
DNA	hAT-Charlie	Charlie21a	111	0.0424357347116664	188474	742	188.534	12.6640918830852	0.0720772865597235	194661.175	1	0.002	**	0.1495957	0.1246920;0.1773213	6.28e-12	***
DNA	hAT-Charlie	MER5C1	185	0.070726224519444	188474	617	150.33	10.7299688830971	0.0574717477405839	194661.175	1000	0.004	**	0.2998379	0.2639059;0.3376985	0.001416	**
DNA	hAT-Charlie	Charlie6	26	0.00993990182435429	188474	260	69.232	8.38799943577343	0.0264676647347575	194661.175	1	0.002	**	0.1	0.06636889;0.14308479	5.171e-11	***
DNA	hAT-Charlie	Charlie9	266	0.101692841741471	188474	1284	242.523	14.0958207694041	0.0927174926979952	194661.175	958	0.088	ns	0.2071651	0.1852988;0.2303806	0.1009	ns
DNA	hAT-Charlie	Charlie20a	156	0.0596394109461257	188474	869	207.328	13.0163682278062	0.0792623063630664	194661.175	1	0.002	**	0.1795167	0.1545458;0.2066817	2.847e-05	***
DNA	hAT-Charlie	Charlie29b	231	0.0883122046702246	188474	1420	340.38	17.0804373872961	0.13012860703745	194661.175	1	0.002	**	0.1626761	0.1438410;0.1829179	1.784e-12	***
DNA	hAT-Charlie	MER107	69	0.026378970226171	188474	337	85.276	8.22991832010231	0.0326013487682168	194661.175	36	0.072	ns	0.2047478	0.1629430;0.2518282	0.04475	*
DNA	hAT-Charlie	MER30	1137	0.43467955285734	188474	4132	1003.874	27.6682427280024	0.383784961693148	194661.175	1001	0.002	**	0.2751694	0.2615941;0.2890633	1.988e-06	***
DNA	hAT-Charlie	Charlie7	505	0.193063477742266	188474	3902	934.304	28.7855204953843	0.357188078234673	194661.175	1	0.002	**	0.1294208	0.1190411;0.1403589	2.2e-16	***
DNA	hAT-Charlie	MER1A	752	0.287492545073632	188474	3227	843.895	28.0972851434517	0.322624363463979	194661.175	2	0.004	**	0.2330338	0.2185396;0.2480133	0.00021	***
DNA	hAT-Charlie	UCON34	80	0.0305843133057055	188474	339	77.127	7.847959063442	0.0294859541541144	194661.175	671	0.662	ns	0.2359882	0.1917928;0.2848630	0.6978	ns
DNA	hAT-Charlie	Charlie1	434	0.165919899683452	188474	1930	486.997	20.8563654307019	0.186180860336733	194661.175	4	0.008	**	0.2248705	0.2064144;0.2441662	0.005459	**
DNA	hAT-Charlie	MER20	4263	1.62976159527778	188474	16757	4002.016	57.8218913138883	1.52998638998058	194661.175	1001	0.002	**	0.2544011	0.2478202;0.2610675	2.689e-06	***
DNA	hAT-Charlie	Charlie22a	327	0.125013380637071	188474	1112	279.771	15.0594603603963	0.106957548973132	194661.175	1000	0.004	**	0.2940647	0.2674100;0.3218137	0.001302	**
DNA	hAT-Charlie	Charlie4a	545	0.208355634395119	188474	2852	699.755	24.229734935716	0.267519076965424	194661.175	1	0.002	**	0.191094	0.1768120;0.2060127	4.911e-12	***
DNA	hAT-Charlie	MER5C	324	0.123866468888107	188474	1336	323.322	15.7770476081944	0.123607266832841	194661.175	547	0.91	ns	0.242515	0.2197448;0.2664235	0.9745	ns
DNA	hAT-Charlie	Charlie19a	457	0.174712889758843	188474	1605	403.564	18.0243941030699	0.154284097686297	194661.175	998	0.008	**	0.2847352	0.2627556;0.3075048	0.002508	**
DNA	hAT-Charlie	UCON38	65	0.0248497545608857	188474	207	50.333	6.31632860188631	0.0192425030202009	194661.175	991	0.022	*	0.3140097	0.2514491;0.3819906	0.02293	*
DNA	hAT-Charlie	Cheshire	148	0.0565809796155552	188474	1020	249.947	15.3795553161241	0.0955557169727647	194661.175	1	0.002	**	0.145098	0.1240423;0.1682247	6.114e-15	***
DNA	hAT-Charlie	Charlie16a	360	0.137629409875675	188474	1410	347.828	16.3239973318084	0.132976006606212	194661.175	782	0.44	ns	0.2553191	0.2327339;0.2789285	0.4585	ns
DNA	hAT-Charlie	Charlie31a	131	0.0500818130380928	188474	803	195.822	13.210936561987	0.0748635175018733	194661.175	1	0.002	**	0.1631382	0.1382337;0.1905440	3.269e-08	***
DNA	hAT-Charlie	Chap1_Mam	96	0.0367011759668466	188474	484	116.104	9.41370287409805	0.0443870139005704	194661.175	17	0.034	*	0.1983471	0.1637237;0.2367039	0.03314	*
DNA	hAT-Charlie	Charlie15b	402	0.15368617436117	188474	1888	464.192	19.9856088363743	0.177462419525026	194661.175	1	0.002	**	0.2129237	0.1946503;0.2320933	0.0008303	***
DNA	hAT-Charlie	Charlie26a	115	0.0439649503769517	188474	513	123.809	10.0074306226757	0.0473326655758262	194661.175	220	0.44	ns	0.2241715	0.1887861;0.2627701	0.3807	ns
DNA	hAT-Charlie	MER1B	1550	0.592571070298044	188474	5366	1313.437	33.3702502928073	0.502132108941324	194661.175	1001	0.002	**	0.2888558	0.2767534;0.3011882	1.661e-13	***
DNA	hAT-Charlie	MER103C	1816	0.694263912039515	188474	8923	2129.263	40.1430105036019	0.81402558377808	194661.175	1	0.002	**	0.203519	0.195207;0.212025	2.707e-15	***
DNA	hAT-Charlie	Charlie7b_Mars	1	0.000382303916321319	188474	59	15.886	3.60471885144986	0.00607328001468047	194661.175	1	0.002	**	0.01694915	0.0004290233;0.0908559329	3.825e-07	***
DNA	hAT-Charlie	Charlie15a	986	0.37695166149282	188474	3213	785.452	24.4113418232101	0.300281375682413	194661.175	1001	0.002	**	0.3068783	0.2909573;0.3231515	1.047e-15	***
DNA	hAT-Charlie	MER5A1	3307	1.2642790512746	188474	15942	3705.307	51.6094980724604	1.4165533772728	194661.175	1	0.002	**	0.2074395	0.2011677;0.2138181	4.049e-14	***
DNA	hAT-Charlie	MER117	1019	0.389567690731424	188474	4370	1085.113	28.9661054728844	0.414842949551175	194661.175	17	0.034	*	0.2331808	0.2207108;0.2460084	0.02082	*
DNA	hAT-Charlie	Charlie8	1065	0.407153670882204	188474	4378	1114.203	29.5282866199634	0.425964170476962	194661.175	46	0.092	ns	0.2432618	0.2306129;0.2562540	0.0891	ns
DNA	hAT-Charlie	Charlie3	49	0.0187328918997446	188474	337	97.339	10.6483551061404	0.0372130809108008	194661.175	1	0.002	**	0.1454006	0.1095433;0.1876320	8.533e-10	***
DNA	hAT-Charlie	Charlie5	413	0.157891517440705	188474	2568	650.049	23.6746930305356	0.248516278500757	194661.175	1	0.002	**	0.1608255	0.146815;0.175614	2.2e-16	***
DNA	hAT-Charlie	Charlie4z	1965	0.751227195571391	188474	5940	1417.29	33.005200245465	0.541835517563042	194661.175	1001	0.002	**	0.3308081	0.3188442;0.3429383	2.2e-16	***
DNA	hAT-Charlie	MER30B	61	0.0233205388956004	188474	223	50.553	6.21319521621482	0.0193266098817916	194661.175	955	0.094	ns	0.2735426	0.2161597;0.3370556	0.1092	ns
DNA	hAT-Charlie	Charlie13b	92	0.0351719603015613	188474	404	100.614	9.55909934985407	0.0384651262367532	194661.175	198	0.396	ns	0.2277228	0.1877162;0.2717699	0.3573	ns
DNA	hAT-Charlie	Charlie10b	86	0.0328781368036334	188474	273	62.581	7.32332370376115	0.0239249613873045	194661.175	1001	0.002	**	0.3150183	0.2603613;0.3737454	0.001148	**
DNA	hAT-Charlie	Charlie2b	414	0.158273821357026	188474	3650	860.708	27.0775539872037	0.32905203920909	194661.175	1	0.002	**	0.1134247	0.1033127;0.1241602	2.2e-16	***
DNA	hAT-Charlie	Charlie7a	306	0.116984998394324	188474	1424	345.361	17.1300355258568	0.132032862844647	194661.175	9	0.018	*	0.2148876	0.1938085;0.2371497	0.01458	*
DNA	hAT-Charlie	tot	41131	15.7245423822122	188474	266107	43784.703	154.014613891969	16.7390634318658	194661.175	1	0.002	**	0.1545656	0.1531941;0.1559447	2.2e-16	***
DNA	hAT-Charlie	MER5A	7280	2.7831725108192	188474	34906	7750.929	72.9069776248226	2.96321051182848	194661.175	1	0.002	**	0.2085601	0.2043081;0.2128607	1.029e-09	***
DNA	hAT-Charlie	Charlie4	192	0.0734023519336932	188474	917	224.185	13.1269605047053	0.0857068034804949	194661.175	9	0.018	*	0.2093784	0.1834670;0.2371712	0.01387	*
DNA	hAT-Charlie	MER58A	3221	1.23140091447097	188474	13479	3228.142	49.6669169431588	1.23413132904133	194661.175	464	0.928	ns	0.2389643	0.2317849;0.2462566	0.8956	ns
DNA	hAT-Charlie	MER119	209	0.0799015185111556	188474	1203	305.873	16.6319419338961	0.116936445796951	194661.175	1	0.002	**	0.1737323	0.1527247;0.1963479	3.026e-11	***
DNA	hAT-Charlie	MER33	2045	0.781811508877097	188474	9580	2346.633	43.7791608636567	0.897126986068845	194661.175	1	0.002	**	0.2134656	0.2052962;0.2218094	3.819e-13	***
DNA	hAT-Charlie	MER58B	1655	0.632712981511783	188474	7005	1735.254	36.50306778831	0.663394400012234	194661.175	23	0.046	*	0.2362598	0.2263524;0.2463872	0.0268	*
DNA	hAT-Charlie	MER106A	165	0.0630801461930176	188474	742	184.49	11.9596376589315	0.0705312495221201	194661.175	66	0.132	ns	0.222372	0.1929299;0.2540395	0.1064	ns
DNA	hAT-Charlie	MER58C	737	0.281757986328812	188474	2592	627.447	22.3318136500576	0.239875445384063	194661.175	1001	0.002	**	0.2843364	0.2670290;0.3021323	8.057e-07	***
DNA	hAT-Charlie	Charlie11	14	0.00535225482849846	188474	104	27.771	4.98973510884661	0.0106169620601593	194661.175	2	0.004	**	0.1346154	0.07559356;0.21553737	0.001747	**
DNA	hAT-Charlie	Charlie16	269	0.102839753490435	188474	1464	366.829	17.1253331656945	0.140240163320233	194661.175	1	0.002	**	0.1837432	0.1642137;0.2045502	1.234e-09	***
DNA	hAT-Charlie	Charlie30a	125	0.0477879895401649	188474	457	110.116	9.34343854498135	0.0420977780496383	194661.175	947	0.11	ns	0.273523	0.2331394;0.3168662	0.1125	ns
DNA	MULE-MuDR	tot	143	0.0546694600339486	188474	1949	489.032	20.4763829388459	0.186958848806447	194661.175	1	0.002	**	0.07337096	0.06218718;0.08585766	2.2e-16	***
DNA	MULE-MuDR	Ricksha_b	14	0.00535225482849846	188474	117	32.303	5.82573000834488	0.0123495634089276	194661.175	1	0.002	**	0.1196581	0.06698694;0.19261112	6.925e-05	***
DNA	MULE-MuDR	Ricksha	30	0.0114691174896396	188474	410	109.331	10.2373943580993	0.0417976694753261	194661.175	1	0.002	**	0.07317073	0.04990967;0.10280990	2.2e-16	***
DNA	MULE-MuDR	Ricksha_c	94	0.035936568134204	188474	982	236.127	13.9993161208629	0.0902722768492041	194661.175	1	0.002	**	0.09572301	0.07804646;0.11586507	2.2e-16	***
DNA	MULE-MuDR	Ricksha_0	26	0.00993990182435429	188474	384	98.843	9.72486112620247	0.0377880660009481	194661.175	1	0.002	**	0.06770833	0.04470274;0.09763679	2.2e-16	***
DNA	MULE-MuDR	Ricksha_a	7	0.00267612741424923	188474	56	13.86	3.6394567789226	0.00529873228021348	194661.175	31	0.062	ns	0.125	0.0517645;0.2407326	0.03063	*
DNA	Merlin	tot	11	0.00420534307953451	188474	57	13.363	3.6183315662503	0.00510872723380178	194661.175	305	0.61	ns	0.1929825	0.1004722;0.3191098	0.5339	ns
DNA	Merlin	Merlin1_HS	11	0.00420534307953451	188474	57	13.363	3.6183315662503	0.00510872723380178	194661.175	305	0.61	ns	0.1929825	0.1004722;0.3191098	0.5339	ns
DNA	hAT-Tip100?	tot	414	0.158273821357026	188474	2411	576.704	22.0693325553683	0.22047619775817	194661.175	1	0.002	**	0.171713	0.1568577;0.1873703	8.87e-16	***
DNA	hAT-Tip100?	hAT-N1_Mam	59	0.0225559310629578	188474	239	58.606	7.17357820227982	0.0224053033199272	194661.175	551	0.902	ns	0.2468619	0.1935528;0.3065670	0.9401	ns
DNA	hAT-Tip100?	UCON23	13	0.00496995091217714	188474	31	7.101	2.35676756455815	0.00271474010979768	194661.175	996	0.012	*	0.4193548	0.2454760;0.6092408	0.01746	*
DNA	hAT-Tip100?	Eutr15	38	0.0145275488202101	188474	657	159.865	11.8075481448603	0.0611170155827076	194661.175	1	0.002	**	0.05783866	0.04125150;0.07852684	2.2e-16	***
DNA	hAT-Tip100?	MamRep1879	305	0.116602694478002	188474	1484	352.862	16.5750320569128	0.134900524520973	194661.175	2	0.004	**	0.2055256	0.1852284;0.2269951	0.003405	**
DNA	DNA	X2a_DNA	37	0.0141452449038888	188474	412	94.977	8.817040955514	0.0363100790604499	194661.175	1	0.002	**	0.08980583	0.06402013;0.12165995	1.193e-13	***
DNA	DNA	X24_DNA	39	0.0149098527365314	188474	456	105.184	9.00884583636013	0.0402122551343416	194661.175	1	0.002	**	0.08552632	0.06152352;0.11506296	6.687e-16	***
DNA	DNA	X34_DNA	10	0.00382303916321319	188474	99	21.16	4.11282327790963	0.0080895508693591	194661.175	4	0.008	**	0.1010101	0.04951087;0.17792456	0.004551	**
DNA	DNA	Eulor9B	8	0.00305843133057055	188474	27	6.41041041041041	2.22117062144962	0.00245072500512685	194661.175	830	0.344	ns	0.2962963	0.1375266;0.5018137	0.4975	ns
DNA	DNA	Eulor9A	30	0.0114691174896396	188474	123	29.996	4.98084257859981	0.0114675882739743	194661.175	539	0.926	ns	0.2439024	0.1710064;0.3295253	1	ns
DNA	DNA	MER126	50	0.0191151958160659	188474	267	63.387	7.2898815747153	0.0242330983438594	194661.175	40	0.08	ns	0.1872659	0.1423042;0.2393201	0.06112	ns
DNA	DNA	UCON78	41	0.0156744605691741	188474	179	42.829	5.94315405151844	0.0163736944321258	194661.175	417	0.834	ns	0.2290503	0.1696641;0.2976357	0.7932	ns
DNA	DNA	MER125	7	0.00267612741424923	188474	140	33.506	5.06968102208272	0.0128094750202621	194661.175	1	0.002	**	0.05	0.02033613;0.10030493	3.421e-09	***
DNA	DNA	Eulor11	8	0.00305843133057055	188474	101	22.893	4.45638984048865	0.00875208355634395	194661.175	1	0.002	**	0.07920792	0.03481691;0.15011620	0.0001814	***
DNA	DNA	X2b_DNA	16	0.0061168626611411	188474	185	41.112	5.47754136994505	0.0157172786078021	194661.175	1	0.002	**	0.08648649	0.05024387;0.13664922	1.379e-06	***
DNA	DNA	tot	987	0.377333965409142	188474	6503	1498.735	34.5430165879443	0.572972260027832	194661.175	1	0.002	**	0.1517761	0.1431362;0.1607295	2.2e-16	***
DNA	DNA	X30_DNA	155	0.0592571070298044	188474	758	176.46	11.9189118824019	0.0674613490740599	194661.175	37	0.074	ns	0.2044855	0.1763088;0.2349824	0.07095	ns
DNA	DNA	X23_DNA	6	0.00229382349792791	188474	59	14.854	3.44071540853389	0.00567874237303687	194661.175	7	0.014	*	0.1016949	0.03824449;0.20831955	0.006378	**
DNA	DNA	Eutr2	42	0.0160567644854954	188474	230	56.259	6.67851192418802	0.0215080360283211	194661.175	19	0.038	*	0.1826087	0.1348918;0.2387091	0.03139	*
DNA	DNA	UCON99	4	0.00152921566528528	188474	56	12.352	3.1508767072077	0.00472221797440093	194661.175	3	0.006	**	0.07142857	0.01980393;0.17290470	0.00542	**
DNA	DNA	MER135	91	0.03478965638524	188474	818	178.704	11.7262051784833	0.068319239062285	194661.175	1	0.002	**	0.1112469	0.09051961;0.13482205	2.054e-15	***
DNA	DNA	UCON8	30	0.0114691174896396	188474	206	49.202	6.24132599294013	0.0188101172908415	194661.175	2	0.004	**	0.1456311	0.1004634;0.2013255	0.001361	**
DNA	DNA	MARE8	50	0.0191151958160659	188474	218	51.132	6.49759915621107	0.0195479638493417	194661.175	480	0.96	ns	0.2293578	0.1752853;0.2909482	0.9363	ns
DNA	DNA	Eulor1	5	0.00191151958160659	188474	86	19.533	4.13061411571851	0.00746754239750432	194661.175	1	0.002	**	0.05813953	0.01914506;0.13048398	4.563e-05	***
DNA	DNA	MER136	1	0.000382303916321319	188474	28	7.411	2.48117617980571	0.00283325432385729	194661.175	8	0.016	*	0.03571429	0.0009037988;0.1834775975	0.004113	**
DNA	DNA	Eutr2B	76	0.0290550976404202	188474	433	99.536	9.12260521594163	0.0380530026149588	194661.175	8	0.016	*	0.1755196	0.1408552;0.2146887	0.007164	**
DNA	DNA	MER130	27	0.0103222057406756	188474	181	43.228	5.93778353203225	0.016526233694738	194661.175	3	0.006	**	0.1491713	0.1006639;0.2095667	0.003888	**
DNA	DNA	Eutr11	108	0.0412888229627024	188474	597	152.551	11.216916609221	0.0583208447387335	194661.175	1	0.002	**	0.1809045	0.1508302;0.2141746	1.849e-05	***
DNA	DNA	X9a_DNA	150	0.0573455874481978	188474	695	161.971	11.6777793064233	0.0619221476304803	194661.175	168	0.336	ns	0.2158273	0.1857824;0.2483069	0.3021	ns
DNA	DNA	Eulor9C	20	0.00764607832642638	188474	107	24.814	4.27921905442054	0.0094864893795972	194661.175	155	0.31	ns	0.1869159	0.1180731;0.2738077	0.3036	ns
DNA	DNA	UCON97	4	0.00152921566528528	188474	42	10.51	2.96389687483973	0.00401801416053706	194661.175	16	0.032	*	0.0952381	0.02656357;0.22622487	0.01944	*
DNA	hAT	tot	1378	0.526814796690777	188474	8917	2107.759	38.3298329646125	0.805804520361507	194661.175	1	0.002	**	0.1545363	0.1470915;0.1622075	2.2e-16	***
DNA	hAT	MER53	811	0.31004847613659	188474	5855	1395.266	31.0355352531328	0.533415656109981	194661.175	1	0.002	**	0.1385141	0.1297622;0.1476278	2.2e-16	***
DNA	hAT	MamRep38	414	0.158273821357026	188474	2128	517.108	19.8557948364851	0.197692413561085	194661.175	1	0.002	**	0.1945489	0.1779247;0.2120187	1.072e-07	***
DNA	hAT	UCON73	59	0.0225559310629578	188474	248	56.872	6.8044041558329	0.021742388329026	194661.175	651	0.702	ns	0.2379032	0.1863131;0.2958751	0.7626	ns
DNA	hAT	MamRep1894	111	0.0424357347116664	188474	686	159.541	11.2707297167641	0.0609931491138195	194661.175	1	0.002	**	0.1618076	0.1350229;0.1915384	5.88e-06	***
DNA	Kolobok	tot	43	0.0164390684018167	188474	232	56.701	6.65972604173407	0.0216770143593351	194661.175	24	0.048	*	0.1853448	0.1375023;0.2414232	0.03884	*
DNA	Kolobok	UCON29	43	0.0164390684018167	188474	232	56.701	6.65972604173407	0.0216770143593351	194661.175	24	0.048	*	0.1853448	0.1375023;0.2414232	0.03884	*
DNA	PiggyBac	tot	428	0.163626076185524	188474	2114	522.602	20.7521142596663	0.199792791277354	194661.175	1	0.002	**	0.2024598	0.1855156;0.2202329	1.263e-06	***
DNA	PiggyBac	MER75B	18	0.00688147049378374	188474	114	28.45	4.63389393199424	0.0108765464193415	194661.175	18	0.036	*	0.1578947	0.09634672;0.23801543	0.02282	*
DNA	PiggyBac	MER75	53	0.0202621075650299	188474	475	119.246	11.0074814852739	0.045588212805652	194661.175	1	0.002	**	0.1115789	0.08470543;0.14339891	4.228e-14	***
DNA	PiggyBac	MER85	247	0.0944290673313657	188474	902	213.821	12.9480736641252	0.0817446056917407	194661.175	997	0.01	**	0.2738359	0.2449587;0.3041985	0.01088	*
DNA	PiggyBac	Looper	97	0.0370834798831679	188474	531	140.212	10.6758151458813	0.0536035967152447	194661.175	1	0.002	**	0.1826742	0.1507097;0.2182175	1.126e-05	***
DNA	PiggyBac	MER75A	16	0.0061168626611411	188474	92	22.596	4.07963569788132	0.00863853929319652	194661.175	61	0.122	ns	0.173913	0.1028015;0.2670046	0.1164	ns
DNA	hAT-Tip100	MER115	418	0.159803037022311	188474	2520	630.056	23.9616156179633	0.240872876301745	194661.175	1	0.002	**	0.165873	0.1515464;0.1809805	2.2e-16	***
DNA	hAT-Tip100	MamRep488	92	0.0351719603015613	188474	494	115.475	9.61758144612632	0.0441465447372043	194661.175	10	0.02	*	0.1862348	0.1528575;0.2234189	0.01238	*
DNA	hAT-Tip100	MamTip3B	80	0.0305843133057055	188474	824	197.286	12.0673868681594	0.0754232104353677	194661.175	1	0.002	**	0.09708738	0.0777353;0.1193754	2.2e-16	***
DNA	hAT-Tip100	Arthur1C	102	0.0389949994647745	188474	710	172.422	11.6532276092812	0.0659176058599544	194661.175	1	0.002	**	0.143662	0.1186820;0.1716445	9.673e-11	***
DNA	hAT-Tip100	FordPrefect_a	26	0.00993990182435429	188474	281	69.434	7.81503158782603	0.0265448901258544	194661.175	1	0.002	**	0.09252669	0.06133404;0.13263144	6.294e-11	***
DNA	hAT-Tip100	Arthur2	113	0.043200342544309	188474	989	235.302	14.343588621211	0.089956876118239	194661.175	1	0.002	**	0.1142568	0.09509626;0.13574697	2.2e-16	***
DNA	hAT-Tip100	EuthAT-N1a	4	0.00152921566528528	188474	46	9.802	2.79546250388207	0.00374734298778157	194661.175	23	0.046	*	0.08695652	0.02420307;0.20791732	0.04523	*
DNA	hAT-Tip100	Arthur1	147	0.0561986756992339	188474	2337	571.689	22.6501060992285	0.218558943617818	194661.175	1	0.002	**	0.06290116	0.05339683;0.07351829	2.2e-16	***
DNA	hAT-Tip100	MamTip2b	970	0.370834798831679	188474	6730	1512.988	34.6324018696258	0.578421237747159	194661.175	1	0.002	**	0.1441308	0.1358208;0.1527503	2.2e-16	***
DNA	hAT-Tip100	MER97a	26	0.00993990182435429	188474	277	72.434	8.33120957922996	0.0276918018748184	194661.175	1	0.002	**	0.09386282	0.06223328;0.13450323	3.561e-12	***
DNA	hAT-Tip100	MamTip1b	86	0.0328781368036334	188474	440	110.712	9.07818646368698	0.0423256311837658	194661.175	5	0.01	**	0.1954545	0.1594191;0.2356429	0.005983	**
DNA	hAT-Tip100	Zaphod	125	0.0477879895401649	188474	2282	563.208	22.4270307376547	0.215316624103497	194661.175	1	0.002	**	0.05477651	0.04579828;0.06491806	2.2e-16	***
DNA	hAT-Tip100	MER45B	125	0.0477879895401649	188474	1314	332.096	17.3566136108411	0.126961601394645	194661.175	1	0.002	**	0.09512938	0.07980461;0.11229167	2.2e-16	***
DNA	hAT-Tip100	EuthAT-N1	21	0.00802838224274769	188474	78	19.675	3.91007207908802	0.00752182955362195	194661.175	696	0.612	ns	0.2692308	0.1750125;0.3816440	0.6975	ns
DNA	hAT-Tip100	FordPrefect	42	0.0160567644854954	188474	599	153.623	12.2407805187295	0.05873067453703	194661.175	1	0.002	**	0.07011686	0.05099803;0.09359858	2.2e-16	***
DNA	hAT-Tip100	Zaphod3	148	0.0565809796155552	188474	1217	291.076	15.5962003534664	0.111279494747144	194661.175	1	0.002	**	0.1216105	0.1037685;0.1413029	2.2e-16	***
DNA	hAT-Tip100	MER91B	350	0.133806370712462	188474	1442	352.1	15.8547586980494	0.134609208936736	194661.175	470	0.94	ns	0.2427184	0.2207857;0.2657042	0.9267	ns
DNA	hAT-Tip100	Arthur1A	208	0.0795192145948343	188474	1160	280.339	15.1941087247637	0.107174697597602	194661.175	1	0.002	**	0.1793103	0.1576389;0.2026211	3.64e-07	***
DNA	hAT-Tip100	MER96B	299	0.114308870980074	188474	2150	536.905	20.4956103847884	0.205260884192498	194661.175	1	0.002	**	0.1390698	0.1247105;0.1544204	2.2e-16	***
DNA	hAT-Tip100	ORSL	183	0.0699616166868013	188474	1214	308.025	15.4763656228745	0.117759163824874	194661.175	1	0.002	**	0.1507414	0.1310675;0.1721232	2.2e-16	***
DNA	hAT-Tip100	Zaphod5a	16	0.0061168626611411	188474	78	19.392	3.98725898760467	0.00741363754530301	194661.175	220	0.44	ns	0.2051282	0.1220371;0.3116304	0.4329	ns
DNA	hAT-Tip100	MER97d	9	0.00344073524689187	188474	137	33.904	5.78500218238941	0.012961631978958	194661.175	1	0.002	**	0.06569343	0.03047681;0.12104303	4.522e-08	***
DNA	hAT-Tip100	Zaphod4a	31	0.0118514214059609	188474	373	91.515	8.98211853926752	0.0349865429021455	194661.175	1	0.002	**	0.08310992	0.05716658;0.11589417	9.696e-16	***
DNA	hAT-Tip100	hAT-N1a_Mam	108	0.0412888229627024	188474	461	110.515	9.7800523732966	0.0422503173122505	194661.175	412	0.824	ns	0.2342733	0.1963365;0.2756581	0.8273	ns
DNA	hAT-Tip100	MER91A	824	0.315018427048767	188474	3627	881.328	27.0507330428985	0.336935145963635	194661.175	15	0.03	*	0.227185	0.2136348;0.2411762	0.02731	*
DNA	hAT-Tip100	ORSL-2a	57	0.0217913232303152	188474	367	97.758	8.70489581851565	0.0373732662517395	194661.175	1	0.002	**	0.1553134	0.1198046;0.1964954	4.517e-07	***
DNA	hAT-Tip100	Arthur1B	197	0.0753138715152998	188474	2312	562.306	22.374874278954	0.214971785970975	194661.175	1	0.002	**	0.08520761	0.07414209;0.09733690	2.2e-16	***
DNA	hAT-Tip100	tot	7413	2.83401893168994	188474	53611	11708.975	93.7385261580653	4.47638699860841	194661.175	1	0.002	**	0.1382739	0.1353622;0.1412247	2.2e-16	***
DNA	hAT-Tip100	MER45A	602	0.230146957625434	188474	3468	855.481	25.9924074345614	0.327053736638478	194661.175	1	0.002	**	0.1735871	0.1611164;0.1866106	2.2e-16	***
DNA	hAT-Tip100	MER96	268	0.102457449574113	188474	1274	313.373	15.9745127016775	0.119803725169361	194661.175	2	0.004	**	0.2103611	0.1882774;0.2337896	0.003056	**
DNA	hAT-Tip100	ORSL-2b	125	0.0477879895401649	188474	709	187.4	12.3416496594384	0.0716437539186151	194661.175	1	0.002	**	0.1763047	0.1489433;0.2063901	3.524e-08	***
DNA	hAT-Tip100	MER45C	177	0.0676677931888734	188474	1197	292.978	16.2539751355694	0.112006636795987	194661.175	1	0.002	**	0.1478697	0.1282270;0.1692595	2.2e-16	***
DNA	hAT-Tip100	MamTip2	869	0.332222103283226	188474	5239	1208.06	30.428577000877	0.461846069151132	194661.175	1	0.002	**	0.1658713	0.1558919;0.1762245	2.2e-16	***
DNA	hAT-Tip100	MamTip1	158	0.0604040187787684	188474	756	183.241	12.1297175997238	0.0700537519306348	194661.175	15	0.03	*	0.2089947	0.1805316;0.2397482	0.03375	*
DNA	hAT-Tip100	hAT-4b_Ther	33	0.0126160292386035	188474	228	53.466	6.72473539004072	0.0204402611900356	194661.175	2	0.004	**	0.1447368	0.1017711;0.1972180	0.0009827	***
DNA	hAT-Tip100	MamTip3	171	0.0653739696909455	188474	1155	285.318	15.5588866875157	0.109078188796966	194661.175	1	0.002	**	0.1480519	0.1280536;0.1698608	2.367e-16	***
DNA	hAT-Tip100	MARE4	68	0.0259966663098497	188474	308	71.152	7.71507734364462	0.0272016882540945	194661.175	368	0.736	ns	0.2207792	0.1757177;0.2713015	0.7354	ns
DNA	hAT-Tip100	MER97b	6	0.00229382349792791	188474	173	43.245	6.07419713796572	0.0165327328613154	194661.175	1	0.002	**	0.03468208	0.01283214;0.07395684	2.028e-14	***
DNA	hAT-Tip100	Zaphod5b	15	0.00573455874481978	188474	74	18.582	3.95941320816014	0.00710397137308275	194661.175	226	0.452	ns	0.2027027	0.1181241;0.3121950	0.4209	ns
DNA	hAT-Tip100	MamRep4096	202	0.0772253910969064	188474	1259	322.917	15.9374437446258	0.123452433746731	194661.175	1	0.002	**	0.1604448	0.1405857;0.1819034	2.992e-16	***
DNA	hAT-Tip100	MER91C	332	0.126924900218678	188474	1637	389.068	17.147110526249	0.148742220115303	194661.175	1	0.002	**	0.20281	0.1835729;0.2231188	0.0008349	***
DNA	hAT-Tip100	Zaphod2	110	0.0420534307953451	188474	844	207.851	13.5267798375213	0.0794622513113024	194661.175	1	0.002	**	0.1303318	0.1083483;0.1549324	2.2e-16	***
DNA	hAT-Tip100	MER45R	77	0.0294374015567416	188474	616	152.699	11.3664240020595	0.0583774257183491	194661.175	1	0.002	**	0.125	0.09992049;0.15373738	4.831e-14	***
DNA	hAT-Tip100	MER97c	18	0.00688147049378374	188474	215	54.554	6.87534394444051	0.0208562078509932	194661.175	1	0.002	**	0.08372093	0.0503732;0.1290880	2.877e-10	***
DNA	TcMar-Pogo	tot	3	0.00114691174896396	188474	37	8.483	2.5135689823494	0.00324308412215375	194661.175	23	0.046	*	0.08108108	0.01704353;0.21909621	0.03061	*
DNA	TcMar-Pogo	MER132	3	0.00114691174896396	188474	37	8.483	2.5135689823494	0.00324308412215375	194661.175	23	0.046	*	0.08108108	0.01704353;0.21909621	0.03061	*
DNA	TcMar-Tigger	Tigger18a	229	0.087547596837582	188474	1259	322.93	16.7772636796522	0.123457403697643	194661.175	1	0.002	**	0.1818904	0.1609474;0.2043301	4.177e-10	***
DNA	TcMar-Tigger	Tigger17c	59	0.0225559310629578	188474	342	84.965	8.52046790812414	0.0324824522502409	194661.175	4	0.008	**	0.1725146	0.1339970;0.2168131	0.0008866	***
DNA	TcMar-Tigger	X12_DNA	359	0.137247105959353	188474	1374	323.177	16.162143604296	0.123551832764975	194661.175	988	0.028	*	0.2612809	0.2382177;0.2853695	0.02392	*
DNA	TcMar-Tigger	MER6	133	0.0508464208707354	188474	812	200.195	13.4967083444867	0.0765353325279464	194661.175	1	0.002	**	0.1637931	0.1389797;0.1910747	1.343e-08	***
DNA	TcMar-Tigger	Tigger17b	3	0.00114691174896396	188474	90	23.172	4.87834133842788	0.0088587463489976	194661.175	1	0.002	**	0.03333333	0.006927603;0.094336093	1.929e-08	***
DNA	TcMar-Tigger	Tigger12	242	0.0925175477497591	188474	876	210.635	13.5854458645765	0.080526585414341	194661.175	993	0.018	*	0.2762557	0.2468685;0.3071563	0.01423	*
DNA	TcMar-Tigger	MER44B	359	0.137247105959353	188474	2126	525.935	21.9566133059693	0.201067010230453	194661.175	1	0.002	**	0.1688617	0.1531668;0.1854752	2.2e-16	***
DNA	TcMar-Tigger	MER47B	114	0.0435826464606303	188474	618	149.734	11.6076691020197	0.0572438946064563	194661.175	2	0.004	**	0.184466	0.1546449;0.2173376	0.0007079	***
DNA	TcMar-Tigger	X6b_DNA	235	0.0898414203355099	188474	959	223.222	13.2731643888295	0.0853386448090774	194661.175	822	0.36	ns	0.2450469	0.2181204;0.2735487	0.3795	ns
DNA	TcMar-Tigger	Tigger3a	1252	0.478644503234291	188474	5323	1319.101	32.9194545746051	0.504297478323368	194661.175	18	0.036	*	0.2352057	0.2238657;0.2468368	0.03341	*
DNA	TcMar-Tigger	Tigger4b	723	0.276405731500314	188474	2520	616.047	23.701234979206	0.235517180737999	194661.175	1001	0.002	**	0.2869048	0.2693023;0.3050037	1.109e-06	***
DNA	TcMar-Tigger	Tigger22N1	265	0.101310537825149	188474	1102	262.032	15.4013043660651	0.100175859801508	194661.175	586	0.832	ns	0.2404719	0.2155058;0.2668315	0.8319	ns
DNA	TcMar-Tigger	UCON11	7	0.00267612741424923	188474	45	11.105	3.0161352874286	0.00424548499074825	194661.175	122	0.244	ns	0.1555556	0.06490921;0.29455160	0.1707	ns
DNA	TcMar-Tigger	MER47A	531	0.20300337956662	188474	2589	645.247	23.8145569793797	0.246680455094582	194661.175	1	0.002	**	0.2050985	0.1896925;0.2211743	1.32e-07	***
DNA	TcMar-Tigger	Tigger21a	53	0.0202621075650299	188474	169	44.004	6.14082190701649	0.0168229015338033	194661.175	933	0.138	ns	0.3136095	0.2445451;0.3893491	0.1153	ns
DNA	TcMar-Tigger	Tigger17	14	0.00535225482849846	188474	54	15.354	3.70599762795639	0.00586989433119753	194661.175	425	0.85	ns	0.2592593	0.1495767;0.3965447	0.7642	ns
DNA	TcMar-Tigger	X9b_DNA	130	0.0496995091217714	188474	601	136.316	10.9079387203599	0.0521141406572569	194661.175	283	0.566	ns	0.2163062	0.1840187;0.2514095	0.5592	ns
DNA	TcMar-Tigger	Tigger3c	475	0.181594360252626	188474	2327	575.043	21.8102461663741	0.21984119095316	194661.175	1	0.002	**	0.2041255	0.1879146;0.2210847	1.044e-06	***
DNA	TcMar-Tigger	Tigger19b	999	0.381921612404997	188474	3538	816.942	26.1472429581842	0.312320126007371	194661.175	1001	0.002	**	0.2823629	0.2675735;0.2975128	1.323e-12	***
DNA	TcMar-Tigger	MER44C	217	0.0829599498417262	188474	1091	289.165	16.2520122724204	0.110548911963054	194661.175	1	0.002	**	0.1989001	0.1755930;0.2238432	4.336e-07	***
DNA	TcMar-Tigger	Tigger3b	781	0.29857935864695	188474	6279	1627.972	39.4846077636622	0.62238007126145	194661.175	1	0.002	**	0.1243829	0.1163163;0.1328001	2.2e-16	***
DNA	TcMar-Tigger	UCON39	24	0.00917529399171165	188474	107	23.791	4.46175147517499	0.0090953924732005	194661.175	574	0.856	ns	0.2242991	0.1493096;0.3151095	1	ns
DNA	TcMar-Tigger	Tigger12A	185	0.070726224519444	188474	744	175.549	11.7841616360887	0.0671130702062912	194661.175	795	0.414	ns	0.2486559	0.2179729;0.2813461	0.4122	ns
DNA	TcMar-Tigger	Tigger17a	481	0.183888183750554	188474	2389	616.63	23.1839728389376	0.235740063921215	194661.175	1	0.002	**	0.2013395	0.1854240;0.2179906	8.776e-11	***
DNA	TcMar-Tigger	Tigger1a_Mars	7	0.00267612741424923	188474	44	8.165	2.64059609704849	0.00312151147676357	194661.175	413	0.826	ns	0.1590909	0.06644346;0.30065321	0.8461	ns
DNA	TcMar-Tigger	MER44A	533	0.203767987399263	188474	2334	577.6	21.6251160839808	0.220818742067194	194661.175	30	0.06	ns	0.2283633	0.2114683;0.2459428	0.03278	*
DNA	TcMar-Tigger	Tigger1a_Art	35	0.0133806370712462	188474	302	72.147	7.58860843488304	0.0275820806508342	194661.175	1	0.002	**	0.115894	0.08206605;0.15748163	1.06e-07	***
DNA	TcMar-Tigger	Tigger4a	1459	0.557781413912804	188474	3497	858.262	26.3888181949425	0.328116923829768	194661.175	1001	0.002	**	0.4172148	0.4008036;0.4337644	2.2e-16	***
DNA	TcMar-Tigger	Tigger6a	96	0.0367011759668466	188474	674	176.641	13.3038005889336	0.0675305460829141	194661.175	1	0.002	**	0.1424332	0.1169188;0.1711245	8.427e-14	***
DNA	TcMar-Tigger	Tigger10	379	0.14489318428578	188474	1450	346.713	17.3371626343012	0.132549737739513	194661.175	973	0.058	ns	0.2613793	0.2389207;0.2848087	0.04878	*
DNA	TcMar-Tigger	MER2	2067	0.790222195036166	188474	9067	2191.159	42.3472904919785	0.837688666982705	194661.175	3	0.006	**	0.2279696	0.2193677;0.2367465	0.002254	**
DNA	TcMar-Tigger	Tigger7	487	0.186182007248482	188474	2944	719.178	24.1395325769376	0.274944565932133	194661.175	1	0.002	**	0.1654212	0.1521672;0.1793437	2.2e-16	***
DNA	TcMar-Tigger	Tigger8	217	0.0829599498417262	188474	938	233.547	14.5193871634998	0.089285932745095	194661.175	138	0.276	ns	0.2313433	0.2047021;0.2596828	0.2269	ns
DNA	TcMar-Tigger	MER47C	171	0.0653739696909455	188474	762	169.723	11.1874675610895	0.0648857675898032	194661.175	580	0.844	ns	0.2244094	0.1952454;0.2557237	0.8962	ns
DNA	TcMar-Tigger	Tigger11a	83	0.0317312250546695	188474	421	107.69	9.37089716695866	0.0411703087486428	194661.175	4	0.008	**	0.1971496	0.1602014;0.2384165	0.005191	**
DNA	TcMar-Tigger	Tigger2	398	0.152156958695885	188474	2729	747.271	27.7435625734019	0.285684629853348	194661.175	1	0.002	**	0.145841	0.1328008;0.1596456	2.2e-16	***
DNA	TcMar-Tigger	X1_DNA	117	0.0447295582095943	188474	676	174.29	11.9837185176184	0.0666317495756426	194661.175	1	0.002	**	0.1730769	0.1452966;0.2037453	1.913e-07	***
DNA	TcMar-Tigger	Tigger4	207	0.079136910678513	188474	1445	374.374	19.939049367753	0.143124646368877	194661.175	1	0.002	**	0.1432526	0.1255827;0.1623861	2.2e-16	***
DNA	TcMar-Tigger	Tigger3	174	0.0665208814399095	188474	1147	291.613	15.7193616069269	0.111484791950209	194661.175	1	0.002	**	0.1517001	0.1314177;0.1737863	2.2e-16	***
DNA	TcMar-Tigger	X6a_DNA	227	0.0867829890049394	188474	979	239.272	13.2706490469052	0.0914746226660346	194661.175	181	0.362	ns	0.2318693	0.2057612;0.2596005	0.3723	ns
DNA	TcMar-Tigger	Tigger16a	489	0.186946615081125	188474	1789	420.137	19.432237206324	0.16062002049149	194661.175	1001	0.002	**	0.2733371	0.2527912;0.2946288	0.0001646	***
DNA	TcMar-Tigger	Tigger19a	1048	0.400654504304742	188474	3579	857.401	26.1163217406522	0.327787760157815	194661.175	1001	0.002	**	0.2928192	0.2779452;0.3080323	2.979e-13	***
DNA	TcMar-Tigger	X11_DNA	72	0.027525881975135	188474	268	63.566	7.04068286568961	0.024301530744881	194661.175	893	0.218	ns	0.2686567	0.2165448;0.3259653	0.2228	ns
DNA	TcMar-Tigger	X10b_DNA	78	0.0298197054730629	188474	298	65.744	7.19404046542817	0.0251341886746288	194661.175	961	0.082	ns	0.261745	0.2127479;0.3155489	0.09341	ns
DNA	TcMar-Tigger	Tigger5	100	0.0382303916321319	188474	537	129.744	10.4406643213673	0.0496016393191932	194661.175	3	0.006	**	0.1862197	0.1541658;0.2217714	0.002452	**
DNA	TcMar-Tigger	MamRep434	449	0.171654458428272	188474	2112	496.219	19.4559392621526	0.189706467053048	194661.175	7	0.014	*	0.2125947	0.1953170;0.2306736	0.01582	*
DNA	TcMar-Tigger	Tigger2b_Pri	352	0.134570978545104	188474	2104	524.946	20.4254322422387	0.200688911657211	194661.175	1	0.002	**	0.1673004	0.1515862;0.1839472	2.2e-16	***
DNA	TcMar-Tigger	MER6A	212	0.0810484302601196	188474	1009	256.688	15.2740942105892	0.0981328276726867	194661.175	2	0.004	**	0.210109	0.1853520;0.2365697	0.00113	**
DNA	TcMar-Tigger	Tigger20a	237	0.0906060281681526	188474	1356	321.364	16.1758821448218	0.122858715764684	194661.175	1	0.002	**	0.1747788	0.1549180;0.1960596	3.079e-08	***
DNA	TcMar-Tigger	Tigger3d	124	0.0474056856238435	188474	636	146.093	10.3745835088924	0.0558519260471304	194661.175	21	0.042	*	0.1949686	0.1648672;0.2279323	0.03801	*
DNA	TcMar-Tigger	Tigger6b	30	0.0114691174896396	188474	174	41.682	6.29336813498802	0.0159351918401052	194661.175	33	0.066	ns	0.1724138	0.1194533;0.2368909	0.04068	*
DNA	TcMar-Tigger	UCON33	22	0.00841068615906901	188474	133	32.212	5.20097165019249	0.0123147737525423	194661.175	26	0.052	ns	0.1654135	0.1066632;0.2396588	0.0424	*
DNA	TcMar-Tigger	MERX	74	0.0282904898077776	188474	436	102.018	9.35805798492663	0.0390018809352683	194661.175	5	0.01	**	0.1697248	0.1356844;0.2083205	0.001236	**
DNA	TcMar-Tigger	MER6C	32	0.0122337253222822	188474	160	38.312	5.49097503243339	0.0146468276421024	194661.175	146	0.292	ns	0.2	0.1410044;0.2704466	0.2668	ns
DNA	TcMar-Tigger	Tigger9b	127	0.0485525973728075	188474	754	189.973	12.5096267634875	0.0726274218953099	194661.175	1	0.002	**	0.168435	0.1423976;0.1970955	4.413e-08	***
DNA	TcMar-Tigger	Tigger6	36	0.0137629409875675	188474	230	53.362	6.63573575340286	0.0204005015827382	194661.175	4	0.008	**	0.1565217	0.1120974;0.2100480	0.006106	**
DNA	TcMar-Tigger	Tigger2a	576	0.22020705580108	188474	3318	824.781	27.078077133749	0.315317006407414	194661.175	1	0.002	**	0.1735986	0.1608520;0.1869231	2.2e-16	***
DNA	TcMar-Tigger	Tigger17d	79	0.0302020093893842	188474	331	81.516	8.15844987140966	0.0311638860428486	194661.175	416	0.832	ns	0.2386707	0.1937577;0.2883285	0.7987	ns
DNA	TcMar-Tigger	Tigger16b	445	0.170125242762987	188474	1329	306.289	15.6544735312798	0.11709548422614	194661.175	1001	0.002	**	0.3348382	0.3094780;0.3609311	2.2e-16	***
DNA	TcMar-Tigger	MER46C	718	0.274494211918707	188474	2812	687.373	24.2030506064557	0.262785389873534	194661.175	892	0.22	ns	0.2553343	0.2393011;0.2718782	0.1808	ns
DNA	TcMar-Tigger	Tigger5b	438	0.167449115348738	188474	2766	631.145	21.33281659941	0.241289205266619	194661.175	1	0.002	**	0.1583514	0.1449326;0.1724974	2.2e-16	***
DNA	TcMar-Tigger	tot	19807	7.57229367057636	188474	125710	25160.416	132.349080930784	9.61892557307357	194661.175	1	0.002	**	0.1575611	0.1555510;0.1595869	2.2e-16	***
DNA	TcMar-Tigger	Tigger9a	190	0.0726377441010506	188474	1026	238.532	14.0876342029965	0.0911917177679568	194661.175	1	0.002	**	0.1851852	0.1618593;0.2103324	0.0002873	***
DNA	TcMar-Tigger	MamRep137	620	0.237028428119218	188474	2459	617.724	21.6598008063549	0.23615830440567	194661.175	570	0.864	ns	0.252135	0.2350719;0.2697904	0.9075	ns
DNA	TcMar-Tigger	Tigger15a	1310	0.500818130380928	188474	4828	1160.617	30.5177266951954	0.4437084244491	194661.175	1001	0.002	**	0.2713339	0.2588292;0.2841156	6.707e-07	***
DNA	TcMar-Tigger	MER8	511	0.195357301240194	188474	1941	463.356	19.4815501127297	0.177142813450981	194661.175	996	0.012	*	0.2632664	0.2437859;0.2834645	0.0123	*
DNA	TcMar-Tigger	Tigger13a	527	0.201474163901335	188474	3113	765.387	25.1348561163972	0.292610447601425	194661.175	1	0.002	**	0.1692901	0.1562714;0.1829333	2.2e-16	***
DNA	TcMar-Tigger	X26_DNA	222	0.0848714694233328	188474	957	226.972	13.9204523990779	0.0867722844952824	194661.175	386	0.772	ns	0.2319749	0.2055683;0.2600418	0.7324	ns
DNA	TcMar-Tigger	Tigger23a	129	0.0493172052054501	188474	583	136.839	10.244805270723	0.0523140856054929	194661.175	216	0.432	ns	0.2212693	0.1882000;0.2571911	0.4638	ns
DNA	TcMar-Tigger	MER2B	438	0.167449115348738	188474	1710	406.373	18.5344921267997	0.155357989387243	194661.175	959	0.086	ns	0.2561404	0.2355920;0.2775289	0.07352	ns
DNA	TcMar-Tigger	MER127	32	0.0122337253222822	188474	211	48.786	6.39743160425579	0.0186510788616519	194661.175	6	0.012	*	0.1516588	0.1061054;0.2072997	0.005362	**
DNA	TcMar-Tigger	Tigger12c	234	0.0894591164191886	188474	859	204.241	12.6389343562526	0.0780821341733825	194661.175	993	0.018	*	0.2724098	0.2428790;0.3035109	0.01806	*
DNA	TcMar-Tigger	MARE10	13	0.00496995091217714	188474	79	17.526	3.83614911598077	0.00670025843744743	194661.175	147	0.294	ns	0.164557	0.09063444;0.26494512	0.2779	ns
DNA	TcMar-Tigger	UCON55	101	0.0386126955484532	188474	404	90.094	8.48110211547373	0.0344432890370529	194661.175	907	0.19	ns	0.25	0.2085039;0.2952017	0.189	ns
DNA	TcMar-Tigger	Tigger14a	287	0.109721223984218	188474	1293	304.42	15.0611566102487	0.116380958206536	194661.175	127	0.254	ns	0.2219644	0.1995792;0.2456209	0.2651	ns
DNA	TcMar-Tigger	MER6B	189	0.0722554401847292	188474	676	160.17	11.6498420083201	0.0612336182771856	194661.175	991	0.022	*	0.2795858	0.2460390;0.3150699	0.009931	**
DNA	TcMar-Tigger	MER44D	101	0.0386126955484532	188474	638	159.826	11.8286787783607	0.0611021057299711	194661.175	1	0.002	**	0.1583072	0.1308333;0.1889859	2.145e-08	***
DNA	TcMar-Tigger	Tigger1	1212	0.463352346581438	188474	12059	3329.152	60.2773112393896	1.27274784762895	194661.175	1	0.002	**	0.1005058	0.09519482;0.10601057	2.2e-16	***
DNA	hAT?	MER121B	13	0.00496995091217714	188474	68	16.117	3.79996720390463	0.0061615922193507	194661.175	261	0.522	ns	0.1911765	0.1059109;0.3047018	0.4755	ns
DNA	hAT?	UCON69	3	0.00114691174896396	188474	28	6.49699398797595	2.26868503263362	0.00248382624591927	194661.175	90	0.18	ns	0.1071429	0.02266509;0.28226440	0.176	ns
DNA	hAT?	tot	297	0.113544263147432	188474	2048	495.065	20.0906049537441	0.189265288333614	194661.175	1	0.002	**	0.1450195	0.1300415;0.1610213	2.2e-16	***
DNA	hAT?	MER121	100	0.0382303916321319	188474	927	226.203	13.3565784985972	0.0864782927836313	194661.175	1	0.002	**	0.1078749	0.08863631;0.12964441	2.2e-16	***
DNA	hAT?	MER99	33	0.0126160292386035	188474	295	76.106	8.22072650952119	0.0290956218555503	194661.175	1	0.002	**	0.1118644	0.07826494;0.15350186	5.955e-10	***
DNA	hAT?	UCON105	131	0.0500818130380928	188474	638	149.93	11.0658733750913	0.0573188261740553	194661.175	57	0.114	ns	0.2053292	0.1746247;0.2387883	0.08392	ns
DNA	hAT?	UCON89	9	0.00344073524689187	188474	48	10.963	2.95911936011162	0.00419119783463062	194661.175	324	0.648	ns	0.1875	0.08949838;0.32629302	0.6072	ns
DNA	hAT?	UCON80	8	0.00305843133057055	188474	44	10.875	3.003064000882	0.00415755508999434	194661.175	214	0.428	ns	0.1818182	0.08191884;0.32713685	0.384	ns
DNA	TcMar-Tc2	Kanga1a	129	0.0493172052054501	188474	843	215.088	13.3089964078959	0.0822289847537198	194661.175	1	0.002	**	0.1530249	0.1293761;0.1791281	8.65e-13	***
DNA	TcMar-Tc2	Kanga11a	163	0.062315538360375	188474	883	215.996	13.3770298993808	0.0825761167097396	194661.175	1	0.002	**	0.184598	0.1595285;0.2117916	2.276e-05	***
DNA	TcMar-Tc2	MER104	646	0.246968329943572	188474	2206	534.722	20.1543273991695	0.204426314743168	194661.175	1001	0.002	**	0.2928377	0.2739068;0.3123204	5.911e-08	***
DNA	TcMar-Tc2	Kanga1c	189	0.0722554401847292	188474	826	199.646	13.0267563261305	0.076325447677886	194661.175	207	0.414	ns	0.2288136	0.2005708;0.2590060	0.4163	ns
DNA	TcMar-Tc2	tot	1554	0.594100285963329	188474	8147	1982.473	39.0583771786262	0.757907191901274	194661.175	1	0.002	**	0.1907451	0.1822641;0.1994478	2.2e-16	***
DNA	TcMar-Tc2	Kanga1d	106	0.0405242151300598	188474	664	165.832	11.1948694097386	0.0633982230513969	194661.175	1	0.002	**	0.1596386	0.1325897;0.1897526	2.355e-08	***
DNA	TcMar-Tc2	Kanga2_a	276	0.105515880904684	188474	1534	386.795	18.7117370680571	0.147873243313505	194661.175	1	0.002	**	0.1799218	0.1610005;0.2000767	1.784e-11	***
DNA	TcMar-Tc2	Kanga1	118	0.0451118621259156	188474	812	197.216	12.7248286929634	0.0753964491612252	194661.175	1	0.002	**	0.1453202	0.1217869;0.1714612	1.105e-11	***
DNA	TcMar-Tc2	Kanga1b	63	0.0240851467282431	188474	379	98.439	9.29681180350068	0.0376336152187543	194661.175	1	0.002	**	0.1662269	0.1301608;0.2076034	1.754e-05	***
DNA	TcMar?	X22_DNA	0	0	188474	24	5.92192192192192	2.1445531297131	0.00226397394289982	194661.175	1	0.002	**	0	0.0000000;0.1424736	0.001566	**
DNA	TcMar?	tot	6	0.00229382349792791	188474	168	37.622	5.70277455609438	0.0143830379398407	194661.175	1	0.002	**	0.03571429	0.01321730;0.07611127	1.158e-11	***
DNA	TcMar?	Eulor8	6	0.00229382349792791	188474	144	31.708	5.19420019981091	0.0121220925787164	194661.175	1	0.002	**	0.04166667	0.01544211;0.08848290	3.701e-09	***
SINE	tot	tot	145745	55.7188842842506	188474	1806997	135033.051	172.09626237232	51.6236642301164	194661.175	1001	0.002	**	0.08065592	0.08025928;0.08105390	2.2e-16	***
SINE	Alu	AluYc	1702	0.650681265578885	188474	6703	1661.512	36.2106761752534	0.635202544614867	194661.175	867	0.27	ns	0.2539162	0.2435308;0.2645160	0.2519	ns
SINE	Alu	AluYd8	55	0.0210267153976725	188474	224	55.27	6.99027638680789	0.0211299374550793	194661.175	533	0.938	ns	0.2455357	0.1906495;0.3072901	1	ns
SINE	Alu	AluY	22426	8.5735476274219	188474	98084	21472.91	126.883573961886	8.20917758781521	194661.175	1001	0.002	**	0.2286408	0.2260155;0.2312820	2.47e-13	***
SINE	Alu	AluYh3	169	0.0646093618583029	188474	649	168.32	11.6565636220747	0.0643493951952044	194661.175	562	0.88	ns	0.2604006	0.2270212;0.2959761	0.9643	ns
SINE	Alu	AluYk11	47	0.017968284067102	188474	171	42.878	5.87329648592779	0.0163924273240255	194661.175	782	0.44	ns	0.2748538	0.2094647;0.3482259	0.4804	ns
SINE	Alu	AluYe5	368	0.140687841206245	188474	1297	336.886	16.5655492339198	0.128792837153824	194661.175	970	0.064	ns	0.2837317	0.2593251;0.3091224	0.04967	*
SINE	Alu	AluSx	31357	11.9879039040876	188474	124945	26377.322	129.321182658852	10.0841535026685	194661.175	1001	0.002	**	0.2509664	0.2485642;0.2533803	2.2e-16	***
SINE	Alu	Alu	2297	0.878152095790069	188474	7748	1857.915	36.5811147035318	0.710288180692123	194661.175	1001	0.002	**	0.2964636	0.2863081;0.3067724	2.2e-16	***
SINE	Alu	AluSx3	11397	4.35711773431407	188474	38631	9316.277	82.2834663820129	3.56164918263423	194661.175	1001	0.002	**	0.2950221	0.2904770;0.2995981	2.2e-16	***
SINE	Alu	AluSc	10043	3.839478231615	188474	37679	9084.909	80.1391477494114	3.4731962901228	194661.175	1001	0.002	**	0.266541	0.2620814;0.2710366	2.2e-16	***
SINE	Alu	AluSg	12732	4.86749346260303	188474	42580	10348.56	88.8586870613462	3.95629501628615	194661.175	1001	0.002	**	0.2990136	0.2946671;0.3033875	2.2e-16	***
SINE	Alu	AluYh3a3	54	0.0206444114813512	188474	158	42.88	5.7514066695617	0.0163931919318582	194661.175	979	0.046	*	0.3417722	0.2682696;0.4213359	0.04924	*
SINE	Alu	AluYg6	213	0.0814307341764409	188474	811	202.968	12.8768314731843	0.0775954612879054	194661.175	784	0.436	ns	0.2626387	0.2326436;0.2943701	0.4176	ns
SINE	Alu	AluSx1	27937	10.6804245102687	188474	106483	23296.572	123.553050031847	8.90637071246158	194661.175	1001	0.002	**	0.2623611	0.2597206;0.2650146	2.2e-16	***
SINE	Alu	AluYj4	807	0.308519260471304	188474	2787	716.488	24.7635435487147	0.273916168397229	194661.175	1001	0.002	**	0.2895587	0.2727686;0.3067918	0.0001042	***
SINE	Alu	FLAM_A	5199	1.98759806095454	188474	14934	3592.164	52.0796831537731	1.37329836526845	194661.175	1001	0.002	**	0.3481318	0.3404882;0.3558346	2.2e-16	***
SINE	Alu	AluYk3	1551	0.592953374214365	188474	6065	1556.137	36.1657599559748	0.594917269432508	194661.175	468	0.936	ns	0.2557296	0.2447871;0.2669075	0.8947	ns
SINE	Alu	AluSc5	1230	0.470233817075222	188474	4143	1073.217	30.7065596217453	0.410295062162617	194661.175	1001	0.002	**	0.2968863	0.2830005;0.3110590	4.198e-08	***
SINE	Alu	AluYa8	90	0.0344073524689187	188474	390	94.738	8.33215342998319	0.0362187084244491	194661.175	309	0.618	ns	0.2307692	0.1898530;0.2758257	0.5957	ns
SINE	Alu	AluYi6	99	0.0378480877158106	188474	454	116.288	9.68105256564485	0.0444573578211735	194661.175	40	0.08	ns	0.2180617	0.1809191;0.2589231	0.06741	ns
SINE	Alu	AluYk2	1910	0.730200480173719	188474	6622	1709.763	37.5263248407842	0.653649090881287	194661.175	1001	0.002	**	0.2884325	0.2775406;0.2995110	2.885e-08	***
SINE	Alu	AluSq2	14363	5.4910311501231	188474	51711	12278.565	97.6009514334811	4.69414348630587	194661.175	1001	0.002	**	0.2777552	0.2738977;0.2816377	2.2e-16	***
SINE	Alu	AluJo	14732	5.63210129524567	188474	45868	10885.019	91.1554603792715	4.16138539293197	194661.175	1001	0.002	**	0.3211825	0.3169099;0.3254778	2.2e-16	***
SINE	Alu	AluYb8	584	0.22326548713165	188474	2645	649.069	23.0970498703344	0.248141620662762	194661.175	2	0.004	**	0.220794	0.2051136;0.2370947	0.003076	**
SINE	Alu	AluSp	18133	6.93231691465447	188474	64572	15063.798	105.402537402526	5.75894897007325	194661.175	1001	0.002	**	0.2808183	0.2773542;0.2843021	2.2e-16	***
SINE	Alu	AluYh9	40	0.0152921566528528	188474	168	36.933	5.28757689962705	0.0141196305414953	194661.175	765	0.474	ns	0.2380952	0.1758734;0.3097957	0.5762	ns
SINE	Alu	AluYk4	290	0.110868135733182	188474	1095	285.06	15.8702320167118	0.108979554386555	194661.175	648	0.708	ns	0.2648402	0.2389092;0.2920412	0.7307	ns
SINE	Alu	AluYe6	69	0.026378970226171	188474	193	52.546	6.94479042981962	0.02008854158702	194661.175	992	0.02	*	0.357513	0.2899736;0.4295043	0.009524	**
SINE	Alu	AluYc3	196	0.0749315675989785	188474	557	147.471	11.2897571992323	0.0563787408438212	194661.175	1001	0.002	**	0.3518851	0.3122046;0.3931464	5.959e-06	***
SINE	Alu	AluYk12	19	0.00726377441010506	188474	100	25.404	4.72621636418831	0.00971204869022678	194661.175	100	0.2	ns	0.19	0.1184432;0.2806980	0.1676	ns
SINE	Alu	AluSq	4186	1.60032419372104	188474	12256	3170.163	50.0409085001814	1.21196573027694	194661.175	1001	0.002	**	0.341547	0.3331489;0.3500204	2.2e-16	***
SINE	Alu	AluYf1	554	0.211796369642011	188474	1999	529.403	21.3307194109948	0.202392840212255	194661.175	878	0.248	ns	0.2771386	0.2576061;0.2973267	0.2143	ns
SINE	Alu	AluSg4	3934	1.50398360680807	188474	11821	3055.799	48.9197684248684	1.16824392519077	194661.175	1001	0.002	**	0.3327976	0.3243028;0.3413748	2.2e-16	***
SINE	Alu	tot	115188	44.0368235132201	188474	1196725	113928.806	191.886364134455	43.5554287156118	194661.175	1001	0.002	**	0.09625269	0.09572483;0.09678251	8.978e-05	***
SINE	Alu	AluSz	30540	11.6755616044531	188474	118033	25221.413	129.611811393301	9.64224496505742	194661.175	1001	0.002	**	0.2587412	0.2562445;0.2612498	2.2e-16	***
SINE	Alu	AluYi6_4d	17	0.00649916657746242	188474	46	12.412	3.25558825020223	0.00474515620938021	194661.175	936	0.132	ns	0.3695652	0.2320657;0.5245155	0.1357	ns
SINE	Alu	AluYb9	70	0.0267612741424923	188474	378	96.696	9.45838490679276	0.0369672594926062	194661.175	4	0.008	**	0.1851852	0.1473012;0.2280825	0.001419	**
SINE	Alu	AluSq10	533	0.203767987399263	188474	1528	398.325	18.3777342487075	0.152281207468689	194661.175	1001	0.002	**	0.348822	0.3249078;0.3733187	2.874e-14	***
SINE	Alu	AluYm1	1229	0.469851513158901	188474	4667	1197.768	31.9671718498224	0.457911397244353	194661.175	838	0.328	ns	0.2633383	0.2507461;0.2762273	0.2988	ns
SINE	Alu	AluYh7	106	0.0405242151300598	188474	462	115.086	9.6391658102513	0.0439978285137553	194661.175	181	0.362	ns	0.2294372	0.1918508;0.2705275	0.3604	ns
SINE	Alu	AluSg7	1915	0.732111999755325	188474	5829	1521.355	35.6770490207196	0.58161997461502	194661.175	1001	0.002	**	0.3285298	0.3164749;0.3407564	2.2e-16	***
SINE	Alu	AluSq4	565	0.216001712721545	188474	1638	431.008	19.7354357292517	0.164776046365819	194661.175	1001	0.002	**	0.3449328	0.3219029;0.3685199	3.092e-13	***
SINE	Alu	FAM	1592	0.60862783478354	188474	4262	1058.566	29.0978062115742	0.404693927484593	194661.175	1001	0.002	**	0.3735336	0.3589841;0.3882565	2.2e-16	***
SINE	Alu	FLAM_C	8564	3.27405073937577	188474	24406	5859.24	63.9718750764803	2.24001039866652	194661.175	1001	0.002	**	0.3508973	0.3449074;0.3569228	2.2e-16	***
SINE	Alu	FRAM	6522	2.49338614224764	188474	20221	4880.407	60.6334376789306	1.86579870934198	194661.175	1001	0.002	**	0.322536	0.3160943;0.3290287	2.2e-16	***
SINE	Alu	AluSc8	6102	2.33281849739269	188474	20437	5139.451	65.0547286268778	1.96483224504152	194661.175	1001	0.002	**	0.2985761	0.2923065;0.3049031	2.2e-16	***
SINE	Alu	AluJr	29909	11.4343278332543	188474	114124	24171.578	124.545218404511	9.24088893306623	194661.175	1001	0.002	**	0.2620746	0.2595249;0.2646364	2.2e-16	***
SINE	Alu	AluSx4	3780	1.44510880369458	188474	11827	3038.662	49.3008552697651	1.16169238297677	194661.175	1001	0.002	**	0.3196077	0.3112064;0.3280978	2.2e-16	***
SINE	Alu	AluYa5	765	0.292462495985809	188474	3782	936.306	29.0700435402397	0.357953450675149	194661.175	1	0.002	**	0.2022739	0.1895734;0.2154362	4.65e-11	***
SINE	Alu	AluSz6	13379	5.11484409646292	188474	40962	9931.016	88.3624448827989	3.79666630984968	194661.175	1001	0.002	**	0.3266198	0.3220784;0.3311858	2.2e-16	***
SINE	Alu	AluJb	31690	12.1152111082226	188474	117273	24721.401	126.607565629684	9.45108841924977	194661.175	1001	0.002	**	0.2702242	0.2676840;0.2727757	2.2e-16	***
SINE	Alu	AluJr4	4274	1.63396693835732	188474	12307	3100.085	51.1680754665147	1.18517463642898	194661.175	1001	0.002	**	0.347282	0.3388668;0.3557696	2.2e-16	***
SINE	5S-Deu-L2	tot	563	0.215237104888902	188474	2614	614.508	22.0345514467043	0.234928815010781	194661.175	12	0.024	*	0.2153787	0.1997542;0.2316433	0.01751	*
SINE	5S-Deu-L2	AmnSINE1	563	0.215237104888902	188474	2614	614.508	22.0345514467043	0.234928815010781	194661.175	12	0.024	*	0.2153787	0.1997542;0.2316433	0.01751	*
SINE	MIR	tot	79118	30.2471212515101	188474	598863	74053.877	176.808538057782	28.3110871958772	194661.175	1001	0.002	**	0.1321137	0.1312570;0.1329739	2.2e-16	***
SINE	MIR	MIR1_Amn	3690	1.41070145122567	188474	11716	2910.186	46.8068615299754	1.11257550502347	194661.175	1001	0.002	**	0.3149539	0.3065472;0.3234527	2.2e-16	***
SINE	MIR	MIR3	20865	7.97677121404432	188474	87870	18127.952	110.242819154697	6.93038704448488	194661.175	1001	0.002	**	0.2374531	0.2346425;0.2402809	2.2e-16	***
SINE	MIR	MIRb	40753	15.5800315018427	188474	223887	38881.472	150.848886646878	14.8645390179377	194661.175	1001	0.002	**	0.1820249	0.1804284;0.1836295	2.2e-16	***
SINE	MIR	MIR	31939	12.2104047833866	188474	174396	32100.681	137.996776590431	12.2722160628813	194661.175	119	0.238	ns	0.1831407	0.1813278;0.1849641	0.3198	ns
SINE	MIR	MIRc	22086	8.44356429587265	188474	100994	20483.603	112.833872901154	7.83096164727111	194661.175	1001	0.002	**	0.2186863	0.2161401;0.2212486	2.2e-16	***
SINE	tRNA-RTE	tot	1353	0.517257198782744	188474	5836	1325.954	31.5223657669209	0.506917407061918	194661.175	810	0.384	ns	0.2318369	0.2210603;0.2428821	0.399	ns
SINE	tRNA-RTE	MamSINE1	1353	0.517257198782744	188474	5836	1325.954	31.5223657669209	0.506917407061918	194661.175	810	0.384	ns	0.2318369	0.2210603;0.2428821	0.399	ns
SINE	tRNA	tot	432	0.16515529185081	188474	2292	532.354	19.841228751223	0.203521019069319	194661.175	1	0.002	**	0.1884817	0.1726583;0.2051054	4.387e-07	***
SINE	tRNA	LFSINE_Vert	432	0.16515529185081	188474	2292	532.354	19.841228751223	0.203521019069319	194661.175	1	0.002	**	0.1884817	0.1726583;0.2051054	4.387e-07	***
SINE	tRNA-Deu	tot	171	0.0653739696909455	188474	667	154.602	11.286406823209	0.0591049500711085	194661.175	929	0.146	ns	0.2563718	0.2236258;0.2912901	0.1419	ns
SINE	tRNA-Deu	AmnSINE2	171	0.0653739696909455	188474	667	154.602	11.286406823209	0.0591049500711085	194661.175	929	0.146	ns	0.2563718	0.2236258;0.2912901	0.1419	ns
RNA	tot	tot	156	0.0596394109461257	188474	730	173.946	11.7843945943759	0.0665002370284281	194661.175	73	0.146	ns	0.2136986	0.1844839;0.2452475	0.1283	ns
RNA	RNA	tot	156	0.0596394109461257	188474	730	173.946	11.7843945943759	0.0665002370284281	194661.175	73	0.146	ns	0.2136986	0.1844839;0.2452475	0.1283	ns
RNA	RNA	7SK	156	0.0596394109461257	188474	730	173.946	11.7843945943759	0.0665002370284281	194661.175	73	0.146	ns	0.2136986	0.1844839;0.2452475	0.1283	ns
srpRNA	tot	tot	477	0.182358968085269	188474	1383	360.146	16.5394751500233	0.137685226247458	194661.175	1001	0.002	**	0.3449024	0.3198409;0.3706247	3.725e-12	***
srpRNA	srpRNA	tot	477	0.182358968085269	188474	1383	360.146	16.5394751500233	0.137685226247458	194661.175	1001	0.002	**	0.3449024	0.3198409;0.3706247	3.725e-12	***
srpRNA	srpRNA	7SLRNA	477	0.182358968085269	188474	1383	360.146	16.5394751500233	0.137685226247458	194661.175	1001	0.002	**	0.3449024	0.3198409;0.3706247	3.725e-12	***
Satellite	tot	tot	407	0.155597693942777	188474	6330	2210.068	81.8173297746354	0.844917651736424	194661.175	1	0.002	**	0.064297	0.05837744;0.07062177	2.2e-16	***
Satellite	acro	tot	4	0.00152921566528528	188474	61	12.5	3.59150370999375	0.00477879895401648	194661.175	4	0.008	**	0.06557377	0.0181542;0.1594690	0.004062	**
Satellite	acro	ACRO1	4	0.00152921566528528	188474	61	12.5	3.59150370999375	0.00477879895401648	194661.175	4	0.008	**	0.06557377	0.0181542;0.1594690	0.004062	**
Satellite	telo	tot	39	0.0149098527365314	188474	367	107.831	10.9218920854734	0.0412242136008441	194661.175	1	0.002	**	0.106267	0.07666455;0.14240005	2.2e-16	***
Satellite	telo	REP522	17	0.00649916657746242	188474	243	76.786	9.00918250283396	0.0293555885186488	194661.175	1	0.002	**	0.06995885	0.04127899;0.10964958	2.2e-16	***
Satellite	telo	TAR1	23	0.00879299007539033	188474	124	31.121	5.85923968529106	0.0118976801798358	194661.175	93	0.186	ns	0.1854839	0.1213653;0.2652023	0.09786	ns
Satellite	centr	tot	117	0.0447295582095943	188474	1815	1140.871	70.7421572459577	0.436159451317419	194661.175	1	0.002	**	0.06446281	0.05360090;0.07675694	2.2e-16	***
Satellite	centr	GSATX	1	0.000382303916321319	188474	56	12.611	4.62050084168676	0.00482123468872815	194661.175	2	0.004	**	0.01785714	0.0004520015;0.0955259026	1.696e-05	***
Satellite	centr	HSAT4	1	0.000382303916321319	188474	100	47.666	9.60399295505159	0.018222898475372	194661.175	1	0.002	**	0.01	0.000253146;0.054459385	2.2e-16	***
Satellite	centr	SST1	27	0.0103222057406756	188474	609	106.279	11.2264505607156	0.0406308779227134	194661.175	1	0.002	**	0.04433498	0.02941712;0.06385199	2.2e-16	***
Satellite	centr	GSAT	2	0.000764607832642638	188474	39	26.474	10.6855746455446	0.0101211138806906	194661.175	1	0.002	**	0.05128205	0.006271972;0.173244781	2.2e-16	***
Satellite	centr	ALR_Alpha	84	0.0321135289709908	188474	844	898.901	67.0541233217947	0.34365337268515	194661.175	1	0.002	**	na	na	na	na
Satellite	centr	GSATII	3	0.00114691174896396	188474	167	51.591	8.52434064214842	0.0197234413469332	194661.175	1	0.002	**	0.01796407	0.003720056;0.051598922	2.2e-16	***
Satellite	Satellite	CER	2	0.000764607832642638	188474	72	57.257	23.8674801268925	0.0218895753368097	194661.175	1	0.002	**	0.02777778	0.00338190;0.09676729	2.2e-16	***
Satellite	Satellite	HSAT5	0	0	188474	260	63.828	7.41885809646306	0.0244016943709571	194661.175	1	0.002	**	0	0.00000000;0.01408782	2.2e-16	***
Satellite	Satellite	LSAU	5	0.00191151958160659	188474	129	9.061	2.79196598727028	0.00346405578578747	194661.175	101	0.202	ns	0.03875969	0.01270299;0.08813398	0.2242	ns
Satellite	Satellite	SATR1	17	0.00649916657746242	188474	670	219.555	18.2059449475008	0.0839367363479271	194661.175	1	0.002	**	0.02537313	0.01484870;0.04031477	2.2e-16	***
Satellite	Satellite	HSATI	5	0.00191151958160659	188474	45	17.29	3.8317858215958	0.0066100347131956	194661.175	2	0.004	**	0.1111111	0.03707666;0.24053581	8.13e-05	***
Satellite	Satellite	(CATTC)n	1	0.000382303916321319	188474	2	3.24044943820225	2.88178182106436	0.00123883651086594	194661.175	182	0.364	ns	na	na	na	na
Satellite	Satellite	(GAATG)n	0	0	188474	18	13.231	7.56907721786017	0.00505826311684737	194661.175	1	0.002	**	0	0.000000;0.185302	4.138e-11	***
Satellite	Satellite	tot	248	0.0948113712476871	188474	4087	967.089	40.1553923469132	0.369721912131268	194661.175	1	0.002	**	0.06068021	0.05355462;0.06844147	2.2e-16	***
Satellite	Satellite	D20S16	14	0.00535225482849846	188474	269	66.188	7.24839259389247	0.0253039316134754	194661.175	1	0.002	**	0.05204461	0.02874189;0.08578101	2.2e-16	***
Satellite	Satellite	SAR	0	0	188474	1	2.09387755102041	1.33496610186982	0.000800497588052394	194661.175	1	0.002	**	na	na	na	na
Satellite	Satellite	HSAT6	0	0	188474	17	5.21285140562249	2.14379448079509	0.00199289350757057	194661.175	1	0.002	**	0	0.0000000;0.1950643	0.002796	**
Satellite	Satellite	BSR_Beta	33	0.0126160292386035	188474	1870	263.271	17.6199893025797	0.10064953435383	194661.175	1	0.002	**	0.01764706	0.01217777;0.02469444	2.2e-16	***
Satellite	Satellite	SATR2	13	0.00496995091217714	188474	418	129.446	13.6655710393613	0.0494877127521294	194661.175	1	0.002	**	0.03110048	0.01666153;0.05259562	2.2e-16	***
Satellite	Satellite	MSR1	161	0.0615509305277323	188474	316	132.079	9.79207044723656	0.0504943189638035	194661.175	998	0.008	**	0.5094937	0.4529282;0.5658795	0.001125	**
LTR	ERVL	LTR108b_Mam	4	0.00152921566528528	188474	53	11.948	3.15804833232002	0.00456776719220712	194661.175	6	0.012	*	0.0754717	0.02094603;0.18210784	0.007605	**
LTR	ERVL	LTR16D2	33	0.0126160292386035	188474	282	69.553	8.23243365985804	0.0265903842918967	194661.175	1	0.002	**	0.1170213	0.08193653;0.16040229	7.681e-08	***
LTR	ERVL	MER21B	642	0.245439114278287	188474	2786	742.985	26.3021401710503	0.284046075267995	194661.175	1	0.002	**	0.2304379	0.2149110;0.2465331	1.228e-05	***
LTR	ERVL	LTR16B2	171	0.0653739696909455	188474	1617	372.562	17.636473604471	0.142431911672503	194661.175	1	0.002	**	0.1057514	0.09117945;0.12177157	2.2e-16	***
LTR	ERVL	MLT2A1	235	0.0898414203355099	188474	3738	853.223	27.5935622143223	0.326190494395425	194661.175	1	0.002	**	0.06286784	0.05529717;0.07113048	2.2e-16	***
LTR	ERVL	LTR86A2	58	0.0221736271466365	188474	308	73.842	7.94998353697907	0.0282300857889988	194661.175	29	0.058	ns	0.1883117	0.1462101;0.2365246	0.03827	*
LTR	ERVL	LTR86C	35	0.0133806370712462	188474	285	66.925	7.73997947557241	0.0255856895998043	194661.175	1	0.002	**	0.122807	0.08705002;0.16663789	2.408e-06	***
LTR	ERVL	LTR80A	16	0.0061168626611411	188474	393	93.822	9.55414033796857	0.0358685180370988	194661.175	1	0.002	**	0.04071247	0.02344679;0.06527383	2.2e-16	***
LTR	ERVL	LTR108d_Mam	3	0.00114691174896396	188474	66	16.392	3.8819332046553	0.00626672579633906	194661.175	2	0.004	**	0.04545455	0.009473739;0.127142506	2.178e-05	***
LTR	ERVL	MER54B	55	0.0210267153976725	188474	438	117.644	9.85740495426827	0.0449757619317052	194661.175	1	0.002	**	0.1255708	0.09601513;0.16029374	4.248e-13	***
LTR	ERVL	LTR41C	136	0.0519933326196994	188474	759	190.498	12.5734676238533	0.0728281314513786	194661.175	1	0.002	**	0.1791831	0.1525303;0.2083552	2.608e-06	***
LTR	ERVL	LTR16D	99	0.0378480877158106	188474	1115	262.576	15.2483026837329	0.100383833131987	194661.175	1	0.002	**	0.08878924	0.07274772;0.10703759	2.2e-16	***
LTR	ERVL	LTR86B1	56	0.0214090193139939	188474	295	69.058	7.55497939862932	0.0264011438533176	194661.175	45	0.09	ns	0.1898305	0.1466995;0.2393151	0.07397	ns
LTR	ERVL	MER54A	89	0.0340250485525974	188474	682	177.289	12.8209147432956	0.0677782790206903	194661.175	1	0.002	**	0.1304985	0.1061275;0.1581175	2.2e-16	***
LTR	ERVL	LTR16E1	239	0.0913706360007952	188474	2475	614.431	23.4576960186311	0.234899377609224	194661.175	1	0.002	**	0.09656566	0.0852097;0.1088861	2.2e-16	***
LTR	ERVL	LTR86A1	97	0.0370834798831679	188474	531	129.656	10.7585970930885	0.0495679965745569	194661.175	1	0.002	**	0.1826742	0.1507097;0.2182175	0.0008357	***
LTR	ERVL	LTR40c	106	0.0405242151300598	188474	603	147.437	11.5160170914101	0.0563657425106663	194661.175	1	0.002	**	0.1757877	0.1462265;0.2085645	5.458e-05	***
LTR	ERVL	LTR82A	106	0.0405242151300598	188474	1041	250.932	15.2726104064966	0.0959322863303412	194661.175	1	0.002	**	0.1018252	0.0841201;0.1218168	2.2e-16	***
LTR	ERVL	LTR86B2	33	0.0126160292386035	188474	273	64.735	7.44810373512945	0.0247484440230606	194661.175	1	0.002	**	0.1208791	0.08468708;0.16555419	1.59e-06	***
LTR	ERVL	LTR105_Mam	71	0.0271435780588136	188474	667	153.984	11.3617266659972	0.0588686862508219	194661.175	1	0.002	**	0.1064468	0.08407579;0.13236784	2.2e-16	***
LTR	ERVL	LTR33A	261	0.0997813221598642	188474	2044	502.251	20.4195238915102	0.192012524276299	194661.175	1	0.002	**	0.1276908	0.1135194;0.1429392	2.2e-16	***
LTR	ERVL	LTR69	10	0.00382303916321319	188474	141	34.359	5.6446417938591	0.0131355802608842	194661.175	1	0.002	**	0.07092199	0.03453191;0.12656004	1.192e-07	***
LTR	ERVL	MLT2D	387	0.14795161561635	188474	4453	1042.221	29.6561907305818	0.398445169972321	194661.175	1	0.002	**	0.0869077	0.07879449;0.09556732	2.2e-16	***
LTR	ERVL	LTR108c_Mam	1	0.000382303916321319	188474	43	10.177	2.99710754789575	0.00389070695640206	194661.175	1	0.002	**	0.02325581	0.0005886129;0.1228904827	0.0002147	***
LTR	ERVL	MER74B	170	0.0649916657746242	188474	931	244.091	14.527689863594	0.093316945238787	194661.175	1	0.002	**	0.1825994	0.1582812;0.2089438	1.324e-08	***
LTR	ERVL	MLT2B3	263	0.100545929992507	188474	3276	802.07	26.2379406495542	0.30663450216384	194661.175	1	0.002	**	0.08028083	0.07120117;0.09011778	2.2e-16	***
LTR	ERVL	LTR40A1	35	0.0133806370712462	188474	563	131.151	10.7098506011942	0.0501395409294573	194661.175	1	0.002	**	0.06216696	0.04367991;0.08540173	2.2e-16	***
LTR	ERVL	MER70C	27	0.0103222057406756	188474	275	67.732	8.10258155329689	0.0258942088602756	194661.175	1	0.002	**	0.09818182	0.06570403;0.13963031	6.548e-10	***
LTR	ERVL	MLT2C2	107	0.0409065190463811	188474	1336	308.392	16.5643809034541	0.117899469362164	194661.175	1	0.002	**	0.08008982	0.06609712;0.09596100	2.2e-16	***
LTR	ERVL	MER74A	238	0.0909883320844739	188474	1568	412.712	18.5511509400684	0.157781413912804	194661.175	1	0.002	**	0.1517857	0.1343715;0.1705145	2.2e-16	***
LTR	ERVL	MER77B	208	0.0795192145948343	188474	1256	335.231	17.1224068347828	0.128160124172312	194661.175	1	0.002	**	0.1656051	0.1454506;0.1873381	2.2e-16	***
LTR	ERVL	LTR42	56	0.0214090193139939	188474	309	79.273	8.45470005103391	0.0303063783585399	194661.175	4	0.008	**	0.1812298	0.1399001;0.2287933	0.002143	**
LTR	ERVL	MER68	453	0.173183674093557	188474	1492	389.633	18.2914977486779	0.148958221828024	194661.175	1001	0.002	**	0.3036193	0.2803577;0.3276565	0.0002282	***
LTR	ERVL	LTR84a	74	0.0282904898077776	188474	671	160.468	11.5476544944991	0.0613475448442494	194661.175	1	0.002	**	0.1102832	0.08759358;0.13646478	2.2e-16	***
LTR	ERVL	MLT2C1	227	0.0867829890049394	188474	2635	617.385	22.4746498278591	0.236028703378037	194661.175	1	0.002	**	0.08614801	0.07570937;0.09751644	2.2e-16	***
LTR	ERVL	LTR40b	137	0.0523756365360207	188474	1140	265.27	15.2809884696183	0.101413759882556	194661.175	1	0.002	**	0.1201754	0.1018601;0.1404755	2.2e-16	***
LTR	ERVL	LTR47B	6	0.00229382349792791	188474	46	9.643	2.87746951866232	0.00368655666508648	194661.175	132	0.264	ns	0.1304348	0.04940735;0.26256502	0.2096	ns
LTR	ERVL	LTR79	491	0.187711222913768	188474	4053	943.704	26.9890494977647	0.360781735048094	194661.175	1	0.002	**	0.1211448	0.1112517;0.1315876	2.2e-16	***
LTR	ERVL	LTR47B4	16	0.0061168626611411	188474	105	27.073	5.15366192442144	0.0103501139265671	194661.175	15	0.03	*	0.152381	0.08968134;0.23563138	0.01362	*
LTR	ERVL	MER68B	133	0.0508464208707354	188474	450	110.096	9.94593915654553	0.0420901319713119	194661.175	988	0.028	*	0.2955556	0.2537500;0.3400728	0.01355	*
LTR	ERVL	LTR16C	784	0.299726270395914	188474	6620	1673.596	38.0428185080974	0.639822305139694	194661.175	1	0.002	**	0.118429	0.1107393;0.1264566	2.2e-16	***
LTR	ERVL	MER76	77	0.0294374015567416	188474	715	165.291	13.1074071853713	0.0631913966326671	194661.175	1	0.002	**	0.1076923	0.08592781;0.13275350	2.2e-16	***
LTR	ERVL	LTR57	40	0.0152921566528528	188474	268	61.401	7.60447414533228	0.0234738427660453	194661.175	3	0.006	**	0.1492537	0.1088189;0.1976484	0.00135	**
LTR	ERVL	MLT2A2	251	0.095958282996651	188474	3866	927.693	29.5405381534324	0.354660667043873	194661.175	1	0.002	**	0.06492499	0.05735997;0.07315545	2.2e-16	***
LTR	ERVL	LTR47A2	33	0.0126160292386035	188474	275	63.721	7.42443811215913	0.0243607878519108	194661.175	1	0.002	**	0.12	0.084060;0.164381	3.984e-06	***
LTR	ERVL	LTR33B	113	0.043200342544309	188474	1608	376.376	18.5671042804569	0.143890018809353	194661.175	1	0.002	**	0.07027363	0.05826301;0.08388012	2.2e-16	***
LTR	ERVL	MLT2E	41	0.0156744605691741	188474	403	95.779	8.68075541151315	0.0366166868013396	194661.175	1	0.002	**	0.101737	0.07400189;0.13548144	4.093e-12	***
LTR	ERVL	LTR41B	168	0.0642270579419816	188474	848	208.821	13.4182341613197	0.0798330861101341	194661.175	2	0.004	**	0.1981132	0.1717839;0.2265590	0.001066	**
LTR	ERVL	LTR52	77	0.0294374015567416	188474	1073	258.345	13.8299400664733	0.0987663052620311	194661.175	1	0.002	**	0.07176142	0.05704467;0.08887599	2.2e-16	***
LTR	ERVL	LTR33A_	227	0.0867829890049394	188474	1666	407.721	19.0211714666569	0.155873335066444	194661.175	1	0.002	**	0.1362545	0.1201329;0.1536691	2.2e-16	***
LTR	ERVL	LTR102_Mam	46	0.0175859801507807	188474	518	121.923	10.9112843940174	0.0466116403896442	194661.175	1	0.002	**	0.08880309	0.06574811;0.11667391	2.2e-16	***
LTR	ERVL	LTR40a	187	0.0714908323520866	188474	1974	466.197	20.9673990476364	0.17822893887725	194661.175	1	0.002	**	0.09473151	0.08216898;0.10851213	2.2e-16	***
LTR	ERVL	LTR41	201	0.0768430871805851	188474	1129	287.284	15.7225488564209	0.109829798296454	194661.175	1	0.002	**	0.1780337	0.1561385;0.2016204	1.064e-09	***
LTR	ERVL	LTR18B	79	0.0302020093893842	188474	367	93.223	9.28350442744842	0.0356395179912223	194661.175	73	0.146	ns	0.2152589	0.1742918;0.2608879	0.09312	ns
LTR	ERVL	LTR75B	24	0.00917529399171165	188474	205	41.704	5.91687361647969	0.0159436025262643	194661.175	2	0.004	**	0.1170732	0.07646935;0.16917310	0.001681	**
LTR	ERVL	LTR108a_Mam	6	0.00229382349792791	188474	86	20.043	4.16947665007679	0.00766251739482819	194661.175	1	0.002	**	0.06976744	0.0260324;0.1456920	0.0001009	***
LTR	ERVL	LTR47B2	23	0.00879299007539033	188474	174	43.539	6.19894393472838	0.0166451302127139	194661.175	1	0.002	**	0.1321839	0.08567335;0.19171258	0.0002103	***
LTR	ERVL	LTR16D1	14	0.00535225482849846	188474	207	50.658	6.63106379150488	0.0193667517930054	194661.175	1	0.002	**	0.06763285	0.03746599;0.11087354	3.743e-11	***
LTR	ERVL	LTR16B1	152	0.0581101952808405	188474	1199	293.738	16.3357342109932	0.112297187772392	194661.175	1	0.002	**	0.1267723	0.1084557;0.1469409	2.2e-16	***
LTR	ERVL	LTR53	71	0.0271435780588136	188474	494	125.934	10.3848682942775	0.048145061398009	194661.175	1	0.002	**	0.1437247	0.1139868;0.1778022	2.282e-09	***
LTR	ERVL	LTR66	32	0.0122337253222822	188474	379	91.83	8.36750351748447	0.0351069686357867	194661.175	1	0.002	**	0.08443272	0.05846792;0.11710356	2.273e-15	***
LTR	ERVL	MER77	206	0.0787546067621917	188474	1299	348.626	17.6269348677764	0.133281085131436	194661.175	1	0.002	**	0.1585835	0.1391240;0.1796014	2.2e-16	***
LTR	ERVL	LTR16A1	343	0.131130243298212	188474	2692	682.742	23.1780209823155	0.26101494043705	194661.175	1	0.002	**	0.1274146	0.1150433;0.1406021	2.2e-16	***
LTR	ERVL	MLT2B5	32	0.0122337253222822	188474	369	86.592	8.90184131395178	0.0331044607220956	194661.175	1	0.002	**	0.08672087	0.0600730;0.1202183	1.808e-13	***
LTR	ERVL	LTR75	58	0.0221736271466365	188474	291	70.571	7.97763132775649	0.0269795696787118	194661.175	58	0.116	ns	0.1993127	0.1549659;0.2498999	0.08752	ns
LTR	ERVL	MER70B	33	0.0126160292386035	188474	477	112.505	9.92635419010965	0.04301110210573	194661.175	1	0.002	**	0.06918239	0.04809719;0.09578865	2.2e-16	***
LTR	ERVL	LTR50	339	0.129601027632927	188474	2565	636.211	23.773296966316	0.243225956906703	194661.175	1	0.002	**	0.1321637	0.1192880;0.1458854	2.2e-16	***
LTR	ERVL	LTR82B	92	0.0351719603015613	188474	1154	266.739	15.5206884760558	0.101975364335632	194661.175	1	0.002	**	0.0797227	0.06474893;0.09687817	2.2e-16	***
LTR	ERVL	MLT2B4	349	0.13342406679614	188474	4467	1078.571	30.1502237967646	0.412341917330601	194661.175	1	0.002	**	0.0781285	0.07042422;0.08638952	2.2e-16	***
LTR	ERVL	ERV3-16A3_LTR	137	0.0523756365360207	188474	1093	267.865	15.3290493754425	0.10240583854541	194661.175	1	0.002	**	0.1253431	0.1062853;0.1464429	2.2e-16	***
LTR	ERVL	LTR33	1209	0.462205434832474	188474	9255	2264.173	42.9326715367829	0.865602205128989	194661.175	1	0.002	**	0.1306321	0.1238294;0.1376682	2.2e-16	***
LTR	ERVL	MER88	14	0.00535225482849846	188474	112	29.404	5.02952085989116	0.0112412643555121	194661.175	2	0.004	**	0.125	0.07005446;0.20082852	0.0005342	***
LTR	ERVL	LTR16E2	222	0.0848714694233328	188474	2318	574.286	22.5641162765871	0.219551786888505	194661.175	1	0.002	**	0.09577222	0.08409324;0.10848387	2.2e-16	***
LTR	ERVL	MLT2B2	158	0.0604040187787684	188474	2172	534.885	22.4207150524568	0.204488630281529	194661.175	1	0.002	**	0.07274401	0.06217370;0.08448369	2.2e-16	***
LTR	ERVL	MER73	20	0.00764607832642638	188474	279	69.141	7.83993517725648	0.0264328750783723	194661.175	1	0.002	**	0.07168459	0.04433394;0.10854177	3.269e-14	***
LTR	ERVL	LTR33C	82	0.0313489211383481	188474	919	231.028	14.2936883107729	0.0883229091798816	194661.175	1	0.002	**	0.08922742	0.07159292;0.10954461	2.2e-16	***
LTR	ERVL	MER70A	57	0.0217913232303152	188474	533	134.753	11.4145645244697	0.0515165996360467	194661.175	1	0.002	**	0.1069418	0.08200825;0.13633009	2.2e-16	***
LTR	ERVL	LTR108e_Mam	14	0.00535225482849846	188474	168	39.371	5.81766312226861	0.0150516874894866	194661.175	1	0.002	**	0.08333333	0.04630854;0.13586659	5.755e-07	***
LTR	ERVL	MLT2B1	271	0.103604361323077	188474	4436	1063.695	31.1391975590994	0.406654764271405	194661.175	1	0.002	**	0.06109107	0.05422140;0.06854534	2.2e-16	***
LTR	ERVL	MLT2F	202	0.0772253910969064	188474	1911	465.453	20.2254013027643	0.177944504763507	194661.175	1	0.002	**	0.1057038	0.0922703;0.1203605	2.2e-16	***
LTR	ERVL	LTR62	44	0.016821372318138	188474	313	83.105	8.68892815440849	0.0317713669658832	194661.175	1	0.002	**	0.1405751	0.1040353;0.1840859	1.237e-07	***
LTR	ERVL	MER68C	21	0.00802838224274769	188474	163	38.466	5.84970623733048	0.0147057024452158	194661.175	1	0.002	**	0.1288344	0.08155114;0.19017291	0.000837	***
LTR	ERVL	LTR53B	29	0.0110868135733182	188474	187	48.963	6.73565141615865	0.0187187466548407	194661.175	2	0.004	**	0.1550802	0.1063862;0.2150682	0.0006114	***
LTR	ERVL	MER21C	1042	0.398360680806814	188474	5505	1462.422	37.6997239404374	0.559089657914456	194661.175	1	0.002	**	0.1892825	0.1790103;0.1998850	2.2e-16	***
LTR	ERVL	LTR47A	93	0.0355542642178826	188474	679	176.926	13.0484016180061	0.0676395026990656	194661.175	1	0.002	**	0.1369661	0.1119927;0.1651426	5.987e-15	***
LTR	ERVL	LTR16	300	0.114691174896396	188474	3017	745.346	25.8466696952303	0.28494869481443	194661.175	1	0.002	**	0.09943653	0.08898504;0.11067187	2.2e-16	***
LTR	ERVL	LTR84b	141	0.0539048522013059	188474	1278	296.505	15.9800292971051	0.113355022708853	194661.175	1	0.002	**	0.1103286	0.09367209;0.12880075	2.2e-16	***
LTR	ERVL	LTR32	180	0.0688147049378374	188474	1216	309.315	16.4334973403361	0.118252335876929	194661.175	1	0.002	**	0.1480263	0.1285247;0.1692466	2.2e-16	***
LTR	ERVL	MER74C	9	0.00344073524689187	188474	234	57.349	6.96618451713179	0.0219247472971113	194661.175	1	0.002	**	0.03846154	0.01773536;0.07175398	2.2e-16	***
LTR	ERVL	tot	14065	5.37710458305935	188474	133596	26209.1	133.01678640482	10.0198415732571	194661.175	1	0.002	**	0.1052801	0.1036392;0.1069382	2.2e-16	***
LTR	ERVL	LTR16B	74	0.0282904898077776	188474	694	167.11	12.0314028548069	0.0638868074564556	194661.175	1	0.002	**	0.1066282	0.08465746;0.13200698	2.2e-16	***
LTR	ERVL	LTR16A2	212	0.0810484302601196	188474	1825	458.229	19.3691952523775	0.175182741272002	194661.175	1	0.002	**	0.1161644	0.1018155;0.1317595	2.2e-16	***
LTR	ERVL	LTR101_Mam	102	0.0389949994647745	188474	1151	291.815	16.0070297057262	0.111562017341306	194661.175	1	0.002	**	0.08861859	0.07283395;0.10654096	2.2e-16	***
LTR	ERVL	LTR18C	16	0.0061168626611411	188474	77	17.641	3.92115984046743	0.00674422338782439	194661.175	400	0.8	ns	0.2077922	0.1236908;0.3153918	0.7862	ns
LTR	ERVL	LTR83	88	0.0336427446362761	188474	726	173.065	11.4852377287406	0.066163427278149	194661.175	1	0.002	**	0.1212121	0.09836054;0.14719187	2.545e-15	***
LTR	ERVL	MER21A	378	0.144510880369458	188474	1975	513.118	20.9833356827835	0.196167020934962	194661.175	1	0.002	**	0.1913924	0.1742575;0.2094485	1.04e-12	***
LTR	ERVL	LTR80B	26	0.00993990182435429	188474	507	117.437	10.5728811975174	0.0448966250210267	194661.175	1	0.002	**	0.05128205	0.03376903;0.07423985	2.2e-16	***
LTR	ERVL	LTR67B	458	0.175095193675164	188474	3708	876.995	25.9437478605743	0.335278623094215	194661.175	1	0.002	**	0.1235167	0.1130913;0.1345395	2.2e-16	***
LTR	ERVL	LTR16A	532	0.203385683482942	188474	4245	1019.949	29.6532580792518	0.389930497148013	194661.175	1	0.002	**	0.1253239	0.1155067;0.1356599	2.2e-16	***
LTR	ERVL	LTR18A	22	0.00841068615906901	188474	198	47.845	6.43524571305458	0.0182913308763935	194661.175	1	0.002	**	0.1111111	0.07095641;0.16338168	5.83e-06	***
LTR	ERVL	LTR47B3	12	0.00458764699585583	188474	120	28.232	4.86722363014743	0.0107932041655835	194661.175	1	0.002	**	0.1	0.05274779;0.16816521	0.0002178	***
LTR	ERV1?	tot	186	0.0711085284357653	188474	1544	384.851	18.2500921878457	0.147130044500176	194661.175	1	0.002	**	0.1204663	0.1046398;0.1377516	2.2e-16	***
LTR	ERV1?	LTR103_Mam	83	0.0317312250546695	188474	748	188.176	12.4779294244968	0.0719404217576805	194661.175	1	0.002	**	0.1109626	0.08935537;0.13569090	2.2e-16	***
LTR	ERV1?	EUTREP15	29	0.0110868135733182	188474	196	47.2	6.20326369586853	0.0180447448503662	194661.175	2	0.004	**	0.1479592	0.1013838;0.2055335	0.001903	**
LTR	ERV1?	LTR103b_Mam	74	0.0282904898077776	188474	600	150.342	11.0186408620322	0.0574763353875797	194661.175	1	0.002	**	0.1233333	0.09809662;0.15234466	1.309e-14	***
LTR	ERVL-MaLR	THE1A	376	0.143746272536816	188474	4236	1001.482	29.5469236418396	0.382870490725307	194661.175	1	0.002	**	0.08876298	0.08036622;0.09773171	2.2e-16	***
LTR	ERVL-MaLR	MLT1M	423	0.161714556603918	188474	2320	563.98	21.4341088226458	0.215611762726897	194661.175	1	0.002	**	0.1823276	0.1668092;0.1986524	2.395e-12	***
LTR	ERVL-MaLR	MLT1C2	2329	0.890385821112352	188474	15985	3887.687	57.2558229375865	1.48627796553148	194661.175	1	0.002	**	0.1456991	0.1402634;0.1512640	2.2e-16	***
LTR	ERVL-MaLR	MLT1J2	714	0.272964996253422	188474	6900	1672.724	35.9365448987415	0.639488936124662	194661.175	1	0.002	**	0.1034783	0.09638776;0.11090577	2.2e-16	***
LTR	ERVL-MaLR	MLT1O	822	0.314253819216124	188474	5061	1258.983	32.6278606146386	0.481314131481963	194661.175	1	0.002	**	0.1624185	0.152355;0.172873	2.2e-16	***
LTR	ERVL-MaLR	MSTB	1093	0.417858180539201	188474	8566	2075.528	43.0136418986976	0.793482482834554	194661.175	1	0.002	**	0.1275975	0.1206012;0.1348481	2.2e-16	***
LTR	ERVL-MaLR	MSTD	898	0.343308916856544	188474	7647	1815.251	38.9959572735903	0.69397756640619	194661.175	1	0.002	**	0.1174317	0.1102975;0.1248588	2.2e-16	***
LTR	ERVL-MaLR	THE1B	1865	0.71299680393926	188474	22429	5190.421	64.4207093005563	1.98431827565642	194661.175	1	0.002	**	0.08315128	0.07956968;0.08684132	2.2e-16	***
LTR	ERVL-MaLR	MLT1E3	200	0.0764607832642638	188474	2044	452.638	20.5439774875999	0.173045280075849	194661.175	1	0.002	**	0.09784736	0.08530627;0.11155491	2.2e-16	***
LTR	ERVL-MaLR	MLT1G1	450	0.172036762344593	188474	3600	909.169	28.6665695752249	0.347578869297937	194661.175	1	0.002	**	0.125	0.1143655;0.1362474	2.2e-16	***
LTR	ERVL-MaLR	MLT1H2	519	0.198415732570764	188474	4721	1152.728	32.0364534608678	0.440692428853241	194661.175	1	0.002	**	0.1099343	0.1011487;0.1192056	2.2e-16	***
LTR	ERVL-MaLR	MLT1F1	470	0.17968284067102	188474	3265	795.434	26.3649531529027	0.304097533375132	194661.175	1	0.002	**	0.143951	0.1320798;0.1564638	2.2e-16	***
LTR	ERVL-MaLR	MLT1F2	807	0.308519260471304	188474	6038	1499.077	38.3241674771001	0.573103007967214	194661.175	1	0.002	**	0.1336535	0.1251662;0.1424964	2.2e-16	***
LTR	ERVL-MaLR	MLT1A1	676	0.258437447433212	188474	6780	1613.716	37.2262694765288	0.616929946630373	194661.175	1	0.002	**	0.09970501	0.09267298;0.10708340	2.2e-16	***
LTR	ERVL-MaLR	MLT1E1	107	0.0409065190463811	188474	1045	254.144	15.1370536893543	0.0971602465095652	194661.175	1	0.002	**	0.1023923	0.08467311;0.12238582	2.2e-16	***
LTR	ERVL-MaLR	MLT1K	2550	0.974874986619363	188474	17616	4435.089	59.8792000413967	1.6955518939336	194661.175	1	0.002	**	0.1447548	0.1395895;0.1500376	2.2e-16	***
LTR	ERVL-MaLR	MLT1A0	2317	0.885798174116496	188474	20690	4812.525	60.8098117757999	1.83984715489425	194661.175	1	0.002	**	0.1119865	0.1077201;0.1163622	2.2e-16	***
LTR	ERVL-MaLR	MLT1G	341	0.13036563546557	188474	2834	720.76	24.7590672564903	0.275549370727754	194661.175	1	0.002	**	0.1203246	0.1085668;0.1328726	2.2e-16	***
LTR	ERVL-MaLR	MSTB2	189	0.0722554401847292	188474	1582	377.585	18.4262394780189	0.144352224244185	194661.175	1	0.002	**	0.119469	0.1038879;0.1364774	2.2e-16	***
LTR	ERVL-MaLR	MLT1J	2232	0.853302341229183	188474	15262	3680.638	54.1208094730485	1.40712232196107	194661.175	1	0.002	**	0.1462456	0.1406747;0.1519517	2.2e-16	***
LTR	ERVL-MaLR	MLT1E2	436	0.166684507516095	188474	4004	968.202	30.3475232625031	0.370147416390133	194661.175	1	0.002	**	0.1088911	0.09940564;0.11895144	2.2e-16	***
LTR	ERVL-MaLR	MLT1A	1045	0.399507592555778	188474	9077	2177.334	42.9445535391705	0.832403315339562	194661.175	1	0.002	**	0.1151261	0.1086293;0.1218711	2.2e-16	***
LTR	ERVL-MaLR	tot	29383	11.2332359732693	188474	323803	51096.568	167.97609754172	19.5344180569786	194661.175	1	0.002	**	0.09074345	0.08975620;0.09173803	2.2e-16	***
LTR	ERVL-MaLR	MSTA1	70	0.0267612741424923	188474	544	135.334	10.7596567888671	0.0517387182114294	194661.175	1	0.002	**	0.1286765	0.1017001;0.1597609	5.143e-12	***
LTR	ERVL-MaLR	MLT1E	78	0.0298197054730629	188474	918	220.073	13.996913394909	0.0841347697765816	194661.175	1	0.002	**	0.08496732	0.06774057;0.10490979	2.2e-16	***
LTR	ERVL-MaLR	MSTA	1766	0.675148716223449	188474	19752	4538.191	63.2358069948213	1.73496819231416	194661.175	1	0.002	**	0.08940867	0.08546481;0.09347386	2.2e-16	***
LTR	ERVL-MaLR	MSTC	459	0.175477497591485	188474	3205	783.779	25.7794246975711	0.299641781230407	194661.175	1	0.002	**	0.1432137	0.1312602;0.1558223	2.2e-16	***
LTR	ERVL-MaLR	MSTB1	526	0.201091859985014	188474	4555	1099.036	32.0976784980621	0.420165766978117	194661.175	1	0.002	**	0.1154775	0.1063352;0.1251160	2.2e-16	***
LTR	ERVL-MaLR	THE1D	995	0.380392396739712	188474	12601	2939.914	50.6442636973374	1.12394063584787	194661.175	1	0.002	**	0.07896199	0.07431133;0.08380819	2.2e-16	***
LTR	ERVL-MaLR	MLT1F	695	0.265701221843317	188474	4306	1119.634	32.4113026047479	0.428040463046503	194661.175	1	0.002	**	0.1614027	0.1505304;0.1727364	2.2e-16	***
LTR	ERVL-MaLR	MLT1H	1203	0.459911611334546	188474	10078	2497.275	45.9060643242453	0.954718012631321	194661.175	1	0.002	**	0.1193689	0.1131000;0.1258588	2.2e-16	***
LTR	ERVL-MaLR	MLT1L	1514	0.578808129310477	188474	12035	2914.59	49.5031965277644	1.11425917147095	194661.175	1	0.002	**	0.1257998	0.1199245;0.1318567	2.2e-16	***
LTR	ERVL-MaLR	MLT1H1	424	0.162096860520239	188474	3631	897.795	27.8802489817304	0.343230544553698	194661.175	1	0.002	**	0.1167722	0.1065003;0.1276654	2.2e-16	***
LTR	ERVL-MaLR	MLT1B	2167	0.828452586668298	188474	17694	4166.533	57.5655513628047	1.59288188338201	194661.175	1	0.002	**	0.1224709	0.1176746;0.1273917	2.2e-16	***
LTR	ERVL-MaLR	MLT1E1A	308	0.117749606226966	188474	3367	820.71	26.5964145942506	0.31376064716407	194661.175	1	0.002	**	0.09147609	0.08194799;0.10172032	2.2e-16	***
LTR	ERVL-MaLR	THE1C	833	0.318459162295659	188474	9865	2312.557	45.3552405885896	0.88409959781628	194661.175	1	0.002	**	0.08443994	0.07902576;0.09010090	2.2e-16	***
LTR	ERVL-MaLR	MLT1J1	500	0.191151958160659	188474	4928	1171.652	30.5527145171156	0.447927148165706	194661.175	1	0.002	**	0.101461	0.09316742;0.11023008	2.2e-16	***
LTR	ERVL-MaLR	MLT1C	905	0.345985044270794	188474	6450	1599.645	37.6006487149329	0.611550548223816	194661.175	1	0.002	**	0.1403101	0.1319207;0.1490261	2.2e-16	***
LTR	ERVL-MaLR	MLT1N2	760	0.290550976404202	188474	5722	1375.843	34.499196302893	0.525990167143272	194661.175	1	0.002	**	0.1328207	0.1241287;0.1418889	2.2e-16	***
LTR	ERVL-MaLR	MLT1G3	396	0.151392350863242	188474	2737	692.828	25.4346483627617	0.264870857737067	194661.175	1	0.002	**	0.144684	0.1317075;0.1584253	2.2e-16	***
LTR	ERVL-MaLR	MLT1D	2178	0.832657929747832	188474	18645	4476.943	59.3707220238531	1.71155284204731	194661.175	1	0.002	**	0.1168142	0.1122369;0.1215113	2.2e-16	***
LTR	ERVL-MaLR	MLT1I	1132	0.432768033275733	188474	11068	2656.791	45.851801564461	1.01570160414723	194661.175	1	0.002	**	0.1022768	0.09669169;0.10807216	2.2e-16	***
LTR	Gypsy?	tot	698	0.26684813359228	188474	7780	1844.826	40.6855630296429	0.705284204731393	194661.175	1	0.002	**	0.08971722	0.08345736;0.09628637	2.2e-16	***
LTR	Gypsy?	LTR88c	82	0.0313489211383481	188474	1040	244.013	13.7694018543809	0.093287125533314	194661.175	1	0.002	**	0.07884615	0.06319709;0.09692564	2.2e-16	***
LTR	Gypsy?	LTR85c	123	0.0470233817075222	188474	1154	275.082	15.6373848134464	0.105164925909501	194661.175	1	0.002	**	0.1065858	0.08936872;0.12583654	2.2e-16	***
LTR	Gypsy?	LTR88b	147	0.0561986756992339	188474	1636	389.309	17.8986558400591	0.148834355359136	194661.175	1	0.002	**	0.0898533	0.07643577;0.10476265	2.2e-16	***
LTR	Gypsy?	LTR88a	96	0.0367011759668466	188474	903	217.106	13.6241837327005	0.0830004740568562	194661.175	1	0.002	**	0.1063123	0.08696461;0.12827020	2.2e-16	***
LTR	Gypsy?	LTR85b	108	0.0412888229627024	188474	1177	286.058	15.7658237081732	0.109361093695044	194661.175	1	0.002	**	0.09175871	0.07587775;0.10971247	2.2e-16	***
LTR	Gypsy?	LTR85a	156	0.0596394109461257	188474	1870	460.647	20.2483180878162	0.176107152141667	194661.175	1	0.002	**	0.08342246	0.07128307;0.09688640	2.2e-16	***
LTR	tot	tot	51084	19.5296132613583	188474	741743	88736.446	207.687990469804	33.9242908262352	194661.175	1	0.002	**	0.06887022	0.06829493;0.06944887	2.2e-16	***
LTR	ERV1--int	HERV4_I-int	28	0.0107045096569969	188474	348	95.095	9.73399844492107	0.0363551909225758	194661.175	1	0.002	**	0.08045977	0.05412926;0.11418794	2.2e-16	***
LTR	ERV1--int	PRIMA4-int	54	0.0206444114813512	188474	419	105.719	10.5637887442258	0.0404167877295735	194661.175	1	0.002	**	0.1288783	0.09832036;0.16479194	6.232e-10	***
LTR	ERV1--int	LTR39-int	13	0.00496995091217714	188474	180	43.647	6.39212407969762	0.0166864190356766	194661.175	1	0.002	**	0.07222222	0.03901367;0.12033578	3.025e-09	***
LTR	ERV1--int	HERVFH19-int	4	0.00152921566528528	188474	110	26.85	5.91832125915166	0.0102648601532274	194661.175	1	0.002	**	0.03636364	0.009995204;0.090492050	4.94e-09	***
LTR	ERV1--int	MER92-int	25	0.00955759790803297	188474	956	216.452	14.3413168631535	0.0827504472955821	194661.175	1	0.002	**	0.02615063	0.01699320;0.03836263	2.2e-16	***
LTR	ERV1--int	HERV3-int	63	0.0240851467282431	188474	303	88.256	11.1322230659644	0.0337406144388543	194661.175	8	0.016	*	0.2079208	0.1636308;0.2580243	0.001223	**
LTR	ERV1--int	MER89-int	17	0.00649916657746242	188474	696	185.788	13.3459045841475	0.0710274800055052	194661.175	1	0.002	**	0.02442529	0.01429154;0.03881992	2.2e-16	***
LTR	ERV1--int	MER31-int	41	0.0156744605691741	188474	1145	285.056	16.4731365631512	0.10897802517089	194661.175	1	0.002	**	0.03580786	0.02581653;0.04826589	2.2e-16	***
LTR	ERV1--int	MER34-int	29	0.0110868135733182	188474	401	107.132	9.91528561811957	0.0409569831633355	194661.175	1	0.002	**	0.0723192	0.04896532;0.10221292	2.2e-16	***
LTR	ERV1--int	LTR19-int	12	0.00458764699585583	188474	231	55.308	7.79768811507229	0.0211444650038995	194661.175	1	0.002	**	0.05194805	0.02712704;0.08898397	2.735e-14	***
LTR	ERV1--int	HERVIP10B3-int	25	0.00955759790803297	188474	239	78.761	10.7143210552828	0.0301106387533834	194661.175	1	0.002	**	0.1046025	0.06884558;0.15053418	8.354e-16	***
LTR	ERV1--int	MER66-int	31	0.0118514214059609	188474	776	203.214	14.4935249772533	0.0776895080513205	194661.175	1	0.002	**	0.03994845	0.02730161;0.05622670	2.2e-16	***
LTR	ERV1--int	HUERS-P2-int	10	0.00382303916321319	188474	257	71.05	9.21218564534845	0.0271626932546297	194661.175	1	0.002	**	0.03891051	0.01881417;0.07039188	2.2e-16	***
LTR	ERV1--int	HERV-Fc2-int	0	0	188474	3	2.29359430604982	1.60689076522822	0.000876850085655124	194661.175	1	0.002	**	0	0.0000000;0.7075982	0.01306	*
LTR	ERV1--int	HERV30-int	8	0.00305843133057055	188474	69	20.905	5.8245944838161	0.00799206337069717	194661.175	10	0.02	*	0.115942	0.05140656;0.21573252	0.0003487	***
LTR	ERV1--int	MER83B-int	16	0.0061168626611411	188474	267	66.296	7.76767151215349	0.0253452204364382	194661.175	1	0.002	**	0.05992509	0.03463680;0.09549219	7.035e-16	***
LTR	ERV1--int	MER34B-int	30	0.0114691174896396	188474	593	149.782	11.804313525903	0.0572622451944398	194661.175	1	0.002	**	0.05059022	0.03438978;0.07143573	2.2e-16	***
LTR	ERV1--int	MER61-int	42	0.0160567644854954	188474	1204	315.761	20.1718313938468	0.120716666921536	194661.175	1	0.002	**	0.03488372	0.02525452;0.04686215	2.2e-16	***
LTR	ERV1--int	LTR23-int	12	0.00458764699585583	188474	173	36.3	5.83815759328953	0.0138776321624639	194661.175	1	0.002	**	0.06936416	0.03635275;0.11802999	5.35e-07	***
LTR	ERV1--int	LTR46-int	4	0.00152921566528528	188474	80	19.875	5.27799509588937	0.00759829033688621	194661.175	1	0.002	**	0.05	0.01378939;0.12309874	5.992e-06	***
LTR	ERV1--int	HERVIP10FH-int	59	0.0225559310629578	188474	400	119.294	12.5958810815369	0.0456065633936354	194661.175	1	0.002	**	0.1475	0.1142181;0.1861018	3.257e-12	***
LTR	ERV1--int	PRIMAX-int	6	0.00229382349792791	188474	72	20.191	4.12595959051256	0.00771909837444375	194661.175	1	0.002	**	0.08333333	0.03119751;0.17260858	6.03e-05	***
LTR	ERV1--int	MER65-int	33	0.0126160292386035	188474	1038	280.872	17.2400938755227	0.107378465585001	194661.175	1	0.002	**	0.03179191	0.02198308;0.04435971	2.2e-16	***
LTR	ERV1--int	HERVH-int	128	0.0489349012891288	188474	5787	1704.154	45.5041636876552	0.651504748214641	194661.175	1	0.002	**	0.02211854	0.01848542;0.02624383	2.2e-16	***
LTR	ERV1--int	MER50-int	60	0.0229382349792791	188474	544	133.292	12.2541789158189	0.0509580536143012	194661.175	1	0.002	**	0.1102941	0.08522788;0.13968357	3.54e-15	***
LTR	ERV1--int	HUERS-P3b-int	20	0.00764607832642638	188474	519	142.854	13.0282162408527	0.0546136436621657	194661.175	1	0.002	**	0.03853565	0.02369466;0.05888954	2.2e-16	***
LTR	ERV1--int	HUERS-P1-int	35	0.0133806370712462	188474	498	141.597	13.0805080440589	0.0541330876393498	194661.175	1	0.002	**	0.07028112	0.04943838;0.09639122	2.2e-16	***
LTR	ERV1--int	HERVH48-int	14	0.00535225482849846	188474	120	42.724	8.37914279828397	0.016333552520912	194661.175	1	0.002	**	0.1166667	0.06527215;0.18799509	4.43e-09	***
LTR	ERV1--int	HERV9-int	30	0.0114691174896396	188474	355	124.325	16.288360435774	0.047529934396648	194661.175	1	0.002	**	0.08450704	0.05774217;0.11844107	2.2e-16	***
LTR	ERV1--int	PABL_A-int	20	0.00764607832642638	188474	449	120.131	11.5304288640878	0.0459265517715963	194661.175	1	0.002	**	0.04454343	0.02741732;0.06795750	2.2e-16	***
LTR	ERV1--int	MER57A-int	78	0.0298197054730629	188474	1903	519.779	22.261260582517	0.198713547321579	194661.175	1	0.002	**	0.04098791	0.03253163;0.05089300	2.2e-16	***
LTR	ERV1--int	MER4-int	89	0.0340250485525974	188474	3018	726.117	27.7191930738372	0.277597372807487	194661.175	1	0.002	**	0.02948973	0.02374813;0.03616565	2.2e-16	***
LTR	ERV1--int	HERVFH21-int	14	0.00535225482849846	188474	131	40.452	7.51026631352711	0.01546495802303	194661.175	1	0.002	**	0.1068702	0.05967159;0.17280675	6.68e-08	***
LTR	ERV1--int	PABL_B-int	12	0.00458764699585583	188474	246	66.762	8.95318465773579	0.0255233740614439	194661.175	1	0.002	**	0.04878049	0.02545632;0.08365877	2.2e-16	***
LTR	ERV1--int	HERVS71-int	10	0.00382303916321319	188474	174	64.617	10.7854827262222	0.0247033321609347	194661.175	1	0.002	**	0.05747126	0.0279006;0.1031503	2.2e-16	***
LTR	ERV1--int	HERV35I-int	17	0.00649916657746242	188474	615	158.961	13.3480953941246	0.0607714128423532	194661.175	1	0.002	**	0.02764228	0.01618331;0.04388992	2.2e-16	***
LTR	ERV1--int	MER4B-int	56	0.0214090193139939	188474	1527	346.629	18.1962210764065	0.132517624210542	194661.175	1	0.002	**	0.03667322	0.02781918;0.04736111	2.2e-16	***
LTR	ERV1--int	HERVIP10F-int	21	0.00802838224274769	188474	302	118.991	13.6879611074579	0.04549072530699	194661.175	1	0.002	**	0.06953642	0.04355644;0.10433169	2.2e-16	***
LTR	ERV1--int	LTR37-int	79	0.0302020093893842	188474	1383	340.529	17.9703113799147	0.130185570320982	194661.175	1	0.002	**	0.0571222	0.04548167;0.07068580	2.2e-16	***
LTR	ERV1--int	ERV24_Prim-int	16	0.0061168626611411	188474	416	105.565	10.3722397946807	0.04035791292646	194661.175	1	0.002	**	0.03846154	0.02214112;0.06170890	2.2e-16	***
LTR	ERV1--int	LOR1-int	37	0.0141452449038888	188474	1390	365.166	19.4002271330212	0.139604391907391	194661.175	1	0.002	**	0.02661871	0.01880973;0.03650505	2.2e-16	***
LTR	ERV1--int	HERVE-int	25	0.00955759790803297	188474	268	96.988	13.5718108611213	0.0370788922361721	194661.175	1	0.002	**	0.09328358	0.06128062;0.13462259	2.2e-16	***
LTR	ERV1--int	MER51-int	25	0.00955759790803297	188474	608	144.192	12.8208232773683	0.0551251663022036	194661.175	1	0.002	**	0.04111842	0.02678345;0.06010269	2.2e-16	***
LTR	ERV1--int	HERV-Fc1-int	0	0	188474	6	3.1112582781457	2.1559412404198	0.00118944622442222	194661.175	1	0.002	**	0	0.0000000;0.4592581	0.01246	*
LTR	ERV1--int	MER84-int	11	0.00420534307953451	188474	140	34.649	6.05561470616068	0.0132464483966174	194661.175	1	0.002	**	0.07857143	0.03987476;0.13623643	3.741e-07	***
LTR	ERV1--int	HERV17-int	63	0.0240851467282431	188474	899	266.215	18.8256521847234	0.10177503708348	194661.175	1	0.002	**	0.07007786	0.05426651;0.08877272	2.2e-16	***
LTR	ERV1--int	MER101-int	40	0.0152921566528528	188474	1219	321.843	17.35613973747	0.123041839340602	194661.175	1	0.002	**	0.03281378	0.02354403;0.04441683	2.2e-16	***
LTR	ERV1--int	MER110-int	14	0.00535225482849846	188474	393	98.896	9.59923587215822	0.0378083281085131	194661.175	1	0.002	**	0.03562341	0.01960998;0.05904819	2.2e-16	***
LTR	ERV1--int	HERV9NC-int	31	0.0118514214059609	188474	257	97.952	14.3785409008855	0.0374474332115058	194661.175	1	0.002	**	0.1206226	0.08344753;0.16682755	2.2e-16	***
LTR	ERV1--int	HERVI-int	10	0.00382303916321319	188474	76	31.4	7.30831111895297	0.0120043429724894	194661.175	1	0.002	**	0.1315789	0.06494157;0.22869579	1.335e-07	***
LTR	ERV1--int	HERVE_a-int	30	0.0114691174896396	188474	189	58.263	10.0159947659307	0.022274173076629	194661.175	2	0.004	**	0.1587302	0.1097298;0.2187779	3.898e-06	***
LTR	ERV1--int	MER57-int	24	0.00917529399171165	188474	1272	318.083	18.6619500422485	0.121604376615234	194661.175	1	0.002	**	0.01886792	0.01212551;0.02794457	2.2e-16	***
LTR	ERV1--int	LTR43-int	7	0.00267612741424923	188474	147	16.647	4.32470739982419	0.00636421329500099	194661.175	9	0.018	*	0.04761905	0.01935694;0.09565089	0.00878	**
LTR	ERV1--int	MER83A-int	8	0.00305843133057055	188474	102	25.569	5.10188869618578	0.0097751288364198	194661.175	1	0.002	**	0.07843137	0.03446934;0.14870189	1.628e-05	***
LTR	ERV1--int	tot	1685	0.644182099001422	188474	42759	10634.943	105.162297711014	4.06578035875399	194661.175	1	0.002	**	0.03940691	0.03758242;0.04129427	2.2e-16	***
LTR	ERV1--int	LTR38-int	9	0.00344073524689187	188474	116	28.494	5.11724048195413	0.0108933677916597	194661.175	1	0.002	**	0.07758621	0.03609081;0.14217651	4.18e-06	***
LTR	ERV1--int	LTR49-int	79	0.0302020093893842	188474	2182	555.151	23.3123500459448	0.212236401449696	194661.175	1	0.002	**	0.03620532	0.02876681;0.04492026	2.2e-16	***
LTR	ERV1--int	HUERS-P3-int	31	0.0118514214059609	188474	715	179.427	15.338120123696	0.0685956447937853	194661.175	1	0.002	**	0.04335664	0.02964575;0.06097930	2.2e-16	***
LTR	ERV1--int	HERV9N-int	26	0.00993990182435429	188474	237	76.805	11.3827299687527	0.0293628522930589	194661.175	1	0.002	**	0.1097046	0.07292586;0.15660075	1.766e-14	***
LTR	ERV1--int	HERVP71A-int	36	0.0137629409875675	188474	250	63.69	9.42543042723985	0.0243489364305048	194661.175	1	0.002	**	0.144	0.1029375;0.1937425	3.098e-05	***
LTR	ERV1--int	MER52-int	21	0.00802838224274769	188474	489	140.284	13.6573741205207	0.0536311225972199	194661.175	1	0.002	**	0.04294479	0.02677690;0.06489859	2.2e-16	***
LTR	ERV1--int	Harlequin-int	30	0.0114691174896396	188474	570	185.415	17.2453523355476	0.0708848806447173	194661.175	1	0.002	**	0.05263158	0.03578842;0.07428509	2.2e-16	***
LTR	ERV1--int	MER41-int	88	0.0336427446362761	188474	1715	452.814	22.4354798200251	0.173112565565122	194661.175	1	0.002	**	0.05131195	0.04135403;0.06283817	2.2e-16	***
LTR	ERV1--int	PRIMA41-int	23	0.00879299007539033	188474	460	133.167	12.3798372917972	0.0509102656247611	194661.175	1	0.002	**	0.05	0.03195617;0.07408245	2.2e-16	***
LTR	ERV1--int	HERV15-int	30	0.0114691174896396	188474	95	25.864	6.67113243820027	0.00988790849173459	194661.175	752	0.5	ns	0.3157895	0.2242198;0.4192074	0.3566	ns
LTR	ERV1--int	HERV1_I-int	6	0.00229382349792791	188474	49	13.81	5.0984207254692	0.00527961708439741	194661.175	62	0.124	ns	0.122449	0.04628903;0.24769297	0.01079	*
LTR	ERV1--int	LTR25-int	16	0.0061168626611411	188474	592	124.649	12.7075284882734	0.0476538008655361	194661.175	1	0.002	**	0.02702703	0.01552547;0.04351987	2.2e-16	***
LTR	ERV1--int	ERV24B_Prim-int	17	0.00649916657746242	188474	376	102.798	10.2485232218222	0.0393000779899989	194661.175	1	0.002	**	0.04521277	0.02655540;0.07140474	2.2e-16	***
LTR	ERVK--int	HERVK3-int	28	0.0107045096569969	188474	336	99.317	11.4463763056493	0.0379692780572844	194661.175	1	0.002	**	0.08333333	0.0560878;0.1181878	2.2e-16	***
LTR	ERVK--int	HERVK9-int	34	0.0129983331549248	188474	680	213.794	17.5351945254978	0.081734283486	194661.175	1	0.002	**	0.05	0.03487151;0.06917205	2.2e-16	***
LTR	ERVK--int	HERVK11-int	20	0.00764607832642638	188474	286	92.011	12.3769167027603	0.0351761656446409	194661.175	1	0.002	**	0.06993007	0.04323542;0.10593717	2.2e-16	***
LTR	ERVK--int	HERVK14C-int	5	0.00191151958160659	188474	82	21.335	5.87156284563575	0.00815645405471534	194661.175	2	0.004	**	0.06097561	0.0200930;0.1365868	6.224e-06	***
LTR	ERVK--int	HERVK22-int	33	0.0126160292386035	188474	421	107.079	12.1812619273268	0.0409367210557705	194661.175	1	0.002	**	0.0783848	0.05456863;0.10832196	2.2e-16	***
LTR	ERVK--int	tot	165	0.0630801461930176	188474	2628	799.758	33.454426233828	0.305750615509305	194661.175	1	0.002	**	0.06278539	0.05381201;0.07274716	2.2e-16	***
LTR	ERVK--int	HERVK14-int	15	0.00573455874481978	188474	407	108.496	10.6646950129725	0.0414784457051978	194661.175	1	0.002	**	0.03685504	0.02077157;0.06005892	2.2e-16	***
LTR	ERVK--int	HERVK11D-int	1	0.000382303916321319	188474	43	15.393	4.78951881617462	0.00588480418393406	194661.175	1	0.002	**	0.02325581	0.0005886129;0.1228904827	1.839e-07	***
LTR	ERVK--int	HERVK-int	21	0.00802838224274769	188474	251	102.149	13.5575294801673	0.0390519627483064	194661.175	1	0.002	**	0.08366534	0.05253591;0.12504812	2.2e-16	***
LTR	ERVK--int	HERVKC4-int	4	0.00152921566528528	188474	55	16.642	4.47659199345617	0.00636230177541939	194661.175	2	0.004	**	0.07272727	0.02017053;0.17586754	5.204e-05	***
LTR	ERVK--int	HERVK13-int	10	0.00382303916321319	188474	67	27.618	6.31727662715381	0.0105584695609622	194661.175	1	0.002	**	0.1492537	0.07396468;0.25740245	4.827e-06	***
LTR	ERVL-MaLR--int	MLT-int	33	0.0126160292386035	188474	409	93.995	9.30050936639894	0.0359346566146224	194661.175	1	0.002	**	0.0806846	0.05618871;0.11144649	2.015e-15	***
LTR	ERVL-MaLR--int	MLT1J-int	92	0.0351719603015613	188474	1434	351.001	17.6945781836442	0.134189056932699	194661.175	1	0.002	**	0.06415621	0.05202895;0.07810411	2.2e-16	***
LTR	ERVL-MaLR--int	MLT1K-int	20	0.00764607832642638	188474	202	50.196	6.30407212247174	0.0191901273836649	194661.175	1	0.002	**	0.0990099	0.06153295;0.14876726	1.248e-07	***
LTR	ERVL-MaLR--int	MSTB1-int	9	0.00344073524689187	188474	231	52.121	7.35924707544987	0.0199260624225835	194661.175	1	0.002	**	0.03896104	0.01796767;0.07266935	3.321e-15	***
LTR	ERVL-MaLR--int	MST-int	36	0.0137629409875675	188474	227	53.814	7.21258798389491	0.0205733029529154	194661.175	6	0.012	*	0.1585903	0.1136140;0.2127331	0.004833	**
LTR	ERVL-MaLR--int	MLT1H-int	49	0.0187328918997446	188474	807	201.842	13.302631168156	0.0771649870781276	194661.175	1	0.002	**	0.06071871	0.04525399;0.07948197	2.2e-16	***
LTR	ERVL-MaLR--int	THE1B-int	342	0.130747939381891	188474	4215	1244.994	39.6074830899	0.475966081996544	194661.175	1	0.002	**	0.08113879	0.07306954;0.08979398	2.2e-16	***
LTR	ERVL-MaLR--int	MLT1G3-int	17	0.00649916657746242	188474	237	60.3	7.50788707749179	0.0230529261541755	194661.175	1	0.002	**	0.07172996	0.04233806;0.11236404	7.184e-13	***
LTR	ERVL-MaLR--int	MSTA1-int	2	0.000764607832642638	188474	28	7.02302302302302	2.83770604920839	0.00268492920611649	194661.175	32	0.064	ns	0.07142857	0.008770497;0.235034773	0.0278	*
LTR	ERVL-MaLR--int	MLT1I-int	32	0.0122337253222822	188474	801	203.084	13.7432827891236	0.0776398085421987	194661.175	1	0.002	**	0.03995006	0.02748349;0.05593186	2.2e-16	***
LTR	ERVL-MaLR--int	MLT1C2-int	34	0.0129983331549248	188474	436	108.269	9.82523150740857	0.0413916627161929	194661.175	1	0.002	**	0.07798165	0.05460684;0.10726842	2.2e-16	***
LTR	ERVL-MaLR--int	THE1A-int	167	0.0638447540256602	188474	1461	444.73	23.4843909143205	0.17002202070558	194661.175	1	0.002	**	0.1143053	0.09843549;0.13174367	2.2e-16	***
LTR	ERVL-MaLR--int	MLT1E-int	0	0	188474	13	2.84108108108108	1.490096788933	0.0010861564238837	194661.175	1	0.002	**	0	0.0000000;0.2470526	0.0854	ns
LTR	ERVL-MaLR--int	MLT1-int	22	0.00841068615906901	188474	245	58.706	7.00390024333717	0.0224435337115593	194661.175	1	0.002	**	0.08979592	0.05713186;0.13279492	1.984e-09	***
LTR	ERVL-MaLR--int	MLT1E1-int	1	0.000382303916321319	188474	45	10.863	3.15565986589004	0.00415296744299849	194661.175	1	0.002	**	0.02222222	0.0005624597;0.1177043314	8.47e-05	***
LTR	ERVL-MaLR--int	MLT1J2-int	29	0.0110868135733182	188474	582	149.003	11.5593516085293	0.0569644304436255	194661.175	1	0.002	**	0.04982818	0.03362116;0.07078026	2.2e-16	***
LTR	ERVL-MaLR--int	MLT1E2-int	16	0.0061168626611411	188474	128	29.878	5.49119925601588	0.0114224764118484	194661.175	4	0.008	**	0.125	0.07316608;0.19504378	0.003207	**
LTR	ERVL-MaLR--int	MLT1H1-int	16	0.0061168626611411	188474	425	105.113	9.83274701769111	0.0401851115562828	194661.175	1	0.002	**	0.03764706	0.02166894;0.06041769	2.2e-16	***
LTR	ERVL-MaLR--int	MLT1A0-int	73	0.0279081858914563	188474	925	238.449	15.6781122014802	0.0911599865429022	194661.175	1	0.002	**	0.07891892	0.06236725;0.09820812	2.2e-16	***
LTR	ERVL-MaLR--int	MSTC-int	33	0.0126160292386035	188474	204	55.383	7.58378697121859	0.0211731377976236	194661.175	1	0.002	**	0.1617647	0.1140437;0.2196089	0.0002731	***
LTR	ERVL-MaLR--int	THE1-int	10	0.00382303916321319	188474	200	49.136	6.80189457208576	0.0187848852323643	194661.175	1	0.002	**	0.05	0.02423417;0.09002754	1.924e-13	***
LTR	ERVL-MaLR--int	MSTD-int	72	0.027525881975135	188474	729	196.409	14.8197619530256	0.0750879299007539	194661.175	1	0.002	**	0.09876543	0.07808146;0.12276010	2.2e-16	***
LTR	ERVL-MaLR--int	MLT1O-int	1	0.000382303916321319	188474	13	3.34611398963731	1.62909169747351	0.00127923248269589	194661.175	122	0.244	ns	0.07692308	0.001945628;0.360297435	0.2055	ns
LTR	ERVL-MaLR--int	MLT1H2-int	13	0.00496995091217714	188474	343	87.396	9.59443782809796	0.033411833070818	194661.175	1	0.002	**	0.03790087	0.02033226;0.06393967	2.2e-16	***
LTR	ERVL-MaLR--int	MLT1F1-int	18	0.00688147049378374	188474	157	42.165	6.55963442607924	0.0161198446316884	194661.175	1	0.002	**	0.1146497	0.06938216;0.17513402	3.381e-06	***
LTR	ERVL-MaLR--int	MLT1A-int	42	0.0160567644854954	188474	443	114.547	10.8554885948368	0.0437917667028581	194661.175	1	0.002	**	0.09480813	0.0691853;0.1259903	2.2e-16	***
LTR	ERVL-MaLR--int	MLT1M-int	0	0	188474	1	1.24705882352941	0.519578398796224	0.00047675547211835	194661.175	1	0.002	**	na	na	na	na
LTR	ERVL-MaLR--int	MLT1G-int	7	0.00267612741424923	188474	180	45.173	6.79140590704121	0.0172698148119829	194661.175	1	0.002	**	0.03888889	0.01577596;0.07848185	2.136e-14	***
LTR	ERVL-MaLR--int	MLT1G1-int	19	0.00726377441010506	188474	297	81.878	8.7779364413379	0.0313022800605569	194661.175	1	0.002	**	0.06397306	0.03895196;0.09810132	2.2e-16	***
LTR	ERVL-MaLR--int	MLT1F2-int	13	0.00496995091217714	188474	305	80.482	8.74300383827637	0.0307685837933724	194661.175	1	0.002	**	0.04262295	0.02288708;0.07178375	2.2e-16	***
LTR	ERVL-MaLR--int	tot	1937	0.740522685914395	188474	27209	6938.352	89.5181970529099	2.65255914241585	194661.175	1	0.002	**	0.07118968	0.06816184;0.07430947	2.2e-16	***
LTR	ERVL-MaLR--int	MLT1J1-int	22	0.00841068615906901	188474	477	120.724	10.9448441566618	0.0461532579939749	194661.175	1	0.002	**	0.04612159	0.02912651;0.06899838	2.2e-16	***
LTR	ERVL-MaLR--int	THE1D-int	129	0.0493172052054501	188474	2538	676.565	28.5900536230026	0.258653449145933	194661.175	1	0.002	**	0.05082742	0.04260775;0.06010187	2.2e-16	***
LTR	ERVL-MaLR--int	MLT1F-int	50	0.0191151958160659	188474	518	135.031	11.3252947556036	0.051622880124784	194661.175	1	0.002	**	0.0965251	0.07249319;0.12527423	2.2e-16	***
LTR	ERVL-MaLR--int	MLT1N2-int	12	0.00458764699585583	188474	73	17.388	3.91110633360342	0.00664750049699509	194661.175	105	0.21	ns	0.1643836	0.08792993;0.26954357	0.1688	ns
LTR	ERVL-MaLR--int	MLT1D-int	54	0.0206444114813512	188474	587	149.669	11.7597504535909	0.0572190448518955	194661.175	1	0.002	**	0.09199319	0.06986372;0.11832582	2.2e-16	***
LTR	ERVL-MaLR--int	MSTB-int	107	0.0409065190463811	188474	869	250.542	17.1670306967438	0.0957831878029759	194661.175	1	0.002	**	0.12313	0.1020150;0.1468375	2.2e-16	***
LTR	ERVL-MaLR--int	MLT1E3-int	8	0.00305843133057055	188474	72	16.969	3.97590830463264	0.00648731515605646	194661.175	14	0.028	*	0.1111111	0.04920804;0.20724687	0.01176	*
LTR	ERVL-MaLR--int	MLT1E1A-int	3	0.00114691174896396	188474	86	19.802	4.44077881868896	0.00757038215099475	194661.175	1	0.002	**	0.03488372	0.007252456;0.098576164	1.001e-06	***
LTR	ERVL-MaLR--int	MSTA-int	164	0.0626978422766963	188474	3150	850.439	32.0928688532395	0.325126160292386	194661.175	1	0.002	**	0.05206349	0.04456583;0.06040600	2.2e-16	***
LTR	ERVL-MaLR--int	THE1C-int	150	0.0573455874481978	188474	1795	505.868	25.5800491577893	0.193395317541633	194661.175	1	0.002	**	0.08356546	0.07117352;0.09733751	2.2e-16	***
LTR	ERVL-MaLR--int	MLT1B-int	35	0.0133806370712462	188474	553	136.801	11.1709529221633	0.0522995580566727	194661.175	1	0.002	**	0.06329114	0.04447691;0.08692645	2.2e-16	***
LTR	ERVL-MaLR--int	MLT1C-int	6	0.00229382349792791	188474	117	30.609	5.37931743402972	0.0117019405746792	194661.175	1	0.002	**	0.05128205	0.01904955;0.10828012	4.844e-09	***
LTR	ERVL-MaLR--int	MLT1A1-int	37	0.0141452449038888	188474	454	121.691	11.7226677825459	0.0465229458810576	194661.175	1	0.002	**	0.0814978	0.05802937;0.11058532	2.2e-16	***
LTR	ERVL-MaLR--int	MLT1L-int	10	0.00382303916321319	188474	109	24.516	4.75166521572409	0.00937256281253345	194661.175	2	0.004	**	0.09174312	0.04487571;0.16225185	0.0004925	***
LTR	ERVL-MaLR--int	MSTB2-int	8	0.00305843133057055	188474	88	23.322	4.90493367685787	0.0089160919364458	194661.175	1	0.002	**	0.09090909	0.04006967;0.17129071	8.388e-05	***
LTR	LTR	EUTREP8	58	0.0221736271466365	188474	275	67.767	7.49659322025078	0.0259075894973468	194661.175	109	0.218	ns	0.2109091	0.1642232;0.2639439	0.1839	ns
LTR	LTR	LTR107_Mam	43	0.0164390684018167	188474	426	105.802	9.35629928638115	0.0404485189546282	194661.175	1	0.002	**	0.100939	0.07401708;0.13355148	1.676e-14	***
LTR	LTR	LTR106_Mam	64	0.0244674506445644	188474	639	154.113	11.806168583271	0.0589180034560274	194661.175	1	0.002	**	0.1001565	0.0779891;0.1260957	2.2e-16	***
LTR	LTR	LTR91A	131	0.0500818130380928	188474	2403	568.717	21.1467277632993	0.217422736378511	194661.175	1	0.002	**	0.05451519	0.04577754;0.06435751	2.2e-16	***
LTR	LTR	tot	683	0.261113574847461	188474	7931	1875.22	39.6197087485675	0.716903949964063	194661.175	1	0.002	**	0.08611777	0.08003351;0.09250812	2.2e-16	***
LTR	LTR	LTR91	101	0.0386126955484532	188474	1566	369.43	17.3777180632293	0.141234535806585	194661.175	1	0.002	**	0.06449553	0.05283637;0.07781814	2.2e-16	***
LTR	LTR	LTR90A	59	0.0225559310629578	188474	406	94.772	8.95970380605812	0.036231706757604	194661.175	1	0.002	**	0.1453202	0.1125005;0.1834136	1.297e-05	***
LTR	LTR	MamRep1527	92	0.0351719603015613	188474	1268	323.495	16.4479941485736	0.123673405410365	194661.175	1	0.002	**	0.07255521	0.05888732;0.08824246	2.2e-16	***
LTR	LTR	LTR90B	79	0.0302020093893842	188474	537	124.166	9.74347881299999	0.0474691480739529	194661.175	1	0.002	**	0.1471136	0.1182334;0.1799410	1.739e-06	***
LTR	LTR	EUTREP16	67	0.0256143623935284	188474	411	95.188	8.68239828849379	0.0363907451867937	194661.175	1	0.002	**	0.163017	0.1286257;0.2023471	0.0008306	***
LTR	ERVL--int	HERVL-int	140	0.0535225482849846	188474	2324	754.819	34.4965541938793	0.288570259813742	194661.175	1	0.002	**	0.06024096	0.05091167;0.07069681	2.2e-16	***
LTR	ERVL--int	LTR57-int	21	0.00802838224274769	188474	366	84.225	9.0210728161763	0.0321995473521631	194661.175	1	0.002	**	0.05737705	0.03586445;0.08637208	2.2e-16	***
LTR	ERVL--int	MER76-int	6	0.00229382349792791	188474	155	35.265	6.00356709113989	0.0134819476090713	194661.175	1	0.002	**	0.03870968	0.01433609;0.08234812	7.972e-11	***
LTR	ERVL--int	tot	1525	0.583013472390011	188474	29730	7284.824	85.4867417030677	2.78501674491153	194661.175	1	0.002	**	0.05129499	0.04881454;0.05386357	2.2e-16	***
LTR	ERVL--int	MER21-int	75	0.0286727937240989	188474	1093	239.907	15.5113168993465	0.0917173856528986	194661.175	1	0.002	**	0.06861848	0.05435188;0.08525738	2.2e-16	***
LTR	ERVL--int	ERVL-B4-int	235	0.0898414203355099	188474	3898	1026.359	32.2562953171561	0.392381065251632	194661.175	1	0.002	**	0.06028733	0.05301895;0.06822317	2.2e-16	***
LTR	ERVL--int	MER70-int	14	0.00535225482849846	188474	258	71.811	8.89777778152778	0.0274536265349502	194661.175	1	0.002	**	0.05426357	0.02998043;0.08936980	2.2e-16	***
LTR	ERVL--int	LTR52-int	8	0.00305843133057055	188474	170	44.956	6.63008461650544	0.0171868548621412	194661.175	1	0.002	**	0.04705882	0.02053273;0.09061668	1.675e-13	***
LTR	ERVL--int	MER68-int	43	0.0164390684018167	188474	410	84.697	8.96993035929771	0.0323799948006667	194661.175	1	0.002	**	0.104878	0.07694628;0.13866400	6.25e-08	***
LTR	ERVL--int	HERVL40-int	83	0.0317312250546695	188474	1333	319.636	17.3095674447724	0.122198094597281	194661.175	1	0.002	**	0.06226557	0.04989589;0.07660564	2.2e-16	***
LTR	ERVL--int	HERVL74-int	11	0.00420534307953451	188474	371	100.67	9.93649001578696	0.0384865352560672	194661.175	1	0.002	**	0.0296496	0.01489199;0.05243114	2.2e-16	***
LTR	ERVL--int	ERVL-int	40	0.0152921566528528	188474	820	207.011	14.9223844125715	0.0791411160215925	194661.175	1	0.002	**	0.04878049	0.03507483;0.06583568	2.2e-16	***
LTR	ERVL--int	ERVL47-int	8	0.00305843133057055	188474	212	48.85	7.24568837309473	0.0186755463122964	194661.175	1	0.002	**	0.03773585	0.01643006;0.07299805	9.141e-15	***
LTR	ERVL--int	ERV3-16A3_I-int	294	0.112397351398468	188474	6505	1630.264	40.762432212515	0.623256311837659	194661.175	1	0.002	**	0.045196	0.04027592;0.05052881	2.2e-16	***
LTR	ERVL--int	HERVL32-int	11	0.00420534307953451	188474	114	30.686	5.69419246494425	0.011731377976236	194661.175	1	0.002	**	0.09649123	0.04915913;0.16609232	6.945e-06	***
LTR	ERVL--int	ERVL-E-int	453	0.173183674093557	188474	8861	2221.706	45.8368255726613	0.849366904714572	194661.175	1	0.002	**	0.0511229	0.04662885;0.05591489	2.2e-16	***
LTR	ERVL--int	LTR53-int	16	0.0061168626611411	188474	325	82.395	9.01666652789572	0.0314999311852951	194661.175	1	0.002	**	0.04923077	0.02839800;0.07871811	2.2e-16	***
LTR	ERVL--int	HERVL18-int	47	0.017968284067102	188474	504	143.419	12.9903112813815	0.0548296453748872	194661.175	1	0.002	**	0.09325397	0.06932492;0.12207678	2.2e-16	***
LTR	ERVL--int	HERVL66-int	8	0.00305843133057055	188474	107	37.38	6.38344329874938	0.0142905203920909	194661.175	1	0.002	**	0.07476636	0.03283066;0.14201161	3.805e-11	***
LTR	ERVL--int	HERV16-int	84	0.0321135289709908	188474	1904	476.896	21.5774133938424	0.182319208477972	194661.175	1	0.002	**	0.04411765	0.03533995;0.05433170	2.2e-16	***
LTR	ERVL?	tot	572	0.218677840135794	188474	3926	968.698	28.3227995963848	0.370337039132629	194661.175	1	0.002	**	0.1456954	0.1347990;0.1571219	2.2e-16	***
LTR	ERVL?	LTR89B	77	0.0294374015567416	188474	732	180.11	12.110184001763	0.0688567583686327	194661.175	1	0.002	**	0.1051913	0.08391014;0.12971302	2.2e-16	***
LTR	ERVL?	LTR89	113	0.043200342544309	188474	1093	279.194	15.3784544366741	0.106736959613414	194661.175	1	0.002	**	0.1033852	0.08596467;0.12297290	2.2e-16	***
LTR	ERVL?	Eutr10	118	0.0451118621259156	188474	999	252.702	14.1443719994653	0.0966089642622299	194661.175	1	0.002	**	0.1181181	0.09875229;0.13976576	2.2e-16	***
LTR	ERVL?	LTR55	46	0.0175859801507807	188474	406	95.726	9.216499762267	0.0365964246937746	194661.175	1	0.002	**	0.1133005	0.08415432;0.14822423	5.592e-10	***
LTR	ERVL?	LTR87	223	0.0852537733396541	188474	696	167.323	11.8003355426411	0.063968238190632	194661.175	1001	0.002	**	0.3204023	0.2858408;0.3564949	1.916e-06	***
LTR	ERVK	MER11C	112	0.0428180386279877	188474	869	250.164	17.0708675385441	0.0956386769226064	194661.175	1	0.002	**	0.1288838	0.1073186;0.1530002	2.2e-16	***
LTR	ERVK	MER9a1	27	0.0103222057406756	188474	341	84.532	9.49711383374818	0.0323169146544737	194661.175	1	0.002	**	0.07917889	0.05282604;0.11311139	1.271e-15	***
LTR	ERVK	LTR22	5	0.00191151958160659	188474	104	17.458	4.18422558471024	0.00667426177113758	194661.175	1	0.002	**	0.04807692	0.01579245;0.10863596	0.0003361	***
LTR	ERVK	LTR14A	10	0.00382303916321319	188474	133	29.871	5.09434110668998	0.0114198002844341	194661.175	1	0.002	**	0.07518797	0.03664336;0.13392679	6.043e-06	***
LTR	ERVK	LTR3B_	34	0.0129983331549248	188474	264	64.015	7.40889105512198	0.0244731852033092	194661.175	1	0.002	**	0.1287879	0.09086405;0.17529447	5.303e-06	***
LTR	ERVK	MER11A	87	0.0332604407199547	188474	968	266.439	17.2850528507162	0.101860673160736	194661.175	1	0.002	**	0.08987603	0.0726120;0.1096805	2.2e-16	***
LTR	ERVK	LTR5A	23	0.00879299007539033	188474	267	75.44	9.52854622663883	0.0288410074472803	194661.175	1	0.002	**	0.08614232	0.05539081;0.12645159	3.785e-15	***
LTR	ERVK	LTR13	174	0.0665208814399095	188474	466	155.172	13.4775390951041	0.0593228633034117	194661.175	926	0.152	ns	0.3733906	0.3293257;0.4190734	0.06889	ns
LTR	ERVK	LTR13A	68	0.0259966663098497	188474	189	64.021	8.29043366117179	0.0244754790268071	194661.175	717	0.57	ns	0.3597884	0.2914140;0.4326376	0.5394	ns
LTR	ERVK	LTR22C0	15	0.00573455874481978	188474	113	26.317	4.97948855870824	0.0100610921658281	194661.175	10	0.02	*	0.1327434	0.07623938;0.20947362	0.01022	*
LTR	ERVK	LTR22E	21	0.00802838224274769	188474	122	28.744	5.23812007326119	0.01098894377074	194661.175	87	0.174	ns	0.1721311	0.1098244;0.2510049	0.1094	ns
LTR	ERVK	LTR3B	16	0.0061168626611411	188474	90	21.482	4.45999636407563	0.00821265273041457	194661.175	128	0.256	ns	0.1777778	0.1051691;0.2725848	0.2156	ns
LTR	ERVK	LTR5_Hs	151	0.0577278913645191	188474	653	199.546	14.4691824662363	0.0762872172862539	194661.175	1	0.002	**	0.2312404	0.1994120;0.2655197	2.532e-05	***
LTR	ERVK	LTR22C2	5	0.00191151958160659	188474	70	18.293	4.19126683924058	0.00699348554126589	194661.175	1	0.002	**	0.07142857	0.02359846;0.15887242	9.951e-05	***
LTR	ERVK	LTR22B2	4	0.00152921566528528	188474	40	8.864	2.80809355068333	0.00338874191427217	194661.175	44	0.088	ns	0.1	0.02792542;0.23663740	0.08401	ns
LTR	ERVK	LTR14	26	0.00993990182435429	188474	97	24.214	4.90390173762201	0.00925710702980441	194661.175	696	0.612	ns	0.2680412	0.1831505;0.3675840	0.6409	ns
LTR	ERVK	LTR22A	18	0.00688147049378374	188474	170	43.823	6.35893914950498	0.0167537045249492	194661.175	1	0.002	**	0.1058824	0.06397085;0.16217199	1.077e-06	***
LTR	ERVK	LTR5	6	0.00229382349792791	188474	27	6.849	2.2358886819782	0.00261839952288471	194661.175	442	0.884	ns	0.2222222	0.08621694;0.42258306	0.8274	ns
LTR	ERVK	MER9a2	48	0.0183505879834233	188474	310	77.344	8.81495135365859	0.0295689141039561	194661.175	2	0.004	**	0.1548387	0.1164257;0.1999991	7.547e-05	***
LTR	ERVK	LTR5B	128	0.0489349012891288	188474	442	147.221	12.4648919984303	0.0562831648647409	194661.175	63	0.126	ns	0.2895928	0.2477077;0.3343204	0.05509	ns
LTR	ERVK	LTR22B	20	0.00764607832642638	188474	142	27.787	4.88523249155007	0.0106230789228205	194661.175	55	0.11	ns	0.1408451	0.08820368;0.20911074	0.1122	ns
LTR	ERVK	LTR3A	31	0.0118514214059609	188474	163	45.973	6.47427117034706	0.01757565794504	194661.175	10	0.02	*	0.190184	0.1330301;0.2589546	0.008815	**
LTR	ERVK	MER11D	29	0.0110868135733182	188474	260	72.775	8.89626430129629	0.027822167510284	194661.175	1	0.002	**	0.1115385	0.07598371;0.15624807	6.748e-11	***
LTR	ERVK	LTR3	7	0.00267612741424923	188474	92	26.475	4.77977208883657	0.0101214961846069	194661.175	1	0.002	**	0.07608696	0.03113777;0.15050263	7.776e-07	***
LTR	ERVK	tot	1261	0.482085238481183	188474	8264	2215.817	48.0728666870566	0.847115516951356	194661.175	1	0.002	**	0.1525895	0.1448997;0.1605252	2.2e-16	***
LTR	ERVK	LTR13_	20	0.00764607832642638	188474	44	10.1851851851852	3.3197563623482	0.00389383618475417	194661.175	996	0.012	*	0.4545455	0.3039071;0.6115279	0.001058	**
LTR	ERVK	LTR14B	47	0.017968284067102	188474	363	97.518	9.9901691416852	0.0372815133118224	194661.175	1	0.002	**	0.1294766	0.09670803;0.16843372	2.198e-10	***
LTR	ERVK	LTR22C	1	0.000382303916321319	188474	16	2.97883597883598	1.53406817613923	0.00113882066078784	194661.175	165	0.33	ns	0.0625	0.001581112;0.302320738	0.3347	ns
LTR	ERVK	MER11B	73	0.0279081858914563	188474	544	153.045	13.2669886556064	0.0585097028733962	194661.175	1	0.002	**	0.1341912	0.1066803;0.1657462	3.545e-16	***
LTR	ERVK	MER9B	6	0.00229382349792791	188474	39	8.806	2.87621915657285	0.00336656828712553	194661.175	223	0.446	ns	0.1538462	0.05862426;0.30527992	0.3418	ns
LTR	ERVK	MER9a3	53	0.0202621075650299	188474	575	134.637	11.2721911487205	0.0514722523817534	194661.175	1	0.002	**	0.09217391	0.06980704;0.11883135	2.2e-16	***
LTR	ERVK	LTR14C	8	0.00305843133057055	188474	137	27.139	5.12698400279978	0.0103753459850443	194661.175	1	0.002	**	0.05839416	0.02554475;0.11181729	7.572e-06	***
LTR	ERVK	LTR22B1	21	0.00802838224274769	188474	154	34.864	5.70842273225189	0.0133286437386265	194661.175	7	0.014	*	0.1363636	0.08643472;0.20086414	0.00677	**
LTR	ERV1	LTR64	53	0.0202621075650299	188474	372	92.701	8.9087015868736	0.0354399553469026	194661.175	1	0.002	**	0.1424731	0.1085776;0.1821820	5.653e-07	***
LTR	ERV1	LTR9C	18	0.00688147049378374	188474	153	38.798	6.01725879478383	0.0148326273454345	194661.175	1	0.002	**	0.1176471	0.07123639;0.17954900	5.342e-05	***
LTR	ERV1	MER61F	20	0.00764607832642638	188474	159	36.64	5.70516861704797	0.0140076154940131	194661.175	2	0.004	**	0.1257862	0.07855502;0.18756347	0.001267	**
LTR	ERV1	LTR43B	19	0.00726377441010506	188474	242	57.757	7.11889244402735	0.0220807272949704	194661.175	1	0.002	**	0.0785124	0.04793008;0.11989265	1.123e-10	***
LTR	ERV1	MER4E	67	0.0256143623935284	188474	729	170.052	12.4116616673734	0.0650115455782729	194661.175	1	0.002	**	0.09190672	0.07193585;0.11524915	2.2e-16	***
LTR	ERV1	LTR21C	3	0.00114691174896396	188474	22	5.51557788944724	2.28733468088248	0.00210862702791095	194661.175	199	0.398	ns	0.1363636	0.02905585;0.34912210	0.3241	ns
LTR	ERV1	LTR77	1	0.000382303916321319	188474	103	24.835	4.93884269512273	0.00949451776183995	194661.175	1	0.002	**	0.009708738	0.0002457738;0.0529082867	2.648e-11	***
LTR	ERV1	LTR10F	55	0.0210267153976725	188474	449	109.216	9.98534180942501	0.0417537045249491	194661.175	1	0.002	**	0.1224944	0.09362745;0.15644356	2.455e-10	***
LTR	ERV1	LTR2752	42	0.0160567644854954	188474	230	64.775	8.94037500920994	0.0247637361797134	194661.175	4	0.008	**	0.1826087	0.1348918;0.2387091	0.0007047	***
LTR	ERV1	LTR68	24	0.00917529399171165	188474	352	79.296	8.45516847105213	0.0303151713486153	194661.175	1	0.002	**	0.06818182	0.04417065;0.09975274	3.385e-15	***
LTR	ERV1	MER95	13	0.00496995091217714	188474	139	34.375	5.10964612115981	0.0131416971235453	194661.175	1	0.002	**	0.09352518	0.05074287;0.15462052	7.058e-06	***
LTR	ERV1	LTR9B	92	0.0351719603015613	188474	685	168.944	12.7636113139571	0.0645879528389889	194661.175	1	0.002	**	0.1343066	0.1096616;0.1621503	4.676e-13	***
LTR	ERV1	MER57E3	95	0.0363188720505253	188474	243	82.69	7.99548796683654	0.0316127108406099	194661.175	944	0.116	ns	0.3909465	0.3292048;0.4553831	0.104	ns
LTR	ERV1	HERV-Fc1_LTR3	1	0.000382303916321319	188474	5	1.93402328589909	1.06622377788849	0.000739384676455849	194661.175	336	0.672	ns	0.2	0.005050763;0.716417936	0.655	ns
LTR	ERV1	LTR60B	11	0.00420534307953451	188474	247	60.606	7.69584238339053	0.0231699111525698	194661.175	1	0.002	**	0.04453441	0.02243801;0.07828578	2.2e-16	***
LTR	ERV1	LTR6B	23	0.00879299007539033	188474	154	41.441	6.29906319996848	0.0158430565962718	194661.175	3	0.006	**	0.1493506	0.09709248;0.21562493	0.0005158	***
LTR	ERV1	LTR12F	78	0.0298197054730629	188474	637	158.103	12.4552609175611	0.0604433960821495	194661.175	1	0.002	**	0.122449	0.09800584;0.15045268	3.487e-15	***
LTR	ERV1	MER90a	162	0.0619332344440536	188474	1252	299.655	15.5938174332696	0.114559280045265	194661.175	1	0.002	**	0.129393	0.1112892;0.1492564	2.2e-16	***
LTR	ERV1	LTR109A2	1	0.000382303916321319	188474	26	6.64864864864865	2.40816823002961	0.00254180441662282	194661.175	8	0.016	*	0.03846154	0.0009732879;0.1963696468	0.006529	**
LTR	ERV1	MER51B	96	0.0367011759668466	188474	713	169.814	11.985201251921	0.0649205572461884	194661.175	1	0.002	**	0.1346424	0.1104397;0.1619133	6.901e-12	***
LTR	ERV1	LTR58	6	0.00229382349792791	188474	76	19.036	4.2429596635729	0.00727753735109263	194661.175	1	0.002	**	0.07894737	0.02952378;0.16395590	0.0002701	***
LTR	ERV1	LTR78B	279	0.106662792653648	188474	3270	783.94	25.9090269535094	0.299703332160935	194661.175	1	0.002	**	0.0853211	0.07596731;0.09542404	2.2e-16	***
LTR	ERV1	LTR12C	532	0.203385683482942	188474	2731	851.446	32.7684429726964	0.325511140336122	194661.175	1	0.002	**	0.1948004	0.1800969;0.2101610	2.2e-16	***
LTR	ERV1	MER41B	408	0.155979997859098	188474	2851	743.863	25.1495274255746	0.284381738106525	194661.175	1	0.002	**	0.1431077	0.1304494;0.1565033	2.2e-16	***
LTR	ERV1	LTR12	96	0.0367011759668466	188474	778	199.396	14.7848495351077	0.0762298716988057	194661.175	1	0.002	**	0.1233933	0.1011026;0.1485824	2.2e-16	***
LTR	ERV1	LTR6A	58	0.0221736271466365	188474	287	68.816	8.34780389263127	0.0263086263055679	194661.175	107	0.214	ns	0.2020906	0.1571808;0.2532692	0.1465	ns
LTR	ERV1	MER101B	11	0.00420534307953451	188474	261	60.468	7.45765328991584	0.0231171532121175	194661.175	1	0.002	**	0.04214559	0.02122377;0.07415746	2.2e-16	***
LTR	ERV1	MER50B	68	0.0259966663098497	188474	692	160.152	12.5922778503916	0.0612267368066918	194661.175	1	0.002	**	0.0982659	0.07711651;0.12291084	2.2e-16	***
LTR	ERV1	HERV1_LTRb	3	0.00114691174896396	188474	10	1.82562747688243	1.00723758313203	0.000697944534155961	194661.175	707	0.59	ns	0.3	0.06673951;0.65245285	0.4035	ns
LTR	ERV1	LTR25	14	0.00535225482849846	188474	284	41.027	6.38616113592931	0.0156847827749147	194661.175	1	0.002	**	0.04929577	0.02720910;0.08132747	4.516e-07	***
LTR	ERV1	LTR10B2	21	0.00802838224274769	188474	101	27.95	4.91280323599834	0.0106853944611809	194661.175	93	0.186	ns	0.2079208	0.1335547;0.3000968	0.1476	ns
LTR	ERV1	LTR24B	57	0.0217913232303152	188474	454	111.575	9.85959363191943	0.0426555594635511	194661.175	1	0.002	**	0.1255507	0.09649451;0.15958895	2.539e-10	***
LTR	ERV1	MER31B	201	0.0768430871805851	188474	1486	363.679	17.2301142142423	0.139035905983821	194661.175	1	0.002	**	0.1352624	0.1182711;0.1537093	2.2e-16	***
LTR	ERV1	LTR49	122	0.0466410777912009	188474	1462	348.079	16.9685205509994	0.133071964889208	194661.175	1	0.002	**	0.08344733	0.06977714;0.09881718	2.2e-16	***
LTR	ERV1	LTR45C	63	0.0240851467282431	188474	424	108.694	9.7475832583969	0.0415541418806294	194661.175	1	0.002	**	0.1485849	0.1161036;0.1860637	1.049e-07	***
LTR	ERV1	LTR35	20	0.00764607832642638	188474	105	26.131	4.73838488213982	0.00998998363739238	194661.175	107	0.214	ns	0.1904762	0.1204040;0.2787301	0.1772	ns
LTR	ERV1	MER4B	215	0.0821953420090835	188474	1738	419.717	19.5422826663574	0.160459452846635	194661.175	1	0.002	**	0.1237054	0.1085839;0.1401098	2.2e-16	***
LTR	ERV1	MER34A1	76	0.0290550976404202	188474	775	193.216	12.8594210098553	0.0738672334959399	194661.175	1	0.002	**	0.09806452	0.07804263;0.12120314	2.2e-16	***
LTR	ERV1	MER89	120	0.0458764699585583	188474	1388	338.709	17.2933912342369	0.129489777193278	194661.175	1	0.002	**	0.08645533	0.07219794;0.10249050	2.2e-16	***
LTR	ERV1	MER92D	14	0.00535225482849846	188474	231	51.513	6.82791706536125	0.0196936216414601	194661.175	1	0.002	**	0.06060606	0.03352663;0.09959675	3.449e-11	***
LTR	ERV1	MER49	129	0.0493172052054501	188474	1335	347.372	18.5516516725541	0.132801676020369	194661.175	1	0.002	**	0.09662921	0.08130737;0.11375222	2.2e-16	***
LTR	ERV1	LTR1A1	38	0.0145275488202101	188474	359	91.079	9.65805555156093	0.0348198583946294	194661.175	1	0.002	**	0.1058496	0.07600122;0.14238487	3.644e-12	***
LTR	ERV1	LTR72	30	0.0114691174896396	188474	153	42.01	5.84277656923812	0.0160605875246586	194661.175	30	0.06	ns	0.1960784	0.1363763;0.2679283	0.02957	*
LTR	ERV1	MER34D	38	0.0145275488202101	188474	249	67.677	7.88738751944406	0.0258731821448779	194661.175	1	0.002	**	0.1526104	0.1103151;0.2033997	1.198e-05	***
LTR	ERV1	LTR29	67	0.0256143623935284	188474	708	163.572	12.0222023502081	0.0625342162005108	194661.175	1	0.002	**	0.09463277	0.07409192;0.11862198	2.2e-16	***
LTR	ERV1	LTR26	48	0.0183505879834233	188474	596	158.834	11.7502558488108	0.0607228602449804	194661.175	1	0.002	**	0.08053691	0.05997636;0.10536363	2.2e-16	***
LTR	ERV1	LTR27C	13	0.00496995091217714	188474	120	31.534	5.71099461210212	0.0120555716972765	194661.175	1	0.002	**	0.1083333	0.05895831;0.17812744	4.275e-05	***
LTR	ERV1	LTR23	137	0.0523756365360207	188474	856	208.677	12.7210257249758	0.0797780343461838	194661.175	1	0.002	**	0.1600467	0.1361046;0.1863553	3.297e-09	***
LTR	ERV1	MER61E	12	0.00458764699585583	188474	318	70.983	8.07836437473398	0.0271370788922362	194661.175	1	0.002	**	0.03773585	0.01964804;0.06498867	2.2e-16	***
LTR	ERV1	PABL_A	79	0.0302020093893842	188474	524	134.605	11.360371166165	0.0514600186564311	194661.175	1	0.002	**	0.1507634	0.1212139;0.1843162	5.4e-09	***
LTR	ERV1	MER65D	45	0.0172036762344593	188474	470	111.591	9.69596466220513	0.0426616763262123	194661.175	1	0.002	**	0.09574468	0.07069579;0.12601381	3.773e-15	***
LTR	ERV1	MER57E1	55	0.0210267153976725	188474	501	123.377	10.2831227559343	0.0471675102839753	194661.175	1	0.002	**	0.1097804	0.08377925;0.14048977	1.851e-14	***
LTR	ERV1	LTR8A	189	0.0722554401847292	188474	1442	364.722	18.5790715025778	0.139434648968544	194661.175	1	0.002	**	0.131068	0.1140679;0.1495862	2.2e-16	***
LTR	ERV1	LTR8	361	0.138011713791996	188474	3403	872.722	28.6284876706106	0.333645038459774	194661.175	1	0.002	**	0.1060829	0.09593129;0.11691675	2.2e-16	***
LTR	ERV1	MER57B2	173	0.0661385775235881	188474	1104	270.437	14.7349635272759	0.103389124218188	194661.175	1	0.002	**	0.1567029	0.1357438;0.1795094	9.769e-13	***
LTR	ERV1	LTR39	93	0.0355542642178826	188474	1272	313.846	16.8790161201767	0.119984554921781	194661.175	1	0.002	**	0.07311321	0.05941416;0.08882231	2.2e-16	***
LTR	ERV1	MER4E1	117	0.0447295582095943	188474	1050	272.214	16.2592301960015	0.104068478277491	194661.175	1	0.002	**	0.1114286	0.09302974;0.13203660	2.2e-16	***
LTR	ERV1	LTR44	20	0.00764607832642638	188474	218	57.418	6.97968423297157	0.0219511262673375	194661.175	1	0.002	**	0.09174312	0.05694239;0.13813218	3.696e-10	***
LTR	ERV1	LTR1B	26	0.00993990182435429	188474	321	83.781	9.26114505921421	0.0320298044133164	194661.175	1	0.002	**	0.08099688	0.05359077;0.11642745	3.108e-16	***
LTR	ERV1	LTR46	33	0.0126160292386035	188474	255	64.549	7.36504194440485	0.0246773354946248	194661.175	1	0.002	**	0.1294118	0.0907824;0.1769176	1.636e-06	***
LTR	ERV1	LTR1B1	12	0.00458764699585583	188474	168	43.634	6.72065556409578	0.0166814490847644	194661.175	1	0.002	**	0.07142857	0.03745081;0.12144677	5.525e-10	***
LTR	ERV1	MER4D1	159	0.0607863226950897	188474	1536	391.426	18.7191594611225	0.149643692749989	194661.175	1	0.002	**	0.1035156	0.08872468;0.11984116	2.2e-16	***
LTR	ERV1	HERV1_LTRa	2	0.000764607832642638	188474	27	8.278	2.83102997701026	0.00316471181930788	194661.175	14	0.028	*	0.07407407	0.009100073;0.242898347	0.006097	**
LTR	ERV1	LTR38B	28	0.0107045096569969	188474	226	61.49	7.44549093984644	0.0235078678145979	194661.175	1	0.002	**	0.1238938	0.08392841;0.17406244	1.174e-07	***
LTR	ERV1	LTR28B	53	0.0202621075650299	188474	261	70.16	8.78974741728451	0.0268224427691037	194661.175	27	0.054	ns	0.2030651	0.1559675;0.2570446	0.0174	*
LTR	ERV1	LTR1A2	193	0.0737846558500145	188474	837	217.234	15.0546300481243	0.0830494089581454	194661.175	61	0.122	ns	0.2305854	0.2024426;0.2606393	0.05837	ns
LTR	ERV1	MER72	98	0.0374657837994892	188474	774	202.799	13.9360975102004	0.0775308519260471	194661.175	1	0.002	**	0.126615	0.1039998;0.1521178	2.2e-16	***
LTR	ERV1	MER51E	41	0.0156744605691741	188474	233	64.081	7.33677499091169	0.0244984172617864	194661.175	2	0.004	**	0.1759657	0.1293342;0.2310501	0.0005337	***
LTR	ERV1	MER92B	77	0.0294374015567416	188474	804	206.589	13.5981980420198	0.0789797837689049	194661.175	1	0.002	**	0.09577114	0.07632042;0.11824265	2.2e-16	***
LTR	ERV1	LTR26C	45	0.0172036762344593	188474	312	83.143	8.59409154066967	0.0317858945147034	194661.175	1	0.002	**	0.1442308	0.1071877;0.1881929	2.525e-07	***
LTR	ERV1	LTR10A	54	0.0206444114813512	188474	311	85.059	8.72339478738735	0.0325183888183751	194661.175	1	0.002	**	0.1736334	0.1332132;0.2203991	4.367e-05	***
LTR	ERV1	MER65A	140	0.0535225482849846	188474	1394	348.847	17.0317254167237	0.133365574296943	194661.175	1	0.002	**	0.1004304	0.0851481;0.1174196	2.2e-16	***
LTR	ERV1	MER51C	37	0.0141452449038888	188474	180	47.321	6.29313614683193	0.0180910036242411	194661.175	58	0.116	ns	0.2055556	0.1490518;0.2720207	0.09005	ns
LTR	ERV1	HERV-Fc1_LTR1	2	0.000764607832642638	188474	17	4.40766902119072	1.87360768923771	0.00168506912864936	194661.175	147	0.294	ns	0.1176471	0.01457932;0.36440916	0.269	ns
LTR	ERV1	MER39	293	0.112015047482146	188474	3348	804.184	26.9355093819602	0.307442692642943	194661.175	1	0.002	**	0.08751493	0.07815683;0.09760053	2.2e-16	***
LTR	ERV1	LTR71B	36	0.0137629409875675	188474	233	60.579	7.42461338278863	0.0231595889468292	194661.175	1	0.002	**	0.1545064	0.1106208;0.2074297	0.0001317	***
LTR	ERV1	LTR19B	31	0.0118514214059609	188474	283	65.749	7.77833539399669	0.0251361001942104	194661.175	1	0.002	**	0.1095406	0.07565137;0.15187118	2.082e-07	***
LTR	ERV1	MER34B	66	0.025232058477207	188474	667	159.769	11.9744321796913	0.0610803144067408	194661.175	1	0.002	**	0.09895052	0.07735635;0.12416703	2.2e-16	***
LTR	ERV1	MER67C	84	0.0321135289709908	188474	1648	401.664	18.6556462535377	0.153557720245286	194661.175	1	0.002	**	0.05097087	0.04085702;0.06271927	2.2e-16	***
LTR	ERV1	LTR51	36	0.0137629409875675	188474	414	104.428	10.2571938670391	0.0399232333736027	194661.175	1	0.002	**	0.08695652	0.06164605;0.11835200	2.2e-16	***
LTR	ERV1	LTR48B	107	0.0409065190463811	188474	1013	252.316	15.2448203842665	0.0964613949505299	194661.175	1	0.002	**	0.1056269	0.08737353;0.12620719	2.2e-16	***
LTR	ERV1	MER41C	100	0.0382303916321319	188474	837	200.316	13.4657889286692	0.0765815913018213	194661.175	1	0.002	**	0.1194743	0.09827435;0.14339464	2.2e-16	***
LTR	ERV1	LTR27E	28	0.0107045096569969	188474	222	58.874	8.11751304390809	0.0225077607695013	194661.175	1	0.002	**	0.1261261	0.08547148;0.17710579	6.048e-07	***
LTR	ERV1	LTR1	32	0.0122337253222822	188474	244	58.716	7.69952119463455	0.0224473567507226	194661.175	1	0.002	**	0.1311475	0.09146352;0.18007084	2.499e-05	***
LTR	ERV1	LTR4	8	0.00305843133057055	188474	102	22.787	4.65137251424418	0.00871155934121389	194661.175	1	0.002	**	0.07843137	0.03446934;0.14870189	0.0001829	***
LTR	ERV1	LTR31	41	0.0156744605691741	188474	241	67.63	7.77930701397095	0.0258552138608108	194661.175	1	0.002	**	0.1701245	0.1249363;0.2236326	7.493e-05	***
LTR	ERV1	MER87	11	0.00420534307953451	188474	165	42.555	6.06743675606007	0.0162689431590537	194661.175	1	0.002	**	0.06666667	0.03374696;0.11615281	3.291e-10	***
LTR	ERV1	MER34C_	41	0.0156744605691741	188474	651	154.945	11.6871110015933	0.0592360803144067	194661.175	1	0.002	**	0.06298003	0.04557099;0.08447253	2.2e-16	***
LTR	ERV1	MER61A	83	0.0317312250546695	188474	811	182.736	13.2607749453851	0.0698606884528925	194661.175	1	0.002	**	0.1023428	0.08234179;0.12528617	2.2e-16	***
LTR	ERV1	LTR12_	50	0.0191151958160659	188474	545	142.817	11.8820323890189	0.0545994984172618	194661.175	1	0.002	**	0.09174312	0.06886042;0.11916258	2.2e-16	***
LTR	ERV1	LTR10C	98	0.0374657837994892	188474	519	141.979	11.766095359124	0.0542791277353845	194661.175	1	0.002	**	0.1888247	0.1560430;0.2251965	8.734e-06	***
LTR	ERV1	MER66B	259	0.0990167143272216	188474	1430	385.256	17.8366086633252	0.147284877586286	194661.175	1	0.002	**	0.1811189	0.1614797;0.2020773	5.687e-15	***
LTR	ERV1	LTR70	22	0.00841068615906901	188474	151	55.801	7.28783311496026	0.0213329408346459	194661.175	1	0.002	**	0.1456954	0.09361456;0.21223603	1.682e-09	***
LTR	ERV1	MER83B	19	0.00726377441010506	188474	147	38.737	5.77279448414337	0.0148093068065389	194661.175	1	0.002	**	0.1292517	0.07964511;0.19446411	0.0001078	***
LTR	ERV1	HERV1_LTRd	3	0.00114691174896396	188474	16	3.97648261758691	1.86780598065649	0.00152022487788713	194661.175	443	0.886	ns	0.1875	0.04047373;0.45645655	0.7748	ns
LTR	ERV1	MER57F	36	0.0137629409875675	188474	413	101.555	9.25335612627114	0.0388248742220115	194661.175	1	0.002	**	0.08716707	0.06179718;0.11863359	2.2e-16	***
LTR	ERV1	MER90	101	0.0386126955484532	188474	701	168.667	12.166105585812	0.0644820546541679	194661.175	1	0.002	**	0.1440799	0.1189127;0.1722851	3.707e-10	***
LTR	ERV1	LTR61	28	0.0107045096569969	188474	184	41.674	6.19274366287463	0.0159321334087746	194661.175	18	0.036	*	0.1521739	0.1035625;0.2123696	0.01702	*
LTR	ERV1	LTR12E	21	0.00802838224274769	188474	112	30.433	5.99778996668646	0.0116346550854067	194661.175	62	0.124	ns	0.1875	0.1199738;0.2722191	0.04396	*
LTR	ERV1	MER72B	20	0.00764607832642638	188474	188	45.818	6.24146071299274	0.0175164008380102	194661.175	1	0.002	**	0.106383	0.06620323;0.15951164	3.417e-06	***
LTR	ERV1	MER50	373	0.142599360787852	188474	2531	623.959	23.8995084783245	0.238541969323934	194661.175	1	0.002	**	0.1473726	0.1337791;0.1617873	2.2e-16	***
LTR	ERV1	LTR56	170	0.0649916657746242	188474	976	247.495	14.7684827617153	0.0946183077699448	194661.175	1	0.002	**	0.1741803	0.1508855;0.1994592	3.519e-09	***
LTR	ERV1	MER61B	55	0.0210267153976725	188474	429	93.726	8.8507208327491	0.0358318168611319	194661.175	1	0.002	**	0.1282051	0.09806123;0.16358761	1.985e-06	***
LTR	ERV1	LTR1D	44	0.016821372318138	188474	296	80.651	9.36476897194468	0.0308331931552307	194661.175	1	0.002	**	0.1486486	0.1101318;0.1943711	5.676e-07	***
LTR	ERV1	MER57C2	44	0.016821372318138	188474	454	105.886	9.96917190083452	0.0404806324835992	194661.175	1	0.002	**	0.0969163	0.07130484;0.12791880	7.637e-14	***
LTR	ERV1	LTR26E	19	0.00726377441010506	188474	118	31.472	5.55175990457422	0.0120318688544645	194661.175	13	0.026	*	0.1610169	0.09981613;0.23997301	0.008937	**
LTR	ERV1	MER4A	101	0.0386126955484532	188474	834	208.477	14.4955714820973	0.0797015735629196	194661.175	1	0.002	**	0.1211031	0.09973193;0.14519239	2.2e-16	***
LTR	ERV1	MER52D	112	0.0428180386279877	188474	657	183.023	15.2592042490529	0.0699704096768767	194661.175	1	0.002	**	0.1704718	0.1424893;0.2014515	1.227e-10	***
LTR	ERV1	HERV-Fc1_LTR2	0	0	188474	3	1.44648829431438	0.684584537493345	0.000552998139829332	194661.175	1	0.002	**	0	0.0000000;0.7075982	0.251	ns
LTR	ERV1	LTR10D	37	0.0141452449038888	188474	181	46.583	6.62653921908126	0.017808863333996	194661.175	75	0.15	ns	0.2044199	0.1482026;0.2705818	0.1067	ns
LTR	ERV1	LTR35B	21	0.00802838224274769	188474	206	49.624	6.49991329733504	0.0189714495435291	194661.175	1	0.002	**	0.1019417	0.06421876;0.15160223	5.049e-07	***
LTR	ERV1	MER65C	90	0.0344073524689187	188474	680	174.211	12.3856321147886	0.0666015475662533	194661.175	1	0.002	**	0.1323529	0.1077877;0.1601588	3.082e-15	***
LTR	ERV1	LTR7B	129	0.0493172052054501	188474	845	216.987	14.4396445362874	0.082954979890814	194661.175	1	0.002	**	0.1526627	0.1290658;0.1787107	3.156e-13	***
LTR	ERV1	LTR1F	13	0.00496995091217714	188474	132	32.931	5.91381536845819	0.0125896502683773	194661.175	1	0.002	**	0.09848485	0.05348871;0.16252336	1.853e-05	***
LTR	ERV1	MER52A	329	0.125777988469714	188474	1420	416.234	23.3178250479105	0.159127888306088	194661.175	1	0.002	**	0.2316901	0.2099667;0.2545293	2.36e-07	***
LTR	ERV1	LTR27B	23	0.00879299007539033	188474	150	36.437	5.88784321273059	0.0139300077989999	194661.175	13	0.026	*	0.1533333	0.09975195;0.22113973	0.009879	**
LTR	ERV1	MER4D	147	0.0561986756992339	188474	1315	337.469	18.5571389606913	0.129015720337039	194661.175	1	0.002	**	0.1117871	0.09525811;0.13007297	2.2e-16	***
LTR	ERV1	MER4D0	60	0.0229382349792791	188474	444	108.236	9.82979801058644	0.0413790466869543	194661.175	1	0.002	**	0.1351351	0.1047308;0.1704988	1.896e-08	***
LTR	ERV1	MER101	30	0.0114691174896396	188474	364	86.935	8.77015910292913	0.0332355909653939	194661.175	1	0.002	**	0.08241758	0.05629644;0.11556605	9.312e-15	***
LTR	ERV1	LTR10G	12	0.00458764699585583	188474	116	30.992	5.35075383161724	0.0118483629746303	194661.175	1	0.002	**	0.1034483	0.05460675;0.17373177	2.082e-05	***
LTR	ERV1	LTR1F1	25	0.00955759790803297	188474	221	53.924	7.68851984047238	0.0206153563837108	194661.175	1	0.002	**	0.1131222	0.07455895;0.16244958	1.397e-06	***
LTR	ERV1	MER61D	26	0.00993990182435429	188474	267	66.536	7.59133271121304	0.0254369733763553	194661.175	1	0.002	**	0.09737828	0.06460118;0.13942209	4.327e-10	***
LTR	ERV1	MER51D	18	0.00688147049378374	188474	151	39.621	5.59952799026076	0.015147263468567	194661.175	1	0.002	**	0.1192053	0.07220119;0.18184089	2.55e-05	***
LTR	ERV1	MER57C1	22	0.00841068615906901	188474	187	49.265	6.51146482553458	0.0188342024375698	194661.175	1	0.002	**	0.1176471	0.07521665;0.17268800	1.664e-06	***
LTR	ERV1	MER67D	13	0.00496995091217714	188474	1042	247.455	14.7389691706107	0.0946030156132919	194661.175	1	0.002	**	0.01247601	0.006659215;0.021239864	2.2e-16	***
LTR	ERV1	MER41A	385	0.147187007783708	188474	2558	667.168	23.485811873541	0.255060939244262	194661.175	1	0.002	**	0.1505082	0.1368621;0.1649594	2.2e-16	***
LTR	ERV1	MER4A1_	50	0.0191151958160659	188474	400	101.198	10.024933680344	0.0386883917238848	194661.175	1	0.002	**	0.125	0.09421851;0.16145866	3.563e-10	***
LTR	ERV1	LTR9	89	0.0340250485525974	188474	810	199.818	13.7051343191779	0.0763912039514933	194661.175	1	0.002	**	0.1098765	0.08917348;0.13346664	2.2e-16	***
LTR	ERV1	MER66C	92	0.0351719603015613	188474	589	144.114	11.4185545226788	0.0550953465967305	194661.175	1	0.002	**	0.1561969	0.1278136;0.1880781	2.011e-07	***
LTR	ERV1	MER57B1	109	0.0416711268790237	188474	1010	242.351	14.2526115479212	0.0926517364243879	194661.175	1	0.002	**	0.1079208	0.0894548;0.1287065	2.2e-16	***
LTR	ERV1	LTR37A	185	0.070726224519444	188474	1963	476.056	18.8226766735541	0.181998073188262	194661.175	1	0.002	**	0.0942435	0.08167751;0.10803605	2.2e-16	***
LTR	ERV1	MER66D	44	0.016821372318138	188474	246	62.915	7.45341051655739	0.0240526508953558	194661.175	5	0.01	**	0.1788618	0.1330718;0.2325756	0.005359	**
LTR	ERV1	PRIMA4_LTR	29	0.0110868135733182	188474	334	76.115	8.10836114887099	0.0290990625907972	194661.175	1	0.002	**	0.08682635	0.05892006;0.12231592	1.542e-11	***
LTR	ERV1	MER83C	10	0.00382303916321319	188474	151	37.401	5.87866972688191	0.0142985487743336	194661.175	1	0.002	**	0.06622517	0.03221185;0.11841710	7.791e-09	***
LTR	ERV1	PrimLTR79	21	0.00802838224274769	188474	141	33.389	5.26397078149076	0.0127647454620525	194661.175	13	0.026	*	0.1489362	0.09462018;0.21861114	0.01302	*
LTR	ERV1	MER110A	51	0.0194974997323873	188474	635	154.215	11.7398722139383	0.0589569984554922	194661.175	1	0.002	**	0.08031496	0.06038209;0.10424918	2.2e-16	***
LTR	ERV1	LTR9D	72	0.027525881975135	188474	724	190.885	13.4775895626933	0.0729760830669949	194661.175	1	0.002	**	0.09944751	0.07862648;0.12359645	2.2e-16	***
LTR	ERV1	LTR06	8	0.00305843133057055	188474	98	23.988	4.44517891829065	0.00917070634471579	194661.175	1	0.002	**	0.08163265	0.0359030;0.1545251	4.997e-05	***
LTR	ERV1	LTR19C	15	0.00573455874481978	188474	129	30.377	5.42127856333367	0.0116132460660927	194661.175	5	0.01	**	0.1162791	0.06656183;0.18452467	0.0008342	***
LTR	ERV1	LTR59	11	0.00420534307953451	188474	114	28.209	5.00183339759906	0.0107844111755081	194661.175	1	0.002	**	0.09649123	0.04915913;0.16609232	7.433e-05	***
LTR	ERV1	MER31A	195	0.0745492636826572	188474	1349	336.974	16.7122896284329	0.12882647989846	194661.175	1	0.002	**	0.1445515	0.1262058;0.1644604	2.2e-16	***
LTR	ERV1	HERV-Fc2_LTR	2	0.000764607832642638	188474	4	1.29602888086643	0.523327895266117	0.000495476916820771	194661.175	539	0.926	ns	0.5	0.06758599;0.93241401	0.5996	ns
LTR	ERV1	MER34A	166	0.0634624501093389	188474	1464	359.915	17.7225806491285	0.137596914042787	194661.175	1	0.002	**	0.113388	0.09759292;0.13075228	2.2e-16	***
LTR	ERV1	LTR78	392	0.149863135197957	188474	4812	1161.158	31.6573723676685	0.44391525086783	194661.175	1	0.002	**	0.08146301	0.07388596;0.08955230	2.2e-16	***
LTR	ERV1	LTR10B1	16	0.0061168626611411	188474	171	45.28	6.23188867330254	0.0173107213310293	194661.175	1	0.002	**	0.09356725	0.05443183;0.14749921	2.979e-08	***
LTR	ERV1	MER41G	13	0.00496995091217714	188474	114	30.904	5.34652872145744	0.011814720229994	194661.175	1	0.002	**	0.1140351	0.06213544;0.18710742	7.758e-05	***
LTR	ERV1	MER41E	57	0.0217913232303152	188474	360	93.439	9.34235294551423	0.0357220956371477	194661.175	1	0.002	**	0.1583333	0.1221798;0.2002199	5.783e-06	***
LTR	ERV1	MER87B	25	0.00955759790803297	188474	202	50.512	6.75614546183707	0.0193109354212225	194661.175	1	0.002	**	0.1237624	0.08171793;0.17725678	1.377e-05	***
LTR	ERV1	LTR1C1	6	0.00229382349792791	188474	70	20.109	4.3818168970553	0.0076877494533054	194661.175	1	0.002	**	0.08571429	0.03210764;0.17728592	5.572e-05	***
LTR	ERV1	LTR19A	55	0.0210267153976725	188474	447	107.661	10.3790077947173	0.0411592219350695	194661.175	1	0.002	**	0.1230425	0.0940527;0.1571298	5.88e-10	***
LTR	ERV1	MER4CL34	108	0.0412888229627024	188474	896	218.539	13.8787282593939	0.0835483155689447	194661.175	1	0.002	**	0.1205357	0.09993426;0.14366843	2.2e-16	***
LTR	ERV1	LTR7Y	31	0.0118514214059609	188474	257	65.721	7.6390781194143	0.0251253956845534	194661.175	1	0.002	**	0.1206226	0.08344753;0.16682755	1.324e-07	***
LTR	ERV1	HERV1_LTRc	6	0.00229382349792791	188474	34	8.573	2.67915077008533	0.00327749147462267	194661.175	217	0.434	ns	0.1764706	0.06764065;0.34531513	0.4291	ns
LTR	ERV1	LOR1a	43	0.0164390684018167	188474	808	202.338	13.5231146793418	0.077354609820623	194661.175	1	0.002	**	0.05321782	0.03877819;0.07101770	2.2e-16	***
LTR	ERV1	LTR12B	28	0.0107045096569969	188474	171	39.978	6.03472732888023	0.0152837459666937	194661.175	24	0.048	*	0.1637427	0.1116488;0.2278846	0.02998	*
LTR	ERV1	LTR54	174	0.0665208814399095	188474	1113	289.848	16.3132773843584	0.110810025537902	194661.175	1	0.002	**	0.1563342	0.1354794;0.1790234	2.2e-16	***
LTR	ERV1	MER51A	175	0.0669031853562308	188474	941	240.807	14.7369239642446	0.0920614591775878	194661.175	1	0.002	**	0.1859724	0.1615951;0.2123325	4.307e-07	***
LTR	ERV1	LTR12D	65	0.0248497545608857	188474	490	123.926	11.4237045228343	0.0473773951340358	194661.175	1	0.002	**	0.1326531	0.1038918;0.1659321	8.115e-11	***
LTR	ERV1	LTR48	75	0.0286727937240989	188474	975	243.001	15.2367042419336	0.0929002339699968	194661.175	1	0.002	**	0.07692308	0.06098264;0.09547174	2.2e-16	***
LTR	ERV1	LTR43	38	0.0145275488202101	188474	424	96.514	9.36266326765325	0.0368976801798358	194661.175	1	0.002	**	0.08962264	0.06420311;0.12093800	1.343e-13	***
LTR	ERV1	MER92A	16	0.0061168626611411	188474	151	34.958	5.63222495626355	0.0133645803067607	194661.175	1	0.002	**	0.1059603	0.06179006;0.16636569	0.000101	***
LTR	ERV1	LTR2C	44	0.016821372318138	188474	291	69.108	7.89168008820774	0.0264202590491337	194661.175	1	0.002	**	0.1512027	0.1120633;0.1976182	0.0004168	***
LTR	ERV1	LTR17	107	0.0409065190463811	188474	843	210.698	14.6816329591209	0.0805506705610692	194661.175	1	0.002	**	0.1269276	0.1051981;0.1513027	2.2e-16	***
LTR	ERV1	MER50C	13	0.00496995091217714	188474	85	19.053	4.17775593406851	0.00728403651767009	194661.175	84	0.168	ns	0.1529412	0.08402572;0.24732487	0.1512	ns
LTR	ERV1	MER57D	49	0.0187328918997446	188474	452	108.342	9.76331697520665	0.0414195709020843	194661.175	1	0.002	**	0.1084071	0.0812831;0.1407798	2.158e-12	***
LTR	ERV1	LTR45	23	0.00879299007539033	188474	174	44.922	6.21679696986837	0.0171738565289863	194661.175	1	0.002	**	0.1321839	0.08567335;0.19171258	8.363e-05	***
LTR	ERV1	LTR73	20	0.00764607832642638	188474	217	56.006	7.01364064913189	0.0214113131374918	194661.175	1	0.002	**	0.0921659	0.05720913;0.13875216	1.211e-09	***
LTR	ERV1	MER92C	12	0.00458764699585583	188474	128	31.945	5.23539725182192	0.0122126986068845	194661.175	1	0.002	**	0.09375	0.0493855;0.1580364	1.33e-05	***
LTR	ERV1	LTR24	44	0.016821372318138	188474	308	85.5	8.72330763507146	0.0326869848454728	194661.175	1	0.002	**	0.1428571	0.1057571;0.1869963	2.346e-08	***
LTR	ERV1	LTR24C	32	0.0122337253222822	188474	382	104.134	9.48514691567888	0.0398108360222042	194661.175	1	0.002	**	0.08376963	0.05800299;0.11620034	2.2e-16	***
LTR	ERV1	MER84	31	0.0118514214059609	188474	358	84.275	8.6669770676685	0.0322186625479791	194661.175	1	0.002	**	0.08659218	0.05959327;0.12065868	3.363e-13	***
LTR	ERV1	LTR15	34	0.0129983331549248	188474	264	66.839	7.57379967000987	0.0255528114630006	194661.175	1	0.002	**	0.1287879	0.09086405;0.17529447	8.536e-07	***
LTR	ERV1	MER4C	101	0.0386126955484532	188474	668	162.711	11.8064758447164	0.0622050525285581	194661.175	1	0.002	**	0.1511976	0.1248722;0.1806475	6.666e-09	***
LTR	ERV1	LTR1B0	11	0.00420534307953451	188474	92	26.281	5.16436924606575	0.0100473292248406	194661.175	1	0.002	**	0.1195652	0.06122334;0.20387180	0.0001913	***
LTR	ERV1	LTR28	24	0.00917529399171165	188474	139	39.382	6.58463616560804	0.0150558928325662	194661.175	4	0.008	**	0.1726619	0.1138724;0.2459260	0.003359	**
LTR	ERV1	LTR27	34	0.0129983331549248	188474	315	82.466	9.0977806971598	0.0315270747633539	194661.175	1	0.002	**	0.1079365	0.07591611;0.14755600	2.113e-11	***
LTR	ERV1	LTR9A1	59	0.0225559310629578	188474	479	124.699	10.6310591390707	0.0476729160613521	194661.175	1	0.002	**	0.1231733	0.09510205;0.15599357	2.496e-13	***
LTR	ERV1	LTR72B	11	0.00420534307953451	188474	163	42.129	6.09733847974151	0.0161060816907008	194661.175	1	0.002	**	0.06748466	0.03416699;0.11753915	4.792e-10	***
LTR	ERV1	LTR21A	16	0.0061168626611411	188474	94	21.443	4.49187354318083	0.00819774287767804	194661.175	141	0.282	ns	0.1702128	0.1005383;0.2616473	0.2185	ns
LTR	ERV1	LTR37B	187	0.0714908323520866	188474	2032	495.163	19.719616991572	0.189302754117413	194661.175	1	0.002	**	0.09202756	0.07980851;0.10543782	2.2e-16	***
LTR	ERV1	MER39B	110	0.0420534307953451	188474	1186	287.273	16.5228773667445	0.109825592953374	194661.175	1	0.002	**	0.09274874	0.07684392;0.11070508	2.2e-16	***
LTR	ERV1	EUTREP7	32	0.0122337253222822	188474	275	67.773	7.63123231901025	0.0259098833208447	194661.175	1	0.002	**	0.1163636	0.08096926;0.16028603	1.127e-07	***
LTR	ERV1	LTR45B	60	0.0229382349792791	188474	444	116.856	9.73971899626095	0.044674506445644	194661.175	1	0.002	**	0.1351351	0.1047308;0.1704988	6.989e-11	***
LTR	ERV1	MER41D	46	0.0175859801507807	188474	472	121.819	10.2989469028298	0.0465718807823467	194661.175	1	0.002	**	0.09745763	0.07223697;0.12785199	2.2e-16	***
LTR	ERV1	MER34	139	0.0531402443686633	188474	1330	322.453	16.0961758774523	0.123275044729558	194661.175	1	0.002	**	0.1045113	0.08858197;0.12221149	2.2e-16	***
LTR	ERV1	LTR1F2	23	0.00879299007539033	188474	135	34.164	6.14335778258477	0.0130610309972015	194661.175	31	0.062	ns	0.1703704	0.1111728;0.2445905	0.02894	*
LTR	ERV1	LTR1E	28	0.0107045096569969	188474	296	77.974	9.21261071554617	0.0298097655712385	194661.175	1	0.002	**	0.09459459	0.06378065;0.13381039	6.52e-13	***
LTR	ERV1	LTR26B	16	0.0061168626611411	188474	138	35.823	5.57806290622343	0.0136952731943786	194661.175	1	0.002	**	0.115942	0.06774316;0.18144690	5.599e-05	***
LTR	ERV1	LTR38C	18	0.00688147049378374	188474	127	33.589	5.36813709734542	0.0128412062453168	194661.175	2	0.004	**	0.1417323	0.08621497;0.21471975	0.001196	**
LTR	ERV1	LTR71A	20	0.00764607832642638	188474	166	42.523	6.22657540235732	0.0162567094337314	194661.175	1	0.002	**	0.1204819	0.07516951;0.17992716	2.427e-05	***
LTR	ERV1	LTR2B	40	0.0152921566528528	188474	326	81.095	9.0627870497496	0.0310029360940773	194661.175	1	0.002	**	0.1226994	0.08912323;0.16331587	1.909e-08	***
LTR	ERV1	MER66A	25	0.00955759790803297	188474	331	90.655	9.01094735153703	0.0346577615341092	194661.175	1	0.002	**	0.0755287	0.04947224;0.10947774	2.2e-16	***
LTR	ERV1	MER48	44	0.016821372318138	188474	193	49.697	6.77754573028657	0.0189993577294206	194661.175	228	0.456	ns	0.2279793	0.1708038;0.2937093	0.3665	ns
LTR	ERV1	LTR21B	7	0.00267612741424923	188474	36	7.47747747747748	2.536555039059	0.0028586689238441	194661.175	532	0.94	ns	0.1944444	0.08194364;0.36024802	1	ns
LTR	ERV1	LTR36	81	0.0309666172220268	188474	484	123.595	10.0182503632291	0.0472508525377334	194661.175	1	0.002	**	0.1673554	0.1351834;0.2036543	4.166e-06	***
LTR	ERV1	LTR26D	19	0.00726377441010506	188474	196	52.216	6.86064227404493	0.019962381294634	194661.175	1	0.002	**	0.09693878	0.05937781;0.14723979	5.448e-09	***
LTR	ERV1	LTR1D1	33	0.0126160292386035	188474	311	80.967	9.30034447788938	0.0309540011927882	194661.175	1	0.002	**	0.1061093	0.07417434;0.14578241	2.246e-11	***
LTR	ERV1	MER110	34	0.0129983331549248	188474	784	184.806	12.5391225208781	0.0706520575596777	194661.175	1	0.002	**	0.04336735	0.03021706;0.06007686	2.2e-16	***
LTR	ERV1	MER67B	77	0.0294374015567416	188474	482	119.436	10.3313426349454	0.045660850549753	194661.175	1	0.002	**	0.159751	0.1281775;0.1955667	3.192e-06	***
LTR	ERV1	PABL_B	29	0.0110868135733182	188474	377	86.645	8.90787995683178	0.0331247228296607	194661.175	1	0.002	**	0.07692308	0.05211955;0.10860728	4.382e-15	***
LTR	ERV1	LOR1b	72	0.027525881975135	188474	1101	265.271	15.2338974209042	0.101414142186473	194661.175	1	0.002	**	0.0653951	0.05151590;0.08164864	2.2e-16	***
LTR	ERV1	LTR34	32	0.0122337253222822	188474	264	75.865	8.21280860760953	0.0290034866117168	194661.175	1	0.002	**	0.1212121	0.08440553;0.16678922	1.418e-10	***
LTR	ERV1	MER83	79	0.0302020093893842	188474	466	115.723	10.0927763838864	0.044241356108452	194661.175	1	0.002	**	0.1695279	0.1365760;0.2067399	5.461e-05	***
LTR	ERV1	LTR27D	8	0.00305843133057055	188474	273	66.773	8.02170922053515	0.0255275794045234	194661.175	1	0.002	**	0.02930403	0.01273457;0.05692189	2.2e-16	***
LTR	ERV1	MER34C2	76	0.0290550976404202	188474	590	147.785	11.4196840667413	0.0564987842735461	194661.175	1	0.002	**	0.1288136	0.1028491;0.1585591	3.309e-13	***
LTR	ERV1	MER57E2	5	0.00191151958160659	188474	76	19.652	4.2861716329689	0.00751303656354656	194661.175	1	0.002	**	0.06578947	0.02170508;0.14689038	3.198e-05	***
LTR	ERV1	LTR10E	35	0.0133806370712462	188474	288	74.246	8.08547208633231	0.0283845365711926	194661.175	1	0.002	**	0.1215278	0.08612695;0.16494558	1.627e-08	***
LTR	ERV1	LTR75_1	20	0.00764607832642638	188474	129	36.086	5.58227245535057	0.0137958191243711	194661.175	1	0.002	**	0.1550388	0.09734892;0.22924008	0.001134	**
LTR	ERV1	LTR65	87	0.0332604407199547	188474	462	112.933	9.88687317918366	0.0431747281819155	194661.175	3	0.006	**	0.1883117	0.1536712;0.2269992	0.004809	**
LTR	ERV1	LTR2	119	0.0454941660422369	188474	854	218.534	13.4623206795143	0.0835464040493631	194661.175	1	0.002	**	0.1393443	0.1168088;0.1644006	2.2e-16	***
LTR	ERV1	tot	12758	4.87743336442739	188474	134544	27071.503	135.577251713487	10.3495416176043	194661.175	1	0.002	**	0.094824	0.09326357;0.09640192	2.2e-16	***
LTR	ERV1	MER61C	31	0.0118514214059609	188474	312	71.524	7.60350164314029	0.027343905310966	194661.175	1	0.002	**	0.09935897	0.06851257;0.13806295	4.549e-09	***
LTR	ERV1	LTR38	18	0.00688147049378374	188474	237	63.01	7.54684403276329	0.0240889697674063	194661.175	1	0.002	**	0.07594937	0.04563171;0.11737794	1.691e-13	***
LTR	ERV1	LTR1C	18	0.00688147049378374	188474	65	20.277	4.38583019581318	0.00775197651124738	194661.175	358	0.716	ns	0.2769231	0.1731004;0.4019012	0.5944	ns
LTR	ERV1	LTR60	1	0.000382303916321319	188474	42	10.918	2.90718553376418	0.00417399415839616	194661.175	1	0.002	**	0.02380952	0.0006026233;0.1256585572	6.969e-05	***
LTR	ERV1	HERV1_LTRe	5	0.00191151958160659	188474	31	7.44544544544545	2.50305960607411	0.00284642295255052	194661.175	226	0.452	ns	0.1612903	0.05452433;0.33727158	0.4016	ns
LTR	ERV1	LTR7	147	0.0561986756992339	188474	2350	567.06	23.0735950989609	0.216789258789167	194661.175	1	0.002	**	0.06255319	0.05310002;0.07311389	2.2e-16	***
LTR	ERV1	MER67A	64	0.0244674506445644	188474	476	120.86	10.1722108645994	0.0462052513265946	194661.175	1	0.002	**	0.1344538	0.1051083;0.1684285	2.604e-10	***
LTR	ERV1	MER34C	29	0.0110868135733182	188474	198	45.137	6.25182503884395	0.0172560518709954	194661.175	6	0.012	*	0.1464646	0.1003355;0.2035282	0.005098	**
LTR	ERV1	LTR28C	46	0.0175859801507807	188474	227	62.593	8.1130248472547	0.0239295490343003	194661.175	23	0.046	*	0.2026432	0.1523464;0.2608841	0.01404	*
LTR	ERV1	MER57A1	81	0.0309666172220268	188474	1058	257.848	14.7638364548943	0.0985763002156194	194661.175	1	0.002	**	0.07655955	0.06126126;0.09426036	2.2e-16	***
LTR	ERV1	LTR38A1	13	0.00496995091217714	188474	167	40.097	5.8304017515592	0.0153292401327359	194661.175	1	0.002	**	0.07784431	0.04209901;0.12943749	8.606e-08	***
LTR	ERV1	MER65B	24	0.00917529399171165	188474	198	49.486	6.41334038820137	0.0189186916030768	194661.175	1	0.002	**	0.1212121	0.07922878;0.17496814	1.113e-05	***
LTR	ERV1	LTR7C	46	0.0175859801507807	188474	320	87.152	8.6660253863	0.0333185509152356	194661.175	1	0.002	**	0.14375	0.1072036;0.1870487	5.145e-08	***
LTR	ERV1	LTR35A	20	0.00764607832642638	188474	93	25.496	4.76158131891671	0.00974722065052834	194661.175	143	0.286	ns	0.2150538	0.1365864;0.3124056	0.2447	ns
LTR	ERV1	LTR30	10	0.00382303916321319	188474	145	30.94	5.61105015873891	0.0118284831709816	194661.175	1	0.002	**	0.06896552	0.0335649;0.1231722	3.53e-06	***
LTR	ERV1	LTR1C3	6	0.00229382349792791	188474	66	16.36	3.81142059171209	0.00625449207101678	194661.175	3	0.006	**	0.09090909	0.03409713;0.18744265	0.002376	**
LTR	ERV1	MER52C	74	0.0282904898077776	188474	381	111.754	11.4555101463319	0.0427239918645727	194661.175	1	0.002	**	0.1942257	0.1556992;0.2375791	1.347e-05	***
LTR	ERV1	LTR76	35	0.0133806370712462	188474	188	48.497	6.75511825378525	0.018540593029835	194661.175	20	0.04	*	0.1861702	0.1332332;0.2492849	0.02424	*
LTR	ERV1	LTR8B	154	0.0588748031134831	188474	1611	429.16	19.7996572300236	0.164069548728457	194661.175	1	0.002	**	0.0955928	0.08167128;0.11100724	2.2e-16	***
LTR	ERV1	LTR10B	14	0.00535225482849846	188474	79	21.083	4.44070161470356	0.00806011346780236	194661.175	62	0.124	ns	0.1772152	0.1004126;0.2794246	0.07535	ns
LTR	ERV1	LTR54B	85	0.0324958328873121	188474	861	211.118	13.4262556336583	0.0807112382059242	194661.175	1	0.002	**	0.09872242	0.07961804;0.12062243	2.2e-16	***
LTR	ERV1	MER4A1	200	0.0764607832642638	188474	2254	528.158	21.7644372021591	0.201916871836435	194661.175	1	0.002	**	0.08873114	0.07731066;0.10123333	2.2e-16	***
LTR	Gypsy	MamGypsy2-I	115	0.0439649503769517	188474	2287	533.015	21.0111456908766	0.203773721958008	194661.175	1	0.002	**	0.05028422	0.04169051;0.06005178	2.2e-16	***
LTR	Gypsy	MamGypLTR3a	115	0.0439649503769517	188474	1326	327.929	17.3598191903695	0.125368540975334	194661.175	1	0.002	**	0.086727	0.07213108;0.10318373	2.2e-16	***
LTR	Gypsy	X1_LR	1	0.000382303916321319	188474	15	3.55759429153925	1.5997435771972	0.00136008223033782	194661.175	88	0.176	ns	0.06666667	0.00168643;0.31948457	0.2192	ns
LTR	Gypsy	MamGypLTR1d	61	0.0233205388956004	188474	751	182.374	12.0760073680813	0.0697222944351842	194661.175	1	0.002	**	0.08122503	0.06269801;0.10311630	2.2e-16	***
LTR	Gypsy	tot	1415	0.540960041594666	188474	18029	4126.389	58.9159636242145	1.57753467496521	194661.175	1	0.002	**	0.07848466	0.07459955;0.08250637	2.2e-16	***
LTR	Gypsy	MamGypLTR2b	55	0.0210267153976725	188474	890	210.794	13.4835963812097	0.0805873717370361	194661.175	1	0.002	**	0.06179775	0.04689021;0.07968187	2.2e-16	***
LTR	Gypsy	LTR81AB	8	0.00305843133057055	188474	266	62.382	6.92155936072096	0.0238488829079565	194661.175	1	0.002	**	0.03007519	0.01307196;0.05839779	2.2e-16	***
LTR	Gypsy	LTR104_Mam	206	0.0787546067621917	188474	1971	466.53	20.0722693285038	0.178356246081385	194661.175	1	0.002	**	0.1045155	0.09135175;0.11886846	2.2e-16	***
LTR	Gypsy	LTR81	25	0.00955759790803297	188474	325	73.991	7.80537269083563	0.0282870490725307	194661.175	1	0.002	**	0.07692308	0.05039707;0.11146068	6.385e-13	***
LTR	Gypsy	MamGypsy2-LTR	90	0.0344073524689187	188474	904	200.117	12.454896042739	0.0765055128224734	194661.175	1	0.002	**	0.09955752	0.08081696;0.12095277	2.2e-16	***
LTR	Gypsy	MamGypLTR1b	135	0.051611028703378	188474	1214	294.279	16.1273447985169	0.112504014191121	194661.175	1	0.002	**	0.1112026	0.09406431;0.13024907	2.2e-16	***
LTR	Gypsy	MamGypLTR3	66	0.025232058477207	188474	675	166.193	12.4678465742163	0.0635362347651889	194661.175	1	0.002	**	0.09777778	0.0764295;0.1227159	2.2e-16	***
LTR	Gypsy	LTR81C	61	0.0233205388956004	188474	728	172.366	11.7611380558332	0.0658961968406405	194661.175	1	0.002	**	0.08379121	0.06469789;0.10633378	2.2e-16	***
LTR	Gypsy	MamGypLTR4	52	0.0198798036487086	188474	712	173.691	11.9224017153702	0.0664027495297662	194661.175	1	0.002	**	0.07303371	0.05502290;0.09467374	2.2e-16	***
LTR	Gypsy	MamGyp-int	49	0.0187328918997446	188474	684	155.431	11.7545484136316	0.0594218800177389	194661.175	1	0.002	**	0.07163743	0.05346442;0.09360517	2.2e-16	***
LTR	Gypsy	LTR81B	108	0.0412888229627024	188474	1157	274.382	16.1548461786256	0.104897313168076	194661.175	1	0.002	**	0.09334486	0.07720037;0.11158979	2.2e-16	***
LTR	Gypsy	MamGypLTR1c	105	0.0401419112137385	188474	1139	273.932	15.1633539595732	0.104725276405732	194661.175	1	0.002	**	0.09218613	0.07601712;0.11049574	2.2e-16	***
LTR	Gypsy	LTR81A	62	0.0237028428119218	188474	854	203.46	12.9404735560897	0.0777835548147355	194661.175	1	0.002	**	0.07259953	0.05611139;0.09210620	2.2e-16	***
LTR	Gypsy	MamGypLTR2c	74	0.0282904898077776	188474	1037	247.918	14.2947408376513	0.0947800223265487	194661.175	1	0.002	**	0.07135969	0.05644478;0.08875971	2.2e-16	***
LTR	Gypsy	MamGypLTR1a	111	0.0424357347116664	188474	1094	261.403	14.9525305272776	0.0999353906381417	194661.175	1	0.002	**	0.1014625	0.08420411;0.12089720	2.2e-16	***
SINE?	tot	tot	3	0.00114691174896396	188474	5	1.59533607681756	0.744599736362919	0.000609903230016041	194661.175	720	0.564	ns	0.6	0.1466328;0.9472550	0.3356	ns
SINE?	tRNA	tot	3	0.00114691174896396	188474	5	1.59533607681756	0.744599736362919	0.000609903230016041	194661.175	720	0.564	ns	0.6	0.1466328;0.9472550	0.3356	ns
SINE?	tRNA	CRP1	3	0.00114691174896396	188474	5	1.59533607681756	0.744599736362919	0.000609903230016041	194661.175	720	0.564	ns	0.6	0.1466328;0.9472550	0.3356	ns
RC?	tot	tot	101	0.0386126955484532	188474	435	101.883	9.29654434382673	0.0389502699065649	194661.175	508	0.988	ns	0.2321839	0.1932939;0.2747601	0.9549	ns
RC?	Helitron?	tot	101	0.0386126955484532	188474	435	101.883	9.29654434382673	0.0389502699065649	194661.175	508	0.988	ns	0.2321839	0.1932939;0.2747601	0.9549	ns
RC?	Helitron?	Helitron2Na_Mam	101	0.0386126955484532	188474	435	101.883	9.29654434382673	0.0389502699065649	194661.175	508	0.988	ns	0.2321839	0.1932939;0.2747601	0.9549	ns
Unknown	tot	tot	810	0.309666172220268	188474	6436	1503.202	35.739481060957	0.574680011622039	194661.175	1	0.002	**	0.1258546	0.1178444;0.1342055	2.2e-16	***
Unknown	Unknown	UCON84	4	0.00152921566528528	188474	103	23.718	4.66306982793741	0.00906748428730904	194661.175	1	0.002	**	0.03883495	0.01068093;0.09645448	1.221e-07	***
Unknown	Unknown	UCON57	0	0	188474	22	4.98792756539235	1.96593730756237	0.00190690424257656	194661.175	1	0.002	**	0	0.0000000;0.1543725	0.008051	**
Unknown	Unknown	UCON4	32	0.0122337253222822	188474	138	33.925	5.125782735217	0.0129696603612007	194661.175	391	0.782	ns	0.2318841	0.1643364;0.3112942	0.7672	ns
Unknown	Unknown	UCON15	4	0.00152921566528528	188474	48	11.199	2.98233017844995	0.00428142155888245	194661.175	4	0.008	**	0.08333333	0.0231735;0.1998280	0.01026	*
Unknown	Unknown	EUTREP6	1	0.000382303916321319	188474	14	3.08817427385892	1.47231466550802	0.00118062111917901	194661.175	137	0.274	ns	0.07142857	0.001806781;0.338684490	0.3294	ns
Unknown	Unknown	UCON61	0	0	188474	16	3.63211382113821	1.68556350121697	0.00138857133834593	194661.175	1	0.002	**	0	0.0000000;0.2059072	0.03157	*
Unknown	Unknown	MARE11	2	0.000764607832642638	188474	13	2.94285714285714	1.41155727716988	0.00112506581088845	194661.175	399	0.798	ns	0.1538462	0.01920667;0.45447106	0.7452	ns
Unknown	Unknown	UCON5	7	0.00267612741424923	188474	118	26.962	4.76311276826859	0.0103076781918554	194661.175	1	0.002	**	0.05932203	0.02418058;0.11840977	1.424e-06	***
Unknown	Unknown	UCON24	2	0.000764607832642638	188474	23	5.87875751503006	2.16480687956131	0.00224747202109938	194661.175	60	0.12	ns	0.08695652	0.01070997;0.28037934	0.0905	ns
Unknown	Unknown	UCON93	3	0.00114691174896396	188474	27	5.925	2.16981176213124	0.00226515070420381	194661.175	131	0.262	ns	0.1111111	0.02352745;0.29158692	0.2441	ns
Unknown	Unknown	UCON80_AMi	42	0.0160567644854954	188474	220	52.328	6.34481462870844	0.020005199333262	194661.175	57	0.114	ns	0.1909091	0.1411911;0.2491623	0.113	ns
Unknown	Unknown	MARE9	6	0.00229382349792791	188474	23	5.37875751503006	2.08371188627258	0.00205632006293872	194661.175	705	0.594	ns	0.2608696	0.1022861;0.4840520	0.8053	ns
Unknown	Unknown	UCON25	0	0	188474	49	11.464	3.05418271097721	0.0043827320967076	194661.175	1	0.002	**	0	0.00000000;0.07251926	3.839e-06	***
Unknown	Unknown	UCON92	1	0.000382303916321319	188474	19	4.14503042596349	1.76320562045016	0.00158466136511687	194661.175	47	0.094	ns	0.05263158	0.001331629;0.260280654	0.09656	ns
Unknown	Unknown	UCON28c	9	0.00344073524689187	188474	65	14.962	3.57033658123479	0.00572003119599957	194661.175	56	0.112	ns	0.1384615	0.06531962;0.24663829	0.1034	ns
Unknown	Unknown	UCON71_Crp	54	0.0206444114813512	188474	276	64.24	7.03874590704509	0.0245592035844815	194661.175	81	0.162	ns	0.1956522	0.1505326;0.2474396	0.1544	ns
Unknown	Unknown	UCON63	1	0.000382303916321319	188474	14	3.39303991811668	1.58019007969108	0.00129717244893058	194661.175	100	0.2	ns	0.07142857	0.001806781;0.338684490	0.2112	ns
Unknown	Unknown	UCON31	12	0.00458764699585583	188474	115	27.964	4.78702617703512	0.0106907467160094	194661.175	1	0.002	**	0.1043478	0.05509216;0.17518137	0.0002832	***
Unknown	Unknown	EUTREP2	119	0.0454941660422369	188474	819	199.889	12.7247238711729	0.0764183475295521	194661.175	1	0.002	**	0.1452991	0.1218649;0.1713187	4.674e-12	***
Unknown	Unknown	UCON59	2	0.000764607832642638	188474	43	10.804	2.86736914362378	0.00413041151193553	194661.175	3	0.006	**	0.04651163	0.005683257;0.158111458	0.0006801	***
Unknown	Unknown	UCON87	0	0	188474	6	1.91956782713085	0.955507218063453	0.000733858297956529	194661.175	1	0.002	**	0	0.0000000;0.4592581	0.1864	ns
Unknown	Unknown	Eulor4	0	0	188474	31	7.556	2.5074192212614	0.00288868839172389	194661.175	1	0.002	**	0	0.0000000;0.1121887	0.0002373	***
Unknown	Unknown	UCON35	24	0.00917529399171165	188474	170	39.135	5.5821084667834	0.0149614637652348	194661.175	3	0.006	**	0.1411765	0.09259576;0.20273993	0.004636	**
Unknown	Unknown	UCON20	2	0.000764607832642638	188474	46	11.252	3.10324445155809	0.00430168366644748	194661.175	1	0.002	**	0.04347826	0.005309483;0.148386776	0.0004693	***
Unknown	Unknown	UCON94	5	0.00191151958160659	188474	29	6.03707414829659	2.24917866576324	0.00230799709001598	194661.175	426	0.852	ns	0.1724138	0.05845608;0.35774755	0.8198	ns
Unknown	Unknown	UCON71	4	0.00152921566528528	188474	17	3.93509127789047	1.69796708600681	0.00150440080661939	194661.175	633	0.738	ns	0.2352941	0.06810774;0.49899327	1	ns
Unknown	Unknown	UCON66	7	0.00267612741424923	188474	64	15.493	3.47102275979271	0.00592303457556619	194661.175	8	0.016	*	0.109375	0.04512102;0.21245723	0.01233	*
Unknown	Unknown	UCON68	1	0.000382303916321319	188474	12	2.80340063761955	1.30001191400417	0.00107175104277964	194661.175	164	0.328	ns	0.08333333	0.002107593;0.384796165	0.3169	ns
Unknown	Unknown	UCON96	2	0.000764607832642638	188474	17	4.10909090909091	1.78416191896989	0.00157092154706578	194661.175	186	0.372	ns	0.1176471	0.01457932;0.36440916	0.3933	ns
Unknown	Unknown	UCON22	4	0.00152921566528528	188474	37	9.019	2.71145551152716	0.00344799902130197	194661.175	35	0.07	ns	0.1081081	0.03025197;0.25417594	0.05604	ns
Unknown	Unknown	UCON48	28	0.0107045096569969	188474	195	48.244	6.43396144376542	0.0184438701390057	194661.175	1	0.002	**	0.1435897	0.0975829;0.2007987	0.0004691	***
Unknown	Unknown	UCON67	1	0.000382303916321319	188474	20	4.36519114688129	1.77269079147417	0.00166882967094387	194661.175	41	0.082	ns	0.05	0.001265089;0.248732763	0.09929	ns
Unknown	Unknown	UCON64	2	0.000764607832642638	188474	15	3.37602459016393	1.51674380488305	0.00129066742241675	194661.175	304	0.608	ns	0.1333333	0.01657591;0.40460270	0.5447	ns
Unknown	Unknown	UCON47	27	0.0103222057406756	188474	155	35.37	5.300490090095	0.013522089520285	194661.175	61	0.122	ns	0.1741935	0.1180446;0.2432291	0.1252	ns
Unknown	Unknown	UCON1	8	0.00305843133057055	188474	241	54.851	6.52574780269544	0.0209697521141407	194661.175	1	0.002	**	0.03319502	0.01443814;0.06435722	2.2e-16	***
Unknown	Unknown	UCON28b	5	0.00191151958160659	188474	75	17.5	3.90656642862518	0.00669031853562308	194661.175	1	0.002	**	0.06666667	0.02199925;0.14876048	0.0001913	***
Unknown	Unknown	UCON60	4	0.00152921566528528	188474	38	9.123	2.74871359483422	0.00348775862859939	194661.175	38	0.076	ns	0.1052632	0.02943452;0.24804938	0.05667	ns
Unknown	Unknown	UCON85	6	0.00229382349792791	188474	28	6.99	2.31716837309447	0.00267230437508602	194661.175	421	0.842	ns	0.2142857	0.08296061;0.40953103	0.8281	ns
Unknown	Unknown	UCON103	1	0.000382303916321319	188474	14	3.34666666666667	1.52892262085472	0.00127944377328868	194661.175	101	0.202	ns	0.07142857	0.001806781;0.338684490	0.2112	ns
Unknown	Unknown	UCON56	0	0	188474	15	3.55737704918033	1.63009733396535	0.00135999917773322	194661.175	1	0.002	**	0	0.0000000;0.2180194	0.02977	*
Unknown	Unknown	UCON16	5	0.00191151958160659	188474	37	8.90990990990991	2.76644144858857	0.00340629345262869	194661.175	104	0.208	ns	0.1351351	0.04537199;0.28774780	0.177	ns
Unknown	Unknown	UCON6	21	0.00802838224274769	188474	97	21.852	4.20616069447991	0.00835410517945346	194661.175	489	0.978	ns	0.2164948	0.1392900;0.3116958	0.9037	ns
Unknown	Unknown	tot	810	0.309666172220268	188474	6436	1503.202	35.739481060957	0.574680011622039	194661.175	1	0.002	**	0.1258546	0.1178444;0.1342055	2.2e-16	***
Unknown	Unknown	UCON65	1	0.000382303916321319	188474	33	7.915	2.49880351748974	0.00302593549768324	194661.175	3	0.006	**	0.03030303	0.0007669121;0.1575939723	0.001911	**
Unknown	Unknown	UCON101	17	0.00649916657746242	188474	210	45.857	6.452610881433	0.0175313106907467	194661.175	1	0.002	**	0.08095238	0.04786433;0.12644938	1.504e-07	***
Unknown	Unknown	UCON18	1	0.000382303916321319	188474	34	8.776	2.63339301259018	0.00335509916963589	194661.175	1	0.002	**	0.02941176	0.0007443642;0.1532676696	0.0006887	***
Unknown	Unknown	UCON12A	1	0.000382303916321319	188474	24	5.88430583501006	2.14520594133555	0.00224959316555673	194661.175	12	0.024	*	0.04166667	0.001054352;0.211201683	0.01639	*
Unknown	Unknown	UCON76	30	0.0114691174896396	188474	140	31.766	5.0686225875414	0.012144266205863	194661.175	424	0.848	ns	0.2142857	0.1494913;0.2915581	0.7632	ns
Unknown	Unknown	UCON9	9	0.00344073524689187	188474	49	10.295	2.79029761150325	0.00393581881852798	194661.175	398	0.796	ns	0.1836735	0.08759034;0.32022121	0.7291	ns
Unknown	Unknown	UCON12	6	0.00229382349792791	188474	59	13.716	3.26803060328755	0.00524368051626321	194661.175	6	0.012	*	0.1016949	0.03824449;0.20831955	0.01945	*
Unknown	Unknown	EUTREP14	24	0.00917529399171165	188474	382	91.697	8.55736054045986	0.035056122214916	194661.175	1	0.002	**	0.06282723	0.04066579;0.09204214	2.2e-16	***
Unknown	Unknown	UCON26	30	0.0114691174896396	188474	206	48.14	6.07579750446929	0.0184041105317083	194661.175	3	0.006	**	0.1456311	0.1004634;0.2013255	0.002229	**
Unknown	Unknown	UCON27	10	0.00382303916321319	188474	102	23.871	4.51760642019286	0.0091259767865062	194661.175	1	0.002	**	0.09803922	0.04802276;0.17291434	0.0006162	***
Unknown	Unknown	MamRep564	128	0.0489349012891288	188474	788	196.794	12.41352728517	0.0752351169085376	194661.175	1	0.002	**	0.1624365	0.1373502;0.1900779	4.366e-09	***
Unknown	Unknown	UCON17	1	0.000382303916321319	188474	33	7.839	2.53367292650383	0.00299688040004282	194661.175	1	0.002	**	0.03030303	0.0007669121;0.1575939723	0.003163	**
Unknown	Unknown	UCON19	2	0.000764607832642638	188474	30	8.114	2.55137482811004	0.00310201397703118	194661.175	9	0.018	*	0.06666667	0.008178134;0.220735402	0.01178	*
Unknown	Unknown	UCON75	0	0	188474	22	5.4974974974975	2.05723313216171	0.00210171482325994	194661.175	1	0.002	**	0	0.0000000;0.1543725	0.002487	**
Unknown	Unknown	UCON70	13	0.00496995091217714	188474	59	14.785	3.37611806268282	0.0056523634028107	194661.175	371	0.742	ns	0.220339	0.1228636;0.3472574	0.6549	ns
Unknown	Unknown	UCON88	11	0.00420534307953451	188474	33	9.544	2.59746237909442	0.00364870857737067	194661.175	780	0.444	ns	0.3333333	0.1796051;0.5182675	0.568	ns
Unknown	Unknown	UCON41	72	0.027525881975135	188474	579	131.818	9.99203266191204	0.0503945376416436	194661.175	1	0.002	**	0.1243523	0.09858351;0.15402391	3.222e-10	***
Unknown	Unknown	UCON28a	11	0.00420534307953451	188474	129	28.53	5.10501333604146	0.0109071307326472	194661.175	1	0.002	**	0.08527132	0.04333745;0.14745178	7.018e-05	***
RC	tot	tot	255	0.0974874986619363	188474	1796	443.064	19.3595634428232	0.169385102380989	194661.175	1	0.002	**	0.1419822	0.1261564;0.1589870	2.2e-16	***
RC	Helitron	tot	255	0.0974874986619363	188474	1796	443.064	19.3595634428232	0.169385102380989	194661.175	1	0.002	**	0.1419822	0.1261564;0.1589870	2.2e-16	***
RC	Helitron	Helitron1Na_Mam	30	0.0114691174896396	188474	326	79.806	7.89878185258681	0.0305101463459392	194661.175	1	0.002	**	0.09202454	0.0629515;0.1287622	2.512e-12	***
RC	Helitron	Helitron1Nb_Mam	30	0.0114691174896396	188474	359	87.571	8.67491862862202	0.0334787362561742	194661.175	1	0.002	**	0.08356546	0.05709056;0.11714582	5.365e-15	***
RC	Helitron	Helitron3Na_Mam	205	0.0783723028458704	188474	1111	276.72	15.5486771579245	0.105791139724435	194661.175	1	0.002	**	0.1845185	0.1621181;0.2086030	3.225e-07	***
