# Supplementary material for: Transposable elements generate regulatory novelty in a tissue-specific fashion
Source: BMC Genomics. 2018 Jun 18;19:468. doi: 10.1186/s12864-018-4850-3 (PMC6006921; doi:10.1186/s12864-018-4850-3)
Supplement: Supplementary file 2 — It contains two folders “TE_PIPELINE_SUMMARY_STATISTICS_ACTIVE” “TE_PIPELINE_SUMMARY_STATISTICS_REPRESSED”. In each of the two folders are included multiple spreadsheets (txt format) with the summary statistics of the TE analysis pipeline for ACTIVE and REPRESSED regions respectively. (ZIP 3922 kb) [file 12864_2018_4850_MOESM2_ESM.zip › Supplemental_File_S1/TE_PIPELINE_SUMMARY_STATISTICS_ACTIVE/E097_15_coreMarks_dense_no_header_ACTIVE.bed.shuffle-rm.nonTE-no_low.boot-1000.stats.tab.txt]

#Script TE-analysis_Shuffle_bed.pl, v4.3
#Aggregated results + stats
#Features in input file (counts):
	278512
#With 1000 bootstraps for exp (expected); sd = standard deviation; nb = number; len = length; avg = average
#Two tests are made (permutation and binomial) to assess how significant the difference between observed and random, so two pvalues are given
#For the two tailed permutation test:
#if rank is < 500 and pvalue is not "ns", there are significantly fewer observed values than expected 
#if rank is > 500 and pvalue is not "ns", there are significantly higher observed values than expected 
#The binomial test is done with binom.test from R, two sided

#Level_(tot_means_all)	#	#	#COUNTS	#	#	#	#	#	#	#	#	#	#	#	#	#
#Rclass	Rfam	Rname	obs_hits	%_obs_(%of_features)	obs_tot_hits	nb_of_trials(nb_of_TE_in_genome)	exp_avg_hits	exp_sd	%_exp_(%of_features)	exp_tot_hits(avg)	obs_rank_in_exp	2-tailed_permutation-test_pvalue(obs.vs.exp)	significance	binomal_test_proba	binomial_test_95%_confidence_interval	binomial_test_pval	significance

age	cat.2	tot	205386	73.7440397541219	205386	4687922	210999.025	107.646998338325	75.7594017492963	210999.025	1	0.002	**	0.04381174	0.04362663;0.04399740	2.2e-16	***
age	cat.2	Ancient	169281	60.7805049692652	205386	2716717	172125.039	170.975548301847	61.8016598925719	210999.025	1	0.002	**	0.06231087	0.06202372;0.06259895	1.254e-12	***
age	cat.2	LineageSpe	139265	50.0032314586086	205386	1971205	162188.856	209.920045945331	58.2340638823462	210999.025	1	0.002	**	0.07064968	0.07029235;0.07100827	2.2e-16	***
age	cat.1	01_Human	1953	0.701226518067444	205386	10400	3577.27	86.2922560456814	1.28442221520078	210999.025	1	0.002	**	0.1877885	0.1803227;0.1954294	2.2e-16	***
age	cat.1	06_Boreotheria/Eutheria?	224	0.0804274142586316	205386	2965	786.015	26.7682893797179	0.282219437582582	210999.025	1	0.002	**	0.07554806	0.06628949;0.08565417	2.2e-16	***
age	cat.1	04_Primates/Glires	2354	0.845205951628655	205386	9067	2395.462	44.6613164739822	0.860092922387545	210999.025	184	0.368	ns	0.2596228	0.2506217;0.2687786	0.3288	ns
age	cat.1	07_Eutheria+Metatheria	33216	11.9262365714942	205386	189643	37631.069	146.326524221314	13.5114713190096	210999.025	1	0.002	**	0.1751502	0.1734418;0.1768684	2.2e-16	***
age	cat.1	07_Eutheria	111361	39.9842735681048	205386	1469955	136169.526	208.755685575891	48.8917985580514	210999.025	1	0.002	**	0.0757581	0.07533083;0.07618704	2.2e-16	***
age	cat.1	10_Amniota/Theria	682	0.244872752341012	205386	2529	632.151	22.7492357393985	0.226974421209858	210999.025	988	0.028	*	0.2696718	0.2524526;0.2874258	0.023	*
age	cat.1	07_Eutheria/03_Primates	5	0.00179525478255874	205386	21	4.874749498998	2.07853424344616	0.0017502834703704	210999.025	661	0.682	ns	0.2380952	0.08217588;0.47165983	1	ns
age	cat.1	02_Hominidae	2004	0.719538116849543	205386	10036	3555.004	73.2412060131334	1.27642758660309	210999.025	1	0.002	**	0.1996811	0.1918982;0.2076387	2.2e-16	***
age	cat.1	07_Metatheria	1	0.000359050956511748	205386	59	16.895	3.61788115670818	0.00606616591026599	210999.025	1	0.002	**	0.01694915	0.0004290233;0.0908559329	1.118e-07	***
age	cat.1	15_Euteleostomi	18	0.00646291721721147	205386	73	18.795	3.74953784272596	0.00674836272763831	210999.025	468	0.936	ns	0.2465753	0.1531554;0.3614143	0.8943	ns
age	cat.1	02_Haplorrhini	510	0.183115987820992	205386	4342	1235.73	33.6763893432654	0.443690038490263	210999.025	1	0.002	**	0.1174574	0.1080253;0.1274074	2.2e-16	***
age	cat.1	07_Eutheria + Transfert Opossum?	105	0.0377003504337336	205386	890	259.453	15.207203886647	0.0931568478198426	210999.025	1	0.002	**	0.1179775	0.09751502;0.14100658	2.2e-16	***
age	cat.1	05_Boreotheria	12912	4.63606595047969	205386	118653	26521.695	143.821732244003	9.52263995806285	210999.025	1	0.002	**	0.1088215	0.1070549;0.1106072	2.2e-16	***
age	cat.1	16_Metazoa	141	0.0506261848681565	205386	491	127.322	9.88504071969512	0.0457150858849888	210999.025	921	0.162	ns	0.287169	0.2475167;0.3294063	0.1644	ns
age	cat.1	16_Vertebrata	2663	0.956152697190785	205386	8857	2201.134	41.9549074395149	0.79031926811053	210999.025	1001	0.002	**	0.3006661	0.2911268;0.3103367	2.2e-16	***
age	cat.1	07_Eutheria/Primates?	75	0.0269288217383811	205386	424	116.36	9.87258162123099	0.041779169299707	210999.025	1	0.002	**	0.1768868	0.1417506;0.2166048	3.364e-06	***
age	cat.1	03_Euarchontoglires/Primates?	1263	0.453481358074338	205386	13041	3629.287	57.5309172309762	1.30309896880565	210999.025	1	0.002	**	0.0968484	0.09182446;0.10205306	2.2e-16	***
age	cat.1	tot	205386	73.7440397541219	205386	4687922	210999.025	107.646998338325	75.7594017492963	210999.025	1	0.002	**	0.04381174	0.04362663;0.04399740	2.2e-16	***
age	cat.1	09_Theria	2098	0.753288906761648	205386	9723	2634.542	46.8815541137036	0.945934825070374	210999.025	1	0.002	**	0.215777	0.2076351;0.2240895	2.2e-16	***
age	cat.1	10_Theria/Mammalia	20264	7.27580858275407	205386	104874	22705.004	116.39666734133	8.15225340380307	210999.025	1	0.002	**	0.1932223	0.1908365;0.1956252	2.2e-16	***
age	cat.1	03_Primates	127689	45.8468575860286	205386	1475760	140231.803	212.086182340434	50.350363000517	210999.025	1	0.002	**	0.08652423	0.08607112;0.08697897	2.2e-16	***
age	cat.1	08_Eutheria/Theria	703	0.252412822427759	205386	2459	668.988	22.6894836580445	0.240200781294881	210999.025	945	0.114	ns	0.2858886	0.2680901;0.3041983	0.1234	ns
age	cat.1	13_Amniota/Euteleostemi?	41	0.0147210892169817	205386	191	50.31	6.46526872602367	0.0180638536221061	210999.025	92	0.184	ns	0.2146597	0.1586656;0.2797331	0.1392	ns
age	cat.1	14_Tetrapoda	2059	0.739285919457689	205386	8931	2236.949	42.4556106760682	0.803178678117999	210999.025	1	0.002	**	0.2305453	0.2218432;0.2394235	1.229e-05	***
age	cat.1	12_Amniota	9267	3.32732521399437	205386	36530	8937.832	78.702298745512	3.20913712874131	210999.025	1001	0.002	**	0.2536819	0.2492259;0.2581771	6.549e-05	***
age	cat.1	03_Primates/Indep	4512	1.62003791578101	205386	25104	7008.583	80.3125470659237	2.51643842994198	210999.025	1	0.002	**	0.1797323	0.1750000;0.1845389	2.2e-16	***
age	cat.1	08_Eutheria/Theria?	42593	15.2930573907049	205386	259031	48305.992	162.981523225527	17.3443126328489	210999.025	1	0.002	**	0.1644321	0.1630065;0.1658652	2.2e-16	***
age	cat.1	11_Mammalia	85984	30.8726374447062	205386	619071	82384.04	183.064630824906	29.5800683633021	210999.025	1001	0.002	**	0.138892	0.1380314;0.1397560	2.2e-16	***
age	cat.1	02_Hominoidea	9534	3.42319181938301	205386	64786	19242.663	155.106232545228	6.90909655598323	210999.025	1	0.002	**	0.1471614	0.1444416;0.1499129	2.2e-16	***
age	cat.1	02_Simiiformes	17964	6.44999138277704	205386	154323	32705.983	154.263306975051	11.743114479807	210999.025	1	0.002	**	0.1164052	0.1148091;0.1180157	2.2e-16	***
age	cat.1	04_Euarchontoglires	6803	2.44262365714942	205386	55401	13955.92	110.350155218544	5.01088642500144	210999.025	1	0.002	**	0.1227956	0.1200735;0.1255574	2.2e-16	***
age	cat.1	02_Catarrhini	3284	1.17912334118458	205386	30292	9258.862	104.753922792134	3.32440325731028	210999.025	1	0.002	**	0.1084115	0.1049315;0.1119667	2.2e-16	***
DNA?	tot	tot	797	0.286163612339863	205386	4312	1116.597	29.3644830341667	0.400915220888148	210999.025	1	0.002	**	0.184833	0.1733478;0.1967468	2.2e-16	***
DNA?	PiggyBac?	tot	47	0.0168753949560522	205386	294	77.97	7.8512892408026	0.027995203079221	210999.025	1	0.002	**	0.1598639	0.1198885;0.2068531	2.14e-05	***
DNA?	PiggyBac?	EUTREP4	47	0.0168753949560522	205386	294	77.97	7.8512892408026	0.027995203079221	210999.025	1	0.002	**	0.1598639	0.1198885;0.2068531	2.14e-05	***
DNA?	hAT-Tip100?	tot	56	0.0201068535646579	205386	520	144.771	11.0501884900515	0.0519801660251623	210999.025	1	0.002	**	0.1076923	0.08238072;0.13756274	2.2e-16	***
DNA?	hAT-Tip100?	Eutr16	56	0.0201068535646579	205386	520	144.771	11.0501884900515	0.0519801660251623	210999.025	1	0.002	**	0.1076923	0.08238072;0.13756274	2.2e-16	***
DNA?	DNA?	Eulor12	13	0.00466766243465273	205386	60	15.489	3.48310364632048	0.00556134026541047	210999.025	303	0.606	ns	0.2166667	0.1207160;0.3419562	0.5557	ns
DNA?	DNA?	Eulor2C	4	0.00143620382604699	205386	38	9.662	2.80920765477521	0.00346915034181651	210999.025	26	0.052	ns	0.1052632	0.02943452;0.24804938	0.03879	*
DNA?	DNA?	UCON83	4	0.00143620382604699	205386	50	12.214	3.00086807594224	0.00438544838283449	210999.025	5	0.01	**	0.08	0.02222796;0.19234278	0.004662	**
DNA?	DNA?	Eulor6D	11	0.00394956052162923	205386	75	19.802	4.06267169499349	0.00710992704084564	210999.025	16	0.032	*	0.1466667	0.07555541;0.24729171	0.01849	*
DNA?	DNA?	tot	695	0.249540414775665	205386	3498	897.565	26.3594498348428	0.322271571781467	210999.025	1	0.002	**	0.198685	0.1855753;0.2123001	8.488e-16	***
DNA?	DNA?	UCON7	9	0.00323145860860573	205386	127	33.996	5.05683256155032	0.0122062963175734	210999.025	1	0.002	**	0.07086614	0.03291485;0.13026419	2.978e-08	***
DNA?	DNA?	Eulor6C	2	0.000718101913023496	205386	21	5.56356356356356	2.1091730454339	0.00199760281911141	210999.025	68	0.136	ns	0.0952381	0.01174932;0.30377441	0.08645	ns
DNA?	DNA?	MER133B	10	0.00359050956511748	205386	40	10.233	2.84161675561392	0.00367416843798472	210999.025	546	0.912	ns	0.25	0.1269148;0.4119620	1	ns
DNA?	DNA?	Eulor6E	8	0.00287240765209399	205386	31	7.79638916750251	2.52927974433502	0.00279930098792961	210999.025	619	0.766	ns	0.2580645	0.1185640;0.4461339	1	ns
DNA?	DNA?	Eulor2A	10	0.00359050956511748	205386	67	17.082	3.70688778047259	0.00613330843913368	210999.025	38	0.076	ns	0.1492537	0.07396468;0.25740245	0.04941	*
DNA?	DNA?	Eulor6A	5	0.00179525478255874	205386	30	7.071	2.40909999019608	0.00253884931349457	210999.025	273	0.546	ns	0.1666667	0.0564217;0.3472117	0.5186	ns
DNA?	DNA?	MER123	9	0.00323145860860573	205386	46	12.187	3.10445948091913	0.00437575400700867	210999.025	198	0.396	ns	0.1956522	0.09357573;0.33914760	0.3211	ns
DNA?	DNA?	Eulor7	1	0.000359050956511748	205386	12	2.99270072992701	1.46744381202498	0.0010745320596337	210999.025	156	0.312	ns	0.08333333	0.002107593;0.384796165	0.3159	ns
DNA?	DNA?	UCON100	5	0.00179525478255874	205386	19	4.55421686746988	1.8947354435811	0.001635195922427	210999.025	689	0.626	ns	0.2631579	0.09146578;0.51202935	0.7902	ns
DNA?	DNA?	Eulor5A	21	0.00754007008674671	205386	126	31.235	4.99406805277178	0.0112149566266445	210999.025	21	0.042	*	0.1666667	0.1062303;0.2434140	0.03846	*
DNA?	DNA?	UCON21	5	0.00179525478255874	205386	28	7.499	2.35149495609251	0.0026925231228816	210999.025	196	0.392	ns	0.1785714	0.06064291;0.36893335	0.3935	ns
DNA?	DNA?	Eulor2B	13	0.00466766243465273	205386	57	14.502	3.4201891312753	0.00520695697133337	210999.025	392	0.784	ns	0.2280702	0.1273971;0.3583634	0.7615	ns
DNA?	DNA?	Eulor6B	4	0.00143620382604699	205386	64	16.322	3.58038198173535	0.00586042971218475	210999.025	1	0.002	**	0.0625	0.01729003;0.15236347	0.0001355	***
DNA?	DNA?	MER133A	8	0.00287240765209399	205386	54	13.688	3.18194606817601	0.00491468949273281	210999.025	51	0.102	ns	0.1481481	0.06619758;0.27119769	0.08497	ns
DNA?	DNA?	MER131	275	0.0987390130407307	205386	1106	287.607	14.5451060879978	0.103265568449474	210999.025	203	0.406	ns	0.2486438	0.2234148;0.2752172	0.4107	ns
DNA?	DNA?	Eulor3	3	0.00107715286953524	205386	37	9.942	2.7904161736957	0.0035696846096398	210999.025	7	0.014	*	0.08108108	0.01704353;0.21909621	0.00838	**
DNA?	DNA?	UCON62	2	0.000718101913023496	205386	24	5.9049049049049	2.19946385477527	0.00212016175421702	210999.025	49	0.098	ns	0.08333333	0.01025634;0.26997280	0.09308	ns
DNA?	DNA?	UCON2	32	0.0114896306083759	205386	135	35.313	5.43567636799484	0.0126791664272994	210999.025	302	0.604	ns	0.237037	0.1681315;0.3178352	0.5579	ns
DNA?	DNA?	MER124	141	0.0506261848681565	205386	747	191.19	12.3983716519396	0.0686469523754811	210999.025	1	0.002	**	0.188755	0.1612979;0.2186945	1.813e-05	***
DNA?	DNA?	UCON14	17	0.00610386626069972	205386	98	25.778	4.37880005137137	0.00925561555695984	210999.025	34	0.068	ns	0.1734694	0.1044243;0.2631497	0.05037	ns
DNA?	DNA?	Eulor10	5	0.00179525478255874	205386	39	10.595	2.86446856854464	0.00380414488424197	210999.025	31	0.062	ns	0.1282051	0.04296834;0.27429941	0.04706	*
DNA?	DNA?	Eulor5B	13	0.00466766243465273	205386	43	10.836	3.01466286542828	0.0038906761647613	210999.025	816	0.372	ns	0.3023256	0.1718250;0.4612533	0.482	ns
DNA?	DNA?	MER134	15	0.00538576434767622	205386	89	24.146	4.17853373136368	0.00866964439593267	210999.025	21	0.042	*	0.1685393	0.0975124;0.2627005	0.03127	*
DNA?	DNA?	UCON58	59	0.0211840064341931	205386	235	60.52	6.78908621919707	0.021729763888091	210999.025	454	0.908	ns	0.2510638	0.1969547;0.3115700	0.8815	ns
Retroposon	tot	tot	1713	0.615054288504625	205386	5565	1796.025	44.6490079274883	0.644864494169012	210999.025	38	0.076	ns	0.3078167	0.2957027;0.3201325	0.01732	*
Retroposon	SVA	tot	1713	0.615054288504625	205386	5565	1796.025	44.6490079274883	0.644864494169012	210999.025	38	0.076	ns	0.3078167	0.2957027;0.3201325	0.01732	*
Retroposon	SVA	SVA_D	466	0.167317745734475	205386	1433	531.882	26.1211483359823	0.190972740851382	210999.025	5	0.01	**	0.3251919	0.3009679;0.3501347	0.0003046	***
Retroposon	SVA	SVA_B	251	0.0901217900844488	205386	801	250.934	15.94364587677	0.090098092721319	210999.025	551	0.902	ns	0.3133583	0.2813479;0.3467494	1	ns
Retroposon	SVA	SVA_E	238	0.0854541276497961	205386	686	203.907	13.8426865517851	0.073213003389441	210999.025	993	0.018	*	0.3469388	0.3113144;0.3838866	0.005096	**
Retroposon	SVA	SVA_C	160	0.0574481530418797	205386	486	163.946	14.2593974071282	0.0588649681162751	210999.025	422	0.844	ns	0.3292181	0.2875592;0.3729704	0.7371	ns
Retroposon	SVA	SVA_A	414	0.148647095995864	205386	1186	339.854	17.4005017588994	0.122024903774344	210999.025	1001	0.002	**	0.3490725	0.3219248;0.3769710	3.104e-06	***
Retroposon	SVA	SVA_F	234	0.0840179238237491	205386	973	322.398	19.1520337404777	0.115757310277475	210999.025	1	0.002	**	0.2404933	0.2139439;0.2686230	7.698e-10	***
snRNA	tot	tot	1377	0.494413167116677	205386	4380	1113.948	29.0752930968661	0.399964094904349	210999.025	1001	0.002	**	0.3143836	0.3006476;0.3283675	2.2e-16	***
snRNA	snRNA	U14	7	0.00251335669558224	205386	7	2.2225988700565	1.08733350137453	0.000798026250235716	210999.025	886	0.232	ns	1	0.5903836;1.0000000	0.0003253	***
snRNA	snRNA	U4	59	0.0211840064341931	205386	162	42.454	5.84825496076275	0.0152431493077498	210999.025	998	0.008	**	0.3641975	0.2901271;0.4433360	0.004142	**
snRNA	snRNA	U2	296	0.106279083127477	205386	1087	270.118	14.4340714428888	0.0969861262710404	210999.025	964	0.076	ns	0.2723091	0.2460320;0.2998248	0.07341	ns
snRNA	snRNA	U5	65	0.0233383121732636	205386	214	53.043	6.32970901512986	0.0190451398862527	210999.025	978	0.048	*	0.3037383	0.2428991;0.3701095	0.06819	ns
snRNA	snRNA	U3	75	0.0269288217383811	205386	229	61.145	6.52353673489554	0.0219541707359108	210999.025	988	0.028	*	0.3275109	0.2671358;0.3924206	0.04349	*
snRNA	snRNA	U13	73	0.0262107198253576	205386	176	48.482	6.18610895021612	0.0174075084736026	210999.025	1001	0.002	**	0.4147727	0.3411409;0.4913251	6.648e-05	***
snRNA	snRNA	tot	1377	0.494413167116677	205386	4380	1113.948	29.0752930968661	0.399964094904349	210999.025	1001	0.002	**	0.3143836	0.3006476;0.3283675	2.2e-16	***
snRNA	snRNA	U6	561	0.201427586603091	205386	1710	439.555	18.1394049795745	0.157822643189521	210999.025	1001	0.002	**	0.3280702	0.3058353;0.3508966	5.929e-11	***
snRNA	snRNA	U17	3	0.00107715286953524	205386	9	2.62689804772234	1.28367894231585	0.000943190256693551	210999.025	718	0.568	ns	0.3333333	0.07485463;0.70070494	0.7262	ns
snRNA	snRNA	U8	4	0.00143620382604699	205386	29	8.329	2.45983938699456	0.00299053541678635	210999.025	48	0.096	ns	0.137931	0.03889483;0.31664061	0.09878	ns
snRNA	snRNA	U1	45	0.0161572930430287	205386	204	47.121	5.88293871869901	0.0169188401217901	210999.025	385	0.77	ns	0.2205882	0.1656824;0.2838038	0.8032	ns
snRNA	snRNA	U13_	108	0.0387775033032688	205386	308	82.928	7.88117560576652	0.0297753777216062	210999.025	1001	0.002	**	0.3506494	0.2974010;0.4068023	0.001623	**
snRNA	snRNA	U7	102	0.0366231975641983	205386	245	64.883	6.71300047485291	0.0232963032113518	210999.025	1001	0.002	**	0.4163265	0.3539080;0.4807948	3.045e-07	***
tot	tot	tot	205386	73.7440397541219	205386	4687922	210999.025	107.646998338325	75.7594017492963	210999.025	1	0.002	**	0.04381174	0.04362663;0.04399740	2.2e-16	***
rRNA	tot	tot	489	0.175575917734245	205386	1766	455.779	18.4309483982474	0.163647885907968	210999.025	970	0.064	ns	0.2768969	0.2561291;0.2984086	0.0727	ns
rRNA	rRNA	tot	489	0.175575917734245	205386	1766	455.779	18.4309483982474	0.163647885907968	210999.025	970	0.064	ns	0.2768969	0.2561291;0.2984086	0.0727	ns
rRNA	rRNA	SSU-rRNA_Hsa	24	0.00861722295628196	205386	80	18.486	3.97285635123995	0.00663741598207618	210999.025	931	0.142	ns	0.3	0.2025739;0.4127593	0.1456	ns
rRNA	rRNA	LSU-rRNA_Hsa	117	0.0420089619118745	205386	411	108.871	8.96363239461022	0.0390902366863905	210999.025	831	0.342	ns	0.2846715	0.2415155;0.3309596	0.3712	ns
rRNA	rRNA	5S	349	0.1253087838226	205386	1275	329.124	15.7708383842884	0.118172287010973	210999.025	905	0.194	ns	0.2737255	0.2494043;0.2990944	0.212	ns
tRNA	tot	tot	494	0.177371172516804	205386	1997	462.528	18.618105431269	0.166071120813466	210999.025	960	0.084	ns	0.2473711	0.2285782;0.2669084	0.1	ns
tRNA	tRNA	tRNA-Arg-AGA	16	0.00574481530418797	205386	41	10.873	2.83141093589184	0.00390396105015224	210999.025	970	0.064	ns	0.3902439	0.2420110;0.5549522	0.07728	ns
tRNA	tRNA	tRNA-His-CAY_	12	0.00430861147814098	205386	44	12.591	3.02040425139448	0.00452081059343942	210999.025	512	0.98	ns	0.2727273	0.1495768;0.4278964	1	ns
tRNA	tRNA	tRNA-Thr-ACG_	3	0.00107715286953524	205386	12	3.34552845528455	1.54897016462832	0.00120121519190719	210999.025	576	0.852	ns	0.25	0.05486064;0.57185846	1	ns
tRNA	tRNA	tRNA-Leu-TTA(m)	4	0.00143620382604699	205386	27	6.426	2.17974202034903	0.00230726144654449	210999.025	202	0.404	ns	0.1481481	0.0418874;0.3373109	0.3675	ns
tRNA	tRNA	tRNA-Arg-CGA_	1	0.000359050956511748	205386	2	1.19269776876268	0.414899615558931	0.000428239274703667	210999.025	403	0.806	ns	0.5	0.01257912;0.98742088	1	ns
tRNA	tRNA	tRNA-Lys-AAA	14	0.00502671339116447	205386	47	9.235	2.65609296332599	0.00331583558338599	210999.025	978	0.048	*	0.2978723	0.1733885;0.4489357	0.09636	ns
tRNA	tRNA	tRNA-Ser-TCG	3	0.00107715286953524	205386	7	2.11991199119912	1.03140637538686	0.000761156428160769	210999.025	817	0.37	ns	0.4285714	0.09898828;0.81594843	0.4394	ns
tRNA	tRNA	tRNA-Thr-ACY	7	0.00251335669558224	205386	13	4.20644511581067	1.65120885313524	0.00151032814234599	210999.025	968	0.068	ns	0.5384615	0.2513455;0.8077676	0.1348	ns
tRNA	tRNA	tRNA-Ser-TCA_	1	0.000359050956511748	205386	4	1.36714975845411	0.582389204570917	0.000490876428467752	210999.025	427	0.854	ns	0.25	0.006309463;0.805879550	1	ns
tRNA	tRNA	tRNA-Arg-CGY_	12	0.00430861147814098	205386	40	9.791	2.69825862355699	0.00351546791520653	210999.025	854	0.296	ns	0.3	0.1656272;0.4653163	0.4612	ns
tRNA	tRNA	tRNA-Cys-TGY	37	0.0132848853909347	205386	136	35.645	5.16542899057345	0.0127983713448613	210999.025	638	0.728	ns	0.2720588	0.1993394;0.3549829	0.7706	ns
tRNA	tRNA	tRNA-Glu-GAA	18	0.00646291721721147	205386	95	24.132	4.13928855115341	0.00866461768254151	210999.025	84	0.168	ns	0.1894737	0.1163348;0.2828187	0.1587	ns
tRNA	tRNA	tRNA-Ala-GCY	5	0.00179525478255874	205386	28	7.0970970970971	2.33934320587025	0.00254821950116946	210999.025	262	0.524	ns	0.1785714	0.06064291;0.36893335	0.5143	ns
tRNA	tRNA	tRNA-Met	11	0.00394956052162923	205386	50	11.76	3.01786472650904	0.00422243924857816	210999.025	485	0.97	ns	0.22	0.1152658;0.3596119	1	ns
tRNA	tRNA	tRNA-Gly-GGY	15	0.00538576434767622	205386	37	9.989	2.73502456284388	0.00358656000459585	210999.025	971	0.062	ns	0.4054054	0.2475424;0.5790028	0.09307	ns
tRNA	tRNA	tRNA-Ile-ATC	2	0.000718101913023496	205386	9	1.82345679012346	0.903060529606443	0.000654713904651669	210999.025	646	0.712	ns	0.2222222	0.02814497;0.60009357	1	ns
tRNA	tRNA	tRNA-Thr-ACG	2	0.000718101913023496	205386	3	1.40629470672389	0.606332749399916	0.000504931459586621	210999.025	660	0.684	ns	0.6666667	0.09429932;0.99159624	0.6031	ns
tRNA	tRNA	tRNA-Met_	9	0.00323145860860573	205386	48	9.357	2.65868757465399	0.00335963980008043	210999.025	549	0.906	ns	0.1875	0.08949838;0.32629302	1	ns
tRNA	tRNA	tRNA-Thr-ACA	10	0.00359050956511748	205386	25	6.25125125125125	2.15899477832662	0.00224451774115702	210999.025	967	0.07	ns	0.4	0.2112548;0.6133465	0.1035	ns
tRNA	tRNA	tRNA-Trp-TGG	6	0.00215430573907049	205386	13	4.01315789473684	1.6050922471789	0.00144092818073794	210999.025	923	0.158	ns	0.4615385	0.1922324;0.7486545	0.2399	ns
tRNA	tRNA	tRNA-Lys-AAG	28	0.0100534267823289	205386	73	19.659	3.75163881441081	0.00705858275406446	210999.025	987	0.03	*	0.3835616	0.2720864;0.5047938	0.03414	*
tRNA	tRNA	tRNA-Leu-TTG	4	0.00143620382604699	205386	26	3.92835519677094	1.64651858583673	0.0014104796909185	210999.025	648	0.708	ns	0.1538462	0.04356348;0.34867879	1	ns
tRNA	tRNA	tRNA-Gln-CAG	17	0.00610386626069972	205386	79	18.91	3.78896506400577	0.00678965358763716	210999.025	355	0.71	ns	0.2151899	0.1306409;0.3220296	0.6934	ns
tRNA	tRNA	tRNA-Ile-ATT	20	0.00718101913023496	205386	53	14.6	3.18215746406838	0.00524214396507152	210999.025	966	0.072	ns	0.3773585	0.2478722;0.5210607	0.1226	ns
tRNA	tRNA	tRNA-Arg-AGG	6	0.00215430573907049	205386	20	5.30360721442886	1.9622840492901	0.00190426524330329	210999.025	733	0.538	ns	0.3	0.1189316;0.5427892	0.8001	ns
tRNA	tRNA	tRNA-Glu-GAG_	18	0.00646291721721147	205386	96	22.081	3.95652538132805	0.00792820417073591	210999.025	192	0.384	ns	0.1875	0.1150780;0.2800462	0.3956	ns
tRNA	tRNA	tRNA-Arg-CGG	4	0.00143620382604699	205386	17	1.75397796817625	0.848549491609115	0.000629767467174217	210999.025	816	0.372	ns	0.2352941	0.06810774;0.49899327	0.09051	ns
tRNA	tRNA	tRNA-Gln-CAA	7	0.00251335669558224	205386	24	6.34234234234234	2.19055151749976	0.00227722408454298	210999.025	701	0.602	ns	0.2916667	0.1261521;0.5109478	0.8171	ns
tRNA	tRNA	tRNA-Val-GTG	12	0.00430861147814098	205386	38	10.354	2.86825921264291	0.00371761360372264	210999.025	789	0.426	ns	0.3157895	0.1750253;0.4865271	0.5849	ns
tRNA	tRNA	tRNA-Tyr-TAC	12	0.00430861147814098	205386	34	8.132	2.47885471956723	0.00291980237835354	210999.025	955	0.094	ns	0.3529412	0.1974586;0.5351136	0.1563	ns
tRNA	tRNA	tRNA-Tyr-TAT	1	0.000359050956511748	205386	5	1.59819121447028	0.749331282473224	0.000573832084244228	210999.025	423	0.846	ns	0.2	0.005050763;0.716417936	1	ns
tRNA	tRNA	tRNA-Arg-CGA	3	0.00107715286953524	205386	8	2.2139689578714	1.04912837937786	0.000794927672011043	210999.025	794	0.416	ns	0.375	0.08523341;0.75513678	0.6931	ns
tRNA	tRNA	tRNA-Ala-GCY_	5	0.00179525478255874	205386	82	4.78549848942598	1.83473188970612	0.00171823781001392	210999.025	674	0.656	ns	0.06097561	0.0200930;0.1365868	0.8137	ns
tRNA	tRNA	tRNA-Pro-CCA	6	0.00215430573907049	205386	9	2.7286166842661	1.31556565373127	0.000979712430439659	210999.025	946	0.112	ns	0.6666667	0.2992951;0.9251454	0.02666	*
tRNA	tRNA	tRNA-Leu-TTA	4	0.00143620382604699	205386	13	3.44024514811032	1.54855112081835	0.00123522331106391	210999.025	740	0.524	ns	0.3076923	0.09092039;0.61426166	0.7549	ns
tRNA	tRNA	tRNA-Val-GTY	10	0.00359050956511748	205386	29	7.336	2.41680469731109	0.00263399781697018	210999.025	905	0.194	ns	0.3448276	0.1793836;0.5433057	0.2846	ns
tRNA	tRNA	tRNA-Leu-CTG	5	0.00179525478255874	205386	16	4.48795180722892	1.875216683409	0.00161140338916417	210999.025	717	0.57	ns	0.3125	0.1101700;0.5866206	0.7831	ns
tRNA	tRNA	tRNA-Met-i	12	0.00430861147814098	205386	40	9.996	2.89177218092061	0.00358907336129143	210999.025	803	0.398	ns	0.3	0.1656272;0.4653163	0.4667	ns
tRNA	tRNA	tRNA-Thr-ACY_	4	0.00143620382604699	205386	12	2.72984293193717	1.31524661757072	0.000980152715838877	210999.025	862	0.28	ns	0.3333333	0.09924609;0.65112449	0.4877	ns
tRNA	tRNA	tRNA-Asn-AAT	1	0.000359050956511748	205386	2	1.01454545454545	0.11994247681227	0.000364273515879192	210999.025	272	0.544	ns	0.5	0.01257912;0.98742088	1	ns
tRNA	tRNA	tot	494	0.177371172516804	205386	1997	462.528	18.618105431269	0.166071120813466	210999.025	960	0.084	ns	0.2473711	0.2285782;0.2669084	0.1	ns
tRNA	tRNA	tRNA-Gly-GGA	43	0.0154391911300052	205386	107	28.179	4.36646596517424	0.0101176969035446	210999.025	1001	0.002	**	0.4018692	0.3082335;0.5010799	0.001947	**
tRNA	tRNA	tRNA-Asn-AAC	16	0.00574481530418797	205386	46	13.712	3.15483898305586	0.00492330671568909	210999.025	813	0.378	ns	0.3478261	0.2135436;0.5024901	0.519	ns
tRNA	tRNA	tRNA-Ile-ATA	18	0.00646291721721147	205386	65	16.421	3.40372506885388	0.00589597575687942	210999.025	737	0.53	ns	0.2769231	0.1731004;0.4019012	0.6688	ns
tRNA	tRNA	tRNA-Leu-CTA_	4	0.00143620382604699	205386	7	2.12124582869855	1.02734559944725	0.000761635343790772	210999.025	883	0.238	ns	0.5714286	0.1840516;0.9010117	0.2099	ns
tRNA	tRNA	tRNA-Phe-TTY	14	0.00502671339116447	205386	87	11.47	2.87216805729563	0.00411831447118975	210999.025	860	0.284	ns	0.1609195	0.0908640;0.2552327	0.4268	ns
tRNA	tRNA	tRNA-Ser-TCA(m)	4	0.00143620382604699	205386	31	8.159	2.50599261750689	0.00292949675417935	210999.025	75	0.15	ns	0.1290323	0.03630166;0.29833583	0.1037	ns
tRNA	tRNA	tRNA-Ala-GCA	5	0.00179525478255874	205386	40	2.96369294605809	1.35562719104967	0.00106411678708928	210999.025	927	0.15	ns	0.125	0.04185963;0.26803292	0.2178	ns
tRNA	tRNA	tRNA-Leu-CTY	10	0.00359050956511748	205386	30	5.00200803212851	1.95989846520303	0.00179597576841519	210999.025	991	0.022	*	0.3333333	0.1728742;0.5281200	0.02396	*
tRNA	tRNA	tRNA-Leu-CTA	1	0.000359050956511748	205386	1	1.01577287066246	0.124792684368101	0.000364714220810041	210999.025	313	0.626	ns	na	na	na	na
tRNA	tRNA	tRNA-SeC(e)-TGA	2	0.000718101913023496	205386	3	1.45578231292517	0.609096491250805	0.000522700031928667	210999.025	693	0.618	ns	0.6666667	0.09429932;0.99159624	0.6143	ns
tRNA	tRNA	tRNA-Val-GTA	5	0.00179525478255874	205386	12	3.27811860940695	1.47526578915817	0.00117701162226653	210999.025	909	0.186	ns	0.4166667	0.1516522;0.7233303	0.3288	ns
tRNA	tRNA	tRNA-Ser-TCY	7	0.00251335669558224	205386	15	4.12765957446809	1.70962995344165	0.00148204011836764	210999.025	957	0.09	ns	0.4666667	0.2126667;0.7341387	0.1428	ns
tRNA	tRNA	tRNA-Gly-GGG	8	0.00287240765209399	205386	47	12.734	3.12842309015757	0.0045721548802206	210999.025	81	0.162	ns	0.1702128	0.07646948;0.30809127	0.1402	ns
tRNA	tRNA	tRNA-Glu-GAG	0	0	205386	18	3.71486761710794	1.5868223052152	0.00133382677123713	210999.025	1	0.002	**	0	0.000000;0.185302	0.03517	*
tRNA	tRNA	tRNA-Ser-AGY	7	0.00251335669558224	205386	14	3.8248987854251	1.56089091083925	0.00137333356746751	210999.025	972	0.06	ns	0.5	0.2303605;0.7696395	0.07117	ns
tRNA	tRNA	tRNA-His-CAY	0	0	205386	1	1.01083032490975	0.103691100362853	0.000362939595029926	210999.025	1	0.002	**	na	na	na	na
tRNA	tRNA	tRNA-Pro-CCY	9	0.00323145860860573	205386	17	4.64989939637827	1.78506870509597	0.00166955082595302	210999.025	987	0.03	*	0.5294118	0.2781183;0.7701673	0.02683	*
tRNA	tRNA	tRNA-Gln-CAA_	7	0.00251335669558224	205386	34	9.008	2.47589702250842	0.00323433101625783	210999.025	283	0.566	ns	0.2058824	0.08702131;0.37897775	0.5607	ns
tRNA	tRNA	tRNA-Asp-GAY	16	0.00574481530418797	205386	49	11.229	3.02848654128275	0.00403178319067042	210999.025	956	0.092	ns	0.3265306	0.1994853;0.4754007	0.1243	ns
tRNA	tRNA	tRNA-Pro-CCG	2	0.000718101913023496	205386	4	1.60210803689065	0.707886805737636	0.000575238423080745	210999.025	675	0.654	ns	0.5	0.06758599;0.93241401	1	ns
tRNA	tRNA	tRNA-Ala-GCG	4	0.00143620382604699	205386	11	2.21922246220302	1.10453504473677	0.000796813947766353	210999.025	895	0.214	ns	0.3636364	0.1092634;0.6920953	0.2489	ns
tRNA	tRNA	tRNA-Ser-TCA	1	0.000359050956511748	205386	1	1.01438848920863	0.119300700733663	0.000364217157324867	210999.025	275	0.55	ns	na	na	na	na
LINE	Penelope	tot	284	0.101970471649336	205386	1097	277.317	14.8444895456149	0.0995709341069685	210999.025	671	0.662	ns	0.2588879	0.2331868;0.2858890	0.6516	ns
LINE	Penelope	Penelope1_Vert	284	0.101970471649336	205386	1097	277.317	14.8444895456149	0.0995709341069685	210999.025	671	0.662	ns	0.2588879	0.2331868;0.2858890	0.6516	ns
LINE	L1-Tx1	tot	29	0.0104124777388407	205386	189	51.048	6.3330722247424	0.0183288332280117	210999.025	1	0.002	**	0.1534392	0.1052323;0.2128739	0.0002052	***
LINE	L1-Tx1	MARE6	29	0.0104124777388407	205386	189	51.048	6.3330722247424	0.0183288332280117	210999.025	1	0.002	**	0.1534392	0.1052323;0.2128739	0.0002052	***
LINE	RTE-X	tot	3046	1.09366921353478	205386	15596	4021.471	55.994129169954	1.44391300913426	210999.025	1	0.002	**	0.1953065	0.1891099;0.2016169	2.2e-16	***
LINE	RTE-X	L5	149	0.0534985925202505	205386	737	200.336	12.609444956147	0.0719308324237376	210999.025	1	0.002	**	0.202171	0.1737365;0.2330116	1.332e-05	***
LINE	RTE-X	L4_C_Mam	976	0.350433733555466	205386	5015	1318.658	32.0724442111554	0.473465416211869	210999.025	1	0.002	**	0.1946162	0.1837393;0.2058496	2.2e-16	***
LINE	RTE-X	L4_A_Mam	1336	0.479692077899696	205386	6597	1738.557	37.6660786980074	0.624230553800195	210999.025	1	0.002	**	0.2025163	0.1928760;0.2124203	2.2e-16	***
LINE	RTE-X	L4_B_Mam	728	0.261389096340553	205386	3247	856.212	26.5236226514885	0.307423737576837	210999.025	1	0.002	**	0.224207	0.2099613;0.2389511	2.205e-07	***
LINE	L1	L1M2	846	0.303757109208939	205386	9096	2515.067	49.370436001224	0.903037212041133	210999.025	1	0.002	**	0.09300792	0.08711521;0.09916273	2.2e-16	***
LINE	L1	L1P	13	0.00466766243465273	205386	161	35.438	5.23579693738878	0.0127240477968633	210999.025	1	0.002	**	0.08074534	0.04369389;0.13411900	3.674e-06	***
LINE	L1	L1MEg1	118	0.0423680128683863	205386	1013	266.161	15.4279973458029	0.0955653616361234	210999.025	1	0.002	**	0.1164857	0.09737358;0.13785768	2.2e-16	***
LINE	L1	L1MB7	4216	1.51375883265353	205386	23185	6392.557	74.2263046048724	2.29525370540587	210999.025	1	0.002	**	0.1818417	0.1768954;0.1868679	2.2e-16	***
LINE	L1	L1P2	158	0.0567300511288562	205386	1631	557.424	28.1133168193044	0.200143620382605	210999.025	1	0.002	**	0.09687308	0.08294707;0.11226858	2.2e-16	***
LINE	L1	L1MB1	490	0.175934968690757	205386	6197	1698.105	40.7506636951055	0.609706224507382	210999.025	1	0.002	**	0.07907052	0.07247055;0.08606981	2.2e-16	***
LINE	L1	L1MCb	116	0.0416499109553628	205386	2145	603.148	23.9596778392816	0.216560866318148	210999.025	1	0.002	**	0.05407925	0.04488963;0.06450975	2.2e-16	***
LINE	L1	L1M3b	39	0.0140029873039582	205386	564	164.895	14.0251445511153	0.0592057074740047	210999.025	1	0.002	**	0.06914894	0.04963036;0.09331924	2.2e-16	***
LINE	L1	L1MEh	246	0.08832653530189	205386	3050	805.5	25.4407789431305	0.289215545470213	210999.025	1	0.002	**	0.08065574	0.07123358;0.09089113	2.2e-16	***
LINE	L1	L1ME2	1497	0.537499281898087	205386	12799	3596.855	56.1567944291744	1.29145422818406	210999.025	1	0.002	**	0.1169623	0.1114431;0.1226563	2.2e-16	***
LINE	L1	L1PA16	1225	0.439837421726891	205386	13973	4078.515	65.750276606824	1.46439471189751	210999.025	1	0.002	**	0.08766908	0.08303026;0.09248041	2.2e-16	***
LINE	L1	L1MEd	1797	0.645214568851611	205386	16918	4571.953	64.5654977096475	1.64156409777676	210999.025	1	0.002	**	0.1062182	0.1016138;0.1109586	2.2e-16	***
LINE	L1	L1ME3A	2274	0.816481875107715	205386	15879	4366.328	60.9433713418491	1.56773424484403	210999.025	1	0.002	**	0.143208	0.1377940;0.1487531	2.2e-16	***
LINE	L1	L1M4b	378	0.135721261561441	205386	4228	1181.142	34.93394074845	0.424090164876199	210999.025	1	0.002	**	0.08940397	0.08097113;0.09840895	2.2e-16	***
LINE	L1	L1M4	2664	0.956511748147297	205386	20125	5351.447	68.4381397319504	1.92144216407193	210999.025	1	0.002	**	0.1323727	0.1277190;0.1371328	2.2e-16	***
LINE	L1	L1MC4	4459	1.60100821508589	205386	23685	6334.217	72.522903158123	2.27430667260298	210999.025	1	0.002	**	0.1882626	0.1833014;0.1933004	2.2e-16	***
LINE	L1	L1MEf	1054	0.378439708163383	205386	11271	3177.289	56.1082312376055	1.14080865456426	210999.025	1	0.002	**	0.09351433	0.08820036;0.09903931	2.2e-16	***
LINE	L1	L1MDa	607	0.217943930602631	205386	6954	1923.264	43.4907087289428	0.690549778824611	210999.025	1	0.002	**	0.08728789	0.08075606;0.09416811	2.2e-16	***
LINE	L1	L1ME3G	3573	1.28288906761648	205386	18628	4927.983	60.144343483432	1.76939700982363	210999.025	1	0.002	**	0.191808	0.1861756;0.1975368	2.2e-16	***
LINE	L1	L1MEj	253	0.0908398919974723	205386	2345	630.988	23.4236317107856	0.226556844947435	210999.025	1	0.002	**	0.1078891	0.09561488;0.12115229	2.2e-16	***
LINE	L1	L1P4e	7	0.00251335669558224	205386	194	52.597	7.67342638411763	0.0188850031596484	210999.025	1	0.002	**	0.03608247	0.01462793;0.07292781	2.2e-16	***
LINE	L1	L1ME3E	618	0.22189349112426	205386	4540	1229.312	32.6724983456752	0.44138564945137	210999.025	1	0.002	**	0.1361233	0.1262746;0.1464426	2.2e-16	***
LINE	L1	L1MC2	771	0.276828287470558	205386	6382	1825.424	42.0193032527415	0.655420233239501	210999.025	1	0.002	**	0.1208085	0.1129090;0.1290563	2.2e-16	***
LINE	L1	L1PA2	450	0.161572930430287	205386	4918	1956.829	58.4856420784566	0.702601324179928	210999.025	1	0.002	**	0.09150061	0.08358517;0.09990472	2.2e-16	***
LINE	L1	L1MA2	714	0.256362382949388	205386	7417	2187.176	49.3207010854018	0.785307634859539	210999.025	1	0.002	**	0.09626534	0.08964497;0.10320491	2.2e-16	***
LINE	L1	L1M3e	74	0.0265697707818694	205386	810	211.346	14.7974067744064	0.0758839834549319	210999.025	1	0.002	**	0.09135802	0.07241576;0.11333346	2.2e-16	***
LINE	L1	L1MC5	3115	1.1184437295341	205386	14431	3857.981	55.8683623611155	1.38521176825415	210999.025	1	0.002	**	0.2158548	0.2091655;0.2226588	2.2e-16	***
LINE	L1	L1MEa	46	0.0165163439995404	205386	355	94.52	9.61832168894927	0.0339374964094904	210999.025	1	0.002	**	0.1295775	0.09645151;0.16903243	6.007e-10	***
LINE	L1	L1MCc	282	0.101252369736313	205386	3179	884.013	28.130804701842	0.31740571321882	210999.025	1	0.002	**	0.08870714	0.07904816;0.09913037	2.2e-16	***
LINE	L1	L1PB1	1119	0.401778020336646	205386	13093	4022.501	77.4067684818763	1.44428283161946	210999.025	1	0.002	**	0.08546552	0.08073108;0.09038514	2.2e-16	***
LINE	L1	L1PA8	907	0.325659217556156	205386	8111	2425.532	51.4117510316868	0.870889584649854	210999.025	1	0.002	**	0.1118234	0.1050437;0.1188835	2.2e-16	***
LINE	L1	L1P4	307	0.110228643649107	205386	3775	1016.518	31.369503051877	0.364981760211409	210999.025	1	0.002	**	0.0813245	0.07279943;0.09050416	2.2e-16	***
LINE	L1	L1M7	370	0.132848853909347	205386	3059	842.135	27.7907736866411	0.302369377262021	210999.025	1	0.002	**	0.1209546	0.1096025;0.1330369	2.2e-16	***
LINE	L1	L1PA13	778	0.27934164416614	205386	9060	2592.687	55.0424263609418	0.930906747285575	210999.025	1	0.002	**	0.08587196	0.08018144;0.09183038	2.2e-16	***
LINE	L1	L1PREC2	797	0.286163612339863	205386	7902	2347.146	50.8071850632767	0.842745016372724	210999.025	1	0.002	**	0.1008605	0.09430558;0.10771152	2.2e-16	***
LINE	L1	L1M2a1	15	0.00538576434767622	205386	120	37.322	6.73882242886159	0.0134004997989315	210999.025	2	0.004	**	0.125	0.07167968;0.19777641	2.635e-06	***
LINE	L1	L1MA9	1387	0.498003676681795	205386	16437	4425.677	62.9626791835447	1.58904356006204	210999.025	1	0.002	**	0.08438279	0.08017686;0.08873647	2.2e-16	***
LINE	L1	L1MA4	1073	0.385261676337106	205386	10000	2819.443	52.2699042843384	1.01232370598035	210999.025	1	0.002	**	0.1073	0.1012990;0.1135307	2.2e-16	***
LINE	L1	L1PB3	349	0.1253087838226	205386	3601	1055.192	34.0648433072802	0.378867696903545	210999.025	1	0.002	**	0.09691752	0.08744601;0.10704898	2.2e-16	***
LINE	L1	HAL1b	657	0.235896478428219	205386	4340	1181.756	32.5315041577048	0.424310622163498	210999.025	1	0.002	**	0.1513825	0.1408411;0.1623953	2.2e-16	***
LINE	L1	L1MC1	1611	0.578431090940426	205386	13002	3768.088	62.5659392381569	1.35293560062044	210999.025	1	0.002	**	0.123904	0.118287;0.129690	2.2e-16	***
LINE	L1	L1PA4	1189	0.426911587292469	205386	11926	4228.407	81.10510087774	1.51821357787097	210999.025	1	0.002	**	0.09969814	0.09437741;0.10521515	2.2e-16	***
LINE	L1	L1MD3	962	0.345407020164302	205386	5356	1509.91	36.0807111587025	0.542134629746654	210999.025	1	0.002	**	0.1796117	0.1694147;0.1901589	2.2e-16	***
LINE	L1	L1PBa	178	0.0639110702590912	205386	2167	715.408	30.5301429021488	0.256867926696157	210999.025	1	0.002	**	0.08214121	0.07092079;0.09450630	2.2e-16	***
LINE	L1	L1MA8	1129	0.405368529901764	205386	11124	2991.4	53.2049129570076	1.07406503130924	210999.025	1	0.002	**	0.1014923	0.09594044;0.10725364	2.2e-16	***
LINE	L1	L1M3c	76	0.0272878726948929	205386	1070	290.977	17.0153458087984	0.104475570172919	210999.025	1	0.002	**	0.07102804	0.05636687;0.08809841	2.2e-16	***
LINE	L1	L1P4b	3	0.00107715286953524	205386	155	44.553	7.35086567869567	0.0159967972654679	210999.025	1	0.002	**	0.01935484	0.004009358;0.055519235	2.2e-16	***
LINE	L1	L1MC	1246	0.447377491813638	205386	7862	2106.053	42.4004951974975	0.756180344114437	210999.025	1	0.002	**	0.1584838	0.1504755;0.1667462	2.2e-16	***
LINE	L1	L1M3de	31	0.0111305796518642	205386	499	128.688	11.9593344999495	0.0462055494915838	210999.025	1	0.002	**	0.06212425	0.04259704;0.08702432	2.2e-16	***
LINE	L1	L1MA5	479	0.171985408169127	205386	4447	1298.219	37.8473970632653	0.466126773711725	210999.025	1	0.002	**	0.1077131	0.09874871;0.11719619	2.2e-16	***
LINE	L1	HAL1M8	400	0.143620382604699	205386	2197	622.684	23.3023849668901	0.223575285804561	210999.025	1	0.002	**	0.1820665	0.1661348;0.1988508	2.2e-16	***
LINE	L1	L1ME4c	2425	0.870698569540989	205386	9421	2529.057	46.8224314948625	0.908060334922732	210999.025	13	0.026	*	0.2574037	0.2485982;0.2663593	0.01561	*
LINE	L1	L1M2a	55	0.0197478026081461	205386	489	159.975	14.3069585888848	0.0574391767679669	210999.025	1	0.002	**	0.1124744	0.08586338;0.14387585	2.2e-16	***
LINE	L1	L1MC3	1399	0.502312288159936	205386	13130	3719.749	56.1523916684774	1.33557943643362	210999.025	1	0.002	**	0.1065499	0.1013219;0.1119529	2.2e-16	***
LINE	L1	L1P4d	24	0.00861722295628196	205386	167	49.568	7.7035524740681	0.0177974378123743	210999.025	1	0.002	**	0.1437126	0.0943006;0.2062463	5.652e-06	***
LINE	L1	L1ME3C	523	0.187783650255644	205386	3264	886.532	27.4515311515143	0.318310162578273	210999.025	1	0.002	**	0.1602328	0.1478040;0.1732736	2.2e-16	***
LINE	L1	L1M4a2	252	0.0904808410409605	205386	2051	558.254	24.1196443017148	0.200441632676509	210999.025	1	0.002	**	0.1228669	0.1089623;0.1378591	2.2e-16	***
LINE	L1	L1M2c	47	0.0168753949560522	205386	450	143.232	12.7102213090774	0.0514275866030907	210999.025	1	0.002	**	0.1044444	0.07775629;0.13646252	2.2e-16	***
LINE	L1	L1M1	800	0.287240765209399	205386	9983	2849.539	56.1979242115373	1.02312970356753	210999.025	1	0.002	**	0.08013623	0.07488329;0.08563562	2.2e-16	***
LINE	L1	L1M6	554	0.198914229907508	205386	5357	1454.453	36.346125403292	0.522222740851382	210999.025	1	0.002	**	0.1034161	0.0953863;0.1118808	2.2e-16	***
LINE	L1	L1PA7	1388	0.498362727638306	205386	13116	4559.932	81.6535282438835	1.63724794622853	210999.025	1	0.002	**	0.1058249	0.1006103;0.1112153	2.2e-16	***
LINE	L1	L1P3b	8	0.00287240765209399	205386	83	24.494	4.93196596584854	0.00879459412879876	210999.025	1	0.002	**	0.09638554	0.04253817;0.18111303	1.858e-05	***
LINE	L1	L1MA10	620	0.222611593037284	205386	5109	1357.813	34.0440454122013	0.487524056414086	210999.025	1	0.002	**	0.1213545	0.1125208;0.1306232	2.2e-16	***
LINE	L1	L1MB8	2938	1.05489171023152	205386	16563	4567.596	66.6517910130347	1.63999971275923	210999.025	1	0.002	**	0.1773833	0.1715927;0.1832875	2.2e-16	***
LINE	L1	L1MA4A	635	0.22799735738496	205386	6240	1855.337	45.5760749693258	0.666160524501637	210999.025	1	0.002	**	0.1017628	0.09436864;0.10953155	2.2e-16	***
LINE	L1	L1PB	180	0.0646291721721147	205386	1846	509.94	21.529652248142	0.183094444763601	210999.025	1	0.002	**	0.09750813	0.08435256;0.11195793	2.2e-16	***
LINE	L1	L1MB4	1637	0.587766415809732	205386	9160	2537.662	46.8510915644533	0.911149968403516	210999.025	1	0.002	**	0.1787118	0.1709147;0.1867137	2.2e-16	***
LINE	L1	L1M4c	310	0.111305796518642	205386	3615	1012.814	32.4544711356802	0.36365183546849	210999.025	1	0.002	**	0.0857538	0.07682570;0.09535818	2.2e-16	***
LINE	L1	L1MEg	1131	0.406086631814787	205386	13185	3650.322	56.914440782367	1.31065160567588	210999.025	1	0.002	**	0.08577929	0.08105321;0.09068912	2.2e-16	***
LINE	L1	L1P1	303	0.10879243982306	205386	3259	967.102	32.7955354147961	0.347238898144425	210999.025	1	0.002	**	0.0929733	0.08321846;0.10346542	2.2e-16	***
LINE	L1	L1ME3	1321	0.474306313552019	205386	9162	2574.272	49.4304297309196	0.924294823921411	210999.025	1	0.002	**	0.1441825	0.137049;0.151543	2.2e-16	***
LINE	L1	X9_LINE	170	0.0610386626069972	205386	653	166.016	11.0431741675886	0.0596082035962544	210999.025	660	0.684	ns	0.2603369	0.2270614;0.2957954	0.7193	ns
LINE	L1	L1PA17	606	0.217584879646119	205386	4789	1392.487	39.1146492606899	0.499973789280175	210999.025	1	0.002	**	0.12654	0.1172495;0.1362884	2.2e-16	***
LINE	L1	L1PA15-16	67	0.0240564140862871	205386	1431	424.164	23.3505107085552	0.152296489917849	210999.025	1	0.002	**	0.04682041	0.03646644;0.05908175	2.2e-16	***
LINE	L1	L1ME3B	1109	0.398187510771529	205386	8120	2214.397	43.9905507985472	0.795081360946746	210999.025	1	0.002	**	0.1365764	0.1291770;0.1442375	2.2e-16	***
LINE	L1	L1MD1	671	0.240923191819383	205386	6979	2017.431	44.4697064729889	0.724360530246453	210999.025	1	0.002	**	0.09614558	0.08932753;0.10330311	2.2e-16	***
LINE	L1	L1HS	158	0.0567300511288562	205386	1571	648.108	34.8540835935066	0.232703797322916	210999.025	1	0.002	**	0.1005729	0.08613918;0.11651823	2.2e-16	***
LINE	L1	L1MEb	252	0.0904808410409605	205386	1672	472.062	20.7637976124622	0.169494312632849	210999.025	1	0.002	**	0.1507177	0.1338942;0.1687771	2.2e-16	***
LINE	L1	L1PA11	536	0.192451312690297	205386	4144	1282.469	40.316280104214	0.460471721146665	210999.025	1	0.002	**	0.1293436	0.1192697;0.1399432	2.2e-16	***
LINE	L1	HAL1ME	1211	0.434810708335727	205386	7407	1957.658	39.3778319572022	0.702898977422876	210999.025	1	0.002	**	0.163494	0.1551382;0.1721155	2.2e-16	***
LINE	L1	L1PA8A	257	0.0922760958235193	205386	2429	823.216	33.658077933985	0.295576492215775	210999.025	1	0.002	**	0.1058049	0.09384764;0.11872170	2.2e-16	***
LINE	L1	L1MEc	1736	0.623312460504395	205386	17812	4970.706	67.7475851916458	1.78473674383869	210999.025	1	0.002	**	0.09746238	0.09314473;0.10191196	2.2e-16	***
LINE	L1	L1P4c	1	0.000359050956511748	205386	43	14.108	3.56300870487725	0.00506549089446774	210999.025	1	0.002	**	0.02325581	0.0005886129;0.1228904827	1.61e-06	***
LINE	L1	L1MCa	463	0.166240592864939	205386	7243	2059.863	42.5264944914783	0.739595780433159	210999.025	1	0.002	**	0.06392379	0.05839769;0.06980396	2.2e-16	***
LINE	L1	L1MB2	1629	0.584894008157638	205386	8944	2506.193	46.353472312173	0.899850993853048	210999.025	1	0.002	**	0.1821333	0.1741832;0.1902909	2.2e-16	***
LINE	L1	L1MEi	533	0.191374159820762	205386	5311	1433.516	35.2530924108017	0.514705290974895	210999.025	1	0.002	**	0.1003577	0.09240373;0.10875392	2.2e-16	***
LINE	L1	L1MC4a	1710	0.613977135635089	205386	9991	2771.088	51.2609592374347	0.994961796978227	210999.025	1	0.002	**	0.171154	0.1638152;0.1786850	2.2e-16	***
LINE	L1	L1MB5	1643	0.589920721548802	205386	9769	2716.994	47.5702100992721	0.975539294536681	210999.025	1	0.002	**	0.1681851	0.1608166;0.1757519	2.2e-16	***
LINE	L1	HAL1	3304	1.18630436031482	205386	21238	5730.387	71.8827821203754	2.05750093353249	210999.025	1	0.002	**	0.1555702	0.1507195;0.1605154	2.2e-16	***
LINE	L1	L1PA3	1018	0.36551387372896	205386	10703	4028.259	83.6004003934547	1.44635024702706	210999.025	1	0.002	**	0.09511352	0.08961956;0.10082886	2.2e-16	***
LINE	L1	L1M6B	122	0.0438042166944333	205386	730	200.758	12.9816778561155	0.0720823519273855	210999.025	1	0.002	**	0.1671233	0.1407633;0.1962047	8.164e-12	***
LINE	L1	L1P3	344	0.123513529040041	205386	3552	1002.789	34.466104964028	0.360052349629459	210999.025	1	0.002	**	0.09684685	0.08731482;0.10704813	2.2e-16	***
LINE	L1	L1ME3F	579	0.207890503820302	205386	4605	1283.142	34.0988646228664	0.460713362440398	210999.025	1	0.002	**	0.1257329	0.1162880;0.1356552	2.2e-16	***
LINE	L1	L1PB4	778	0.27934164416614	205386	7440	2040.083	44.8190233701701	0.732493752513357	210999.025	1	0.002	**	0.1045699	0.09770546;0.11174585	2.2e-16	***
LINE	L1	L1MA1	348	0.124949732866088	205386	4314	1236.649	38.585860981293	0.444020006319297	210999.025	1	0.002	**	0.08066759	0.07271135;0.08919687	2.2e-16	***
LINE	L1	L1PA14	320	0.114896306083759	205386	3056	923.77	34.0226195146499	0.331680502096858	210999.025	1	0.002	**	0.104712	0.09407513;0.11611219	2.2e-16	***
LINE	L1	L1M2b	32	0.0114896306083759	205386	220	63.956	8.19702722059987	0.0229634629746654	210999.025	1	0.002	**	0.1454545	0.1016663;0.1990907	5.251e-07	***
LINE	L1	L1M8	221	0.0793502613890963	205386	1662	454.639	19.9202282741563	0.163238567817545	210999.025	1	0.002	**	0.1329723	0.1170064;0.1502464	2.2e-16	***
LINE	L1	L1M3f	82	0.0294421784339634	205386	671	202.481	14.9942143997432	0.0727009967254553	210999.025	1	0.002	**	0.1222057	0.09838481;0.14940605	2.2e-16	***
LINE	L1	L1M3d	60	0.0215430573907049	205386	532	146.509	12.1067953436693	0.0526041965875797	210999.025	1	0.002	**	0.112782	0.0871758;0.1427806	2.2e-16	***
LINE	L1	L1M3a	93	0.0333917389555926	205386	636	196.659	12.7256693993543	0.0706106020566439	210999.025	1	0.002	**	0.1462264	0.1196741;0.1761112	2.2e-16	***
LINE	L1	L1MA3	959	0.344329867294766	205386	8888	2752.504	59.412354033583	0.988289194002413	210999.025	1	0.002	**	0.1078983	0.1015213;0.1145335	2.2e-16	***
LINE	L1	L1M3	904	0.32458206468662	205386	7225	1916.419	40.3404113487677	0.688092075027288	210999.025	1	0.002	**	0.1251211	0.1175753;0.1329708	2.2e-16	***
LINE	L1	L1MDb	71	0.0254926179123341	205386	971	244.935	15.3700036438516	0.087944146033205	210999.025	1	0.002	**	0.07312049	0.05754613;0.09133990	2.2e-16	***
LINE	L1	L1ME3D	570	0.204659045211696	205386	4186	1167.576	32.2863536595979	0.419219279600161	210999.025	1	0.002	**	0.1361682	0.1259156;0.1469313	2.2e-16	***
LINE	L1	L1MD	1230	0.44163267650945	205386	8496	2243.18	44.9721924982327	0.805415924628023	210999.025	1	0.002	**	0.144774	0.1373558;0.1524368	2.2e-16	***
LINE	L1	L1M5	6874	2.46811627506176	205386	44640	11160.72	94.0055777528581	4.0072671913598	210999.025	1	0.002	**	0.1539875	0.1506506;0.1573694	2.2e-16	***
LINE	L1	L1MA5A	415	0.149006146952375	205386	3431	998.534	31.4628153977478	0.358524587809502	210999.025	1	0.002	**	0.120956	0.1102259;0.1323366	2.2e-16	***
LINE	L1	L1PB2	317	0.113819153214224	205386	2887	859.786	31.1917798647517	0.30870698569541	210999.025	1	0.002	**	0.1098026	0.0986247;0.1217780	2.2e-16	***
LINE	L1	L1M4a1	286	0.10268857356236	205386	2655	740.855	26.3516676016032	0.266004696386511	210999.025	1	0.002	**	0.1077213	0.09617751;0.12013781	2.2e-16	***
LINE	L1	L1MEg2	76	0.0272878726948929	205386	755	200.644	13.3983125347478	0.0720414201183432	210999.025	1	0.002	**	0.1006623	0.08013191;0.12437123	2.2e-16	***
LINE	L1	L1PA5	1410	0.506261848681565	205386	11398	3956.699	75.6613047206565	1.42065656057908	210999.025	1	0.002	**	0.1237059	0.1177143;0.1298904	2.2e-16	***
LINE	L1	L1ME4b	5302	1.90368817142529	205386	24590	6444.246	72.3327692924411	2.31381269029701	210999.025	1	0.002	**	0.2156161	0.2104895;0.2208100	2.2e-16	***
LINE	L1	L1MC5a	3734	1.34069627161487	205386	17929	4712.46	59.7045143103018	1.69201327052335	210999.025	1	0.002	**	0.2082659	0.2023419;0.2142848	2.2e-16	***
LINE	L1	L1PA12	136	0.0488309300855978	205386	1769	529.329	25.3510440501853	0.190056083759407	210999.025	1	0.002	**	0.07687959	0.06489256;0.09029129	2.2e-16	***
LINE	L1	L1ME4a	6183	2.22001206411214	205386	29291	7496.29	71.0609425602951	2.69155009478945	210999.025	1	0.002	**	0.2110887	0.2064271;0.2158077	2.2e-16	***
LINE	L1	L1PA10	711	0.255285230079853	205386	7090	2172.72	51.0237888344939	0.780117194232205	210999.025	1	0.002	**	0.1002821	0.09338515;0.10750965	2.2e-16	***
LINE	L1	L1M	157	0.0563710001723445	205386	748	194.315	12.3719375944045	0.0697689866145804	210999.025	1	0.002	**	0.209893	0.1812319;0.2408621	0.001744	**
LINE	L1	L1ME5	464	0.166599643821451	205386	3442	931.608	29.3348746523804	0.334494743493997	210999.025	1	0.002	**	0.1348053	0.1235647;0.1466702	2.2e-16	***
LINE	L1	L1MA7	855	0.306988567817545	205386	8595	2294.285	47.5715337762598	0.823765223760556	210999.025	1	0.002	**	0.09947644	0.0932273;0.1059986	2.2e-16	***
LINE	L1	L1MD2	1466	0.526368702246223	205386	10982	2997.688	53.642578071735	1.07632274372379	210999.025	1	0.002	**	0.1334912	0.1271825;0.1399948	2.2e-16	***
LINE	L1	L1MB3	3340	1.19923019474924	205386	17260	4834.999	64.6288936381622	1.73601101568335	210999.025	1	0.002	**	0.193511	0.1876405;0.1994850	2.2e-16	***
LINE	L1	tot	67515	24.2413253288907	205386	950736	119588.024	245.419457529622	42.9381944045499	210999.025	1	0.002	**	0.0710134	0.07049790;0.07153153	2.2e-16	***
LINE	L1	L1P4a	39	0.0140029873039582	205386	601	183.055	15.4940647036548	0.0657260728442581	210999.025	1	0.002	**	0.06489185	0.04654779;0.08764458	2.2e-16	***
LINE	L1	L1PBb	37	0.0132848853909347	205386	317	95.573	11.3055954061468	0.0343155770666973	210999.025	1	0.002	**	0.1167192	0.08352666;0.15727938	1.086e-14	***
LINE	L1	L1P5	104	0.0373412994772218	205386	762	185.74	12.1212757301088	0.0666901246624921	210999.025	1	0.002	**	0.1364829	0.1128963;0.1629227	2.757e-13	***
LINE	L1	L1ME1	3723	1.33674671109324	205386	31305	8598.618	87.5820226227202	3.08734201757914	210999.025	1	0.002	**	0.1189267	0.1153604;0.1225639	2.2e-16	***
LINE	L1	L1MA6	508	0.182397885907968	205386	5458	1550.032	38.7488380270744	0.556540472223818	210999.025	1	0.002	**	0.09307439	0.08549402;0.10109298	2.2e-16	***
LINE	L1	L1PBa1	44	0.0157982420865169	205386	441	155.381	15.1314506839166	0.0557896966737519	210999.025	1	0.002	**	0.09977324	0.07343465;0.13162236	2.2e-16	***
LINE	L1	L1ME3Cz	2011	0.722051473545126	205386	14145	3784.822	56.9816744859891	1.35894395932671	210999.025	1	0.002	**	0.1421704	0.1364540;0.1480344	2.2e-16	***
LINE	L1	L1PA15	733	0.263184351123111	205386	8463	2519.264	56.3078402789245	0.904544148905613	210999.025	1	0.002	**	0.08661231	0.08070387;0.09280714	2.2e-16	***
LINE	L1	L1PA6	809	0.290472223818004	205386	6051	2326.192	58.5067703618836	0.835221462629976	210999.025	1	0.002	**	0.1336969	0.1252174;0.1425312	2.2e-16	***
LINE	L1	L1ME2z	1341	0.481487332682254	205386	7272	2015.704	42.4274495164684	0.723740449244557	210999.025	1	0.002	**	0.1844059	0.1755516;0.1935140	2.2e-16	***
LINE	Jockey	tot	55	0.0197478026081461	205386	221	58.114	6.46922366709135	0.0208658872867237	210999.025	326	0.652	ns	0.2488688	0.1933235;0.3112844	0.7025	ns
LINE	Jockey	X12_LINE	55	0.0197478026081461	205386	221	58.114	6.46922366709135	0.0208658872867237	210999.025	326	0.652	ns	0.2488688	0.1933235;0.3112844	0.7025	ns
LINE	tot	tot	116605	41.8671367840524	205386	1569213	146644.737	221.595854098297	52.6529330872637	210999.025	1	0.002	**	0.07430795	0.07389806;0.07471941	2.2e-16	***
LINE	L2	X24_LINE	143	0.05134428678118	205386	550	134.938	9.99530199954269	0.0484496179697823	210999.025	799	0.406	ns	0.26	0.2238058;0.2987952	0.428	ns
LINE	L2	UCON86	15	0.00538576434767622	205386	66	17.945	3.72503031542709	0.00644316941460332	210999.025	277	0.554	ns	0.2272727	0.1331428;0.3469981	0.4899	ns
LINE	L2	L2-1_Crp	9	0.00323145860860573	205386	41	10.55	3.0143965543018	0.00378798759119894	210999.025	389	0.778	ns	0.2195122	0.1056080;0.3761375	0.7213	ns
LINE	L2	UCON49	32	0.0114896306083759	205386	106	27.711	4.63540353863242	0.00994966105589705	210999.025	850	0.304	ns	0.3018868	0.2165002;0.3986814	0.3762	ns
LINE	L2	tot	71115	25.533908772333	205386	523574	76242.003	184.402302589203	27.3747641035216	210999.025	1	0.002	**	0.1358261	0.1348991;0.1367570	2.2e-16	***
LINE	L2	L2-2_Mam	130	0.0466766243465273	205386	520	132.902	9.94481248165572	0.0477185902223243	210999.025	421	0.842	ns	0.25	0.2133319;0.2895371	0.8017	ns
LINE	L2	L2	10488	3.76572643189521	205386	54017	13083.861	96.7329775616772	4.69777280691676	210999.025	1	0.002	**	0.1941611	0.1908326;0.1975225	2.2e-16	***
LINE	L2	L2d2	11443	4.10862009536393	205386	52674	12415.195	91.5518362115895	4.45768764002987	210999.025	1	0.002	**	0.2172419	0.2137265;0.2207885	2.2e-16	***
LINE	L2	L2d	6370	2.28715459297984	205386	27881	6892.932	72.3269421623959	2.47491382777044	210999.025	1	0.002	**	0.228471	0.2235534;0.2334453	2.528e-13	***
LINE	L2	L2-3_AMi	2	0.000718101913023496	205386	12	3.01869158878505	1.4272604172871	0.00108386410236724	210999.025	382	0.764	ns	0.1666667	0.02086253;0.48413775	0.7419	ns
LINE	L2	L2a	28131	10.100462457632	205386	166340	34628.031	143.932639257549	12.4332276526685	210999.025	1	0.002	**	0.1691175	0.1673188;0.1709277	2.2e-16	***
LINE	L2	L2-1_AMi	273	0.0980209111277072	205386	951	254.673	14.3934444189792	0.0914405842477164	210999.025	906	0.192	ns	0.2870662	0.2584846;0.3169731	0.1874	ns
LINE	L2	X13_LINE	29	0.0104124777388407	205386	139	35.701	5.27213376104916	0.0128184781984259	210999.025	111	0.222	ns	0.2086331	0.1443992;0.2856927	0.2079	ns
LINE	L2	L2b	19692	7.07043143562934	205386	91943	21336.764	118.36096325065	7.66098552306543	210999.025	1	0.002	**	0.2141762	0.2115280;0.2168424	2.2e-16	***
LINE	L2	X15_LINE	72	0.0258516688688459	205386	244	61.241	6.98467642090203	0.021988639627736	210999.025	944	0.116	ns	0.295082	0.2386120;0.3566091	0.1208	ns
LINE	L2	L2-3_Crp	522	0.187424599299133	205386	1730	463.795	19.1522265750691	0.166526038375366	210999.025	1001	0.002	**	0.3017341	0.2801669;0.3239758	0.001795	**
LINE	L2	L2c	23862	8.56767392428333	205386	126360	27223.02	127.921567874724	9.77445137013845	210999.025	1	0.002	**	0.1888414	0.1866866;0.1910105	2.2e-16	***
LINE	Dong-R4	tot	104	0.0373412994772218	205386	551	146.487	10.8171549790988	0.0525962974665364	210999.025	1	0.002	**	0.1887477	0.1569091;0.2239659	2.603e-05	***
LINE	Dong-R4	Mam_R4	104	0.0373412994772218	205386	551	146.487	10.8171549790988	0.0525962974665364	210999.025	1	0.002	**	0.1887477	0.1569091;0.2239659	2.603e-05	***
LINE	RTE-BovB	tot	2180	0.782731085195611	205386	8868	2219.641	40.2929726210742	0.796964224162693	210999.025	167	0.334	ns	0.2458277	0.2368944;0.2549283	0.339	ns
LINE	RTE-BovB	MamRTE1	2172	0.779858677543517	205386	8819	2206.765	39.9890847844996	0.792341084046648	210999.025	195	0.39	ns	0.2462864	0.2373226;0.2554182	0.3964	ns
LINE	RTE-BovB	MamRTE2	9	0.00323145860860573	205386	49	13.369	3.26488874213172	0.00480015223760556	210999.025	125	0.25	ns	0.1836735	0.08759034;0.32022121	0.1993	ns
LINE	CR1	CR1-16_AMi	60	0.0215430573907049	205386	306	80.816	8.07262728678287	0.0290170621014534	210999.025	5	0.01	**	0.1960784	0.1530933;0.2450582	0.006386	**
LINE	CR1	X7D_LINE	12	0.00430861147814098	205386	55	14.107	3.29217092347728	0.00506513184351123	210999.025	327	0.654	ns	0.2181818	0.1181358;0.3501021	0.6433	ns
LINE	CR1	X8_LINE	45	0.0161572930430287	205386	223	58.038	6.83793194711042	0.0208385994140288	210999.025	29	0.058	ns	0.2017937	0.1511630;0.2605376	0.04723	*
LINE	CR1	CR1-12_AMi	23	0.00825817199977021	205386	133	35.366	5.53395596916611	0.0126981961279945	210999.025	12	0.024	*	0.1729323	0.1128965;0.2480972	0.014	*
LINE	CR1	X2_LINE	41	0.0147210892169817	205386	191	50.31	6.46526872602367	0.0180638536221061	210999.025	92	0.184	ns	0.2146597	0.1586656;0.2797331	0.1392	ns
LINE	CR1	CR1_Mam	450	0.161572930430287	205386	1695	441.798	18.7393265182706	0.158627994484977	210999.025	676	0.652	ns	0.2654867	0.2445900;0.2871985	0.658	ns
LINE	CR1	CR1-3_Croc	356	0.127822140518182	205386	1338	350.917	16.8795447222379	0.125997084506233	210999.025	624	0.756	ns	0.2660688	0.2425521;0.2906174	0.756	ns
LINE	CR1	X21_LINE	7	0.00251335669558224	205386	45	11.532	3.01165171393474	0.00414057563049348	210999.025	79	0.158	ns	0.1555556	0.06490921;0.29455160	0.1701	ns
LINE	CR1	tot	13116	4.70931234560809	205386	68381	15800.42	101.148141587211	5.67315591428736	210999.025	1	0.002	**	0.1918077	0.1888625;0.1947790	2.2e-16	***
LINE	CR1	CR1-L3B_Croc	10	0.00359050956511748	205386	37	9.638	2.7427137069841	0.00346053311886023	210999.025	621	0.762	ns	0.2702703	0.1379026;0.4411936	0.853	ns
LINE	CR1	X7B_LINE	232	0.0832998219107256	205386	934	231.058	13.4952865385941	0.0829615959096915	210999.025	544	0.916	ns	0.248394	0.2209777;0.2774068	0.9396	ns
LINE	CR1	CR1-13_AMi	20	0.00718101913023496	205386	102	26.469	4.60045684722759	0.00950371976790946	210999.025	91	0.182	ns	0.1960784	0.1240785;0.2864531	0.1747	ns
LINE	CR1	X7A_LINE	267	0.0958666053886368	205386	920	234.944	14.4595969495676	0.0843568679266962	210999.025	988	0.028	*	0.2902174	0.2610570;0.3207277	0.01718	*
LINE	CR1	CR1-1_Amn	13	0.00466766243465273	205386	66	17.185	3.65158994262898	0.00617029068765439	210999.025	156	0.312	ns	0.1969697	0.1092603;0.3132388	0.2648	ns
LINE	CR1	X17_LINE	209	0.0750416499109554	205386	966	247.131	14.2214657855331	0.0887326219337048	210999.025	2	0.004	**	0.2163561	0.1907692;0.2436846	0.004514	**
LINE	CR1	X1_LINE	18	0.00646291721721147	205386	85	22.199	4.43069182295836	0.0079705721836043	210999.025	203	0.406	ns	0.2117647	0.1306021;0.3138731	0.3258	ns
LINE	CR1	X6A_LINE	232	0.0832998219107256	205386	1033	261.21	14.4857079818604	0.0937877003504337	210999.025	25	0.05	*	0.2245886	0.1994703;0.2512865	0.03783	*
LINE	CR1	CR1-11_Crp	10	0.00359050956511748	205386	25	6.0160481444333	2.12693172998692	0.0021600678406795	210999.025	979	0.046	*	0.4	0.2112548;0.6133465	0.09695	ns
LINE	CR1	X6B_LINE	190	0.0682196817372321	205386	875	222.489	13.0448475287006	0.0798848882633423	210999.025	6	0.012	*	0.2171429	0.1902427;0.2459624	0.01158	*
LINE	CR1	X20_LINE	25	0.0089762739127937	205386	161	42.693	5.82431744272869	0.0153289624863561	210999.025	1	0.002	**	0.1552795	0.1030802;0.2206321	0.001227	**
LINE	CR1	CR1-L3A_Croc	90	0.0323145860860573	205386	323	81.651	8.05469286050542	0.0293168696501407	210999.025	871	0.262	ns	0.2786378	0.2304260;0.3309616	0.3055	ns
LINE	CR1	CR1-8_Crp	2	0.000718101913023496	205386	7	2.05917159763314	1.05928607593112	0.000739347531752002	210999.025	611	0.782	ns	0.2857143	0.03669257;0.70957914	1	ns
LINE	CR1	X5B_LINE	18	0.00646291721721147	205386	73	18.795	3.74953784272596	0.00674836272763831	210999.025	468	0.936	ns	0.2465753	0.1531554;0.3614143	0.8943	ns
LINE	CR1	L3	8865	3.18298672947665	205386	45293	11023.208	84.6365528721608	3.95789337622795	210999.025	1	0.002	**	0.1957256	0.1920802;0.1994100	2.2e-16	***
LINE	CR1	X7C_LINE	184	0.0660653759981617	205386	620	154.407	11.1346904910883	0.0554399810421095	210999.025	998	0.008	**	0.2967742	0.2610491;0.3344479	0.007025	**
LINE	CR1	Plat_L3	880	0.315964841730338	205386	3315	857.627	25.3483808439792	0.307931794680301	210999.025	822	0.36	ns	0.26546	0.2504895;0.2808454	0.3723	ns
LINE	CR1	L3b	2345	0.841974493020049	205386	9560	2445.4	43.6859297767653	0.878023209053829	210999.025	13	0.026	*	0.2452929	0.2366944;0.2540468	0.01848	*
LTR?	tot	tot	1614	0.579508243809961	205386	8420	2189.361	41.3143504675379	0.786092161199517	210999.025	1	0.002	**	0.1916865	0.1833272;0.2002597	2.2e-16	***
LTR?	LTR?	MER129	29	0.0104124777388407	205386	122	33.069	5.12762435554044	0.011873456080887	210999.025	259	0.518	ns	0.2377049	0.1653380;0.3232227	0.4759	ns
LTR?	LTR?	Eutr18	163	0.0585253059114149	205386	676	170.641	11.5192365984822	0.0612688142701212	210999.025	275	0.55	ns	0.2411243	0.2093270;0.2751999	0.5354	ns
LTR?	LTR?	MamRep605	635	0.22799735738496	205386	3549	939.489	27.3030279334424	0.337324424082266	210999.025	1	0.002	**	0.1789236	0.1664410;0.1919375	2.2e-16	***
LTR?	LTR?	MamRep1151	172	0.0617567645200207	205386	1260	339.421	16.2702329264052	0.121869434710174	210999.025	1	0.002	**	0.1365079	0.1180191;0.1567105	2.2e-16	***
LTR?	LTR?	MamRep605b	601	0.215789624863561	205386	2374	618.145	21.7913018389411	0.221945553512955	210999.025	225	0.45	ns	0.2531592	0.2357706;0.2711589	0.4403	ns
LTR?	LTR?	tot	1614	0.579508243809961	205386	8420	2189.361	41.3143504675379	0.786092161199517	210999.025	1	0.002	**	0.1916865	0.1833272;0.2002597	2.2e-16	***
LTR?	LTR?	UCON51	7	0.00251335669558224	205386	42	10.77	2.96612506443977	0.00386697880163153	210999.025	129	0.258	ns	0.1666667	0.06974066;0.31364087	0.2179	ns
LTR?	LTR?	Eutr5	35	0.0125667834779112	205386	397	107.259	9.39809785239774	0.0385114465444936	210999.025	1	0.002	**	0.08816121	0.06217577;0.12047768	2.2e-16	***
scRNA	tot	tot	715	0.2567214339059	205386	1861	488.407	20.0449782277794	0.175363000517033	210999.025	1001	0.002	**	0.384202	0.3620315;0.4067383	2.2e-16	***
scRNA	scRNA	tot	715	0.2567214339059	205386	1861	488.407	20.0449782277794	0.175363000517033	210999.025	1001	0.002	**	0.384202	0.3620315;0.4067383	2.2e-16	***
scRNA	scRNA	HY4	76	0.0272878726948929	205386	162	43.045	5.79884485062341	0.0154553484230482	210999.025	1001	0.002	**	0.4691358	0.3904013;0.5490201	3.253e-08	***
scRNA	scRNA	BC200	246	0.08832653530189	205386	676	181.641	12.2038950361782	0.0652183747917504	210999.025	1001	0.002	**	0.3639053	0.3275594;0.4014452	6.588e-08	***
scRNA	scRNA	HY3	195	0.0700149365197909	205386	545	138.916	10.234338556335	0.049877922674786	210999.025	1001	0.002	**	0.3577982	0.3175020;0.3996457	1.247e-07	***
scRNA	scRNA	HY1	192	0.0689377836502556	205386	456	120.349	9.4001894960986	0.0432114235652324	210999.025	1001	0.002	**	0.4210526	0.3752806;0.4678553	4.081e-13	***
scRNA	scRNA	HY5	11	0.00394956052162923	205386	22	5.999	2.14420068944038	0.00215394668811398	210999.025	996	0.012	*	0.5	0.2822105;0.7177895	0.02779	*
SINE	tot	tot	154095	55.3279571436778	205386	1806997	146197.385	184.921054970956	52.4923109237663	210999.025	1001	0.002	**	0.08527684	0.08487001;0.08568501	2.2e-16	***
SINE	Alu	AluYc	1809	0.649523180329752	205386	6703	1798.105	37.038842461001	0.645611320158557	210999.025	614	0.776	ns	0.2698792	0.2592799;0.2806790	0.7617	ns
SINE	Alu	AluYd8	57	0.0204659045211696	205386	224	61.022	6.98084867679054	0.0219100074682599	210999.025	307	0.614	ns	0.2544643	0.1987888;0.3167633	0.5995	ns
SINE	Alu	AluY	23465	8.42513069454817	205386	98084	23144.825	125.753697231403	8.31017155454702	210999.025	997	0.01	**	0.2392337	0.2365665;0.2419163	0.01628	*
SINE	Alu	AluYh3	189	0.0678606307807204	205386	649	181.539	12.7766083418379	0.0651817515941862	210999.025	733	0.538	ns	0.2912173	0.2565104;0.3278359	0.5121	ns
SINE	Alu	AluYk11	51	0.0183115987820992	205386	171	46.719	6.36353153001803	0.0167745016372724	210999.025	788	0.428	ns	0.2982456	0.230807;0.372829	0.4923	ns
SINE	Alu	AluYe5	402	0.144338484517723	205386	1297	361.333	17.8171142601871	0.12973695926926	210999.025	987	0.03	*	0.309946	0.2848461;0.3359103	0.01319	*
SINE	Alu	AluSx	31740	11.3962773596829	205386	124945	28289.72	135.460685061007	10.1574510254495	210999.025	1001	0.002	**	0.2540318	0.2516197;0.2564552	2.2e-16	***
SINE	Alu	Alu	2331	0.836947779628885	205386	7748	1999.808	36.6069010051548	0.718032975239846	210999.025	1001	0.002	**	0.3008518	0.2906517;0.3112020	2.2e-16	***
SINE	Alu	AluSx3	11873	4.26301200666399	205386	38631	10015.137	83.7382249711643	3.5959445194462	210999.025	1001	0.002	**	0.3073438	0.3027445;0.3119721	2.2e-16	***
SINE	Alu	AluSc	10778	3.86985120928362	205386	37679	9798.634	88.4391289165804	3.51820891020854	210999.025	1001	0.002	**	0.2860479	0.2814883;0.2906406	2.2e-16	***
SINE	Alu	AluSg	13060	4.68920549204343	205386	42580	11111.407	93.3166938781929	3.98956131154133	210999.025	1001	0.002	**	0.3067168	0.3023384;0.3111215	2.2e-16	***
SINE	Alu	AluYh3a3	57	0.0204659045211696	205386	158	46.225	5.88566190126615	0.0165971304647556	210999.025	970	0.064	ns	0.3607595	0.2859838;0.4408657	0.06607	ns
SINE	Alu	AluYg6	235	0.0843769747802608	205386	811	220.563	13.2377214152689	0.0791933561211007	210999.025	868	0.268	ns	0.2897657	0.2587389;0.3223293	0.2527	ns
SINE	Alu	AluSx1	28149	10.1069253748492	205386	106483	24971.668	130.902411044324	8.96610128109381	210999.025	1001	0.002	**	0.2643521	0.2617051;0.2670119	2.2e-16	***
SINE	Alu	AluYj4	842	0.302320905382892	205386	2787	770.148	25.7369478859962	0.27652237605561	210999.025	997	0.01	**	0.302117	0.2851053;0.3195452	0.002626	**
SINE	Alu	FLAM_A	5503	1.97585741368415	205386	14934	3886.361	52.7236803103261	1.39540163439995	210999.025	1001	0.002	**	0.368488	0.3607440;0.3762833	2.2e-16	***
SINE	Alu	AluYk3	1671	0.599974148331131	205386	6065	1682.03	36.7338600813538	0.603934480381456	210999.025	401	0.802	ns	0.2755153	0.2642989;0.2869478	0.7633	ns
SINE	Alu	AluSc5	1335	0.479333026943184	205386	4143	1155.337	31.5231206916153	0.414824854943414	210999.025	1001	0.002	**	0.3222303	0.3080087;0.3367029	8.412e-10	***
SINE	Alu	AluYi6	117	0.0420089619118745	205386	454	124.622	9.67205586546442	0.0447456483024071	210999.025	239	0.478	ns	0.2577093	0.2180671;0.3005408	0.4616	ns
SINE	Alu	AluYa8	94	0.0337507899121043	205386	390	102.262	9.1352508892098	0.0367172689148044	210999.025	204	0.408	ns	0.2410256	0.1994006;0.2866310	0.3575	ns
SINE	Alu	AluYk2	2058	0.738926868501178	205386	6622	1838.99	37.9686122411067	0.66029111851554	210999.025	1001	0.002	**	0.3107822	0.2996450;0.3220863	2.797e-09	***
SINE	Alu	AluSq2	14826	5.32328948124318	205386	51711	13205.534	103.938347225767	4.74145961394841	210999.025	1001	0.002	**	0.2867088	0.2828135;0.2906281	2.2e-16	***
SINE	Alu	AluJo	14999	5.38540529671971	205386	45868	11664.601	91.6946001610712	4.18818614637789	210999.025	1001	0.002	**	0.3270036	0.3227106;0.3313185	2.2e-16	***
SINE	Alu	AluYb8	692	0.24846326190613	205386	2645	711.53	24.8611177378487	0.255475527086804	210999.025	241	0.482	ns	0.2616257	0.2449580;0.2788226	0.4048	ns
SINE	Alu	AluSp	18681	6.70743091859597	205386	64572	16152.868	111.678559610503	5.79970270580801	210999.025	1001	0.002	**	0.289305	0.2858093;0.2928195	2.2e-16	***
SINE	Alu	AluYh9	44	0.0157982420865169	205386	168	39.736	5.21857619830712	0.0142672488079508	210999.025	823	0.358	ns	0.2619048	0.1971985;0.3352134	0.4674	ns
SINE	Alu	AluYk4	302	0.108433388866548	205386	1095	307.695	15.8629003213979	0.110478184063882	210999.025	368	0.736	ns	0.2757991	0.2495034;0.3033052	0.7367	ns
SINE	Alu	AluYe6	66	0.0236973631297754	205386	193	56.484	6.87073147131737	0.0202806342276096	210999.025	924	0.156	ns	0.3419689	0.2753555;0.4135224	0.1334	ns
SINE	Alu	AluYc3	196	0.0703739874763026	205386	557	159.245	11.5741494692239	0.0571770695697133	210999.025	1000	0.004	**	0.3518851	0.3122046;0.3931464	0.000723	***
SINE	Alu	AluYk12	24	0.00861722295628196	205386	100	27.468	4.54924957236595	0.0098624116734647	210999.025	275	0.55	ns	0.24	0.1602246;0.3357355	0.5019	ns
SINE	Alu	AluSq	4208	1.51088642500144	205386	12256	3394.131	52.9020837913732	1.21866598207618	210999.025	1001	0.002	**	0.343342	0.3349329;0.3518256	2.2e-16	***
SINE	Alu	AluYf1	586	0.210403860515884	205386	1999	568.461	21.5882962165506	0.204106465789625	210999.025	799	0.406	ns	0.2931466	0.2732569;0.3136447	0.3856	ns
SINE	Alu	AluSg4	3963	1.42291894065606	205386	11821	3267.788	50.1512532665357	1.17330240707761	210999.025	1001	0.002	**	0.3352508	0.3267398;0.3438430	2.2e-16	***
SINE	Alu	tot	120526	43.274975584535	205386	1196725	122937.126	200.346292106345	44.1406926811053	210999.025	1	0.002	**	0.1007132	0.1001746;0.1012538	3.365e-13	***
SINE	Alu	AluSz	31100	11.1664847475154	205386	118033	27131.982	138.086956964384	9.74176408915953	210999.025	1001	0.002	**	0.2634856	0.2609741;0.2660088	2.2e-16	***
SINE	Alu	AluYi6_4d	15	0.00538576434767622	205386	46	13.276	3.29828784412499	0.00476676049864997	210999.025	755	0.494	ns	0.326087	0.1953254;0.4801720	0.6255	ns
SINE	Alu	AluYb9	77	0.0276469236514046	205386	378	104.791	9.5351055178869	0.0376253087838226	210999.025	1	0.002	**	0.2037037	0.1642379;0.2478811	0.001258	**
SINE	Alu	AluSq10	552	0.198196127994485	205386	1528	426.196	18.6343452480312	0.153026081461481	210999.025	1001	0.002	**	0.3612565	0.3371298;0.3859178	2.933e-12	***
SINE	Alu	AluYm1	1246	0.447377491813638	205386	4667	1290.852	33.2892215028869	0.463481645315103	210999.025	82	0.164	ns	0.2669809	0.2543308;0.2799232	0.1453	ns
SINE	Alu	AluYh7	126	0.0452404205204803	205386	462	122.963	9.96096641154119	0.0441499827655541	210999.025	654	0.696	ns	0.2727273	0.2326013;0.3157907	0.7522	ns
SINE	Alu	AluSg7	1996	0.716665709197449	205386	5829	1630.006	36.1407542549698	0.585255213419889	210999.025	1001	0.002	**	0.3424258	0.3302397;0.3547698	2.2e-16	***
SINE	Alu	AluSq4	612	0.21973918538519	205386	1638	461.491	19.7555612727454	0.165698784971563	210999.025	1001	0.002	**	0.3736264	0.3501377;0.3975689	1.038e-15	***
SINE	Alu	FAM	1676	0.60176940311369	205386	4262	1146.052	30.2031708190966	0.411491066812202	210999.025	1001	0.002	**	0.3932426	0.3785378;0.4080939	2.2e-16	***
SINE	Alu	FLAM_C	8753	3.14277302234733	205386	24406	6290.992	64.9328746800434	2.25878669500776	210999.025	1001	0.002	**	0.3586413	0.3526210;0.3646954	2.2e-16	***
SINE	Alu	FRAM	6851	2.45985810306199	205386	20221	5258.095	61.6805355315878	1.88792403917964	210999.025	1001	0.002	**	0.3388062	0.3322814;0.3453773	2.2e-16	***
SINE	Alu	AluSc8	6355	2.28176882863216	205386	20437	5527.029	68.3645366317133	1.98448504911817	210999.025	1001	0.002	**	0.3109556	0.3046122;0.3173528	2.2e-16	***
SINE	Alu	AluJr	31073	11.1567903716895	205386	114124	26002.692	132.311857229666	9.33629143448038	210999.025	1001	0.002	**	0.272274	0.2696929;0.2748667	2.2e-16	***
SINE	Alu	AluSx4	3896	1.39886252656977	205386	11827	3267.479	50.1579642766767	1.17319146033205	210999.025	1001	0.002	**	0.3294157	0.3209458;0.3379697	2.2e-16	***
SINE	Alu	AluYa5	857	0.307706669730568	205386	3782	1021.477	29.0436741134107	0.366762293904751	210999.025	1	0.002	**	0.2265997	0.2133408;0.2402823	9.276e-10	***
SINE	Alu	AluJb	32670	11.7301947492388	205386	117273	26626.079	129.57626622097	9.56011913310737	210999.025	1001	0.002	**	0.2785807	0.2760162;0.2811562	2.2e-16	***
SINE	Alu	AluJr4	4527	1.62542368012868	205386	12307	3337.478	52.0212045393195	1.19832466823692	210999.025	1001	0.002	**	0.3678394	0.3593114;0.3764300	2.2e-16	***
SINE	Alu	AluSz6	13676	4.91038088125467	205386	40962	10684.288	89.0018448369715	3.83620382604699	210999.025	1001	0.002	**	0.3338704	0.3293032;0.3384612	2.2e-16	***
SINE	5S-Deu-L2	tot	708	0.254208077210318	205386	2614	675.275	22.2052797651695	0.242458134658471	210999.025	933	0.138	ns	0.2708493	0.2538863;0.2883269	0.1464	ns
SINE	5S-Deu-L2	AmnSINE1	708	0.254208077210318	205386	2614	675.275	22.2052797651695	0.242458134658471	210999.025	933	0.138	ns	0.2708493	0.2538863;0.2883269	0.1464	ns
SINE	MIR	tot	84413	30.3085683920262	205386	598863	80872.136	180.404598952808	29.0372177859482	210999.025	1001	0.002	**	0.1409554	0.1400750;0.1418393	2.2e-16	***
SINE	MIR	MIR1_Amn	3705	1.33028379387603	205386	11716	3127.472	46.3131528199509	1.12292181306371	210999.025	1001	0.002	**	0.3162342	0.3078180;0.3247419	2.2e-16	***
SINE	MIR	MIR3	21960	7.88475900499799	205386	87870	19761.235	111.334321330424	7.09529032860344	210999.025	1001	0.002	**	0.2499146	0.2470545;0.2527913	2.2e-16	***
SINE	MIR	MIRb	43011	15.4431406905268	205386	223887	42359.521	156.475743223086	15.2092265324295	210999.025	1001	0.002	**	0.1921103	0.1904802;0.1937484	0.000448	***
SINE	MIR	MIR	34494	12.3851036939162	205386	174396	35018.188	142.976728879217	12.5733138967082	210999.025	1	0.002	**	0.1977912	0.1959239;0.1996686	0.001717	**
SINE	MIR	MIRc	23307	8.36840064341931	205386	100994	22323.217	119.167129342431	8.01517241626932	210999.025	1001	0.002	**	0.2307761	0.2281804;0.2333872	1.164e-13	***
SINE	tRNA-RTE	tot	1703	0.611463778939507	205386	5836	1464.547	34.6204616862249	0.525847001206411	210999.025	1001	0.002	**	0.2918095	0.2801671;0.3036603	1.385e-12	***
SINE	tRNA-RTE	MamSINE1	1703	0.611463778939507	205386	5836	1464.547	34.6204616862249	0.525847001206411	210999.025	1001	0.002	**	0.2918095	0.2801671;0.3036603	1.385e-12	***
SINE	tRNA	tot	566	0.203222841385649	205386	2292	586.935	21.3704344941901	0.210739573160223	210999.025	168	0.336	ns	0.2469459	0.2294057;0.2651352	0.3266	ns
SINE	tRNA	LFSINE_Vert	566	0.203222841385649	205386	2292	586.935	21.3704344941901	0.210739573160223	210999.025	168	0.336	ns	0.2469459	0.2294057;0.2651352	0.3266	ns
SINE	tRNA-Deu	tot	200	0.0718101913023496	205386	667	169.631	11.4704145264855	0.0609061728040444	210999.025	996	0.012	*	0.2998501	0.2652792;0.3362032	0.007629	**
SINE	tRNA-Deu	AmnSINE2	200	0.0718101913023496	205386	667	169.631	11.4704145264855	0.0609061728040444	210999.025	996	0.012	*	0.2998501	0.2652792;0.3362032	0.007629	**
DNA	TcMar-Mariner	tot	3245	1.16512035388062	205386	16390	4138.348	56.8676958459795	1.48587780777848	210999.025	1	0.002	**	0.1979866	0.1919095;0.2041710	2.2e-16	***
DNA	TcMar-Mariner	MADE1	1306	0.468920549204343	205386	7843	1934.282	38.5367299541042	0.694505802263457	210999.025	1	0.002	**	0.1665179	0.1583343;0.1749501	2.2e-16	***
DNA	TcMar-Mariner	HSMAR2	254	0.091198942953984	205386	1770	520.178	23.3678062806582	0.186770408456368	210999.025	1	0.002	**	0.1435028	0.1274889;0.1607081	2.2e-16	***
DNA	TcMar-Mariner	MARNA	869	0.312015281208709	205386	3156	833.405	26.4716399704046	0.299234862411673	210999.025	912	0.18	ns	0.2753485	0.2598199;0.2912946	0.1517	ns
DNA	TcMar-Mariner	HSMAR1	124	0.0445223186074568	205386	716	218.24	15.2441064934217	0.0783592807491239	210999.025	1	0.002	**	0.1731844	0.1461616;0.2029308	1.032e-15	***
DNA	TcMar-Mariner	MADE2	717	0.257439535818923	205386	2664	667.922	21.6165490120692	0.23981803297524	210999.025	992	0.02	*	0.2691441	0.2523757;0.2864213	0.03013	*
DNA	TcMar-Mariner	UCON40	52	0.0186706497386109	205386	241	64.6	7.18063796340978	0.0231946917906589	210999.025	50	0.1	ns	0.2157676	0.1655456;0.2731264	0.06912	ns
DNA	TcMar-Tc1	tot	197	0.0707330384328144	205386	649	172.588	11.470738155578	0.0619678864824496	210999.025	982	0.04	*	0.3035439	0.2683616;0.3405245	0.03289	*
DNA	TcMar-Tc1	EutTc1-N2	38	0.0136439363474464	205386	198	52.767	6.46718915260219	0.0189460418222554	210999.025	7	0.014	*	0.1919192	0.1395382;0.2537710	0.01943	*
DNA	TcMar-Tc1	X32_DNA	131	0.047035675303039	205386	328	86.729	8.35256393715872	0.0311401304073074	210999.025	1001	0.002	**	0.3993902	0.3459833;0.4546312	1.143e-07	***
DNA	TcMar-Tc1	X33a_DNA	18	0.00646291721721147	205386	67	16.853	3.62553934408875	0.00605108577009249	210999.025	680	0.644	ns	0.2686567	0.1676407;0.3909622	0.7783	ns
DNA	TcMar-Tc1	EutTc1-N1	15	0.00538576434767622	205386	56	16.408	3.51224598681127	0.00589130809444476	210999.025	407	0.814	ns	0.2678571	0.1583252;0.4030203	0.7699	ns
DNA	TcMar	tot	570	0.204659045211696	205386	1834	467.351	20.0142541547111	0.167802823576722	210999.025	1001	0.002	**	0.3107961	0.2896584;0.3325406	6.958e-08	***
DNA	TcMar	UCON44	104	0.0373412994772218	205386	364	95.731	9.12271137671597	0.0343723071178262	210999.025	829	0.346	ns	0.2857143	0.2398409;0.3351128	0.3408	ns
DNA	TcMar	DNA1_Mam	44	0.0157982420865169	205386	169	44.589	5.97543176555342	0.0160097230999023	210999.025	504	0.996	ns	0.260355	0.1959866;0.3333305	1	ns
DNA	TcMar	X4a_DNA	60	0.0215430573907049	205386	179	45.565	6.15285564861005	0.0163601568334578	210999.025	989	0.026	*	0.3351955	0.2665097;0.4094440	0.01607	*
DNA	TcMar	X4b_DNA	236	0.0847360257367726	205386	699	176.073	12.2580557565599	0.063219179065893	210999.025	1001	0.002	**	0.3376252	0.3026012;0.3740269	4.005e-07	***
DNA	TcMar	X5a_DNA	134	0.0481128281725742	205386	423	106.86	8.96475134996876	0.0383681852128454	210999.025	1001	0.002	**	0.3167849	0.2726857;0.3634698	0.002982	**
DNA	PIF-Harbinger	tot	11	0.00394956052162923	205386	30	7.32	2.37302154040608	0.002628253001666	210999.025	956	0.092	ns	0.3666667	0.1992986;0.5614402	0.1355	ns
DNA	PIF-Harbinger	Chompy-7_Croc	4	0.00143620382604699	205386	14	3.51734693877551	1.54955761654336	0.00126290678275102	210999.025	741	0.522	ns	0.2857143	0.08388932;0.58103526	0.7606	ns
DNA	PIF-Harbinger	Chompy-6_Croc	7	0.00251335669558224	205386	16	3.92799188640974	1.64637347162056	0.0014103492439858	210999.025	968	0.068	ns	0.4375	0.1975341;0.7012231	0.08416	ns
DNA	hAT-Blackjack	BLACKJACK	176	0.0631929683460677	205386	2129	576.18	23.5935638735706	0.206877980122939	210999.025	1	0.002	**	0.08266792	0.07131628;0.09518335	2.2e-16	***
DNA	hAT-Blackjack	MER81	784	0.281495949905211	205386	3668	961.807	27.0621157544843	0.345337723329695	210999.025	1	0.002	**	0.2137405	0.2005697;0.2273689	1.025e-11	***
DNA	hAT-Blackjack	MER63D	260	0.0933532486930545	205386	1718	459.418	19.3216614865959	0.164954472338714	210999.025	1	0.002	**	0.1513388	0.1347078;0.1691700	2.2e-16	***
DNA	hAT-Blackjack	tot	3455	1.24052105474809	205386	19734	5025.123	62.4314949569731	1.80427521973919	210999.025	1	0.002	**	0.1750785	0.1697991;0.1804539	2.2e-16	***
DNA	hAT-Blackjack	MER94B	159	0.057089102085368	205386	622	162.689	11.1912252467066	0.0584136410639398	210999.025	400	0.8	ns	0.255627	0.2217708;0.2918218	0.7843	ns
DNA	hAT-Blackjack	MER63C	105	0.0377003504337336	205386	890	259.453	15.207203886647	0.0931568478198426	210999.025	1	0.002	**	0.1179775	0.09751502;0.14100658	2.2e-16	***
DNA	hAT-Blackjack	MER63A	606	0.217584879646119	205386	3511	925.217	27.6616173799739	0.33220004883093	210999.025	1	0.002	**	0.1726004	0.1602345;0.1855140	2.2e-16	***
DNA	hAT-Blackjack	MER94	1043	0.374490147641753	205386	4792	1213.264	31.6164182332835	0.43562359970127	210999.025	1	0.002	**	0.2176544	0.2060414;0.2296125	9.783e-09	***
DNA	hAT-Blackjack	MER63B	445	0.159777675647728	205386	2404	644.878	22.5770422960768	0.231544062733383	210999.025	1	0.002	**	0.1851082	0.1697656;0.2012218	2.2e-16	***
DNA	hAT-Tag1	tot	701	0.251694720514735	205386	2372	628.211	22.6341950549558	0.225559760441202	210999.025	999	0.006	**	0.2955312	0.2772200;0.3143486	0.0008038	***
DNA	hAT-Tag1	hAT-5_Mam	318	0.114178204170736	205386	904	234.302	13.4405149991897	0.0841263572126156	210999.025	1001	0.002	**	0.3517699	0.3206145;0.3838951	8.466e-10	***
DNA	hAT-Tag1	hAT-1_Mam	386	0.138593669213535	205386	1468	395.525	18.0013172413138	0.142013629574309	210999.025	300	0.6	ns	0.2629428	0.2405749;0.2862631	0.5965	ns
DNA	hAT-Ac	tot	1209	0.434092606422704	205386	5533	1412.807	33.6527005640744	0.507269704716493	210999.025	1	0.002	**	0.2185071	0.2076791;0.2296329	1.876e-10	***
DNA	hAT-Ac	EuthAT-2	138	0.0495490319986212	205386	1150	316.977	17.4309583588886	0.113810895042224	210999.025	1	0.002	**	0.12	0.1017742;0.1401940	2.2e-16	***
DNA	hAT-Ac	UCON37	51	0.0183115987820992	205386	174	45.406	6.19512256081698	0.0163030677313724	210999.025	847	0.31	ns	0.2931034	0.2266608;0.3667463	0.3425	ns
DNA	hAT-Ac	OldhAT1	1022	0.366950077555007	205386	4209	1057.032	28.7895087108449	0.379528350663526	210999.025	126	0.252	ns	0.242813	0.2299225;0.2560614	0.2201	ns
DNA	tot	tot	70922	25.4646119377262	205386	524553	75776.862	186.934848526415	27.2077547825587	210999.025	1	0.002	**	0.1352046	0.1342804;0.1361330	2.2e-16	***
DNA	hAT-Charlie	MER102b	932	0.334635491468949	205386	3128	858.883	25.8763772174139	0.30838276268168	210999.025	1000	0.004	**	0.297954	0.2819614;0.3143252	0.003671	**
DNA	hAT-Charlie	MER3	3059	1.09833687596944	205386	10909	2845.714	45.9395324817814	1.02175633365887	210999.025	1001	0.002	**	0.2804107	0.2719950;0.2889437	3.979e-06	***
DNA	hAT-Charlie	Charlie17a	387	0.138952720170047	205386	1214	315.023	15.3310636458307	0.1131093094732	210999.025	1001	0.002	**	0.3187809	0.2926208;0.3458219	3.807e-06	***
DNA	hAT-Charlie	MER102c	817	0.293344631470098	205386	3112	847.058	25.2505093854406	0.304136985120928	210999.025	125	0.25	ns	0.2625321	0.2471411;0.2783707	0.2348	ns
DNA	hAT-Charlie	Charlie32a	77	0.0276469236514046	205386	259	66.711	7.1778130374091	0.0239526483598552	210999.025	934	0.136	ns	0.2972973	0.2423098;0.3569928	0.1551	ns
DNA	hAT-Charlie	Charlie2a	322	0.115614407996783	205386	2080	556.471	21.3072559978557	0.199801444821049	210999.025	1	0.002	**	0.1548077	0.1395170;0.1710779	2.2e-16	***
DNA	hAT-Charlie	Chap1a_Mam	338	0.121359223300971	205386	1415	377.413	17.0424433657817	0.135510498649968	210999.025	7	0.014	*	0.2388693	0.2168598;0.2619682	0.01756	*
DNA	hAT-Charlie	UCON81	15	0.00538576434767622	205386	40	10.226	2.63132055208937	0.00367165508128914	210999.025	976	0.052	ns	0.375	0.2272627;0.5419852	0.1012	ns
DNA	hAT-Charlie	Charlie1a	1277	0.458508071465502	205386	5747	1604.425	37.3849971648121	0.576070330901362	210999.025	1	0.002	**	0.2222029	0.2115108;0.2331777	2.2e-16	***
DNA	hAT-Charlie	Charlie17	126	0.0452404205204803	205386	535	142.956	11.0075987949794	0.0513284885390935	210999.025	68	0.136	ns	0.235514	0.2001689;0.2738101	0.1068	ns
DNA	hAT-Charlie	MER58D	301	0.108074337910036	205386	1140	299.926	15.0173247965157	0.107688717182743	210999.025	531	0.942	ns	0.2640351	0.2386433;0.2906505	0.9464	ns
DNA	hAT-Charlie	MER106B	227	0.0815045671281668	205386	827	219.394	13.3715205403709	0.0787736255529385	210999.025	744	0.516	ns	0.2744861	0.2443161;0.3062729	0.5547	ns
DNA	hAT-Charlie	Charlie10a	103	0.0369822485207101	205386	305	78.677	8.03487586899949	0.0282490521054748	210999.025	999	0.006	**	0.3377049	0.2847971;0.3938017	0.00204	**
DNA	hAT-Charlie	Charlie23a	363	0.130335497213765	205386	1488	391.103	18.1694391635934	0.140425906244614	210999.025	63	0.126	ns	0.2439516	0.2223173;0.2666012	0.09918	ns
DNA	hAT-Charlie	hAT-16_Crp	5	0.00179525478255874	205386	20	4.93593593593594	1.94150425635764	0.00177225251907851	210999.025	637	0.73	ns	0.25	0.08657147;0.49104587	1	ns
DNA	hAT-Charlie	Charlie24	355	0.127463089561671	205386	1286	340.218	16.6709446761843	0.122155598322514	210999.025	818	0.368	ns	0.2760498	0.2517628;0.3013647	0.3593	ns
DNA	hAT-Charlie	MER102a	786	0.282214051818234	205386	3028	828.192	25.110110586249	0.297363129775378	210999.025	52	0.104	ns	0.2595773	0.2440354;0.2755850	0.08684	ns
DNA	hAT-Charlie	MER5B	5738	2.06023438846441	205386	24966	6196.769	67.1303219053738	2.22495583673235	210999.025	1	0.002	**	0.2298326	0.2246254;0.2351027	1.287e-11	***
DNA	hAT-Charlie	MER105	274	0.098379962084219	205386	714	189.528	12.1834992368225	0.0680502096857586	210999.025	1001	0.002	**	0.3837535	0.3479271;0.4205447	6.5e-12	***
DNA	hAT-Charlie	MER20B	869	0.312015281208709	205386	4146	1117.821	30.8541883694895	0.401354699258919	210999.025	1	0.002	**	0.2095996	0.1972975;0.2223122	2.2e-16	***
DNA	hAT-Charlie	Charlie1b	812	0.291549376687539	205386	3033	818.447	26.0853912878193	0.293864178204171	210999.025	410	0.82	ns	0.2677217	0.2520293;0.2838633	0.8061	ns
DNA	hAT-Charlie	Charlie17b	63	0.0226202102602401	205386	527	140.328	11.2429898523845	0.0503849026253806	210999.025	1	0.002	**	0.1195446	0.09309552;0.15034655	2.682e-16	***
DNA	hAT-Charlie	Charlie12	5	0.00179525478255874	205386	21	4.874749498998	2.07853424344616	0.0017502834703704	210999.025	661	0.682	ns	0.2380952	0.08217588;0.47165983	1	ns
DNA	hAT-Charlie	MER112	1347	0.483641638421325	205386	4468	1178.651	31.9425660604549	0.423195768943528	210999.025	1001	0.002	**	0.3014772	0.2880428;0.3151715	1.713e-08	***
DNA	hAT-Charlie	MER113	802	0.287958867122422	205386	3734	1067.166	28.2747928004417	0.383166973056816	210999.025	1	0.002	**	0.2147831	0.2017043;0.2283098	2.2e-16	***
DNA	hAT-Charlie	Charlie13a	111	0.039854656172804	205386	548	148.554	11.1717452482543	0.0533384557936462	210999.025	1	0.002	**	0.2025547	0.1696724;0.2386817	0.000252	***
DNA	hAT-Charlie	Charlie25	108	0.0387775033032688	205386	1076	314.188	17.2928800290669	0.112809501924513	210999.025	1	0.002	**	0.1003717	0.08306446;0.11989865	2.2e-16	***
DNA	hAT-Charlie	MER113A	539	0.193528465559832	205386	2067	566.125	21.7089533062664	0.203267722755213	210999.025	111	0.222	ns	0.2607644	0.2419450;0.2802645	0.183	ns
DNA	hAT-Charlie	Charlie18a	669	0.240205089906359	205386	2463	661.44	22.3523158984931	0.237490664675131	210999.025	649	0.706	ns	0.27162	0.2541308;0.2896538	0.7331	ns
DNA	hAT-Charlie	Charlie29a	195	0.0700149365197909	205386	978	265.915	14.7458881121557	0.0954770351008215	210999.025	1	0.002	**	0.1993865	0.1747702;0.2258270	1.751e-07	***
DNA	hAT-Charlie	Charlie10	207	0.0743235479979319	205386	1131	308.85	16.2682560883506	0.110892887918653	210999.025	1	0.002	**	0.1830239	0.1608934;0.2068163	1.952e-12	***
DNA	hAT-Charlie	Charlie30b	179	0.0642701212156029	205386	614	159.455	11.5057532285964	0.0572524702705808	210999.025	962	0.08	ns	0.2915309	0.2558454;0.3292354	0.0728	ns
DNA	hAT-Charlie	Charlie14a	92	0.0330326879990808	205386	523	129.162	10.3353071833678	0.0463757396449704	210999.025	1	0.002	**	0.1759082	0.1442298;0.2113005	0.0001122	***
DNA	hAT-Charlie	Charlie21a	119	0.042727063824898	205386	742	206.291	13.0521522239697	0.074068980869765	210999.025	1	0.002	**	0.1603774	0.1346923;0.1887949	5.841e-14	***
DNA	hAT-Charlie	MER5C1	200	0.0718101913023496	205386	617	164.229	11.4199375643641	0.0589665795369679	210999.025	1001	0.002	**	0.3241491	0.2873240;0.3626675	0.001411	**
DNA	hAT-Charlie	Charlie6	27	0.0096943758258172	205386	260	76.046	8.67023973469344	0.0273043890388924	210999.025	1	0.002	**	0.1038462	0.06955824;0.14748746	3.005e-13	***
DNA	hAT-Charlie	Charlie9	315	0.113101051301201	205386	1284	266.834	14.3280052950764	0.0958070029298558	210999.025	1001	0.002	**	0.2453271	0.2220073;0.2698187	0.001213	**
DNA	hAT-Charlie	Charlie20a	166	0.0596024587809502	205386	869	225.888	13.4569143768007	0.0811053024645258	210999.025	1	0.002	**	0.1910242	0.1653954;0.2187669	2.243e-06	***
DNA	hAT-Charlie	Charlie29b	285	0.102329522605848	205386	1420	376.03	16.5465672841496	0.135013931177113	210999.025	1	0.002	**	0.2007042	0.1801560;0.2224984	2.08e-08	***
DNA	hAT-Charlie	MER107	83	0.0298012293904751	205386	337	92.683	8.34626690030765	0.0332779198023784	210999.025	126	0.252	ns	0.2462908	0.2012147;0.2958882	0.247	ns
DNA	hAT-Charlie	MER30	1233	0.442709829378985	205386	4132	1093.691	30.0676501007742	0.39269079967829	210999.025	1001	0.002	**	0.2984027	0.284477;0.312614	1.228e-06	***
DNA	hAT-Charlie	Charlie7	618	0.22189349112426	205386	3902	1032.198	28.6336634520049	0.370611679209513	210999.025	1	0.002	**	0.1583803	0.1470557;0.1702190	2.2e-16	***
DNA	hAT-Charlie	MER1A	771	0.276828287470558	205386	3227	916.964	28.6993441798999	0.329236801286839	210999.025	1	0.002	**	0.2389216	0.2242959;0.2540220	7.387e-09	***
DNA	hAT-Charlie	UCON34	104	0.0373412994772218	205386	339	85.639	8.47434324850566	0.0307487648647096	210999.025	994	0.016	*	0.3067847	0.2580970;0.3588862	0.02433	*
DNA	hAT-Charlie	Charlie1	507	0.182038834951456	205386	1930	533.416	20.7000346723245	0.191523525018671	210999.025	102	0.204	ns	0.2626943	0.2431734;0.2829388	0.1857	ns
DNA	hAT-Charlie	MER20	4593	1.64912104325846	205386	16757	4329.172	56.8193704369985	1.55439334750388	210999.025	1001	0.002	**	0.2740944	0.2673506;0.2809167	3.757e-06	***
DNA	hAT-Charlie	Charlie22a	358	0.128540242431206	205386	1112	304.57	15.27024165756	0.109356149824783	210999.025	1001	0.002	**	0.3219424	0.2945332;0.3502973	0.00041	***
DNA	hAT-Charlie	Charlie4a	595	0.21363531912449	205386	2852	760.324	25.8110292943391	0.272995059458838	210999.025	1	0.002	**	0.2086255	0.1938427;0.2240086	7.581e-13	***
DNA	hAT-Charlie	Charlie19a	482	0.173062561038663	205386	1605	437.032	18.8485076927125	0.156916757626242	210999.025	995	0.014	*	0.3003115	0.2779563;0.3233995	0.01256	*
DNA	hAT-Charlie	MER5C	380	0.136439363474464	205386	1336	356.182	17.0116510742571	0.127887487792267	210999.025	927	0.15	ns	0.2844311	0.2603616;0.3094526	0.1459	ns
DNA	hAT-Charlie	UCON38	69	0.0247745159993106	205386	207	54.869	6.77641193839033	0.0197007669328431	210999.025	982	0.04	*	0.3333333	0.2695095;0.4020109	0.03311	*
DNA	hAT-Charlie	Cheshire	200	0.0718101913023496	205386	1020	272.816	15.9309742307224	0.0979548457517091	210999.025	1	0.002	**	0.1960784	0.1721282;0.2217965	1.267e-07	***
DNA	hAT-Charlie	Charlie16a	389	0.13967082208307	205386	1410	377.022	16.1328169822813	0.135370109725972	210999.025	782	0.44	ns	0.2758865	0.2526891;0.3000214	0.4703	ns
DNA	hAT-Charlie	Charlie31a	170	0.0610386626069972	205386	803	214.549	12.9910879978302	0.0770340236686391	210999.025	1	0.002	**	0.2117061	0.1839287;0.2416179	0.0003254	***
DNA	hAT-Charlie	Chap1_Mam	113	0.0405727580858275	205386	484	127.199	10.1852411919472	0.0456709226173379	210999.025	90	0.18	ns	0.2334711	0.196476;0.273758	0.1484	ns
DNA	hAT-Charlie	Charlie15b	441	0.158341471821681	205386	1888	506.799	20.6974632258155	0.181966665709197	210999.025	1	0.002	**	0.2335805	0.2146560;0.2533362	0.0006041	***
DNA	hAT-Charlie	Charlie26a	141	0.0506261848681565	205386	513	135.263	10.4303702534293	0.0485663095306486	210999.025	729	0.546	ns	0.2748538	0.2366392;0.3156853	0.5815	ns
DNA	hAT-Charlie	MER1B	1660	0.596024587809502	205386	5366	1438.346	34.5855525392388	0.516439507094847	210999.025	1001	0.002	**	0.3093552	0.297001;0.321917	1.765e-11	***
DNA	hAT-Charlie	MER103C	2176	0.781294881369564	205386	8923	2330.675	41.4567731382827	0.836831088068019	210999.025	1	0.002	**	0.2438642	0.2349831;0.2529127	0.0001784	***
DNA	hAT-Charlie	Charlie7b_Mars	1	0.000359050956511748	205386	59	16.895	3.61788115670818	0.00606616591026599	210999.025	1	0.002	**	0.01694915	0.0004290233;0.0908559329	1.118e-07	***
DNA	hAT-Charlie	Charlie15a	1039	0.373053943815706	205386	3213	856.008	25.6155830324842	0.307350491181709	210999.025	1001	0.002	**	0.3233738	0.3072109;0.3398588	8.424e-13	***
DNA	hAT-Charlie	MER5A1	3651	1.31089504222439	205386	15942	4040.895	53.7181684034054	1.45088721491354	210999.025	1	0.002	**	0.2290177	0.2225134;0.2356210	7.678e-13	***
DNA	hAT-Charlie	MER117	1089	0.391006491641294	205386	4370	1174.249	29.5912595480767	0.421615226632964	210999.025	5	0.01	**	0.2491991	0.2364311;0.2623031	0.003522	**
DNA	hAT-Charlie	Charlie8	1142	0.410036192336416	205386	4378	1204.773	31.247365790877	0.432574898029528	210999.025	26	0.052	ns	0.2608497	0.2478916;0.2741275	0.03441	*
DNA	hAT-Charlie	Charlie3	42	0.0150801401734934	205386	337	106.063	10.7995213162742	0.0380820216005055	210999.025	1	0.002	**	0.1246291	0.09131729;0.16470961	4.864e-16	***
DNA	hAT-Charlie	Charlie5	448	0.160854828517263	205386	2568	705.672	24.5447114234178	0.253372206583558	210999.025	1	0.002	**	0.1744548	0.1599598;0.1896961	2.2e-16	***
DNA	hAT-Charlie	Charlie4z	2127	0.763701384500488	205386	5940	1544.612	33.6171618309692	0.554594416039524	210999.025	1001	0.002	**	0.3580808	0.3458765;0.3704246	2.2e-16	***
DNA	hAT-Charlie	MER30B	62	0.0222611593037284	205386	223	54.309	6.65174900043325	0.0194996983971965	210999.025	903	0.198	ns	0.2780269	0.2202908;0.3417703	0.2417	ns
DNA	hAT-Charlie	Charlie13b	98	0.0351869937381513	205386	404	109.738	9.388157087176	0.0394015338656862	210999.025	109	0.218	ns	0.2425743	0.2015575;0.2874081	0.1985	ns
DNA	hAT-Charlie	Charlie10b	95	0.0341098408686161	205386	273	69.386	7.4140388434356	0.0249131096685242	210999.025	1000	0.004	**	0.3479853	0.2915765;0.4077356	0.0006248	***
DNA	hAT-Charlie	Charlie2b	464	0.166599643821451	205386	3650	946.391	28.4368911060224	0.33980259378411	210999.025	1	0.002	**	0.1271233	0.1164814;0.1383661	2.2e-16	***
DNA	hAT-Charlie	Charlie7a	359	0.128899293387718	205386	1424	376.619	17.1984774508276	0.135225412190498	210999.025	165	0.33	ns	0.2521067	0.2297327;0.2755080	0.307	ns
DNA	hAT-Charlie	tot	46161	16.5741512035388	205386	266107	47909.411	161.784561449241	17.2019198454645	210999.025	1	0.002	**	0.1734678	0.1720308;0.1749119	2.2e-16	***
DNA	hAT-Charlie	MER5A	7971	2.86199517435514	205386	34906	8481.602	78.8225131836367	3.04532731085196	210999.025	1	0.002	**	0.2283562	0.2239609;0.2327966	1.463e-10	***
DNA	hAT-Charlie	Charlie4	198	0.0710920893893261	205386	917	244.182	13.5719959871448	0.0876737806629517	210999.025	1	0.002	**	0.2159215	0.1896921;0.2439893	0.0005042	***
DNA	hAT-Charlie	MER58A	3700	1.32848853909347	205386	13479	3505.438	52.5733403172379	1.25863086689263	210999.025	1001	0.002	**	0.2745011	0.2669796;0.2821200	0.0001449	***
DNA	hAT-Charlie	MER119	275	0.0987390130407307	205386	1203	332.542	16.3840982258614	0.11939952318033	210999.025	1	0.002	**	0.2285952	0.2051367;0.2533881	0.0001817	***
DNA	hAT-Charlie	MER33	2213	0.794579766760499	205386	9580	2544.131	44.9828110759242	0.91347266904119	210999.025	1	0.002	**	0.2310021	0.2225928;0.2395752	8.096e-15	***
DNA	hAT-Charlie	MER58B	1861	0.668193830068363	205386	7005	1882.035	39.6112209332636	0.675746466938588	210999.025	300	0.6	ns	0.2656674	0.2553519;0.2761782	0.5806	ns
DNA	hAT-Charlie	MER106A	198	0.0710920893893261	205386	742	200.125	13.2639099177545	0.0718550726719136	210999.025	462	0.924	ns	0.2668464	0.2353267;0.3002318	0.9013	ns
DNA	hAT-Charlie	MER58C	815	0.292626529557075	205386	2592	682.965	23.2662221276272	0.245219236514046	210999.025	1001	0.002	**	0.314429	0.2965802;0.3326980	7.438e-09	***
DNA	hAT-Charlie	Charlie11	17	0.00610386626069972	205386	104	30.289	5.33553623799399	0.0108752944217843	210999.025	7	0.014	*	0.1634615	0.09820368;0.24876842	0.003393	**
DNA	hAT-Charlie	Charlie16	308	0.110587694605618	205386	1464	402.364	17.5443811321263	0.144469179065893	210999.025	1	0.002	**	0.2103825	0.1897605;0.2321732	1.518e-08	***
DNA	hAT-Charlie	Charlie30a	151	0.054216694433274	205386	457	120.848	9.78952147608507	0.0433905899925317	210999.025	1000	0.004	**	0.3304158	0.2874164;0.3756274	0.00173	**
DNA	MULE-MuDR	tot	159	0.057089102085368	205386	1949	537.089	21.5695694283712	0.192842319181938	210999.025	1	0.002	**	0.0815803	0.06980811;0.09462865	2.2e-16	***
DNA	MULE-MuDR	Ricksha_b	16	0.00574481530418797	205386	117	35.034	5.77912123443021	0.0125789912104326	210999.025	1	0.002	**	0.1367521	0.0802318;0.2125590	6.687e-05	***
DNA	MULE-MuDR	Ricksha	41	0.0147210892169817	205386	410	119.882	10.4311497393569	0.0430437467685414	210999.025	1	0.002	**	0.1	0.07272115;0.13321148	2.2e-16	***
DNA	MULE-MuDR	Ricksha_c	96	0.0344688918251278	205386	982	259.013	15.0880243729747	0.0929988653989774	210999.025	1	0.002	**	0.09775967	0.0799034;0.1180683	2.2e-16	***
DNA	MULE-MuDR	Ricksha_0	37	0.0132848853909347	205386	384	109.15	10.420272649124	0.0391904119032573	210999.025	1	0.002	**	0.09635417	0.06875218;0.13036269	2.2e-16	***
DNA	MULE-MuDR	Ricksha_a	6	0.00215430573907049	205386	56	15.511	3.74404819639076	0.00556923938645373	210999.025	6	0.012	*	0.1071429	0.04034795;0.21875647	0.003993	**
DNA	Merlin	tot	14	0.00502671339116447	205386	57	14.988	3.61758800071857	0.00538145573619808	210999.025	465	0.93	ns	0.245614	0.1412686;0.3776103	0.8807	ns
DNA	Merlin	Merlin1_HS	14	0.00502671339116447	205386	57	14.988	3.61758800071857	0.00538145573619808	210999.025	465	0.93	ns	0.245614	0.1412686;0.3776103	0.8807	ns
DNA	DNA	X2a_DNA	68	0.0244154650427989	205386	412	104.081	9.3391465701454	0.0373703826046993	210999.025	1	0.002	**	0.1650485	0.1305052;0.2044877	2.521e-05	***
DNA	DNA	X24_DNA	78	0.0280059746079164	205386	456	116.652	9.415176129077	0.0418840121790084	210999.025	1	0.002	**	0.1710526	0.1376229;0.2088167	2.076e-05	***
DNA	DNA	X34_DNA	14	0.00502671339116447	205386	99	24.265	4.39181774019176	0.00871237145975757	210999.025	12	0.024	*	0.1414141	0.07952385;0.22587353	0.0141	*
DNA	DNA	Eulor9B	8	0.00287240765209399	205386	27	6.95895895895896	2.32683166742555	0.00249862087054021	210999.025	743	0.518	ns	0.2962963	0.1375266;0.5018137	0.6611	ns
DNA	DNA	Eulor9A	34	0.0122077325213994	205386	123	32.947	5.12801009042372	0.0118296518641926	210999.025	609	0.786	ns	0.2764228	0.1996287;0.3643006	0.8388	ns
DNA	DNA	MER126	60	0.0215430573907049	205386	267	69.629	7.4295731746553	0.0250003590509565	210999.025	120	0.24	ns	0.2247191	0.1760864;0.2795754	0.1861	ns
DNA	DNA	UCON78	58	0.0208249554776814	205386	179	47.437	6.0146660096141	0.0170323002240478	210999.025	959	0.086	ns	0.3240223	0.2561111;0.3978758	0.07568	ns
DNA	DNA	MER125	16	0.00574481530418797	205386	140	36.863	5.24936060742512	0.0132356954098926	210999.025	1	0.002	**	0.1142857	0.06675369;0.17895149	1.998e-05	***
DNA	DNA	Eulor11	5	0.00179525478255874	205386	101	25.65	4.71080584313254	0.00920965703452634	210999.025	1	0.002	**	0.04950495	0.01626722;0.11175506	1.16e-07	***
DNA	DNA	X2b_DNA	28	0.0100534267823289	205386	185	45.245	5.87123891921003	0.016245260527374	210999.025	1	0.002	**	0.1513514	0.1029887;0.2112630	0.002641	**
DNA	DNA	tot	1256	0.450968001378756	205386	6503	1653.835	35.9494943099502	0.593811038662607	210999.025	1	0.002	**	0.1931416	0.1836093;0.2029499	2.2e-16	***
DNA	DNA	X30_DNA	180	0.0646291721721147	205386	758	195.26	12.2664936663607	0.0701082897684839	210999.025	118	0.236	ns	0.237467	0.2075843;0.2694079	0.2129	ns
DNA	DNA	X23_DNA	9	0.00323145860860573	205386	59	16.335	3.63593110426959	0.00586509737461941	210999.025	20	0.04	*	0.1525424	0.07220243;0.26991959	0.0403	*
DNA	DNA	Eutr2	42	0.0150801401734934	205386	230	61.778	7.31479474915204	0.0221814499913828	210999.025	3	0.006	**	0.1826087	0.1348918;0.2387091	0.002839	**
DNA	DNA	UCON99	7	0.00251335669558224	205386	56	13.806	3.24328273249233	0.00495705750560119	210999.025	17	0.034	*	0.125	0.0517645;0.2407326	0.04223	*
DNA	DNA	MER135	129	0.0463175733900155	205386	818	199.998	12.3957916912012	0.0718094732004366	210999.025	1	0.002	**	0.1577017	0.1333838;0.1845150	1.894e-09	***
DNA	DNA	UCON8	52	0.0186706497386109	205386	206	54.246	6.79202588449246	0.0194770781869363	210999.025	401	0.802	ns	0.2524272	0.1946366;0.3174910	0.7524	ns
DNA	DNA	MARE8	48	0.0172344459125639	205386	218	56.087	6.68566594507451	0.0201380909978744	210999.025	131	0.262	ns	0.2201835	0.1670340;0.2811112	0.2449	ns
DNA	DNA	Eulor1	8	0.00287240765209399	205386	86	21.622	4.15407900410818	0.00776339978169702	210999.025	1	0.002	**	0.09302326	0.04102186;0.17508921	0.0004082	***
DNA	DNA	MER136	3	0.00107715286953524	205386	28	7.882	2.52991629831433	0.0028300396392256	210999.025	30	0.06	ns	0.1071429	0.02266509;0.28226440	0.05554	ns
DNA	DNA	MER130	37	0.0132848853909347	205386	181	47.637	6.35670029485727	0.0171041104153501	210999.025	56	0.112	ns	0.2044199	0.1482026;0.2705818	0.07633	ns
DNA	DNA	Eutr2B	73	0.0262107198253576	205386	433	109.026	9.26602305108202	0.0391458895846499	210999.025	1	0.002	**	0.1685912	0.1345395;0.2072467	3.944e-05	***
DNA	DNA	Eutr11	124	0.0445223186074568	205386	597	165.593	11.402428090822	0.0594563250416499	210999.025	1	0.002	**	0.2077052	0.1758397;0.2424930	0.0001187	***
DNA	DNA	X9a_DNA	169	0.0606796116504854	205386	695	178.929	12.0677085061162	0.0642446285976906	210999.025	219	0.438	ns	0.2431655	0.2116989;0.2768298	0.4099	ns
DNA	DNA	Eulor9C	32	0.0114896306083759	205386	107	26.753	4.64904340747691	0.0096056902395588	210999.025	888	0.228	ns	0.2990654	0.2143716;0.3952216	0.2638	ns
DNA	DNA	UCON97	8	0.00287240765209399	205386	42	11.666	3.09224934408692	0.00418868845866605	210999.025	152	0.304	ns	0.1904762	0.08600559;0.34118441	0.232	ns
DNA	hAT-Tip100?	tot	464	0.166599643821451	205386	2411	631.377	23.3005533579524	0.226696515769518	210999.025	1	0.002	**	0.1924513	0.1768888;0.2087645	1.372e-15	***
DNA	hAT-Tip100?	hAT-N1_Mam	61	0.0219021083472166	205386	239	63.94	6.96813855738783	0.0229577181593612	210999.025	369	0.738	ns	0.2552301	0.2012115;0.3154302	0.7151	ns
DNA	hAT-Tip100?	UCON23	15	0.00538576434767622	205386	31	7.913	2.48507678082724	0.00284117021887746	210999.025	999	0.006	**	0.483871	0.3015457;0.6693940	0.006329	**
DNA	hAT-Tip100?	Eutr15	46	0.0165163439995404	205386	657	175.76	11.8048190902594	0.0631067961165049	210999.025	1	0.002	**	0.07001522	0.05171257;0.09228878	2.2e-16	***
DNA	hAT-Tip100?	MamRep1879	343	0.12315447808353	205386	1484	385.61	17.9594666525051	0.138453639340495	210999.025	4	0.008	**	0.2311321	0.2098962;0.2534374	0.01185	*
DNA	hAT	tot	1527	0.548270810593439	205386	8917	2296.448	42.5876390869816	0.824541850979491	210999.025	1	0.002	**	0.1712459	0.1634790;0.1792283	2.2e-16	***
DNA	hAT	MER53	944	0.33894410294709	205386	5855	1517.778	34.6719318593421	0.544959642672488	210999.025	1	0.002	**	0.1612297	0.1518953;0.1709030	2.2e-16	***
DNA	hAT	MamRep38	408	0.146492790256793	205386	2128	562.25	20.9107330995056	0.20187640029873	210999.025	1	0.002	**	0.1917293	0.1752021;0.2091101	5.501e-15	***
DNA	hAT	UCON73	64	0.0229792612167519	205386	248	62.723	7.14165766991629	0.0225207531452864	210999.025	606	0.792	ns	0.2580645	0.2047764;0.3172362	0.8269	ns
DNA	hAT	MamRep1894	124	0.0445223186074568	205386	686	175.718	11.55569167164	0.0630917159763314	210999.025	1	0.002	**	0.180758	0.1526563;0.2116369	3.326e-06	***
DNA	Kolobok	tot	55	0.0197478026081461	205386	232	62.54	7.36754237725719	0.0224550468202447	210999.025	164	0.328	ns	0.237069	0.1838682;0.2971214	0.3002	ns
DNA	Kolobok	UCON29	55	0.0197478026081461	205386	232	62.54	7.36754237725719	0.0224550468202447	210999.025	164	0.328	ns	0.237069	0.1838682;0.2971214	0.3002	ns
DNA	PiggyBac	tot	563	0.202145688516114	205386	2114	570.727	22.2202657772406	0.20492007525708	210999.025	383	0.766	ns	0.2663198	0.2475747;0.2857148	0.7134	ns
DNA	PiggyBac	MER75B	20	0.00718101913023496	205386	114	31.011	5.02156301315588	0.0111345292123858	210999.025	12	0.024	*	0.1754386	0.1105814;0.2578637	0.02028	*
DNA	PiggyBac	MER85	328	0.117768713735853	205386	902	233.681	14.0197643629553	0.0839033865686218	210999.025	1001	0.002	**	0.3636364	0.3321782;0.3959885	4.74e-12	***
DNA	PiggyBac	MER75	80	0.0287240765209399	205386	475	131.388	10.6390152102835	0.0471749870741656	210999.025	1	0.002	**	0.1684211	0.1358657;0.2051689	4.498e-08	***
DNA	PiggyBac	Looper	114	0.0409318090423393	205386	531	151.847	11.3108587881967	0.0545208105934394	210999.025	1	0.002	**	0.2146893	0.1804930;0.2520965	0.0002122	***
DNA	PiggyBac	MER75A	23	0.00825817199977021	205386	92	24.638	4.15020242641008	0.00884629746653645	210999.025	377	0.754	ns	0.25	0.1655485;0.3511425	0.8139	ns
DNA	hAT-Tip100	MER115	378	0.135721261561441	205386	2520	688.783	24.2264076955258	0.247308194979031	210999.025	1	0.002	**	0.15	0.1362731;0.1645455	2.2e-16	***
DNA	hAT-Tip100	MamRep488	100	0.0359050956511748	205386	494	126.838	9.85336718309253	0.0455413052220371	210999.025	4	0.008	**	0.2024291	0.1678545;0.2406100	0.005366	**
DNA	hAT-Tip100	MamTip3B	109	0.0391365542597805	205386	824	217.219	13.4708018136079	0.0779926897225254	210999.025	1	0.002	**	0.1322816	0.1098904;0.1573397	2.2e-16	***
DNA	hAT-Tip100	Arthur1C	110	0.0394956052162923	205386	710	189.083	12.5146605118848	0.0678904320101109	210999.025	1	0.002	**	0.1549296	0.1290885;0.1836753	1.756e-12	***
DNA	hAT-Tip100	FordPrefect_a	35	0.0125667834779112	205386	281	75.689	8.03061453251056	0.0271762078474177	210999.025	1	0.002	**	0.1245552	0.08831201;0.16894900	5.012e-09	***
DNA	hAT-Tip100	EuthAT-N1a	7	0.00251335669558224	205386	46	10.739	2.92394056513269	0.00385584822197966	210999.025	136	0.272	ns	0.1521739	0.0634443;0.2886910	0.2249	ns
DNA	hAT-Tip100	Arthur2	155	0.055652898259321	205386	989	260.963	15.1865816846078	0.0936990147641753	210999.025	1	0.002	**	0.156724	0.1346098;0.1809030	1.018e-15	***
DNA	hAT-Tip100	Arthur1	185	0.0664244269546734	205386	2337	631.205	23.7654743856034	0.226634759004998	210999.025	1	0.002	**	0.07916132	0.06853387;0.09085723	2.2e-16	***
DNA	hAT-Tip100	MamTip2b	1131	0.406086631814787	205386	6730	1678.265	35.1949920082739	0.602582653530189	210999.025	1	0.002	**	0.1680535	0.1591911;0.1772044	2.2e-16	***
DNA	hAT-Tip100	MER97a	23	0.00825817199977021	205386	277	79.111	8.44250880692196	0.0284048802206009	210999.025	1	0.002	**	0.08303249	0.05336298;0.12198478	2.2e-16	***
DNA	hAT-Tip100	MamTip1b	88	0.0315964841730338	205386	440	119.389	9.67415465393583	0.0428667346469811	210999.025	1	0.002	**	0.2	0.1636126;0.2404770	0.0005899	***
DNA	hAT-Tip100	Zaphod	124	0.0445223186074568	205386	2282	617.461	22.8944236361965	0.221699962658701	210999.025	1	0.002	**	0.0543383	0.04539589;0.06444530	2.2e-16	***
DNA	hAT-Tip100	MER45B	122	0.0438042166944333	205386	1314	366.176	18.7451434884987	0.131475843051646	210999.025	1	0.002	**	0.09284627	0.07769826;0.10984278	2.2e-16	***
DNA	hAT-Tip100	FordPrefect	48	0.0172344459125639	205386	599	168.346	12.6450852975447	0.0604447923249268	210999.025	1	0.002	**	0.08013356	0.05967293;0.10484307	2.2e-16	***
DNA	hAT-Tip100	EuthAT-N1	20	0.00718101913023496	205386	78	21.368	4.12499595049396	0.00767220083874303	210999.025	426	0.852	ns	0.2564103	0.1641897;0.3678582	0.8004	ns
DNA	hAT-Tip100	Zaphod3	164	0.0588843568679267	205386	1217	320.018	15.6260631590254	0.114902769000977	210999.025	1	0.002	**	0.1347576	0.1160627;0.1552364	2.2e-16	***
DNA	hAT-Tip100	MER91B	361	0.129617395300741	205386	1442	382.954	17.310734979935	0.1375	210999.025	103	0.206	ns	0.2503467	0.2281672;0.2735479	0.1998	ns
DNA	hAT-Tip100	Arthur1A	229	0.0822226690411903	205386	1160	306.608	16.1418367881383	0.110087895674154	210999.025	1	0.002	**	0.1974138	0.1748668;0.2215062	1.131e-07	***
DNA	hAT-Tip100	MER96B	312	0.112023898431665	205386	2150	577.622	20.8909441516545	0.207395731602229	210999.025	1	0.002	**	0.1451163	0.1304869;0.1607201	2.2e-16	***
DNA	hAT-Tip100	ORSL	185	0.0664244269546734	205386	1214	331.853	16.103624365891	0.119152137071293	210999.025	1	0.002	**	0.1523888	0.1326210;0.1738563	2.2e-16	***
DNA	hAT-Tip100	Zaphod5a	15	0.00538576434767622	205386	78	21.192	4.18600748430512	0.00760900787039697	210999.025	72	0.144	ns	0.1923077	0.1118197;0.2972706	0.1272	ns
DNA	hAT-Tip100	MER97d	10	0.00359050956511748	205386	137	37.97	5.94915897354344	0.0136331648187511	210999.025	1	0.002	**	0.0729927	0.03555631;0.13013935	4.157e-09	***
DNA	hAT-Tip100	Zaphod4a	49	0.0175934968690757	205386	373	100.138	9.4578224981444	0.0359546446831734	210999.025	1	0.002	**	0.1313673	0.09879006;0.16993153	1.87e-10	***
DNA	hAT-Tip100	hAT-N1a_Mam	124	0.0445223186074568	205386	461	122.097	9.98304824451191	0.0438390446372149	210999.025	592	0.82	ns	0.2689805	0.2290115;0.3119424	0.8329	ns
DNA	hAT-Tip100	MER91A	807	0.289754121904981	205386	3627	955.698	26.1650416664183	0.343144281036365	210999.025	1	0.002	**	0.2224979	0.2090520;0.2363925	1.229e-08	***
DNA	hAT-Tip100	ORSL-2a	59	0.0211840064341931	205386	367	104.649	8.68557644824097	0.0375743235479979	210999.025	1	0.002	**	0.1607629	0.1246893;0.2024168	3.165e-08	***
DNA	hAT-Tip100	Arthur1B	231	0.0829407709542138	205386	2312	616.84	22.4031314842434	0.221476992014707	210999.025	1	0.002	**	0.09991349	0.08798611;0.11286522	2.2e-16	***
DNA	hAT-Tip100	MER45A	639	0.229433561211007	205386	3468	927.092	26.1531551351557	0.33287326937439	210999.025	1	0.002	**	0.1842561	0.1714790;0.1975677	2.2e-16	***
DNA	hAT-Tip100	tot	7870	2.82573102774746	205386	53611	12837.672	94.4314127168905	4.60937841098409	210999.025	1	0.002	**	0.1467982	0.1438123;0.1498224	2.2e-16	***
DNA	hAT-Tip100	ORSL-2b	129	0.0463175733900155	205386	709	201.554	13.0043914966521	0.0723681564887689	210999.025	1	0.002	**	0.1819464	0.1542147;0.2123537	3.471e-10	***
DNA	hAT-Tip100	MER96	255	0.0915579939104958	205386	1274	339.469	16.1748776089857	0.121886669156087	210999.025	1	0.002	**	0.200157	0.1785053;0.2232014	3.959e-08	***
DNA	hAT-Tip100	MER45C	161	0.0578072039983915	205386	1197	319.976	15.924918430781	0.114887688860803	210999.025	1	0.002	**	0.1345029	0.1156729;0.1551483	2.2e-16	***
DNA	hAT-Tip100	MamTip2	978	0.35115183546849	205386	5239	1332.26	31.7499363536127	0.478349227322342	210999.025	1	0.002	**	0.1866768	0.1762070;0.1974969	2.2e-16	***
DNA	hAT-Tip100	MamTip1	153	0.0549347963462975	205386	756	199.923	12.2088544559728	0.0717825443786982	210999.025	1	0.002	**	0.202381	0.1742863;0.2328188	8.676e-05	***
DNA	hAT-Tip100	hAT-4b_Ther	36	0.0129258344344229	205386	228	59.242	7.31183280025595	0.021270896765669	210999.025	2	0.004	**	0.1578947	0.1131039;0.2118305	0.0002745	***
DNA	hAT-Tip100	MamTip3	186	0.0667834779111852	205386	1155	310.699	15.9722732418561	0.111556773137244	210999.025	1	0.002	**	0.161039	0.1402924;0.1835277	2.2e-16	***
DNA	hAT-Tip100	MARE4	78	0.0280059746079164	205386	308	78.812	7.93142884753836	0.0282975239846039	210999.025	495	0.99	ns	0.2532468	0.2056383;0.3056715	0.948	ns
DNA	hAT-Tip100	MER97b	10	0.00359050956511748	205386	173	46.958	6.50757901101359	0.0168603148158787	210999.025	1	0.002	**	0.05780347	0.0280639;0.1037318	9.331e-13	***
DNA	hAT-Tip100	Zaphod5b	17	0.00610386626069972	205386	74	19.943	4.08539367031397	0.00716055322571379	210999.025	286	0.572	ns	0.2297297	0.1398887;0.3421407	0.5132	ns
DNA	hAT-Tip100	MamRep4096	193	0.0692968346067674	205386	1259	348.291	16.1507016616667	0.125054216694433	210999.025	1	0.002	**	0.1532963	0.1338260;0.1744004	2.2e-16	***
DNA	hAT-Tip100	MER91C	360	0.129258344344229	205386	1637	423.782	17.9277405123981	0.152159332452462	210999.025	1	0.002	**	0.2199145	0.2000613;0.2407771	0.0002709	***
DNA	hAT-Tip100	Zaphod2	121	0.0434451657379215	205386	844	227.504	12.7776074149761	0.0816855288102488	210999.025	1	0.002	**	0.1433649	0.1204079;0.1688438	2.2e-16	***
DNA	hAT-Tip100	MER45R	83	0.0298012293904751	205386	616	167.328	11.8487471408925	0.0600792784511978	210999.025	1	0.002	**	0.1347403	0.1087685;0.1642706	3.725e-16	***
DNA	hAT-Tip100	MER97c	19	0.00682196817372321	205386	215	59.817	7.28110743812544	0.0214773510656632	210999.025	1	0.002	**	0.08837209	0.05404586;0.13456334	8.064e-12	***
DNA	TcMar-Pogo	tot	4	0.00143620382604699	205386	37	9.198	2.71627947276678	0.00330255069799506	210999.025	37	0.074	ns	0.1081081	0.03025197;0.25417594	0.05554	ns
DNA	TcMar-Pogo	MER132	4	0.00143620382604699	205386	37	9.198	2.71627947276678	0.00330255069799506	210999.025	37	0.074	ns	0.1081081	0.03025197;0.25417594	0.05554	ns
DNA	TcMar-Tigger	Tigger18a	273	0.0980209111277072	205386	1259	351.496	17.8143013709023	0.126204975010053	210999.025	1	0.002	**	0.2168388	0.1943610;0.2406468	4.79e-07	***
DNA	TcMar-Tigger	Tigger17c	62	0.0222611593037284	205386	342	92.308	8.64892709761966	0.0331432756936865	210999.025	1	0.002	**	0.1812865	0.1419086;0.2262857	0.0001511	***
DNA	TcMar-Tigger	X12_DNA	461	0.165522490951916	205386	1374	355.586	16.5490929200508	0.127673493422186	210999.025	1001	0.002	**	0.3355167	0.3105606;0.3611784	2.952e-10	***
DNA	TcMar-Tigger	MER6	150	0.0538576434767622	205386	812	219.948	14.4768392570642	0.078972539782846	210999.025	1	0.002	**	0.1847291	0.1586044;0.2131650	1.151e-08	***
DNA	TcMar-Tigger	Tigger17b	8	0.00287240765209399	205386	90	25.446	4.7968837899301	0.00913641063939794	210999.025	1	0.002	**	0.08888889	0.03916069;0.16765322	1.017e-05	***
DNA	TcMar-Tigger	Tigger12	272	0.0976618601711955	205386	876	230.984	13.8621030836559	0.0829350261389096	210999.025	1000	0.004	**	0.3105023	0.2799718;0.3423135	0.002137	**
DNA	TcMar-Tigger	MER44B	422	0.151519503647958	205386	2126	575.446	22.4505035379857	0.206614436720859	210999.025	1	0.002	**	0.1984948	0.1817295;0.2160955	1.269e-14	***
DNA	TcMar-Tigger	MER47B	139	0.049908082955133	205386	618	165.811	12.2130437417311	0.0595345981501695	210999.025	14	0.028	*	0.2249191	0.1925713;0.2599201	0.01422	*
DNA	TcMar-Tigger	X6b_DNA	276	0.0990980639972425	205386	959	246.869	14.3036510525611	0.0886385505830987	210999.025	981	0.042	*	0.2877998	0.2593126;0.3175964	0.03223	*
DNA	TcMar-Tigger	Tigger3a	1499	0.53821738381111	205386	5323	1446.481	35.6113156848327	0.51936038662607	210999.025	931	0.142	ns	0.2816081	0.2695536;0.2939025	0.1058	ns
DNA	TcMar-Tigger	Tigger4b	815	0.292626529557075	205386	2520	674.702	23.9092628252911	0.24225239846039	210999.025	1001	0.002	**	0.3234127	0.3051645;0.3420721	5.86e-10	***
DNA	TcMar-Tigger	Tigger22N1	324	0.116332509909806	205386	1102	288.276	15.9497403809033	0.103505773539381	210999.025	986	0.032	*	0.2940109	0.2672378;0.3218885	0.01639	*
DNA	TcMar-Tigger	UCON11	9	0.00323145860860573	205386	45	12.445	3.17790403789574	0.00446838915378871	210999.025	170	0.34	ns	0.2	0.09575727;0.34595830	0.3175	ns
DNA	TcMar-Tigger	MER47A	622	0.223329694950307	205386	2589	704.592	25.3211907045996	0.252984431550526	210999.025	1	0.002	**	0.2402472	0.2238983;0.2571855	0.0002455	***
DNA	TcMar-Tigger	Tigger21a	54	0.0193887516516344	205386	169	47.784	6.38499115990868	0.0171568909059574	210999.025	850	0.304	ns	0.3195266	0.2500091;0.3955060	0.3053	ns
DNA	TcMar-Tigger	Tigger17	18	0.00646291721721147	205386	54	16.094	3.69659692539352	0.00577856609410008	210999.025	744	0.516	ns	0.3333333	0.2109199;0.4747450	0.5547	ns
DNA	TcMar-Tigger	X9b_DNA	153	0.0549347963462975	205386	601	151.333	11.2393253104194	0.0543362584017924	210999.025	580	0.844	ns	0.2545757	0.2201944;0.2913888	0.8879	ns
DNA	TcMar-Tigger	Tigger3c	549	0.19711897512495	205386	2327	627.274	22.2348670630907	0.22522332969495	210999.025	1	0.002	**	0.2359261	0.2188016;0.2537179	0.0002224	***
DNA	TcMar-Tigger	Tigger19b	1151	0.413267650945022	205386	3538	899.537	26.8025933448614	0.322979620267708	210999.025	1001	0.002	**	0.325325	0.3098958;0.3410434	2.2e-16	***
DNA	TcMar-Tigger	MER44C	267	0.0958666053886368	205386	1091	315.177	16.5237012713164	0.113164603320503	210999.025	2	0.004	**	0.2447296	0.2194766;0.2713672	0.001187	**
DNA	TcMar-Tigger	Tigger3b	999	0.358691905555236	205386	6279	1788.405	41.2522329301302	0.642128525880393	210999.025	1	0.002	**	0.1591018	0.1501349;0.1683865	2.2e-16	***
DNA	TcMar-Tigger	UCON39	24	0.00861722295628196	205386	107	26.738	4.76949725905196	0.00960030447521112	210999.025	320	0.64	ns	0.2242991	0.1493096;0.3151095	0.5787	ns
DNA	TcMar-Tigger	Tigger12A	213	0.0764778537370023	205386	744	193.097	12.6330988354475	0.069331662549549	210999.025	956	0.092	ns	0.2862903	0.2540389;0.3202463	0.1028	ns
DNA	TcMar-Tigger	Tigger17a	538	0.193169414603321	205386	2389	675.418	24.728339345107	0.242509478945252	210999.025	1	0.002	**	0.2251988	0.2085844;0.2424897	1.888e-10	***
DNA	TcMar-Tigger	Tigger1a_Mars	3	0.00107715286953524	205386	44	9.011	2.68851392168743	0.00323540816912736	210999.025	21	0.042	*	0.06818182	0.01428767;0.18656201	0.02349	*
DNA	TcMar-Tigger	MER44A	603	0.216507726776584	205386	2334	631.011	23.2945382979469	0.226565103119435	210999.025	121	0.242	ns	0.2583548	0.2406943;0.2766237	0.1999	ns
DNA	TcMar-Tigger	Tigger1a_Art	41	0.0147210892169817	205386	302	78.743	7.96431926666563	0.0282727494686046	210999.025	1	0.002	**	0.1357616	0.09921713;0.17963837	1.775e-07	***
DNA	TcMar-Tigger	Tigger4a	1576	0.565864307462515	205386	3497	937.29	26.8447115562552	0.336534871028896	210999.025	1001	0.002	**	0.450672	0.4340851;0.4673414	2.2e-16	***
DNA	TcMar-Tigger	Tigger6a	113	0.0405727580858275	205386	674	194.794	13.8072518700936	0.0699409720227495	210999.025	1	0.002	**	0.1676558	0.1402174;0.1980402	3.406e-13	***
DNA	TcMar-Tigger	Tigger10	458	0.164445338082381	205386	1450	381.956	18.1527294252293	0.137141667145401	210999.025	1001	0.002	**	0.3158621	0.2919836;0.3404889	8.706e-06	***
DNA	TcMar-Tigger	MER2	2354	0.845205951628655	205386	9067	2395.462	44.6613164739822	0.860092922387545	210999.025	184	0.368	ns	0.2596228	0.2506217;0.2687786	0.3288	ns
DNA	TcMar-Tigger	Tigger7	580	0.208249554776814	205386	2944	783.137	25.4106657317933	0.281186088929741	210999.025	1	0.002	**	0.1970109	0.1827802;0.2118463	2.2e-16	***
DNA	TcMar-Tigger	Tigger8	251	0.0901217900844488	205386	938	253.948	14.5005365956423	0.0911802723042454	210999.025	439	0.878	ns	0.2675906	0.2394932;0.2971554	0.8543	ns
DNA	TcMar-Tigger	MER47C	204	0.0732463951283966	205386	762	186.72	11.4903275683345	0.0670419945998736	210999.025	940	0.124	ns	0.2677165	0.2365726;0.3006699	0.1521	ns
DNA	TcMar-Tigger	Tigger11a	109	0.0391365542597805	205386	421	117.727	9.73278984660608	0.0422699919572586	210999.025	205	0.41	ns	0.2589074	0.2176991;0.3035415	0.3564	ns
DNA	TcMar-Tigger	Tigger2	516	0.185270293560062	205386	2729	815.453	28.5888634631409	0.292789179640375	210999.025	1	0.002	**	0.1890802	0.1745453;0.2042852	2.2e-16	***
DNA	TcMar-Tigger	X1_DNA	151	0.054216694433274	205386	676	188.929	12.6285168740608	0.0678351381628081	210999.025	1	0.002	**	0.2233728	0.1924999;0.2566822	0.0009598	***
DNA	TcMar-Tigger	Tigger4	255	0.0915579939104958	205386	1445	410.038	19.7909129712663	0.147224536106164	210999.025	1	0.002	**	0.1764706	0.1571420;0.1971239	2.2e-16	***
DNA	TcMar-Tigger	Tigger3	202	0.0725282932153731	205386	1147	320.113	17.0410865155256	0.114936878841845	210999.025	1	0.002	**	0.1761116	0.1544843;0.1994138	5.13e-16	***
DNA	TcMar-Tigger	X6a_DNA	270	0.096943758258172	205386	979	259.823	14.4883948242925	0.0932896966737519	210999.025	772	0.46	ns	0.2757916	0.2479952;0.3049436	0.4692	ns
DNA	TcMar-Tigger	Tigger16a	529	0.189937955994715	205386	1789	463.658	19.3962173953905	0.166476848394324	210999.025	1001	0.002	**	0.2956959	0.2746188;0.3174451	0.000498	***
DNA	TcMar-Tigger	Tigger19a	1190	0.42727063824898	205386	3579	934.244	26.7149799579591	0.335441201815362	210999.025	1001	0.002	**	0.3324951	0.3170631;0.3482012	2.2e-16	***
DNA	TcMar-Tigger	X11_DNA	84	0.0301602803469868	205386	268	69.412	7.28789197020438	0.0249224449933935	210999.025	977	0.05	*	0.3134328	0.2583687;0.3726800	0.04337	*
DNA	TcMar-Tigger	X10b_DNA	80	0.0287240765209399	205386	298	73.031	7.39802472081364	0.0262218504050095	210999.025	843	0.318	ns	0.2684564	0.2189889;0.3225937	0.3462	ns
DNA	TcMar-Tigger	Tigger5	121	0.0434451657379215	205386	537	141.953	10.8059038751304	0.0509683604297122	210999.025	25	0.05	*	0.2253259	0.1906515;0.2630548	0.03991	*
DNA	TcMar-Tigger	MamRep434	549	0.19711897512495	205386	2112	547.623	20.6320273252909	0.196624561957833	210999.025	529	0.946	ns	0.2599432	0.2413443;0.2792105	0.9406	ns
DNA	TcMar-Tigger	Tigger2b_Pri	440	0.157982420865169	205386	2104	572.684	22.3741088033634	0.205622737978974	210999.025	1	0.002	**	0.2091255	0.1919252;0.2271399	2.921e-11	***
DNA	TcMar-Tigger	MER6A	238	0.0854541276497961	205386	1009	281.063	15.3137043376363	0.100915938990061	210999.025	3	0.006	**	0.2358771	0.2099877;0.2633172	0.002244	**
DNA	TcMar-Tigger	Tigger20a	304	0.109151490779571	205386	1356	354.629	17.410642994717	0.127329881656805	210999.025	2	0.004	**	0.2241888	0.2022395;0.2473399	0.001615	**
DNA	TcMar-Tigger	Tigger3d	156	0.0560119492158327	205386	636	160.146	11.3003708957884	0.0575005744815304	210999.025	381	0.762	ns	0.245283	0.2123058;0.2806445	0.7492	ns
DNA	TcMar-Tigger	Tigger6b	35	0.0125667834779112	205386	174	46.111	6.1865137154905	0.0165561986557132	210999.025	37	0.074	ns	0.2011494	0.1442879;0.2684816	0.05873	ns
DNA	TcMar-Tigger	UCON33	32	0.0114896306083759	205386	133	34.89	5.4579931925287	0.0125272878726949	210999.025	347	0.694	ns	0.2406015	0.1707608;0.3223498	0.6228	ns
DNA	TcMar-Tigger	MERX	88	0.0315964841730338	205386	436	112.261	9.63086873717176	0.0403074194289654	210999.025	7	0.014	*	0.2018349	0.1651456;0.2426260	0.007242	**
DNA	TcMar-Tigger	MER6C	44	0.0157982420865169	205386	160	41.279	5.45315467375498	0.0148212644338485	210999.025	727	0.55	ns	0.275	0.2074628;0.3510732	0.6514	ns
DNA	TcMar-Tigger	Tigger9b	166	0.0596024587809502	205386	754	207.412	12.9587879906335	0.0744714769920147	210999.025	3	0.006	**	0.2201592	0.1910624;0.2514631	0.0006073	***
DNA	TcMar-Tigger	Tigger6	45	0.0161572930430287	205386	230	60.196	7.35375153657383	0.0216134313781812	210999.025	21	0.042	*	0.1956522	0.1464360;0.2528966	0.02415	*
DNA	TcMar-Tigger	Tigger2a	693	0.248822312862641	205386	3318	902.117	28.6246166730609	0.323905971735509	210999.025	1	0.002	**	0.2088608	0.1951400;0.2230965	2.2e-16	***
DNA	TcMar-Tigger	Tigger17d	81	0.0290831274774516	205386	331	88.144	8.73553510516522	0.0316481875107715	210999.025	220	0.44	ns	0.244713	0.1993549;0.2947047	0.4188	ns
DNA	TcMar-Tigger	Tigger16b	524	0.188142701212156	205386	1329	339.844	16.6254645068964	0.122021313264779	210999.025	1001	0.002	**	0.3942814	0.3678898;0.4211417	2.2e-16	***
DNA	TcMar-Tigger	MER46C	850	0.305193313034986	205386	2812	750.737	25.3306824715497	0.26955283793876	210999.025	1000	0.004	**	0.302276	0.2853371;0.3196272	2.92e-05	***
DNA	TcMar-Tigger	Tigger5b	524	0.188142701212156	205386	2766	693.769	23.0757910185357	0.249098423048199	210999.025	1	0.002	**	0.1894432	0.1749936;0.2045530	2.03e-14	***
DNA	TcMar-Tigger	tot	23977	8.60896478428219	205386	125710	27676.819	141.683154804498	9.93738833515252	210999.025	1	0.002	**	0.1907326	0.1885640;0.1929155	2.2e-16	***
DNA	TcMar-Tigger	Tigger9a	225	0.0807864652151433	205386	1026	262.803	14.5894154112507	0.0943596685241569	210999.025	4	0.008	**	0.2192982	0.1943272;0.2458907	0.006547	**
DNA	TcMar-Tigger	MamRep137	703	0.252412822427759	205386	2459	668.988	22.6894836580445	0.240200781294881	210999.025	945	0.114	ns	0.2858886	0.2680901;0.3041983	0.1234	ns
DNA	TcMar-Tigger	Tigger15a	1531	0.549707014419486	205386	4828	1272.471	30.250061573908	0.456881929683461	210999.025	1001	0.002	**	0.3171085	0.3039924;0.3304461	2.2e-16	***
DNA	TcMar-Tigger	MER8	593	0.212917217211467	205386	1941	509.311	20.2608682385968	0.182868601711955	210999.025	1001	0.002	**	0.3055126	0.2850697;0.3265448	2.289e-05	***
DNA	TcMar-Tigger	Tigger13a	659	0.236614580341242	205386	3113	838.673	27.1433386272181	0.301126342850577	210999.025	1	0.002	**	0.2116929	0.1974582;0.2264714	1.123e-13	***
DNA	TcMar-Tigger	X26_DNA	265	0.0951485034756133	205386	957	250.869	13.874593447858	0.0900747544091458	210999.025	847	0.31	ns	0.276907	0.248757;0.306437	0.3035	ns
DNA	TcMar-Tigger	Tigger23a	146	0.0524214396507152	205386	583	150.954	10.97069916825	0.0542001780892744	210999.025	339	0.678	ns	0.2504288	0.2157416;0.2876668	0.6706	ns
DNA	TcMar-Tigger	MER2B	481	0.172703510082151	205386	1710	442.739	18.9860303472935	0.158965861435055	210999.025	974	0.056	ns	0.2812865	0.2600734;0.3032528	0.0359	*
DNA	TcMar-Tigger	MER127	38	0.0136439363474464	205386	211	54.164	6.4726346257918	0.0194476360085023	210999.025	7	0.014	*	0.1800948	0.1307102;0.2387084	0.01142	*
DNA	TcMar-Tigger	Tigger12c	290	0.104124777388407	205386	859	224.446	13.4759298263491	0.0805875509852358	210999.025	1001	0.002	**	0.3376019	0.3059992;0.3703235	7.601e-07	***
DNA	TcMar-Tigger	MARE10	15	0.00538576434767622	205386	79	19.772	3.9526749979779	0.00709915551215028	210999.025	154	0.308	ns	0.1898734	0.1103475;0.2937585	0.2436	ns
DNA	TcMar-Tigger	UCON55	129	0.0463175733900155	205386	404	99.996	8.92331830708788	0.0359036594473488	210999.025	1001	0.002	**	0.3193069	0.2740781;0.3672072	0.00121	**
DNA	TcMar-Tigger	Tigger14a	367	0.131771701039812	205386	1293	335.828	16.1406609820335	0.120579364623427	210999.025	972	0.06	ns	0.283836	0.2593890;0.3092698	0.04929	*
DNA	TcMar-Tigger	MER6B	207	0.0743235479979319	205386	676	176.264	11.7505054520381	0.0632877577985868	210999.025	1000	0.004	**	0.306213	0.2716382;0.3424899	0.008518	**
DNA	TcMar-Tigger	MER44D	129	0.0463175733900155	205386	638	175.312	12.1236809443188	0.0629459412879876	210999.025	1	0.002	**	0.2021944	0.1716829;0.2354903	2.923e-05	***
DNA	TcMar-Tigger	Tigger1	1667	0.598537944505084	205386	12059	3652.451	62.6992567403777	1.31141602516229	210999.025	1	0.002	**	0.138237	0.1321231;0.1445260	2.2e-16	***
DNA	hAT?	MER121B	22	0.00789912104325846	205386	68	17.826	3.8131698446652	0.00640044235077842	210999.025	901	0.202	ns	0.3235294	0.2150674;0.4479252	0.2697	ns
DNA	hAT?	UCON69	10	0.00359050956511748	205386	28	7.20140280561122	2.4037162043063	0.0025856705655811	210999.025	920	0.164	ns	0.3571429	0.1864067;0.5593497	0.2775	ns
DNA	hAT?	tot	429	0.15403286034354	205386	2048	542.859	21.01039160881	0.194914043201011	210999.025	1	0.002	**	0.2094727	0.1920302;0.2277507	6e-09	***
DNA	hAT?	MER121	166	0.0596024587809502	205386	927	246.48	14.2874676458682	0.0884988797610157	210999.025	1	0.002	**	0.1790723	0.1549021;0.2053006	5.83e-10	***
DNA	hAT?	MER99	43	0.0154391911300052	205386	295	83.659	8.63222070120048	0.0300378439708163	210999.025	1	0.002	**	0.1457627	0.1075401;0.1912781	2.997e-08	***
DNA	hAT?	UCON105	162	0.0581662549549032	205386	638	165.454	11.3327982562259	0.0594064169586948	210999.025	380	0.76	ns	0.2539185	0.2205654;0.2895669	0.7864	ns
DNA	hAT?	UCON89	15	0.00538576434767622	205386	48	12.269	3.03708130659402	0.00440519618544264	210999.025	847	0.31	ns	0.3125	0.1865963;0.4625136	0.4074	ns
DNA	hAT?	UCON80	13	0.00466766243465273	205386	44	11.762	2.86208796991768	0.00422315735049118	210999.025	734	0.536	ns	0.2954545	0.1676440;0.4520218	0.7333	ns
DNA	TcMar-Tc2	Kanga1a	162	0.0581662549549032	205386	843	235.127	13.9473796965739	0.0844225742517378	210999.025	1	0.002	**	0.1921708	0.1660940;0.2204194	7.379e-09	***
DNA	TcMar-Tc2	Kanga11a	185	0.0664244269546734	205386	883	238.017	13.8664699902315	0.0854602315160568	210999.025	1	0.002	**	0.209513	0.1831099;0.2378699	4.112e-05	***
DNA	TcMar-Tc2	MER104	699	0.250976618601712	205386	2206	583.327	20.7692424616892	0.209444117309129	210999.025	1001	0.002	**	0.3168631	0.2974754;0.3367384	4.124e-08	***
DNA	TcMar-Tc2	Kanga1c	208	0.0746825989544436	205386	826	219.26	13.5769928457938	0.0787255127247659	210999.025	217	0.434	ns	0.251816	0.2225391;0.2828757	0.3863	ns
DNA	TcMar-Tc2	Kanga1d	138	0.0495490319986212	205386	664	181.157	12.1712978556722	0.0650445941287988	210999.025	1	0.002	**	0.2078313	0.1775712;0.2407141	0.0001235	***
DNA	TcMar-Tc2	tot	1763	0.633006836330212	205386	8147	2169.008	41.8912976263188	0.778784397081634	210999.025	1	0.002	**	0.2163987	0.2074982;0.2255025	2.2e-16	***
DNA	TcMar-Tc2	Kanga2_a	305	0.109510541736083	205386	1534	421.23	18.8659222680213	0.151243034411444	210999.025	1	0.002	**	0.1988266	0.1791194;0.2196935	7.153e-12	***
DNA	TcMar-Tc2	Kanga1	152	0.0545757453897857	205386	812	217.071	13.5953960513769	0.0779395501809617	210999.025	1	0.002	**	0.1871921	0.1609220;0.2157551	9.935e-08	***
DNA	TcMar-Tc2	Kanga1b	69	0.0247745159993106	205386	379	106.738	9.72974943274612	0.038324380996151	210999.025	1	0.002	**	0.182058	0.1445029;0.2246641	9.926e-06	***
DNA	TcMar?	tot	7	0.00251335669558224	205386	168	41.444	5.80728754140765	0.0148805078416729	210999.025	1	0.002	**	0.04166667	0.01691377;0.08396250	1.095e-12	***
DNA	TcMar?	X22_DNA	1	0.000359050956511748	205386	24	6.36236236236236	2.17030995838284	0.00228441229188055	210999.025	8	0.016	*	0.04166667	0.001054352;0.211201683	0.009631	**
DNA	TcMar?	Eulor8	6	0.00215430573907049	205386	144	35.091	5.30498462409288	0.0125994571149538	210999.025	1	0.002	**	0.04166667	0.01544211;0.08848290	7.727e-11	***
RNA	tot	tot	179	0.0642701212156029	205386	730	190.705	12.9080049423446	0.0684728126615729	210999.025	211	0.422	ns	0.2452055	0.2143944;0.2780909	0.3329	ns
RNA	RNA	tot	179	0.0642701212156029	205386	730	190.705	12.9080049423446	0.0684728126615729	210999.025	211	0.422	ns	0.2452055	0.2143944;0.2780909	0.3329	ns
RNA	RNA	7SK	179	0.0642701212156029	205386	730	190.705	12.9080049423446	0.0684728126615729	210999.025	211	0.422	ns	0.2452055	0.2143944;0.2780909	0.3329	ns
srpRNA	tot	tot	491	0.176294019647268	205386	1383	386.12	17.5432997855981	0.138636755328316	210999.025	1001	0.002	**	0.3550253	0.3297747;0.3808935	8.793e-10	***
srpRNA	srpRNA	tot	491	0.176294019647268	205386	1383	386.12	17.5432997855981	0.138636755328316	210999.025	1001	0.002	**	0.3550253	0.3297747;0.3808935	8.793e-10	***
srpRNA	srpRNA	7SLRNA	491	0.176294019647268	205386	1383	386.12	17.5432997855981	0.138636755328316	210999.025	1001	0.002	**	0.3550253	0.3297747;0.3808935	8.793e-10	***
LTR	ERVL	LTR108b_Mam	4	0.00143620382604699	205386	53	13.239	3.41050003819242	0.00475347561325903	210999.025	2	0.004	**	0.0754717	0.02094603;0.18210784	0.00216	**
LTR	ERVL	LTR16D2	42	0.0150801401734934	205386	282	76.09	7.96726912921719	0.0273201872809789	210999.025	1	0.002	**	0.1489362	0.1094958;0.1959406	1.616e-06	***
LTR	ERVL	MER21B	671	0.240923191819383	205386	2786	799.217	27.1245212059245	0.28695962831045	210999.025	1	0.002	**	0.2408471	0.2250686;0.2571718	5.031e-08	***
LTR	ERVL	LTR16B2	169	0.0606796116504854	205386	1617	411.124	18.8097961826393	0.147614465444936	210999.025	1	0.002	**	0.1045145	0.0900224;0.1204596	2.2e-16	***
LTR	ERVL	MLT2A1	280	0.100534267823289	205386	3738	947.11	28.063311448392	0.340060751421842	210999.025	1	0.002	**	0.07490637	0.06666870;0.08381579	2.2e-16	***
LTR	ERVL	LTR86A2	70	0.0251335669558224	205386	308	81.243	8.10540860466939	0.029170376859884	210999.025	89	0.178	ns	0.2272727	0.1816708;0.2782061	0.155	ns
LTR	ERVL	LTR86C	36	0.0129258344344229	205386	285	74.184	8.06667311939782	0.0266358361578675	210999.025	1	0.002	**	0.1263158	0.09006088;0.17056429	4.831e-08	***
LTR	ERVL	LTR80A	25	0.0089762739127937	205386	393	104.755	9.64188471933475	0.0376123829493882	210999.025	1	0.002	**	0.06361323	0.04158661;0.09247599	2.2e-16	***
LTR	ERVL	LTR108d_Mam	6	0.00215430573907049	205386	66	17.918	4.27616201301606	0.0064334750387775	210999.025	2	0.004	**	0.09090909	0.03409713;0.18744265	0.0004481	***
LTR	ERVL	MER54B	44	0.0157982420865169	205386	438	126.569	10.9457319557921	0.0454447205147354	210999.025	1	0.002	**	0.1004566	0.07394434;0.13250767	2.2e-16	***
LTR	ERVL	LTR41C	115	0.041290859998851	205386	759	209.977	13.8118513689598	0.0753924426954673	210999.025	1	0.002	**	0.1515152	0.1267421;0.1790305	3.886e-16	***
LTR	ERVL	LTR16D	99	0.0355460446946631	205386	1115	291.046	16.1467210479589	0.104500344688918	210999.025	1	0.002	**	0.08878924	0.07274772;0.10703759	2.2e-16	***
LTR	ERVL	LTR86B1	71	0.0254926179123341	205386	295	77.114	8.25318842139928	0.0276878554604469	210999.025	242	0.484	ns	0.240678	0.1930231;0.2936249	0.4661	ns
LTR	ERVL	MER54A	106	0.0380594013902453	205386	682	191.55	13.1045499437878	0.0687762107198254	210999.025	1	0.002	**	0.1554252	0.1290390;0.1848326	1.49e-14	***
LTR	ERVL	LTR16E1	243	0.0872493824323548	205386	2475	670.765	23.2166920509747	0.240838814844603	210999.025	1	0.002	**	0.09818182	0.08673751;0.11058663	2.2e-16	***
LTR	ERVL	LTR86A1	120	0.0430861147814098	205386	531	143.325	11.3633842450874	0.0514609783420463	210999.025	24	0.048	*	0.2259887	0.1910828;0.2639766	0.02163	*
LTR	ERVL	LTR40c	145	0.0520623886942035	205386	603	163.005	11.8451374952882	0.0585271011661975	210999.025	63	0.126	ns	0.2404643	0.2068657;0.2766275	0.1084	ns
LTR	ERVL	LTR82A	122	0.0438042166944333	205386	1041	277.814	16.1616398488087	0.0997493824323548	210999.025	1	0.002	**	0.117195	0.0982792;0.1383048	2.2e-16	***
LTR	ERVL	LTR86B2	32	0.0114896306083759	205386	273	71.417	8.10152737116562	0.0256423421611995	210999.025	1	0.002	**	0.1172161	0.08157306;0.16143048	7.157e-09	***
LTR	ERVL	LTR105_Mam	95	0.0341098408686161	205386	667	171.077	12.245939491686	0.0614253604871603	210999.025	1	0.002	**	0.1424288	0.1167861;0.1712821	9.141e-13	***
LTR	ERVL	LTR33A	301	0.108074337910036	205386	2044	551.207	22.5697927891805	0.197911400585971	210999.025	1	0.002	**	0.1472603	0.1321675;0.1633722	2.2e-16	***
LTR	ERVL	LTR69	15	0.00538576434767622	205386	141	38.006	5.56551335807749	0.0136460906531855	210999.025	1	0.002	**	0.106383	0.06077655;0.16938752	2.541e-06	***
LTR	ERVL	MLT2D	445	0.159777675647728	205386	4453	1150.022	29.852951524342	0.412916499109554	210999.025	1	0.002	**	0.09993263	0.09127612;0.10911776	2.2e-16	***
LTR	ERVL	LTR108c_Mam	3	0.00107715286953524	205386	43	11.084	3.09200654988059	0.00397972080197622	210999.025	2	0.004	**	0.06976744	0.0146255;0.1906072	0.002708	**
LTR	ERVL	MER74B	189	0.0678606307807204	205386	931	265.593	15.5873768581284	0.0953614206928247	210999.025	1	0.002	**	0.2030075	0.177605;0.230304	1.092e-08	***
LTR	ERVL	MLT2B3	313	0.112382949388177	205386	3276	884.267	28.3173724873016	0.317496912161774	210999.025	1	0.002	**	0.09554335	0.08568879;0.10612650	2.2e-16	***
LTR	ERVL	LTR40A1	64	0.0229792612167519	205386	563	145.657	11.1769528618168	0.0522982851726317	210999.025	1	0.002	**	0.1136767	0.08865347;0.14283619	2.2e-16	***
LTR	ERVL	MER70C	26	0.00933532486930545	205386	275	74.517	7.99259611093871	0.0267554001263859	210999.025	1	0.002	**	0.09454545	0.06269287;0.13545906	6.396e-13	***
LTR	ERVL	MLT2C2	138	0.0495490319986212	205386	1336	341.183	16.0977839981051	0.122502082495548	210999.025	1	0.002	**	0.1032934	0.0874861;0.1208693	2.2e-16	***
LTR	ERVL	MER74A	250	0.089762739127937	205386	1568	448.205	19.1488812898993	0.160928433963348	210999.025	1	0.002	**	0.1594388	0.1416506;0.1785121	2.2e-16	***
LTR	ERVL	MER77B	223	0.0800683633021198	205386	1256	365.197	18.0332301152175	0.131124332165221	210999.025	1	0.002	**	0.1775478	0.1567905;0.1998261	2.2e-16	***
LTR	ERVL	MER68	539	0.193528465559832	205386	1492	423.197	19.4899473844607	0.151949287642902	210999.025	1001	0.002	**	0.3612601	0.3368437;0.3862239	9.243e-11	***
LTR	ERVL	LTR42	82	0.0294421784339634	205386	309	85.44	8.81363035758138	0.0306773137243638	210999.025	373	0.746	ns	0.2653722	0.2169834;0.3183228	0.7029	ns
LTR	ERVL	LTR84a	98	0.0351869937381513	205386	671	175.352	12.2123395480652	0.0629603033262481	210999.025	1	0.002	**	0.1460507	0.1201888;0.1750703	7.435e-13	***
LTR	ERVL	MLT2C1	307	0.110228643649107	205386	2635	677.56	23.5230894173307	0.2432785660941	210999.025	1	0.002	**	0.1165085	0.1044998;0.1293764	2.2e-16	***
LTR	ERVL	LTR40b	185	0.0664244269546734	205386	1140	294.786	16.7534140067295	0.105843195266272	210999.025	1	0.002	**	0.1622807	0.1413319;0.1849882	9.002e-15	***
LTR	ERVL	LTR47B	8	0.00287240765209399	205386	46	10.822	2.99921845008183	0.00388564945137014	210999.025	232	0.464	ns	0.173913	0.07820342;0.31419065	0.3877	ns
LTR	ERVL	LTR79	631	0.226561153558913	205386	4053	1042.301	27.9873845275455	0.374239171023152	210999.025	1	0.002	**	0.1556871	0.1446531;0.1672200	2.2e-16	***
LTR	ERVL	LTR47B4	21	0.00754007008674671	205386	105	28.968	5.21883245680605	0.0104009881082323	210999.025	74	0.148	ns	0.2	0.1282739;0.2893258	0.1007	ns
LTR	ERVL	MER68B	163	0.0585253059114149	205386	450	121.855	10.3926889197639	0.0437521543057391	210999.025	1001	0.002	**	0.3622222	0.3177362;0.4085327	2.591e-05	***
LTR	ERVL	LTR16C	835	0.29980754868731	205386	6620	1802.397	37.2731629953735	0.647152366863905	210999.025	1	0.002	**	0.1261329	0.1182258;0.1343709	2.2e-16	***
LTR	ERVL	MER76	101	0.0362641466076866	205386	715	184.833	13.1883677551107	0.0663644654449359	210999.025	1	0.002	**	0.1412587	0.1165530;0.1689666	3.52e-14	***
LTR	ERVL	LTR57	44	0.0157982420865169	205386	268	67.19	7.62561801102376	0.0241246337680244	210999.025	3	0.006	**	0.1641791	0.1218986;0.2140657	0.0008815	***
LTR	ERVL	MLT2A2	302	0.108433388866548	205386	3866	1030.843	31.5301205119723	0.37012516516344	210999.025	1	0.002	**	0.07811692	0.06984973;0.08702826	2.2e-16	***
LTR	ERVL	LTR47A2	39	0.0140029873039582	205386	275	68.818	7.5190033522676	0.0247091687252255	210999.025	1	0.002	**	0.1418182	0.1028293;0.1887332	1.413e-05	***
LTR	ERVL	LTR33B	170	0.0610386626069972	205386	1608	413.944	18.4195587391269	0.148626989142299	210999.025	1	0.002	**	0.1057214	0.09111188;0.12178745	2.2e-16	***
LTR	ERVL	MLT2E	39	0.0140029873039582	205386	403	105.392	9.42821442412225	0.0378410984086862	210999.025	1	0.002	**	0.09677419	0.06972354;0.12991592	2.2e-16	***
LTR	ERVL	LTR41B	160	0.0574481530418797	205386	848	230.599	14.5230547102914	0.0827967915206526	210999.025	1	0.002	**	0.1886792	0.1628748;0.2166674	1.964e-08	***
LTR	ERVL	LTR33A_	231	0.0829407709542138	205386	1666	445.759	19.4538266253807	0.16005019532372	210999.025	1	0.002	**	0.1386555	0.1224083;0.1561868	2.2e-16	***
LTR	ERVL	LTR52	111	0.039854656172804	205386	1073	283.839	15.2430781153424	0.101912664445338	210999.025	1	0.002	**	0.1034483	0.08586731;0.12323707	2.2e-16	***
LTR	ERVL	LTR102_Mam	49	0.0175934968690757	205386	518	134.719	11.1629140303798	0.0483709858103062	210999.025	1	0.002	**	0.09459459	0.07080202;0.12312892	2.2e-16	***
LTR	ERVL	LTR40a	251	0.0901217900844488	205386	1974	518.255	22.2969758068248	0.186079953466996	210999.025	1	0.002	**	0.127153	0.1127654;0.1426579	2.2e-16	***
LTR	ERVL	LTR41	225	0.0807864652151433	205386	1129	313.91	16.375226656387	0.112709685758603	210999.025	1	0.002	**	0.1992914	0.1763547;0.2238063	1.328e-09	***
LTR	ERVL	LTR18B	122	0.0438042166944333	205386	367	101.396	9.9302464115345	0.0364063307864652	210999.025	986	0.032	*	0.3324251	0.2843901;0.3831899	0.01939	*
LTR	ERVL	LTR75B	29	0.0104124777388407	205386	205	47.314	6.18932239519899	0.0169881369563969	210999.025	3	0.006	**	0.1414634	0.09683117;0.19680690	0.002054	**
LTR	ERVL	LTR108a_Mam	8	0.00287240765209399	205386	86	22.111	4.52207122103667	0.00793897569943126	210999.025	1	0.002	**	0.09302326	0.04102186;0.17508921	0.0001845	***
LTR	ERVL	LTR47B2	30	0.0107715286953524	205386	174	46.879	6.25071439360578	0.0168319497903142	210999.025	2	0.004	**	0.1724138	0.1194533;0.2368909	0.003528	**
LTR	ERVL	LTR16D1	13	0.00466766243465273	205386	207	55.622	7.08090779881049	0.0199711323030965	210999.025	1	0.002	**	0.06280193	0.03385997;0.10499901	6.149e-14	***
LTR	ERVL	LTR16B1	158	0.0567300511288562	205386	1199	325.298	16.78114426381	0.116798558051359	210999.025	1	0.002	**	0.1317765	0.1131349;0.1522443	2.2e-16	***
LTR	ERVL	LTR53	73	0.0262107198253576	205386	494	137.189	10.8262868744315	0.0492578416728902	210999.025	1	0.002	**	0.1477733	0.1176536;0.1821813	1.096e-11	***
LTR	ERVL	LTR66	42	0.0150801401734934	205386	379	98.133	8.8441806025505	0.0352347475153674	210999.025	1	0.002	**	0.1108179	0.08104421;0.14683231	1.046e-12	***
LTR	ERVL	MER77	245	0.0879674843453783	205386	1299	376.445	18.1001267837988	0.135162937324065	210999.025	1	0.002	**	0.1886066	0.1676717;0.2109605	2.2e-16	***
LTR	ERVL	LTR16A1	333	0.119563968518412	205386	2692	739.336	25.2968186346234	0.26545929798357	210999.025	1	0.002	**	0.1236999	0.1114911;0.1367332	2.2e-16	***
LTR	ERVL	MLT2B5	37	0.0132848853909347	205386	369	95.54	8.96642608829163	0.0343037283851324	210999.025	1	0.002	**	0.100271	0.07158692;0.13555709	2.975e-14	***
LTR	ERVL	MER70B	42	0.0150801401734934	205386	477	123.599	10.752200184558	0.0443783391738956	210999.025	1	0.002	**	0.08805031	0.06419536;0.11715471	2.2e-16	***
LTR	ERVL	LTR75	55	0.0197478026081461	205386	291	77.941	8.59426438855475	0.0279847906014822	210999.025	2	0.004	**	0.1890034	0.1456734;0.2387936	0.002255	**
LTR	ERVL	LTR50	369	0.132489802952835	205386	2565	697.501	24.6134886357628	0.250438401217901	210999.025	1	0.002	**	0.1438596	0.1304956;0.1580422	2.2e-16	***
LTR	ERVL	LTR82B	136	0.0488309300855978	205386	1154	299.205	16.5160453727505	0.107429841443098	210999.025	1	0.002	**	0.117851	0.09980705;0.13786773	2.2e-16	***
LTR	ERVL	MLT2B4	409	0.146851841213305	205386	4467	1186.297	31.7551126305384	0.425941072557017	210999.025	1	0.002	**	0.09156033	0.08325997;0.10039903	2.2e-16	***
LTR	ERVL	ERV3-16A3_LTR	143	0.05134428678118	205386	1093	294.263	15.7425429540039	0.105655411616017	210999.025	1	0.002	**	0.1308326	0.1113982;0.1522780	2.2e-16	***
LTR	ERVL	LTR33	1257	0.451327052335267	205386	9255	2474.666	46.2263487560863	0.888531194347102	210999.025	1	0.002	**	0.1358185	0.1289001;0.1429669	2.2e-16	***
LTR	ERVL	MER88	12	0.00430861147814098	205386	112	31.801	5.25937829596427	0.0114181794680301	210999.025	1	0.002	**	0.1071429	0.0566016;0.1796788	8.229e-06	***
LTR	ERVL	LTR16E2	255	0.0915579939104958	205386	2318	631.073	23.5505477494537	0.226587364278738	210999.025	1	0.002	**	0.1100086	0.09755389;0.12345832	2.2e-16	***
LTR	ERVL	MER73	30	0.0107715286953524	205386	279	76.441	8.43395818407055	0.0274462141667145	210999.025	1	0.002	**	0.1075269	0.07373312;0.14993391	1.465e-11	***
LTR	ERVL	LTR33C	110	0.0394956052162923	205386	919	253.629	14.8174530846538	0.0910657350491182	210999.025	1	0.002	**	0.1196953	0.0994099;0.1424535	2.2e-16	***
LTR	ERVL	MLT2B2	197	0.0707330384328144	205386	2172	588.606	22.3023352624375	0.211339547308554	210999.025	1	0.002	**	0.09069982	0.07895057;0.10356643	2.2e-16	***
LTR	ERVL	MER70A	75	0.0269288217383811	205386	533	148.17	11.621797028264	0.0532005802263457	210999.025	1	0.002	**	0.1407129	0.1123146;0.1731636	5.472e-14	***
LTR	ERVL	LTR108e_Mam	17	0.00610386626069972	205386	168	43.369	6.22459513419021	0.015571680932958	210999.025	1	0.002	**	0.1011905	0.06006032;0.15706877	5.533e-07	***
LTR	ERVL	MLT2B1	337	0.121000172344459	205386	4436	1173.499	31.6561860165294	0.42134593841558	210999.025	1	0.002	**	0.07596934	0.06834097;0.08416138	2.2e-16	***
LTR	ERVL	MLT2F	201	0.0721692422588614	205386	1911	513.791	21.4137308021481	0.184477149997128	210999.025	1	0.002	**	0.1051805	0.09177795;0.11980800	2.2e-16	***
LTR	ERVL	LTR62	44	0.0157982420865169	205386	313	89.497	8.93520166693672	0.0321339834549319	210999.025	1	0.002	**	0.1405751	0.1040353;0.1840859	1.865e-09	***
LTR	ERVL	MER68C	22	0.00789912104325846	205386	163	42.823	5.93910295785011	0.0153756391107026	210999.025	1	0.002	**	0.1349693	0.08655661;0.19718703	0.0001137	***
LTR	ERVL	LTR53B	23	0.00825817199977021	205386	187	53.666	6.8684510349583	0.0192688286321595	210999.025	1	0.002	**	0.1229947	0.07958981;0.17881825	1.066e-07	***
LTR	ERVL	MER21C	1160	0.416499109553628	205386	5505	1581.541	37.3329354199086	0.567853808812547	210999.025	1	0.002	**	0.2107175	0.2000092;0.2217333	2.2e-16	***
LTR	ERVL	LTR47A	100	0.0359050956511748	205386	679	191.712	12.101963209063	0.0688343769747803	210999.025	1	0.002	**	0.1472754	0.1214637;0.1761960	2.2e-16	***
LTR	ERVL	LTR84b	176	0.0631929683460677	205386	1278	325.754	16.1500559846803	0.116962285287528	210999.025	1	0.002	**	0.1377152	0.1192810;0.1578329	2.2e-16	***
LTR	ERVL	LTR16	351	0.126026885735624	205386	3017	818.072	26.1669165841817	0.293729534095479	210999.025	1	0.002	**	0.1163407	0.1051100;0.1283213	2.2e-16	***
LTR	ERVL	LTR32	181	0.0649882231286264	205386	1216	336.628	17.1530709741388	0.120866605388637	210999.025	1	0.002	**	0.1488487	0.1292995;0.1701125	2.2e-16	***
LTR	ERVL	MER74C	12	0.00430861147814098	205386	234	63.561	7.66139517163656	0.0228216378468432	210999.025	1	0.002	**	0.05128205	0.02677558;0.08786540	2.2e-16	***
LTR	ERVL	tot	15761	5.65900212558166	205386	133596	28821.949	136.195556567124	10.3485483569828	210999.025	1	0.002	**	0.1179751	0.1162499;0.1197169	2.2e-16	***
LTR	ERVL	LTR16B	98	0.0351869937381513	205386	694	185.533	11.8768670520037	0.0666158011144942	210999.025	1	0.002	**	0.1412104	0.1161512;0.1693644	1.684e-15	***
LTR	ERVL	LTR16A2	234	0.0840179238237491	205386	1825	498.782	19.9307729832968	0.179088154190843	210999.025	1	0.002	**	0.1282192	0.1132131;0.1444312	2.2e-16	***
LTR	ERVL	LTR101_Mam	150	0.0538576434767622	205386	1151	318.113	16.3668599647307	0.114218776928822	210999.025	1	0.002	**	0.1303215	0.1114020;0.1511521	2.2e-16	***
LTR	ERVL	LTR18C	19	0.00682196817372321	205386	77	19.545	4.03190168918232	0.00701765094502212	210999.025	504	0.996	ns	0.2467532	0.1555674;0.3582117	1	ns
LTR	ERVL	LTR83	99	0.0355460446946631	205386	726	190.702	13.0898640382756	0.0684717355087034	210999.025	1	0.002	**	0.1363636	0.1122303;0.1634947	2.2e-16	***
LTR	ERVL	MER21A	376	0.135003159648417	205386	1975	556.05	22.895451550509	0.199650284368358	210999.025	1	0.002	**	0.1903797	0.1732814;0.2084023	2.2e-16	***
LTR	ERVL	LTR80B	32	0.0114896306083759	205386	507	131.491	10.9577365815661	0.0472119693226863	210999.025	1	0.002	**	0.06311637	0.04356848;0.08793618	2.2e-16	***
LTR	ERVL	LTR67B	482	0.173062561038663	205386	3708	964.942	26.5018298044302	0.346463348078359	210999.025	1	0.002	**	0.1299892	0.1193250;0.1412403	2.2e-16	***
LTR	ERVL	LTR16A	559	0.200709484690067	205386	4245	1123.321	31.5235736345785	0.403329479519733	210999.025	1	0.002	**	0.1316843	0.1216504;0.1422281	2.2e-16	***
LTR	ERVL	LTR18A	23	0.00825817199977021	205386	198	53.809	6.8735554674975	0.0193201729189407	210999.025	1	0.002	**	0.1161616	0.0750791;0.1691877	1.433e-07	***
LTR	ERVL	LTR47B3	10	0.00359050956511748	205386	120	30.887	5.16593824178317	0.0110900068937784	210999.025	1	0.002	**	0.08333333	0.04068613;0.14791543	1.834e-06	***
LTR	ERV1?	tot	188	0.0675015798242087	205386	1544	418.508	17.6862867991204	0.150265697707819	210999.025	1	0.002	**	0.1217617	0.1058577;0.1391193	2.2e-16	***
LTR	ERV1?	LTR103_Mam	85	0.0305193313034986	205386	748	203.923	12.7233232275988	0.0732187482047452	210999.025	1	0.002	**	0.1136364	0.09178365;0.13858759	2.2e-16	***
LTR	ERV1?	EUTREP15	18	0.00646291721721147	205386	196	52.003	6.5793828950198	0.0186717268914804	210999.025	1	0.002	**	0.09183673	0.05533955;0.14125685	1.846e-09	***
LTR	ERV1?	LTR103b_Mam	85	0.0305193313034986	205386	600	163.43	10.9658264325745	0.058679697822715	210999.025	1	0.002	**	0.1416667	0.1147514;0.1721649	2.235e-14	***
LTR	ERVL-MaLR	THE1A	450	0.161572930430287	205386	4236	1107.339	30.6064508532732	0.397591127132763	210999.025	1	0.002	**	0.1062323	0.09710893;0.11590259	2.2e-16	***
LTR	ERVL-MaLR	MLT1M	477	0.171267306256104	205386	2320	616.045	22.0195330294454	0.22119154650428	210999.025	1	0.002	**	0.2056034	0.1893226;0.2226311	2.258e-11	***
LTR	ERVL-MaLR	MLT1C2	2410	0.865312805193313	205386	15985	4226.411	56.5776024951933	1.51749691216177	210999.025	1	0.002	**	0.1507663	0.1452520;0.1564081	2.2e-16	***
LTR	ERVL-MaLR	MLT1J2	871	0.312733383121733	205386	6900	1831.779	37.9067154746765	0.657702002068134	210999.025	1	0.002	**	0.1262319	0.1184823;0.1342988	2.2e-16	***
LTR	ERVL-MaLR	MLT1O	879	0.315605790773827	205386	5061	1364.605	32.2327151031824	0.489962730510714	210999.025	1	0.002	**	0.1736811	0.1633356;0.1844043	2.2e-16	***
LTR	ERVL-MaLR	MSTB	1173	0.421166771988281	205386	8566	2277.731	44.2160343845612	0.817821494226461	210999.025	1	0.002	**	0.1369367	0.1297226;0.1443988	2.2e-16	***
LTR	ERVL-MaLR	MSTD	1127	0.40465042798874	205386	7647	1996.517	39.8117908375106	0.716851338541966	210999.025	1	0.002	**	0.1473781	0.1395031;0.1555228	2.2e-16	***
LTR	ERVL-MaLR	THE1B	2398	0.861004193715172	205386	22429	5727.004	66.9189818671364	2.05628626414661	210999.025	1	0.002	**	0.1069152	0.1029000;0.1110325	2.2e-16	***
LTR	ERVL-MaLR	MLT1E3	247	0.0886855862584018	205386	2044	499.272	20.2879673111334	0.179264089159534	210999.025	1	0.002	**	0.1208415	0.1070180;0.1357624	2.2e-16	***
LTR	ERVL-MaLR	MLT1G1	538	0.193169414603321	205386	3600	993.201	29.9360111531874	0.356609769058425	210999.025	1	0.002	**	0.1494444	0.1379474;0.1615138	2.2e-16	***
LTR	ERVL-MaLR	MLT1H2	654	0.234819325558683	205386	4721	1256.292	30.8226665422182	0.451072844258057	210999.025	1	0.002	**	0.13853	0.1287956;0.1487137	2.2e-16	***
LTR	ERVL-MaLR	MLT1F1	578	0.20753145286379	205386	3265	867.4	28.3123221864189	0.31144079967829	210999.025	1	0.002	**	0.1770291	0.1640772;0.1905622	2.2e-16	***
LTR	ERVL-MaLR	MLT1F2	946	0.339662204860114	205386	6038	1633.906	36.998676544791	0.586655512150284	210999.025	1	0.002	**	0.1566744	0.1475906;0.1660912	2.2e-16	***
LTR	ERVL-MaLR	MLT1A1	832	0.298730395817774	205386	6780	1777.656	40.0457154177988	0.638269087148848	210999.025	1	0.002	**	0.1227139	0.1149936;0.1307602	2.2e-16	***
LTR	ERVL-MaLR	MLT1E1	143	0.05134428678118	205386	1045	279.227	15.1510073600413	0.100256721433906	210999.025	1	0.002	**	0.1368421	0.1165718;0.1591816	2.2e-16	***
LTR	ERVL-MaLR	MLT1K	2667	0.957588901016832	205386	17616	4772.546	62.0505935520375	1.71358720629632	210999.025	1	0.002	**	0.1513965	0.1461329;0.1567754	2.2e-16	***
LTR	ERVL-MaLR	MLT1A0	2820	1.01252369736313	205386	20690	5292.43	66.2744400308399	1.90025205377147	210999.025	1	0.002	**	0.1362977	0.1316498;0.1410481	2.2e-16	***
LTR	ERVL-MaLR	MLT1G	400	0.143620382604699	205386	2834	785.728	26.4734746654243	0.282116389958063	210999.025	1	0.002	**	0.1411433	0.1285238;0.1545086	2.2e-16	***
LTR	ERVL-MaLR	MSTB2	258	0.092635146780031	205386	1582	419.121	20.0025613725208	0.15048579594416	210999.025	1	0.002	**	0.1630847	0.1452018;0.1822274	2.2e-16	***
LTR	ERVL-MaLR	MLT1J	2539	0.911630378583329	205386	15262	4018.515	56.6118598676786	1.44285165450681	210999.025	1	0.002	**	0.1663609	0.1604839;0.1723653	2.2e-16	***
LTR	ERVL-MaLR	MLT1E2	553	0.198555178950997	205386	4004	1063.626	30.388247227663	0.381895932670765	210999.025	1	0.002	**	0.1381119	0.1275673;0.1491875	2.2e-16	***
LTR	ERVL-MaLR	MLT1A	1230	0.44163267650945	205386	9077	2386.507	43.4200789296179	0.856877621071983	210999.025	1	0.002	**	0.1355073	0.1285290;0.1427205	2.2e-16	***
LTR	ERVL-MaLR	tot	33485	12.0228212787959	205386	323803	56155.8	182.071079191281	20.1627937036824	210999.025	1	0.002	**	0.1034116	0.1023649;0.1044655	2.2e-16	***
LTR	ERVL-MaLR	MSTA1	82	0.0294421784339634	205386	544	146.741	11.6815400259288	0.0526874964094904	210999.025	1	0.002	**	0.1507353	0.1217148;0.1836100	4.955e-11	***
LTR	ERVL-MaLR	MSTA	2129	0.764419486413512	205386	19752	5012.64	63.815333555477	1.79979318664905	210999.025	1	0.002	**	0.1077866	0.1034945;0.1121945	2.2e-16	***
LTR	ERVL-MaLR	MLT1E	82	0.0294421784339634	205386	918	242.41	14.3669868208442	0.0870375423680129	210999.025	1	0.002	**	0.08932462	0.07167162;0.10966260	2.2e-16	***
LTR	ERVL-MaLR	MSTC	517	0.185629344516574	205386	3205	860.626	26.9505557726822	0.30900858849888	210999.025	1	0.002	**	0.1613105	0.1487338;0.1745084	2.2e-16	***
LTR	ERVL-MaLR	MSTB1	641	0.230151663124031	205386	4555	1208.106	32.7336869029179	0.433771614867582	210999.025	1	0.002	**	0.1407245	0.130749;0.151163	2.2e-16	***
LTR	ERVL-MaLR	THE1D	1366	0.490463606595048	205386	12601	3248.091	52.3840701913264	1.1662301803872	210999.025	1	0.002	**	0.1084041	0.1030271;0.1139626	2.2e-16	***
LTR	ERVL-MaLR	MLT1F	804	0.288676969035445	205386	4306	1210.503	33.4222536349367	0.434632260010341	210999.025	1	0.002	**	0.1867162	0.1751764;0.1986826	2.2e-16	***
LTR	ERVL-MaLR	MLT1H	1414	0.507698052507612	205386	10078	2716.423	47.8811724760127	0.975334276440512	210999.025	1	0.002	**	0.1403056	0.1335800;0.1472398	2.2e-16	***
LTR	ERVL-MaLR	MLT1L	1699	0.61002757511346	205386	12035	3181.709	49.1835271034758	1.14239565979204	210999.025	1	0.002	**	0.1411716	0.1349965;0.1475208	2.2e-16	***
LTR	ERVL-MaLR	MLT1H1	483	0.173421611995174	205386	3631	981.842	29.2630716665794	0.352531309243408	210999.025	1	0.002	**	0.1330212	0.1221363;0.1445005	2.2e-16	***
LTR	ERVL-MaLR	MLT1B	2475	0.888651117366577	205386	17694	4566.541	58.6125904115724	1.63962091400011	210999.025	1	0.002	**	0.1398779	0.1347983;0.1450762	2.2e-16	***
LTR	ERVL-MaLR	MLT1E1A	371	0.133207904865859	205386	3367	903.638	28.6470523720959	0.324452088240363	210999.025	1	0.002	**	0.1101871	0.09980403;0.12125246	2.2e-16	***
LTR	ERVL-MaLR	THE1C	1129	0.405368529901764	205386	9865	2553.61	46.958289800428	0.916876113057965	210999.025	1	0.002	**	0.114445	0.1082267;0.1208919	2.2e-16	***
LTR	ERVL-MaLR	MLT1J1	585	0.210044809559373	205386	4928	1286.545	33.4759109153375	0.461935212845407	210999.025	1	0.002	**	0.1187094	0.1098052;0.1280680	2.2e-16	***
LTR	ERVL-MaLR	MLT1C	968	0.347561325903372	205386	6450	1743.348	37.0333412530434	0.625950766932843	210999.025	1	0.002	**	0.1500775	0.1414437;0.1590290	2.2e-16	***
LTR	ERVL-MaLR	MLT1N2	853	0.306270465904521	205386	5722	1501.874	34.6092751430296	0.539249296260125	210999.025	1	0.002	**	0.1490738	0.1399387;0.1585681	2.2e-16	***
LTR	ERVL-MaLR	MLT1G3	427	0.153314758430516	205386	2737	755.579	25.0064608068011	0.27129136267019	210999.025	1	0.002	**	0.1560102	0.1426066;0.1701539	2.2e-16	***
LTR	ERVL-MaLR	MLT1D	2494	0.8954730855403	205386	18645	4886.916	62.8700691075617	1.75465186419257	210999.025	1	0.002	**	0.1337624	0.1289070;0.1387323	2.2e-16	***
LTR	ERVL-MaLR	MLT1I	1376	0.494054116160165	205386	11068	2901.011	47.8268783142836	1.0416107744011	210999.025	1	0.002	**	0.1243224	0.1182296;0.1306135	2.2e-16	***
LTR	Gypsy?	tot	820	0.294421784339634	205386	7780	2025.541	40.1260067215193	0.727272433503763	210999.025	1	0.002	**	0.1053985	0.0986597;0.1124344	2.2e-16	***
LTR	Gypsy?	LTR88c	109	0.0391365542597805	205386	1040	269.428	14.5868980113522	0.0967383811110473	210999.025	1	0.002	**	0.1048077	0.08684998;0.12503609	2.2e-16	***
LTR	Gypsy?	LTR85c	115	0.041290859998851	205386	1154	302.603	15.9397448682991	0.108649896593325	210999.025	1	0.002	**	0.09965338	0.08297561;0.11840255	2.2e-16	***
LTR	Gypsy?	LTR88b	170	0.0610386626069972	205386	1636	428.112	18.3277211175138	0.153714023094158	210999.025	1	0.002	**	0.103912	0.08954058;0.11972155	2.2e-16	***
LTR	Gypsy?	LTR88a	103	0.0369822485207101	205386	903	238.737	13.5386530395799	0.0857187482047452	210999.025	1	0.002	**	0.1140642	0.09406241;0.13662224	2.2e-16	***
LTR	Gypsy?	LTR85b	131	0.047035675303039	205386	1177	312.343	15.8268076009927	0.112147052909749	210999.025	1	0.002	**	0.1112999	0.09389633;0.13067189	2.2e-16	***
LTR	Gypsy?	LTR85a	206	0.0739644970414201	205386	1870	503.2	19.7112793733572	0.180674441316712	210999.025	1	0.002	**	0.1101604	0.0963224;0.1252341	2.2e-16	***
LTR	tot	tot	58359	20.9538547710691	205386	741743	97446.714	215.592495992621	34.9883358706268	210999.025	1	0.002	**	0.07867819	0.07806646;0.07929322	2.2e-16	***
LTR	ERV1--int	HERV4_I-int	33	0.0118486815648877	205386	348	104.124	10.3012008396467	0.0373858217958293	210999.025	1	0.002	**	0.09482759	0.06617641;0.13059330	2.2e-16	***
LTR	ERV1--int	PRIMA4-int	51	0.0183115987820992	205386	419	116.357	10.5416638951201	0.0417780921468375	210999.025	1	0.002	**	0.1217184	0.09198504;0.15691682	1.577e-14	***
LTR	ERV1--int	LTR39-int	17	0.00610386626069972	205386	180	46.762	6.45437952207762	0.0167899408284024	210999.025	1	0.002	**	0.09444444	0.05598438;0.14690665	3.433e-08	***
LTR	ERV1--int	HERVFH19-int	8	0.00287240765209399	205386	110	30.247	6.35534274302978	0.0108602142816108	210999.025	1	0.002	**	0.07272727	0.03192018;0.13827849	1.557e-07	***
LTR	ERV1--int	MER92-int	55	0.0197478026081461	205386	956	242.071	15.1611285470053	0.0869158240937554	210999.025	1	0.002	**	0.05753138	0.04363101;0.07422985	2.2e-16	***
LTR	ERV1--int	HERV3-int	142	0.0509852358246682	205386	303	93.801	11.4713988681412	0.0336793387717585	210999.025	1001	0.002	**	0.4686469	0.4113576;0.5265551	7.803e-09	***
LTR	ERV1--int	MER89-int	44	0.0157982420865169	205386	696	201.094	14.2155987298196	0.0722029930487735	210999.025	1	0.002	**	0.06321839	0.04630669;0.08394154	2.2e-16	***
LTR	ERV1--int	MER31-int	58	0.0208249554776814	205386	1145	314.833	17.1605826415246	0.113041089791463	210999.025	1	0.002	**	0.05065502	0.03868590;0.06499425	2.2e-16	***
LTR	ERV1--int	MER34-int	34	0.0122077325213994	205386	401	116.294	10.0983930177797	0.0417554719365772	210999.025	1	0.002	**	0.08478803	0.05943199;0.11646777	2.2e-16	***
LTR	ERV1--int	LTR19-int	17	0.00610386626069972	205386	231	59.398	8.14800503104815	0.0213269087148848	210999.025	1	0.002	**	0.07359307	0.04345291;0.11521622	1.37e-12	***
LTR	ERV1--int	HERVIP10B3-int	47	0.0168753949560522	205386	239	82.114	10.4628138889342	0.0294831102430057	210999.025	1	0.002	**	0.1966527	0.1482178;0.2527819	7.598e-07	***
LTR	ERV1--int	MER66-int	41	0.0147210892169817	205386	776	221.051	14.7737152287995	0.0793685729878784	210999.025	1	0.002	**	0.05283505	0.03817860;0.07099704	2.2e-16	***
LTR	ERV1--int	HUERS-P2-int	13	0.00466766243465273	205386	257	77.339	9.79101337671148	0.0277686419256621	210999.025	1	0.002	**	0.05058366	0.02720517;0.08494640	2.2e-16	***
LTR	ERV1--int	HERV-Fc2-int	0	0	205386	3	2.31897926634769	1.6901349487354	0.000832631723713049	210999.025	1	0.002	**	0	0.0000000;0.7075982	0.0117	*
LTR	ERV1--int	HERV30-int	14	0.00502671339116447	205386	69	22.941	6.22770449710833	0.00823698799333601	210999.025	77	0.154	ns	0.2028986	0.1156036;0.3169302	0.02141	*
LTR	ERV1--int	MER83B-int	18	0.00646291721721147	205386	267	73.021	8.6752417152964	0.0262182598954444	210999.025	1	0.002	**	0.06741573	0.04044114;0.10445507	2.2e-16	***
LTR	ERV1--int	MER34B-int	42	0.0150801401734934	205386	593	164.787	12.2945836768793	0.0591669299707014	210999.025	1	0.002	**	0.07082631	0.05151889;0.09453345	2.2e-16	***
LTR	ERV1--int	MER61-int	73	0.0262107198253576	205386	1204	350.33	21.1318635159244	0.125786321594761	210999.025	1	0.002	**	0.06063123	0.04782284;0.07563411	2.2e-16	***
LTR	ERV1--int	LTR23-int	21	0.00754007008674671	205386	173	40.904	5.88110290433447	0.0146866203251565	210999.025	1	0.002	**	0.1213873	0.07673431;0.17955201	0.0002163	***
LTR	ERV1--int	LTR46-int	12	0.00430861147814098	205386	80	22.288	5.64241906392046	0.00800252771873384	210999.025	33	0.066	ns	0.15	0.07998156;0.24736411	0.008632	**
LTR	ERV1--int	HERVIP10FH-int	79	0.0283650255644281	205386	400	129.464	12.4595322522133	0.046484173033837	210999.025	1	0.002	**	0.1975	0.1595980;0.2399456	2.234e-08	***
LTR	ERV1--int	PRIMAX-int	5	0.00179525478255874	205386	72	21.475	4.35250724517711	0.00771061929108979	210999.025	1	0.002	**	0.06944444	0.02293166;0.15466731	3.528e-06	***
LTR	ERV1--int	MER65-int	68	0.0244154650427989	205386	1038	304.09	17.5035503334116	0.109183805365657	210999.025	1	0.002	**	0.0655106	0.05122712;0.08231445	2.2e-16	***
LTR	ERV1--int	HERVH-int	128	0.0459585224335038	205386	5787	1876.913	49.427406360232	0.673907407939335	210999.025	1	0.002	**	0.02211854	0.01848542;0.02624383	2.2e-16	***
LTR	ERV1--int	MER50-int	47	0.0168753949560522	205386	544	148.726	12.7878243830783	0.0534002125581663	210999.025	1	0.002	**	0.08639706	0.06417091;0.11323373	2.2e-16	***
LTR	ERV1--int	HUERS-P3b-int	27	0.0096943758258172	205386	519	155.153	13.2925649625376	0.0557078330556673	210999.025	1	0.002	**	0.05202312	0.03455987;0.07479108	2.2e-16	***
LTR	ERV1--int	HUERS-P1-int	52	0.0186706497386109	205386	498	157.003	13.634033808007	0.056372077325214	210999.025	1	0.002	**	0.1044177	0.07897191;0.13467029	2.2e-16	***
LTR	ERV1--int	HERVH48-int	15	0.00538576434767622	205386	120	46.863	8.55636853124281	0.0168262049750101	210999.025	1	0.002	**	0.125	0.07167968;0.19777641	2.026e-10	***
LTR	ERV1--int	MER57A-int	112	0.0402137071293158	205386	1903	567.078	22.2708308310648	0.203609898316769	210999.025	1	0.002	**	0.05885444	0.04870421;0.07038910	2.2e-16	***
LTR	ERV1--int	PABL_A-int	42	0.0150801401734934	205386	449	131.699	11.9343549397455	0.0472866519216407	210999.025	1	0.002	**	0.0935412	0.0682491;0.1243355	2.2e-16	***
LTR	ERV1--int	HERV9-int	22	0.00789912104325846	205386	355	134.267	16.9363086163883	0.0482086947779629	210999.025	1	0.002	**	0.06197183	0.03924131;0.09232543	2.2e-16	***
LTR	ERV1--int	MER4-int	141	0.0506261848681565	205386	3018	804.479	27.6146361034711	0.288848954443615	210999.025	1	0.002	**	0.04671968	0.03946755;0.05486585	2.2e-16	***
LTR	ERV1--int	HERVFH21-int	14	0.00502671339116447	205386	131	44.005	8.01743439351107	0.0158000373412995	210999.025	1	0.002	**	0.1068702	0.05967159;0.17280675	2.278e-09	***
LTR	ERV1--int	PABL_B-int	23	0.00825817199977021	205386	246	74.227	8.9237382359695	0.0266512753489975	210999.025	1	0.002	**	0.09349593	0.0601946;0.1369845	5.142e-15	***
LTR	ERV1--int	HERVS71-int	42	0.0150801401734934	205386	174	68.773	10.7323181863777	0.0246930114321825	210999.025	7	0.014	*	0.2413793	0.1798403;0.3119473	2.438e-05	***
LTR	ERV1--int	HERV35I-int	29	0.0104124777388407	205386	615	173.742	13.4999142102342	0.0623822312862641	210999.025	1	0.002	**	0.04715447	0.03180415;0.06702215	2.2e-16	***
LTR	ERV1--int	LTR37-int	90	0.0323145860860573	205386	1383	375.438	17.3677227578573	0.134801373010858	210999.025	1	0.002	**	0.06507592	0.05265008;0.07938624	2.2e-16	***
LTR	ERV1--int	MER4B-int	97	0.0348279427816396	205386	1527	384.847	19.6794530379244	0.138179683460677	210999.025	1	0.002	**	0.06352325	0.05181163;0.07694569	2.2e-16	***
LTR	ERV1--int	HERVIP10F-int	43	0.0154391911300052	205386	302	125.764	13.6853056813354	0.0451556844947435	210999.025	1	0.002	**	0.1423841	0.1049985;0.1869616	2.2e-16	***
LTR	ERV1--int	ERV24_Prim-int	36	0.0129258344344229	205386	416	115.497	10.5900963707202	0.0414693083242374	210999.025	1	0.002	**	0.08653846	0.06134601;0.11779283	2.2e-16	***
LTR	ERV1--int	LOR1-int	65	0.0233383121732636	205386	1390	398.381	19.7871516487434	0.143039079106107	210999.025	1	0.002	**	0.04676259	0.03627281;0.05921736	2.2e-16	***
LTR	ERV1--int	HERVE-int	53	0.0190297006951227	205386	268	105.472	13.6590550839282	0.0378698224852071	210999.025	1	0.002	**	0.1977612	0.1517880;0.2505561	7.651e-12	***
LTR	ERV1--int	MER51-int	39	0.0140029873039582	205386	608	159.217	12.9408414091347	0.057167016142931	210999.025	1	0.002	**	0.06414474	0.04600718;0.08664773	2.2e-16	***
LTR	ERV1--int	HERV-Fc1-int	0	0	205386	6	3.39405204460967	2.2698507973982	0.00121863763306775	210999.025	1	0.002	**	0	0.0000000;0.4592581	0.006713	**
LTR	ERV1--int	MER84-int	10	0.00359050956511748	205386	140	38.528	6.36031993453707	0.0138335152524846	210999.025	1	0.002	**	0.07142857	0.03478243;0.12743630	1.867e-09	***
LTR	ERV1--int	HERV17-int	71	0.0254926179123341	205386	899	292.805	19.4408570264256	0.105131915321422	210999.025	1	0.002	**	0.07897664	0.06219390;0.09857707	2.2e-16	***
LTR	ERV1--int	MER101-int	89	0.0319555351295456	205386	1219	350.884	17.9286915858905	0.125985235824668	210999.025	1	0.002	**	0.07301066	0.05904062;0.08908013	2.2e-16	***
LTR	ERV1--int	MER110-int	24	0.00861722295628196	205386	393	109.176	9.82616800067949	0.0391997472281266	210999.025	1	0.002	**	0.0610687	0.03951611;0.08950527	2.2e-16	***
LTR	ERV1--int	HERV9NC-int	28	0.0100534267823289	205386	257	108.275	14.4032923260562	0.0388762423163095	210999.025	1	0.002	**	0.1089494	0.07362761;0.15360282	2.2e-16	***
LTR	ERV1--int	HERVI-int	21	0.00754007008674671	205386	76	34.464	7.52936885770621	0.0123743321652209	210999.025	35	0.07	ns	0.2763158	0.1798724;0.3908571	0.001772	**
LTR	ERV1--int	HERVE_a-int	20	0.00718101913023496	205386	189	63.34	10.6321890240648	0.0227422875854541	210999.025	1	0.002	**	0.1058201	0.06584625;0.15869304	3.609e-13	***
LTR	ERV1--int	MER57-int	49	0.0175934968690757	205386	1272	352.236	19.6945723533206	0.126470672717872	210999.025	1	0.002	**	0.03852201	0.02863217;0.05061059	2.2e-16	***
LTR	ERV1--int	LTR43-int	7	0.00251335669558224	205386	147	19.875	4.9127905013862	0.00713613776067099	210999.025	3	0.006	**	0.04761905	0.01935694;0.09565089	0.0009713	***
LTR	ERV1--int	MER83A-int	18	0.00646291721721147	205386	102	28.504	5.47612746126056	0.0102343884644109	210999.025	22	0.044	*	0.1764706	0.1080731;0.2644849	0.02018	*
LTR	ERV1--int	tot	2458	0.882547251105877	205386	42759	11672.842	111.021785577754	4.19114508531051	210999.025	1	0.002	**	0.05748497	0.05529713;0.05973314	2.2e-16	***
LTR	ERV1--int	LTR38-int	21	0.00754007008674671	205386	116	31.578	5.31847743270592	0.011338111104728	210999.025	28	0.056	ns	0.1810345	0.1156966;0.2633189	0.02813	*
LTR	ERV1--int	LTR49-int	121	0.0434451657379215	205386	2182	607.229	23.0526784774565	0.218026153271672	210999.025	1	0.002	**	0.05545371	0.04622431;0.06589845	2.2e-16	***
LTR	ERV1--int	HUERS-P3-int	51	0.0183115987820992	205386	715	193.709	15.3711610359007	0.0695514017349342	210999.025	1	0.002	**	0.07132867	0.05356672;0.09272049	2.2e-16	***
LTR	ERV1--int	HERV9N-int	25	0.0089762739127937	205386	237	83.755	11.456274316776	0.0300723128626415	210999.025	1	0.002	**	0.1054852	0.06943677;0.15177117	2.2e-16	***
LTR	ERV1--int	HERVP71A-int	33	0.0118486815648877	205386	250	70.801	9.61622955585352	0.0254211667719883	210999.025	1	0.002	**	0.132	0.09263454;0.18035596	1.978e-08	***
LTR	ERV1--int	MER52-int	12	0.00430861147814098	205386	489	154.994	14.6851495606145	0.0556507439535819	210999.025	1	0.002	**	0.02453988	0.01274295;0.04247359	2.2e-16	***
LTR	ERV1--int	Harlequin-int	46	0.0165163439995404	205386	570	199.865	16.7988385305644	0.0717617194232205	210999.025	1	0.002	**	0.08070175	0.05968749;0.10617896	2.2e-16	***
LTR	ERV1--int	HERV1_I-int	6	0.00215430573907049	205386	49	15.413	5.29853805360551	0.00553405239271557	210999.025	25	0.05	*	0.122449	0.04628903;0.24769297	0.003031	**
LTR	ERV1--int	MER41-int	118	0.0423680128683863	205386	1715	500.509	23.8751741971225	0.179708235192739	210999.025	1	0.002	**	0.06880466	0.05727948;0.08183031	2.2e-16	***
LTR	ERV1--int	PRIMA41-int	33	0.0118486815648877	205386	460	143.893	12.0080699841709	0.051664919285345	210999.025	1	0.002	**	0.07173913	0.04989339;0.09927577	2.2e-16	***
LTR	ERV1--int	HERV15-int	49	0.0175934968690757	205386	95	27.186	6.38562292812378	0.00976115930372839	210999.025	1001	0.002	**	0.5157895	0.4109538;0.6196141	3.388e-06	***
LTR	ERV1--int	LTR25-int	25	0.0089762739127937	205386	592	136.163	12.6002061965746	0.0488894553915092	210999.025	1	0.002	**	0.04222973	0.02751223;0.06171048	2.2e-16	***
LTR	ERV1--int	ERV24B_Prim-int	17	0.00610386626069972	205386	376	112.414	10.3041146528355	0.0403623542253117	210999.025	1	0.002	**	0.04521277	0.02655540;0.07140474	2.2e-16	***
LTR	ERVK--int	HERVK3-int	46	0.0165163439995404	205386	336	104.288	11.7757260380719	0.0374447061526972	210999.025	1	0.002	**	0.1369048	0.1020052;0.1783588	1.906e-13	***
LTR	ERVK--int	HERVK9-int	72	0.0258516688688459	205386	680	231.34	17.8826225198708	0.0830628482794278	210999.025	1	0.002	**	0.1058824	0.08377231;0.13147875	2.2e-16	***
LTR	ERVK--int	HERVK11-int	22	0.00789912104325846	205386	286	98.574	11.7367062787766	0.0353930889871891	210999.025	1	0.002	**	0.07692308	0.04883319;0.11414783	2.2e-16	***
LTR	ERVK--int	HERVK14C-int	3	0.00107715286953524	205386	82	22.63	5.74857774985658	0.00812532314586086	210999.025	1	0.002	**	0.03658537	0.007609277;0.103215022	3.301e-08	***
LTR	ERVK--int	HERVK22-int	48	0.0172344459125639	205386	421	118.075	12.6900122699472	0.0423949416901247	210999.025	1	0.002	**	0.1140143	0.0852718;0.1483134	2.2e-16	***
LTR	ERVK--int	tot	307	0.110228643649107	205386	2628	856.913	34.0525036378239	0.307675432297352	210999.025	1	0.002	**	0.1168189	0.1047800;0.1297185	2.2e-16	***
LTR	ERVK--int	HERVK14-int	33	0.0118486815648877	205386	407	115.905	10.983105371597	0.0416158011144942	210999.025	1	0.002	**	0.08108108	0.05646813;0.11198484	2.2e-16	***
LTR	ERVK--int	HERVK-int	51	0.0183115987820992	205386	251	108.26	14.0526822307301	0.0388708565519619	210999.025	1	0.002	**	0.2031873	0.1551890;0.2583435	3.161e-14	***
LTR	ERVK--int	HERVK11D-int	3	0.00107715286953524	205386	43	16.864	5.07101757236349	0.00605503533061412	210999.025	1	0.002	**	0.06976744	0.0146255;0.1906072	2.496e-06	***
LTR	ERVK--int	HERVKC4-int	8	0.00287240765209399	205386	55	17.66	4.45086623144419	0.00634083989199747	210999.025	14	0.028	*	0.1454545	0.06495142;0.26663232	0.005467	**
LTR	ERVK--int	HERVK13-int	28	0.0100534267823289	205386	67	27.503	6.21035905238655	0.00987497845694261	210999.025	600	0.804	ns	0.4179104	0.2984894;0.5448276	0.9018	ns
LTR	ERVL-MaLR--int	MLT1J-int	117	0.0420089619118745	205386	1434	387.927	18.3413760955136	0.139285560406733	210999.025	1	0.002	**	0.08158996	0.06794173;0.09697977	2.2e-16	***
LTR	ERVL-MaLR--int	MLT-int	36	0.0129258344344229	205386	409	103.577	9.45428233418352	0.0371894209226173	210999.025	1	0.002	**	0.08801956	0.06240916;0.11977343	2.2e-16	***
LTR	ERVL-MaLR--int	MLT1K-int	27	0.0096943758258172	205386	202	54.858	6.63414258573389	0.0196968173723215	210999.025	1	0.002	**	0.1336634	0.08996739;0.18848564	3.579e-06	***
LTR	ERVL-MaLR--int	MST-int	36	0.0129258344344229	205386	227	59.668	7.74956978366101	0.021423852473143	210999.025	2	0.004	**	0.1585903	0.1136140;0.2127331	0.0002093	***
LTR	ERVL-MaLR--int	MSTB1-int	18	0.00646291721721147	205386	231	58.478	7.69185807725809	0.020996581834894	210999.025	1	0.002	**	0.07792208	0.04683397;0.12035570	1.104e-11	***
LTR	ERVL-MaLR--int	MLT1H-int	58	0.0208249554776814	205386	807	222.014	14.0693194487065	0.0797143390589993	210999.025	1	0.002	**	0.07187113	0.05502380;0.09192228	2.2e-16	***
LTR	ERVL-MaLR--int	THE1B-int	410	0.147210892169817	205386	4215	1385.138	39.9074123134733	0.49733512380077	210999.025	1	0.002	**	0.09727165	0.08848857;0.10661728	2.2e-16	***
LTR	ERVL-MaLR--int	MLT1G3-int	17	0.00610386626069972	205386	237	65.912	7.57810554714591	0.0236657666456023	210999.025	1	0.002	**	0.07172996	0.04233806;0.11236404	1.763e-15	***
LTR	ERVL-MaLR--int	MSTA1-int	2	0.000718101913023496	205386	28	7.88	2.99408826933418	0.00282932153731258	210999.025	22	0.044	*	0.07142857	0.008770497;0.235034773	0.01072	*
LTR	ERVL-MaLR--int	MLT1I-int	59	0.0211840064341931	205386	801	222.882	14.2956791528924	0.0800259952892515	210999.025	1	0.002	**	0.07365793	0.05654152;0.09398763	2.2e-16	***
LTR	ERVL-MaLR--int	MLT1C2-int	50	0.0179525478255874	205386	436	118.955	10.6602352514199	0.042710906531855	210999.025	1	0.002	**	0.1146789	0.08632523;0.14838449	1.079e-15	***
LTR	ERVL-MaLR--int	THE1A-int	193	0.0692968346067674	205386	1461	491.162	25.3916618694502	0.176352185902223	210999.025	1	0.002	**	0.1321013	0.1151495;0.1505469	2.2e-16	***
LTR	ERVL-MaLR--int	MLT1E-int	0	0	205386	13	3.39352818371608	1.67676352514824	0.00121844954031283	210999.025	1	0.002	**	0	0.0000000;0.2470526	0.02709	*
LTR	ERVL-MaLR--int	MLT1-int	31	0.0111305796518642	205386	245	64.727	7.51831071424931	0.0232402912621359	210999.025	1	0.002	**	0.1265306	0.0876151;0.1747700	2.043e-07	***
LTR	ERVL-MaLR--int	MLT1E1-int	2	0.000718101913023496	205386	45	12.103	3.38671830255498	0.00434559372666169	210999.025	2	0.004	**	0.04444444	0.005428489;0.151492900	0.0001601	***
LTR	ERVL-MaLR--int	MLT1J2-int	40	0.0143620382604699	205386	582	162.321	11.4634798543187	0.0582815103119435	210999.025	1	0.002	**	0.06872852	0.04955120;0.09241557	2.2e-16	***
LTR	ERVL-MaLR--int	MLT1E2-int	21	0.00754007008674671	205386	128	32.955	5.50520501727977	0.0118325242718447	210999.025	19	0.038	*	0.1640625	0.1045201;0.2397876	0.01498	*
LTR	ERVL-MaLR--int	MLT1H1-int	26	0.00933532486930545	205386	425	114.577	10.7019906374283	0.0411389814442466	210999.025	1	0.002	**	0.06117647	0.04034802;0.08835545	2.2e-16	***
LTR	ERVL-MaLR--int	MLT1A0-int	66	0.0236973631297754	205386	925	263.832	15.8355467395522	0.0947291319584075	210999.025	1	0.002	**	0.07135135	0.05560954;0.08988492	2.2e-16	***
LTR	ERVL-MaLR--int	MSTC-int	27	0.0096943758258172	205386	204	60.14	7.86831051181321	0.0215933245246165	210999.025	1	0.002	**	0.1323529	0.08906612;0.18669666	7.834e-08	***
LTR	ERVL-MaLR--int	THE1-int	20	0.00718101913023496	205386	200	54.322	6.80372005645492	0.0195043660596312	210999.025	1	0.002	**	0.1	0.06215937;0.15021279	3.53e-09	***
LTR	ERVL-MaLR--int	MSTD-int	76	0.0272878726948929	205386	729	217.166	15.5456782454839	0.0779736600218303	210999.025	1	0.002	**	0.1042524	0.08302129;0.12874595	2.2e-16	***
LTR	ERVL-MaLR--int	MLT1O-int	1	0.000359050956511748	205386	13	3.52376033057851	1.67018180199129	0.00126520951721237	210999.025	100	0.2	ns	0.07692308	0.001945628;0.360297435	0.2074	ns
LTR	ERVL-MaLR--int	MLT1H2-int	21	0.00754007008674671	205386	343	97.31	9.45797829101724	0.0349392485781582	210999.025	1	0.002	**	0.06122449	0.03829478;0.09206790	2.2e-16	***
LTR	ERVL-MaLR--int	MLT1F1-int	27	0.0096943758258172	205386	157	46.077	6.92698015401042	0.0165439909231918	210999.025	4	0.008	**	0.1719745	0.1164970;0.2402615	0.000588	***
LTR	ERVL-MaLR--int	MLT1A-int	35	0.0125667834779112	205386	443	125.714	11.0272301056885	0.0451377319469179	210999.025	1	0.002	**	0.07900677	0.055646;0.108168	2.2e-16	***
LTR	ERVL-MaLR--int	MLT1M-int	0	0	205386	1	1.19900497512438	0.479790584500285	0.000430503883180753	210999.025	1	0.002	**	na	na	na	na
LTR	ERVL-MaLR--int	MLT1G-int	16	0.00574481530418797	205386	180	50.255	6.9432113019253	0.0180441058194979	210999.025	1	0.002	**	0.08888889	0.05166347;0.14033622	3.734e-10	***
LTR	ERVL-MaLR--int	MLT1G1-int	26	0.00933532486930545	205386	297	88.374	8.97923998736813	0.0317307692307692	210999.025	1	0.002	**	0.08754209	0.05798282;0.12563747	2.2e-16	***
LTR	ERVL-MaLR--int	MLT1F2-int	37	0.0132848853909347	205386	305	87.967	8.88407777081211	0.0315846354914689	210999.025	1	0.002	**	0.1213115	0.08687052;0.16331778	4.283e-12	***
LTR	ERVL-MaLR--int	tot	2309	0.829048658585626	205386	27209	7687.497	89.32636335478	2.76020315103119	210999.025	1	0.002	**	0.08486163	0.08157646;0.08823575	2.2e-16	***
LTR	ERVL-MaLR--int	MLT1J1-int	32	0.0114896306083759	205386	477	134.007	11.1657343970123	0.0481153415292698	210999.025	1	0.002	**	0.06708595	0.04633584;0.09338829	2.2e-16	***
LTR	ERVL-MaLR--int	MLT1F-int	65	0.0233383121732636	205386	518	146.987	11.3635364636613	0.0527758229447923	210999.025	1	0.002	**	0.1254826	0.09819518;0.15712706	2.2e-16	***
LTR	ERVL-MaLR--int	THE1D-int	176	0.0631929683460677	205386	2538	755.843	30.5399580883806	0.271386152122709	210999.025	1	0.002	**	0.06934594	0.05976687;0.07993234	2.2e-16	***
LTR	ERVL-MaLR--int	MLT1N2-int	8	0.00287240765209399	205386	73	19.193	3.99596280246935	0.00689126500832998	210999.025	3	0.006	**	0.109589	0.04851642;0.20456432	0.001995	**
LTR	ERVL-MaLR--int	MLT1D-int	70	0.0251335669558224	205386	587	164.843	12.8818590775281	0.0591870368242661	210999.025	1	0.002	**	0.1192504	0.09415173;0.14825283	2.2e-16	***
LTR	ERVL-MaLR--int	MSTB-int	81	0.0290831274774516	205386	869	275.299	17.1395847197172	0.0988463692767278	210999.025	1	0.002	**	0.09321059	0.07471128;0.11452002	2.2e-16	***
LTR	ERVL-MaLR--int	MLT1E3-int	7	0.00251335669558224	205386	72	18.42	4.09369739457601	0.0066137186189464	210999.025	4	0.008	**	0.09722222	0.0399895;0.1901103	0.001077	**
LTR	ERVL-MaLR--int	MLT1E1A-int	2	0.000718101913023496	205386	86	22.327	4.7426325562459	0.0080165307060378	210999.025	1	0.002	**	0.02325581	0.002828901;0.081494450	4.004e-09	***
LTR	ERVL-MaLR--int	MSTA-int	220	0.0789912104325846	205386	3150	945.373	34.0325444991274	0.339437079910381	210999.025	1	0.002	**	0.06984127	0.06118443;0.07930673	2.2e-16	***
LTR	ERVL-MaLR--int	THE1C-int	174	0.0624748664330442	205386	1795	563.926	24.5162307374027	0.202478169701844	210999.025	1	0.002	**	0.09693593	0.08363731;0.11156799	2.2e-16	***
LTR	ERVL-MaLR--int	MLT1B-int	41	0.0147210892169817	205386	553	151.801	11.4997235898365	0.0545042942494399	210999.025	1	0.002	**	0.07414105	0.05372729;0.09923867	2.2e-16	***
LTR	ERVL-MaLR--int	MLT1C-int	8	0.00287240765209399	205386	117	33.416	5.66948737427707	0.0119980467627966	210999.025	1	0.002	**	0.06837607	0.02998023;0.13028627	7.288e-09	***
LTR	ERVL-MaLR--int	MLT1A1-int	39	0.0140029873039582	205386	454	135.24	12.4807118454104	0.0485580513586488	210999.025	1	0.002	**	0.08590308	0.06179778;0.11556155	2.2e-16	***
LTR	ERVL-MaLR--int	MSTB2-int	12	0.00430861147814098	205386	88	25.914	5.31741279936764	0.00930444648704544	210999.025	1	0.002	**	0.1363636	0.0724939;0.2260876	0.0006436	***
LTR	ERVL-MaLR--int	MLT1L-int	9	0.00323145860860573	205386	109	27.146	4.71326838816748	0.00974679726546791	210999.025	1	0.002	**	0.08256881	0.03845198;0.15095990	1.192e-05	***
LTR	LTR	EUTREP8	59	0.0211840064341931	205386	275	74.191	7.49791555952304	0.0266383495145631	210999.025	24	0.048	*	0.2145455	0.1675202;0.2678381	0.04134	*
LTR	LTR	LTR107_Mam	49	0.0175934968690757	205386	426	115.095	9.48366568974861	0.0413249698397197	210999.025	1	0.002	**	0.1150235	0.08631714;0.14920464	6.296e-15	***
LTR	LTR	LTR106_Mam	74	0.0265697707818694	205386	639	167.784	12.2221407586693	0.0602430056873672	210999.025	1	0.002	**	0.1158059	0.09203472;0.14319217	2.2e-16	***
LTR	LTR	LTR91A	201	0.0721692422588614	205386	2403	625.643	22.334959176175	0.22463771758488	210999.025	1	0.002	**	0.08364544	0.07288059;0.09543739	2.2e-16	***
LTR	LTR	tot	849	0.304834262078474	205386	7931	2059.042	40.7243748965004	0.739300999597863	210999.025	1	0.002	**	0.1070483	0.1003262;0.1140607	2.2e-16	***
LTR	LTR	LTR91	143	0.05134428678118	205386	1566	409.887	18.129614279237	0.147170319411731	210999.025	1	0.002	**	0.09131545	0.07750572;0.10667870	2.2e-16	***
LTR	LTR	LTR90A	66	0.0236973631297754	205386	406	104.232	9.21037496560305	0.0374245992991325	210999.025	1	0.002	**	0.1625616	0.1280120;0.2021188	6.569e-06	***
LTR	LTR	MamRep1527	111	0.039854656172804	205386	1268	351.541	17.5029904208873	0.126221132303096	210999.025	1	0.002	**	0.08753943	0.07255951;0.10446246	2.2e-16	***
LTR	LTR	LTR90B	93	0.0333917389555926	205386	537	137.042	11.1269962724019	0.049205061182283	210999.025	1	0.002	**	0.1731844	0.1421198;0.2078956	7.778e-06	***
LTR	LTR	EUTREP16	67	0.0240564140862871	205386	411	103.921	8.98306486976768	0.0373129344516574	210999.025	1	0.002	**	0.163017	0.1286257;0.2023471	1.485e-05	***
LTR	ERVL--int	HERVL-int	173	0.0621158154765324	205386	2324	837.318	34.5656138041502	0.300639828804504	210999.025	1	0.002	**	0.07444062	0.06409535;0.08587322	2.2e-16	***
LTR	ERVL--int	LTR57-int	32	0.0114896306083759	205386	366	91.087	9.32643626544531	0.0327048744757856	210999.025	1	0.002	**	0.08743169	0.06057185;0.12118534	3.474e-15	***
LTR	ERVL--int	MER76-int	15	0.00538576434767622	205386	155	40.607	6.49759723049763	0.0145799821910726	210999.025	1	0.002	**	0.09677419	0.05518155;0.15458853	5.268e-07	***
LTR	ERVL--int	tot	1762	0.6326477853737	205386	29730	8039.836	88.5556051258146	2.88671080599759	210999.025	1	0.002	**	0.05926673	0.05660904;0.06201095	2.2e-16	***
LTR	ERVL--int	MER21-int	87	0.0312374332165221	205386	1093	262.847	15.8122616541284	0.0943754667662434	210999.025	1	0.002	**	0.07959744	0.06424278;0.09725830	2.2e-16	***
LTR	ERVL--int	ERVL-B4-int	246	0.08832653530189	205386	3898	1134.047	35.3929859499655	0.407180660079278	210999.025	1	0.002	**	0.06310929	0.05567742;0.07120403	2.2e-16	***
LTR	ERVL--int	MER70-int	22	0.00789912104325846	205386	258	78.55	8.76586221317332	0.0282034526339978	210999.025	1	0.002	**	0.08527132	0.05421073;0.12625574	2.2e-16	***
LTR	ERVL--int	MER68-int	55	0.0197478026081461	205386	410	96.384	8.81272989533937	0.0346067673924283	210999.025	1	0.002	**	0.1341463	0.1026808;0.1710056	4.621e-07	***
LTR	ERVL--int	LTR52-int	16	0.00574481530418797	205386	170	49.024	6.57941583369775	0.0176021140920319	210999.025	1	0.002	**	0.09411765	0.05475785;0.14834044	9.026e-10	***
LTR	ERVL--int	HERVL40-int	118	0.0423680128683863	205386	1333	353.386	17.2781230907045	0.126883581317861	210999.025	1	0.002	**	0.08852213	0.07381865;0.10506795	2.2e-16	***
LTR	ERVL--int	ERVL47-int	12	0.00430861147814098	205386	212	53.307	7.34170631744771	0.0191399293387718	210999.025	1	0.002	**	0.05660377	0.02958668;0.09678731	1.287e-13	***
LTR	ERVL--int	HERVL74-int	20	0.00718101913023496	205386	371	109.091	10.0639953797189	0.0391692278968231	210999.025	1	0.002	**	0.05390836	0.03323591;0.08203161	2.2e-16	***
LTR	ERVL--int	ERVL-int	55	0.0197478026081461	205386	820	230.01	15.8306193343315	0.0825853105072672	210999.025	1	0.002	**	0.06707317	0.05092487;0.08641319	2.2e-16	***
LTR	ERVL--int	ERV3-16A3_I-int	305	0.109510541736083	205386	6505	1800.929	41.2734473536735	0.646625280059746	210999.025	1	0.002	**	0.04688701	0.04187715;0.05230792	2.2e-16	***
LTR	ERVL--int	HERVL32-int	7	0.00251335669558224	205386	114	34.084	5.78016905932295	0.0122378928017464	210999.025	1	0.002	**	0.06140351	0.02504132;0.12242692	4.785e-10	***
LTR	ERVL--int	ERVL-E-int	527	0.189219854081691	205386	8861	2442.809	47.8096672576089	0.877092908025507	210999.025	1	0.002	**	0.0594741	0.05463872;0.06460156	2.2e-16	***
LTR	ERVL--int	LTR53-int	30	0.0107715286953524	205386	325	89.861	9.11980536249814	0.0322646780031022	210999.025	1	0.002	**	0.09230769	0.06314796;0.12915029	3.212e-16	***
LTR	ERVL--int	HERVL18-int	50	0.0179525478255874	205386	504	158.273	14.0516162386723	0.0568280720399839	210999.025	1	0.002	**	0.09920635	0.07453204;0.12869665	2.2e-16	***
LTR	ERVL--int	HERV16-int	97	0.0348279427816396	205386	1904	525.255	21.6297438917066	0.188593310162578	210999.025	1	0.002	**	0.05094538	0.04150450;0.06179781	2.2e-16	***
LTR	ERVL--int	HERVL66-int	8	0.00287240765209399	205386	107	38.265	6.02852536845604	0.013739084850922	210999.025	1	0.002	**	0.07476636	0.03283066;0.14201161	1.86e-11	***
LTR	ERVL?	tot	612	0.21973918538519	205386	3926	1053.826	30.0525353153254	0.37837723329695	210999.025	1	0.002	**	0.1558839	0.1446689;0.1676135	2.2e-16	***
LTR	ERVL?	LTR89B	78	0.0280059746079164	205386	732	196.362	12.7057621728251	0.0705039639225599	210999.025	1	0.002	**	0.1065574	0.08514416;0.13119934	2.2e-16	***
LTR	ERVL?	Eutr10	110	0.0394956052162923	205386	999	273.992	15.1730734578779	0.0983770896765669	210999.025	1	0.002	**	0.1101101	0.09137005;0.13118208	2.2e-16	***
LTR	ERVL?	LTR89	140	0.0502671339116447	205386	1093	302.532	15.6058488560706	0.108624403975412	210999.025	1	0.002	**	0.1280878	0.1088402;0.1493619	2.2e-16	***
LTR	ERVL?	LTR55	44	0.0157982420865169	205386	406	105.586	9.54797191909192	0.0379107542942494	210999.025	1	0.002	**	0.1083744	0.0798567;0.1427487	3.859e-14	***
LTR	ERVL?	LTR87	246	0.08832653530189	205386	696	182.373	12.7080827179542	0.065481200091917	210999.025	1001	0.002	**	0.3534483	0.3179011;0.3902441	1.038e-07	***
LTR	ERVK	MER11C	127	0.045599471476992	205386	869	273.993	17.7206933829908	0.0983774487275234	210999.025	1	0.002	**	0.146145	0.1233143;0.1714043	2.2e-16	***
LTR	ERVK	MER9a1	36	0.0129258344344229	205386	341	92.619	9.24377013378666	0.0332549405411616	210999.025	1	0.002	**	0.1055718	0.07504373;0.14315320	7.025e-14	***
LTR	ERVK	LTR22	3	0.00107715286953524	205386	104	19.476	4.27149501576083	0.00699287642902281	210999.025	1	0.002	**	0.02884615	0.005988739;0.081991276	1.833e-06	***
LTR	ERVK	LTR14A	16	0.00574481530418797	205386	133	32.84	5.22011969686996	0.0117912334118458	210999.025	1	0.002	**	0.1203008	0.0703502;0.1880003	0.0003902	***
LTR	ERVK	MER11A	133	0.0477537772160625	205386	968	295.358	18.6468104387731	0.106048572413397	210999.025	1	0.002	**	0.1373967	0.1163218;0.1607042	2.2e-16	***
LTR	ERVK	LTR3B_	39	0.0140029873039582	205386	264	69.526	8.06240201964193	0.0249633768024358	210999.025	1	0.002	**	0.1477273	0.1072048;0.1963696	9.239e-06	***
LTR	ERVK	LTR5A	44	0.0157982420865169	205386	267	83.651	9.87931170678402	0.0300349715631642	210999.025	1	0.002	**	0.164794	0.1223656;0.2148431	4.617e-08	***
LTR	ERVK	LTR13	183	0.0657063250416499	205386	466	162.316	12.9541481369465	0.0582797150571609	210999.025	949	0.106	ns	0.3927039	0.3480957;0.4386828	0.04623	*
LTR	ERVK	LTR13A	63	0.0226202102602401	205386	189	66.903	8.37793415949188	0.0240215861435055	210999.025	364	0.728	ns	0.3333333	0.2665835;0.4054068	0.5947	ns
LTR	ERVK	LTR22C0	22	0.00789912104325846	205386	113	29.057	5.16201485830847	0.0104329436433619	210999.025	104	0.208	ns	0.1946903	0.1262182;0.2797917	0.161	ns
LTR	ERVK	LTR22E	15	0.00538576434767622	205386	122	31.833	5.5742428349672	0.0114296690986385	210999.025	1	0.002	**	0.1229508	0.07047546;0.19467002	0.0002727	***
LTR	ERVK	LTR3B	16	0.00574481530418797	205386	90	23.129	4.37647261073487	0.00830448957316022	210999.025	61	0.122	ns	0.1777778	0.1051691;0.2725848	0.09159	ns
LTR	ERVK	LTR5_Hs	128	0.0459585224335038	205386	653	212.437	15.6817712312401	0.0762757080484862	210999.025	1	0.002	**	0.1960184	0.1662350;0.2285788	2.445e-13	***
LTR	ERVK	LTR22C2	8	0.00287240765209399	205386	70	19.913	4.42933968555698	0.00714978169701844	210999.025	2	0.004	**	0.1142857	0.0506522;0.2128280	0.0008511	***
LTR	ERVK	LTR22B2	3	0.00107715286953524	205386	40	9.827	2.90887135028906	0.00352839374964095	210999.025	15	0.03	*	0.075	0.01574218;0.20386475	0.009353	**
LTR	ERVK	LTR14	24	0.00861722295628196	205386	97	25.258	4.62848342968395	0.00906890905957373	210999.025	449	0.898	ns	0.2474227	0.1654082;0.3454192	0.8181	ns
LTR	ERVK	LTR22A	23	0.00825817199977021	205386	170	48.208	6.39700380316111	0.0173091285115184	210999.025	1	0.002	**	0.1352941	0.08773695;0.19606196	5.432e-06	***
LTR	ERVK	LTR5	7	0.00251335669558224	205386	27	7.542	2.47433998439147	0.0027079623140116	210999.025	514	0.976	ns	0.2592593	0.1111446;0.4628487	1	ns
LTR	ERVK	MER9a2	57	0.0204659045211696	205386	310	84.652	9.17796988070516	0.0303943815706325	210999.025	2	0.004	**	0.183871	0.1423391;0.2315631	0.0003386	***
LTR	ERVK	LTR5B	152	0.0545757453897857	205386	442	154.614	12.5382699050631	0.0555143045901074	210999.025	436	0.872	ns	0.3438914	0.2996517;0.3902369	0.8419	ns
LTR	ERVK	LTR22B	22	0.00789912104325846	205386	142	30.624	5.04659212658325	0.0109955764922158	210999.025	52	0.104	ns	0.1549296	0.0997134;0.2251176	0.08288	ns
LTR	ERVK	LTR3A	39	0.0140029873039582	205386	163	48.733	6.21162581739236	0.017497630263687	210999.025	74	0.148	ns	0.2392638	0.1760083;0.3122496	0.104	ns
LTR	ERVK	MER11D	27	0.0096943758258172	205386	260	78.37	8.89247862950349	0.0281388234618257	210999.025	1	0.002	**	0.1038462	0.06955824;0.14748746	3.335e-14	***
LTR	ERVK	LTR3	17	0.00610386626069972	205386	92	28.094	4.79334331548869	0.0100871775722411	210999.025	8	0.016	*	0.1847826	0.1114877;0.2792872	0.01231	*
LTR	ERVK	tot	1476	0.52995921181134	205386	8264	2403.536	48.6972907884015	0.862991899810421	210999.025	1	0.002	**	0.178606	0.1704019;0.1870374	2.2e-16	***
LTR	ERVK	LTR13_	21	0.00754007008674671	205386	44	11.149	3.44538382037034	0.00400305911414948	210999.025	1001	0.002	**	0.4772727	0.3246142;0.6331025	0.001435	**
LTR	ERVK	LTR14B	74	0.0265697707818694	205386	363	106.208	9.82279100985169	0.0381340839891997	210999.025	1	0.002	**	0.2038567	0.1635987;0.2490217	0.0001359	***
LTR	ERVK	LTR22C	4	0.00143620382604699	205386	16	3.18561001042753	1.60536724319903	0.0011437963213174	210999.025	777	0.45	ns	0.25	0.07266204;0.52377082	0.5409	ns
LTR	ERVK	MER11B	78	0.0280059746079164	205386	544	168.515	13.6642777887266	0.0605054719365772	210999.025	1	0.002	**	0.1433824	0.1150162;0.1756869	2.2e-16	***
LTR	ERVK	MER9B	9	0.00323145860860573	205386	39	9.464	2.98221353990583	0.00339805825242718	210999.025	527	0.95	ns	0.2307692	0.1113369;0.3932615	1	ns
LTR	ERVK	MER9a3	90	0.0323145860860573	205386	575	147.323	12.0424121624652	0.0528964640661803	210999.025	1	0.002	**	0.1565217	0.1277808;0.1888435	1.092e-08	***
LTR	ERVK	LTR14C	15	0.00538576434767622	205386	137	29.318	5.19960689974846	0.0105266559430114	210999.025	5	0.01	**	0.1094891	0.06258985;0.17415000	0.002325	**
LTR	ERVK	LTR22B1	22	0.00789912104325846	205386	154	38.062	6.05117945303002	0.0136661975067502	210999.025	2	0.004	**	0.1428571	0.09174423;0.20826293	0.001966	**
LTR	ERV1	LTR64	75	0.0269288217383811	205386	372	99.722	9.21268633947718	0.0358052794852645	210999.025	4	0.008	**	0.2016129	0.1620140;0.2460351	0.003383	**
LTR	ERV1	LTR9C	18	0.00646291721721147	205386	153	41.522	6.19935060695456	0.0149085138162808	210999.025	1	0.002	**	0.1176471	0.07123639;0.17954900	6.363e-06	***
LTR	ERV1	LTR43B	23	0.00825817199977021	205386	242	62.922	7.54976257341347	0.0225922042856322	210999.025	1	0.002	**	0.09504132	0.0612057;0.1391927	1.558e-10	***
LTR	ERV1	MER61F	29	0.0104124777388407	205386	159	40.341	6.19524818712698	0.0144844746366404	210999.025	34	0.068	ns	0.1823899	0.1256831;0.2513231	0.04442	*
LTR	ERV1	MER4E	102	0.0366231975641983	205386	729	188.569	13.4160810309952	0.0677058798184638	210999.025	1	0.002	**	0.1399177	0.1155477;0.1672427	8.487e-15	***
LTR	ERV1	LTR77	10	0.00359050956511748	205386	103	27.941	5.22444387603253	0.0100322427758948	210999.025	1	0.002	**	0.09708738	0.04754642;0.17130628	1.92e-05	***
LTR	ERV1	LTR21C	3	0.00107715286953524	205386	22	6.23346693386774	2.31444857818704	0.00223813226498956	210999.025	116	0.232	ns	0.1363636	0.02905585;0.34912210	0.1578	ns
LTR	ERV1	LTR10F	64	0.0229792612167519	205386	449	120.467	10.5271901632265	0.0432537915781008	210999.025	1	0.002	**	0.142539	0.1115336;0.1783434	2.285e-10	***
LTR	ERV1	LTR2752	49	0.0175934968690757	205386	230	71.892	9.33335135133398	0.0258128913655426	210999.025	5	0.01	**	0.2130435	0.1619638;0.2716808	0.001019	**
LTR	ERV1	LTR68	37	0.0132848853909347	205386	352	88.69	8.83470157684752	0.0318442293330269	210999.025	1	0.002	**	0.1051136	0.07509619;0.14196776	7.49e-12	***
LTR	ERV1	MER95	22	0.00789912104325846	205386	139	37.895	5.77748685453757	0.0136062359970127	210999.025	2	0.004	**	0.1582734	0.1019270;0.2297651	0.002158	**
LTR	ERV1	LTR9B	109	0.0391365542597805	205386	685	184.813	12.5376722011793	0.0663572844258057	210999.025	1	0.002	**	0.1591241	0.1325176;0.1887051	7.645e-12	***
LTR	ERV1	MER57E3	127	0.045599471476992	205386	243	85.419	8.09425450279122	0.030669773654277	210999.025	1001	0.002	**	0.5226337	0.4578311;0.5868776	5.645e-08	***
LTR	ERV1	HERV-Fc1_LTR3	2	0.000718101913023496	205386	5	1.94424673784104	1.07131658997714	0.000698083650916673	210999.025	637	0.73	ns	0.4	0.05274495;0.85336720	1	ns
LTR	ERV1	LTR60B	21	0.00754007008674671	205386	247	67.557	8.15126948359544	0.0242564054690642	210999.025	1	0.002	**	0.08502024	0.05339938;0.12702612	1.872e-13	***
LTR	ERV1	LTR6B	33	0.0118486815648877	205386	154	44.764	6.53751046217465	0.0160725570172919	210999.025	48	0.096	ns	0.2142857	0.1523309;0.2875629	0.04083	*
LTR	ERV1	LTR12F	92	0.0330326879990808	205386	637	171.675	12.0048111393095	0.0616400729591544	210999.025	1	0.002	**	0.144427	0.1180435;0.1741553	5.37e-14	***
LTR	ERV1	MER90a	238	0.0854541276497961	205386	1252	329.502	17.4595197766385	0.118308008272534	210999.025	1	0.002	**	0.1900958	0.1687098;0.2129476	1.456e-09	***
LTR	ERV1	LTR109A2	4	0.00143620382604699	205386	26	7.294	2.45918921834242	0.00261891767679669	210999.025	114	0.228	ns	0.1538462	0.04356348;0.34867879	0.1916	ns
LTR	ERV1	MER51B	107	0.0384184523467571	205386	713	187.294	12.6897041964182	0.0672480898489114	210999.025	1	0.002	**	0.1500701	0.1246459;0.1784286	6.081e-13	***
LTR	ERV1	LTR58	10	0.00359050956511748	205386	76	21.292	4.40455856314071	0.00764491296604814	210999.025	9	0.018	*	0.1315789	0.06494157;0.22869579	0.00304	**
LTR	ERV1	LTR78B	348	0.124949732866088	205386	3270	863.853	26.0034145559495	0.310167245935543	210999.025	1	0.002	**	0.106422	0.09605504;0.11749867	2.2e-16	***
LTR	ERV1	LTR12C	536	0.192451312690297	205386	2731	933.805	35.0458155017712	0.335283578445453	210999.025	1	0.002	**	0.1962651	0.1815178;0.2116662	2.2e-16	***
LTR	ERV1	LTR12	103	0.0369822485207101	205386	778	218.665	14.6471606229438	0.0785118774056414	210999.025	1	0.002	**	0.1323907	0.1093624;0.1582454	2.2e-16	***
LTR	ERV1	MER41B	499	0.179166427299362	205386	2851	803.919	25.8280763613655	0.288647885907968	210999.025	1	0.002	**	0.1750263	0.1612416;0.1894814	2.2e-16	***
LTR	ERV1	LTR6A	61	0.0219021083472166	205386	287	73.21	7.8859424349971	0.0262861205262251	210999.025	71	0.142	ns	0.2125436	0.1666567;0.2644743	0.1041	ns
LTR	ERV1	MER101B	19	0.00682196817372321	205386	261	67.004	7.48237729401357	0.0240578502901132	210999.025	1	0.002	**	0.07279693	0.04439505;0.11134879	2.819e-14	***
LTR	ERV1	MER50B	95	0.0341098408686161	205386	692	177.9	12.9100995608349	0.06387516516344	210999.025	1	0.002	**	0.1372832	0.1125103;0.1651953	2.284e-14	***
LTR	ERV1	HERV1_LTRb	4	0.00143620382604699	205386	10	2.03373493975904	1.10545059378684	0.000730214475411845	210999.025	804	0.396	ns	0.4	0.1215523;0.7376219	0.1269	ns
LTR	ERV1	LTR25	31	0.0111305796518642	205386	284	44.672	6.38115468666409	0.0160395243292928	210999.025	20	0.04	*	0.1091549	0.07538052;0.15134925	0.02734	*
LTR	ERV1	LTR10B2	30	0.0107715286953524	205386	101	29.888	5.10544038468001	0.0107313149882231	210999.025	557	0.89	ns	0.2970297	0.2101922;0.3961471	1	ns
LTR	ERV1	LTR24B	75	0.0269288217383811	205386	454	122.192	10.3249087037	0.0438731544780835	210999.025	1	0.002	**	0.1651982	0.1322125;0.2026177	1.881e-07	***
LTR	ERV1	MER31B	255	0.0915579939104958	205386	1486	400.356	18.794427219112	0.143748204745217	210999.025	1	0.002	**	0.1716016	0.1527589;0.1917518	2.2e-16	***
LTR	ERV1	LTR45C	75	0.0269288217383811	205386	424	116.36	9.87258162123099	0.041779169299707	210999.025	1	0.002	**	0.1768868	0.1417506;0.2166048	3.364e-06	***
LTR	ERV1	LTR49	136	0.0488309300855978	205386	1462	382.763	17.9209372241239	0.137431421267306	210999.025	1	0.002	**	0.09302326	0.07862131;0.10908339	2.2e-16	***
LTR	ERV1	LTR35	25	0.0089762739127937	205386	105	28.552	5.00623195211313	0.0102516229103234	210999.025	290	0.58	ns	0.2380952	0.1603924;0.3310982	0.5106	ns
LTR	ERV1	MER4B	236	0.0847360257367726	205386	1738	460.388	20.3978805156205	0.165302751766531	210999.025	1	0.002	**	0.1357883	0.1200206;0.1527964	2.2e-16	***
LTR	ERV1	MER34A1	109	0.0391365542597805	205386	775	211.282	13.6388597211972	0.0758610041937152	210999.025	1	0.002	**	0.1406452	0.1169281;0.1671335	2.2e-16	***
LTR	ERV1	MER89	153	0.0549347963462975	205386	1388	372.244	18.8388791430745	0.133654564255759	210999.025	1	0.002	**	0.1102305	0.09423302;0.12789842	2.2e-16	***
LTR	ERV1	MER92D	23	0.00825817199977021	205386	231	57.914	7.27636925599227	0.0207940770954214	210999.025	1	0.002	**	0.0995671	0.06416991;0.14564915	1.187e-08	***
LTR	ERV1	MER49	229	0.0822226690411903	205386	1335	379.143	19.3167203915853	0.136131656804734	210999.025	1	0.002	**	0.1715356	0.1516795;0.1928490	2.2e-16	***
LTR	ERV1	LTR1A1	47	0.0168753949560522	205386	359	101.651	9.74803689073975	0.0364978887803757	210999.025	1	0.002	**	0.1309192	0.09780415;0.17026743	8.969e-12	***
LTR	ERV1	LTR72	32	0.0114896306083759	205386	153	45.58	5.85968735820743	0.0163655425978055	210999.025	13	0.026	*	0.2091503	0.1476742;0.2822351	0.01673	*
LTR	ERV1	MER34D	38	0.0136439363474464	205386	249	72.751	8.02330183729694	0.0261213161371862	210999.025	1	0.002	**	0.1526104	0.1103151;0.2033997	4.067e-07	***
LTR	ERV1	LTR29	80	0.0287240765209399	205386	708	180.523	12.5260677538234	0.0648169558223703	210999.025	1	0.002	**	0.1129944	0.09062046;0.13865049	2.2e-16	***
LTR	ERV1	LTR26	73	0.0262107198253576	205386	596	171.913	12.7607314550251	0.0617255270868042	210999.025	1	0.002	**	0.1224832	0.09724832;0.15152752	2.2e-16	***
LTR	ERV1	LTR27C	11	0.00394956052162923	205386	120	35.024	5.9264278065751	0.0125754007008675	210999.025	1	0.002	**	0.09166667	0.04665227;0.15809854	1.669e-07	***
LTR	ERV1	LTR23	158	0.0567300511288562	205386	856	229.116	13.4182186817995	0.0822643189521457	210999.025	1	0.002	**	0.1845794	0.1591278;0.2122231	1.546e-08	***
LTR	ERV1	MER61E	18	0.00646291721721147	205386	318	78.796	8.25521244623859	0.0282917791692997	210999.025	1	0.002	**	0.05660377	0.03388835;0.08798515	2.2e-16	***
LTR	ERV1	PABL_A	91	0.0326736370425691	205386	524	145.811	11.8034147431834	0.0523535790199345	210999.025	1	0.002	**	0.1736641	0.1421917;0.2088695	3.042e-08	***
LTR	ERV1	MER65D	56	0.0201068535646579	205386	470	122.019	10.3926245792699	0.043811038662607	210999.025	1	0.002	**	0.1191489	0.09127124;0.15192308	9.066e-14	***
LTR	ERV1	MER57E1	69	0.0247745159993106	205386	501	135.695	10.8612126827966	0.0487214195438617	210999.025	1	0.002	**	0.1377246	0.1087630;0.1710393	1.171e-12	***
LTR	ERV1	LTR8A	203	0.0728873441718849	205386	1442	395.972	19.6292262334133	0.14217412535187	210999.025	1	0.002	**	0.1407767	0.1232249;0.1598056	2.2e-16	***
LTR	ERV1	LTR8	450	0.161572930430287	205386	3403	953.334	30.3169187016023	0.342295484575171	210999.025	1	0.002	**	0.1322363	0.1210276;0.1440809	2.2e-16	***
LTR	ERV1	MER57B2	190	0.0682196817372321	205386	1104	296.71	15.7770978578703	0.106534009306601	210999.025	1	0.002	**	0.1721014	0.1502796;0.1956861	4.689e-14	***
LTR	ERV1	LTR39	138	0.0495490319986212	205386	1272	340.183	17.3255789711827	0.122143031539036	210999.025	1	0.002	**	0.1084906	0.09192662;0.12688775	2.2e-16	***
LTR	ERV1	MER4E1	125	0.0448813695639685	205386	1050	296.706	16.2976433013236	0.106532573102775	210999.025	1	0.002	**	0.1190476	0.1000726;0.1401866	2.2e-16	***
LTR	ERV1	LTR44	21	0.00754007008674671	205386	218	61.542	7.30435415280431	0.022096713965646	210999.025	1	0.002	**	0.09633028	0.06062354;0.14347852	2.521e-11	***
LTR	ERV1	LTR1B	38	0.0136439363474464	205386	321	92.62	9.85102241610701	0.0332552995921181	210999.025	1	0.002	**	0.1183801	0.08514982;0.15885026	3.96e-13	***
LTR	ERV1	LTR46	58	0.0208249554776814	205386	255	69.503	7.40045659116772	0.024955118630436	210999.025	72	0.144	ns	0.227451	0.1774788;0.2838787	0.1215	ns
LTR	ERV1	LTR1B1	14	0.00502671339116447	205386	168	48.576	6.90665808665275	0.0174412592635147	210999.025	1	0.002	**	0.08333333	0.04630854;0.13586659	1.076e-10	***
LTR	ERV1	MER4D1	213	0.0764778537370023	205386	1536	427.298	19.3510117993261	0.153421755615557	210999.025	1	0.002	**	0.1386719	0.1217662;0.1569716	2.2e-16	***
LTR	ERV1	HERV1_LTRa	17	0.00610386626069972	205386	27	8.719	2.73889403601902	0.00313056528982593	210999.025	999	0.006	**	0.6296296	0.4236796;0.8059928	0.001403	**
LTR	ERV1	LTR28B	57	0.0204659045211696	205386	261	77.968	8.83464923055958	0.027994484977308	210999.025	10	0.02	*	0.2183908	0.1698066;0.2734936	0.00441	**
LTR	ERV1	LTR38B	51	0.0183115987820992	205386	226	66.279	7.64785255144531	0.0237975383466422	210999.025	28	0.056	ns	0.2256637	0.1728786;0.2857969	0.02811	*
LTR	ERV1	LTR1A2	137	0.0491899810421095	205386	837	238.148	15.5812345746693	0.0855072671913598	210999.025	1	0.002	**	0.1636798	0.1392368;0.1905172	3.842e-16	***
LTR	ERV1	MER72	109	0.0391365542597805	205386	774	221.613	14.4364691889202	0.079570359625438	210999.025	1	0.002	**	0.1408269	0.1170812;0.1673461	2.2e-16	***
LTR	ERV1	MER51E	44	0.0157982420865169	205386	233	69.138	7.79741981399974	0.0248240650313092	210999.025	1	0.002	**	0.1888412	0.1406933;0.2450949	0.0002367	***
LTR	ERV1	LTR26C	42	0.0150801401734934	205386	312	89.65	8.62832242953103	0.0321889182512782	210999.025	1	0.002	**	0.1346154	0.09877043;0.17757653	2.396e-10	***
LTR	ERV1	MER92B	137	0.0491899810421095	205386	804	224.172	13.3488054374392	0.0804891710231516	210999.025	1	0.002	**	0.170398	0.145034;0.198205	8e-13	***
LTR	ERV1	LTR10A	59	0.0211840064341931	205386	311	91.739	9.1632332636381	0.0329389756994313	210999.025	1	0.002	**	0.1897106	0.1476676;0.2377771	2.844e-05	***
LTR	ERV1	MER65A	204	0.0732463951283966	205386	1394	381.28	17.2518180266668	0.136898948698799	210999.025	1	0.002	**	0.1463415	0.1281889;0.1659983	2.2e-16	***
LTR	ERV1	MER51C	41	0.0147210892169817	205386	180	52.093	6.70143717871475	0.0187040414775665	210999.025	61	0.122	ns	0.2277778	0.1686896;0.2960571	0.07071	ns
LTR	ERV1	HERV-Fc1_LTR1	1	0.000359050956511748	205386	17	4.42598187311178	1.89353996963533	0.00158915302504444	210999.025	43	0.086	ns	0.05882353	0.001488174;0.286889397	0.0917	ns
LTR	ERV1	MER39	369	0.132489802952835	205386	3348	890.213	27.4560278347846	0.319631829149193	210999.025	1	0.002	**	0.1102151	0.09980192;0.12131431	2.2e-16	***
LTR	ERV1	LTR71B	39	0.0140029873039582	205386	233	64.638	7.57934049917289	0.0232083357270064	210999.025	1	0.002	**	0.167382	0.1218145;0.2216353	9.863e-05	***
LTR	ERV1	LTR19B	50	0.0179525478255874	205386	283	70.908	8.31400376826103	0.025459585224335	210999.025	5	0.01	**	0.1766784	0.1340700;0.2262049	0.003863	**
LTR	ERV1	MER34B	96	0.0344688918251278	205386	667	177.637	12.527975941116	0.0637807347618774	210999.025	1	0.002	**	0.143928	0.1181630;0.1728897	4.212e-14	***
LTR	ERV1	MER67C	169	0.0606796116504854	205386	1648	441.456	19.6476995115483	0.15850519905785	210999.025	1	0.002	**	0.1025485	0.0883162;0.1182136	2.2e-16	***
LTR	ERV1	LTR51	50	0.0179525478255874	205386	414	114.583	10.2802137037026	0.0411411357499856	210999.025	1	0.002	**	0.1207729	0.0909832;0.1561098	2.355e-14	***
LTR	ERV1	LTR48B	155	0.055652898259321	205386	1013	277.374	15.3667908901716	0.0995914000114896	210999.025	1	0.002	**	0.1530109	0.1313820;0.1766774	2.2e-16	***
LTR	ERV1	MER41C	106	0.0380594013902453	205386	837	218.563	13.8329816880665	0.0784752542080772	210999.025	1	0.002	**	0.1266428	0.1048610;0.1510915	2.2e-16	***
LTR	ERV1	LTR27E	22	0.00789912104325846	205386	222	65.354	8.30310939501736	0.0234654162118688	210999.025	1	0.002	**	0.0990991	0.06315279;0.14618925	2.836e-12	***
LTR	ERV1	LTR1	25	0.0089762739127937	205386	244	64.741	7.9267112822249	0.0232453179755271	210999.025	1	0.002	**	0.102459	0.06741075;0.14752806	3.93e-10	***
LTR	ERV1	MER87	21	0.00754007008674671	205386	165	46.211	6.2062062482644	0.0165921037513644	210999.025	1	0.002	**	0.1272727	0.08053997;0.18794956	3.433e-06	***
LTR	ERV1	LTR4	15	0.00538576434767622	205386	102	24.825	5.02330654137379	0.00891343999540415	210999.025	26	0.052	ns	0.1470588	0.08470811;0.23092732	0.02106	*
LTR	ERV1	LTR31	38	0.0136439363474464	205386	241	72.543	8.1573705134494	0.0260466335382317	210999.025	1	0.002	**	0.1576763	0.1140614;0.2099389	3.41e-07	***
LTR	ERV1	MER34C_	53	0.0190297006951227	205386	651	172.016	12.3585791448078	0.0617625093353249	210999.025	1	0.002	**	0.08141321	0.06157662;0.10513959	2.2e-16	***
LTR	ERV1	MER61A	99	0.0355460446946631	205386	811	203.082	13.4632289787604	0.0729167863503188	210999.025	1	0.002	**	0.1220715	0.1003306;0.1466013	2.2e-16	***
LTR	ERV1	LTR12_	46	0.0165163439995404	205386	545	155.666	12.6356679326462	0.0558920261963578	210999.025	1	0.002	**	0.08440367	0.06245529;0.11097840	2.2e-16	***
LTR	ERV1	LTR10C	117	0.0420089619118745	205386	519	152.904	11.4429771355939	0.0549003274544723	210999.025	2	0.004	**	0.2254335	0.1901699;0.2638578	0.000433	***
LTR	ERV1	MER66B	265	0.0951485034756133	205386	1430	409.989	18.645818446653	0.147206942609295	210999.025	1	0.002	**	0.1853147	0.165489;0.206442	2.2e-16	***
LTR	ERV1	LTR70	55	0.0197478026081461	205386	151	57.522	7.20217934984872	0.0206533291204688	210999.025	414	0.828	ns	0.3642384	0.2875432;0.4463752	0.7376	ns
LTR	ERV1	MER83B	24	0.00861722295628196	205386	147	41.068	6.02708069480587	0.0147455046820245	210999.025	2	0.004	**	0.1632653	0.1074970;0.2331163	0.001232	**
LTR	ERV1	HERV1_LTRd	3	0.00107715286953524	205386	16	4.23886639676113	1.91607806398356	0.00152196903428259	210999.025	375	0.75	ns	0.1875	0.04047373;0.45645655	0.5839	ns
LTR	ERV1	MER57F	45	0.0161572930430287	205386	413	110.33	9.99144278515015	0.0396140920319412	210999.025	1	0.002	**	0.1089588	0.08059317;0.14307060	2.886e-15	***
LTR	ERV1	MER90	134	0.0481128281725742	205386	701	185.177	12.8852512858966	0.066487978973976	210999.025	1	0.002	**	0.1911555	0.1626839;0.2222537	6.569e-06	***
LTR	ERV1	LTR61	88	0.0315964841730338	205386	184	44.575	6.22648730378085	0.0160046963865112	210999.025	1001	0.002	**	0.4782609	0.4042371;0.5529963	4.807e-12	***
LTR	ERV1	MER72B	31	0.0111305796518642	205386	188	50.935	6.6295343521039	0.0182882604699259	210999.025	2	0.004	**	0.1648936	0.1148714;0.2258129	0.0007341	***
LTR	ERV1	LTR12E	26	0.00933532486930545	205386	112	33.805	6.17520105811205	0.0121377175848796	210999.025	117	0.234	ns	0.2321429	0.1575922;0.3213537	0.1224	ns
LTR	ERV1	MER50	331	0.118845866605389	205386	2531	687.074	24.8041078809089	0.246694576894353	210999.025	1	0.002	**	0.1307783	0.1178784;0.1445389	2.2e-16	***
LTR	ERV1	LTR56	179	0.0642701212156029	205386	976	268.949	14.8022804495289	0.0965663957028782	210999.025	1	0.002	**	0.1834016	0.1595947;0.2091354	2.233e-11	***
LTR	ERV1	LTR26E	17	0.00610386626069972	205386	118	34.035	5.59187303540093	0.0122202993048773	210999.025	1	0.002	**	0.1440678	0.08622165;0.22061798	0.000332	***
LTR	ERV1	MER61B	77	0.0276469236514046	205386	429	105.038	9.75190523208956	0.037713994370081	210999.025	4	0.008	**	0.1794872	0.1443244;0.2191401	0.001347	**
LTR	ERV1	LTR1D	50	0.0179525478255874	205386	296	89.196	10.0961138818614	0.0320259091170219	210999.025	1	0.002	**	0.1689189	0.1280505;0.2165602	2.308e-07	***
LTR	ERV1	MER57C2	64	0.0229792612167519	205386	454	115.792	10.0704592819866	0.0415752283564083	210999.025	1	0.002	**	0.1409692	0.1102851;0.1764203	4.643e-09	***
LTR	ERV1	MER4A	121	0.0434451657379215	205386	834	227.742	14.6795410325025	0.0817709829378985	210999.025	1	0.002	**	0.1450839	0.1218701;0.1708375	2.2e-16	***
LTR	ERV1	MER52D	119	0.042727063824898	205386	657	198.478	15.0832695733061	0.0712637157465388	210999.025	1	0.002	**	0.1811263	0.1524034;0.2127473	1.714e-12	***
LTR	ERV1	HERV-Fc1_LTR2	0	0	205386	3	1.51159196290572	0.707832189928797	0.000542738540136769	210999.025	1	0.002	**	0	0.0000000;0.7075982	0.1221	ns
LTR	ERV1	LTR10D	43	0.0154391911300052	205386	181	50.385	6.60927056924269	0.0180907824438444	210999.025	146	0.292	ns	0.2375691	0.1775801;0.3063619	0.2457	ns
LTR	ERV1	LTR35B	28	0.0100534267823289	205386	206	54.428	6.88783407598199	0.0195424254610214	210999.025	1	0.002	**	0.1359223	0.09225662;0.19042157	1.171e-05	***
LTR	ERV1	MER65C	105	0.0377003504337336	205386	680	189.278	12.8036967572124	0.0679604469466307	210999.025	1	0.002	**	0.1544118	0.1280650;0.1837979	3.139e-14	***
LTR	ERV1	LTR7B	124	0.0445223186074568	205386	845	233.432	13.9540708071907	0.0838139828804504	210999.025	1	0.002	**	0.1467456	0.1235605;0.1724248	2.2e-16	***
LTR	ERV1	LTR1F	16	0.00574481530418797	205386	132	36.851	5.97230838683566	0.0132313867984144	210999.025	1	0.002	**	0.1212121	0.07089589;0.18936807	1.631e-05	***
LTR	ERV1	MER52A	310	0.111305796518642	205386	1420	459.972	24.6002517952233	0.165153386568622	210999.025	1	0.002	**	0.2183099	0.1970720;0.2407196	2.2e-16	***
LTR	ERV1	LTR27B	29	0.0104124777388407	205386	150	40.221	6.26285736564251	0.014441388521859	210999.025	40	0.08	ns	0.1933333	0.1334668;0.2657115	0.04217	*
LTR	ERV1	MER4D	164	0.0588843568679267	205386	1315	367.349	18.4150567013331	0.131897009823634	210999.025	1	0.002	**	0.1247148	0.1073312;0.1437947	2.2e-16	***
LTR	ERV1	MER4D0	67	0.0240564140862871	205386	444	119.663	10.4940724486043	0.0429651146090653	210999.025	1	0.002	**	0.1509009	0.1188994;0.1876382	3.112e-09	***
LTR	ERV1	MER101	57	0.0204659045211696	205386	364	96.265	9.05443304452343	0.0345640403286034	210999.025	1	0.002	**	0.1565934	0.1208111;0.1980745	1.271e-06	***
LTR	ERV1	LTR10G	17	0.00610386626069972	205386	116	33.641	5.73402110198402	0.0120788332280117	210999.025	2	0.004	**	0.1465517	0.0877510;0.2242442	0.0004455	***
LTR	ERV1	LTR1F1	27	0.0096943758258172	205386	221	60.578	8.02510550200546	0.0217505888435687	210999.025	1	0.002	**	0.1221719	0.08207757;0.17275740	6.111e-08	***
LTR	ERV1	MER51D	11	0.00394956052162923	205386	151	42.668	5.78041427487591	0.0153199862124433	210999.025	1	0.002	**	0.07284768	0.03692458;0.12660518	1.696e-10	***
LTR	ERV1	MER61D	36	0.0129258344344229	205386	267	73.112	8.03367885815683	0.0262509335324869	210999.025	1	0.002	**	0.1348315	0.09625283;0.18174745	6.518e-08	***
LTR	ERV1	MER57C1	30	0.0107715286953524	205386	187	53.173	6.54995976880568	0.0190918165105992	210999.025	1	0.002	**	0.1604278	0.1109337;0.2210317	9.153e-05	***
LTR	ERV1	MER67D	30	0.0107715286953524	205386	1042	273.129	15.3100214159143	0.0980672287010973	210999.025	1	0.002	**	0.02879079	0.01950752;0.04084696	2.2e-16	***
LTR	ERV1	MER41A	514	0.184552191647039	205386	2558	722.297	25.354045409335	0.259341428735566	210999.025	1	0.002	**	0.2009382	0.1855638;0.2170003	2.2e-16	***
LTR	ERV1	MER4A1_	63	0.0226202102602401	205386	400	111.476	10.5888407083848	0.0400255644281036	210999.025	1	0.002	**	0.1575	0.1231995;0.1969635	1.409e-08	***
LTR	ERV1	LTR9	93	0.0333917389555926	205386	810	219.635	14.5098004572533	0.0788601568334578	210999.025	1	0.002	**	0.1148148	0.09367681;0.13880139	2.2e-16	***
LTR	ERV1	MER66C	105	0.0377003504337336	205386	589	156.747	11.424688814778	0.056280160280347	210999.025	1	0.002	**	0.1782683	0.1481871;0.2116167	6.966e-07	***
LTR	ERV1	MER57B1	146	0.0524214396507152	205386	1010	265.528	14.6842379047345	0.0953380823806515	210999.025	1	0.002	**	0.1445545	0.1234331;0.1677708	2.2e-16	***
LTR	ERV1	LTR37A	230	0.0825817199977021	205386	1963	522.563	20.4875027460344	0.187626744987649	210999.025	1	0.002	**	0.1171676	0.1032651;0.1322247	2.2e-16	***
LTR	ERV1	MER66D	53	0.0190297006951227	205386	246	68.089	7.51169118804175	0.0244474205779284	210999.025	27	0.054	ns	0.2154472	0.1657485;0.2721429	0.03239	*
LTR	ERV1	PRIMA4_LTR	41	0.0147210892169817	205386	334	82.988	8.25639291846168	0.029796920778997	210999.025	1	0.002	**	0.1227545	0.08954882;0.16282731	1.828e-08	***
LTR	ERV1	MER83C	13	0.00466766243465273	205386	151	40.692	6.04497127186537	0.0146105015223761	210999.025	1	0.002	**	0.08609272	0.04663875;0.14272146	3.305e-08	***
LTR	ERV1	PrimLTR79	25	0.0089762739127937	205386	141	36.683	5.51987137349956	0.0131710662377205	210999.025	18	0.036	*	0.177305	0.1181520;0.2505111	0.0268	*
LTR	ERV1	MER110A	65	0.0233383121732636	205386	635	169.808	11.7638226577726	0.0609697248233469	210999.025	1	0.002	**	0.1023622	0.07989216;0.12860579	2.2e-16	***
LTR	ERV1	LTR9D	91	0.0326736370425691	205386	724	207.556	13.4739159270945	0.0745231803297524	210999.025	1	0.002	**	0.1256906	0.1024177;0.1520617	2.2e-16	***
LTR	ERV1	LTR06	18	0.00646291721721147	205386	98	25.843	4.63528174298358	0.00927895386913311	210999.025	53	0.106	ns	0.1836735	0.1126441;0.2746605	0.08478	ns
LTR	ERV1	LTR19C	26	0.00933532486930545	205386	129	33.585	5.63031752883223	0.0120587263744471	210999.025	101	0.202	ns	0.2015504	0.1360853;0.2812040	0.1334	ns
LTR	ERV1	LTR59	12	0.00430861147814098	205386	114	31.132	5.42014335179006	0.0111779743781237	210999.025	1	0.002	**	0.1052632	0.05558627;0.17665532	1.953e-05	***
LTR	ERV1	HERV-Fc2_LTR	1	0.000359050956511748	205386	4	1.38943894389439	0.594871205229709	0.000498879381819954	210999.025	406	0.812	ns	0.25	0.006309463;0.805879550	1	ns
LTR	ERV1	MER34A	204	0.0732463951283966	205386	1464	395.258	18.0977613246767	0.141917762968921	210999.025	1	0.002	**	0.1393443	0.1220005;0.1581486	2.2e-16	***
LTR	ERV1	LTR78	443	0.159059573734704	205386	4812	1283.121	33.0395213187021	0.460705822370311	210999.025	1	0.002	**	0.09206151	0.08403824;0.10058359	2.2e-16	***
LTR	ERV1	MER31A	234	0.0840179238237491	205386	1349	369.217	17.8065432912731	0.132567717010398	210999.025	1	0.002	**	0.1734618	0.1536138;0.1947432	2.2e-16	***
LTR	ERV1	LTR10B1	29	0.0104124777388407	205386	171	48.547	6.39270347018049	0.0174308467857758	210999.025	1	0.002	**	0.1695906	0.1166167;0.2343932	0.0006514	***
LTR	ERV1	MER41G	15	0.00538576434767622	205386	114	32.791	5.30088845557218	0.0117736399149767	210999.025	1	0.002	**	0.1315789	0.07555277;0.20771880	0.0001102	***
LTR	ERV1	MER41E	65	0.0233383121732636	205386	360	100.94	9.78560974892	0.0362426035502959	210999.025	1	0.002	**	0.1805556	0.1422021;0.2242570	1.304e-05	***
LTR	ERV1	MER87B	57	0.0204659045211696	205386	202	55.119	6.87095692382428	0.019790529671971	210999.025	654	0.696	ns	0.2821782	0.2212566;0.3496169	0.7525	ns
LTR	ERV1	LTR1C1	10	0.00359050956511748	205386	70	21.793	4.47617997707724	0.00782479749526053	210999.025	4	0.008	**	0.1428571	0.07069045;0.24706825	0.001748	**
LTR	ERV1	MER4CL34	119	0.042727063824898	205386	896	240.074	14.3740438686244	0.0861987993336014	210999.025	1	0.002	**	0.1328125	0.1112692;0.1568019	2.2e-16	***
LTR	ERV1	LTR19A	76	0.0272878726948929	205386	447	116.692	10.3247148016657	0.0418983742172689	210999.025	1	0.002	**	0.1700224	0.1363609;0.2081212	5.623e-06	***
LTR	ERV1	LTR7Y	17	0.00610386626069972	205386	257	71.954	8.32737829266986	0.0258351525248463	210999.025	1	0.002	**	0.06614786	0.03900256;0.10379841	2.2e-16	***
LTR	ERV1	HERV1_LTRc	8	0.00287240765209399	205386	34	8.986	2.88411548349266	0.00322643189521457	210999.025	458	0.916	ns	0.2352941	0.1074618;0.4117078	0.8465	ns
LTR	ERV1	LOR1a	81	0.0290831274774516	205386	808	221.609	13.8016885055998	0.079568923421612	210999.025	1	0.002	**	0.1002475	0.08040947;0.12305563	2.2e-16	***
LTR	ERV1	LTR12B	35	0.0125667834779112	205386	171	43.881	6.45992024483039	0.015755515022692	210999.025	83	0.166	ns	0.2046784	0.1469001;0.2729849	0.1363	ns
LTR	ERV1	LTR54	220	0.0789912104325846	205386	1113	313.03	15.2036262204203	0.112393720916873	210999.025	1	0.002	**	0.197664	0.1746424;0.2222955	1.67e-10	***
LTR	ERV1	MER51A	246	0.08832653530189	205386	941	262.848	15.4203983309344	0.0943758258172	210999.025	142	0.284	ns	0.261424	0.2336003;0.2907495	0.2306	ns
LTR	ERV1	LTR12D	59	0.0211840064341931	205386	490	137.511	12.3940910313138	0.049373456080887	210999.025	1	0.002	**	0.1204082	0.09293649;0.15255636	2.2e-16	***
LTR	ERV1	LTR48	105	0.0377003504337336	205386	975	266.646	15.3576867575342	0.0957395013500316	210999.025	1	0.002	**	0.1076923	0.08892946;0.12886090	2.2e-16	***
LTR	ERV1	LTR43	52	0.0186706497386109	205386	424	105.928	9.66862442637513	0.0380335497213765	210999.025	1	0.002	**	0.1226415	0.09296634;0.15770214	1.067e-10	***
LTR	ERV1	MER92A	16	0.00574481530418797	205386	151	38.138	5.78051644495285	0.013693485379445	210999.025	1	0.002	**	0.1059603	0.06179006;0.16636569	8.698e-06	***
LTR	ERV1	LTR2C	79	0.0283650255644281	205386	291	75.388	8.23706897538835	0.0270681335095077	210999.025	696	0.612	ns	0.2714777	0.2212226;0.3264536	0.6396	ns
LTR	ERV1	LTR17	118	0.0423680128683863	205386	843	234.352	15.3206663960423	0.0841443097604412	210999.025	1	0.002	**	0.1399763	0.1172526;0.1652495	2.2e-16	***
LTR	ERV1	MER50C	12	0.00430861147814098	205386	85	20.946	4.41730648660432	0.00752068133509508	210999.025	21	0.042	*	0.1411765	0.07513135;0.23362462	0.02317	*
LTR	ERV1	MER57D	62	0.0222611593037284	205386	452	119.762	10.4416657858976	0.04300066065376	210999.025	1	0.002	**	0.1371681	0.1068089;0.1723689	7.532e-11	***
LTR	ERV1	LTR73	25	0.0089762739127937	205386	217	60.42	7.72899329391205	0.0216938587924398	210999.025	1	0.002	**	0.1152074	0.07595985;0.16535789	8.344e-09	***
LTR	ERV1	LTR45	28	0.0100534267823289	205386	174	49.169	6.62225741671927	0.0176541764807261	210999.025	2	0.004	**	0.1609195	0.1096725;0.2241069	0.0002655	***
LTR	ERV1	MER92C	14	0.00502671339116447	205386	128	35.393	5.35791547696104	0.0127078905038203	210999.025	1	0.002	**	0.109375	0.06110137;0.17670059	6.444e-06	***
LTR	ERV1	LTR24	61	0.0219021083472166	205386	308	91.376	8.81591426593659	0.0328086402022175	210999.025	1	0.002	**	0.1980519	0.1550148;0.2470045	0.0001036	***
LTR	ERV1	LTR24C	48	0.0172344459125639	205386	382	112.507	9.69360185467285	0.0403957459642672	210999.025	1	0.002	**	0.1256545	0.09411966;0.16312828	6.21e-15	***
LTR	ERV1	MER84	36	0.0129258344344229	205386	358	92.181	9.45503234455793	0.0330976762222095	210999.025	1	0.002	**	0.1005587	0.07142844;0.13649295	1.722e-13	***
LTR	ERV1	LTR15	111	0.039854656172804	205386	264	71.415	8.10459495961762	0.0256416240592865	210999.025	1001	0.002	**	0.4204545	0.3602073;0.4825082	1.56e-07	***
LTR	ERV1	MER4C	116	0.0416499109553628	205386	668	176.958	12.6402536371709	0.0635369391624059	210999.025	1	0.002	**	0.1736527	0.1456713;0.2045520	2.91e-08	***
LTR	ERV1	LTR1B0	14	0.00502671339116447	205386	92	28.305	5.39825120905985	0.010162937324065	210999.025	6	0.012	*	0.1521739	0.08576754;0.24212308	0.0009351	***
LTR	ERV1	LTR27	48	0.0172344459125639	205386	315	90.563	9.48736217507484	0.0325167317745734	210999.025	1	0.002	**	0.152381	0.1145403;0.1969092	2.323e-08	***
LTR	ERV1	LTR28	21	0.00754007008674671	205386	139	42.537	6.7324554923859	0.0152729505371402	210999.025	1	0.002	**	0.1510791	0.09601925;0.22162291	4.215e-05	***
LTR	ERV1	LTR9A1	77	0.0276469236514046	205386	479	136.207	11.281641122923	0.0489052536335957	210999.025	1	0.002	**	0.1607516	0.1289943;0.1967650	3.412e-10	***
LTR	ERV1	LTR72B	19	0.00682196817372321	205386	163	45.899	6.25219072716826	0.0164800798529327	210999.025	1	0.002	**	0.1165644	0.07165772;0.17603357	5.028e-07	***
LTR	ERV1	LTR21A	23	0.00825817199977021	205386	94	23.622	4.65690914693456	0.00848150169472051	210999.025	501	1.002	ns	0.2446809	0.1618629;0.3441838	1	ns
LTR	ERV1	LTR37B	220	0.0789912104325846	205386	2032	542.575	20.7402153202789	0.194812072729362	210999.025	1	0.002	**	0.1082677	0.09508418;0.12259307	2.2e-16	***
LTR	ERV1	MER39B	152	0.0545757453897857	205386	1186	317.558	16.7776674816891	0.114019503647958	210999.025	1	0.002	**	0.1281619	0.1096565;0.1485326	2.2e-16	***
LTR	ERV1	EUTREP7	28	0.0100534267823289	205386	275	74.644	7.86709318332732	0.0268009995978629	210999.025	1	0.002	**	0.1018182	0.06873004;0.14378737	5.506e-12	***
LTR	ERV1	LTR45B	62	0.0222611593037284	205386	444	126.493	10.4224074751267	0.0454174326420406	210999.025	1	0.002	**	0.1396396	0.1087651;0.1754094	4.981e-13	***
LTR	ERV1	MER41D	70	0.0251335669558224	205386	472	131.758	10.1790495159936	0.0473078359280749	210999.025	1	0.002	**	0.1483051	0.1174713;0.1836236	2.391e-11	***
LTR	ERV1	MER34	184	0.0660653759981617	205386	1330	355.015	17.1915771622421	0.127468475326018	210999.025	1	0.002	**	0.1383459	0.1202293;0.1580765	2.2e-16	***
LTR	ERV1	LTR1F2	25	0.0089762739127937	205386	135	37.521	6.25689281574391	0.0134719509392773	210999.025	24	0.048	*	0.1851852	0.1235737;0.2611138	0.01603	*
LTR	ERV1	LTR1E	41	0.0147210892169817	205386	296	86.614	9.42718812137935	0.0310988395473086	210999.025	1	0.002	**	0.1385135	0.1012673;0.1831840	5.558e-10	***
LTR	ERV1	LTR26B	14	0.00502671339116447	205386	138	38.98	5.54854813319542	0.0139958062848279	210999.025	1	0.002	**	0.1014493	0.05658231;0.16435493	3.435e-07	***
LTR	ERV1	LTR38C	22	0.00789912104325846	205386	127	36.543	5.55112294639256	0.0131207991038088	210999.025	5	0.01	**	0.1732283	0.1118616;0.2504398	0.004245	**
LTR	ERV1	LTR71A	35	0.0125667834779112	205386	166	46.519	6.43218563258337	0.01670269144597	210999.025	36	0.072	ns	0.2108434	0.1514710;0.2808344	0.04693	*
LTR	ERV1	LTR2B	35	0.0125667834779112	205386	326	88.78	9.00436997677676	0.031876543919113	210999.025	1	0.002	**	0.107362	0.07592915;0.14614351	3.705e-13	***
LTR	ERV1	MER66A	37	0.0132848853909347	205386	331	96.078	8.96885479625779	0.0344968977997357	210999.025	1	0.002	**	0.1117825	0.0799370;0.1507751	8.339e-15	***
LTR	ERV1	MER48	29	0.0104124777388407	205386	193	53.883	6.73057290366961	0.0193467426897225	210999.025	1	0.002	**	0.1502591	0.1029981;0.2086166	3.67e-05	***
LTR	ERV1	LTR21B	6	0.00215430573907049	205386	36	8.126	2.79211746169819	0.00291764807261447	210999.025	293	0.586	ns	0.1666667	0.06372013;0.32811593	0.5493	ns
LTR	ERV1	LTR36	85	0.0305193313034986	205386	484	134.557	10.9257550367525	0.0483128195553513	210999.025	1	0.002	**	0.1756198	0.1427573;0.2125038	1.969e-07	***
LTR	ERV1	LTR26D	15	0.00538576434767622	205386	196	56.031	6.92979516732357	0.0201179841443098	210999.025	1	0.002	**	0.07653061	0.04346485;0.12308422	5.24e-13	***
LTR	ERV1	LTR1D1	56	0.0201068535646579	205386	311	90.133	9.56079074761706	0.0323623398632734	210999.025	1	0.002	**	0.1800643	0.1389799;0.2273651	1.086e-05	***
LTR	ERV1	MER110	51	0.0183115987820992	205386	784	205.274	12.9361612647751	0.0737038260469926	210999.025	1	0.002	**	0.06505102	0.04881471;0.08464631	2.2e-16	***
LTR	ERV1	MER67B	78	0.0280059746079164	205386	482	131.659	10.9443363205586	0.0472722898833802	210999.025	1	0.002	**	0.1618257	0.1300688;0.1977980	1.119e-08	***
LTR	ERV1	PABL_B	48	0.0172344459125639	205386	377	95.707	9.28090977686381	0.0343636898948699	210999.025	1	0.002	**	0.127321	0.09538866;0.16524424	2.293e-09	***
LTR	ERV1	LOR1b	115	0.041290859998851	205386	1101	292.454	16.7568695368997	0.105005888435687	210999.025	1	0.002	**	0.1044505	0.08700654;0.12403962	2.2e-16	***
LTR	ERV1	LTR34	41	0.0147210892169817	205386	264	81.156	8.20213014642775	0.0291391394266674	210999.025	1	0.002	**	0.155303	0.1138112;0.2047317	1.547e-08	***
LTR	ERV1	MER83	99	0.0355460446946631	205386	466	125.692	10.6865962466699	0.0451298328258746	210999.025	5	0.01	**	0.2124464	0.1761603;0.2524274	0.0048	**
LTR	ERV1	LTR27D	10	0.00359050956511748	205386	273	75.346	8.00339542558895	0.0270530533693342	210999.025	1	0.002	**	0.03663004	0.01770282;0.06633057	2.2e-16	***
LTR	ERV1	MER34C2	72	0.0258516688688459	205386	590	162.078	11.7471661225979	0.0581942609295111	210999.025	1	0.002	**	0.1220339	0.09672097;0.15120044	2.2e-16	***
LTR	ERV1	MER57E2	12	0.00430861147814098	205386	76	21.235	4.26168240685964	0.00762444706152697	210999.025	16	0.032	*	0.1578947	0.08433773;0.25957124	0.02055	*
LTR	ERV1	LTR10E	48	0.0172344459125639	205386	288	79.52	8.51575704903082	0.0285517320618142	210999.025	1	0.002	**	0.1666667	0.1255170;0.2148301	1.652e-05	***
LTR	ERV1	LTR75_1	23	0.00825817199977021	205386	129	38.631	5.78915825948412	0.0138704975010053	210999.025	2	0.004	**	0.1782946	0.1165096;0.2554200	0.002026	**
LTR	ERV1	LTR65	125	0.0448813695639685	205386	462	122.71	10.509917143268	0.0440591428735566	210999.025	598	0.808	ns	0.2705628	0.2305517;0.3135396	0.7925	ns
LTR	ERV1	LTR2	116	0.0416499109553628	205386	854	236.61	14.3303614490096	0.0849550468202447	210999.025	1	0.002	**	0.1358314	0.1135556;0.1606535	2.2e-16	***
LTR	ERV1	tot	15482	5.55882690871488	205386	134544	29700.706	144.391455621364	10.6640668983742	210999.025	1	0.002	**	0.1150702	0.1133696;0.1167873	2.2e-16	***
LTR	ERV1	MER61C	38	0.0136439363474464	205386	312	79.658	8.43315801785749	0.0286012810938128	210999.025	1	0.002	**	0.1217949	0.08764882;0.16332285	7.857e-09	***
LTR	ERV1	LTR38	34	0.0122077325213994	205386	237	68.915	7.93427550112345	0.0247439966680071	210999.025	1	0.002	**	0.1434599	0.1014401;0.1946609	1.327e-07	***
LTR	ERV1	LTR1C	15	0.00538576434767622	205386	65	21.562	4.37736419747288	0.00774185672430631	210999.025	79	0.158	ns	0.2307692	0.1352937;0.3518967	0.0879	ns
LTR	ERV1	LTR60	2	0.000718101913023496	205386	42	11.926	3.08642998463436	0.00428204170735911	210999.025	1	0.002	**	0.04761905	0.005819825;0.161641960	0.000214	***
LTR	ERV1	HERV1_LTRe	8	0.00287240765209399	205386	31	7.542	2.573491569611	0.0027079623140116	210999.025	671	0.662	ns	0.2580645	0.1185640;0.4461339	0.8352	ns
LTR	ERV1	LTR7	158	0.0567300511288562	205386	2350	629.901	24.196046116001	0.226166556557707	210999.025	1	0.002	**	0.06723404	0.05744076;0.07812202	2.2e-16	***
LTR	ERV1	MER67A	93	0.0333917389555926	205386	476	130.663	10.2598584637263	0.0469146751306945	210999.025	1	0.002	**	0.1953782	0.1606949;0.2338966	7.366e-05	***
LTR	ERV1	MER34C	33	0.0118486815648877	205386	198	49.875	6.56753435525902	0.0179076664560234	210999.025	6	0.012	*	0.1666667	0.1175892;0.2260224	0.005225	**
LTR	ERV1	LTR28C	45	0.0161572930430287	205386	227	69.147	8.48229569988811	0.0248272964899179	210999.025	2	0.004	**	0.1982379	0.1484251;0.2561159	0.0003859	***
LTR	ERV1	MER57A1	107	0.0384184523467571	205386	1058	281.369	15.9474499579137	0.101025808582754	210999.025	1	0.002	**	0.1011342	0.08362316;0.12089866	2.2e-16	***
LTR	ERV1	LTR38A1	22	0.00789912104325846	205386	167	44.215	6.19088863589889	0.0158754380421669	210999.025	1	0.002	**	0.1317365	0.08443482;0.19263314	4.649e-05	***
LTR	ERV1	MER65B	20	0.00718101913023496	205386	198	53.908	6.77047822353601	0.0193557189636353	210999.025	1	0.002	**	0.1010101	0.06279867;0.15168665	4.961e-09	***
LTR	ERV1	LTR7C	45	0.0161572930430287	205386	320	92.905	8.92578537971	0.033357629114724	210999.025	1	0.002	**	0.140625	0.1044571;0.1836075	4.631e-10	***
LTR	ERV1	LTR35A	23	0.00825817199977021	205386	93	26.981	4.86665422269996	0.00968755385764348	210999.025	234	0.468	ns	0.2473118	0.1636849;0.3476286	0.424	ns
LTR	ERV1	LTR30	23	0.00825817199977021	205386	145	34.785	5.88331440502617	0.0124895875222612	210999.025	17	0.034	*	0.1586207	0.1032887;0.2284419	0.02475	*
LTR	ERV1	LTR1C3	3	0.00107715286953524	205386	66	17.799	4.07126198790674	0.0063907479749526	210999.025	1	0.002	**	0.04545455	0.009473739;0.127142506	4.605e-06	***
LTR	ERV1	MER52C	63	0.0226202102602401	205386	381	119.273	11.3562950136229	0.0428250847360257	210999.025	1	0.002	**	0.1653543	0.1294641;0.2065409	6.616e-11	***
LTR	ERV1	LTR76	55	0.0197478026081461	205386	188	52.702	7.27365809631593	0.0189227035100822	210999.025	663	0.678	ns	0.2925532	0.2286110;0.3631687	0.6857	ns
LTR	ERV1	LTR8B	215	0.0771959556500258	205386	1611	466.965	20.1445172832852	0.167664229907508	210999.025	1	0.002	**	0.1334575	0.1172204;0.1510427	2.2e-16	***
LTR	ERV1	LTR10B	16	0.00574481530418797	205386	79	22.227	4.33754369260821	0.00798062561038663	210999.025	80	0.16	ns	0.2025316	0.1204271;0.3079571	0.1336	ns
LTR	ERV1	LTR54B	122	0.0438042166944333	205386	861	231.393	13.7026389178622	0.0830818779801229	210999.025	1	0.002	**	0.1416957	0.1190787;0.1667959	2.2e-16	***
LTR	ERV1	MER4A1	276	0.0990980639972425	205386	2254	583.292	23.0409553105252	0.209431550525651	210999.025	1	0.002	**	0.122449	0.1091918;0.1366961	2.2e-16	***
LTR	Gypsy	MamGypsy2-I	154	0.0552938473028092	205386	2287	593.235	22.6296680681993	0.213001594186247	210999.025	1	0.002	**	0.06733712	0.05740720;0.07839199	2.2e-16	***
LTR	Gypsy	MamGypLTR3a	129	0.0463175733900155	205386	1326	358.632	17.1775913807974	0.128767162635721	210999.025	1	0.002	**	0.09728507	0.08186369;0.11451689	2.2e-16	***
LTR	Gypsy	X1_LR	2	0.000718101913023496	205386	15	3.94517766497462	1.67084017918492	0.00141651981421792	210999.025	195	0.39	ns	0.1333333	0.01657591;0.40460270	0.3812	ns
LTR	Gypsy	MamGypLTR1d	84	0.0301602803469868	205386	751	199.618	12.3595645083002	0.0716730338369621	210999.025	1	0.002	**	0.1118509	0.0902031;0.1365996	2.2e-16	***
LTR	Gypsy	tot	1665	0.597819842592061	205386	18029	4554.299	59.0300613852564	1.6352254121905	210999.025	1	0.002	**	0.09235121	0.08816334;0.09667109	2.2e-16	***
LTR	Gypsy	MamGypLTR2b	87	0.0312374332165221	205386	890	233.004	13.3326570399056	0.0836603090710634	210999.025	1	0.002	**	0.09775281	0.07903732;0.11917834	2.2e-16	***
LTR	Gypsy	LTR81AB	20	0.00718101913023496	205386	266	68.897	7.43368351832728	0.0247375337507899	210999.025	1	0.002	**	0.07518797	0.04652951;0.11373472	2.062e-14	***
LTR	Gypsy	LTR104_Mam	220	0.0789912104325846	205386	1971	514.483	20.886070452312	0.184725613259034	210999.025	1	0.002	**	0.1116185	0.09804845;0.12635560	2.2e-16	***
LTR	Gypsy	LTR81	20	0.00718101913023496	205386	325	81.964	8.22912039178085	0.0294292525995289	210999.025	1	0.002	**	0.06153846	0.03799091;0.09344351	2.2e-16	***
LTR	Gypsy	MamGypsy2-LTR	140	0.0502671339116447	205386	904	223.438	13.4148467793752	0.080225627621072	210999.025	1	0.002	**	0.1548673	0.1318858;0.1801229	1.595e-11	***
LTR	Gypsy	MamGypLTR1b	146	0.0524214396507152	205386	1214	322.236	16.5520474345102	0.11569914402252	210999.025	1	0.002	**	0.1202636	0.1024915;0.1398975	2.2e-16	***
LTR	Gypsy	MamGypLTR3	69	0.0247745159993106	205386	675	181.039	12.1233020853831	0.0650022261159304	210999.025	1	0.002	**	0.1022222	0.08040805;0.12758380	2.2e-16	***
LTR	Gypsy	LTR81C	68	0.0244154650427989	205386	728	190.02	12.5107201278791	0.0682268627563624	210999.025	1	0.002	**	0.09340659	0.07326378;0.11691230	2.2e-16	***
LTR	Gypsy	MamGypLTR4	59	0.0211840064341931	205386	712	190.702	12.4873988937301	0.0684717355087034	210999.025	1	0.002	**	0.08286517	0.06367719;0.10558998	2.2e-16	***
LTR	Gypsy	MamGyp-int	53	0.0190297006951227	205386	684	173.096	12.669779291973	0.0621502843683576	210999.025	1	0.002	**	0.07748538	0.05857786;0.10012981	2.2e-16	***
LTR	Gypsy	LTR81B	100	0.0359050956511748	205386	1157	304.786	15.4411992615417	0.10943370483139	210999.025	1	0.002	**	0.08643042	0.07087451;0.10412491	2.2e-16	***
LTR	Gypsy	MamGypLTR1c	123	0.044163267650945	205386	1139	300.64	15.8558445945906	0.107945079565692	210999.025	1	0.002	**	0.1079895	0.09055651;0.12747554	2.2e-16	***
LTR	Gypsy	LTR81A	83	0.0298012293904751	205386	854	222.358	13.7206447403937	0.0798378525880393	210999.025	1	0.002	**	0.0971897	0.07815494;0.11905486	2.2e-16	***
LTR	Gypsy	MamGypLTR2c	98	0.0351869937381513	205386	1037	273.531	15.2684040804258	0.098211567185615	210999.025	1	0.002	**	0.09450338	0.07738778;0.11395924	2.2e-16	***
LTR	Gypsy	MamGypLTR1a	131	0.047035675303039	205386	1094	287.964	15.8058384316849	0.103393749640949	210999.025	1	0.002	**	0.1197441	0.1010913;0.1404686	2.2e-16	***
RC?	tot	tot	116	0.0416499109553628	205386	435	112.582	9.31085216121317	0.0404226747860056	210999.025	653	0.698	ns	0.2666667	0.2256699;0.3108699	0.7018	ns
RC?	Helitron?	tot	116	0.0416499109553628	205386	435	112.582	9.31085216121317	0.0404226747860056	210999.025	653	0.698	ns	0.2666667	0.2256699;0.3108699	0.7018	ns
RC?	Helitron?	Helitron2Na_Mam	116	0.0416499109553628	205386	435	112.582	9.31085216121317	0.0404226747860056	210999.025	653	0.698	ns	0.2666667	0.2256699;0.3108699	0.7018	ns
SINE?	tot	tot	3	0.00107715286953524	205386	5	1.60107095046854	0.781075720069486	0.000574866056208903	210999.025	733	0.538	ns	0.6	0.1466328;0.9472550	0.336	ns
SINE?	tRNA	tot	3	0.00107715286953524	205386	5	1.60107095046854	0.781075720069486	0.000574866056208903	210999.025	733	0.538	ns	0.6	0.1466328;0.9472550	0.336	ns
SINE?	tRNA	CRP1	3	0.00107715286953524	205386	5	1.60107095046854	0.781075720069486	0.000574866056208903	210999.025	733	0.538	ns	0.6	0.1466328;0.9472550	0.336	ns
Satellite	tot	tot	507	0.182038834951456	205386	6330	2303.898	80.5322608712871	0.827216780605504	210999.025	1	0.002	**	0.08009479	0.07352359;0.08705587	2.2e-16	***
Satellite	acro	tot	3	0.00107715286953524	205386	61	13.903	3.67955569738115	0.00499188544838283	210999.025	1	0.002	**	0.04918033	0.01025932;0.13706922	0.0003227	***
Satellite	acro	ACRO1	3	0.00107715286953524	205386	61	13.903	3.67955569738115	0.00499188544838283	210999.025	1	0.002	**	0.04918033	0.01025932;0.13706922	0.0003227	***
Satellite	telo	tot	48	0.0172344459125639	205386	367	113.49	10.5710759928991	0.0407486930545183	210999.025	1	0.002	**	0.1307902	0.0980322;0.1696451	2.352e-15	***
Satellite	telo	REP522	17	0.00610386626069972	205386	243	80.46	9.03969668274971	0.0288892399609353	210999.025	1	0.002	**	0.06995885	0.04127899;0.10964958	2.2e-16	***
Satellite	telo	TAR1	34	0.0122077325213994	205386	124	33.1	5.72929531660087	0.0118845866605389	210999.025	618	0.768	ns	0.2741935	0.1979453;0.3615458	0.8396	ns
Satellite	centr	tot	205	0.0736054460849084	205386	1815	1183.183	69.4988172316378	0.42482298787844	210999.025	1	0.002	**	0.1129477	0.09874452;0.12841487	2.2e-16	***
Satellite	centr	GSATX	0	0	205386	56	15.042	5.21799419925545	0.00540084448784972	210999.025	1	0.002	**	0	0.0000000;0.0637501	4.969e-08	***
Satellite	centr	HSAT4	6	0.00215430573907049	205386	100	48.239	9.16754726864951	0.0173202590911702	210999.025	1	0.002	**	0.06	0.02233489;0.12602993	2.2e-16	***
Satellite	centr	SST1	47	0.0168753949560522	205386	609	108.935	10.9139309549259	0.0391132159476073	210999.025	1	0.002	**	0.0771757	0.05725423;0.10130764	8.201e-13	***
Satellite	centr	GSAT	4	0.00143620382604699	205386	39	29.818	11.3084374144599	0.0107061814212673	210999.025	1	0.002	**	0.1025641	0.02866011;0.24220973	2.2e-16	***
Satellite	centr	ALR_Alpha	147	0.052780490607227	205386	844	927.712	66.9196630094421	0.333095880967427	210999.025	1	0.002	**	na	na	na	na
Satellite	centr	GSATII	3	0.00107715286953524	205386	167	56.215	8.90831819891573	0.0201840495203079	210999.025	1	0.002	**	0.01796407	0.003720056;0.051598922	2.2e-16	***
Satellite	Satellite	CER	0	0	205386	72	56.443	20.8433489678649	0.0202659131383926	210999.025	1	0.002	**	0	0.00000000;0.04994408	2.2e-16	***
Satellite	Satellite	HSAT5	4	0.00143620382604699	205386	260	68.216	7.29661459750922	0.0244930200494054	210999.025	1	0.002	**	0.01538462	0.004207286;0.038920065	2.2e-16	***
Satellite	Satellite	LSAU	1	0.000359050956511748	205386	129	10.41	3.1262875225535	0.0037377204572873	210999.025	1	0.002	**	0.007751938	0.0001962428;0.0424334251	0.0004981	***
Satellite	Satellite	SATR1	20	0.00718101913023496	205386	670	238.468	17.8878996238505	0.0856221634974436	210999.025	1	0.002	**	0.02985075	0.01832696;0.04572683	2.2e-16	***
Satellite	Satellite	(CATTC)n	2	0.000718101913023496	205386	2	3.62948960302457	3.30729793417	0.00130317171361542	210999.025	278	0.556	ns	na	na	na	na
Satellite	Satellite	HSATI	5	0.00179525478255874	205386	45	17.341	3.81093718686653	0.00622630263687022	210999.025	2	0.004	**	0.1111111	0.03707666;0.24053581	8.089e-05	***
Satellite	Satellite	(GAATG)n	6	0.00215430573907049	205386	18	14.091	7.74342816068437	0.00505938702820704	210999.025	142	0.284	ns	0.3333333	0.1334274;0.5900748	5.367e-05	***
Satellite	Satellite	tot	252	0.0904808410409605	205386	4087	1012.298	38.6924838218523	0.36346656517493	210999.025	1	0.002	**	0.06165892	0.05447769;0.06947431	2.2e-16	***
Satellite	Satellite	D20S16	9	0.00323145860860573	205386	269	72.078	7.61905282603855	0.0258796748434538	210999.025	1	0.002	**	0.03345725	0.01541077;0.06256003	2.2e-16	***
Satellite	Satellite	SAR	0	0	205386	1	2.21933085501859	1.4888384227584	0.00079685286631046	210999.025	1	0.002	**	na	na	na	na
Satellite	Satellite	HSAT6	0	0	205386	17	4.98895582329317	1.94106081809767	0.00179128936034827	210999.025	1	0.002	**	0	0.0000000;0.1950643	0.00539	**
Satellite	Satellite	BSR_Beta	35	0.0125667834779112	205386	1870	266.152	18.0127553515656	0.0955621301775148	210999.025	1	0.002	**	0.01871658	0.01307054;0.02593485	2.2e-16	***
Satellite	Satellite	SATR2	16	0.00574481530418797	205386	418	140.989	13.9084263424488	0.0506222353076349	210999.025	1	0.002	**	0.03827751	0.02203442;0.06141722	2.2e-16	***
Satellite	Satellite	MSR1	160	0.0574481530418797	205386	316	132.762	9.74917444722387	0.0476683230884127	210999.025	997	0.01	**	0.5063291	0.4497881;0.5627504	0.002066	**
Unknown	tot	tot	1089	0.391006491641294	205386	6436	1658.289	35.1915604218529	0.59541025162291	210999.025	1	0.002	**	0.1692045	0.1601183;0.1785915	2.2e-16	***
Unknown	Unknown	UCON84	4	0.00143620382604699	205386	103	26.374	4.60427229031074	0.00946960992704085	210999.025	1	0.002	**	0.03883495	0.01068093;0.09645448	5.84e-09	***
Unknown	Unknown	UCON4	54	0.0193887516516344	205386	138	37.094	5.21980942280563	0.0133186361808468	210999.025	1001	0.002	**	0.3913043	0.3094064;0.4779727	0.00198	**
Unknown	Unknown	UCON15	8	0.00287240765209399	205386	48	12.197	3.08085745900109	0.00437934451657379	210999.025	121	0.242	ns	0.1666667	0.07481086;0.30222241	0.187	ns
Unknown	Unknown	UCON57	4	0.00143620382604699	205386	22	5.54008016032064	2.06025015123021	0.00198917108071488	210999.025	327	0.654	ns	0.1818182	0.0518673;0.4028458	0.6242	ns
Unknown	Unknown	EUTREP6	1	0.000359050956511748	205386	14	3.34979423868313	1.49115827319695	0.00120274682551672	210999.025	92	0.184	ns	0.07142857	0.001806781;0.338684490	0.2112	ns
Unknown	Unknown	UCON61	1	0.000359050956511748	205386	16	4.00909090909091	1.79959499483015	0.00143946792565164	210999.025	69	0.138	ns	0.0625	0.001581112;0.302320738	0.1433	ns
Unknown	Unknown	MARE11	2	0.000718101913023496	205386	13	3.30225409836066	1.55046231020552	0.00118567749266123	210999.025	320	0.64	ns	0.1538462	0.01920667;0.45447106	0.5369	ns
Unknown	Unknown	UCON5	8	0.00287240765209399	205386	118	29.717	4.73807559673337	0.0106699172746596	210999.025	1	0.002	**	0.06779661	0.02972218;0.12921925	3.52e-07	***
Unknown	Unknown	UCON24	4	0.00143620382604699	205386	23	6.445	2.29482924010507	0.00231408341471822	210999.025	213	0.426	ns	0.173913	0.04950765;0.38781189	0.354	ns
Unknown	Unknown	UCON93	4	0.00143620382604699	205386	27	6.52952952952953	2.33490523228812	0.00234443382314928	210999.025	205	0.41	ns	0.1481481	0.0418874;0.3373109	0.368	ns
Unknown	Unknown	UCON80_AMi	46	0.0165163439995404	205386	220	57.184	6.76357079432823	0.0205319698971678	210999.025	62	0.124	ns	0.2090909	0.1573356;0.2688654	0.09082	ns
Unknown	Unknown	MARE9	4	0.00143620382604699	205386	23	6.0970970970971	2.13088312851653	0.00218916854465772	210999.025	235	0.47	ns	0.173913	0.04950765;0.38781189	0.4781	ns
Unknown	Unknown	UCON25	2	0.000718101913023496	205386	49	12.718	3.18883123489542	0.00456641006491641	210999.025	1	0.002	**	0.04081633	0.004981842;0.139787187	0.0001137	***
Unknown	Unknown	UCON92	2	0.000718101913023496	205386	19	4.61785356068205	1.91679383372964	0.00165804473799407	210999.025	139	0.278	ns	0.1052632	0.01301216;0.33137666	0.1917	ns
Unknown	Unknown	UCON28c	8	0.00287240765209399	205386	65	16.665	3.520108828739	0.00598358419026828	210999.025	11	0.022	*	0.1230769	0.0546631;0.2281859	0.01479	*
Unknown	Unknown	UCON71_Crp	63	0.0226202102602401	205386	276	69.967	7.27810977396479	0.0251217182742575	210999.025	180	0.36	ns	0.2282609	0.1800896;0.2823705	0.3685	ns
Unknown	Unknown	UCON31	18	0.00646291721721147	205386	115	30.57	4.83243752700978	0.0109761877405641	210999.025	5	0.01	**	0.1565217	0.09548348;0.23604604	0.007945	**
Unknown	Unknown	UCON63	3	0.00107715286953524	205386	14	3.71836734693878	1.62093977324053	0.00133508335258042	210999.025	462	0.924	ns	0.2142857	0.04657929;0.50797568	1	ns
Unknown	Unknown	EUTREP2	152	0.0545757453897857	205386	819	219.179	13.1489868375801	0.0786964295972885	210999.025	1	0.002	**	0.1855922	0.1595258;0.2139435	4.629e-08	***
Unknown	Unknown	UCON59	6	0.00215430573907049	205386	43	11.424	2.88141050989381	0.00410179812719021	210999.025	39	0.078	ns	0.1395349	0.05297657;0.27932480	0.08214	ns
Unknown	Unknown	UCON87	0	0	205386	6	2.03352601156069	0.978961412095104	0.000730139459542387	210999.025	1	0.002	**	0	0.0000000;0.4592581	0.1027	ns
Unknown	Unknown	UCON35	39	0.0140029873039582	205386	170	44.132	5.81243153597187	0.0158456368127765	210999.025	229	0.458	ns	0.2294118	0.1685071;0.2999987	0.431	ns
Unknown	Unknown	Eulor4	1	0.000359050956511748	205386	31	8.265	2.65477359163128	0.0029675561555696	210999.025	3	0.006	**	0.03225806	0.0008163701;0.1670211162	0.001644	**
Unknown	Unknown	UCON20	6	0.00215430573907049	205386	46	12.157	3.20040522334182	0.00436498247831332	210999.025	34	0.068	ns	0.1304348	0.04940735;0.26256502	0.04368	*
Unknown	Unknown	UCON94	8	0.00287240765209399	205386	29	6.831	2.28772215810239	0.00245267708393175	210999.025	771	0.462	ns	0.2758621	0.1273401;0.4723845	0.6612	ns
Unknown	Unknown	UCON71	4	0.00143620382604699	205386	17	4.30707070707071	1.75917370329152	0.00154645785713747	210999.025	564	0.876	ns	0.2352941	0.06810774;0.49899327	1	ns
Unknown	Unknown	UCON66	12	0.00430861147814098	205386	64	17.104	3.68629526391643	0.00614120756017694	210999.025	96	0.192	ns	0.1875	0.1008152;0.3046229	0.1603	ns
Unknown	Unknown	UCON68	2	0.000718101913023496	205386	12	3.07312049433574	1.45297719414425	0.0011034068529671	210999.025	363	0.726	ns	0.1666667	0.02086253;0.48413775	0.7422	ns
Unknown	Unknown	UCON96	5	0.00179525478255874	205386	17	4.54974874371859	1.78025370571901	0.00163359163832029	210999.025	701	0.602	ns	0.2941176	0.1031355;0.5595827	0.7871	ns
Unknown	Unknown	UCON22	8	0.00287240765209399	205386	37	9.876	2.76989102606877	0.00354598724651002	210999.025	325	0.65	ns	0.2162162	0.09826564;0.38213649	0.5798	ns
Unknown	Unknown	UCON48	40	0.0143620382604699	205386	195	52.903	6.7952753267816	0.018994872752341	210999.025	27	0.054	ns	0.2051282	0.1507753;0.2686758	0.03645	*
Unknown	Unknown	UCON67	1	0.000359050956511748	205386	20	4.92685370741483	1.97264652779258	0.00176899153624075	210999.025	25	0.05	*	0.05	0.001265089;0.248732763	0.03882	*
Unknown	Unknown	UCON64	3	0.00107715286953524	205386	15	3.70223577235772	1.67979891535665	0.00132929129529705	210999.025	467	0.934	ns	0.2	0.04331201;0.48089113	1	ns
Unknown	Unknown	UCON47	32	0.0114896306083759	205386	155	38.914	5.57760824311942	0.0139721089216982	210999.025	128	0.256	ns	0.2064516	0.1457049;0.2787638	0.2284	ns
Unknown	Unknown	UCON1	22	0.00789912104325846	205386	241	61.401	7.18650435502859	0.0220460877807778	210999.025	1	0.002	**	0.09128631	0.05809509;0.13494535	1.732e-10	***
Unknown	Unknown	UCON28b	14	0.00502671339116447	205386	75	19.407	4.09391146840172	0.0069681019130235	210999.025	118	0.236	ns	0.1866667	0.1059825;0.2933155	0.1869	ns
Unknown	Unknown	UCON60	9	0.00323145860860573	205386	38	9.962	2.78753050679744	0.00357686562877004	210999.025	460	0.92	ns	0.2368421	0.1144417;0.4024124	0.8544	ns
Unknown	Unknown	UCON103	0	0	205386	14	3.64460285132383	1.64634906218846	0.00130859813987327	210999.025	1	0.002	**	0	0.0000000;0.2316358	0.02797	*
Unknown	Unknown	UCON85	11	0.00394956052162923	205386	28	7.58958958958959	2.40401545593127	0.00272504940167375	210999.025	942	0.12	ns	0.3928571	0.2150428;0.5942318	0.1995	ns
Unknown	Unknown	UCON16	8	0.00287240765209399	205386	37	9.581	2.6930821917817	0.00344006721433906	210999.025	353	0.706	ns	0.2162162	0.09826564;0.38213649	0.7077	ns
Unknown	Unknown	UCON56	1	0.000359050956511748	205386	15	3.9746963562753	1.66322869592282	0.00142711852856441	210999.025	57	0.114	ns	0.06666667	0.00168643;0.31948457	0.1381	ns
Unknown	Unknown	UCON6	23	0.00825817199977021	205386	97	24.127	4.24651667886798	0.00866282242775895	210999.025	446	0.892	ns	0.2371134	0.1566332;0.3342442	0.9065	ns
Unknown	Unknown	tot	1089	0.391006491641294	205386	6436	1658.289	35.1915604218529	0.59541025162291	210999.025	1	0.002	**	0.1692045	0.1601183;0.1785915	2.2e-16	***
Unknown	Unknown	UCON65	4	0.00143620382604699	205386	33	8.706	2.57957713941999	0.00312589762739128	210999.025	42	0.084	ns	0.1212121	0.03403288;0.28201623	0.07436	ns
Unknown	Unknown	UCON101	24	0.00861722295628196	205386	210	50.826	6.43328151965318	0.0182491239156661	210999.025	1	0.002	**	0.1142857	0.07461322;0.16526309	5.138e-06	***
Unknown	Unknown	UCON18	5	0.00179525478255874	205386	34	9.197	2.74804343902034	0.00330219164703855	210999.025	89	0.178	ns	0.1470588	0.04952846;0.31056573	0.1234	ns
Unknown	Unknown	UCON12A	4	0.00143620382604699	205386	24	6.413	2.21841212409964	0.00230259378410984	210999.025	184	0.368	ns	0.1666667	0.04735363;0.37384171	0.3579	ns
Unknown	Unknown	UCON76	28	0.0100534267823289	205386	140	35.584	5.47950444556522	0.012776469236514	210999.025	92	0.184	ns	0.2	0.1372038;0.2759183	0.1466	ns
Unknown	Unknown	UCON12	8	0.00287240765209399	205386	59	15.111	3.50584796732117	0.00542561900384903	210999.025	22	0.044	*	0.1355932	0.06040351;0.24980403	0.03595	*
Unknown	Unknown	UCON9	9	0.00323145860860573	205386	49	11.614	2.98125676383164	0.00417001780892744	210999.025	250	0.5	ns	0.1836735	0.08759034;0.32022121	0.5012	ns
Unknown	Unknown	EUTREP14	25	0.0089762739127937	205386	382	101.431	8.89327438738564	0.0364188975699431	210999.025	1	0.002	**	0.06544503	0.04279686;0.09509632	2.2e-16	***
Unknown	Unknown	UCON26	48	0.0172344459125639	205386	206	53.865	6.49222026150715	0.0193402797725053	210999.025	207	0.414	ns	0.2330097	0.1770804;0.2967932	0.3836	ns
Unknown	Unknown	UCON27	20	0.00718101913023496	205386	102	26.564	4.73691274379657	0.00953782960877808	210999.025	105	0.21	ns	0.1960784	0.1240785;0.2864531	0.175	ns
Unknown	Unknown	MamRep564	137	0.0491899810421095	205386	788	215.12	12.9394369672343	0.0772390417648073	210999.025	1	0.002	**	0.1738579	0.1480222;0.2021600	7.585e-11	***
Unknown	Unknown	UCON17	3	0.00107715286953524	205386	33	8.886	2.62524206424778	0.00319052679956339	210999.025	12	0.024	*	0.09090909	0.01915494;0.24331635	0.01803	*
Unknown	Unknown	UCON19	1	0.000359050956511748	205386	30	8.31	2.574592885978	0.00298371344861263	210999.025	3	0.006	**	0.03333333	0.0008435709;0.1721694556	0.001543	**
Unknown	Unknown	UCON75	0	0	205386	22	6.21285140562249	2.22161051229728	0.00223073023985411	210999.025	1	0.002	**	0	0.0000000;0.1543725	0.001253	**
Unknown	Unknown	UCON70	24	0.00861722295628196	205386	59	15.978	3.56233156881925	0.00573691618314471	210999.025	991	0.022	*	0.4067797	0.2806962;0.5425481	0.0268	*
Unknown	Unknown	UCON88	12	0.00430861147814098	205386	33	9.896	2.56783523182033	0.00355316826564026	210999.025	856	0.292	ns	0.3636364	0.2040031;0.5487546	0.4487	ns
Unknown	Unknown	UCON41	87	0.0312374332165221	205386	579	146.966	10.8070178881889	0.0527682828747056	210999.025	1	0.002	**	0.1502591	0.1221355;0.1820053	1.92e-09	***
Unknown	Unknown	UCON28a	24	0.00861722295628196	205386	129	32.478	5.26376511854616	0.0116612569655886	210999.025	60	0.12	ns	0.1860465	0.1229918;0.2640559	0.1038	ns
RC	tot	tot	302	0.108433388866548	205386	1796	484.916	20.0902603906112	0.174109553627851	210999.025	1	0.002	**	0.1681514	0.1511290;0.1862652	2.2e-16	***
RC	Helitron	tot	302	0.108433388866548	205386	1796	484.916	20.0902603906112	0.174109553627851	210999.025	1	0.002	**	0.1681514	0.1511290;0.1862652	2.2e-16	***
RC	Helitron	Helitron1Na_Mam	32	0.0114896306083759	205386	326	87.709	8.82111847393125	0.0314920003446889	210999.025	1	0.002	**	0.09815951	0.06811381;0.13574241	2.524e-14	***
RC	Helitron	Helitron1Nb_Mam	33	0.0118486815648877	205386	359	95.384	8.8411939640928	0.0342477164359166	210999.025	1	0.002	**	0.09192201	0.06412101;0.12666928	2.2e-16	***
RC	Helitron	Helitron3Na_Mam	246	0.08832653530189	205386	1111	302.886	16.2844154388847	0.108751508014017	210999.025	1	0.002	**	0.2214221	0.1973210;0.2470079	0.000105	***
