# Supplementary material for: Transposable elements generate regulatory novelty in a tissue-specific fashion
Source: BMC Genomics. 2018 Jun 18;19:468. doi: 10.1186/s12864-018-4850-3 (PMC6006921; doi:10.1186/s12864-018-4850-3)
Supplement: Supplementary file 2 — It contains two folders “TE_PIPELINE_SUMMARY_STATISTICS_ACTIVE” “TE_PIPELINE_SUMMARY_STATISTICS_REPRESSED”. In each of the two folders are included multiple spreadsheets (txt format) with the summary statistics of the TE analysis pipeline for ACTIVE and REPRESSED regions respectively. (ZIP 3922 kb) [file 12864_2018_4850_MOESM2_ESM.zip › Supplemental_File_S1/TE_PIPELINE_SUMMARY_STATISTICS_ACTIVE/E098_15_coreMarks_dense_no_header_ACTIVE.bed.shuffle-rm.nonTE-no_low.boot-1000.stats.tab.txt]

#Script TE-analysis_Shuffle_bed.pl, v4.3
#Aggregated results + stats
#Features in input file (counts):
	291968
#With 1000 bootstraps for exp (expected); sd = standard deviation; nb = number; len = length; avg = average
#Two tests are made (permutation and binomial) to assess how significant the difference between observed and random, so two pvalues are given
#For the two tailed permutation test:
#if rank is < 500 and pvalue is not "ns", there are significantly fewer observed values than expected 
#if rank is > 500 and pvalue is not "ns", there are significantly higher observed values than expected 
#The binomial test is done with binom.test from R, two sided

#Level_(tot_means_all)	#	#	#COUNTS	#	#	#	#	#	#	#	#	#	#	#	#	#
#Rclass	Rfam	Rname	obs_hits	%_obs_(%of_features)	obs_tot_hits	nb_of_trials(nb_of_TE_in_genome)	exp_avg_hits	exp_sd	%_exp_(%of_features)	exp_tot_hits(avg)	obs_rank_in_exp	2-tailed_permutation-test_pvalue(obs.vs.exp)	significance	binomal_test_proba	binomial_test_95%_confidence_interval	binomial_test_pval	significance

age	cat.2	tot	209427	71.7294361025866	209427	4687922	215523.06	110.889137433749	73.8173566966243	215523.06	1	0.002	**	0.04467374	0.04448690;0.04486113	2.2e-16	***
age	cat.2	Ancient	169180	57.9447062691802	209427	2716717	172969.69	178.961384318174	59.2426875548005	215523.06	1	0.002	**	0.06227369	0.06198662;0.06256170	2.2e-16	***
age	cat.2	LineageSpe	140601	48.1563048005261	209427	1971205	163802.511	215.449679608589	56.1028986053266	215523.06	1	0.002	**	0.07132744	0.07096853;0.07168761	2.2e-16	***
age	cat.1	01_Human	2004	0.686376589215256	209427	10400	3870.751	90.4002943148539	1.32574494465147	215523.06	1	0.002	**	0.1926923	0.1851508;0.2004062	2.2e-16	***
age	cat.1	06_Boreotheria/Eutheria?	213	0.0729532003507234	209427	2965	835.414	25.347250089252	0.286132041867602	215523.06	1	0.002	**	0.07183811	0.06280107;0.08173056	2.2e-16	***
age	cat.1	04_Primates/Glires	2333	0.799060170977641	209427	9067	2540.604	46.0822607817668	0.870165223586146	215523.06	1	0.002	**	0.2573067	0.2483327;0.2664369	1.017e-06	***
age	cat.1	07_Eutheria+Metatheria	33837	11.5892837571241	209427	189643	38156.709	146.208218517846	13.0687982929636	215523.06	1	0.002	**	0.1784247	0.1767038;0.1801555	2.2e-16	***
age	cat.1	07_Eutheria	108226	37.0677608505042	209427	1469955	135741.756	213.696950962925	46.4919977531784	215523.06	1	0.002	**	0.07362538	0.07320370;0.07404875	2.2e-16	***
age	cat.1	10_Amniota/Theria	724	0.247972380534853	209427	2529	670.624	22.1432822532918	0.22969092503288	215523.06	992	0.02	*	0.2862792	0.2687201;0.3043343	0.01695	*
age	cat.1	07_Eutheria/03_Primates	8	0.00274002630425252	209427	21	5.32464929859719	2.13553157611689	0.00182370989238451	215523.06	922	0.16	ns	0.3809524	0.1810716;0.6156456	0.2081	ns
age	cat.1	02_Hominidae	2023	0.692884151687856	209427	10036	3741.669	70.2958244986282	1.28153393522578	215523.06	1	0.002	**	0.2015743	0.1937632;0.2095590	2.2e-16	***
age	cat.1	07_Metatheria	3	0.0010275098640947	209427	59	18.047	3.88044441383314	0.00618115683910566	215523.06	1	0.002	**	0.05084746	0.01061128;0.14148724	2.725e-06	***
age	cat.1	15_Euteleostomi	18	0.00616505918456817	209427	73	20.05	3.90727101271038	0.00686719092503288	215523.06	358	0.716	ns	0.2465753	0.1531554;0.3614143	0.6943	ns
age	cat.1	02_Haplorrhini	525	0.179814226216572	209427	4342	1315.482	32.7591336399001	0.450556910346339	215523.06	1	0.002	**	0.120912	0.1113569;0.1309803	2.2e-16	***
age	cat.1	07_Eutheria + Transfert Opossum?	120	0.0411003945637878	209427	890	276.291	15.468794478	0.0946305759535292	215523.06	1	0.002	**	0.1348315	0.1130690;0.1590428	2.2e-16	***
age	cat.1	05_Boreotheria	13818	4.73271043402017	209427	118653	27202.658	140.782039403535	9.31699980819816	215523.06	1	0.002	**	0.1164572	0.1146372;0.1182960	2.2e-16	***
age	cat.1	16_Metazoa	157	0.0537730162209557	209427	491	136.8	9.99539433478778	0.0468544498027181	215523.06	980	0.044	*	0.3197556	0.2786779;0.3630205	0.04407	*
age	cat.1	16_Vertebrata	2735	0.936746492766331	209427	8857	2347.837	40.6109058834776	0.804141892262166	215523.06	1001	0.002	**	0.3087953	0.2991815;0.3185350	2.2e-16	***
age	cat.1	07_Eutheria/Primates?	76	0.0260302498903989	209427	424	125.91	10.2141190627596	0.0431245889960544	215523.06	1	0.002	**	0.1792453	0.1439044;0.2191337	3.595e-08	***
age	cat.1	03_Euarchontoglires/Primates?	1245	0.426416593599299	209427	13041	3813.544	59.8916945751168	1.30615135905305	215523.06	1	0.002	**	0.09546814	0.09047695;0.10064067	2.2e-16	***
age	cat.1	tot	209427	71.7294361025866	209427	4687922	215523.06	110.889137433749	73.8173566966243	215523.06	1	0.002	**	0.04467374	0.04448690;0.04486113	2.2e-16	***
age	cat.1	09_Theria	1957	0.670278934677773	209427	9723	2789.825	47.7852467274661	0.955524235532661	215523.06	1	0.002	**	0.2012753	0.1933446;0.2093854	2.2e-16	***
age	cat.1	10_Theria/Mammalia	20089	6.88054855326611	209427	104874	23224.158	121.074779116619	7.95435047676458	215523.06	1	0.002	**	0.1915537	0.1891758;0.1939486	2.2e-16	***
age	cat.1	03_Primates	128252	43.9267316966243	209427	1475760	141249.002	218.320021133261	48.3782476161771	215523.06	1	0.002	**	0.08690573	0.08645171;0.08736137	2.2e-16	***
age	cat.1	08_Eutheria/Theria	693	0.237354778605875	209427	2459	710.387	23.3766913976444	0.243309883274879	215523.06	232	0.464	ns	0.2818219	0.2641053;0.3000595	0.4495	ns
age	cat.1	13_Amniota/Euteleostemi?	38	0.0130151249451995	209427	191	53.98	6.6497984796398	0.0184883274879439	215523.06	4	0.008	**	0.1989529	0.1448050;0.2626942	0.009949	**
age	cat.1	14_Tetrapoda	2077	0.711379329241561	209427	8931	2367.418	42.6183716441818	0.810848449145112	215523.06	1	0.002	**	0.2325607	0.2238314;0.2414649	1.765e-12	***
age	cat.1	12_Amniota	9522	3.26131630863656	209427	36530	9371.86	77.9803008927725	3.2098928649715	215523.06	979	0.046	*	0.2606625	0.2561662;0.2651968	0.07233	ns
age	cat.1	03_Primates/Indep	4090	1.4008384480491	209427	25104	7339.652	83.0917874470223	2.51385494300745	215523.06	1	0.002	**	0.1629222	0.1583733;0.1675494	2.2e-16	***
age	cat.1	08_Eutheria/Theria?	45519	15.5904071679088	209427	259031	48872.432	154.951738994493	16.7389686540991	215523.06	1	0.002	**	0.175728	0.1742641;0.1771992	2.2e-16	***
age	cat.1	11_Mammalia	88591	30.3427087900044	209427	619071	81958.043	183.974372456385	28.0708992081324	215523.06	1001	0.002	**	0.1431031	0.1422317;0.1439779	2.2e-16	***
age	cat.1	02_Simiiformes	19165	6.56407551512495	209427	154323	33331.761	152.897362575299	11.4162377383823	215523.06	1	0.002	**	0.1241876	0.1225460;0.1258433	2.2e-16	***
age	cat.1	02_Hominoidea	9774	3.34762713722052	209427	64786	19863.094	149.471076689662	6.80317500548005	215523.06	1	0.002	**	0.1508659	0.1481178;0.1536454	2.2e-16	***
age	cat.1	04_Euarchontoglires	6894	2.36121766768961	209427	55401	14469.08	110.982930267726	4.95570747479176	215523.06	1	0.002	**	0.1244382	0.1217003;0.1272155	2.2e-16	***
age	cat.1	02_Catarrhini	3650	1.25013700131521	209427	30292	9722.141	110.862164594322	3.32986525920649	215523.06	1	0.002	**	0.1204939	0.1168479;0.1242127	2.2e-16	***
DNA?	tot	tot	791	0.270920100832968	209427	4312	1185.542	30.0588717647847	0.406052033099518	215523.06	1	0.002	**	0.1834416	0.1719911;0.1953224	2.2e-16	***
DNA?	PiggyBac?	tot	51	0.0174676676896098	209427	294	82.74	8.07388305510971	0.0283387220517317	215523.06	1	0.002	**	0.1734694	0.1319713;0.2216903	2.243e-05	***
DNA?	PiggyBac?	EUTREP4	51	0.0174676676896098	209427	294	82.74	8.07388305510971	0.0283387220517317	215523.06	1	0.002	**	0.1734694	0.1319713;0.2216903	2.243e-05	***
DNA?	hAT-Tip100?	tot	88	0.0301402893467777	209427	520	155.761	11.0554104899412	0.0533486546470846	215523.06	1	0.002	**	0.1692308	0.1379982;0.2042780	1.018e-11	***
DNA?	hAT-Tip100?	Eutr16	88	0.0301402893467777	209427	520	155.761	11.0554104899412	0.0533486546470846	215523.06	1	0.002	**	0.1692308	0.1379982;0.2042780	1.018e-11	***
DNA?	DNA?	Eulor12	12	0.00411003945637878	209427	60	16.776	3.44930742638601	0.00574583516001754	215523.06	104	0.208	ns	0.2	0.1078411;0.3233004	0.1963	ns
DNA?	DNA?	Eulor2C	6	0.00205501972818939	209427	38	10.169	2.8118224242198	0.00348291593599299	215523.06	93	0.186	ns	0.1578947	0.06022973;0.31253361	0.1447	ns
DNA?	DNA?	UCON83	3	0.0010275098640947	209427	50	12.735	3.15098456100688	0.00436177937308198	215523.06	4	0.008	**	0.06	0.01254859;0.16548195	0.0005588	***
DNA?	DNA?	Eulor6D	7	0.00239752301622096	209427	75	21.342	4.04071322458837	0.00730970517316966	215523.06	1	0.002	**	0.09333333	0.03835391;0.18289353	9.224e-05	***
DNA?	DNA?	tot	654	0.223997150372644	209427	3498	951.855	26.5873440166907	0.326013467229285	215523.06	1	0.002	**	0.186964	0.1741665;0.2002868	2.2e-16	***
DNA?	DNA?	UCON7	13	0.00445254274441035	209427	127	36.202	5.15555775603143	0.0123993040333187	215523.06	1	0.002	**	0.1023622	0.05563936;0.16868079	9.491e-07	***
DNA?	DNA?	Eulor6C	2	0.00068500657606313	209427	21	5.93493493493493	2.08985783782903	0.00203273472946862	215523.06	41	0.082	ns	0.0952381	0.01174932;0.30377441	0.08571	ns
DNA?	DNA?	MER133B	7	0.00239752301622096	209427	40	10.817	2.80488473531062	0.00370485806663744	215523.06	110	0.22	ns	0.175	0.07338273;0.32779013	0.2136	ns
DNA?	DNA?	Eulor6E	6	0.00205501972818939	209427	31	8.011	2.5320525844244	0.00274379384042087	215523.06	286	0.572	ns	0.1935484	0.0745199;0.3747322	0.5391	ns
DNA?	DNA?	Eulor2A	11	0.00376753616834722	209427	67	18.227	3.84711206897736	0.00624280743095134	215523.06	37	0.074	ns	0.1641791	0.08491255;0.27480082	0.05374	ns
DNA?	DNA?	Eulor6A	5	0.00171251644015783	209427	30	7.6986986986987	2.3747815653813	0.00263682961786864	215523.06	176	0.352	ns	0.1666667	0.0564217;0.3472117	0.3029	ns
DNA?	DNA?	Eulor7	1	0.000342503288031565	209427	12	3.02907580477674	1.42197846033227	0.00103746842283289	215523.06	148	0.296	ns	0.08333333	0.002107593;0.384796165	0.3166	ns
DNA?	DNA?	MER123	6	0.00205501972818939	209427	46	12.731	3.09001410792688	0.00436040935992986	215523.06	13	0.026	*	0.1304348	0.04940735;0.26256502	0.03066	*
DNA?	DNA?	UCON21	2	0.00068500657606313	209427	28	8.086	2.58404359121152	0.00276948158702324	215523.06	7	0.014	*	0.07142857	0.008770497;0.235034773	0.01062	*
DNA?	DNA?	UCON100	3	0.0010275098640947	209427	19	4.73493975903614	1.84146110231584	0.00162173243610127	215523.06	259	0.518	ns	0.1578947	0.03382625;0.39578455	0.4384	ns
DNA?	DNA?	Eulor5A	31	0.0106176019289785	209427	126	33.1	5.14903024971813	0.0113368588338448	215523.06	388	0.776	ns	0.2460317	0.1736929;0.3306834	0.7614	ns
DNA?	DNA?	Eulor2B	9	0.00308252959228409	209427	57	15.224	3.36944760712749	0.00521427005699255	215523.06	35	0.07	ns	0.1578947	0.07483117;0.27868263	0.07165	ns
DNA?	DNA?	Eulor6B	6	0.00205501972818939	209427	64	17.412	3.80219840522726	0.00596366725120561	215523.06	2	0.004	**	0.09375	0.03518733;0.19296910	0.000648	***
DNA?	DNA?	MER133A	8	0.00274002630425252	209427	54	14.84	3.47051068928543	0.00508274879438843	215523.06	32	0.064	ns	0.1481481	0.06619758;0.27119769	0.04601	*
DNA?	DNA?	MER131	234	0.0801457693993862	209427	1106	306.025	14.8782975752852	0.10481456871986	215523.06	1	0.002	**	0.2115732	0.1878437;0.2368475	7.444e-07	***
DNA?	DNA?	Eulor3	0	0	209427	37	10.656	2.84354527830133	0.00364971503726436	215523.06	1	0.002	**	0	0.00000000;0.09489059	4.655e-06	***
DNA?	DNA?	UCON62	6	0.00205501972818939	209427	24	6.257	2.23112727761752	0.0021430430732135	215523.06	566	0.872	ns	0.25	0.09773041;0.46711280	1	ns
DNA?	DNA?	UCON2	31	0.0106176019289785	209427	135	37.412	5.65156581808937	0.0128137330118369	215523.06	149	0.298	ns	0.2296296	0.1616676;0.3098273	0.2485	ns
DNA?	DNA?	MER124	145	0.0496629767645769	209427	747	201.92	12.5947698759536	0.0691582639193336	215523.06	1	0.002	**	0.1941098	0.1663309;0.2243276	1.645e-06	***
DNA?	DNA?	Eulor10	7	0.00239752301622096	209427	39	11.393	3.02252984876686	0.00390213996054362	215523.06	98	0.196	ns	0.1794872	0.07535048;0.33534956	0.1579	ns
DNA?	DNA?	UCON14	14	0.00479504603244191	209427	98	27.598	4.27910115640036	0.00945240574309513	215523.06	1	0.002	**	0.1428571	0.08035951;0.22806050	0.001556	**
DNA?	DNA?	MER134	23	0.007877575624726	209427	89	25.278	4.15258473242389	0.0086577981148619	215523.06	338	0.676	ns	0.258427	0.1714036;0.3621199	0.6399	ns
DNA?	DNA?	Eulor5B	6	0.00205501972818939	209427	43	11.453	3.01577285051209	0.00392269015782551	215523.06	50	0.1	ns	0.1395349	0.05297657;0.27932480	0.08233	ns
DNA?	DNA?	UCON58	60	0.0205501972818939	209427	235	65.018	6.85015332679503	0.0222688787812363	215523.06	258	0.516	ns	0.2553191	0.2008493;0.3160751	0.5118	ns
Retroposon	tot	tot	1689	0.578488053485314	209427	5565	1917.453	43.8685335888863	0.656733957145989	215523.06	1	0.002	**	0.303504	0.2914401;0.3157744	8.463e-11	***
Retroposon	SVA	tot	1689	0.578488053485314	209427	5565	1917.453	43.8685335888863	0.656733957145989	215523.06	1	0.002	**	0.303504	0.2914401;0.3157744	8.463e-11	***
Retroposon	SVA	SVA_D	426	0.145906400701447	209427	1433	567.037	26.9075760455796	0.194212036935555	215523.06	1	0.002	**	0.2972784	0.2737005;0.3216903	9.17e-15	***
Retroposon	SVA	SVA_B	257	0.0880233450241122	209427	801	267.572	16.530216697432	0.0916442897851819	215523.06	269	0.538	ns	0.3208489	0.2886075;0.3544155	0.4538	ns
Retroposon	SVA	SVA_E	234	0.0801457693993862	209427	686	219.372	13.9769442644296	0.0751356313020605	215523.06	860	0.284	ns	0.3411079	0.3056515;0.3779383	0.2353	ns
Retroposon	SVA	SVA_C	154	0.052745506356861	209427	486	175.718	14.3180124836334	0.0601839927663306	215523.06	69	0.138	ns	0.3168724	0.2757027;0.3602876	0.04229	*
Retroposon	SVA	SVA_A	428	0.14659140727751	209427	1186	364.266	17.5245643128254	0.124762302718106	215523.06	1001	0.002	**	0.3608769	0.3334966;0.3889492	8.189e-05	***
Retroposon	SVA	SVA_F	249	0.0852833187198597	209427	973	345.376	19.2985766070728	0.11829241560719	215523.06	1	0.002	**	0.2559096	0.2287497;0.2845551	4.361e-11	***
snRNA	tot	tot	1395	0.477792086804033	209427	4380	1189.623	29.0916000280526	0.407449789017975	215523.06	1001	0.002	**	0.3184932	0.3047064;0.3325223	6.488e-12	***
snRNA	snRNA	U14	5	0.00171251644015783	209427	7	2.27912087912088	1.13408211369269	0.000780606394920292	215523.06	903	0.198	ns	0.7142857	0.2904209;0.9633074	0.04096	*
snRNA	snRNA	U4	59	0.0202076939938623	209427	162	45.114	5.67690331353558	0.015451693336256	215523.06	994	0.016	*	0.3641975	0.2901271;0.4433360	0.01775	*
snRNA	snRNA	U2	292	0.100010960105217	209427	1087	288.019	13.8579465174925	0.0986474545155634	215523.06	633	0.738	ns	0.2686293	0.2424750;0.2960422	0.7834	ns
snRNA	snRNA	U5	59	0.0202076939938623	209427	214	56.802	6.54275199007296	0.019454871766769	215523.06	671	0.662	ns	0.2757009	0.2169820;0.3407505	0.7568	ns
snRNA	snRNA	U3	72	0.0246602367382727	209427	229	64.724	7.01034727877079	0.022168182814555	215523.06	864	0.276	ns	0.3144105	0.2548522;0.3788500	0.3041	ns
snRNA	snRNA	U13	78	0.0267152564664621	209427	176	52.492	5.9976585354543	0.0179786825953529	215523.06	1000	0.004	**	0.4431818	0.3684689;0.5198410	4.839e-05	***
snRNA	snRNA	tot	1395	0.477792086804033	209427	4380	1189.623	29.0916000280526	0.407449789017975	215523.06	1001	0.002	**	0.3184932	0.3047064;0.3325223	6.488e-12	***
snRNA	snRNA	U6	572	0.195911880754055	209427	1710	470.738	18.1315777060385	0.161229312801403	215523.06	1001	0.002	**	0.3345029	0.3121479;0.3574274	7.936e-08	***
snRNA	snRNA	U17	4	0.00137001315212626	209427	9	2.6480686695279	1.31363441021483	0.000906972226246677	215523.06	844	0.316	ns	0.4444444	0.1369957;0.7879915	0.4637	ns
snRNA	snRNA	U8	7	0.00239752301622096	209427	29	8.689	2.68765743771457	0.00297601106970627	215523.06	336	0.672	ns	0.2413793	0.1029836;0.4354003	0.5508	ns
snRNA	snRNA	U1	46	0.015755151249452	209427	204	51.446	6.38935895907471	0.0176204241560719	215523.06	214	0.428	ns	0.2254902	0.1700684;0.2890728	0.4203	ns
snRNA	snRNA	U7	107	0.0366478518193775	209427	245	69.586	7.07295063114614	0.0238334338009645	215523.06	1001	0.002	**	0.4367347	0.3736902;0.5013286	3.804e-07	***
snRNA	snRNA	U13_	121	0.0414428978518194	209427	308	88.776	8.05709257367325	0.0304060718982902	215523.06	1000	0.004	**	0.3928571	0.3379557;0.4498406	8.936e-05	***
tot	tot	tot	209427	71.7294361025866	209427	4687922	215523.06	110.889137433749	73.8173566966243	215523.06	1	0.002	**	0.04467374	0.04448690;0.04486113	2.2e-16	***
rRNA	tot	tot	510	0.174676676896098	209427	1766	487.827	18.502091730353	0.167082351490574	215523.06	887	0.23	ns	0.2887882	0.2677334;0.3105470	0.2417	ns
rRNA	rRNA	tot	510	0.174676676896098	209427	1766	487.827	18.502091730353	0.167082351490574	215523.06	887	0.23	ns	0.2887882	0.2677334;0.3105470	0.2417	ns
rRNA	rRNA	SSU-rRNA_Hsa	27	0.00924758877685226	209427	80	19.899	4.00660103477396	0.00681547292854011	215523.06	972	0.06	ns	0.3375	0.2355261;0.4519056	0.07062	ns
rRNA	rRNA	LSU-rRNA_Hsa	130	0.0445254274441035	209427	411	116.945	9.24702560191559	0.0400540470188514	215523.06	930	0.144	ns	0.3163017	0.2715911;0.3636815	0.1554	ns
rRNA	rRNA	5S	354	0.121246163963174	209427	1275	351.946	15.6876762838601	0.120542662209557	215523.06	560	0.884	ns	0.2776471	0.2532090;0.3031147	0.9003	ns
tRNA	tot	tot	543	0.18597928540114	209427	1997	498.393	19.4779861110676	0.170701241231916	215523.06	981	0.042	*	0.2719079	0.2524892;0.2919984	0.02286	*
tRNA	tRNA	tRNA-Arg-AGA	16	0.00548005260850504	209427	41	11.808	2.90475017403794	0.00404427882507672	215523.06	943	0.118	ns	0.3902439	0.2420110;0.5549522	0.1673	ns
tRNA	tRNA	tRNA-His-CAY_	17	0.00582255589653661	209427	44	13.781	3.07872011029219	0.004720037812363	215523.06	884	0.236	ns	0.3863636	0.2435716;0.5450447	0.3294	ns
tRNA	tRNA	tRNA-Thr-ACG_	4	0.00137001315212626	209427	12	3.60081053698075	1.50883784233189	0.00123328944849461	215523.06	720	0.564	ns	0.3333333	0.09924609;0.65112449	0.7603	ns
tRNA	tRNA	tRNA-Leu-TTA(m)	4	0.00137001315212626	209427	27	7.526	2.1771688184576	0.00257767974572556	215523.06	72	0.144	ns	0.1481481	0.0418874;0.3373109	0.1955	ns
tRNA	tRNA	tRNA-Arg-CGA_	2	0.00068500657606313	209427	2	1.2462962962963	0.456335717223313	0.000426860579343043	215523.06	535	0.934	ns	1	0.1581139;1.0000000	0.5303	ns
tRNA	tRNA	tRNA-Lys-AAA	13	0.00445254274441035	209427	47	9.959	2.74387460497885	0.00341099024550636	215523.06	907	0.19	ns	0.2765957	0.1562437;0.4263801	0.2844	ns
tRNA	tRNA	tRNA-Thr-ACY	8	0.00274002630425252	209427	13	4.56024096385542	1.7152539235577	0.00156189752433672	215523.06	984	0.036	*	0.6153846	0.3157776;0.8614207	0.07601	ns
tRNA	tRNA	tRNA-Ser-TCG	2	0.00068500657606313	209427	7	2.205268935236	1.05903476118425	0.0007553118613122	215523.06	584	0.836	ns	0.2857143	0.03669257;0.70957914	1	ns
tRNA	tRNA	tRNA-Ser-TCA_	0	0	209427	4	1.40965732087227	0.621080690443263	0.000482812267396521	215523.06	1	0.002	**	0	0.0000000;0.6023646	0.3047	ns
tRNA	tRNA	tRNA-Arg-CGY_	11	0.00376753616834722	209427	40	10.454	2.83582896626823	0.00358052937308198	215523.06	648	0.708	ns	0.275	0.1460090;0.4388829	0.8576	ns
tRNA	tRNA	tRNA-Cys-TGY	47	0.0160976545374836	209427	136	38.32	5.34828983921068	0.0131247259973696	215523.06	959	0.086	ns	0.3455882	0.2661754;0.4318886	0.1051	ns
tRNA	tRNA	tRNA-Glu-GAA	22	0.00753507233669443	209427	95	26.28	4.26612233765041	0.00900098640946953	215523.06	195	0.39	ns	0.2315789	0.1511774;0.3293561	0.3604	ns
tRNA	tRNA	tRNA-Ala-GCY	6	0.00205501972818939	209427	28	7.376	2.40008007874412	0.00252630425252082	215523.06	371	0.742	ns	0.2142857	0.08296061;0.40953103	0.6711	ns
tRNA	tRNA	tRNA-Met	15	0.00513754932047348	209427	50	12.328	2.89184694940428	0.00422238053485313	215523.06	867	0.27	ns	0.3	0.1786178;0.4460823	0.4115	ns
tRNA	tRNA	tRNA-Gly-GGY	14	0.00479504603244191	209427	37	11.054	2.89645878159408	0.00378603134590092	215523.06	887	0.23	ns	0.3783784	0.2245761;0.5524320	0.2857	ns
tRNA	tRNA	tRNA-Ile-ATC	2	0.00068500657606313	209427	9	1.80963855421687	0.864751992843602	0.000619807154967965	215523.06	664	0.676	ns	0.2222222	0.02814497;0.60009357	1	ns
tRNA	tRNA	tRNA-Thr-ACG	2	0.00068500657606313	209427	3	1.48051948051948	0.612194874724972	0.000507082790072707	215523.06	723	0.558	ns	0.6666667	0.09429932;0.99159624	0.6202	ns
tRNA	tRNA	tRNA-Met_	12	0.00411003945637878	209427	48	9.905	2.59551761922583	0.00339249506795265	215523.06	837	0.33	ns	0.25	0.1363723;0.3959593	0.475	ns
tRNA	tRNA	tRNA-Thr-ACA	8	0.00274002630425252	209427	25	6.517	2.20648579863537	0.00223209392810171	215523.06	817	0.37	ns	0.32	0.1494954;0.5350007	0.4976	ns
tRNA	tRNA	tRNA-Trp-TGG	7	0.00239752301622096	209427	13	4.38052208835341	1.69266289226422	0.00150034321855594	215523.06	964	0.076	ns	0.5384615	0.2513455;0.8077676	0.1453	ns
tRNA	tRNA	tRNA-Lys-AAG	30	0.010275098640947	209427	73	21.347	3.90305326953461	0.00731141768960982	215523.06	992	0.02	*	0.4109589	0.2970576;0.5323154	0.02895	*
tRNA	tRNA	tRNA-Leu-TTG	6	0.00205501972818939	209427	26	4.16398390342052	1.75264743601996	0.00142617817823204	215523.06	901	0.202	ns	0.2307692	0.08974011;0.43647510	0.2919	ns
tRNA	tRNA	tRNA-Gln-CAG	19	0.00650756247259974	209427	79	20.227	3.91034036392765	0.00692781400701447	215523.06	435	0.87	ns	0.2405063	0.1514374;0.3498257	0.8974	ns
tRNA	tRNA	tRNA-Ile-ATT	16	0.00548005260850504	209427	53	15.478	3.43413880169531	0.00530126589215256	215523.06	640	0.724	ns	0.3018868	0.183402;0.443434	0.8804	ns
tRNA	tRNA	tRNA-Arg-AGG	7	0.00239752301622096	209427	20	5.79058116232465	2.04885942361574	0.00198329308770983	215523.06	789	0.426	ns	0.35	0.1539092;0.5921885	0.6223	ns
tRNA	tRNA	tRNA-Glu-GAG_	22	0.00753507233669443	209427	96	23.54	4.15929076883305	0.00806252740026304	215523.06	401	0.802	ns	0.2291667	0.1495340;0.3261494	0.8126	ns
tRNA	tRNA	tRNA-Arg-CGG	2	0.00068500657606313	209427	17	1.86267605633803	0.882612494929847	0.000637972673833443	215523.06	659	0.686	ns	0.1176471	0.01457932;0.36440916	0.7091	ns
tRNA	tRNA	tRNA-Gln-CAA	8	0.00274002630425252	209427	24	7.004	2.24923165615351	0.00239889302937308	215523.06	747	0.51	ns	0.3333333	0.1563023;0.5532196	0.6564	ns
tRNA	tRNA	tRNA-Val-GTG	12	0.00411003945637878	209427	38	10.976	2.84807576014676	0.00375931608943446	215523.06	701	0.602	ns	0.3157895	0.1750253;0.4865271	0.7217	ns
tRNA	tRNA	tRNA-Tyr-TAC	12	0.00411003945637878	209427	34	8.622	2.48984242780849	0.00295306334940815	215523.06	934	0.136	ns	0.3529412	0.1974586;0.5351136	0.2347	ns
tRNA	tRNA	tRNA-Tyr-TAT	2	0.00068500657606313	209427	5	1.68326947637292	0.773151479270601	0.000576525330300898	215523.06	665	0.674	ns	0.4	0.05274495;0.85336720	1	ns
tRNA	tRNA	tRNA-Arg-CGA	4	0.00137001315212626	209427	8	2.31447225244831	1.08972099677337	0.00079271435652137	215523.06	895	0.214	ns	0.5	0.1570128;0.8429872	0.2402	ns
tRNA	tRNA	tRNA-Ala-GCY_	2	0.00068500657606313	209427	82	4.9	1.91720517307765	0.00167826611135467	215523.06	99	0.198	ns	0.02439024	0.002967542;0.085343225	0.2421	ns
tRNA	tRNA	tRNA-Pro-CCA	7	0.00239752301622096	209427	9	2.96058091286307	1.32650199931774	0.00101400869713909	215523.06	962	0.08	ns	0.7777778	0.3999064;0.9718550	0.00763	**
tRNA	tRNA	tRNA-Leu-TTA	4	0.00137001315212626	209427	13	3.54907975460123	1.65503610086548	0.00121557148543718	215523.06	716	0.572	ns	0.3076923	0.09092039;0.61426166	0.76	ns
tRNA	tRNA	tRNA-Val-GTY	10	0.00342503288031565	209427	29	7.709	2.32846317143749	0.00264035784743534	215523.06	893	0.218	ns	0.3448276	0.1793836;0.5433057	0.3993	ns
tRNA	tRNA	tRNA-Leu-CTG	6	0.00205501972818939	209427	16	4.95395395395395	1.9752684000881	0.0016967455179862	215523.06	771	0.462	ns	0.375	0.1519837;0.6456539	0.5929	ns
tRNA	tRNA	tRNA-Met-i	10	0.00342503288031565	209427	40	10.616	2.87625047880338	0.0036360149057431	215523.06	511	0.982	ns	0.25	0.1269148;0.4119620	1	ns
tRNA	tRNA	tRNA-Thr-ACY_	4	0.00137001315212626	209427	12	2.78361344537815	1.29847616333072	0.00095339675765089	215523.06	851	0.302	ns	0.3333333	0.09924609;0.65112449	0.491	ns
tRNA	tRNA	tRNA-Asn-AAT	1	0.000342503288031565	209427	2	1.009375	0.0965205810722921	0.000345714256356861	215523.06	318	0.636	ns	0.5	0.01257912;0.98742088	1	ns
tRNA	tRNA	tot	543	0.18597928540114	209427	1997	498.393	19.4779861110676	0.170701241231916	215523.06	981	0.042	*	0.2719079	0.2524892;0.2919984	0.02286	*
tRNA	tRNA	tRNA-Gly-GGA	46	0.015755151249452	209427	107	30.585	4.53269459817451	0.0104754630644454	215523.06	1000	0.004	**	0.4299065	0.3345875;0.5292056	0.001748	**
tRNA	tRNA	tRNA-Asn-AAC	19	0.00650756247259974	209427	46	15.182	3.25875674076717	0.00519988491889522	215523.06	913	0.178	ns	0.4130435	0.2699746;0.5677276	0.2719	ns
tRNA	tRNA	tRNA-Ile-ATA	15	0.00513754932047348	209427	65	17.623	3.51556968786429	0.00603593544498027	215523.06	281	0.562	ns	0.2307692	0.1352937;0.3518967	0.5767	ns
tRNA	tRNA	tRNA-Leu-CTA_	5	0.00171251644015783	209427	7	2.25193370165746	1.10036152346642	0.000771294697246773	215523.06	902	0.2	ns	0.7142857	0.2904209;0.9633074	0.03891	*
tRNA	tRNA	tRNA-Phe-TTY	15	0.00513754932047348	209427	87	12.539	2.9558782478675	0.0042946487286278	215523.06	836	0.332	ns	0.1724138	0.09983452;0.26837791	0.4449	ns
tRNA	tRNA	tRNA-Ser-TCA(m)	5	0.00171251644015783	209427	31	9.062	2.51405578229213	0.00310376479614204	215523.06	69	0.138	ns	0.1612903	0.05452433;0.33727158	0.1181	ns
tRNA	tRNA	tRNA-Ala-GCA	3	0.0010275098640947	209427	40	3.2073544433095	1.45866953694257	0.00109852944271615	215523.06	588	0.828	ns	0.075	0.01574218;0.20386475	1	ns
tRNA	tRNA	tRNA-Leu-CTY	9	0.00308252959228409	209427	30	5.342	1.8848311830476	0.00182965256466462	215523.06	983	0.038	*	0.3	0.1473452;0.4939590	0.093	ns
tRNA	tRNA	tRNA-Leu-CTA	1	0.000342503288031565	209427	1	1.02005730659026	0.140397617356533	0.000349372981487786	215523.06	343	0.686	ns	na	na	na	na
tRNA	tRNA	tRNA-SeC(e)-TGA	2	0.00068500657606313	209427	3	1.50063532401525	0.65065017623106	0.000513972532611535	215523.06	724	0.556	ns	0.6666667	0.09429932;0.99159624	1	ns
tRNA	tRNA	tRNA-Ser-TCY	8	0.00274002630425252	209427	15	4.32897384305835	1.79835035555624	0.00148268777505013	215523.06	977	0.05	*	0.5333333	0.2658613;0.7873333	0.04627	*
tRNA	tRNA	tRNA-Val-GTA	4	0.00137001315212626	209427	12	3.49336057201226	1.542415590064	0.00119648748219403	215523.06	736	0.532	ns	0.3333333	0.09924609;0.65112449	0.7546	ns
tRNA	tRNA	tRNA-Gly-GGG	11	0.00376753616834722	209427	47	14.018	3.18336454240005	0.00480121109162648	215523.06	228	0.456	ns	0.2340426	0.1230335;0.3802573	0.4255	ns
tRNA	tRNA	tRNA-Ser-AGY	5	0.00171251644015783	209427	14	4.13434343434343	1.65934322627988	0.00141602622011434	215523.06	794	0.416	ns	0.3571429	0.1275984;0.6486199	0.5706	ns
tRNA	tRNA	tRNA-Glu-GAG	2	0.00068500657606313	209427	18	4.03444782168186	1.6920134476898	0.00138181164431782	215523.06	201	0.402	ns	0.1111111	0.01375122;0.34712044	0.3957	ns
tRNA	tRNA	tRNA-His-CAY	0	0	209427	1	1.03435114503817	0.182478043550434	0.000354268668154787	215523.06	1	0.002	**	na	na	na	na
tRNA	tRNA	tRNA-Pro-CCY	10	0.00342503288031565	209427	17	4.98496993987976	1.83052643526084	0.00170736859514733	215523.06	998	0.008	**	0.5882353	0.3292472;0.8155630	0.01344	*
tRNA	tRNA	tRNA-Gln-CAA_	3	0.0010275098640947	209427	34	9.958	2.57426938428418	0.00341064774221833	215523.06	5	0.01	**	0.08823529	0.0185795;0.2367753	0.007336	**
tRNA	tRNA	tRNA-Asp-GAY	20	0.0068500657606313	209427	49	12.524	3.02101813145014	0.00428951117930732	215523.06	993	0.018	*	0.4081633	0.2699671;0.5578706	0.02067	*
tRNA	tRNA	tRNA-Pro-CCG	3	0.0010275098640947	209427	4	1.68592964824121	0.778227636468855	0.000577436447912513	215523.06	779	0.446	ns	0.75	0.1941204;0.9936905	0.3168	ns
tRNA	tRNA	tRNA-Ala-GCG	6	0.00205501972818939	209427	11	2.37610619469027	1.11275893190639	0.000813824184393586	215523.06	905	0.194	ns	0.5454545	0.2337936;0.8325119	0.01705	*
tRNA	tRNA	tRNA-Ser-TCA	1	0.000342503288031565	209427	1	1.02127659574468	0.144561435492963	0.000349790592032237	215523.06	277	0.554	ns	na	na	na	na
LINE	Penelope	tot	282	0.0965859272249014	209427	1097	294.539	15.0313812213456	0.100880575953529	215523.06	219	0.438	ns	0.2570647	0.2314281;0.2840112	0.4136	ns
LINE	Penelope	Penelope1_Vert	282	0.0965859272249014	209427	1097	294.539	15.0313812213456	0.100880575953529	215523.06	219	0.438	ns	0.2570647	0.2314281;0.2840112	0.4136	ns
LINE	L1-Tx1	tot	32	0.0109601052170101	209427	189	54.326	6.64589285889351	0.0186068336256028	215523.06	1	0.002	**	0.1693122	0.1187853;0.2305280	0.0002032	***
LINE	L1-Tx1	MARE6	32	0.0109601052170101	209427	189	54.326	6.64589285889351	0.0186068336256028	215523.06	1	0.002	**	0.1693122	0.1187853;0.2305280	0.0002032	***
LINE	RTE-X	tot	3038	1.04052498903989	209427	15596	4236.849	56.3169405844884	1.45113471339325	215523.06	1	0.002	**	0.1947935	0.1886032;0.2010979	2.2e-16	***
LINE	RTE-X	L5	166	0.0568555458132398	209427	737	214.191	13.2589712768118	0.073361121766769	215523.06	1	0.002	**	0.2252374	0.1955492;0.2571430	6.86e-05	***
LINE	RTE-X	L4_C_Mam	1035	0.35449090311267	209427	5015	1394.675	32.8722673535149	0.477680773235423	215523.06	1	0.002	**	0.2063809	0.1952536;0.2178509	2.2e-16	***
LINE	RTE-X	L4_B_Mam	741	0.25379493643139	209427	3247	908.815	27.0025908926332	0.311272125712407	215523.06	1	0.002	**	0.2282107	0.2138713;0.2430412	2.496e-11	***
LINE	RTE-X	L4_A_Mam	1276	0.437034195528277	209427	6597	1840.827	37.4249341575466	0.630489300197282	215523.06	1	0.002	**	0.1934213	0.1839513;0.2031630	2.2e-16	***
LINE	L1	L1M2	922	0.315788031565103	209427	9096	2658.375	52.9277216467771	0.910502178320912	215523.06	1	0.002	**	0.1013632	0.09523431;0.10774878	2.2e-16	***
LINE	L1	L1P	21	0.00719256904866287	209427	161	38.15	5.2515787225442	0.0130665004384042	215523.06	1	0.002	**	0.1304348	0.08258805;0.19244939	0.001091	**
LINE	L1	L1MEg1	102	0.0349353353792196	209427	1013	280.655	15.5152408198422	0.0961252603024989	215523.06	1	0.002	**	0.100691	0.08284826;0.12089155	2.2e-16	***
LINE	L1	L1MB7	4231	1.44913141166155	209427	23185	6731.603	72.0611004161968	2.30559616122315	215523.06	1	0.002	**	0.1824887	0.1775354;0.1875217	2.2e-16	***
LINE	L1	L1P2	193	0.0661031345900921	209427	1631	586.456	28.5516244592013	0.20086310828584	215523.06	1	0.002	**	0.1183323	0.1030476;0.1350051	2.2e-16	***
LINE	L1	L1MB1	456	0.156181499342394	209427	6197	1789.464	41.4586000670491	0.612897303814117	215523.06	1	0.002	**	0.07358399	0.06720459;0.08036813	2.2e-16	***
LINE	L1	L1MCb	99	0.0339078255151249	209427	2145	635.452	24.5035123628862	0.217644399386234	215523.06	1	0.002	**	0.04615385	0.03766721;0.05590640	2.2e-16	***
LINE	L1	L1M3b	35	0.0119876150811048	209427	564	173.711	13.8276781739988	0.0594965886672512	215523.06	1	0.002	**	0.06205674	0.04360178;0.08525219	2.2e-16	***
LINE	L1	L1MEh	257	0.0880233450241122	209427	3050	855.232	26.1385807074791	0.292919772029811	215523.06	1	0.002	**	0.0842623	0.07464242;0.09468807	2.2e-16	***
LINE	L1	L1ME2	1504	0.515124945199474	209427	12799	3799.611	57.3555693925214	1.3013792607409	215523.06	1	0.002	**	0.1175092	0.1119786;0.1232143	2.2e-16	***
LINE	L1	L1PA16	1203	0.412031455501973	209427	13973	4258.133	65.8365229850329	1.45842455337571	215523.06	1	0.002	**	0.08609461	0.08149441;0.09086800	2.2e-16	***
LINE	L1	L1MEd	1741	0.596298224462955	209427	16918	4820.324	64.0496321564721	1.65097681937747	215523.06	1	0.002	**	0.1029081	0.0983687;0.1075846	2.2e-16	***
LINE	L1	L1ME3A	2332	0.79871766768961	209427	15879	4606.522	61.3593390160332	1.57774893138974	215523.06	1	0.002	**	0.1468606	0.1413887;0.1524623	2.2e-16	***
LINE	L1	L1M4b	366	0.125356203419553	209427	4228	1241.583	33.4177176787233	0.425246259864095	215523.06	1	0.002	**	0.08656575	0.07825928;0.09544846	2.2e-16	***
LINE	L1	L1M4	2580	0.883658483121438	209427	20125	5662.893	68.3221154712181	1.93955947227093	215523.06	1	0.002	**	0.1281988	0.1236090;0.1328962	2.2e-16	***
LINE	L1	L1MC4	4396	1.50564445418676	209427	23685	6672.275	72.6063155107877	2.28527612615081	215523.06	1	0.002	**	0.1856027	0.1806691;0.1906136	2.2e-16	***
LINE	L1	L1MEf	942	0.322638097325734	209427	11271	3360.061	55.7808460117071	1.15083194048663	215523.06	1	0.002	**	0.08357732	0.07853173;0.08883921	2.2e-16	***
LINE	L1	L1MDa	627	0.214749561595791	209427	6954	2029.77	44.0408753171267	0.69520289894783	215523.06	1	0.002	**	0.09016393	0.08353313;0.09714063	2.2e-16	***
LINE	L1	L1ME3G	3667	1.25595955721175	209427	18628	5195.858	62.1542515600259	1.77959844914511	215523.06	1	0.002	**	0.1968542	0.1911650;0.2026381	2.2e-16	***
LINE	L1	L1MEj	246	0.084255808855765	209427	2345	668.689	24.1507668312735	0.229028181170539	215523.06	1	0.002	**	0.1049041	0.0927877;0.1180171	2.2e-16	***
LINE	L1	L1P4e	16	0.00548005260850504	209427	194	55.173	8.04125193814575	0.0188969339105655	215523.06	1	0.002	**	0.08247423	0.04787596;0.13047840	4.701e-12	***
LINE	L1	L1ME3E	612	0.209612012275318	209427	4540	1303.031	33.6219641822942	0.446292401907058	215523.06	1	0.002	**	0.1348018	0.1249948;0.1450810	2.2e-16	***
LINE	L1	L1MC2	739	0.253109929855327	209427	6382	1936.977	41.5867759141164	0.663420991341517	215523.06	1	0.002	**	0.1157944	0.1080426;0.1238993	2.2e-16	***
LINE	L1	L1PA2	465	0.159264028934678	209427	4918	2041.954	60.7837358719135	0.699375959009206	215523.06	1	0.002	**	0.09455063	0.08651396;0.10307220	2.2e-16	***
LINE	L1	L1MA2	725	0.248314883822885	209427	7417	2276.844	54.2214314420749	0.779826556334941	215523.06	1	0.002	**	0.09774842	0.09108152;0.10473332	2.2e-16	***
LINE	L1	L1M3e	84	0.0287702761946515	209427	810	221.054	15.0204759810966	0.0757117218325296	215523.06	1	0.002	**	0.1037037	0.08356373;0.12677905	2.2e-16	***
LINE	L1	L1MC5	3140	1.07546032441911	209427	14431	4075.278	59.4565538674905	1.3957961146427	215523.06	1	0.002	**	0.2175871	0.2108781;0.2244102	2.2e-16	***
LINE	L1	L1MEa	37	0.0126726216571679	209427	355	100.439	9.20766311612561	0.0344006877466024	215523.06	1	0.002	**	0.1042254	0.07445211;0.14079280	3.389e-16	***
LINE	L1	L1MCc	283	0.0969284305129329	209427	3179	931.763	29.4093478462332	0.319131891166155	215523.06	1	0.002	**	0.0890217	0.07934664;0.09946041	2.2e-16	***
LINE	L1	L1PB1	1089	0.372986080666374	209427	13093	4190.402	71.5338625371893	1.43522646317405	215523.06	1	0.002	**	0.08317422	0.07849900;0.08803566	2.2e-16	***
LINE	L1	L1PA8	957	0.327775646646208	209427	8111	2547.227	54.1087167120439	0.872433622862779	215523.06	1	0.002	**	0.1179879	0.1110439;0.1252076	2.2e-16	***
LINE	L1	L1P4	315	0.107888535729943	209427	3775	1073.429	30.8008384731755	0.367652961968435	215523.06	1	0.002	**	0.08344371	0.07481433;0.09272421	2.2e-16	***
LINE	L1	L1M7	347	0.118848640946953	209427	3059	891.59	28.116266189244	0.305372506576063	215523.06	1	0.002	**	0.1134358	0.1024080;0.1252087	2.2e-16	***
LINE	L1	L1PA13	833	0.285305238930294	209427	9060	2704.712	54.0537034703346	0.92637275317843	215523.06	1	0.002	**	0.0919426	0.08606956;0.09807952	2.2e-16	***
LINE	L1	L1PREC2	793	0.271605107409031	209427	7902	2464.572	53.3411106941925	0.844124013590531	215523.06	1	0.002	**	0.1003543	0.09381438;0.10719070	2.2e-16	***
LINE	L1	L1M2a1	27	0.00924758877685226	209427	120	39.264	6.67224271312299	0.0134480491012714	215523.06	33	0.066	ns	0.225	0.1538155;0.3102234	0.01911	*
LINE	L1	L1MA9	1416	0.484984655852696	209427	16437	4642.345	65.4088701576117	1.5900184266769	215523.06	1	0.002	**	0.08614711	0.08190080;0.09054051	2.2e-16	***
LINE	L1	L1MA4	1061	0.363395988601491	209427	10000	2961.411	52.9796462985732	1.01429300471285	215523.06	1	0.002	**	0.1061	0.1001293;0.1123011	2.2e-16	***
LINE	L1	L1PB3	391	0.133918785620342	209427	3601	1110.669	36.7517364097145	0.38040778441473	215523.06	1	0.002	**	0.1085809	0.09860145;0.11920072	2.2e-16	***
LINE	L1	HAL1b	656	0.224682156948707	209427	4340	1252.181	32.001254964756	0.428876109710653	215523.06	1	0.002	**	0.1511521	0.1406175;0.1621584	2.2e-16	***
LINE	L1	L1MC1	1558	0.533620122753178	209427	13002	3967.41	62.5025156650871	1.35885096996931	215523.06	1	0.002	**	0.1198277	0.1142926;0.1255336	2.2e-16	***
LINE	L1	L1PA4	1099	0.37641111354669	209427	11926	4393.111	80.7437194289885	1.50465496218764	215523.06	1	0.002	**	0.0921516	0.08701858;0.09748467	2.2e-16	***
LINE	L1	L1MD3	963	0.329830666374397	209427	5356	1610.233	36.4883009621866	0.551510096996931	215523.06	1	0.002	**	0.1797984	0.1695971;0.1903497	2.2e-16	***
LINE	L1	L1PBa	224	0.0767207365190706	209427	2167	744.136	31.8744958781702	0.254869026742657	215523.06	1	0.002	**	0.1033687	0.09086286;0.11695840	2.2e-16	***
LINE	L1	L1MA8	1096	0.375383603682595	209427	11124	3157.859	53.6502886522754	1.08157709064007	215523.06	1	0.002	**	0.09852571	0.09304815;0.10421440	2.2e-16	***
LINE	L1	L1M3c	79	0.0270577597544936	209427	1070	303.893	16.8687909201314	0.104084351709776	215523.06	1	0.002	**	0.07383178	0.05888591;0.09116952	2.2e-16	***
LINE	L1	L1P4b	6	0.00205501972818939	209427	155	47.234	7.36270693790357	0.0161778003068829	215523.06	1	0.002	**	0.03870968	0.01433609;0.08234812	2.2e-16	***
LINE	L1	L1MC	1225	0.419566527838667	209427	7862	2235.368	42.3953056120361	0.765620889960544	215523.06	1	0.002	**	0.1558128	0.1478610;0.1640205	2.2e-16	***
LINE	L1	L1M3de	22	0.00753507233669443	209427	499	136.693	11.678833252776	0.0468178019508987	215523.06	1	0.002	**	0.04408818	0.02783285;0.06599146	2.2e-16	***
LINE	L1	L1MA5	503	0.172279153879877	209427	4447	1366.41	37.3174824243878	0.467999917799211	215523.06	1	0.002	**	0.11311	0.1039449;0.1227865	2.2e-16	***
LINE	L1	HAL1M8	376	0.128781236299868	209427	2197	665.558	25.2943954749356	0.227955803375712	215523.06	1	0.002	**	0.1711425	0.1556125;0.1875548	2.2e-16	***
LINE	L1	L1ME4c	2481	0.849750657606313	209427	9421	2681.591	45.3940782629336	0.918453734655853	215523.06	1	0.002	**	0.2633478	0.2544750;0.2723672	4.193e-06	***
LINE	L1	L1M2a	62	0.021235203857957	209427	489	168.987	14.130835485261	0.0578786031345901	215523.06	1	0.002	**	0.1267894	0.09860708;0.15957481	2.2e-16	***
LINE	L1	L1MC3	1361	0.46614697501096	209427	13130	3928.942	60.9030033069947	1.34567555348531	215523.06	1	0.002	**	0.1036558	0.09849218;0.10899573	2.2e-16	***
LINE	L1	L1P4d	21	0.00719256904866287	209427	167	51.488	7.64122007563219	0.0176348092941692	215523.06	1	0.002	**	0.1257485	0.07955357;0.18577751	5.073e-08	***
LINE	L1	L1ME3C	525	0.179814226216572	209427	3264	940.826	28.2674861771395	0.322235998465585	215523.06	1	0.002	**	0.1608456	0.1483968;0.1739052	2.2e-16	***
LINE	L1	L1M4a2	274	0.0938459009206488	209427	2051	591.225	24.0658584002429	0.202496506466462	215523.06	1	0.002	**	0.1335934	0.1191574;0.1490852	2.2e-16	***
LINE	L1	L1M2c	71	0.0243177334502411	209427	450	152.299	13.5532021414973	0.0521629082639193	215523.06	1	0.002	**	0.1577778	0.1253293;0.1948025	2.2e-16	***
LINE	L1	L1M6	552	0.189061814993424	209427	5357	1543.511	35.7051640205971	0.528657592612889	215523.06	1	0.002	**	0.1030427	0.0950262;0.1114946	2.2e-16	***
LINE	L1	L1PA7	1347	0.461351928978518	209427	13116	4731.932	85.1104292149978	1.62070226874178	215523.06	1	0.002	**	0.102699	0.09755427;0.10802075	2.2e-16	***
LINE	L1	L1M1	898	0.307567952652345	209427	9983	2962.611	56.4673732631795	1.01470400865848	215523.06	1	0.002	**	0.08995292	0.08441054;0.09573584	2.2e-16	***
LINE	L1	L1P3b	12	0.00411003945637878	209427	83	25.89	5.1383170690706	0.00886741012713722	215523.06	3	0.006	**	0.1445783	0.07699902;0.23893380	0.0007835	***
LINE	L1	L1MA10	650	0.222627137220517	209427	5109	1440.257	35.7982746437237	0.493292758110478	215523.06	1	0.002	**	0.1272265	0.1182061;0.1366750	2.2e-16	***
LINE	L1	L1MB8	2864	0.980929416922403	209427	16563	4815.399	63.5770701026938	1.64928999068391	215523.06	1	0.002	**	0.1729155	0.1671838;0.1787623	2.2e-16	***
LINE	L1	L1MA4A	670	0.229477202981149	209427	6240	1946.285	47.8921855466676	0.666609011946515	215523.06	1	0.002	**	0.1073718	0.09979516;0.11531758	2.2e-16	***
LINE	L1	L1PB	183	0.0626781017097764	209427	1846	538.531	22.9665953833716	0.184448638206927	215523.06	1	0.002	**	0.09913326	0.08587515;0.11368015	2.2e-16	***
LINE	L1	L1MB4	1657	0.567527948268303	209427	9160	2698.359	45.8424219107874	0.924196829789566	215523.06	1	0.002	**	0.1808952	0.1730602;0.1889337	2.2e-16	***
LINE	L1	L1M4c	298	0.102065979833406	209427	3615	1081.275	32.6480208935897	0.370340242766331	215523.06	1	0.002	**	0.0824343	0.07367103;0.09187951	2.2e-16	***
LINE	L1	L1MEg	1032	0.353463393248575	209427	13185	3854.487	56.8176916204899	1.32017447117492	215523.06	1	0.002	**	0.07827076	0.07374161;0.08298707	2.2e-16	***
LINE	L1	L1P1	301	0.103093489697501	209427	3259	1017.75	34.461385449327	0.348582721394125	215523.06	1	0.002	**	0.09235962	0.08263492;0.10282274	2.2e-16	***
LINE	L1	L1ME3	1367	0.46820199473915	209427	9162	2728.681	46.5176862508673	0.934582214489259	215523.06	1	0.002	**	0.1492032	0.1419655;0.1566647	2.2e-16	***
LINE	L1	X9_LINE	172	0.0589105655414292	209427	653	176.585	11.3948504868479	0.0604809431170539	215523.06	361	0.722	ns	0.2633997	0.2299834;0.2989708	0.7245	ns
LINE	L1	L1PA17	587	0.201049430074529	209427	4789	1470.256	40.8849121319838	0.503567514248137	215523.06	1	0.002	**	0.1225726	0.1134122;0.1321958	2.2e-16	***
LINE	L1	L1PA15-16	91	0.0311677992108724	209427	1431	443.471	24.3975080161355	0.151890275646646	215523.06	1	0.002	**	0.06359189	0.05150583;0.07750511	2.2e-16	***
LINE	L1	L1ME3B	1146	0.392508768084174	209427	8120	2347.306	45.5587089364916	0.803960023016221	215523.06	1	0.002	**	0.141133	0.1336286;0.1488960	2.2e-16	***
LINE	L1	L1MD1	654	0.223997150372644	209427	6979	2127.579	47.1341424700438	0.728702803046909	215523.06	1	0.002	**	0.0937097	0.08697164;0.10078934	2.2e-16	***
LINE	L1	L1HS	148	0.0506904866286716	209427	1571	675.05	34.2889374468097	0.231206844585708	215523.06	1	0.002	**	0.09420751	0.08021295;0.10973902	2.2e-16	***
LINE	L1	L1MEb	210	0.0719256904866287	209427	1672	501.728	20.5965101954732	0.171843489697501	215523.06	1	0.002	**	0.1255981	0.1100821;0.1424411	2.2e-16	***
LINE	L1	L1PA11	525	0.179814226216572	209427	4144	1340.104	39.2364713587331	0.458990026304253	215523.06	1	0.002	**	0.1266892	0.1167070;0.1372008	2.2e-16	***
LINE	L1	HAL1ME	1218	0.417169004822446	209427	7407	2069.89	39.6774015807008	0.708944130863656	215523.06	1	0.002	**	0.164439	0.1560633;0.1730797	2.2e-16	***
LINE	L1	L1PA8A	225	0.0770632398071022	209427	2429	858.732	33.7820574181533	0.294118533537922	215523.06	1	0.002	**	0.09263071	0.08139195;0.10486246	2.2e-16	***
LINE	L1	L1MEc	1634	0.559650372643577	209427	17812	5233.467	66.9168646738457	1.79247965530469	215523.06	1	0.002	**	0.09173591	0.08753570;0.09606995	2.2e-16	***
LINE	L1	L1P4c	6	0.00205501972818939	209427	43	15.412	3.72882825565353	0.00527866067514248	215523.06	7	0.014	*	0.1395349	0.05297657;0.27932480	0.00217	**
LINE	L1	L1MCa	433	0.148303923717668	209427	7243	2174.462	46.07160892729	0.744760384699693	215523.06	1	0.002	**	0.05978186	0.05443095;0.06549038	2.2e-16	***
LINE	L1	L1MB2	1610	0.55143029373082	209427	8944	2674.179	46.9249924231631	0.915915100284963	215523.06	1	0.002	**	0.1800089	0.1720960;0.1881309	2.2e-16	***
LINE	L1	L1MEi	563	0.192829351161771	209427	5311	1515.903	36.2583543374387	0.519201761836914	215523.06	1	0.002	**	0.1060064	0.09785112;0.11459743	2.2e-16	***
LINE	L1	L1MC4a	1697	0.581228079789566	209427	9991	2934.531	51.6506808457723	1.00508651633056	215523.06	1	0.002	**	0.1698529	0.1625368;0.1773619	2.2e-16	***
LINE	L1	L1MB5	1727	0.591503178430513	209427	9769	2905.052	48.522878786875	0.994989861902674	215523.06	1	0.002	**	0.1767837	0.1692649;0.1844958	2.2e-16	***
LINE	L1	HAL1	3150	1.07888535729943	209427	21238	6024.942	69.4122229343845	2.06356244519947	215523.06	1	0.002	**	0.1483191	0.1435639;0.1531707	2.2e-16	***
LINE	L1	L1PA3	958	0.328118149934239	209427	10703	4191.727	78.5778527954916	1.43568028003069	215523.06	1	0.002	**	0.08950761	0.08416477;0.09507497	2.2e-16	***
LINE	L1	L1M6B	114	0.0390453748355984	209427	730	214.694	12.9142224365674	0.0735334009206488	215523.06	1	0.002	**	0.1561644	0.1305783;0.1845641	2.2e-16	***
LINE	L1	L1P3	314	0.107546032441911	209427	3552	1052.985	33.7270854253861	0.360650824747918	215523.06	1	0.002	**	0.0884009	0.07926616;0.09821945	2.2e-16	***
LINE	L1	L1ME3F	619	0.212009535291539	209427	4605	1362.636	33.6562066229135	0.46670731039018	215523.06	1	0.002	**	0.1344191	0.1246928;0.1446115	2.2e-16	***
LINE	L1	L1PB4	767	0.26270002192021	209427	7440	2149.79	46.5424117993051	0.736310143577378	215523.06	1	0.002	**	0.1030914	0.09627117;0.11022434	2.2e-16	***
LINE	L1	L1MA1	366	0.125356203419553	209427	4314	1284.475	39.8836066207292	0.439936910894345	215523.06	1	0.002	**	0.08484006	0.07669244;0.09355477	2.2e-16	***
LINE	L1	L1PA14	316	0.108231039017975	209427	3056	965.861	33.8726000187767	0.330810568281455	215523.06	1	0.002	**	0.1034031	0.09282764;0.11474449	2.2e-16	***
LINE	L1	L1M2b	47	0.0160976545374836	209427	220	67.326	8.366344465758	0.0230593763700132	215523.06	8	0.016	*	0.2136364	0.1613977;0.2737659	0.002631	**
LINE	L1	L1M8	198	0.0678156510302499	209427	1662	484.623	20.8315824129092	0.165984970955721	215523.06	1	0.002	**	0.1191336	0.1039415;0.1356846	2.2e-16	***
LINE	L1	L1M3f	80	0.0274002630425252	209427	671	213.123	14.9789265049015	0.0729953282551512	215523.06	1	0.002	**	0.119225	0.09567943;0.14617819	2.2e-16	***
LINE	L1	L1M3d	51	0.0174676676896098	209427	532	154.597	12.1287962592624	0.0529499808198159	215523.06	1	0.002	**	0.09586466	0.07221182;0.12411631	2.2e-16	***
LINE	L1	L1M3a	102	0.0349353353792196	209427	636	214.257	13.6436468768471	0.073383726983779	215523.06	1	0.002	**	0.1603774	0.1327027;0.1912470	2.2e-16	***
LINE	L1	L1MA3	920	0.31510302498904	209427	8888	2867.811	58.9983566303764	0.982234696953091	215523.06	1	0.002	**	0.1035104	0.09725178;0.11003013	2.2e-16	***
LINE	L1	L1M3	917	0.314075515124945	209427	7225	2037.889	41.8028965642473	0.697983683143358	215523.06	1	0.002	**	0.1269204	0.1193271;0.1348161	2.2e-16	***
LINE	L1	L1ME3D	561	0.192144344585708	209427	4186	1242.768	31.510174024703	0.425652126260412	215523.06	1	0.002	**	0.1340182	0.1238366;0.1447133	2.2e-16	***
LINE	L1	L1MDb	71	0.0243177334502411	209427	971	256.934	15.0479262386577	0.0880007398071022	215523.06	1	0.002	**	0.07312049	0.05754613;0.09133990	2.2e-16	***
LINE	L1	L1MD	1202	0.411688952213941	209427	8496	2377.38	44.4216488086933	0.814260466900482	215523.06	1	0.002	**	0.1414783	0.1341326;0.1490709	2.2e-16	***
LINE	L1	L1M5	6969	2.38690541429198	209427	44640	11666.163	93.7050856361281	3.99569918621219	215523.06	1	0.002	**	0.1561156	0.1527598;0.1595162	2.2e-16	***
LINE	L1	L1MA5A	431	0.147618917141605	209427	3431	1058.691	31.7996971642772	0.362605148509426	215523.06	1	0.002	**	0.1256194	0.1147065;0.1371745	2.2e-16	***
LINE	L1	L1PB2	330	0.113026085050416	209427	2887	903.298	30.7110788863948	0.309382535072337	215523.06	1	0.002	**	0.1143055	0.1029211;0.1264780	2.2e-16	***
LINE	L1	L1M4a1	270	0.0924758877685226	209427	2655	782.318	27.6355314513508	0.267946487286278	215523.06	1	0.002	**	0.1016949	0.09045367;0.11382280	2.2e-16	***
LINE	L1	L1MEg2	81	0.0277427663305568	209427	755	212.834	13.3393546463981	0.0728963448049101	215523.06	1	0.002	**	0.1072848	0.08611633;0.13157585	2.2e-16	***
LINE	L1	L1PA5	1395	0.477792086804033	209427	11398	4121.307	77.6583902522874	1.41156119848751	215523.06	1	0.002	**	0.1223899	0.1164263;0.1285470	2.2e-16	***
LINE	L1	L1ME4b	5444	1.86458790004384	209427	24590	6787.46	72.091841657941	2.32472736738273	215523.06	1	0.002	**	0.2213908	0.2162143;0.2266332	2.2e-16	***
LINE	L1	L1MC5a	3679	1.26006959666813	209427	17929	4971.525	63.5898029407077	1.70276365903113	215523.06	1	0.002	**	0.2051983	0.1993072;0.2111851	2.2e-16	***
LINE	L1	L1PA12	132	0.0452104340201666	209427	1769	554.468	24.6564985129462	0.189907113108286	215523.06	1	0.002	**	0.07461843	0.06280404;0.08786565	2.2e-16	***
LINE	L1	L1ME4a	6257	2.1430430732135	209427	29291	7867.489	78.7392897780693	2.69464085105217	215523.06	1	0.002	**	0.2136151	0.2089329;0.2183542	2.2e-16	***
LINE	L1	L1PA10	726	0.248657387110916	209427	7090	2277.986	53.463371911395	0.780217695089873	215523.06	1	0.002	**	0.1023977	0.09543489;0.10968943	2.2e-16	***
LINE	L1	L1M	165	0.0565130425252082	209427	748	206.238	12.78964154818	0.0706371931170539	215523.06	1	0.002	**	0.2205882	0.1913549;0.2520433	0.0006726	***
LINE	L1	L1ME5	495	0.169539127575625	209427	3442	988.377	28.4521421934341	0.338522372314774	215523.06	1	0.002	**	0.1438117	0.1322501;0.1559819	2.2e-16	***
LINE	L1	L1MA7	826	0.282907715914073	209427	8595	2417.829	45.8568709313186	0.828114382398071	215523.06	1	0.002	**	0.09610239	0.08995097;0.10252912	2.2e-16	***
LINE	L1	L1MD2	1470	0.503479833406401	209427	10982	3154.23	50.9675857265654	1.0803341462078	215523.06	1	0.002	**	0.1338554	0.1275393;0.1403663	2.2e-16	***
LINE	L1	L1MB3	3552	1.21657167908812	209427	17260	5134.119	66.9516344861002	1.75845263864533	215523.06	1	0.002	**	0.2057937	0.1997834;0.2119033	2.2e-16	***
LINE	L1	tot	63130	21.6222325734327	209427	950736	119452.111	242.750638622335	40.9127407798115	215523.06	1	0.002	**	0.06640119	0.06590150;0.06690352	2.2e-16	***
LINE	L1	L1P4a	41	0.0140426348092942	209427	601	191.042	15.6379276370234	0.0654325131521263	215523.06	1	0.002	**	0.06821963	0.04939692;0.09141228	2.2e-16	***
LINE	L1	L1PBb	52	0.0178101709776414	209427	317	99.998	10.9722553008206	0.0342496437965805	215523.06	1	0.002	**	0.1640379	0.1250038;0.2094847	1.034e-09	***
LINE	L1	L1P5	105	0.0359628452433143	209427	762	198.75	12.6385613593175	0.0680725284962736	215523.06	1	0.002	**	0.1377953	0.1141054;0.1643276	2.397e-16	***
LINE	L1	L1ME1	3748	1.28370232354231	209427	31305	9007.794	87.524179779339	3.085199062911	215523.06	1	0.002	**	0.1197253	0.1161485;0.1233728	2.2e-16	***
LINE	L1	L1MA6	523	0.179129219640509	209427	5458	1629.559	40.6431345172021	0.558129315541429	215523.06	1	0.002	**	0.09582265	0.08813971;0.10394075	2.2e-16	***
LINE	L1	L1PBa1	61	0.0208927005699255	209427	441	161.528	14.5656917232027	0.0553238711091626	215523.06	1	0.002	**	0.138322	0.1074846;0.1741073	2.2e-16	***
LINE	L1	L1ME3Cz	2006	0.68706159579132	209427	14145	3997.383	55.9894376479004	1.36911682102148	215523.06	1	0.002	**	0.1418169	0.1361065;0.1476750	2.2e-16	***
LINE	L1	L1PA15	721	0.246944870670758	209427	8463	2626.895	55.9895597929275	0.899720174813678	215523.06	1	0.002	**	0.08519438	0.07933106;0.09134508	2.2e-16	***
LINE	L1	L1PA6	878	0.300717886891714	209427	6051	2425.872	64.6531487682205	0.830869136343709	215523.06	1	0.002	**	0.1451	0.1363159;0.1542277	2.2e-16	***
LINE	L1	L1ME2z	1364	0.467174484875055	209427	7272	2143.584	42.6607182415027	0.734184568171854	215523.06	1	0.002	**	0.1875688	0.1786545;0.1967342	2.2e-16	***
LINE	Jockey	tot	72	0.0246602367382727	209427	221	62.174	6.6574804578043	0.0212947994300745	215523.06	939	0.126	ns	0.3257919	0.2644553;0.3918768	0.155	ns
LINE	Jockey	X12_LINE	72	0.0246602367382727	209427	221	62.174	6.6574804578043	0.0212947994300745	215523.06	939	0.126	ns	0.3257919	0.2644553;0.3918768	0.155	ns
LINE	tot	tot	113577	38.9004959447611	209427	1569213	146715.601	225.466540666148	50.2505757480272	215523.06	1	0.002	**	0.07237832	0.07197338;0.07278484	2.2e-16	***
LINE	L2	X24_LINE	126	0.0431554142919772	209427	550	142.318	10.5723531274098	0.0487443829460763	215523.06	75	0.15	ns	0.2290909	0.1945952;0.2665266	0.1192	ns
LINE	L2	UCON86	18	0.00616505918456817	209427	66	19.235	3.8094996111415	0.00658805074528716	215523.06	441	0.882	ns	0.2727273	0.1703266;0.3963572	0.7882	ns
LINE	L2	L2-1_Crp	8	0.00274002630425252	209427	41	11.23	2.91815277455029	0.00384631192459448	215523.06	177	0.354	ns	0.195122	0.0882061;0.3486655	0.2973	ns
LINE	L2	UCON49	26	0.00890508548882069	209427	106	29.726	4.65108122446346	0.0101812527400263	215523.06	249	0.498	ns	0.245283	0.1669064;0.3383872	0.4511	ns
LINE	L2	tot	73046	25.0184951775537	209427	523574	76040.831	184.740004623547	26.0442346421526	215523.06	1	0.002	**	0.1395142	0.1385767;0.1404556	2.2e-16	***
LINE	L2	L2-2_Mam	120	0.0411003945637878	209427	520	141.306	10.2301035683427	0.0483977696185883	215523.06	23	0.046	*	0.2307692	0.1952121;0.2694188	0.03829	*
LINE	L2	L2	10617	3.63635740903113	209427	54017	13621.167	94.8468398737355	4.66529448432705	215523.06	1	0.002	**	0.1965492	0.1932052;0.1999259	2.2e-16	***
LINE	L2	L2-3_AMi	0	0	209427	12	3.10995850622407	1.55959642726239	0.00106517101402348	215523.06	1	0.002	**	0	0.0000000;0.2646485	0.04477	*
LINE	L2	L2d2	11712	4.01139850942569	209427	52674	12876.031	95.3872253593832	4.41008295429636	215523.06	1	0.002	**	0.2223488	0.2188036;0.2259246	2.2e-16	***
LINE	L2	L2d	6488	2.22216133274879	209427	27881	7218	73.9187254894048	2.47218873301184	215523.06	1	0.002	**	0.2327033	0.2277534;0.2377089	2.2e-16	***
LINE	L2	L2a	29664	10.1600175361683	209427	166340	35308.798	141.916269058285	12.0933794114424	215523.06	1	0.002	**	0.1783335	0.1764966;0.1801817	2.2e-16	***
LINE	L2	L2-1_AMi	288	0.0986409469530908	209427	951	270.841	14.3378273211911	0.0927639330337571	215523.06	891	0.222	ns	0.3028391	0.2737585;0.3331463	0.2219	ns
LINE	L2	X13_LINE	29	0.00993259535291539	209427	139	37.79	5.37631888979856	0.0129431992547128	215523.06	51	0.102	ns	0.2086331	0.1443992;0.2856927	0.1048	ns
LINE	L2	L2b	21925	7.50938459009206	209427	91943	22114.649	114.884795840508	7.57433999616396	215523.06	53	0.106	ns	0.238463	0.2357113;0.2412311	0.1437	ns
LINE	L2	X15_LINE	69	0.023632726874178	209427	244	65.21	7.1419119923804	0.0223346394125384	215523.06	721	0.562	ns	0.2827869	0.2271808;0.3437565	0.6126	ns
LINE	L2	L2-3_Crp	519	0.177759206488382	209427	1730	491.973	19.3213764154262	0.168502370122753	215523.06	927	0.15	ns	0.3	0.2784712;0.3222093	0.1502	ns
LINE	L2	L2c	24864	8.51600175361684	209427	126360	27851.922	126.219980190933	9.53937486299868	215523.06	1	0.002	**	0.1967711	0.1945821;0.1989741	2.2e-16	***
LINE	Dong-R4	tot	117	0.0400728846996931	209427	551	153.948	11.1812484238709	0.0527276961858834	215523.06	1	0.002	**	0.2123412	0.1789055;0.2488956	0.0003617	***
LINE	Dong-R4	Mam_R4	117	0.0400728846996931	209427	551	153.948	11.1812484238709	0.0527276961858834	215523.06	1	0.002	**	0.2123412	0.1789055;0.2488956	0.0003617	***
LINE	RTE-BovB	tot	2185	0.74836968434897	209427	8868	2344.63	40.7011754828492	0.803043484217449	215523.06	3	0.006	**	0.2463915	0.2374511;0.2554989	0.000111	***
LINE	RTE-BovB	MamRTE1	2179	0.74631466462078	209427	8819	2330.931	40.4665266458437	0.798351531674704	215523.06	3	0.006	**	0.2470802	0.2381063;0.2562214	0.0002304	***
LINE	RTE-BovB	MamRTE2	8	0.00274002630425252	209427	49	14.361	3.29507762223237	0.00491868971942131	215523.06	30	0.06	ns	0.1632653	0.07322276;0.29657136	0.0581	ns
LINE	CR1	CR1-16_AMi	42	0.0143851380973257	209427	306	86.637	8.34367112534091	0.0296734573651907	215523.06	1	0.002	**	0.1372549	0.1007440;0.1809691	1.685e-09	***
LINE	CR1	X7D_LINE	11	0.00376753616834722	209427	55	14.844	3.55841626658917	0.00508411880754055	215523.06	169	0.338	ns	0.2	0.1042959;0.3297285	0.2887	ns
LINE	CR1	X8_LINE	36	0.0123301183691363	209427	223	62.096	6.70132014544088	0.0212680841736081	215523.06	1	0.002	**	0.161435	0.1157013;0.2164217	4.997e-05	***
LINE	CR1	CR1-12_AMi	25	0.00856258220078913	209427	133	37.553	5.27057586701587	0.0128620259754494	215523.06	9	0.018	*	0.1879699	0.1254934;0.2648496	0.01572	*
LINE	CR1	X2_LINE	38	0.0130151249451995	209427	191	53.98	6.6497984796398	0.0184883274879439	215523.06	4	0.008	**	0.1989529	0.1448050;0.2626942	0.009949	**
LINE	CR1	CR1_Mam	454	0.155496492766331	209427	1695	466.124	19.2485097898286	0.159649002630425	215523.06	276	0.552	ns	0.2678466	0.2468865;0.2896134	0.5316	ns
LINE	CR1	CR1-3_Croc	370	0.126726216571679	209427	1338	372.656	16.4423847423668	0.127635905304691	215523.06	456	0.912	ns	0.2765321	0.2527044;0.3013454	0.9029	ns
LINE	CR1	X21_LINE	5	0.00171251644015783	209427	45	12.385	3.05124320320179	0.00424190322227093	215523.06	11	0.022	*	0.1111111	0.03707666;0.24053581	0.01171	*
LINE	CR1	tot	13141	4.5008357080228	209427	68381	16338.819	103.55227333242	5.59609923005261	215523.06	1	0.002	**	0.1921733	0.1892259;0.1951468	2.2e-16	***
LINE	CR1	CR1-L3B_Croc	12	0.00411003945637878	209427	37	10.516	2.80421247547464	0.00360176457693994	215523.06	772	0.46	ns	0.3243243	0.1801386;0.4978533	0.5869	ns
LINE	CR1	X7B_LINE	245	0.0839133055677335	209427	934	244.969	13.8347909431419	0.0839026879658045	215523.06	524	0.956	ns	0.2623126	0.2343524;0.2917803	1	ns
LINE	CR1	CR1-13_AMi	15	0.00513754932047348	209427	102	28.043	4.7513920830349	0.00960481970626918	215523.06	4	0.008	**	0.1470588	0.08470811;0.23092732	0.002684	**
LINE	CR1	X7A_LINE	289	0.0989834502411223	209427	920	250.086	13.172855731698	0.085655277290662	215523.06	1001	0.002	**	0.3141304	0.2842287;0.3452276	0.004321	**
LINE	CR1	CR1-1_Amn	13	0.00445254274441035	209427	66	18.24	3.74465251023675	0.00624725997369575	215523.06	108	0.216	ns	0.1969697	0.1092603;0.3132388	0.1695	ns
LINE	CR1	X17_LINE	190	0.0650756247259974	209427	966	262.559	14.0889679543258	0.0899273208022797	215523.06	1	0.002	**	0.1966874	0.1720586;0.2231801	6.619e-08	***
LINE	CR1	X1_LINE	11	0.00376753616834722	209427	85	24.125	4.59679295873825	0.00826289182376151	215523.06	2	0.004	**	0.1294118	0.06640994;0.21976636	0.00104	**
LINE	CR1	X6A_LINE	222	0.0760357299430074	209427	1033	277.171	14.364752176947	0.0949319788469969	215523.06	1	0.002	**	0.214908	0.1902164;0.2412355	8.252e-05	***
LINE	CR1	CR1-11_Crp	10	0.00342503288031565	209427	25	6.499	2.20473578005617	0.00222592886891714	215523.06	962	0.08	ns	0.4	0.2112548;0.6133465	0.1145	ns
LINE	CR1	X6B_LINE	182	0.0623355984217448	209427	875	236.235	13.1487895133227	0.0809112642481368	215523.06	1	0.002	**	0.208	0.1815555;0.2364267	2.713e-05	***
LINE	CR1	X20_LINE	32	0.0109601052170101	209427	161	44.874	5.84587874474816	0.0153694925471285	215523.06	11	0.022	*	0.1987578	0.1401005;0.2688421	0.02233	*
LINE	CR1	CR1-L3A_Croc	84	0.0287702761946515	209427	323	86.701	8.2548010721483	0.0296953775756247	215523.06	401	0.802	ns	0.2600619	0.2130694;0.3115154	0.8017	ns
LINE	CR1	CR1-8_Crp	1	0.000342503288031565	209427	7	2.13651877133106	1.0054621595366	0.000731764704122047	215523.06	274	0.548	ns	0.1428571	0.003610297;0.578723197	0.6833	ns
LINE	CR1	X5B_LINE	18	0.00616505918456817	209427	73	20.05	3.90727101271038	0.00686719092503288	215523.06	358	0.716	ns	0.2465753	0.1531554;0.3614143	0.6943	ns
LINE	CR1	L3	9020	3.08937965804472	209427	45293	11493.541	90.7667500901179	3.9365755836256	215523.06	1	0.002	**	0.1991478	0.1954782;0.2028559	2.2e-16	***
LINE	CR1	X7C_LINE	190	0.0650756247259974	209427	620	164.167	10.9269625015148	0.056227737286278	215523.06	992	0.02	*	0.3064516	0.2703520;0.3444066	0.02024	*
LINE	CR1	Plat_L3	890	0.304827926348093	209427	3315	911.709	25.6184821101022	0.31226333022797	215523.06	203	0.406	ns	0.2684766	0.2534494;0.2839133	0.4031	ns
LINE	CR1	L3b	2420	0.828857957036388	209427	9560	2589.154	44.6811446662761	0.886793758220079	215523.06	1	0.002	**	0.2531381	0.2444460;0.2619808	9.117e-05	***
LTR?	tot	tot	1726	0.591160675142481	209427	8420	2314.693	42.3985658883575	0.792789963283648	215523.06	1	0.002	**	0.2049881	0.1964093;0.2137716	2.2e-16	***
LTR?	LTR?	MER129	31	0.0106176019289785	209427	122	35.219	5.37828643388998	0.0120626233011837	215523.06	246	0.492	ns	0.2540984	0.1796330;0.3408757	0.4259	ns
LTR?	LTR?	Eutr18	176	0.0602805786935555	209427	676	181.452	12.0311447686596	0.0621479066199035	215523.06	359	0.718	ns	0.260355	0.2276418;0.2951759	0.6644	ns
LTR?	LTR?	MamRep605	677	0.23187472599737	209427	3549	996.208	28.5705620003004	0.341204515563349	215523.06	1	0.002	**	0.190758	0.1779495;0.2040778	2.2e-16	***
LTR?	LTR?	MamRep1151	190	0.0650756247259974	209427	1260	359.404	17.0524358837548	0.123097051731697	215523.06	1	0.002	**	0.1507937	0.1314706;0.1717614	2.2e-16	***
LTR?	LTR?	MamRep605b	630	0.215777071459886	209427	2374	655.806	22.2205336595707	0.224615711310829	215523.06	124	0.248	ns	0.2653749	0.2477014;0.2836290	0.2418	ns
LTR?	LTR?	tot	1726	0.591160675142481	209427	8420	2314.693	42.3985658883575	0.792789963283648	215523.06	1	0.002	**	0.2049881	0.1964093;0.2137716	2.2e-16	***
LTR?	LTR?	UCON51	6	0.00205501972818939	209427	42	11.488	3.07885292525241	0.00393467777290662	215523.06	45	0.09	ns	0.1428571	0.05428386;0.28539384	0.05807	ns
LTR?	LTR?	Eutr5	48	0.0164401578255151	209427	397	114.202	9.67143902078344	0.0391145604997808	215523.06	1	0.002	**	0.1209068	0.09050759;0.15709323	2.207e-15	***
scRNA	tot	tot	773	0.2647550416484	209427	1861	522.355	19.8891063537694	0.178908305019728	215523.06	1001	0.002	**	0.4153681	0.3928589;0.4381445	2.2e-16	***
scRNA	scRNA	tot	773	0.2647550416484	209427	1861	522.355	19.8891063537694	0.178908305019728	215523.06	1001	0.002	**	0.4153681	0.3928589;0.4381445	2.2e-16	***
scRNA	scRNA	HY3	207	0.070898180622534	209427	545	148.601	10.1184080359107	0.0508963311047786	215523.06	1001	0.002	**	0.3798165	0.3388996;0.4220441	6.126e-08	***
scRNA	scRNA	HY4	79	0.0270577597544936	209427	162	45.798	5.91321927228833	0.0156859655852696	215523.06	1001	0.002	**	0.4876543	0.4084534;0.5673151	3.753e-08	***
scRNA	scRNA	BC200	280	0.0959009206488382	209427	676	195.311	12.3256724441793	0.066894659688733	215523.06	1001	0.002	**	0.4142012	0.3767736;0.4523810	4.499e-12	***
scRNA	scRNA	HY1	206	0.0705556773345024	209427	456	128.453	9.40831054479535	0.0439955748575186	215523.06	1001	0.002	**	0.4517544	0.4054224;0.4987161	1.381e-14	***
scRNA	scRNA	HY5	11	0.00376753616834722	209427	22	6.242	2.15268903236628	0.00213790552389303	215523.06	985	0.034	*	0.5	0.2822105;0.7177895	0.0323	*
SINE	tot	tot	156302	53.5339489259097	209427	1806997	147109.532	194.484413676683	50.3854984107847	215523.06	1001	0.002	**	0.08649821	0.08608874;0.08690900	2.2e-16	***
SINE	Alu	AluYc	1894	0.648701227531784	209427	6703	1920.495	37.4828085385278	0.657775852148181	215523.06	244	0.488	ns	0.28256	0.2718033;0.2935062	0.4824	ns
SINE	Alu	AluYd8	60	0.0205501972818939	209427	224	65.009	7.09783757903054	0.022265796251644	215523.06	253	0.506	ns	0.2678571	0.2110562;0.3309155	0.5078	ns
SINE	Alu	AluY	23743	8.13205556773345	209427	98084	24109.883	126.668576368566	8.25771420155633	215523.06	2	0.004	**	0.242068	0.2393900;0.2447613	0.006496	**
SINE	Alu	AluYh3	209	0.0715831871985971	209427	649	195.298	12.7469871609601	0.0668902071459886	215523.06	877	0.25	ns	0.3220339	0.2861943;0.3595017	0.2479	ns
SINE	Alu	AluYk11	55	0.0188376808417361	209427	171	49.417	6.1453133260946	0.0169254849846559	215523.06	846	0.312	ns	0.3216374	0.2523618;0.3972228	0.3538	ns
SINE	Alu	AluYe5	435	0.148988930293731	209427	1297	389.135	17.9390798422212	0.133280016988163	215523.06	995	0.014	*	0.3353894	0.309707;0.361820	0.005827	**
SINE	Alu	AluSx	32760	11.2204077159141	209427	124945	29440.213	134.297525876155	10.0833697528496	215523.06	1001	0.002	**	0.2621954	0.2597581;0.2646436	2.2e-16	***
SINE	Alu	AluSx3	12297	4.21176293292416	209427	38631	10601.635	83.9594960202356	3.63109484601052	215523.06	1001	0.002	**	0.3183195	0.3136752;0.3229911	2.2e-16	***
SINE	Alu	Alu	2423	0.829885466900482	209427	7748	2146.651	38.2095166963175	0.735235025756247	215523.06	1001	0.002	**	0.3127259	0.3024105;0.3231823	4.471e-12	***
SINE	Alu	AluSc	11122	3.80932156948707	209427	37679	10356.803	86.8737776561159	3.54723908099518	215523.06	1001	0.002	**	0.2951777	0.2905748;0.2998121	2.2e-16	***
SINE	Alu	AluSg	13702	4.69298005260851	209427	42580	11756.795	94.1213461591089	4.02674094421306	215523.06	1001	0.002	**	0.3217943	0.3173575;0.3262553	2.2e-16	***
SINE	Alu	AluYh3a3	67	0.0229477202981149	209427	158	49.741	6.06256329234375	0.0170364560499781	215523.06	998	0.008	**	0.4240506	0.3459167;0.5050880	0.004523	**
SINE	Alu	AluYg6	248	0.0849408154318281	209427	811	235.684	13.6814958000698	0.0807225449364314	215523.06	819	0.366	ns	0.3057953	0.2742232;0.3387864	0.3533	ns
SINE	Alu	AluSx1	29460	10.0901468654099	209427	106483	26081.185	131.898248369427	8.93289161825954	215523.06	1001	0.002	**	0.2766639	0.2739784;0.2793616	2.2e-16	***
SINE	Alu	AluYj4	875	0.299690377027619	209427	2787	825.076	26.1422960667888	0.282591242875932	215523.06	973	0.058	ns	0.3139577	0.2967508;0.3315560	0.03996	*
SINE	Alu	FLAM_A	5619	1.92452597544936	209427	14934	4136.624	54.6712316265837	1.41680732135028	215523.06	1001	0.002	**	0.3762555	0.3684771;0.3840822	2.2e-16	***
SINE	Alu	AluYk3	1790	0.613080885576502	209427	6065	1797.248	39.02706250293	0.615563349408154	215523.06	439	0.878	ns	0.295136	0.2836755;0.3067939	0.844	ns
SINE	Alu	AluSc5	1323	0.453131850065761	209427	4143	1236.648	30.9916210704858	0.423556006137659	215523.06	999	0.006	**	0.3193338	0.3051482;0.3337747	0.003691	**
SINE	Alu	AluYa8	101	0.0345928320911881	209427	390	109.949	8.92872449575644	0.0376578940157826	215523.06	171	0.342	ns	0.2589744	0.2161882;0.3054617	0.3388	ns
SINE	Alu	AluYi6	112	0.0383603682595353	209427	454	133.666	10.6153252012894	0.0457810444980272	215523.06	16	0.032	*	0.246696	0.2077019;0.2890263	0.02672	*
SINE	Alu	AluYk2	2115	0.72439445418676	209427	6622	1969.445	40.9520456759494	0.674541388097326	215523.06	1001	0.002	**	0.3193899	0.3081664;0.3307727	0.0001022	***
SINE	Alu	AluSq2	15426	5.28345572117492	209427	51711	13927.877	98.1636489387644	4.77034366779921	215523.06	1001	0.002	**	0.2983118	0.2943702;0.3022760	2.2e-16	***
SINE	Alu	AluJo	15699	5.37695911880754	209427	45868	12368.652	89.7859142984378	4.23630397851819	215523.06	1001	0.002	**	0.3422648	0.3379219;0.3466276	2.2e-16	***
SINE	Alu	AluYb8	669	0.229134699693117	209427	2645	758.235	25.7761165264123	0.259697980600614	215523.06	1	0.002	**	0.2529301	0.2364558;0.2699528	0.0001082	***
SINE	Alu	AluSp	19056	6.52674265672951	209427	64572	16996.198	108.280790196256	5.82125369903551	215523.06	1001	0.002	**	0.2951124	0.2915961;0.2986472	2.2e-16	***
SINE	Alu	AluYh9	44	0.0150701446733889	209427	168	43.618	5.58186646501269	0.0149393084173608	215523.06	572	0.86	ns	0.2619048	0.1971985;0.3352134	0.93	ns
SINE	Alu	AluYk4	314	0.107546032441911	209427	1095	328.697	16.3477962258356	0.112579803266111	215523.06	195	0.39	ns	0.286758	0.2601176;0.3145494	0.3392	ns
SINE	Alu	AluYe6	75	0.0256877466023674	209427	193	61.44	6.88896638530468	0.0210434020166594	215523.06	979	0.046	*	0.388601	0.3194379;0.4612422	0.04418	*
SINE	Alu	AluYc3	201	0.0688431608943446	209427	557	170.767	11.4587964034193	0.0584882589872863	215523.06	996	0.012	*	0.3608618	0.3209107;0.4022975	0.006644	**
SINE	Alu	AluYk12	26	0.00890508548882069	209427	100	29.632	5.04142757480379	0.0101490574309513	215523.06	264	0.528	ns	0.26	0.1773944;0.3573121	0.5111	ns
SINE	Alu	AluYf1	604	0.206871985971065	209427	1999	611.088	22.1855009511269	0.209299649276633	215523.06	390	0.78	ns	0.3021511	0.2820737;0.3228104	0.7523	ns
SINE	Alu	AluSq	4509	1.54434732573433	209427	12256	3638.334	54.5756809297781	1.24614135795704	215523.06	1001	0.002	**	0.3679014	0.3593553;0.3765103	2.2e-16	***
SINE	Alu	AluSz	31805	10.8933170758439	209427	118033	28199.775	134.051856664782	9.65851565925033	215523.06	1001	0.002	**	0.2694585	0.2669289;0.2719996	2.2e-16	***
SINE	Alu	tot	121083	41.471325624726	209427	1196725	123876.204	209.582253793362	42.4280071788689	215523.06	1	0.002	**	0.1011786	0.1006389;0.1017203	2.2e-16	***
SINE	Alu	AluSg4	4186	1.43371876370013	209427	11821	3502.819	51.9222318198781	1.19972702487944	215523.06	1001	0.002	**	0.3541156	0.3454888;0.3628142	2.2e-16	***
SINE	Alu	AluYi6_4d	13	0.00445254274441035	209427	46	14.14	3.25591784309755	0.00484299649276633	215523.06	420	0.84	ns	0.2826087	0.1598667;0.4346041	0.8732	ns
SINE	Alu	AluYb9	74	0.0253452433143358	209427	378	112.128	9.51147118400116	0.0384042086804033	215523.06	1	0.002	**	0.1957672	0.1569623;0.2394127	1.028e-05	***
SINE	Alu	AluSq10	572	0.195911880754055	209427	1528	458.623	18.8977775676664	0.1570798854669	215523.06	1001	0.002	**	0.3743455	0.3500139;0.3991612	5.367e-10	***
SINE	Alu	AluYm1	1282	0.439089215256466	209427	4667	1381.682	32.6781385139475	0.473230628014029	215523.06	2	0.004	**	0.2746947	0.2619257;0.2877461	0.001342	**
SINE	Alu	AluYh7	119	0.0407578912757562	209427	462	132.979	10.5788691017269	0.0455457447391495	215523.06	98	0.196	ns	0.2575758	0.2182796;0.3000072	0.1652	ns
SINE	Alu	AluSg7	2060	0.705556773345024	209427	5829	1747.872	37.9422881918478	0.598651907058308	215523.06	1001	0.002	**	0.3534054	0.3411238;0.3658338	2.2e-16	***
SINE	Alu	AluSq4	638	0.218517097764139	209427	1638	497.111	19.7334256298061	0.170262152016659	215523.06	1001	0.002	**	0.3894994	0.3657951;0.4136005	1.518e-13	***
SINE	Alu	FAM	1695	0.580543073213503	209427	4262	1226.893	29.9584555686715	0.420214886562911	215523.06	1001	0.002	**	0.3977006	0.3829641;0.4125775	2.2e-16	***
SINE	Alu	FLAM_C	9186	3.14623520385796	209427	24406	6701.75	67.7021053961771	2.29537141056554	215523.06	1001	0.002	**	0.3763829	0.3702992;0.3824960	2.2e-16	***
SINE	Alu	FRAM	7155	2.45061102586585	209427	20221	5598.8	64.7479443403132	1.91760740903113	215523.06	1001	0.002	**	0.3538401	0.3472462;0.3604760	2.2e-16	***
SINE	Alu	AluSc8	6580	2.2536716352477	209427	20437	5881.239	66.6879836714694	2.01434369519947	215523.06	1001	0.002	**	0.3219651	0.3155605;0.3284203	2.2e-16	***
SINE	Alu	AluJr	31547	10.8049512275318	209427	114124	27071.553	130.501378539848	9.27209591462078	215523.06	1001	0.002	**	0.2764274	0.2738340;0.2790322	2.2e-16	***
SINE	Alu	AluSx4	4099	1.40392097764139	209427	11827	3492.25	52.2933274146147	1.19610710762823	215523.06	1001	0.002	**	0.3465799	0.3379997;0.3552356	2.2e-16	***
SINE	Alu	AluSz6	13867	4.74949309513371	209427	40962	11286.317	89.0814796746272	3.86560068226655	215523.06	1001	0.002	**	0.3385333	0.3339500;0.3431394	2.2e-16	***
SINE	Alu	AluYa5	876	0.300032880315651	209427	3782	1087.032	29.537525987148	0.372312034195528	215523.06	1	0.002	**	0.2316235	0.2182576;0.2454053	1.027e-14	***
SINE	Alu	AluJb	33257	11.3906318500658	209427	117273	27648.333	129.886290883832	9.46964496109163	215523.06	1001	0.002	**	0.2835862	0.2810075;0.2861755	2.2e-16	***
SINE	Alu	AluJr4	4585	1.57037757562473	209427	12307	3559.351	52.1929104275561	1.21908942075844	215523.06	1001	0.002	**	0.3725522	0.3640007;0.3811641	2.2e-16	***
SINE	5S-Deu-L2	tot	662	0.226737176676896	209427	2614	718.452	22.6158610973178	0.246072172292854	215523.06	14	0.028	*	0.2532517	0.2366733;0.2703845	0.0133	*
SINE	5S-Deu-L2	AmnSINE1	662	0.226737176676896	209427	2614	718.452	22.6158610973178	0.246072172292854	215523.06	14	0.028	*	0.2532517	0.2366733;0.2703845	0.0133	*
SINE	MIR	tot	87691	30.034455830776	209427	598863	80536.425	184.826641105286	27.5839903688075	215523.06	1001	0.002	**	0.1464291	0.1455346;0.1473271	2.2e-16	***
SINE	MIR	MIR1_Amn	4184	1.43303375712407	209427	11716	3340.315	48.7535504725931	1.14406887056116	215523.06	1001	0.002	**	0.3571185	0.348436;0.365872	2.2e-16	***
SINE	MIR	MIR3	23477	8.04094969311705	209427	87870	20384.883	107.779347273486	6.98188945363875	215523.06	1001	0.002	**	0.2671788	0.2642551;0.2701178	2.2e-16	***
SINE	MIR	MIRb	45701	15.6527427663306	209427	223887	42910.347	148.913800270193	14.6969349380754	215523.06	1001	0.002	**	0.2041253	0.2024573;0.2058009	2.2e-16	***
SINE	MIR	MIR	36634	12.5472654537484	209427	174396	35692.399	148.298881847967	12.2247640152345	215523.06	1001	0.002	**	0.2100622	0.2081523;0.2119817	2.543e-08	***
SINE	MIR	MIRc	24928	8.53792196405086	209427	100994	22984.154	115.276671512475	7.87214831762385	215523.06	1001	0.002	**	0.2468265	0.2441697;0.2494979	2.2e-16	***
SINE	tRNA-RTE	tot	1666	0.570610477860587	209427	5836	1547.314	34.0463001595556	0.529960132617273	215523.06	1001	0.002	**	0.2854695	0.2739061;0.2972477	0.0004917	***
SINE	tRNA-RTE	MamSINE1	1666	0.570610477860587	209427	5836	1547.314	34.0463001595556	0.529960132617273	215523.06	1001	0.002	**	0.2854695	0.2739061;0.2972477	0.0004917	***
SINE	tRNA	tot	546	0.187006795265235	209427	2292	623.002	22.5480023152475	0.213380233450241	215523.06	1	0.002	**	0.2382199	0.2209052;0.2562062	0.0002721	***
SINE	tRNA	LFSINE_Vert	546	0.187006795265235	209427	2292	623.002	22.5480023152475	0.213380233450241	215523.06	1	0.002	**	0.2382199	0.2209052;0.2562062	0.0002721	***
SINE	tRNA-Deu	tot	182	0.0623355984217448	209427	667	180.729	11.4749829731566	0.0619002767426567	215523.06	579	0.846	ns	0.2728636	0.2393782;0.3083731	0.9306	ns
SINE	tRNA-Deu	AmnSINE2	182	0.0623355984217448	209427	667	180.729	11.4749829731566	0.0619002767426567	215523.06	579	0.846	ns	0.2728636	0.2393782;0.3083731	0.9306	ns
DNA	TcMar-Mariner	tot	3190	1.09258548882069	209427	16390	4361.61	58.2601076221126	1.49386576611135	215523.06	1	0.002	**	0.1946309	0.1885937;0.2007766	2.2e-16	***
DNA	TcMar-Mariner	MADE1	1322	0.452789346777729	209427	7843	2051.471	37.2129811351491	0.702635562801403	215523.06	1	0.002	**	0.1685579	0.1603334;0.1770296	2.2e-16	***
DNA	TcMar-Mariner	HSMAR2	156	0.0534305129329242	209427	1770	549.669	23.0682375265771	0.188263439829022	215523.06	1	0.002	**	0.08813559	0.07533725;0.10231753	2.2e-16	***
DNA	TcMar-Mariner	MARNA	877	0.300375383603683	209427	3156	883.008	26.7445921488665	0.302433143358176	215523.06	406	0.812	ns	0.2778834	0.2623082;0.2938712	0.8274	ns
DNA	TcMar-Mariner	HSMAR1	113	0.0387028715475669	209427	716	231.279	14.9984036187559	0.0792138179526524	215523.06	1	0.002	**	0.1578212	0.1318731;0.1866245	2.2e-16	***
DNA	TcMar-Mariner	MADE2	751	0.257219969311705	209427	2664	710.586	22.8670834936926	0.243378041429198	215523.06	962	0.08	ns	0.2819069	0.2648811;0.2994132	0.07968	ns
DNA	TcMar-Mariner	UCON40	56	0.0191801841297676	209427	241	68.841	7.35566617138277	0.023578268851381	215523.06	47	0.094	ns	0.2323651	0.1805594;0.2908825	0.07437	ns
DNA	TcMar-Tc1	tot	181	0.0619930951337133	209427	649	184.079	11.7411504382498	0.0630476627575625	215523.06	411	0.822	ns	0.2788906	0.2446903;0.3151162	0.8277	ns
DNA	TcMar-Tc1	EutTc1-N2	38	0.0130151249451995	209427	198	56.989	6.21800149103734	0.0195189198816309	215523.06	1	0.002	**	0.1919192	0.1395382;0.2537710	0.002744	**
DNA	TcMar-Tc1	X32_DNA	116	0.0397303814116616	209427	328	91.636	8.44919480737028	0.0313856313020605	215523.06	999	0.006	**	0.3536585	0.3019226;0.4080645	0.003743	**
DNA	TcMar-Tc1	X33a_DNA	14	0.00479504603244191	209427	67	17.821	3.74178566462057	0.00610375109601052	215523.06	192	0.384	ns	0.2089552	0.1192118;0.3256633	0.3346	ns
DNA	TcMar-Tc1	EutTc1-N1	20	0.0068500657606313	209427	56	17.858	3.91064305826153	0.00611642371766769	215523.06	765	0.474	ns	0.3571429	0.2335548;0.4964069	0.567	ns
DNA	TcMar	tot	577	0.197624397194213	209427	1834	496.671	18.9889267295005	0.170111450569925	215523.06	1001	0.002	**	0.3146129	0.2933985;0.3364218	3.258e-05	***
DNA	TcMar	UCON44	108	0.036990355107409	209427	364	101.814	8.6575028938116	0.0348716297676458	215523.06	783	0.438	ns	0.2967033	0.2502238;0.3465259	0.4835	ns
DNA	TcMar	DNA1_Mam	47	0.0160976545374836	209427	169	47.627	5.95964666640468	0.0163124040990794	215523.06	486	0.972	ns	0.2781065	0.2120441;0.3521298	1	ns
DNA	TcMar	X4a_DNA	59	0.0202076939938623	209427	179	48.22	6.12577547132811	0.0165155085488821	215523.06	969	0.066	ns	0.3296089	0.2613050;0.4036653	0.07659	ns
DNA	TcMar	X4b_DNA	223	0.076378233231039	209427	699	187.289	11.9432877015134	0.0641470983121438	215523.06	1001	0.002	**	0.3190272	0.2845847;0.3550059	0.00277	**
DNA	TcMar	X5a_DNA	150	0.0513754932047348	209427	423	113.638	9.40081546097631	0.038921388645331	215523.06	1001	0.002	**	0.3546099	0.3089953;0.4022746	0.0001169	***
DNA	PIF-Harbinger	tot	12	0.00411003945637878	209427	30	7.752	2.40796476184647	0.00265508548882069	215523.06	973	0.058	ns	0.4	0.2265576;0.5939651	0.09345	ns
DNA	PIF-Harbinger	Chompy-7_Croc	5	0.00171251644015783	209427	14	3.81568228105906	1.58729618126094	0.00130688372734651	215523.06	845	0.314	ns	0.3571429	0.1275984;0.6486199	0.5483	ns
DNA	PIF-Harbinger	Chompy-6_Croc	7	0.00239752301622096	209427	16	4.05055611729019	1.70420775820704	0.00138732878852826	215523.06	963	0.078	ns	0.4375	0.1975341;0.7012231	0.1445	ns
DNA	hAT-Blackjack	BLACKJACK	188	0.0643906181499342	209427	2129	610.155	23.4052725209894	0.2089800937089	215523.06	1	0.002	**	0.08830437	0.07659009;0.10116586	2.2e-16	***
DNA	hAT-Blackjack	MER81	894	0.306197939500219	209427	3668	1025.443	26.2180498347443	0.351217599188952	215523.06	1	0.002	**	0.2437296	0.2299078;0.2579608	1.072e-06	***
DNA	hAT-Blackjack	MER63D	302	0.103435992985533	209427	1718	490.455	19.4304275947936	0.167982450131521	215523.06	1	0.002	**	0.1757858	0.1580613;0.1946249	2.2e-16	***
DNA	hAT-Blackjack	tot	3813	1.30596503726436	209427	19734	5298.423	63.1567006725324	1.81472729888207	215523.06	1	0.002	**	0.1932198	0.1877313;0.1987988	2.2e-16	***
DNA	hAT-Blackjack	MER63C	120	0.0411003945637878	209427	890	276.291	15.468794478	0.0946305759535292	215523.06	1	0.002	**	0.1348315	0.1130690;0.1590428	2.2e-16	***
DNA	hAT-Blackjack	MER94B	153	0.0524030030688295	209427	622	173.384	11.4909784869082	0.0593845900920649	215523.06	45	0.09	ns	0.2459807	0.2126050;0.2817882	0.07357	ns
DNA	hAT-Blackjack	MER63A	716	0.245232354230601	209427	3511	982.314	27.1689078461677	0.336445774879439	215523.06	1	0.002	**	0.2039305	0.1907114;0.2176445	2.2e-16	***
DNA	hAT-Blackjack	MER94	1113	0.381206159579132	209427	4792	1286.242	32.1312286078801	0.440542114204296	215523.06	1	0.002	**	0.2322621	0.2203677;0.2444835	1.038e-08	***
DNA	hAT-Blackjack	MER63B	508	0.173991670320035	209427	2404	687.992	23.6892616414509	0.235639522139412	215523.06	1	0.002	**	0.2113145	0.1951468;0.2281885	2.2e-16	***
DNA	hAT-Tag1	tot	670	0.229477202981149	209427	2372	667.835	22.4979094791256	0.22873568336256	215523.06	550	0.904	ns	0.2824621	0.2644117;0.3010511	0.9273	ns
DNA	hAT-Tag1	hAT-5_Mam	316	0.108231039017975	209427	904	247.718	14.1964084899672	0.0848442295046032	215523.06	1001	0.002	**	0.3495575	0.3184544;0.3816450	6.681e-07	***
DNA	hAT-Tag1	hAT-1_Mam	356	0.121931170539237	209427	1468	422.354	17.946887606902	0.144657633713284	215523.06	1	0.002	**	0.2425068	0.2207742;0.2652745	0.0001106	***
DNA	hAT-Ac	tot	1278	0.43771920210434	209427	5533	1499.4	34.3986230140869	0.513549430074529	215523.06	1	0.002	**	0.2309778	0.2199265;0.2423135	1.078e-11	***
DNA	hAT-Ac	EuthAT-2	145	0.0496629767645769	209427	1150	336.751	17.4297100892067	0.115338324747918	215523.06	1	0.002	**	0.126087	0.1074422;0.1466672	2.2e-16	***
DNA	hAT-Ac	UCON37	44	0.0150701446733889	209427	174	48.523	6.23926272883259	0.0166192870451556	215523.06	276	0.552	ns	0.2528736	0.1901446;0.3242232	0.499	ns
DNA	hAT-Ac	OldhAT1	1092	0.374013590530469	209427	4209	1122.882	28.6282666896488	0.38459077707146	215523.06	152	0.304	ns	0.259444	0.2462537;0.2729691	0.2878	ns
DNA	tot	tot	68089	23.3207063787812	209427	524553	75383.379	188.203565165331	25.8190551704296	215523.06	1	0.002	**	0.1298039	0.1288954;0.1307164	2.2e-16	***
DNA	hAT-Charlie	MER102b	952	0.32606313020605	209427	3128	913.316	26.2845014983929	0.312813733011837	215523.06	923	0.158	ns	0.3043478	0.2882522;0.3208101	0.13	ns
DNA	hAT-Charlie	MER3	3087	1.05730765015344	209427	10909	3018.714	47.6266995130516	1.03391947062692	215523.06	927	0.15	ns	0.2829774	0.2745376;0.2915331	0.1456	ns
DNA	hAT-Charlie	Charlie17a	443	0.151728956597983	209427	1214	335.671	15.8717570442491	0.114968421196843	215523.06	1001	0.002	**	0.3649094	0.3377725;0.3927026	2.135e-11	***
DNA	hAT-Charlie	MER102c	872	0.298662867163525	209427	3112	900.973	25.5882987326636	0.308586214927663	215523.06	129	0.258	ns	0.2802057	0.2644789;0.2963466	0.26	ns
DNA	hAT-Charlie	Charlie32a	78	0.0267152564664621	209427	259	70.439	7.06428929073428	0.0241255891056554	215523.06	865	0.274	ns	0.3011583	0.2459215;0.3610127	0.2952	ns
DNA	hAT-Charlie	Charlie2a	330	0.113026085050416	209427	2080	590.435	23.0193324113595	0.202225928868917	215523.06	1	0.002	**	0.1586538	0.1432018;0.1750743	2.2e-16	***
DNA	hAT-Charlie	Chap1a_Mam	366	0.125356203419553	209427	1415	400.32	17.4959912468459	0.137110916264796	215523.06	26	0.052	ns	0.2586572	0.2360080;0.2823129	0.04472	*
DNA	hAT-Charlie	UCON81	14	0.00479504603244191	209427	40	11.126	2.78960676546102	0.00381069158263919	215523.06	882	0.24	ns	0.35	0.2062825;0.5168445	0.2955	ns
DNA	hAT-Charlie	Charlie1a	1153	0.394906291100395	209427	5747	1700.934	38.5555985322259	0.582575487724682	215523.06	1	0.002	**	0.2006264	0.1903397;0.2112180	2.2e-16	***
DNA	hAT-Charlie	Charlie17	116	0.0397303814116616	209427	535	152.799	11.3152390002878	0.0523341599079351	215523.06	2	0.004	**	0.2168224	0.1826148;0.2541925	0.0003262	***
DNA	hAT-Charlie	MER106B	211	0.0722681937746602	209427	827	234.385	14.0628780674348	0.0802776331652784	215523.06	55	0.11	ns	0.2551391	0.2257397;0.2862950	0.07585	ns
DNA	hAT-Charlie	MER58D	318	0.108916045594038	209427	1140	320.42	15.2160812671703	0.109744903551074	215523.06	454	0.908	ns	0.2789474	0.2530729;0.3059677	0.8952	ns
DNA	hAT-Charlie	Charlie10a	107	0.0366478518193775	209427	305	84.147	7.83714308991559	0.0288206241779921	215523.06	997	0.01	**	0.3508197	0.2973041;0.4072655	0.004719	**
DNA	hAT-Charlie	Charlie23a	404	0.138371328364752	209427	1488	413.828	17.5231126080807	0.141737450679527	215523.06	316	0.632	ns	0.2715054	0.2490416;0.2948746	0.5826	ns
DNA	hAT-Charlie	hAT-16_Crp	7	0.00239752301622096	209427	20	5.45490981963928	2.11634299320276	0.00186832454914212	215523.06	831	0.342	ns	0.35	0.1539092;0.5921885	0.4541	ns
DNA	hAT-Charlie	Charlie24	344	0.117821131082858	209427	1286	361.377	16.9406569192832	0.123772810718983	215523.06	165	0.33	ns	0.2674961	0.2434682;0.2925915	0.2916	ns
DNA	hAT-Charlie	MER102a	884	0.302772906619904	209427	3028	880.956	26.5456349469123	0.301730326611135	215523.06	548	0.908	ns	0.2919419	0.2757902;0.3084965	0.9045	ns
DNA	hAT-Charlie	MER5B	5963	2.04234710653222	209427	24966	6521.051	66.8605019852957	2.23348140892153	215523.06	1	0.002	**	0.2388448	0.2335665;0.2441840	4.931e-16	***
DNA	hAT-Charlie	MER105	277	0.0948734107847435	209427	714	202.623	12.0671656774691	0.0693990437308198	215523.06	1001	0.002	**	0.3879552	0.3520393;0.4248010	2.461e-09	***
DNA	hAT-Charlie	MER20B	889	0.304485423060061	209427	4146	1186.479	30.9102410537673	0.406372958680403	215523.06	1	0.002	**	0.2144235	0.2020146;0.2272361	2.2e-16	***
DNA	hAT-Charlie	Charlie1b	788	0.269892590968873	209427	3033	871.7	26.2225403350175	0.298560116177115	215523.06	1	0.002	**	0.2598088	0.2442749;0.2758072	0.0007478	***
DNA	hAT-Charlie	Charlie17b	77	0.0263727531784305	209427	527	149.734	11.1367531745689	0.0512843873301184	215523.06	1	0.002	**	0.1461101	0.1170595;0.1791959	8.669e-14	***
DNA	hAT-Charlie	Charlie12	8	0.00274002630425252	209427	21	5.32464929859719	2.13553157611689	0.00182370989238451	215523.06	922	0.16	ns	0.3809524	0.1810716;0.6156456	0.2081	ns
DNA	hAT-Charlie	MER112	1420	0.486354669004822	209427	4468	1251.592	30.0285072430723	0.428674375274003	215523.06	1001	0.002	**	0.3178156	0.3041733;0.3316963	3.132e-08	***
DNA	hAT-Charlie	Charlie13a	107	0.0366478518193775	209427	548	156.676	10.8665130149973	0.0536620451556335	215523.06	1	0.002	**	0.1952555	0.1628723;0.2309644	1.307e-06	***
DNA	hAT-Charlie	MER113	861	0.294895330995178	209427	3734	1141.54	29.6985252563558	0.390981203419553	215523.06	1	0.002	**	0.2305838	0.2171549;0.2444357	2.2e-16	***
DNA	hAT-Charlie	Charlie25	92	0.031510302498904	209427	1076	334.35	17.0287838520394	0.114515974353354	215523.06	1	0.002	**	0.08550186	0.06948111;0.10383031	2.2e-16	***
DNA	hAT-Charlie	MER113A	585	0.200364423498466	209427	2067	605.222	20.7374723329233	0.20729052498904	215523.06	177	0.354	ns	0.2830189	0.2636763;0.3029786	0.3338	ns
DNA	hAT-Charlie	Charlie18a	707	0.242149824638317	209427	2463	706.384	22.7496833404795	0.241938842612889	215523.06	524	0.956	ns	0.2870483	0.2692413;0.3053630	0.9822	ns
DNA	hAT-Charlie	Charlie29a	206	0.0705556773345024	209427	978	281.925	15.274445446028	0.096560239478299	215523.06	1	0.002	**	0.2106339	0.1854695;0.2375535	4.089e-08	***
DNA	hAT-Charlie	Charlie10	217	0.0743232135028496	209427	1131	328.495	16.456390484787	0.112510617601929	215523.06	1	0.002	**	0.1918656	0.1692999;0.2160462	3.77e-14	***
DNA	hAT-Charlie	Charlie14a	91	0.0311677992108724	209427	523	137.392	10.4855272772656	0.0470572117492328	215523.06	1	0.002	**	0.1739962	0.1424684;0.2092603	2.138e-06	***
DNA	hAT-Charlie	Charlie30b	180	0.0616505918456817	209427	614	168.835	11.3876887231103	0.0578265426348093	215523.06	847	0.31	ns	0.2931596	0.2574076;0.3309147	0.3201	ns
DNA	hAT-Charlie	Charlie21a	129	0.0441829241560719	209427	742	220.846	14.0872543362692	0.075640481148619	215523.06	1	0.002	**	0.1738544	0.1472519;0.2030785	1.119e-14	***
DNA	hAT-Charlie	MER5C1	183	0.0626781017097764	209427	617	173.97	11.2320638913451	0.0595852970188514	215523.06	790	0.424	ns	0.2965964	0.2607924;0.3343603	0.4208	ns
DNA	hAT-Charlie	Charlie6	35	0.0119876150811048	209427	260	80.656	8.80449789500702	0.0276249451994739	215523.06	1	0.002	**	0.1346154	0.09558769;0.18221515	6.484e-11	***
DNA	hAT-Charlie	Charlie9	310	0.106176019289785	209427	1284	282.965	14.6012661085254	0.0969164428978518	215523.06	967	0.07	ns	0.241433	0.2182493;0.2658065	0.06915	ns
DNA	hAT-Charlie	Charlie20a	166	0.0568555458132398	209427	869	240.534	13.7509975614111	0.0823836858833845	215523.06	1	0.002	**	0.1910242	0.1653954;0.2187669	5.814e-09	***
DNA	hAT-Charlie	Charlie29b	293	0.100353463393249	209427	1420	398.598	17.7566239385108	0.136521125602806	215523.06	1	0.002	**	0.206338	0.1855626;0.2283357	1.595e-10	***
DNA	hAT-Charlie	MER107	93	0.0318528057869356	209427	337	99.015	8.69116282848914	0.0339129630644454	215523.06	268	0.536	ns	0.2759644	0.2289106;0.3270050	0.5108	ns
DNA	hAT-Charlie	MER30	1271	0.435321679088119	209427	4132	1166.861	29.0065002379821	0.3996537291758	215523.06	1001	0.002	**	0.3075992	0.2935468;0.3219241	0.0003701	***
DNA	hAT-Charlie	Charlie7	609	0.208584502411223	209427	3902	1091.648	30.7937713239602	0.373893029373082	215523.06	1	0.002	**	0.1560738	0.1448191;0.1678461	2.2e-16	***
DNA	hAT-Charlie	MER1A	909	0.311335488820693	209427	3227	980.411	30.523068927235	0.335793991122315	215523.06	10	0.02	*	0.2816858	0.2662145;0.2975537	0.006197	**
DNA	hAT-Charlie	UCON34	102	0.0349353353792196	209427	339	90.8	8.07137826812417	0.0310992985532661	215523.06	938	0.128	ns	0.300885	0.2525156;0.3527731	0.1772	ns
DNA	hAT-Charlie	Charlie1	476	0.163031565103025	209427	1930	566.818	21.6473435664398	0.194137028715476	215523.06	1	0.002	**	0.2466321	0.2275389;0.2664982	4.191e-06	***
DNA	hAT-Charlie	MER20	4817	1.64983833844805	209427	16757	4598.397	60.3957866249132	1.57496609217449	215523.06	1001	0.002	**	0.287462	0.2806171;0.2943807	0.0001661	***
DNA	hAT-Charlie	Charlie22a	338	0.115766111354669	209427	1112	325.433	16.142617355779	0.111461872533976	215523.06	790	0.424	ns	0.3039568	0.2770211;0.3319341	0.4101	ns
DNA	hAT-Charlie	Charlie4a	624	0.213722051731697	209427	2852	809.705	25.3197761851495	0.277326624835598	215523.06	1	0.002	**	0.2187938	0.2037400;0.2344268	2.668e-15	***
DNA	hAT-Charlie	MER5C	375	0.128438733011837	209427	1336	376.624	17.3160754927458	0.1289949583516	215523.06	480	0.96	ns	0.2806886	0.2567241;0.3056217	0.9515	ns
DNA	hAT-Charlie	Charlie19a	505	0.17296416045594	209427	1605	467.598	18.8376551952002	0.160153852476984	215523.06	977	0.05	*	0.3146417	0.2919680;0.3379954	0.04206	*
DNA	hAT-Charlie	UCON38	76	0.0260302498903989	209427	207	58.098	6.76462535223911	0.0198987560280579	215523.06	996	0.012	*	0.3671498	0.3014023;0.4367624	0.006715	**
DNA	hAT-Charlie	Cheshire	194	0.0664456378781236	209427	1020	289.737	15.4276324445082	0.0992358751644016	215523.06	1	0.002	**	0.1901961	0.1665430;0.2156517	6.432e-12	***
DNA	hAT-Charlie	Charlie16a	407	0.139398838228847	209427	1410	403.669	17.6297545997455	0.138257959776414	215523.06	591	0.822	ns	0.2886525	0.2651065;0.3130823	0.8367	ns
DNA	hAT-Charlie	Charlie31a	148	0.0506904866286716	209427	803	227.959	13.5002064641462	0.0780767070363875	215523.06	1	0.002	**	0.1843088	0.1580668;0.2128915	8.63e-11	***
DNA	hAT-Charlie	Chap1_Mam	113	0.0387028715475669	209427	484	135.688	9.9355609490039	0.046473586146427	215523.06	11	0.022	*	0.2334711	0.196476;0.273758	0.02267	*
DNA	hAT-Charlie	Charlie26a	130	0.0445254274441035	209427	513	144.103	10.6241829927889	0.0493557513152126	215523.06	108	0.216	ns	0.2534113	0.2163104;0.2933807	0.1694	ns
DNA	hAT-Charlie	Charlie15b	452	0.154811486190267	209427	1888	540.05	20.8624241338523	0.184968900701447	215523.06	1	0.002	**	0.2394068	0.2203104;0.2593160	5.706e-06	***
DNA	hAT-Charlie	MER1B	1866	0.6391111354669	209427	5366	1522.828	34.4029065047704	0.521573597106532	215523.06	1001	0.002	**	0.3477451	0.3349948;0.3606611	2.2e-16	***
DNA	hAT-Charlie	MER103C	2103	0.720284414730381	209427	8923	2466.05	42.6061120120198	0.844630233450241	215523.06	1	0.002	**	0.2356831	0.2269081;0.2446309	2.2e-16	***
DNA	hAT-Charlie	Charlie7b_Mars	3	0.0010275098640947	209427	59	18.047	3.88044441383314	0.00618115683910566	215523.06	1	0.002	**	0.05084746	0.01061128;0.14148724	2.725e-06	***
DNA	hAT-Charlie	Charlie15a	1084	0.371273564226217	209427	3213	912.534	26.1110058907854	0.312545895440596	215523.06	1001	0.002	**	0.3373794	0.3210292;0.3540261	4.122e-11	***
DNA	hAT-Charlie	MER5A1	3821	1.30870506356861	209427	15942	4266.894	56.8813876083933	1.46142522468216	215523.06	1	0.002	**	0.2396813	0.2330713;0.2463865	7.499e-16	***
DNA	hAT-Charlie	MER117	1167	0.399701337132836	209427	4370	1253.441	30.2166769610188	0.429307663853573	215523.06	5	0.01	**	0.2670481	0.2539757;0.2804325	0.003809	**
DNA	hAT-Charlie	Charlie8	1225	0.419566527838667	209427	4378	1279.619	30.7680762075486	0.438273714927663	215523.06	41	0.082	ns	0.2798081	0.2665470;0.2933636	0.07014	ns
DNA	hAT-Charlie	Charlie3	54	0.0184951775537045	209427	337	112.885	11.0796450093644	0.0386634836694432	215523.06	1	0.002	**	0.1602374	0.1227261;0.2038449	6.393e-13	***
DNA	hAT-Charlie	Charlie4z	2215	0.758644782989917	209427	5940	1641.301	34.384483298309	0.562150989149496	215523.06	1001	0.002	**	0.3728956	0.3605788;0.3853374	2.2e-16	***
DNA	hAT-Charlie	Charlie5	503	0.172279153879877	209427	2568	753.379	24.3353152140375	0.258034784633932	215523.06	1	0.002	**	0.1958723	0.1806814;0.2117598	2.2e-16	***
DNA	hAT-Charlie	MER30B	65	0.0222627137220517	209427	223	58.602	6.60615146944401	0.0200713776852258	215523.06	854	0.296	ns	0.2914798	0.2327276;0.3558717	0.3236	ns
DNA	hAT-Charlie	Charlie13b	103	0.0352778386672512	209427	404	116.819	9.63914685810691	0.0400108916045594	215523.06	88	0.176	ns	0.2549505	0.2131441;0.3003883	0.1384	ns
DNA	hAT-Charlie	Charlie10b	102	0.0349353353792196	209427	273	73.922	7.68302967226764	0.0253185280578694	215523.06	1001	0.002	**	0.3736264	0.3160612;0.4339677	0.0002209	***
DNA	hAT-Charlie	Charlie2b	497	0.170224134151688	209427	3650	1004.361	29.9167459910113	0.343996944870671	215523.06	1	0.002	**	0.1361644	0.1251958;0.1477191	2.2e-16	***
DNA	hAT-Charlie	Charlie7a	370	0.126726216571679	209427	1424	400.995	18.1391842430966	0.137342105984217	215523.06	44	0.088	ns	0.2598315	0.2372174;0.2834406	0.06783	ns
DNA	hAT-Charlie	tot	45285	15.5102613985094	209427	266107	48254.243	161.336143818744	16.5272368889741	215523.06	1	0.002	**	0.1701759	0.1687498;0.1716092	2.2e-16	***
DNA	hAT-Charlie	MER5A	8339	2.85613491889522	209427	34906	8883.481	80.1730962628012	3.04262145166594	215523.06	1	0.002	**	0.2388988	0.234433;0.243408	1.713e-11	***
DNA	hAT-Charlie	Charlie4	209	0.0715831871985971	209427	917	260.624	13.8204786324363	0.0892645769399386	215523.06	1	0.002	**	0.2279171	0.2011305;0.2564638	0.0001373	***
DNA	hAT-Charlie	MER58A	3671	1.25732957036388	209427	13479	3715.562	51.5803711763564	1.27259220188514	215523.06	196	0.392	ns	0.2723496	0.2648470;0.2799505	0.3964	ns
DNA	hAT-Charlie	MER119	265	0.0907633713283648	209427	1203	355.927	17.0960798707466	0.121906167799211	215523.06	1	0.002	**	0.2202826	0.1971543;0.2447866	3.895e-09	***
DNA	hAT-Charlie	MER33	2375	0.813445309074967	209427	9580	2707.014	45.8978258135874	0.927161195747479	215523.06	1	0.002	**	0.2479123	0.2392911;0.2566870	2.377e-14	***
DNA	hAT-Charlie	MER58B	1891	0.64767371766769	209427	7005	2001.462	37.9720216795265	0.685507315870232	215523.06	2	0.004	**	0.26995	0.2595802;0.2805116	0.003469	**
DNA	hAT-Charlie	MER106A	190	0.0650756247259974	209427	742	212.773	12.651780054148	0.0728754521043402	215523.06	41	0.082	ns	0.2560647	0.2250082;0.2890739	0.06771	ns
DNA	hAT-Charlie	MER58C	811	0.277770166593599	209427	2592	728.554	23.1571444124127	0.249532140508549	215523.06	1001	0.002	**	0.3128858	0.2950625;0.3311327	0.0003673	***
DNA	hAT-Charlie	Charlie11	18	0.00616505918456817	209427	104	32.257	5.45423685768227	0.0110481285620342	215523.06	4	0.008	**	0.1730769	0.1059242;0.2596735	0.001985	**
DNA	hAT-Charlie	Charlie16	316	0.108231039017975	209427	1464	428.853	18.8351308238927	0.146883562582201	215523.06	1	0.002	**	0.215847	0.1950181;0.2378223	2.912e-11	***
DNA	hAT-Charlie	Charlie30a	144	0.0493204734765454	209427	457	128.153	10.0023816483195	0.0438928238711092	215523.06	955	0.094	ns	0.3150985	0.272729;0.359881	0.1063	ns
DNA	MULE-MuDR	tot	184	0.063020604997808	209427	1949	568.236	22.1049526788214	0.194622698377904	215523.06	1	0.002	**	0.09440739	0.08178735;0.10826237	2.2e-16	***
DNA	MULE-MuDR	Ricksha_b	18	0.00616505918456817	209427	117	37.245	5.94460371373175	0.0127565349627356	215523.06	2	0.004	**	0.1538462	0.09380263;0.23220314	6.242e-05	***
DNA	MULE-MuDR	Ricksha	39	0.013357628233231	209427	410	126.848	10.8033146583633	0.043445857080228	215523.06	1	0.002	**	0.09512195	0.06851736;0.12773824	2.2e-16	***
DNA	MULE-MuDR	Ricksha_c	113	0.0387028715475669	209427	982	274.745	15.0859391673359	0.0941010658702324	215523.06	1	0.002	**	0.1150713	0.09578109;0.13670272	2.2e-16	***
DNA	MULE-MuDR	Ricksha_0	40	0.0137001315212626	209427	384	114.981	10.5608792802101	0.0393813705611574	215523.06	1	0.002	**	0.1041667	0.07546673;0.13913803	2.2e-16	***
DNA	MULE-MuDR	Ricksha_a	8	0.00274002630425252	209427	56	16.411	3.6399626822714	0.00562082145988602	215523.06	5	0.01	**	0.1428571	0.06375137;0.26221730	0.01214	*
DNA	Merlin	tot	15	0.00513754932047348	209427	57	15.72	3.75948583369239	0.0053841516878562	215523.06	495	0.99	ns	0.2631579	0.1553848;0.3966275	1	ns
DNA	Merlin	Merlin1_HS	15	0.00513754932047348	209427	57	15.72	3.75948583369239	0.0053841516878562	215523.06	495	0.99	ns	0.2631579	0.1553848;0.3966275	1	ns
DNA	DNA	X24_DNA	64	0.0219202104340202	209427	456	123.568	9.56372525958588	0.0423224462954844	215523.06	1	0.002	**	0.1403509	0.1097935;0.1756626	2.985e-11	***
DNA	DNA	X2a_DNA	62	0.021235203857957	209427	412	110.671	9.28865103435574	0.0379051813897413	215523.06	1	0.002	**	0.1504854	0.1173634;0.1887241	1.54e-08	***
DNA	DNA	X34_DNA	13	0.00445254274441035	209427	99	25.44	4.37876393215866	0.00871328364752302	215523.06	1	0.002	**	0.1313131	0.07181093;0.21407764	0.003732	**
DNA	DNA	Eulor9B	7	0.00239752301622096	209427	27	7.573	2.41381389040197	0.00259377740026304	215523.06	502	1	ns	0.2592593	0.1111446;0.4628487	1	ns
DNA	DNA	Eulor9A	35	0.0119876150811048	209427	123	34.976	5.18886773278606	0.011979395002192	215523.06	537	0.93	ns	0.2845528	0.2068674;0.3729135	1	ns
DNA	DNA	MER126	73	0.0250027400263043	209427	267	73.619	7.44145242638925	0.0252147495615958	215523.06	486	0.972	ns	0.2734082	0.2208564;0.3310682	1	ns
DNA	DNA	UCON78	51	0.0174676676896098	209427	179	50.379	6.31690290112665	0.0172549731477422	215523.06	569	0.866	ns	0.2849162	0.2200731;0.3570350	0.9338	ns
DNA	DNA	MER125	12	0.00411003945637878	209427	140	39.467	5.49864948384112	0.0135175772687418	215523.06	1	0.002	**	0.08571429	0.04507586;0.14493883	1.519e-08	***
DNA	DNA	Eulor11	5	0.00171251644015783	209427	101	26.968	4.80916875396405	0.00923662867163525	215523.06	1	0.002	**	0.04950495	0.01626722;0.11175506	2.516e-08	***
DNA	DNA	X2b_DNA	22	0.00753507233669443	209427	185	48.498	5.97073242120644	0.0166107244629548	215523.06	1	0.002	**	0.1189189	0.07604684;0.17449498	2.284e-06	***
DNA	DNA	tot	1237	0.423676567295046	209427	6503	1749.542	35.8533638547306	0.59922388754932	215523.06	1	0.002	**	0.1902199	0.1807445;0.1999739	2.2e-16	***
DNA	DNA	X30_DNA	178	0.0609655852696186	209427	758	206.277	12.8271121381941	0.0706505507452871	215523.06	17	0.034	*	0.2348285	0.2050725;0.2666635	0.02222	*
DNA	DNA	X23_DNA	8	0.00274002630425252	209427	59	17.582	3.66615830491766	0.00602189281017098	215523.06	8	0.016	*	0.1355932	0.06040351;0.24980403	0.00623	**
DNA	DNA	Eutr2	53	0.0181526742656729	209427	230	65.833	6.91613648968438	0.022548018960982	215523.06	42	0.084	ns	0.2304348	0.1776335;0.2903261	0.06791	ns
DNA	DNA	UCON99	5	0.00171251644015783	209427	56	14.745	3.33693124144177	0.00505021098202543	215523.06	3	0.006	**	0.08928571	0.02962984;0.19619344	0.00206	**
DNA	DNA	MER135	119	0.0407578912757562	209427	818	211.736	12.7057364894657	0.0725202761946515	215523.06	1	0.002	**	0.1454768	0.1220158;0.1715249	6.074e-15	***
DNA	DNA	UCON8	44	0.0150701446733889	209427	206	57.663	6.77490445174914	0.0197497670977641	215523.06	26	0.052	ns	0.2135922	0.1596939;0.2759292	0.03591	*
DNA	DNA	MARE8	65	0.0222627137220517	209427	218	59.919	6.80431758060555	0.0205224545155633	215523.06	791	0.422	ns	0.2981651	0.2382704;0.3636443	0.4483	ns
DNA	DNA	Eulor1	8	0.00274002630425252	209427	86	23.223	4.43993062828508	0.00795395385795703	215523.06	1	0.002	**	0.09302326	0.04102186;0.17508921	7.812e-05	***
DNA	DNA	MER136	4	0.00137001315212626	209427	28	8.71271271271271	2.56548474415529	0.00298413275177852	215523.06	52	0.104	ns	0.1428571	0.04033563;0.32665267	0.065	ns
DNA	DNA	Eutr2B	86	0.0294552827707146	209427	433	115.915	9.58590969416387	0.0397012686321789	215523.06	2	0.004	**	0.1986143	0.1620507;0.2393543	0.0009176	***
DNA	DNA	MER130	41	0.0140426348092942	209427	181	50.904	6.30114977511949	0.0174347873739588	215523.06	71	0.142	ns	0.2265193	0.1677262;0.2944951	0.1159	ns
DNA	DNA	Eutr11	115	0.03938787812363	209427	597	176.382	11.5550679615308	0.0604114149495835	215523.06	1	0.002	**	0.1926298	0.1617432;0.2265923	1.345e-08	***
DNA	DNA	X9a_DNA	179	0.0613080885576502	209427	695	189.201	12.149494195612	0.0648019645988601	215523.06	209	0.418	ns	0.257554	0.2254112;0.2917703	0.3944	ns
DNA	DNA	Eulor9C	23	0.007877575624726	209427	107	28.835	4.79445114291112	0.00987608231039018	215523.06	132	0.264	ns	0.2149533	0.1414088;0.3048717	0.231	ns
DNA	DNA	UCON97	7	0.00239752301622096	209427	42	12.03	3.01000999336549	0.00412031455501973	215523.06	61	0.122	ns	0.1666667	0.06974066;0.31364087	0.09014	ns
DNA	hAT-Tip100?	tot	513	0.175704186760193	209427	2411	671.111	22.2558756961617	0.229857724134152	215523.06	1	0.002	**	0.2127748	0.1965875;0.2296627	1.915e-13	***
DNA	hAT-Tip100?	hAT-N1_Mam	61	0.0208927005699255	209427	239	68.352	7.31803591475539	0.0234107847435335	215523.06	176	0.352	ns	0.2552301	0.2012115;0.3154302	0.3166	ns
DNA	hAT-Tip100?	UCON23	15	0.00513754932047348	209427	31	8.565	2.46735949202034	0.00293354066199036	215523.06	997	0.01	**	0.483871	0.3015457;0.6693940	0.01466	*
DNA	hAT-Tip100?	Eutr15	56	0.0191801841297676	209427	657	185.977	12.0735347451043	0.0636977339982464	215523.06	1	0.002	**	0.08523592	0.06502705;0.10925971	2.2e-16	***
DNA	hAT-Tip100?	MamRep1879	381	0.130493752740026	209427	1484	410.743	17.1693254595729	0.140680828035949	215523.06	46	0.092	ns	0.2567385	0.2346755;0.2797684	0.08695	ns
DNA	hAT	tot	1768	0.605545813239807	209427	8917	2439.962	42.8886464229403	0.835695007672074	215523.06	1	0.002	**	0.198273	0.1900412;0.2067023	2.2e-16	***
DNA	hAT	MER53	1051	0.359970955721175	209427	5855	1616.335	35.0778452905852	0.5536000520605	215523.06	1	0.002	**	0.1795047	0.1697507;0.1895791	2.2e-16	***
DNA	hAT	MamRep38	516	0.176731696624288	209427	2128	599.84	21.2029706872873	0.205447172292854	215523.06	1	0.002	**	0.2424812	0.2244014;0.2612730	4.615e-05	***
DNA	hAT	UCON73	69	0.023632726874178	209427	248	66.704	7.16503466298118	0.0228463393248575	215523.06	644	0.716	ns	0.2782258	0.2233901;0.3384491	0.721	ns
DNA	hAT	MamRep1894	149	0.0510329899167032	209427	686	186.515	11.6649837911095	0.0638820007672074	215523.06	2	0.004	**	0.2172012	0.1868873;0.2499699	0.001099	**
DNA	Kolobok	tot	49	0.0167826611135467	209427	232	66.247	7.08125237052988	0.0226898153222271	215523.06	7	0.014	*	0.2112069	0.1605272;0.2694270	0.01324	*
DNA	Kolobok	UCON29	49	0.0167826611135467	209427	232	66.247	7.08125237052988	0.0226898153222271	215523.06	7	0.014	*	0.2112069	0.1605272;0.2694270	0.01324	*
DNA	PiggyBac	tot	522	0.178786716352477	209427	2114	608.389	22.1808852544408	0.208375232902236	215523.06	1	0.002	**	0.2469253	0.2286676;0.2658872	2.88e-05	***
DNA	PiggyBac	MER75B	21	0.00719256904866287	209427	114	33.624	5.10143593987503	0.0115163305567733	215523.06	8	0.016	*	0.1842105	0.1177964;0.2676953	0.009865	**
DNA	PiggyBac	MER75	68	0.0232902235861464	209427	475	139.243	10.7574008325744	0.0476911853353792	215523.06	1	0.002	**	0.1431579	0.1129130;0.1779266	2.084e-14	***
DNA	PiggyBac	MER85	305	0.104463502849627	209427	902	249.77	14.1542022537987	0.085547046251644	215523.06	1001	0.002	**	0.3381375	0.3072817;0.3700548	5.71e-05	***
DNA	PiggyBac	Looper	113	0.0387028715475669	209427	531	161.868	11.6370097531967	0.0554403222270934	215523.06	1	0.002	**	0.212806	0.1787318;0.2501128	2.254e-06	***
DNA	PiggyBac	MER75A	20	0.0068500657606313	209427	92	26.459	4.30567739825661	0.00906229449802718	215523.06	79	0.158	ns	0.2173913	0.1381339;0.3155806	0.1663	ns
DNA	hAT-Tip100	MER115	512	0.175361683472161	209427	2520	730.849	25.672266441907	0.250318185554581	215523.06	1	0.002	**	0.2031746	0.1876186;0.2194234	2.2e-16	***
DNA	hAT-Tip100	MamRep488	111	0.0380178649715037	209427	494	134.909	10.1664189897463	0.0462067760850504	215523.06	14	0.028	*	0.2246964	0.1886192;0.2641055	0.01532	*
DNA	hAT-Tip100	MamTip3B	132	0.0452104340201666	209427	824	231.212	13.6890630229554	0.0791908702323542	215523.06	1	0.002	**	0.1601942	0.1357950;0.1870518	6.103e-16	***
DNA	hAT-Tip100	Arthur1C	126	0.0431554142919772	209427	710	201.524	12.3123929038599	0.0690226326172731	215523.06	1	0.002	**	0.1774648	0.1500452;0.2075946	6.552e-11	***
DNA	hAT-Tip100	FordPrefect_a	46	0.015755151249452	209427	281	80.858	7.98633943791632	0.0276941308636563	215523.06	1	0.002	**	0.1637011	0.1224117;0.2122488	1.76e-06	***
DNA	hAT-Tip100	Arthur2	158	0.0541155195089873	209427	989	276.885	15.0004929848919	0.0948340229066199	215523.06	1	0.002	**	0.1597573	0.1374573;0.1841035	2.2e-16	***
DNA	hAT-Tip100	EuthAT-N1a	9	0.00308252959228409	209427	46	11.622	3.06602617675005	0.00398057321350285	215523.06	262	0.524	ns	0.1956522	0.09357573;0.33914760	0.4969	ns
DNA	hAT-Tip100	Arthur1	206	0.0705556773345024	209427	2337	668.421	23.2479294825416	0.228936390289347	215523.06	1	0.002	**	0.0881472	0.07696057;0.10037824	2.2e-16	***
DNA	hAT-Tip100	MamTip2b	1187	0.406551402893468	209427	6730	1766.675	35.9326666354103	0.605091996383165	215523.06	1	0.002	**	0.1763744	0.1673359;0.1856943	2.2e-16	***
DNA	hAT-Tip100	MER97a	30	0.010275098640947	209427	277	83.907	8.74029425956264	0.0287384233888645	215523.06	1	0.002	**	0.1083032	0.07427447;0.15099022	1.729e-14	***
DNA	hAT-Tip100	MamTip1b	94	0.0321953090749671	209427	440	127.133	9.87242502001286	0.043543470517317	215523.06	1	0.002	**	0.2136364	0.1762378;0.2549352	0.0004122	***
DNA	hAT-Tip100	Zaphod	165	0.0565130425252082	209427	2282	655.563	23.7409701710917	0.224532483011837	215523.06	1	0.002	**	0.072305	0.06201416;0.08370936	2.2e-16	***
DNA	hAT-Tip100	MER45B	175	0.0599380754055239	209427	1314	387.017	18.3396579590257	0.132554595024112	215523.06	1	0.002	**	0.1331811	0.1152657;0.1527546	2.2e-16	***
DNA	hAT-Tip100	EuthAT-N1	21	0.00719256904866287	209427	78	22.483	4.16281635915399	0.00770050142481368	215523.06	415	0.83	ns	0.2692308	0.1750125;0.3816440	0.8029	ns
DNA	hAT-Tip100	FordPrefect	66	0.0226052170100833	209427	599	179.102	12.7745365780832	0.0613430238930294	215523.06	1	0.002	**	0.1101836	0.08624681;0.13804107	2.2e-16	***
DNA	hAT-Tip100	Zaphod3	163	0.0558280359491451	209427	1217	340.775	16.4271795274547	0.116716557978957	215523.06	1	0.002	**	0.1339359	0.1152924;0.1543674	2.2e-16	***
DNA	hAT-Tip100	MER91B	409	0.14008384480491	209427	1442	408.573	17.3418398796209	0.139937595900921	215523.06	505	0.994	ns	0.2836338	0.2604818;0.3076706	0.9767	ns
DNA	hAT-Tip100	Arthur1A	268	0.0917908811924594	209427	1160	326.271	15.6023393115261	0.111748890289347	215523.06	1	0.002	**	0.2310345	0.2070547;0.2563861	0.000115	***
DNA	hAT-Tip100	MER96B	371	0.127068719859711	209427	2150	620.42	22.2215074960137	0.212495889960544	215523.06	1	0.002	**	0.1725581	0.1568080;0.1892062	2.2e-16	***
DNA	hAT-Tip100	ORSL	234	0.0801457693993862	209427	1214	355.436	16.2886839623472	0.121737998684787	215523.06	1	0.002	**	0.1927512	0.1709156;0.2160858	1.821e-15	***
DNA	hAT-Tip100	Zaphod5a	23	0.007877575624726	209427	78	22.513	4.24120487819426	0.00771077652345463	215523.06	598	0.808	ns	0.2948718	0.1969617;0.4089238	0.9009	ns
DNA	hAT-Tip100	MER97d	11	0.00376753616834722	209427	137	39.653	5.97865664972787	0.0135812828803157	215523.06	1	0.002	**	0.08029197	0.04076301;0.13912256	2.336e-09	***
DNA	hAT-Tip100	Zaphod4a	39	0.013357628233231	209427	373	106.485	9.26010391542798	0.0364714626260412	215523.06	1	0.002	**	0.1045576	0.07541328;0.14015549	2.2e-16	***
DNA	hAT-Tip100	hAT-N1a_Mam	121	0.0414428978518194	209427	461	129.252	10.2884570441028	0.0442692349846559	215523.06	247	0.494	ns	0.2624729	0.2228597;0.3051641	0.4072	ns
DNA	hAT-Tip100	Arthur1B	248	0.0849408154318281	209427	2312	655.2	23.6193961793242	0.224408154318281	215523.06	1	0.002	**	0.1072664	0.09493993;0.12059777	2.2e-16	***
DNA	hAT-Tip100	MER91A	1030	0.352778386672512	209427	3627	1020.483	27.1647498540781	0.349518782880316	215523.06	663	0.678	ns	0.2839813	0.2693471;0.2989643	0.7257	ns
DNA	hAT-Tip100	ORSL-2a	93	0.0318528057869356	209427	367	112.195	9.29221826693283	0.0384271564007014	215523.06	22	0.044	*	0.253406	0.2096894;0.3011513	0.03119	*
DNA	hAT-Tip100	tot	9065	3.10479230600614	209427	53611	13349.949	96.0377407410579	4.5724014275537	215523.06	1	0.002	**	0.1690884	0.1659242;0.1722885	2.2e-16	***
DNA	hAT-Tip100	MER45A	740	0.253452433143358	209427	3468	987.974	26.2114930205505	0.338384343489698	215523.06	1	0.002	**	0.2133795	0.1998460;0.2273978	2.2e-16	***
DNA	hAT-Tip100	MER96	299	0.102408483121438	209427	1274	361.71	16.3246560268324	0.123886864313897	215523.06	1	0.002	**	0.2346939	0.2116633;0.2589553	7.844e-05	***
DNA	hAT-Tip100	ORSL-2b	151	0.0517179964927663	209427	709	214.929	12.4987270222682	0.0736138891933363	215523.06	1	0.002	**	0.212976	0.1833808;0.2449815	7.871e-08	***
DNA	hAT-Tip100	MER45C	211	0.0722681937746602	209427	1197	340.686	16.8543606664113	0.116686075186322	215523.06	1	0.002	**	0.176274	0.1550857;0.1990657	2.2e-16	***
DNA	hAT-Tip100	MamTip2	1119	0.383261179307321	209427	5239	1409.116	31.6601786304327	0.482626863217887	215523.06	1	0.002	**	0.2135904	0.2025590;0.2249417	2.2e-16	***
DNA	hAT-Tip100	MamTip1	174	0.0595955721174923	209427	756	213.26	13.1299198320018	0.0730422512056116	215523.06	2	0.004	**	0.2301587	0.2005927;0.2618466	0.001393	**
DNA	hAT-Tip100	hAT-4b_Ther	31	0.0106176019289785	209427	228	63.23	7.0653392713315	0.0216564829022359	215523.06	1	0.002	**	0.1359649	0.09428653;0.18740803	5.443e-07	***
DNA	hAT-Tip100	MamTip3	182	0.0623355984217448	209427	1155	331.756	16.4474612929468	0.1136275208242	215523.06	1	0.002	**	0.1575758	0.1370237;0.1798881	2.2e-16	***
DNA	hAT-Tip100	MARE4	72	0.0246602367382727	209427	308	83.557	7.60082387136577	0.0286185472380535	215523.06	80	0.16	ns	0.2337662	0.1876399;0.2850949	0.1584	ns
DNA	hAT-Tip100	MER97b	13	0.00445254274441035	209427	173	50.192	6.64795692911225	0.0171909250328803	215523.06	1	0.002	**	0.07514451	0.04061649;0.12507152	3.511e-12	***
DNA	hAT-Tip100	Zaphod5b	14	0.00479504603244191	209427	74	21.596	4.02951870835974	0.00739670100832968	215523.06	34	0.068	ns	0.1891892	0.1074730;0.2970053	0.05504	ns
DNA	hAT-Tip100	MamRep4096	246	0.084255808855765	209427	1259	372.016	16.9677826969127	0.127416703200351	215523.06	1	0.002	**	0.1953932	0.1738255;0.2183930	7.09e-16	***
DNA	hAT-Tip100	MER91C	423	0.144878890837352	209427	1637	452.671	18.4797256272722	0.155041305896537	215523.06	59	0.118	ns	0.2583995	0.2373368;0.2803320	0.1031	ns
DNA	hAT-Tip100	Zaphod2	144	0.0493204734765454	209427	844	241.391	14.4176276476745	0.0826772112012275	215523.06	1	0.002	**	0.1706161	0.1458308;0.1977255	7.219e-15	***
DNA	hAT-Tip100	MER45R	119	0.0407578912757562	209427	616	178.198	12.3714934365197	0.0610334009206488	215523.06	1	0.002	**	0.1931818	0.1627259;0.2266120	5.28e-08	***
DNA	hAT-Tip100	MER97c	23	0.007877575624726	209427	215	63.493	7.33428542822972	0.0217465612669882	215523.06	1	0.002	**	0.1069767	0.0690331;0.1561856	5.623e-11	***
DNA	TcMar-Pogo	tot	3	0.0010275098640947	209427	37	9.985	2.65778833597389	0.00341989533099518	215523.06	5	0.01	**	0.08108108	0.01704353;0.21909621	0.008385	**
DNA	TcMar-Pogo	MER132	3	0.0010275098640947	209427	37	9.985	2.65778833597389	0.00341989533099518	215523.06	5	0.01	**	0.08108108	0.01704353;0.21909621	0.008385	**
DNA	TcMar-Tigger	Tigger18a	244	0.0835708022797019	209427	1259	372.579	17.4068595030166	0.127609532551513	215523.06	1	0.002	**	0.1938046	0.1723083;0.2167407	2.2e-16	***
DNA	TcMar-Tigger	Tigger17c	77	0.0263727531784305	209427	342	98.751	8.88470241127619	0.0338225421964051	215523.06	9	0.018	*	0.2251462	0.1819657;0.2731581	0.008643	**
DNA	TcMar-Tigger	X12_DNA	438	0.150016440157826	209427	1374	377.839	17.3059115210258	0.129411099846559	215523.06	1001	0.002	**	0.3187773	0.2941827;0.3441494	0.0003598	***
DNA	TcMar-Tigger	MER6	163	0.0558280359491451	209427	812	234.274	14.2249524875577	0.0802396153003069	215523.06	1	0.002	**	0.2007389	0.1736995;0.2299702	1.383e-08	***
DNA	TcMar-Tigger	Tigger17b	6	0.00205501972818939	209427	90	27.157	4.83670804832634	0.00930136179307321	215523.06	1	0.002	**	0.06666667	0.02485667;0.13947570	9.63e-08	***
DNA	TcMar-Tigger	Tigger12	276	0.094530907496712	209427	876	245.736	14.1165002596104	0.0841653879877247	215523.06	986	0.032	*	0.3150685	0.2844008;0.3469859	0.02404	*
DNA	TcMar-Tigger	MER44B	442	0.151386453309952	209427	2126	613.346	23.4847997611182	0.210073021701008	215523.06	1	0.002	**	0.2079022	0.1908291;0.2257843	2.2e-16	***
DNA	TcMar-Tigger	MER47B	158	0.0541155195089873	209427	618	175.973	12.2908639377522	0.0602713311047786	215523.06	74	0.148	ns	0.2556634	0.2216977;0.2919827	0.1187	ns
DNA	TcMar-Tigger	X6b_DNA	281	0.0962434239368698	209427	959	261.834	14.4783309143722	0.0896790059184568	215523.06	918	0.168	ns	0.2930136	0.2643583;0.3229460	0.1685	ns
DNA	TcMar-Tigger	Tigger3a	1472	0.504164839982464	209427	5323	1534.139	35.069067830761	0.525447651797457	215523.06	43	0.086	ns	0.2765358	0.2645512;0.2887659	0.06062	ns
DNA	TcMar-Tigger	Tigger4b	803	0.275030140289347	209427	2520	716.919	23.2097205956929	0.245547114752302	215523.06	1001	0.002	**	0.3186508	0.3004794;0.3372445	0.0001735	***
DNA	TcMar-Tigger	Tigger22N1	317	0.108573542306006	209427	1102	305.598	15.2226845899837	0.10466831981587	215523.06	801	0.402	ns	0.2876588	0.2610752;0.3153812	0.4392	ns
DNA	TcMar-Tigger	UCON11	8	0.00274002630425252	209427	45	12.937	3.27012610226651	0.00443096503726436	215523.06	71	0.142	ns	0.1777778	0.08001796;0.32053424	0.1368	ns
DNA	TcMar-Tigger	MER47A	626	0.21440705830776	209427	2589	748.097	25.7599916181696	0.25622568226655	215523.06	1	0.002	**	0.2417922	0.2254055;0.2587648	8.305e-08	***
DNA	TcMar-Tigger	Tigger21a	65	0.0222627137220517	209427	169	51.353	6.4741258332925	0.017588571350285	215523.06	983	0.038	*	0.3846154	0.3109271;0.4624264	0.02405	*
DNA	TcMar-Tigger	Tigger17	17	0.00582255589653661	209427	54	17.591	3.78153659495965	0.00602497533976326	215523.06	507	0.99	ns	0.3148148	0.1952394;0.4555240	1	ns
DNA	TcMar-Tigger	X9b_DNA	154	0.052745506356861	209427	601	160.152	11.22305006907	0.0548525865848312	215523.06	322	0.644	ns	0.2562396	0.2217757;0.2931187	0.6118	ns
DNA	TcMar-Tigger	Tigger3c	550	0.188376808417361	209427	2327	668.766	22.7500507429942	0.229054553923718	215523.06	1	0.002	**	0.2363558	0.2192199;0.2541579	3.271e-08	***
DNA	TcMar-Tigger	Tigger19b	1175	0.402441363437089	209427	3538	953.502	25.6216405498255	0.326577570144673	215523.06	1001	0.002	**	0.3321085	0.3165923;0.3479027	2.2e-16	***
DNA	TcMar-Tigger	MER44C	247	0.0845983121437966	209427	1091	333.965	17.3247777164073	0.114384110587462	215523.06	1	0.002	**	0.2263978	0.2018713;0.2524092	5.526e-09	***
DNA	TcMar-Tigger	Tigger3b	980	0.335653222270934	209427	6279	1886.674	41.278707049224	0.646192048443665	215523.06	1	0.002	**	0.1560758	0.1471806;0.1652917	2.2e-16	***
DNA	TcMar-Tigger	UCON39	28	0.00959009206488382	209427	107	27.912	4.68595926296999	0.00955995177553704	215523.06	579	0.846	ns	0.2616822	0.1814541;0.3555399	1	ns
DNA	TcMar-Tigger	Tigger12A	195	0.0667881411661552	209427	744	205.272	12.460629329343	0.0703063349408154	215523.06	225	0.45	ns	0.2620968	0.2308197;0.2952727	0.4123	ns
DNA	TcMar-Tigger	Tigger17a	615	0.210639522139413	209427	2389	717.964	24.6375671224598	0.245905030688295	215523.06	1	0.002	**	0.2574299	0.2399943;0.2754621	3.412e-06	***
DNA	TcMar-Tigger	Tigger1a_Mars	4	0.00137001315212626	209427	44	9.583	2.76092986758696	0.00328220900920649	215523.06	23	0.046	*	0.09090909	0.02532842;0.21668659	0.04341	*
DNA	TcMar-Tigger	MER44A	603	0.206529482683034	209427	2334	672.01	22.7502411739628	0.230165634590092	215523.06	1	0.002	**	0.2583548	0.2406943;0.2766237	0.001485	**
DNA	TcMar-Tigger	Tigger1a_Art	45	0.0154126479614204	209427	302	84.926	8.20718477200811	0.0290874342393687	215523.06	1	0.002	**	0.1490066	0.1108087;0.1942566	8.304e-08	***
DNA	TcMar-Tigger	Tigger4a	1512	0.517864971503726	209427	3497	996.628	28.5958622765487	0.341348366944323	215523.06	1001	0.002	**	0.4323706	0.4158704;0.4489840	2.2e-16	***
DNA	TcMar-Tigger	Tigger6a	112	0.0383603682595353	209427	674	205.314	13.7758912299415	0.0703207200789128	215523.06	1	0.002	**	0.1661721	0.1388401;0.1964637	2.2e-16	***
DNA	TcMar-Tigger	Tigger10	433	0.148303923717668	209427	1450	404.299	18.2686984852327	0.138473736847874	215523.06	941	0.122	ns	0.2986207	0.2751475;0.3229125	0.09509	ns
DNA	TcMar-Tigger	MER2	2333	0.799060170977641	209427	9067	2540.604	46.0822607817668	0.870165223586146	215523.06	1	0.002	**	0.2573067	0.2483327;0.2664369	1.017e-06	***
DNA	TcMar-Tigger	Tigger7	576	0.197281893906182	209427	2944	833.885	25.7071319215433	0.285608354340202	215523.06	1	0.002	**	0.1956522	0.1814604;0.2104515	2.2e-16	***
DNA	TcMar-Tigger	Tigger8	267	0.0914483779044279	209427	938	269.817	14.490876319136	0.0924132096668128	215523.06	436	0.872	ns	0.2846482	0.2559515;0.3147040	0.857	ns
DNA	TcMar-Tigger	Tigger11a	97	0.0332228189390618	209427	421	125.456	9.97705395422946	0.042969092503288	215523.06	7	0.014	*	0.2304038	0.1910088;0.2736351	0.002344	**
DNA	TcMar-Tigger	MER47C	209	0.0715831871985971	209427	762	199.508	12.0844515791976	0.0683321459886015	215523.06	802	0.4	ns	0.2742782	0.2428694;0.3074450	0.4338	ns
DNA	TcMar-Tigger	Tigger2	464	0.158921525646646	209427	2729	867.68	28.457009705895	0.297183252959228	215523.06	1	0.002	**	0.1700257	0.1561080;0.1846548	2.2e-16	***
DNA	TcMar-Tigger	X1_DNA	138	0.047265453748356	209427	676	200.862	12.8746538871036	0.0687958954405962	215523.06	1	0.002	**	0.204142	0.1743635;0.2365290	5.065e-08	***
DNA	TcMar-Tigger	Tigger4	235	0.0804882726874178	209427	1445	436.345	20.8361733799928	0.149449597216133	215523.06	1	0.002	**	0.1626298	0.1439573;0.1826846	2.2e-16	***
DNA	TcMar-Tigger	Tigger3	209	0.0715831871985971	209427	1147	339.103	17.3456987251671	0.116143892481368	215523.06	1	0.002	**	0.1822145	0.1602763;0.2057954	2.2e-16	***
DNA	TcMar-Tigger	X6a_DNA	280	0.0959009206488382	209427	979	276.494	14.3882238300975	0.0947001041209996	215523.06	610	0.784	ns	0.2860061	0.2578675;0.3154381	0.8038	ns
DNA	TcMar-Tigger	Tigger16a	554	0.189746821569487	209427	1789	491.995	19.5836793145592	0.16850990519509	215523.06	1001	0.002	**	0.3096702	0.2882923;0.3316740	0.001231	**
DNA	TcMar-Tigger	Tigger19a	1234	0.422649057430951	209427	3579	994.29	26.4947139986426	0.340547594256905	215523.06	1001	0.002	**	0.344789	0.3292097;0.3606223	2.2e-16	***
DNA	TcMar-Tigger	X11_DNA	86	0.0294552827707146	209427	268	73.919	7.55748334795086	0.0253175005480053	215523.06	958	0.088	ns	0.3208955	0.2653996;0.3804061	0.1011	ns
DNA	TcMar-Tigger	X10b_DNA	81	0.0277427663305568	209427	298	77.28	7.78911229025942	0.0264686540990794	215523.06	708	0.588	ns	0.2718121	0.2221149;0.3261107	0.6436	ns
DNA	TcMar-Tigger	Tigger5	120	0.0411003945637878	209427	537	151.115	11.044353885708	0.05175738437089	215523.06	6	0.012	*	0.2234637	0.1889033;0.2610996	0.002485	**
DNA	TcMar-Tigger	MamRep434	552	0.189061814993424	209427	2112	579.211	20.302676613631	0.198381671964051	215523.06	88	0.176	ns	0.2613636	0.2427298;0.2806619	0.1879	ns
DNA	TcMar-Tigger	Tigger2b_Pri	439	0.150358943445857	209427	2104	611.402	22.5936466483139	0.209407195309075	215523.06	1	0.002	**	0.2086502	0.1914651;0.2266508	2.2e-16	***
DNA	TcMar-Tigger	MER6A	278	0.0952159140727751	209427	1009	298.209	15.7900172147988	0.102137563020605	215523.06	104	0.208	ns	0.2755203	0.2481458;0.3042112	0.1677	ns
DNA	TcMar-Tigger	Tigger20a	295	0.101038469969312	209427	1356	376.419	17.7190689485764	0.128924745177554	215523.06	1	0.002	**	0.2175516	0.1958541;0.2404802	4.634e-07	***
DNA	TcMar-Tigger	Tigger6b	34	0.0116451117930732	209427	174	48.962	6.31763155529574	0.0167696459886015	215523.06	11	0.022	*	0.1954023	0.1392804;0.2622027	0.01125	*
DNA	TcMar-Tigger	Tigger3d	147	0.0503479833406401	209427	636	170.513	10.8092863627379	0.0584012631521263	215523.06	15	0.03	*	0.2311321	0.1988949;0.2658874	0.03539	*
DNA	TcMar-Tigger	UCON33	36	0.0123301183691363	209427	133	37.21	5.26380163072352	0.0127445473476545	215523.06	448	0.896	ns	0.2706767	0.1973260;0.3545306	0.9231	ns
DNA	TcMar-Tigger	MERX	93	0.0318528057869356	209427	436	119.229	9.54167713783078	0.0408363245287155	215523.06	5	0.01	**	0.2133028	0.1757619;0.2547848	0.004371	**
DNA	TcMar-Tigger	MER6C	40	0.0137001315212626	209427	160	44.555	5.75344045568189	0.0152602339982464	215523.06	233	0.466	ns	0.25	0.1850020;0.3244981	0.4805	ns
DNA	TcMar-Tigger	Tigger9b	153	0.0524030030688295	209427	754	219.662	14.1362509028946	0.0752349572555897	215523.06	1	0.002	**	0.2029178	0.1747563;0.2334245	3.627e-08	***
DNA	TcMar-Tigger	Tigger6	40	0.0137001315212626	209427	230	63.09	7.13153270754321	0.0216085324419114	215523.06	1	0.002	**	0.173913	0.1272480;0.2291998	0.0004838	***
DNA	TcMar-Tigger	Tigger2a	715	0.244889850942569	209427	3318	960.317	27.6328080926112	0.328911730052609	215523.06	1	0.002	**	0.2154913	0.2016059;0.2298798	2.2e-16	***
DNA	TcMar-Tigger	Tigger17d	96	0.0328803156510303	209427	331	94.313	8.67273009191727	0.032302512604121	215523.06	619	0.766	ns	0.2900302	0.2417073;0.3421562	0.8551	ns
DNA	TcMar-Tigger	Tigger16b	504	0.172621657167909	209427	1329	359.937	16.6049014978636	0.123279605984217	215523.06	1001	0.002	**	0.3792325	0.3530620;0.4059384	2.2e-16	***
DNA	TcMar-Tigger	Tigger5b	503	0.172279153879877	209427	2766	738.673	23.9535768695376	0.25299793128014	215523.06	1	0.002	**	0.181851	0.1676381;0.1967405	2.2e-16	***
DNA	TcMar-Tigger	MER46C	850	0.29112779482683	209427	2812	799.418	25.323359740535	0.273803293511618	215523.06	979	0.046	*	0.302276	0.2853371;0.3196272	0.03656	*
DNA	TcMar-Tigger	tot	22407	7.67447117492328	209427	125710	28261.864	142.879943246707	9.67978134590092	215523.06	1	0.002	**	0.1782436	0.1761314;0.1803706	2.2e-16	***
DNA	TcMar-Tigger	MamRep137	693	0.237354778605875	209427	2459	710.387	23.3766913976444	0.243309883274879	215523.06	232	0.464	ns	0.2818219	0.2641053;0.3000595	0.4495	ns
DNA	TcMar-Tigger	Tigger9a	221	0.0756932266549759	209427	1026	279.811	14.0731422337846	0.0958361875274003	215523.06	1	0.002	**	0.2153996	0.1906030;0.2418404	2.943e-05	***
DNA	TcMar-Tigger	Tigger15a	1471	0.503822336694432	209427	4828	1347.867	31.9484587267526	0.461648879329242	215523.06	1001	0.002	**	0.304681	0.2917156;0.3178830	9.038e-05	***
DNA	TcMar-Tigger	MER8	608	0.208241999123192	209427	1941	540.976	20.1964184775251	0.185286058746164	215523.06	1000	0.004	**	0.3132406	0.2926443;0.3344026	0.0008287	***
DNA	TcMar-Tigger	X26_DNA	260	0.0890508548882069	209427	957	265.977	14.1354264626604	0.0910979970407716	215523.06	339	0.678	ns	0.2716823	0.2437156;0.3010616	0.6915	ns
DNA	TcMar-Tigger	Tigger13a	696	0.238382288469969	209427	3113	890.622	26.6740814766436	0.305040963393249	215523.06	1	0.002	**	0.2235785	0.2090470;0.2386313	3.091e-15	***
DNA	TcMar-Tigger	Tigger23a	148	0.0506904866286716	209427	583	160.334	11.3716207181632	0.054914922183253	215523.06	146	0.292	ns	0.2538593	0.2189962;0.2912378	0.2658	ns
DNA	TcMar-Tigger	MER2B	470	0.160976545374836	209427	1710	472.902	18.7701015637293	0.161970489916703	215523.06	456	0.912	ns	0.2748538	0.2538026;0.2966804	0.8925	ns
DNA	TcMar-Tigger	Tigger12c	280	0.0959009206488382	209427	859	238.667	13.2393123080616	0.0817442322446296	215523.06	1000	0.004	**	0.3259604	0.2946753;0.3584450	0.002015	**
DNA	TcMar-Tigger	MER127	36	0.0123301183691363	209427	211	56.885	6.73595933391437	0.0194832995396756	215523.06	3	0.006	**	0.1706161	0.1224505;0.2282951	0.0008262	***
DNA	TcMar-Tigger	MARE10	16	0.00548005260850504	209427	79	20.769	4.01892906018392	0.00711345078912758	215523.06	141	0.282	ns	0.2025316	0.1204271;0.3079571	0.2513	ns
DNA	TcMar-Tigger	UCON55	114	0.0390453748355984	209427	404	105.844	9.05978717982623	0.036251918018413	215523.06	831	0.342	ns	0.2821782	0.2387902;0.3287905	0.3654	ns
DNA	TcMar-Tigger	Tigger14a	349	0.119533647523016	209427	1293	353.429	15.8958370851187	0.121050594585708	215523.06	429	0.858	ns	0.2699149	0.2458774;0.2950030	0.8029	ns
DNA	TcMar-Tigger	MER6B	212	0.0726106970626918	209427	676	187.287	12.3961403386415	0.0641464133055677	215523.06	983	0.038	*	0.3136095	0.2787738;0.3500820	0.03523	*
DNA	TcMar-Tigger	MER44D	138	0.047265453748356	209427	638	187.606	12.6260913263837	0.0642556718544498	215523.06	1	0.002	**	0.2163009	0.1849434;0.2503091	1.085e-05	***
DNA	TcMar-Tigger	Tigger1	1378	0.471969530907497	209427	12059	3829.971	64.0549076198709	1.31177766056554	215523.06	1	0.002	**	0.1142715	0.1086454;0.1200845	2.2e-16	***
DNA	hAT?	MER121B	12	0.00411003945637878	209427	68	18.909	4.00958798329651	0.00647639467338886	215523.06	46	0.092	ns	0.1764706	0.09465001;0.28797284	0.07728	ns
DNA	hAT?	UCON69	6	0.00205501972818939	209427	28	7.724	2.45679870153414	0.00264549539675581	215523.06	324	0.648	ns	0.2142857	0.08296061;0.40953103	0.5336	ns
DNA	hAT?	tot	330	0.113026085050416	209427	2048	578.45	20.5487164988413	0.198121026961859	215523.06	1	0.002	**	0.1611328	0.1454595;0.1777826	2.2e-16	***
DNA	hAT?	MER121	112	0.0383603682595353	209427	927	264.053	14.7478028427521	0.0904390207145989	215523.06	1	0.002	**	0.1208198	0.1005309;0.1435523	2.2e-16	***
DNA	hAT?	MER99	36	0.0123301183691363	209427	295	88.947	8.46237571860304	0.0304646399605436	215523.06	1	0.002	**	0.1220339	0.08695344;0.16492580	5.009e-13	***
DNA	hAT?	UCON105	143	0.0489779701885138	209427	638	175.507	11.206941890924	0.0601117245725559	215523.06	4	0.008	**	0.2241379	0.1923345;0.2585177	0.003915	**
DNA	hAT?	UCON89	14	0.00479504603244191	209427	48	13.041	3.21148449048608	0.00446658537921964	215523.06	679	0.646	ns	0.2916667	0.1695308;0.4406348	0.7468	ns
DNA	hAT?	UCON80	9	0.00308252959228409	209427	44	12.639	3.08483309033004	0.00432889905743095	215523.06	161	0.322	ns	0.2045455	0.09804318;0.35304506	0.2483	ns
DNA	TcMar-Tc2	Kanga1a	149	0.0510329899167032	209427	843	250.764	14.3564763229844	0.0858874945199474	215523.06	1	0.002	**	0.1767497	0.1515726;0.2042095	1.181e-15	***
DNA	TcMar-Tc2	Kanga11a	180	0.0616505918456817	209427	883	251.617	13.5931999943386	0.0861796498246383	215523.06	1	0.002	**	0.2038505	0.1777364;0.2319570	3.908e-08	***
DNA	TcMar-Tc2	MER104	736	0.252082419991232	209427	2206	621.335	20.9329635733683	0.212809280469093	215523.06	1001	0.002	**	0.3336355	0.3139647;0.3537493	9.742e-08	***
DNA	TcMar-Tc2	Kanga1c	226	0.0774057430951337	209427	826	232.436	13.4650366212354	0.0796100942569049	215523.06	336	0.672	ns	0.2736077	0.2434531;0.3053876	0.6425	ns
DNA	TcMar-Tc2	Kanga1d	136	0.0465804471722929	209427	664	192.221	12.1665189427043	0.0658363245287155	215523.06	1	0.002	**	0.2048193	0.1747385;0.2375502	7.968e-07	***
DNA	TcMar-Tc2	tot	1797	0.615478408592722	209427	8147	2298.026	40.928675528051	0.787081460982025	215523.06	1	0.002	**	0.220572	0.2116083;0.2297360	2.2e-16	***
DNA	TcMar-Tc2	Kanga2_a	322	0.110286058746164	209427	1534	449.604	19.3222807798286	0.153990848312144	215523.06	1	0.002	**	0.2099087	0.1897741;0.2311600	1.686e-13	***
DNA	TcMar-Tc2	Kanga1	140	0.0479504603244191	209427	812	230.289	13.7842476938164	0.0788747396975011	215523.06	1	0.002	**	0.1724138	0.1470437;0.2001874	1.828e-13	***
DNA	TcMar-Tc2	Kanga1b	66	0.0226052170100833	209427	379	114.155	9.91793024478093	0.0390984628452433	215523.06	1	0.002	**	0.1741425	0.1373174;0.2161479	1.734e-08	***
DNA	TcMar?	tot	10	0.00342503288031565	209427	168	44.137	5.90127579901633	0.0151170676238492	215523.06	1	0.002	**	0.05952381	0.02890997;0.10674044	1.415e-11	***
DNA	TcMar?	X22_DNA	2	0.00068500657606313	209427	24	6.801	2.28092121775427	0.00232936486190267	215523.06	20	0.04	*	0.08333333	0.01025634;0.26997280	0.03822	*
DNA	TcMar?	Eulor8	8	0.00274002630425252	209427	144	37.337	5.38148598357287	0.0127880452652345	215523.06	1	0.002	**	0.05555556	0.02428716;0.10653094	3.67e-10	***
RNA	tot	tot	208	0.0712406839105656	209427	730	202.838	12.6370665682923	0.0694726819377466	215523.06	664	0.676	ns	0.2849315	0.2524274;0.3191844	0.6795	ns
RNA	RNA	tot	208	0.0712406839105656	209427	730	202.838	12.6370665682923	0.0694726819377466	215523.06	664	0.676	ns	0.2849315	0.2524274;0.3191844	0.6795	ns
RNA	RNA	7SK	208	0.0712406839105656	209427	730	202.838	12.6370665682923	0.0694726819377466	215523.06	664	0.676	ns	0.2849315	0.2524274;0.3191844	0.6795	ns
srpRNA	tot	tot	530	0.18152674265673	209427	1383	414.62	17.8158638579499	0.142008713283648	215523.06	1001	0.002	**	0.3832249	0.3575116;0.4094354	3.571e-11	***
srpRNA	srpRNA	tot	530	0.18152674265673	209427	1383	414.62	17.8158638579499	0.142008713283648	215523.06	1001	0.002	**	0.3832249	0.3575116;0.4094354	3.571e-11	***
srpRNA	srpRNA	7SLRNA	530	0.18152674265673	209427	1383	414.62	17.8158638579499	0.142008713283648	215523.06	1001	0.002	**	0.3832249	0.3575116;0.4094354	3.571e-11	***
Satellite	tot	tot	559	0.191459338009645	209427	6330	2542.656	83.6944587558007	0.870868040333187	215523.06	1	0.002	**	0.08830964	0.08143157;0.09556971	2.2e-16	***
Satellite	telo	tot	63	0.0215777071459886	209427	367	123.647	11.2630923039922	0.0423495040552389	215523.06	1	0.002	**	0.1716621	0.1345040;0.2142151	1.912e-12	***
Satellite	telo	REP522	31	0.0106176019289785	209427	243	86.83	9.53257415234573	0.0297395604997808	215523.06	1	0.002	**	0.127572	0.08835053;0.17616781	1.033e-15	***
Satellite	telo	TAR1	34	0.0116451117930732	209427	124	36.922	6.13347662712883	0.0126459064007014	215523.06	361	0.722	ns	0.2741935	0.1979453;0.3615458	0.6239	ns
Satellite	acro	tot	1	0.000342503288031565	209427	61	14.896	3.97303019985614	0.00510192897851819	215523.06	1	0.002	**	0.01639344	0.0004149599;0.0879881229	1.43e-06	***
Satellite	acro	ACRO1	1	0.000342503288031565	209427	61	14.896	3.97303019985614	0.00510192897851819	215523.06	1	0.002	**	0.01639344	0.0004149599;0.0879881229	1.43e-06	***
Satellite	centr	tot	178	0.0609655852696186	209427	1815	1292.552	73.2781207385874	0.442703309951775	215523.06	1	0.002	**	0.09807163	0.08477156;0.11268637	2.2e-16	***
Satellite	centr	GSATX	1	0.000342503288031565	209427	56	15.395	5.14348426948409	0.00527283811924594	215523.06	1	0.002	**	0.01785714	0.0004520015;0.0955259026	5.41e-07	***
Satellite	centr	HSAT4	2	0.00068500657606313	209427	100	53.06	10.2111050658911	0.0181732244629548	215523.06	1	0.002	**	0.02	0.002431337;0.070383932	2.2e-16	***
Satellite	centr	SST1	65	0.0222627137220517	209427	609	133.953	11.9049787702255	0.0458793429416922	215523.06	1	0.002	**	0.1067323	0.08334417;0.13401194	3.963e-13	***
Satellite	centr	GSAT	4	0.00137001315212626	209427	39	30.229	11.312317513557	0.0103535318939062	215523.06	1	0.002	**	0.1025641	0.02866011;0.24220973	2.2e-16	***
Satellite	centr	ALR_Alpha	103	0.0352778386672512	209427	844	1005.625	69.5301864072133	0.344429869026743	215523.06	1	0.002	**	na	na	na	na
Satellite	centr	GSATII	3	0.0010275098640947	209427	167	58.451	9.19413569244717	0.020019659688733	215523.06	1	0.002	**	0.01796407	0.003720056;0.051598922	2.2e-16	***
Satellite	Satellite	CER	3	0.0010275098640947	209427	72	60.607	22.8599897228789	0.0207580967777291	215523.06	1	0.002	**	0.04166667	0.008676497;0.116974820	2.2e-16	***
Satellite	Satellite	HSAT5	10	0.00342503288031565	209427	260	74.568	7.13177665369845	0.0255397851819377	215523.06	1	0.002	**	0.03846154	0.01859528;0.06959294	2.2e-16	***
Satellite	Satellite	LSAU	3	0.0010275098640947	209427	129	11.569	3.29577018329571	0.00396242053923718	215523.06	6	0.012	*	0.02325581	0.004821827;0.066458823	0.004864	**
Satellite	Satellite	SATR1	25	0.00856258220078913	209427	670	253	18.8219091556692	0.086653331871986	215523.06	1	0.002	**	0.03731343	0.02429019;0.05459117	2.2e-16	***
Satellite	Satellite	HSATI	13	0.00445254274441035	209427	45	18.499	3.57166008401636	0.00633596832529592	215523.06	87	0.174	ns	0.2888889	0.1636626;0.4431453	0.1288	ns
Satellite	Satellite	(CATTC)n	1	0.000342503288031565	209427	2	3.6039603960396	3.3162634593412	0.00123436828557911	215523.06	183	0.366	ns	na	na	na	na
Satellite	Satellite	(GAATG)n	0	0	209427	18	14.915	7.41503592423919	0.00510843654099079	215523.06	1	0.002	**	0	0.000000;0.185302	1.628e-14	***
Satellite	Satellite	tot	317	0.108573542306006	209427	4087	1143.147	42.0705279301356	0.391531606203419	215523.06	1	0.002	**	0.077563	0.06954434;0.08619152	2.2e-16	***
Satellite	Satellite	D20S16	14	0.00479504603244191	209427	269	74.721	7.56534159132244	0.0255921881850066	215523.06	1	0.002	**	0.05204461	0.02874189;0.08578101	2.2e-16	***
Satellite	Satellite	SAR	0	0	209427	1	2.12162162162162	1.49759312165868	0.000726662381364267	215523.06	1	0.002	**	na	na	na	na
Satellite	Satellite	HSAT6	0	0	209427	17	5.77677677677678	2.07069959551136	0.00197856504027043	215523.06	1	0.002	**	0	0.0000000;0.1950643	0.001283	**
Satellite	Satellite	BSR_Beta	51	0.0174676676896098	209427	1870	340.83	19.4681819929369	0.116735395659798	215523.06	1	0.002	**	0.02727273	0.02037225;0.03570409	2.2e-16	***
Satellite	Satellite	SATR2	9	0.00308252959228409	209427	418	149.643	14.2780044968621	0.0512532195309075	215523.06	1	0.002	**	0.0215311	0.009891541;0.040478050	2.2e-16	***
Satellite	Satellite	MSR1	195	0.0667881411661552	209427	316	151.355	9.86185739256208	0.0518395851600175	215523.06	1001	0.002	**	0.6170886	0.5610152;0.6709448	1.107e-06	***
LTR	ERVL	LTR108b_Mam	4	0.00137001315212626	209427	53	14.111	3.41794695122107	0.00483306389741342	215523.06	3	0.006	**	0.0754717	0.02094603;0.18210784	0.0008793	***
LTR	ERVL	LTR16D2	44	0.0150701446733889	209427	282	81.122	7.86733824180777	0.0277845517316966	215523.06	1	0.002	**	0.1560284	0.1157166;0.2037444	3.252e-07	***
LTR	ERVL	MER21B	711	0.243519837790443	209427	2786	856.753	27.0065796861866	0.293440719530908	215523.06	1	0.002	**	0.2552046	0.2391000;0.2718249	1.336e-09	***
LTR	ERVL	LTR16B2	246	0.084255808855765	209427	1617	435.07	18.7987897082364	0.149012905523893	215523.06	1	0.002	**	0.1521336	0.1349627;0.1705776	2.2e-16	***
LTR	ERVL	MLT2A1	327	0.111998575186322	209427	3738	998.924	29.2973814625225	0.342134754493643	215523.06	1	0.002	**	0.08747994	0.07861395;0.09699691	2.2e-16	***
LTR	ERVL	LTR86A2	70	0.0239752301622096	209427	308	86.523	8.3477635421804	0.0296344119903551	215523.06	20	0.04	*	0.2272727	0.1816708;0.2782061	0.03641	*
LTR	ERVL	LTR86C	43	0.0147276413853573	209427	285	78.362	7.86936356275925	0.0268392426567295	215523.06	1	0.002	**	0.1508772	0.1113922;0.1978017	1.046e-06	***
LTR	ERVL	LTR80A	21	0.00719256904866287	209427	393	110.328	9.86903307390413	0.0377877027619465	215523.06	1	0.002	**	0.05343511	0.03337781;0.08052383	2.2e-16	***
LTR	ERVL	LTR108d_Mam	2	0.00068500657606313	209427	66	19.07	4.08947720666392	0.00653153770276195	215523.06	1	0.002	**	0.03030303	0.003691139;0.105216649	8.56e-08	***
LTR	ERVL	MER54B	59	0.0202076939938623	209427	438	136.904	10.2533855831094	0.0468900701446734	215523.06	1	0.002	**	0.1347032	0.1041479;0.1702932	2.2e-16	***
LTR	ERVL	LTR41C	154	0.052745506356861	209427	759	223.942	13.6643093257343	0.0767008713283648	215523.06	1	0.002	**	0.2028986	0.1748291;0.2332978	8.939e-09	***
LTR	ERVL	LTR16D	158	0.0541155195089873	209427	1115	308.291	15.7186957600304	0.105590681170539	215523.06	1	0.002	**	0.141704	0.1217518;0.1635673	2.2e-16	***
LTR	ERVL	LTR86B1	60	0.0205501972818939	209427	295	80.673	8.35151595932251	0.0276307677553705	215523.06	7	0.014	*	0.2033898	0.1589464;0.2539020	0.006061	**
LTR	ERVL	MER54A	137	0.0469229504603244	209427	682	205.95	13.5296915172724	0.0705385521701008	215523.06	1	0.002	**	0.2008798	0.1714245;0.2329493	2.726e-09	***
LTR	ERVL	LTR16E1	316	0.108231039017975	209427	2475	711.857	23.3020500500822	0.243813363108286	215523.06	1	0.002	**	0.1276768	0.1147732;0.1414682	2.2e-16	***
LTR	ERVL	LTR86A1	119	0.0407578912757562	209427	531	151.874	10.5881175018146	0.0520173443665059	215523.06	3	0.006	**	0.2241055	0.1893152;0.2619992	0.001501	**
LTR	ERVL	LTR40c	168	0.0575405523893029	209427	603	173.456	12.4824627328054	0.0594092503288032	215523.06	332	0.664	ns	0.278607	0.2431538;0.3162446	0.6529	ns
LTR	ERVL	LTR82A	140	0.0479504603244191	209427	1041	293.653	15.9998307986549	0.100577118040333	215523.06	1	0.002	**	0.1344861	0.1143368;0.1567266	2.2e-16	***
LTR	ERVL	LTR86B2	36	0.0123301183691363	209427	273	75.418	8.19685698694716	0.0258309129767646	215523.06	1	0.002	**	0.1318681	0.09409631;0.17786048	1.372e-08	***
LTR	ERVL	LTR105_Mam	96	0.0328803156510303	209427	667	181.975	12.1285397503771	0.0623270358395441	215523.06	1	0.002	**	0.143928	0.1181630;0.1728897	2.079e-15	***
LTR	ERVL	LTR33A	340	0.116451117930732	209427	2044	583.523	22.1536058747386	0.199858546142043	215523.06	1	0.002	**	0.1663405	0.1504396;0.1832045	2.2e-16	***
LTR	ERVL	LTR69	12	0.00411003945637878	209427	141	40.191	5.90418312541018	0.0137655496492766	215523.06	1	0.002	**	0.08510638	0.04475044;0.14394458	1.005e-08	***
LTR	ERVL	MLT2D	477	0.163374068391057	209427	4453	1219.796	30.7634649344766	0.417784140727751	215523.06	1	0.002	**	0.1071188	0.09818289;0.11657357	2.2e-16	***
LTR	ERVL	LTR108c_Mam	3	0.0010275098640947	209427	43	12.021	3.15983283474673	0.00411723202542744	215523.06	3	0.006	**	0.06976744	0.0146255;0.1906072	0.001026	**
LTR	ERVL	MER74B	215	0.0736382069267865	209427	931	283.155	15.0087386957478	0.0969815185225778	215523.06	1	0.002	**	0.2309345	0.2042128;0.2593700	7.01e-07	***
LTR	ERVL	MLT2B3	379	0.129808746163963	209427	3276	935.034	27.4459856103971	0.320252219421306	215523.06	1	0.002	**	0.1156899	0.1049311;0.1271399	2.2e-16	***
LTR	ERVL	LTR40A1	43	0.0147276413853573	209427	563	154.434	11.3995435695292	0.0528941527838667	215523.06	1	0.002	**	0.07637655	0.0558228;0.1015020	2.2e-16	***
LTR	ERVL	MER70C	42	0.0143851380973257	209427	275	78.459	8.44485847333362	0.0268724654756686	215523.06	1	0.002	**	0.1527273	0.1123426;0.2007847	3.121e-07	***
LTR	ERVL	MLT2C2	146	0.0500054800526085	209427	1336	361.606	17.6855178477064	0.123851243971942	215523.06	1	0.002	**	0.1092814	0.09305103;0.12725246	2.2e-16	***
LTR	ERVL	MER74A	274	0.0938459009206488	209427	1568	477.971	20.2279343564371	0.163706639083735	215523.06	1	0.002	**	0.1747449	0.1562524;0.1944638	2.2e-16	***
LTR	ERVL	MER77B	270	0.0924758877685226	209427	1256	390.369	18.2667049987542	0.133702666045594	215523.06	1	0.002	**	0.2149682	0.1925397;0.2387390	4.007e-14	***
LTR	ERVL	LTR42	93	0.0318528057869356	209427	309	91.85	8.58808798599872	0.0314589270056993	215523.06	581	0.842	ns	0.3009709	0.2503374;0.3554682	0.901	ns
LTR	ERVL	MER68	529	0.181184239368698	209427	1492	453.371	19.8091837985002	0.155281058198159	215523.06	1001	0.002	**	0.3545576	0.3302552;0.3794341	2.7e-05	***
LTR	ERVL	LTR84a	96	0.0328803156510303	209427	671	186.527	12.4940534804511	0.0638861108066637	215523.06	1	0.002	**	0.14307	0.1174488;0.1718766	2.2e-16	***
LTR	ERVL	MLT2C1	326	0.11165607189829	209427	2635	721.365	25.2699890650421	0.24706988437089	215523.06	1	0.002	**	0.1237192	0.1113808;0.1369001	2.2e-16	***
LTR	ERVL	LTR40b	204	0.0698706707584393	209427	1140	311.88	16.4118539156595	0.106819925471285	215523.06	1	0.002	**	0.1789474	0.1571090;0.2024559	9.833e-14	***
LTR	ERVL	LTR47B	6	0.00205501972818939	209427	46	11.308	2.97085205992522	0.00387302718106094	215523.06	47	0.094	ns	0.1304348	0.04940735;0.26256502	0.08526	ns
LTR	ERVL	LTR79	656	0.224682156948707	209427	4053	1104.043	29.518917959802	0.378138357628233	215523.06	1	0.002	**	0.1618554	0.1506396;0.1735609	2.2e-16	***
LTR	ERVL	LTR47B4	17	0.00582255589653661	209427	105	30.65	5.06133550726653	0.0104977257781675	215523.06	3	0.006	**	0.1619048	0.09723834;0.24652243	0.002548	**
LTR	ERVL	MER68B	164	0.0561705392371767	209427	450	128.282	10.703786575182	0.0439370067952652	215523.06	1001	0.002	**	0.3644444	0.3198856;0.4107982	0.0003032	***
LTR	ERVL	LTR16C	923	0.316130534853135	209427	6620	1911.665	37.5577070167543	0.654751548114862	215523.06	1	0.002	**	0.139426	0.1311664;0.1480045	2.2e-16	***
LTR	ERVL	MER76	114	0.0390453748355984	209427	715	195.008	13.0475351761999	0.0667908811924595	215523.06	1	0.002	**	0.1594406	0.1333575;0.1883689	9.093e-13	***
LTR	ERVL	LTR57	59	0.0202076939938623	209427	268	71.376	7.56385059581664	0.024446514686541	215523.06	58	0.116	ns	0.2201493	0.1720180;0.2745855	0.09698	ns
LTR	ERVL	MLT2A2	340	0.116451117930732	209427	3866	1086.211	31.2783761697409	0.372030838996054	215523.06	1	0.002	**	0.0879462	0.07920321;0.09731768	2.2e-16	***
LTR	ERVL	LTR47A2	47	0.0160976545374836	209427	275	73.854	7.84756448003254	0.0252952378342832	215523.06	1	0.002	**	0.1709091	0.1283628;0.2207101	0.0001712	***
LTR	ERVL	LTR33B	156	0.0534305129329242	209427	1608	439.387	19.9070218897885	0.150491492218325	215523.06	1	0.002	**	0.09701493	0.08298319;0.11253688	2.2e-16	***
LTR	ERVL	MLT2E	57	0.0195226874177992	209427	403	112.019	9.20104876078256	0.0383668758220079	215523.06	1	0.002	**	0.1414392	0.1089165;0.1793363	1.05e-10	***
LTR	ERVL	LTR41B	209	0.0715831871985971	209427	848	243.889	13.8948820342868	0.0835327844147304	215523.06	7	0.014	*	0.2464623	0.2177899;0.2769084	0.007894	**
LTR	ERVL	LTR52	99	0.0339078255151249	209427	1073	301.624	15.487623784509	0.103307211749233	215523.06	1	0.002	**	0.09226468	0.07561975;0.11118346	2.2e-16	***
LTR	ERVL	LTR33A_	281	0.0962434239368698	209427	1666	475.33	20.1045092278148	0.162802087900044	215523.06	1	0.002	**	0.1686675	0.1509822;0.1875282	2.2e-16	***
LTR	ERVL	LTR102_Mam	72	0.0246602367382727	209427	518	142.317	11.0762445889477	0.0487440404427883	215523.06	1	0.002	**	0.1389961	0.1103704;0.1718143	1.876e-13	***
LTR	ERVL	LTR40a	255	0.0873383384480491	209427	1974	547.728	21.7975950772362	0.187598640946953	215523.06	1	0.002	**	0.1291793	0.1146894;0.1447803	2.2e-16	***
LTR	ERVL	LTR18B	137	0.0469229504603244	209427	367	108.132	9.8611265998271	0.0370355655414292	215523.06	999	0.006	**	0.373297	0.3236483;0.4250078	0.001308	**
LTR	ERVL	LTR41	285	0.0976134370889961	209427	1129	334.637	17.0350645559218	0.114614272797019	215523.06	2	0.004	**	0.2524358	0.2273252;0.2788432	0.001112	**
LTR	ERVL	LTR75B	25	0.00856258220078913	209427	205	49.538	6.50760362229483	0.0169669278825077	215523.06	1	0.002	**	0.1219512	0.08049748;0.17474214	2.699e-05	***
LTR	ERVL	LTR108a_Mam	13	0.00445254274441035	209427	86	23.584	4.3261599207218	0.00807759754493643	215523.06	7	0.014	*	0.1511628	0.08301694;0.24461264	0.0106	*
LTR	ERVL	LTR47B2	31	0.0106176019289785	209427	174	50.742	6.5841314375388	0.0173793018412977	215523.06	2	0.004	**	0.1781609	0.1243782;0.2432497	0.0007936	***
LTR	ERVL	LTR16D1	27	0.00924758877685226	209427	207	58.899	6.84248628925323	0.0201731011617712	215523.06	1	0.002	**	0.1304348	0.0877476;0.1840759	1.775e-07	***
LTR	ERVL	LTR16B1	189	0.0647331214379658	209427	1199	342.657	16.8563782731786	0.117361149167032	215523.06	1	0.002	**	0.1576314	0.1374479;0.1795095	2.2e-16	***
LTR	ERVL	LTR53	104	0.0356203419552828	209427	494	147.098	11.1169232246149	0.0503815486628672	215523.06	2	0.004	**	0.2105263	0.1753869;0.2491721	1.409e-05	***
LTR	ERVL	LTR66	57	0.0195226874177992	209427	379	107.767	8.85658795192315	0.0369105518412977	215523.06	1	0.002	**	0.1503958	0.1159410;0.1904226	1.123e-09	***
LTR	ERVL	MER77	312	0.106861025865848	209427	1299	404.244	17.6603610481879	0.138454899167032	215523.06	1	0.002	**	0.2401848	0.2171778;0.2643734	1.661e-08	***
LTR	ERVL	LTR16A1	423	0.144878890837352	209427	2692	782.417	24.4132570157715	0.267980395111793	215523.06	1	0.002	**	0.1571322	0.1435775;0.1714370	2.2e-16	***
LTR	ERVL	LTR75	93	0.0318528057869356	209427	291	82.253	8.12742554847758	0.0281719229504603	215523.06	925	0.154	ns	0.3195876	0.2663734;0.3765218	0.1715	ns
LTR	ERVL	MLT2B5	45	0.0154126479614204	209427	369	101.281	9.15345971886176	0.0346890755151249	215523.06	1	0.002	**	0.1219512	0.09035917;0.15976046	2e-12	***
LTR	ERVL	MER70B	53	0.0181526742656729	209427	477	132.103	10.635671511875	0.0452457118588339	215523.06	1	0.002	**	0.1111111	0.08434539;0.14280849	2.2e-16	***
LTR	ERVL	LTR50	409	0.14008384480491	209427	2565	740.287	24.6788913583791	0.253550731587023	215523.06	1	0.002	**	0.1594542	0.1454863;0.1742041	2.2e-16	***
LTR	ERVL	MLT2B4	485	0.166114094695309	209427	4467	1254.097	32.4840700314139	0.429532346010522	215523.06	1	0.002	**	0.108574	0.09959697;0.11806627	2.2e-16	***
LTR	ERVL	LTR82B	165	0.0565130425252082	209427	1154	315.19	15.6099830740322	0.107953611354669	215523.06	1	0.002	**	0.1429809	0.1232809;0.1645198	2.2e-16	***
LTR	ERVL	LTR33	1490	0.510329899167032	209427	9255	2621.58	45.3127006571098	0.897899769837791	215523.06	1	0.002	**	0.1609941	0.1535599;0.1686422	2.2e-16	***
LTR	ERVL	ERV3-16A3_LTR	182	0.0623355984217448	209427	1093	311.316	15.8644831565931	0.106626753616835	215523.06	1	0.002	**	0.1665142	0.1448920;0.1899481	2.2e-16	***
LTR	ERVL	MER88	22	0.00753507233669443	209427	112	34.055	5.22199619343449	0.0116639494739149	215523.06	12	0.024	*	0.1964286	0.1273862;0.2821525	0.01335	*
LTR	ERVL	LTR16E2	317	0.108573542306006	209427	2318	670.275	23.277096000107	0.229571391385357	215523.06	1	0.002	**	0.1367558	0.1230186;0.1514180	2.2e-16	***
LTR	ERVL	MER73	30	0.010275098640947	209427	279	80.938	8.34288677615607	0.0277215311266988	215523.06	1	0.002	**	0.1075269	0.07373312;0.14993391	2.552e-13	***
LTR	ERVL	LTR33C	125	0.0428129110039456	209427	919	268.768	14.6377744360418	0.0920539237176677	215523.06	1	0.002	**	0.1360174	0.1145043;0.1598931	2.2e-16	***
LTR	ERVL	MLT2B2	254	0.0869958351600175	209427	2172	624.156	23.4488275082468	0.21377548224463	215523.06	1	0.002	**	0.1169429	0.1037219;0.1312070	2.2e-16	***
LTR	ERVL	MER70A	79	0.0270577597544936	209427	533	157.725	11.5529583157668	0.0540213311047786	215523.06	1	0.002	**	0.1482176	0.1191347;0.1812649	2.423e-15	***
LTR	ERVL	LTR108e_Mam	20	0.0068500657606313	209427	168	45.96	6.09635674526726	0.0157414511179307	215523.06	1	0.002	**	0.1190476	0.0742552;0.1778581	1.521e-06	***
LTR	ERVL	MLT2B1	405	0.138713831652784	209427	4436	1243.559	32.1244844550306	0.425923046361245	215523.06	1	0.002	**	0.09129847	0.08298081;0.10015861	2.2e-16	***
LTR	ERVL	MLT2F	285	0.0976134370889961	209427	1911	542.983	21.6436863810248	0.185973462845243	215523.06	1	0.002	**	0.1491366	0.1334513;0.1659067	2.2e-16	***
LTR	ERVL	LTR62	63	0.0215777071459886	209427	313	96.724	8.78470232819502	0.0331282880315651	215523.06	1	0.002	**	0.201278	0.1582743;0.2500372	2.242e-05	***
LTR	ERVL	MER68C	20	0.0068500657606313	209427	163	45.081	5.99269149475854	0.015440390727751	215523.06	1	0.002	**	0.1226994	0.07658401;0.18312250	2.774e-06	***
LTR	ERVL	LTR53B	41	0.0140426348092942	209427	187	56.913	7.15811914329942	0.0194928896317405	215523.06	14	0.028	*	0.2192513	0.1621696;0.2854574	0.01088	*
LTR	ERVL	MER21C	1246	0.42675909688733	209427	5505	1689.223	36.5751693641193	0.578564431718545	215523.06	1	0.002	**	0.2263397	0.2153420;0.2376281	2.2e-16	***
LTR	ERVL	LTR47A	118	0.0404153879877247	209427	679	205.009	12.9740990533542	0.0702162565760631	215523.06	1	0.002	**	0.173785	0.1460154;0.2044234	2.454e-14	***
LTR	ERVL	LTR32	216	0.0739807102148181	209427	1216	361.081	17.0105790259708	0.123671429745726	215523.06	1	0.002	**	0.1776316	0.1565382;0.2002962	2.2e-16	***
LTR	ERVL	LTR16	411	0.140768851380973	209427	3017	867.001	26.1954041426774	0.296950693226655	215523.06	1	0.002	**	0.136228	0.1241791;0.1489870	2.2e-16	***
LTR	ERVL	LTR84b	192	0.0657606313020605	209427	1278	346.137	16.5791767015163	0.118553060609382	215523.06	1	0.002	**	0.1502347	0.1310761;0.1710172	2.2e-16	***
LTR	ERVL	MER74C	25	0.00856258220078913	209427	234	67.4	7.71865127969762	0.0230847216133275	215523.06	1	0.002	**	0.1068376	0.07034285;0.15366522	3.66e-11	***
LTR	ERVL	tot	17694	6.06025317843051	209427	133596	29442.512	136.270148636484	10.0841571679088	215523.06	1	0.002	**	0.1324441	0.1306307;0.1342735	2.2e-16	***
LTR	ERVL	LTR16B	110	0.0376753616834722	209427	694	196.574	12.4374923202073	0.0673272413415169	215523.06	1	0.002	**	0.1585014	0.1321083;0.1878355	1.528e-14	***
LTR	ERVL	LTR16A2	253	0.086653331871986	209427	1825	527.004	21.306476713665	0.180500602805787	215523.06	1	0.002	**	0.1386301	0.1230926;0.1553390	2.2e-16	***
LTR	ERVL	LTR101_Mam	156	0.0534305129329242	209427	1151	337.753	16.0696055714888	0.115681513042525	215523.06	1	0.002	**	0.1355343	0.1162762;0.1566758	2.2e-16	***
LTR	ERVL	LTR18C	18	0.00616505918456817	209427	77	20.843	4.22471291322845	0.00713879603244191	215523.06	307	0.614	ns	0.2337662	0.1448171;0.3440568	0.5229	ns
LTR	ERVL	LTR83	116	0.0397303814116616	209427	726	202.786	12.6600347740629	0.069454871766769	215523.06	1	0.002	**	0.1597796	0.1338645;0.1884934	4.59e-14	***
LTR	ERVL	MER21A	394	0.134946295484437	209427	1975	592.676	22.0791420239219	0.202993478737396	215523.06	1	0.002	**	0.1994937	0.1820725;0.2178116	2.2e-16	***
LTR	ERVL	LTR80B	31	0.0106176019289785	209427	507	139.411	10.6065346639503	0.0477487258877685	215523.06	1	0.002	**	0.06114398	0.04191876;0.08566923	2.2e-16	***
LTR	ERVL	LTR67B	575	0.19693939061815	209427	3708	1023.109	28.2361541184241	0.350418196514687	215523.06	1	0.002	**	0.1550701	0.1435599;0.1671269	2.2e-16	***
LTR	ERVL	LTR16A	677	0.23187472599737	209427	4245	1186.903	29.9845070271576	0.406518180074529	215523.06	1	0.002	**	0.1594817	0.1485873;0.1708470	2.2e-16	***
LTR	ERVL	LTR18A	51	0.0174676676896098	209427	198	56.535	6.85987119651913	0.0193634233888645	215523.06	251	0.502	ns	0.2575758	0.1981929;0.3243711	0.4314	ns
LTR	ERVL	LTR47B3	19	0.00650756247259974	209427	120	33.065	5.24445223824941	0.0113248712187637	215523.06	3	0.006	**	0.1583333	0.09810229;0.23616356	0.002988	**
LTR	ERV1?	tot	234	0.0801457693993862	209427	1544	445.189	19.0700536429751	0.152478696295484	215523.06	1	0.002	**	0.1515544	0.1340199;0.1704251	2.2e-16	***
LTR	ERV1?	LTR103_Mam	120	0.0411003945637878	209427	748	217.288	12.9589733772005	0.0744218544498027	215523.06	1	0.002	**	0.1604278	0.1348393;0.1887262	2.2e-16	***
LTR	ERV1?	EUTREP15	23	0.007877575624726	209427	196	55.452	6.75731879944682	0.0189924923279263	215523.06	1	0.002	**	0.1173469	0.07586078;0.17086092	3.032e-08	***
LTR	ERV1?	LTR103b_Mam	92	0.031510302498904	209427	600	173.629	11.6782593198105	0.0594685033976326	215523.06	1	0.002	**	0.1533333	0.1254343;0.1846946	7.824e-15	***
LTR	ERVL-MaLR	THE1A	473	0.16200405523893	209427	4236	1169.686	31.5529236520324	0.400621300964489	215523.06	1	0.002	**	0.1116619	0.1023296;0.1215334	2.2e-16	***
LTR	ERVL-MaLR	MLT1M	537	0.18392426567295	209427	2320	655.054	22.3181357461412	0.224358148838229	215523.06	1	0.002	**	0.2314655	0.2144352;0.2491765	3.015e-08	***
LTR	ERVL-MaLR	MLT1C2	2926	1.00216462078036	209427	15985	4481.604	59.374696113231	1.53496410565541	215523.06	1	0.002	**	0.1830466	0.1770787;0.1891301	2.2e-16	***
LTR	ERVL-MaLR	MLT1J2	1028	0.352093380096449	209427	6900	1941.308	38.8139621741927	0.664904373081982	215523.06	1	0.002	**	0.1489855	0.1406610;0.1576078	2.2e-16	***
LTR	ERVL-MaLR	MLT1O	988	0.338393248575186	209427	5061	1452.945	32.8610380667261	0.497638439829022	215523.06	1	0.002	**	0.1952183	0.1843775;0.2064118	2.2e-16	***
LTR	ERVL-MaLR	MSTB	1367	0.46820199473915	209427	8566	2412.818	44.8396193947659	0.826398098421745	215523.06	1	0.002	**	0.1595844	0.1518874;0.1675137	2.2e-16	***
LTR	ERVL-MaLR	MSTD	1163	0.39833132398071	209427	7647	2113.59	41.2995829949354	0.723911524550636	215523.06	1	0.002	**	0.1520858	0.1441055;0.1603322	2.2e-16	***
LTR	ERVL-MaLR	THE1B	2537	0.868930841736081	209427	22429	6012.876	67.0617170813415	2.05942980052609	215523.06	1	0.002	**	0.1131125	0.1089954;0.1173301	2.2e-16	***
LTR	ERVL-MaLR	MLT1E3	271	0.0928183910565542	209427	2044	529.17	21.6151408580725	0.181242464927663	215523.06	1	0.002	**	0.1325832	0.1181718;0.1480571	2.2e-16	***
LTR	ERVL-MaLR	MLT1G1	637	0.218174594476107	209427	3600	1053.022	29.5196701696839	0.360663497369575	215523.06	1	0.002	**	0.1769444	0.1646056;0.1898102	2.2e-16	***
LTR	ERVL-MaLR	MLT1H2	760	0.260302498903989	209427	4721	1332.402	32.105375736022	0.456352065979833	215523.06	1	0.002	**	0.1609828	0.1506055;0.1717813	2.2e-16	***
LTR	ERVL-MaLR	MLT1F1	603	0.206529482683034	209427	3265	923.904	27.3405612650928	0.316440157825515	215523.06	1	0.002	**	0.1846861	0.1715096;0.1984298	2.2e-16	***
LTR	ERVL-MaLR	MLT1F2	1080	0.36990355107409	209427	6038	1732.048	38.5020792439331	0.593232135028496	215523.06	1	0.002	**	0.1788672	0.1692747;0.1887710	2.2e-16	***
LTR	ERVL-MaLR	MLT1A1	899	0.307910455940377	209427	6780	1878.996	38.2525978888395	0.643562308198159	215523.06	1	0.002	**	0.1325959	0.1246089;0.1409003	2.2e-16	***
LTR	ERVL-MaLR	MLT1E1	144	0.0493204734765454	209427	1045	296.667	15.7319294622308	0.10160942295046	215523.06	1	0.002	**	0.137799	0.1174650;0.1601967	2.2e-16	***
LTR	ERVL-MaLR	MLT1K	3083	1.05593763700132	209427	17616	5055.524	60.6365749215621	1.73153359272249	215523.06	1	0.002	**	0.1750114	0.1694258;0.1807044	2.2e-16	***
LTR	ERVL-MaLR	MLT1A0	3084	1.05628014028935	209427	20690	5568.367	66.774074969917	1.90718400646646	215523.06	1	0.002	**	0.1490575	0.1442301;0.1539838	2.2e-16	***
LTR	ERVL-MaLR	MLT1G	477	0.163374068391057	209427	2834	835.592	27.2931942882187	0.286193007452872	215523.06	1	0.002	**	0.1683133	0.1547099;0.1826053	2.2e-16	***
LTR	ERVL-MaLR	MSTB2	245	0.0839133055677335	209427	1582	441.725	19.2954318088165	0.151292264905743	215523.06	1	0.002	**	0.1548673	0.1373769;0.1736487	2.2e-16	***
LTR	ERVL-MaLR	MLT1J	2798	0.958324199912319	209427	15262	4247.748	58.0798740336768	1.4548676567295	215523.06	1	0.002	**	0.1833311	0.1772204;0.1895629	2.2e-16	***
LTR	ERVL-MaLR	MLT1A	1379	0.472312034195528	209427	9077	2532.387	45.3099793116839	0.867350874068391	215523.06	1	0.002	**	0.1519224	0.1445957;0.1594733	2.2e-16	***
LTR	ERVL-MaLR	MLT1E2	584	0.200021920210434	209427	4004	1125.577	30.8907155518824	0.385513823432705	215523.06	1	0.002	**	0.1458541	0.1350580;0.1571698	2.2e-16	***
LTR	ERVL-MaLR	tot	35955	12.3147057211749	209427	323803	56349.434	179.048876411287	19.2998664237177	215523.06	1	0.002	**	0.1110397	0.1099595;0.1121269	2.2e-16	***
LTR	ERVL-MaLR	MSTA1	83	0.0284277729066199	209427	544	157.402	11.3880676185244	0.0539107025427444	215523.06	1	0.002	**	0.1525735	0.1233934;0.1855869	9.776e-14	***
LTR	ERVL-MaLR	MLT1E	107	0.0366478518193775	209427	918	257.06	14.537941799022	0.0880438952213941	215523.06	1	0.002	**	0.1165577	0.0965116;0.1391007	2.2e-16	***
LTR	ERVL-MaLR	MSTA	2416	0.827487943884261	209427	19752	5260.23	61.5344585544521	1.80164607080228	215523.06	1	0.002	**	0.1223167	0.1177779;0.1269671	2.2e-16	***
LTR	ERVL-MaLR	MSTC	538	0.184266768960982	209427	3205	914.275	27.1806578868718	0.313142193665059	215523.06	1	0.002	**	0.1678627	0.1550750;0.1812596	2.2e-16	***
LTR	ERVL-MaLR	MSTB1	735	0.2517399167032	209427	4555	1282.164	32.5988924933316	0.439145385795704	215523.06	1	0.002	**	0.1613611	0.1507881;0.1723703	2.2e-16	***
LTR	ERVL-MaLR	THE1D	1357	0.464776961858834	209427	12601	3419.589	54.4593600853049	1.17122047621657	215523.06	1	0.002	**	0.1076899	0.1023288;0.1132328	2.2e-16	***
LTR	ERVL-MaLR	MLT1F	902	0.308937965804472	209427	4306	1291.246	31.3482726509484	0.442256000657606	215523.06	1	0.002	**	0.2094752	0.1974048;0.2219408	2.2e-16	***
LTR	ERVL-MaLR	MLT1H	1621	0.555197829899167	209427	10078	2875.289	48.1806273501275	0.984795936540991	215523.06	1	0.002	**	0.1608454	0.1537218;0.1681656	2.2e-16	***
LTR	ERVL-MaLR	MLT1L	1889	0.646988711091626	209427	12035	3364.099	49.8426673693382	1.1522149687637	215523.06	1	0.002	**	0.1569589	0.1505019;0.1635822	2.2e-16	***
LTR	ERVL-MaLR	MLT1H1	556	0.19043182814555	209427	3631	1041.823	28.7229991762991	0.356827803046909	215523.06	1	0.002	**	0.1531259	0.1415579;0.1652552	2.2e-16	***
LTR	ERVL-MaLR	MLT1B	2834	0.970654318281456	209427	17694	4829.453	59.1812149858991	1.65410353189391	215523.06	1	0.002	**	0.1601673	0.1547912;0.1656553	2.2e-16	***
LTR	ERVL-MaLR	MLT1E1A	461	0.157894015782551	209427	3367	955.666	28.4208407368288	0.327318747259974	215523.06	1	0.002	**	0.1369171	0.1254764;0.1489924	2.2e-16	***
LTR	ERVL-MaLR	THE1C	1098	0.376068610258658	209427	9865	2694.453	46.2867394968932	0.922859011946515	215523.06	1	0.002	**	0.1113026	0.1051611;0.1176746	2.2e-16	***
LTR	ERVL-MaLR	MLT1J1	656	0.224682156948707	209427	4928	1363.238	33.5481569513861	0.466913497369575	215523.06	1	0.002	**	0.1331169	0.1237504;0.1429203	2.2e-16	***
LTR	ERVL-MaLR	MLT1C	1137	0.38942623849189	209427	6450	1856.863	39.2144106292699	0.635981682924156	215523.06	1	0.002	**	0.1762791	0.1670500;0.1858018	2.2e-16	***
LTR	ERVL-MaLR	MLT1N2	983	0.336680732135028	209427	5722	1594.013	35.5916225338856	0.545954693665059	215523.06	1	0.002	**	0.1717931	0.1621015;0.1818205	2.2e-16	***
LTR	ERVL-MaLR	MLT1D	2794	0.956954186760193	209427	18645	5166.912	64.3016248235995	1.76968434896975	215523.06	1	0.002	**	0.1498525	0.1447573;0.1550571	2.2e-16	***
LTR	ERVL-MaLR	MLT1G3	512	0.175361683472161	209427	2737	803.185	25.830950679621	0.275093503397633	215523.06	1	0.002	**	0.1870661	0.1726146;0.2021901	2.2e-16	***
LTR	ERVL-MaLR	MLT1I	1582	0.541840201665936	209427	11068	3072.585	49.3861698126993	1.05237046525647	215523.06	1	0.002	**	0.1429346	0.1364633;0.1495943	2.2e-16	***
LTR	Gypsy?	tot	972	0.332913195966681	209427	7780	2145.812	38.4366756371312	0.734947665497589	215523.06	1	0.002	**	0.1249357	0.1176658;0.1324879	2.2e-16	***
LTR	Gypsy?	LTR88c	137	0.0469229504603244	209427	1040	285.422	14.55884184528	0.0977579734765454	215523.06	1	0.002	**	0.1317308	0.1117606;0.1538105	2.2e-16	***
LTR	Gypsy?	LTR85c	142	0.0486354669004822	209427	1154	321.752	15.8550900306457	0.110201117930732	215523.06	1	0.002	**	0.1230503	0.1046436;0.1434019	2.2e-16	***
LTR	Gypsy?	LTR88b	207	0.070898180622534	209427	1636	455.102	18.4367977564302	0.155873931389741	215523.06	1	0.002	**	0.1265281	0.1107943;0.1436151	2.2e-16	***
LTR	Gypsy?	LTR88a	136	0.0465804471722929	209427	903	254.774	13.9823614039414	0.087260932704954	215523.06	1	0.002	**	0.1506091	0.1278969;0.1756269	2.2e-16	***
LTR	Gypsy?	LTR85b	153	0.0524030030688295	209427	1177	332.218	15.7400834250085	0.113785757343271	215523.06	1	0.002	**	0.1299915	0.1112975;0.1505557	2.2e-16	***
LTR	Gypsy?	LTR85a	213	0.0729532003507234	209427	1870	535.381	21.0895378708877	0.183369752849627	215523.06	1	0.002	**	0.1139037	0.09985126;0.12917959	2.2e-16	***
LTR	tot	tot	62423	21.3800827487944	209427	741743	97108.792	216.075207349736	33.2600805567733	215523.06	1	0.002	**	0.08415718	0.08352633;0.08479128	2.2e-16	***
LTR	ERV1--int	HERV4_I-int	37	0.0126726216571679	209427	348	111.179	11.3181738836289	0.0380791730600614	215523.06	1	0.002	**	0.1063218	0.0759725;0.1435652	2.2e-16	***
LTR	ERV1--int	PRIMA4-int	61	0.0208927005699255	209427	419	123.59	10.8589970907915	0.0423299813678211	215523.06	1	0.002	**	0.1455847	0.1132260;0.1830467	1.26e-12	***
LTR	ERV1--int	LTR39-int	21	0.00719256904866287	209427	180	49.896	6.39578690155403	0.017089544059623	215523.06	1	0.002	**	0.1166667	0.07368782;0.17279569	2.646e-07	***
LTR	ERV1--int	HERVFH19-int	10	0.00342503288031565	209427	110	31.893	6.20403425530847	0.0109234573651907	215523.06	1	0.002	**	0.09090909	0.04445951;0.16083488	5.029e-07	***
LTR	ERV1--int	MER92-int	43	0.0147276413853573	209427	956	257.264	14.9745965736157	0.0881137658921526	215523.06	1	0.002	**	0.04497908	0.03273976;0.06011103	2.2e-16	***
LTR	ERV1--int	HERV3-int	128	0.0438404208680403	209427	303	104.713	11.8787093042441	0.0358645467996493	215523.06	968	0.068	ns	0.4224422	0.3661752;0.4802409	0.005434	**
LTR	ERV1--int	MER89-int	31	0.0106176019289785	209427	696	215.199	14.213283097737	0.0737063650811048	215523.06	1	0.002	**	0.04454023	0.03046038;0.06262814	2.2e-16	***
LTR	ERV1--int	MER31-int	63	0.0215777071459886	209427	1145	333.563	17.8185165075696	0.114246424265673	215523.06	1	0.002	**	0.05502183	0.04253587;0.06985112	2.2e-16	***
LTR	ERV1--int	MER34-int	28	0.00959009206488382	209427	401	123.021	9.94773926661314	0.0421350969969312	215523.06	1	0.002	**	0.06982544	0.04689680;0.09933815	2.2e-16	***
LTR	ERV1--int	LTR19-int	23	0.007877575624726	209427	231	65.627	7.92721336357939	0.0224774632836475	215523.06	1	0.002	**	0.0995671	0.06416991;0.14564915	1.295e-11	***
LTR	ERV1--int	HERVIP10B3-int	27	0.00924758877685226	209427	239	89.703	10.9088860473833	0.0307235724462955	215523.06	1	0.002	**	0.1129707	0.07578214;0.16009831	2.2e-16	***
LTR	ERV1--int	MER66-int	40	0.0137001315212626	209427	776	237.407	15.9052295590893	0.0813126781017098	215523.06	1	0.002	**	0.05154639	0.03707736;0.06953308	2.2e-16	***
LTR	ERV1--int	HUERS-P2-int	18	0.00616505918456817	209427	257	82.587	9.7214678900842	0.0282863190486629	215523.06	1	0.002	**	0.07003891	0.04203493;0.10843466	2.2e-16	***
LTR	ERV1--int	HERV-Fc2-int	0	0	209427	3	2.38328075709779	1.76407128922501	0.000816281495608352	215523.06	1	0.002	**	0	0.0000000;0.7075982	0.008688	**
LTR	ERV1--int	HERV30-int	9	0.00308252959228409	209427	69	24.16	6.40823419246406	0.00827487943884261	215523.06	6	0.012	*	0.1304348	0.0614171;0.2332190	6.618e-05	***
LTR	ERV1--int	MER83B-int	13	0.00445254274441035	209427	267	76.718	8.54807262168178	0.0262761672512056	215523.06	1	0.002	**	0.04868914	0.02617627;0.08182088	2.2e-16	***
LTR	ERV1--int	MER61-int	58	0.0198651907058308	209427	1204	371.305	20.9408809627364	0.12717318336256	215523.06	1	0.002	**	0.04817276	0.03677968;0.06183227	2.2e-16	***
LTR	ERV1--int	MER34B-int	31	0.0106176019289785	209427	593	174.944	12.2749149706846	0.0599188952213941	215523.06	1	0.002	**	0.05227656	0.03579216;0.07338463	2.2e-16	***
LTR	ERV1--int	LTR23-int	17	0.00582255589653661	209427	173	43.386	5.95150606354597	0.0148598476545375	215523.06	1	0.002	**	0.0982659	0.05829198;0.15266868	6.297e-07	***
LTR	ERV1--int	LTR46-int	8	0.00274002630425252	209427	80	23.598	5.92431375717845	0.00808239259096887	215523.06	2	0.004	**	0.1	0.04417094;0.18756511	4.007e-05	***
LTR	ERV1--int	HERVIP10FH-int	59	0.0202076939938623	209427	400	138.334	12.5133139905873	0.0473798498465585	215523.06	1	0.002	**	0.1475	0.1142181;0.1861018	2.2e-16	***
LTR	ERV1--int	PRIMAX-int	6	0.00205501972818939	209427	72	22.98	4.29348739767966	0.00787072555896537	215523.06	1	0.002	**	0.08333333	0.03119751;0.17260858	3.048e-06	***
LTR	ERV1--int	MER65-int	59	0.0202076939938623	209427	1038	326.094	18.185870611271	0.111688267207365	215523.06	1	0.002	**	0.05684008	0.04354736;0.07271033	2.2e-16	***
LTR	ERV1--int	HERVH-int	149	0.0510329899167032	209427	5787	1969.551	50.1128795790034	0.674577693445857	215523.06	1	0.002	**	0.02574736	0.02182088;0.03016128	2.2e-16	***
LTR	ERV1--int	HUERS-P3b-int	27	0.00924758877685226	209427	519	165.762	13.6075906215069	0.0567740300306883	215523.06	1	0.002	**	0.05202312	0.03455987;0.07479108	2.2e-16	***
LTR	ERV1--int	MER50-int	55	0.0188376808417361	209427	544	157.563	13.2466412537105	0.0539658455721175	215523.06	1	0.002	**	0.1011029	0.07707569;0.12956268	2.2e-16	***
LTR	ERV1--int	HUERS-P1-int	47	0.0160976545374836	209427	498	164.369	14.0796688908538	0.0562969229504603	215523.06	1	0.002	**	0.09437751	0.07017032;0.12352371	2.2e-16	***
LTR	ERV1--int	HERVH48-int	30	0.010275098640947	209427	120	49.258	8.84509308439836	0.0168710269618588	215523.06	10	0.02	*	0.25	0.1754646;0.3372692	0.0002733	***
LTR	ERV1--int	PABL_A-int	34	0.0116451117930732	209427	449	140.568	12.3787159515278	0.048145002192021	215523.06	1	0.002	**	0.07572383	0.05300838;0.10421095	2.2e-16	***
LTR	ERV1--int	HERV9-int	48	0.0164401578255151	209427	355	147.335	16.4097548749229	0.0504627219421306	215523.06	1	0.002	**	0.1352113	0.1014046;0.1752453	2.2e-16	***
LTR	ERV1--int	MER57A-int	105	0.0359628452433143	209427	1903	604.322	23.3483074217267	0.206982272029811	215523.06	1	0.002	**	0.05517604	0.04534722;0.06640215	2.2e-16	***
LTR	ERV1--int	HERVFH21-int	18	0.00616505918456817	209427	131	47.842	8.19232263464704	0.0163860423060061	215523.06	1	0.002	**	0.1374046	0.08351311;0.20844029	9.048e-09	***
LTR	ERV1--int	MER4-int	131	0.044867930732135	209427	3018	846.297	28.0209558181902	0.289859505151249	215523.06	1	0.002	**	0.04340623	0.03641662;0.05129729	2.2e-16	***
LTR	ERV1--int	PABL_B-int	26	0.00890508548882069	209427	246	77.739	8.79569458560512	0.0266258631082858	215523.06	1	0.002	**	0.1056911	0.07021147;0.15101893	1.174e-14	***
LTR	ERV1--int	HERVS71-int	23	0.007877575624726	209427	174	75.098	10.7545365337636	0.0257213119245945	215523.06	1	0.002	**	0.1321839	0.08567335;0.19171258	2.2e-16	***
LTR	ERV1--int	HERV35I-int	27	0.00924758877685226	209427	615	184.153	13.416541826961	0.0630730080008768	215523.06	1	0.002	**	0.04390244	0.02912816;0.06323538	2.2e-16	***
LTR	ERV1--int	MER4B-int	102	0.0349353353792196	209427	1527	407.924	19.4446990287924	0.139715311266988	215523.06	1	0.002	**	0.06679764	0.05479043;0.08050154	2.2e-16	***
LTR	ERV1--int	HERVIP10F-int	25	0.00856258220078913	209427	302	133.771	14.2905135589235	0.0458170073432705	215523.06	1	0.002	**	0.08278146	0.0542874;0.1197766	2.2e-16	***
LTR	ERV1--int	LTR37-int	94	0.0321953090749671	209427	1383	399.024	18.711802573658	0.136667032003507	215523.06	1	0.002	**	0.06796819	0.05527111;0.08253592	2.2e-16	***
LTR	ERV1--int	ERV24_Prim-int	29	0.00993259535291539	209427	416	123.505	10.852638147232	0.0423008685883384	215523.06	1	0.002	**	0.06971154	0.04718076;0.09858510	2.2e-16	***
LTR	ERV1--int	LOR1-int	71	0.0243177334502411	209427	1390	425.79	20.1094577323778	0.14583447501096	215523.06	1	0.002	**	0.05107914	0.04010557;0.06399583	2.2e-16	***
LTR	ERV1--int	HERVE-int	108	0.036990355107409	209427	268	112.838	14.33727007883	0.0386473860149057	215523.06	401	0.802	ns	0.4029851	0.3437592;0.4643812	0.5779	ns
LTR	ERV1--int	MER51-int	25	0.00856258220078913	209427	608	170.475	13.3738638857749	0.0583882480271811	215523.06	1	0.002	**	0.04111842	0.02678345;0.06010269	2.2e-16	***
LTR	ERV1--int	HERV-Fc1-int	2	0.00068500657606313	209427	6	3.42909987669544	2.28809944393179	0.00117447798275682	215523.06	328	0.656	ns	0.3333333	0.04327187;0.77722190	0.4125	ns
LTR	ERV1--int	MER84-int	12	0.00411003945637878	209427	140	41.001	6.25572802582826	0.0140429773125822	215523.06	1	0.002	**	0.08571429	0.04507586;0.14493883	3.693e-09	***
LTR	ERV1--int	HERV17-int	119	0.0407578912757562	209427	899	308.994	19.8607757757449	0.105831460982025	215523.06	1	0.002	**	0.1323693	0.1108936;0.1562859	2.2e-16	***
LTR	ERV1--int	MER101-int	53	0.0181526742656729	209427	1219	372.694	18.4338322160687	0.127648920429636	215523.06	1	0.002	**	0.04347826	0.03273496;0.05648749	2.2e-16	***
LTR	ERV1--int	MER110-int	19	0.00650756247259974	209427	393	116.109	10.2059433802212	0.039767714270057	215523.06	1	0.002	**	0.04834606	0.02935498;0.07447090	2.2e-16	***
LTR	ERV1--int	HERV9NC-int	29	0.00993259535291539	209427	257	114.69	14.5813070235324	0.0392817021043402	215523.06	1	0.002	**	0.1128405	0.07688652;0.15802489	2.2e-16	***
LTR	ERV1--int	HERVI-int	21	0.00719256904866287	209427	76	35.66	7.69165531999202	0.0122136672512056	215523.06	22	0.044	*	0.2763158	0.1798724;0.3908571	0.0007627	***
LTR	ERV1--int	HERVE_a-int	28	0.00959009206488382	209427	189	69.383	10.7742468597761	0.0237639056334941	215523.06	1	0.002	**	0.1481481	0.1007560;0.2069494	3.572e-11	***
LTR	ERV1--int	MER57-int	45	0.0154126479614204	209427	1272	371.326	19.0919938253768	0.127180375931609	215523.06	1	0.002	**	0.03537736	0.02591925;0.04705331	2.2e-16	***
LTR	ERV1--int	LTR43-int	11	0.00376753616834722	209427	147	19.804	4.54689545275216	0.00678293511617712	215523.06	25	0.05	*	0.07482993	0.03794545;0.12994589	0.02969	*
LTR	ERV1--int	MER83A-int	12	0.00411003945637878	209427	102	29.5	5.40473969874694	0.0101038469969312	215523.06	1	0.002	**	0.1176471	0.06229089;0.19648973	6.566e-05	***
LTR	ERV1--int	tot	2479	0.84906565103025	209427	42759	12190.514	109.769536553432	4.17529112779483	215523.06	1	0.002	**	0.0579761	0.05577939;0.06023306	2.2e-16	***
LTR	ERV1--int	LTR38-int	19	0.00650756247259974	209427	116	33.52	5.43186018828772	0.0114807102148181	215523.06	1	0.002	**	0.1637931	0.1015910;0.2439069	0.002771	**
LTR	ERV1--int	LTR49-int	94	0.0321953090749671	209427	2182	647.292	25.1913743440357	0.221699638316528	215523.06	1	0.002	**	0.04307974	0.03495064;0.05246274	2.2e-16	***
LTR	ERV1--int	HUERS-P3-int	42	0.0143851380973257	209427	715	211.196	15.8408496147308	0.0723353244191144	215523.06	1	0.002	**	0.05874126	0.04265983;0.07857484	2.2e-16	***
LTR	ERV1--int	HERV9N-int	30	0.010275098640947	209427	237	88.85	11.5962913888007	0.0304314171416046	215523.06	1	0.002	**	0.1265823	0.08705922;0.17574978	2.2e-16	***
LTR	ERV1--int	HERVP71A-int	44	0.0150701446733889	209427	250	74.709	9.77731634524091	0.0255880781455502	215523.06	1	0.002	**	0.176	0.1308903;0.2289763	1.173e-05	***
LTR	ERV1--int	MER52-int	22	0.00753507233669443	209427	489	163.404	14.1222598128707	0.0559664072775099	215523.06	1	0.002	**	0.04498978	0.02840633;0.06732510	2.2e-16	***
LTR	ERV1--int	Harlequin-int	70	0.0239752301622096	209427	570	214.525	18.0675347186828	0.0734755178649715	215523.06	1	0.002	**	0.122807	0.09699792;0.15259872	2.2e-16	***
LTR	ERV1--int	HERV1_I-int	21	0.00719256904866287	209427	49	16.384	5.47965058836511	0.00561157387110916	215523.06	827	0.35	ns	0.4285714	0.2881952;0.5778959	0.1739	ns
LTR	ERV1--int	MER41-int	113	0.0387028715475669	209427	1715	526.836	22.9631097286149	0.180443062253398	215523.06	1	0.002	**	0.06588921	0.05460717;0.07868279	2.2e-16	***
LTR	ERV1--int	PRIMA41-int	42	0.0143851380973257	209427	460	153.754	12.5188739991345	0.0526612505480053	215523.06	1	0.002	**	0.09130435	0.06659696;0.12141204	2.2e-16	***
LTR	ERV1--int	HERV15-int	48	0.0164401578255151	209427	95	31.037	6.98802285796659	0.0106302745506357	215523.06	991	0.022	*	0.5052632	0.4007211;0.6094682	0.000398	***
LTR	ERV1--int	LTR25-int	26	0.00890508548882069	209427	592	153.13	12.8569203311057	0.0524475284962736	215523.06	1	0.002	**	0.04391892	0.02888670;0.06369154	2.2e-16	***
LTR	ERV1--int	ERV24B_Prim-int	22	0.00753507233669443	209427	376	120.031	10.7621495465759	0.0411110121657168	215523.06	1	0.002	**	0.05851064	0.03702786;0.08724842	2.2e-16	***
LTR	ERVK--int	HERVK3-int	35	0.0119876150811048	209427	336	115.759	12.4318731682105	0.0396478381192459	215523.06	1	0.002	**	0.1041667	0.07363491;0.14188674	2.2e-16	***
LTR	ERVK--int	HERVK11-int	25	0.00856258220078913	209427	286	106.893	12.3881805773898	0.0366112039675581	215523.06	1	0.002	**	0.08741259	0.05736817;0.12633304	2.2e-16	***
LTR	ERVK--int	HERVK9-int	52	0.0178101709776414	209427	680	250.304	18.8999680632744	0.0857299430074529	215523.06	1	0.002	**	0.07647059	0.05763640;0.09907415	2.2e-16	***
LTR	ERVK--int	HERVK14C-int	9	0.00308252959228409	209427	82	26.011	6.32921305834604	0.00890885302498904	215523.06	1	0.002	**	0.1097561	0.05143225;0.19815241	1.462e-05	***
LTR	ERVK--int	HERVK22-int	60	0.0205501972818939	209427	421	128.577	12.8353736921765	0.0440380452652345	215523.06	1	0.002	**	0.1425178	0.1105500;0.1796101	1.15e-14	***
LTR	ERVK--int	tot	281	0.0962434239368698	209427	2628	930.878	35.744241029385	0.318828775756247	215523.06	1	0.002	**	0.1069254	0.0953633;0.1193712	2.2e-16	***
LTR	ERVK--int	HERVK14-int	29	0.00993259535291539	209427	407	125.988	11.6165744004332	0.0431513042525208	215523.06	1	0.002	**	0.07125307	0.04823554;0.10073023	2.2e-16	***
LTR	ERVK--int	HERVK-int	33	0.0113026085050416	209427	251	116.286	14.1663294077502	0.0398283373520386	215523.06	1	0.002	**	0.1314741	0.09225809;0.17965765	2.2e-16	***
LTR	ERVK--int	HERVK11D-int	13	0.00445254274441035	209427	43	17.756	5.0736777791072	0.00608148838228847	215523.06	218	0.436	ns	0.3023256	0.1718250;0.4612533	0.164	ns
LTR	ERVK--int	HERVKC4-int	11	0.00376753616834722	209427	55	19.73	4.7209519577504	0.00675758987286278	215523.06	26	0.052	ns	0.2	0.1042959;0.3297285	0.01603	*
LTR	ERVK--int	HERVK13-int	23	0.007877575624726	209427	67	30.757	6.7067825320292	0.0105343736299868	215523.06	131	0.262	ns	0.3432836	0.2315334;0.4693829	0.0656	ns
LTR	ERVL-MaLR--int	MLT-int	50	0.0171251644015783	209427	409	109.756	9.88282015085442	0.0375917908811925	215523.06	1	0.002	**	0.1222494	0.09211283;0.15797896	7.578e-13	***
LTR	ERVL-MaLR--int	MLT1J-int	134	0.0458954405962297	209427	1434	411.85	18.2721474209073	0.1410599791758	215523.06	1	0.002	**	0.09344491	0.07887667;0.10970230	2.2e-16	***
LTR	ERVL-MaLR--int	MLT1K-int	25	0.00856258220078913	209427	202	58.402	6.61348124168613	0.0200028770276195	215523.06	1	0.002	**	0.1237624	0.08171793;0.17725678	3.549e-08	***
LTR	ERVL-MaLR--int	MST-int	38	0.0130151249451995	209427	227	63.183	7.57052335204271	0.0216403852476984	215523.06	1	0.002	**	0.1674009	0.1212691;0.2224522	0.0001099	***
LTR	ERVL-MaLR--int	MSTB1-int	23	0.007877575624726	209427	231	60.854	8.28742211820814	0.0208426950898729	215523.06	1	0.002	**	0.0995671	0.06416991;0.14564915	7.989e-10	***
LTR	ERVL-MaLR--int	MLT1H-int	64	0.0219202104340202	209427	807	235.384	13.9153217778167	0.0806197939500219	215523.06	1	0.002	**	0.07930607	0.06160836;0.10014612	2.2e-16	***
LTR	ERVL-MaLR--int	THE1B-int	454	0.155496492766331	209427	4215	1444.758	40.3366146135057	0.494834365409908	215523.06	1	0.002	**	0.1077106	0.09850713;0.11746154	2.2e-16	***
LTR	ERVL-MaLR--int	MLT1G3-int	17	0.00582255589653661	209427	237	70.312	8.03026407667526	0.0240820911880754	215523.06	1	0.002	**	0.07172996	0.04233806;0.11236404	2.2e-16	***
LTR	ERVL-MaLR--int	MSTA1-int	1	0.000342503288031565	209427	28	8.24	2.9545099642968	0.0028222270933801	215523.06	3	0.006	**	0.03571429	0.0009037988;0.1834775975	0.001304	**
LTR	ERVL-MaLR--int	MLT1I-int	46	0.015755151249452	209427	801	236.582	14.7964255889796	0.0810301128890837	215523.06	1	0.002	**	0.05742821	0.04234782;0.07586127	2.2e-16	***
LTR	ERVL-MaLR--int	MLT1C2-int	55	0.0188376808417361	209427	436	126.372	10.5193285086203	0.0432828255151249	215523.06	1	0.002	**	0.1261468	0.0964624;0.1610142	6.106e-16	***
LTR	ERVL-MaLR--int	THE1A-int	187	0.0640481148619027	209427	1461	511.972	23.4461283997367	0.175352093380096	215523.06	1	0.002	**	0.1279945	0.1112824;0.1462177	2.2e-16	***
LTR	ERVL-MaLR--int	MLT1E-int	1	0.000342503288031565	209427	13	3.36016511867905	1.69201527037643	0.00115086760147655	215523.06	122	0.244	ns	0.07692308	0.001945628;0.360297435	0.2055	ns
LTR	ERVL-MaLR--int	MLT1-int	30	0.010275098640947	209427	245	68.57	7.60150530374629	0.0234854504603244	215523.06	1	0.002	**	0.122449	0.0841617;0.1701696	5.098e-09	***
LTR	ERVL-MaLR--int	MLT1E1-int	1	0.000342503288031565	209427	45	12.967	3.33091669154394	0.00444124013590531	215523.06	1	0.002	**	0.02222222	0.0005624597;0.1177043314	7.663e-06	***
LTR	ERVL-MaLR--int	MLT1J2-int	39	0.013357628233231	209427	582	174.013	11.8985884628139	0.0596000246602367	215523.06	1	0.002	**	0.06701031	0.04808132;0.09046964	2.2e-16	***
LTR	ERVL-MaLR--int	MLT1E2-int	24	0.00822007891275756	209427	128	35.298	5.73149596929512	0.0120896810609382	215523.06	26	0.052	ns	0.1875	0.1239849;0.2660164	0.02901	*
LTR	ERVL-MaLR--int	MLT1A0-int	94	0.0321953090749671	209427	925	277.292	17.5912531727614	0.0949734217448487	215523.06	1	0.002	**	0.1016216	0.08290269;0.12291986	2.2e-16	***
LTR	ERVL-MaLR--int	MLT1H1-int	28	0.00959009206488382	209427	425	121.779	10.5558317808018	0.041709707913196	215523.06	1	0.002	**	0.06588235	0.04422130;0.09381314	2.2e-16	***
LTR	ERVL-MaLR--int	MSTC-int	28	0.00959009206488382	209427	204	62.297	8.12507278784676	0.0213369273345024	215523.06	1	0.002	**	0.1372549	0.09318132;0.19222793	2.971e-08	***
LTR	ERVL-MaLR--int	THE1-int	21	0.00719256904866287	209427	200	57.577	7.42854321211462	0.0197203118149934	215523.06	1	0.002	**	0.105	0.06618123;0.15601871	5.68e-10	***
LTR	ERVL-MaLR--int	MSTD-int	80	0.0274002630425252	209427	729	227.899	15.3221920288374	0.0780561568391057	215523.06	1	0.002	**	0.1097394	0.08798028;0.13471295	2.2e-16	***
LTR	ERVL-MaLR--int	MLT1O-int	1	0.000342503288031565	209427	13	3.80020283975659	1.67866273809122	0.00130158196780352	215523.06	67	0.134	ns	0.07692308	0.001945628;0.360297435	0.1259	ns
LTR	ERVL-MaLR--int	MLT1H2-int	20	0.0068500657606313	209427	343	102.576	9.35894298592602	0.0351326172731258	215523.06	1	0.002	**	0.05830904	0.03597679;0.08861949	2.2e-16	***
LTR	ERVL-MaLR--int	MLT1F1-int	27	0.00924758877685226	209427	157	48.894	6.82373265356486	0.0167463557650153	215523.06	2	0.004	**	0.1719745	0.1164970;0.2402615	9.361e-05	***
LTR	ERVL-MaLR--int	MLT1A-int	47	0.0160976545374836	209427	443	132.612	10.9396129333323	0.0454200460324419	215523.06	1	0.002	**	0.1060948	0.07900187;0.13857927	2.2e-16	***
LTR	ERVL-MaLR--int	MLT1M-int	0	0	209427	1	1.21632653061224	0.510282362679816	0.00041659583605472	215523.06	1	0.002	**	na	na	na	na
LTR	ERVL-MaLR--int	MLT1G-int	11	0.00376753616834722	209427	180	53.257	7.01071330900794	0.0182406976106971	215523.06	1	0.002	**	0.06111111	0.03089812;0.10671230	7.646e-15	***
LTR	ERVL-MaLR--int	MLT1F2-int	29	0.00993259535291539	209427	305	92.544	9.27513299592475	0.0316966242875932	215523.06	1	0.002	**	0.09508197	0.06460551;0.13369557	2.2e-16	***
LTR	ERVL-MaLR--int	MLT1G1-int	31	0.0106176019289785	209427	297	94.932	9.20761403166728	0.0325145221394125	215523.06	1	0.002	**	0.1043771	0.07202814;0.14487645	2.2e-16	***
LTR	ERVL-MaLR--int	tot	2466	0.844613108285839	209427	27209	7986.997	90.4002167596415	2.73557273399825	215523.06	1	0.002	**	0.09063178	0.08724608;0.09410518	2.2e-16	***
LTR	ERVL-MaLR--int	MLT1J1-int	38	0.0130151249451995	209427	477	141.344	11.0988670074404	0.0484107847435335	215523.06	1	0.002	**	0.07966457	0.05699005;0.10770755	2.2e-16	***
LTR	ERVL-MaLR--int	MLT1F-int	55	0.0188376808417361	209427	518	156.81	11.7161926054998	0.0537079405962297	215523.06	1	0.002	**	0.1061776	0.08099422;0.13595669	2.2e-16	***
LTR	ERVL-MaLR--int	THE1D-int	189	0.0647331214379658	209427	2538	789.584	30.8825950768176	0.270435116177115	215523.06	1	0.002	**	0.07446809	0.06455289;0.08537782	2.2e-16	***
LTR	ERVL-MaLR--int	MLT1N2-int	11	0.00376753616834722	209427	73	20.394	3.92328384853251	0.00698501205611574	215523.06	12	0.024	*	0.1506849	0.07769566;0.25364177	0.01288	*
LTR	ERVL-MaLR--int	MLT1D-int	49	0.0167826611135467	209427	587	174.004	12.8142963205238	0.0595969421306444	215523.06	1	0.002	**	0.0834753	0.06239181;0.10885815	2.2e-16	***
LTR	ERVL-MaLR--int	MSTB-int	94	0.0321953090749671	209427	869	289.367	19.0110949903663	0.0991091489478299	215523.06	1	0.002	**	0.1081703	0.08830073;0.13074034	2.2e-16	***
LTR	ERVL-MaLR--int	MLT1E3-int	6	0.00205501972818939	209427	72	19.755	4.1771310038618	0.00676615245506357	215523.06	1	0.002	**	0.08333333	0.03119751;0.17260858	9.537e-05	***
LTR	ERVL-MaLR--int	MLT1E1A-int	3	0.0010275098640947	209427	86	23.31	4.67180112223602	0.00798375164401578	215523.06	1	0.002	**	0.03488372	0.007252456;0.098576164	1.449e-08	***
LTR	ERVL-MaLR--int	MSTA-int	261	0.0893933581762385	209427	3150	992.191	33.1341876827152	0.339828679855327	215523.06	1	0.002	**	0.08285714	0.07346246;0.09303465	2.2e-16	***
LTR	ERVL-MaLR--int	THE1C-int	168	0.0575405523893029	209427	1795	587.49	26.1665165160857	0.201217256685664	215523.06	1	0.002	**	0.09359331	0.08051324;0.10801843	2.2e-16	***
LTR	ERVL-MaLR--int	MLT1B-int	61	0.0208927005699255	209427	553	159.621	11.5348346937185	0.0546707173388865	215523.06	1	0.002	**	0.1103074	0.08543355;0.13943270	2.2e-16	***
LTR	ERVL-MaLR--int	MLT1C-int	7	0.00239752301622096	209427	117	35.247	5.72212667928049	0.0120722133932486	215523.06	1	0.002	**	0.05982906	0.02439017;0.11938916	1.966e-10	***
LTR	ERVL-MaLR--int	MLT1A1-int	47	0.0160976545374836	209427	454	141.669	12.0622940578456	0.0485220983121438	215523.06	1	0.002	**	0.1035242	0.07706202;0.13528172	2.2e-16	***
LTR	ERVL-MaLR--int	MLT1L-int	9	0.00308252959228409	209427	109	29.068	4.91197551943243	0.00995588557650154	215523.06	1	0.002	**	0.08256881	0.03845198;0.15095990	2.104e-06	***
LTR	ERVL-MaLR--int	MSTB2-int	9	0.00308252959228409	209427	88	27.57	5.4705600286467	0.00944281565103025	215523.06	1	0.002	**	0.1022727	0.04784291;0.18528608	4.751e-06	***
LTR	LTR	EUTREP8	61	0.0208927005699255	209427	275	79.259	8.01037359210449	0.0271464681060938	215523.06	11	0.022	*	0.2218182	0.1741308;0.2756099	0.01634	*
LTR	LTR	LTR106_Mam	108	0.036990355107409	209427	639	178.947	11.9372815033277	0.0612899358833845	215523.06	1	0.002	**	0.1690141	0.1407582;0.2003667	7.152e-11	***
LTR	LTR	LTR107_Mam	59	0.0202076939938623	209427	426	122.619	10.3596892888813	0.0419974106751425	215523.06	1	0.002	**	0.1384977	0.1071305;0.1749876	4.075e-13	***
LTR	LTR	LTR91A	210	0.0719256904866287	209427	2403	664.367	22.8907907093508	0.227547881959667	215523.06	1	0.002	**	0.08739076	0.07639945;0.09939945	2.2e-16	***
LTR	LTR	tot	919	0.314760521701008	209427	7931	2181.235	40.0761759013366	0.747080159469531	215523.06	1	0.002	**	0.1158744	0.1089092;0.1231233	2.2e-16	***
LTR	LTR	LTR91	134	0.0458954405962297	209427	1566	433.899	18.9346063681904	0.148611834173608	215523.06	1	0.002	**	0.08556833	0.0721818;0.1005315	2.2e-16	***
LTR	LTR	LTR90A	78	0.0267152564664621	209427	406	110.782	9.34279207537895	0.0379431992547128	215523.06	1	0.002	**	0.1921182	0.1549292;0.2338642	0.0001827	***
LTR	LTR	MamRep1527	131	0.044867930732135	209427	1268	375.674	17.6687834869837	0.12866958022797	215523.06	1	0.002	**	0.1033123	0.08709992;0.12138928	2.2e-16	***
LTR	LTR	EUTREP16	67	0.0229477202981149	209427	411	110.629	9.17352236125867	0.037890796251644	215523.06	1	0.002	**	0.163017	0.1286257;0.2023471	4.776e-07	***
LTR	LTR	LTR90B	88	0.0301402893467777	209427	537	145.491	10.5122988650165	0.0498311458790004	215523.06	1	0.002	**	0.1638734	0.1335558;0.1979445	6.134e-09	***
LTR	ERVL--int	HERVL-int	196	0.0671306444541868	209427	2324	873.779	37.099899751368	0.299272180512933	215523.06	1	0.002	**	0.08433735	0.07335342;0.09638183	2.2e-16	***
LTR	ERVL--int	LTR57-int	33	0.0113026085050416	209427	366	97.567	9.75677742421676	0.0334170183033757	215523.06	1	0.002	**	0.09016393	0.06287824;0.12429258	2.2e-16	***
LTR	ERVL--int	MER76-int	17	0.00582255589653661	209427	155	42.228	6.4385923517079	0.0144632288469969	215523.06	1	0.002	**	0.1096774	0.06520338;0.16979029	1.215e-06	***
LTR	ERVL--int	tot	2162	0.740492108724244	209427	29730	8391.933	88.011206578955	2.8742646454406	215523.06	1	0.002	**	0.07272116	0.06979440;0.07573173	2.2e-16	***
LTR	ERVL--int	MER21-int	93	0.0318528057869356	209427	1093	279.984	16.0547656320327	0.0958954405962297	215523.06	1	0.002	**	0.08508692	0.06922327;0.10322427	2.2e-16	***
LTR	ERVL--int	ERVL-B4-int	338	0.115766111354669	209427	3898	1192.033	35.7074352471853	0.408275221942131	215523.06	1	0.002	**	0.08671113	0.07806092;0.09598659	2.2e-16	***
LTR	ERVL--int	MER70-int	18	0.00616505918456817	209427	258	83.29	8.99292904301889	0.0285270988601491	215523.06	1	0.002	**	0.06976744	0.04186991;0.10802311	2.2e-16	***
LTR	ERVL--int	LTR52-int	10	0.00342503288031565	209427	170	52.321	6.90910230744162	0.0179201145330995	215523.06	1	0.002	**	0.05882353	0.02856549;0.10551629	2.11e-15	***
LTR	ERVL--int	MER68-int	62	0.021235203857957	209427	410	100.295	9.24486032574005	0.0343513672731258	215523.06	1	0.002	**	0.1512195	0.1179462;0.1896237	5.074e-06	***
LTR	ERVL--int	HERVL40-int	129	0.0441829241560719	209427	1333	373.872	18.8391754206635	0.128052389302937	215523.06	1	0.002	**	0.09677419	0.08143034;0.11392126	2.2e-16	***
LTR	ERVL--int	HERVL74-int	19	0.00650756247259974	209427	371	117.405	9.72262847714056	0.0402115985313459	215523.06	1	0.002	**	0.05121294	0.03111156;0.07882224	2.2e-16	***
LTR	ERVL--int	ERVL47-int	22	0.00753507233669443	209427	212	56.493	7.52226930756508	0.0193490382507672	215523.06	1	0.002	**	0.1037736	0.06618559;0.15289338	8.308e-09	***
LTR	ERVL--int	ERVL-int	69	0.023632726874178	209427	820	241.296	15.0356394760733	0.0826446733888645	215523.06	1	0.002	**	0.08414634	0.06605874;0.10528672	2.2e-16	***
LTR	ERVL--int	ERV3-16A3_I-int	402	0.137686321788689	209427	6505	1896.552	42.1884956494678	0.649575295922841	215523.06	1	0.002	**	0.06179862	0.05606782;0.06792602	2.2e-16	***
LTR	ERVL--int	HERVL32-int	8	0.00274002630425252	209427	114	35.972	6.09708048088513	0.0123205282770715	215523.06	1	0.002	**	0.07017544	0.03078199;0.13359563	4.125e-10	***
LTR	ERVL--int	ERVL-E-int	643	0.220229614204296	209427	8861	2581.614	48.1435853339654	0.884211283428321	215523.06	1	0.002	**	0.07256517	0.06724847;0.07816491	2.2e-16	***
LTR	ERVL--int	LTR53-int	24	0.00822007891275756	209427	325	95.768	9.62948092593277	0.0328008548882069	215523.06	1	0.002	**	0.07384615	0.04788512;0.10788632	2.2e-16	***
LTR	ERVL--int	HERVL18-int	90	0.0308252959228409	209427	504	167.161	13.7099614165045	0.0572531921306445	215523.06	1	0.002	**	0.1785714	0.1461101;0.2148563	2.028e-14	***
LTR	ERVL--int	HERVL66-int	11	0.00376753616834722	209427	107	43.141	6.53849148281703	0.0147759343489697	215523.06	1	0.002	**	0.1028037	0.05244725;0.17650214	7.254e-12	***
LTR	ERVL--int	HERV16-int	122	0.0417854011398509	209427	1904	555.643	22.5292058474354	0.190309554471723	215523.06	1	0.002	**	0.06407563	0.05349168;0.07602525	2.2e-16	***
LTR	ERVL?	tot	683	0.233929745725559	209427	3926	1120.45	28.642833517512	0.383757809074967	215523.06	1	0.002	**	0.1739684	0.1622292;0.1861950	2.2e-16	***
LTR	ERVL?	LTR89B	88	0.0301402893467777	209427	732	208.743	12.8773746461683	0.071495163853573	215523.06	1	0.002	**	0.1202186	0.09754461;0.14600320	2.2e-16	***
LTR	ERVL?	LTR89	153	0.0524030030688295	209427	1093	323.03	15.3131836531008	0.110638837132836	215523.06	1	0.002	**	0.1399817	0.1199452;0.1619778	2.2e-16	***
LTR	ERVL?	Eutr10	144	0.0493204734765454	209427	999	292.263	15.1448736606879	0.100101038469969	215523.06	1	0.002	**	0.1441441	0.1229371;0.1674721	2.2e-16	***
LTR	ERVL?	LTR55	53	0.0181526742656729	209427	406	111.637	9.87779336703302	0.0382360395659798	215523.06	1	0.002	**	0.1305419	0.09933566;0.16725248	3.214e-12	***
LTR	ERVL?	LTR87	252	0.0863108285839544	209427	696	193.843	12.9256885474014	0.0663918648619027	215523.06	1001	0.002	**	0.362069	0.3262956;0.3990173	1.658e-06	***
LTR	ERVK	MER9a1	34	0.0116451117930732	209427	341	99.278	9.43343551977251	0.0340030414291977	215523.06	1	0.002	**	0.09970674	0.07004249;0.13653879	2.2e-16	***
LTR	ERVK	MER11C	131	0.044867930732135	209427	869	291.752	18.1323268577774	0.0999260192897852	215523.06	1	0.002	**	0.150748	0.1275995;0.1762926	2.2e-16	***
LTR	ERVK	LTR22	16	0.00548005260850504	209427	104	22.266	4.46555541732327	0.00762617821131083	215523.06	97	0.194	ns	0.1538462	0.09057038;0.23778147	0.1515	ns
LTR	ERVK	LTR14A	22	0.00753507233669443	209427	133	35.425	5.64998206167926	0.0121331789785182	215523.06	8	0.016	*	0.1654135	0.1066632;0.2396588	0.007835	**
LTR	ERVK	MER11A	115	0.03938787812363	209427	968	310.555	19.2543424895452	0.106366108614643	215523.06	1	0.002	**	0.1188017	0.09908645;0.14086840	2.2e-16	***
LTR	ERVK	LTR3B_	42	0.0143851380973257	209427	264	74.073	7.6020696170492	0.0253702460543621	215523.06	1	0.002	**	0.1590909	0.1171281;0.2088994	5.236e-06	***
LTR	ERVK	LTR5A	43	0.0147276413853573	209427	267	88.367	10.0728234757079	0.0302659880534853	215523.06	1	0.002	**	0.1610487	0.1190701;0.2107367	5.882e-10	***
LTR	ERVK	LTR13	224	0.0767207365190706	209427	466	177.958	13.5662182747543	0.0609512001315213	215523.06	1001	0.002	**	0.4806867	0.4344983;0.5271217	1.671e-05	***
LTR	ERVK	LTR13A	73	0.0250027400263043	209427	189	72.232	8.64516714210406	0.024739697501096	215523.06	565	0.874	ns	0.3862434	0.3164682;0.4596467	0.9404	ns
LTR	ERVK	LTR22C0	23	0.007877575624726	209427	113	30.835	5.25427277388435	0.0105610888864533	215523.06	76	0.152	ns	0.2035398	0.1336190;0.2895899	0.1127	ns
LTR	ERVK	LTR22E	24	0.00822007891275756	209427	122	34.077	5.56309437444838	0.0116714845462516	215523.06	43	0.086	ns	0.1967213	0.1302977;0.2784167	0.04343	*
LTR	ERVK	LTR3B	22	0.00753507233669443	209427	90	25.588	4.68937589090981	0.00876397413415169	215523.06	247	0.494	ns	0.2444444	0.1599693;0.3463767	0.4832	ns
LTR	ERVK	LTR5_Hs	168	0.0575405523893029	209427	653	228.711	15.5851331523146	0.0783342695089873	215523.06	1	0.002	**	0.2572741	0.2241415;0.2926179	4.151e-07	***
LTR	ERVK	LTR22C2	9	0.00308252959228409	209427	70	21.232	4.40903794671985	0.00727202981148619	215523.06	3	0.006	**	0.1285714	0.06051331;0.23008839	0.000997	***
LTR	ERVK	LTR22B2	10	0.00342503288031565	209427	40	10.678	3.06883263371168	0.00365725010960105	215523.06	495	0.99	ns	0.25	0.1269148;0.4119620	1	ns
LTR	ERVK	LTR14	32	0.0109601052170101	209427	97	28.108	5.07011262616936	0.00962708241999123	215523.06	817	0.37	ns	0.3298969	0.2377568;0.4327409	0.3728	ns
LTR	ERVK	LTR22A	40	0.0137001315212626	209427	170	51.65	6.8683822458185	0.0176902948268303	215523.06	46	0.092	ns	0.2352941	0.1737306;0.3063249	0.05499	ns
LTR	ERVK	LTR5	8	0.00274002630425252	209427	27	8.076	2.55122181174682	0.00276605655414292	215523.06	581	0.842	ns	0.2962963	0.1375266;0.5018137	1	ns
LTR	ERVK	MER9a2	55	0.0188376808417361	209427	310	91.166	9.17205378149139	0.0312246547566857	215523.06	1	0.002	**	0.1774194	0.1365429;0.2245858	3.436e-06	***
LTR	ERVK	LTR5B	189	0.0647331214379658	209427	442	169.008	12.9405329640395	0.0578857957036388	215523.06	931	0.142	ns	0.4276018	0.3809685;0.4752105	0.05617	ns
LTR	ERVK	LTR22B	31	0.0106176019289785	209427	142	34.176	5.72623906362752	0.0117053923717668	215523.06	335	0.67	ns	0.2183099	0.1534091;0.2953312	0.6235	ns
LTR	ERVK	LTR3A	37	0.0126726216571679	209427	163	52.529	6.83519413615143	0.0179913552170101	215523.06	13	0.026	*	0.2269939	0.1651415;0.2990447	0.009188	**
LTR	ERVK	MER11D	52	0.0178101709776414	209427	260	84.647	9.24152567473558	0.0289918758220079	215523.06	1	0.002	**	0.2	0.1531265;0.2538554	8.22e-06	***
LTR	ERVK	LTR3	15	0.00513754932047348	209427	92	30.723	4.89818979453261	0.0105227285181938	215523.06	1	0.002	**	0.1630435	0.09422516;0.25461913	0.0003479	***
LTR	ERVK	tot	1692	0.579515563349408	209427	8264	2572.103	49.4112523911595	0.880953734655853	215523.06	1	0.002	**	0.2047435	0.1960884;0.2136072	2.2e-16	***
LTR	ERVK	LTR13_	36	0.0123301183691363	209427	44	12.111	3.54164117637886	0.00414805732135029	215523.06	1001	0.002	**	0.8181818	0.6728631;0.9180812	9.93e-14	***
LTR	ERVK	LTR22C	2	0.00068500657606313	209427	16	3.3722854188211	1.68047404372083	0.00115501884412713	215523.06	317	0.634	ns	0.125	0.0155136;0.3834762	0.5485	ns
LTR	ERVK	LTR14B	71	0.0243177334502411	209427	363	113.679	9.81449353167464	0.0389354312801403	215523.06	1	0.002	**	0.1955923	0.1560379;0.2401937	5.578e-07	***
LTR	ERVK	MER11B	86	0.0294552827707146	209427	544	178.729	14.7919694889275	0.0612152701665936	215523.06	1	0.002	**	0.1580882	0.1284381;0.1915086	2.2e-16	***
LTR	ERVK	MER9B	9	0.00308252959228409	209427	39	10.337	3.0236688928475	0.00354045648838229	215523.06	412	0.824	ns	0.2307692	0.1113369;0.3932615	0.7193	ns
LTR	ERVK	MER9a3	81	0.0277427663305568	209427	575	158.594	11.9728239155394	0.054318966462078	215523.06	1	0.002	**	0.1408696	0.1134701;0.1720189	1.562e-14	***
LTR	ERVK	LTR14C	15	0.00513754932047348	209427	137	33.489	5.79339645134376	0.0114700926128891	215523.06	2	0.004	**	0.1094891	0.06258985;0.17415000	9.298e-05	***
LTR	ERVK	LTR22B1	26	0.00890508548882069	209427	154	41.049	5.8599435097907	0.0140594174704077	215523.06	6	0.012	*	0.1688312	0.1133497;0.2375083	0.006015	**
LTR	ERV1	LTR64	66	0.0226052170100833	209427	372	107.737	9.56929477037898	0.0369002767426567	215523.06	1	0.002	**	0.1774194	0.1399553;0.2201083	7.637e-07	***
LTR	ERV1	LTR9C	23	0.007877575624726	209427	153	44.784	6.05094686457897	0.0153386672512056	215523.06	1	0.002	**	0.1503268	0.09774395;0.21697775	5.49e-05	***
LTR	ERV1	LTR43B	19	0.00650756247259974	209427	242	67.894	7.5666384886565	0.0232539182376151	215523.06	1	0.002	**	0.0785124	0.04793008;0.11989265	7.484e-15	***
LTR	ERV1	MER61F	41	0.0140426348092942	209427	159	43.414	6.10998657412076	0.0148694377466024	215523.06	393	0.786	ns	0.2578616	0.1918363;0.3331421	0.7222	ns
LTR	ERV1	MER4E	91	0.0311677992108724	209427	729	198.964	13.1687554506916	0.0681458241999123	215523.06	1	0.002	**	0.1248285	0.1017066;0.1510345	2.2e-16	***
LTR	ERV1	LTR77	5	0.00171251644015783	209427	103	29.365	5.1507577408868	0.0100576090530469	215523.06	1	0.002	**	0.04854369	0.01594759;0.10965615	1.997e-09	***
LTR	ERV1	LTR21C	4	0.00137001315212626	209427	22	6.40380761523046	2.29741155010455	0.00219332516413801	215523.06	210	0.42	ns	0.1818182	0.0518673;0.4028458	0.3498	ns
LTR	ERV1	LTR10F	68	0.0232902235861464	209427	449	127.81	10.5221963779724	0.0437753452433143	215523.06	1	0.002	**	0.1514477	0.1195642;0.1880057	4.205e-11	***
LTR	ERV1	LTR2752	72	0.0246602367382727	209427	230	75.928	9.30846192791607	0.0260055896536607	215523.06	379	0.758	ns	0.3130435	0.2537008;0.3772819	0.6238	ns
LTR	ERV1	LTR68	32	0.0109601052170101	209427	352	94.351	9.08990788872061	0.0323155277290662	215523.06	1	0.002	**	0.09090909	0.06301384;0.12591154	2.2e-16	***
LTR	ERV1	MER95	17	0.00582255589653661	209427	139	40.134	5.72562894596101	0.0137460269618588	215523.06	1	0.002	**	0.1223022	0.07288577;0.18858388	5.161e-06	***
LTR	ERV1	LTR9B	134	0.0458954405962297	209427	685	197.173	13.0733309826908	0.0675324008110478	215523.06	1	0.002	**	0.1956204	0.1665484;0.2273417	3.675e-08	***
LTR	ERV1	MER57E3	115	0.03938787812363	209427	243	95.969	8.22323906138334	0.0328696980491013	215523.06	988	0.028	*	0.473251	0.4090833;0.5380791	0.01501	*
LTR	ERV1	HERV-Fc1_LTR3	2	0.00068500657606313	209427	5	2.01210653753027	1.08201771935567	0.000689153104973924	215523.06	599	0.806	ns	0.4	0.05274495;0.85336720	1	ns
LTR	ERV1	LTR60B	20	0.0068500657606313	209427	247	71.599	7.86117020531912	0.024522892919772	215523.06	1	0.002	**	0.08097166	0.05016024;0.12228480	8.147e-16	***
LTR	ERV1	LTR6B	40	0.0137001315212626	209427	154	48.297	6.60305924487971	0.0165418813020605	215523.06	120	0.24	ns	0.2597403	0.1924974;0.3364689	0.1648	ns
LTR	ERV1	LTR12F	114	0.0390453748355984	209427	637	184.909	12.6366294320678	0.0633319404866287	215523.06	1	0.002	**	0.1789639	0.1499558;0.2109829	1.095e-10	***
LTR	ERV1	MER90a	231	0.0791182595352915	209427	1252	348.934	16.7709543231418	0.119511042306006	215523.06	1	0.002	**	0.1845048	0.1633798;0.2071223	1.127e-14	***
LTR	ERV1	LTR109A2	3	0.0010275098640947	209427	26	7.86486486486486	2.52696019208485	0.00269374207614015	215523.06	33	0.066	ns	0.1153846	0.02445808;0.30154040	0.05171	ns
LTR	ERV1	MER51B	114	0.0390453748355984	209427	713	199.941	12.490297295362	0.0684804499123192	215523.06	1	0.002	**	0.1598878	0.1337370;0.1888881	5.483e-14	***
LTR	ERV1	LTR58	12	0.00411003945637878	209427	76	22.305	4.31817341263892	0.00763953583954406	215523.06	5	0.01	**	0.1578947	0.08433773;0.25957124	0.00796	**
LTR	ERV1	LTR78B	370	0.126726216571679	209427	3270	913.819	26.6088381796213	0.312986012165717	215523.06	1	0.002	**	0.1131498	0.1024891;0.1245078	2.2e-16	***
LTR	ERV1	LTR12C	644	0.220572117492328	209427	2731	981.384	35.3922471051946	0.336127246821569	215523.06	1	0.002	**	0.2358111	0.2199969;0.2521934	2.2e-16	***
LTR	ERV1	MER41B	479	0.16405907496712	209427	2851	859.935	26.0470578803869	0.294530564993424	215523.06	1	0.002	**	0.1680112	0.1544580;0.1822495	2.2e-16	***
LTR	ERV1	LTR12	111	0.0380178649715037	209427	778	233.868	15.122276920466	0.0801005589653661	215523.06	1	0.002	**	0.1426735	0.1188467;0.1692447	2.2e-16	***
LTR	ERV1	LTR6A	65	0.0222627137220517	209427	287	80.986	8.33710449204706	0.0277379712845243	215523.06	33	0.066	ns	0.2264808	0.1793623;0.2793445	0.03586	*
LTR	ERV1	MER101B	29	0.00993259535291539	209427	261	71.281	7.67560772538266	0.024413976874178	215523.06	1	0.002	**	0.1111111	0.07568747;0.15566463	2.251e-10	***
LTR	ERV1	MER50B	102	0.0349353353792196	209427	692	188.776	13.0164992702821	0.0646564007014467	215523.06	1	0.002	**	0.1473988	0.1218125;0.1760337	4.719e-15	***
LTR	ERV1	HERV1_LTRb	3	0.0010275098640947	209427	10	2.09122807017544	1.16791824773962	0.000716252490058992	215523.06	756	0.492	ns	0.3	0.06673951;0.65245285	0.4456	ns
LTR	ERV1	LTR25	24	0.00822007891275756	209427	284	52.895	6.81016544243628	0.0181167114204296	215523.06	1	0.002	**	0.08450704	0.05489545;0.12313022	2.658e-06	***
LTR	ERV1	LTR10B2	30	0.010275098640947	209427	101	32.452	5.13751789194842	0.0111149167032004	215523.06	375	0.75	ns	0.2970297	0.2101922;0.3961471	0.6704	ns
LTR	ERV1	LTR24B	81	0.0277427663305568	209427	454	130.727	10.8950067541132	0.0447744273345024	215523.06	1	0.002	**	0.1784141	0.1442873;0.2167945	8.088e-08	***
LTR	ERV1	MER31B	274	0.0938459009206488	209427	1486	423.91	18.9579351012526	0.145190568829461	215523.06	1	0.002	**	0.1843876	0.1649728;0.2050582	2.2e-16	***
LTR	ERV1	LTR49	158	0.0541155195089873	209427	1462	406.949	18.3620141205305	0.139381370561157	215523.06	1	0.002	**	0.1080711	0.09261416;0.12512203	2.2e-16	***
LTR	ERV1	LTR45C	76	0.0260302498903989	209427	424	125.91	10.2141190627596	0.0431245889960544	215523.06	1	0.002	**	0.1792453	0.1439044;0.2191337	3.595e-08	***
LTR	ERV1	LTR35	17	0.00582255589653661	209427	105	30.818	5.01897061817122	0.0105552663305568	215523.06	1	0.002	**	0.1619048	0.09723834;0.24652243	0.002522	**
LTR	ERV1	MER4B	282	0.0965859272249014	209427	1738	490.838	20.4771841587429	0.168113628890837	215523.06	1	0.002	**	0.1622555	0.1452159;0.1804435	2.2e-16	***
LTR	ERV1	MER34A1	107	0.0366478518193775	209427	775	225.451	13.8294921762823	0.0772177087900044	215523.06	1	0.002	**	0.1380645	0.1145462;0.1643747	2.2e-16	***
LTR	ERV1	MER89	189	0.0647331214379658	209427	1388	395.617	18.2558370552157	0.135500123301184	215523.06	1	0.002	**	0.1361671	0.1185488;0.1553409	2.2e-16	***
LTR	ERV1	MER92D	27	0.00924758877685226	209427	231	60.538	6.83793194711042	0.0207344640508549	215523.06	1	0.002	**	0.1168831	0.07845661;0.16548811	7.791e-08	***
LTR	ERV1	MER49	215	0.0736382069267865	209427	1335	404.009	18.8998974898047	0.138374410894345	215523.06	1	0.002	**	0.1610487	0.1417194;0.1818827	2.2e-16	***
LTR	ERV1	LTR1A1	56	0.0191801841297676	209427	359	106.621	10.8454129465863	0.0365180430732135	215523.06	1	0.002	**	0.1559889	0.1200344;0.1977335	6.598e-10	***
LTR	ERV1	LTR72	50	0.0171251644015783	209427	153	48.932	6.4854789674655	0.0167593708899605	215523.06	609	0.786	ns	0.3267974	0.2532413;0.4072126	0.8625	ns
LTR	ERV1	MER34D	46	0.015755151249452	209427	249	78.548	7.91709393504817	0.0269029482683034	215523.06	1	0.002	**	0.184739	0.1385417;0.2386147	4.225e-06	***
LTR	ERV1	LTR29	98	0.0335653222270934	209427	708	191.966	12.9428884860514	0.0657489861902674	215523.06	1	0.002	**	0.1384181	0.1138237;0.1660696	2.2e-16	***
LTR	ERV1	LTR26	62	0.021235203857957	209427	596	184.692	12.4299493015716	0.0632576172731258	215523.06	1	0.002	**	0.1040268	0.08069047;0.13137030	2.2e-16	***
LTR	ERV1	LTR27C	24	0.00822007891275756	209427	120	36.885	5.94113390457344	0.0126332337790443	215523.06	12	0.024	*	0.2	0.1325476;0.2828099	0.00995	**
LTR	ERV1	LTR23	172	0.0589105655414292	209427	856	244.324	13.9249031209171	0.0836817733450241	215523.06	1	0.002	**	0.2009346	0.1745744;0.2293713	1.907e-08	***
LTR	ERV1	MER61E	37	0.0126726216571679	209427	318	84.274	8.89179329426791	0.0288641220955721	215523.06	1	0.002	**	0.1163522	0.08325959;0.15679625	1.214e-10	***
LTR	ERV1	PABL_A	119	0.0407578912757562	209427	524	156.69	12.2149541589441	0.0536668402016659	215523.06	1	0.002	**	0.2270992	0.1918980;0.2654113	0.0002789	***
LTR	ERV1	MER65D	58	0.0198651907058308	209427	470	130.184	10.361829544608	0.0445884480491013	215523.06	1	0.002	**	0.1234043	0.09505448;0.15659260	1.331e-15	***
LTR	ERV1	MER57E1	78	0.0267152564664621	209427	501	144.596	11.1244117388982	0.0495246054362122	215523.06	1	0.002	**	0.1556886	0.1250531;0.1904532	4.675e-12	***
LTR	ERV1	LTR8A	250	0.0856258220078913	209427	1442	423.987	19.5062894043518	0.145216941582639	215523.06	1	0.002	**	0.1733703	0.1541651;0.1939160	2.2e-16	***
LTR	ERV1	LTR8	474	0.162346558526962	209427	3403	1012.23	29.7478408297818	0.346692103244191	215523.06	1	0.002	**	0.1392889	0.1278222;0.1513790	2.2e-16	***
LTR	ERV1	MER57B2	226	0.0774057430951337	209427	1104	316.481	15.5739586228803	0.108395783099518	215523.06	1	0.002	**	0.2047101	0.1812684;0.2297367	5.392e-10	***
LTR	ERV1	LTR39	138	0.047265453748356	209427	1272	365.744	17.4727147220963	0.125268522577817	215523.06	1	0.002	**	0.1084906	0.09192662;0.12688775	2.2e-16	***
LTR	ERV1	MER4E1	139	0.0476079570363876	209427	1050	316.575	16.9853724680349	0.108427978408593	215523.06	1	0.002	**	0.132381	0.1124586;0.1543887	2.2e-16	***
LTR	ERV1	LTR44	29	0.00993259535291539	209427	218	66.334	7.34740964071205	0.0227196131082858	215523.06	1	0.002	**	0.1330275	0.09093341;0.18543252	5.648e-09	***
LTR	ERV1	LTR1B	56	0.0191801841297676	209427	321	98.303	10.000760281409	0.0336691007233669	215523.06	1	0.002	**	0.1744548	0.1345550;0.2204829	1.089e-07	***
LTR	ERV1	LTR46	58	0.0198651907058308	209427	255	75.099	7.84313162669821	0.0257216544278825	215523.06	19	0.038	*	0.227451	0.1774788;0.2838787	0.01934	*
LTR	ERV1	LTR1B1	28	0.00959009206488382	209427	168	50.959	7.16286434505258	0.0174536250548005	215523.06	1	0.002	**	0.1666667	0.1136977;0.2317916	6.976e-05	***
LTR	ERV1	MER4D1	234	0.0801457693993862	209427	1536	456.846	20.3319372336153	0.156471257124068	215523.06	1	0.002	**	0.1523438	0.1347248;0.1713027	2.2e-16	***
LTR	ERV1	HERV1_LTRa	10	0.00342503288031565	209427	27	9.575	2.82211611018032	0.00327946898290224	215523.06	655	0.694	ns	0.3703704	0.1940072;0.5763204	0.8432	ns
LTR	ERV1	LTR28B	79	0.0270577597544936	209427	261	82.123	9.12321785907276	0.0281273975230162	215523.06	377	0.754	ns	0.302682	0.2475568;0.3623535	0.739	ns
LTR	ERV1	LTR38B	47	0.0160976545374836	209427	226	70.734	7.69079920374939	0.0242266275756247	215523.06	3	0.006	**	0.2079646	0.1569889;0.2667738	0.0005443	***
LTR	ERV1	LTR1A2	219	0.0750082200789128	209427	837	252.725	15.7274514059884	0.0865591434677773	215523.06	19	0.038	*	0.2616487	0.2321574;0.2928289	0.01161	*
LTR	ERV1	MER72	124	0.0424704077159141	209427	774	236.307	14.4117469256662	0.080935924484875	215523.06	1	0.002	**	0.1602067	0.1350540;0.1879789	2.2e-16	***
LTR	ERV1	MER51E	66	0.0226052170100833	209427	233	74.149	7.9086880293982	0.0253962763042525	215523.06	164	0.328	ns	0.2832618	0.2263538;0.3457783	0.2613	ns
LTR	ERV1	LTR26C	62	0.021235203857957	209427	312	96.299	8.88631338438869	0.0329827241341517	215523.06	1	0.002	**	0.1987179	0.1558846;0.2473764	1.618e-05	***
LTR	ERV1	MER92B	127	0.0434979175800088	209427	804	242.327	14.2689759504554	0.0829977942788251	215523.06	1	0.002	**	0.1579602	0.1334201;0.1850378	2.2e-16	***
LTR	ERV1	LTR10A	75	0.0256877466023674	209427	311	98.525	9.48753858428985	0.03374513645331	215523.06	12	0.024	*	0.2411576	0.1946725;0.2926487	0.004098	**
LTR	ERV1	MER65A	211	0.0722681937746602	209427	1394	406.919	18.4081856873593	0.139371095462516	215523.06	1	0.002	**	0.151363	0.1329400;0.1712683	2.2e-16	***
LTR	ERV1	MER51C	32	0.0109601052170101	209427	180	55.668	6.9479529395391	0.0190664730381412	215523.06	1	0.002	**	0.1777778	0.1248920;0.2415986	9.588e-05	***
LTR	ERV1	HERV-Fc1_LTR1	5	0.00171251644015783	209427	17	5.18492462311558	1.98889620595321	0.00177585373161291	215523.06	581	0.842	ns	0.2941176	0.1031355;0.5595827	1	ns
LTR	ERV1	MER39	372	0.127411223147742	209427	3348	939.097	28.5868991288283	0.321643810280579	215523.06	1	0.002	**	0.1111111	0.1006595;0.1222472	2.2e-16	***
LTR	ERV1	LTR71B	41	0.0140426348092942	209427	233	69.83	7.73957369633502	0.0239170046032442	215523.06	1	0.002	**	0.1759657	0.1293342;0.2310501	2.152e-05	***
LTR	ERV1	LTR19B	54	0.0184951775537045	209427	283	77.594	8.45580656499808	0.0265762001315213	215523.06	2	0.004	**	0.1908127	0.1467172;0.2415146	0.001346	**
LTR	ERV1	MER34B	84	0.0287702761946515	209427	667	187.086	12.564492447786	0.0640775701446734	215523.06	1	0.002	**	0.125937	0.1017091;0.1535300	2.2e-16	***
LTR	ERV1	MER67C	136	0.0465804471722929	209427	1648	471.385	19.2194214575039	0.161450912428759	215523.06	1	0.002	**	0.08252427	0.06968871;0.09686873	2.2e-16	***
LTR	ERV1	LTR51	53	0.0181526742656729	209427	414	122.678	10.7078931155935	0.0420176183691363	215523.06	1	0.002	**	0.1280193	0.09738535;0.16408820	9.594e-16	***
LTR	ERV1	LTR48B	156	0.0534305129329242	209427	1013	293.843	15.9607987926074	0.100642193665059	215523.06	1	0.002	**	0.153998	0.1323079;0.1777199	2.2e-16	***
LTR	ERV1	MER41C	110	0.0376753616834722	209427	837	234.393	14.1983853006299	0.0802803731915826	215523.06	1	0.002	**	0.1314217	0.1092653;0.1562096	2.2e-16	***
LTR	ERV1	LTR27E	45	0.0154126479614204	209427	222	68.701	8.22077734646671	0.0235303183910565	215523.06	1	0.002	**	0.2027027	0.1518633;0.2616669	0.0004643	***
LTR	ERV1	LTR1	49	0.0167826611135467	209427	244	70.095	8.28798320857768	0.0240077679745726	215523.06	4	0.008	**	0.2008197	0.1524166;0.2566501	0.002315	**
LTR	ERV1	MER87	28	0.00959009206488382	209427	165	49.828	6.30270895251717	0.0170662538360368	215523.06	1	0.002	**	0.169697	0.1158233;0.2358346	0.0001236	***
LTR	ERV1	LTR4	25	0.00856258220078913	209427	102	26.895	4.89815954894969	0.00921162593160894	215523.06	397	0.794	ns	0.245098	0.1653214;0.3402021	0.7367	ns
LTR	ERV1	LTR31	47	0.0160976545374836	209427	241	77.509	7.76209824526648	0.0265470873520386	215523.06	1	0.002	**	0.1950207	0.1469547;0.2507582	1.67e-05	***
LTR	ERV1	MER34C_	56	0.0191801841297676	209427	651	181.405	12.2323589550669	0.0621318089653661	215523.06	1	0.002	**	0.08602151	0.06563252;0.11025327	2.2e-16	***
LTR	ERV1	MER61A	107	0.0366478518193775	209427	811	214.746	13.7274151217892	0.0735512110916265	215523.06	1	0.002	**	0.1319359	0.1093995;0.1571854	2.2e-16	***
LTR	ERV1	LTR12_	59	0.0202076939938623	209427	545	166.891	12.799959295168	0.0571607162428759	215523.06	1	0.002	**	0.1082569	0.08343727;0.13741570	2.2e-16	***
LTR	ERV1	LTR10C	131	0.044867930732135	209427	519	165.074	12.0051925702443	0.0565383877685226	215523.06	4	0.008	**	0.2524085	0.2155735;0.2920901	0.001136	**
LTR	ERV1	MER66B	305	0.104463502849627	209427	1430	442.2	17.756894641443	0.151454953967558	215523.06	1	0.002	**	0.2132867	0.1923123;0.2354457	5.45e-16	***
LTR	ERV1	LTR70	42	0.0143851380973257	209427	151	64.319	7.72249155880897	0.0220294689829022	215523.06	3	0.006	**	0.2781457	0.2083865;0.3568306	0.0001979	***
LTR	ERV1	MER83B	20	0.0068500657606313	209427	147	44.4	5.85271340954383	0.0152071459886015	215523.06	1	0.002	**	0.1360544	0.08512819;0.20227724	3.559e-06	***
LTR	ERV1	HERV1_LTRd	7	0.00239752301622096	209427	16	4.61553985872856	1.90918055460356	0.00158083757765528	215523.06	923	0.158	ns	0.4375	0.1975341;0.7012231	0.2667	ns
LTR	ERV1	LTR12E	30	0.010275098640947	209427	112	35.56	6.24350713792988	0.0121794169224025	215523.06	204	0.408	ns	0.2678571	0.1885785;0.3598031	0.3099	ns
LTR	ERV1	MER57F	45	0.0154126479614204	209427	413	118.662	9.86717371475322	0.0406421251644016	215523.06	1	0.002	**	0.1089588	0.08059317;0.14307060	2.2e-16	***
LTR	ERV1	MER90	112	0.0383603682595353	209427	701	196.501	12.8203885027468	0.0673022386014906	215523.06	1	0.002	**	0.1597718	0.1334136;0.1890299	8.804e-14	***
LTR	ERV1	LTR61	52	0.0178101709776414	209427	184	48.939	6.24950680736771	0.0167617684129768	215523.06	715	0.574	ns	0.2826087	0.2188234;0.3535454	0.6169	ns
LTR	ERV1	MER72B	28	0.00959009206488382	209427	188	53.994	6.8676873202796	0.0184931225339763	215523.06	1	0.002	**	0.1489362	0.1013051;0.2080112	1.137e-05	***
LTR	ERV1	MER50	444	0.152071459886015	209427	2531	728.794	26.0829807707226	0.249614341297676	215523.06	1	0.002	**	0.1754247	0.1607921;0.1908123	2.2e-16	***
LTR	ERV1	LTR56	194	0.0664456378781236	209427	976	289.129	15.4027791195162	0.0990276331652784	215523.06	1	0.002	**	0.1987705	0.1741605;0.2252123	5.188e-12	***
LTR	ERV1	LTR1D	78	0.0267152564664621	209427	296	95.217	9.84951389277278	0.0326121355765015	215523.06	40	0.08	ns	0.2635135	0.2142293;0.3176012	0.03423	*
LTR	ERV1	MER61B	63	0.0215777071459886	209427	429	111.096	9.90499333128967	0.0380507452871548	215523.06	1	0.002	**	0.1468531	0.1147270;0.1839428	2.845e-08	***
LTR	ERV1	LTR26E	17	0.00582255589653661	209427	118	36.501	5.51202153310212	0.0125017125164402	215523.06	1	0.002	**	0.1440678	0.08622165;0.22061798	5.489e-05	***
LTR	ERV1	MER57C2	70	0.0239752301622096	209427	454	122.896	10.3267529178259	0.0420922840859272	215523.06	1	0.002	**	0.154185	0.1222097;0.1907449	4.845e-09	***
LTR	ERV1	MER4A	137	0.0469229504603244	209427	834	243.368	15.3996014144433	0.0833543402016659	215523.06	1	0.002	**	0.1642686	0.1397446;0.1911914	2.2e-16	***
LTR	ERV1	MER52D	188	0.0643906181499342	209427	657	209.896	15.2466272874903	0.0718900701446734	215523.06	76	0.152	ns	0.2861492	0.2518552;0.3223773	0.07192	ns
LTR	ERV1	HERV-Fc1_LTR2	0	0	209427	3	1.54761904761905	0.728876593558975	0.000530064612429803	215523.06	1	0.002	**	0	0.0000000;0.7075982	0.1135	ns
LTR	ERV1	LTR10D	52	0.0178101709776414	209427	181	54.699	7.02123185037333	0.0187345873520386	215523.06	383	0.766	ns	0.2872928	0.2225969;0.3591023	0.6867	ns
LTR	ERV1	LTR35B	19	0.00650756247259974	209427	206	57.639	7.07847326644552	0.0197415470188514	215523.06	1	0.002	**	0.09223301	0.0564468;0.1402846	4.97e-11	***
LTR	ERV1	MER65C	110	0.0376753616834722	209427	680	202.661	13.1932612018841	0.069412058855765	215523.06	1	0.002	**	0.1617647	0.1348690;0.1916333	2.322e-16	***
LTR	ERV1	LTR7B	143	0.0489779701885138	209427	845	251.138	13.7365078403373	0.0860155907496712	215523.06	1	0.002	**	0.1692308	0.1445465;0.1962463	2.2e-16	***
LTR	ERV1	LTR1F	18	0.00616505918456817	209427	132	38.971	6.51525959633287	0.0133476956378781	215523.06	1	0.002	**	0.1363636	0.08286392;0.20692727	2.29e-05	***
LTR	ERV1	MER52A	534	0.182896755808856	209427	1420	483.906	24.7225072831695	0.165739396098203	215523.06	982	0.04	*	0.3760563	0.3507883;0.4018384	0.005561	**
LTR	ERV1	LTR27B	35	0.0119876150811048	209427	150	42.288	6.12327939510771	0.0144837790442788	215523.06	126	0.252	ns	0.2333333	0.1682253;0.3092774	0.2043	ns
LTR	ERV1	MER4D	178	0.0609655852696186	209427	1315	392.5	18.5052545090427	0.134432540552389	215523.06	1	0.002	**	0.1353612	0.1173212;0.1550478	2.2e-16	***
LTR	ERV1	MER4D0	72	0.0246602367382727	209427	444	126.906	10.953956050357	0.0434657222709338	215523.06	1	0.002	**	0.1621622	0.1290981;0.1998039	1.597e-09	***
LTR	ERV1	MER101	47	0.0160976545374836	209427	364	101.894	9.13006692867705	0.0348990300306883	215523.06	1	0.002	**	0.1291209	0.09643783;0.16798144	7.184e-12	***
LTR	ERV1	LTR10G	23	0.007877575624726	209427	116	36.352	5.61352007278924	0.0124506795265235	215523.06	15	0.03	*	0.1982759	0.1300378;0.2825068	0.006733	**
LTR	ERV1	LTR1F1	34	0.0116451117930732	209427	221	64.219	8.17470885505196	0.0219952186540991	215523.06	1	0.002	**	0.1538462	0.1089562;0.2082941	2.567e-06	***
LTR	ERV1	MER61D	37	0.0126726216571679	209427	267	77.458	8.10875995377764	0.026529619684349	215523.06	1	0.002	**	0.1385768	0.09948347;0.18591688	6.83e-09	***
LTR	ERV1	MER51D	21	0.00719256904866287	209427	151	46.26	6.02600304619179	0.0158442021043402	215523.06	1	0.002	**	0.1390728	0.08819531;0.20469954	2.264e-06	***
LTR	ERV1	MER57C1	33	0.0113026085050416	209427	187	56.997	6.89975344469623	0.0195216599079351	215523.06	1	0.002	**	0.1764706	0.1246973;0.2388057	8.842e-05	***
LTR	ERV1	MER67D	36	0.0123301183691363	209427	1042	289.686	15.8000330710111	0.099218407496712	215523.06	1	0.002	**	0.03454894	0.02431268;0.04751144	2.2e-16	***
LTR	ERV1	MER41A	483	0.165429088119246	209427	2558	771.795	26.2767471815376	0.264342325186322	215523.06	1	0.002	**	0.1888194	0.1738205;0.2045341	2.2e-16	***
LTR	ERV1	MER4A1_	61	0.0208927005699255	209427	400	118.111	10.3534473907425	0.0404534058526962	215523.06	1	0.002	**	0.1525	0.1187022;0.1915391	4.393e-11	***
LTR	ERV1	MER66C	129	0.0441829241560719	209427	589	168.95	11.7005300051922	0.0578659305129329	215523.06	2	0.004	**	0.2190153	0.1862451;0.2546317	0.0002186	***
LTR	ERV1	LTR9	143	0.0489779701885138	209427	810	234.092	14.0899987247716	0.0801772797018851	215523.06	1	0.002	**	0.1765432	0.1508841;0.2045808	1.694e-13	***
LTR	ERV1	MER57B1	162	0.0554855326611135	209427	1010	282.14	15.2163707216254	0.0966338776852258	215523.06	1	0.002	**	0.160396	0.1382848;0.1845066	2.2e-16	***
LTR	ERV1	LTR37A	258	0.0883658483121438	209427	1963	555.494	20.8428017883006	0.190258521481806	215523.06	1	0.002	**	0.1314315	0.1167892;0.1471842	2.2e-16	***
LTR	ERV1	MER66D	52	0.0178101709776414	209427	246	72.651	7.86543476637268	0.0248832063787812	215523.06	5	0.01	**	0.2113821	0.1620859;0.2677778	0.003299	**
LTR	ERV1	PRIMA4_LTR	48	0.0164401578255151	209427	334	88.881	9.02054373135062	0.0304420347435335	215523.06	1	0.002	**	0.1437126	0.1079009;0.1859888	1.116e-07	***
LTR	ERV1	MER83C	18	0.00616505918456817	209427	151	43.523	5.83348099341213	0.0149067706049978	215523.06	1	0.002	**	0.1192053	0.07220119;0.18184089	9.031e-07	***
LTR	ERV1	PrimLTR79	28	0.00959009206488382	209427	141	38.821	5.53313424512495	0.0132963201446734	215523.06	30	0.06	ns	0.1985816	0.1361979;0.2740561	0.04718	*
LTR	ERV1	MER110A	83	0.0284277729066199	209427	635	180.855	12.3697609510445	0.0619434321569487	215523.06	1	0.002	**	0.1307087	0.1054700;0.1594375	2.2e-16	***
LTR	ERV1	LTR9D	121	0.0414428978518194	209427	724	222.597	13.5922529530737	0.0762402044059623	215523.06	1	0.002	**	0.1671271	0.1406611;0.1963374	2.2e-16	***
LTR	ERV1	LTR06	15	0.00513754932047348	209427	98	27.508	4.72040445494008	0.00942158044717229	215523.06	2	0.004	**	0.1530612	0.08827426;0.23985646	0.004629	**
LTR	ERV1	LTR19C	32	0.0109601052170101	209427	129	35.969	5.86143287903183	0.0123195007672074	215523.06	291	0.582	ns	0.248062	0.1762746;0.3317726	0.4922	ns
LTR	ERV1	LTR59	13	0.00445254274441035	209427	114	33.125	5.45831184233442	0.0113454214160456	215523.06	1	0.002	**	0.1140351	0.06213544;0.18710742	1.077e-05	***
LTR	ERV1	MER31A	256	0.0876808417360807	209427	1349	393.241	18.9562722933403	0.134686335488821	215523.06	1	0.002	**	0.1897702	0.1691684;0.2117327	2.2e-16	***
LTR	ERV1	HERV-Fc2_LTR	2	0.00068500657606313	209427	4	1.38842975206612	0.58925113584965	0.000475541755283495	215523.06	575	0.854	ns	0.5	0.06758599;0.93241401	0.6136	ns
LTR	ERV1	MER34A	208	0.0712406839105656	209427	1464	419.357	18.7521517217144	0.143631151359053	215523.06	1	0.002	**	0.1420765	0.1245828;0.1610195	2.2e-16	***
LTR	ERV1	LTR78	475	0.162689061814993	209427	4812	1356.122	34.4813584430788	0.464476243971942	215523.06	1	0.002	**	0.09871155	0.09042544;0.10748810	2.2e-16	***
LTR	ERV1	LTR10B1	34	0.0116451117930732	209427	171	52.212	6.50379545768125	0.0178827816747041	215523.06	3	0.006	**	0.1988304	0.1418003;0.2666038	0.002057	**
LTR	ERV1	MER41G	17	0.00582255589653661	209427	114	35.357	5.5215975078811	0.012109888754932	215523.06	1	0.002	**	0.1491228	0.08933565;0.22799117	0.0001026	***
LTR	ERV1	MER41E	62	0.021235203857957	209427	360	108.616	9.39355006282411	0.0372013371328365	215523.06	1	0.002	**	0.1722222	0.1346656;0.2152707	2.063e-08	***
LTR	ERV1	MER87B	35	0.0119876150811048	209427	202	59.286	7.12748237493467	0.0203056499342394	215523.06	1	0.002	**	0.1732673	0.1237537;0.2326436	0.0001028	***
LTR	ERV1	LTR1C1	12	0.00411003945637878	209427	70	23.452	4.75986894277063	0.00803238711091626	215523.06	6	0.012	*	0.1714286	0.09184221;0.28030841	0.003299	**
LTR	ERV1	MER4CL34	132	0.0452104340201666	209427	896	256.276	14.7003375445574	0.0877753726435774	215523.06	1	0.002	**	0.1473214	0.1247461;0.1722432	2.2e-16	***
LTR	ERV1	LTR19A	75	0.0256877466023674	209427	447	126.022	10.4380299131814	0.0431629493643139	215523.06	1	0.002	**	0.1677852	0.1343213;0.2057175	2.082e-08	***
LTR	ERV1	LTR7Y	30	0.010275098640947	209427	257	76.649	8.09229783709696	0.0262525345243314	215523.06	1	0.002	**	0.1167315	0.08016004;0.16243293	6.639e-12	***
LTR	ERV1	HERV1_LTRc	6	0.00205501972818939	209427	34	9.853	2.88369670851612	0.00337468489697501	215523.06	112	0.224	ns	0.1764706	0.06764065;0.34531513	0.1856	ns
LTR	ERV1	LOR1a	74	0.0253452433143358	209427	808	236.305	14.4864015832377	0.080935239478299	215523.06	1	0.002	**	0.09158416	0.07259675;0.11361056	2.2e-16	***
LTR	ERV1	LTR12B	32	0.0109601052170101	209427	171	50.332	7.99159819070263	0.0172388754932047	215523.06	5	0.01	**	0.1871345	0.1316615;0.2537827	0.001814	**
LTR	ERV1	LTR54	211	0.0722681937746602	209427	1113	335.466	16.7546280639578	0.114898208022797	215523.06	1	0.002	**	0.1895777	0.1669454;0.2138637	2.2e-16	***
LTR	ERV1	MER51A	231	0.0791182595352915	209427	941	280.021	15.7446642851937	0.0959081132178869	215523.06	1	0.002	**	0.2454835	0.2182861;0.2742838	0.0004112	***
LTR	ERV1	LTR12D	84	0.0287702761946515	209427	490	146.149	13.0366695806005	0.0500565130425252	215523.06	1	0.002	**	0.1714286	0.1391052;0.2077762	1.378e-10	***
LTR	ERV1	LTR48	81	0.0277427663305568	209427	975	283.026	16.0292314307412	0.0969373355984218	215523.06	1	0.002	**	0.08307692	0.0665202;0.1022006	2.2e-16	***
LTR	ERV1	LTR43	53	0.0181526742656729	209427	424	113.137	9.80848803014194	0.0387497944980272	215523.06	1	0.002	**	0.125	0.09505263;0.16029719	1.725e-12	***
LTR	ERV1	MER92A	18	0.00616505918456817	209427	151	40.816	5.85494871236498	0.0139796142042964	215523.06	1	0.002	**	0.1192053	0.07220119;0.18184089	8.749e-06	***
LTR	ERV1	LTR2C	81	0.0277427663305568	209427	291	81.331	7.92567065018823	0.0278561349188952	215523.06	529	0.946	ns	0.2783505	0.2276293;0.3336492	1	ns
LTR	ERV1	LTR17	138	0.047265453748356	209427	843	247.286	15.4901952908978	0.0846962680841736	215523.06	1	0.002	**	0.1637011	0.1393414;0.1904377	2.2e-16	***
LTR	ERV1	MER50C	20	0.0068500657606313	209427	85	22.479	4.52128311444892	0.00769913141166155	215523.06	326	0.652	ns	0.2352941	0.1500360;0.3397359	0.6233	ns
LTR	ERV1	MER57D	60	0.0205501972818939	209427	452	127.442	10.1042927873619	0.0436493040333187	215523.06	1	0.002	**	0.1327434	0.1028478;0.1675423	5.722e-14	***
LTR	ERV1	LTR73	27	0.00924758877685226	209427	217	64.637	7.34132999708677	0.0221383850284963	215523.06	1	0.002	**	0.124424	0.08362135;0.17584688	2.577e-09	***
LTR	ERV1	LTR45	25	0.00856258220078913	209427	174	52.737	6.70931038526657	0.0180625959009207	215523.06	1	0.002	**	0.1436782	0.09518919;0.20475042	1.335e-06	***
LTR	ERV1	MER92C	14	0.00479504603244191	209427	128	36.92	5.44750174623884	0.0126452213941254	215523.06	1	0.002	**	0.109375	0.06110137;0.17670059	1.903e-06	***
LTR	ERV1	LTR24	64	0.0219202104340202	209427	308	98.886	8.71418045147912	0.0338687801402893	215523.06	1	0.002	**	0.2077922	0.1638612;0.2574433	1.324e-05	***
LTR	ERV1	LTR24C	66	0.0226052170100833	209427	382	121.253	9.75582734406299	0.0415295511836914	215523.06	1	0.002	**	0.1727749	0.1362172;0.2144939	1.814e-10	***
LTR	ERV1	MER84	43	0.0147276413853573	209427	358	97.677	9.15240063794398	0.0334546936650592	215523.06	1	0.002	**	0.1201117	0.08830456;0.15836433	3.108e-12	***
LTR	ERV1	LTR15	55	0.0188376808417361	209427	264	78.689	8.21338777476985	0.0269512412319158	215523.06	1	0.002	**	0.2083333	0.1609730;0.2623723	0.001201	**
LTR	ERV1	MER4C	143	0.0489779701885138	209427	668	188.539	12.6767179576647	0.0645752274221832	215523.06	1	0.002	**	0.2140719	0.1835383;0.2471556	7.393e-05	***
LTR	ERV1	LTR1B0	17	0.00582255589653661	209427	92	29.991	5.26941037362676	0.0102720161113547	215523.06	8	0.016	*	0.1847826	0.1114877;0.2792872	0.003585	**
LTR	ERV1	LTR28	23	0.007877575624726	209427	139	45.061	6.78478535491818	0.0154335406619904	215523.06	2	0.004	**	0.1654676	0.1078789;0.2378654	3.75e-05	***
LTR	ERV1	LTR27	56	0.0191801841297676	209427	315	96.592	9.65436392222412	0.0330830775975449	215523.06	1	0.002	**	0.1777778	0.1371754;0.2245614	2.366e-07	***
LTR	ERV1	LTR9A1	93	0.0318528057869356	209427	479	146.709	11.5651230460843	0.0502483148838229	215523.06	1	0.002	**	0.1941545	0.1596684;0.2324670	3.247e-08	***
LTR	ERV1	LTR72B	22	0.00753507233669443	209427	163	49.16	6.36025572228452	0.0168374616396317	215523.06	1	0.002	**	0.1349693	0.08655661;0.19718703	8.583e-07	***
LTR	ERV1	LTR21A	35	0.0119876150811048	209427	94	25.22	4.85315909003127	0.00863793292415607	215523.06	980	0.044	*	0.3723404	0.2747966;0.4781635	0.02676	*
LTR	ERV1	LTR37B	241	0.0825432924156072	209427	2032	574.928	21.522128566153	0.196914730381412	215523.06	1	0.002	**	0.1186024	0.1048563;0.1334591	2.2e-16	***
LTR	ERV1	MER39B	164	0.0561705392371767	209427	1186	337.946	16.8403289956188	0.115747616177115	215523.06	1	0.002	**	0.1382799	0.1191284;0.1592444	2.2e-16	***
LTR	ERV1	EUTREP7	31	0.0106176019289785	209427	275	79.043	7.97764337344017	0.027072487395879	215523.06	1	0.002	**	0.1127273	0.07789037;0.15617971	4.8e-12	***
LTR	ERV1	LTR45B	73	0.0250027400263043	209427	444	136.147	10.8070432211213	0.0466307951556335	215523.06	1	0.002	**	0.1644144	0.1311450;0.2022299	7.238e-12	***
LTR	ERV1	MER41D	79	0.0270577597544936	209427	472	140.848	10.7494393549825	0.0482409031126699	215523.06	1	0.002	**	0.1673729	0.1348085;0.2041706	6.23e-11	***
LTR	ERV1	MER34	168	0.0575405523893029	209427	1330	377.294	17.4225459996267	0.129224435554581	215523.06	1	0.002	**	0.1263158	0.1089269;0.1453741	2.2e-16	***
LTR	ERV1	LTR1F2	33	0.0113026085050416	209427	135	39.773	6.34537112663512	0.0136223832748794	215523.06	154	0.308	ns	0.2444444	0.1746253;0.3258140	0.2202	ns
LTR	ERV1	LTR1E	43	0.0147276413853573	209427	296	90.345	9.27782587964729	0.0309434595572117	215523.06	1	0.002	**	0.1452703	0.1071695;0.1906493	2.502e-10	***
LTR	ERV1	LTR26B	21	0.00719256904866287	209427	138	41.133	5.91272113931236	0.0140881877466024	215523.06	1	0.002	**	0.1521739	0.09673443;0.22316004	0.000116	***
LTR	ERV1	LTR38C	18	0.00616505918456817	209427	127	39.051	5.95532239806251	0.0133750959009206	215523.06	1	0.002	**	0.1417323	0.08621497;0.21471975	1.937e-05	***
LTR	ERV1	LTR71A	34	0.0116451117930732	209427	166	49.73	6.59139943764195	0.0170326885138097	215523.06	9	0.018	*	0.2048193	0.1462095;0.2742754	0.006663	**
LTR	ERV1	LTR2B	93	0.0318528057869356	209427	326	94.943	9.36308808131261	0.0325182896755809	215523.06	460	0.92	ns	0.2852761	0.2368744;0.3376282	0.855	ns
LTR	ERV1	MER66A	39	0.013357628233231	209427	331	103.461	9.49223796486274	0.0354357326830338	215523.06	1	0.002	**	0.1178248	0.08514102;0.15753611	2.2e-16	***
LTR	ERV1	MER48	39	0.013357628233231	209427	193	58.021	7.26342318169032	0.0198723832748794	215523.06	2	0.004	**	0.2020725	0.1478156;0.2657204	0.002742	**
LTR	ERV1	LTR21B	8	0.00274002630425252	209427	36	8.941	2.74318137279401	0.00306232189829022	215523.06	443	0.886	ns	0.2222222	0.1011505;0.3915176	0.848	ns
LTR	ERV1	LTR36	100	0.0342503288031565	209427	484	143.982	11.3662160311542	0.0493143084173608	215523.06	1	0.002	**	0.2066116	0.1713941;0.2454582	7.151e-06	***
LTR	ERV1	LTR26D	26	0.00890508548882069	209427	196	60.265	6.95032963837559	0.0206409606532223	215523.06	1	0.002	**	0.1326531	0.08851712;0.18829778	1.584e-08	***
LTR	ERV1	LTR1D1	73	0.0250027400263043	209427	311	94.802	9.68393383778383	0.0324699967119684	215523.06	9	0.018	*	0.2347267	0.1887408;0.2858450	0.006682	**
LTR	ERV1	MER110	65	0.0222627137220517	209427	784	215.722	14.0427887513811	0.0738854943007453	215523.06	1	0.002	**	0.08290816	0.06456741;0.10445483	2.2e-16	***
LTR	ERV1	MER67B	93	0.0318528057869356	209427	482	140.367	10.9307727445407	0.0480761590311267	215523.06	1	0.002	**	0.1929461	0.1586550;0.2310547	1.035e-06	***
LTR	ERV1	PABL_B	47	0.0160976545374836	209427	377	102.481	9.34446135194307	0.0351000794607628	215523.06	1	0.002	**	0.1246684	0.09305787;0.16231519	7.004e-12	***
LTR	ERV1	LOR1b	112	0.0383603682595353	209427	1101	311.252	16.2019442968737	0.106604833406401	215523.06	1	0.002	**	0.1017257	0.08449893;0.12111320	2.2e-16	***
LTR	ERV1	LTR34	41	0.0140426348092942	209427	264	88.321	8.89444040230021	0.0302502329022359	215523.06	1	0.002	**	0.155303	0.1138112;0.2047317	6.029e-11	***
LTR	ERV1	MER83	96	0.0328803156510303	209427	466	134.746	10.4131608034217	0.0461509480491013	215523.06	1	0.002	**	0.2060086	0.1701800;0.2456165	5.176e-05	***
LTR	ERV1	LTR27D	14	0.00479504603244191	209427	273	78.763	8.4298216406335	0.0269765864752302	215523.06	1	0.002	**	0.05128205	0.02831651;0.08454641	2.2e-16	***
LTR	ERV1	MER34C2	98	0.0335653222270934	209427	590	173.75	11.9665658690661	0.0595099462954844	215523.06	1	0.002	**	0.1661017	0.1369568;0.1986348	6.405e-13	***
LTR	ERV1	MER57E2	8	0.00274002630425252	209427	76	22.597	4.34528163327447	0.00773954679964928	215523.06	1	0.002	**	0.1052632	0.04655356;0.19691670	0.0001254	***
LTR	ERV1	LTR75_1	27	0.00924758877685226	209427	129	41.702	5.80593703935076	0.0142830721174923	215523.06	6	0.012	*	0.2093023	0.1426927;0.2897197	0.00608	**
LTR	ERV1	LTR65	110	0.0376753616834722	209427	462	130.883	10.2913178078525	0.0448278578474353	215523.06	29	0.058	ns	0.2380952	0.1999583;0.2796224	0.0302	*
LTR	ERV1	LTR10E	51	0.0174676676896098	209427	288	85.877	8.74816560207918	0.0294131548662867	215523.06	1	0.002	**	0.1770833	0.1347845;0.2261690	3.074e-06	***
LTR	ERV1	LTR2	170	0.0582255589653661	209427	854	254.771	15.1151257363618	0.0872599051950899	215523.06	1	0.002	**	0.1990632	0.1727733;0.2274479	6.241e-11	***
LTR	ERV1	tot	16909	5.79138809732573	209427	134544	30468.524	151.075018070775	10.4355696514687	215523.06	1	0.002	**	0.1256764	0.1239095;0.1274594	2.2e-16	***
LTR	ERV1	MER61C	58	0.0198651907058308	209427	312	83.782	8.44569747302174	0.0286956104778606	215523.06	1	0.002	**	0.1858974	0.1442920;0.2335826	0.0008595	***
LTR	ERV1	LTR38	31	0.0106176019289785	209427	237	72.769	7.84953847396484	0.024923621766769	215523.06	1	0.002	**	0.1308017	0.09063286;0.18049835	3.188e-10	***
LTR	ERV1	LTR1C	22	0.00753507233669443	209427	65	22.989	4.53027619493585	0.00787380808855765	215523.06	475	0.95	ns	0.3384615	0.2256854;0.4664937	0.897	ns
LTR	ERV1	LTR60	6	0.00205501972818939	209427	42	12.627	3.16573733795034	0.00432478901797457	215523.06	20	0.04	*	0.1428571	0.05428386;0.28539384	0.02761	*
LTR	ERV1	HERV1_LTRe	10	0.00342503288031565	209427	31	8.722	2.75396083855604	0.00298731367821131	215523.06	748	0.508	ns	0.3225806	0.1668236;0.5137298	0.6895	ns
LTR	ERV1	LTR7	181	0.0619930951337133	209427	2350	665.414	24.4266916971428	0.227906482902236	215523.06	1	0.002	**	0.07702128	0.06656103;0.08854974	2.2e-16	***
LTR	ERV1	MER67A	92	0.031510302498904	209427	476	141.159	10.8231631171234	0.0483474216352477	215523.06	1	0.002	**	0.1932773	0.1587525;0.2316644	3.541e-07	***
LTR	ERV1	MER34C	29	0.00993259535291539	209427	198	52.629	6.81408767119934	0.0180256055458132	215523.06	1	0.002	**	0.1464646	0.1003355;0.2035282	7.297e-05	***
LTR	ERV1	LTR28C	58	0.0198651907058308	209427	227	72.813	8.57575504399318	0.0249386919114424	215523.06	40	0.08	ns	0.2555066	0.2000991;0.3174205	0.03894	*
LTR	ERV1	MER57A1	122	0.0417854011398509	209427	1058	301.639	15.5773339288959	0.103312349298553	215523.06	1	0.002	**	0.1153119	0.09668435;0.13610882	2.2e-16	***
LTR	ERV1	LTR38A1	25	0.00856258220078913	209427	167	47.134	6.21664625748406	0.0161435499780798	215523.06	1	0.002	**	0.1497006	0.09928146;0.21300721	6.869e-05	***
LTR	ERV1	MER65B	35	0.0119876150811048	209427	198	57.603	6.61098299015328	0.0197292169004822	215523.06	2	0.004	**	0.1767677	0.1263215;0.2371678	0.0002945	***
LTR	ERV1	LTR7C	71	0.0243177334502411	209427	320	100.724	9.05227970004063	0.0344983011836914	215523.06	2	0.004	**	0.221875	0.1775479;0.2714337	0.0002901	***
LTR	ERV1	LTR35A	31	0.0106176019289785	209427	93	29.205	4.9340977209942	0.0100028085269619	215523.06	690	0.624	ns	0.3333333	0.2389410;0.4386701	0.7376	ns
LTR	ERV1	LTR30	23	0.007877575624726	209427	145	36.761	5.94232195275468	0.0125907633713284	215523.06	10	0.02	*	0.1586207	0.1032887;0.2284419	0.007385	**
LTR	ERV1	LTR1C3	3	0.0010275098640947	209427	66	18.937	4.01312049858164	0.00648598476545375	215523.06	1	0.002	**	0.04545455	0.009473739;0.127142506	9.381e-07	***
LTR	ERV1	MER52C	88	0.0301402893467777	209427	381	128.406	11.5605713877304	0.0439794772029812	215523.06	1	0.002	**	0.2309711	0.1895728;0.2766057	8.06e-06	***
LTR	ERV1	LTR76	71	0.0243177334502411	209427	188	56.854	7.59805333058504	0.0194726819377466	215523.06	978	0.048	*	0.3776596	0.3081317;0.4511112	0.0263	*
LTR	ERV1	LTR8B	227	0.0777482463831653	209427	1611	498.26	21.0673261766232	0.170655688294608	215523.06	1	0.002	**	0.1409063	0.1242723;0.1588603	2.2e-16	***
LTR	ERV1	LTR10B	17	0.00582255589653661	209427	79	24.852	4.66560434068984	0.00851189171416046	215523.06	51	0.102	ns	0.2151899	0.1306409;0.3220296	0.06835	ns
LTR	ERV1	MER4A1	311	0.106518522577817	209427	2254	622.019	23.2299002853493	0.213043552718106	215523.06	1	0.002	**	0.1379769	0.1239951;0.1529069	2.2e-16	***
LTR	ERV1	LTR54B	128	0.0438404208680403	209427	861	246.584	13.9565658286603	0.0844558307759755	215523.06	1	0.002	**	0.1486643	0.1255553;0.1742068	2.2e-16	***
LTR	Gypsy	MamGypsy2-I	179	0.0613080885576502	209427	2287	626.87	23.3059277066215	0.214705036168347	215523.06	1	0.002	**	0.07826847	0.06758748;0.09004403	2.2e-16	***
LTR	Gypsy	MamGypLTR3a	153	0.0524030030688295	209427	1326	381.846	17.2191400128689	0.130783510521701	215523.06	1	0.002	**	0.1153846	0.09867857;0.13381604	2.2e-16	***
LTR	Gypsy	X1_LR	2	0.00068500657606313	209427	15	4.09919028340081	1.77574544537063	0.00140398615033182	215523.06	193	0.386	ns	0.1333333	0.01657591;0.40460270	0.3832	ns
LTR	Gypsy	tot	1971	0.675073980710215	209427	18029	4787.165	60.9926871262685	1.63961975284963	215523.06	1	0.002	**	0.1093239	0.1048045;0.1139697	2.2e-16	***
LTR	Gypsy	MamGypLTR1d	97	0.0332228189390618	209427	751	211.195	12.7802311915438	0.0723349819158264	215523.06	1	0.002	**	0.1291611	0.1060031;0.1552753	2.2e-16	***
LTR	Gypsy	MamGypLTR2b	95	0.0325378123629987	209427	890	247.18	14.2422063052197	0.0846599627356423	215523.06	1	0.002	**	0.1067416	0.08722164;0.12890740	2.2e-16	***
LTR	Gypsy	LTR81AB	25	0.00856258220078913	209427	266	72.976	7.50704867306586	0.0249945199473915	215523.06	1	0.002	**	0.09398496	0.06174855;0.13561124	5.304e-13	***
LTR	Gypsy	LTR104_Mam	242	0.0828857957036388	209427	1971	546.926	21.1713662939063	0.187323953309952	215523.06	1	0.002	**	0.1227803	0.1086074;0.1380858	2.2e-16	***
LTR	Gypsy	LTR81	38	0.0130151249451995	209427	325	86.659	8.26323181327984	0.0296809924375274	215523.06	1	0.002	**	0.1169231	0.08408434;0.15694006	5.894e-11	***
LTR	Gypsy	MamGypsy2-LTR	128	0.0438404208680403	209427	904	237.005	12.8842142941655	0.0811749917799211	215523.06	1	0.002	**	0.1415929	0.1195105;0.1660396	2.2e-16	***
LTR	Gypsy	MamGypLTR1b	181	0.0619930951337133	209427	1214	341.803	16.8631122737042	0.117068651359053	215523.06	1	0.002	**	0.1490939	0.1295148;0.1703892	2.2e-16	***
LTR	Gypsy	MamGypLTR3	97	0.0332228189390618	209427	675	193.474	12.2105045112977	0.066265481148619	215523.06	1	0.002	**	0.1437037	0.1181044;0.1724634	2.2e-16	***
LTR	Gypsy	LTR81C	95	0.0325378123629987	209427	728	201.499	12.9924902849224	0.0690140700350723	215523.06	1	0.002	**	0.1304945	0.1068758;0.1571528	2.2e-16	***
LTR	Gypsy	MamGypLTR4	78	0.0267152564664621	209427	712	202.902	12.7163714204211	0.0694946021481806	215523.06	1	0.002	**	0.1095506	0.08756328;0.13483205	2.2e-16	***
LTR	Gypsy	LTR81B	151	0.0517179964927663	209427	1157	323.662	15.6178639280048	0.110855299210872	215523.06	1	0.002	**	0.1305099	0.1116257;0.1512943	2.2e-16	***
LTR	Gypsy	MamGyp-int	58	0.0198651907058308	209427	684	181.405	12.7493341206716	0.0621318089653661	215523.06	1	0.002	**	0.08479532	0.06501656;0.10823984	2.2e-16	***
LTR	Gypsy	MamGypLTR1c	136	0.0465804471722929	209427	1139	318.587	15.4971155894119	0.109117095024112	215523.06	1	0.002	**	0.119403	0.1011344;0.1396624	2.2e-16	***
LTR	Gypsy	LTR81A	112	0.0383603682595353	209427	854	236.882	13.6726375296435	0.0811328638754932	215523.06	1	0.002	**	0.1311475	0.1092260;0.1556494	2.2e-16	***
LTR	Gypsy	MamGypLTR2c	127	0.0434979175800088	209427	1037	289.046	15.1034432497361	0.0989992053923718	215523.06	1	0.002	**	0.1224687	0.1031274;0.1439810	2.2e-16	***
LTR	Gypsy	MamGypLTR1a	133	0.0455529373081982	209427	1094	306.358	15.8307437743287	0.104928622314774	215523.06	1	0.002	**	0.1215722	0.1027885;0.1424174	2.2e-16	***
SINE?	tot	tot	3	0.0010275098640947	209427	5	1.71049304677623	0.818073460623749	0.000585849492675989	215523.06	767	0.47	ns	0.6	0.1466328;0.9472550	0.3463	ns
SINE?	tRNA	tot	3	0.0010275098640947	209427	5	1.71049304677623	0.818073460623749	0.000585849492675989	215523.06	767	0.47	ns	0.6	0.1466328;0.9472550	0.3463	ns
SINE?	tRNA	CRP1	3	0.0010275098640947	209427	5	1.71049304677623	0.818073460623749	0.000585849492675989	215523.06	767	0.47	ns	0.6	0.1466328;0.9472550	0.3463	ns
RC?	tot	tot	122	0.0417854011398509	209427	435	119.81	9.79662563711985	0.0410353189390618	215523.06	618	0.768	ns	0.2804598	0.2387129;0.3252219	0.83	ns
RC?	Helitron?	tot	122	0.0417854011398509	209427	435	119.81	9.79662563711985	0.0410353189390618	215523.06	618	0.768	ns	0.2804598	0.2387129;0.3252219	0.83	ns
RC?	Helitron?	Helitron2Na_Mam	122	0.0417854011398509	209427	435	119.81	9.79662563711985	0.0410353189390618	215523.06	618	0.768	ns	0.2804598	0.2387129;0.3252219	0.83	ns
Unknown	tot	tot	1097	0.375726106970627	209427	6436	1754.167	36.4409804486111	0.600807965256466	215523.06	1	0.002	**	0.1704475	0.1613340;0.1798606	2.2e-16	***
Unknown	Unknown	UCON84	8	0.00274002630425252	209427	103	27.915	4.73668778907911	0.00956097928540114	215523.06	1	0.002	**	0.0776699	0.03412864;0.14731394	1.2e-06	***
Unknown	Unknown	UCON57	2	0.00068500657606313	209427	22	5.93893893893894	2.14720661972967	0.00203410611400528	215523.06	53	0.106	ns	0.09090909	0.01120559;0.29161274	0.08858	ns
Unknown	Unknown	UCON4	43	0.0147276413853573	209427	138	39.675	5.14935829894279	0.0135888179526523	215523.06	784	0.436	ns	0.3115942	0.2355343;0.3959460	0.5121	ns
Unknown	Unknown	EUTREP6	3	0.0010275098640947	209427	14	3.50862944162437	1.57023140860554	0.0012017171202407	215523.06	520	0.964	ns	0.2142857	0.04657929;0.50797568	1	ns
Unknown	Unknown	UCON15	6	0.00205501972818939	209427	48	13.002	3.33183089263202	0.00445322775098641	215523.06	17	0.034	*	0.125	0.04728376;0.25246051	0.02227	*
Unknown	Unknown	UCON61	0	0	209427	16	4.33266129032258	1.75497613812899	0.00148395073786257	215523.06	1	0.002	**	0	0.0000000;0.2059072	0.009551	**
Unknown	Unknown	MARE11	1	0.000342503288031565	209427	13	3.52729145211123	1.55517983065938	0.00120810892019373	215523.06	87	0.174	ns	0.07692308	0.001945628;0.360297435	0.2075	ns
Unknown	Unknown	UCON5	11	0.00376753616834722	209427	118	31.62	4.98462099325982	0.0108299539675581	215523.06	1	0.002	**	0.09322034	0.04745898;0.16067638	3.425e-06	***
Unknown	Unknown	UCON24	3	0.0010275098640947	209427	23	6.75250501002004	2.28638391169329	0.00231275516838148	215523.06	76	0.152	ns	0.1304348	0.02775151;0.33588914	0.1084	ns
Unknown	Unknown	UCON93	6	0.00205501972818939	209427	27	7.042	2.27627270277913	0.00241190815431828	215523.06	419	0.838	ns	0.2222222	0.08621694;0.42258306	0.8271	ns
Unknown	Unknown	UCON80_AMi	54	0.0184951775537045	209427	220	60.301	6.50605316053656	0.0206532907715914	215523.06	193	0.386	ns	0.2454545	0.1900964;0.3078102	0.365	ns
Unknown	Unknown	MARE9	4	0.00137001315212626	209427	23	6.319	2.21317354428818	0.00216427827707146	215523.06	208	0.416	ns	0.173913	0.04950765;0.38781189	0.3548	ns
Unknown	Unknown	UCON25	1	0.000342503288031565	209427	49	13.607	3.1506312823746	0.00466044224024551	215523.06	1	0.002	**	0.02040816	0.0005165565;0.1085417640	3.398e-06	***
Unknown	Unknown	UCON92	1	0.000342503288031565	209427	19	4.61646586345381	1.88767224175726	0.00158115473731841	215523.06	37	0.074	ns	0.05263158	0.001331629;0.260280654	0.05988	ns
Unknown	Unknown	UCON28c	11	0.00376753616834722	209427	65	17.764	3.86461372445413	0.00608422840859272	215523.06	39	0.078	ns	0.1692308	0.08762605;0.28265616	0.06953	ns
Unknown	Unknown	UCON71_Crp	67	0.0229477202981149	209427	276	76.03	7.30139783948322	0.0260405249890399	215523.06	121	0.242	ns	0.2427536	0.1933660;0.2977577	0.2519	ns
Unknown	Unknown	UCON31	18	0.00616505918456817	209427	115	32.284	4.94993392338179	0.011057376150811	215523.06	1	0.002	**	0.1565217	0.09548348;0.23604604	0.00246	**
Unknown	Unknown	UCON63	1	0.000342503288031565	209427	14	3.89787664307381	1.69384619136164	0.00133503556659422	215523.06	51	0.102	ns	0.07142857	0.001806781;0.338684490	0.1319	ns
Unknown	Unknown	EUTREP2	162	0.0554855326611135	209427	819	232.748	13.3495582963148	0.0797169552827707	215523.06	1	0.002	**	0.1978022	0.1710379;0.2267611	1.725e-08	***
Unknown	Unknown	UCON59	6	0.00205501972818939	209427	43	12.038	2.85914860242184	0.00412305458132398	215523.06	22	0.044	*	0.1395349	0.05297657;0.27932480	0.04131	*
Unknown	Unknown	UCON87	0	0	209427	6	2.10722347629797	1.02995462011364	0.000721730969249359	215523.06	1	0.002	**	0	0.0000000;0.4592581	0.09726	ns
Unknown	Unknown	UCON35	29	0.00993259535291539	209427	170	46.006	5.82802967819571	0.0157572062691802	215523.06	3	0.006	**	0.1705882	0.1173219;0.2357166	0.003181	**
Unknown	Unknown	Eulor4	2	0.00068500657606313	209427	31	8.729	2.68677832687733	0.00298971120122753	215523.06	7	0.014	*	0.06451613	0.007910983;0.214216157	0.00459	**
Unknown	Unknown	UCON20	5	0.00171251644015783	209427	46	12.789	3.15411277975716	0.00438027455063569	215523.06	4	0.008	**	0.1086957	0.03624837;0.23569670	0.008072	**
Unknown	Unknown	UCON94	6	0.00205501972818939	209427	29	7.33333333333333	2.38524186562181	0.00251169077889814	215523.06	394	0.788	ns	0.2068966	0.07994185;0.39724695	0.6734	ns
Unknown	Unknown	UCON71	4	0.00137001315212626	209427	17	4.51658291457286	1.81722043864947	0.0015469444989084	215523.06	516	0.972	ns	0.2352941	0.06810774;0.49899327	1	ns
Unknown	Unknown	UCON66	18	0.00616505918456817	209427	64	18.133	3.74370489306065	0.00621061212187637	215523.06	571	0.862	ns	0.28125	0.1759663;0.4076003	1	ns
Unknown	Unknown	UCON68	7	0.00239752301622096	209427	12	3.29599177800617	1.45464856104363	0.00112888802129212	215523.06	967	0.07	ns	0.5833333	0.2766697;0.8483478	0.02403	*
Unknown	Unknown	UCON96	3	0.0010275098640947	209427	17	4.80561122244489	1.89765430274125	0.00164593764468876	215523.06	253	0.506	ns	0.1764706	0.03798507;0.43431787	0.427	ns
Unknown	Unknown	UCON22	8	0.00274002630425252	209427	37	10.537	2.79758064360216	0.0036089571459886	215523.06	233	0.466	ns	0.2162162	0.09826564;0.38213649	0.4664	ns
Unknown	Unknown	UCON48	40	0.0137001315212626	209427	195	55.977	6.79489820686386	0.0191723065541429	215523.06	8	0.016	*	0.2051282	0.1507753;0.2686758	0.01114	*
Unknown	Unknown	UCON67	3	0.0010275098640947	209427	20	5.30391173520562	1.91456967813722	0.00181660720873713	215523.06	177	0.354	ns	0.15	0.03207094;0.37892683	0.3164	ns
Unknown	Unknown	UCON64	4	0.00137001315212626	209427	15	4.00910010111223	1.75726315175162	0.00137312996667862	215523.06	615	0.774	ns	0.2666667	0.07787155;0.55100324	1	ns
Unknown	Unknown	UCON47	34	0.0116451117930732	209427	155	41.173	5.52354782549953	0.0141018878781236	215523.06	112	0.224	ns	0.2193548	0.1569477;0.2928050	0.2039	ns
Unknown	Unknown	UCON1	16	0.00548005260850504	209427	241	64.89	7.15829177535682	0.0222250383603683	215523.06	1	0.002	**	0.06639004	0.03842072;0.10557596	1.406e-15	***
Unknown	Unknown	UCON28b	8	0.00274002630425252	209427	75	21.109	4.00639116539688	0.00722990190705831	215523.06	1	0.002	**	0.1066667	0.04718995;0.19940174	0.0004315	***
Unknown	Unknown	UCON60	6	0.00205501972818939	209427	38	10.467	2.76343039491635	0.00358498191582639	215523.06	65	0.13	ns	0.1578947	0.06022973;0.31253361	0.1444	ns
Unknown	Unknown	UCON85	8	0.00274002630425252	209427	28	8.13713713713714	2.45076001712434	0.00278699622463323	215523.06	579	0.846	ns	0.2857143	0.1322365;0.4866683	1	ns
Unknown	Unknown	UCON103	1	0.000342503288031565	209427	14	4.06552419354839	1.61124358193988	0.0013924554038622	215523.06	45	0.09	ns	0.07142857	0.001806781;0.338684490	0.08117	ns
Unknown	Unknown	UCON16	7	0.00239752301622096	209427	37	10.199	2.85649410266476	0.00349319103463393	215523.06	183	0.366	ns	0.1891892	0.07962112;0.35155238	0.2744	ns
Unknown	Unknown	UCON56	1	0.000342503288031565	209427	15	4.23943661971831	1.82215692947575	0.00145202098165495	215523.06	48	0.096	ns	0.06666667	0.00168643;0.31948457	0.08308	ns
Unknown	Unknown	UCON6	25	0.00856258220078913	209427	97	25.727	4.48358936272866	0.00881158209118808	215523.06	495	0.99	ns	0.257732	0.1742482;0.3565316	1	ns
Unknown	Unknown	tot	1097	0.375726106970627	209427	6436	1754.167	36.4409804486111	0.600807965256466	215523.06	1	0.002	**	0.1704475	0.1613340;0.1798606	2.2e-16	***
Unknown	Unknown	UCON65	2	0.00068500657606313	209427	33	9.335	2.59065367938025	0.00319726819377466	215523.06	1	0.002	**	0.06060606	0.007425838;0.202264313	0.003006	**
Unknown	Unknown	UCON101	23	0.007877575624726	209427	210	54.102	6.62642479060206	0.0185301128890837	215523.06	1	0.002	**	0.1095238	0.07070775;0.15979779	1.354e-07	***
Unknown	Unknown	UCON18	2	0.00068500657606313	209427	34	10.204	2.65997358247398	0.00349490355107409	215523.06	1	0.002	**	0.05882353	0.007204917;0.196773209	0.001095	**
Unknown	Unknown	UCON12A	2	0.00068500657606313	209427	24	6.744	2.30386018928488	0.00230984217448487	215523.06	24	0.048	*	0.08333333	0.01025634;0.26997280	0.03801	*
Unknown	Unknown	UCON76	35	0.0119876150811048	209427	140	37.561	5.51132049999394	0.0128647660017536	215523.06	362	0.724	ns	0.25	0.1807239;0.3301598	0.7029	ns
Unknown	Unknown	UCON12	7	0.00239752301622096	209427	59	15.673	3.5157405239055	0.00536805403331872	215523.06	6	0.012	*	0.1186441	0.04905579;0.22929255	0.01129	*
Unknown	Unknown	UCON9	7	0.00239752301622096	209427	49	12.395	3.1867114915113	0.00424532825515125	215523.06	58	0.116	ns	0.1428571	0.05942151;0.27242151	0.09856	ns
Unknown	Unknown	UCON26	26	0.00890508548882069	209427	206	57.239	6.54298782588579	0.0196045457036388	215523.06	1	0.002	**	0.1262136	0.08412977;0.17944096	2.137e-07	***
Unknown	Unknown	EUTREP14	34	0.0116451117930732	209427	382	106.913	9.09770296279227	0.0366180540333187	215523.06	1	0.002	**	0.08900524	0.06242655;0.12215437	2.2e-16	***
Unknown	Unknown	UCON27	15	0.00513754932047348	209427	102	28.003	4.89233338254108	0.00959111957474792	215523.06	5	0.01	**	0.1470588	0.08470811;0.23092732	0.00364	**
Unknown	Unknown	MamRep564	173	0.0592530688294608	209427	788	228.93	13.308426436443	0.0784092777290662	215523.06	1	0.002	**	0.2195431	0.1911008;0.2501011	7.413e-06	***
Unknown	Unknown	UCON17	2	0.00068500657606313	209427	33	9.347	2.71808369609528	0.00320137823323104	215523.06	2	0.004	**	0.06060606	0.007425838;0.202264313	0.003006	**
Unknown	Unknown	UCON19	4	0.00137001315212626	209427	30	9.034	2.58447741787842	0.00309417470407716	215523.06	34	0.068	ns	0.1333333	0.0375535;0.3072184	0.04683	*
Unknown	Unknown	UCON70	18	0.00616505918456817	209427	59	17.259	3.74030866492442	0.00591126424813678	215523.06	662	0.68	ns	0.3050847	0.1918560;0.4386626	0.8863	ns
Unknown	Unknown	UCON75	2	0.00068500657606313	209427	22	6.548	2.27483425129631	0.00224271153003069	215523.06	23	0.046	*	0.09090909	0.01120559;0.29161274	0.03496	*
Unknown	Unknown	UCON88	11	0.00376753616834722	209427	33	10.629	2.65337509587307	0.00364046744848751	215523.06	642	0.72	ns	0.3333333	0.1796051;0.5182675	0.8544	ns
Unknown	Unknown	UCON41	92	0.031510302498904	209427	579	155.202	11.1522898800905	0.053157195309075	215523.06	1	0.002	**	0.1588946	0.1300563;0.1912633	6.157e-10	***
Unknown	Unknown	UCON28a	17	0.00582255589653661	209427	129	34.192	5.33887999861767	0.0117108724243753	215523.06	1	0.002	**	0.1317829	0.07868037;0.20259463	0.0004226	***
RC	tot	tot	325	0.111313568610259	209427	1796	515.654	20.0982144038276	0.176613190486629	215523.06	1	0.002	**	0.1809577	0.1634068;0.1995571	2.2e-16	***
RC	Helitron	tot	325	0.111313568610259	209427	1796	515.654	20.0982144038276	0.176613190486629	215523.06	1	0.002	**	0.1809577	0.1634068;0.1995571	2.2e-16	***
RC	Helitron	Helitron1Na_Mam	40	0.0137001315212626	209427	326	93.158	8.67065258306525	0.0319069213064445	215523.06	1	0.002	**	0.1226994	0.08912323;0.16331587	2.229e-12	***
RC	Helitron	Helitron1Nb_Mam	47	0.0160976545374836	209427	359	101.987	9.29953290828697	0.0349308828364752	215523.06	1	0.002	**	0.1309192	0.09780415;0.17026743	6.276e-12	***
RC	Helitron	Helitron3Na_Mam	253	0.086653331871986	209427	1111	321.991	15.9718508326061	0.110282976216572	215523.06	1	0.002	**	0.2277228	0.2033608;0.2535355	3.533e-06	***
