# Supplementary material for: Transposable elements generate regulatory novelty in a tissue-specific fashion
Source: BMC Genomics. 2018 Jun 18;19:468. doi: 10.1186/s12864-018-4850-3 (PMC6006921; doi:10.1186/s12864-018-4850-3)
Supplement: Supplementary file 2 — It contains two folders “TE_PIPELINE_SUMMARY_STATISTICS_ACTIVE” “TE_PIPELINE_SUMMARY_STATISTICS_REPRESSED”. In each of the two folders are included multiple spreadsheets (txt format) with the summary statistics of the TE analysis pipeline for ACTIVE and REPRESSED regions respectively. (ZIP 3922 kb) [file 12864_2018_4850_MOESM2_ESM.zip › Supplemental_File_S1/TE_PIPELINE_SUMMARY_STATISTICS_ACTIVE/E104_15_coreMarks_dense_no_header_ACTIVE.bed.shuffle-rm.nonTE-no_low.boot-1000.stats.tab.txt]

#Script TE-analysis_Shuffle_bed.pl, v4.3
#Aggregated results + stats
#Features in input file (counts):
	237080
#With 1000 bootstraps for exp (expected); sd = standard deviation; nb = number; len = length; avg = average
#Two tests are made (permutation and binomial) to assess how significant the difference between observed and random, so two pvalues are given
#For the two tailed permutation test:
#if rank is < 500 and pvalue is not "ns", there are significantly fewer observed values than expected 
#if rank is > 500 and pvalue is not "ns", there are significantly higher observed values than expected 
#The binomial test is done with binom.test from R, two sided

#Level_(tot_means_all)	#	#	#COUNTS	#	#	#	#	#	#	#	#	#	#	#	#	#
#Rclass	Rfam	Rname	obs_hits	%_obs_(%of_features)	obs_tot_hits	nb_of_trials(nb_of_TE_in_genome)	exp_avg_hits	exp_sd	%_exp_(%of_features)	exp_tot_hits(avg)	obs_rank_in_exp	2-tailed_permutation-test_pvalue(obs.vs.exp)	significance	binomal_test_proba	binomial_test_95%_confidence_interval	binomial_test_pval	significance

age	cat.2	tot	160305	67.6164163995276	160305	4687922	167092.427	112.461710405397	70.4793432596592	167092.427	1	0.002	**	0.03419532	0.03403100;0.03436022	2.2e-16	***
age	cat.2	Ancient	134195	56.6032562847984	160305	2716717	131297.173	166.778650279912	55.3809570609077	167092.427	1001	0.002	**	0.04939602	0.04913864;0.04965436	3.08e-16	***
age	cat.2	LineageSpe	95764	40.3931162476801	160305	1971205	123849.006	202.225268013231	52.2393310275013	167092.427	1	0.002	**	0.04858145	0.04828174;0.04888249	2.2e-16	***
age	cat.1	01_Human	1622	0.684157246499072	160305	10400	2852.225	81.4813695797302	1.20306436645858	167092.427	1	0.002	**	0.1559615	0.1490375;0.1630788	2.2e-16	***
age	cat.1	06_Boreotheria/Eutheria?	148	0.0624261852539227	160305	2965	575.866	23.5868264584785	0.242899443225915	167092.427	1	0.002	**	0.04991568	0.04235607;0.05837833	2.2e-16	***
age	cat.1	04_Primates/Glires	1211	0.510798042854733	160305	9067	1767.619	39.3655876177212	0.745579129407795	167092.427	1	0.002	**	0.1335613	0.1266226;0.1407363	2.2e-16	***
age	cat.1	07_Eutheria+Metatheria	26254	11.0738991057871	160305	189643	27597.92	134.380294923265	11.6407626117766	167092.427	1	0.002	**	0.1384391	0.1368876;0.1400016	2.2e-16	***
age	cat.1	07_Eutheria	81970	34.5748270625949	160305	1469955	101654.869	188.508124896918	42.8778762443057	167092.427	1	0.002	**	0.05576361	0.05539320;0.05613578	2.2e-16	***
age	cat.1	10_Amniota/Theria	515	0.217226252741691	160305	2529	462.599	20.1046361667003	0.195123586974861	167092.427	997	0.01	**	0.2036378	0.1880954;0.2198694	0.00805	**
age	cat.1	07_Eutheria/03_Primates	4	0.00168719419605197	160305	21	4.26491405460061	1.95044698440183	0.00179893455989565	167092.427	591	0.822	ns	0.1904762	0.05446357;0.41906604	1	ns
age	cat.1	02_Hominidae	1202	0.507001855913616	160305	10036	2728.889	64.7981749934555	1.15104142061751	167092.427	1	0.002	**	0.1197688	0.1134776;0.1262816	2.2e-16	***
age	cat.1	07_Metatheria	3	0.00126539564703897	160305	59	13.012	3.45279275048153	0.00548844271975704	167092.427	1	0.002	**	0.05084746	0.01061128;0.14148724	0.0007495	***
age	cat.1	15_Euteleostomi	11	0.00463978403914291	160305	73	14.228	3.47852211666335	0.00600134975535684	167092.427	229	0.458	ns	0.1506849	0.07769566;0.25364177	0.459	ns
age	cat.1	02_Haplorrhini	375	0.158174455879872	160305	4342	934.194	30.2339950793549	0.394041673696643	167092.427	1	0.002	**	0.08636573	0.07817565;0.09511708	2.2e-16	***
age	cat.1	07_Eutheria + Transfert Opossum?	78	0.0329002868230133	160305	890	195.501	13.7830319948468	0.0824620381305888	167092.427	1	0.002	**	0.08764045	0.06989103;0.10817299	2.2e-16	***
age	cat.1	05_Boreotheria	9701	4.09186772397503	160305	118653	19499.469	122.985993485411	8.22484773072381	167092.427	1	0.002	**	0.08175942	0.08020640;0.08333291	2.2e-16	***
age	cat.1	16_Metazoa	110	0.0463978403914291	160305	491	97.081	8.99373817310279	0.0409486249367302	167092.427	925	0.154	ns	0.2240326	0.1878907;0.2635353	0.1411	ns
age	cat.1	16_Vertebrata	1740	0.733929475282605	160305	8857	1659.262	36.954553102358	0.699874304032394	167092.427	984	0.036	*	0.1964548	0.1882247;0.2048850	0.02836	*
age	cat.1	07_Eutheria/Primates?	56	0.0236207187447275	160305	424	92.176	8.63699146819201	0.0388797030538215	167092.427	1	0.002	**	0.1320755	0.1013331;0.1680612	9.12e-06	***
age	cat.1	03_Euarchontoglires/Primates?	629	0.265311287329172	160305	13041	2686.383	51.7051422271782	1.13311245149317	167092.427	1	0.002	**	0.0482325	0.04461804;0.05205023	2.2e-16	***
age	cat.1	tot	160305	67.6164163995276	160305	4687922	167092.427	112.461710405397	70.4793432596592	167092.427	1	0.002	**	0.03419532	0.03403100;0.03436022	2.2e-16	***
age	cat.1	09_Theria	1191	0.502362071874473	160305	9723	1959.1	42.8791630354724	0.826345537371351	167092.427	1	0.002	**	0.1224931	0.1160387;0.1291745	2.2e-16	***
age	cat.1	10_Theria/Mammalia	16063	6.77535009279568	160305	104874	16544.14	102.551905361594	6.97829424666779	167092.427	1	0.002	**	0.1531648	0.1509899;0.1553588	4.359e-05	***
age	cat.1	03_Primates	86587	36.5222709633879	160305	1475760	105223.796	200.684924253973	44.383244474439	167092.427	1	0.002	**	0.05867282	0.05829418;0.05905319	2.2e-16	***
age	cat.1	08_Eutheria/Theria	440	0.185591361565716	160305	2459	497.667	21.0316057266068	0.209915218491648	167092.427	2	0.004	**	0.1789345	0.1639707;0.1946671	0.00359	**
age	cat.1	13_Amniota/Euteleostemi?	28	0.0118103593723638	160305	191	36.436	5.58722839349898	0.0153686519318374	167092.427	84	0.168	ns	0.1465969	0.09967561;0.20485778	0.14	ns
age	cat.1	14_Tetrapoda	1531	0.64577357853889	160305	8931	1630.522	34.5345066295748	0.687751813733761	167092.427	4	0.008	**	0.1714254	0.1636612;0.1794045	0.006416	**
age	cat.1	12_Amniota	7972	3.36257803273157	160305	36530	6604.33	69.4578108457752	2.78569681120297	167092.427	1001	0.002	**	0.2182316	0.2140048;0.2225033	2.2e-16	***
age	cat.1	03_Primates/Indep	2135	0.900539902142737	160305	25104	5214.25	71.8489371512883	2.19936308419099	167092.427	1	0.002	**	0.08504621	0.08162379;0.08856503	2.2e-16	***
age	cat.1	08_Eutheria/Theria?	36469	15.3825712839548	160305	259031	35382.889	145.434589760823	14.9244512400877	167092.427	1001	0.002	**	0.1407901	0.1394528;0.1421354	6.103e-10	***
age	cat.1	11_Mammalia	72065	30.3969124346212	160305	619071	59935.878	167.310256224291	25.2808663742197	167092.427	1001	0.002	**	0.1164083	0.1156104;0.1172098	2.2e-16	***
age	cat.1	02_Simiiformes	12576	5.30453855238738	160305	154323	23985.841	131.475387417176	10.1171929306563	167092.427	1	0.002	**	0.08149142	0.08013106;0.08286753	2.2e-16	***
age	cat.1	02_Hominoidea	5781	2.4384174118441	160305	64786	14545.457	138.716915095217	6.13525265733086	167092.427	1	0.002	**	0.08923224	0.08704776;0.09145359	2.2e-16	***
age	cat.1	04_Euarchontoglires	4119	1.73738822338451	160305	55401	10293.313	94.340050222989	4.34170448793656	167092.427	1	0.002	**	0.07434884	0.07217766;0.07656473	2.2e-16	***
age	cat.1	02_Catarrhini	2131	0.898852707946685	160305	30292	7054.081	100.478447228037	2.97540113042011	167092.427	1	0.002	**	0.07034861	0.06749354;0.07328640	2.2e-16	***
DNA?	tot	tot	627	0.264467690231146	160305	4312	810.623	26.4587024234737	0.341919605196558	167092.427	1	0.002	**	0.1454082	0.1350134;0.1562857	1.861e-13	***
DNA?	PiggyBac?	tot	41	0.0172937405095326	160305	294	56.531	6.87446705551036	0.0238446937742534	167092.427	13	0.026	*	0.1394558	0.1019697;0.1843972	0.02155	*
DNA?	PiggyBac?	EUTREP4	41	0.0172937405095326	160305	294	56.531	6.87446705551036	0.0238446937742534	167092.427	13	0.026	*	0.1394558	0.1019697;0.1843972	0.02155	*
DNA?	hAT-Tip100?	tot	78	0.0329002868230133	160305	520	107.631	9.98712078537061	0.0453985996288173	167092.427	3	0.006	**	0.15	0.1204101;0.1836337	0.001134	**
DNA?	hAT-Tip100?	Eutr16	78	0.0329002868230133	160305	520	107.631	9.98712078537061	0.0453985996288173	167092.427	3	0.006	**	0.15	0.1204101;0.1836337	0.001134	**
DNA?	DNA?	Eulor12	10	0.00421798549012991	160305	60	11.349	3.034535781204	0.00478699173274844	167092.427	413	0.826	ns	0.1666667	0.08292881;0.28521925	0.7439	ns
DNA?	DNA?	Eulor2C	4	0.00168719419605197	160305	38	6.58876629889669	2.31231081556498	0.00277913206466032	167092.427	184	0.368	ns	0.1052632	0.02943452;0.24804938	0.3895	ns
DNA?	DNA?	UCON83	2	0.000843597098025983	160305	50	8.431	2.61994333967417	0.00355618356672853	167092.427	7	0.014	*	0.04	0.004881433;0.137137626	0.01244	*
DNA?	DNA?	Eulor6D	14	0.00590517968618188	160305	75	15.226	3.60053994393729	0.00642230470727181	167092.427	431	0.862	ns	0.1866667	0.1059825;0.2933155	0.8857	ns
DNA?	DNA?	tot	513	0.216382655643665	160305	3498	649.151	23.5209999029896	0.273810949890332	167092.427	1	0.002	**	0.1466552	0.1350880;0.1588164	1.244e-09	***
DNA?	DNA?	UCON7	13	0.00548338113716889	160305	127	24.49	4.65011005499048	0.0103298464653282	167092.427	7	0.014	*	0.1023622	0.05563936;0.16868079	0.009194	**
DNA?	DNA?	Eulor6C	0	0	160305	21	4.16768292682927	1.79898590091527	0.0017579226112828	167092.427	1	0.002	**	0	0.0000000;0.1610976	0.01344	*
DNA?	DNA?	MER133B	7	0.00295258984309094	160305	40	7.3259779338014	2.52120667616327	0.00309008686257862	167092.427	548	0.908	ns	0.175	0.07338273;0.32779013	1	ns
DNA?	DNA?	Eulor6E	5	0.00210899274506496	160305	31	5.71543086172345	2.2481871365463	0.00241076044445902	167092.427	473	0.946	ns	0.1612903	0.05452433;0.33727158	1	ns
DNA?	DNA?	Eulor2A	11	0.00463978403914291	160305	67	12.363	3.31545218985635	0.00521469546144761	167092.427	407	0.814	ns	0.1641791	0.08491255;0.27480082	0.7546	ns
DNA?	DNA?	Eulor6A	1	0.000421798549012991	160305	30	4.97392176529589	2.0557788970099	0.00209799298350594	167092.427	32	0.064	ns	0.03333333	0.0008435709;0.1721694556	0.0493	*
DNA?	DNA?	MER123	7	0.00295258984309094	160305	46	8.948	2.72593593591756	0.00377425341656825	167092.427	305	0.61	ns	0.1521739	0.0634443;0.2886910	0.578	ns
DNA?	DNA?	Eulor7	1	0.000421798549012991	160305	12	2.20441347270616	1.14628988419552	0.000929818404212146	167092.427	282	0.564	ns	0.08333333	0.002107593;0.384796165	0.7074	ns
DNA?	DNA?	UCON100	2	0.000843597098025983	160305	19	3.12083333333333	1.54054800229521	0.00131636297171138	167092.427	371	0.742	ns	0.1052632	0.01301216;0.33137666	0.7567	ns
DNA?	DNA?	Eulor5A	16	0.00674877678420786	160305	126	22.258	4.40895394338327	0.00938839210393116	167092.427	97	0.194	ns	0.1269841	0.07435662;0.19801088	0.1612	ns
DNA?	DNA?	UCON21	2	0.000843597098025983	160305	28	5.49899799599198	2.16368750721601	0.00231946937573477	167092.427	64	0.128	ns	0.07142857	0.008770497;0.235034773	0.1487	ns
DNA?	DNA?	Eulor2B	13	0.00548338113716889	160305	57	10.277	2.9056348211215	0.00433482368820651	167092.427	874	0.256	ns	0.2280702	0.1273971;0.3583634	0.3871	ns
DNA?	DNA?	Eulor6B	6	0.00253079129407795	160305	64	11.3733733733734	3.14921686542269	0.00479727238627188	167092.427	58	0.116	ns	0.09375	0.03518733;0.19296910	0.09989	ns
DNA?	DNA?	MER133A	5	0.00210899274506496	160305	54	9.802	2.93963219424428	0.00413446937742534	167092.427	53	0.106	ns	0.09259259	0.03075279;0.20300155	0.1105	ns
DNA?	DNA?	MER131	180	0.0759237388223385	160305	1106	208.244	13.232519169212	0.0878370170406614	167092.427	19	0.038	*	0.1627486	0.1414614;0.1858467	0.03117	*
DNA?	DNA?	UCON62	4	0.00168719419605197	160305	24	4.18209255533199	1.84003843371484	0.00176400057167707	167092.427	595	0.814	ns	0.1666667	0.04735363;0.37384171	1	ns
DNA?	DNA?	Eulor3	1	0.000421798549012991	160305	37	7.347	2.51851820202554	0.00309895393959845	167092.427	4	0.008	**	0.02702703	0.000684031;0.141603096	0.005955	**
DNA?	DNA?	UCON2	16	0.00674877678420786	160305	135	26.24	4.80890065664965	0.0110679939261009	167092.427	17	0.034	*	0.1185185	0.06928366;0.18532304	0.02884	*
DNA?	DNA?	MER124	109	0.0459760418424161	160305	747	137.585	10.8994299196138	0.0580331533659524	167092.427	3	0.006	**	0.145917	0.1213700;0.1732971	0.006168	**
DNA?	DNA?	Eulor10	4	0.00168719419605197	160305	39	7.937	2.59379235074027	0.00334781508351611	167092.427	87	0.174	ns	0.1025641	0.02866011;0.24220973	0.1614	ns
DNA?	DNA?	UCON14	13	0.00548338113716889	160305	98	19.177	4.0469802382825	0.00808883077442214	167092.427	74	0.148	ns	0.1326531	0.07256431;0.21615400	0.127	ns
DNA?	DNA?	MER134	15	0.00632697823519487	160305	89	17.275	3.89493845208695	0.00728656993419943	167092.427	339	0.678	ns	0.1685393	0.0975124;0.2627005	0.6872	ns
DNA?	DNA?	Eulor5B	7	0.00295258984309094	160305	43	7.642	2.54957571692553	0.00322338451155728	167092.427	522	0.96	ns	0.1627907	0.06805209;0.30701087	1	ns
DNA?	DNA?	UCON58	50	0.0210899274506496	160305	235	44.386	6.00975216802832	0.0187219503964906	167092.427	847	0.31	ns	0.212766	0.1622372;0.2706960	0.359	ns
Retroposon	tot	tot	1107	0.466930993757381	160305	5565	1392.494	40.3112262150255	0.587351948709296	167092.427	1	0.002	**	0.1989218	0.1885039;0.2096564	2.2e-16	***
Retroposon	SVA	tot	1107	0.466930993757381	160305	5565	1392.494	40.3112262150255	0.587351948709296	167092.427	1	0.002	**	0.1989218	0.1885039;0.2096564	2.2e-16	***
Retroposon	SVA	SVA_D	296	0.124852370507845	160305	1433	416.149	24.3030746704699	0.175531044373207	167092.427	1	0.002	**	0.2065597	0.1858685;0.2284609	5.607e-13	***
Retroposon	SVA	SVA_B	144	0.0607389910578708	160305	801	191.691	14.5035123632474	0.0808549856588493	167092.427	2	0.004	**	0.1797753	0.1537763;0.2081553	5.703e-05	***
Retroposon	SVA	SVA_E	153	0.0645351779989877	160305	686	157.493	12.3297190954609	0.066430318879703	167092.427	387	0.774	ns	0.2230321	0.1923990;0.2560687	0.7166	ns
Retroposon	SVA	SVA_C	115	0.048506833136494	160305	486	128.158	12.6981998834591	0.0540568584444069	167092.427	155	0.31	ns	0.2366255	0.1995110;0.2769788	0.1811	ns
Retroposon	SVA	SVA_A	272	0.114729205331534	160305	1186	261.885	16.1250051407989	0.110462713008267	167092.427	756	0.492	ns	0.2293423	0.2056893;0.2543453	0.4839	ns
Retroposon	SVA	SVA_F	173	0.0729711489792475	160305	973	253.264	16.7018338889852	0.106826387717226	167092.427	1	0.002	**	0.1778006	0.1542665;0.2033024	1.444e-09	***
snRNA	tot	tot	851	0.358950565210056	160305	4380	833.255	25.6385902949502	0.35146574995782	167092.427	765	0.474	ns	0.1942922	0.1826676;0.2063260	0.4884	ns
snRNA	snRNA	U14	3	0.00126539564703897	160305	7	1.82592592592593	0.929169888542713	0.000770172906160758	167092.427	770	0.464	ns	0.4285714	0.09898828;0.81594843	0.387	ns
snRNA	snRNA	U4	33	0.0139193521174287	160305	162	31.948	5.11737075884515	0.013475620043867	167092.427	633	0.738	ns	0.2037037	0.1445627;0.2740075	0.8434	ns
snRNA	snRNA	U2	166	0.0700185591361566	160305	1087	197.768	12.8563393491873	0.0834182554412013	167092.427	7	0.014	*	0.1527139	0.1318326;0.1754942	0.01184	*
snRNA	snRNA	U5	45	0.0189809347055846	160305	214	39.617	5.60800862702267	0.0167103931162477	167092.427	851	0.302	ns	0.2102804	0.1577091;0.2710653	0.3337	ns
snRNA	snRNA	U3	54	0.0227771216467015	160305	229	45.886	5.93988941700822	0.0193546482200101	167092.427	927	0.15	ns	0.2358079	0.1823895;0.2962032	0.1864	ns
snRNA	snRNA	U13	59	0.0248861143917665	160305	176	38.067	5.49952322985873	0.0160566053652775	167092.427	1001	0.002	**	0.3352273	0.2659656;0.4101468	0.0003163	***
snRNA	snRNA	tot	851	0.358950565210056	160305	4380	833.255	25.6385902949502	0.35146574995782	167092.427	765	0.474	ns	0.1942922	0.1826676;0.2063260	0.4884	ns
snRNA	snRNA	U6	321	0.13539733423317	160305	1710	329.007	16.0774822791517	0.138774675215117	167092.427	317	0.634	ns	0.1877193	0.1694672;0.2070496	0.6455	ns
snRNA	snRNA	U17	3	0.00126539564703897	160305	9	2.23148148148148	1.14109159976495	0.000941235651038249	167092.427	751	0.502	ns	0.3333333	0.07485463;0.70070494	0.6989	ns
snRNA	snRNA	U8	2	0.000843597098025983	160305	29	5.84769539078156	2.31796648060632	0.00246654943090162	167092.427	60	0.12	ns	0.06896552	0.008463962;0.227661890	0.1016	ns
snRNA	snRNA	U1	44	0.0185591361565716	160305	204	37.561	5.57973228859704	0.015843175299477	167092.427	896	0.212	ns	0.2156863	0.1613079;0.2785237	0.2408	ns
snRNA	snRNA	U13_	59	0.0248861143917665	160305	308	62.774	7.24481962587141	0.0264779821157415	167092.427	321	0.642	ns	0.1915584	0.1491402;0.2400226	0.6213	ns
snRNA	snRNA	U7	73	0.0307912940779484	160305	245	48.483	6.28834272716225	0.0204500590517969	167092.427	1001	0.002	**	0.2979592	0.2414078;0.3594754	0.0002038	***
tot	tot	tot	160305	67.6164163995276	160305	4687922	167092.427	112.461710405397	70.4793432596592	167092.427	1	0.002	**	0.03419532	0.03403100;0.03436022	2.2e-16	***
rRNA	tot	tot	345	0.145520499409482	160305	1766	345.727	15.7609288393127	0.145827146954614	167092.427	494	0.988	ns	0.1953567	0.1771003;0.2146310	1	ns
rRNA	rRNA	tot	345	0.145520499409482	160305	1766	345.727	15.7609288393127	0.145827146954614	167092.427	494	0.988	ns	0.1953567	0.1771003;0.2146310	1	ns
rRNA	rRNA	SSU-rRNA_Hsa	20	0.00843597098025983	160305	80	13.765	3.50657540501714	0.00580605702716383	167092.427	963	0.078	ns	0.25	0.1598796;0.3593635	0.07445	ns
rRNA	rRNA	LSU-rRNA_Hsa	90	0.0379618694111692	160305	411	83.351	8.3314591886543	0.0351573308587818	167092.427	808	0.388	ns	0.2189781	0.1799273;0.2621292	0.4251	ns
rRNA	rRNA	5S	237	0.099966256116079	160305	1275	249.282	13.5197359167722	0.105146785895057	167092.427	183	0.366	ns	0.1858824	0.1648809;0.2083427	0.397	ns
tRNA	tot	tot	376	0.158596254428885	160305	1997	357.978	16.6268447989379	0.150994600978573	167092.427	868	0.268	ns	0.1882824	0.1713532;0.2061319	0.2937	ns
tRNA	tRNA	tRNA-Arg-AGA	8	0.00337438839210393	160305	41	7.996	2.50164790533005	0.00337270119790788	167092.427	582	0.84	ns	0.195122	0.0882061;0.3486655	1	ns
tRNA	tRNA	tRNA-His-CAY_	12	0.0050615825881559	160305	44	10.658	2.72809062871424	0.00449552893538046	167092.427	768	0.468	ns	0.2727273	0.1495768;0.4278964	0.6011	ns
tRNA	tRNA	tRNA-Thr-ACG_	1	0.000421798549012991	160305	12	2.75945378151261	1.2921810139587	0.00116393360111043	167092.427	170	0.34	ns	0.08333333	0.002107593;0.384796165	0.3183	ns
tRNA	tRNA	tRNA-Leu-TTA(m)	4	0.00168719419605197	160305	27	5.643	1.93734465294751	0.00238020921208031	167092.427	294	0.588	ns	0.1481481	0.0418874;0.3373109	0.6354	ns
tRNA	tRNA	tRNA-Arg-CGA_	1	0.000421798549012991	160305	2	1.09166666666667	0.288956435690607	0.000460463416005849	167092.427	328	0.656	ns	0.5	0.01257912;0.98742088	1	ns
tRNA	tRNA	tRNA-Lys-AAA	9	0.00379618694111692	160305	47	7.4	2.36380785758648	0.00312130926269614	167092.427	816	0.372	ns	0.1914894	0.09149157;0.33259734	0.5461	ns
tRNA	tRNA	tRNA-Ser-TCG	4	0.00168719419605197	160305	7	1.76354029062087	0.867302660430521	0.000743858735709833	167092.427	755	0.494	ns	0.5714286	0.1840516;0.9010117	0.07236	ns
tRNA	tRNA	tRNA-Thr-ACY	7	0.00295258984309094	160305	13	3.48261758691207	1.55163746140823	0.00146896304492663	167092.427	971	0.062	ns	0.5384615	0.2513455;0.8077676	0.0524	ns
tRNA	tRNA	tRNA-Ser-TCA_	1	0.000421798549012991	160305	4	1.25514403292181	0.494009766416449	0.000529417931888734	167092.427	376	0.752	ns	0.25	0.006309463;0.805879550	1	ns
tRNA	tRNA	tRNA-Arg-CGY_	8	0.00337438839210393	160305	40	7.12312312312312	2.4136086819522	0.00300452299777422	167092.427	721	0.562	ns	0.2	0.09052241;0.35647802	0.6806	ns
tRNA	tRNA	tRNA-Cys-TGY	32	0.0134975535684157	160305	136	27.142	4.62008454264434	0.0114484562173106	167092.427	872	0.26	ns	0.2352941	0.1668471;0.3156247	0.2849	ns
tRNA	tRNA	tRNA-Glu-GAA	13	0.00548338113716889	160305	95	18.755	3.79359544052425	0.00791083178673865	167092.427	70	0.14	ns	0.1368421	0.07492247;0.22263125	0.1565	ns
tRNA	tRNA	tRNA-Ala-GCY	5	0.00210899274506496	160305	28	5.4206827309237	2.05959793503806	0.00228643611056339	167092.427	533	0.938	ns	0.1785714	0.06064291;0.36893335	1	ns
tRNA	tRNA	tRNA-Gly-GGY	7	0.00295258984309094	160305	37	8.346	2.44791263656944	0.00352033069006243	167092.427	365	0.73	ns	0.1891892	0.07962112;0.35155238	0.6974	ns
tRNA	tRNA	tRNA-Met	6	0.00253079129407795	160305	50	8.596	2.62214790956948	0.00362578032731567	167092.427	213	0.426	ns	0.12	0.04533532;0.24310132	0.4523	ns
tRNA	tRNA	tRNA-Ile-ATC	2	0.000843597098025983	160305	9	1.49373040752351	0.66237160318554	0.000630053318510001	167092.427	587	0.83	ns	0.2222222	0.02814497;0.60009357	0.6503	ns
tRNA	tRNA	tRNA-Thr-ACG	2	0.000843597098025983	160305	3	1.33061889250814	0.538689674837246	0.000561253118149208	167092.427	594	0.816	ns	0.6666667	0.09429932;0.99159624	0.588	ns
tRNA	tRNA	tRNA-Met_	7	0.00295258984309094	160305	48	6.92892892892893	2.34370216401769	0.00292261216843636	167092.427	604	0.796	ns	0.1458333	0.06070447;0.27763834	1	ns
tRNA	tRNA	tRNA-Thr-ACA	8	0.00337438839210393	160305	25	4.41792547834844	1.87609132930477	0.0018634745564149	167092.427	965	0.074	ns	0.32	0.1494954;0.5350007	0.06804	ns
tRNA	tRNA	tRNA-Trp-TGG	9	0.00379618694111692	160305	13	3.30524152106886	1.48806751398433	0.00139414607772434	167092.427	974	0.056	ns	0.6923077	0.3857383;0.9090796	0.001129	**
tRNA	tRNA	tRNA-Lys-AAG	21	0.00885776952927282	160305	73	15.529	3.45703776521316	0.00655010966762274	167092.427	955	0.094	ns	0.2876712	0.1876926;0.4055311	0.1173	ns
tRNA	tRNA	tRNA-Leu-TTG	4	0.00168719419605197	160305	26	3.04279749478079	1.4993015799019	0.0012834475682389	167092.427	809	0.386	ns	0.1538462	0.04356348;0.34867879	0.5375	ns
tRNA	tRNA	tRNA-Gln-CAG	12	0.0050615825881559	160305	79	14.549	3.41427243439307	0.00613674708959001	167092.427	263	0.526	ns	0.1518987	0.08102782;0.25030743	0.5616	ns
tRNA	tRNA	tRNA-Ile-ATT	15	0.00632697823519487	160305	53	10.487	2.8757783470047	0.00442340138349924	167092.427	947	0.11	ns	0.2830189	0.1678578;0.4234774	0.1221	ns
tRNA	tRNA	tRNA-Arg-AGG	4	0.00168719419605197	160305	20	4.0513078470825	1.7515302760599	0.00170883577150434	167092.427	623	0.758	ns	0.2	0.057334;0.436614	1	ns
tRNA	tRNA	tRNA-Glu-GAG_	11	0.00463978403914291	160305	96	16.285	3.68691854647867	0.00686898937067656	167092.427	99	0.198	ns	0.1145833	0.05860797;0.19577809	0.174	ns
tRNA	tRNA	tRNA-Arg-CGG	3	0.00126539564703897	160305	17	1.57756232686981	0.726128668247312	0.000665413500451243	167092.427	717	0.57	ns	0.1764706	0.03798507;0.43431787	0.2052	ns
tRNA	tRNA	tRNA-Gln-CAA	6	0.00253079129407795	160305	24	5.16549648946841	1.99539959844327	0.00217879892418947	167092.427	755	0.494	ns	0.25	0.09773041;0.46711280	0.6247	ns
tRNA	tRNA	tRNA-Val-GTG	10	0.00421798549012991	160305	38	8.309	2.55147585311502	0.00350472414374895	167092.427	801	0.402	ns	0.2631579	0.1340337;0.4310082	0.5551	ns
tRNA	tRNA	tRNA-Tyr-TAC	9	0.00379618694111692	160305	34	5.58358358358358	2.13069248642647	0.00235514745384831	167092.427	966	0.072	ns	0.2647059	0.1288174;0.4436154	0.1593	ns
tRNA	tRNA	tRNA-Tyr-TAT	1	0.000421798549012991	160305	5	1.39826086956522	0.640935538010071	0.000589784405924252	167092.427	387	0.774	ns	0.2	0.005050763;0.716417936	1	ns
tRNA	tRNA	tRNA-Arg-CGA	4	0.00168719419605197	160305	8	1.88875154511743	0.911958261174523	0.000796672661176577	167092.427	805	0.394	ns	0.5	0.1570128;0.8429872	0.09546	ns
tRNA	tRNA	tRNA-Ala-GCY_	5	0.00210899274506496	160305	82	3.81243628950051	1.69978638431844	0.00160808009511579	167092.427	823	0.358	ns	0.06097561	0.0200930;0.1365868	0.4344	ns
tRNA	tRNA	tRNA-Pro-CCA	7	0.00295258984309094	160305	9	2.23303167420814	1.09358029671363	0.000941889520081046	167092.427	885	0.234	ns	0.7777778	0.3999064;0.9718550	0.001279	**
tRNA	tRNA	tRNA-Leu-TTA	2	0.000843597098025983	160305	13	2.65803667745415	1.33024203563988	0.00112115601377347	167092.427	472	0.944	ns	0.1538462	0.01920667;0.45447106	1	ns
tRNA	tRNA	tRNA-Val-GTY	8	0.00337438839210393	160305	29	5.39239239239239	2.10405234124334	0.0022745032868198	167092.427	923	0.158	ns	0.2758621	0.1273401;0.4723845	0.2303	ns
tRNA	tRNA	tRNA-Leu-CTG	7	0.00295258984309094	160305	16	4.00202429149798	1.6770686394104	0.00168804803926859	167092.427	964	0.076	ns	0.4375	0.1975341;0.7012231	0.08974	ns
tRNA	tRNA	tRNA-Met-i	6	0.00253079129407795	160305	40	7.792	2.46430696318637	0.00328665429390923	167092.427	313	0.626	ns	0.15	0.05710226;0.29835267	0.5551	ns
tRNA	tRNA	tRNA-Thr-ACY_	2	0.000843597098025983	160305	12	2.09371428571429	1.05039789157772	0.000883125647762058	167092.427	606	0.792	ns	0.1666667	0.02086253;0.48413775	1	ns
tRNA	tRNA	tRNA-Asn-AAT	1	0.000421798549012991	160305	2	1.0034965034965	0.0591312395989085	0.000423273369114435	167092.427	286	0.572	ns	0.5	0.01257912;0.98742088	1	ns
tRNA	tRNA	tot	376	0.158596254428885	160305	1997	357.978	16.6268447989379	0.150994600978573	167092.427	868	0.268	ns	0.1882824	0.1713532;0.2061319	0.2937	ns
tRNA	tRNA	tRNA-Gly-GGA	34	0.0143411506664417	160305	107	21.613	4.13598081926613	0.00911633203981778	167092.427	1000	0.004	**	0.317757	0.2310907;0.4148089	0.00519	**
tRNA	tRNA	tRNA-Asn-AAC	10	0.00421798549012991	160305	46	12.707	3.15104428405569	0.00535979416230808	167092.427	245	0.49	ns	0.2173913	0.1094817;0.3636244	0.4146	ns
tRNA	tRNA	tRNA-Ile-ATA	13	0.00548338113716889	160305	65	12.274	3.13540344369823	0.00517715539058546	167092.427	670	0.664	ns	0.2	0.1110158;0.3176880	0.7534	ns
tRNA	tRNA	tRNA-Leu-CTA_	3	0.00126539564703897	160305	7	1.75282308657466	0.849405754482361	0.000739338234593662	167092.427	775	0.454	ns	0.4285714	0.09898828;0.81594843	0.3774	ns
tRNA	tRNA	tRNA-Phe-TTY	9	0.00379618694111692	160305	87	8.768	2.68204574334021	0.00369832967774591	167092.427	611	0.782	ns	0.1034483	0.04840592;0.18731344	0.8591	ns
tRNA	tRNA	tRNA-Ser-TCA(m)	3	0.00126539564703897	160305	31	6.813	2.17134652825055	0.00287371351442551	167092.427	59	0.118	ns	0.09677419	0.02041986;0.25753906	0.1273	ns
tRNA	tRNA	tRNA-Ala-GCA	1	0.000421798549012991	160305	40	2.22298065984073	1.1376232020047	0.000937650016804761	167092.427	279	0.558	ns	0.025	0.0006327449;0.1315858585	0.7257	ns
tRNA	tRNA	tRNA-Leu-CTY	9	0.00379618694111692	160305	30	3.70744138634047	1.67424539135979	0.00156379339730912	167092.427	979	0.046	*	0.3	0.1473452;0.4939590	0.008395	**
tRNA	tRNA	tRNA-Leu-CTA	1	0.000421798549012991	160305	1	1.00709219858156	0.0840652094549265	0.000424790028084005	167092.427	281	0.562	ns	na	na	na	na
tRNA	tRNA	tRNA-SeC(e)-TGA	2	0.000843597098025983	160305	3	1.44368131868132	0.609068260456387	0.000608942685456942	167092.427	688	0.628	ns	0.6666667	0.09429932;0.99159624	0.6115	ns
tRNA	tRNA	tRNA-Ser-TCY	7	0.00295258984309094	160305	15	3.1866527632951	1.57405542320918	0.00134412551176611	167092.427	946	0.112	ns	0.4666667	0.2126667;0.7341387	0.02486	*
tRNA	tRNA	tRNA-Val-GTA	3	0.00126539564703897	160305	12	2.56507592190889	1.29837259060075	0.00108194530196933	167092.427	719	0.566	ns	0.25	0.05486064;0.57185846	0.7278	ns
tRNA	tRNA	tRNA-Gly-GGG	7	0.00295258984309094	160305	47	11.058	2.97110475471054	0.00466424835498566	167092.427	115	0.23	ns	0.1489362	0.06204412;0.28305753	0.227	ns
tRNA	tRNA	tRNA-Ser-AGY	7	0.00295258984309094	160305	14	3.17216494845361	1.52862216084879	0.0013380145724876	167092.427	962	0.08	ns	0.5	0.2303605;0.7696395	0.0229	*
tRNA	tRNA	tRNA-Glu-GAG	2	0.000843597098025983	160305	18	2.60548523206751	1.30568227593664	0.00109898989036085	167092.427	492	0.984	ns	0.1111111	0.01375122;0.34712044	1	ns
tRNA	tRNA	tRNA-His-CAY	0	0	160305	1	1.02185792349727	0.146620694497759	0.000431018189428576	167092.427	1	0.002	**	na	na	na	na
tRNA	tRNA	tRNA-Pro-CCY	11	0.00463978403914291	160305	17	3.34897959183673	1.57438931513773	0.00141259473251085	167092.427	981	0.042	*	0.6470588	0.3832837;0.8579025	6.531e-05	***
tRNA	tRNA	tRNA-Gln-CAA_	4	0.00168719419605197	160305	34	7.724	2.29675838936077	0.00325797199257635	167092.427	64	0.128	ns	0.1176471	0.03300168;0.27450349	0.1533	ns
tRNA	tRNA	tRNA-Asp-GAY	15	0.00632697823519487	160305	49	8.763	2.61336194597317	0.00369622068500084	167092.427	993	0.018	*	0.3061224	0.1825194;0.4541524	0.0254	*
tRNA	tRNA	tRNA-Ala-GCG	5	0.00210899274506496	160305	11	1.85103785103785	0.884411741991475	0.000780765079735891	167092.427	820	0.364	ns	0.4545455	0.1674881;0.7662064	0.02548	*
tRNA	tRNA	tRNA-Pro-CCG	4	0.00168719419605197	160305	4	1.48860398860399	0.681327092939382	0.000627891002448114	167092.427	703	0.598	ns	1	0.3976354;1.0000000	0.01918	*
tRNA	tRNA	tRNA-Ser-TCA	1	0.000421798549012991	160305	1	1.01047120418848	0.102059260175105	0.000426215287746112	167092.427	190	0.38	ns	na	na	na	na
LINE	Penelope	tot	177	0.0746583431752995	160305	1097	201.854	12.6065700969617	0.0851417243124684	167092.427	29	0.058	ns	0.1613491	0.1400565;0.1844754	0.05614	ns
LINE	Penelope	Penelope1_Vert	177	0.0746583431752995	160305	1097	201.854	12.6065700969617	0.0851417243124684	167092.427	29	0.058	ns	0.1613491	0.1400565;0.1844754	0.05614	ns
LINE	L1-Tx1	tot	19	0.00801417243124684	160305	189	37.198	5.84388115441673	0.0156900624261853	167092.427	1	0.002	**	0.1005291	0.06161752;0.15253307	0.0004699	***
LINE	L1-Tx1	MARE6	19	0.00801417243124684	160305	189	37.198	5.84388115441673	0.0156900624261853	167092.427	1	0.002	**	0.1005291	0.06161752;0.15253307	0.0004699	***
LINE	RTE-X	tot	2030	0.856251054496373	160305	15596	2940.638	47.8445195822265	1.24035684157246	167092.427	1	0.002	**	0.1301616	0.1249180;0.1355435	2.2e-16	***
LINE	RTE-X	L5	118	0.049772228783533	160305	737	150.534	11.5706838486204	0.0634950227771216	167092.427	5	0.01	**	0.1601085	0.1343582;0.1886125	0.002543	**
LINE	RTE-X	L4_C_Mam	716	0.302007761093302	160305	5015	957.775	28.1469825670111	0.403988105280918	167092.427	1	0.002	**	0.1427717	0.1331996;0.1527616	2.2e-16	***
LINE	RTE-X	L4_A_Mam	793	0.334486249367302	160305	6597	1272.937	33.5088327590334	0.53692297958495	167092.427	1	0.002	**	0.1202062	0.1124520;0.1282977	2.2e-16	***
LINE	RTE-X	L4_B_Mam	489	0.206259490467353	160305	3247	629.936	23.4930591415385	0.265706090771048	167092.427	1	0.002	**	0.1506006	0.1384634;0.1633706	1.34e-10	***
LINE	L1	L1M2	404	0.170406613801249	160305	9096	1874.542	43.0060897985362	0.790679095663911	167092.427	1	0.002	**	0.04441513	0.04027296;0.04885214	2.2e-16	***
LINE	L1	L1P	7	0.00295258984309094	160305	161	25.322	4.50362060997579	0.010680782858107	167092.427	1	0.002	**	0.04347826	0.01765662;0.08752790	1.065e-05	***
LINE	L1	L1MEg1	66	0.0278387042348574	160305	1013	193.578	13.5718868294763	0.0816509195208368	167092.427	1	0.002	**	0.06515301	0.05074411;0.08214801	2.2e-16	***
LINE	L1	L1MB7	2634	1.11101737810022	160305	23185	4797.08	67.8351472852179	2.02340138349924	167092.427	1	0.002	**	0.1136079	0.1095503;0.1177627	2.2e-16	***
LINE	L1	L1P2	67	0.0282605027838704	160305	1631	421.17	26.7601046934276	0.177648894887802	167092.427	1	0.002	**	0.04107909	0.03197500;0.05187789	2.2e-16	***
LINE	L1	L1MB1	263	0.110933018390417	160305	6197	1247.871	36.0586547944538	0.526350177155391	167092.427	1	0.002	**	0.04243989	0.03755657;0.04775955	2.2e-16	***
LINE	L1	L1MCb	46	0.0194027332545976	160305	2145	438.158	21.4427336603062	0.184814408638434	167092.427	1	0.002	**	0.02144522	0.01574234;0.02850223	2.2e-16	***
LINE	L1	L1M3b	16	0.00674877678420786	160305	564	119.862	11.8444606144496	0.0505576176817952	167092.427	1	0.002	**	0.02836879	0.01630031;0.04566111	2.2e-16	***
LINE	L1	L1MEh	167	0.0704403576851696	160305	3050	594.281	23.2367809084431	0.25066686350599	167092.427	1	0.002	**	0.0547541	0.04694670;0.06342862	2.2e-16	***
LINE	L1	L1ME2	952	0.401552218660368	160305	12799	2686.017	49.174412389309	1.13295807322423	167092.427	1	0.002	**	0.07438081	0.06989314;0.07906314	2.2e-16	***
LINE	L1	L1PA16	637	0.268685675721275	160305	13973	2999.411	60.034992123588	1.26514720769361	167092.427	1	0.002	**	0.04558792	0.04218851;0.04917812	2.2e-16	***
LINE	L1	L1MEd	893	0.376666104268601	160305	16918	3399.752	57.3982670213749	1.43401046060402	167092.427	1	0.002	**	0.05278402	0.04946221;0.05626061	2.2e-16	***
LINE	L1	L1ME3A	1530	0.645351779989877	160305	15879	3258.068	56.0122374731339	1.37424835498566	167092.427	1	0.002	**	0.09635367	0.09180688;0.10104894	2.2e-16	***
LINE	L1	L1M4b	203	0.0856251054496373	160305	4228	867.452	30.6101073940402	0.365889994938417	167092.427	1	0.002	**	0.04801325	0.04176494;0.05489507	2.2e-16	***
LINE	L1	L1MC4	2468	1.04099881896406	160305	23685	4726.481	69.2701667025207	1.99362282773747	167092.427	1	0.002	**	0.104201	0.1003377;0.1081617	2.2e-16	***
LINE	L1	L1M4	1456	0.614138687362915	160305	20125	4012.845	60.6731093747568	1.69261219841404	167092.427	1	0.002	**	0.07234783	0.06880575;0.07601403	2.2e-16	***
LINE	L1	L1MEf	470	0.198245318036106	160305	11271	2374.131	48.3296761482694	1.00140501096676	167092.427	1	0.002	**	0.04169994	0.03808390;0.04555505	2.2e-16	***
LINE	L1	L1MDa	312	0.131601147292053	160305	6954	1422.639	38.93531350378	0.600067065969293	167092.427	1	0.002	**	0.04486626	0.04012067;0.04999800	2.2e-16	***
LINE	L1	L1ME3G	2223	0.93765817445588	160305	18628	3651.363	54.8844926963759	1.54013961531972	167092.427	1	0.002	**	0.1193365	0.1147139;0.1240782	2.2e-16	***
LINE	L1	L1MEj	138	0.0582081997637928	160305	2345	461.569	20.6557958186292	0.194689134469377	167092.427	1	0.002	**	0.05884861	0.04966622;0.06915122	2.2e-16	***
LINE	L1	L1P4e	2	0.000843597098025983	160305	194	38.242	6.82818131423441	0.0161304201113548	167092.427	1	0.002	**	0.01030928	0.001250949;0.036742544	5.464e-16	***
LINE	L1	L1ME3E	346	0.145942297958495	160305	4540	911.379	29.4519401020676	0.384418339800911	167092.427	1	0.002	**	0.07621145	0.06865758;0.08431564	2.2e-16	***
LINE	L1	L1MC2	484	0.204150497722288	160305	6382	1370.582	37.0839384976097	0.578109498903324	167092.427	1	0.002	**	0.0758383	0.06945977;0.08260758	2.2e-16	***
LINE	L1	L1PA2	197	0.0830943141555593	160305	4918	1492.416	53.5961331579946	0.629498903323772	167092.427	1	0.002	**	0.04005693	0.03474945;0.04591880	2.2e-16	***
LINE	L1	L1MA2	369	0.155643664585794	160305	7417	1606.882	48.2663621761338	0.677780496035094	167092.427	1	0.002	**	0.04975057	0.04491270;0.05494608	2.2e-16	***
LINE	L1	L1M3e	34	0.0143411506664417	160305	810	152.978	13.3889050627293	0.0645258984309094	167092.427	1	0.002	**	0.04197531	0.02924133;0.05816484	2.2e-16	***
LINE	L1	L1MC5	1803	0.760502783870423	160305	14431	2869.911	51.5016067176015	1.21052429559642	167092.427	1	0.002	**	0.1249394	0.1195860;0.1304444	2.2e-16	***
LINE	L1	L1MEa	13	0.00548338113716889	160305	355	68.998	8.34875426022935	0.0291032562847984	167092.427	1	0.002	**	0.03661972	0.01963995;0.06180681	2.2e-16	***
LINE	L1	L1MCc	145	0.0611607896068838	160305	3179	645.263	25.7710298004751	0.27217099713177	167092.427	1	0.002	**	0.04561183	0.03862292;0.05345125	2.2e-16	***
LINE	L1	L1PB1	585	0.2467521511726	160305	13093	2994.828	62.5130730351684	1.26321410494348	167092.427	1	0.002	**	0.04468036	0.04120489;0.04835998	2.2e-16	***
LINE	L1	L1PA8	530	0.223553230976885	160305	8111	1808.877	47.5466776710798	0.762981693942973	167092.427	1	0.002	**	0.06534336	0.06006042;0.07094114	2.2e-16	***
LINE	L1	L1P4	158	0.0666441707440526	160305	3775	742.167	27.5012623424895	0.313044963725325	167092.427	1	0.002	**	0.0418543	0.03569078;0.04873917	2.2e-16	***
LINE	L1	L1M7	157	0.0662223721950397	160305	3059	621.938	24.473600330011	0.262332545976042	167092.427	1	0.002	**	0.05132396	0.04377338;0.05974643	2.2e-16	***
LINE	L1	L1PA13	389	0.164079635566054	160305	9060	1902.305	48.3652682632297	0.802389488780159	167092.427	1	0.002	**	0.04293598	0.03885426;0.04731477	2.2e-16	***
LINE	L1	L1PREC2	367	0.154800067487768	160305	7902	1753.324	47.8954381647877	0.739549519149654	167092.427	1	0.002	**	0.04644394	0.04190871;0.05131732	2.2e-16	***
LINE	L1	L1M2a1	12	0.0050615825881559	160305	120	28.469	5.77012420432466	0.0120081828918509	167092.427	1	0.002	**	0.1	0.05274779;0.16816521	0.0002204	***
LINE	L1	L1MA9	814	0.343344018896575	160305	16437	3245.023	57.3794464235398	1.36874599291378	167092.427	1	0.002	**	0.04952242	0.04625524;0.05295015	2.2e-16	***
LINE	L1	L1MA4	515	0.217226252741691	160305	10000	2075.117	46.8910447855567	0.875281339632192	167092.427	1	0.002	**	0.0515	0.04724933;0.05601420	2.2e-16	***
LINE	L1	L1PB3	202	0.0852033069006243	160305	3601	776.546	31.9365594237674	0.327545976041842	167092.427	1	0.002	**	0.05609553	0.04880396;0.06411769	2.2e-16	***
LINE	L1	HAL1b	384	0.161970642820989	160305	4340	865.572	27.7508004014826	0.365097013666273	167092.427	1	0.002	**	0.08847926	0.08019407;0.09732300	2.2e-16	***
LINE	L1	L1MC1	967	0.407879196895563	160305	13002	2800.055	53.8578373279288	1.18105913615657	167092.427	1	0.002	**	0.07437317	0.06992043;0.07901752	2.2e-16	***
LINE	L1	L1PA4	466	0.196558123840054	160305	11926	3195.509	74.176843577515	1.34786105955796	167092.427	1	0.002	**	0.03907429	0.03566759;0.04270824	2.2e-16	***
LINE	L1	L1MD3	631	0.266154884427198	160305	5356	1137.589	33.4165040323152	0.47983338957314	167092.427	1	0.002	**	0.1178118	0.1092946;0.1267479	2.2e-16	***
LINE	L1	L1PBa	84	0.0354310781170913	160305	2167	531.589	27.7857540320058	0.224223468871267	167092.427	1	0.002	**	0.03876327	0.03103468;0.04776870	2.2e-16	***
LINE	L1	L1MA8	589	0.248439345368652	160305	11124	2210.423	46.1893009529536	0.932353214104943	167092.427	1	0.002	**	0.05294858	0.04885976;0.05727331	2.2e-16	***
LINE	L1	L1M3c	26	0.0109667622743378	160305	1070	208.958	15.0437545363699	0.0881381812046567	167092.427	1	0.002	**	0.02429907	0.01593294;0.03540211	2.2e-16	***
LINE	L1	L1P4b	9	0.00379618694111692	160305	155	33.337	6.11594929964562	0.0140614982284461	167092.427	1	0.002	**	0.05806452	0.02689156;0.10736107	1.224e-07	***
LINE	L1	L1MC	671	0.283026826387717	160305	7862	1565.612	37.4290046138871	0.660372869917328	167092.427	1	0.002	**	0.08534724	0.07926223;0.09174164	2.2e-16	***
LINE	L1	L1M3de	15	0.00632697823519487	160305	499	95.322	10.18115769311	0.0402066812890164	167092.427	1	0.002	**	0.03006012	0.01692002;0.04909545	2.2e-16	***
LINE	L1	L1MA5	234	0.09870086046904	160305	4447	961.348	33.9412861704872	0.405495191496541	167092.427	1	0.002	**	0.05261974	0.04624074;0.05959402	2.2e-16	***
LINE	L1	HAL1M8	203	0.0856251054496373	160305	2197	465.207	21.0815222785638	0.196223637590687	167092.427	1	0.002	**	0.09239873	0.08061174;0.10528542	2.2e-16	***
LINE	L1	L1ME4c	1517	0.639868398852708	160305	9421	1871.997	41.3455492821833	0.789605618356673	167092.427	1	0.002	**	0.1610232	0.1536539;0.1686029	2.2e-16	***
LINE	L1	L1M2a	24	0.0101231651763118	160305	489	117.783	13.1903713706968	0.0496806984983972	167092.427	1	0.002	**	0.04907975	0.03169595;0.07214912	2.2e-16	***
LINE	L1	L1MC3	923	0.389320060738991	160305	13130	2761.546	54.1955260057419	1.16481609583263	167092.427	1	0.002	**	0.07029703	0.06598178;0.07480388	2.2e-16	***
LINE	L1	L1P4d	10	0.00421798549012991	160305	167	35.407	6.83945386190515	0.014934621224903	167092.427	1	0.002	**	0.05988024	0.02908534;0.10736323	1.074e-07	***
LINE	L1	L1ME3C	287	0.121056183566729	160305	3264	664.512	24.9619902443086	0.280290197401721	167092.427	1	0.002	**	0.08792892	0.07843296;0.09817050	2.2e-16	***
LINE	L1	L1M4a2	93	0.0392272650582082	160305	2051	414.572	20.5352992311901	0.174865868061414	167092.427	1	0.002	**	0.04534373	0.03675159;0.05526349	2.2e-16	***
LINE	L1	L1M2c	22	0.00927956807828581	160305	450	107.622	12.0073849481598	0.0453948034418762	167092.427	1	0.002	**	0.04888889	0.0308885;0.0730853	2.2e-16	***
LINE	L1	L1M6	299	0.126117766154884	160305	5357	1069.508	32.1757861942365	0.451116922557786	167092.427	1	0.002	**	0.05581482	0.04981747;0.06230161	2.2e-16	***
LINE	L1	L1PA7	574	0.242112367133457	160305	13116	3429.608	76.4795230990196	1.44660367808335	167092.427	1	0.002	**	0.04376334	0.04032586;0.04740505	2.2e-16	***
LINE	L1	L1M1	365	0.153956470389742	160305	9983	2082.067	51.3927594776417	0.878212839547832	167092.427	1	0.002	**	0.03656216	0.03296615;0.04043166	2.2e-16	***
LINE	L1	L1P3b	4	0.00168719419605197	160305	83	18.32	4.72248895201481	0.007727349417918	167092.427	2	0.004	**	0.04819277	0.01328508;0.11881842	2.683e-05	***
LINE	L1	L1MA10	361	0.15226927619369	160305	5109	1003.989	30.4691524044934	0.423481103425004	167092.427	1	0.002	**	0.07065962	0.06378186;0.07803262	2.2e-16	***
LINE	L1	L1MB8	1759	0.741943647713852	160305	16563	3406.765	56.5015592811491	1.43696853382824	167092.427	1	0.002	**	0.1062006	0.1015478;0.1109921	2.2e-16	***
LINE	L1	L1MA4A	306	0.129070355997975	160305	6240	1374.576	40.4974600224294	0.579794162308082	167092.427	1	0.002	**	0.04903846	0.04381218;0.05469122	2.2e-16	***
LINE	L1	L1PB	82	0.0345874810190653	160305	1846	376.879	19.8580638961028	0.158967015353467	167092.427	1	0.002	**	0.04442037	0.03548207;0.05483977	2.2e-16	***
LINE	L1	L1MB4	994	0.419267757718913	160305	9160	1907.799	42.045670852508	0.804706850008436	167092.427	1	0.002	**	0.1085153	0.1022165;0.1150643	2.2e-16	***
LINE	L1	L1M4c	103	0.0434452505483381	160305	3615	763.95	28.4599977419442	0.322233001518475	167092.427	1	0.002	**	0.02849239	0.02331461;0.03445004	2.2e-16	***
LINE	L1	L1MEg	556	0.234519993251223	160305	13185	2709.85	50.1061685636422	1.14301079804285	167092.427	1	0.002	**	0.04216913	0.03880217;0.04574000	2.2e-16	***
LINE	L1	L1P1	123	0.0518812215285979	160305	3259	712.945	31.3228845749892	0.300719166526067	167092.427	1	0.002	**	0.03774164	0.03146329;0.04486586	2.2e-16	***
LINE	L1	L1ME3	913	0.385102075248861	160305	9162	1939.272	41.449608997988	0.817982115741522	167092.427	1	0.002	**	0.09965073	0.09359078;0.10596655	2.2e-16	***
LINE	L1	X9_LINE	115	0.048506833136494	160305	653	122.743	10.0334251689351	0.0517728193015016	167092.427	245	0.49	ns	0.1761103	0.1476467;0.2075367	0.4831	ns
LINE	L1	L1PA17	345	0.145520499409482	160305	4789	1039.978	33.9112590372208	0.438661211405433	167092.427	1	0.002	**	0.07204009	0.06487550;0.07973152	2.2e-16	***
LINE	L1	L1PA15-16	44	0.0185591361565716	160305	1431	313.484	20.1006412778244	0.132227096338789	167092.427	1	0.002	**	0.03074773	0.02242837;0.04105922	2.2e-16	***
LINE	L1	L1ME3B	645	0.272060064113379	160305	8120	1641.207	39.4848477799295	0.692258731229965	167092.427	1	0.002	**	0.0794335	0.07364198;0.08552892	2.2e-16	***
LINE	L1	L1MD1	379	0.159861650075924	160305	6979	1503.417	41.0412413858852	0.634139109161464	167092.427	1	0.002	**	0.05430577	0.04910445;0.05988325	2.2e-16	***
LINE	L1	L1HS	64	0.0269951071368315	160305	1571	495.663	31.1484454934217	0.209069934199426	167092.427	1	0.002	**	0.04073838	0.03151232;0.05172669	2.2e-16	***
LINE	L1	L1MEb	116	0.048928631685507	160305	1672	346.894	18.4753918525183	0.146319385861313	167092.427	1	0.002	**	0.06937799	0.05766398;0.08262939	2.2e-16	***
LINE	L1	L1PA11	265	0.111776615488443	160305	4144	950.119	35.9971475763515	0.400758815589674	167092.427	1	0.002	**	0.06394788	0.05668765;0.07182996	2.2e-16	***
LINE	L1	HAL1ME	636	0.268263877172263	160305	7407	1433.751	35.1649480672526	0.604754091445925	167092.427	1	0.002	**	0.08586472	0.07958084;0.09247671	2.2e-16	***
LINE	L1	L1PA8A	111	0.046819638940442	160305	2429	612.307	30.4921058557706	0.258270204150498	167092.427	1	0.002	**	0.04569782	0.03773969;0.05477302	2.2e-16	***
LINE	L1	L1MEc	856	0.361059557955121	160305	17812	3695.48	61.2916492376104	1.55874810190653	167092.427	1	0.002	**	0.04805749	0.04496235;0.05130122	2.2e-16	***
LINE	L1	L1P4c	2	0.000843597098025983	160305	43	11.643	3.19056902930036	0.00491100050615826	167092.427	2	0.004	**	0.04651163	0.005683257;0.158111458	4e-04	***
LINE	L1	L1MCa	230	0.097013666272988	160305	7243	1523.232	39.938042305842	0.642497047410157	167092.427	1	0.002	**	0.0317548	0.02783698;0.03605517	2.2e-16	***
LINE	L1	L1MB2	917	0.386789269444913	160305	8944	1912.088	42.7746177531012	0.806515943985153	167092.427	1	0.002	**	0.1025268	0.09631459;0.10899930	2.2e-16	***
LINE	L1	L1MEi	314	0.132444744390079	160305	5311	1052.445	31.0304022026924	0.443919773915978	167092.427	1	0.002	**	0.05912258	0.05292899;0.06580594	2.2e-16	***
LINE	L1	L1MC4a	983	0.414627973679771	160305	9991	2085.086	43.6038978063189	0.879486249367302	167092.427	1	0.002	**	0.09838855	0.09261601;0.10439638	2.2e-16	***
LINE	L1	HAL1	1907	0.804369832967775	160305	21238	4239.97	63.2352417232337	1.78841319385861	167092.427	1	0.002	**	0.08979188	0.08597982;0.09371665	2.2e-16	***
LINE	L1	L1MB5	1208	0.509532647207694	160305	9769	2078.755	43.67221356008	0.876815842753501	167092.427	1	0.002	**	0.1236565	0.1171904;0.1303479	2.2e-16	***
LINE	L1	L1PA3	418	0.17631179348743	160305	10703	3059.477	74.4975258136292	1.29048295933862	167092.427	1	0.002	**	0.03905447	0.03546353;0.04289886	2.2e-16	***
LINE	L1	L1M6B	81	0.0341656824700523	160305	730	147.658	11.4864692127292	0.0622819301501603	167092.427	1	0.002	**	0.1109589	0.08909925;0.13601797	6.258e-11	***
LINE	L1	L1P3	148	0.0624261852539227	160305	3552	735.303	29.4633888458589	0.3101497384849	167092.427	1	0.002	**	0.04166667	0.03533424;0.04876668	2.2e-16	***
LINE	L1	L1ME3F	356	0.150160283448625	160305	4605	953.724	29.2871569388625	0.402279399358866	167092.427	1	0.002	**	0.07730727	0.06975471;0.08540085	2.2e-16	***
LINE	L1	L1PB4	466	0.196558123840054	160305	7440	1495.357	40.5985935322494	0.63073941285642	167092.427	1	0.002	**	0.06263441	0.05723358;0.06838093	2.2e-16	***
LINE	L1	L1MA1	179	0.0755019402733255	160305	4314	904.434	34.4762273785032	0.381488948878016	167092.427	1	0.002	**	0.04149281	0.03573827;0.04787810	2.2e-16	***
LINE	L1	L1PA14	140	0.0590517968618188	160305	3056	680.758	29.8921892637354	0.287142736628986	167092.427	1	0.002	**	0.04581152	0.03867327;0.05383453	2.2e-16	***
LINE	L1	L1M2b	21	0.00885776952927282	160305	220	47.659	7.39360428913965	0.0201024970474102	167092.427	1	0.002	**	0.09545455	0.06006313;0.14220838	3.568e-06	***
LINE	L1	L1M8	96	0.0404926607052472	160305	1662	336.003	17.9744282543582	0.141725577864012	167092.427	1	0.002	**	0.05776173	0.04703442;0.07008188	2.2e-16	***
LINE	L1	L1M3f	43	0.0181373376075586	160305	671	151.559	13.9790533632622	0.06392736628986	167092.427	1	0.002	**	0.06408346	0.04676210;0.08535238	2.2e-16	***
LINE	L1	L1M3d	15	0.00632697823519487	160305	532	107.171	10.9398097990065	0.0452045722962713	167092.427	1	0.002	**	0.02819549	0.01586484;0.04607824	2.2e-16	***
LINE	L1	L1M3a	22	0.00927956807828581	160305	636	163.905	12.2036430586896	0.0691348911759744	167092.427	1	0.002	**	0.03459119	0.02180264;0.05190483	2.2e-16	***
LINE	L1	L1MA3	466	0.196558123840054	160305	8888	2039.496	54.295174278659	0.8602564535178	167092.427	1	0.002	**	0.05243024	0.04788747;0.05726913	2.2e-16	***
LINE	L1	L1M3	527	0.222287835329846	160305	7225	1436.366	35.6662322670075	0.605857094651594	167092.427	1	0.002	**	0.07294118	0.06704909;0.07918055	2.2e-16	***
LINE	L1	L1ME3D	300	0.126539564703897	160305	4186	869.88	29.0138139754394	0.366914121815421	167092.427	1	0.002	**	0.07166746	0.06403525;0.07990370	2.2e-16	***
LINE	L1	L1MDb	55	0.0231989201957145	160305	971	176.962	13.5323937897802	0.074642314830437	167092.427	1	0.002	**	0.05664264	0.04295250;0.07309319	2.2e-16	***
LINE	L1	L1MD	635	0.26784207862325	160305	8496	1666.927	38.8126279848594	0.703107389910579	167092.427	1	0.002	**	0.07474105	0.06923696;0.08053887	2.2e-16	***
LINE	L1	L1MA5A	257	0.108402227096339	160305	3431	741.04	27.161151082532	0.312569596760587	167092.427	1	0.002	**	0.07490528	0.06631648;0.08422656	2.2e-16	***
LINE	L1	L1M5	3963	1.67158764973848	160305	44640	8266.553	80.6367501606834	3.48682006073899	167092.427	1	0.002	**	0.08877688	0.08615404;0.09145335	2.2e-16	***
LINE	L1	L1PB2	159	0.0670659692930656	160305	2887	642.878	27.2547231858248	0.271165007592374	167092.427	1	0.002	**	0.05507447	0.04703439;0.06403054	2.2e-16	***
LINE	L1	L1M4a1	124	0.0523030200776109	160305	2655	552.362	22.7982612652087	0.232985490129914	167092.427	1	0.002	**	0.04670433	0.03899371;0.05543305	2.2e-16	***
LINE	L1	L1MEg2	32	0.0134975535684157	160305	755	151.619	12.1427874183108	0.0639526742028007	167092.427	1	0.002	**	0.04238411	0.02916833;0.05930939	2.2e-16	***
LINE	L1	L1PA5	628	0.264889488780159	160305	11398	2977.95	68.5980845009334	1.25609498903324	167092.427	1	0.002	**	0.05509739	0.05097876;0.05944506	2.2e-16	***
LINE	L1	L1ME4b	3490	1.47207693605534	160305	24590	4794.565	64.3536569914108	2.02234056014847	167092.427	1	0.002	**	0.1419276	0.137588;0.146352	2.2e-16	***
LINE	L1	L1MC5a	2154	0.908554074573983	160305	17929	3504.601	54.8229272508533	1.47823561666948	167092.427	1	0.002	**	0.1201406	0.1154155;0.1249892	2.2e-16	***
LINE	L1	L1PA12	76	0.0320566897249873	160305	1769	390.539	21.4564875937293	0.164728783532985	167092.427	1	0.002	**	0.04296213	0.03399599;0.05348081	2.2e-16	***
LINE	L1	L1ME4a	4041	1.7044879365615	160305	29291	5513.656	66.2893501396864	2.32565210055677	167092.427	1	0.002	**	0.1379605	0.1340301;0.1419628	2.2e-16	***
LINE	L1	L1PA10	414	0.174624599291378	160305	7090	1625.525	45.6305108290332	0.685644086384343	167092.427	1	0.002	**	0.0583921	0.05304603;0.06410478	2.2e-16	***
LINE	L1	L1M	103	0.0434452505483381	160305	748	143.98	10.4703977588833	0.0607305550868905	167092.427	1	0.002	**	0.1377005	0.1138055;0.1644928	9.461e-05	***
LINE	L1	L1ME5	390	0.164501434115067	160305	3442	691.141	25.98812231581	0.291522270963388	167092.427	1	0.002	**	0.1133062	0.1029037;0.1243705	2.2e-16	***
LINE	L1	L1MA7	449	0.189387548506833	160305	8595	1689.623	42.0039188671748	0.712680529778978	167092.427	1	0.002	**	0.05223967	0.04762988;0.05715589	2.2e-16	***
LINE	L1	L1MD2	909	0.383414881052809	160305	10982	2222.415	47.6828105864726	0.937411422304707	167092.427	1	0.002	**	0.08277181	0.07768407;0.08808201	2.2e-16	***
LINE	L1	L1MB3	2560	1.07980428547326	160305	17260	3670.674	61.2653014451179	1.54828496709971	167092.427	1	0.002	**	0.1483198	0.1430481;0.1537103	2.2e-16	***
LINE	L1	tot	42115	17.7640458916821	160305	950736	89977.833	231.652770579411	37.9525194027333	167092.427	1	0.002	**	0.04429726	0.04388454;0.04471276	2.2e-16	***
LINE	L1	L1P4a	19	0.00801417243124684	160305	601	136.185	14.0346623310554	0.0574426353973342	167092.427	1	0.002	**	0.03161398	0.01913882;0.04893018	2.2e-16	***
LINE	L1	L1PBb	29	0.0122321579213767	160305	317	71.234	10.1293557469292	0.0300463978403914	167092.427	1	0.002	**	0.09148265	0.06212491;0.12873962	5.812e-10	***
LINE	L1	L1P5	46	0.0194027332545976	160305	762	138.387	10.6451185784636	0.0583714358022608	167092.427	1	0.002	**	0.06036745	0.04453189;0.07970380	2.2e-16	***
LINE	L1	L1ME1	2074	0.874810190652944	160305	31305	6405.582	79.1321374106068	2.70186519318374	167092.427	1	0.002	**	0.0662514	0.06352056;0.06906305	2.2e-16	***
LINE	L1	L1MA6	257	0.108402227096339	160305	5458	1138.476	35.3198657545144	0.480207524886114	167092.427	1	0.002	**	0.04708684	0.0416191;0.0530451	2.2e-16	***
LINE	L1	L1PBa1	37	0.0156065463134807	160305	441	116.572	13.395830107323	0.0491699004555424	167092.427	1	0.002	**	0.08390023	0.05976024;0.11379159	2.2e-16	***
LINE	L1	L1ME3Cz	1281	0.540323941285642	160305	14145	2790.55	49.29437529207	1.1770499409482	167092.427	1	0.002	**	0.09056204	0.08588185;0.09541141	2.2e-16	***
LINE	L1	L1PA15	380	0.160283448624937	160305	8463	1848.396	51.504503666164	0.779650750801417	167092.427	1	0.002	**	0.04490134	0.04058759;0.04953180	2.2e-16	***
LINE	L1	L1PA6	357	0.150582081997638	160305	6051	1783.414	56.101836155513	0.752241437489455	167092.427	1	0.002	**	0.05899851	0.05319286;0.06523367	2.2e-16	***
LINE	L1	L1ME2z	835	0.352201788425848	160305	7272	1514.994	37.3216139370589	0.639022270963388	167092.427	1	0.002	**	0.114824	0.1075832;0.1223751	2.2e-16	***
LINE	Jockey	tot	55	0.0231989201957145	160305	221	43.302	5.81967908605489	0.0182647207693606	167092.427	985	0.034	*	0.2488688	0.1933235;0.3112844	0.05121	ns
LINE	Jockey	X12_LINE	55	0.0231989201957145	160305	221	43.302	5.81967908605489	0.0182647207693606	167092.427	985	0.034	*	0.2488688	0.1933235;0.3112844	0.05121	ns
LINE	tot	tot	86193	36.3560823350768	160305	1569213	111088.418	223.498677702878	46.8569335245487	167092.427	1	0.002	**	0.05492753	0.05457156;0.05528515	2.2e-16	***
LINE	L2	X24_LINE	86	0.0362746752151173	160305	550	95.972	8.8410055638134	0.0404808503458748	167092.427	148	0.296	ns	0.1563636	0.1270143;0.1894609	0.2857	ns
LINE	L2	UCON86	10	0.00421798549012991	160305	66	13.107	3.52732093705589	0.00552851358191328	167092.427	242	0.484	ns	0.1515152	0.07512463;0.26104107	0.4397	ns
LINE	L2	L2-1_Crp	8	0.00337438839210393	160305	41	7.7047047047047	2.47186328588296	0.00324983326501801	167092.427	646	0.712	ns	0.195122	0.0882061;0.3486655	0.843	ns
LINE	L2	UCON49	25	0.0105449637253248	160305	106	21.017	4.10920875553878	0.00886494010460604	167092.427	864	0.276	ns	0.2358491	0.1588142;0.3281702	0.3302	ns
LINE	L2	tot	58776	24.7916315167876	160305	523574	55663.54	164.553171182284	23.4788004049266	167092.427	1001	0.002	**	0.1122592	0.1114053;0.1131174	2.2e-16	***
LINE	L2	L2-2_Mam	83	0.0350092795680783	160305	520	96.392	8.89648714288303	0.0406580057364603	167092.427	66	0.132	ns	0.1596154	0.1291839;0.1939758	0.1422	ns
LINE	L2	L2	7637	3.22127551881222	160305	54017	9671.765	85.2210561035441	4.07953644339463	167092.427	1	0.002	**	0.1413814	0.1384533;0.1443481	2.2e-16	***
LINE	L2	L2d2	8709	3.67344356335414	160305	52674	9067.252	79.3036920424993	3.82455373713514	167092.427	1	0.002	**	0.1653377	0.1621743;0.1685381	3.331e-05	***
LINE	L2	L2d	5004	2.11067993926101	160305	27881	5049.364	62.7095366749746	2.12981440863843	167092.427	244	0.488	ns	0.1794771	0.1749882;0.1840328	0.4841	ns
LINE	L2	L2-3_AMi	1	0.000421798549012991	160305	12	2.37235228539576	1.14156179078711	0.00100065475172759	167092.427	230	0.46	ns	0.08333333	0.002107593;0.384796165	0.4808	ns
LINE	L2	L2a	23224	9.79584950227771	160305	166340	25465.437	132.78297839087	10.7412843765817	167092.427	1	0.002	**	0.1396177	0.1379554;0.1412925	2.2e-16	***
LINE	L2	L2-1_AMi	206	0.0868905010966762	160305	951	190.187	12.8275709928878	0.0802206006411338	167092.427	899	0.206	ns	0.2166141	0.1908175;0.2441784	0.2088	ns
LINE	L2	X13_LINE	22	0.00927956807828581	160305	139	25.136	4.6170142755704	0.0106023283279906	167092.427	291	0.582	ns	0.1582734	0.1019270;0.2297651	0.5814	ns
LINE	L2	L2b	18167	7.66281423991902	160305	91943	15877.663	100.927755562297	6.69717521511726	167092.427	1001	0.002	**	0.1975898	0.1950202;0.2001785	2.2e-16	***
LINE	L2	X15_LINE	44	0.0185591361565716	160305	244	44.178	6.02832121379217	0.0186342162982959	167092.427	517	0.97	ns	0.1803279	0.1341900;0.2344179	1	ns
LINE	L2	L2-3_Crp	313	0.132022945841066	160305	1730	346.503	17.2781516814017	0.146154462628649	167092.427	25	0.05	*	0.1809249	0.1630489;0.1998899	0.04416	*
LINE	L2	L2c	19497	8.22380631010629	160305	126360	20033.535	115.959706055286	8.45011599460098	167092.427	1	0.002	**	0.1542972	0.1523095;0.1563009	3.417e-05	***
LINE	Dong-R4	tot	104	0.0438670490973511	160305	551	105.15	9.33963215168183	0.0443521174287161	167092.427	498	0.996	ns	0.1887477	0.1569091;0.2239659	0.9568	ns
LINE	Dong-R4	Mam_R4	104	0.0438670490973511	160305	551	105.15	9.33963215168183	0.0443521174287161	167092.427	498	0.996	ns	0.1887477	0.1569091;0.2239659	0.9568	ns
LINE	RTE-BovB	tot	1564	0.659692930656319	160305	8868	1604.259	36.5660634468081	0.676674118441033	167092.427	141	0.282	ns	0.1763645	0.1684829;0.1844592	0.2698	ns
LINE	RTE-BovB	MamRTE1	1557	0.656740340813228	160305	8819	1594.733	36.3981666782482	0.672656065463135	167092.427	156	0.312	ns	0.1765506	0.1686440;0.1846715	0.2995	ns
LINE	RTE-BovB	MamRTE2	7	0.00295258984309094	160305	49	9.903	2.97463265621815	0.00417707103087565	167092.427	221	0.442	ns	0.1428571	0.05942151;0.27242151	0.3751	ns
LINE	CR1	CR1-16_AMi	53	0.0223553230976885	160305	306	58.606	7.23139385298969	0.0247199257634554	167092.427	243	0.486	ns	0.1732026	0.1325149;0.2203501	0.4674	ns
LINE	CR1	X7D_LINE	11	0.00463978403914291	160305	55	10.05	2.89064972901523	0.00423907541758056	167092.427	698	0.608	ns	0.2	0.1042959;0.3297285	0.7273	ns
LINE	CR1	X8_LINE	25	0.0105449637253248	160305	223	42.425	5.80862420157434	0.0178948034418762	167092.427	3	0.006	**	0.1121076	0.07387771;0.16103342	0.002061	**
LINE	CR1	CR1-12_AMi	15	0.00632697823519487	160305	133	25.4	4.74642270858048	0.01071368314493	167092.427	12	0.024	*	0.112782	0.06451473;0.17918756	0.0202	*
LINE	CR1	X2_LINE	28	0.0118103593723638	160305	191	36.436	5.58722839349898	0.0153686519318374	167092.427	84	0.168	ns	0.1465969	0.09967561;0.20485778	0.14	ns
LINE	CR1	CR1_Mam	289	0.121899780664755	160305	1695	320.04	17.0231662210115	0.134992407626118	167092.427	37	0.074	ns	0.1705015	0.1528855;0.1892662	0.05435	ns
LINE	CR1	CR1-3_Croc	300	0.126539564703897	160305	1338	259.49	15.6511615817759	0.109452505483381	167092.427	997	0.01	**	0.2242152	0.2021197;0.2475289	0.005667	**
LINE	CR1	X21_LINE	9	0.00379618694111692	160305	45	8.437	2.68612104087777	0.00355871435802261	167092.427	674	0.656	ns	0.2	0.09575727;0.34595830	0.8483	ns
LINE	CR1	tot	10602	4.47190821663573	160305	68381	11572.583	90.8195755677503	4.88129871773241	167092.427	1	0.002	**	0.1550431	0.1523376;0.1577778	2.2e-16	***
LINE	CR1	CR1-L3B_Croc	3	0.00126539564703897	160305	37	7.365	2.4518945301107	0.00310654631348068	167092.427	47	0.094	ns	0.08108108	0.01704353;0.21909621	0.09639	ns
LINE	CR1	X7B_LINE	166	0.0700185591361566	160305	934	168.223	11.9368236461279	0.0709562173106125	167092.427	441	0.882	ns	0.1777302	0.1537251;0.2037866	0.8984	ns
LINE	CR1	CR1-13_AMi	10	0.00421798549012991	160305	102	18.652	4.02207323069497	0.00786738653619032	167092.427	18	0.036	*	0.09803922	0.04802276;0.17291434	0.02843	*
LINE	CR1	X7A_LINE	213	0.0898430909397672	160305	920	172.802	11.8811597901029	0.0728876328665429	167092.427	1000	0.004	**	0.2315217	0.2046172;0.2601570	0.0009773	***
LINE	CR1	X17_LINE	165	0.0695967605871436	160305	966	178.442	12.4026796484656	0.0752665766829762	167092.427	166	0.332	ns	0.1708075	0.1475896;0.1960513	0.2811	ns
LINE	CR1	CR1-1_Amn	9	0.00379618694111692	160305	66	12.545	3.22216656263411	0.00529146279736798	167092.427	185	0.37	ns	0.1363636	0.06429818;0.24314133	0.3457	ns
LINE	CR1	X1_LINE	12	0.0050615825881559	160305	85	16.894	4.05255316895253	0.00712586468702548	167092.427	138	0.276	ns	0.1411765	0.07513135;0.23362462	0.2209	ns
LINE	CR1	X6A_LINE	158	0.0666441707440526	160305	1033	188.596	12.2925950023538	0.0795495191496541	167092.427	6	0.012	*	0.1529526	0.1315321;0.1763712	0.01395	*
LINE	CR1	CR1-11_Crp	7	0.00295258984309094	160305	25	4.36538461538461	1.90480014184986	0.00184131289665287	167092.427	935	0.134	ns	0.28	0.1207167;0.4938768	0.1839	ns
LINE	CR1	X6B_LINE	136	0.0573646026657668	160305	875	161.155	11.6137786639343	0.0679749451661886	167092.427	16	0.032	*	0.1554286	0.1320430;0.1811607	0.02912	*
LINE	CR1	X20_LINE	25	0.0105449637253248	160305	161	30.37	5.27151675411251	0.0128100219335245	167092.427	180	0.36	ns	0.1552795	0.1030802;0.2206321	0.3142	ns
LINE	CR1	CR1-L3A_Croc	68	0.0286823013328834	160305	323	58.813	7.02362885995283	0.0248072380631011	167092.427	929	0.146	ns	0.2105263	0.1673527;0.2590979	0.1941	ns
LINE	CR1	CR1-8_Crp	1	0.000421798549012991	160305	7	1.70151306740028	0.889352641361557	0.00071769574295608	167092.427	387	0.774	ns	0.1428571	0.003610297;0.578723197	1	ns
LINE	CR1	X5B_LINE	11	0.00463978403914291	160305	73	14.228	3.47852211666335	0.00600134975535684	167092.427	229	0.458	ns	0.1506849	0.07769566;0.25364177	0.459	ns
LINE	CR1	X7C_LINE	132	0.0556774084697149	160305	620	113.401	9.60575189506109	0.0478323772566222	167092.427	978	0.048	*	0.2129032	0.1813053;0.2472628	0.05469	ns
LINE	CR1	L3	7155	3.01796861818795	160305	45293	8107.213	78.1751045920501	3.41961067993926	167092.427	1	0.002	**	0.1579714	0.1546236;0.1613632	2.2e-16	***
LINE	CR1	L3b	2001	0.844018896574996	160305	9560	1798.856	37.9911910131098	0.758754850683314	167092.427	1001	0.002	**	0.2093096	0.2011920;0.2176048	1.769e-07	***
LINE	CR1	Plat_L3	715	0.301585962544289	160305	3315	627.35	23.6740355655718	0.2646153197233	167092.427	999	0.006	**	0.2156863	0.2017899;0.2300859	0.000136	***
LTR?	tot	tot	1219	0.514172431246837	160305	8420	1594.859	37.7028463597063	0.67270921208031	167092.427	1	0.002	**	0.1447743	0.1373230;0.1524724	2.2e-16	***
LTR?	LTR?	MER129	29	0.0122321579213767	160305	122	24.554	4.58738794175162	0.010356841572465	167092.427	864	0.276	ns	0.2377049	0.1653380;0.3232227	0.3103	ns
LTR?	LTR?	Eutr18	144	0.0607389910578708	160305	676	123.213	10.5496410330364	0.0519710646195377	167092.427	979	0.046	*	0.2130178	0.1827216;0.2458430	0.04104	*
LTR?	LTR?	MamRep605	428	0.18052977897756	160305	3549	683.96	24.9461562311854	0.288493335582926	167092.427	1	0.002	**	0.1205974	0.1100581;0.1317659	2.2e-16	***
LTR?	LTR?	MamRep1151	129	0.0544120128226759	160305	1260	246.997	15.3817941278185	0.104182976210562	167092.427	1	0.002	**	0.102381	0.08618835;0.12045478	2.2e-16	***
LTR?	LTR?	MamRep605b	453	0.191074742702885	160305	2374	451.352	18.6072116214204	0.190379618694112	167092.427	548	0.908	ns	0.1908172	0.1751889;0.2072121	0.9375	ns
LTR?	LTR?	tot	1219	0.514172431246837	160305	8420	1594.859	37.7028463597063	0.67270921208031	167092.427	1	0.002	**	0.1447743	0.1373230;0.1524724	2.2e-16	***
LTR?	LTR?	UCON51	5	0.00210899274506496	160305	42	7.582	2.52975802709977	0.0031980765986165	167092.427	207	0.414	ns	0.1190476	0.03980553;0.25631668	0.421	ns
LTR?	LTR?	Eutr5	45	0.0189809347055846	160305	397	79.387	8.19086816652067	0.0334853214104944	167092.427	1	0.002	**	0.1133501	0.0838901;0.1487206	5.574e-06	***
scRNA	tot	tot	478	0.20161970642821	160305	1861	367.116	16.5611235975949	0.154848996119453	167092.427	1001	0.002	**	0.2568512	0.2371286;0.2773429	4.161e-10	***
scRNA	scRNA	tot	478	0.20161970642821	160305	1861	367.116	16.5611235975949	0.154848996119453	167092.427	1001	0.002	**	0.2568512	0.2371286;0.2773429	4.161e-10	***
scRNA	scRNA	BC200	179	0.0755019402733255	160305	676	137.152	10.3112180278189	0.0578505145942298	167092.427	1001	0.002	**	0.2647929	0.2318802;0.2997739	0.0001037	***
scRNA	scRNA	HY3	118	0.049772228783533	160305	545	105.205	9.02365787258146	0.0443753163489118	167092.427	928	0.148	ns	0.2165138	0.1826333;0.2535013	0.1746	ns
scRNA	scRNA	HY4	43	0.0181373376075586	160305	162	31.618	5.03482129031661	0.0133364265226928	167092.427	985	0.034	*	0.2654321	0.1992304;0.3404262	0.02883	*
scRNA	scRNA	HY1	136	0.0573646026657668	160305	456	89.804	8.49468914932995	0.0378791968955627	167092.427	1001	0.002	**	0.2982456	0.2565859;0.3425455	2.503e-07	***
scRNA	scRNA	HY5	5	0.00210899274506496	160305	22	4.59557344064386	1.90864375144456	0.00193840620914622	167092.427	695	0.614	ns	0.2272727	0.07820626;0.45370362	0.7948	ns
SINE	tot	tot	114380	48.245318036106	160305	1806997	109330.13	176.824676066623	46.1152901974017	167092.427	1001	0.002	**	0.06329839	0.06294378;0.06365440	2.2e-16	***
SINE	Alu	AluYc	1267	0.53441876159946	160305	6703	1368.826	32.9054173425971	0.577368820651257	167092.427	2	0.004	**	0.1890198	0.1797092;0.1986018	0.001995	**
SINE	Alu	AluYd8	27	0.0113885608233508	160305	224	44.713	6.21411669074908	0.0188598785220179	167092.427	3	0.006	**	0.1205357	0.08095665;0.17051051	0.002499	**
SINE	Alu	AluY	14982	6.31938586131264	160305	98084	17239.448	114.664201803245	7.27157415218492	167092.427	1	0.002	**	0.1527466	0.1505005;0.1550133	2.2e-16	***
SINE	Alu	AluYh3	121	0.051037624430572	160305	649	139.626	11.0633865756613	0.0588940442044879	167092.427	40	0.08	ns	0.1864407	0.1571889;0.2185767	0.07718	ns
SINE	Alu	AluYk11	36	0.0151847477644677	160305	171	35.796	5.56105289574819	0.015098700860469	167092.427	563	0.878	ns	0.2105263	0.1520193;0.2793471	1	ns
SINE	Alu	AluYe5	240	0.101231651763118	160305	1297	275.932	16.0460852812408	0.116387717226253	167092.427	13	0.026	*	0.1850424	0.1642554;0.2072671	0.01455	*
SINE	Alu	AluSx	21588	9.10578707609246	160305	124945	20993.691	124.5528439255	8.8551084022271	167092.427	1001	0.002	**	0.17278	0.1706874;0.1748879	7.481e-06	***
SINE	Alu	AluSx3	7991	3.37059220516281	160305	38631	7581.972	76.77474570181	3.19806478825713	167092.427	1001	0.002	**	0.2068546	0.2028247;0.2109286	1.912e-07	***
SINE	Alu	Alu	1657	0.698920195714527	160305	7748	1535.038	34.7577711980883	0.647476801079804	167092.427	1001	0.002	**	0.2138616	0.2047761;0.2231629	0.0005622	***
SINE	Alu	AluSc	7003	2.95385523873798	160305	37679	7379.974	74.6207986260371	3.1128623249536	167092.427	1	0.002	**	0.1858595	0.1819428;0.1898246	8.649e-07	***
SINE	Alu	AluSg	9052	3.8181204656656	160305	42580	8409.451	81.6002463182508	3.54709422979585	167092.427	1001	0.002	**	0.2125881	0.2087099;0.2165055	9.241e-15	***
SINE	Alu	AluYh3a3	43	0.0181373376075586	160305	158	36.52	5.49324819899627	0.0154040830099544	167092.427	900	0.204	ns	0.2721519	0.2044809;0.3485799	0.2206	ns
SINE	Alu	AluYg6	148	0.0624261852539227	160305	811	166.446	11.7312704643064	0.0702066812890164	167092.427	66	0.132	ns	0.1824908	0.1564842;0.2108282	0.1174	ns
SINE	Alu	AluSx1	19794	8.34908047916315	160305	106483	18578.446	112.093389689187	7.83636156571621	167092.427	1001	0.002	**	0.1858888	0.1835562;0.1882386	2.2e-16	***
SINE	Alu	AluYj4	556	0.234519993251223	160305	2787	589.53	22.2054538837237	0.248662898599629	167092.427	76	0.152	ns	0.1994977	0.1848034;0.2148257	0.1258	ns
SINE	Alu	FLAM_A	3493	1.47334233170238	160305	14934	2928.142	48.8418607688462	1.235086046904	167092.427	1001	0.002	**	0.2338958	0.2271255;0.2407699	2.2e-16	***
SINE	Alu	AluYk3	1141	0.481272144423823	160305	6065	1279.047	33.3893641844322	0.53950016871942	167092.427	1	0.002	**	0.1881286	0.1783623;0.1981958	1.122e-05	***
SINE	Alu	AluSc5	924	0.389741859288004	160305	4143	881.728	26.6968300877976	0.371911591024127	167092.427	937	0.13	ns	0.2230268	0.2104292;0.2360161	0.1109	ns
SINE	Alu	AluYa8	75	0.0316348911759744	160305	390	79.194	7.67197648740031	0.0334039142905348	167092.427	321	0.642	ns	0.1923077	0.1543744;0.2349849	0.6594	ns
SINE	Alu	AluYi6	87	0.0366964737641303	160305	454	95.365	8.94739240398178	0.0402248186266239	167092.427	186	0.372	ns	0.19163	0.1564337;0.2309008	0.3569	ns
SINE	Alu	AluYk2	1364	0.57533322085372	160305	6622	1400.347	34.7330242560877	0.590664332714695	167092.427	158	0.316	ns	0.2059801	0.1962952;0.2159246	0.2787	ns
SINE	Alu	AluSq2	10267	4.33060570271638	160305	51711	9951.435	86.9781637882518	4.1975008435971	167092.427	1001	0.002	**	0.1985458	0.1951149;0.2020105	0.0004509	***
SINE	Alu	AluJo	10683	4.50607389910579	160305	45868	8843.958	82.248580930403	3.73036865193184	167092.427	1001	0.002	**	0.2329075	0.2290454;0.2368034	2.2e-16	***
SINE	Alu	AluYb8	420	0.177155390585456	160305	2645	527.067	21.6183686911123	0.22231609583263	167092.427	1	0.002	**	0.1587902	0.1450562;0.1732838	9.498e-08	***
SINE	Alu	AluSp	12412	5.23536359034925	160305	64572	12148.147	95.2132919395289	5.12407077779652	167092.427	997	0.01	**	0.1922195	0.1891864;0.1952804	0.00809	**
SINE	Alu	AluYh9	34	0.0143411506664417	160305	168	30.758	4.95600625483846	0.0129736797705416	167092.427	778	0.448	ns	0.202381	0.1444133;0.2711546	0.4866	ns
SINE	Alu	AluYk4	210	0.0885776952927282	160305	1095	234.02	14.2226538973528	0.0987092964400202	167092.427	54	0.108	ns	0.1917808	0.1688583;0.2163724	0.07691	ns
SINE	Alu	AluYe6	53	0.0223553230976885	160305	193	44.547	6.40037153263431	0.0187898599628817	167092.427	929	0.146	ns	0.2746114	0.2129652;0.3433238	0.1472	ns
SINE	Alu	AluYc3	142	0.0598953939598448	160305	557	123.666	10.3872199523423	0.0521621393622406	167092.427	963	0.078	ns	0.2549372	0.219227;0.293270	0.06633	ns
SINE	Alu	AluYk12	15	0.00632697823519487	160305	100	21.469	4.35591701172245	0.00905559304875991	167092.427	82	0.164	ns	0.15	0.08645439;0.23530750	0.1428	ns
SINE	Alu	AluSq	3102	1.3084190990383	160305	12256	2608.646	45.9615834273706	1.10032309768854	167092.427	1001	0.002	**	0.2531005	0.2454215;0.2608969	2.2e-16	***
SINE	Alu	AluYf1	447	0.188543951408807	160305	1999	437.587	20.4045283154445	0.184573561666948	167092.427	687	0.63	ns	0.2236118	0.2055122;0.2425256	0.6074	ns
SINE	Alu	AluSg4	2841	1.19832967774591	160305	11821	2519.598	43.6638171135429	1.06276278049604	167092.427	1001	0.002	**	0.240335	0.2326547;0.2481433	1.147e-12	***
SINE	Alu	AluSz	20899	8.81516787582251	160305	118033	20127.925	121.195056073326	8.48992955964231	167092.427	1001	0.002	**	0.1770607	0.1748867;0.1792505	2.849e-09	***
SINE	Alu	tot	81684	34.4541926775772	160305	1196725	90954.174	184.771784470293	38.3643386198751	167092.427	1	0.002	**	0.06825628	0.06780508;0.06870957	2.2e-16	***
SINE	Alu	AluYi6_4d	11	0.00463978403914291	160305	46	10.439	2.94532747821935	0.00440315505314662	167092.427	668	0.668	ns	0.2391304	0.1258614;0.3876689	0.8603	ns
SINE	Alu	AluYb9	42	0.0177155390585456	160305	378	77.87	8.38220504171554	0.0328454530116416	167092.427	1	0.002	**	0.1111111	0.08126186;0.14721278	1.561e-06	***
SINE	Alu	AluSq10	379	0.159861650075924	160305	1528	328.308	16.6811689457723	0.138479838029357	167092.427	999	0.006	**	0.2480366	0.2265561;0.2704898	0.001837	**
SINE	Alu	AluYm1	902	0.380462291209718	160305	4667	984.336	29.5174928878858	0.415191496541252	167092.427	3	0.006	**	0.1932719	0.1820307;0.2048982	0.003068	**
SINE	Alu	AluYh7	87	0.0366964737641303	160305	462	94.247	8.76143559890466	0.0397532478488274	167092.427	214	0.428	ns	0.1883117	0.1536712;0.2269992	0.4195	ns
SINE	Alu	AluSg7	1303	0.549603509363928	160305	5829	1252.594	32.6216697509085	0.528342331702379	167092.427	938	0.128	ns	0.2235375	0.2128970;0.2344554	0.1108	ns
SINE	Alu	AluSq4	400	0.168719419605197	160305	1638	360.573	17.4363039574244	0.152089168213261	167092.427	993	0.018	*	0.2442002	0.2235633;0.2657578	0.02	*
SINE	Alu	FAM	1004	0.423485743209043	160305	4262	863.933	26.5324797839079	0.364405685844441	167092.427	1001	0.002	**	0.2355702	0.2228975;0.2486062	1.584e-07	***
SINE	Alu	FLAM_C	5984	2.52404251729374	160305	24406	4790.733	59.1449222912064	2.02072422810866	167092.427	1001	0.002	**	0.2451856	0.2397985;0.2506334	2.2e-16	***
SINE	Alu	FRAM	4997	2.10772734941792	160305	20221	4003.265	55.9502565338731	1.68857136831449	167092.427	1001	0.002	**	0.2471193	0.2411861;0.2531253	2.2e-16	***
SINE	Alu	AluSc8	4216	1.77830268263877	160305	20437	4202.98	59.490946981644	1.77281086553062	167092.427	596	0.812	ns	0.2062925	0.2007624;0.2119063	0.822	ns
SINE	Alu	AluJr	20951	8.83710140037118	160305	114124	19295.261	113.810762974197	8.13871309262696	167092.427	1001	0.002	**	0.183581	0.1813386;0.1858395	2.2e-16	***
SINE	Alu	AluSx4	2657	1.12071874472752	160305	11827	2495.207	45.9447828819995	1.05247469208706	167092.427	1001	0.002	**	0.2246554	0.2171599;0.2322867	0.0002973	***
SINE	Alu	AluSz6	8794	3.70929644002025	160305	40962	8073.469	80.4781198013893	3.40537750970137	167092.427	1001	0.002	**	0.2146868	0.2107186;0.2186955	2.2e-16	***
SINE	Alu	AluJb	22011	9.28420786232495	160305	117273	19761.513	115.133424931844	8.33537750970137	167092.427	1001	0.002	**	0.1876903	0.185459;0.189937	2.2e-16	***
SINE	Alu	AluJr4	2765	1.16627298802092	160305	12307	2542.738	46.1827478849213	1.0725231989202	167092.427	1001	0.002	**	0.2246689	0.2173203;0.2321479	9.627e-07	***
SINE	Alu	AluYa5	511	0.215539058545639	160305	3782	760.753	25.7189318295775	0.32088451155728	167092.427	1	0.002	**	0.1351137	0.1243718;0.1464228	2.2e-16	***
SINE	5S-Deu-L2	tot	548	0.231145604859119	160305	2614	492.9	20.5933019228118	0.207904504808503	167092.427	998	0.008	**	0.2096404	0.1941768;0.2257571	0.006415	**
SINE	5S-Deu-L2	AmnSINE1	548	0.231145604859119	160305	2614	492.9	20.5933019228118	0.207904504808503	167092.427	998	0.008	**	0.2096404	0.1941768;0.2257571	0.006415	**
SINE	MIR	tot	71185	30.0257297114898	160305	598863	58832.945	165.427707175374	24.8156508351611	167092.427	1001	0.002	**	0.1188669	0.1180483;0.1196893	2.2e-16	***
SINE	MIR	MIR1_Amn	3911	1.64965412518981	160305	11716	2393.825	42.6512074917053	1.00971191159102	167092.427	1001	0.002	**	0.333817	0.3252774;0.3424392	2.2e-16	***
SINE	MIR	MIR3	20102	8.47899443225915	160305	87870	14580.962	103.548456477336	6.15022861481356	167092.427	1001	0.002	**	0.2287698	0.2259958;0.2315617	2.2e-16	***
SINE	MIR	MIRb	37296	15.7313986839885	160305	223887	31033.547	133.778625017271	13.0899050953265	167092.427	1001	0.002	**	0.166584	0.1650427;0.1681340	2.2e-16	***
SINE	MIR	MIRc	20499	8.64644845621731	160305	100994	16481.388	105.564318220132	6.95182554412013	167092.427	1001	0.002	**	0.2029725	0.2004955;0.2054665	2.2e-16	***
SINE	MIR	MIR	28949	12.2106461953771	160305	174396	25651.86	124.492187323963	10.8199173274844	167092.427	1001	0.002	**	0.1659958	0.1642522;0.1677505	2.2e-16	***
SINE	tRNA-RTE	tot	1137	0.479584950227771	160305	5836	1063.803	29.3196492617636	0.448710561835667	167092.427	989	0.026	*	0.1948252	0.1847325;0.2052239	0.01395	*
SINE	tRNA-RTE	MamSINE1	1137	0.479584950227771	160305	5836	1063.803	29.3196492617636	0.448710561835667	167092.427	989	0.026	*	0.1948252	0.1847325;0.2052239	0.01395	*
SINE	tRNA	tot	387	0.163236038468028	160305	2292	426.521	18.7645321462238	0.17990593892357	167092.427	16	0.032	*	0.1688482	0.1537241;0.1848237	0.03398	*
SINE	tRNA	LFSINE_Vert	387	0.163236038468028	160305	2292	426.521	18.7645321462238	0.17990593892357	167092.427	16	0.032	*	0.1688482	0.1537241;0.1848237	0.03398	*
SINE	tRNA-Deu	tot	138	0.0582081997637928	160305	667	123.827	10.5066388755139	0.0522300489286317	167092.427	922	0.16	ns	0.2068966	0.1767583;0.2396540	0.1631	ns
SINE	tRNA-Deu	AmnSINE2	138	0.0582081997637928	160305	667	123.827	10.5066388755139	0.0522300489286317	167092.427	922	0.16	ns	0.2068966	0.1767583;0.2396540	0.1631	ns
DNA	TcMar-Mariner	tot	1982	0.836004724143749	160305	16390	3030.264	49.9087887169303	1.2781609583263	167092.427	1	0.002	**	0.1209274	0.1159729;0.1260168	2.2e-16	***
DNA	TcMar-Mariner	MADE1	824	0.347562004386705	160305	7843	1415.13	33.1243161487195	0.596899780664755	167092.427	1	0.002	**	0.1050618	0.09835956;0.11205916	2.2e-16	***
DNA	TcMar-Mariner	HSMAR2	90	0.0379618694111692	160305	1770	385.72	20.5579237333985	0.162696136325291	167092.427	1	0.002	**	0.05084746	0.04108263;0.06213286	2.2e-16	***
DNA	TcMar-Mariner	MARNA	539	0.227349417918002	160305	3156	605.9	23.0675553995674	0.255567740846971	167092.427	2	0.004	**	0.1707858	0.1578079;0.1843769	0.002279	**
DNA	TcMar-Mariner	HSMAR1	63	0.0265733085878185	160305	716	163.499	13.6143067523965	0.0689636409650751	167092.427	1	0.002	**	0.08798883	0.06827417;0.11117309	2.2e-16	***
DNA	TcMar-Mariner	MADE2	465	0.196136325291041	160305	2664	490.269	19.0029405816771	0.20679475282605	167092.427	98	0.196	ns	0.1745495	0.1603114;0.1895066	0.2114	ns
DNA	TcMar-Mariner	UCON40	30	0.0126539564703897	160305	241	46.749	6.3075973860722	0.0197186603678083	167092.427	6	0.012	*	0.1244813	0.08558593;0.17291476	0.005459	**
DNA	TcMar	tot	341	0.14383330521343	160305	1834	339.812	17.3582246777706	0.143332208537203	167092.427	537	0.93	ns	0.1859324	0.1683675;0.2045078	0.9282	ns
DNA	TcMar	UCON44	62	0.0261515100388055	160305	364	69.326	7.45394427704455	0.0292416062088746	167092.427	173	0.346	ns	0.1703297	0.1331554;0.2129668	0.3505	ns
DNA	TcMar	DNA1_Mam	27	0.0113885608233508	160305	169	33.853	5.48356275248678	0.0142791462797368	167092.427	126	0.252	ns	0.1597633	0.1080027;0.2238694	0.2115	ns
DNA	TcMar	X4a_DNA	32	0.0134975535684157	160305	179	32.574	5.15685147324578	0.0137396659355492	167092.427	485	0.97	ns	0.1787709	0.1256095;0.2428945	1	ns
DNA	TcMar	X4b_DNA	132	0.0556774084697149	160305	699	127.579	10.43708252778	0.0538126370845284	167092.427	669	0.666	ns	0.1888412	0.1604750;0.2198617	0.6595	ns
DNA	TcMar	X5a_DNA	93	0.0392272650582082	160305	423	77.572	8.10496801391017	0.0327197570440358	167092.427	972	0.06	ns	0.2198582	0.1812870;0.2623989	0.05917	ns
DNA	TcMar-Tc1	tot	87	0.0366964737641303	160305	649	126.131	9.92463285655129	0.0532018727855576	167092.427	1	0.002	**	0.1340524	0.1087823;0.1627039	6.888e-05	***
DNA	TcMar-Tc1	EutTc1-N2	23	0.0097013666272988	160305	198	39.708	5.76176482806561	0.0167487767842079	167092.427	1	0.002	**	0.1161616	0.0750791;0.1691877	0.002414	**
DNA	TcMar-Tc1	X32_DNA	52	0.0219335245486756	160305	328	62.205	7.38847511767919	0.0262379787413531	167092.427	95	0.19	ns	0.1585366	0.1207259;0.2026464	0.1592	ns
DNA	TcMar-Tc1	X33a_DNA	9	0.00379618694111692	160305	67	11.722	3.15827337174772	0.00494432259153028	167092.427	250	0.5	ns	0.1343284	0.06330823;0.23974175	0.5189	ns
DNA	TcMar-Tc1	EutTc1-N1	8	0.00337438839210393	160305	56	12.629	3.20493847532689	0.00532689387548507	167092.427	97	0.194	ns	0.1428571	0.06375137;0.26221730	0.1526	ns
DNA	PIF-Harbinger	tot	10	0.00421798549012991	160305	30	5.37675350701403	2.07877478220903	0.00226790682765903	167092.427	990	0.024	*	0.3333333	0.1728742;0.5281200	0.05162	ns
DNA	PIF-Harbinger	Chompy-7_Croc	2	0.000843597098025983	160305	14	2.66142557651992	1.32045035928215	0.00112258544648216	167092.427	473	0.946	ns	0.1428571	0.01779452;0.42812916	1	ns
DNA	PIF-Harbinger	Chompy-6_Croc	8	0.00337438839210393	160305	16	2.9571129707113	1.42131921310762	0.00124730596031352	167092.427	957	0.09	ns	0.5	0.2465101;0.7534899	0.004229	**
DNA	hAT-Blackjack	BLACKJACK	133	0.0560992070187279	160305	2129	419.403	20.7456736206365	0.176903576851696	167092.427	1	0.002	**	0.06247064	0.05256397;0.07360168	2.2e-16	***
DNA	hAT-Blackjack	MER81	793	0.334486249367302	160305	3668	721.726	23.8980761159145	0.30442297958495	167092.427	1001	0.002	**	0.2161941	0.2029664;0.2298756	0.003403	**
DNA	hAT-Blackjack	MER63D	255	0.107558629998313	160305	1718	347.28	16.8055951405485	0.146482200101232	167092.427	1	0.002	**	0.1484284	0.1319373;0.1661300	1.07e-08	***
DNA	hAT-Blackjack	tot	3071	1.2953433440189	160305	19734	3716.782	53.9994853718109	1.5677332545976	167092.427	1	0.002	**	0.1556197	0.1505878;0.1607533	2.2e-16	***
DNA	hAT-Blackjack	MER94B	159	0.0670659692930656	160305	622	120.729	10.1115677717554	0.0509233170237894	167092.427	1001	0.002	**	0.255627	0.2217708;0.2918218	0.0001705	***
DNA	hAT-Blackjack	MER63C	78	0.0329002868230133	160305	890	195.501	13.7830319948468	0.0824620381305888	167092.427	1	0.002	**	0.08764045	0.06989103;0.10817299	2.2e-16	***
DNA	hAT-Blackjack	MER63A	603	0.254344525054834	160305	3511	686.323	24.1346463026114	0.289490045554243	167092.427	2	0.004	**	0.1717459	0.1594053;0.1846357	0.0003485	***
DNA	hAT-Blackjack	MER94	797	0.336173443563354	160305	4792	885.415	26.0085605180337	0.373466762274338	167092.427	1	0.002	**	0.1663189	0.1558773;0.1771686	0.0009213	***
DNA	hAT-Blackjack	MER63B	402	0.169563016703223	160305	2404	480.942	20.9772896886772	0.202860637759406	167092.427	1	0.002	**	0.1672213	0.1525083;0.1827498	4.468e-05	***
DNA	hAT-Tag1	tot	455	0.191918339800911	160305	2372	461.565	20.687332857107	0.194687447275181	167092.427	389	0.778	ns	0.1918212	0.1761535;0.2082538	0.7557	ns
DNA	hAT-Tag1	hAT-5_Mam	194	0.0818289185085203	160305	904	170.874	12.4771713061817	0.0720744052640459	167092.427	968	0.068	ns	0.2146018	0.1882516;0.2428260	0.05075	ns
DNA	hAT-Tag1	hAT-1_Mam	261	0.110089421292391	160305	1468	291.952	16.1951220427009	0.123144929981441	167092.427	27	0.054	ns	0.1777929	0.1585538;0.1983304	0.04266	*
DNA	hAT-Ac	tot	945	0.398599628817277	160305	5533	1036.055	29.0105771846854	0.437006495697655	167092.427	1	0.002	**	0.1707934	0.1609627;0.1809727	0.001611	**
DNA	hAT-Ac	EuthAT-2	80	0.0337438839210393	160305	1150	232.679	14.4684240432154	0.0981436645857938	167092.427	1	0.002	**	0.06956522	0.05554287;0.08583485	2.2e-16	***
DNA	hAT-Ac	UCON37	52	0.0219335245486756	160305	174	34.176	5.11108081986062	0.014415387211068	167092.427	1001	0.002	**	0.2988506	0.2319310;0.3727684	0.001126	**
DNA	hAT-Ac	OldhAT1	813	0.342922220347562	160305	4209	774.276	25.2452598946247	0.326588493335583	167092.427	942	0.12	ns	0.1931575	0.1813284;0.2054140	0.1256	ns
DNA	tot	tot	51979	21.9246667791463	160305	524553	55167.396	170.897522355203	23.2695275856251	167092.427	1	0.002	**	0.09909199	0.09828469;0.09990372	2.2e-16	***
DNA	hAT-Charlie	MER102b	810	0.341656824700523	160305	3128	645.055	23.9602184269482	0.272083263033575	167092.427	1001	0.002	**	0.2589514	0.2436713;0.2746835	1.404e-12	***
DNA	hAT-Charlie	MER3	2070	0.873122996456892	160305	10909	2128.63	41.3421367647135	0.897853045385524	167092.427	81	0.162	ns	0.1897516	0.1824313;0.1972378	0.1576	ns
DNA	hAT-Charlie	Charlie17a	254	0.1071368314493	160305	1214	231.41	13.9827542858128	0.0976084022270963	167092.427	954	0.096	ns	0.2092257	0.1866593;0.2332097	0.1002	ns
DNA	hAT-Charlie	MER102c	700	0.295258984309094	160305	3112	630.109	24.088448940776	0.265779061920027	167092.427	1001	0.002	**	0.2249357	0.2103691;0.2400211	0.002077	**
DNA	hAT-Charlie	Charlie32a	61	0.0257297114897925	160305	259	48.53	6.17164396163528	0.0204698835836005	167092.427	977	0.05	*	0.2355212	0.1852076;0.2919975	0.05551	ns
DNA	hAT-Charlie	Charlie2a	217	0.0915302851358191	160305	2080	406.355	19.8481466118105	0.171399949384174	167092.427	1	0.002	**	0.1043269	0.09151428;0.11826640	2.2e-16	***
DNA	hAT-Charlie	UCON81	12	0.0050615825881559	160305	40	7.747	2.51581404724601	0.00326767335920364	167092.427	965	0.074	ns	0.3	0.1656272;0.4653163	0.1068	ns
DNA	hAT-Charlie	Chap1a_Mam	254	0.1071368314493	160305	1415	279.786	15.008646290171	0.118013328834149	167092.427	45	0.09	ns	0.1795053	0.1598373;0.2005135	0.08869	ns
DNA	hAT-Charlie	Charlie1a	655	0.276278049603509	160305	5747	1191.372	34.2097343152782	0.502518980934706	167092.427	1	0.002	**	0.1139725	0.1058672;0.1224720	2.2e-16	***
DNA	hAT-Charlie	Charlie17	77	0.0324784882740003	160305	535	108.192	9.75193499959041	0.0456352286148136	167092.427	1	0.002	**	0.1439252	0.1152819;0.1765679	0.00056	***
DNA	hAT-Charlie	MER106B	135	0.0569428041167538	160305	827	163.429	12.2652923485907	0.0689341150666442	167092.427	11	0.022	*	0.1632406	0.1386832;0.1902250	0.01275	*
DNA	hAT-Charlie	MER58D	208	0.0877340981947022	160305	1140	226.317	14.1110464754614	0.0954601822169732	167092.427	110	0.22	ns	0.1824561	0.160440;0.206124	0.1814	ns
DNA	hAT-Charlie	Charlie10a	48	0.0202463303526236	160305	305	56.858	6.90677490146737	0.0239826218997807	167092.427	113	0.226	ns	0.157377	0.1183742;0.2031874	0.2113	ns
DNA	hAT-Charlie	Charlie23a	288	0.121477982115742	160305	1488	283.963	15.458285467334	0.119775181373376	167092.427	634	0.736	ns	0.1935484	0.1737588;0.2145551	0.7919	ns
DNA	hAT-Charlie	hAT-16_Crp	2	0.000843597098025983	160305	20	3.67209775967413	1.68171053840419	0.00154888550686441	167092.427	273	0.546	ns	0.1	0.01234853;0.31698271	0.5613	ns
DNA	hAT-Charlie	Charlie24	218	0.0919520836848321	160305	1286	248.609	14.4665614573886	0.104862915471571	167092.427	22	0.044	*	0.1695179	0.1493958;0.1911629	0.0312	*
DNA	hAT-Charlie	MER102a	685	0.288932006073899	160305	3028	623.609	22.7967500054462	0.263037371351443	167092.427	998	0.008	**	0.2262219	0.2114249;0.2415497	0.006536	**
DNA	hAT-Charlie	MER5B	4464	1.88290872279399	160305	24966	4559.692	59.4168283863712	1.92327146954614	167092.427	59	0.118	ns	0.1788032	0.1740675;0.1836137	0.1177	ns
DNA	hAT-Charlie	MER105	164	0.0691749620381306	160305	714	140.256	10.6413204867489	0.0591597772903661	167092.427	989	0.026	*	0.2296919	0.1993077;0.2623281	0.02685	*
DNA	hAT-Charlie	MER20B	626	0.264045891682133	160305	4146	835.166	26.3702072769979	0.352271806984984	167092.427	1	0.002	**	0.1509889	0.1402187;0.1622534	2.2e-16	***
DNA	hAT-Charlie	Charlie1b	484	0.204150497722288	160305	3033	615.275	22.744024834353	0.259522102243968	167092.427	1	0.002	**	0.159578	0.1467131;0.1731031	1.193e-09	***
DNA	hAT-Charlie	Charlie17b	66	0.0278387042348574	160305	527	104.722	9.75170814841235	0.0441715876497385	167092.427	1	0.002	**	0.1252372	0.09819732;0.15656128	1.156e-05	***
DNA	hAT-Charlie	Charlie12	4	0.00168719419605197	160305	21	4.26491405460061	1.95044698440183	0.00179893455989565	167092.427	591	0.822	ns	0.1904762	0.05446357;0.41906604	1	ns
DNA	hAT-Charlie	MER113	763	0.321832292896912	160305	3734	826.005	25.9519262768196	0.348407710477476	167092.427	6	0.012	*	0.2043385	0.1915069;0.2176346	0.01298	*
DNA	hAT-Charlie	MER112	946	0.39902142736629	160305	4468	876.712	28.1496973600333	0.369795849502278	167092.427	996	0.012	*	0.2117278	0.1998284;0.2240052	0.009853	**
DNA	hAT-Charlie	Charlie13a	77	0.0324784882740003	160305	548	109.501	10.2182391541504	0.0461873629154716	167092.427	2	0.004	**	0.1405109	0.1125058;0.1724580	0.0004072	***
DNA	hAT-Charlie	Charlie25	68	0.0286823013328834	160305	1076	236.389	14.83339842075	0.099708537202632	167092.427	1	0.002	**	0.06319703	0.04940560;0.07943276	2.2e-16	***
DNA	hAT-Charlie	MER113A	479	0.202041504977223	160305	2067	428.092	18.9356302798215	0.18056858444407	167092.427	997	0.01	**	0.2317368	0.2136956;0.2505419	0.006625	**
DNA	hAT-Charlie	Charlie18a	531	0.223975029525898	160305	2463	492.483	20.6628329050898	0.207728614813565	167092.427	969	0.066	ns	0.2155907	0.1994928;0.2323677	0.05552	ns
DNA	hAT-Charlie	Charlie29a	121	0.051037624430572	160305	978	193.185	12.8730140017592	0.0814851526910747	167092.427	1	0.002	**	0.1237219	0.1037319;0.1460077	1.137e-09	***
DNA	hAT-Charlie	Charlie10	151	0.0636915809009617	160305	1131	226.36	14.1352823178812	0.0954783195545807	167092.427	1	0.002	**	0.1335102	0.1142189;0.1547295	5.975e-09	***
DNA	hAT-Charlie	Charlie14a	57	0.0240425172937405	160305	523	94.06	8.7518566598748	0.039674371520162	167092.427	1	0.002	**	0.1089866	0.08359678;0.13889267	1.063e-05	***
DNA	hAT-Charlie	Charlie30b	116	0.048928631685507	160305	614	114.886	10.4010184686494	0.0484587481019065	167092.427	574	0.856	ns	0.1889251	0.1587054;0.2221711	0.9176	ns
DNA	hAT-Charlie	Charlie21a	87	0.0366964737641303	160305	742	155.826	11.9259361038013	0.0657271806984984	167092.427	1	0.002	**	0.1172507	0.09498676;0.14260782	4.799e-11	***
DNA	hAT-Charlie	MER5C1	136	0.0573646026657668	160305	617	121.052	10.013469207301	0.0510595579551206	167092.427	929	0.146	ns	0.2204214	0.1883055;0.2552389	0.1286	ns
DNA	hAT-Charlie	Charlie6	25	0.0105449637253248	160305	260	56.45	7.75807242088442	0.0238105280917834	167092.427	1	0.002	**	0.09615385	0.06319621;0.13866621	3.569e-07	***
DNA	hAT-Charlie	Charlie9	200	0.0843597098025983	160305	1284	197.804	12.7839357403349	0.0834334401889657	167092.427	575	0.854	ns	0.1557632	0.1363445;0.1767721	0.8468	ns
DNA	hAT-Charlie	Charlie20a	119	0.050194027332546	160305	869	165.818	11.8962345469647	0.0699417918002362	167092.427	1	0.002	**	0.136939	0.1147681;0.1616037	3.274e-05	***
DNA	hAT-Charlie	MER107	49	0.0206681289016366	160305	337	69.714	7.756053143214	0.0294052640458917	167092.427	2	0.004	**	0.1454006	0.1095433;0.1876320	0.00465	**
DNA	hAT-Charlie	Charlie29b	181	0.0763455373713514	160305	1420	273.168	15.0224315425117	0.115221866036781	167092.427	1	0.002	**	0.1274648	0.1105514;0.1459357	8.866e-11	***
DNA	hAT-Charlie	MER30	764	0.322254091445925	160305	4132	815.343	26.8612896168423	0.343910494347899	167092.427	30	0.06	ns	0.1848984	0.1731663;0.1970776	0.04617	*
DNA	hAT-Charlie	Charlie7	361	0.15226927619369	160305	3902	749.124	26.0039387176025	0.315979416230808	167092.427	1	0.002	**	0.09251666	0.08360473;0.10204408	2.2e-16	***
DNA	hAT-Charlie	MER1A	583	0.245908554074574	160305	3227	693.841	26.5109515021538	0.292661127045723	167092.427	1	0.002	**	0.1806632	0.1675278;0.1943799	1.406e-06	***
DNA	hAT-Charlie	UCON34	72	0.0303694955289354	160305	339	62.853	7.04052270502411	0.0265113042011135	167092.427	915	0.174	ns	0.2123894	0.1700557;0.2598285	0.2082	ns
DNA	hAT-Charlie	Charlie1	269	0.113463809684495	160305	1930	394.7	19.5589507017261	0.166483887295428	167092.427	1	0.002	**	0.1393782	0.1242243;0.1556368	1.485e-13	***
DNA	hAT-Charlie	MER20	3528	1.48810528091783	160305	16757	3261.328	48.6203285915712	1.37562341825544	167092.427	1001	0.002	**	0.2105389	0.2043869;0.2167915	2.576e-07	***
DNA	hAT-Charlie	Charlie22a	224	0.0944828749789101	160305	1112	226.816	14.1678110825516	0.0956706596929306	167092.427	435	0.87	ns	0.2014388	0.1782306;0.2262382	0.8525	ns
DNA	hAT-Charlie	Charlie4a	485	0.204572296271301	160305	2852	572.305	22.8993964408968	0.24139741859288	167092.427	2	0.004	**	0.1700561	0.1564369;0.1843558	3.467e-05	***
DNA	hAT-Charlie	Charlie19a	373	0.157330858781846	160305	1605	328.755	16.1281459595358	0.138668381980766	167092.427	997	0.01	**	0.2323988	0.2119286;0.2538523	0.007106	**
DNA	hAT-Charlie	MER5C	252	0.106293234351274	160305	1336	261.105	14.587075024067	0.110133710140037	167092.427	262	0.524	ns	0.1886228	0.1679740;0.2106508	0.5576	ns
DNA	hAT-Charlie	UCON38	58	0.0244643158427535	160305	207	40.373	5.72351549570976	0.0170292728193015	167092.427	999	0.006	**	0.2801932	0.2201515;0.3466506	0.002807	**
DNA	hAT-Charlie	Cheshire	100	0.0421798549012991	160305	1020	202.67	14.0551288377819	0.085485911928463	167092.427	1	0.002	**	0.09803922	0.0804807;0.1179556	2.2e-16	***
DNA	hAT-Charlie	Charlie16a	304	0.128226758899949	160305	1410	278.812	15.6550866410166	0.11760249704741	167092.427	950	0.104	ns	0.2156028	0.1943934;0.2380040	0.09457	ns
DNA	hAT-Charlie	Charlie31a	118	0.049772228783533	160305	803	157.514	11.9754421720125	0.0664391766492323	167092.427	1	0.002	**	0.1469489	0.1231698;0.1733530	0.0003141	***
DNA	hAT-Charlie	Chap1_Mam	82	0.0345874810190653	160305	484	92.795	9.14278762553116	0.0391407963556605	167092.427	135	0.27	ns	0.1694215	0.1370742;0.2058693	0.2255	ns
DNA	hAT-Charlie	Charlie26a	101	0.0426016534503121	160305	513	99.737	9.50558715636163	0.0420689218829087	167092.427	576	0.852	ns	0.1968811	0.1633264;0.2339725	0.8672	ns
DNA	hAT-Charlie	Charlie15b	305	0.128648557448962	160305	1888	375.06	18.4629705432599	0.158199763792813	167092.427	2	0.004	**	0.1615466	0.1452163;0.1789356	4.134e-05	***
DNA	hAT-Charlie	MER1B	1042	0.439514088071537	160305	5366	1060.071	31.2224727047971	0.447136409650751	167092.427	281	0.562	ns	0.1941856	0.1836770;0.2050279	0.5485	ns
DNA	hAT-Charlie	MER103C	1499	0.632276024970474	160305	8923	1713.204	36.8684372555397	0.722626961363253	167092.427	1	0.002	**	0.1679928	0.1602890;0.1759141	5.376e-09	***
DNA	hAT-Charlie	Charlie7b_Mars	3	0.00126539564703897	160305	59	13.012	3.45279275048153	0.00548844271975704	167092.427	1	0.002	**	0.05084746	0.01061128;0.14148724	0.0007495	***
DNA	hAT-Charlie	Charlie15a	808	0.340813227602497	160305	3213	635.895	22.7763196266591	0.268219588324616	167092.427	1001	0.002	**	0.2514784	0.2365525;0.2668579	1.5e-13	***
DNA	hAT-Charlie	MER5A1	2994	1.2628648557449	160305	15942	2978.265	49.40803506444	1.25622785557618	167092.427	637	0.73	ns	0.1878058	0.1817692;0.1939565	0.7451	ns
DNA	hAT-Charlie	Charlie8	994	0.419267757718913	160305	4378	904.362	27.681098229644	0.381458579382487	167092.427	1000	0.004	**	0.2270443	0.2147062;0.2397476	0.0009505	***
DNA	hAT-Charlie	MER117	1020	0.430234519993251	160305	4370	879.78	26.5324625990799	0.37108992745065	167092.427	1001	0.002	**	0.2334096	0.2209352;0.2462413	2.093e-07	***
DNA	hAT-Charlie	Charlie3	39	0.0164501434115067	160305	337	80.699	9.76256660446969	0.0340387211067994	167092.427	1	0.002	**	0.115727	0.08360041;0.15479407	1.408e-08	***
DNA	hAT-Charlie	Charlie4z	1506	0.635228614813565	160305	5940	1145.645	30.1860592521312	0.483231398683989	167092.427	1001	0.002	**	0.2535354	0.2425112;0.2648020	2.2e-16	***
DNA	hAT-Charlie	Charlie5	356	0.150160283448625	160305	2568	534.844	21.9696684164857	0.225596423148304	167092.427	1	0.002	**	0.1386293	0.1254871;0.1526012	2.2e-16	***
DNA	hAT-Charlie	MER30B	40	0.0168719419605197	160305	223	41.287	5.9380039483728	0.0174147966930994	167092.427	453	0.906	ns	0.1793722	0.1313464;0.2361413	0.9313	ns
DNA	hAT-Charlie	Charlie13b	62	0.0261515100388055	160305	404	79.621	8.43293978832255	0.0335840222709634	167092.427	18	0.036	*	0.1534653	0.1197299;0.1923744	0.0284	*
DNA	hAT-Charlie	Charlie10b	45	0.0189809347055846	160305	273	49.971	6.69873361405213	0.0210776952927282	167092.427	258	0.516	ns	0.1648352	0.1228449;0.2142745	0.4814	ns
DNA	hAT-Charlie	Charlie2b	312	0.131601147292053	160305	3650	701.046	25.3507503743882	0.295700185591362	167092.427	1	0.002	**	0.08547945	0.07660668;0.09502242	2.2e-16	***
DNA	hAT-Charlie	Charlie7a	244	0.10291884595917	160305	1424	279.914	15.1446348243846	0.118067319048422	167092.427	7	0.014	*	0.1713483	0.1521195;0.1919432	0.01633	*
DNA	hAT-Charlie	tot	34116	14.3900792981272	160305	266107	34873.046	144.484482383575	14.7094002024633	167092.427	1	0.002	**	0.1282041	0.1269360;0.1294802	1.3e-05	***
DNA	hAT-Charlie	MER5A	6539	2.75814071199595	160305	34906	6227.243	66.1628859594145	2.62664206175131	167092.427	1001	0.002	**	0.1873317	0.1832503;0.1914651	1.463e-05	***
DNA	hAT-Charlie	Charlie4	158	0.0666441707440526	160305	917	184.37	12.6300680369751	0.0777669984815252	167092.427	25	0.05	*	0.172301	0.1483972;0.1983305	0.029	*
DNA	hAT-Charlie	MER58A	2236	0.943141555593049	160305	13479	2611.862	46.4128118638066	1.10167960182217	167092.427	1	0.002	**	0.1658877	0.1596435;0.1722764	2.2e-16	***
DNA	hAT-Charlie	MER119	156	0.0658005736460267	160305	1203	250.117	15.5130256547511	0.105498987683482	167092.427	1	0.002	**	0.1296758	0.1111994;0.1499831	2.075e-12	***
DNA	hAT-Charlie	MER33	1705	0.71916652606715	160305	9580	1918.347	40.9464675424414	0.809155981103425	167092.427	1	0.002	**	0.1779749	0.1703623;0.1857839	3.461e-08	***
DNA	hAT-Charlie	MER58B	1280	0.539902142736629	160305	7005	1418.684	34.1237538171663	0.598398852707947	167092.427	1	0.002	**	0.1827266	0.1737391;0.1919790	3.138e-05	***
DNA	hAT-Charlie	MER106A	134	0.0565210055677408	160305	742	149.837	11.2038367069927	0.0632010291884596	167092.427	86	0.172	ns	0.180593	0.1535546;0.2101976	0.1563	ns
DNA	hAT-Charlie	MER58C	438	0.18474776446769	160305	2592	506.266	20.2917963965984	0.213542264214611	167092.427	1	0.002	**	0.1689815	0.1547423;0.1839725	0.0006262	***
DNA	hAT-Charlie	Charlie11	11	0.00463978403914291	160305	104	22.701	4.82875925222162	0.00957524886114392	167092.427	8	0.016	*	0.1057692	0.05399514;0.18137316	0.004123	**
DNA	hAT-Charlie	Charlie16	215	0.0906866880377931	160305	1464	294.022	16.4803251520447	0.124018052977898	167092.427	1	0.002	**	0.1468579	0.1291071;0.1660381	9.993e-08	***
DNA	hAT-Charlie	Charlie30a	102	0.0430234519993251	160305	457	87.9	8.86321366980154	0.0370760924582419	167092.427	951	0.102	ns	0.2231947	0.1858217;0.2641935	0.09661	ns
DNA	MULE-MuDR	tot	123	0.0518812215285979	160305	1949	397.681	19.7803058494933	0.167741268770035	167092.427	1	0.002	**	0.06310929	0.05272145;0.07483406	2.2e-16	***
DNA	MULE-MuDR	Ricksha_b	7	0.00295258984309094	160305	117	25.895	5.43465826989246	0.0109224734266914	167092.427	1	0.002	**	0.05982906	0.02439017;0.11938916	3.236e-06	***
DNA	MULE-MuDR	Ricksha	35	0.0147629492154547	160305	410	89.333	9.66827733293716	0.0376805297789776	167092.427	1	0.002	**	0.08536585	0.0601800;0.1167238	1.265e-12	***
DNA	MULE-MuDR	Ricksha_c	77	0.0324784882740003	160305	982	189.189	13.3254210382204	0.0797996456892188	167092.427	1	0.002	**	0.07841141	0.06237369;0.09702848	2.2e-16	***
DNA	MULE-MuDR	Ricksha_0	23	0.0097013666272988	160305	384	82.541	9.30165790812798	0.0348156740340813	167092.427	1	0.002	**	0.05989583	0.03834400;0.08852022	2.2e-16	***
DNA	MULE-MuDR	Ricksha_a	3	0.00126539564703897	160305	56	11.909	3.37225311788589	0.00502319892019572	167092.427	2	0.004	**	0.05357143	0.01118697;0.14867445	0.001669	**
DNA	Merlin	tot	8	0.00337438839210393	160305	57	10.865	3.30419319845143	0.00458284123502615	167092.427	254	0.508	ns	0.1403509	0.06259489;0.25794538	0.4013	ns
DNA	Merlin	Merlin1_HS	8	0.00337438839210393	160305	57	10.865	3.30419319845143	0.00458284123502615	167092.427	254	0.508	ns	0.1403509	0.06259489;0.25794538	0.4013	ns
DNA	DNA	X2a_DNA	48	0.0202463303526236	160305	412	75.224	8.21396939933996	0.0317293740509533	167092.427	2	0.004	**	0.1165049	0.08716263;0.15148844	0.0003382	***
DNA	DNA	X24_DNA	55	0.0231989201957145	160305	456	83.511	8.42572678597353	0.0352248186266239	167092.427	1	0.002	**	0.120614	0.09216892;0.15408822	0.0003438	***
DNA	DNA	X34_DNA	9	0.00379618694111692	160305	99	16.936	3.90809124473536	0.00714358022608402	167092.427	19	0.038	*	0.09090909	0.04241647;0.16556898	0.03236	*
DNA	DNA	Eulor9B	6	0.00253079129407795	160305	27	5.26204819277108	1.99108702961074	0.00221952429254728	167092.427	745	0.514	ns	0.2222222	0.08621694;0.42258306	0.6343	ns
DNA	DNA	MER126	48	0.0202463303526236	160305	267	50.211	6.67420587216367	0.0211789269444913	167092.427	401	0.802	ns	0.1797753	0.1356278;0.2311905	0.8142	ns
DNA	DNA	Eulor9A	27	0.0113885608233508	160305	123	24.269	4.52007412218761	0.0102366289859963	167092.427	779	0.446	ns	0.2195122	0.1499197;0.3030755	0.5707	ns
DNA	DNA	UCON78	38	0.0160283448624937	160305	179	34.266	5.53352183187741	0.0144533490804792	167092.427	788	0.428	ns	0.2122905	0.1548247;0.2795389	0.5057	ns
DNA	DNA	Eulor11	7	0.00295258984309094	160305	101	18.656	3.9473086078042	0.00786907373038637	167092.427	3	0.006	**	0.06930693	0.02831741;0.13759588	0.001825	**
DNA	DNA	MER125	12	0.0050615825881559	160305	140	27.324	4.91540285075244	0.011525223553231	167092.427	2	0.004	**	0.08571429	0.04507586;0.14493883	0.0005724	***
DNA	DNA	X2b_DNA	20	0.00843597098025983	160305	185	33.286	5.24573366858455	0.0140399865024464	167092.427	5	0.01	**	0.1081081	0.06729781;0.16201883	0.009516	**
DNA	DNA	tot	926	0.39058545638603	160305	6503	1202.222	31.1303037539278	0.507095495191497	167092.427	1	0.002	**	0.1423958	0.1339873;0.1511264	2.2e-16	***
DNA	DNA	X30_DNA	141	0.0594735954108318	160305	758	140.663	10.9631026913288	0.0593314492998144	167092.427	536	0.932	ns	0.1860158	0.1589204;0.2155791	0.9628	ns
DNA	DNA	X23_DNA	8	0.00337438839210393	160305	59	11.787	3.14889608379612	0.00497173949721613	167092.427	152	0.304	ns	0.1355932	0.06040351;0.24980403	0.2562	ns
DNA	DNA	Eutr2	26	0.0109667622743378	160305	230	45.533	6.34248674717876	0.0192057533322085	167092.427	1	0.002	**	0.1130435	0.07518671;0.16123555	0.0008716	***
DNA	DNA	UCON99	8	0.00337438839210393	160305	56	9.967	2.99614550512619	0.00420406613801249	167092.427	329	0.658	ns	0.1428571	0.06375137;0.26221730	0.6015	ns
DNA	DNA	MER135	74	0.0312130926269614	160305	818	141.799	10.6924706185207	0.0598106124514932	167092.427	1	0.002	**	0.09046455	0.07170075;0.11223842	2.111e-11	***
DNA	DNA	UCON8	42	0.0177155390585456	160305	206	39.453	5.81115828046015	0.0166412181542096	167092.427	703	0.598	ns	0.2038835	0.1510693;0.2654300	0.6579	ns
DNA	DNA	Eulor1	8	0.00337438839210393	160305	86	15.615	3.77664375312765	0.00658638434283786	167092.427	18	0.036	*	0.09302326	0.04102186;0.17508921	0.0348	*
DNA	DNA	MARE8	52	0.0219335245486756	160305	218	41.988	5.8460270297042	0.0177104774759575	167092.427	964	0.076	ns	0.2385321	0.1835739;0.3007485	0.0863	ns
DNA	DNA	MER136	5	0.00210899274506496	160305	28	6.185	2.22389764169144	0.00260882402564535	167092.427	402	0.804	ns	0.1785714	0.06064291;0.36893335	0.8196	ns
DNA	DNA	Eutr2B	64	0.0269951071368315	160305	433	80.37	8.02268430535962	0.0338999493841741	167092.427	25	0.05	*	0.147806	0.1157261;0.1847890	0.04765	*
DNA	DNA	MER130	35	0.0147629492154547	160305	181	34.612	5.5485351438233	0.0145992913784377	167092.427	578	0.848	ns	0.1933702	0.1385400;0.2585285	0.9248	ns
DNA	DNA	Eutr11	84	0.0354310781170913	160305	597	124.352	10.3647249613062	0.0524514931668635	167092.427	1	0.002	**	0.1407035	0.1138076;0.1712107	2.715e-05	***
DNA	DNA	X9a_DNA	107	0.0451324447443901	160305	695	129.789	10.7940256619109	0.0547448118778471	167092.427	19	0.038	*	0.1539568	0.1279207;0.1829699	0.02836	*
DNA	DNA	Eulor9C	19	0.00801417243124684	160305	107	19.709	4.06162723742785	0.00831322760249705	167092.427	498	0.996	ns	0.1775701	0.110428;0.263326	1	ns
DNA	DNA	UCON97	3	0.00126539564703897	160305	42	8.45	2.59658280096018	0.00356419773915978	167092.427	20	0.04	*	0.07142857	0.01497969;0.19483120	0.03367	*
DNA	hAT-Tip100?	tot	435	0.183482368820651	160305	2411	466.055	19.1690225735802	0.19658132276025	167092.427	54	0.108	ns	0.1804231	0.1652616;0.1963649	0.1099	ns
DNA	hAT-Tip100?	hAT-N1_Mam	43	0.0181373376075586	160305	239	47.722	6.28491974620331	0.020129070355998	167092.427	258	0.516	ns	0.1799163	0.1333725;0.2345928	0.5172	ns
DNA	hAT-Tip100?	Eutr15	48	0.0202463303526236	160305	657	127.167	10.5215880367374	0.0536388560823351	167092.427	1	0.002	**	0.07305936	0.05435637;0.09570157	2.2e-16	***
DNA	hAT-Tip100?	UCON23	10	0.00421798549012991	160305	31	5.80780780780781	2.18188458443123	0.00244972490627966	167092.427	981	0.042	*	0.3225806	0.1668236;0.5137298	0.06429	ns
DNA	hAT-Tip100?	MamRep1879	335	0.141302513919352	160305	1484	286.833	15.4593694277323	0.120985743209043	167092.427	998	0.008	**	0.2257412	0.2046932;0.2478803	0.001986	**
DNA	hAT	tot	1569	0.661801923401384	160305	8917	1709.014	38.6120278241469	0.720859625442888	167092.427	2	0.004	**	0.175956	0.1681034;0.1840210	0.0001481	***
DNA	hAT	MER53	983	0.414627973679771	160305	5855	1131.687	30.4457217515528	0.477343934536865	167092.427	1	0.002	**	0.1678907	0.1583987;0.1777149	6.244e-07	***
DNA	hAT	MamRep38	444	0.187278555761768	160305	2128	421.651	19.4883296871229	0.177851779989877	167092.427	881	0.242	ns	0.2086466	0.1915577;0.2265417	0.2212	ns
DNA	hAT	UCON73	60	0.0253079129407795	160305	248	45.292	6.28125705493655	0.0191040998818964	167092.427	988	0.028	*	0.2419355	0.1899931;0.3001597	0.02098	*
DNA	hAT	MamRep1894	98	0.0413362578032732	160305	686	128.287	10.0641899285993	0.0541112704572296	167092.427	4	0.008	**	0.1428571	0.1175244;0.1713064	0.002775	**
DNA	Kolobok	tot	45	0.0189809347055846	160305	232	45.978	6.37009372726131	0.0193934536865193	167092.427	481	0.962	ns	0.1939655	0.1451394;0.2507948	0.9344	ns
DNA	Kolobok	UCON29	45	0.0189809347055846	160305	232	45.978	6.37009372726131	0.0193934536865193	167092.427	481	0.962	ns	0.1939655	0.1451394;0.2507948	0.9344	ns
DNA	PiggyBac	tot	258	0.108824025645352	160305	2114	420.436	19.3172736446182	0.177339294752826	167092.427	1	0.002	**	0.1220435	0.1083845;0.1367598	2.2e-16	***
DNA	PiggyBac	MER75B	9	0.00379618694111692	160305	114	24.121	4.55687657547624	0.0101742028007424	167092.427	1	0.002	**	0.07894737	0.03673531;0.14458012	0.0002044	***
DNA	PiggyBac	MER75	44	0.0185591361565716	160305	475	96.082	9.60351516391282	0.0405272481862662	167092.427	1	0.002	**	0.09263158	0.06811373;0.12235703	1.501e-10	***
DNA	PiggyBac	MER85	146	0.0615825881558967	160305	902	171.797	11.9139301967375	0.0724637253247849	167092.427	13	0.026	*	0.1618625	0.1384069;0.1875501	0.03047	*
DNA	PiggyBac	Looper	44	0.0185591361565716	160305	531	111.286	10.420498586478	0.0469402733254598	167092.427	1	0.002	**	0.08286252	0.06085189;0.10964359	3.141e-15	***
DNA	PiggyBac	MER75A	16	0.00674877678420786	160305	92	18.617	3.81482160315052	0.00785262358697486	167092.427	296	0.592	ns	0.173913	0.1028015;0.2670046	0.6036	ns
DNA	hAT-Tip100	MER115	449	0.189387548506833	160305	2520	509.729	21.6287161052236	0.215002952589843	167092.427	2	0.004	**	0.1781746	0.1634164;0.1936846	0.002475	**
DNA	hAT-Tip100	MamRep488	112	0.047241437489455	160305	494	91.754	8.7044385948349	0.038701704066138	167092.427	990	0.024	*	0.2267206	0.1905146;0.2662338	0.02386	*
DNA	hAT-Tip100	MamTip3B	93	0.0392272650582082	160305	824	159.026	11.6930770993803	0.06707693605534	167092.427	1	0.002	**	0.1128641	0.09206775;0.13647474	6.982e-10	***
DNA	hAT-Tip100	Arthur1C	140	0.0590517968618188	160305	710	140.806	11.2564235470717	0.0593917664923233	167092.427	494	0.988	ns	0.1971831	0.1685209;0.2283867	0.9625	ns
DNA	hAT-Tip100	FordPrefect_a	45	0.0189809347055846	160305	281	56.834	6.93271278119226	0.0239724987346044	167092.427	46	0.092	ns	0.1601423	0.1192708;0.2083523	0.08727	ns
DNA	hAT-Tip100	Arthur2	116	0.048928631685507	160305	989	188.714	13.0501536585019	0.0795992913784377	167092.427	1	0.002	**	0.1172902	0.09789381;0.13899701	6.45e-10	***
DNA	hAT-Tip100	EuthAT-N1a	6	0.00253079129407795	160305	46	7.709	2.5212448662666	0.00325164501434115	167092.427	324	0.648	ns	0.1304348	0.04940735;0.26256502	0.6921	ns
DNA	hAT-Tip100	Arthur1	172	0.0725493504302345	160305	2337	465.667	21.2742262774396	0.196417664923233	167092.427	1	0.002	**	0.07359863	0.06333783;0.08494293	2.2e-16	***
DNA	hAT-Tip100	MamTip2b	1155	0.487177324110005	160305	6730	1207.73	32.7011691911232	0.50941876159946	167092.427	54	0.108	ns	0.1716196	0.1626808;0.1808439	0.09536	ns
DNA	hAT-Tip100	MER97a	31	0.0130757550194027	160305	277	58.711	7.39920449962205	0.0247642146111017	167092.427	1	0.002	**	0.1119134	0.07731828;0.15507984	1.762e-05	***
DNA	hAT-Tip100	MamTip1b	100	0.0421798549012991	160305	440	88.509	8.39645278789914	0.0373329677745909	167092.427	912	0.18	ns	0.2272727	0.1889259;0.2693311	0.1716	ns
DNA	hAT-Tip100	Zaphod	143	0.0603171925088578	160305	2282	455.965	20.9404459665327	0.192325375400709	167092.427	1	0.002	**	0.06266433	0.05306821;0.07340111	2.2e-16	***
DNA	hAT-Tip100	MER45B	149	0.0628479838029357	160305	1314	269.504	16.3617141427691	0.113676396153197	167092.427	1	0.002	**	0.1133942	0.09674916;0.13178999	2.2e-16	***
DNA	hAT-Tip100	EuthAT-N1	15	0.00632697823519487	160305	78	15.128	3.63714789977597	0.00638096844946853	167092.427	546	0.912	ns	0.1923077	0.1118197;0.2972706	1	ns
DNA	hAT-Tip100	FordPrefect	42	0.0177155390585456	160305	599	127.228	11.6858279370601	0.0536645857938249	167092.427	1	0.002	**	0.07011686	0.05099803;0.09359858	2.2e-16	***
DNA	hAT-Tip100	Zaphod3	132	0.0556774084697149	160305	1217	231.681	14.2294664944514	0.0977227096338789	167092.427	1	0.002	**	0.1084634	0.09154403;0.12730020	9.443e-15	***
DNA	hAT-Tip100	MER91B	360	0.151847477644677	160305	1442	290.956	15.3537552996588	0.122724818626624	167092.427	1001	0.002	**	0.2496533	0.2274958;0.2728352	1.066e-05	***
DNA	hAT-Tip100	Arthur1A	236	0.099544457567066	160305	1160	224.973	13.2483126770464	0.0948932849670997	167092.427	801	0.402	ns	0.2034483	0.1806264;0.2277843	0.414	ns
DNA	hAT-Tip100	MER96B	378	0.159439851526911	160305	2150	442.018	19.4491631168528	0.186442551037624	167092.427	1	0.002	**	0.175814	0.1599412;0.1925755	0.0005726	***
DNA	hAT-Tip100	Zaphod5a	12	0.0050615825881559	160305	78	16.166	3.63533487586214	0.00681879534334402	167092.427	157	0.314	ns	0.1538462	0.08210184;0.25332133	0.327	ns
DNA	hAT-Tip100	ORSL	254	0.1071368314493	160305	1214	253.333	14.6810641523237	0.106855491817108	167092.427	535	0.934	ns	0.2092257	0.1866593;0.2332097	0.9718	ns
DNA	hAT-Tip100	MER97d	12	0.0050615825881559	160305	137	27.975	5.25947117465596	0.0117998144086384	167092.427	1	0.002	**	0.08759124	0.04608116;0.14800564	0.0004046	***
DNA	hAT-Tip100	Zaphod4a	40	0.0168719419605197	160305	373	73.464	8.42672615632632	0.0309870086046904	167092.427	1	0.002	**	0.1072386	0.0777254;0.1431579	4.492e-06	***
DNA	hAT-Tip100	hAT-N1a_Mam	96	0.0404926607052472	160305	461	86.985	8.66000985973866	0.0366901467858951	167092.427	866	0.272	ns	0.208243	0.1720649;0.2482123	0.284	ns
DNA	hAT-Tip100	Arthur1B	250	0.105449637253248	160305	2312	452.609	21.2082037642726	0.190909819470221	167092.427	1	0.002	**	0.1081315	0.09575928;0.12150623	2.2e-16	***
DNA	hAT-Tip100	MER91A	906	0.38214948540577	160305	3627	717.854	24.9958291615917	0.302789775603172	167092.427	1001	0.002	**	0.2497932	0.2357733;0.2642175	2.559e-14	***
DNA	hAT-Tip100	ORSL-2a	78	0.0329002868230133	160305	367	78.624	7.87468314503096	0.0331634891175974	167092.427	497	0.994	ns	0.2125341	0.1717828;0.2579928	1	ns
DNA	hAT-Tip100	tot	8302	3.50177155390585	160305	53611	9435.498	85.3491328044431	3.97987936561498	167092.427	1	0.002	**	0.1548563	0.1518034;0.1579466	2.2e-16	***
DNA	hAT-Tip100	MER45A	781	0.329424666779146	160305	3468	701.27	24.6900931691377	0.295794668466341	167092.427	1000	0.004	**	0.2252018	0.2113915;0.2394769	0.0008998	***
DNA	hAT-Tip100	ORSL-2b	138	0.0582081997637928	160305	709	153.868	11.2335554820711	0.064901299139531	167092.427	91	0.182	ns	0.1946403	0.1661121;0.2257353	0.1578	ns
DNA	hAT-Tip100	MER96	269	0.113463809684495	160305	1274	254.876	14.5721986320861	0.107506326978235	167092.427	847	0.31	ns	0.211146	0.1890300;0.2346031	0.3268	ns
DNA	hAT-Tip100	MER45C	182	0.0767673359203644	160305	1197	236.436	14.8634055594546	0.0997283617344356	167092.427	2	0.004	**	0.1520468	0.1321621;0.1736574	5.45e-05	***
DNA	hAT-Tip100	MamTip2	1071	0.451746245992914	160305	5239	972.753	28.8183012248378	0.410305803948034	167092.427	1001	0.002	**	0.2044283	0.1935796;0.2156073	0.000566	***
DNA	hAT-Tip100	MamTip1	183	0.0771891344693774	160305	756	146.645	11.3855437114617	0.0618546482200101	167092.427	1001	0.002	**	0.2420635	0.2119247;0.2742295	0.001081	**
DNA	hAT-Tip100	hAT-4b_Ther	34	0.0143411506664417	160305	228	43.314	6.33020343081291	0.0182697823519487	167092.427	83	0.166	ns	0.1491228	0.1055351;0.2021020	0.1283	ns
DNA	hAT-Tip100	MamTip3	164	0.0691749620381306	160305	1155	228.484	13.831234472998	0.0963742196726843	167092.427	1	0.002	**	0.1419913	0.1223605;0.1634647	8.54e-07	***
DNA	hAT-Tip100	MARE4	59	0.0248861143917665	160305	308	56.866	6.86711010551029	0.0239859962881728	167092.427	667	0.67	ns	0.1915584	0.1491402;0.2400226	0.7689	ns
DNA	hAT-Tip100	MER97b	9	0.00379618694111692	160305	173	33.952	5.68876595212511	0.0143209043360891	167092.427	1	0.002	**	0.05202312	0.02406114;0.09645659	8.1e-08	***
DNA	hAT-Tip100	Zaphod5b	16	0.00674877678420786	160305	74	15.214	3.63612780653066	0.00641724312468365	167092.427	655	0.694	ns	0.2162162	0.128933;0.327237	0.775	ns
DNA	hAT-Tip100	MamRep4096	257	0.108402227096339	160305	1259	258.537	15.4108444001335	0.109050531466172	167092.427	485	0.97	ns	0.2041303	0.1821802;0.2274709	0.9444	ns
DNA	hAT-Tip100	MER91C	368	0.155221866036781	160305	1637	313.832	16.0867821692395	0.132373882233845	167092.427	1001	0.002	**	0.2248015	0.2047816;0.2458130	0.0008671	***
DNA	hAT-Tip100	Zaphod2	126	0.0531466171756369	160305	844	169.231	11.7247220908688	0.0713813902480175	167092.427	1	0.002	**	0.1492891	0.1259120;0.1751448	0.0001504	***
DNA	hAT-Tip100	MER97c	18	0.00759237388223385	160305	215	42.887	6.56455058052906	0.0180896743715202	167092.427	1	0.002	**	0.08372093	0.0503732;0.1290880	4.829e-06	***
DNA	hAT-Tip100	MER45R	103	0.0434452505483381	160305	616	123.436	10.62142733905	0.0520651256959676	167092.427	32	0.064	ns	0.1672078	0.1385810;0.1990667	0.03907	*
DNA	TcMar-Pogo	tot	5	0.00210899274506496	160305	37	7.209	2.4118739884447	0.00304074573983465	167092.427	255	0.51	ns	0.1351351	0.04537199;0.28774780	0.532	ns
DNA	TcMar-Pogo	MER132	5	0.00210899274506496	160305	37	7.209	2.4118739884447	0.00304074573983465	167092.427	255	0.51	ns	0.1351351	0.04537199;0.28774780	0.532	ns
DNA	TcMar-Tigger	Tigger18a	145	0.0611607896068838	160305	1259	263.473	15.6519728869959	0.1111325291041	167092.427	1	0.002	**	0.1151708	0.09805463;0.13410636	2.2e-16	***
DNA	TcMar-Tigger	Tigger17c	42	0.0177155390585456	160305	342	68.887	7.76353679089007	0.0290564366458579	167092.427	1	0.002	**	0.122807	0.0899597;0.1623566	0.0001526	***
DNA	TcMar-Tigger	X12_DNA	321	0.13539733423317	160305	1374	259.119	15.0662480674795	0.109296018221697	167092.427	1001	0.002	**	0.2336245	0.2114758;0.2569181	3.407e-05	***
DNA	TcMar-Tigger	MER6	90	0.0379618694111692	160305	812	162.626	12.2319149663388	0.0685954108317867	167092.427	1	0.002	**	0.1108374	0.09007322;0.13447399	1.448e-11	***
DNA	TcMar-Tigger	Tigger17b	1	0.000421798549012991	160305	90	18.757	4.29166277442314	0.00791167538383668	167092.427	1	0.002	**	0.01111111	0.0002812694;0.0603574806	2.963e-08	***
DNA	TcMar-Tigger	Tigger12	150	0.0632697823519487	160305	876	168.921	12.6561027151306	0.0712506326978235	167092.427	69	0.138	ns	0.1712329	0.1468550;0.1978446	0.113	ns
DNA	TcMar-Tigger	MER44B	245	0.103340644508183	160305	2126	424.058	20.1044478865952	0.178867049097351	167092.427	1	0.002	**	0.1152399	0.1019690;0.1295816	2.2e-16	***
DNA	TcMar-Tigger	MER47B	97	0.0409144592542602	160305	618	119.662	10.149027478471	0.0504732579719926	167092.427	10	0.02	*	0.1569579	0.1291645;0.1880750	0.02184	*
DNA	TcMar-Tigger	X6b_DNA	200	0.0843597098025983	160305	959	180.509	12.2794423205496	0.0761384342837861	167092.427	948	0.108	ns	0.2085506	0.1832427;0.2356617	0.1073	ns
DNA	TcMar-Tigger	Tigger3a	792	0.334064450818289	160305	5323	1070.105	29.9859155292969	0.451368736291547	167092.427	1	0.002	**	0.1487883	0.1393285;0.1586348	2.2e-16	***
DNA	TcMar-Tigger	Tigger4b	401	0.16914121815421	160305	2520	499.78	20.1653723556557	0.210806478825713	167092.427	1	0.002	**	0.159127	0.1450490;0.1740018	4.403e-07	***
DNA	TcMar-Tigger	Tigger22N1	186	0.0784545301164164	160305	1102	207.851	13.1450976638667	0.0876712502108993	167092.427	59	0.118	ns	0.168784	0.1471231;0.1922292	0.0977	ns
DNA	TcMar-Tigger	UCON11	5	0.00210899274506496	160305	45	8.927	2.90001397946305	0.00376539564703897	167092.427	113	0.226	ns	0.1111111	0.03707666;0.24053581	0.189	ns
DNA	TcMar-Tigger	MER47A	338	0.142567909566391	160305	2589	521.367	22.1883896584596	0.219911844103256	167092.427	1	0.002	**	0.1305523	0.1178048;0.1441416	2.2e-16	***
DNA	TcMar-Tigger	Tigger21a	33	0.0139193521174287	160305	169	37.015	5.89300453949447	0.0156128732917159	167092.427	275	0.55	ns	0.1952663	0.1383887;0.2631498	0.5152	ns
DNA	TcMar-Tigger	Tigger17	12	0.0050615825881559	160305	54	12.849	3.43132233591847	0.00541968955626793	167092.427	474	0.948	ns	0.2222222	0.1204358;0.3559991	0.874	ns
DNA	TcMar-Tigger	X9b_DNA	90	0.0379618694111692	160305	601	107.987	9.61578360271768	0.0455487599122659	167092.427	37	0.074	ns	0.1497504	0.1221692;0.1808250	0.05584	ns
DNA	TcMar-Tigger	Tigger3c	317	0.133710140037118	160305	2327	467.814	19.7080138474127	0.197323266407964	167092.427	1	0.002	**	0.1362269	0.1225391;0.1508374	3.741e-16	***
DNA	TcMar-Tigger	Tigger19b	720	0.303694955289354	160305	3538	656.236	23.4199658154917	0.276799392610089	167092.427	1001	0.002	**	0.2035048	0.1903464;0.2171549	0.006418	**
DNA	TcMar-Tigger	MER44C	150	0.0632697823519487	160305	1091	233.544	15.4090071549565	0.0985085203306901	167092.427	1	0.002	**	0.1374885	0.1175954;0.1593590	1.131e-10	***
DNA	TcMar-Tigger	Tigger3b	475	0.200354310781171	160305	6279	1317.949	37.1740811764233	0.555908975873123	167092.427	1	0.002	**	0.07564899	0.06922693;0.08246844	2.2e-16	***
DNA	TcMar-Tigger	UCON39	24	0.0101231651763118	160305	107	18.888	3.90342063998908	0.00796693099375738	167092.427	922	0.16	ns	0.2242991	0.1493096;0.3151095	0.2042	ns
DNA	TcMar-Tigger	Tigger12A	104	0.0438670490973511	160305	744	139.689	10.9593972182501	0.0589206175130758	167092.427	1	0.002	**	0.1397849	0.1156635;0.1668021	0.0006006	***
DNA	TcMar-Tigger	Tigger17a	332	0.140037118272313	160305	2389	504.602	21.9488347605823	0.212840391429053	167092.427	1	0.002	**	0.1389703	0.1253389;0.1534933	2.2e-16	***
DNA	TcMar-Tigger	Tigger1a_Mars	4	0.00168719419605197	160305	44	6.25325325325325	2.44722388358723	0.00263761314883299	167092.427	246	0.492	ns	0.09090909	0.02532842;0.21668659	0.5143	ns
DNA	TcMar-Tigger	MER44A	321	0.13539733423317	160305	2334	467.165	20.8435656553582	0.197049519149654	167092.427	1	0.002	**	0.1375321	0.1238070;0.1521738	3.113e-15	***
DNA	TcMar-Tigger	Tigger1a_Art	23	0.0097013666272988	160305	302	59.046	7.40802016484585	0.0249055171250211	167092.427	1	0.002	**	0.07615894	0.04888864;0.11208566	1.02e-08	***
DNA	TcMar-Tigger	Tigger4a	676	0.285135819132782	160305	3497	700.412	24.066646202981	0.295432765311287	167092.427	168	0.336	ns	0.1933086	0.1803380;0.2067939	0.3106	ns
DNA	TcMar-Tigger	Tigger6a	55	0.0231989201957145	160305	674	143.144	12.1894153200983	0.0603779314999156	167092.427	1	0.002	**	0.08160237	0.0620635;0.1048939	2.2e-16	***
DNA	TcMar-Tigger	Tigger10	239	0.100809853214105	160305	1450	277.805	16.0328421381559	0.117177745908554	167092.427	8	0.016	*	0.1648276	0.1460795;0.1849441	0.009227	**
DNA	TcMar-Tigger	MER2	1211	0.510798042854733	160305	9067	1767.619	39.3655876177212	0.745579129407795	167092.427	1	0.002	**	0.1335613	0.1266226;0.1407363	2.2e-16	***
DNA	TcMar-Tigger	Tigger7	329	0.138771722625274	160305	2944	583.219	22.8810528949518	0.246000927956808	167092.427	1	0.002	**	0.1117527	0.1005921;0.1236914	2.2e-16	***
DNA	TcMar-Tigger	Tigger8	181	0.0763455373713514	160305	938	187.345	12.8729051377957	0.0790218491648389	167092.427	323	0.646	ns	0.1929638	0.1681724;0.2196993	0.6243	ns
DNA	TcMar-Tigger	MER47C	125	0.0527248186266239	160305	762	136.316	10.6007792411936	0.0574978910072549	167092.427	157	0.314	ns	0.164042	0.1384339;0.1922805	0.2986	ns
DNA	TcMar-Tigger	Tigger11a	56	0.0236207187447275	160305	421	87.203	8.91309341554515	0.0367820988695799	167092.427	1	0.002	**	0.1330166	0.1020670;0.1692335	0.0001114	***
DNA	TcMar-Tigger	Tigger2	230	0.097013666272988	160305	2729	612.797	26.1642955449093	0.258476885439514	167092.427	1	0.002	**	0.08427996	0.07412392;0.09533768	2.2e-16	***
DNA	TcMar-Tigger	X1_DNA	92	0.0388054665091952	160305	676	142.902	10.9138218561376	0.0602758562510545	167092.427	1	0.002	**	0.1360947	0.1111413;0.1642736	5.46e-07	***
DNA	TcMar-Tigger	Tigger4	110	0.0463978403914291	160305	1445	306.641	17.5609369199227	0.129340728867893	167092.427	1	0.002	**	0.07612457	0.06297764;0.09102393	2.2e-16	***
DNA	TcMar-Tigger	X6a_DNA	209	0.0881558967437152	160305	979	193.13	12.6698707817257	0.081461953770879	167092.427	902	0.2	ns	0.2134831	0.1881972;0.2405049	0.199	ns
DNA	TcMar-Tigger	Tigger3	105	0.0442888476463641	160305	1147	239.715	15.2929935150268	0.101111439176649	167092.427	1	0.002	**	0.09154316	0.07548251;0.10973282	2.2e-16	***
DNA	TcMar-Tigger	Tigger16a	374	0.157752657330859	160305	1789	336.095	17.6991308892339	0.141764383330521	167092.427	982	0.04	*	0.2090553	0.1904222;0.2286475	0.02319	*
DNA	TcMar-Tigger	Tigger19a	880	0.371182723131432	160305	3579	693.986	24.703077663442	0.29272228783533	167092.427	1001	0.002	**	0.2458787	0.2318437;0.2603300	2.44e-14	***
DNA	TcMar-Tigger	X11_DNA	59	0.0248861143917665	160305	268	49.358	6.94781318891838	0.0208191327821832	167092.427	930	0.144	ns	0.2201493	0.1720180;0.2745855	0.1342	ns
DNA	TcMar-Tigger	X10b_DNA	54	0.0227771216467015	160305	298	52.323	6.68860287417398	0.0220697654800068	167092.427	652	0.7	ns	0.1812081	0.1391596;0.2297251	0.8192	ns
DNA	TcMar-Tigger	Tigger5	55	0.0231989201957145	160305	537	103.377	9.77191697474766	0.043604268601316	167092.427	1	0.002	**	0.1024209	0.07809287;0.13122425	1.888e-08	***
DNA	TcMar-Tigger	MamRep434	406	0.171250210899275	160305	2112	398.809	18.6841005835072	0.168217057533322	167092.427	657	0.69	ns	0.1922348	0.1756284;0.2096999	0.6971	ns
DNA	TcMar-Tigger	Tigger2b_Pri	219	0.0923738822338451	160305	2104	429.353	19.0491800942262	0.181100472414375	167092.427	1	0.002	**	0.1040875	0.09135975;0.11792969	2.2e-16	***
DNA	TcMar-Tigger	MER6A	164	0.0691749620381306	160305	1009	205.526	13.2502412390452	0.0866905685844441	167092.427	1	0.002	**	0.1625372	0.1402876;0.1867751	0.001013	**
DNA	TcMar-Tigger	Tigger20a	171	0.0721275518812215	160305	1356	258.099	14.7851885615572	0.108865783701704	167092.427	1	0.002	**	0.1261062	0.1088932;0.1449573	3.33e-10	***
DNA	TcMar-Tigger	Tigger6b	9	0.00379618694111692	160305	174	33.39	5.43354611864329	0.0140838535515438	167092.427	1	0.002	**	0.05172414	0.02392126;0.09591534	1.255e-07	***
DNA	TcMar-Tigger	Tigger3d	87	0.0366964737641303	160305	636	118.747	9.89125006396197	0.0500873122996457	167092.427	2	0.004	**	0.1367925	0.1110368;0.1659729	0.0009275	***
DNA	TcMar-Tigger	UCON33	28	0.0118103593723638	160305	133	26.259	4.85050991612703	0.0110760080985321	167092.427	684	0.636	ns	0.2105263	0.1446847;0.2896941	0.6645	ns
DNA	TcMar-Tigger	MERX	43	0.0181373376075586	160305	436	81.994	8.45301232800576	0.0345849502277712	167092.427	1	0.002	**	0.09862385	0.07229698;0.13054318	4.15e-07	***
DNA	TcMar-Tigger	MER6C	15	0.00632697823519487	160305	160	30.808	5.13590435206046	0.0129947696979922	167092.427	1	0.002	**	0.09375	0.05342512;0.14991018	0.0008682	***
DNA	TcMar-Tigger	Tigger9b	97	0.0409144592542602	160305	754	152.479	11.7519218286486	0.0643154209549519	167092.427	1	0.002	**	0.1286472	0.1055761;0.1546668	1.642e-07	***
DNA	TcMar-Tigger	Tigger6	19	0.00801417243124684	160305	230	42.931	6.26717771540879	0.0181082335076767	167092.427	1	0.002	**	0.0826087	0.05046823;0.12599822	1.343e-05	***
DNA	TcMar-Tigger	Tigger2a	359	0.151425679095664	160305	3318	671.426	24.8605424432085	0.283206512569597	167092.427	1	0.002	**	0.1081977	0.09782628;0.11926521	2.2e-16	***
DNA	TcMar-Tigger	Tigger17d	48	0.0202463303526236	160305	331	66.846	7.59947603694072	0.0281955458073224	167092.427	8	0.016	*	0.1450151	0.1088975;0.1876320	0.009149	**
DNA	TcMar-Tigger	Tigger16b	299	0.126117766154884	160305	1329	244.491	14.3404172382315	0.103125949046735	167092.427	1001	0.002	**	0.2249812	0.2027830;0.2484023	0.0001718	***
DNA	TcMar-Tigger	Tigger5b	300	0.126539564703897	160305	2766	509.835	20.6289439460271	0.215047663236038	167092.427	1	0.002	**	0.1084599	0.09710945;0.12064607	2.2e-16	***
DNA	TcMar-Tigger	MER46C	523	0.220600641133794	160305	2812	561.953	21.6457693402274	0.237030960013498	167092.427	40	0.08	ns	0.1859886	0.1717620;0.2008718	0.06938	ns
DNA	TcMar-Tigger	tot	14219	5.99755356841573	160305	125710	20311.149	120.782826967621	8.56721317698667	167092.427	1	0.002	**	0.1131095	0.1113637;0.1148733	2.2e-16	***
DNA	TcMar-Tigger	Tigger9a	106	0.0447106461953771	160305	1026	191.546	13.1980328864597	0.0807938248692424	167092.427	1	0.002	**	0.1033138	0.0853615;0.1235775	2.94e-13	***
DNA	TcMar-Tigger	MamRep137	440	0.185591361565716	160305	2459	497.667	21.0316057266068	0.209915218491648	167092.427	2	0.004	**	0.1789345	0.1639707;0.1946671	0.00359	**
DNA	TcMar-Tigger	Tigger15a	962	0.405770204150498	160305	4828	929.199	27.2853420152449	0.391934789944323	167092.427	891	0.222	ns	0.1992543	0.1880680;0.2108055	0.2354	ns
DNA	TcMar-Tigger	MER8	288	0.121477982115742	160305	1941	374.268	17.3786706682126	0.157865699341994	167092.427	1	0.002	**	0.1483771	0.1328457;0.1649788	3.416e-07	***
DNA	TcMar-Tigger	X26_DNA	165	0.0695967605871436	160305	957	182.326	12.6439548240886	0.0769048422473427	167092.427	88	0.176	ns	0.1724138	0.1489962;0.1978665	0.1617	ns
DNA	TcMar-Tigger	Tigger13a	365	0.153956470389742	160305	3113	617.013	24.2681225638238	0.260255188122153	167092.427	1	0.002	**	0.1172502	0.1061517;0.1290734	2.2e-16	***
DNA	TcMar-Tigger	Tigger23a	98	0.0413362578032732	160305	583	109.227	9.50925322498549	0.046071790113042	167092.427	120	0.24	ns	0.1680961	0.1386284;0.2009722	0.2433	ns
DNA	TcMar-Tigger	MER2B	252	0.106293234351274	160305	1710	330.943	16.4184443939222	0.139591277206006	167092.427	1	0.002	**	0.1473684	0.1308912;0.1650656	6.843e-07	***
DNA	TcMar-Tigger	Tigger12c	161	0.0679095663910916	160305	859	162.463	11.687139094758	0.0685266576682976	167092.427	480	0.96	ns	0.1874272	0.1618559;0.2151629	0.9306	ns
DNA	TcMar-Tigger	MER127	29	0.0122321579213767	160305	211	38.464	5.7051952861627	0.0162240593892357	167092.427	58	0.116	ns	0.1374408	0.09401676;0.19138885	0.1078	ns
DNA	TcMar-Tigger	MARE10	13	0.00548338113716889	160305	79	13.684	3.51660496935759	0.00577189134469377	167092.427	491	0.982	ns	0.164557	0.09063444;0.26494512	1	ns
DNA	TcMar-Tigger	UCON55	83	0.0350092795680783	160305	404	70.936	7.85478208492136	0.0299207018727856	167092.427	943	0.118	ns	0.2054455	0.1670924;0.2481760	0.1166	ns
DNA	TcMar-Tigger	Tigger14a	208	0.0877340981947022	160305	1293	241.722	14.4812438147565	0.101957988864518	167092.427	8	0.016	*	0.1608662	0.1412419;0.1820455	0.01529	*
DNA	TcMar-Tigger	MER6B	87	0.0366964737641303	160305	676	129.436	10.5888633964193	0.0545959169900456	167092.427	1	0.002	**	0.1286982	0.1043809;0.1563094	1.62e-05	***
DNA	TcMar-Tigger	MER44D	64	0.0269951071368315	160305	638	129.002	11.1289644554132	0.0544128564197739	167092.427	1	0.002	**	0.1003135	0.07811273;0.12629044	6.815e-12	***
DNA	TcMar-Tigger	Tigger1	637	0.268685675721275	160305	12059	2724.025	56.0792765668411	1.14898979247511	167092.427	1	0.002	**	0.05282362	0.0488982;0.0569666	2.2e-16	***
DNA	hAT?	MER121B	21	0.00885776952927282	160305	68	13.002	3.32641865390709	0.00548422473426691	167092.427	991	0.022	*	0.3088235	0.2023635;0.4325608	0.01968	*
DNA	hAT?	UCON69	6	0.00253079129407795	160305	28	5.29275653923541	2.08862257406183	0.00223247702852852	167092.427	735	0.534	ns	0.2142857	0.08296061;0.40953103	0.6373	ns
DNA	hAT?	tot	364	0.153534671840729	160305	2048	399.67	19.1937880967125	0.168580226084022	167092.427	28	0.056	ns	0.1777344	0.1614038;0.1949928	0.04774	*
DNA	hAT?	MER121	158	0.0666441707440526	160305	927	183.731	13.0972583839969	0.0774974692087059	167092.427	27	0.054	ns	0.1704423	0.1467747;0.1962246	0.03553	*
DNA	hAT?	MER99	22	0.00927956807828581	160305	295	61.862	7.467041764495	0.0260933018390417	167092.427	1	0.002	**	0.07457627	0.04732431;0.11073419	2.864e-10	***
DNA	hAT?	UCON105	131	0.0552556099207019	160305	638	119.678	10.3442408768996	0.0504800067487768	167092.427	874	0.256	ns	0.2053292	0.1746247;0.2387883	0.2644	ns
DNA	hAT?	UCON89	17	0.00717057533322085	160305	48	8.691	2.73806793487964	0.00366585118947191	167092.427	999	0.006	**	0.3541667	0.2216059;0.5054317	0.004096	**
DNA	hAT?	UCON80	12	0.0050615825881559	160305	44	8.804	2.70349641998891	0.00371351442551038	167092.427	915	0.174	ns	0.2727273	0.1495768;0.4278964	0.2561	ns
DNA	TcMar-Tc2	Kanga1a	89	0.0375400708621562	160305	843	173.338	12.430135327673	0.0731137168888139	167092.427	1	0.002	**	0.1055753	0.08564631;0.12830890	1.472e-14	***
DNA	TcMar-Tc2	Kanga11a	106	0.0447106461953771	160305	883	173.142	12.6460966214781	0.0730310443732074	167092.427	1	0.002	**	0.1200453	0.09933776;0.14332539	1.975e-09	***
DNA	TcMar-Tc2	MER104	413	0.174202800742365	160305	2206	432.535	20.1141580573076	0.182442635397334	167092.427	174	0.348	ns	0.1872167	0.1711357;0.2041330	0.3082	ns
DNA	TcMar-Tc2	Kanga1c	124	0.0523030200776109	160305	826	160.603	11.8367859024526	0.0677421123671335	167092.427	2	0.004	**	0.1501211	0.1264399;0.1763294	0.001122	**
DNA	TcMar-Tc2	tot	1053	0.44415387211068	160305	8147	1599.663	37.1719138891473	0.674735532309769	167092.427	1	0.002	**	0.12925	0.1220375;0.1367289	2.2e-16	***
DNA	TcMar-Tc2	Kanga1d	87	0.0366964737641303	160305	664	133.201	11.2229476321309	0.0561839885270795	167092.427	1	0.002	**	0.1310241	0.1062923;0.1590883	3.067e-06	***
DNA	TcMar-Tc2	Kanga2_a	177	0.0746583431752995	160305	1534	311.954	16.622942164557	0.131581744558799	167092.427	1	0.002	**	0.1153846	0.09981877;0.13243922	2.2e-16	***
DNA	TcMar-Tc2	Kanga1	94	0.0396490636072212	160305	812	158.534	11.868601758746	0.0668694111692256	167092.427	1	0.002	**	0.1157635	0.09456857;0.13979262	1.876e-09	***
DNA	TcMar-Tc2	Kanga1b	47	0.0198245318036106	160305	379	81.658	8.32215682947001	0.0344432259153028	167092.427	2	0.004	**	0.1240106	0.0925588;0.1614772	6.04e-06	***
DNA	TcMar?	tot	11	0.00463978403914291	160305	168	29.611	5.28844463397762	0.0124898768348237	167092.427	1	0.002	**	0.06547619	0.03313591;0.11413349	4.238e-05	***
DNA	TcMar?	X22_DNA	2	0.000843597098025983	160305	24	4.72032193158954	2.03104046601838	0.00199102494161867	167092.427	138	0.276	ns	0.08333333	0.01025634;0.26997280	0.2045	ns
DNA	TcMar?	Eulor8	9	0.00379618694111692	160305	144	24.922	4.85422285020779	0.0105120634385018	167092.427	1	0.002	**	0.0625	0.02897453;0.11532776	0.0001511	***
RNA	tot	tot	128	0.0539902142736629	160305	730	139.526	11.1627026266012	0.0588518643495866	167092.427	171	0.342	ns	0.1753425	0.1484299;0.2049078	0.3004	ns
RNA	RNA	tot	128	0.0539902142736629	160305	730	139.526	11.1627026266012	0.0588518643495866	167092.427	171	0.342	ns	0.1753425	0.1484299;0.2049078	0.3004	ns
RNA	RNA	7SK	128	0.0539902142736629	160305	730	139.526	11.1627026266012	0.0588518643495866	167092.427	171	0.342	ns	0.1753425	0.1484299;0.2049078	0.3004	ns
srpRNA	tot	tot	363	0.153112873291716	160305	1383	295.624	15.7358902589667	0.124693774253417	167092.427	1001	0.002	**	0.2624729	0.2394477;0.2865116	1.686e-05	***
srpRNA	srpRNA	tot	363	0.153112873291716	160305	1383	295.624	15.7358902589667	0.124693774253417	167092.427	1001	0.002	**	0.2624729	0.2394477;0.2865116	1.686e-05	***
srpRNA	srpRNA	7SLRNA	363	0.153112873291716	160305	1383	295.624	15.7358902589667	0.124693774253417	167092.427	1001	0.002	**	0.2624729	0.2394477;0.2865116	1.686e-05	***
Satellite	tot	tot	775	0.326893875485068	160305	6330	1907.188	75.5282806449159	0.804449131094989	167092.427	1	0.002	**	0.1224329	0.1144543;0.1307611	2.2e-16	***
Satellite	telo	tot	64	0.0269951071368315	160305	367	89	9.9409668957714	0.0375400708621562	167092.427	3	0.006	**	0.1743869	0.1369667;0.2171558	0.001869	**
Satellite	telo	REP522	32	0.0134975535684157	160305	243	63.4	8.56430658882246	0.0267420280074237	167092.427	1	0.002	**	0.1316872	0.09184755;0.18079059	1.177e-06	***
Satellite	telo	TAR1	35	0.0147629492154547	160305	124	25.662	5.24778956278691	0.0108241943647714	167092.427	962	0.08	ns	0.2822581	0.2051212;0.3700968	0.04544	*
Satellite	acro	tot	11	0.00463978403914291	160305	61	11.091	3.35886900622829	0.00467816770710309	167092.427	585	0.834	ns	0.1803279	0.09360977;0.29978638	1	ns
Satellite	acro	ACRO1	11	0.00463978403914291	160305	61	11.091	3.35886900622829	0.00467816770710309	167092.427	585	0.834	ns	0.1803279	0.09360977;0.29978638	1	ns
Satellite	centr	tot	454	0.191496541251898	160305	1815	983.112	65.9215374904523	0.41467521511726	167092.427	1	0.002	**	0.2501377	0.2303544;0.2707319	2.2e-16	***
Satellite	centr	GSATX	2	0.000843597098025983	160305	56	10.3773773773774	4.52699858195813	0.00437716272033802	167092.427	14	0.028	*	0.03571429	0.004354813;0.123131807	0.001639	**
Satellite	centr	HSAT4	10	0.00421798549012991	160305	100	39.035	8.34598289181271	0.0164649063607221	167092.427	1	0.002	**	0.1	0.04900469;0.17622260	1.019e-10	***
Satellite	centr	SST1	51	0.0215117259996626	160305	609	93.503	10.2621295208306	0.0394394297283617	167092.427	1	0.002	**	0.08374384	0.06298667;0.10863904	3.653e-07	***
Satellite	centr	ALR_Alpha	388	0.163657837017041	160305	844	778.359	62.9502251771179	0.328310696811203	167092.427	1	0.002	**	0.4597156	0.4256916;0.4940218	2.2e-16	***
Satellite	centr	GSAT	2	0.000843597098025983	160305	39	23.453	9.90130429927425	0.00989244137000169	167092.427	1	0.002	**	0.05128205	0.006271972;0.173244781	4.621e-13	***
Satellite	centr	GSATII	1	0.000421798549012991	160305	167	41.363	7.84479265320452	0.0174468533828244	167092.427	1	0.002	**	0.005988024	0.0001515921;0.0329100370	2.2e-16	***
Satellite	Satellite	CER	0	0	160305	72	48.349	20.4994982482115	0.0203935380462291	167092.427	1	0.002	**	0	0.00000000;0.04994408	2.2e-16	***
Satellite	Satellite	LSAU	3	0.00126539564703897	160305	129	7.057	2.51596523844847	0.00297663236038468	167092.427	71	0.142	ns	0.02325581	0.004821827;0.066458823	0.1698	ns
Satellite	Satellite	HSAT5	1	0.000421798549012991	160305	260	55.412	6.60968561612003	0.0233727011979079	167092.427	1	0.002	**	0.003846154	9.737144e-05;2.124194e-02	2.2e-16	***
Satellite	Satellite	SATR1	23	0.0097013666272988	160305	670	183.611	16.0443479175721	0.0774468533828244	167092.427	1	0.002	**	0.03432836	0.02188328;0.05106582	2.2e-16	***
Satellite	Satellite	(CATTC)n	5	0.00210899274506496	160305	2	3.09895833333333	2.82853770417706	0.00130713612845172	167092.427	325	0.65	ns	na	na	na	na
Satellite	Satellite	HSATI	12	0.0050615825881559	160305	45	15.742	3.50367117631089	0.00663995275856251	167092.427	193	0.386	ns	0.2666667	0.1460407;0.4194467	0.2762	ns
Satellite	Satellite	(GAATG)n	2	0.000843597098025983	160305	18	11.3913913913914	7.11119569230904	0.00480487236012797	167092.427	19	0.038	*	0.1111111	0.01375122;0.34712044	7.149e-06	***
Satellite	Satellite	tot	246	0.103762443057196	160305	4087	848.851	37.1921235351392	0.358044120128227	167092.427	1	0.002	**	0.06019085	0.05309328;0.06792485	2.2e-16	***
Satellite	Satellite	D20S16	4	0.00168719419605197	160305	269	53.006	6.73508168661119	0.0223578538889826	167092.427	1	0.002	**	0.01486989	0.004066018;0.037633060	2.2e-16	***
Satellite	Satellite	SAR	0	0	160305	1	2.3125	1.43705082121737	0.000975409144592543	167092.427	1	0.002	**	na	na	na	na
Satellite	Satellite	HSAT6	0	0	160305	17	4.5241935483871	1.8748479534285	0.00190829827416361	167092.427	1	0.002	**	0	0.0000000;0.1950643	0.01028	*
Satellite	Satellite	BSR_Beta	15	0.00632697823519487	160305	1870	249.328	16.8221104323863	0.105166188628311	167092.427	1	0.002	**	0.00802139	0.00449626;0.01319560	2.2e-16	***
Satellite	Satellite	SATR2	13	0.00548338113716889	160305	418	108.031	12.8984653897047	0.0455673190484225	167092.427	1	0.002	**	0.03110048	0.01666153;0.05259562	2.2e-16	***
Satellite	Satellite	MSR1	177	0.0746583431752995	160305	316	131.468	9.75890425264088	0.0554530116416399	167092.427	1001	0.002	**	0.5601266	0.5034691;0.6156463	3.165e-07	***
LTR	ERVL	LTR108b_Mam	3	0.00126539564703897	160305	53	9.628	2.91652569371882	0.00406107642989708	167092.427	8	0.016	*	0.05660377	0.01182872;0.15662946	0.01866	*
LTR	ERVL	LTR16D2	35	0.0147629492154547	160305	282	56.897	7.23953049595081	0.0239990720431922	167092.427	2	0.004	**	0.1241135	0.08799309;0.16836524	0.000801	***
LTR	ERVL	MER21B	458	0.19318373544795	160305	2786	612.713	24.2504167740209	0.258441454361397	167092.427	1	0.002	**	0.1643934	0.1508093;0.1786864	3.144e-13	***
LTR	ERVL	LTR16B2	180	0.0759237388223385	160305	1617	299.833	16.5825840294296	0.126469124346212	167092.427	1	0.002	**	0.1113173	0.09639397;0.12766750	5.361e-16	***
LTR	ERVL	MLT2A1	172	0.0725493504302345	160305	3738	682.675	25.236367592212	0.287951324447444	167092.427	1	0.002	**	0.04601391	0.03952100;0.05322794	2.2e-16	***
LTR	ERVL	LTR86A2	46	0.0194027332545976	160305	308	59.905	7.25124510381186	0.0252678420786233	167092.427	22	0.044	*	0.1493506	0.1114642;0.1941420	0.04398	*
LTR	ERVL	LTR86C	29	0.0122321579213767	160305	285	52.923	7.09530932478737	0.0223228446094145	167092.427	1	0.002	**	0.1017544	0.06921163;0.14286078	0.0001288	***
LTR	ERVL	LTR80A	8	0.00337438839210393	160305	393	74.526	8.44669584338578	0.0314349586637422	167092.427	1	0.002	**	0.02035623	0.00882836;0.03971449	2.2e-16	***
LTR	ERVL	LTR108d_Mam	6	0.00253079129407795	160305	66	12.432	3.5002325105095	0.00524379956132951	167092.427	33	0.066	ns	0.09090909	0.03409713;0.18744265	0.04076	*
LTR	ERVL	MER54B	57	0.0240425172937405	160305	438	98.236	9.33903215122004	0.0414358022608402	167092.427	1	0.002	**	0.130137	0.1000751;0.1652997	7.248e-07	***
LTR	ERVL	LTR41C	99	0.0417580563522861	160305	759	156.661	11.4717775728385	0.0660793824869242	167092.427	1	0.002	**	0.1304348	0.1072898;0.1564938	6.518e-08	***
LTR	ERVL	LTR16D	122	0.051459422979585	160305	1115	212.933	13.5736050389627	0.0898148304369833	167092.427	1	0.002	**	0.109417	0.09169523;0.12922878	1.891e-13	***
LTR	ERVL	LTR86B1	35	0.0147629492154547	160305	295	54.708	7.26715539585797	0.0230757550194027	167092.427	4	0.008	**	0.1186441	0.08404745;0.16112730	0.002631	**
LTR	ERVL	MER54A	92	0.0388054665091952	160305	682	147.224	12.068283534433	0.0620988695798886	167092.427	1	0.002	**	0.1348974	0.1101504;0.1628519	7.645e-08	***
LTR	ERVL	LTR16E1	314	0.132444744390079	160305	2475	497.703	20.2264653585569	0.209930403239413	167092.427	1	0.002	**	0.1268687	0.1140017;0.1406256	2.2e-16	***
LTR	ERVL	LTR86A1	49	0.0206681289016366	160305	531	104.336	9.83299505704095	0.0440087734098195	167092.427	1	0.002	**	0.09227872	0.06904839;0.12016119	7.709e-11	***
LTR	ERVL	LTR40c	95	0.0400708621562342	160305	603	117.523	11.009935953024	0.0495710308756538	167092.427	20	0.04	*	0.1575456	0.1293738;0.1891189	0.0206	*
LTR	ERVL	LTR82A	90	0.0379618694111692	160305	1041	199.925	13.7394376576026	0.0843280749114223	167092.427	1	0.002	**	0.08645533	0.07009158;0.10519973	2.2e-16	***
LTR	ERVL	LTR86B2	26	0.0109667622743378	160305	273	50.837	6.64835555845442	0.0214429728361734	167092.427	1	0.002	**	0.0952381	0.06315929;0.13642856	4.661e-05	***
LTR	ERVL	LTR105_Mam	62	0.0261515100388055	160305	667	125.692	10.7900677273853	0.0530167032225409	167092.427	1	0.002	**	0.09295352	0.0720095;0.1175782	1.133e-11	***
LTR	ERVL	LTR33A	303	0.127804960350936	160305	2044	405.706	19.0180243256036	0.171126202125865	167092.427	1	0.002	**	0.1482387	0.1331025;0.1643913	4.572e-09	***
LTR	ERVL	LTR69	5	0.00210899274506496	160305	141	26.963	5.09662698327105	0.0113729542770373	167092.427	1	0.002	**	0.03546099	0.01161257;0.08081233	7.258e-08	***
LTR	ERVL	MLT2D	397	0.167454023958158	160305	4453	839.392	27.5537210471389	0.354054327653113	167092.427	1	0.002	**	0.08915338	0.08094281;0.09790728	2.2e-16	***
LTR	ERVL	LTR108c_Mam	0	0	160305	43	8.642	2.81527294622773	0.00364518306057027	167092.427	1	0.002	**	0	0.00000000;0.08221112	0.0001515	***
LTR	ERVL	MER74B	140	0.0590517968618188	160305	931	199.65	13.6601647171657	0.0842120803104437	167092.427	1	0.002	**	0.1503759	0.1280134;0.1749754	8.486e-07	***
LTR	ERVL	MLT2B3	235	0.099122659018053	160305	3276	650.842	25.6311527636194	0.274524211236713	167092.427	1	0.002	**	0.07173382	0.06313018;0.08111103	2.2e-16	***
LTR	ERVL	LTR40A1	31	0.0130757550194027	160305	563	106.53	9.75583293605812	0.044934199426354	167092.427	1	0.002	**	0.05506217	0.03771500;0.07724884	2.2e-16	***
LTR	ERVL	MER70C	40	0.0168719419605197	160305	275	53.302	6.89683712743475	0.0224827062594905	167092.427	28	0.056	ns	0.1454545	0.1059916;0.1927590	0.04691	*
LTR	ERVL	MLT2C2	112	0.047241437489455	160305	1336	248.656	14.9135535027061	0.104882740003374	167092.427	1	0.002	**	0.08383234	0.06952571;0.09999947	2.2e-16	***
LTR	ERVL	MER74A	269	0.113463809684495	160305	1568	340.946	18.2911905476831	0.143810528091783	167092.427	1	0.002	**	0.1715561	0.1532058;0.1911451	6.643e-06	***
LTR	ERVL	MER77B	164	0.0691749620381306	160305	1256	278.06	16.3187837384623	0.117285304538552	167092.427	1	0.002	**	0.1305732	0.1124230;0.1504718	2.389e-16	***
LTR	ERVL	MER68	275	0.115994600978573	160305	1492	322.744	16.9630247364144	0.136132950902649	167092.427	2	0.004	**	0.1843164	0.1649430;0.2049407	0.002526	**
LTR	ERVL	LTR42	66	0.0278387042348574	160305	309	67.008	7.88784851237359	0.0282638771722625	167092.427	500	1	ns	0.2135922	0.1692173;0.2635528	0.945	ns
LTR	ERVL	LTR84a	64	0.0269951071368315	160305	671	128.348	11.0821347090581	0.0541370001687194	167092.427	1	0.002	**	0.09538003	0.07422959;0.12016528	1.205e-11	***
LTR	ERVL	MLT2C1	266	0.112198414037456	160305	2635	500.188	21.6154084366195	0.21097857263371	167092.427	1	0.002	**	0.1009488	0.0897044;0.1130883	2.2e-16	***
LTR	ERVL	LTR40b	125	0.0527248186266239	160305	1140	211.511	13.7869488632895	0.0892150329002868	167092.427	1	0.002	**	0.1096491	0.09209835;0.12924209	3.179e-12	***
LTR	ERVL	LTR47B	6	0.00253079129407795	160305	46	7.966	2.64534342606812	0.00336004724143749	167092.427	304	0.608	ns	0.1304348	0.04940735;0.26256502	0.5604	ns
LTR	ERVL	LTR79	458	0.19318373544795	160305	4053	756.259	26.2247145771818	0.318988948878016	167092.427	1	0.002	**	0.1130027	0.1034140;0.1231532	2.2e-16	***
LTR	ERVL	MER68B	82	0.0345874810190653	160305	450	90.239	9.1637248350686	0.0380626792643833	167092.427	193	0.386	ns	0.1822222	0.1476328;0.2210515	0.3468	ns
LTR	ERVL	LTR47B4	17	0.00717057533322085	160305	105	21.669	4.37705352921319	0.00913995275856251	167092.427	171	0.342	ns	0.1619048	0.09723834;0.24652243	0.3339	ns
LTR	ERVL	LTR16C	967	0.407879196895563	160305	6620	1368.544	33.3847660858453	0.577249873460435	167092.427	1	0.002	**	0.1460725	0.1376465;0.1548115	2.2e-16	***
LTR	ERVL	MER76	71	0.0299476969799224	160305	715	132.75	11.673550092914	0.0559937573814746	167092.427	1	0.002	**	0.0993007	0.07837062;0.12360263	2.274e-10	***
LTR	ERVL	LTR57	34	0.0143411506664417	160305	268	49.864	6.48456271105103	0.0210325628479838	167092.427	6	0.012	*	0.1268657	0.08948204;0.17274793	0.01182	*
LTR	ERVL	MLT2A2	238	0.100388054665092	160305	3866	748.397	26.253202121296	0.315672768685676	167092.427	1	0.002	**	0.06156234	0.05419007;0.06960556	2.2e-16	***
LTR	ERVL	LTR47A2	39	0.0164501434115067	160305	275	50.888	6.43279385934579	0.0214644845621731	167092.427	28	0.056	ns	0.1418182	0.1028293;0.1887332	0.07362	ns
LTR	ERVL	LTR33B	134	0.0565210055677408	160305	1608	301.081	16.4627902392779	0.12699552893538	167092.427	1	0.002	**	0.08333333	0.07028372;0.09792670	2.2e-16	***
LTR	ERVL	LTR41B	138	0.0582081997637928	160305	848	170.849	12.8676250634985	0.0720638603003206	167092.427	5	0.01	**	0.1627358	0.1385086;0.1893328	0.004678	**
LTR	ERVL	MLT2E	42	0.0177155390585456	160305	403	76.002	8.49235633473514	0.0320575333220854	167092.427	1	0.002	**	0.1042184	0.07614932;0.13825619	5.376e-06	***
LTR	ERVL	LTR33A_	255	0.107558629998313	160305	1666	329.535	17.4617206107155	0.138997384848996	167092.427	1	0.002	**	0.1530612	0.1360949;0.1712594	2.844e-06	***
LTR	ERVL	LTR52	70	0.0295258984309094	160305	1073	207.569	14.1837377801981	0.0875523030200776	167092.427	1	0.002	**	0.06523765	0.05120549;0.08170823	2.2e-16	***
LTR	ERVL	LTR102_Mam	53	0.0223553230976885	160305	518	97.974	9.77961987834727	0.0413252910409988	167092.427	1	0.002	**	0.1023166	0.07758508;0.13169223	8.196e-08	***
LTR	ERVL	LTR40a	147	0.0620043867049097	160305	1974	372.42	19.1166169874548	0.157086215623418	167092.427	1	0.002	**	0.07446809	0.06327236;0.08694647	2.2e-16	***
LTR	ERVL	LTR18B	75	0.0316348911759744	160305	367	74.374	8.39980241914538	0.0313708452842922	167092.427	569	0.866	ns	0.2043597	0.1642724;0.2492911	0.9482	ns
LTR	ERVL	LTR41	161	0.0679095663910916	160305	1129	237.511	15.4964518203045	0.100181795174625	167092.427	1	0.002	**	0.1426041	0.1227165;0.1643739	5.833e-09	***
LTR	ERVL	LTR75B	27	0.0113885608233508	160305	205	33.515	5.61580914137156	0.0141365783701704	167092.427	153	0.306	ns	0.1317073	0.08862223;0.18581483	0.2566	ns
LTR	ERVL	LTR108a_Mam	1	0.000421798549012991	160305	86	17.195	3.96089177631296	0.00725282605027839	167092.427	1	0.002	**	0.01162791	0.0002943498;0.0630905163	2.03e-07	***
LTR	ERVL	LTR47B2	18	0.00759237388223385	160305	174	36.573	5.77147996453084	0.0154264383330521	167092.427	1	0.002	**	0.1034483	0.06247175;0.15856061	0.0002613	***
LTR	ERVL	LTR16D1	20	0.00843597098025983	160305	207	40.154	6.1276285651002	0.0169368989370677	167092.427	1	0.002	**	0.09661836	0.06002082;0.14527218	0.0001991	***
LTR	ERVL	LTR16B1	165	0.0695967605871436	160305	1199	235.634	14.8040942041452	0.0993900792981272	167092.427	1	0.002	**	0.1376147	0.1186055;0.1584203	1.042e-07	***
LTR	ERVL	LTR53	58	0.0244643158427535	160305	494	105.486	9.91766929092537	0.0444938417411844	167092.427	1	0.002	**	0.1174089	0.09037146;0.14912315	3.305e-08	***
LTR	ERVL	LTR66	35	0.0147629492154547	160305	379	79.487	8.22310467222998	0.0335275012653956	167092.427	1	0.002	**	0.09234828	0.06516825;0.12609227	1.359e-09	***
LTR	ERVL	MER77	178	0.0750801417243125	160305	1299	290.515	16.217422106481	0.122538805466509	167092.427	1	0.002	**	0.1370285	0.1187809;0.1569354	2.906e-15	***
LTR	ERVL	LTR16A1	394	0.166188628311119	160305	2692	555.88	22.4675853707601	0.234469377425342	167092.427	1	0.002	**	0.1463596	0.1332114;0.1602817	1.275e-15	***
LTR	ERVL	MLT2B5	26	0.0109667622743378	160305	369	68.863	7.89826649421336	0.0290463134806816	167092.427	1	0.002	**	0.0704607	0.04654049;0.10153886	3.048e-10	***
LTR	ERVL	MER70B	45	0.0189809347055846	160305	477	92.536	9.32789974826666	0.0390315505314662	167092.427	1	0.002	**	0.09433962	0.06964548;0.12419532	3.655e-09	***
LTR	ERVL	LTR75	63	0.0265733085878185	160305	291	58.244	7.25376323580259	0.0245672346887127	167092.427	776	0.452	ns	0.2164948	0.1705581;0.2683074	0.4648	ns
LTR	ERVL	LTR50	343	0.144676902311456	160305	2565	512.695	20.9558374235468	0.216254007086216	167092.427	1	0.002	**	0.1337232	0.1207804;0.1475082	2.2e-16	***
LTR	ERVL	MLT2B4	365	0.153956470389742	160305	4467	872.379	27.4965346619973	0.367968196389404	167092.427	1	0.002	**	0.08171032	0.07384100;0.09013146	2.2e-16	***
LTR	ERVL	LTR82B	119	0.050194027332546	160305	1154	210.935	13.8845798120273	0.0889720769360553	167092.427	1	0.002	**	0.1031196	0.08616908;0.12212260	8.195e-14	***
LTR	ERVL	LTR33	1383	0.583347393284967	160305	9255	1826.289	41.2380170843974	0.770326050278387	167092.427	1	0.002	**	0.1494327	0.1422265;0.1568603	2.2e-16	***
LTR	ERVL	ERV3-16A3_LTR	140	0.0590517968618188	160305	1093	213.868	14.0184554460573	0.0902092120803104	167092.427	1	0.002	**	0.1280878	0.1088402;0.1493619	3.847e-09	***
LTR	ERVL	MER88	16	0.00674877678420786	160305	112	24.584	4.65409546578115	0.0103694955289354	167092.427	46	0.092	ns	0.1428571	0.08391576;0.22160169	0.05203	ns
LTR	ERVL	LTR16E2	295	0.124430571958832	160305	2318	464.438	21.0263230799458	0.195899274506496	167092.427	1	0.002	**	0.1272649	0.1139595;0.1415199	2.2e-16	***
LTR	ERVL	MLT2B2	168	0.0708621562341826	160305	2172	432.92	20.4189258417903	0.182605027838704	167092.427	1	0.002	**	0.07734807	0.06645928;0.08939276	2.2e-16	***
LTR	ERVL	LTR33C	92	0.0388054665091952	160305	919	188.197	12.889931781873	0.0793812215285979	167092.427	1	0.002	**	0.1001088	0.08146583;0.12135866	2.2e-16	***
LTR	ERVL	MER73	28	0.0118103593723638	160305	279	55.052	7.44585366071189	0.0232208537202632	167092.427	1	0.002	**	0.1003584	0.06772892;0.14177399	1.582e-05	***
LTR	ERVL	MER70A	53	0.0223553230976885	160305	533	109.576	9.89798940160043	0.0462189978066475	167092.427	1	0.002	**	0.09943715	0.07537492;0.12804550	6.242e-11	***
LTR	ERVL	LTR108e_Mam	11	0.00463978403914291	160305	168	31.199	5.11209668653992	0.0131596929306563	167092.427	1	0.002	**	0.06547619	0.03313591;0.11413349	1.501e-05	***
LTR	ERVL	MLT2B1	282	0.118947190821664	160305	4436	858.936	27.8199542388886	0.362297958495023	167092.427	1	0.002	**	0.06357078	0.05656738;0.07115526	2.2e-16	***
LTR	ERVL	MLT2F	213	0.0898430909397672	160305	1911	374.294	19.0873227533326	0.157876666104269	167092.427	1	0.002	**	0.11146	0.09769306;0.12643154	2.2e-16	***
LTR	ERVL	LTR62	63	0.0265733085878185	160305	313	69.202	8.04698390392014	0.029189303188797	167092.427	256	0.512	ns	0.201278	0.1582743;0.2500372	0.4536	ns
LTR	ERVL	MER68C	14	0.00590517968618188	160305	163	31.295	5.16591343923433	0.0132001855913616	167092.427	1	0.002	**	0.08588957	0.04775358;0.13990914	0.0002996	***
LTR	ERVL	LTR53B	31	0.0130757550194027	160305	187	39.739	6.27169938798195	0.0167618525392273	167092.427	91	0.182	ns	0.1657754	0.1155020;0.2269753	0.1286	ns
LTR	ERVL	MER21C	830	0.350092795680783	160305	5505	1210.661	34.9067982428002	0.510655053146617	167092.427	1	0.002	**	0.150772	0.1414158;0.1605001	2.2e-16	***
LTR	ERVL	LTR47A	87	0.0366964737641303	160305	679	146.461	11.4707478856898	0.0617770372869917	167092.427	1	0.002	**	0.1281296	0.1039137;0.1556298	5.97e-09	***
LTR	ERVL	LTR16	375	0.158174455879872	160305	3017	602.149	23.7916128045124	0.253985574489624	167092.427	1	0.002	**	0.1242957	0.1127260;0.1365992	2.2e-16	***
LTR	ERVL	LTR32	170	0.0717057533322085	160305	1216	252.25	15.1253521042082	0.106398683988527	167092.427	1	0.002	**	0.1398026	0.1207894;0.1605758	1.318e-09	***
LTR	ERVL	LTR84b	142	0.0598953939598448	160305	1278	238.173	15.0669865960346	0.100461025814071	167092.427	1	0.002	**	0.1111111	0.09439959;0.12963440	2.395e-13	***
LTR	ERVL	MER74C	21	0.00885776952927282	160305	234	46.77	6.58805756672651	0.0197275181373376	167092.427	1	0.002	**	0.08974359	0.0564128;0.1339099	5.838e-06	***
LTR	ERVL	tot	13328	5.62173106124515	160305	133596	21099.21	122.707240890532	8.8996161633204	167092.427	1	0.002	**	0.09976347	0.09816142;0.10138290	2.2e-16	***
LTR	ERVL	LTR16B	60	0.0253079129407795	160305	694	133.819	11.2340751040503	0.0564446600303695	167092.427	1	0.002	**	0.08645533	0.06662145;0.10988539	1.094e-14	***
LTR	ERVL	LTR16A2	246	0.103762443057196	160305	1825	368.611	18.3296386940565	0.155479584950228	167092.427	1	0.002	**	0.1347945	0.1194491;0.1513240	8.633e-14	***
LTR	ERVL	LTR101_Mam	78	0.0329002868230133	160305	1151	235.885	14.3994138116146	0.0994959507339295	167092.427	1	0.002	**	0.06776716	0.05393228;0.08385770	2.2e-16	***
LTR	ERVL	LTR18C	12	0.0050615825881559	160305	77	14.059	3.66837511385845	0.00593006580057365	167092.427	353	0.706	ns	0.1558442	0.08320475;0.25640838	0.6583	ns
LTR	ERVL	LTR83	78	0.0329002868230133	160305	726	139.265	11.422839237959	0.0587417749282942	167092.427	1	0.002	**	0.107438	0.08585574;0.13226844	9.493e-10	***
LTR	ERVL	MER21A	259	0.109245824194365	160305	1975	421.202	19.4911544322316	0.17766239244137	167092.427	1	0.002	**	0.1311392	0.1165550;0.1468279	2.2e-16	***
LTR	ERVL	LTR80B	16	0.00674877678420786	160305	507	93.375	9.47164648237502	0.0393854395140881	167092.427	1	0.002	**	0.03155819	0.01814366;0.05074353	2.2e-16	***
LTR	ERVL	LTR67B	453	0.191074742702885	160305	3708	707.958	24.6278453537204	0.298615657162139	167092.427	1	0.002	**	0.1221683	0.1117938;0.1331424	2.2e-16	***
LTR	ERVL	LTR16A	586	0.247173949721613	160305	4245	819.938	26.8808619046476	0.345848658680614	167092.427	1	0.002	**	0.1380448	0.1278019;0.1487884	2.2e-16	***
LTR	ERVL	LTR18A	28	0.0118103593723638	160305	198	39.65	6.30581186392864	0.0167243124683651	167092.427	31	0.062	ns	0.1414141	0.09607019;0.19785827	0.0407	*
LTR	ERVL	LTR47B3	8	0.00337438839210393	160305	120	23.868	4.60714681791256	0.0100674877678421	167092.427	1	0.002	**	0.06666667	0.02921918;0.12713675	8.14e-05	***
LTR	ERV1?	tot	231	0.097435464822001	160305	1544	306.874	16.7544870657635	0.129439007929813	167092.427	1	0.002	**	0.1496114	0.1321752;0.1683914	6.292e-07	***
LTR	ERV1?	LTR103_Mam	116	0.048928631685507	160305	748	149.834	11.1660702633077	0.0631997637928125	167092.427	3	0.006	**	0.1550802	0.1298720;0.1830422	0.00161	**
LTR	ERV1?	EUTREP15	25	0.0105449637253248	160305	196	37.271	5.60240537144056	0.0157208537202632	167092.427	14	0.028	*	0.127551	0.08427339;0.18250928	0.02838	*
LTR	ERV1?	LTR103b_Mam	91	0.0383836679601822	160305	600	120.421	10.256068737384	0.0507934030706934	167092.427	2	0.004	**	0.1516667	0.1239045;0.1829083	0.002208	**
LTR	ERVL-MaLR	THE1A	269	0.113463809684495	160305	4236	803.842	27.7267345319965	0.339059389235701	167092.427	1	0.002	**	0.06350331	0.05634448;0.07127101	2.2e-16	***
LTR	ERVL-MaLR	MLT1M	468	0.19740172093808	160305	2320	453.454	19.2488545737767	0.191266239244137	167092.427	786	0.432	ns	0.2017241	0.1855642;0.2186407	0.4478	ns
LTR	ERVL-MaLR	MLT1C2	2451	1.03382824363084	160305	15985	3171.097	53.8240896218749	1.33756411337945	167092.427	1	0.002	**	0.1533312	0.1477779;0.1590111	2.2e-16	***
LTR	ERVL-MaLR	MLT1J2	835	0.352201788425848	160305	6900	1353.986	34.5372353355712	0.571109330183904	167092.427	1	0.002	**	0.1210145	0.1134079;0.1289429	2.2e-16	***
LTR	ERVL-MaLR	MLT1O	839	0.3538889826219	160305	5061	1018.627	29.7873993520777	0.429655390585456	167092.427	1	0.002	**	0.1657775	0.1556282;0.1763139	1.347e-10	***
LTR	ERVL-MaLR	MSTB	893	0.376666104268601	160305	8566	1684.033	38.6266738269157	0.710322675889995	167092.427	1	0.002	**	0.1042494	0.09785512;0.11091417	2.2e-16	***
LTR	ERVL-MaLR	MSTD	811	0.342078623249536	160305	7647	1460.868	36.632342328938	0.616192002699511	167092.427	1	0.002	**	0.1060547	0.0992392;0.1131720	2.2e-16	***
LTR	ERVL-MaLR	THE1B	1484	0.625949046735279	160305	22429	4184.945	60.7038790847499	1.76520372869917	167092.427	1	0.002	**	0.06616434	0.06294538;0.06949628	2.2e-16	***
LTR	ERVL-MaLR	MLT1E3	194	0.0818289185085203	160305	2044	364.329	18.9279958798608	0.153673443563354	167092.427	1	0.002	**	0.09491194	0.08254904;0.10845020	2.2e-16	***
LTR	ERVL-MaLR	MLT1G1	552	0.232832799055171	160305	3600	734.117	25.8430101221234	0.30964948540577	167092.427	1	0.002	**	0.1533333	0.1417096;0.1655229	7.797e-15	***
LTR	ERVL-MaLR	MLT1H2	553	0.233254597604184	160305	4721	935.098	29.6414407715113	0.39442297958495	167092.427	1	0.002	**	0.1171362	0.1080959;0.1266530	2.2e-16	***
LTR	ERVL-MaLR	MLT1F1	487	0.205415893369327	160305	3265	648.033	23.9370192775101	0.273339379112536	167092.427	1	0.002	**	0.1491577	0.1371034;0.1618441	2.952e-13	***
LTR	ERVL-MaLR	MLT1F2	803	0.338704234857432	160305	6038	1212.541	33.3918453268809	0.511448034418762	167092.427	1	0.002	**	0.1329911	0.1245221;0.1418163	2.2e-16	***
LTR	ERVL-MaLR	MLT1A1	626	0.264045891682133	160305	6780	1299.816	33.2821249899078	0.54826050278387	167092.427	1	0.002	**	0.09233038	0.08554224;0.09947142	2.2e-16	***
LTR	ERVL-MaLR	MLT1E1	103	0.0434452505483381	160305	1045	206.704	14.3068889375388	0.0871874472751814	167092.427	1	0.002	**	0.09856459	0.08116429;0.11826229	2.2e-16	***
LTR	ERVL-MaLR	MLT1K	2867	1.20929644002025	160305	17616	3594.748	56.1533943738017	1.51625949046735	167092.427	1	0.002	**	0.1627498	0.1573263;0.1682848	2.2e-16	***
LTR	ERVL-MaLR	MLT1G	364	0.153534671840729	160305	2834	584.463	22.796936884839	0.24652564535178	167092.427	1	0.002	**	0.1284404	0.1163341;0.1413195	2.2e-16	***
LTR	ERVL-MaLR	MLT1A0	2182	0.920364433946347	160305	20690	3891.933	57.1608071047713	1.64161169225578	167092.427	1	0.002	**	0.1054616	0.1013079;0.1097265	2.2e-16	***
LTR	ERVL-MaLR	MSTB2	182	0.0767673359203644	160305	1582	304.469	16.6754042861967	0.128424582419436	167092.427	1	0.002	**	0.1150442	0.09973052;0.13180236	2.2e-16	***
LTR	ERVL-MaLR	MLT1J	2212	0.933018390416737	160305	15262	2981.165	52.2475797007343	1.25745107136831	167092.427	1	0.002	**	0.1449351	0.1393854;0.1506206	2.2e-16	***
LTR	ERVL-MaLR	MLT1A	1072	0.452168044541927	160305	9077	1774.511	39.1132935039831	0.748486165007592	167092.427	1	0.002	**	0.1181007	0.1115298;0.1249178	2.2e-16	***
LTR	ERVL-MaLR	MLT1E2	415	0.175046397840391	160305	4004	783.841	27.3136917452906	0.330622996456892	167092.427	1	0.002	**	0.1036464	0.09437223;0.11350326	2.2e-16	***
LTR	ERVL-MaLR	tot	27422	11.5665598110342	160305	323803	40976.678	156.269012668284	17.2839033237726	167092.427	1	0.002	**	0.08468729	0.08373051;0.08565152	2.2e-16	***
LTR	ERVL-MaLR	MSTA1	61	0.0257297114897925	160305	544	110.491	10.0422490392225	0.0466049434789944	167092.427	1	0.002	**	0.1121324	0.08686546;0.14170076	2.428e-08	***
LTR	ERVL-MaLR	MLT1E	79	0.0333220853720263	160305	918	177.96	13.167299562848	0.0750632697823519	167092.427	1	0.002	**	0.08605664	0.06872204;0.10609926	2.2e-16	***
LTR	ERVL-MaLR	MSTA	1465	0.617934874304032	160305	19752	3660.057	55.473047599803	1.54380673190484	167092.427	1	0.002	**	0.0741697	0.07055282;0.07791252	2.2e-16	***
LTR	ERVL-MaLR	MSTC	369	0.155643664585794	160305	3205	640.638	23.4854960459541	0.270220178842585	167092.427	1	0.002	**	0.1151326	0.1042813;0.1266917	2.2e-16	***
LTR	ERVL-MaLR	MSTB1	490	0.206681289016366	160305	4555	894.927	27.6280832122314	0.377478910072549	167092.427	1	0.002	**	0.1075741	0.09872006;0.11693470	2.2e-16	***
LTR	ERVL-MaLR	THE1D	847	0.357263371014004	160305	12601	2361.697	47.9935680437865	0.996160367808335	167092.427	1	0.002	**	0.06721689	0.06290560;0.07172934	2.2e-16	***
LTR	ERVL-MaLR	MLT1F	681	0.287244811877847	160305	4306	915.698	28.3083761484152	0.386240087734098	167092.427	1	0.002	**	0.1581514	0.1473715;0.1693972	2.2e-16	***
LTR	ERVL-MaLR	MLT1H	1242	0.523873797874135	160305	10078	2040.412	44.3899394313928	0.860642820988696	167092.427	1	0.002	**	0.1232387	0.116881;0.129815	2.2e-16	***
LTR	ERVL-MaLR	MLT1L	1635	0.689640627636241	160305	12035	2350.336	44.3332893494781	0.991368314492998	167092.427	1	0.002	**	0.1358538	0.1297794;0.1421049	2.2e-16	***
LTR	ERVL-MaLR	MLT1H1	451	0.190231145604859	160305	3631	725.859	26.7025494128397	0.306166272988021	167092.427	1	0.002	**	0.1242082	0.1136484;0.1353770	2.2e-16	***
LTR	ERVL-MaLR	MLT1E1A	299	0.126117766154884	160305	3367	659.469	23.7217993154559	0.278163067319048	167092.427	1	0.002	**	0.08880309	0.07940650;0.09892068	2.2e-16	***
LTR	ERVL-MaLR	MLT1B	2327	0.981525223553231	160305	17694	3388.923	54.0565183690013	1.42944280411675	167092.427	1	0.002	**	0.1315135	0.1265664;0.1365820	2.2e-16	***
LTR	ERVL-MaLR	THE1C	709	0.299055171250211	160305	9865	1859.923	41.1032425429862	0.78451282267589	167092.427	1	0.002	**	0.07187025	0.06684995;0.07714503	2.2e-16	***
LTR	ERVL-MaLR	MLT1J1	490	0.206681289016366	160305	4928	940.711	28.8988342605999	0.39679053484056	167092.427	1	0.002	**	0.09943182	0.0912147;0.1081269	2.2e-16	***
LTR	ERVL-MaLR	MLT1C	997	0.420533153365952	160305	6450	1305.557	36.5517548386091	0.550682048253754	167092.427	1	0.002	**	0.1545736	0.1458316;0.1636292	2.2e-16	***
LTR	ERVL-MaLR	MLT1N2	872	0.367808334739329	160305	5722	1106.375	30.6619720750563	0.466667369664248	167092.427	1	0.002	**	0.1523943	0.1431736;0.1619709	7.565e-16	***
LTR	ERVL-MaLR	MLT1D	2205	0.930065800573646	160305	18645	3638.17	55.6692569212682	1.53457482706259	167092.427	1	0.002	**	0.1182623	0.1136601;0.1229838	2.2e-16	***
LTR	ERVL-MaLR	MLT1G3	414	0.174624599291378	160305	2737	563.398	22.6249748173448	0.237640458916821	167092.427	1	0.002	**	0.1512605	0.1380328;0.1652386	2.951e-13	***
LTR	ERVL-MaLR	MLT1I	1286	0.542432934030707	160305	11068	2142.353	41.3288333184408	0.903641386873629	167092.427	1	0.002	**	0.1161908	0.1102771;0.1223073	2.2e-16	***
LTR	Gypsy?	tot	957	0.403661211405433	160305	7780	1479.607	35.4860509328779	0.624096085709465	167092.427	1	0.002	**	0.1230077	0.1157873;0.1305118	2.2e-16	***
LTR	Gypsy?	LTR88c	127	0.0535684157246499	160305	1040	195.063	13.1762150727606	0.0822772903661211	167092.427	1	0.002	**	0.1221154	0.1028268;0.1435707	1.525e-08	***
LTR	Gypsy?	LTR85c	166	0.0700185591361566	160305	1154	221.192	13.825349047177	0.0932984646532816	167092.427	1	0.002	**	0.1438475	0.1240945;0.1654348	2.308e-05	***
LTR	Gypsy?	LTR88b	197	0.0830943141555593	160305	1636	310.01	16.0997236343082	0.130761768179517	167092.427	1	0.002	**	0.1204156	0.1050316;0.1371757	6.177e-14	***
LTR	Gypsy?	LTR88a	133	0.0560992070187279	160305	903	175.612	12.6275457200087	0.0740728867892694	167092.427	1	0.002	**	0.1472868	0.1247989;0.1721030	0.0002494	***
LTR	Gypsy?	LTR85b	125	0.0527248186266239	160305	1177	229.527	14.4743489586847	0.0968141555593049	167092.427	1	0.002	**	0.1062022	0.08917707;0.12522278	2.2e-16	***
LTR	Gypsy?	LTR85a	223	0.0940610764298971	160305	1870	370.088	18.1501428006416	0.15610258140712	167092.427	1	0.002	**	0.1192513	0.1049010;0.1348075	2.2e-16	***
LTR	tot	tot	47174	19.8979247511389	160305	741743	71838.711	187.319219432948	30.3014640627636	167092.427	1	0.002	**	0.06359885	0.06304452;0.06415659	2.2e-16	***
LTR	ERV1--int	HERV4_I-int	22	0.00927956807828581	160305	348	78.062	9.5402920905585	0.0329264383330521	167092.427	1	0.002	**	0.06321839	0.04003913;0.09415162	4.279e-16	***
LTR	ERV1--int	PRIMA4-int	45	0.0189809347055846	160305	419	87.329	9.90034220498342	0.0368352454867555	167092.427	1	0.002	**	0.1073986	0.07942269;0.14106091	6.818e-08	***
LTR	ERV1--int	LTR39-int	8	0.00337438839210393	160305	180	35.097	5.93201313044567	0.014803863674709	167092.427	1	0.002	**	0.04444444	0.01938047;0.08569258	7.605e-09	***
LTR	ERV1--int	HERVFH19-int	9	0.00379618694111692	160305	110	22.035	5.50291350623077	0.00929433102750126	167092.427	5	0.01	**	0.08181818	0.03809592;0.14963936	0.001143	**
LTR	ERV1--int	MER92-int	22	0.00927956807828581	160305	956	176.132	13.239103060625	0.0742922220347562	167092.427	1	0.002	**	0.02301255	0.01447672;0.03463491	2.2e-16	***
LTR	ERV1--int	HERV3-int	79	0.0333220853720263	160305	303	76.205	10.2833225040218	0.032143158427535	167092.427	638	0.728	ns	0.2607261	0.2121972;0.3140017	0.6917	ns
LTR	ERV1--int	MER89-int	22	0.00927956807828581	160305	696	144.639	12.8556581685633	0.0610085203306901	167092.427	1	0.002	**	0.0316092	0.01991318;0.04746712	2.2e-16	***
LTR	ERV1--int	MER31-int	42	0.0177155390585456	160305	1145	235.909	15.4317483733327	0.0995060738991058	167092.427	1	0.002	**	0.03668122	0.02656207;0.04926106	2.2e-16	***
LTR	ERV1--int	MER34-int	22	0.00927956807828581	160305	401	88.434	9.39968073915269	0.0373013328834149	167092.427	1	0.002	**	0.05486284	0.03469793;0.08188748	2.2e-16	***
LTR	ERV1--int	LTR19-int	7	0.00295258984309094	160305	231	45.699	7.31066651166944	0.0192757718913447	167092.427	1	0.002	**	0.03030303	0.01226846;0.06143648	6.462e-14	***
LTR	ERV1--int	HERVIP10B3-int	23	0.0097013666272988	160305	239	68.543	10.0182091970329	0.0289113379449975	167092.427	1	0.002	**	0.09623431	0.0619866;0.1408961	8.925e-13	***
LTR	ERV1--int	MER66-int	33	0.0139193521174287	160305	776	171.917	14.207391068066	0.0725143411506664	167092.427	1	0.002	**	0.04252577	0.02945059;0.05920619	2.2e-16	***
LTR	ERV1--int	HUERS-P2-int	12	0.0050615825881559	160305	257	58.684	8.74245815400764	0.0247528260502784	167092.427	1	0.002	**	0.04669261	0.02435628;0.08014154	1.83e-15	***
LTR	ERV1--int	HERV-Fc2-int	0	0	160305	3	2.16032064128257	1.50045130339182	0.000911220111895801	167092.427	1	0.002	**	0	0.0000000;0.7075982	0.02193	*
LTR	ERV1--int	HERV30-int	9	0.00379618694111692	160305	69	17.717	5.5434322076346	0.00747300489286317	167092.427	56	0.112	ns	0.1304348	0.0614171;0.2332190	0.01816	*
LTR	ERV1--int	MER83B-int	16	0.00674877678420786	160305	267	54.281	7.44065873444028	0.0228956470389742	167092.427	1	0.002	**	0.05992509	0.03463680;0.09549219	7.545e-11	***
LTR	ERV1--int	MER34B-int	20	0.00843597098025983	160305	593	124.368	10.9591367670396	0.0524582419436477	167092.427	1	0.002	**	0.03372681	0.02072056;0.05160923	2.2e-16	***
LTR	ERV1--int	MER61-int	43	0.0181373376075586	160305	1204	260.64	18.9299958992268	0.109937573814746	167092.427	1	0.002	**	0.03571429	0.02596485;0.04780748	2.2e-16	***
LTR	ERV1--int	LTR23-int	6	0.00253079129407795	160305	173	29.254	5.31127985458248	0.0123392947528261	167092.427	1	0.002	**	0.03468208	0.01283214;0.07395684	6.814e-08	***
LTR	ERV1--int	HERVIP10FH-int	73	0.0307912940779484	160305	400	101.84	11.4925401229875	0.042955964231483	167092.427	4	0.008	**	0.1825	0.1458670;0.2239076	0.0006959	***
LTR	ERV1--int	LTR46-int	8	0.00337438839210393	160305	80	16.537	5.06895702539737	0.00697528260502784	167092.427	33	0.066	ns	0.1	0.04417094;0.18756511	0.01804	*
LTR	ERV1--int	PRIMAX-int	4	0.00168719419605197	160305	72	17.109	3.84368220498169	0.00721655137506327	167092.427	1	0.002	**	0.05555556	0.01534254;0.13617865	7.284e-05	***
LTR	ERV1--int	MER65-int	29	0.0122321579213767	160305	1038	233.72	15.3205848556874	0.0985827568753164	167092.427	1	0.002	**	0.02793834	0.01878885;0.03987901	2.2e-16	***
LTR	ERV1--int	HERVH-int	145	0.0611607896068838	160305	5787	1409.546	43.0035951193989	0.594544457567066	167092.427	1	0.002	**	0.02505616	0.02118376;0.02941687	2.2e-16	***
LTR	ERV1--int	MER50-int	44	0.0185591361565716	160305	544	109.449	11.1789251436517	0.0461654293909229	167092.427	1	0.002	**	0.08088235	0.05938225;0.10706106	1.498e-14	***
LTR	ERV1--int	HUERS-P3b-int	26	0.0109667622743378	160305	519	120.444	12.5003649195983	0.0508031044373207	167092.427	1	0.002	**	0.05009634	0.03298203;0.07254375	2.2e-16	***
LTR	ERV1--int	HUERS-P1-int	35	0.0147629492154547	160305	498	116.258	12.945617985443	0.0490374557111523	167092.427	1	0.002	**	0.07028112	0.04943838;0.09639122	2.2e-16	***
LTR	ERV1--int	HERVH48-int	15	0.00632697823519487	160305	120	36.553	7.97362964839536	0.0154180023620719	167092.427	1	0.002	**	0.125	0.07167968;0.19777641	5.915e-06	***
LTR	ERV1--int	MER57A-int	75	0.0316348911759744	160305	1903	434.159	21.2115451735287	0.183127636240931	167092.427	1	0.002	**	0.03941146	0.03112344;0.04915425	2.2e-16	***
LTR	ERV1--int	PABL_A-int	22	0.00927956807828581	160305	449	99.582	10.7126110746184	0.0420035431078117	167092.427	1	0.002	**	0.04899777	0.03095787;0.07324598	2.2e-16	***
LTR	ERV1--int	HERV9-int	17	0.00717057533322085	160305	355	108.868	15.2511367829802	0.0459203644339463	167092.427	1	0.002	**	0.04788732	0.02814016;0.07556683	2.2e-16	***
LTR	ERV1--int	HERVFH21-int	9	0.00379618694111692	160305	131	34.925	6.95785791654204	0.0147313143242787	167092.427	1	0.002	**	0.06870229	0.03189427;0.12641227	1.399e-08	***
LTR	ERV1--int	MER4-int	91	0.0383836679601822	160305	3018	585.909	26.2078532232339	0.247135566053653	167092.427	1	0.002	**	0.03015242	0.02434480;0.03689271	2.2e-16	***
LTR	ERV1--int	PABL_B-int	24	0.0101231651763118	160305	246	52.967	8.29305044514295	0.0223414037455711	167092.427	1	0.002	**	0.09756098	0.06351413;0.14168110	1.735e-06	***
LTR	ERV1--int	HERVS71-int	35	0.0147629492154547	160305	174	55.467	10.058731982168	0.0233959001181036	167092.427	16	0.032	*	0.2011494	0.1442879;0.2684816	0.0006132	***
LTR	ERV1--int	HERV35I-int	24	0.0101231651763118	160305	615	127.473	11.6222350409612	0.0537679264383331	167092.427	1	0.002	**	0.03902439	0.02516088;0.05751076	2.2e-16	***
LTR	ERV1--int	HERVIP10F-int	11	0.00463978403914291	160305	302	99.942	12.2762103819274	0.0421553905854564	167092.427	1	0.002	**	0.03642384	0.01832039;0.06423655	2.2e-16	***
LTR	ERV1--int	MER4B-int	63	0.0265733085878185	160305	1527	279.573	17.1630195548522	0.117923485743209	167092.427	1	0.002	**	0.04125737	0.03184632;0.05247992	2.2e-16	***
LTR	ERV1--int	LTR37-int	50	0.0210899274506496	160305	1383	276.661	17.322590774799	0.116695208368483	167092.427	1	0.002	**	0.03615329	0.02695044;0.04738794	2.2e-16	***
LTR	ERV1--int	ERV24_Prim-int	27	0.0113885608233508	160305	416	87.64	9.6524385296965	0.0369664248354986	167092.427	1	0.002	**	0.06490385	0.04320420;0.09302943	2.458e-16	***
LTR	ERV1--int	LOR1-int	31	0.0130757550194027	160305	1390	305.156	17.7004793994674	0.128714358022608	167092.427	1	0.002	**	0.02230216	0.01520234;0.03150775	2.2e-16	***
LTR	ERV1--int	HERVE-int	38	0.0160283448624937	160305	268	82.27	12.9771146833765	0.0347013666272988	167092.427	1	0.002	**	0.141791	0.1023331;0.1893872	4.483e-10	***
LTR	ERV1--int	MER51-int	24	0.0101231651763118	160305	608	116.008	11.2984774014728	0.0489320060738991	167092.427	1	0.002	**	0.03947368	0.02545242;0.05816642	2.2e-16	***
LTR	ERV1--int	HERV-Fc1-int	0	0	160305	6	2.99025069637883	2.07761925053024	0.00126128340491768	167092.427	1	0.002	**	0	0.0000000;0.4592581	0.03125	*
LTR	ERV1--int	MER84-int	8	0.00337438839210393	160305	140	28.512	5.69247400172019	0.0120263202294584	167092.427	1	0.002	**	0.05714286	0.02499018;0.10948885	1.6e-06	***
LTR	ERV1--int	HERV17-int	40	0.0168719419605197	160305	899	221.543	17.6387436138824	0.0934465159439851	167092.427	1	0.002	**	0.04449388	0.03197426;0.06009785	2.2e-16	***
LTR	ERV1--int	MER101-int	23	0.0097013666272988	160305	1219	267.291	15.4870968605859	0.112742955964231	167092.427	1	0.002	**	0.01886792	0.0119973;0.0281773	2.2e-16	***
LTR	ERV1--int	MER110-int	18	0.00759237388223385	160305	393	79.103	8.95804876285219	0.0333655306225747	167092.427	1	0.002	**	0.04580153	0.02736745;0.07142207	2.2e-16	***
LTR	ERV1--int	HERV9NC-int	14	0.00590517968618188	160305	257	85.33	13.2768737048816	0.0359920701872786	167092.427	1	0.002	**	0.05447471	0.03009834;0.08971099	2.2e-16	***
LTR	ERV1--int	HERVI-int	13	0.00548338113716889	160305	76	26.3	6.79574736009087	0.0110933018390417	167092.427	16	0.032	*	0.1710526	0.09434516;0.27472659	0.001011	**
LTR	ERV1--int	HERVE_a-int	12	0.0050615825881559	160305	189	50.88	9.14818502705806	0.021461110173781	167092.427	1	0.002	**	0.06349206	0.03323462;0.10828083	7.588e-13	***
LTR	ERV1--int	MER57-int	26	0.0109667622743378	160305	1272	262.755	17.0615964397554	0.110829677745909	167092.427	1	0.002	**	0.02044025	0.01339464;0.02980706	2.2e-16	***
LTR	ERV1--int	LTR43-int	10	0.00421798549012991	160305	147	13.364	3.99317535921595	0.00563691580900962	167092.427	245	0.49	ns	0.06802721	0.03310142;0.12154532	0.391	ns
LTR	ERV1--int	MER83A-int	17	0.00717057533322085	160305	102	19.794	4.76657993579089	0.00834908047916315	167092.427	323	0.646	ns	0.1666667	0.1001931;0.2533850	0.5336	ns
LTR	ERV1--int	LTR38-int	8	0.00337438839210393	160305	116	22.268	4.64346182688494	0.00939261008942129	167092.427	1	0.002	**	0.06896552	0.0302428;0.1313710	0.0003374	***
LTR	ERV1--int	tot	1632	0.688375231989202	160305	42759	8754.722	103.802040344011	3.69272903661211	167092.427	1	0.002	**	0.0381674	0.03637107;0.04002679	2.2e-16	***
LTR	ERV1--int	LTR49-int	74	0.0312130926269614	160305	2182	465.116	21.4979698275606	0.196185253922726	167092.427	1	0.002	**	0.03391384	0.02672156;0.04239033	2.2e-16	***
LTR	ERV1--int	HUERS-P3-int	33	0.0139193521174287	160305	715	153.354	13.7506277588976	0.0646844946853383	167092.427	1	0.002	**	0.04615385	0.03197990;0.06420935	2.2e-16	***
LTR	ERV1--int	HERV9N-int	12	0.0050615825881559	160305	237	65.51	10.8291814635812	0.0276320229458411	167092.427	1	0.002	**	0.05063291	0.02643311;0.08677459	2.2e-16	***
LTR	ERV1--int	HERVP71A-int	31	0.0130757550194027	160305	250	54.032	8.88233482097313	0.0227906192002699	167092.427	2	0.004	**	0.124	0.08582903;0.17137066	0.0002132	***
LTR	ERV1--int	MER52-int	11	0.00463978403914291	160305	489	113.945	12.8495558711609	0.0480618356672853	167092.427	1	0.002	**	0.02249489	0.01128161;0.03989251	2.2e-16	***
LTR	ERV1--int	Harlequin-int	32	0.0134975535684157	160305	570	160.089	16.1630542696399	0.0675253079129408	167092.427	1	0.002	**	0.05614035	0.03871319;0.07833217	2.2e-16	***
LTR	ERV1--int	HERV1_I-int	5	0.00210899274506496	160305	49	11.8926780341023	5.0037653041008	0.00501631433866303	167092.427	79	0.158	ns	0.1020408	0.0339717;0.2222767	0.01917	*
LTR	ERV1--int	MER41-int	65	0.0274169056858444	160305	1715	370.886	20.3237806537086	0.156439176649232	167092.427	1	0.002	**	0.03790087	0.02937057;0.04805496	2.2e-16	***
LTR	ERV1--int	PRIMA41-int	20	0.00843597098025983	160305	460	112.507	11.3400417789154	0.0474552893538046	167092.427	1	0.002	**	0.04347826	0.02675673;0.06635200	2.2e-16	***
LTR	ERV1--int	HERV15-int	29	0.0122321579213767	160305	95	22.553	6.08195537481008	0.00951282267588999	167092.427	882	0.24	ns	0.3052632	0.2148791;0.4081799	0.1468	ns
LTR	ERV1--int	LTR25-int	20	0.00843597098025983	160305	592	105.06	11.8324302831838	0.0443141555593049	167092.427	1	0.002	**	0.03378378	0.02075576;0.05169559	2.2e-16	***
LTR	ERV1--int	ERV24B_Prim-int	14	0.00590517968618188	160305	376	87.239	9.89726400753435	0.0367972836173444	167092.427	1	0.002	**	0.03723404	0.02050305;0.06168380	2.2e-16	***
LTR	ERVK--int	HERVK3-int	19	0.00801417243124684	160305	336	85.38	10.918737052371	0.0360131601147292	167092.427	1	0.002	**	0.05654762	0.03438503;0.08689986	2.2e-16	***
LTR	ERVK--int	HERVK9-int	26	0.0109667622743378	160305	680	180.653	16.4613963128457	0.0761991732748439	167092.427	1	0.002	**	0.03823529	0.02512586;0.05552369	2.2e-16	***
LTR	ERVK--int	HERVK11-int	7	0.00295258984309094	160305	286	78.086	11.1510964012939	0.0329365614982284	167092.427	1	0.002	**	0.02447552	0.009895793;0.049776529	2.2e-16	***
LTR	ERVK--int	HERVK14C-int	5	0.00210899274506496	160305	82	18.9	5.83043686133328	0.00797199257634554	167092.427	4	0.008	**	0.06097561	0.0200930;0.1365868	6.274e-05	***
LTR	ERVK--int	HERVK22-int	29	0.0122321579213767	160305	421	91.773	12.0594735333638	0.0387097182385693	167092.427	1	0.002	**	0.06888361	0.04661448;0.09743236	2.2e-16	***
LTR	ERVK--int	tot	140	0.0590517968618188	160305	2628	680.77	33.0366844965188	0.287147798211574	167092.427	1	0.002	**	0.05327245	0.04499781;0.06255908	2.2e-16	***
LTR	ERVK--int	HERVK11D-int	0	0	160305	43	13.363	4.55653300141598	0.0056364940104606	167092.427	1	0.002	**	0	0.00000000;0.08221112	1.511e-07	***
LTR	ERVK--int	HERVK-int	31	0.0130757550194027	160305	251	88.621	13.1382636970405	0.0373802092120803	167092.427	1	0.002	**	0.123506	0.08548052;0.17070658	2.631e-16	***
LTR	ERVK--int	HERVK14-int	13	0.00548338113716889	160305	407	91.105	10.0025009385166	0.0384279568078286	167092.427	1	0.002	**	0.03194103	0.01711470;0.05400083	2.2e-16	***
LTR	ERVK--int	HERVKC4-int	5	0.00210899274506496	160305	55	14.888	4.28156370824816	0.00627973679770542	167092.427	4	0.008	**	0.09090909	0.03018087;0.19953962	0.002011	**
LTR	ERVK--int	HERVK13-int	9	0.00379618694111692	160305	67	23.07	5.98137750663482	0.00973089252572971	167092.427	3	0.006	**	0.1343284	0.06330823;0.23974175	0.0001526	***
LTR	ERVL-MaLR--int	MLT-int	31	0.0130757550194027	160305	409	74.349	8.26422993971589	0.0313603003205669	167092.427	1	0.002	**	0.07579462	0.05207722;0.10586104	1.161e-09	***
LTR	ERVL-MaLR--int	MLT1J-int	102	0.0430234519993251	160305	1434	284.173	15.8207891196479	0.119863759068669	167092.427	1	0.002	**	0.07112971	0.05836675;0.08568134	2.2e-16	***
LTR	ERVL-MaLR--int	MLT1K-int	30	0.0126539564703897	160305	202	39.557	5.77114001364177	0.0166850852033069	167092.427	65	0.13	ns	0.1485149	0.1024999;0.2051772	0.09248	ns
LTR	ERVL-MaLR--int	MSTB1-int	9	0.00379618694111692	160305	231	41.682	7.08301101545416	0.0175814071199595	167092.427	1	0.002	**	0.03896104	0.01796767;0.07266935	1.593e-10	***
LTR	ERVL-MaLR--int	MST-int	20	0.00843597098025983	160305	227	42.747	6.24451639320333	0.0180306225746583	167092.427	1	0.002	**	0.08810573	0.05464916;0.13279180	3.974e-05	***
LTR	ERVL-MaLR--int	MLT1H-int	44	0.0185591361565716	160305	807	163.42	13.0692924983109	0.0689303188797031	167092.427	1	0.002	**	0.05452292	0.03989237;0.07250634	2.2e-16	***
LTR	ERVL-MaLR--int	THE1B-int	151	0.0636915809009617	160305	4215	1022.178	35.9995038893632	0.431153197233002	167092.427	1	0.002	**	0.03582444	0.03041888;0.04188490	2.2e-16	***
LTR	ERVL-MaLR--int	MLT1G3-int	16	0.00674877678420786	160305	237	49.335	7.06744110153907	0.0208094314155559	167092.427	1	0.002	**	0.06751055	0.03907751;0.10731935	3.04e-09	***
LTR	ERVL-MaLR--int	MSTA1-int	0	0	160305	28	5.53206412825651	2.50144871723381	0.00233341662234542	167092.427	1	0.002	**	0	0.0000000;0.1234361	0.003396	**
LTR	ERVL-MaLR--int	MLT1I-int	37	0.0156065463134807	160305	801	164.163	12.7073958350603	0.0692437152016197	167092.427	1	0.002	**	0.04619226	0.03272893;0.06311058	2.2e-16	***
LTR	ERVL-MaLR--int	THE1A-int	105	0.0442888476463641	160305	1461	364.128	22.451407120305	0.153588662055003	167092.427	1	0.002	**	0.07186858	0.05915445;0.08633454	2.2e-16	***
LTR	ERVL-MaLR--int	MLT1C2-int	22	0.00927956807828581	160305	436	87.68	10.0246742637401	0.0369832967774591	167092.427	1	0.002	**	0.05045872	0.03188879;0.07540104	2.2e-16	***
LTR	ERVL-MaLR--int	MLT1E-int	0	0	160305	13	2.25616921269095	1.28711035754898	0.000951648900240827	167092.427	1	0.002	**	0	0.0000000;0.2470526	0.1434	ns
LTR	ERVL-MaLR--int	MLT1-int	22	0.00927956807828581	160305	245	48.07	6.57086571741321	0.0202758562510545	167092.427	1	0.002	**	0.08979592	0.05713186;0.13279492	7.913e-06	***
LTR	ERVL-MaLR--int	MLT1E1-int	1	0.000421798549012991	160305	45	8.67067067067067	2.84161930088338	0.00365727630785839	167092.427	1	0.002	**	0.02222222	0.0005624597;0.1177043314	0.001115	**
LTR	ERVL-MaLR--int	MLT1J2-int	28	0.0118103593723638	160305	582	120.417	10.9304430644684	0.0507917158764974	167092.427	1	0.002	**	0.04810997	0.03220336;0.06878424	2.2e-16	***
LTR	ERVL-MaLR--int	MLT1E2-int	11	0.00463978403914291	160305	128	24.208	5.14521226085078	0.0102108992745065	167092.427	2	0.004	**	0.0859375	0.04368231;0.14856349	0.002091	**
LTR	ERVL-MaLR--int	MLT1H1-int	12	0.0050615825881559	160305	425	84.932	9.31483452038426	0.0358241943647714	167092.427	1	0.002	**	0.02823529	0.01467290;0.04880161	2.2e-16	***
LTR	ERVL-MaLR--int	MLT1A0-int	66	0.0278387042348574	160305	925	193.156	13.9509961756963	0.0814729205331534	167092.427	1	0.002	**	0.07135135	0.05560954;0.08988492	2.2e-16	***
LTR	ERVL-MaLR--int	MSTC-int	15	0.00632697823519487	160305	204	45.293	7.30838994331608	0.0191045216804454	167092.427	1	0.002	**	0.07352941	0.04173585;0.11837597	1.667e-08	***
LTR	ERVL-MaLR--int	THE1-int	12	0.0050615825881559	160305	200	38.842	6.61413507442831	0.0163834992407626	167092.427	1	0.002	**	0.06	0.03138395;0.10246183	8.768e-08	***
LTR	ERVL-MaLR--int	MSTD-int	40	0.0168719419605197	160305	729	158.033	13.6700688287141	0.0666580900961701	167092.427	1	0.002	**	0.05486968	0.03948543;0.07397051	2.2e-16	***
LTR	ERVL-MaLR--int	MLT1O-int	1	0.000421798549012991	160305	13	2.78072033898305	1.4042841246054	0.00117290380419396	167092.427	188	0.376	ns	0.07692308	0.001945628;0.360297435	0.3234	ns
LTR	ERVL-MaLR--int	MLT1H2-int	16	0.00674877678420786	160305	343	72.626	8.34324479646461	0.0306335414206175	167092.427	1	0.002	**	0.04664723	0.02689464;0.07464836	2.2e-16	***
LTR	ERVL-MaLR--int	MLT1F1-int	13	0.00548338113716889	160305	157	33.719	6.2614091260869	0.0142226252741691	167092.427	1	0.002	**	0.08280255	0.04482604;0.13743259	1.48e-05	***
LTR	ERVL-MaLR--int	MLT1A-int	16	0.00674877678420786	160305	443	92.709	9.53652265054009	0.0391045216804454	167092.427	1	0.002	**	0.03611738	0.02078254;0.05799085	2.2e-16	***
LTR	ERVL-MaLR--int	MLT1M-int	0	0	160305	1	1.27358490566038	0.640431682805761	0.000537196265252395	167092.427	1	0.002	**	na	na	na	na
LTR	ERVL-MaLR--int	MLT1G-int	9	0.00379618694111692	160305	180	36.492	6.04487191563861	0.0153922726505821	167092.427	1	0.002	**	0.05	0.02311501;0.09279117	7.892e-09	***
LTR	ERVL-MaLR--int	MLT1G1-int	23	0.0097013666272988	160305	297	66.428	8.0320190070324	0.028019234013835	167092.427	1	0.002	**	0.07744108	0.04972245;0.11393491	2.813e-11	***
LTR	ERVL-MaLR--int	MLT1F2-int	15	0.00632697823519487	160305	305	65.161	8.20526693078328	0.0274848152522355	167092.427	1	0.002	**	0.04918033	0.02778368;0.07981903	1.064e-15	***
LTR	ERVL-MaLR--int	tot	1305	0.550447106461954	160305	27209	5650.71	75.7448822507976	2.3834612788932	167092.427	1	0.002	**	0.04796207	0.04545305;0.05056818	2.2e-16	***
LTR	ERVL-MaLR--int	MLT1J1-int	24	0.0101231651763118	160305	477	98.921	9.82819171324778	0.0417247342669141	167092.427	1	0.002	**	0.05031447	0.03249989;0.07394147	2.2e-16	***
LTR	ERVL-MaLR--int	THE1D-int	80	0.0337438839210393	160305	2538	548.306	25.2559741096682	0.231274675215117	167092.427	1	0.002	**	0.03152088	0.02507153;0.03907847	2.2e-16	***
LTR	ERVL-MaLR--int	MLT1F-int	29	0.0122321579213767	160305	518	110.177	10.1865321104111	0.0464724987346044	167092.427	1	0.002	**	0.05598456	0.03781061;0.07941625	2.2e-16	***
LTR	ERVL-MaLR--int	MLT1D-int	32	0.0134975535684157	160305	587	122.769	11.0751206448191	0.0517837860637759	167092.427	1	0.002	**	0.05451448	0.03758304;0.07608967	2.2e-16	***
LTR	ERVL-MaLR--int	MLT1N2-int	3	0.00126539564703897	160305	73	13.564	3.59176903555962	0.00572127551881222	167092.427	2	0.004	**	0.04109589	0.00855649;0.11543608	0.0004406	***
LTR	ERVL-MaLR--int	MSTB-int	62	0.0261515100388055	160305	869	202.618	15.8179101743019	0.0854639784039143	167092.427	1	0.002	**	0.07134638	0.05513502;0.09053286	2.2e-16	***
LTR	ERVL-MaLR--int	MLT1E3-int	3	0.00126539564703897	160305	72	14.506	3.94607850093426	0.00611860975198245	167092.427	2	0.004	**	0.04166667	0.008676497;0.116974820	0.0001789	***
LTR	ERVL-MaLR--int	MLT1E1A-int	1	0.000421798549012991	160305	86	15.55	4.25036063947116	0.00655896743715202	167092.427	1	0.002	**	0.01162791	0.0002943498;0.0630905163	1.55e-06	***
LTR	ERVL-MaLR--int	MSTA-int	109	0.0459760418424161	160305	3150	694.852	29.4947798438645	0.293087565378775	167092.427	1	0.002	**	0.03460317	0.02849716;0.04159183	2.2e-16	***
LTR	ERVL-MaLR--int	THE1C-int	73	0.0307912940779484	160305	1795	410.163	24.0794986088426	0.173006158258816	167092.427	1	0.002	**	0.04066852	0.03201064;0.05086525	2.2e-16	***
LTR	ERVL-MaLR--int	MLT1B-int	25	0.0105449637253248	160305	553	109.525	10.3866865870815	0.0461974860806479	167092.427	1	0.002	**	0.04520796	0.02946659;0.06601491	2.2e-16	***
LTR	ERVL-MaLR--int	MLT1C-int	7	0.00295258984309094	160305	117	24.486	4.89446215224511	0.0103281592711321	167092.427	1	0.002	**	0.05982906	0.02439017;0.11938916	1.139e-05	***
LTR	ERVL-MaLR--int	MLT1A1-int	35	0.0147629492154547	160305	454	97.752	10.7355366772112	0.0412316517631179	167092.427	1	0.002	**	0.07709251	0.0542828;0.1055880	2.027e-15	***
LTR	ERVL-MaLR--int	MLT1L-int	7	0.00295258984309094	160305	109	19.507	4.15490243137119	0.00822802429559642	167092.427	1	0.002	**	0.06422018	0.02620745;0.12784822	0.0009908	***
LTR	ERVL-MaLR--int	MSTB2-int	6	0.00253079129407795	160305	88	18.402	4.70388377009071	0.00776193689893707	167092.427	2	0.004	**	0.06818182	0.02543095;0.14251617	0.0005375	***
LTR	LTR	EUTREP8	44	0.0185591361565716	160305	275	54.544	6.69947363208088	0.0230065800573646	167092.427	69	0.138	ns	0.16	0.1187271;0.2087778	0.1299	ns
LTR	LTR	LTR107_Mam	39	0.0164501434115067	160305	426	85.451	8.67899325520673	0.0360431078117091	167092.427	1	0.002	**	0.0915493	0.06591119;0.12302456	1.441e-09	***
LTR	LTR	LTR106_Mam	61	0.0257297114897925	160305	639	122.8	10.4157807431075	0.0517968618187953	167092.427	1	0.002	**	0.09546166	0.07380814;0.12093461	2.408e-11	***
LTR	LTR	LTR91A	190	0.0801417243124684	160305	2403	453.233	20.0973285193235	0.191173021764805	167092.427	1	0.002	**	0.07906783	0.06858878;0.09058591	2.2e-16	***
LTR	LTR	tot	711	0.299898768348237	160305	7931	1498.747	37.0871466609046	0.632169309937574	167092.427	1	0.002	**	0.08964822	0.08344957;0.09615028	2.2e-16	***
LTR	LTR	LTR91	123	0.0518812215285979	160305	1566	293.468	16.4544135028789	0.123784376581745	167092.427	1	0.002	**	0.07854406	0.06570040;0.09299296	2.2e-16	***
LTR	LTR	LTR90A	58	0.0244643158427535	160305	406	76.397	7.93576507763223	0.0322241437489455	167092.427	11	0.022	*	0.1428571	0.1102975;0.1807288	0.0187	*
LTR	LTR	MamRep1527	77	0.0324784882740003	160305	1268	259.281	15.5419300793238	0.109364349586637	167092.427	1	0.002	**	0.06072555	0.04821735;0.07531509	2.2e-16	***
LTR	LTR	EUTREP16	54	0.0227771216467015	160305	411	76.678	8.27168282375099	0.0323426691412182	167092.427	4	0.008	**	0.1313869	0.1002654;0.1679314	0.00351	**
LTR	LTR	LTR90B	76	0.0320566897249873	160305	537	99.352	9.3499474606822	0.0419065294415387	167092.427	6	0.012	*	0.141527	0.1131547;0.1739114	0.008915	**
LTR	ERVL--int	HERVL-int	99	0.0417580563522861	160305	2324	633.475	33.0281733560189	0.267198835836005	167092.427	1	0.002	**	0.04259897	0.03475477;0.05162071	2.2e-16	***
LTR	ERVL--int	LTR57-int	24	0.0101231651763118	160305	366	68.301	8.43490050602534	0.0288092626961363	167092.427	1	0.002	**	0.06557377	0.04246276;0.09599980	4.141e-11	***
LTR	ERVL--int	MER76-int	8	0.00337438839210393	160305	155	28.647	5.56123352488621	0.0120832630335752	167092.427	1	0.002	**	0.0516129	0.02254320;0.09916334	2.122e-06	***
LTR	ERVL--int	tot	1481	0.62468365108824	160305	29730	5955.745	77.2636113616276	2.51212459929138	167092.427	1	0.002	**	0.049815	0.04736921;0.05234923	2.2e-16	***
LTR	ERVL--int	MER21-int	51	0.0215117259996626	160305	1093	196.616	14.4231262412339	0.0829323435127383	167092.427	1	0.002	**	0.04666057	0.03493609;0.06089652	2.2e-16	***
LTR	ERVL--int	ERVL-B4-int	218	0.0919520836848321	160305	3898	838.204	31.3639615176732	0.353553230976885	167092.427	1	0.002	**	0.05592612	0.04891965;0.06360720	2.2e-16	***
LTR	ERVL--int	MER70-int	11	0.00463978403914291	160305	258	58.35	8.38915239329207	0.024611945334908	167092.427	1	0.002	**	0.04263566	0.02147277;0.07500504	4.326e-16	***
LTR	ERVL--int	MER68-int	31	0.0130757550194027	160305	410	67.566	8.21895341239961	0.0284992407626118	167092.427	1	0.002	**	0.07560976	0.05194876;0.10560707	1.612e-07	***
LTR	ERVL--int	LTR52-int	7	0.00295258984309094	160305	170	37.492	5.72229680117002	0.0158140711995951	167092.427	1	0.002	**	0.04117647	0.01671287;0.08299654	9.537e-11	***
LTR	ERVL--int	HERVL40-int	71	0.0299476969799224	160305	1333	259.661	15.3338581644088	0.109524633035262	167092.427	1	0.002	**	0.05326332	0.04183015;0.06671283	2.2e-16	***
LTR	ERVL--int	ERVL47-int	6	0.00253079129407795	160305	212	40.734	6.83373572388806	0.0171815420954952	167092.427	1	0.002	**	0.02830189	0.01045565;0.06058041	1.196e-12	***
LTR	ERVL--int	HERVL74-int	15	0.00632697823519487	160305	371	83.586	8.87938328080546	0.0352564535177999	167092.427	1	0.002	**	0.04043127	0.02280272;0.06580919	2.2e-16	***
LTR	ERVL--int	ERVL-int	35	0.0147629492154547	160305	820	167.995	13.7290007087355	0.0708600472414375	167092.427	1	0.002	**	0.04268293	0.02990731;0.05886424	2.2e-16	***
LTR	ERVL--int	ERV3-16A3_I-int	335	0.141302513919352	160305	6505	1326.559	37.961475110862	0.559540661380125	167092.427	1	0.002	**	0.05149885	0.04625324;0.05715099	2.2e-16	***
LTR	ERVL--int	HERVL32-int	12	0.0050615825881559	160305	114	25.244	5.39922361229979	0.010647882571284	167092.427	6	0.012	*	0.1052632	0.05558627;0.17665532	0.002115	**
LTR	ERVL--int	ERVL-E-int	475	0.200354310781171	160305	8861	1808.937	40.64289453122	0.763007001855914	167092.427	1	0.002	**	0.05360569	0.04900693;0.05850063	2.2e-16	***
LTR	ERVL--int	LTR53-int	15	0.00632697823519487	160305	325	69.705	8.57866939382609	0.0294014678589506	167092.427	1	0.002	**	0.04615385	0.02605876;0.07498204	2.2e-16	***
LTR	ERVL--int	HERVL18-int	50	0.0210899274506496	160305	504	117.98	12.5973923608934	0.0497637928125527	167092.427	1	0.002	**	0.09920635	0.07453204;0.12869665	7.447e-15	***
LTR	ERVL--int	HERVL66-int	7	0.00295258984309094	160305	107	33.047	5.70923693556209	0.0139391766492323	167092.427	1	0.002	**	0.06542056	0.0267049;0.1301535	1.376e-09	***
LTR	ERVL--int	HERV16-int	107	0.0451324447443901	160305	1904	382.889	19.4041026125456	0.161502024633035	167092.427	1	0.002	**	0.05619748	0.04628067;0.06750726	2.2e-16	***
LTR	ERVL?	tot	450	0.189809347055846	160305	3926	779.448	25.9928629613001	0.328770035431078	167092.427	1	0.002	**	0.1146205	0.1048179;0.1250007	2.2e-16	***
LTR	ERVL?	LTR89B	64	0.0269951071368315	160305	732	145.603	11.4780284080558	0.0614151341319386	167092.427	1	0.002	**	0.08743169	0.06798274;0.11027801	2.2e-16	***
LTR	ERVL?	Eutr10	128	0.0539902142736629	160305	999	200.804	12.7256247597328	0.0846988358360047	167092.427	1	0.002	**	0.1281281	0.1080214;0.1504544	1.707e-09	***
LTR	ERVL?	LTR89	107	0.0451324447443901	160305	1093	225.271	14.4652273332223	0.0950189809347056	167092.427	1	0.002	**	0.0978957	0.08092165;0.11706866	2.2e-16	***
LTR	ERVL?	LTR55	38	0.0160283448624937	160305	406	77.675	8.61449851033617	0.0327632022945841	167092.427	1	0.002	**	0.09359606	0.06708697;0.12620252	9.032e-08	***
LTR	ERVL?	LTR87	116	0.048928631685507	160305	696	135.669	11.456294587941	0.0572249873460435	167092.427	47	0.094	ns	0.1666667	0.1397219;0.1964718	0.06196	ns
LTR	ERVK	MER11C	67	0.0282605027838704	160305	869	207.109	15.712096899809	0.0873582756875316	167092.427	1	0.002	**	0.07710012	0.06024820;0.09688303	2.2e-16	***
LTR	ERVK	MER9a1	25	0.0105449637253248	160305	341	70.197	8.51273502804226	0.029608992745065	167092.427	1	0.002	**	0.07331378	0.04800405;0.10632504	2.638e-11	***
LTR	ERVK	LTR22	6	0.00253079129407795	160305	104	14.794	3.89727504196878	0.0062400877340982	167092.427	9	0.018	*	0.05769231	0.02146388;0.12134989	0.01082	*
LTR	ERVK	LTR14A	9	0.00379618694111692	160305	133	25.171	4.65289247763242	0.010617091277206	167092.427	2	0.004	**	0.06766917	0.03140735;0.12457041	0.0001347	***
LTR	ERVK	LTR3B_	31	0.0130757550194027	160305	264	52.143	6.74388842071334	0.0219938417411844	167092.427	1	0.002	**	0.1174242	0.08119468;0.16251884	0.0006481	***
LTR	ERVK	MER11A	55	0.0231989201957145	160305	968	217.451	16.4013598095891	0.091720516281424	167092.427	1	0.002	**	0.05681818	0.04308651;0.07331773	2.2e-16	***
LTR	ERVK	LTR5A	34	0.0143411506664417	160305	267	61.936	8.86196583374358	0.0261245149316686	167092.427	1	0.002	**	0.1273408	0.08982359;0.17337761	2.295e-05	***
LTR	ERVK	LTR13	150	0.0632697823519487	160305	466	131.238	11.8506452901854	0.055355997975367	167092.427	952	0.1	ns	0.3218884	0.2796440;0.3664114	0.05666	ns
LTR	ERVK	LTR13A	69	0.0291040998818964	160305	189	53.97	7.41391030874167	0.0227644676902311	167092.427	988	0.028	*	0.3650794	0.2964073;0.4380568	0.01924	*
LTR	ERVK	LTR22C0	9	0.00379618694111692	160305	113	20.806	4.50251447933669	0.0087759406107643	167092.427	1	0.002	**	0.07964602	0.03706626;0.14581263	0.003243	**
LTR	ERVK	LTR22E	5	0.00210899274506496	160305	122	23.056	4.78390528227198	0.00972498734604353	167092.427	1	0.002	**	0.04098361	0.01343912;0.09305145	2.332e-06	***
LTR	ERVK	LTR3B	6	0.00253079129407795	160305	90	18.871	4.11719689962847	0.00795976041842416	167092.427	1	0.002	**	0.06666667	0.02485667;0.13947570	0.0003792	***
LTR	ERVK	LTR5_Hs	127	0.0535684157246499	160305	653	169.111	13.4721259338375	0.071330774422136	167092.427	2	0.004	**	0.194487	0.1648007;0.2269647	0.0001195	***
LTR	ERVK	LTR22C2	4	0.00168719419605197	160305	70	15.165	3.80739691538342	0.00639657499578201	167092.427	1	0.002	**	0.05714286	0.01578708;0.13989417	0.0004107	***
LTR	ERVK	LTR22B2	1	0.000421798549012991	160305	40	7.623	2.72842726040393	0.00321537033912603	167092.427	4	0.008	**	0.025	0.0006327449;0.1315858585	0.00396	**
LTR	ERVK	LTR14	17	0.00717057533322085	160305	97	20.961	4.45683097529425	0.00884131938586131	167092.427	226	0.452	ns	0.1752577	0.1055386;0.2657091	0.3881	ns
LTR	ERVK	LTR22A	19	0.00801417243124684	160305	170	36.855	5.84398212926144	0.0155453855238738	167092.427	1	0.002	**	0.1117647	0.06864609;0.16902350	0.0005253	***
LTR	ERVK	LTR5	6	0.00253079129407795	160305	27	5.77477477477477	2.25443769107292	0.00243579162087682	167092.427	645	0.714	ns	0.2222222	0.08621694;0.42258306	0.8186	ns
LTR	ERVK	MER9a2	21	0.00885776952927282	160305	310	63.912	7.92193240396641	0.0269579888645183	167092.427	1	0.002	**	0.06774194	0.04241918;0.10168881	2.002e-11	***
LTR	ERVK	LTR5B	126	0.0531466171756369	160305	442	126.924	11.6196058125583	0.0535363590349249	167092.427	493	0.986	ns	0.2850679	0.2434106;0.3296292	0.9581	ns
LTR	ERVK	LTR22B	11	0.00463978403914291	160305	142	22.47	4.86464436159158	0.00947781339632192	167092.427	9	0.018	*	0.07746479	0.03930379;0.13437789	0.005681	**
LTR	ERVK	LTR3A	23	0.0097013666272988	160305	163	38.629	5.98708645371053	0.0162936561498228	167092.427	4	0.008	**	0.1411043	0.0915982;0.2041669	0.003095	**
LTR	ERVK	MER11D	20	0.00843597098025983	160305	260	61.536	8.11039348505874	0.0259557955120634	167092.427	1	0.002	**	0.07692308	0.04761793;0.11630274	2.224e-11	***
LTR	ERVK	LTR3	7	0.00295258984309094	160305	92	23.445	4.35085105524251	0.00988906698160958	167092.427	3	0.006	**	0.07608696	0.03113777;0.15050263	1.97e-05	***
LTR	ERVK	tot	976	0.41167538383668	160305	8264	1837.086	44.1554108157121	0.77488020921208	167092.427	1	0.002	**	0.1181026	0.1112195;0.1252562	2.2e-16	***
LTR	ERVK	LTR13_	23	0.0097013666272988	160305	44	8.547	3.1069992668883	0.00360511219841404	167092.427	1001	0.002	**	0.5227273	0.3668975;0.6753858	1.166e-06	***
LTR	ERVK	LTR22C	0	0	160305	16	2.53716216216216	1.36668925279169	0.00107017131861066	167092.427	1	0.002	**	0	0.0000000;0.2059072	0.09342	ns
LTR	ERVK	LTR14B	36	0.0151847477644677	160305	363	81.271	8.53676961358543	0.0342799898768348	167092.427	1	0.002	**	0.09917355	0.07043051;0.13465032	6.843e-10	***
LTR	ERVK	MER11B	25	0.0105449637253248	160305	544	127.09	12.6452284203094	0.0536063775940611	167092.427	1	0.002	**	0.04595588	0.02995769;0.06709490	2.2e-16	***
LTR	ERVK	MER9B	5	0.00210899274506496	160305	39	7.30730730730731	2.49662229871913	0.00308221161941425	167092.427	237	0.474	ns	0.1282051	0.04296834;0.27429941	0.417	ns
LTR	ERVK	MER9a3	44	0.0185591361565716	160305	575	109.356	10.3554091420136	0.0461262021258647	167092.427	1	0.002	**	0.07652174	0.05614863;0.10136740	2.236e-14	***
LTR	ERVK	LTR22B1	16	0.00674877678420786	160305	154	28.324	5.16601507079797	0.011947022102244	167092.427	4	0.008	**	0.1038961	0.06056197;0.16323425	0.008991	**
LTR	ERVK	LTR14C	13	0.00548338113716889	160305	137	22.863	4.86393759097388	0.00964358022608402	167092.427	21	0.042	*	0.09489051	0.05149819;0.15679905	0.02162	*
LTR	ERV1	LTR64	65	0.0274169056858444	160305	372	77.353	8.25751642914367	0.0326273831618019	167092.427	83	0.166	ns	0.1747312	0.1375200;0.2172121	0.125	ns
LTR	ERV1	LTR9C	19	0.00801417243124684	160305	153	32.599	5.64500354872033	0.0137502108992745	167092.427	10	0.02	*	0.124183	0.07644941;0.18711826	0.005602	**
LTR	ERV1	LTR43B	23	0.0097013666272988	160305	242	49.084	6.52821273868748	0.0207035599797537	167092.427	1	0.002	**	0.09504132	0.0612057;0.1391927	9.121e-06	***
LTR	ERV1	MER61F	26	0.0109667622743378	160305	159	30.022	5.46309082492331	0.012663236038468	167092.427	251	0.502	ns	0.163522	0.1096856;0.2303453	0.4782	ns
LTR	ERV1	MER4E	56	0.0236207187447275	160305	729	137.357	12.0598918731468	0.0579369832967775	167092.427	1	0.002	**	0.07681756	0.05854604;0.09859707	2.2e-16	***
LTR	ERV1	LTR21C	4	0.00168719419605197	160305	22	4.67608476286579	2.04421410867378	0.00197236576803855	167092.427	489	0.978	ns	0.1818182	0.0518673;0.4028458	1	ns
LTR	ERV1	LTR77	4	0.00168719419605197	160305	103	19.46	4.53486107449446	0.00820819976379281	167092.427	1	0.002	**	0.03883495	0.01068093;0.09645448	1.212e-05	***
LTR	ERV1	LTR10F	46	0.0194027332545976	160305	449	88.561	9.39470806036779	0.0373549012991395	167092.427	1	0.002	**	0.1024499	0.07598679;0.13428412	7.623e-08	***
LTR	ERV1	LTR2752	42	0.0177155390585456	160305	230	52.881	7.92070556052781	0.022305129070356	167092.427	85	0.17	ns	0.1826087	0.1348918;0.2387091	0.09947	ns
LTR	ERV1	LTR68	17	0.00717057533322085	160305	352	64.66	7.70244946284801	0.02727349417918	167092.427	1	0.002	**	0.04829545	0.02838213;0.07620135	9.538e-14	***
LTR	ERV1	MER95	7	0.00295258984309094	160305	139	28.532	4.88557518055397	0.0120347562004387	167092.427	1	0.002	**	0.05035971	0.02048416;0.10100701	4.508e-07	***
LTR	ERV1	LTR9B	90	0.0379618694111692	160305	685	138.169	11.5321042498075	0.058279483718576	167092.427	1	0.002	**	0.1313869	0.1069906;0.1590085	1.777e-06	***
LTR	ERV1	MER57E3	99	0.0417580563522861	160305	243	82.416	7.66796855377888	0.0347629492154547	167092.427	984	0.036	*	0.4074074	0.3450403;0.4720620	0.0299	*
LTR	ERV1	HERV-Fc1_LTR3	2	0.000843597098025983	160305	5	1.68929110105581	0.869067256024935	0.000712540535285898	167092.427	553	0.898	ns	0.4	0.05274495;0.85336720	1	ns
LTR	ERV1	LTR6B	38	0.0160283448624937	160305	154	34.668	5.85354935402787	0.0146229120971824	167092.427	747	0.51	ns	0.2467532	0.1809151;0.3225991	0.5007	ns
LTR	ERV1	LTR60B	18	0.00759237388223385	160305	247	48.774	7.25669233077879	0.0205728024295596	167092.427	1	0.002	**	0.07287449	0.04375952;0.11272930	8.736e-08	***
LTR	ERV1	LTR12F	80	0.0337438839210393	160305	637	126.647	10.9327909024602	0.0534195208368483	167092.427	1	0.002	**	0.1255887	0.1008534;0.1538535	1.337e-06	***
LTR	ERV1	MER90a	138	0.0582081997637928	160305	1252	245.65	14.6493038094683	0.103614813565041	167092.427	1	0.002	**	0.1102236	0.09340824;0.12889334	3.29e-16	***
LTR	ERV1	LTR109A2	3	0.00126539564703897	160305	26	5.94789579158317	2.20451132719647	0.00250881381457026	167092.427	129	0.258	ns	0.1153846	0.02445808;0.30154040	0.2417	ns
LTR	ERV1	MER51B	99	0.0417580563522861	160305	713	137.443	11.2702160036429	0.0579732579719926	167092.427	2	0.004	**	0.1388499	0.1143039;0.1664276	0.0001723	***
LTR	ERV1	LTR58	7	0.00295258984309094	160305	76	15.125	3.81364902933122	0.0063797030538215	167092.427	18	0.036	*	0.09210526	0.03783805;0.18060789	0.02037	*
LTR	ERV1	LTR78B	323	0.136240931331196	160305	3270	629.755	24.2147750419105	0.265629745233676	167092.427	1	0.002	**	0.09877676	0.08875978;0.10951765	2.2e-16	***
LTR	ERV1	LTR12C	493	0.207946684663405	160305	2731	704.31	31.5821679644278	0.29707693605534	167092.427	1	0.002	**	0.18052	0.1662601;0.1954680	2.2e-16	***
LTR	ERV1	MER41B	450	0.189809347055846	160305	2851	611.352	23.5446054212944	0.25786738653619	167092.427	1	0.002	**	0.1578394	0.1446373;0.1717478	2.663e-14	***
LTR	ERV1	LTR12	68	0.0286823013328834	160305	778	163.411	13.6553486790908	0.0689265226927619	167092.427	1	0.002	**	0.0874036	0.06851007;0.10949034	2.2e-16	***
LTR	ERV1	LTR6A	51	0.0215117259996626	160305	287	58.741	7.64358183990616	0.0247768685675721	167092.427	176	0.352	ns	0.1777003	0.1352651;0.2269330	0.2731	ns
LTR	ERV1	MER101B	13	0.00548338113716889	160305	261	48.659	6.69369289141088	0.0205242955964231	167092.427	1	0.002	**	0.04980843	0.02678405;0.08366797	1.515e-10	***
LTR	ERV1	MER50B	63	0.0265733085878185	160305	692	129.708	11.6411447999006	0.0547106461953771	167092.427	1	0.002	**	0.09104046	0.07066654;0.11497772	2.198e-12	***
LTR	ERV1	HERV1_LTRb	3	0.00126539564703897	160305	10	1.69005847953216	0.86775015604998	0.000712864214413769	167092.427	664	0.676	ns	0.3	0.06673951;0.65245285	0.3884	ns
LTR	ERV1	LTR25	26	0.0109667622743378	160305	284	34.084	5.96930285515625	0.0143765817445588	167092.427	98	0.196	ns	0.0915493	0.06067649;0.13126142	0.1699	ns
LTR	ERV1	LTR10B2	18	0.00759237388223385	160305	101	24.343	4.6444506587886	0.0102678420786232	167092.427	95	0.19	ns	0.1782178	0.1091807;0.2669577	0.1625	ns
LTR	ERV1	LTR24B	59	0.0248861143917665	160305	454	93.572	9.35640734247703	0.0394685338282436	167092.427	1	0.002	**	0.1299559	0.1004203;0.1644120	2.798e-05	***
LTR	ERV1	MER31B	232	0.097857263371014	160305	1486	296.068	15.3599904070708	0.124881052809178	167092.427	1	0.002	**	0.1561238	0.1380260;0.1755919	2.056e-05	***
LTR	ERV1	LTR45C	56	0.0236207187447275	160305	424	92.176	8.63699146819201	0.0388797030538215	167092.427	1	0.002	**	0.1320755	0.1013331;0.1680612	9.12e-06	***
LTR	ERV1	LTR35	18	0.00759237388223385	160305	105	20.769	4.30164423716596	0.00876033406445082	167092.427	299	0.598	ns	0.1714286	0.1048815;0.2573326	0.5426	ns
LTR	ERV1	LTR49	99	0.0417580563522861	160305	1462	283.982	16.2995506487557	0.119783195545807	167092.427	1	0.002	**	0.06771546	0.05537319;0.08182690	2.2e-16	***
LTR	ERV1	MER4B	247	0.104184241606209	160305	1738	343.656	17.8729714123619	0.144953602159609	167092.427	1	0.002	**	0.1421174	0.1260286;0.1594245	1.588e-09	***
LTR	ERV1	MER34A1	76	0.0320566897249873	160305	775	155.514	12.1361893150647	0.0655955795512063	167092.427	1	0.002	**	0.09806452	0.07804263;0.12120314	1.466e-14	***
LTR	ERV1	MER89	176	0.0742365446262865	160305	1388	275.286	15.1204772686855	0.11611523536359	167092.427	1	0.002	**	0.1268012	0.1097396;0.1454594	2.628e-12	***
LTR	ERV1	MER92D	18	0.00759237388223385	160305	231	39.566	5.87828190870413	0.016688881390248	167092.427	1	0.002	**	0.07792208	0.04683397;0.12035570	5.251e-05	***
LTR	ERV1	MER49	162	0.0683313649401046	160305	1335	286.914	16.2512986776045	0.121019908891513	167092.427	1	0.002	**	0.1213483	0.1043061;0.1400765	2.2e-16	***
LTR	ERV1	LTR1A1	47	0.0198245318036106	160305	359	73.904	9.19615970682074	0.0311725999662561	167092.427	3	0.006	**	0.1309192	0.09780415;0.17026743	0.000312	***
LTR	ERV1	LTR72	29	0.0122321579213767	160305	153	35.787	5.67836903299485	0.0150949046735279	167092.427	133	0.266	ns	0.1895425	0.1307671;0.2607364	0.2148	ns
LTR	ERV1	MER34D	37	0.0156065463134807	160305	249	55.966	6.99812959424286	0.0236063775940611	167092.427	2	0.004	**	0.1485944	0.1068319;0.1989540	0.003037	**
LTR	ERV1	LTR27C	12	0.0050615825881559	160305	120	25.358	5.07696874243003	0.0106959676058714	167092.427	4	0.008	**	0.1	0.05274779;0.16816521	0.001661	**
LTR	ERV1	LTR29	78	0.0329002868230133	160305	708	132.912	11.0880657105377	0.0560620887464147	167092.427	1	0.002	**	0.1101695	0.0880637;0.1355829	2.641e-08	***
LTR	ERV1	LTR26	45	0.0189809347055846	160305	596	132.567	11.3889076832776	0.0559165682470052	167092.427	1	0.002	**	0.07550336	0.05560292;0.09972710	2.2e-16	***
LTR	ERV1	LTR23	140	0.0590517968618188	160305	856	171.14	12.8579830349759	0.0721866036780833	167092.427	5	0.01	**	0.1635514	0.1393820;0.1900623	0.00708	**
LTR	ERV1	MER61E	21	0.00885776952927282	160305	318	56.967	7.40193891488573	0.0240285979416231	167092.427	1	0.002	**	0.06603774	0.04133981;0.09917646	7.446e-09	***
LTR	ERV1	PABL_A	66	0.0278387042348574	160305	524	111.288	10.7540087736948	0.0469411169225578	167092.427	1	0.002	**	0.1259542	0.09876758;0.15744133	3.475e-07	***
LTR	ERV1	MER65D	47	0.0198245318036106	160305	470	94.437	9.00205910156494	0.0398333895731399	167092.427	1	0.002	**	0.1	0.07440467;0.13075589	4.674e-09	***
LTR	ERV1	MER57E1	54	0.0227771216467015	160305	501	99.254	9.37802918695776	0.0418651931837354	167092.427	1	0.002	**	0.1077844	0.08201419;0.13828857	8.275e-08	***
LTR	ERV1	LTR8A	180	0.0759237388223385	160305	1442	301.867	17.5021609133454	0.127327062594905	167092.427	1	0.002	**	0.1248266	0.1081979;0.1430001	2.2e-16	***
LTR	ERV1	LTR8	412	0.173781002193352	160305	3403	711.568	25.2624140882372	0.300138349924076	167092.427	1	0.002	**	0.1210696	0.1102917;0.1325032	2.2e-16	***
LTR	ERV1	MER57B2	152	0.0641133794499747	160305	1104	219.727	14.2797893325981	0.0926805297789776	167092.427	1	0.002	**	0.1376812	0.1178897;0.1594253	1.212e-07	***
LTR	ERV1	LTR39	111	0.046819638940442	160305	1272	258.413	15.4046660052964	0.108998228446094	167092.427	1	0.002	**	0.08726415	0.07232958;0.10413701	2.2e-16	***
LTR	ERV1	MER4E1	97	0.0409144592542602	160305	1050	226.038	14.8070863374874	0.0953425004217986	167092.427	1	0.002	**	0.09238095	0.07555228;0.11153336	2.2e-16	***
LTR	ERV1	LTR44	20	0.00843597098025983	160305	218	49.066	6.63714514649903	0.0206959676058714	167092.427	1	0.002	**	0.09174312	0.05694239;0.13813218	3.577e-07	***
LTR	ERV1	LTR1B	28	0.0118103593723638	160305	321	67.857	8.74053476327099	0.0286219841403746	167092.427	1	0.002	**	0.08722741	0.05874479;0.12359948	2.815e-09	***
LTR	ERV1	LTR46	53	0.0223553230976885	160305	255	53.711	6.85773340889739	0.0226552218660368	167092.427	504	0.996	ns	0.2078431	0.1597378;0.2628789	1	ns
LTR	ERV1	LTR1B1	16	0.00674877678420786	160305	168	35.543	6.23418126268526	0.0149919858275688	167092.427	1	0.002	**	0.0952381	0.05542177;0.15005199	9.209e-05	***
LTR	ERV1	MER4D1	175	0.0738147460772735	160305	1536	319.776	17.2658023830905	0.134881052809178	167092.427	1	0.002	**	0.1139323	0.09846685;0.13089036	2.2e-16	***
LTR	ERV1	HERV1_LTRa	5	0.00210899274506496	160305	27	6.971	2.54924648821131	0.00294035768516956	167092.427	311	0.622	ns	0.1851852	0.06300001;0.38082988	0.511	ns
LTR	ERV1	LTR28B	50	0.0210899274506496	160305	261	56.105	8.1844340036413	0.0236650075923739	167092.427	261	0.522	ns	0.1915709	0.1456592;0.2446381	0.4071	ns
LTR	ERV1	LTR38B	26	0.0109667622743378	160305	226	50.774	6.82447781866845	0.0214163995275856	167092.427	1	0.002	**	0.1150442	0.07654274;0.16400915	3.015e-05	***
LTR	ERV1	LTR1A2	158	0.0666441707440526	160305	837	178.278	13.8607660984823	0.0751974017209381	167092.427	71	0.142	ns	0.1887694	0.1627947;0.2169563	0.09123	ns
LTR	ERV1	MER51E	47	0.0198245318036106	160305	233	53.605	7.06872986765954	0.0226105112198414	167092.427	185	0.37	ns	0.2017167	0.1521408;0.2590533	0.3501	ns
LTR	ERV1	MER72	88	0.0371182723131432	160305	774	166.025	12.9734608214495	0.0700291040998819	167092.427	1	0.002	**	0.1136951	0.09219143;0.13819107	3.331e-13	***
LTR	ERV1	MER92B	87	0.0366964737641303	160305	804	177.948	12.4754532155322	0.0750582081997638	167092.427	1	0.002	**	0.108209	0.08758263;0.13175733	2.2e-16	***
LTR	ERV1	LTR26C	46	0.0194027332545976	160305	312	70.354	8.10570085719837	0.02967521511726	167092.427	3	0.006	**	0.1474359	0.1100069;0.1917186	0.0006813	***
LTR	ERV1	LTR10A	55	0.0231989201957145	160305	311	71.105	8.30632108517183	0.0299919858275688	167092.427	26	0.052	ns	0.1768489	0.1360940;0.2238846	0.03053	*
LTR	ERV1	MER65A	124	0.0523030200776109	160305	1394	286.492	16.2757130361418	0.12084190990383	167092.427	1	0.002	**	0.08895265	0.07452855;0.10513541	2.2e-16	***
LTR	ERV1	MER51C	30	0.0126539564703897	160305	180	39.333	6.2308052396086	0.016590602328328	167092.427	64	0.128	ns	0.1666667	0.1153640;0.2292982	0.1041	ns
LTR	ERV1	HERV-Fc1_LTR1	0	0	160305	17	3.6239837398374	1.68557822148137	0.00152859108311009	167092.427	1	0.002	**	0	0.0000000;0.1950643	0.03305	*
LTR	ERV1	MER39	283	0.119368989370677	160305	3348	645.667	24.9731810302727	0.272341403745571	167092.427	1	0.002	**	0.08452808	0.07532193;0.09446722	2.2e-16	***
LTR	ERV1	LTR71B	45	0.0189809347055846	160305	233	51.439	6.89650932289957	0.0216968955626793	167092.427	190	0.38	ns	0.193133	0.1444996;0.2497570	0.3433	ns
LTR	ERV1	LTR19B	39	0.0164501434115067	160305	283	54.177	7.09831367699801	0.0228517799898768	167092.427	17	0.034	*	0.1378092	0.0998651;0.1835418	0.02309	*
LTR	ERV1	MER34B	69	0.0291040998818964	160305	667	128.245	11.2170761697422	0.0540935549181711	167092.427	1	0.002	**	0.1034483	0.08138345;0.12909199	6.248e-10	***
LTR	ERV1	MER67C	98	0.0413362578032732	160305	1648	330.053	17.1190903454083	0.139215876497385	167092.427	1	0.002	**	0.05946602	0.04853777;0.07199393	2.2e-16	***
LTR	ERV1	LTR51	44	0.0185591361565716	160305	414	87.452	9.12584116544754	0.0368871267082841	167092.427	1	0.002	**	0.1062802	0.07829168;0.14004295	2.353e-08	***
LTR	ERV1	LTR48B	115	0.048506833136494	160305	1013	204.249	13.9428620592188	0.0861519318373545	167092.427	1	0.002	**	0.1135242	0.09464054;0.13468596	9.867e-14	***
LTR	ERV1	MER41C	97	0.0409144592542602	160305	837	164.092	12.3955308553198	0.0692137675046398	167092.427	1	0.002	**	0.1158901	0.09499048;0.13953690	6.858e-10	***
LTR	ERV1	LTR27E	31	0.0130757550194027	160305	222	47.737	7.60839790749135	0.0201353973342332	167092.427	10	0.02	*	0.1396396	0.09689059;0.19231559	0.005347	**
LTR	ERV1	LTR1	32	0.0134975535684157	160305	244	48.571	7.18488563455131	0.02048717732411	167092.427	7	0.014	*	0.1311475	0.09146352;0.18007084	0.006365	**
LTR	ERV1	MER87	20	0.00843597098025983	160305	165	34.9	5.65366818658151	0.0147207693605534	167092.427	4	0.008	**	0.1212121	0.07563517;0.18097983	0.004017	**
LTR	ERV1	LTR4	10	0.00421798549012991	160305	102	19.297	4.29176073543367	0.0081394466003037	167092.427	17	0.034	*	0.09803922	0.04802276;0.17291434	0.01603	*
LTR	ERV1	LTR31	39	0.0164501434115067	160305	241	55.365	7.09380695375178	0.0233528766661043	167092.427	13	0.026	*	0.1618257	0.1176756;0.2145139	0.01137	*
LTR	ERV1	MER34C_	44	0.0185591361565716	160305	651	126.105	11.0087768697602	0.0531909060232833	167092.427	1	0.002	**	0.06758833	0.04953579;0.08967488	2.2e-16	***
LTR	ERV1	MER61A	90	0.0379618694111692	160305	811	146.299	11.621301719414	0.0617087059220516	167092.427	1	0.002	**	0.1109741	0.0901855;0.1346376	6.312e-08	***
LTR	ERV1	LTR12_	40	0.0168719419605197	160305	545	115.564	10.7601898536079	0.0487447275181373	167092.427	1	0.002	**	0.0733945	0.05294876;0.09860380	2.2e-16	***
LTR	ERV1	LTR10C	95	0.0400708621562342	160305	519	121.649	10.6603678380459	0.0513113716888814	167092.427	5	0.01	**	0.1830443	0.150696;0.219051	0.005114	**
LTR	ERV1	MER66B	224	0.0944828749789101	160305	1430	324.382	16.8254322729364	0.136823856925932	167092.427	1	0.002	**	0.1566434	0.1381756;0.1765334	4.503e-11	***
LTR	ERV1	LTR70	22	0.00927956807828581	160305	151	51.794	6.7976298642815	0.0218466340475789	167092.427	1	0.002	**	0.1456954	0.09361456;0.21223603	6.617e-08	***
LTR	ERV1	MER83B	19	0.00801417243124684	160305	147	32.587	5.37189801544001	0.0137451493166864	167092.427	5	0.01	**	0.1292517	0.07964511;0.19446411	0.005348	**
LTR	ERV1	HERV1_LTRd	4	0.00168719419605197	160305	16	3.4120082815735	1.65339051991062	0.00143918014238801	167092.427	742	0.52	ns	0.25	0.07266204;0.52377082	0.7597	ns
LTR	ERV1	LTR12E	25	0.0105449637253248	160305	112	24.511	5.68772619147838	0.0103387042348574	167092.427	598	0.808	ns	0.2232143	0.1499624;0.3116286	0.9091	ns
LTR	ERV1	LTR61	36	0.0151847477644677	160305	184	36.838	5.88713974816417	0.0155382149485406	167092.427	495	0.99	ns	0.1956522	0.1409549;0.2604279	0.9268	ns
LTR	ERV1	MER57F	42	0.0177155390585456	160305	413	83.314	8.30206771402934	0.0351417243124684	167092.427	1	0.002	**	0.1016949	0.07428006;0.13497127	7.484e-08	***
LTR	ERV1	MER90	98	0.0413362578032732	160305	701	136.733	10.9769852512065	0.0576737810021934	167092.427	1	0.002	**	0.1398003	0.1149756;0.1677008	0.0001604	***
LTR	ERV1	MER72B	17	0.00717057533322085	160305	188	37.689	6.13595379129675	0.0158971655137506	167092.427	1	0.002	**	0.09042553	0.05356122;0.14083153	5.419e-05	***
LTR	ERV1	MER50	332	0.140037118272313	160305	2531	507.279	22.6362885774272	0.213969546144761	167092.427	1	0.002	**	0.1311734	0.1182563;0.1449504	2.2e-16	***
LTR	ERV1	LTR56	164	0.0691749620381306	160305	976	204.806	13.2592674070694	0.0863868736291547	167092.427	4	0.008	**	0.1680328	0.1450929;0.1929949	0.001097	**
LTR	ERV1	LTR26E	13	0.00548338113716889	160305	118	26.52	5.0913182498761	0.0111860975198245	167092.427	2	0.004	**	0.1101695	0.0599806;0.1810236	0.001888	**
LTR	ERV1	MER61B	51	0.0215117259996626	160305	429	75.309	8.6950055849391	0.0317652269276194	167092.427	3	0.006	**	0.1188811	0.08980861;0.15333142	0.001479	**
LTR	ERV1	LTR1D	60	0.0253079129407795	160305	296	65.244	9.27698908733468	0.0275198245318036	167092.427	319	0.638	ns	0.2027027	0.1583959;0.2530718	0.4841	ns
LTR	ERV1	MER57C2	48	0.0202463303526236	160305	454	83.14	8.82237123647799	0.0350683313649401	167092.427	1	0.002	**	0.1057269	0.07898913;0.13772818	8.421e-06	***
LTR	ERV1	MER4A	112	0.047241437489455	160305	834	173.464	13.4626872483894	0.0731668635059895	167092.427	1	0.002	**	0.1342926	0.1118772;0.1593276	4.25e-08	***
LTR	ERV1	MER52D	101	0.0426016534503121	160305	657	150.27	13.6577316430524	0.0633836679601822	167092.427	1	0.002	**	0.1537291	0.1269938;0.1836182	2.024e-06	***
LTR	ERV1	HERV-Fc1_LTR2	0	0	160305	3	1.4	0.621802887495469	0.000590517968618188	167092.427	1	0.002	**	0	0.0000000;0.7075982	0.2533	ns
LTR	ERV1	LTR10D	56	0.0236207187447275	160305	181	39.016	6.26905455751065	0.0164568921882909	167092.427	996	0.012	*	0.3093923	0.2429245;0.3822279	0.003631	**
LTR	ERV1	LTR35B	24	0.0101231651763118	160305	206	40.045	5.92571422607344	0.0168909228952252	167092.427	2	0.004	**	0.1165049	0.07609077;0.16837639	0.003569	**
LTR	ERV1	MER65C	92	0.0388054665091952	160305	680	142.814	11.5225940731319	0.0602387379787413	167092.427	1	0.002	**	0.1352941	0.1104787;0.1633231	6.924e-07	***
LTR	ERV1	LTR1F	8	0.00337438839210393	160305	132	27.115	5.55523497573556	0.0114370676564873	167092.427	1	0.002	**	0.06060606	0.02652583;0.11592601	6.794e-06	***
LTR	ERV1	LTR7B	116	0.048928631685507	160305	845	179.883	12.862922131684	0.0758743883921039	167092.427	1	0.002	**	0.1372781	0.1147799;0.1623396	2.026e-08	***
LTR	ERV1	MER52A	278	0.117259996625612	160305	1420	342.434	22.514940962982	0.144438164332715	167092.427	2	0.004	**	0.1957746	0.1754305;0.2173855	4.761e-05	***
LTR	ERV1	LTR27B	22	0.00927956807828581	160305	150	29.083	5.3871265190389	0.0122671672009448	167092.427	113	0.226	ns	0.1466667	0.09425508;0.21359422	0.1785	ns
LTR	ERV1	MER4D	128	0.0539902142736629	160305	1315	274.259	16.5113459034551	0.115682048253754	167092.427	1	0.002	**	0.0973384	0.08185096;0.11465139	2.2e-16	***
LTR	ERV1	MER4D0	48	0.0202463303526236	160305	444	88.805	9.40262646202562	0.0374578201450987	167092.427	1	0.002	**	0.1081081	0.08079294;0.14077284	2.831e-07	***
LTR	ERV1	MER101	45	0.0189809347055846	160305	364	69.647	7.7978970369067	0.0293770035431078	167092.427	1	0.002	**	0.1236264	0.09162087;0.16190649	0.0006607	***
LTR	ERV1	LTR10G	16	0.00674877678420786	160305	116	25.586	4.8865614170378	0.0107921376750464	167092.427	21	0.042	*	0.137931	0.08094246;0.21430820	0.03285	*
LTR	ERV1	LTR1F1	22	0.00927956807828581	160305	221	44.839	6.9568294845049	0.0189130251391935	167092.427	1	0.002	**	0.09954751	0.0634435;0.1468331	5.226e-05	***
LTR	ERV1	MER51D	25	0.0105449637253248	160305	151	34.772	5.49328610143258	0.0146667791462797	167092.427	45	0.09	ns	0.1655629	0.1101021;0.2346269	0.06576	ns
LTR	ERV1	MER61D	26	0.0109667622743378	160305	267	53.132	7.17035494170198	0.0224110005061583	167092.427	1	0.002	**	0.09737828	0.06460118;0.13942209	1.052e-05	***
LTR	ERV1	MER57C1	26	0.0109667622743378	160305	187	41.117	5.93620666331198	0.0173430909397672	167092.427	9	0.018	*	0.1390374	0.09287656;0.19704979	0.006127	**
LTR	ERV1	MER67D	11	0.00463978403914291	160305	1042	194.819	13.2689224620277	0.082174371520162	167092.427	1	0.002	**	0.01055662	0.005281277;0.018810048	2.2e-16	***
LTR	ERV1	MER41A	415	0.175046397840391	160305	2558	550.939	21.7506866873524	0.232385270794668	167092.427	1	0.002	**	0.1622361	0.1481467;0.1771032	1.782e-11	***
LTR	ERV1	MER4A1_	60	0.0253079129407795	160305	400	82.382	9.28214599293903	0.0347486080647883	167092.427	9	0.018	*	0.15	0.1164585;0.1888221	0.005299	**
LTR	ERV1	MER66C	87	0.0366964737641303	160305	589	119.412	10.2254004720996	0.0503678083347393	167092.427	1	0.002	**	0.147708	0.1200305;0.1789725	0.000701	***
LTR	ERV1	LTR9	87	0.0366964737641303	160305	810	163.513	12.5859539661178	0.0689695461447613	167092.427	1	0.002	**	0.1074074	0.08692691;0.13079423	9.14e-13	***
LTR	ERV1	MER57B1	113	0.047663236038468	160305	1010	194.777	13.1164519711816	0.0821566559811034	167092.427	1	0.002	**	0.1118812	0.0930993;0.1329582	5.274e-12	***
LTR	ERV1	LTR37A	192	0.0809853214104943	160305	1963	382.089	18.5030116586582	0.161164585793825	167092.427	1	0.002	**	0.09780948	0.08502195;0.11181227	2.2e-16	***
LTR	ERV1	MER66D	43	0.0181373376075586	160305	246	51.959	7.03966447182505	0.021916230808166	167092.427	114	0.228	ns	0.1747967	0.1294838;0.2281374	0.1839	ns
LTR	ERV1	PRIMA4_LTR	41	0.0172937405095326	160305	334	61.053	7.75695567612456	0.0257520668128902	167092.427	5	0.01	**	0.1227545	0.08954882;0.16282731	0.003631	**
LTR	ERV1	PrimLTR79	22	0.00927956807828581	160305	141	27.105	4.84473388809401	0.0114328496709971	167092.427	168	0.336	ns	0.1560284	0.1004405;0.2266458	0.3355	ns
LTR	ERV1	MER83C	11	0.00463978403914291	160305	151	30.528	5.32123402337573	0.0128766661042686	167092.427	1	0.002	**	0.07284768	0.03692458;0.12660518	1.655e-05	***
LTR	ERV1	MER110A	72	0.0303694955289354	160305	635	123.942	10.8823279247163	0.0522785557617682	167092.427	1	0.002	**	0.1133858	0.08978201;0.14065203	4.104e-08	***
LTR	ERV1	LTR9D	80	0.0337438839210393	160305	724	159.278	12.8540243481153	0.0671832292896912	167092.427	1	0.002	**	0.1104972	0.08859484;0.13563004	2.121e-14	***
LTR	ERV1	LTR06	6	0.00253079129407795	160305	98	19.368	4.22331770204569	0.00816939429728362	167092.427	1	0.002	**	0.06122449	0.02279745;0.12850784	0.0003024	***
LTR	ERV1	LTR19C	25	0.0105449637253248	160305	129	25.424	5.02249434538751	0.0107238063101063	167092.427	524	0.956	ns	0.1937984	0.1295177;0.2726499	1	ns
LTR	ERV1	LTR59	9	0.00379618694111692	160305	114	23.084	4.52099362788573	0.00973679770541589	167092.427	1	0.002	**	0.07894737	0.03673531;0.14458012	0.0004255	***
LTR	ERV1	HERV-Fc2_LTR	2	0.000843597098025983	160305	4	1.20993227990971	0.488501953219783	0.000510347680069895	167092.427	433	0.866	ns	0.5	0.06758599;0.93241401	0.5894	ns
LTR	ERV1	MER34A	157	0.0662223721950397	160305	1464	289.874	16.0828723424264	0.122268432596592	167092.427	1	0.002	**	0.1072404	0.09184919;0.12422692	2.2e-16	***
LTR	ERV1	LTR78	444	0.187278555761768	160305	4812	938.991	30.0569515975812	0.396065041336258	167092.427	1	0.002	**	0.09226933	0.08423765;0.10079955	2.2e-16	***
LTR	ERV1	MER31A	213	0.0898430909397672	160305	1349	275.705	15.7205314830673	0.116291968955627	167092.427	1	0.002	**	0.1578947	0.1388272;0.1784654	1.506e-05	***
LTR	ERV1	LTR10B1	20	0.00843597098025983	160305	171	37.634	5.98095442348597	0.0158739665935549	167092.427	3	0.006	**	0.1169591	0.07292471;0.17484203	0.0008148	***
LTR	ERV1	MER41G	19	0.00801417243124684	160305	114	25.777	4.92620934781891	0.0108727011979079	167092.427	110	0.22	ns	0.1666667	0.1034302;0.2479716	0.1455	ns
LTR	ERV1	MER41E	43	0.0181373376075586	160305	360	78.127	8.39102379214123	0.032953855238738	167092.427	1	0.002	**	0.1194444	0.08780602;0.15750377	2.604e-06	***
LTR	ERV1	LTR1C1	13	0.00548338113716889	160305	70	16.219	4.01386972261809	0.00684115066644171	167092.427	248	0.496	ns	0.1857143	0.1027611;0.2966148	0.399	ns
LTR	ERV1	MER87B	29	0.0122321579213767	160305	202	42.04	6.17499235064552	0.0177324110005062	167092.427	18	0.036	*	0.1435644	0.09830257;0.19963240	0.02392	*
LTR	ERV1	MER4CL34	109	0.0459760418424161	160305	896	180.891	12.819182908846	0.076299561329509	167092.427	1	0.002	**	0.1216518	0.1009619;0.1448652	2.74e-10	***
LTR	ERV1	LTR19A	47	0.0198245318036106	160305	447	88.935	9.13773895847727	0.0375126539564704	167092.427	1	0.002	**	0.1051454	0.07828527;0.13736173	1.503e-07	***
LTR	ERV1	LTR7Y	29	0.0122321579213767	160305	257	54.422	6.85250850950751	0.022955120634385	167092.427	1	0.002	**	0.1128405	0.07688652;0.15802489	4.622e-05	***
LTR	ERV1	HERV1_LTRc	4	0.00168719419605197	160305	34	7.212	2.5074575456712	0.00304201113548169	167092.427	140	0.28	ns	0.1176471	0.03300168;0.27450349	0.2122	ns
LTR	ERV1	LTR12B	23	0.0097013666272988	160305	171	34.548	6.65627538507852	0.0145722962713008	167092.427	29	0.058	ns	0.1345029	0.08721178;0.19495625	0.02811	*
LTR	ERV1	LOR1a	53	0.0223553230976885	160305	808	164.878	12.1885058836461	0.069545301164164	167092.427	1	0.002	**	0.06559406	0.04951694;0.08492378	2.2e-16	***
LTR	ERV1	LTR54	175	0.0738147460772735	160305	1113	238.313	14.2092552209443	0.100520077610933	167092.427	1	0.002	**	0.1572327	0.1363257;0.1799691	1.941e-06	***
LTR	ERV1	MER51A	173	0.0729711489792475	160305	941	196.821	14.2409888970101	0.083018812215286	167092.427	47	0.094	ns	0.183847	0.1595864;0.2101040	0.0595	ns
LTR	ERV1	LTR12D	51	0.0215117259996626	160305	490	101.965	11.1214865221544	0.0430086890501097	167092.427	1	0.002	**	0.1040816	0.07848198;0.13457263	1.353e-09	***
LTR	ERV1	LTR43	43	0.0181373376075586	160305	424	81.569	8.45936166621335	0.0344056858444407	167092.427	1	0.002	**	0.1014151	0.07437097;0.13416985	4.993e-07	***
LTR	ERV1	LTR48	81	0.0341656824700523	160305	975	198.138	13.5882153204752	0.0835743209043361	167092.427	1	0.002	**	0.08307692	0.0665202;0.1022006	2.2e-16	***
LTR	ERV1	MER92A	12	0.0050615825881559	160305	151	27.942	5.07112929753839	0.011785895056521	167092.427	1	0.002	**	0.0794702	0.04173734;0.13470346	0.0004729	***
LTR	ERV1	LTR2C	65	0.0274169056858444	160305	291	58.231	7.22633094030843	0.0245617513075755	167092.427	853	0.298	ns	0.2233677	0.1768295;0.2756365	0.3406	ns
LTR	ERV1	LTR17	67	0.0282605027838704	160305	843	171.094	13.0890216015746	0.0721672009448287	167092.427	1	0.002	**	0.07947805	0.06212261;0.09983790	2.2e-16	***
LTR	ERV1	MER50C	11	0.00463978403914291	160305	85	15.263	3.91320126547871	0.00643791125358529	167092.427	175	0.35	ns	0.1294118	0.06640994;0.21976636	0.26	ns
LTR	ERV1	MER57D	32	0.0134975535684157	160305	452	87.691	9.17854916447936	0.0369879365614982	167092.427	1	0.002	**	0.07079646	0.04892556;0.09847610	1.955e-13	***
LTR	ERV1	LTR45	39	0.0164501434115067	160305	174	37.337	5.50688267141735	0.0157486924244981	167092.427	653	0.698	ns	0.2241379	0.1645016;0.2934185	0.7817	ns
LTR	ERV1	LTR73	25	0.0105449637253248	160305	217	45.152	6.67483703542262	0.0190450480850346	167092.427	3	0.006	**	0.1152074	0.07595985;0.16535789	0.0004192	***
LTR	ERV1	MER92C	17	0.00717057533322085	160305	128	25.795	4.80875234329019	0.0108802935717901	167092.427	27	0.054	ns	0.1328125	0.07931095;0.20411080	0.0602	ns
LTR	ERV1	LTR24	39	0.0164501434115067	160305	308	72.43	7.6141365285287	0.030550868905011	167092.427	1	0.002	**	0.1266234	0.09161302;0.16901171	2.189e-06	***
LTR	ERV1	LTR24C	36	0.0151847477644677	160305	382	88.575	9.01985214583545	0.0373608064788257	167092.427	1	0.002	**	0.09424084	0.06687993;0.12807965	3.878e-12	***
LTR	ERV1	MER84	42	0.0177155390585456	160305	358	68.134	7.7323886240821	0.0287388223384512	167092.427	1	0.002	**	0.1173184	0.08587446;0.15525849	0.0002624	***
LTR	ERV1	LTR15	39	0.0164501434115067	160305	264	56.898	7.02787215215153	0.0239994938417412	167092.427	4	0.008	**	0.1477273	0.1072048;0.1963696	0.006889	**
LTR	ERV1	MER4C	98	0.0413362578032732	160305	668	133.364	10.954428488219	0.0562527416905686	167092.427	1	0.002	**	0.1467066	0.1207362;0.1758430	0.00048	***
LTR	ERV1	LTR27	37	0.0156065463134807	160305	315	66.709	8.18359885932163	0.0281377594061076	167092.427	1	0.002	**	0.1174603	0.08406597;0.15825461	1.697e-05	***
LTR	ERV1	LTR28	26	0.0109667622743378	160305	139	32.211	6.195551941826	0.0135865530622575	167092.427	177	0.354	ns	0.1870504	0.1259764;0.2619352	0.2288	ns
LTR	ERV1	LTR1B0	17	0.00717057533322085	160305	92	20.969	4.9100048011328	0.00884469377425342	167092.427	251	0.502	ns	0.1847826	0.1114877;0.2792872	0.3845	ns
LTR	ERV1	LTR9A1	58	0.0244643158427535	160305	479	105.434	10.4148025479177	0.0444719082166357	167092.427	1	0.002	**	0.1210856	0.09324253;0.15370555	2.9e-08	***
LTR	ERV1	LTR72B	18	0.00759237388223385	160305	163	34.412	5.6891671290816	0.0145149316686351	167092.427	2	0.004	**	0.1104294	0.06677509;0.16890359	0.001029	**
LTR	ERV1	LTR21A	16	0.00674877678420786	160305	94	17.334	4.14265682933134	0.00731145604859119	167092.427	435	0.87	ns	0.1702128	0.1005383;0.2616473	0.7916	ns
LTR	ERV1	LTR37B	203	0.0856251054496373	160305	2032	398.246	19.2871324327251	0.167979584950228	167092.427	1	0.002	**	0.09990157	0.08720162;0.11376871	2.2e-16	***
LTR	ERV1	MER39B	109	0.0459760418424161	160305	1186	235.002	15.4395717679078	0.099123502615151	167092.427	1	0.002	**	0.09190556	0.07607037;0.10979681	2.2e-16	***
LTR	ERV1	EUTREP7	29	0.0122321579213767	160305	275	54.421	6.74501699436363	0.022954698835836	167092.427	1	0.002	**	0.1054545	0.07177019;0.14793090	5.382e-05	***
LTR	ERV1	MER41D	52	0.0219335245486756	160305	472	103.303	9.4226311069137	0.043573055508689	167092.427	1	0.002	**	0.1101695	0.08338177;0.14195503	9.669e-10	***
LTR	ERV1	MER34	139	0.0586299983128058	160305	1330	261.948	15.4422718458056	0.110489286316855	167092.427	1	0.002	**	0.1045113	0.08858197;0.12221149	2.2e-16	***
LTR	ERV1	LTR45B	61	0.0257297114897925	160305	444	98.546	9.07260691291076	0.0415665598110342	167092.427	1	0.002	**	0.1373874	0.1067465;0.1729555	7.723e-06	***
LTR	ERV1	LTR1F2	14	0.00590517968618188	160305	135	26.788	5.67673156678041	0.01129913953096	167092.427	11	0.022	*	0.1037037	0.05786621;0.16787390	0.004735	**
LTR	ERV1	LTR1E	17	0.00717057533322085	160305	296	62.764	8.49473157106594	0.0264737641302514	167092.427	1	0.002	**	0.05743243	0.03380883;0.09036429	2.187e-13	***
LTR	ERV1	LTR26B	17	0.00717057533322085	160305	138	29.685	5.42210053154441	0.0125210899274506	167092.427	9	0.018	*	0.1231884	0.07342652;0.18989731	0.006908	**
LTR	ERV1	LTR71A	27	0.0113885608233508	160305	166	34.647	5.80276339885257	0.0146140543276531	167092.427	100	0.2	ns	0.1626506	0.1100079;0.2277547	0.1527	ns
LTR	ERV1	LTR38C	13	0.00548338113716889	160305	127	28.002	5.15311076443643	0.0118112029694618	167092.427	2	0.004	**	0.1023622	0.05563936;0.16868079	0.000812	***
LTR	ERV1	LTR2B	43	0.0181373376075586	160305	326	67.704	7.86016324042741	0.0285574489623756	167092.427	1	0.002	**	0.1319018	0.09712856;0.17353311	0.0004788	***
LTR	ERV1	MER66A	36	0.0151847477644677	160305	331	75.263	8.20811818897634	0.0317458241943648	167092.427	1	0.002	**	0.1087613	0.07734664;0.14738334	3.894e-08	***
LTR	ERV1	MER48	36	0.0151847477644677	160305	193	40.777	6.12901589456543	0.0171996794331028	167092.427	242	0.484	ns	0.1865285	0.1341944;0.2487597	0.4286	ns
LTR	ERV1	LTR21B	6	0.00253079129407795	160305	36	6.56356356356356	2.45065810835413	0.00276850158746565	167092.427	515	0.974	ns	0.1666667	0.06372013;0.32811593	1	ns
LTR	ERV1	LTR36	86	0.0362746752151173	160305	484	101.217	9.79918031954382	0.0426931837354479	167092.427	64	0.128	ns	0.177686	0.1446552;0.2147119	0.09355	ns
LTR	ERV1	LTR1D1	40	0.0168719419605197	160305	311	66.679	8.54206801225126	0.0281251054496373	167092.427	1	0.002	**	0.1286174	0.09349946;0.17099910	0.000134	***
LTR	ERV1	MER110	30	0.0126539564703897	160305	784	146.376	11.438857961854	0.0617411844103256	167092.427	1	0.002	**	0.03826531	0.02596367;0.05417758	2.2e-16	***
LTR	ERV1	LTR26D	29	0.0122321579213767	160305	196	43.889	6.3355203273147	0.0185123165176312	167092.427	7	0.014	*	0.1479592	0.1013838;0.2055335	0.009947	**
LTR	ERV1	MER67B	60	0.0253079129407795	160305	482	97.719	9.48694055220339	0.0412177324110005	167092.427	1	0.002	**	0.1244813	0.09635191;0.15731242	8.996e-06	***
LTR	ERV1	PABL_B	38	0.0160283448624937	160305	377	69.503	8.00875340681253	0.0293162645520499	167092.427	1	0.002	**	0.1007958	0.07232081;0.13572031	1.034e-05	***
LTR	ERV1	LOR1b	85	0.0358528766661043	160305	1101	216.466	14.4098052202827	0.0913050447106462	167092.427	1	0.002	**	0.07720254	0.06212929;0.09457915	2.2e-16	***
LTR	ERV1	LTR34	33	0.0139193521174287	160305	264	65.662	7.7308163554389	0.027696136325291	167092.427	1	0.002	**	0.125	0.08762881;0.17104761	1.022e-06	***
LTR	ERV1	MER83	98	0.0413362578032732	160305	466	97.219	9.45973178930172	0.041006833136494	167092.427	560	0.884	ns	0.2103004	0.1741653;0.2501586	0.9093	ns
LTR	ERV1	LTR27D	8	0.00337438839210393	160305	273	52.787	7.63950214300599	0.0222654800067488	167092.427	1	0.002	**	0.02930403	0.01273457;0.05692189	4.378e-16	***
LTR	ERV1	MER34C2	72	0.0303694955289354	160305	590	121.976	10.1808188802804	0.0514492998144086	167092.427	1	0.002	**	0.1220339	0.09672097;0.15120044	8.264e-08	***
LTR	ERV1	MER57E2	10	0.00421798549012991	160305	76	15.699	3.78189128634096	0.00662181542095495	167092.427	84	0.168	ns	0.1315789	0.06494157;0.22869579	0.1193	ns
LTR	ERV1	LTR10E	35	0.0147629492154547	160305	288	62.387	7.67933611734787	0.0263147460772735	167092.427	1	0.002	**	0.1215278	0.08612695;0.16494558	4.117e-05	***
LTR	ERV1	LTR75_1	15	0.00632697823519487	160305	129	31.008	5.22275915711353	0.0130791294077948	167092.427	3	0.006	**	0.1162791	0.06656183;0.18452467	0.0006024	***
LTR	ERV1	LTR65	71	0.0299476969799224	160305	462	92.691	8.78080984998659	0.0390969293065632	167092.427	6	0.012	*	0.1536797	0.1220178;0.1898522	0.01056	*
LTR	ERV1	LTR2	106	0.0447106461953771	160305	854	180.411	12.9036655095978	0.0760970980259828	167092.427	1	0.002	**	0.1241218	0.1027497;0.1481253	4.827e-11	***
LTR	ERV1	tot	12497	5.27121646701535	160305	134544	21891.213	128.904918870884	9.23368187953433	167092.427	1	0.002	**	0.09288411	0.09133816;0.09444764	2.2e-16	***
LTR	ERV1	MER61C	27	0.0113885608233508	160305	312	57.341	7.33338240496823	0.0241863505989539	167092.427	1	0.002	**	0.08653846	0.05780403;0.12341090	2.347e-06	***
LTR	ERV1	LTR38	18	0.00759237388223385	160305	237	51.677	6.96183439462173	0.0217972836173444	167092.427	1	0.002	**	0.07594937	0.04563171;0.11737794	5.525e-09	***
LTR	ERV1	LTR1C	16	0.00674877678420786	160305	65	16.542	4.1042759508933	0.0069773915977729	167092.427	513	0.978	ns	0.2461538	0.1477231;0.3687286	1	ns
LTR	ERV1	LTR60	6	0.00253079129407795	160305	42	9.694	2.75535042344091	0.00408891513413194	167092.427	103	0.206	ns	0.1428571	0.05428386;0.28539384	0.2032	ns
LTR	ERV1	HERV1_LTRe	2	0.000843597098025983	160305	31	6.02	2.20010009782291	0.00253922726505821	167092.427	33	0.066	ns	0.06451613	0.007910983;0.214216157	0.07074	ns
LTR	ERV1	LTR7	193	0.0814071199595073	160305	2350	459.18	20.3948903294809	0.193681457735785	167092.427	1	0.002	**	0.08212766	0.07134037;0.09396951	2.2e-16	***
LTR	ERV1	MER67A	62	0.0261515100388055	160305	476	102.112	9.44513984367975	0.0430706934368146	167092.427	1	0.002	**	0.1302521	0.1013412;0.1638480	3.191e-06	***
LTR	ERV1	MER34C	20	0.00843597098025983	160305	198	35.528	5.62502060946063	0.0149856588493336	167092.427	2	0.004	**	0.1010101	0.06279867;0.15168665	0.002919	**
LTR	ERV1	LTR28C	37	0.0156065463134807	160305	227	50.088	8.01838827636518	0.0211270457229627	167092.427	47	0.094	ns	0.1629956	0.1174353;0.2175987	0.03721	*
LTR	ERV1	MER57A1	92	0.0388054665091952	160305	1058	208.628	14.2258212413199	0.0879989876834824	167092.427	1	0.002	**	0.08695652	0.07067309;0.10557870	2.2e-16	***
LTR	ERV1	LTR7C	39	0.0164501434115067	160305	320	72.105	8.15429135286859	0.0304137843765817	167092.427	1	0.002	**	0.121875	0.08811819;0.16282369	3.316e-06	***
LTR	ERV1	MER65B	26	0.0109667622743378	160305	198	40.19	5.74063192121346	0.0169520836848321	167092.427	7	0.014	*	0.1313131	0.08760339;0.18645727	0.01032	*
LTR	ERV1	LTR38A1	15	0.00632697823519487	160305	167	32.6	5.75144147836688	0.0137506326978235	167092.427	1	0.002	**	0.08982036	0.05114602;0.14381638	0.000272	***
LTR	ERV1	LTR35A	29	0.0122321579213767	160305	93	20.575	4.29124571538264	0.0086785051459423	167092.427	977	0.05	*	0.311828	0.2197623;0.4162639	0.04466	*
LTR	ERV1	LTR30	9	0.00379618694111692	160305	145	23.944	5.02753817888439	0.0100995444575671	167092.427	1	0.002	**	0.06206897	0.02877193;0.11455502	0.0003047	***
LTR	ERV1	LTR1C3	5	0.00210899274506496	160305	66	13.101	3.59968842495523	0.0055259827906192	167092.427	8	0.016	*	0.07575758	0.02505561;0.16800659	0.008558	**
LTR	ERV1	MER52C	81	0.0341656824700523	160305	381	91.186	10.4036358855758	0.0384621224902986	167092.427	173	0.346	ns	0.2125984	0.1725742;0.2571534	0.2303	ns
LTR	ERV1	LTR76	31	0.0130757550194027	160305	188	39.795	6.36957977786184	0.016785473257972	167092.427	94	0.188	ns	0.1648936	0.1148714;0.2258129	0.1289	ns
LTR	ERV1	LTR8B	153	0.0645351779989877	160305	1611	355.154	19.4735076835557	0.14980344187616	167092.427	1	0.002	**	0.09497207	0.08109344;0.11034603	2.2e-16	***
LTR	ERV1	LTR10B	10	0.00421798549012991	160305	79	18.172	4.09330809629219	0.00766492323266408	167092.427	19	0.038	*	0.1265823	0.06240432;0.22049422	0.03145	*
LTR	ERV1	MER4A1	248	0.104606040155222	160305	2254	433.153	20.6595839602208	0.182703306900624	167092.427	1	0.002	**	0.1100266	0.09739957;0.12367712	2.2e-16	***
LTR	ERV1	LTR54B	86	0.0362746752151173	160305	861	173.798	12.9214612238771	0.0733077442213599	167092.427	1	0.002	**	0.09988386	0.08067168;0.12188306	8.58e-16	***
LTR	Gypsy	MamGypsy2-I	191	0.0805635228614814	160305	2287	424.512	19.9557532578474	0.179058545638603	167092.427	1	0.002	**	0.08351552	0.07249732;0.09561388	2.2e-16	***
LTR	Gypsy	MamGypLTR3a	162	0.0683313649401046	160305	1326	264.134	14.5844695052906	0.111411337944997	167092.427	1	0.002	**	0.1221719	0.1050207;0.1410170	1.438e-13	***
LTR	Gypsy	X1_LR	1	0.000421798549012991	160305	15	2.95638629283489	1.45413891484922	0.00124699944863965	167092.427	160	0.32	ns	0.06666667	0.00168643;0.31948457	0.3308	ns
LTR	Gypsy	MamGypLTR1d	111	0.046819638940442	160305	751	146.427	11.2782920192231	0.0617626961363253	167092.427	1	0.002	**	0.1478029	0.1231774;0.1752308	0.0008967	***
LTR	Gypsy	tot	1894	0.798886451830606	160305	18029	3304.233	53.9824120599647	1.39372068500084	167092.427	1	0.002	**	0.105053	0.1006134;0.1096203	2.2e-16	***
LTR	Gypsy	MamGypLTR2b	84	0.0354310781170913	160305	890	169.148	11.729265606664	0.0713463809684495	167092.427	1	0.002	**	0.09438202	0.07598096;0.11551738	4.525e-15	***
LTR	Gypsy	LTR81AB	37	0.0156065463134807	160305	266	49.079	6.62756996822241	0.0207014509870086	167092.427	36	0.072	ns	0.1390977	0.09986507;0.18659624	0.05772	ns
LTR	Gypsy	LTR104_Mam	232	0.097857263371014	160305	1971	372.816	17.5558637597913	0.157253247848827	167092.427	1	0.002	**	0.1177067	0.1038027;0.1327590	2.2e-16	***
LTR	Gypsy	LTR81	33	0.0139193521174287	160305	325	58.049	7.13158176412909	0.0244849839716551	167092.427	1	0.002	**	0.1015385	0.0709306;0.1396375	0.0001532	***
LTR	Gypsy	MamGypsy2-LTR	116	0.048928631685507	160305	904	160.303	12.1497657511497	0.0676155728024296	167092.427	1	0.002	**	0.1283186	0.1072031;0.1518891	7.193e-05	***
LTR	Gypsy	MamGypLTR1b	146	0.0615825881558967	160305	1214	235.659	14.9237205963002	0.0994006242618525	167092.427	1	0.002	**	0.1202636	0.1024915;0.1398975	7.336e-12	***
LTR	Gypsy	MamGypLTR3	92	0.0388054665091952	160305	675	133.883	11.1202954984106	0.0564716551375063	167092.427	1	0.002	**	0.1362963	0.1113081;0.1645130	3.139e-05	***
LTR	Gypsy	LTR81C	77	0.0324784882740003	160305	728	135.323	11.1594446189855	0.057079045048085	167092.427	1	0.002	**	0.1057692	0.08437632;0.13041583	3.824e-09	***
LTR	Gypsy	MamGypLTR4	80	0.0337438839210393	160305	712	140.345	10.9104084255362	0.0591973173612283	167092.427	1	0.002	**	0.1123596	0.09010542;0.13788285	1.778e-09	***
LTR	Gypsy	LTR81B	122	0.051459422979585	160305	1157	219.61	14.1294565196805	0.092631179348743	167092.427	1	0.002	**	0.1054451	0.08833652;0.12458822	5.86e-15	***
LTR	Gypsy	MamGyp-int	74	0.0312130926269614	160305	684	125.18	10.3835166209439	0.0528007423654463	167092.427	1	0.002	**	0.1081871	0.08590948;0.13390887	1.05e-07	***
LTR	Gypsy	MamGypLTR1c	125	0.0527248186266239	160305	1139	219.87	13.8871146013833	0.0927408469714864	167092.427	1	0.002	**	0.1097454	0.09217996;0.12935431	3.302e-14	***
LTR	Gypsy	LTR81A	106	0.0447106461953771	160305	854	164.065	11.7929575954825	0.0692023789438164	167092.427	1	0.002	**	0.1241218	0.1027497;0.1481253	1.34e-07	***
LTR	Gypsy	MamGypLTR2c	131	0.0552556099207019	160305	1037	195.949	13.4969094820098	0.0826510038805467	167092.427	1	0.002	**	0.1263259	0.1067068;0.1480930	7.842e-08	***
LTR	Gypsy	MamGypLTR1a	122	0.051459422979585	160305	1094	212.162	13.4803366232255	0.0894896237556943	167092.427	1	0.002	**	0.1115174	0.09347224;0.13168111	2.731e-13	***
SINE?	tot	tot	4	0.00168719419605197	160305	5	1.42398648648649	0.624620889273025	0.000600635433814108	167092.427	593	0.818	ns	0.8	0.2835821;0.9949492	0.0254	*
SINE?	tRNA	tot	4	0.00168719419605197	160305	5	1.42398648648649	0.624620889273025	0.000600635433814108	167092.427	593	0.818	ns	0.8	0.2835821;0.9949492	0.0254	*
SINE?	tRNA	CRP1	4	0.00168719419605197	160305	5	1.42398648648649	0.624620889273025	0.000600635433814108	167092.427	593	0.818	ns	0.8	0.2835821;0.9949492	0.0254	*
RC?	tot	tot	75	0.0316348911759744	160305	435	81.911	8.01269506984272	0.0345499409482031	167092.427	230	0.46	ns	0.1724138	0.1380975;0.2112578	0.4255	ns
RC?	Helitron?	tot	75	0.0316348911759744	160305	435	81.911	8.01269506984272	0.0345499409482031	167092.427	230	0.46	ns	0.1724138	0.1380975;0.2112578	0.4255	ns
RC?	Helitron?	Helitron2Na_Mam	75	0.0316348911759744	160305	435	81.911	8.01269506984272	0.0345499409482031	167092.427	230	0.46	ns	0.1724138	0.1380975;0.2112578	0.4255	ns
Unknown	tot	tot	993	0.4188459591699	160305	6436	1205.967	32.3068048658582	0.50867513075755	167092.427	1	0.002	**	0.1542884	0.1455437;0.1633475	3.554e-12	***
Unknown	Unknown	UCON84	5	0.00210899274506496	160305	103	19.424	4.24077919823802	0.00819301501602834	167092.427	1	0.002	**	0.04854369	0.01594759;0.10965615	6.842e-05	***
Unknown	Unknown	UCON57	5	0.00210899274506496	160305	22	3.89463019250253	1.74693052745925	0.00164274936413976	167092.427	810	0.384	ns	0.2272727	0.07820626;0.45370362	0.5737	ns
Unknown	Unknown	UCON4	36	0.0151847477644677	160305	138	27.542	4.84145388036235	0.0116171756369158	167092.427	970	0.064	ns	0.2608696	0.1898756;0.3424192	0.08739	ns
Unknown	Unknown	UCON15	5	0.00210899274506496	160305	48	8.413	2.70217185477398	0.0035485911928463	167092.427	146	0.292	ns	0.1041667	0.03469812;0.22657766	0.2542	ns
Unknown	Unknown	EUTREP6	4	0.00168719419605197	160305	14	2.50428265524625	1.31911613746277	0.00105630279030127	167092.427	860	0.284	ns	0.2857143	0.08388932;0.58103526	0.2949	ns
Unknown	Unknown	UCON61	2	0.000843597098025983	160305	16	2.97991543340381	1.52531318433338	0.00125692400599114	167092.427	390	0.78	ns	0.125	0.0155136;0.3834762	0.7518	ns
Unknown	Unknown	MARE11	3	0.00126539564703897	160305	13	2.41413043478261	1.18900306826869	0.00101827671451941	167092.427	769	0.466	ns	0.2307692	0.05038107;0.53813154	0.7192	ns
Unknown	Unknown	UCON5	12	0.0050615825881559	160305	118	21.42	4.33686619673797	0.00903492491985828	167092.427	18	0.036	*	0.1016949	0.05366117;0.17090325	0.02284	*
Unknown	Unknown	UCON24	5	0.00210899274506496	160305	23	4.85959595959596	1.97545193620566	0.00204977052454697	167092.427	648	0.708	ns	0.2173913	0.07460341;0.43703073	1	ns
Unknown	Unknown	UCON93	5	0.00210899274506496	160305	27	5.05315947843531	2.0633010912651	0.00213141533593526	167092.427	612	0.78	ns	0.1851852	0.06300001;0.38082988	1	ns
Unknown	Unknown	UCON80_AMi	38	0.0160283448624937	160305	220	42.272	5.94687997031901	0.0178302682638772	167092.427	263	0.526	ns	0.1727273	0.1252261;0.2292841	0.4948	ns
Unknown	Unknown	MARE9	8	0.00337438839210393	160305	23	4.04964539007092	1.84340482663317	0.00170813454954906	167092.427	976	0.052	ns	0.3478261	0.1637636;0.5726560	0.04873	*
Unknown	Unknown	UCON25	4	0.00168719419605197	160305	49	9.153	2.95775917534531	0.00386072211911591	167092.427	47	0.094	ns	0.08163265	0.02269088;0.19601418	0.06556	ns
Unknown	Unknown	UCON92	1	0.000421798549012991	160305	19	3.32124352331606	1.53669315022155	0.00140089569905351	167092.427	111	0.222	ns	0.05263158	0.001331629;0.260280654	0.2298	ns
Unknown	Unknown	UCON28c	6	0.00253079129407795	160305	65	11.597	3.27586970472305	0.00489159777290366	167092.427	50	0.1	ns	0.09230769	0.03463365;0.19016584	0.07459	ns
Unknown	Unknown	UCON71_Crp	42	0.0177155390585456	160305	276	51.691	6.41394244265239	0.0218031887970305	167092.427	86	0.172	ns	0.1521739	0.1119269;0.2000781	0.1429	ns
Unknown	Unknown	UCON31	23	0.0097013666272988	160305	115	21.65	4.50708484652927	0.00913193858613126	167092.427	679	0.646	ns	0.2	0.1312100;0.2848292	0.7211	ns
Unknown	Unknown	UCON63	3	0.00126539564703897	160305	14	2.79328436516264	1.42024565129343	0.00117820329220628	167092.427	686	0.632	ns	0.2142857	0.04657929;0.50797568	0.7493	ns
Unknown	Unknown	EUTREP2	143	0.0603171925088578	160305	819	160.557	11.4276569051727	0.0677227096338789	167092.427	75	0.15	ns	0.1746032	0.1492019;0.2023708	0.1344	ns
Unknown	Unknown	UCON59	3	0.00126539564703897	160305	43	7.979	2.58442222522525	0.00336553062257466	167092.427	31	0.062	ns	0.06976744	0.0146255;0.1906072	0.04989	*
Unknown	Unknown	UCON87	0	0	160305	6	1.65663474692202	0.792788836330443	0.000698766132496214	167092.427	1	0.002	**	0	0.0000000;0.4592581	0.197	ns
Unknown	Unknown	Eulor4	0	0	160305	31	5.89558232931727	2.27486607088225	0.00248674807209266	167092.427	1	0.002	**	0	0.0000000;0.1121887	0.002245	**
Unknown	Unknown	UCON35	32	0.0134975535684157	160305	170	31.693	5.07508694580767	0.0133680614138687	167092.427	563	0.878	ns	0.1882353	0.1324593;0.2552126	0.9217	ns
Unknown	Unknown	UCON20	4	0.00168719419605197	160305	46	8.55655655655656	2.8232066069712	0.00360914314010315	167092.427	55	0.11	ns	0.08695652	0.02420307;0.20791732	0.08961	ns
Unknown	Unknown	UCON71	3	0.00126539564703897	160305	17	3.21613236814891	1.51726718996088	0.00135655996631893	167092.427	591	0.822	ns	0.1764706	0.03798507;0.43431787	1	ns
Unknown	Unknown	UCON94	2	0.000843597098025983	160305	29	4.57730923694779	1.94213972781746	0.00193070239452834	167092.427	138	0.276	ns	0.06896552	0.008463962;0.227661890	0.3041	ns
Unknown	Unknown	UCON66	6	0.00253079129407795	160305	64	12.223	3.26250132795605	0.00515564366458579	167092.427	37	0.074	ns	0.09375	0.03518733;0.19296910	0.05474	ns
Unknown	Unknown	UCON68	1	0.000421798549012991	160305	12	2.18253968253968	1.11414958489219	0.000920592071258513	167092.427	293	0.586	ns	0.08333333	0.002107593;0.384796165	0.7067	ns
Unknown	Unknown	UCON22	8	0.00337438839210393	160305	37	7.174	2.41569028634872	0.0030259827906192	167092.427	720	0.564	ns	0.2162162	0.09826564;0.38213649	0.6802	ns
Unknown	Unknown	UCON96	2	0.000843597098025983	160305	17	3.55532994923858	1.64824201672499	0.00149963301385126	167092.427	286	0.572	ns	0.1176471	0.01457932;0.36440916	0.5515	ns
Unknown	Unknown	UCON67	0	0	160305	20	3.44774590163934	1.57783852184209	0.00145425421867696	167092.427	1	0.002	**	0	0.0000000;0.1684335	0.03648	*
Unknown	Unknown	UCON48	24	0.0101231651763118	160305	195	38.945	5.84141225193849	0.016426944491311	167092.427	2	0.004	**	0.1230769	0.08047335;0.17757489	0.006946	**
Unknown	Unknown	UCON64	4	0.00168719419605197	160305	15	2.95031712473573	1.47740115914391	0.00124443948234171	167092.427	798	0.408	ns	0.2666667	0.07787155;0.55100324	0.5144	ns
Unknown	Unknown	UCON47	42	0.0177155390585456	160305	155	27.823	5.01406140885927	0.0117357010291885	167092.427	999	0.006	**	0.2709677	0.2027865;0.3481255	0.004539	**
Unknown	Unknown	UCON1	20	0.00843597098025983	160305	241	43.905	6.13870170790686	0.0185190652944154	167092.427	1	0.002	**	0.08298755	0.0514275;0.1252582	1.81e-05	***
Unknown	Unknown	UCON28b	7	0.00295258984309094	160305	75	14.144	3.58833389474004	0.00596591867723975	167092.427	28	0.056	ns	0.09333333	0.03835391;0.18289353	0.03751	*
Unknown	Unknown	UCON60	7	0.00295258984309094	160305	38	7.26126126126126	2.53528423319694	0.00306278946400424	167092.427	573	0.858	ns	0.1842105	0.07742685;0.34326199	1	ns
Unknown	Unknown	UCON85	7	0.00295258984309094	160305	28	5.66867469879518	2.0867282584769	0.00239103876277846	167092.427	817	0.37	ns	0.25	0.1069080;0.4487155	0.4863	ns
Unknown	Unknown	UCON103	2	0.000843597098025983	160305	14	2.83420229405631	1.34794290220094	0.00119546241524224	167092.427	433	0.866	ns	0.1428571	0.01779452;0.42812916	0.7492	ns
Unknown	Unknown	UCON16	7	0.00295258984309094	160305	37	7.089	2.52020444218925	0.0029901299139531	167092.427	593	0.818	ns	0.1891892	0.07962112;0.35155238	1	ns
Unknown	Unknown	UCON56	3	0.00126539564703897	160305	15	2.96273291925466	1.41811316849037	0.00124967644645464	167092.427	639	0.726	ns	0.2	0.04331201;0.48089113	1	ns
Unknown	Unknown	tot	993	0.4188459591699	160305	6436	1205.967	32.3068048658582	0.50867513075755	167092.427	1	0.002	**	0.1542884	0.1455437;0.1633475	3.554e-12	***
Unknown	Unknown	UCON6	26	0.0109667622743378	160305	97	18.286	4.0272102530688	0.00771300826725156	167092.427	973	0.058	ns	0.2680412	0.1831505;0.3675840	0.05121	ns
Unknown	Unknown	UCON65	2	0.000843597098025983	160305	33	6.58658658658659	2.30105409762148	0.00277821266517065	167092.427	24	0.048	*	0.06060606	0.007425838;0.202264313	0.04838	*
Unknown	Unknown	UCON101	20	0.00843597098025983	160305	210	35.983	5.57833566835385	0.0151775771891345	167092.427	1	0.002	**	0.0952381	0.0591487;0.1432528	0.0024	**
Unknown	Unknown	UCON18	2	0.000843597098025983	160305	34	7.23923923923924	2.367918050442	0.00305350060706902	167092.427	16	0.032	*	0.05882353	0.007204917;0.196773209	0.03311	*
Unknown	Unknown	UCON12A	2	0.000843597098025983	160305	24	4.60721442885772	1.95845210819476	0.0019433163610839	167092.427	137	0.274	ns	0.08333333	0.01025634;0.26997280	0.2956	ns
Unknown	Unknown	UCON76	24	0.0101231651763118	160305	140	25.912	4.79533640647361	0.0109296440020246	167092.427	403	0.806	ns	0.1714286	0.1130343;0.2442485	0.7447	ns
Unknown	Unknown	UCON12	7	0.00295258984309094	160305	59	10.785	3.14462456640911	0.00454909735110511	167092.427	139	0.278	ns	0.1186441	0.04905579;0.22929255	0.24	ns
Unknown	Unknown	UCON9	7	0.00295258984309094	160305	49	8.325	2.74935154789887	0.00351147292053315	167092.427	381	0.762	ns	0.1428571	0.05942151;0.27242151	0.7075	ns
Unknown	Unknown	EUTREP14	32	0.0134975535684157	160305	382	73.674	7.8800900895751	0.0310755862999831	167092.427	1	0.002	**	0.08376963	0.05800299;0.11620034	5.381e-09	***
Unknown	Unknown	UCON26	35	0.0147629492154547	160305	206	39.026	5.80249885764685	0.016461110173781	167092.427	277	0.554	ns	0.1699029	0.1212884;0.2282885	0.5338	ns
Unknown	Unknown	UCON27	10	0.00421798549012991	160305	102	18.716	4.11415486707419	0.00789438164332715	167092.427	17	0.034	*	0.09803922	0.04802276;0.17291434	0.02856	*
Unknown	Unknown	MamRep564	166	0.0700185591361566	160305	788	159.28	11.5078247305922	0.0671840728867893	167092.427	742	0.52	ns	0.2106599	0.1826800;0.2408233	0.5641	ns
Unknown	Unknown	UCON17	1	0.000421798549012991	160305	33	6.53467336683417	2.41340025140571	0.00275631574440449	167092.427	12	0.024	*	0.03030303	0.0007669121;0.1575939723	0.0138	*
Unknown	Unknown	UCON19	3	0.00126539564703897	160305	30	7.01603206412826	2.42350233705418	0.00295935214447792	167092.427	56	0.112	ns	0.1	0.02111714;0.26528845	0.08778	ns
Unknown	Unknown	UCON70	12	0.0050615825881559	160305	59	12.095	3.19063554094716	0.00510165345031213	167092.427	575	0.854	ns	0.2033898	0.1097537;0.3283302	1	ns
Unknown	Unknown	UCON75	2	0.000843597098025983	160305	22	4.27867203219316	1.8611975286809	0.00180473765488154	167092.427	185	0.37	ns	0.09090909	0.01120559;0.29161274	0.2883	ns
Unknown	Unknown	UCON41	92	0.0388054665091952	160305	579	104.76	9.40589553795229	0.044187615994601	167092.427	95	0.19	ns	0.1588946	0.1300563;0.1912633	0.1773	ns
Unknown	Unknown	UCON88	15	0.00632697823519487	160305	33	7.87087087087087	2.39788282165646	0.00331992191280195	167092.427	1000	0.004	**	0.4545455	0.2810662;0.6364935	0.006724	**
Unknown	Unknown	UCON28a	18	0.00759237388223385	160305	129	23.296	4.58796615434698	0.00982621899780665	167092.427	140	0.28	ns	0.1395349	0.08484251;0.21153354	0.2532	ns
RC	tot	tot	214	0.0902648894887802	160305	1796	358.635	17.2740895322784	0.151271722625274	167092.427	1	0.002	**	0.1191537	0.1045236;0.1350402	2.2e-16	***
RC	Helitron	tot	214	0.0902648894887802	160305	1796	358.635	17.2740895322784	0.151271722625274	167092.427	1	0.002	**	0.1191537	0.1045236;0.1350402	2.2e-16	***
RC	Helitron	Helitron1Na_Mam	27	0.0113885608233508	160305	326	65.777	7.61927321496771	0.0277446431584275	167092.427	1	0.002	**	0.08282209	0.0552888;0.1182145	6.676e-09	***
RC	Helitron	Helitron1Nb_Mam	26	0.0109667622743378	160305	359	70.531	8.06275678952597	0.0297498734604353	167092.427	1	0.002	**	0.0724234	0.04785198;0.10431818	6.589e-11	***
RC	Helitron	Helitron3Na_Mam	173	0.0729711489792475	160305	1111	223.218	13.5165518226053	0.0941530285135819	167092.427	1	0.002	**	0.1557156	0.1348785;0.1783937	0.000131	***
