# Supplementary material for: Transposable elements generate regulatory novelty in a tissue-specific fashion
Source: BMC Genomics. 2018 Jun 18;19:468. doi: 10.1186/s12864-018-4850-3 (PMC6006921; doi:10.1186/s12864-018-4850-3)
Supplement: Supplementary file 2 — It contains two folders “TE_PIPELINE_SUMMARY_STATISTICS_ACTIVE” “TE_PIPELINE_SUMMARY_STATISTICS_REPRESSED”. In each of the two folders are included multiple spreadsheets (txt format) with the summary statistics of the TE analysis pipeline for ACTIVE and REPRESSED regions respectively. (ZIP 3922 kb) [file 12864_2018_4850_MOESM2_ESM.zip › Supplemental_File_S1/TE_PIPELINE_SUMMARY_STATISTICS_ACTIVE/E106_15_coreMarks_dense_no_header_ACTIVE.bed.shuffle-rm.nonTE-no_low.boot-1000.stats.tab.txt]

#Script TE-analysis_Shuffle_bed.pl, v4.3
#Aggregated results + stats
#Features in input file (counts):
	241967
#With 1000 bootstraps for exp (expected); sd = standard deviation; nb = number; len = length; avg = average
#Two tests are made (permutation and binomial) to assess how significant the difference between observed and random, so two pvalues are given
#For the two tailed permutation test:
#if rank is < 500 and pvalue is not "ns", there are significantly fewer observed values than expected 
#if rank is > 500 and pvalue is not "ns", there are significantly higher observed values than expected 
#The binomial test is done with binom.test from R, two sided

#Level_(tot_means_all)	#	#	#COUNTS	#	#	#	#	#	#	#	#	#	#	#	#	#
#Rclass	Rfam	Rname	obs_hits	%_obs_(%of_features)	obs_tot_hits	nb_of_trials(nb_of_TE_in_genome)	exp_avg_hits	exp_sd	%_exp_(%of_features)	exp_tot_hits(avg)	obs_rank_in_exp	2-tailed_permutation-test_pvalue(obs.vs.exp)	significance	binomal_test_proba	binomial_test_95%_confidence_interval	binomial_test_pval	significance

age	cat.2	tot	178957	73.9592589072064	178957	4687922	184053.525	102.88379099474	76.0655481945885	184053.525	1	0.002	**	0.03817406	0.03800078;0.03834791	2.2e-16	***
age	cat.2	Ancient	148188	61.2430620704476	178957	2716717	150358.161	162.305965094649	62.1399451164828	184053.525	1	0.002	**	0.05454672	0.05427697;0.05481742	7.936e-09	***
age	cat.2	LineageSpe	122332	50.5573074014225	178957	1971205	141990.256	201.296400128529	58.6816615488889	184053.525	1	0.002	**	0.0620595	0.06172309;0.06239720	2.2e-16	***
age	cat.1	01_Human	1728	0.714146970454649	178957	10400	3243.612	78.7635394783091	1.34051833514488	184053.525	1	0.002	**	0.1661538	0.1590463;0.1734488	2.2e-16	***
age	cat.1	06_Boreotheria/Eutheria?	148	0.0611653655250509	178957	2965	702.52	24.8008201614519	0.290337112085532	184053.525	1	0.002	**	0.04991568	0.04235607;0.05837833	2.2e-16	***
age	cat.1	04_Primates/Glires	2177	0.899709464513756	178957	9067	2154.159	42.4333159829079	0.890269747527555	184053.525	707	0.59	ns	0.2401015	0.2313388;0.2490314	0.5704	ns
age	cat.1	07_Eutheria+Metatheria	29846	12.3347398612207	178957	189643	33527.14	141.199524452831	13.8560795480375	184053.525	1	0.002	**	0.1573799	0.1557436;0.1590268	2.2e-16	***
age	cat.1	07_Eutheria	96538	39.8971760611984	178957	1469955	119252.661	199.208338281913	49.284679729054	184053.525	1	0.002	**	0.06567412	0.06527419;0.06607576	2.2e-16	***
age	cat.1	10_Amniota/Theria	616	0.254580170023185	178957	2529	566.42	21.2390370943858	0.234089772572293	184053.525	990	0.024	*	0.2435745	0.2269523;0.2607925	0.0194	*
age	cat.1	07_Eutheria/03_Primates	4	0.00165311798716354	178957	21	4.56941649899396	2.03684842887854	0.00188844615133219	184053.525	515	0.974	ns	0.1904762	0.05446357;0.41906604	1	ns
age	cat.1	02_Hominidae	1825	0.754235081643365	178957	10036	3187.647	68.5486492084878	1.31738914810697	184053.525	1	0.002	**	0.1818454	0.1743423;0.1895335	2.2e-16	***
age	cat.1	07_Metatheria	1	0.000413279496790885	178957	59	15.157	3.64082498983495	0.00626407733285944	184053.525	1	0.002	**	0.01694915	0.0004290233;0.0908559329	7.314e-07	***
age	cat.1	15_Euteleostomi	15	0.00619919245186327	178957	73	17.098	3.65947916892388	0.00706625283613055	184053.525	336	0.672	ns	0.2054795	0.1198131;0.3161616	0.6785	ns
age	cat.1	02_Haplorrhini	425	0.175643786136126	178957	4342	1110.162	31.937779787859	0.458807192716362	184053.525	1	0.002	**	0.09788116	0.08920006;0.10710737	2.2e-16	***
age	cat.1	07_Eutheria + Transfert Opossum?	80	0.0330623597432708	178957	890	233.463	14.4683089185628	0.0964854711592903	184053.525	1	0.002	**	0.08988764	0.0719175;0.1106246	2.2e-16	***
age	cat.1	05_Boreotheria	10799	4.46300528584476	178957	118653	23633.76	138.037707923628	9.76734844007654	184053.525	1	0.002	**	0.09101329	0.08938250;0.09266411	2.2e-16	***
age	cat.1	16_Metazoa	128	0.0528997755892332	178957	491	115.72	9.9620702086887	0.0478247033686412	184053.525	905	0.194	ns	0.2606925	0.2223837;0.3019106	0.2018	ns
age	cat.1	16_Vertebrata	2466	1.01914723908632	178957	8857	1990.288	39.126358480287	0.822545223108936	184053.525	1001	0.002	**	0.2784238	0.2691068;0.2878868	2.2e-16	***
age	cat.1	07_Eutheria/Primates?	53	0.0219038133299169	178957	424	105.268	9.45386437133258	0.0435051060681828	184053.525	1	0.002	**	0.125	0.09505263;0.16029719	4.321e-10	***
age	cat.1	03_Euarchontoglires/Primates?	1025	0.423611484210657	178957	13041	3253.312	55.4851083918312	1.34452714626375	184053.525	1	0.002	**	0.07859827	0.07403560;0.08335002	2.2e-16	***
age	cat.1	tot	178957	73.9592589072064	178957	4687922	184053.525	102.88379099474	76.0655481945885	184053.525	1	0.002	**	0.03817406	0.03800078;0.03834791	2.2e-16	***
age	cat.1	09_Theria	1899	0.78481776440589	178957	9723	2363.384	45.4516049484767	0.976738150243628	184053.525	1	0.002	**	0.1953101	0.1874708;0.2033323	2.2e-16	***
age	cat.1	10_Theria/Mammalia	17417	7.19808899560684	178957	104874	20255.843	114.456719731485	8.37132460211516	184053.525	1	0.002	**	0.1660755	0.1638276;0.1683418	2.2e-16	***
age	cat.1	03_Primates	113110	46.746043882017	178957	1475760	123045.806	202.338090993928	50.8523087859088	184053.525	1	0.002	**	0.07664525	0.07621654;0.07707563	2.2e-16	***
age	cat.1	08_Eutheria/Theria	621	0.256646567507139	178957	2459	604.493	22.1311033782036	0.249824562853612	184053.525	779	0.446	ns	0.2525417	0.2354689;0.2702058	0.4397	ns
age	cat.1	13_Amniota/Euteleostemi?	30	0.0123983849037265	178957	191	45.746	6.5938579726108	0.0189058838601958	184053.525	8	0.016	*	0.1570681	0.1085518;0.2165696	0.006549	**
age	cat.1	14_Tetrapoda	1724	0.712493852467485	178957	8931	2001.625	39.3644755704549	0.827230572764055	184053.525	1	0.002	**	0.1930355	0.1848952;0.2013765	8.074e-13	***
age	cat.1	12_Amniota	7786	3.21779416201383	178957	36530	8020.724	76.3895358356443	3.31480077861857	184053.525	4	0.008	**	0.2131399	0.2089496;0.2173759	0.002975	**
age	cat.1	03_Primates/Indep	4174	1.72502861960515	178957	25104	6276.718	77.1958267762686	2.59403885653829	184053.525	1	0.002	**	0.1662683	0.1616815;0.1709325	2.2e-16	***
age	cat.1	08_Eutheria/Theria?	38177	15.7777713489856	178957	259031	42956.36	156.241901972333	17.7529828447681	184053.525	1	0.002	**	0.1473839	0.1460208;0.1487549	2.2e-16	***
age	cat.1	11_Mammalia	75080	31.0290246190596	178957	619071	72694.096	171.985842190321	30.0429794145483	184053.525	1001	0.002	**	0.1212785	0.1204663;0.1220943	2.2e-16	***
age	cat.1	02_Simiiformes	14595	6.03181425566296	178957	154323	29098.918	149.906261254036	12.0259861881992	184053.525	1	0.002	**	0.09457437	0.09311878;0.09604521	2.2e-16	***
age	cat.1	02_Hominoidea	8073	3.33640537759281	178957	64786	17156.138	146.209535202682	7.09028007951497	184053.525	1	0.002	**	0.1246103	0.1220762;0.1271780	2.2e-16	***
age	cat.1	04_Euarchontoglires	5824	2.40693978931011	178957	55401	12465.158	105.529377357613	5.15159422565887	184053.525	1	0.002	**	0.1051245	0.1025822;0.1077082	2.2e-16	***
age	cat.1	02_Catarrhini	2668	1.10262969743808	178957	30292	8315.429	104.167316317494	3.43659631272033	184053.525	1	0.002	**	0.08807606	0.08490768;0.09132369	2.2e-16	***
DNA?	tot	tot	597	0.246727859584158	178957	4312	1000.235	28.0360802680545	0.413376617472631	184053.525	1	0.002	**	0.1384508	0.1282738;0.1491202	2.2e-16	***
DNA?	PiggyBac?	tot	36	0.0148780618844718	178957	294	70.039	7.57779004076399	0.0289456826757368	184053.525	1	0.002	**	0.122449	0.08725449;0.16547284	9.433e-07	***
DNA?	PiggyBac?	EUTREP4	36	0.0148780618844718	178957	294	70.039	7.57779004076399	0.0289456826757368	184053.525	1	0.002	**	0.122449	0.08725449;0.16547284	9.433e-07	***
DNA?	hAT-Tip100?	tot	50	0.0206639748395442	178957	520	131.38	10.4911230887672	0.0542966602883864	184053.525	1	0.002	**	0.09615385	0.0722110;0.1248001	2.2e-16	***
DNA?	hAT-Tip100?	Eutr16	50	0.0206639748395442	178957	520	131.38	10.4911230887672	0.0542966602883864	184053.525	1	0.002	**	0.09615385	0.0722110;0.1248001	2.2e-16	***
DNA?	DNA?	Eulor12	10	0.00413279496790885	178957	60	13.939	3.3392258727779	0.00576070290576814	184053.525	152	0.304	ns	0.1666667	0.08292881;0.28521925	0.2845	ns
DNA?	DNA?	Eulor2C	6	0.00247967698074531	178957	38	8.49	2.59974203694494	0.00350874292775461	184053.525	231	0.462	ns	0.1578947	0.06022973;0.31253361	0.4365	ns
DNA?	DNA?	UCON83	2	0.00082655899358177	178957	50	10.59	2.84182616920458	0.00437662987101547	184053.525	3	0.006	**	0.04	0.004881433;0.137137626	0.001417	**
DNA?	DNA?	Eulor6D	4	0.00165311798716354	178957	75	18.098	3.74278030405265	0.00747953233292143	184053.525	1	0.002	**	0.05333333	0.01472076;0.13096081	3.265e-05	***
DNA?	DNA?	tot	514	0.212425661350515	178957	3498	802.19	25.4694442929679	0.33152867953068	184053.525	1	0.002	**	0.1469411	0.1353641;0.1591115	2.2e-16	***
DNA?	DNA?	UCON7	8	0.00330623597432708	178957	127	30.591	4.97317317730354	0.01264263308633	184053.525	1	0.002	**	0.06299213	0.0275853;0.1203479	1.996e-07	***
DNA?	DNA?	MER133B	4	0.00165311798716354	178957	40	8.931	2.74805218123507	0.00369099918583939	184053.525	46	0.092	ns	0.1	0.02792542;0.23663740	0.08455	ns
DNA?	DNA?	Eulor6C	3	0.00123983849037265	178957	21	4.97291875626881	1.94509701970972	0.00205520536117272	184053.525	237	0.474	ns	0.1428571	0.03048897;0.36342399	0.4428	ns
DNA?	DNA?	Eulor6E	4	0.00165311798716354	178957	31	7.025	2.31251437243593	0.00290328846495597	184053.525	139	0.278	ns	0.1290323	0.03630166;0.29833583	0.2817	ns
DNA?	DNA?	Eulor7	0	0	178957	12	2.64423076923077	1.38460938569933	0.00109280636170667	184053.525	1	0.002	**	0	0.0000000;0.2646485	0.08111	ns
DNA?	DNA?	Eulor6A	7	0.00289295647753619	178957	30	6.47194388777555	2.30230672971496	0.00267472171319872	184053.525	693	0.618	ns	0.2333333	0.09933786;0.42283652	0.8245	ns
DNA?	DNA?	Eulor2A	8	0.00330623597432708	178957	67	15.283	3.56814274415173	0.00631615054945509	184053.525	23	0.046	*	0.119403	0.05298481;0.22178514	0.04008	*
DNA?	DNA?	MER123	4	0.00165311798716354	178957	46	10.751	2.97453304685741	0.0044431678699988	184053.525	11	0.022	*	0.08695652	0.02420307;0.20791732	0.01462	*
DNA?	DNA?	UCON100	1	0.000413279496790885	178957	19	3.96865520728008	1.69484462146732	0.00164016382700124	184053.525	60	0.12	ns	0.05263158	0.001331629;0.260280654	0.1524	ns
DNA?	DNA?	UCON21	3	0.00123983849037265	178957	28	6.611	2.30759701941305	0.00273219075328454	184053.525	80	0.16	ns	0.1071429	0.02266509;0.28226440	0.1227	ns
DNA?	DNA?	Eulor5A	19	0.00785231043902681	178957	126	27.574	4.68128598127037	0.0113957688445119	184053.525	33	0.066	ns	0.1507937	0.09329693;0.22542592	0.06706	ns
DNA?	DNA?	Eulor2B	8	0.00330623597432708	178957	57	12.761	3.19500971627428	0.00527385965854848	184053.525	92	0.184	ns	0.1403509	0.06259489;0.25794538	0.153	ns
DNA?	DNA?	Eulor6B	7	0.00289295647753619	178957	64	14.524	3.45273012923763	0.00600247141139081	184053.525	19	0.038	*	0.109375	0.04512102;0.21245723	0.02435	*
DNA?	DNA?	MER133A	5	0.00206639748395442	178957	54	12.201	3.23342760148641	0.00504242314034558	184053.525	18	0.036	*	0.09259259	0.03075279;0.20300155	0.02118	*
DNA?	DNA?	MER131	200	0.0826558993581769	178957	1106	257.442	14.4903625422764	0.106395500212839	184053.525	1	0.002	**	0.1808318	0.1585699;0.2048057	3.062e-05	***
DNA?	DNA?	UCON62	4	0.00165311798716354	178957	24	5.05823293172691	1.98046299088144	0.00209046396067518	184053.525	407	0.814	ns	0.1666667	0.04735363;0.37384171	0.8031	ns
DNA?	DNA?	Eulor3	1	0.000413279496790885	178957	37	8.877	2.60627390419037	0.00366868209301268	184053.525	1	0.002	**	0.02702703	0.000684031;0.141603096	0.0007858	***
DNA?	DNA?	UCON2	28	0.0115718259101448	178957	135	31.332	5.06373552008963	0.012948873193452	184053.525	291	0.582	ns	0.2074074	0.1424652;0.2856204	0.5419	ns
DNA?	DNA?	MER124	114	0.0471138626341609	178957	747	171.558	11.8158474198955	0.0709014039104506	184053.525	1	0.002	**	0.1526104	0.1275653;0.1804334	2.049e-07	***
DNA?	DNA?	Eulor10	4	0.00165311798716354	178957	39	9.366	2.82383038053243	0.00387077576694343	184053.525	28	0.056	ns	0.1025641	0.02866011;0.24220973	0.05824	ns
DNA?	DNA?	UCON14	9	0.00371951547111796	178957	98	23.108	4.0886492944557	0.00955006261184376	184053.525	1	0.002	**	0.09183673	0.04285837;0.16718665	0.0003212	***
DNA?	DNA?	MER134	11	0.00454607446469973	178957	89	21.345	4.00499875343488	0.00882145085900143	184053.525	3	0.006	**	0.1235955	0.06334346;0.21039404	0.008761	**
DNA?	DNA?	Eulor5B	6	0.00247967698074531	178957	43	9.525	2.80307549527876	0.00393648720693318	184053.525	135	0.27	ns	0.1395349	0.05297657;0.27932480	0.2691	ns
DNA?	DNA?	UCON58	43	0.017771018362008	178957	235	54.952	6.56496723486072	0.0227105349076527	184053.525	43	0.086	ns	0.1829787	0.1357015;0.2384479	0.07587	ns
Retroposon	tot	tot	1609	0.664966710336534	178957	5565	1624.961	40.3948167494324	0.671563064384813	184053.525	347	0.694	ns	0.2891285	0.2772405;0.3012380	0.6477	ns
Retroposon	SVA	tot	1609	0.664966710336534	178957	5565	1624.961	40.3948167494324	0.671563064384813	184053.525	347	0.694	ns	0.2891285	0.2772405;0.3012380	0.6477	ns
Retroposon	SVA	SVA_D	437	0.180603140097617	178957	1433	480.171	24.7037656043575	0.198444829253576	184053.525	44	0.088	ns	0.3049546	0.2811889;0.3295227	0.01608	*
Retroposon	SVA	SVA_B	243	0.100426917720185	178957	801	225.764	15.4232350750476	0.0933036323134973	184053.525	884	0.236	ns	0.3033708	0.2716836;0.3365129	0.1818	ns
Retroposon	SVA	SVA_E	220	0.0909214892939946	178957	686	185.259	13.3373086791452	0.0765637462959825	184053.525	998	0.008	**	0.3206997	0.2858788;0.3570718	0.003422	**
Retroposon	SVA	SVA_C	155	0.0640583220025871	178957	486	148.406	13.5542200395626	0.061333157000748	184053.525	696	0.612	ns	0.31893	0.2776765;0.3624037	0.5222	ns
Retroposon	SVA	SVA_A	385	0.159112606264491	178957	1186	308.328	17.661096521177	0.12742564068654	184053.525	1001	0.002	**	0.3246206	0.2980133;0.3521006	7.72e-07	***
Retroposon	SVA	SVA_F	214	0.0884418123132493	178957	973	293.404	18.3942146103369	0.121257857476433	184053.525	1	0.002	**	0.2199383	0.1942779;0.2473056	1.383e-08	***
snRNA	tot	tot	1267	0.523625122434051	178957	4380	1007.227	26.9750463229282	0.416266267714192	184053.525	1001	0.002	**	0.2892694	0.2758713;0.3029491	2.2e-16	***
snRNA	snRNA	U14	5	0.00206639748395442	178957	7	2.03294117647059	1.01524170566291	0.000840172906417234	184053.525	850	0.304	ns	0.7142857	0.2904209;0.9633074	0.025	*
snRNA	snRNA	U4	57	0.0235569313170804	178957	162	38.611	5.49289093746189	0.0159571346505928	184053.525	1001	0.002	**	0.3518519	0.2785670;0.4306675	0.00117	**
snRNA	snRNA	U2	264	0.109105787152794	178957	1087	243.746	13.7547328827817	0.100735224224791	184053.525	931	0.142	ns	0.2428703	0.2176423;0.2694982	0.1457	ns
snRNA	snRNA	U5	48	0.0198374158459625	178957	214	48.124	5.81501835237331	0.0198886625035645	184053.525	544	0.916	ns	0.2242991	0.1702535;0.2861518	1	ns
snRNA	snRNA	U3	60	0.0247967698074531	178957	229	54.976	6.72403425308324	0.0227204536155757	184053.525	807	0.39	ns	0.2620087	0.2062907;0.3240015	0.4394	ns
snRNA	snRNA	U13	73	0.0301694032657346	178957	176	43.666	5.85600006290443	0.0180462625068708	184053.525	1001	0.002	**	0.4147727	0.3411409;0.4913251	1.205e-06	***
snRNA	snRNA	tot	1267	0.523625122434051	178957	4380	1007.227	26.9750463229282	0.416266267714192	184053.525	1001	0.002	**	0.2892694	0.2758713;0.3029491	2.2e-16	***
snRNA	snRNA	U6	539	0.222757648770287	178957	1710	396.929	17.3250141447306	0.164042617381709	184053.525	1001	0.002	**	0.3152047	0.2932245;0.3378208	4.209e-15	***
snRNA	snRNA	U17	3	0.00123983849037265	178957	9	2.40645879732739	1.19112405760147	0.000994540080807463	184053.525	744	0.516	ns	0.3333333	0.07485463;0.70070494	0.7085	ns
snRNA	snRNA	U8	3	0.00123983849037265	178957	29	7.382	2.46457910202739	0.00305082924531031	184053.525	49	0.098	ns	0.1034483	0.02186374;0.27351520	0.08502	ns
snRNA	snRNA	U1	33	0.0136382233940992	178957	204	43.821	6.00608291917718	0.0181103208288734	184053.525	39	0.078	ns	0.1617647	0.1140437;0.2196089	0.07294	ns
snRNA	snRNA	U13_	105	0.0433943471630429	178957	308	75.063	7.40647601001224	0.0310219988676142	184053.525	1001	0.002	**	0.3409091	0.2881057;0.3968073	0.0001438	***
snRNA	snRNA	U7	103	0.0425677881694611	178957	245	58.958	6.88328523421888	0.024366132571797	184053.525	1001	0.002	**	0.4204082	0.3578559;0.4849101	7.419e-10	***
tot	tot	tot	178957	73.9592589072064	178957	4687922	184053.525	102.88379099474	76.0655481945885	184053.525	1	0.002	**	0.03817406	0.03800078;0.03834791	2.2e-16	***
rRNA	tot	tot	441	0.18225625808478	178957	1766	412.797	17.4892442565328	0.170600536436787	184053.525	954	0.096	ns	0.2497169	0.2296752;0.2705934	0.1154	ns
rRNA	rRNA	tot	441	0.18225625808478	178957	1766	412.797	17.4892442565328	0.170600536436787	184053.525	954	0.096	ns	0.2497169	0.2296752;0.2705934	0.1154	ns
rRNA	rRNA	SSU-rRNA_Hsa	20	0.00826558993581769	178957	80	16.777	3.86059259378341	0.00693359011766067	184053.525	825	0.354	ns	0.25	0.1598796;0.3593635	0.4091	ns
rRNA	rRNA	LSU-rRNA_Hsa	108	0.0446341856534156	178957	411	98.975	9.08806733953751	0.0409043381948778	184053.525	859	0.286	ns	0.2627737	0.2208463;0.3081547	0.2993	ns
rRNA	rRNA	5S	314	0.129769761992338	178957	1275	297.773	15.0842635221613	0.123063475597912	184053.525	867	0.27	ns	0.2462745	0.2228406;0.2708842	0.2895	ns
tRNA	tot	tot	427	0.176470345129708	178957	1997	420.352	17.2649985860462	0.173722863035042	184053.525	649	0.706	ns	0.2138207	0.1960186;0.2324670	0.7212	ns
tRNA	tRNA	tRNA-Arg-AGA	12	0.00495935396149062	178957	41	9.866	2.76870180946046	0.00407741551533887	184053.525	835	0.334	ns	0.2926829	0.1612986;0.4553740	0.4646	ns
tRNA	tRNA	tRNA-His-CAY_	9	0.00371951547111796	178957	44	11.771	2.93174933344482	0.0048647129567255	184053.525	211	0.422	ns	0.2045455	0.09804318;0.35304506	0.3983	ns
tRNA	tRNA	tRNA-Thr-ACG_	1	0.000413279496790885	178957	12	2.94605809128631	1.37217377654936	0.00121754540548352	184053.525	161	0.322	ns	0.08333333	0.002107593;0.384796165	0.3154	ns
tRNA	tRNA	tRNA-Leu-TTA(m)	3	0.00123983849037265	178957	27	6.36136136136136	2.16330958609237	0.0026290202223284	184053.525	83	0.166	ns	0.1111111	0.02352745;0.29158692	0.1725	ns
tRNA	tRNA	tRNA-Arg-CGA_	2	0.00082655899358177	178957	2	1.16129032258065	0.374002194945763	0.000479937480144253	184053.525	465	0.93	ns	1	0.1581139;1.0000000	0.513	ns
tRNA	tRNA	tRNA-Lys-AAA	11	0.00454607446469973	178957	47	8.491	2.50123473012335	0.0035091562072514	184053.525	889	0.226	ns	0.2340426	0.1230335;0.3802573	0.343	ns
tRNA	tRNA	tRNA-Thr-ACY	9	0.00371951547111796	178957	13	3.95136778115502	1.58327518065014	0.00163301928823146	184053.525	988	0.028	*	0.6923077	0.3857383;0.9090796	0.004448	**
tRNA	tRNA	tRNA-Ser-TCG	3	0.00123983849037265	178957	7	1.99307958477509	0.936776496809855	0.000823698927860033	184053.525	801	0.402	ns	0.4285714	0.09898828;0.81594843	0.4144	ns
tRNA	tRNA	tRNA-Ser-TCA_	0	0	178957	4	1.36378737541528	0.598570905928766	0.000563625360241389	184053.525	1	0.002	**	0	0.0000000;0.6023646	0.3067	ns
tRNA	tRNA	tRNA-Arg-CGY_	11	0.00454607446469973	178957	40	8.628	2.51673398474092	0.00356577549831175	184053.525	873	0.258	ns	0.275	0.1460090;0.4388829	0.3409	ns
tRNA	tRNA	tRNA-Cys-TGY	35	0.014464782387681	178957	136	31.929	4.93074753676067	0.0131956010530362	184053.525	771	0.462	ns	0.2573529	0.1862608;0.3393191	0.544	ns
tRNA	tRNA	tRNA-Glu-GAA	12	0.00495935396149062	178957	95	22.043	4.19985592488478	0.00910991994776147	184053.525	13	0.026	*	0.1263158	0.06700594;0.21025495	0.01445	*
tRNA	tRNA	tRNA-Ala-GCY	3	0.00123983849037265	178957	28	6.31663326653307	2.20920475391252	0.00261053501780535	184053.525	114	0.228	ns	0.1071429	0.02266509;0.28226440	0.1749	ns
tRNA	tRNA	tRNA-Met	11	0.00454607446469973	178957	50	10.615	2.96539517915717	0.00438696185843524	184053.525	622	0.76	ns	0.22	0.1152658;0.3596119	0.8634	ns
tRNA	tRNA	tRNA-Gly-GGY	13	0.0053726334582815	178957	37	9.321	2.83548919923864	0.00385217818958784	184053.525	930	0.144	ns	0.3513514	0.2020998;0.5253887	0.184	ns
tRNA	tRNA	tRNA-Ile-ATC	1	0.000413279496790885	178957	9	1.82864450127877	0.922779275758129	0.000755741279297909	184053.525	354	0.708	ns	0.1111111	0.002809137;0.482496515	0.6969	ns
tRNA	tRNA	tRNA-Thr-ACG	2	0.00082655899358177	178957	3	1.41176470588235	0.600326227406513	0.00058345340723419	184053.525	643	0.718	ns	0.6666667	0.09429932;0.99159624	0.6043	ns
tRNA	tRNA	tRNA-Met_	12	0.00495935396149062	178957	48	8.311	2.63233892350665	0.00343476589782904	184053.525	936	0.132	ns	0.25	0.1363723;0.3959593	0.1792	ns
tRNA	tRNA	tRNA-Thr-ACA	5	0.00206639748395442	178957	25	5.546	2.08428122580141	0.00229204808920225	184053.525	497	0.994	ns	0.2	0.06831146;0.40703743	1	ns
tRNA	tRNA	tRNA-Trp-TGG	6	0.00247967698074531	178957	13	3.81243628950051	1.61355491589226	0.00157560175127208	184053.525	923	0.158	ns	0.4615385	0.1922324;0.7486545	0.222	ns
tRNA	tRNA	tRNA-Lys-AAG	22	0.00909214892939946	178957	73	18.041	3.83275475461306	0.00745597540160435	184053.525	880	0.244	ns	0.3013699	0.1994396;0.4200115	0.2794	ns
tRNA	tRNA	tRNA-Leu-TTG	5	0.00206639748395442	178957	26	3.58775510204082	1.61752817804407	0.00148274562318036	184053.525	868	0.268	ns	0.1923077	0.06554811;0.39350553	0.3934	ns
tRNA	tRNA	tRNA-Ile-ATT	17	0.00702575144544504	178957	53	13.117	3.22485824660724	0.00542098715940603	184053.525	903	0.198	ns	0.3207547	0.1991866;0.4631612	0.207	ns
tRNA	tRNA	tRNA-Gln-CAG	14	0.00578591295507239	178957	79	17.063	3.68600293239406	0.00705178805374287	184053.525	255	0.51	ns	0.1772152	0.1004126;0.2794246	0.4941	ns
tRNA	tRNA	tRNA-Arg-AGG	6	0.00247967698074531	178957	20	5.05823293172691	1.91177848477118	0.00209046396067518	184053.525	770	0.464	ns	0.3	0.1189316;0.5427892	0.6111	ns
tRNA	tRNA	tRNA-Glu-GAG_	16	0.00661247194865416	178957	96	19.905	3.88626788552694	0.00822632838362256	184053.525	190	0.38	ns	0.1666667	0.09837277;0.25649997	0.3789	ns
tRNA	tRNA	tRNA-Arg-CGG	3	0.00123983849037265	178957	17	1.70709677419355	0.797696107405536	0.000705508095812052	184053.525	761	0.482	ns	0.1764706	0.03798507;0.43431787	0.2402	ns
tRNA	tRNA	tRNA-Gln-CAA	4	0.00165311798716354	178957	24	5.8376753507014	2.11355263028308	0.00241259153136643	184053.525	295	0.59	ns	0.1666667	0.04735363;0.37384171	0.4812	ns
tRNA	tRNA	tRNA-Val-GTG	11	0.00454607446469973	178957	38	9.486	2.6409806471799	0.00392036930655833	184053.525	795	0.414	ns	0.2894737	0.1542463;0.4590321	0.5752	ns
tRNA	tRNA	tRNA-Tyr-TAC	11	0.00454607446469973	178957	34	7.253	2.38173543108039	0.00299751619022429	184053.525	956	0.092	ns	0.3235294	0.1738834;0.5052653	0.14	ns
tRNA	tRNA	tRNA-Tyr-TAT	1	0.000413279496790885	178957	5	1.51893408134642	0.709084698334884	0.000627744312797375	184053.525	422	0.844	ns	0.2	0.005050763;0.716417936	1	ns
tRNA	tRNA	tRNA-Ala-GCY_	1	0.000413279496790885	178957	82	4.20507614213198	1.73104561524011	0.00173787175198766	184053.525	49	0.098	ns	0.01219512	0.0003087061;0.0660827094	0.1317	ns
tRNA	tRNA	tRNA-Arg-CGA	2	0.00082655899358177	178957	8	2.03178206583428	1.01528662665718	0.000839693869756735	184053.525	633	0.738	ns	0.25	0.03185403;0.65085579	1	ns
tRNA	tRNA	tRNA-Pro-CCA	6	0.00247967698074531	178957	9	2.58836206896552	1.23012979833851	0.00106971697337468	184053.525	927	0.15	ns	0.6666667	0.2992951;0.9251454	0.02047	*
tRNA	tRNA	tRNA-Leu-TTA	3	0.00123983849037265	178957	13	2.95268138801262	1.38140685818958	0.00122028267822167	184053.525	644	0.716	ns	0.2307692	0.05038107;0.53813154	1	ns
tRNA	tRNA	tRNA-Val-GTY	9	0.00371951547111796	178957	29	6.53807615230461	2.2372009992725	0.00270205282220493	184053.525	910	0.184	ns	0.3103448	0.1528459;0.5083234	0.2699	ns
tRNA	tRNA	tRNA-Leu-CTG	6	0.00247967698074531	178957	16	4.20321931589537	1.72504497312513	0.00173710436377497	184053.525	906	0.192	ns	0.375	0.1519837;0.6456539	0.3919	ns
tRNA	tRNA	tRNA-Met-i	5	0.00206639748395442	178957	40	8.772	2.53148660364309	0.00362528774584964	184053.525	102	0.204	ns	0.125	0.04185963;0.26803292	0.182	ns
tRNA	tRNA	tRNA-Thr-ACY_	3	0.00123983849037265	178957	12	2.52653927813163	1.23912335662336	0.00104416688148865	184053.525	743	0.518	ns	0.25	0.05486064;0.57185846	0.7249	ns
tRNA	tRNA	tRNA-Asn-AAT	0	0	178957	2	1.01393728222997	0.117435458707405	0.000419039489777517	184053.525	1	0.002	**	0	0.0000000;0.8418861	0.2431	ns
tRNA	tRNA	tot	427	0.176470345129708	178957	1997	420.352	17.2649985860462	0.173722863035042	184053.525	649	0.706	ns	0.2138207	0.1960186;0.2324670	0.7212	ns
tRNA	tRNA	tRNA-Gly-GGA	42	0.0173577388652172	178957	107	25.46	4.53861201238871	0.0105220959882959	184053.525	1001	0.002	**	0.3925234	0.2995173;0.4916369	0.0003763	***
tRNA	tRNA	tRNA-Asn-AAC	12	0.00495935396149062	178957	46	12.889	3.01060504595717	0.00532675943413771	184053.525	453	0.906	ns	0.2608696	0.1426685;0.4113188	0.8704	ns
tRNA	tRNA	tRNA-Ile-ATA	18	0.00743903094223592	178957	65	14.746	3.47153215965739	0.00609421945967839	184053.525	845	0.314	ns	0.2769231	0.1731004;0.4019012	0.3733	ns
tRNA	tRNA	tRNA-Leu-CTA_	5	0.00206639748395442	178957	7	2.10743801652893	1.04690421734868	0.000870960922989054	184053.525	845	0.314	ns	0.7142857	0.2904209;0.9633074	0.02924	*
tRNA	tRNA	tRNA-Phe-TTY	12	0.00495935396149062	178957	87	10.427	2.85706734849458	0.00430926531303855	184053.525	775	0.454	ns	0.137931	0.07335221;0.22854547	0.6189	ns
tRNA	tRNA	tRNA-Ser-TCA(m)	2	0.00082655899358177	178957	31	7.481	2.43548158904365	0.00309174391549261	184053.525	16	0.032	*	0.06451613	0.007910983;0.214216157	0.01944	*
tRNA	tRNA	tRNA-Ala-GCA	3	0.00123983849037265	178957	40	2.73706441393875	1.30923255890978	0.00113117260367685	184053.525	681	0.642	ns	0.075	0.01574218;0.20386475	0.7529	ns
tRNA	tRNA	tRNA-Leu-CTY	6	0.00247967698074531	178957	30	4.58894472361809	1.84861642535393	0.00189651676617807	184053.525	838	0.328	ns	0.2	0.07713551;0.38566651	0.4473	ns
tRNA	tRNA	tRNA-Leu-CTA	1	0.000413279496790885	178957	1	1.01785714285714	0.132669237097732	0.000420659487805008	184053.525	276	0.552	ns	na	na	na	na
tRNA	tRNA	tRNA-SeC(e)-TGA	2	0.00082655899358177	178957	3	1.44658753709199	0.617449520089949	0.000597844969393342	184053.525	634	0.736	ns	0.6666667	0.09429932;0.99159624	0.6121	ns
tRNA	tRNA	tRNA-Val-GTA	5	0.00206639748395442	178957	12	3.04356846473029	1.45195471942122	0.00125784444355234	184053.525	907	0.19	ns	0.4166667	0.1516522;0.7233303	0.1951	ns
tRNA	tRNA	tRNA-Ser-TCY	7	0.00289295647753619	178957	15	3.69746192893401	1.67715510395002	0.0015280852053933	184053.525	969	0.066	ns	0.4666667	0.2126667;0.7341387	0.06718	ns
tRNA	tRNA	tRNA-Gly-GGG	5	0.00206639748395442	178957	47	11.83	2.95699912814391	0.00488909644703617	184053.525	15	0.03	*	0.106383	0.0354563;0.2310476	0.01851	*
tRNA	tRNA	tRNA-Glu-GAG	0	0	178957	18	3.29459734964322	1.49961265949697	0.00136158953478913	184053.525	1	0.002	**	0	0.000000;0.185302	0.05953	ns
tRNA	tRNA	tRNA-Ser-AGY	2	0.00082655899358177	178957	14	3.53319713993871	1.55659133290036	0.00146019793605686	184053.525	269	0.538	ns	0.1428571	0.01779452;0.42812916	0.5398	ns
tRNA	tRNA	tRNA-His-CAY	0	0	178957	1	1.02597402597403	0.159403178247676	0.000424014029175064	184053.525	1	0.002	**	na	na	na	na
tRNA	tRNA	tRNA-Pro-CCY	7	0.00289295647753619	178957	17	4.18970736629667	1.70866331332987	0.00173152015204415	184053.525	954	0.096	ns	0.4117647	0.1844370;0.6707528	0.154	ns
tRNA	tRNA	tRNA-Gln-CAA_	1	0.000413279496790885	178957	34	8.298	2.48784754062331	0.00342939326437076	184053.525	2	0.004	**	0.02941176	0.0007443642;0.1532676696	0.001981	**
tRNA	tRNA	tRNA-Asp-GAY	14	0.00578591295507239	178957	49	10.644	2.91406172819928	0.00439894696384218	184053.525	905	0.194	ns	0.2857143	0.1658418;0.4326297	0.23	ns
tRNA	tRNA	tRNA-Ala-GCG	6	0.00247967698074531	178957	11	2.12327188940092	1.03447489191382	0.000877504738001844	184053.525	869	0.266	ns	0.5454545	0.2337936;0.8325119	0.009756	**
tRNA	tRNA	tRNA-Pro-CCG	3	0.00123983849037265	178957	4	1.58918918918919	0.747674349590698	0.000656779308413622	184053.525	730	0.544	ns	0.75	0.1941204;0.9936905	0.3081	ns
tRNA	tRNA	tRNA-Ser-TCA	1	0.000413279496790885	178957	1	1.02100840336134	0.143714408298939	0.000421961839160441	184053.525	234	0.468	ns	na	na	na	na
LINE	Penelope	tot	239	0.0987737997330215	178957	1097	248.475	13.8724843060218	0.102689622965115	184053.525	247	0.494	ns	0.2178669	0.1937665;0.2434905	0.5162	ns
LINE	Penelope	Penelope1_Vert	239	0.0987737997330215	178957	1097	248.475	13.8724843060218	0.102689622965115	184053.525	247	0.494	ns	0.2178669	0.1937665;0.2434905	0.5162	ns
LINE	L1-Tx1	tot	18	0.00743903094223592	178957	189	45.694	6.38585492656568	0.0188843933263627	184053.525	1	0.002	**	0.0952381	0.05742552;0.14633863	3.765e-07	***
LINE	L1-Tx1	MARE6	18	0.00743903094223592	178957	189	45.694	6.38585492656568	0.0188843933263627	184053.525	1	0.002	**	0.0952381	0.05742552;0.14633863	3.765e-07	***
LINE	RTE-X	tot	2691	1.11213512586427	178957	15596	3602.195	54.0919486976936	1.48871333694264	184053.525	1	0.002	**	0.1725442	0.1666435;0.1785673	2.2e-16	***
LINE	RTE-X	L5	145	0.0599255270346783	178957	737	181.139	12.6135951172448	0.0748610347692041	184053.525	3	0.006	**	0.1967436	0.1686249;0.2273129	0.001771	**
LINE	RTE-X	L4_C_Mam	914	0.377737460066869	178957	5015	1181.075	31.7234574526919	0.488114081672294	184053.525	1	0.002	**	0.1822532	0.1716562;0.1932215	2.2e-16	***
LINE	RTE-X	L4_A_Mam	1147	0.474031582819145	178957	6597	1558.248	36.4388842898392	0.643991949315402	184053.525	1	0.002	**	0.1738669	0.1647913;0.1832318	2.2e-16	***
LINE	RTE-X	L4_B_Mam	628	0.259539523984676	178957	3247	767.837	25.3508401457643	0.317331288977423	184053.525	1	0.002	**	0.1934093	0.1799507;0.2074224	3.832e-09	***
LINE	L1	L1M2	651	0.269044952410866	178957	9096	2260.7	49.2623261405384	0.934300958395153	184053.525	1	0.002	**	0.07156992	0.06635540;0.07706078	2.2e-16	***
LINE	L1	L1P	14	0.00578591295507239	178957	161	32.549	4.84221499378602	0.0134518343410465	184053.525	1	0.002	**	0.08695652	0.04835717;0.14159426	0.0001103	***
LINE	L1	L1MEg1	83	0.0343021982336434	178957	1013	235.613	14.7351401539095	0.0973740220773907	184053.525	1	0.002	**	0.08193485	0.06578658;0.10055953	2.2e-16	***
LINE	L1	L1MB7	3915	1.61798922993631	178957	23185	5749.456	70.3825245623071	2.37613228250133	184053.525	1	0.002	**	0.1688592	0.1640572;0.1737444	2.2e-16	***
LINE	L1	L1P2	128	0.0528997755892332	178957	1631	502.184	27.4037426113498	0.207542350816434	184053.525	1	0.002	**	0.07847946	0.06588948;0.09261008	2.2e-16	***
LINE	L1	L1MB1	373	0.154153252303	178957	6197	1517.211	38.9129888302055	0.627032198605595	184053.525	1	0.002	**	0.06019041	0.05439623;0.06640270	2.2e-16	***
LINE	L1	L1MCb	94	0.0388482726983432	178957	2145	538.441	23.3320145272949	0.222526625531581	184053.525	1	0.002	**	0.04382284	0.03555597;0.05336317	2.2e-16	***
LINE	L1	L1M3b	15	0.00619919245186327	178957	564	148.387	12.4954138133303	0.061325304690309	184053.525	1	0.002	**	0.02659574	0.01496017;0.04348668	2.2e-16	***
LINE	L1	L1MEh	213	0.0880285328164584	178957	3050	725.529	25.04137035446	0.299846260027194	184053.525	1	0.002	**	0.06983607	0.06104293;0.07946465	2.2e-16	***
LINE	L1	L1ME2	1377	0.569085867081048	178957	12799	3233.922	55.2233060358535	1.33651365682097	184053.525	1	0.002	**	0.1075865	0.1022690;0.1130832	2.2e-16	***
LINE	L1	L1PA16	999	0.412866217294094	178957	13973	3640.279	63.4598007033217	1.50445267329843	184053.525	1	0.002	**	0.07149503	0.06727678;0.07589273	2.2e-16	***
LINE	L1	L1MEd	1549	0.64016994052908	178957	16918	4096.342	61.7734489485167	1.69293416044337	184053.525	1	0.002	**	0.09155929	0.08725438;0.09600519	2.2e-16	***
LINE	L1	L1ME3A	2035	0.84102377596945	178957	15879	3919.595	58.6891079024582	1.61988824922407	184053.525	1	0.002	**	0.1281567	0.1229946;0.1334554	2.2e-16	***
LINE	L1	L1M4b	309	0.127703364508383	178957	4228	1056.003	34.4299638892261	0.436424388449665	184053.525	1	0.002	**	0.0730842	0.06541762;0.08134667	2.2e-16	***
LINE	L1	L1M4	2313	0.955915476077316	178957	20125	4817.957	62.9939472361305	1.99116284452012	184053.525	1	0.002	**	0.1149317	0.1105562;0.1194187	2.2e-16	***
LINE	L1	L1MC4	4056	1.67626163898383	178957	23685	5681.527	68.3284131459457	2.34805861956383	184053.525	1	0.002	**	0.1712476	0.1664693;0.1761067	2.2e-16	***
LINE	L1	L1MEf	868	0.358726603214488	178957	11271	2850	51.9470740128691	1.17784656585402	184053.525	1	0.002	**	0.0770118	0.07215514;0.08208826	2.2e-16	***
LINE	L1	L1MDa	540	0.223170928267078	178957	6954	1717.283	40.6448879678357	0.709717854087541	184053.525	1	0.002	**	0.07765315	0.07146921;0.08419388	2.2e-16	***
LINE	L1	L1ME3G	3313	1.3691949728682	178957	18628	4439.157	58.9332459523356	1.83461257113573	184053.525	1	0.002	**	0.1778505	0.1723831;0.1834187	2.2e-16	***
LINE	L1	L1MEj	225	0.0929878867779491	178957	2345	568.293	22.7009357402615	0.234863845069782	184053.525	1	0.002	**	0.09594883	0.08432546;0.10859239	2.2e-16	***
LINE	L1	L1P4e	5	0.00206639748395442	178957	194	47.774	7.16884344342353	0.0197440146796877	184053.525	1	0.002	**	0.0257732	0.008420299;0.059118146	2.2e-16	***
LINE	L1	L1ME3E	542	0.22399748726066	178957	4540	1103.953	32.5861112384655	0.456241140320788	184053.525	1	0.002	**	0.1193833	0.1100886;0.1291706	2.2e-16	***
LINE	L1	L1MC2	680	0.281030057817802	178957	6382	1637.079	39.071925654802	0.676571185326925	184053.525	1	0.002	**	0.1065497	0.09908264;0.11437837	2.2e-16	***
LINE	L1	L1PA2	340	0.140515028908901	178957	4918	1743.528	56.7219939758874	0.720564374480818	184053.525	1	0.002	**	0.06913379	0.06219957;0.07658458	2.2e-16	***
LINE	L1	L1MA2	582	0.240528667132295	178957	7417	1956.669	50.3967585492586	0.808651179706324	184053.525	1	0.002	**	0.07846838	0.07244774;0.08482273	2.2e-16	***
LINE	L1	L1M3e	51	0.0210772543363351	178957	810	190.017	14.0106748591925	0.0785301301417135	184053.525	1	0.002	**	0.06296296	0.04723575;0.08195698	2.2e-16	***
LINE	L1	L1MC5	2925	1.20884252811334	178957	14431	3468.324	53.101382098593	1.43338719742775	184053.525	1	0.002	**	0.2026887	0.1961556;0.2093418	2.2e-16	***
LINE	L1	L1MEa	39	0.0161179003748445	178957	355	84.457	8.70447694688882	0.0349043464604678	184053.525	1	0.002	**	0.1098592	0.07929599;0.14711181	1.444e-09	***
LINE	L1	L1MCc	240	0.0991870792298123	178957	3179	787.411	28.2797068729649	0.325420821847607	184053.525	1	0.002	**	0.07549544	0.06654827;0.08523262	2.2e-16	***
LINE	L1	L1PB1	942	0.389309285977013	178957	13093	3592.255	66.0810160006313	1.48460533874454	184053.525	1	0.002	**	0.07194684	0.06757807;0.07650700	2.2e-16	***
LINE	L1	L1PA8	732	0.302520591650928	178957	8111	2170.542	51.0002476588228	0.89704050552348	184053.525	1	0.002	**	0.09024781	0.08409842;0.09669340	2.2e-16	***
LINE	L1	L1P4	240	0.0991870792298123	178957	3775	911.912	29.6039296149793	0.376874532477569	184053.525	1	0.002	**	0.06357616	0.05600052;0.07183571	2.2e-16	***
LINE	L1	L1M7	289	0.119437774572566	178957	3059	753.597	25.5967925097421	0.31144618894312	184053.525	1	0.002	**	0.09447532	0.0843384;0.1053952	2.2e-16	***
LINE	L1	L1PREC2	599	0.24755441857774	178957	7902	2106.975	52.0124376343646	0.870769567750974	184053.525	1	0.002	**	0.07580359	0.07006169;0.08186063	2.2e-16	***
LINE	L1	L1PA13	595	0.245901300590576	178957	9060	2315.987	51.8991556131056	0.957149941934231	184053.525	1	0.002	**	0.06567329	0.06065771;0.07097028	2.2e-16	***
LINE	L1	L1M2a1	15	0.00619919245186327	178957	120	33.205	6.30561144820514	0.0137229456909413	184053.525	4	0.008	**	0.125	0.07167968;0.19777641	8.993e-05	***
LINE	L1	L1MA9	1162	0.480230775271008	178957	16437	3960.899	63.3052790638929	1.63695834555952	184053.525	1	0.002	**	0.07069417	0.06682158;0.07471948	2.2e-16	***
LINE	L1	L1MA4	889	0.367405472647096	178957	10000	2524.973	49.506556840182	1.04351957085057	184053.525	1	0.002	**	0.0889	0.08339227;0.09464849	2.2e-16	***
LINE	L1	L1PB3	296	0.122330731050102	178957	3601	947.199	31.7852434425269	0.391457926080829	184053.525	1	0.002	**	0.08219939	0.07343135;0.09165244	2.2e-16	***
LINE	L1	HAL1b	527	0.217798294808796	178957	4340	1061.395	30.1784312500288	0.438652791496361	184053.525	1	0.002	**	0.1214286	0.1118531;0.1315167	2.2e-16	***
LINE	L1	L1MC1	1457	0.602148226824319	178957	13002	3377.971	60.3902735889161	1.3960461550542	184053.525	1	0.002	**	0.1120597	0.1066865;0.1176072	2.2e-16	***
LINE	L1	L1PA4	870	0.35955316220807	178957	11926	3766.131	78.1552818886036	1.55646472452855	184053.525	1	0.002	**	0.07294986	0.06834530;0.07776413	2.2e-16	***
LINE	L1	L1MD3	860	0.355420367240161	178957	5356	1362.761	34.3674118606275	0.563201180326243	184053.525	1	0.002	**	0.1605676	0.1508290;0.1706775	2.2e-16	***
LINE	L1	L1PBa	158	0.0652981604929598	178957	2167	636.839	29.6956378936353	0.26319250145681	184053.525	1	0.002	**	0.07291186	0.06231794;0.08467738	2.2e-16	***
LINE	L1	L1MA8	926	0.382696814028359	178957	11124	2683.199	50.9103649983406	1.10891113250981	184053.525	1	0.002	**	0.08324344	0.07817448;0.08853174	2.2e-16	***
LINE	L1	L1M3c	48	0.0198374158459625	178957	1070	259.69	16.6545271104668	0.107324552521625	184053.525	1	0.002	**	0.04485981	0.03325831;0.05904027	2.2e-16	***
LINE	L1	L1P4b	2	0.00082655899358177	178957	155	40.666	6.88969606818123	0.0168064240164981	184053.525	1	0.002	**	0.01290323	0.001566478;0.045831890	2.2e-16	***
LINE	L1	L1MC	1033	0.426917720184984	178957	7862	1895.744	41.7897936205822	0.783472126364339	184053.525	1	0.002	**	0.1313915	0.1239980;0.1390594	2.2e-16	***
LINE	L1	L1M3de	24	0.00991870792298123	178957	499	117.178	11.126100220028	0.0484272648749623	184053.525	1	0.002	**	0.04809619	0.03105577;0.07072055	2.2e-16	***
LINE	L1	L1MA5	437	0.180603140097617	178957	4447	1160.873	35.7027107451879	0.479765009278125	184053.525	1	0.002	**	0.0982685	0.08967296;0.10739564	2.2e-16	***
LINE	L1	HAL1M8	361	0.149193898341509	178957	2197	560.401	22.7995179119432	0.231602243281109	184053.525	1	0.002	**	0.164315	0.1490479;0.1804830	2.2e-16	***
LINE	L1	L1ME4c	2154	0.890204036087566	178957	9421	2273.991	42.9795551531325	0.939793856187001	184053.525	4	0.008	**	0.2286381	0.2201898;0.2372545	0.003859	**
LINE	L1	L1M2a	42	0.0173577388652172	178957	489	143.1	12.6533832672573	0.0591402959907756	184053.525	1	0.002	**	0.08588957	0.06260183;0.11432487	2.2e-16	***
LINE	L1	L1MC3	1135	0.469072228857654	178957	13130	3336.548	58.4101141707276	1.37892687845863	184053.525	1	0.002	**	0.08644326	0.08169050;0.09138023	2.2e-16	***
LINE	L1	L1P4d	10	0.00413279496790885	178957	167	44.235	7.04552442437143	0.0182814185405448	184053.525	1	0.002	**	0.05988024	0.02908534;0.10736323	1.334e-11	***
LINE	L1	L1ME3C	470	0.194241363491716	178957	3264	797.514	27.2661924230218	0.329596184603686	184053.525	1	0.002	**	0.1439951	0.1321205;0.1565114	2.2e-16	***
LINE	L1	L1M4a2	232	0.0958808432554853	178957	2051	500.005	22.3275949554916	0.206641814792926	184053.525	1	0.002	**	0.1131156	0.0997245;0.1276232	2.2e-16	***
LINE	L1	L1M2c	40	0.0165311798716354	178957	450	128.705	12.4402868027926	0.0531911376344708	184053.525	1	0.002	**	0.08888889	0.06426273;0.11907394	2.2e-16	***
LINE	L1	L1M6	431	0.178123463116871	178957	5357	1301.819	34.540052898834	0.538015101232813	184053.525	1	0.002	**	0.08045548	0.07330849;0.08806335	2.2e-16	***
LINE	L1	L1PA7	1048	0.433116912636847	178957	13116	4069.105	81.4537825622217	1.68167766678927	184053.525	1	0.002	**	0.07990241	0.07531759;0.08467462	2.2e-16	***
LINE	L1	L1M1	587	0.242595064616249	178957	9983	2543.861	55.6854428692773	1.05132559398596	184053.525	1	0.002	**	0.05879996	0.05426438;0.06359499	2.2e-16	***
LINE	L1	L1P3b	7	0.00289295647753619	178957	83	21.902	4.72808108546697	0.00905164753871396	184053.525	1	0.002	**	0.08433735	0.03458229;0.16607660	8.265e-05	***
LINE	L1	L1MA10	526	0.217385015312005	178957	5109	1219.083	32.7467320424414	0.503822008786322	184053.525	1	0.002	**	0.1029556	0.09475307;0.11161476	2.2e-16	***
LINE	L1	L1MB8	2718	1.12329367227762	178957	16563	4099.524	61.6527410946544	1.69424921580216	184053.525	1	0.002	**	0.1641007	0.1584895;0.1698302	2.2e-16	***
LINE	L1	L1MA4A	497	0.20539990990507	178957	6240	1662.564	43.68767007425	0.68710361330264	184053.525	1	0.002	**	0.07964744	0.07304728;0.08664357	2.2e-16	***
LINE	L1	L1PB	133	0.0549661730731877	178957	1846	456.872	21.6188573007685	0.188815830257845	184053.525	1	0.002	**	0.07204767	0.06066905;0.08480751	2.2e-16	***
LINE	L1	L1MB4	1500	0.619919245186327	178957	9160	2283.346	46.3766004906901	0.943660085879479	184053.525	1	0.002	**	0.1637555	0.1562305;0.1714949	2.2e-16	***
LINE	L1	L1M4c	236	0.0975339612426488	178957	3615	914.346	30.0133150965215	0.377880454772758	184053.525	1	0.002	**	0.06528354	0.05744673;0.07383188	2.2e-16	***
LINE	L1	L1MEg	952	0.393442080944922	178957	13185	3272.608	53.7004476152116	1.35250178743382	184053.525	1	0.002	**	0.07220326	0.06784225;0.07675419	2.2e-16	***
LINE	L1	L1P1	230	0.0950542842619035	178957	3259	868.185	32.6710295395044	0.358803059921394	184053.525	1	0.002	**	0.0705738	0.06201584;0.07991163	2.2e-16	***
LINE	L1	L1ME3	1218	0.503374427091298	178957	9162	2314.013	44.3007605847619	0.956334128207565	184053.525	1	0.002	**	0.1329404	0.1260514;0.1400637	2.2e-16	***
LINE	L1	X9_LINE	129	0.0533130550860241	178957	653	148.354	10.8753370962447	0.0613116664669149	184053.525	43	0.086	ns	0.1975498	0.1676701;0.2301923	0.07583	ns
LINE	L1	L1PA17	504	0.208292866382606	178957	4789	1248.314	36.3291509839029	0.515902581757016	184053.525	1	0.002	**	0.1052412	0.09668833;0.11427859	2.2e-16	***
LINE	L1	L1PA15-16	56	0.0231436518202895	178957	1431	378.946	21.8580158490394	0.156610612190919	184053.525	1	0.002	**	0.03913347	0.02969391;0.05051951	2.2e-16	***
LINE	L1	L1ME3B	1029	0.42526460219782	178957	8120	1991.281	42.3092911204515	0.82295560964925	184053.525	1	0.002	**	0.1267241	0.1195618;0.1341555	2.2e-16	***
LINE	L1	L1MD1	626	0.258712964991094	178957	6979	1803.799	42.2622609155935	0.745473143031901	184053.525	1	0.002	**	0.08969766	0.08309444;0.09664594	2.2e-16	***
LINE	L1	L1HS	120	0.0495935396149062	178957	1571	577.162	32.5221377748365	0.238529220926821	184053.525	1	0.002	**	0.07638447	0.06373323;0.09064458	2.2e-16	***
LINE	L1	L1MEb	217	0.089681650803622	178957	1672	424.004	19.3661310289647	0.175232159757322	184053.525	1	0.002	**	0.1297847	0.1140377;0.1468435	2.2e-16	***
LINE	L1	HAL1ME	1047	0.432703633140056	178957	7407	1755.387	38.2706136725147	0.725465456033261	184053.525	1	0.002	**	0.1413528	0.1334937;0.1494953	2.2e-16	***
LINE	L1	L1PA11	423	0.174817227142544	178957	4144	1147.978	39.9096767501103	0.474435770167006	184053.525	1	0.002	**	0.1020753	0.09301992;0.11169589	2.2e-16	***
LINE	L1	L1PA8A	191	0.078936383887059	178957	2429	736.913	33.2206418065944	0.304551033818661	184053.525	1	0.002	**	0.07863318	0.06823618;0.09005908	2.2e-16	***
LINE	L1	L1MEc	1503	0.6211590836767	178957	17812	4456.179	66.7530743256963	1.84164741473011	184053.525	1	0.002	**	0.08438132	0.08033935;0.08855957	2.2e-16	***
LINE	L1	L1P4c	3	0.00123983849037265	178957	43	12.889	3.57595672044091	0.00532675943413771	184053.525	2	0.004	**	0.06976744	0.0146255;0.1906072	0.0003716	***
LINE	L1	L1MCa	370	0.152913413812627	178957	7243	1846.201	43.0461795351524	0.762997020254828	184053.525	1	0.002	**	0.05108381	0.04612590;0.05640684	2.2e-16	***
LINE	L1	L1MB2	1508	0.623225481160654	178957	8944	2259.579	44.9007108277011	0.933837672079251	184053.525	1	0.002	**	0.1686047	0.1608984;0.1765274	2.2e-16	***
LINE	L1	L1MEi	429	0.17729690412329	178957	5311	1282.851	33.9413732164127	0.530176015737683	184053.525	1	0.002	**	0.08077575	0.07358504;0.08843099	2.2e-16	***
LINE	L1	L1MC4a	1586	0.655461281910343	178957	9991	2484.903	47.5075421123589	1.02695946141416	184053.525	1	0.002	**	0.1587429	0.1516274;0.1660578	2.2e-16	***
LINE	L1	L1MB5	1484	0.613306773237673	178957	9769	2463.736	46.2387968088523	1.01821157430559	184053.525	1	0.002	**	0.1519091	0.1448448;0.1591816	2.2e-16	***
LINE	L1	HAL1	2959	1.22289403100423	178957	21238	5138.867	64.6955394430236	2.12378836783528	184053.525	1	0.002	**	0.1393257	0.1346946;0.1440559	2.2e-16	***
LINE	L1	L1PA3	800	0.330623597432708	178957	10703	3593.035	78.4910607752348	1.48492769675204	184053.525	1	0.002	**	0.0747454	0.06983271;0.07989090	2.2e-16	***
LINE	L1	L1M6B	114	0.0471138626341609	178957	730	181.721	12.4890005258281	0.0751015634363364	184053.525	1	0.002	**	0.1561644	0.1305783;0.1845641	1.343e-09	***
LINE	L1	L1P3	234	0.096707402249067	178957	3552	896.878	32.5361909221058	0.370661288522815	184053.525	1	0.002	**	0.06587838	0.05793954;0.07454044	2.2e-16	***
LINE	L1	L1ME3F	545	0.225237325751032	178957	4605	1155.56	31.5369462532278	0.477569255311675	184053.525	1	0.002	**	0.1183496	0.1091556;0.1280306	2.2e-16	***
LINE	L1	L1PB4	635	0.262432480462212	178957	7440	1828.694	43.6327879487913	0.75576173610451	184053.525	1	0.002	**	0.08534946	0.07909686;0.09192913	2.2e-16	***
LINE	L1	L1MA1	265	0.109519066649584	178957	4314	1106.572	37.5106900478766	0.457323519322883	184053.525	1	0.002	**	0.06142791	0.05444576;0.06901086	2.2e-16	***
LINE	L1	L1PA14	233	0.0962941227522761	178957	3056	825.454	31.3172900592733	0.341143213744023	184053.525	1	0.002	**	0.07624346	0.06707977;0.08622776	2.2e-16	***
LINE	L1	L1M2b	25	0.0103319874197721	178957	220	57.486	7.967891270047	0.0237577851525208	184053.525	1	0.002	**	0.1136364	0.07490431;0.16316704	8.586e-08	***
LINE	L1	L1M8	182	0.075216868415941	178957	1662	408.498	19.2077310719651	0.168823847880083	184053.525	1	0.002	**	0.1095066	0.09489235;0.12551548	2.2e-16	***
LINE	L1	L1M3f	72	0.0297561237689437	178957	671	180.045	14.7269092771313	0.0744089069997148	184053.525	1	0.002	**	0.1073025	0.08490899;0.13321646	2.2e-16	***
LINE	L1	L1M3d	39	0.0161179003748445	178957	532	132.056	11.8576332995867	0.0545760372282171	184053.525	1	0.002	**	0.07330827	0.05264568;0.09885458	2.2e-16	***
LINE	L1	L1M3a	53	0.0219038133299169	178957	636	177.836	13.2565017572072	0.0734959725913038	184053.525	1	0.002	**	0.08333333	0.06304363;0.10758628	2.2e-16	***
LINE	L1	L1MA3	782	0.323184566490472	178957	8888	2461.484	55.3417243176471	1.01728086887881	184053.525	1	0.002	**	0.0879838	0.08217420;0.09406508	2.2e-16	***
LINE	L1	L1M3	791	0.32690408196159	178957	7225	1729.865	39.1295783123061	0.714917736716164	184053.525	1	0.002	**	0.109481	0.1023706;0.1169081	2.2e-16	***
LINE	L1	L1ME3D	516	0.213252220344096	178957	4186	1052.831	30.7858117516041	0.435113465885844	184053.525	1	0.002	**	0.123268	0.1134552;0.1336099	2.2e-16	***
LINE	L1	L1MDb	65	0.0268631672914075	178957	971	218.154	14.220003252197	0.0901585753429187	184053.525	1	0.002	**	0.0669413	0.05204032;0.08452990	2.2e-16	***
LINE	L1	L1MD	1054	0.435596589617593	178957	8496	2013.092	41.1795251221926	0.831969648753756	184053.525	1	0.002	**	0.1240584	0.1171197;0.1312560	2.2e-16	***
LINE	L1	L1M5	6145	2.53960250777999	178957	44640	10001.903	84.6995962954524	4.13358143879124	184053.525	1	0.002	**	0.1376568	0.1344731;0.1408877	2.2e-16	***
LINE	L1	L1MA5A	389	0.160765724251654	178957	3431	895.705	29.2805964476192	0.370176511673079	184053.525	1	0.002	**	0.113378	0.1029562;0.1244637	2.2e-16	***
LINE	L1	L1PB2	266	0.109932346146375	178957	2887	771.076	30.9285757965154	0.318669901267528	184053.525	1	0.002	**	0.09213717	0.08183138;0.10327798	2.2e-16	***
LINE	L1	L1M4a1	240	0.0991870792298123	178957	2655	661.571	24.237995780168	0.273413729971442	184053.525	1	0.002	**	0.09039548	0.07975605;0.10194772	2.2e-16	***
LINE	L1	L1MEg2	66	0.0272764467881984	178957	755	179.719	13.0281914620861	0.074274177883761	184053.525	1	0.002	**	0.08741722	0.06825211;0.10987448	2.2e-16	***
LINE	L1	L1PA5	1125	0.464939433889745	178957	11398	3528.979	73.3761311028022	1.4584546653056	184053.525	1	0.002	**	0.09870153	0.09328508;0.10432391	2.2e-16	***
LINE	L1	L1ME4b	4968	2.05317254005712	178957	24590	5800.366	69.9754714925924	2.39717234168296	184053.525	1	0.002	**	0.2020333	0.1970300;0.2071072	2.2e-16	***
LINE	L1	L1MC5a	3531	1.45928990316861	178957	17929	4228.421	58.5558412589687	1.74751970310001	184053.525	1	0.002	**	0.1969435	0.1911439;0.2028416	2.2e-16	***
LINE	L1	L1PA12	82	0.0338889187368525	178957	1769	473.41	24.530463583953	0.195650646575773	184053.525	1	0.002	**	0.04635387	0.03703358;0.05721318	2.2e-16	***
LINE	L1	L1ME4a	5452	2.2531998165039	178957	29291	6742.189	72.0470127836751	2.78640847718904	184053.525	1	0.002	**	0.1861323	0.1816892;0.1906376	2.2e-16	***
LINE	L1	L1PA10	542	0.22399748726066	178957	7090	1942.795	49.6284188238449	0.802917339967847	184053.525	1	0.002	**	0.0764457	0.07036539;0.08287694	2.2e-16	***
LINE	L1	L1M	150	0.0619919245186327	178957	748	174.845	11.851811694439	0.0722598536164022	184053.525	16	0.032	*	0.2005348	0.1723991;0.2310540	0.03416	*
LINE	L1	L1ME5	393	0.162418842238818	178957	3442	836.985	27.6450542416546	0.345908739621519	184053.525	1	0.002	**	0.1141778	0.1037391;0.1252767	2.2e-16	***
LINE	L1	L1MA7	714	0.295081560708692	178957	8595	2055.659	48.7958579671959	0.849561717093653	184053.525	1	0.002	**	0.08307155	0.07732073;0.08910682	2.2e-16	***
LINE	L1	L1MD2	1341	0.554207805196576	178957	10982	2681.362	49.5112342637337	1.1081519380742	184053.525	1	0.002	**	0.1221089	0.1160406;0.1283783	2.2e-16	***
LINE	L1	L1MB3	2993	1.23694553389512	178957	17260	4360.092	61.3452587962328	1.80193662772196	184053.525	1	0.002	**	0.1734067	0.1677850;0.1791387	2.2e-16	***
LINE	L1	tot	58961	24.3673724102874	178957	950736	104878.976	225.207495079182	43.3443304252233	184053.525	1	0.002	**	0.06201616	0.06153217;0.06250283	2.2e-16	***
LINE	L1	L1P4a	22	0.00909214892939946	178957	601	164.319	14.8656054442873	0.0679096736331814	184053.525	1	0.002	**	0.03660566	0.02308013;0.05489874	2.2e-16	***
LINE	L1	L1PBb	35	0.014464782387681	178957	317	84.947	10.3219539687858	0.0351068534138953	184053.525	1	0.002	**	0.1104101	0.07811978;0.15019885	8.944e-12	***
LINE	L1	L1P5	80	0.0330623597432708	178957	762	168.272	11.8796945728054	0.0695433674839957	184053.525	1	0.002	**	0.1049869	0.08412872;0.12895772	2.2e-16	***
LINE	L1	L1ME1	3394	1.40267061210826	178957	31305	7709.593	83.8169829905469	3.18621671550253	184053.525	1	0.002	**	0.1084172	0.1049936;0.1119136	2.2e-16	***
LINE	L1	L1MA6	405	0.167378196200308	178957	5458	1386.172	36.6505617921428	0.572876466625614	184053.525	1	0.002	**	0.074203	0.06738701;0.08147830	2.2e-16	***
LINE	L1	L1PBa1	42	0.0173577388652172	178957	441	138.996	14.4756875321875	0.0574441969359458	184053.525	1	0.002	**	0.0952381	0.0695031;0.1265517	2.2e-16	***
LINE	L1	L1ME3Cz	1776	0.733984386300611	178957	14145	3400.131	50.896132026464	1.40520442870309	184053.525	1	0.002	**	0.1255567	0.1201383;0.1311297	2.2e-16	***
LINE	L1	L1PA15	617	0.254993449519976	178957	8463	2247.649	50.3630642161221	0.928907247682535	184053.525	1	0.002	**	0.07290559	0.06745531;0.07865206	2.2e-16	***
LINE	L1	L1PA6	668	0.276070703856311	178957	6051	2081.747	60.5042126694559	0.860343352605934	184053.525	1	0.002	**	0.110395	0.1026055;0.1185622	2.2e-16	***
LINE	L1	L1ME2z	1281	0.529411035389123	178957	7272	1822.31	40.3219761638955	0.753123359796997	184053.525	1	0.002	**	0.1761551	0.1674618;0.1851089	2.2e-16	***
LINE	Jockey	tot	44	0.0181842978587989	178957	221	52.462	6.25617260756892	0.0216814689606434	184053.525	94	0.188	ns	0.199095	0.1485478;0.2579064	0.2057	ns
LINE	Jockey	X12_LINE	44	0.0181842978587989	178957	221	52.462	6.25617260756892	0.0216814689606434	184053.525	94	0.188	ns	0.199095	0.1485478;0.2579064	0.2057	ns
LINE	tot	tot	102779	42.4764534006703	178957	1569213	128314.792	214.122668704771	53.029872668587	184053.525	1	0.002	**	0.06549716	0.06511056;0.06588537	2.2e-16	***
LINE	L2	X24_LINE	104	0.042981067666252	178957	550	119.817	10.0184769741154	0.0495179094669934	184053.525	61	0.122	ns	0.1890909	0.1571996;0.2243642	0.1092	ns
LINE	L2	UCON86	12	0.00495935396149062	178957	66	16.319	3.52585743765551	0.00674430810813045	184053.525	140	0.28	ns	0.1818182	0.0976352;0.2960655	0.2546	ns
LINE	L2	L2-1_Crp	7	0.00289295647753619	178957	41	9.361	2.74229816015677	0.00386870936945947	184053.525	259	0.518	ns	0.1707317	0.07151529;0.32056088	0.4597	ns
LINE	L2	UCON49	23	0.00950542842619035	178957	106	24.664	4.34119222679092	0.0101931255088504	184053.525	397	0.794	ns	0.2169811	0.1427965;0.3075760	0.8182	ns
LINE	L2	tot	63707	26.3287969020569	178957	523574	67379.842	174.008563053707	27.8467071956093	184053.525	1	0.002	**	0.1216772	0.1207928;0.1225657	2.2e-16	***
LINE	L2	L2-2_Mam	94	0.0388482726983432	178957	520	118.67	10.231313687879	0.0490438778841743	184053.525	7	0.014	*	0.1807692	0.1486248;0.2165918	0.008977	**
LINE	L2	L2	9327	3.85465786656858	178957	54017	11720.212	93.5469191479982	4.84372331764249	184053.525	1	0.002	**	0.1726679	0.1694889;0.1758820	2.2e-16	***
LINE	L2	L2-3_AMi	0	0	178957	12	2.81951731374606	1.35928064961446	0.00116524869661816	184053.525	1	0.002	**	0	0.0000000;0.2646485	0.08139	ns
LINE	L2	L2d2	10301	4.2571920964429	178957	52674	11103.898	87.3915492417824	4.58901337785731	184053.525	1	0.002	**	0.1955614	0.1921816;0.1989748	2.2e-16	***
LINE	L2	L2d	5637	2.32965652341022	178957	27881	6173.63	67.4545863616494	2.55143469977311	184053.525	1	0.002	**	0.2021807	0.1974797;0.2069438	5.307e-15	***
LINE	L2	L2a	25351	10.4770485231457	178957	166340	30883.63	138.018999939662	12.7635710654759	184053.525	1	0.002	**	0.1524047	0.1506806;0.1541410	2.2e-16	***
LINE	L2	L2-1_AMi	252	0.104146433191303	178957	951	231.64	14.5300213875108	0.0957320626366405	184053.525	920	0.164	ns	0.2649842	0.2371731;0.2942588	0.1307	ns
LINE	L2	X13_LINE	25	0.0103319874197721	178957	139	31.788	5.30577112276879	0.0131373286439886	184053.525	112	0.224	ns	0.1798561	0.1199055;0.2539487	0.1895	ns
LINE	L2	X15_LINE	59	0.0243834903106622	178957	244	54.907	6.7307989610933	0.0226919373302971	184053.525	751	0.502	ns	0.2418033	0.1894626;0.3005339	0.5397	ns
LINE	L2	L2b	17425	7.20139523158117	178957	91943	19135.638	116.602277194946	7.90836684341253	184053.525	1	0.002	**	0.1895196	0.1869907;0.1920681	2.2e-16	***
LINE	L2	L2-3_Crp	439	0.181429699091198	178957	1730	420.559	18.8220293217226	0.173808411890878	184053.525	850	0.304	ns	0.2537572	0.2333941;0.2749588	0.2999	ns
LINE	L2	L2c	21596	8.92518401269595	178957	126360	24329.461	120.012255292618	10.0548673992735	184053.525	1	0.002	**	0.1709085	0.1688366;0.1729955	2.2e-16	***
LINE	Dong-R4	tot	78	0.032235800749689	178957	551	130.998	10.9013226186016	0.0541387875206123	184053.525	1	0.002	**	0.1415608	0.1135329;0.1734969	3.077e-08	***
LINE	Dong-R4	Mam_R4	78	0.032235800749689	178957	551	130.998	10.9013226186016	0.0541387875206123	184053.525	1	0.002	**	0.1415608	0.1135329;0.1734969	3.077e-08	***
LINE	RTE-BovB	tot	1858	0.767873305037464	178957	8868	1983.761	40.0969031302998	0.819847747833382	184053.525	1	0.002	**	0.2095174	0.2010873;0.2181387	0.001322	**
LINE	RTE-BovB	MamRTE1	1853	0.765806907553509	178957	8819	1972.288	39.8479725571693	0.8151061921667	184053.525	1	0.002	**	0.2101145	0.2016521;0.2187689	0.002256	**
LINE	RTE-BovB	MamRTE2	5	0.00206639748395442	178957	49	11.937	3.10784325371948	0.00493331735319279	184053.525	14	0.028	*	0.1020408	0.0339717;0.2222767	0.01911	*
LINE	CR1	CR1-16_AMi	39	0.0161179003748445	178957	306	72.718	7.75439272971176	0.0300528584476396	184053.525	1	0.002	**	0.127451	0.09222264;0.17008902	2.155e-06	***
LINE	CR1	X7D_LINE	9	0.00371951547111796	178957	55	12.231	3.21900621325915	0.00505482152524931	184053.525	190	0.38	ns	0.1636364	0.07765882;0.28803000	0.3347	ns
LINE	CR1	X8_LINE	29	0.0119851054069357	178957	223	52.1	6.46775322904576	0.0215318617828051	184053.525	1	0.002	**	0.1300448	0.08885208;0.18139973	0.0001337	***
LINE	CR1	CR1-12_AMi	18	0.00743903094223592	178957	133	31.519	4.98442408744314	0.0130261564593519	184053.525	3	0.006	**	0.1353383	0.08222475;0.20543600	0.005596	**
LINE	CR1	X2_LINE	30	0.0123983849037265	178957	191	45.746	6.5938579726108	0.0189058838601958	184053.525	8	0.016	*	0.1570681	0.1085518;0.2165696	0.006549	**
LINE	CR1	CR1_Mam	429	0.17729690412329	178957	1695	395.917	17.7199353020012	0.163624378530957	184053.525	971	0.062	ns	0.2530973	0.2325457;0.2745073	0.0582	ns
LINE	CR1	CR1-3_Croc	322	0.133075997966665	178957	1338	316.662	16.2015507358477	0.130869912012795	184053.525	645	0.714	ns	0.2406577	0.2179684;0.2644918	0.7236	ns
LINE	CR1	X21_LINE	3	0.00123983849037265	178957	45	10.54	2.9952247614113	0.00435596589617592	184053.525	4	0.008	**	0.06666667	0.0139651;0.1826845	0.00465	**
LINE	CR1	tot	11176	4.61881165613493	178957	68381	14137.047	100.85632746531	5.84255167026909	184053.525	1	0.002	**	0.1634372	0.1606728;0.1662302	2.2e-16	***
LINE	CR1	CR1-L3B_Croc	7	0.00289295647753619	178957	37	8.696	2.71752993892781	0.00359387850409353	184053.525	354	0.708	ns	0.1891892	0.07962112;0.35155238	0.6979	ns
LINE	CR1	X7B_LINE	207	0.0855488558357131	178957	934	207.153	12.6403072893173	0.0856120875987221	184053.525	511	0.982	ns	0.2216274	0.1953672;0.2496556	1	ns
LINE	CR1	CR1-13_AMi	14	0.00578591295507239	178957	102	23.513	4.29561209646347	0.00971744080804407	184053.525	16	0.032	*	0.1372549	0.07711808;0.21955654	0.02505	*
LINE	CR1	X7A_LINE	245	0.101253476713767	178957	920	210.991	13.048493483241	0.0871982543074056	184053.525	997	0.01	**	0.2663043	0.2379841;0.2961294	0.008578	**
LINE	CR1	CR1-1_Amn	16	0.00661247194865416	178957	66	15.443	3.65980124394005	0.00638227526894163	184053.525	607	0.79	ns	0.2424242	0.1453683;0.3636112	0.8845	ns
LINE	CR1	X17_LINE	150	0.0619919245186327	178957	966	221.001	13.1278078268361	0.0913351820702823	184053.525	1	0.002	**	0.1552795	0.1330013;0.1796815	1.624e-08	***
LINE	CR1	X1_LINE	9	0.00371951547111796	178957	85	20.063	4.14635059096831	0.00829162654411552	184053.525	7	0.014	*	0.1058824	0.04957266;0.19150390	0.003135	**
LINE	CR1	X6A_LINE	188	0.0776965453966863	178957	1033	234.257	13.7710054677061	0.0968136150797423	184053.525	1	0.002	**	0.1819942	0.1589137;0.2069022	0.0004736	***
LINE	CR1	CR1-11_Crp	7	0.00289295647753619	178957	25	5.47347347347347	2.07742109449548	0.00226207436281537	184053.525	847	0.31	ns	0.28	0.1207167;0.4938768	0.4688	ns
LINE	CR1	X6B_LINE	152	0.0628184835122145	178957	875	199.942	12.6453367112363	0.0826319291473631	184053.525	1	0.002	**	0.1737143	0.1491722;0.2004756	7.786e-05	***
LINE	CR1	X20_LINE	22	0.00909214892939946	178957	161	37.776	5.4578028190483	0.0156120462707725	184053.525	1	0.002	**	0.136646	0.08765803;0.19954552	0.002768	**
LINE	CR1	CR1-L3A_Croc	77	0.0318225212528981	178957	323	72.988	7.88086061061634	0.0301644439117731	184053.525	715	0.574	ns	0.2383901	0.1929611;0.2886886	0.5947	ns
LINE	CR1	CR1-8_Crp	1	0.000413279496790885	178957	7	1.86206896551724	0.951701522582703	0.000769554925058889	184053.525	355	0.71	ns	0.1428571	0.003610297;0.578723197	0.6834	ns
LINE	CR1	X5B_LINE	15	0.00619919245186327	178957	73	17.098	3.65947916892388	0.00706625283613055	184053.525	336	0.672	ns	0.2054795	0.1198131;0.3161616	0.6785	ns
LINE	CR1	L3	7630	3.15332256051445	178957	45293	9880.823	86.8960793108619	4.0835415573198	184053.525	1	0.002	**	0.1684587	0.1650222;0.1719378	2.2e-16	***
LINE	CR1	X7C_LINE	163	0.0673645579769142	178957	620	138.292	10.4728418500623	0.057153248170205	184053.525	993	0.018	*	0.2629032	0.2286448;0.2994375	0.02046	*
LINE	CR1	Plat_L3	745	0.307893225109209	178957	3315	772.335	25.2882239247692	0.319190220153988	184053.525	146	0.292	ns	0.224736	0.2106238;0.2393355	0.2673	ns
LINE	CR1	L3b	1942	0.802588782767898	178957	9560	2199.171	40.0461415426312	0.908872284237107	184053.525	1	0.002	**	0.2031381	0.1951121;0.2113453	2.404e-10	***
LTR?	tot	tot	1466	0.605867742295437	178957	8420	1964.325	40.1414088904177	0.811815247533755	184053.525	1	0.002	**	0.1741093	0.1660641;0.1823806	2.2e-16	***
LTR?	LTR?	MER129	26	0.010745266916563	178957	122	30.015	4.96360880936566	0.0124045840961784	184053.525	240	0.48	ns	0.2131148	0.1441863;0.2964618	0.4619	ns
LTR?	LTR?	Eutr18	140	0.0578591295507239	178957	676	152.869	11.065997257152	0.0631776233949258	184053.525	134	0.268	ns	0.2071006	0.1771471;0.2396361	0.2505	ns
LTR?	LTR?	MamRep605	575	0.237635710654759	178957	3549	843.226	27.1945668924598	0.348488016960991	184053.525	1	0.002	**	0.1620175	0.1500362;0.1745583	2.2e-16	***
LTR?	LTR?	MamRep1151	144	0.0595122475378874	178957	1260	304.967	16.5988382856281	0.126036608297826	184053.525	1	0.002	**	0.1142857	0.09723725;0.13315653	2.2e-16	***
LTR?	LTR?	MamRep605b	561	0.231849797699686	178957	2374	554.933	21.6443754816347	0.229342430992656	184053.525	617	0.77	ns	0.23631	0.2193445;0.2539286	0.7711	ns
LTR?	LTR?	tot	1466	0.605867742295437	178957	8420	1964.325	40.1414088904177	0.811815247533755	184053.525	1	0.002	**	0.1741093	0.1660641;0.1823806	2.2e-16	***
LTR?	LTR?	UCON51	4	0.00165311798716354	178957	42	9.656	2.90139312780638	0.00399062682101278	184053.525	35	0.07	ns	0.0952381	0.02656357;0.22622487	0.04202	*
LTR?	LTR?	Eutr5	36	0.0148780618844718	178957	397	96.164	8.80764887348937	0.0397426095293986	184053.525	1	0.002	**	0.0906801	0.0643201;0.1233282	1.042e-14	***
scRNA	tot	tot	726	0.300040914670182	178957	1861	442.252	18.3877297294855	0.182773684014762	184053.525	1001	0.002	**	0.3901128	0.3678708;0.4127019	2.2e-16	***
scRNA	scRNA	tot	726	0.300040914670182	178957	1861	442.252	18.3877297294855	0.182773684014762	184053.525	1001	0.002	**	0.3901128	0.3678708;0.4127019	2.2e-16	***
scRNA	scRNA	HY4	75	0.0309959622593164	178957	162	38.562	5.51893237996396	0.0159368839552501	184053.525	1001	0.002	**	0.462963	0.3844072;0.5428986	4.241e-10	***
scRNA	scRNA	BC200	235	0.0971206817458579	178957	676	165.504	12.126542666277	0.0683994098368786	184053.525	1001	0.002	**	0.3476331	0.3117270;0.3848764	2.242e-09	***
scRNA	scRNA	HY3	201	0.0830691788549678	178957	545	126.116	9.61149961894211	0.0521211570172792	184053.525	1001	0.002	**	0.3688073	0.3281895;0.4108562	6.746e-13	***
scRNA	scRNA	HY1	211	0.0872019738228767	178957	456	108.119	9.18134718525205	0.0446833659135337	184053.525	1001	0.002	**	0.4627193	0.4162298;0.5096953	2.2e-16	***
scRNA	scRNA	HY5	10	0.00413279496790885	178957	22	5.37737737737738	1.97040445496884	0.00222235981657721	184053.525	995	0.014	*	0.4545455	0.2438619;0.6778952	0.04243	*
SINE	tot	tot	135565	56.0262349824563	178957	1806997	128241.775	176.779640842537	52.9996962395699	184053.525	1001	0.002	**	0.07502226	0.07463858;0.07540731	2.2e-16	***
SINE	Alu	AluYc	1654	0.683564287692123	178957	6703	1623.466	35.4196752864478	0.67094521153711	184053.525	817	0.37	ns	0.2467552	0.2364717;0.2572594	0.3845	ns
SINE	Alu	AluYd8	55	0.0227303723234987	178957	224	54.688	7.04146563140361	0.0226014291204999	184053.525	560	0.884	ns	0.2455357	0.1906495;0.3072901	0.9381	ns
SINE	Alu	AluY	21955	9.07355135204387	178957	98084	20791.964	121.858878586217	8.59289241921419	184053.525	1001	0.002	**	0.2238388	0.2212333;0.2264605	2.2e-16	***
SINE	Alu	AluYh3	191	0.078936383887059	178957	649	165.294	11.9960605812687	0.0683126211425525	184053.525	983	0.038	*	0.2942989	0.2594703;0.3310109	0.0216	*
SINE	Alu	AluYk11	53	0.0219038133299169	178957	171	42.121	6.13987435189492	0.0174077456843289	184053.525	962	0.08	ns	0.3099415	0.2415587;0.3850512	0.06189	ns
SINE	Alu	AluYe5	377	0.155806370290164	178957	1297	328.765	16.5684727506578	0.135871833762455	184053.525	1000	0.004	**	0.2906708	0.2660710;0.3162229	0.002415	**
SINE	Alu	AluSx	29678	12.2653089057599	178957	124945	25383.925	127.391648105388	10.4906557505776	184053.525	1001	0.002	**	0.2375285	0.2351709;0.2398983	2.2e-16	***
SINE	Alu	Alu	2213	0.914587526398228	178957	7748	1814.417	36.5983408032325	0.749861344728827	184053.525	1001	0.002	**	0.2856221	0.2755817;0.2958240	2.2e-16	***
SINE	Alu	AluSx3	11227	4.63988891047126	178957	38631	9040.918	81.7304541963591	3.73642604156765	184053.525	1001	0.002	**	0.2906215	0.2860967;0.2951778	2.2e-16	***
SINE	Alu	AluSc	9989	4.12824889344415	178957	37679	8838.912	85.4911398391142	3.65294110353891	184053.525	1001	0.002	**	0.2651079	0.2606561;0.2695959	2.2e-16	***
SINE	Alu	AluSg	12447	5.14408989655614	178957	42580	10035.07	84.7066013266281	4.1472886798613	184053.525	1001	0.002	**	0.2923203	0.2880028;0.2966662	2.2e-16	***
SINE	Alu	AluYh3a3	55	0.0227303723234987	178957	158	42.155	5.96360122237726	0.0174217971872197	184053.525	986	0.032	*	0.3481013	0.2741601;0.4278599	0.02432	*
SINE	Alu	AluYg6	204	0.0843090173453405	178957	811	198.39	13.066086737146	0.0819905193683436	184053.525	683	0.638	ns	0.2515413	0.2220103;0.2828905	0.6532	ns
SINE	Alu	AluSx1	26244	10.84610711378	178957	106483	22422.073	119.448288244598	9.26658304644848	184053.525	1001	0.002	**	0.2464619	0.2438757;0.2490619	2.2e-16	***
SINE	Alu	AluYj4	777	0.321118169006517	178957	2787	695.591	23.6788599262593	0.287473498452268	184053.525	1001	0.002	**	0.2787944	0.2622068;0.2958478	0.0004241	***
SINE	Alu	FLAM_A	5296	2.18872821500453	178957	14934	3515.739	51.2046364482143	1.45298284476809	184053.525	1001	0.002	**	0.354627	0.3469497;0.3623610	2.2e-16	***
SINE	Alu	AluYk3	1534	0.633970748077217	178957	6065	1519.628	36.0057777590213	0.628031095149339	184053.525	672	0.66	ns	0.2529266	0.2420252;0.2640661	0.6675	ns
SINE	Alu	AluSc5	1206	0.498415073129807	178957	4143	1045.516	30.3546891130703	0.432090326366819	184053.525	1001	0.002	**	0.2910934	0.2772914;0.3051905	1.557e-08	***
SINE	Alu	AluYa8	88	0.0363685957175979	178957	390	93.148	8.67740706624931	0.0384961585670773	184053.525	283	0.566	ns	0.225641	0.1850921;0.2704103	0.593	ns
SINE	Alu	AluYi6	99	0.0409146701822976	178957	454	113.237	9.48835390675642	0.0467985303781094	184053.525	79	0.158	ns	0.2180617	0.1809191;0.2589231	0.1289	ns
SINE	Alu	AluYk2	1909	0.788950559373799	178957	6622	1669.478	36.8662533577341	0.689961027743453	184053.525	1001	0.002	**	0.2882815	0.2773914;0.2993583	2.341e-11	***
SINE	Alu	AluSq2	13837	5.71854839709547	178957	51711	11910.827	93.2763611562466	4.92250058892328	184053.525	1001	0.002	**	0.2675833	0.2637711;0.2714216	2.2e-16	***
SINE	Alu	AluJo	14226	5.87931412134713	178957	45868	10529.442	85.4103129461399	4.35160249124881	184053.525	1001	0.002	**	0.3101509	0.3059190;0.3144068	2.2e-16	***
SINE	Alu	AluYb8	611	0.252513772539231	178957	2645	639.79	23.74164201494	0.26441208925184	184053.525	116	0.232	ns	0.2310019	0.2150553;0.2475460	0.1957	ns
SINE	Alu	AluSp	17770	7.34397665797402	178957	64572	14572.873	108.331392318024	6.02266962023747	184053.525	1001	0.002	**	0.2751967	0.2717543;0.2786592	2.2e-16	***
SINE	Alu	AluYh9	41	0.0169444593684263	178957	168	36.654	5.39475554472928	0.0151483466753731	184053.525	832	0.34	ns	0.2440476	0.1811799;0.3161743	0.4017	ns
SINE	Alu	AluYk4	282	0.116544818095029	178957	1095	278.182	15.8748507673895	0.114966916976282	184053.525	609	0.786	ns	0.2575342	0.2318578;0.2845204	0.7814	ns
SINE	Alu	AluYe6	69	0.028516285278571	178957	193	51.35	6.84312270300105	0.0212219021602119	184053.525	997	0.01	**	0.357513	0.2899736;0.4295043	0.005459	**
SINE	Alu	AluYc3	184	0.0760434274095228	178957	557	143.203	10.9675009494906	0.0591828637789451	184053.525	1001	0.002	**	0.3303411	0.2913730;0.3711207	0.0001232	***
SINE	Alu	AluYk12	22	0.00909214892939946	178957	100	24.885	4.51288612100296	0.0102844602776412	184053.525	300	0.6	ns	0.22	0.1433036;0.3139197	0.5641	ns
SINE	Alu	AluSq	4041	1.67006244653197	178957	12256	3081.351	49.5759778176546	1.27345919071609	184053.525	1001	0.002	**	0.3297161	0.3213936;0.3381194	2.2e-16	***
SINE	Alu	AluYf1	546	0.225650605247823	178957	1999	515.543	21.8709508135675	0.213063351614063	184053.525	931	0.142	ns	0.2731366	0.2536982;0.2932424	0.119	ns
SINE	Alu	AluSg4	3732	1.54235908202358	178957	11821	2969.507	50.2013757692867	1.22723635867701	184053.525	1001	0.002	**	0.3157093	0.3073344;0.3241751	2.2e-16	***
SINE	Alu	tot	107597	44.4676340162088	178957	1196725	108182.089	185.610016316893	44.7094393037067	184053.525	3	0.006	**	0.08990954	0.08939762;0.09042346	0.0622	ns
SINE	Alu	AluSz	29123	12.0359387850409	178957	118033	24329.919	126.591041273586	10.055056681283	184053.525	1001	0.002	**	0.2467361	0.2442787;0.2492060	2.2e-16	***
SINE	Alu	AluYi6_4d	16	0.00661247194865416	178957	46	12.008	3.12629328593939	0.00496266019746494	184053.525	916	0.172	ns	0.3478261	0.2135436;0.5024901	0.1816	ns
SINE	Alu	AluYb9	68	0.0281030057817802	178957	378	95.021	9.43066787117946	0.0392702310645667	184053.525	2	0.004	**	0.1798942	0.1424885;0.2223999	0.001085	**
SINE	Alu	AluSq10	527	0.217798294808796	178957	1528	387.753	18.5787287013983	0.160250364719156	184053.525	1001	0.002	**	0.3448953	0.3210519;0.3693363	2.568e-15	***
SINE	Alu	AluYm1	1167	0.482297172754962	178957	4667	1164.442	32.2685899583155	0.481240003802171	184053.525	547	0.91	ns	0.2500536	0.2376819;0.2627387	0.9326	ns
SINE	Alu	AluYh7	107	0.0442209061566247	178957	462	112.269	9.58616365046693	0.0463984758252158	184053.525	321	0.642	ns	0.2316017	0.1938755;0.2728033	0.588	ns
SINE	Alu	AluSg7	1876	0.7753123359797	178957	5829	1480.739	35.2424305051157	0.611959068798638	184053.525	1001	0.002	**	0.3218391	0.3098517;0.3340050	2.2e-16	***
SINE	Alu	AluSq4	568	0.234742754177223	178957	1638	420.607	18.5606856029094	0.173828249306724	184053.525	1001	0.002	**	0.3467643	0.3237024;0.3703768	7.406e-16	***
SINE	Alu	FAM	1603	0.662487033355788	178957	4262	1037.702	28.3393068424814	0.428860960378895	184053.525	1001	0.002	**	0.3761145	0.3615433;0.3908557	2.2e-16	***
SINE	Alu	FLAM_C	8546	3.5318865795749	178957	24406	5697.553	63.4588545217861	2.3546818367794	184053.525	1001	0.002	**	0.3501598	0.3441728;0.3561825	2.2e-16	***
SINE	Alu	FRAM	6388	2.64002942550017	178957	20221	4753.101	60.4802667128846	1.96435918947625	184053.525	1001	0.002	**	0.3159092	0.3095039;0.3223675	2.2e-16	***
SINE	Alu	AluSc8	5991	2.47595746527419	178957	20437	5000.578	61.9863712942307	2.06663635950357	184053.525	1001	0.002	**	0.2931448	0.2869092;0.2994392	2.2e-16	***
SINE	Alu	AluJr	28583	11.8127678567739	178957	114124	23297.146	126.412003696954	9.62823277554377	184053.525	1001	0.002	**	0.2504556	0.2479439;0.2529801	2.2e-16	***
SINE	Alu	AluSx4	3724	1.53905284604925	178957	11827	2957.62	48.8486826208629	1.22232370529866	184053.525	1001	0.002	**	0.3148727	0.3065061;0.3233306	2.2e-16	***
SINE	Alu	AluJr4	4258	1.75974409733559	178957	12307	3022.173	48.541748756842	1.249002136655	184053.525	1001	0.002	**	0.345982	0.3375744;0.3544624	2.2e-16	***
SINE	Alu	AluSz6	12877	5.32180008017622	178957	40962	9649.166	86.9559531129513	3.98780246893171	184053.525	1001	0.002	**	0.3143645	0.3098697;0.3188857	2.2e-16	***
SINE	Alu	AluYa5	755	0.312026020077118	178957	3782	918.621	27.6494095569661	0.379647224621539	184053.525	1	0.002	**	0.1996298	0.1869942;0.2127313	2.612e-10	***
SINE	Alu	AluJb	30096	12.4380597354185	178957	117273	23906.117	131.055548787023	9.87990800398401	184053.525	1001	0.002	**	0.256632	0.2541339;0.2591420	2.2e-16	***
SINE	5S-Deu-L2	tot	584	0.241355226125877	178957	2614	606.538	22.9502782395175	0.25066971942455	184053.525	176	0.352	ns	0.2234124	0.2075701;0.2398765	0.308	ns
SINE	5S-Deu-L2	AmnSINE1	584	0.241355226125877	178957	2614	606.538	22.9502782395175	0.25066971942455	184053.525	176	0.352	ns	0.2234124	0.2075701;0.2398765	0.308	ns
SINE	MIR	tot	73980	30.5744171725897	178957	598863	71389.049	173.703913740159	29.5036302470998	184053.525	1001	0.002	**	0.1235341	0.1227017;0.1243701	2.2e-16	***
SINE	MIR	MIR1_Amn	3252	1.34398492356396	178957	11716	2832.238	43.9512806533674	1.17050589543202	184053.525	1001	0.002	**	0.2775691	0.2694740;0.2857749	2.2e-16	***
SINE	MIR	MIR3	19230	7.94736472328871	178957	87870	17694.376	111.383359964031	7.31272280930871	184053.525	1001	0.002	**	0.218846	0.2161159;0.2215948	2.2e-16	***
SINE	MIR	MIRb	37472	15.486409303748	178957	223887	37713.067	142.574591091909	15.5860373522009	184053.525	43	0.086	ns	0.1673701	0.1658259;0.1689230	0.1744	ns
SINE	MIR	MIRc	20547	8.49165382056231	178957	100994	19984.039	108.981918397216	8.25899358176942	184053.525	1001	0.002	**	0.2034477	0.2009686;0.2059439	9.376e-06	***
SINE	MIR	MIR	30477	12.5955192236958	178957	174396	31235.405	136.571654422841	12.9089524604595	184053.525	1	0.002	**	0.1747574	0.1729777;0.1765480	2.072e-06	***
SINE	tRNA-RTE	tot	1440	0.595122475378874	178957	5836	1314.191	32.8567205162518	0.54312819516711	184053.525	1001	0.002	**	0.2467443	0.2357267;0.2580157	9.519e-05	***
SINE	tRNA-RTE	MamSINE1	1440	0.595122475378874	178957	5836	1314.191	32.8567205162518	0.54312819516711	184053.525	1001	0.002	**	0.2467443	0.2357267;0.2580157	9.519e-05	***
SINE	tRNA	tot	490	0.202506953427533	178957	2292	525.051	19.6561635057242	0.216992813069551	184053.525	37	0.074	ns	0.2137871	0.1971589;0.2311500	0.08195	ns
SINE	tRNA	LFSINE_Vert	490	0.202506953427533	178957	2292	525.051	19.6561635057242	0.216992813069551	184053.525	37	0.074	ns	0.2137871	0.1971589;0.2311500	0.08195	ns
SINE	tRNA-Deu	tot	165	0.068191116970496	178957	667	152.38	11.141172547166	0.062975529720995	184053.525	889	0.226	ns	0.2473763	0.2150594;0.2819465	0.2489	ns
SINE	tRNA-Deu	AmnSINE2	165	0.068191116970496	178957	667	152.38	11.141172547166	0.062975529720995	184053.525	889	0.226	ns	0.2473763	0.2150594;0.2819465	0.2489	ns
DNA	TcMar-Mariner	tot	2719	1.12370695177442	178957	16390	3713.991	57.1301389090887	1.53491633156587	184053.525	1	0.002	**	0.1658938	0.1602281;0.1716784	2.2e-16	***
DNA	TcMar-Mariner	MADE1	1078	0.445515297540574	178957	7843	1736.686	36.368971749365	0.717736716163774	184053.525	1	0.002	**	0.1374474	0.1298992;0.1452661	2.2e-16	***
DNA	TcMar-Mariner	HSMAR2	162	0.0669512784801233	178957	1770	469.476	22.7747252916937	0.194024805035397	184053.525	1	0.002	**	0.09152542	0.07849502;0.10592741	2.2e-16	***
DNA	TcMar-Mariner	MARNA	780	0.32235800749689	178957	3156	747.162	25.5434183738634	0.308786735381271	184053.525	905	0.194	ns	0.2471483	0.2321805;0.2625861	0.1735	ns
DNA	TcMar-Mariner	HSMAR1	80	0.0330623597432708	178957	716	196.694	14.5896957892625	0.0812895973417863	184053.525	1	0.002	**	0.1117318	0.0895962;0.1371236	2.2e-16	***
DNA	TcMar-Mariner	MADE2	636	0.262845759959003	178957	2664	600.267	22.2171400569991	0.248078043700174	184053.525	956	0.092	ns	0.2387387	0.2226566;0.2553970	0.09969	ns
DNA	TcMar-Mariner	UCON40	48	0.0198374158459625	178957	241	58.221	7.12452931202602	0.0240615455826621	184053.525	83	0.166	ns	0.1991701	0.1506563;0.2552481	0.1324	ns
DNA	TcMar-Tc1	tot	169	0.0698442349576595	178957	649	154.961	11.1655787646297	0.0640422041022123	184053.525	910	0.184	ns	0.2604006	0.2270212;0.2959761	0.1975	ns
DNA	TcMar-Tc1	EutTc1-N2	35	0.014464782387681	178957	198	47.767	6.10835681857429	0.0197411217232102	184053.525	21	0.042	*	0.1767677	0.1263215;0.2371678	0.03743	*
DNA	TcMar-Tc1	X32_DNA	114	0.0471138626341609	178957	328	77.474	7.74333799360994	0.032018415734377	184053.525	1001	0.002	**	0.347561	0.2960858;0.4018178	6.318e-06	***
DNA	TcMar-Tc1	X33a_DNA	12	0.00495935396149062	178957	67	14.945	3.60624180830681	0.00617646207953977	184053.525	245	0.49	ns	0.1791045	0.0961194;0.2919634	0.4639	ns
DNA	TcMar-Tc1	EutTc1-N1	14	0.00578591295507239	178957	56	14.924	3.4986375154429	0.00616778321010716	184053.525	464	0.928	ns	0.25	0.1439331;0.3837202	0.8804	ns
DNA	TcMar	tot	541	0.223584207763869	178957	1834	421.843	19.1131280187902	0.174339062764757	184053.525	1001	0.002	**	0.2949836	0.2741814;0.3164436	1.333e-10	***
DNA	TcMar	UCON44	98	0.0405013906855067	178957	364	86.342	8.20611822827191	0.0356833783119186	184053.525	926	0.152	ns	0.2692308	0.2243299;0.3179305	0.1564	ns
DNA	TcMar	DNA1_Mam	44	0.0181842978587989	178957	169	40.058	5.81415861844516	0.0165551500824493	184053.525	792	0.42	ns	0.260355	0.1959866;0.3333305	0.4699	ns
DNA	TcMar	X4a_DNA	58	0.0239702108138713	178957	179	40.979	5.76452849665858	0.0169357804989937	184053.525	999	0.006	**	0.3240223	0.2561111;0.3978758	0.003281	**
DNA	TcMar	X4b_DNA	214	0.0884418123132493	178957	699	158.796	11.9795615067453	0.0656271309724053	184053.525	1001	0.002	**	0.3061516	0.2721485;0.3418007	1.575e-06	***
DNA	TcMar	X5a_DNA	136	0.0562060115635603	178957	423	97.073	8.75833199755407	0.0401182805919816	184053.525	1001	0.002	**	0.321513	0.2772065;0.3683381	1.716e-05	***
DNA	PIF-Harbinger	tot	11	0.00454607446469973	178957	30	6.661	2.24212089462325	0.00275285472812408	184053.525	980	0.044	*	0.3666667	0.1992986;0.5614402	0.07553	ns
DNA	PIF-Harbinger	Chompy-7_Croc	5	0.00206639748395442	178957	14	3.26272912423625	1.52258427703689	0.00134841905062932	184053.525	900	0.204	ns	0.3571429	0.1275984;0.6486199	0.3385	ns
DNA	PIF-Harbinger	Chompy-6_Croc	6	0.00247967698074531	178957	16	3.51321138211382	1.59852050493969	0.00145193823212001	184053.525	939	0.126	ns	0.375	0.1519837;0.6456539	0.1369	ns
DNA	hAT-Blackjack	BLACKJACK	152	0.0628184835122145	178957	2129	515.759	22.5897591004468	0.21315261998537	184053.525	1	0.002	**	0.07139502	0.06081885;0.08316851	2.2e-16	***
DNA	hAT-Blackjack	MER81	650	0.268631672914075	178957	3668	868.382	26.0951917991617	0.358884475982262	184053.525	1	0.002	**	0.1772083	0.1649757;0.1899575	2.2e-16	***
DNA	hAT-Blackjack	MER63D	254	0.104972992184885	178957	1718	413.325	18.5982060497315	0.170818748011092	184053.525	1	0.002	**	0.1478463	0.1313835;0.1655218	2.2e-16	***
DNA	hAT-Blackjack	tot	2967	1.22620026697855	178957	19734	4509.083	58.6450454203282	1.86351155322833	184053.525	1	0.002	**	0.1503497	0.1453894;0.1554131	2.2e-16	***
DNA	hAT-Blackjack	MER94B	141	0.0582724090475147	178957	622	146.693	10.9828673111522	0.0606252092227453	184053.525	317	0.634	ns	0.2266881	0.1943430;0.2616519	0.6367	ns
DNA	hAT-Blackjack	MER63C	80	0.0330623597432708	178957	890	233.463	14.4683089185628	0.0964854711592903	184053.525	1	0.002	**	0.08988764	0.0719175;0.1106246	2.2e-16	***
DNA	hAT-Blackjack	MER63A	519	0.214492058834469	178957	3511	831.844	25.3874020763091	0.343784069728517	184053.525	1	0.002	**	0.1478211	0.1362356;0.1599963	2.2e-16	***
DNA	hAT-Blackjack	MER94	901	0.372364826608587	178957	4792	1086.331	30.6516061562842	0.448958329028338	184053.525	1	0.002	**	0.1880217	0.1770472;0.1993777	7.522e-11	***
DNA	hAT-Blackjack	MER63B	398	0.164485239722772	178957	2404	580.331	21.3122418025568	0.239838903652151	184053.525	1	0.002	**	0.1655574	0.1509060;0.1810285	2.2e-16	***
DNA	hAT-Tag1	tot	605	0.250034095558485	178957	2372	564.645	22.8259062689085	0.233356201465489	184053.525	966	0.072	ns	0.255059	0.2376176;0.2731073	0.05377	ns
DNA	hAT-Tag1	hAT-5_Mam	297	0.122744010546893	178957	904	209.713	13.4514524335691	0.0866700831105068	184053.525	1001	0.002	**	0.3285398	0.2979702;0.3602316	3.815e-11	***
DNA	hAT-Tag1	hAT-1_Mam	311	0.128529923501965	178957	1468	356.547	18.5624447569644	0.1473535647423	184053.525	5	0.01	**	0.2118529	0.1912024;0.2336627	0.005591	**
DNA	hAT-Ac	tot	1026	0.424024763707448	178957	5533	1267.321	30.9490840705311	0.523757785152521	184053.525	1	0.002	**	0.1854329	0.1752698;0.1959287	2.898e-15	***
DNA	hAT-Ac	EuthAT-2	112	0.0462873036405791	178957	1150	284.851	16.4066442936079	0.11772307794038	184053.525	1	0.002	**	0.0973913	0.08086744;0.11600630	2.2e-16	***
DNA	hAT-Ac	UCON37	45	0.0185975773555898	178957	174	41.439	5.72949440231039	0.0171258890675175	184053.525	753	0.498	ns	0.2586207	0.1953191;0.3303391	0.5334	ns
DNA	hAT-Ac	OldhAT1	871	0.359966441704861	178957	4209	947.138	26.7384723180271	0.391432716031525	184053.525	1	0.002	**	0.2069375	0.1947868;0.2194963	0.004744	**
DNA	tot	tot	61471	25.4047039472325	178957	524553	66913.668	175.616146201899	27.6540470394723	184053.525	1	0.002	**	0.1171874	0.1163181;0.1180609	2.2e-16	***
DNA	hAT-Charlie	MER102b	783	0.323597845987263	178957	3128	776.648	26.0152433947655	0.320972694623647	184053.525	617	0.77	ns	0.2503197	0.2352180;0.2658897	0.7879	ns
DNA	hAT-Charlie	MER3	2739	1.13197254171023	178957	10909	2564.215	46.1744610781312	1.05973748486364	184053.525	1000	0.004	**	0.2510771	0.2429613;0.2593259	8.929e-05	***
DNA	hAT-Charlie	Charlie17a	367	0.151673575322255	178957	1214	283.299	15.7092450289433	0.117081668161361	184053.525	1001	0.002	**	0.3023064	0.2765652;0.3290089	3.581e-08	***
DNA	hAT-Charlie	MER102c	736	0.304173709638091	178957	3112	766.982	24.2915160859455	0.316977935007666	184053.525	112	0.224	ns	0.2365039	0.2216667;0.2518379	0.2045	ns
DNA	hAT-Charlie	Charlie32a	65	0.0268631672914075	178957	259	59.981	7.29341023341159	0.0247889174970141	184053.525	780	0.444	ns	0.2509653	0.1993549;0.3083728	0.4616	ns
DNA	hAT-Charlie	Charlie2a	290	0.119851054069357	178957	2080	497.133	21.8170413735294	0.205454876078143	184053.525	1	0.002	**	0.1394231	0.1248127;0.1550576	2.2e-16	***
DNA	hAT-Charlie	Chap1a_Mam	326	0.134729115953828	178957	1415	340.2	16.6171637209883	0.140597684808259	184053.525	205	0.41	ns	0.2303887	0.2086733;0.2532292	0.384	ns
DNA	hAT-Charlie	UCON81	10	0.00413279496790885	178957	40	9.247	2.66628957544002	0.00382159550682531	184053.525	694	0.616	ns	0.25	0.1269148;0.4119620	0.7118	ns
DNA	hAT-Charlie	Charlie1a	1165	0.481470613761381	178957	5747	1439.768	35.2893683071193	0.595026594535619	184053.525	1	0.002	**	0.2027145	0.1923865;0.2133451	2.2e-16	***
DNA	hAT-Charlie	Charlie17	112	0.0462873036405791	178957	535	128.833	10.6777865742918	0.05324403741006	184053.525	69	0.138	ns	0.2093458	0.1756222;0.2463168	0.0951	ns
DNA	hAT-Charlie	MER58D	262	0.108279228159212	178957	1140	270.148	14.7027298916312	0.111646629499064	184053.525	316	0.632	ns	0.2298246	0.2056861;0.2553655	0.6014	ns
DNA	hAT-Charlie	MER106B	196	0.0810027813710134	178957	827	198.867	12.6127869003402	0.0821876536883129	184053.525	422	0.844	ns	0.2370012	0.2083941;0.2674962	0.8389	ns
DNA	hAT-Charlie	Charlie10a	91	0.0376084342079705	178957	305	69.968	7.34989775418659	0.0289163398314646	184053.525	997	0.01	**	0.2983607	0.2475542;0.3531341	0.005178	**
DNA	hAT-Charlie	Charlie23a	331	0.136795513437783	178957	1488	350.447	17.0330653822592	0.144832559811875	184053.525	128	0.256	ns	0.2224462	0.2015434;0.2444504	0.2457	ns
DNA	hAT-Charlie	hAT-16_Crp	2	0.00082655899358177	178957	20	4.54773869346734	1.92267063907956	0.00187948715877262	184053.525	146	0.292	ns	0.1	0.01234853;0.31698271	0.2829	ns
DNA	hAT-Charlie	Charlie24	286	0.118197936082193	178957	1286	305.625	16.169595877165	0.126308546206714	184053.525	107	0.214	ns	0.222395	0.1999330;0.2461332	0.2016	ns
DNA	hAT-Charlie	MER102a	707	0.292188604231155	178957	3028	750.964	25.3272614819323	0.31035802402807	184053.525	43	0.086	ns	0.2334875	0.2185173;0.2489742	0.06714	ns
DNA	hAT-Charlie	MER5B	5016	2.07300995590308	178957	24966	5563.054	65.7033942808134	2.29909615774052	184053.525	1	0.002	**	0.2009132	0.1959580;0.2059382	2.2e-16	***
DNA	hAT-Charlie	MER105	261	0.107865948662421	178957	714	171.169	11.7830929844536	0.0707406381861989	184053.525	1001	0.002	**	0.3655462	0.3301401;0.4020684	5.879e-14	***
DNA	hAT-Charlie	MER20B	753	0.311199461083536	178957	4146	1005.768	28.5432460118483	0.415663292928375	184053.525	1	0.002	**	0.1816208	0.1699924;0.1936997	2.2e-16	***
DNA	hAT-Charlie	Charlie1b	742	0.306653386618836	178957	3033	735.11	24.5604787640045	0.303805890885947	184053.525	619	0.766	ns	0.2446423	0.2294309;0.2603477	0.7668	ns
DNA	hAT-Charlie	Charlie17b	52	0.021490533833126	178957	527	125.369	10.8434505310542	0.0518124372331764	184053.525	1	0.002	**	0.09867173	0.0745730;0.1273788	2.679e-16	***
DNA	hAT-Charlie	Charlie12	4	0.00165311798716354	178957	21	4.56941649899396	2.03684842887854	0.00188844615133219	184053.525	515	0.974	ns	0.1904762	0.05446357;0.41906604	1	ns
DNA	hAT-Charlie	MER112	1242	0.513293135014279	178957	4468	1058.23	29.1374001600707	0.437344761889018	184053.525	1001	0.002	**	0.2779767	0.2648771;0.2913671	2.297e-10	***
DNA	hAT-Charlie	Charlie13a	123	0.0508333781052788	178957	548	133.133	10.6650388679111	0.0550211392462609	184053.525	183	0.366	ns	0.2244526	0.1901730;0.2617342	0.3439	ns
DNA	hAT-Charlie	MER113	704	0.290948765740783	178957	3734	973.233	28.3082332028523	0.402217244500283	184053.525	1	0.002	**	0.1885378	0.1761057;0.2014593	2.2e-16	***
DNA	hAT-Charlie	Charlie25	90	0.0371951547111796	178957	1076	283.419	15.5561380950553	0.117131261700976	184053.525	1	0.002	**	0.08364312	0.06779316;0.10181194	2.2e-16	***
DNA	hAT-Charlie	MER113A	471	0.194654642988507	178957	2067	514.57	20.4142068138794	0.212661230663686	184053.525	17	0.034	*	0.2278665	0.2099379;0.2465701	0.02689	*
DNA	hAT-Charlie	Charlie18a	612	0.252927052036021	178957	2463	598.258	21.591563899626	0.247247765191121	184053.525	755	0.494	ns	0.2484775	0.2315156;0.2660393	0.5259	ns
DNA	hAT-Charlie	Charlie29a	174	0.0719106324416139	178957	978	238.497	14.4199835966248	0.0985659201461356	184053.525	1	0.002	**	0.1779141	0.1544326;0.2033524	8.343e-07	***
DNA	hAT-Charlie	Charlie10	183	0.0756301479127319	178957	1131	277.174	15.6545453076348	0.114550331243517	184053.525	1	0.002	**	0.1618037	0.1408004;0.1845825	1.302e-11	***
DNA	hAT-Charlie	Charlie30b	149	0.0615786450218418	178957	614	143.227	10.8981760511216	0.059192782486868	184053.525	700	0.604	ns	0.242671	0.2092536;0.2785848	0.5673	ns
DNA	hAT-Charlie	Charlie14a	77	0.0318225212528981	178957	523	115.856	9.48732171233134	0.0478809093802047	184053.525	1	0.002	**	0.1472275	0.1179690;0.1805393	2.372e-05	***
DNA	hAT-Charlie	Charlie21a	108	0.0446341856534156	178957	742	186.253	12.4969261886339	0.0769745461157926	184053.525	1	0.002	**	0.1455526	0.1209535;0.1730071	2.827e-12	***
DNA	hAT-Charlie	MER5C1	169	0.0698442349576595	178957	617	147.69	10.8028978798562	0.0610372488810458	184053.525	980	0.044	*	0.273906	0.2390602;0.3109318	0.04746	*
DNA	hAT-Charlie	Charlie6	24	0.00991870792298123	178957	260	68.295	8.08797813983138	0.0282249232333335	184053.525	1	0.002	**	0.09230769	0.06004109;0.13423091	9.203e-12	***
DNA	hAT-Charlie	Charlie9	267	0.110345625643166	178957	1284	239.553	14.0339639141315	0.0990023432947468	184053.525	979	0.046	*	0.2079439	0.1860451;0.2311882	0.05299	ns
DNA	hAT-Charlie	Charlie20a	151	0.0624052040154236	178957	869	202.948	13.2888633784041	0.0838742473147165	184053.525	1	0.002	**	0.1737629	0.1491355;0.2006248	2.057e-05	***
DNA	hAT-Charlie	Charlie29b	225	0.0929878867779491	178957	1420	335.645	16.7605456620866	0.138715196700376	184053.525	1	0.002	**	0.1584507	0.1398274;0.1784988	6.989e-13	***
DNA	hAT-Charlie	MER107	84	0.0347154777304343	178957	337	83.252	8.28294048651221	0.0344063446668347	184053.525	571	0.862	ns	0.2492582	0.2039716;0.2990124	0.9496	ns
DNA	hAT-Charlie	MER30	1124	0.464526154392954	178957	4132	985.967	28.9621946633835	0.407479945612418	184053.525	1001	0.002	**	0.2720232	0.2584988;0.2858707	6.82e-07	***
DNA	hAT-Charlie	Charlie7	506	0.209119425376188	178957	3902	924.542	30.2070969261315	0.382094252522038	184053.525	1	0.002	**	0.1296771	0.1192883;0.1406238	2.2e-16	***
DNA	hAT-Charlie	MER1A	690	0.28516285278571	178957	3227	826.308	26.8332099674481	0.341496154434282	184053.525	1	0.002	**	0.2138209	0.1997842;0.2283781	2.259e-08	***
DNA	hAT-Charlie	UCON34	93	0.0384349932015523	178957	339	76.511	7.74169314897024	0.0316204275789674	184053.525	990	0.024	*	0.2743363	0.2275200;0.3251447	0.03737	*
DNA	hAT-Charlie	Charlie1	432	0.178536742613662	178957	1930	477.784	20.3899753578835	0.197458331094736	184053.525	11	0.022	*	0.2238342	0.2054103;0.2431010	0.01526	*
DNA	hAT-Charlie	MER20	4089	1.68989986237793	178957	16757	3911.1	55.2540768904251	1.61637743989883	184053.525	999	0.006	**	0.2440174	0.2375294;0.2505944	0.001226	**
DNA	hAT-Charlie	Charlie22a	310	0.128116644005174	178957	1112	274.265	14.5956777440723	0.113348101187352	184053.525	994	0.016	*	0.278777	0.2525866;0.3061432	0.01484	*
DNA	hAT-Charlie	Charlie4a	538	0.222344369273496	178957	2852	685.548	24.8722802799889	0.283322932465997	184053.525	1	0.002	**	0.1886396	0.1744313;0.2034897	3.434e-11	***
DNA	hAT-Charlie	MER5C	316	0.13059632098592	178957	1336	318.8	16.925320276629	0.131753503576934	184053.525	451	0.902	ns	0.2365269	0.2139656;0.2602532	0.8726	ns
DNA	hAT-Charlie	Charlie19a	423	0.174817227142544	178957	1605	394.66	17.5981275735259	0.163104886203491	184053.525	952	0.1	ns	0.2635514	0.2421350;0.2858361	0.1045	ns
DNA	hAT-Charlie	UCON38	69	0.028516285278571	178957	207	49.494	6.46388008441878	0.020454855414168	184053.525	999	0.006	**	0.3333333	0.2695095;0.4020109	0.002451	**
DNA	hAT-Charlie	Cheshire	173	0.0714973529448231	178957	1020	245.473	14.9950699605945	0.101448957915749	184053.525	1	0.002	**	0.1696078	0.1470663;0.1940740	4.418e-08	***
DNA	hAT-Charlie	Charlie16a	343	0.141754867399273	178957	1410	341.622	16.976905823245	0.141185368252696	184053.525	537	0.93	ns	0.2432624	0.2210666;0.2665331	0.9257	ns
DNA	hAT-Charlie	Charlie31a	140	0.0578591295507239	178957	803	192.608	12.7096763086977	0.0796009373178987	184053.525	1	0.002	**	0.1743462	0.1487158;0.2023926	7.746e-06	***
DNA	hAT-Charlie	Chap1_Mam	106	0.0438076266598338	178957	484	115.016	9.74087412035637	0.0475337546029004	184053.525	194	0.388	ns	0.2190083	0.1829422;0.2585475	0.364	ns
DNA	hAT-Charlie	Charlie26a	114	0.0471138626341609	178957	513	121.276	9.71484442501279	0.0501208842528113	184053.525	248	0.496	ns	0.2222222	0.1869598;0.2607208	0.4674	ns
DNA	hAT-Charlie	Charlie15b	413	0.170684432174635	178957	1888	455.479	19.1254108541579	0.188240131918815	184053.525	16	0.032	*	0.21875	0.2002861;0.2380916	0.02223	*
DNA	hAT-Charlie	MER1B	1458	0.60256150632111	178957	5366	1288.577	32.2498391177867	0.532542454136308	184053.525	1001	0.002	**	0.2717108	0.2598421;0.2838282	9.309e-08	***
DNA	hAT-Charlie	MER103C	1795	0.741836696739638	178957	8923	2092.28	40.2400653933721	0.864696425545632	184053.525	1	0.002	**	0.2011655	0.1928905;0.2096361	4.329e-14	***
DNA	hAT-Charlie	Charlie7b_Mars	1	0.000413279496790885	178957	59	15.157	3.64082498983495	0.00626407733285944	184053.525	1	0.002	**	0.01694915	0.0004290233;0.0908559329	7.314e-07	***
DNA	hAT-Charlie	Charlie15a	897	0.370711708621424	178957	3213	772.098	24.4890610295722	0.319092272913248	184053.525	1001	0.002	**	0.2791783	0.2637181;0.2950415	4.143e-07	***
DNA	hAT-Charlie	MER5A1	3090	1.27703364508383	178957	15942	3633.659	51.4082242887704	1.50171676302967	184053.525	1	0.002	**	0.1938276	0.1877164;0.2000508	2.2e-16	***
DNA	hAT-Charlie	MER117	952	0.393442080944922	178957	4370	1063.18	28.8229485369274	0.439390495398133	184053.525	1	0.002	**	0.217849	0.2056877;0.2303885	7.815e-05	***
DNA	hAT-Charlie	Charlie8	1012	0.418238850752375	178957	4378	1086.541	28.6998955225102	0.449045117722665	184053.525	6	0.012	*	0.2311558	0.2187365;0.2439347	0.009134	**
DNA	hAT-Charlie	Charlie3	39	0.0161179003748445	178957	337	95.952	10.4744169006876	0.039654994276079	184053.525	1	0.002	**	0.115727	0.08360041;0.15479407	1.171e-13	***
DNA	hAT-Charlie	Charlie5	419	0.173164109155381	178957	2568	636.404	23.3772813064582	0.263012724875706	184053.525	1	0.002	**	0.163162	0.1490659;0.1780306	2.2e-16	***
DNA	hAT-Charlie	Charlie4z	1988	0.821599639620279	178957	5940	1393.986	32.45561848388	0.576105832613538	184053.525	1001	0.002	**	0.3346801	0.3226795;0.3468434	2.2e-16	***
DNA	hAT-Charlie	MER30B	57	0.0235569313170804	178957	223	49.297	6.34200378524107	0.0203734393533002	184053.525	898	0.208	ns	0.2556054	0.1997103;0.3181227	0.2258	ns
DNA	hAT-Charlie	Charlie13b	95	0.039261552195134	178957	404	98.627	8.97933736416555	0.0407605169299946	184053.525	385	0.77	ns	0.2351485	0.1946280;0.2795977	0.7282	ns
DNA	hAT-Charlie	Charlie10b	91	0.0376084342079705	178957	273	62.073	7.41502890443818	0.0256534982043006	184053.525	1000	0.004	**	0.3333333	0.2776652;0.3926664	6.488e-05	***
DNA	hAT-Charlie	Charlie2b	411	0.169857873181054	178957	3650	851.467	27.1984681125182	0.351893853294044	184053.525	1	0.002	**	0.1126027	0.1025240;0.1233064	2.2e-16	***
DNA	hAT-Charlie	Charlie7a	312	0.128943202998756	178957	1424	338.738	16.0550029311464	0.139993470183951	184053.525	56	0.112	ns	0.2191011	0.1978632;0.2415043	0.09906	ns
DNA	hAT-Charlie	tot	40167	16.6001975475995	178957	266107	42552.23	156.097705279718	17.58596420173	184053.525	1	0.002	**	0.150943	0.1495848;0.1523089	2.2e-16	***
DNA	hAT-Charlie	MER5A	7032	2.9061814214335	178957	34906	7606.793	74.565918670846	3.14373158323242	184053.525	1	0.002	**	0.2014553	0.1972584;0.2057020	5.71e-14	***
DNA	hAT-Charlie	Charlie4	203	0.0838957378485496	178957	917	221.054	13.4734040471076	0.0913570858836122	184053.525	93	0.186	ns	0.221374	0.1948874;0.2496635	0.1766	ns
DNA	hAT-Charlie	MER58A	3326	1.37456760632648	178957	13479	3160.362	50.1656810135331	1.30611281703703	184053.525	1001	0.002	**	0.2467542	0.2394943;0.2541236	0.0008238	***
DNA	hAT-Charlie	MER119	241	0.0996003587266032	178957	1203	299.02	15.759948476311	0.12357883513041	184053.525	1	0.002	**	0.2003325	0.1780537;0.2240863	8.159e-05	***
DNA	hAT-Charlie	MER33	2007	0.829451950059306	178957	9580	2294.747	41.8744129207498	0.948371885422392	184053.525	1	0.002	**	0.209499	0.2013870;0.2177879	2.919e-12	***
DNA	hAT-Charlie	MER58B	1715	0.708774336996367	178957	7005	1699.295	37.7850457811643	0.702283782499266	184053.525	654	0.696	ns	0.2448251	0.2347924;0.2550707	0.6657	ns
DNA	hAT-Charlie	MER106A	171	0.0706707939512413	178957	742	179.871	12.1915952194122	0.0743369963672732	184053.525	243	0.486	ns	0.2304582	0.2006044;0.2624719	0.4667	ns
DNA	hAT-Charlie	MER58C	739	0.305413548128464	178957	2592	618.409	21.307410089561	0.255575760330954	184053.525	1001	0.002	**	0.285108	0.2677856;0.3029171	5.204e-08	***
DNA	hAT-Charlie	Charlie11	15	0.00619919245186327	178957	104	27.061	4.77431388505962	0.0111837564626581	184053.525	7	0.014	*	0.1442308	0.08303104;0.22670674	0.006911	**
DNA	hAT-Charlie	Charlie16	274	0.113238582120702	178957	1464	362.233	17.1944863651509	0.149703471961053	184053.525	1	0.002	**	0.1871585	0.1674807;0.2080998	4.003e-08	***
DNA	hAT-Charlie	Charlie30a	130	0.053726334582815	178957	457	109.395	9.58889576134405	0.0452107105514388	184053.525	987	0.03	*	0.2844639	0.2435168;0.3282265	0.02816	*
DNA	MULE-MuDR	tot	144	0.0595122475378874	178957	1949	481.528	19.9437953000669	0.199005649530721	184053.525	1	0.002	**	0.07388404	0.06266231;0.08640701	2.2e-16	***
DNA	MULE-MuDR	Ricksha_b	13	0.0053726334582815	178957	117	31.314	5.75834720753817	0.0129414341625098	184053.525	1	0.002	**	0.1111111	0.06050517;0.18250724	5.752e-05	***
DNA	MULE-MuDR	Ricksha	34	0.0140515028908901	178957	410	107.31	10.4563490394705	0.0443490228006298	184053.525	1	0.002	**	0.08292683	0.05811158;0.11395484	2.2e-16	***
DNA	MULE-MuDR	Ricksha_c	86	0.0355420367240161	178957	982	233.353	13.5553730726653	0.0964400104146433	184053.525	1	0.002	**	0.08757637	0.07064497;0.10702647	2.2e-16	***
DNA	MULE-MuDR	Ricksha_0	32	0.0132249438973083	178957	384	97.263	9.59353255411514	0.0401968036963718	184053.525	1	0.002	**	0.08333333	0.05769713;0.11560588	2.2e-16	***
DNA	MULE-MuDR	Ricksha_a	8	0.00330623597432708	178957	56	13.74	3.58235023877248	0.00567846028590676	184053.525	71	0.142	ns	0.1428571	0.06375137;0.26221730	0.08681	ns
DNA	Merlin	tot	14	0.00578591295507239	178957	57	13.18	3.49654484110041	0.00544702376770386	184053.525	667	0.67	ns	0.245614	0.1412686;0.3776103	0.7552	ns
DNA	Merlin	Merlin1_HS	14	0.00578591295507239	178957	57	13.18	3.49654484110041	0.00544702376770386	184053.525	667	0.67	ns	0.245614	0.1412686;0.3776103	0.7552	ns
DNA	hAT-Tip100?	tot	395	0.163245401232399	178957	2411	569.013	21.7813511577739	0.235161406307472	184053.525	1	0.002	**	0.1638324	0.1492663;0.1792201	2.2e-16	***
DNA	hAT-Tip100?	hAT-N1_Mam	54	0.0223170928267078	178957	239	57.667	7.02235177304758	0.0238325887414399	184053.525	336	0.672	ns	0.2259414	0.1745289;0.2842883	0.6501	ns
DNA	hAT-Tip100?	Eutr15	47	0.0194241363491716	178957	657	157.723	11.8840861029573	0.0651836820723487	184053.525	1	0.002	**	0.07153729	0.05303318;0.09399643	2.2e-16	***
DNA	hAT-Tip100?	UCON23	14	0.00578591295507239	178957	31	7.1951951951952	2.46029327987191	0.00297362664958246	184053.525	995	0.014	*	0.4516129	0.2731650;0.6396577	0.008693	**
DNA	hAT-Tip100?	MamRep1879	280	0.115718259101448	178957	1484	348.244	16.6415565800019	0.143922105080445	184053.525	1	0.002	**	0.1886792	0.1690675;0.2095311	2.031e-05	***
DNA	DNA	X2a_DNA	37	0.0152913413812627	178957	412	93.647	8.52120895190359	0.038702385035976	184053.525	1	0.002	**	0.08980583	0.06402013;0.12165995	3.523e-13	***
DNA	DNA	X24_DNA	29	0.0119851054069357	178957	456	103.737	9.15049520859733	0.042872375158596	184053.525	1	0.002	**	0.06359649	0.04300164;0.09006069	2.2e-16	***
DNA	DNA	X34_DNA	11	0.00454607446469973	178957	99	21.451	4.12754595802831	0.00886525848566127	184053.525	6	0.012	*	0.1111111	0.05678861;0.19011643	0.009885	**
DNA	DNA	Eulor9B	9	0.00371951547111796	178957	27	6.24849699398798	2.17821178152781	0.00258237569337471	184053.525	913	0.178	ns	0.3333333	0.1651882;0.5396073	0.251	ns
DNA	DNA	Eulor9A	35	0.014464782387681	178957	123	29.231	4.91566911038597	0.0120805729706944	184053.525	899	0.206	ns	0.2845528	0.2068674;0.3729135	0.2433	ns
DNA	DNA	MER126	57	0.0235569313170804	178957	267	62.471	7.40486265848266	0.0258179834440234	184053.525	261	0.522	ns	0.2134831	0.1658859;0.2675633	0.4699	ns
DNA	DNA	UCON78	46	0.0190108568523807	178957	179	42.557	5.7779005819705	0.0175879355449297	184053.525	749	0.506	ns	0.2569832	0.1946982;0.3275024	0.5394	ns
DNA	DNA	MER125	10	0.00413279496790885	178957	140	32.731	5.24901811686636	0.0135270512094624	184053.525	1	0.002	**	0.07142857	0.03478243;0.12743630	6.216e-07	***
DNA	DNA	Eulor11	5	0.00206639748395442	178957	101	22.771	4.32148518847795	0.00941078742142524	184053.525	1	0.002	**	0.04950495	0.01626722;0.11175506	2.042e-06	***
DNA	DNA	X2b_DNA	17	0.00702575144544504	178957	185	40.598	5.65600445424035	0.0167783210107163	184053.525	1	0.002	**	0.09189189	0.05444491;0.14304995	7.027e-06	***
DNA	DNA	tot	1003	0.414519335281257	178957	6503	1483.412	34.8264143307223	0.61306376489356	184053.525	1	0.002	**	0.1542365	0.1455378;0.1632464	2.2e-16	***
DNA	DNA	X30_DNA	154	0.0636450425057963	178957	758	175.558	11.8973182769136	0.0725545218976141	184053.525	42	0.084	ns	0.2031662	0.1750636;0.2335996	0.06417	ns
DNA	DNA	X23_DNA	8	0.00330623597432708	178957	59	14.723	3.40262381829801	0.0060847140312522	184053.525	35	0.07	ns	0.1355932	0.06040351;0.24980403	0.0493	*
DNA	DNA	Eutr2	36	0.0148780618844718	178957	230	55.58	6.84927094751789	0.0229700744316374	184053.525	3	0.006	**	0.1565217	0.1120974;0.2100480	0.002002	**
DNA	DNA	UCON99	3	0.00123983849037265	178957	56	12.363	3.17731432601912	0.00510937441882571	184053.525	2	0.004	**	0.05357143	0.01118697;0.14867445	0.001072	**
DNA	DNA	MER135	95	0.039261552195134	178957	818	178.545	12.5048128872585	0.0737889877545285	184053.525	1	0.002	**	0.1161369	0.09498465;0.14009931	4.449e-14	***
DNA	DNA	UCON8	35	0.014464782387681	178957	206	48.676	6.38324132159907	0.0201167927857931	184053.525	21	0.042	*	0.1699029	0.1212884;0.2282885	0.02645	*
DNA	DNA	Eulor1	6	0.00247967698074531	178957	86	19.49	3.99021576131189	0.00805481739245434	184053.525	1	0.002	**	0.06976744	0.0260324;0.1456920	0.0001553	***
DNA	DNA	MARE8	54	0.0223170928267078	178957	218	50.686	6.35482397771865	0.0209474845743428	184053.525	727	0.55	ns	0.2477064	0.1918985;0.3105136	0.5755	ns
DNA	DNA	MER136	3	0.00123983849037265	178957	28	7.287	2.4889407035576	0.00301156769311518	184053.525	47	0.094	ns	0.1071429	0.02266509;0.28226440	0.08269	ns
DNA	DNA	Eutr2B	65	0.0268631672914075	178957	433	98.745	8.91983960273605	0.0408092839106159	184053.525	1	0.002	**	0.1501155	0.1178059;0.1872947	7.266e-05	***
DNA	DNA	MER130	22	0.00909214892939946	178957	181	42.974	6.22431249746235	0.0177602730950915	184053.525	1	0.002	**	0.121547	0.07776348;0.17822465	0.000111	***
DNA	DNA	Eutr11	106	0.0438076266598338	178957	597	149.979	11.4163431926292	0.0619832456492001	184053.525	1	0.002	**	0.1775544	0.1477210;0.2106181	2.058e-05	***
DNA	DNA	X9a_DNA	163	0.0673645579769142	178957	695	160.207	11.3832213686956	0.0662102683423773	184053.525	609	0.786	ns	0.2345324	0.2034947;0.2678425	0.7872	ns
DNA	DNA	Eulor9C	18	0.00743903094223592	178957	107	24.035	4.52750187998561	0.00993317270536891	184053.525	109	0.218	ns	0.1682243	0.1028566;0.2527747	0.2017	ns
DNA	DNA	UCON97	4	0.00165311798716354	178957	42	10.199	2.90927187847112	0.00421503758777023	184053.525	18	0.036	*	0.0952381	0.02656357;0.22622487	0.02893	*
DNA	hAT	tot	1222	0.505027545078461	178957	8917	2068.683	41.0599370363549	0.854944269259858	184053.525	1	0.002	**	0.1370416	0.1299672;0.1443540	2.2e-16	***
DNA	hAT	MER53	728	0.300867473663764	178957	5855	1368.781	33.5816432856667	0.565689122896924	184053.525	1	0.002	**	0.1243382	0.1159896;0.1330630	2.2e-16	***
DNA	hAT	MamRep38	347	0.143407985386437	178957	2128	506.155	20.8815951501799	0.20918348369819	184053.525	1	0.002	**	0.1630639	0.1476053;0.1794565	2.2e-16	***
DNA	hAT	UCON73	56	0.0231436518202895	178957	248	56.438	6.92850345746902	0.023324668239884	184053.525	519	0.966	ns	0.2258065	0.1753125;0.2829822	1	ns
DNA	hAT	MamRep1894	102	0.0421545086726702	178957	686	158.163	10.9515463459444	0.0653655250509367	184053.525	1	0.002	**	0.148688	0.122893;0.177547	1.286e-07	***
DNA	Kolobok	tot	41	0.0169444593684263	178957	232	55.995	6.67934043065546	0.0231415854228056	184053.525	13	0.026	*	0.1767241	0.1299059;0.2320119	0.02118	*
DNA	Kolobok	UCON29	41	0.0169444593684263	178957	232	55.995	6.67934043065546	0.0231415854228056	184053.525	13	0.026	*	0.1767241	0.1299059;0.2320119	0.02118	*
DNA	PiggyBac	tot	452	0.18680233254948	178957	2114	514.451	20.8038072812982	0.212612050403567	184053.525	1	0.002	**	0.2138127	0.1965051;0.2319174	0.001403	**
DNA	PiggyBac	MER75B	18	0.00743903094223592	178957	114	27.975	4.80535809971186	0.011561493922725	184053.525	15	0.03	*	0.1578947	0.09634672;0.23801543	0.02931	*
DNA	PiggyBac	MER75	51	0.0210772543363351	178957	475	118.479	10.5721960977997	0.0489649415002872	184053.525	1	0.002	**	0.1073684	0.08099375;0.13874696	1.022e-14	***
DNA	PiggyBac	MER85	260	0.10745266916563	178957	902	209.762	13.3140760333048	0.0866903338058496	184053.525	1001	0.002	**	0.2882483	0.2588667;0.3190202	0.0001099	***
DNA	PiggyBac	Looper	109	0.0450474651502064	178957	531	137.613	11.0243715361815	0.056872631391884	184053.525	6	0.012	*	0.2052731	0.1716980;0.2421669	0.004057	**
DNA	PiggyBac	MER75A	18	0.00743903094223592	178957	92	22.386	4.24747513766061	0.00925167481516074	184053.525	193	0.386	ns	0.1956522	0.1202760;0.2914737	0.3316	ns
DNA	hAT-Tip100	MER115	326	0.134729115953828	178957	2520	618.237	23.0868324555976	0.255504676257506	184053.525	1	0.002	**	0.1293651	0.1164999;0.1430981	2.2e-16	***
DNA	hAT-Tip100	MamRep488	82	0.0338889187368525	178957	494	114.373	9.71979142499186	0.0472680158864639	184053.525	1	0.002	**	0.1659919	0.1342504;0.2017925	0.0004183	***
DNA	hAT-Tip100	MamTip3B	88	0.0363685957175979	178957	824	195.497	12.857188584535	0.0807949017841276	184053.525	1	0.002	**	0.1067961	0.08653791;0.12991519	2.2e-16	***
DNA	hAT-Tip100	Arthur1C	95	0.039261552195134	178957	710	170.186	11.9406860767706	0.0703343844408535	184053.525	1	0.002	**	0.1338028	0.1096207;0.1610738	2.67e-12	***
DNA	hAT-Tip100	FordPrefect_a	23	0.00950542842619035	178957	281	68.195	7.51514819896803	0.0281835952836544	184053.525	1	0.002	**	0.08185053	0.05259283;0.12028513	3.911e-12	***
DNA	hAT-Tip100	EuthAT-N1a	6	0.00247967698074531	178957	46	9.906	2.87531414482512	0.0040939466952105	184053.525	121	0.242	ns	0.1304348	0.04940735;0.26256502	0.2084	ns
DNA	hAT-Tip100	Arthur2	108	0.0446341856534156	178957	989	233.164	14.2027751803238	0.0963619005897498	184053.525	1	0.002	**	0.1092012	0.09044365;0.13032038	2.2e-16	***
DNA	hAT-Tip100	Arthur1	121	0.050006819111697	178957	2337	564.015	22.1118454387848	0.233095835382511	184053.525	1	0.002	**	0.05177578	0.04314528;0.06155039	2.2e-16	***
DNA	hAT-Tip100	MamTip2b	910	0.376084342079705	178957	6730	1499.352	35.4215864238854	0.619651440072407	184053.525	1	0.002	**	0.1352155	0.1271308;0.1436176	2.2e-16	***
DNA	hAT-Tip100	MER97a	17	0.00702575144544504	178957	277	70.588	8.13538200949658	0.029172573119475	184053.525	1	0.002	**	0.06137184	0.03615431;0.09644569	2.2e-16	***
DNA	hAT-Tip100	MamTip1b	67	0.0276897262849893	178957	440	107.779	9.36898804230943	0.0445428508846248	184053.525	1	0.002	**	0.1522727	0.1199993;0.1893064	2.867e-06	***
DNA	hAT-Tip100	Zaphod	116	0.0479404216277426	178957	2282	555.231	23.1550382162241	0.2294655882827	184053.525	1	0.002	**	0.0508326	0.04218304;0.06065702	2.2e-16	***
DNA	hAT-Tip100	MER45B	108	0.0446341856534156	178957	1314	328.371	17.3630883150388	0.13570900164072	184053.525	1	0.002	**	0.08219178	0.06790842;0.09837526	2.2e-16	***
DNA	hAT-Tip100	EuthAT-N1	21	0.00867886943260858	178957	78	19.302	3.83085779838817	0.00797712084705766	184053.525	714	0.576	ns	0.2692308	0.1750125;0.3816440	0.6938	ns
DNA	hAT-Tip100	FordPrefect	26	0.010745266916563	178957	599	150.309	12.561182360841	0.0621196278831411	184053.525	1	0.002	**	0.04340568	0.02854681;0.06295488	2.2e-16	***
DNA	hAT-Tip100	Zaphod3	119	0.0491802601181153	178957	1217	287.576	14.627993785964	0.118849264569135	184053.525	1	0.002	**	0.09778143	0.08167073;0.11586451	2.2e-16	***
DNA	hAT-Tip100	MER91B	290	0.119851054069357	178957	1442	344.693	17.0388107587376	0.14245454958734	184053.525	2	0.004	**	0.2011096	0.1806999;0.2227443	0.0006766	***
DNA	hAT-Tip100	Arthur1A	183	0.0756301479127319	178957	1160	275.3	14.6631855000545	0.113775845466531	184053.525	1	0.002	**	0.1577586	0.1372395;0.1800294	3.663e-11	***
DNA	hAT-Tip100	MER96B	268	0.110758905139957	178957	2150	524.053	20.8048800533441	0.216580360131753	184053.525	1	0.002	**	0.1246512	0.1109747;0.1393596	2.2e-16	***
DNA	hAT-Tip100	Zaphod5a	14	0.00578591295507239	178957	78	19.084	3.91590069821469	0.00788702591675724	184053.525	116	0.232	ns	0.1794872	0.1017493;0.2827732	0.2349	ns
DNA	hAT-Tip100	ORSL	157	0.0648848809961689	178957	1214	300.869	15.2509813268337	0.124342988919977	184053.525	1	0.002	**	0.1293245	0.1109522;0.1495127	2.2e-16	***
DNA	hAT-Tip100	MER97d	5	0.00206639748395442	178957	137	33.737	5.80098978472488	0.0139428103832341	184053.525	1	0.002	**	0.03649635	0.01195463;0.08311393	4.815e-11	***
DNA	hAT-Tip100	Zaphod4a	33	0.0136382233940992	178957	373	89.352	8.98714998566647	0.0369273495972591	184053.525	1	0.002	**	0.08847185	0.06168274;0.12200337	5.685e-14	***
DNA	hAT-Tip100	hAT-N1a_Mam	110	0.0454607446469973	178957	461	109.56	9.38095956725123	0.0452789016684093	184053.525	535	0.934	ns	0.2386117	0.2004022;0.2802122	0.9564	ns
DNA	hAT-Tip100	Arthur1B	175	0.0723239119384048	178957	2312	554.004	21.4933000245645	0.228958494340137	184053.525	1	0.002	**	0.07569204	0.06523701;0.08723669	2.2e-16	***
DNA	hAT-Tip100	MER91A	730	0.301694032657346	178957	3627	863.187	25.0749832659124	0.356737488996433	184053.525	1	0.002	**	0.2012683	0.1883266;0.2146931	1.379e-07	***
DNA	hAT-Tip100	ORSL-2a	54	0.0223170928267078	178957	367	95.122	8.51349491076347	0.0393119722937425	184053.525	1	0.002	**	0.147139	0.1125078;0.1875838	2.57e-07	***
DNA	hAT-Tip100	tot	6522	2.69540887807015	178957	53611	11496.323	91.3734851299039	4.75119458438547	184053.525	1	0.002	**	0.1216541	0.1188983;0.1244510	2.2e-16	***
DNA	hAT-Tip100	MER45A	520	0.21490533833126	178957	3468	836.086	25.5956195420181	0.345537201353904	184053.525	1	0.002	**	0.1499423	0.1382148;0.1622632	2.2e-16	***
DNA	hAT-Tip100	ORSL-2b	115	0.0475271421309517	178957	709	181.942	12.1016976944182	0.0751928982051271	184053.525	1	0.002	**	0.1622003	0.1358119;0.1914345	1.92e-09	***
DNA	hAT-Tip100	MER96	219	0.0905082097972038	178957	1274	307.359	16.2503597865768	0.12702517285415	184053.525	1	0.002	**	0.1718995	0.1515650;0.1937602	2.295e-09	***
DNA	hAT-Tip100	MER45C	119	0.0491802601181153	178957	1197	288.269	15.3740365551796	0.119135667260412	184053.525	1	0.002	**	0.0994152	0.08304703;0.11778059	2.2e-16	***
DNA	hAT-Tip100	MamTip2	789	0.326077522968008	178957	5239	1192.36	30.7637580410588	0.492777940793579	184053.525	1	0.002	**	0.1506013	0.1410176;0.1605759	2.2e-16	***
DNA	hAT-Tip100	MamTip1	136	0.0562060115635603	178957	756	180.565	12.3952982383813	0.0746238123380461	184053.525	1	0.002	**	0.1798942	0.1531448;0.2091671	0.0001013	***
DNA	hAT-Tip100	hAT-4b_Ther	36	0.0148780618844718	178957	228	52.843	6.7075585977569	0.0218389284489207	184053.525	10	0.02	*	0.1578947	0.1131039;0.2118305	0.007472	**
DNA	hAT-Tip100	MamTip3	148	0.0611653655250509	178957	1155	279.751	14.8686272088272	0.115615352506747	184053.525	1	0.002	**	0.1281385	0.1093954;0.1487977	2.2e-16	***
DNA	hAT-Tip100	MARE4	67	0.0276897262849893	178957	308	70.317	7.53520340072449	0.0290605743758446	184053.525	363	0.726	ns	0.2175325	0.1727472;0.2678432	0.6843	ns
DNA	hAT-Tip100	MER97b	7	0.00289295647753619	178957	173	42.484	6.14927292918093	0.0175577661416639	184053.525	1	0.002	**	0.04046243	0.01642032;0.08158854	5.206e-13	***
DNA	hAT-Tip100	Zaphod5b	12	0.00495935396149062	178957	74	17.982	3.86168209315433	0.00743159191129369	184053.525	80	0.16	ns	0.1621622	0.08669896;0.26613581	0.1347	ns
DNA	hAT-Tip100	MamRep4096	170	0.0702575144544504	178957	1259	315.474	16.1487493666261	0.130378935970608	184053.525	1	0.002	**	0.1350278	0.1166222;0.1551558	2.2e-16	***
DNA	hAT-Tip100	MER91C	307	0.126876805514802	178957	1637	382.724	17.1984188113213	0.158171982129795	184053.525	1	0.002	**	0.1875382	0.1688971;0.2073067	6.729e-06	***
DNA	hAT-Tip100	Zaphod2	100	0.0413279496790885	178957	844	205.484	12.9260522522086	0.0849223241185782	184053.525	1	0.002	**	0.1184834	0.09745016;0.14222148	2.2e-16	***
DNA	hAT-Tip100	MER45R	58	0.0239702108138713	178957	616	150.722	11.7537596907061	0.0622903123153157	184053.525	1	0.002	**	0.09415584	0.07227325;0.12001703	2.2e-16	***
DNA	hAT-Tip100	MER97c	13	0.0053726334582815	178957	215	53.468	7.07707998125364	0.022097228134415	184053.525	1	0.002	**	0.06046512	0.03258462;0.10117786	5.854e-13	***
DNA	TcMar-Pogo	tot	3	0.00123983849037265	178957	37	8.373	2.57225338710779	0.00346038922663008	184053.525	15	0.03	*	0.08108108	0.01704353;0.21909621	0.03101	*
DNA	TcMar-Pogo	MER132	3	0.00123983849037265	178957	37	8.373	2.57225338710779	0.00346038922663008	184053.525	15	0.03	*	0.08108108	0.01704353;0.21909621	0.03101	*
DNA	TcMar-Tigger	Tigger18a	244	0.100840197216976	178957	1259	314.991	16.5596842404118	0.130179321973658	184053.525	1	0.002	**	0.1938046	0.1723083;0.2167407	2.306e-06	***
DNA	TcMar-Tigger	Tigger17c	60	0.0247967698074531	178957	342	83.052	8.48288012736566	0.0343236887674766	184053.525	7	0.014	*	0.1754386	0.1366301;0.2199746	0.003007	**
DNA	TcMar-Tigger	X12_DNA	374	0.154566531799791	178957	1374	320.688	15.3889400374254	0.132533775266875	184053.525	999	0.006	**	0.272198	0.2488073;0.2965668	0.0008076	***
DNA	TcMar-Tigger	MER6	132	0.0545528935763968	178957	812	197.603	14.3061545167476	0.0816652684043692	184053.525	1	0.002	**	0.1625616	0.1378297;0.1897709	2.413e-08	***
DNA	TcMar-Tigger	Tigger17b	10	0.00413279496790885	178957	90	23.064	4.68100585513583	0.00953187831398497	184053.525	2	0.004	**	0.1111111	0.0545856;0.1948586	0.0009896	***
DNA	TcMar-Tigger	Tigger12	242	0.100013638223394	178957	876	207.445	13.2228521438765	0.0857327652117851	184053.525	997	0.01	**	0.2762557	0.2468685;0.3071563	0.006856	**
DNA	TcMar-Tigger	MER44B	398	0.164485239722772	178957	2126	518.394	21.6498378626604	0.214241611459414	184053.525	1	0.002	**	0.187206	0.1708296;0.2044494	4.836e-10	***
DNA	TcMar-Tigger	MER47B	131	0.0541396140796059	178957	618	147.992	11.4576268578276	0.0611620592890766	184053.525	69	0.138	ns	0.2119741	0.1803821;0.2463460	0.1197	ns
DNA	TcMar-Tigger	X6b_DNA	217	0.089681650803622	178957	959	220.626	13.2424123740913	0.0911802022589857	184053.525	400	0.8	ns	0.2262774	0.2001474;0.2540997	0.818	ns
DNA	TcMar-Tigger	Tigger3a	1340	0.553794525699785	178957	5323	1297.888	34.3587540516238	0.536390499530928	184053.525	895	0.214	ns	0.2517377	0.2401232;0.2636251	0.18	ns
DNA	TcMar-Tigger	Tigger4b	773	0.319465051019354	178957	2520	605.031	22.7635282242718	0.250046907222886	184053.525	1001	0.002	**	0.306746	0.2887761;0.3251660	2.547e-14	***
DNA	TcMar-Tigger	Tigger22N1	271	0.11199874363033	178957	1102	258.319	14.251959772514	0.106757946331525	184053.525	827	0.35	ns	0.2459165	0.2207438;0.2724534	0.374	ns
DNA	TcMar-Tigger	UCON11	7	0.00289295647753619	178957	45	11.007	2.98426822803461	0.00454896742117727	184053.525	114	0.228	ns	0.1555556	0.06490921;0.29455160	0.2234	ns
DNA	TcMar-Tigger	MER47A	555	0.229370120718941	178957	2589	633.316	22.5250420981077	0.261736517789616	184053.525	3	0.006	**	0.2143685	0.1986975;0.2306880	0.0003022	***
DNA	TcMar-Tigger	Tigger21a	54	0.0223170928267078	178957	169	42.885	6.14992655213024	0.0177234912198771	184053.525	964	0.076	ns	0.3195266	0.2500091;0.3955060	0.05202	ns
DNA	TcMar-Tigger	Tigger17	13	0.0053726334582815	178957	54	14.928	3.62794404283996	0.00616943632809433	184053.525	348	0.696	ns	0.2407407	0.1348634;0.3764052	0.6492	ns
DNA	TcMar-Tigger	X9b_DNA	134	0.0553794525699785	178957	601	135.665	10.7819769071366	0.0560675629321354	184053.525	447	0.894	ns	0.2229617	0.1902821;0.2583903	0.9223	ns
DNA	TcMar-Tigger	Tigger3c	519	0.214492058834469	178957	2327	564.342	21.4588330884398	0.233230977777961	184053.525	19	0.038	*	0.2230339	0.2062625;0.2405055	0.02777	*
DNA	TcMar-Tigger	Tigger19b	1048	0.433116912636847	178957	3538	806.673	25.5022437333548	0.333381411514793	184053.525	1001	0.002	**	0.2962125	0.2811997;0.3115629	2.2e-16	***
DNA	TcMar-Tigger	MER44C	249	0.10290659470093	178957	1091	282.152	16.5182853150607	0.116607636578542	184053.525	25	0.05	*	0.228231	0.2036289;0.2543079	0.02245	*
DNA	TcMar-Tigger	Tigger3b	927	0.38311009352515	178957	6279	1601.254	39.4378095845196	0.661765447354391	184053.525	1	0.002	**	0.147635	0.1389463;0.1566524	2.2e-16	***
DNA	TcMar-Tigger	UCON39	26	0.010745266916563	178957	107	23.726	4.38088074662118	0.00980546934086053	184053.525	743	0.518	ns	0.2429907	0.1652781;0.3354248	0.5627	ns
DNA	TcMar-Tigger	Tigger12A	203	0.0838957378485496	178957	744	173.835	11.808014405657	0.0718424413246434	184053.525	995	0.014	*	0.2728495	0.2411247;0.3063866	0.01346	*
DNA	TcMar-Tigger	Tigger17a	495	0.204573350911488	178957	2389	606.055	24.6487633875725	0.2504701054276	184053.525	1	0.002	**	0.2071997	0.1911047;0.2240157	1.044e-07	***
DNA	TcMar-Tigger	Tigger1a_Mars	8	0.00330623597432708	178957	44	8.264	2.70511027901296	0.00341534176147987	184053.525	567	0.87	ns	0.1818182	0.08191884;0.32713685	1	ns
DNA	TcMar-Tigger	MER44A	573	0.236809151661177	178957	2334	568.473	21.2782996744814	0.234938235379205	184053.525	609	0.786	ns	0.2455013	0.2281548;0.2634888	0.8282	ns
DNA	TcMar-Tigger	Tigger1a_Art	43	0.017771018362008	178957	302	71.149	7.69493411349382	0.0294044229171747	184053.525	1	0.002	**	0.1423841	0.1049985;0.1869616	7.725e-05	***
DNA	TcMar-Tigger	Tigger4a	1506	0.622398922167072	178957	3497	842.955	26.1488572931541	0.34837601821736	184053.525	1001	0.002	**	0.4306548	0.4141640;0.4472618	2.2e-16	***
DNA	TcMar-Tigger	Tigger6a	114	0.0471138626341609	178957	674	173.364	13.1672655050652	0.0716477866816549	184053.525	1	0.002	**	0.1691395	0.1415955;0.1996160	5.351e-08	***
DNA	TcMar-Tigger	Tigger10	405	0.167378196200308	178957	1450	342.789	16.7360860291639	0.141667665425451	184053.525	1001	0.002	**	0.2793103	0.2563386;0.3031795	0.0001608	***
DNA	TcMar-Tigger	MER2	2177	0.899709464513756	178957	9067	2154.159	42.4333159829079	0.890269747527555	184053.525	707	0.59	ns	0.2401015	0.2313388;0.2490314	0.5704	ns
DNA	TcMar-Tigger	Tigger7	522	0.215731897324842	178957	2944	705.052	24.2455592458319	0.291383535771407	184053.525	1	0.002	**	0.1773098	0.1636695;0.1915945	3.391e-16	***
DNA	TcMar-Tigger	Tigger8	240	0.0991870792298123	178957	938	228.758	14.3154590694245	0.0945409911268892	184053.525	804	0.396	ns	0.2558635	0.2282091;0.2850599	0.4029	ns
DNA	TcMar-Tigger	MER47C	190	0.0785231043902681	178957	762	167.272	11.5732431045043	0.0691300879872049	184053.525	977	0.05	*	0.2493438	0.2189892;0.2816522	0.04889	*
DNA	TcMar-Tigger	Tigger11a	100	0.0413279496790885	178957	421	105.616	9.48285128368408	0.0436489273330661	184053.525	285	0.57	ns	0.2375297	0.1976583;0.2811346	0.574	ns
DNA	TcMar-Tigger	Tigger2	499	0.206226468898651	178957	2729	735.164	28.0316049286314	0.303828207978774	184053.525	1	0.002	**	0.1828509	0.1685111;0.1978741	2.2e-16	***
DNA	TcMar-Tigger	X1_DNA	117	0.0483537011245335	178957	676	170.661	11.8492397850446	0.0705306922018292	184053.525	1	0.002	**	0.1730769	0.1452966;0.2037453	1.024e-06	***
DNA	TcMar-Tigger	Tigger4	239	0.0987737997330215	178957	1445	367.946	19.1772482606564	0.152064537726219	184053.525	1	0.002	**	0.1653979	0.1465905;0.1855762	4.382e-16	***
DNA	TcMar-Tigger	Tigger3	184	0.0760434274095228	178957	1147	285.456	16.5399405571372	0.117973112035939	184053.525	1	0.002	**	0.1604185	0.1396361;0.1829586	4.6e-13	***
DNA	TcMar-Tigger	X6a_DNA	228	0.0942277252683217	178957	979	234.664	13.6134650412902	0.0969818198349362	184053.525	347	0.694	ns	0.2328907	0.2067391;0.2606592	0.6533	ns
DNA	TcMar-Tigger	Tigger16a	519	0.214492058834469	178957	1789	416.132	19.089027397093	0.171978823558584	184053.525	1001	0.002	**	0.2901062	0.2691560;0.3117469	2.067e-08	***
DNA	TcMar-Tigger	Tigger19a	1045	0.431877074146475	178957	3579	844.485	26.1258940007292	0.34900833584745	184053.525	1001	0.002	**	0.291981	0.2771202;0.3071823	1.271e-14	***
DNA	TcMar-Tigger	X11_DNA	77	0.0318225212528981	178957	268	62.985	7.41105246902885	0.0260304091053739	184053.525	974	0.056	ns	0.2873134	0.2338937;0.3455067	0.05141	ns
DNA	TcMar-Tigger	X10b_DNA	80	0.0330623597432708	178957	298	65.77	7.27034785673685	0.0271813925039365	184053.525	981	0.042	*	0.2684564	0.2189889;0.3225937	0.05042	ns
DNA	TcMar-Tigger	Tigger5	103	0.0425677881694611	178957	537	127.178	10.334656313643	0.0525600598428711	184053.525	9	0.018	*	0.1918063	0.1593473;0.2276995	0.01472	*
DNA	TcMar-Tigger	MamRep434	458	0.189282009530225	178957	2112	491.991	19.460206027137	0.203329792905644	184053.525	49	0.098	ns	0.2168561	0.1994463;0.2350551	0.08457	ns
DNA	TcMar-Tigger	Tigger2b_Pri	405	0.167378196200308	178957	2104	515.891	21.8993310331549	0.213207172878946	184053.525	1	0.002	**	0.1924905	0.1758440;0.2099981	9.71e-09	***
DNA	TcMar-Tigger	MER6A	195	0.0805895018742225	178957	1009	252.619	15.1174858153523	0.104402253199817	184053.525	1	0.002	**	0.1932607	0.1693248;0.2190006	2.055e-05	***
DNA	TcMar-Tigger	Tigger20a	254	0.104972992184885	178957	1356	317	16.128612219659	0.13100960048271	184053.525	1	0.002	**	0.1873156	0.1668755;0.2091203	3.931e-05	***
DNA	TcMar-Tigger	Tigger3d	125	0.0516599370988606	178957	636	143.871	10.7513697244096	0.0594589344828014	184053.525	53	0.106	ns	0.1965409	0.1663388;0.2295904	0.07937	ns
DNA	TcMar-Tigger	Tigger6b	37	0.0152913413812627	178957	174	40.862	6.06495999490019	0.0168874267978691	184053.525	291	0.582	ns	0.2126437	0.1543591;0.2809847	0.532	ns
DNA	TcMar-Tigger	UCON33	30	0.0123983849037265	178957	133	31.319	5.17010338087828	0.0129435005599937	184053.525	460	0.92	ns	0.2255639	0.1576575;0.3060852	0.8387	ns
DNA	TcMar-Tigger	MERX	79	0.0326490802464799	178957	436	100.919	9.41142996648299	0.0417077535366393	184053.525	10	0.02	*	0.1811927	0.1461586;0.2206195	0.01239	*
DNA	TcMar-Tigger	MER6C	32	0.0132249438973083	178957	160	37.964	5.54413577047327	0.0156897428161691	184053.525	167	0.334	ns	0.2	0.1410044;0.2704466	0.3066	ns
DNA	TcMar-Tigger	Tigger9b	144	0.0595122475378874	178957	754	186.982	12.6893141932373	0.0772758268689532	184053.525	2	0.004	**	0.1909814	0.1635148;0.2208892	0.0002378	***
DNA	TcMar-Tigger	Tigger6	41	0.0169444593684263	178957	230	53.157	6.90086755219755	0.0219686982109131	184053.525	37	0.074	ns	0.1782609	0.1310645;0.2339598	0.06031	ns
DNA	TcMar-Tigger	Tigger2a	617	0.254993449519976	178957	3318	811.289	26.3873411083946	0.33528910967198	184053.525	1	0.002	**	0.1859554	0.1728474;0.1996192	6.821e-16	***
DNA	TcMar-Tigger	Tigger17d	78	0.032235800749689	178957	331	79.487	8.31149276074472	0.0328503473614171	184053.525	472	0.944	ns	0.2356495	0.1909639;0.2851357	0.8977	ns
DNA	TcMar-Tigger	Tigger16b	465	0.192174966007761	178957	1329	304.395	15.5913458388	0.125800212425661	184053.525	1001	0.002	**	0.3498871	0.3242252;0.3762148	2.2e-16	***
DNA	TcMar-Tigger	MER46C	747	0.308719784102791	178957	2812	675.493	23.2387605304369	0.279167407125765	184053.525	1000	0.004	**	0.2656472	0.2493954;0.2823881	0.001851	**
DNA	TcMar-Tigger	Tigger5b	462	0.190935127517389	178957	2766	622.169	21.4069310200154	0.257129691238888	184053.525	1	0.002	**	0.1670282	0.1533048;0.1814600	5.096e-14	***
DNA	TcMar-Tigger	tot	21648	8.94667454652907	178957	125710	24670.896	136.716577658332	10.1959754842603	184053.525	1	0.002	**	0.1722059	0.1701223;0.1743045	2.2e-16	***
DNA	TcMar-Tigger	Tigger9a	218	0.0900949303004129	178957	1026	236.321	13.7267761467645	0.0976666239611187	184053.525	99	0.198	ns	0.2124756	0.1878120;0.2388005	0.182	ns
DNA	TcMar-Tigger	MamRep137	621	0.256646567507139	178957	2459	604.493	22.1311033782036	0.249824562853612	184053.525	779	0.446	ns	0.2525417	0.2354689;0.2702058	0.4397	ns
DNA	TcMar-Tigger	Tigger15a	1359	0.561646836138812	178957	4828	1142.396	29.7705470132725	0.47212884401592	184053.525	1001	0.002	**	0.281483	0.2688291;0.2944017	6.628e-13	***
DNA	TcMar-Tigger	MER8	556	0.229783400215732	178957	1941	456.105	19.5455878654239	0.188498844883806	184053.525	1001	0.002	**	0.2864503	0.2664149;0.3071328	1.723e-07	***
DNA	TcMar-Tigger	X26_DNA	247	0.102080035707349	178957	957	223.778	14.026955174644	0.0924828592328706	184053.525	953	0.098	ns	0.2580982	0.2306311;0.2870625	0.07895	ns
DNA	TcMar-Tigger	Tigger13a	580	0.239702108138713	178957	3113	752.416	26.1313564858733	0.31095810585741	184053.525	1	0.002	**	0.1863155	0.1727768;0.2004461	1.334e-13	***
DNA	TcMar-Tigger	Tigger23a	132	0.0545528935763968	178957	583	135.794	10.568218925214	0.0561208759872214	184053.525	387	0.774	ns	0.2264151	0.1930437;0.2625856	0.7319	ns
DNA	TcMar-Tigger	MER2B	426	0.176057065632917	178957	1710	398.817	18.2311240707995	0.16482288907165	184053.525	934	0.136	ns	0.2491228	0.2287756;0.2703345	0.1226	ns
DNA	TcMar-Tigger	Tigger12c	249	0.10290659470093	178957	859	201.214	13.072072639145	0.0831576206672811	184053.525	1001	0.002	**	0.2898719	0.2597137;0.3214794	0.0001752	***
DNA	TcMar-Tigger	MARE10	16	0.00661247194865416	178957	79	17.65	3.8936693055087	0.00729438311835911	184053.525	395	0.79	ns	0.2025316	0.1204271;0.3079571	0.787	ns
DNA	TcMar-Tigger	MER127	28	0.0115718259101448	178957	211	48.311	6.22905129855905	0.0199659457694644	184053.525	1	0.002	**	0.1327014	0.09002327;0.18605056	0.0005475	***
DNA	TcMar-Tigger	UCON55	100	0.0413279496790885	178957	404	89.786	8.3294407725599	0.0371067128988664	184053.525	900	0.204	ns	0.2475248	0.2061866;0.2926057	0.2312	ns
DNA	TcMar-Tigger	Tigger14a	303	0.125223687527638	178957	1293	299.515	15.3393308221079	0.123783408481322	184053.525	611	0.782	ns	0.2343387	0.2114889;0.2584028	0.8176	ns
DNA	TcMar-Tigger	MER6B	203	0.0838957378485496	178957	676	158.161	11.1602701862737	0.0653646984919431	184053.525	1001	0.002	**	0.3002959	0.2659374;0.3364086	7.475e-05	***
DNA	TcMar-Tigger	MER44D	97	0.0400881111887158	178957	638	158.302	11.6633970536388	0.0654229709009906	184053.525	1	0.002	**	0.1520376	0.1250552;0.1822855	4.821e-09	***
DNA	TcMar-Tigger	Tigger1	1581	0.653394884426389	178957	12059	3269.788	58.8506453189297	1.35133633925287	184053.525	1	0.002	**	0.1311054	0.1251295;0.1372600	2.2e-16	***
DNA	hAT?	MER121B	2	0.00082655899358177	178957	68	15.732	3.64903980404321	0.0065017130435142	184053.525	1	0.002	**	0.02941176	0.003581961;0.102241012	8.029e-06	***
DNA	hAT?	UCON69	3	0.00123983849037265	178957	28	6.37737737737738	2.27752122593796	0.00263563931336809	184053.525	99	0.198	ns	0.1071429	0.02266509;0.28226440	0.1749	ns
DNA	hAT?	tot	265	0.109519066649584	178957	2048	487.051	19.7524316872014	0.201288192191497	184053.525	1	0.002	**	0.1293945	0.1151524;0.1447065	2.2e-16	***
DNA	hAT?	MER99	35	0.014464782387681	178957	295	74.428	7.81843615718286	0.030759566387152	184053.525	1	0.002	**	0.1186441	0.08404745;0.16112730	1.856e-08	***
DNA	hAT?	MER121	72	0.0297561237689437	178957	927	222.824	13.5415803508453	0.0920885905929321	184053.525	1	0.002	**	0.0776699	0.06126526;0.09681493	2.2e-16	***
DNA	hAT?	UCON105	132	0.0545528935763968	178957	638	147.77	11.1529138563645	0.061070311240789	184053.525	89	0.178	ns	0.2068966	0.1760967;0.2404363	0.1458	ns
DNA	hAT?	UCON89	9	0.00371951547111796	178957	48	10.902	3.09256527173801	0.00450557307401423	184053.525	335	0.67	ns	0.1875	0.08949838;0.32629302	0.6073	ns
DNA	hAT?	UCON80	12	0.00495935396149062	178957	44	10.53	2.96376177920627	0.00435183310120802	184053.525	752	0.5	ns	0.2727273	0.1495768;0.4278964	0.5975	ns
DNA	TcMar-Tc2	Kanga1a	136	0.0562060115635603	178957	843	211.736	13.9426217298147	0.0875061475325148	184053.525	1	0.002	**	0.1613286	0.1371235;0.1879278	3.772e-10	***
DNA	TcMar-Tc2	Kanga11a	166	0.0686043964672869	178957	883	213.011	13.3324653996788	0.0880330788909231	184053.525	1	0.002	**	0.1879955	0.1627344;0.2153574	0.0001821	***
DNA	TcMar-Tc2	MER104	652	0.269458231907657	178957	2206	524.472	20.3004266783564	0.216753524240909	184053.525	1001	0.002	**	0.2955576	0.2765718;0.3150878	5.193e-10	***
DNA	TcMar-Tc2	Kanga1c	205	0.0847222968421314	178957	826	196.138	12.8082398090841	0.0810598139415706	184053.525	763	0.478	ns	0.248184	0.2190628;0.2791143	0.462	ns
DNA	TcMar-Tc2	tot	1610	0.665379989833324	178957	8147	1948.719	38.0313873718199	0.805365607706836	184053.525	1	0.002	**	0.1976188	0.1890199;0.2064344	2.2e-16	***
DNA	TcMar-Tc2	Kanga1d	112	0.0462873036405791	178957	664	163.269	11.7190432619295	0.067475730161551	184053.525	1	0.002	**	0.1686747	0.1409637;0.1993674	2.052e-06	***
DNA	TcMar-Tc2	Kanga2_a	292	0.120677613062938	178957	1534	380.19	17.324319092883	0.157124731884926	184053.525	1	0.002	**	0.190352	0.1709880;0.2109089	9.705e-08	***
DNA	TcMar-Tc2	Kanga1	125	0.0516599370988606	178957	812	194.417	13.0392151654972	0.0803485599275934	184053.525	1	0.002	**	0.1539409	0.1297947;0.1806295	2.727e-09	***
DNA	TcMar-Tc2	Kanga1b	61	0.025210049304244	178957	379	96.169	9.04468049437045	0.0397446759268826	184053.525	1	0.002	**	0.1609499	0.1254066;0.2018905	1.949e-05	***
DNA	TcMar?	X22_DNA	0	0	178957	24	5.74248496993988	2.16769817627474	0.00237325129870597	184053.525	1	0.002	**	0	0.0000000;0.1424736	0.002771	**
DNA	TcMar?	tot	5	0.00206639748395442	178957	168	37.439	5.6828314750284	0.0154727710803539	184053.525	1	0.002	**	0.0297619	0.009732816;0.068084870	1.356e-12	***
DNA	TcMar?	Eulor8	5	0.00206639748395442	178957	144	31.714	5.3490949530567	0.0131067459612261	184053.525	1	0.002	**	0.03472222	0.01136861;0.07916806	4.863e-10	***
RNA	tot	tot	170	0.0702575144544504	178957	730	171.611	11.8212275344154	0.0709233077237805	184053.525	444	0.888	ns	0.2328767	0.2026616;0.2652676	0.9304	ns
RNA	RNA	tot	170	0.0702575144544504	178957	730	171.611	11.8212275344154	0.0709233077237805	184053.525	444	0.888	ns	0.2328767	0.2026616;0.2652676	0.9304	ns
RNA	RNA	7SK	170	0.0702575144544504	178957	730	171.611	11.8212275344154	0.0709233077237805	184053.525	444	0.888	ns	0.2328767	0.2026616;0.2652676	0.9304	ns
srpRNA	tot	tot	465	0.192174966007761	178957	1383	350.581	16.1884992048833	0.144887939264445	184053.525	1001	0.002	**	0.3362256	0.3113362;0.3618128	7.194e-12	***
srpRNA	srpRNA	tot	465	0.192174966007761	178957	1383	350.581	16.1884992048833	0.144887939264445	184053.525	1001	0.002	**	0.3362256	0.3113362;0.3618128	7.194e-12	***
srpRNA	srpRNA	7SLRNA	465	0.192174966007761	178957	1383	350.581	16.1884992048833	0.144887939264445	184053.525	1001	0.002	**	0.3362256	0.3113362;0.3618128	7.194e-12	***
LTR	ERVL	LTR108b_Mam	3	0.00123983849037265	178957	53	11.618	3.19347370026344	0.0048014811937165	184053.525	2	0.004	**	0.05660377	0.01182872;0.15662946	0.002365	**
LTR	ERVL	LTR16D2	31	0.0128116644005174	178957	282	68.724	7.81094327433217	0.0284022201374568	184053.525	1	0.002	**	0.1099291	0.07592418;0.15239671	2.018e-08	***
LTR	ERVL	MER21B	642	0.265325436939748	178957	2786	725.339	26.2721583678484	0.299767736922804	184053.525	1	0.002	**	0.2304379	0.2149110;0.2465331	0.0002857	***
LTR	ERVL	LTR16B2	141	0.0582724090475147	178957	1617	368.291	18.1358547697159	0.152207119152612	184053.525	1	0.002	**	0.08719852	0.07389726;0.10201969	2.2e-16	***
LTR	ERVL	MLT2A1	217	0.089681650803622	178957	3738	852.113	27.8601223510849	0.352160831848971	184053.525	1	0.002	**	0.05805243	0.05077025;0.06603478	2.2e-16	***
LTR	ERVL	LTR86A2	53	0.0219038133299169	178957	308	72.94	7.92269961371558	0.0301446064959271	184053.525	6	0.012	*	0.1720779	0.1316353;0.2189605	0.007215	**
LTR	ERVL	LTR86C	35	0.014464782387681	178957	285	66.006	7.79157703373795	0.0272789264651791	184053.525	1	0.002	**	0.122807	0.08705002;0.16663789	4.32e-06	***
LTR	ERVL	LTR80A	22	0.00909214892939946	178957	393	92.574	9.44138038973453	0.0382589361359194	184053.525	1	0.002	**	0.05597964	0.03541094;0.08352988	2.2e-16	***
LTR	ERVL	LTR108d_Mam	5	0.00206639748395442	178957	66	16.234	3.8592924400903	0.00670917935090322	184053.525	2	0.004	**	0.07575758	0.02505561;0.16800659	0.0005267	***
LTR	ERVL	MER54B	46	0.0190108568523807	178957	438	113.631	10.3185906165674	0.046961362499845	184053.525	1	0.002	**	0.1050228	0.07792136;0.13759462	1.062e-15	***
LTR	ERVL	LTR41C	110	0.0454607446469973	178957	759	187.898	13.0310937915973	0.0776543908880137	184053.525	1	0.002	**	0.1449275	0.1206433;0.1720075	5.314e-12	***
LTR	ERVL	LTR16D	94	0.0388482726983432	178957	1115	260.39	15.1806571778811	0.107613848169378	184053.525	1	0.002	**	0.08430493	0.06866206;0.10218047	2.2e-16	***
LTR	ERVL	LTR86B1	62	0.0256233288010349	178957	295	68.465	7.86388044260692	0.0282951807477879	184053.525	218	0.436	ns	0.2101695	0.1651004;0.2611655	0.408	ns
LTR	ERVL	MER54A	86	0.0355420367240161	178957	682	174.08	12.6915986651279	0.0719436948013572	184053.525	1	0.002	**	0.1260997	0.1021140;0.1533737	2.2e-16	***
LTR	ERVL	LTR16E1	183	0.0756301479127319	178957	2475	604.345	22.8014886111167	0.249763397488087	184053.525	1	0.002	**	0.07393939	0.06393721;0.08496309	2.2e-16	***
LTR	ERVL	LTR86A1	103	0.0425677881694611	178957	531	129.18	10.0365498221417	0.0533874453954465	184053.525	4	0.008	**	0.1939736	0.1611819;0.2302139	0.007334	**
LTR	ERVL	LTR40c	124	0.0512466576020697	178957	603	145.487	11.6611239944018	0.0601267941496154	184053.525	35	0.07	ns	0.2056385	0.1740575;0.2401332	0.04072	*
LTR	ERVL	LTR82A	115	0.0475271421309517	178957	1041	249.016	14.5704509896586	0.102913207172879	184053.525	1	0.002	**	0.1104707	0.09207013;0.13110560	2.2e-16	***
LTR	ERVL	LTR86B2	29	0.0119851054069357	178957	273	64.161	7.24786938421291	0.0265164257936	184053.525	1	0.002	**	0.1062271	0.07230478;0.14898838	6.558e-08	***
LTR	ERVL	LTR105_Mam	68	0.0281030057817802	178957	667	152.443	11.5641030555543	0.0630015663292928	184053.525	1	0.002	**	0.101949	0.08003953;0.12745186	2.2e-16	***
LTR	ERVL	LTR33A	215	0.0888550918100402	178957	2044	492.281	20.0383525913328	0.203449643959713	184053.525	1	0.002	**	0.1051859	0.09221464;0.11930148	2.2e-16	***
LTR	ERVL	LTR69	10	0.00413279496790885	178957	141	33.927	5.63821429713881	0.0140213334876243	184053.525	1	0.002	**	0.07092199	0.03453191;0.12656004	1.827e-07	***
LTR	ERVL	MLT2D	372	0.153739972806209	178957	4453	1030.803	30.642473009732	0.426009745130534	184053.525	1	0.002	**	0.08353919	0.07557515;0.09205427	2.2e-16	***
LTR	ERVL	LTR108c_Mam	3	0.00123983849037265	178957	43	10	3.01414748894029	0.00413279496790885	184053.525	11	0.022	*	0.06976744	0.0146255;0.1906072	0.01021	*
LTR	ERVL	MER74B	157	0.0648848809961689	178957	931	238.084	14.6557748254992	0.098395235713961	184053.525	1	0.002	**	0.1686359	0.1451257;0.1942633	2.363e-10	***
LTR	ERVL	MLT2B3	264	0.109105787152794	178957	3276	794.965	25.5866850813749	0.328542735166366	184053.525	1	0.002	**	0.08058608	0.07149003;0.09043885	2.2e-16	***
LTR	ERVL	LTR40A1	43	0.017771018362008	178957	563	130.341	10.9590519580765	0.0538672628912207	184053.525	1	0.002	**	0.07637655	0.0558228;0.1015020	2.2e-16	***
LTR	ERVL	MLT2C2	93	0.0384349932015523	178957	1336	305.322	16.6089184528124	0.126183322519187	184053.525	1	0.002	**	0.06961078	0.05654919;0.08460181	2.2e-16	***
LTR	ERVL	MER70C	24	0.00991870792298123	178957	275	66.773	7.73390485358362	0.0275959118392177	184053.525	1	0.002	**	0.08727273	0.05671824;0.12707109	4.729e-11	***
LTR	ERVL	MER74A	195	0.0805895018742225	178957	1568	402.74	18.180344466619	0.166444184537561	184053.525	1	0.002	**	0.1243622	0.1084247;0.1417207	2.2e-16	***
LTR	ERVL	MER77B	211	0.0872019738228767	178957	1256	328.723	17.0211630328539	0.13585447602359	184053.525	1	0.002	**	0.1679936	0.1477156;0.1898386	3.534e-15	***
LTR	ERVL	LTR42	58	0.0239702108138713	178957	309	77.488	8.47311333865243	0.0320242016473321	184053.525	6	0.012	*	0.1877023	0.1457258;0.2357822	0.01035	*
LTR	ERVL	MER68	474	0.195894481478879	178957	1492	382.066	19.4291826162898	0.157900044220906	184053.525	1001	0.002	**	0.3176944	0.2941131;0.3419954	1.044e-07	***
LTR	ERVL	LTR84a	69	0.028516285278571	178957	671	158.231	11.8657673765937	0.0653936280567185	184053.525	1	0.002	**	0.1028316	0.08089281;0.12833347	2.2e-16	***
LTR	ERVL	MLT2C1	234	0.096707402249067	178957	2635	607.132	22.0650275649373	0.250915207445643	184053.525	1	0.002	**	0.08880455	0.0782149;0.1003178	2.2e-16	***
LTR	ERVL	LTR40b	147	0.0607520860282601	178957	1140	262.673	15.3919779100668	0.108557365260552	184053.525	1	0.002	**	0.1289474	0.1100309;0.1498011	2.2e-16	***
LTR	ERVL	LTR47B	7	0.00289295647753619	178957	46	9.743	2.86026784272595	0.00402658213723359	184053.525	219	0.438	ns	0.1521739	0.0634443;0.2886910	0.3721	ns
LTR	ERVL	LTR79	492	0.203333512421115	178957	4053	934.939	27.0501939363102	0.386391119450173	184053.525	1	0.002	**	0.1213916	0.1114895;0.1318429	2.2e-16	***
LTR	ERVL	LTR47B4	11	0.00454607446469973	178957	105	26.139	4.63175259832951	0.0108027127666169	184053.525	1	0.002	**	0.1047619	0.05346912;0.17971995	0.0002744	***
LTR	ERVL	MER68B	148	0.0611653655250509	178957	450	109.112	9.87314210041236	0.045093752453847	184053.525	1001	0.002	**	0.3288889	0.2856195;0.3744257	3.492e-05	***
LTR	ERVL	LTR16C	578	0.238875549145131	178957	6620	1627.099	37.8577655099903	0.672446655948952	184053.525	1	0.002	**	0.08731118	0.08061843;0.09436999	2.2e-16	***
LTR	ERVL	MER76	72	0.0297561237689437	178957	715	165.435	12.947718656907	0.0683708935516	184053.525	1	0.002	**	0.1006993	0.07962694;0.12513093	2.2e-16	***
LTR	ERVL	LTR57	39	0.0161179003748445	178957	268	60.435	7.30418552106435	0.0249765463885571	184053.525	2	0.004	**	0.1455224	0.1055713;0.1935224	0.00126	**
LTR	ERVL	MLT2A2	242	0.100013638223394	178957	3866	923.17	29.7109380504864	0.381527233052441	184053.525	1	0.002	**	0.062597	0.05516476;0.07069849	2.2e-16	***
LTR	ERVL	LTR47A2	40	0.0165311798716354	178957	275	62.572	7.0976892854783	0.0258597246731992	184053.525	3	0.006	**	0.1454545	0.1059916;0.1927590	0.0008935	***
LTR	ERVL	LTR33B	114	0.0471138626341609	178957	1608	370.48	18.3792109568228	0.153111787971087	184053.525	1	0.002	**	0.07089552	0.05883282;0.08455158	2.2e-16	***
LTR	ERVL	MLT2E	49	0.0202506953427534	178957	403	94.581	8.90026143737664	0.0390883880859787	184053.525	1	0.002	**	0.1215881	0.09132047;0.15754419	1.284e-08	***
LTR	ERVL	LTR41B	129	0.0533130550860241	178957	848	205.304	13.7545181947886	0.0848479338091558	184053.525	1	0.002	**	0.1521226	0.1286033;0.1780883	1.528e-10	***
LTR	ERVL	LTR52	76	0.0314092417561072	178957	1073	255.973	14.8384112845496	0.105788392632053	184053.525	1	0.002	**	0.07082945	0.05620812;0.08785436	2.2e-16	***
LTR	ERVL	LTR33A_	185	0.0764567069063137	178957	1666	401.887	19.263990560949	0.166091657126798	184053.525	1	0.002	**	0.1110444	0.09635268;0.12712167	2.2e-16	***
LTR	ERVL	LTR102_Mam	50	0.0206639748395442	178957	518	119.772	10.3746638330911	0.0494993118896378	184053.525	1	0.002	**	0.0965251	0.07249319;0.12527423	2.411e-15	***
LTR	ERVL	LTR40a	232	0.0958808432554853	178957	1974	462.801	20.5175136741119	0.191266164394318	184053.525	1	0.002	**	0.1175279	0.1036438;0.1325589	2.2e-16	***
LTR	ERVL	LTR41	193	0.0797629428806407	178957	1129	281.812	16.567170160505	0.116467121549633	184053.525	1	0.002	**	0.1709477	0.1494251;0.1941999	2.7e-10	***
LTR	ERVL	LTR18B	69	0.028516285278571	178957	367	92.2	9.28483754344726	0.0381043696041196	184053.525	7	0.014	*	0.1880109	0.1493309;0.2318094	0.004628	**
LTR	ERVL	LTR75B	16	0.00661247194865416	178957	205	42.628	6.35594320412117	0.0176172783892018	184053.525	1	0.002	**	0.07804878	0.04526852;0.12365302	6.569e-07	***
LTR	ERVL	LTR108a_Mam	8	0.00330623597432708	178957	86	19.868	4.17492586832461	0.0082110370422413	184053.525	1	0.002	**	0.09302326	0.04102186;0.17508921	0.00128	**
LTR	ERVL	LTR47B2	25	0.0103319874197721	178957	174	42.326	6.31819939885118	0.017492467981171	184053.525	1	0.002	**	0.1436782	0.09518919;0.20475042	0.001868	**
LTR	ERVL	LTR16D1	11	0.00454607446469973	178957	207	49.597	6.58984195690739	0.0204974232023375	184053.525	1	0.002	**	0.0531401	0.02682253;0.09309146	1.119e-12	***
LTR	ERVL	LTR53	44	0.0181842978587989	178957	494	123.955	10.6623008614304	0.0512280600247141	184053.525	1	0.002	**	0.08906883	0.06546314;0.11772574	2.2e-16	***
LTR	ERVL	LTR16B1	126	0.0520732165956515	178957	1199	290.805	16.037211951183	0.120183744064273	184053.525	1	0.002	**	0.1050876	0.08829741;0.12384187	2.2e-16	***
LTR	ERVL	LTR66	28	0.0115718259101448	178957	379	90.568	8.9046430960858	0.0374298974653568	184053.525	1	0.002	**	0.07387863	0.04965051;0.10500680	2.2e-16	***
LTR	ERVL	MER77	216	0.0892683713068311	178957	1299	340.802	17.1340705138147	0.140846479065327	184053.525	1	0.002	**	0.1662818	0.146422;0.187664	2.2e-16	***
LTR	ERVL	LTR16A1	282	0.116544818095029	178957	2692	666.047	23.6067801927978	0.275263568999078	184053.525	1	0.002	**	0.1047548	0.09343527;0.11694177	2.2e-16	***
LTR	ERVL	LTR75	47	0.0194241363491716	178957	291	70.068	8.33311567283311	0.0289576677811437	184053.525	6	0.012	*	0.161512	0.1211513;0.2089244	0.001229	**
LTR	ERVL	MLT2B5	31	0.0128116644005174	178957	369	86.38	8.9204918684552	0.0356990829327966	184053.525	1	0.002	**	0.08401084	0.05779416;0.11712754	6.486e-14	***
LTR	ERVL	MER70B	27	0.0111585464133539	178957	477	111.167	9.80250989288969	0.0459430418197523	184053.525	1	0.002	**	0.05660377	0.03762991;0.08128980	2.2e-16	***
LTR	ERVL	LTR50	290	0.119851054069357	178957	2565	626.477	24.2876380152612	0.258910099311063	184053.525	1	0.002	**	0.1130604	0.1010576;0.1259543	2.2e-16	***
LTR	ERVL	LTR82B	108	0.0446341856534156	178957	1154	266.208	15.6136646090059	0.110018308281708	184053.525	1	0.002	**	0.09358752	0.07740275;0.11187695	2.2e-16	***
LTR	ERVL	MLT2B4	325	0.134315836457038	178957	4467	1065.348	30.2435045185833	0.440286485347175	184053.525	1	0.002	**	0.07275576	0.06530829;0.08076741	2.2e-16	***
LTR	ERVL	ERV3-16A3_LTR	123	0.0508333781052788	178957	1093	263.521	15.5887962835355	0.108907826273831	184053.525	1	0.002	**	0.1125343	0.0944044;0.1327790	2.2e-16	***
LTR	ERVL	LTR33	1008	0.416585732765212	178957	9255	2224.818	43.7820481903684	0.919471663491303	184053.525	1	0.002	**	0.1089141	0.1026370;0.1154385	2.2e-16	***
LTR	ERVL	MER88	13	0.0053726334582815	178957	112	28.752	4.95994930388377	0.0118826120917315	184053.525	1	0.002	**	0.1160714	0.06327202;0.19030496	0.0003215	***
LTR	ERVL	LTR16E2	187	0.0772832658998954	178957	2318	568.122	22.1756369666099	0.234793174275831	184053.525	1	0.002	**	0.08067299	0.06990621;0.09251300	2.2e-16	***
LTR	ERVL	MLT2B2	148	0.0611653655250509	178957	2172	527.956	22.0727721700577	0.218193390007728	184053.525	1	0.002	**	0.06813996	0.05790087;0.07956198	2.2e-16	***
LTR	ERVL	MER73	28	0.0115718259101448	178957	279	68.237	7.89336025632532	0.0282009530225196	184053.525	1	0.002	**	0.1003584	0.06772892;0.14177399	1.289e-09	***
LTR	ERVL	LTR33C	73	0.0301694032657346	178957	919	226.707	14.2670494391692	0.0936933548789711	184053.525	1	0.002	**	0.07943417	0.06277786;0.09884251	2.2e-16	***
LTR	ERVL	MER70A	44	0.0181842978587989	178957	533	133.122	10.9452690654417	0.0550165931717962	184053.525	1	0.002	**	0.08255159	0.06062107;0.10923820	2.2e-16	***
LTR	ERVL	LTR108e_Mam	16	0.00661247194865416	178957	168	38.674	5.76324031591073	0.0159831712588907	184053.525	1	0.002	**	0.0952381	0.05542177;0.15005199	8.528e-06	***
LTR	ERVL	MLT2B1	263	0.108692507656003	178957	4436	1052.994	31.5153483430087	0.435180830443821	184053.525	1	0.002	**	0.05928765	0.05251730;0.06664516	2.2e-16	***
LTR	ERVL	MLT2F	161	0.0665379989833324	178957	1911	460.638	21.0014289041488	0.19037224084276	184053.525	1	0.002	**	0.08424908	0.07217936;0.09761186	2.2e-16	***
LTR	ERVL	LTR62	46	0.0190108568523807	178957	313	81.733	8.39453269570017	0.0337785731112094	184053.525	1	0.002	**	0.1469649	0.1096485;0.1911222	1.617e-06	***
LTR	ERVL	MER68C	21	0.00867886943260858	178957	163	37.926	5.66591798622488	0.0156740381952911	184053.525	2	0.004	**	0.1288344	0.08155114;0.19017291	0.001117	**
LTR	ERVL	LTR53B	20	0.00826558993581769	178957	187	47.651	6.88379151235608	0.0196931813015825	184053.525	1	0.002	**	0.1069519	0.06656411;0.16033871	8.059e-07	***
LTR	ERVL	MER21C	1043	0.431050515152893	178957	5505	1428.704	37.2603639101756	0.590454070183124	184053.525	1	0.002	**	0.1894641	0.1791881;0.2000704	2.2e-16	***
LTR	ERVL	LTR47A	80	0.0330623597432708	178957	679	173.19	12.4224884068458	0.0715758760492133	184053.525	1	0.002	**	0.1178203	0.09453829;0.14448217	2.2e-16	***
LTR	ERVL	LTR84b	138	0.0570325705571421	178957	1278	292.57	15.9072354650373	0.120913182376109	184053.525	1	0.002	**	0.1079812	0.09149126;0.12629818	2.2e-16	***
LTR	ERVL	LTR16	230	0.0950542842619035	178957	3017	732.443	24.7841684550038	0.302703674468006	184053.525	1	0.002	**	0.07623467	0.0670141;0.0862866	2.2e-16	***
LTR	ERVL	LTR32	169	0.0698442349576595	178957	1216	303.889	16.3593492323902	0.125591093000285	184053.525	1	0.002	**	0.1389803	0.1200171;0.1597075	2.2e-16	***
LTR	ERVL	MER74C	10	0.00413279496790885	178957	234	56.836	6.99213801308255	0.0234891534796067	184053.525	1	0.002	**	0.04273504	0.02068045;0.07718512	2.2e-16	***
LTR	ERVL	tot	12865	5.31684072621473	178957	133596	25688.875	132.871819041117	10.6166853331239	184053.525	1	0.002	**	0.09629779	0.09472095;0.09789218	2.2e-16	***
LTR	ERVL	LTR16B	65	0.0268631672914075	178957	694	165.566	12.5277527349716	0.0684250331656796	184053.525	1	0.002	**	0.09365994	0.07302857;0.11781962	2.2e-16	***
LTR	ERVL	LTR16A2	165	0.068191116970496	178957	1825	448.178	19.8458603787836	0.185222778312745	184053.525	1	0.002	**	0.09041096	0.07764661;0.10450887	2.2e-16	***
LTR	ERVL	LTR101_Mam	120	0.0495935396149062	178957	1151	286.945	16.2633474866484	0.11858848520666	184053.525	1	0.002	**	0.1042572	0.08719714;0.12336893	2.2e-16	***
LTR	ERVL	LTR18C	8	0.00330623597432708	178957	77	17.501	3.92344139657933	0.00723280447333727	184053.525	10	0.02	*	0.1038961	0.04593412;0.19449267	0.009092	**
LTR	ERVL	LTR83	85	0.0351287572272252	178957	726	171.037	12.1280138406798	0.0706860852926226	184053.525	1	0.002	**	0.1170799	0.09459796;0.14272582	6.724e-16	***
LTR	ERVL	MER21A	349	0.144234544380019	178957	1975	501.881	21.3063558545285	0.207417127128906	184053.525	1	0.002	**	0.1767089	0.1601235;0.1942598	2.539e-16	***
LTR	ERVL	LTR80B	29	0.0119851054069357	178957	507	117.294	10.2903574017356	0.04847520529659	184053.525	1	0.002	**	0.05719921	0.03863814;0.08111729	2.2e-16	***
LTR	ERVL	LTR67B	418	0.17275082965859	178957	3708	867.363	27.7446751287161	0.358463344175032	184053.525	1	0.002	**	0.1127292	0.1027231;0.1233502	2.2e-16	***
LTR	ERVL	LTR16A	409	0.169031314187472	178957	4245	1005.529	30.1886487526937	0.415564519128642	184053.525	1	0.002	**	0.09634865	0.08763455;0.10562260	2.2e-16	***
LTR	ERVL	LTR18A	20	0.00826558993581769	178957	198	47.868	6.63827105823819	0.0197828629523861	184053.525	1	0.002	**	0.1010101	0.06279867;0.15168665	7.065e-07	***
LTR	ERVL	LTR47B3	14	0.00578591295507239	178957	120	27.479	5.05322610755684	0.0113565072923167	184053.525	2	0.004	**	0.1166667	0.06527215;0.18799509	0.002253	**
LTR	ERV1?	tot	160	0.0661247194865416	178957	1544	376.218	17.6377313043817	0.155483185723673	184053.525	1	0.002	**	0.1036269	0.08886573;0.11991425	2.2e-16	***
LTR	ERV1?	LTR103_Mam	72	0.0297561237689437	178957	748	182.795	11.7790373427	0.0755454256158898	184053.525	1	0.002	**	0.09625668	0.07607755;0.11968259	2.2e-16	***
LTR	ERV1?	EUTREP15	22	0.00909214892939946	178957	196	46.736	6.35599738064001	0.0193150305620188	184053.525	1	0.002	**	0.1122449	0.07169471;0.16499849	1.086e-05	***
LTR	ERV1?	LTR103b_Mam	66	0.0272764467881984	178957	600	147.511	11.407103094169	0.0609632718511202	184053.525	1	0.002	**	0.11	0.08610128;0.13781462	2.2e-16	***
LTR	ERVL-MaLR	THE1A	364	0.150433736831882	178957	4236	991.958	29.3487578201461	0.409955903077692	184053.525	1	0.002	**	0.08593012	0.07765998;0.09477633	2.2e-16	***
LTR	ERVL-MaLR	MLT1M	427	0.176470345129708	178957	2320	555.517	22.0508038163906	0.229583786218782	184053.525	1	0.002	**	0.1840517	0.1684737;0.2004317	1.462e-10	***
LTR	ERVL-MaLR	MLT1C2	1945	0.803828621258271	178957	15985	3806.998	57.315067940403	1.5733542177239	184053.525	1	0.002	**	0.1216766	0.1166466;0.1268446	2.2e-16	***
LTR	ERVL-MaLR	MLT1J2	648	0.267805113920493	178957	6900	1645.595	37.0415043977434	0.680090673521596	184053.525	1	0.002	**	0.09391304	0.08713033;0.10104109	2.2e-16	***
LTR	ERVL-MaLR	MLT1O	747	0.308719784102791	178957	5061	1234.526	31.8807105269582	0.510204284055264	184053.525	1	0.002	**	0.1475993	0.1379336;0.1576733	2.2e-16	***
LTR	ERVL-MaLR	MSTB	969	0.400467832390367	178957	8566	2045.684	42.2203351561863	0.845439254113164	184053.525	1	0.002	**	0.1131216	0.1064881;0.1200196	2.2e-16	***
LTR	ERVL-MaLR	MSTD	920	0.380217137047614	178957	7647	1793.197	38.6097773356168	0.741091553806924	184053.525	1	0.002	**	0.1203086	0.1130975;0.1278105	2.2e-16	***
LTR	ERVL-MaLR	THE1B	1739	0.718693044919348	178957	22429	5126.9	65.1278099710993	2.11884265209719	184053.525	1	0.002	**	0.07753355	0.07406621;0.08111084	2.2e-16	***
LTR	ERVL-MaLR	MLT1E3	219	0.0905082097972038	178957	2044	448.776	20.2000957390768	0.185469919451826	184053.525	1	0.002	**	0.1071429	0.09406037;0.12136376	2.2e-16	***
LTR	ERVL-MaLR	MLT1G1	407	0.16820475519389	178957	3600	894.142	27.7208275540302	0.369530555819595	184053.525	1	0.002	**	0.1130556	0.1028899;0.1238542	2.2e-16	***
LTR	ERVL-MaLR	MLT1H2	516	0.213252220344096	178957	4721	1132.017	32.2164959859637	0.467839416118727	184053.525	1	0.002	**	0.1092989	0.1005363;0.1185479	2.2e-16	***
LTR	ERVL-MaLR	MLT1F1	468	0.193414804498134	178957	3265	780.416	27.1212556218643	0.322529931767555	184053.525	1	0.002	**	0.1433384	0.1314891;0.1558305	2.2e-16	***
LTR	ERVL-MaLR	MLT1F2	759	0.313679138064281	178957	6038	1471.796	36.4945233457602	0.608263110258837	184053.525	1	0.002	**	0.1257039	0.1174415;0.1343297	2.2e-16	***
LTR	ERVL-MaLR	MLT1A1	686	0.283509734798547	178957	6780	1593.423	38.2144267707029	0.658529055615022	184053.525	1	0.002	**	0.1011799	0.09410061;0.10860432	2.2e-16	***
LTR	ERVL-MaLR	MLT1E1	104	0.042981067666252	178957	1045	251.509	14.4040061925283	0.103943512958379	184053.525	1	0.002	**	0.09952153	0.08204072;0.11929393	2.2e-16	***
LTR	ERVL-MaLR	MLT1K	2257	0.932771824257027	178957	17616	4310.44	54.7069396808965	1.7814164741473	184053.525	1	0.002	**	0.1281222	0.1232199;0.1331475	2.2e-16	***
LTR	ERVL-MaLR	MLT1A0	2313	0.955915476077316	178957	20690	4743.688	62.1856712894033	1.96046898957296	184053.525	1	0.002	**	0.1117931	0.1075300;0.1161657	2.2e-16	***
LTR	ERVL-MaLR	MLT1G	335	0.138448631424946	178957	2834	707.766	25.0526821095244	0.292505176325697	184053.525	1	0.002	**	0.1182075	0.1065433;0.1306663	2.2e-16	***
LTR	ERVL-MaLR	MSTB2	216	0.0892683713068311	178957	1582	373.773	18.5452257035712	0.154472717354019	184053.525	1	0.002	**	0.136536	0.1199868;0.1544466	2.2e-16	***
LTR	ERVL-MaLR	MLT1J	2158	0.891857154074729	178957	15262	3611.505	53.7938821498946	1.49256096905776	184053.525	1	0.002	**	0.1413969	0.1359050;0.1470259	2.2e-16	***
LTR	ERVL-MaLR	MLT1E2	472	0.195067922485298	178957	4004	955.393	28.9698429889221	0.394844338277534	184053.525	1	0.002	**	0.1178821	0.1080505;0.1282750	2.2e-16	***
LTR	ERVL-MaLR	MLT1A	1061	0.438489546095129	178957	9077	2143.485	43.1323100606862	0.88585840217881	184053.525	1	0.002	**	0.1168888	0.1103479;0.1236767	2.2e-16	***
LTR	ERVL-MaLR	tot	27536	11.3800642236338	178957	323803	49761.448	167.277880143147	20.5653861890258	184053.525	1	0.002	**	0.08503936	0.08408076;0.08600539	2.2e-16	***
LTR	ERVL-MaLR	MSTA1	58	0.0239702108138713	178957	544	132.986	10.8205771051681	0.0549603871602326	184053.525	1	0.002	**	0.1066176	0.0819597;0.1356424	6.263e-16	***
LTR	ERVL-MaLR	MLT1E	65	0.0268631672914075	178957	918	217.47	13.6907463834714	0.0898758921671137	184053.525	1	0.002	**	0.0708061	0.05506837;0.08936123	2.2e-16	***
LTR	ERVL-MaLR	MSTA	1676	0.692656436621523	178957	19752	4483.339	60.6480854542768	1.85287208586295	184053.525	1	0.002	**	0.08485217	0.08100201;0.08882503	2.2e-16	***
LTR	ERVL-MaLR	MSTC	411	0.169857873181054	178957	3205	771.447	26.1808064357389	0.318823227960838	184053.525	1	0.002	**	0.1282371	0.1168488;0.1403086	2.2e-16	***
LTR	ERVL-MaLR	MSTB1	493	0.203746791917906	178957	4555	1086.613	30.4146721712282	0.449074873846434	184053.525	1	0.002	**	0.1082327	0.09935408;0.11761703	2.2e-16	***
LTR	ERVL-MaLR	THE1D	955	0.394681919435295	178957	12601	2906.855	51.6625492401797	1.20134357164407	184053.525	1	0.002	**	0.07578764	0.07122539;0.08054695	2.2e-16	***
LTR	ERVL-MaLR	MLT1F	665	0.274830865365938	178957	4306	1094.554	30.6866543428043	0.45235672633045	184053.525	1	0.002	**	0.1544357	0.1437633;0.1655791	2.2e-16	***
LTR	ERVL-MaLR	MLT1H	1059	0.437662987101547	178957	10078	2444.568	45.7044447758888	1.0102898329111	184053.525	1	0.002	**	0.1050804	0.09915843;0.11123160	2.2e-16	***
LTR	ERVL-MaLR	MLT1L	1477	0.610413816760137	178957	12035	2858.025	47.558597489783	1.18116313381577	184053.525	1	0.002	**	0.1227254	0.1169134;0.1287205	2.2e-16	***
LTR	ERVL-MaLR	MLT1E1A	336	0.138861910921737	178957	3367	809.151	26.5339452258658	0.334405518107841	184053.525	1	0.002	**	0.0997921	0.08987055;0.11041468	2.2e-16	***
LTR	ERVL-MaLR	MLT1H1	390	0.161179003748445	178957	3631	882.835	28.155008071025	0.364857604549381	184053.525	1	0.002	**	0.1074084	0.09751856;0.11793519	2.2e-16	***
LTR	ERVL-MaLR	MLT1B	2055	0.849289365905268	178957	17694	4103.108	60.7932739549217	1.69573040951865	184053.525	1	0.002	**	0.1161411	0.1114553;0.1209534	2.2e-16	***
LTR	ERVL-MaLR	THE1C	816	0.337236069381362	178957	9865	2292.023	46.6781460677298	0.947246112073134	184053.525	1	0.002	**	0.08271668	0.07735416;0.08832702	2.2e-16	***
LTR	ERVL-MaLR	MLT1J1	448	0.185149214562316	178957	4928	1155.579	31.069777760552	0.477577107622114	184053.525	1	0.002	**	0.09090909	0.08302533;0.09928124	2.2e-16	***
LTR	ERVL-MaLR	MLT1C	786	0.324837684477635	178957	6450	1570.615	36.4136063268351	0.649102976852215	184053.525	1	0.002	**	0.1218605	0.1139719;0.1300926	2.2e-16	***
LTR	ERVL-MaLR	MLT1N2	707	0.292188604231155	178957	5722	1355.005	33.1545803954929	0.559995784549133	184053.525	1	0.002	**	0.1235582	0.1151378;0.1323644	2.2e-16	***
LTR	ERVL-MaLR	MLT1G3	362	0.1496071778383	178957	2737	678.677	25.1177142783847	0.280483289043547	184053.525	1	0.002	**	0.1322616	0.1197854;0.1455298	2.2e-16	***
LTR	ERVL-MaLR	MLT1D	2123	0.877392371687048	178957	18645	4394.473	63.0174934083821	1.81614559010113	184053.525	1	0.002	**	0.1138643	0.1093385;0.1185109	2.2e-16	***
LTR	ERVL-MaLR	MLT1I	1070	0.442209061566247	178957	11068	2605.956	47.3377114246446	1.07698818433919	184053.525	1	0.002	**	0.0966751	0.09123109;0.10233231	2.2e-16	***
LTR	Gypsy?	tot	613	0.253340331532812	178957	7780	1818.498	38.1165169561027	0.75154793835523	184053.525	1	0.002	**	0.07879177	0.07289956;0.08500176	2.2e-16	***
LTR	Gypsy?	LTR88c	67	0.0276897262849893	178957	1040	241.025	14.3875424022442	0.099610690714023	184053.525	1	0.002	**	0.06442308	0.05027225;0.08109640	2.2e-16	***
LTR	Gypsy?	LTR85c	101	0.0417412291758794	178957	1154	270.934	15.3997011268009	0.111971467183542	184053.525	1	0.002	**	0.08752166	0.07185141;0.10533008	2.2e-16	***
LTR	Gypsy?	LTR88b	137	0.0566192910603512	178957	1636	384.819	17.7224807892497	0.159037802675571	184053.525	1	0.002	**	0.08374083	0.07076885;0.09822822	2.2e-16	***
LTR	Gypsy?	LTR88a	79	0.0326490802464799	178957	903	214.438	13.6019546084072	0.0886228287328437	184053.525	1	0.002	**	0.08748616	0.06987387;0.10784194	2.2e-16	***
LTR	Gypsy?	LTR85b	94	0.0388482726983432	178957	1177	282.019	15.3464051540141	0.116552670405469	184053.525	1	0.002	**	0.07986406	0.06501777;0.09684796	2.2e-16	***
LTR	Gypsy?	LTR85a	147	0.0607520860282601	178957	1870	452.45	19.6165825339255	0.186988308323036	184053.525	1	0.002	**	0.07860963	0.06681266;0.09174743	2.2e-16	***
LTR	tot	tot	48148	19.8985812114875	178957	741743	85759.114	195.340469188806	35.4424834791521	184053.525	1	0.002	**	0.06491197	0.06435232;0.06547502	2.2e-16	***
LTR	ERV1--int	HERV4_I-int	29	0.0119851054069357	178957	348	94.185	10.3002363987372	0.0389247294052495	184053.525	1	0.002	**	0.08333333	0.0565190;0.1174879	2.2e-16	***
LTR	ERV1--int	PRIMA4-int	61	0.025210049304244	178957	419	104.955	10.3915812059551	0.0433757495856873	184053.525	1	0.002	**	0.1455847	0.1132260;0.1830467	2.414e-07	***
LTR	ERV1--int	LTR39-int	14	0.00578591295507239	178957	180	43.169	6.60848780819872	0.0178408625969657	184053.525	1	0.002	**	0.07777778	0.04317318;0.12705506	2.167e-08	***
LTR	ERV1--int	HERVFH19-int	9	0.00371951547111796	178957	110	27.258	6.08641770506104	0.0112651725235259	184053.525	1	0.002	**	0.08181818	0.03809592;0.14963936	1.208e-05	***
LTR	ERV1--int	MER92-int	31	0.0128116644005174	178957	956	216.429	14.9399518460121	0.0894456682109544	184053.525	1	0.002	**	0.03242678	0.02213662;0.04571322	2.2e-16	***
LTR	ERV1--int	HERV3-int	61	0.025210049304244	178957	303	86.845	11.55398067635	0.0358912578988044	184053.525	15	0.03	*	0.2013201	0.1576364;0.2509518	0.0009179	***
LTR	ERV1--int	MER89-int	24	0.00991870792298123	178957	696	182.522	12.5722542758877	0.0754326003132659	184053.525	1	0.002	**	0.03448276	0.02221630;0.05087487	2.2e-16	***
LTR	ERV1--int	MER31-int	54	0.0223170928267078	178957	1145	281.739	17.0656413625482	0.116436952146367	184053.525	1	0.002	**	0.04716157	0.0356247;0.0610904	2.2e-16	***
LTR	ERV1--int	MER34-int	25	0.0103319874197721	178957	401	103.339	9.57673184300328	0.0427078899188732	184053.525	1	0.002	**	0.06234414	0.04074855;0.09065918	2.2e-16	***
LTR	ERV1--int	LTR19-int	15	0.00619919245186327	178957	231	56.339	7.77834054163109	0.0232837535697017	184053.525	1	0.002	**	0.06493506	0.03679599;0.10483959	1.025e-12	***
LTR	ERV1--int	HERVIP10B3-int	25	0.0103319874197721	178957	239	76.338	10.5582779482846	0.0315489302260226	184053.525	1	0.002	**	0.1046025	0.06884558;0.15053418	9.539e-15	***
LTR	ERV1--int	MER66-int	29	0.0119851054069357	178957	776	200.426	14.4083352308351	0.0828319564238098	184053.525	1	0.002	**	0.03737113	0.02516826;0.05323222	2.2e-16	***
LTR	ERV1--int	HUERS-P2-int	10	0.00413279496790885	178957	257	70.192	9.49585737610394	0.0290089144387458	184053.525	1	0.002	**	0.03891051	0.01881417;0.07039188	2.2e-16	***
LTR	ERV1--int	HERV-Fc2-int	0	0	178957	3	2.19485294117647	1.59149766050092	0.000907087719059405	184053.525	1	0.002	**	0	0.0000000;0.7075982	0.01933	*
LTR	ERV1--int	HERV30-int	6	0.00247967698074531	178957	69	20.876	5.86370249987217	0.00862762277500651	184053.525	2	0.004	**	0.08695652	0.03258291;0.17972073	3.177e-05	***
LTR	ERV1--int	MER83B-int	14	0.00578591295507239	178957	267	65.78	7.71862534245426	0.0271855252989044	184053.525	1	0.002	**	0.05243446	0.02895941;0.08641193	2.2e-16	***
LTR	ERV1--int	MER34B-int	42	0.0173577388652172	178957	593	148.434	11.3086484395585	0.0613447288266582	184053.525	1	0.002	**	0.07082631	0.05151889;0.09453345	2.2e-16	***
LTR	ERV1--int	MER61-int	59	0.0243834903106622	178957	1204	314.867	20.0062880755667	0.130128075316056	184053.525	1	0.002	**	0.04900332	0.03750971;0.06275843	2.2e-16	***
LTR	ERV1--int	LTR23-int	15	0.00619919245186327	178957	173	37.153	5.66830845320901	0.0153545731442717	184053.525	1	0.002	**	0.0867052	0.04934186;0.13897379	1.063e-05	***
LTR	ERV1--int	LTR46-int	3	0.00123983849037265	178957	80	20.041	5.32274841136143	0.00828253439518612	184053.525	1	0.002	**	0.0375	0.007801187;0.105701985	4.648e-07	***
LTR	ERV1--int	HERVIP10FH-int	62	0.0256233288010349	178957	400	117.009	12.2979737826668	0.0483574206400046	184053.525	1	0.002	**	0.155	0.1209493;0.1942529	1.8e-10	***
LTR	ERV1--int	PRIMAX-int	5	0.00206639748395442	178957	72	19.004	4.34567243000078	0.00785396355701397	184053.525	1	0.002	**	0.06944444	0.02293166;0.15466731	4.316e-05	***
LTR	ERV1--int	MER65-int	40	0.0165311798716354	178957	1038	275.555	16.1779696408944	0.113881231738212	184053.525	1	0.002	**	0.03853565	0.02767054;0.05210719	2.2e-16	***
LTR	ERV1--int	HERVH-int	105	0.0433943471630429	178957	5787	1676.739	45.3418654640914	0.692961850169651	184053.525	1	0.002	**	0.01814412	0.01486346;0.02192247	2.2e-16	***
LTR	ERV1--int	HUERS-P3b-int	26	0.010745266916563	178957	519	141.335	13.0929828992939	0.0584108576789397	184053.525	1	0.002	**	0.05009634	0.03298203;0.07254375	2.2e-16	***
LTR	ERV1--int	MER50-int	36	0.0148780618844718	178957	544	134.386	12.1326916307226	0.0555389784557398	184053.525	1	0.002	**	0.06617647	0.04677608;0.09044194	2.2e-16	***
LTR	ERV1--int	HUERS-P1-int	41	0.0169444593684263	178957	498	141.21	13.5205290097949	0.0583591977418408	184053.525	1	0.002	**	0.08232932	0.05972702;0.11003240	2.2e-16	***
LTR	ERV1--int	HERVH48-int	13	0.0053726334582815	178957	120	41.532	8.2519737682006	0.017164324060719	184053.525	1	0.002	**	0.1083333	0.05895831;0.17812744	3.496e-09	***
LTR	ERV1--int	PABL_A-int	21	0.00867886943260858	178957	449	118.406	11.6854488024086	0.0489347720970215	184053.525	1	0.002	**	0.0467706	0.02918147;0.07060750	2.2e-16	***
LTR	ERV1--int	MER57A-int	99	0.0409146701822976	178957	1903	509.639	22.3775654268831	0.21062334946501	184053.525	1	0.002	**	0.05202312	0.04247995;0.06297476	2.2e-16	***
LTR	ERV1--int	HERV9-int	26	0.010745266916563	178957	355	124.362	15.43227498171	0.051396264779908	184053.525	1	0.002	**	0.07323944	0.04839751;0.10547296	2.2e-16	***
LTR	ERV1--int	HERVFH21-int	12	0.00495935396149062	178957	131	40.617	7.424920231251	0.0167861733211554	184053.525	1	0.002	**	0.09160305	0.04823261;0.15454526	3.546e-09	***
LTR	ERV1--int	MER4-int	109	0.0450474651502064	178957	3018	726.55	26.6848942959042	0.300268218393417	184053.525	1	0.002	**	0.03611663	0.02974745;0.04340407	2.2e-16	***
LTR	ERV1--int	PABL_B-int	18	0.00743903094223592	178957	246	66.285	8.63413709199266	0.0273942314447838	184053.525	1	0.002	**	0.07317073	0.04393979;0.11317754	1.013e-14	***
LTR	ERV1--int	HERVS71-int	20	0.00826558993581769	178957	174	62.748	10.9153855470909	0.0259324618646344	184053.525	1	0.002	**	0.1149425	0.07164108;0.17192642	2.919e-13	***
LTR	ERV1--int	HERV35I-int	30	0.0123983849037265	178957	615	156.075	12.6143766194568	0.0645025974616373	184053.525	1	0.002	**	0.04878049	0.03315056;0.06890751	2.2e-16	***
LTR	ERV1--int	MER4B-int	66	0.0272764467881984	178957	1527	347.168	18.9383853176146	0.143477416341898	184053.525	1	0.002	**	0.043222	0.03358287;0.05466331	2.2e-16	***
LTR	ERV1--int	HERVIP10F-int	32	0.0132249438973083	178957	302	112.76	13.2266149616349	0.0466013960581402	184053.525	1	0.002	**	0.1059603	0.07361366;0.14628421	2.2e-16	***
LTR	ERV1--int	LTR37-int	83	0.0343021982336434	178957	1383	336.466	17.9490671906095	0.139054499167242	184053.525	1	0.002	**	0.06001446	0.04808127;0.07385658	2.2e-16	***
LTR	ERV1--int	ERV24_Prim-int	21	0.00867886943260858	178957	416	104.56	10.4279980410021	0.0432125041844549	184053.525	1	0.002	**	0.05048077	0.03151639;0.07613244	2.2e-16	***
LTR	ERV1--int	LOR1-int	45	0.0185975773555898	178957	1390	360.805	18.9246695643046	0.149113308839635	184053.525	1	0.002	**	0.0323741	0.02370990;0.04308104	2.2e-16	***
LTR	ERV1--int	HERVE-int	25	0.0103319874197721	178957	268	94.757	13.0768097773866	0.0391611252774139	184053.525	1	0.002	**	0.09328358	0.06128062;0.13462259	2.2e-16	***
LTR	ERV1--int	MER51-int	28	0.0115718259101448	178957	608	145.946	12.3498016826831	0.0603164894386425	184053.525	1	0.002	**	0.04605263	0.03081648;0.06587357	2.2e-16	***
LTR	ERV1--int	HERV-Fc1-int	0	0	178957	6	2.95896032831737	2.09721563940145	0.0012228776355112	184053.525	1	0.002	**	0	0.0000000;0.4592581	0.03134	*
LTR	ERV1--int	MER84-int	12	0.00495935396149062	178957	140	34.765	6.24249499348968	0.0143676617059351	184053.525	1	0.002	**	0.08571429	0.04507586;0.14493883	1.165e-06	***
LTR	ERV1--int	HERV17-int	58	0.0239702108138713	178957	899	262.533	18.7145169359015	0.108499506131001	184053.525	1	0.002	**	0.06451613	0.04935071;0.08260697	2.2e-16	***
LTR	ERV1--int	MER101-int	47	0.0194241363491716	178957	1219	315.533	17.3414427495706	0.130403319460918	184053.525	1	0.002	**	0.03855619	0.02846466;0.05094393	2.2e-16	***
LTR	ERV1--int	MER110-int	23	0.00950542842619035	178957	393	97.586	10.3361230371663	0.0403302929738353	184053.525	1	0.002	**	0.05852417	0.03745731;0.08652345	2.2e-16	***
LTR	ERV1--int	HERV9NC-int	23	0.00950542842619035	178957	257	98.14	13.5388958819285	0.0405592498150574	184053.525	1	0.002	**	0.08949416	0.0575789;0.1312577	2.2e-16	***
LTR	ERV1--int	HERVI-int	12	0.00495935396149062	178957	76	30.164	7.46383365388142	0.0124661627412002	184053.525	5	0.01	**	0.1578947	0.08433773;0.25957124	9.554e-06	***
LTR	ERV1--int	HERVE_a-int	19	0.00785231043902681	178957	189	58.434	10.087884288066	0.0241495741154786	184053.525	1	0.002	**	0.1005291	0.06161752;0.15253307	1.356e-11	***
LTR	ERV1--int	MER57-int	34	0.0140515028908901	178957	1272	317.564	19.8345989451593	0.131242690118901	184053.525	1	0.002	**	0.02672956	0.01858044;0.03715293	2.2e-16	***
LTR	ERV1--int	LTR43-int	7	0.00289295647753619	178957	147	17.217	4.3629056769481	0.00711543309624866	184053.525	10	0.02	*	0.04761905	0.01935694;0.09565089	0.006538	**
LTR	ERV1--int	MER83A-int	10	0.00413279496790885	178957	102	25.566	4.89424126883806	0.0105659036149558	184053.525	1	0.002	**	0.09803922	0.04802276;0.17291434	0.0001408	***
LTR	ERV1--int	tot	1804	0.745556212210756	178957	42759	10454.694	107.659737056074	4.32071067542268	184053.525	1	0.002	**	0.04218995	0.04030403;0.04413834	2.2e-16	***
LTR	ERV1--int	LTR38-int	9	0.00371951547111796	178957	116	28.513	4.94391274935888	0.0117838382919985	184053.525	1	0.002	**	0.07758621	0.03609081;0.14217651	4.168e-06	***
LTR	ERV1--int	LTR49-int	88	0.0363685957175979	178957	2182	546.399	23.2176842053608	0.225815503767043	184053.525	1	0.002	**	0.04032997	0.03246913;0.04945360	2.2e-16	***
LTR	ERV1--int	HUERS-P3-int	35	0.014464782387681	178957	715	177.666	14.9024335773231	0.0734257150768493	184053.525	1	0.002	**	0.04895105	0.03432965;0.06742441	2.2e-16	***
LTR	ERV1--int	HERV9N-int	21	0.00867886943260858	178957	237	76.188	11.0936795395273	0.0314869383015039	184053.525	1	0.002	**	0.08860759	0.05568759;0.13225595	2.2e-16	***
LTR	ERV1--int	HERVP71A-int	24	0.00991870792298123	178957	250	63.144	9.33490248499707	0.0260961205453636	184053.525	1	0.002	**	0.096	0.06248148;0.13946948	5.43e-10	***
LTR	ERV1--int	MER52-int	8	0.00330623597432708	178957	489	139.446	13.9873059853829	0.0576301727095017	184053.525	1	0.002	**	0.01635992	0.007088834;0.031980074	2.2e-16	***
LTR	ERV1--int	Harlequin-int	38	0.0157046208780536	178957	570	181.579	16.8591812076088	0.0750428777477921	184053.525	1	0.002	**	0.06666667	0.04760570;0.09035976	2.2e-16	***
LTR	ERV1--int	HERV1_I-int	6	0.00247967698074531	178957	49	14.127	5.35850581641791	0.00583839945116483	184053.525	45	0.09	ns	0.122449	0.04628903;0.24769297	0.01065	*
LTR	ERV1--int	MER41-int	97	0.0400881111887158	178957	1715	449.793	22.9694088897548	0.185890224700062	184053.525	1	0.002	**	0.05655977	0.04610230;0.06856478	2.2e-16	***
LTR	ERV1--int	PRIMA41-int	28	0.0115718259101448	178957	460	130.027	11.6626020804659	0.0537374931292284	184053.525	1	0.002	**	0.06086957	0.04082479;0.08677455	2.2e-16	***
LTR	ERV1--int	HERV15-int	31	0.0128116644005174	178957	95	26.128	6.38454214320638	0.0107981666921522	184053.525	810	0.384	ns	0.3263158	0.2336150;0.4301816	0.3006	ns
LTR	ERV1--int	LTR25-int	11	0.00454607446469973	178957	592	129.975	12.3109680746453	0.0537160025953952	184053.525	1	0.002	**	0.01858108	0.009311195;0.033003037	2.2e-16	***
LTR	ERV1--int	ERV24B_Prim-int	19	0.00785231043902681	178957	376	101.429	10.2534917512569	0.0419185260800026	184053.525	1	0.002	**	0.05053191	0.03069412;0.07778925	2.2e-16	***
LTR	ERVK--int	HERVK3-int	33	0.0136382233940992	178957	336	96.641	11.4477583032736	0.0399397438493679	184053.525	1	0.002	**	0.09821429	0.06857443;0.13516083	2.2e-16	***
LTR	ERVK--int	HERVK9-int	29	0.0119851054069357	178957	680	210.723	17.7815762927659	0.0870874954022656	184053.525	1	0.002	**	0.04264706	0.02874438;0.06067635	2.2e-16	***
LTR	ERVK--int	HERVK14C-int	8	0.00330623597432708	178957	82	22.048	6.14698962757229	0.00911198634524543	184053.525	9	0.018	*	0.09756098	0.04306884;0.18321394	0.0002407	***
LTR	ERVK--int	HERVK11-int	24	0.00991870792298123	178957	286	89.63	11.4189093827516	0.037042241297367	184053.525	1	0.002	**	0.08391608	0.05450618;0.12228742	2.2e-16	***
LTR	ERVK--int	HERVK22-int	60	0.0247967698074531	178957	421	109.433	12.2104301974011	0.0452264151723169	184053.525	1	0.002	**	0.1425178	0.1105500;0.1796101	7.982e-09	***
LTR	ERVK--int	tot	201	0.0830691788549678	178957	2628	785.055	32.6247505637875	0.324447135353168	184053.525	1	0.002	**	0.07648402	0.06660877;0.08731454	2.2e-16	***
LTR	ERVK--int	HERVK14-int	26	0.010745266916563	178957	407	106.336	10.7460961554689	0.0439464885707555	184053.525	1	0.002	**	0.06388206	0.04215069;0.09220351	2.2e-16	***
LTR	ERVK--int	HERVK11D-int	3	0.00123983849037265	178957	43	15.288	5.03153777411762	0.00631821694693905	184053.525	3	0.006	**	0.06976744	0.0146255;0.1906072	2.006e-05	***
LTR	ERVK--int	HERVK-int	11	0.00454607446469973	178957	251	97.576	13.1802102389128	0.0403261601788674	184053.525	1	0.002	**	0.0438247	0.02207713;0.07706011	2.2e-16	***
LTR	ERVK--int	HERVKC4-int	5	0.00206639748395442	178957	55	16.616	4.36985579162971	0.00686705211867734	184053.525	2	0.004	**	0.09090909	0.03018087;0.19953962	0.0003195	***
LTR	ERVK--int	HERVK13-int	9	0.00371951547111796	178957	67	26.294	6.50013967663894	0.0108667710886195	184053.525	3	0.006	**	0.1343284	0.06330823;0.23974175	6.958e-06	***
LTR	ERVL-MaLR--int	MLT-int	42	0.0173577388652172	178957	409	92.878	9.57689056180725	0.0383845731029438	184053.525	1	0.002	**	0.1026895	0.07501664;0.13626634	8.265e-11	***
LTR	ERVL-MaLR--int	MLT1J-int	101	0.0417412291758794	178957	1434	347.581	17.814117485348	0.143648100774073	184053.525	1	0.002	**	0.07043236	0.05773121;0.08492535	2.2e-16	***
LTR	ERVL-MaLR--int	MLT1K-int	24	0.00991870792298123	178957	202	49.5	6.67551964738046	0.0204573350911488	184053.525	1	0.002	**	0.1188119	0.07762806;0.17160907	1.193e-05	***
LTR	ERVL-MaLR--int	MST-int	28	0.0115718259101448	178957	227	53.962	7.3521840707786	0.0223013882058297	184053.525	1	0.002	**	0.123348	0.08355132;0.17331785	2.193e-05	***
LTR	ERVL-MaLR--int	MSTB1-int	13	0.0053726334582815	178957	231	52.299	7.57581625912298	0.0216141044026665	184053.525	1	0.002	**	0.05627706	0.03030200;0.09431295	2.59e-12	***
LTR	ERVL-MaLR--int	MLT1H-int	51	0.0210772543363351	178957	807	197.294	13.5111107653706	0.0815375650398608	184053.525	1	0.002	**	0.06319703	0.04741270;0.08225853	2.2e-16	***
LTR	ERVL-MaLR--int	THE1B-int	309	0.127703364508383	178957	4215	1237.493	40.9319358737694	0.511430484322242	184053.525	1	0.002	**	0.07330961	0.06562019;0.08159643	2.2e-16	***
LTR	ERVL-MaLR--int	MLT1G3-int	20	0.00826558993581769	178957	237	59.453	7.58190452830133	0.0245707059227085	184053.525	1	0.002	**	0.08438819	0.05230854;0.12732206	8.693e-11	***
LTR	ERVL-MaLR--int	MSTA1-int	0	0	178957	28	7.24824824824825	2.83911175291243	0.00299555238865145	184053.525	1	0.002	**	0	0.0000000;0.1234361	0.0003331	***
LTR	ERVL-MaLR--int	MLT1I-int	36	0.0148780618844718	178957	801	199.214	13.2101745905462	0.0823310616736993	184053.525	1	0.002	**	0.04494382	0.03167349;0.06168095	2.2e-16	***
LTR	ERVL-MaLR--int	MLT1C2-int	46	0.0190108568523807	178957	436	106.565	10.0466267826425	0.0440411295755206	184053.525	1	0.002	**	0.1055046	0.07828373;0.13821414	3.283e-13	***
LTR	ERVL-MaLR--int	THE1A-int	165	0.068191116970496	178957	1461	437.57	23.9084234677386	0.180838709410787	184053.525	1	0.002	**	0.1129363	0.09715472;0.13029238	2.2e-16	***
LTR	ERVL-MaLR--int	MLT1E-int	0	0	178957	13	3.00105708245243	1.58063644770293	0.00124027536087666	184053.525	1	0.002	**	0	0.0000000;0.2470526	0.04871	*
LTR	ERVL-MaLR--int	MLT1-int	22	0.00909214892939946	178957	245	58.39	7.34369320096025	0.0241313898176198	184053.525	1	0.002	**	0.08979592	0.05713186;0.13279492	2.885e-09	***
LTR	ERVL-MaLR--int	MLT1E1-int	1	0.000413279496790885	178957	45	10.99	3.30133288215515	0.00454194166973182	184053.525	1	0.002	**	0.02222222	0.0005624597;0.1177043314	8.142e-05	***
LTR	ERVL-MaLR--int	MLT1J2-int	26	0.010745266916563	178957	582	145.973	11.5611388250004	0.0603276479850558	184053.525	1	0.002	**	0.04467354	0.02938654;0.06477431	2.2e-16	***
LTR	ERVL-MaLR--int	MLT1E2-int	17	0.00702575144544504	178957	128	29.555	5.30689533890938	0.0122144755276546	184053.525	10	0.02	*	0.1328125	0.07931095;0.20411080	0.008341	**
LTR	ERVL-MaLR--int	MLT1H1-int	23	0.00950542842619035	178957	425	101.991	10.0902295182881	0.0421507891571991	184053.525	1	0.002	**	0.05411765	0.03461156;0.08009904	2.2e-16	***
LTR	ERVL-MaLR--int	MLT1A0-int	75	0.0309959622593164	178957	925	236.947	16.339374717723	0.0979253369261098	184053.525	1	0.002	**	0.08108108	0.06430698;0.10057739	2.2e-16	***
LTR	ERVL-MaLR--int	MSTC-int	18	0.00743903094223592	178957	204	53.93	7.37438007438465	0.0222881632619324	184053.525	1	0.002	**	0.08823529	0.05313382;0.13586440	4.561e-10	***
LTR	ERVL-MaLR--int	THE1-int	8	0.00330623597432708	178957	200	48.719	6.84257698969181	0.0201345638041551	184053.525	1	0.002	**	0.04	0.01742481;0.07729197	8.726e-15	***
LTR	ERVL-MaLR--int	MSTD-int	57	0.0235569313170804	178957	729	195.142	15.2798989300097	0.0806481875627668	184053.525	1	0.002	**	0.0781893	0.05975504;0.10011898	2.2e-16	***
LTR	ERVL-MaLR--int	MLT1O-int	1	0.000413279496790885	178957	13	3.21971252566735	1.55508036543688	0.00133064117241911	184053.525	127	0.254	ns	0.07692308	0.001945628;0.360297435	0.2077	ns
LTR	ERVL-MaLR--int	MLT1H2-int	15	0.00619919245186327	178957	343	85.665	8.93826983636474	0.0354035880925911	184053.525	1	0.002	**	0.04373178	0.02467977;0.07110394	2.2e-16	***
LTR	ERVL-MaLR--int	MLT1F1-int	21	0.00867886943260858	178957	157	41.358	6.25067251637029	0.0170924134282774	184053.525	1	0.002	**	0.133758	0.0847431;0.1971695	0.0001235	***
LTR	ERVL-MaLR--int	MLT1A-int	35	0.014464782387681	178957	443	112.715	10.1525784828215	0.0465827984807846	184053.525	1	0.002	**	0.07900677	0.055646;0.108168	2.2e-16	***
LTR	ERVL-MaLR--int	MLT1M-int	0	0	178957	1	1.31182795698925	0.640582414448499	0.00054215159794073	184053.525	1	0.002	**	na	na	na	na
LTR	ERVL-MaLR--int	MLT1G-int	18	0.00743903094223592	178957	180	44.851	6.48543443879127	0.018535998710568	184053.525	1	0.002	**	0.1	0.0603504;0.1534350	6.423e-07	***
LTR	ERVL-MaLR--int	MLT1F2-int	24	0.00991870792298123	178957	305	79.163	8.8375637781876	0.0327164448044568	184053.525	1	0.002	**	0.07868852	0.0510662;0.1148208	1.159e-15	***
LTR	ERVL-MaLR--int	MLT1G1-int	26	0.010745266916563	178957	297	80.233	8.44025763522353	0.0331586538660231	184053.525	1	0.002	**	0.08754209	0.05798282;0.12563747	5.858e-15	***
LTR	ERVL-MaLR--int	tot	1875	0.774899056482909	178957	27209	6858.324	86.3181432020281	2.83440469154885	184053.525	1	0.002	**	0.06891102	0.06592904;0.07198545	2.2e-16	***
LTR	ERVL-MaLR--int	MLT1J1-int	25	0.0103319874197721	178957	477	120.319	10.7287625262816	0.0497253757743825	184053.525	1	0.002	**	0.0524109	0.03420111;0.07639926	2.2e-16	***
LTR	ERVL-MaLR--int	THE1D-int	114	0.0471138626341609	178957	2538	672.902	26.7899626371165	0.27809659994958	184053.525	1	0.002	**	0.04491726	0.03719161;0.05371342	2.2e-16	***
LTR	ERVL-MaLR--int	MLT1F-int	51	0.0210772543363351	178957	518	132.108	11.1956097501511	0.0545975277620502	184053.525	1	0.002	**	0.0984556	0.07418748;0.12741650	2.2e-16	***
LTR	ERVL-MaLR--int	MLT1N2-int	11	0.00454607446469973	178957	73	17.11	3.85963687369638	0.00707121219009204	184053.525	70	0.14	ns	0.1506849	0.07769566;0.25364177	0.09801	ns
LTR	ERVL-MaLR--int	MLT1D-int	52	0.021490533833126	178957	587	147.159	12.1487988012113	0.0608177974682498	184053.525	1	0.002	**	0.08858603	0.0668672;0.1145463	2.2e-16	***
LTR	ERVL-MaLR--int	MSTB-int	98	0.0405013906855067	178957	869	246.075	16.9891143090217	0.101697752172817	184053.525	1	0.002	**	0.1127733	0.09250825;0.13570542	2.2e-16	***
LTR	ERVL-MaLR--int	MLT1E3-int	6	0.00247967698074531	178957	72	16.54	3.98601157653718	0.00683564287692123	184053.525	1	0.002	**	0.08333333	0.03119751;0.17260858	0.001833	**
LTR	ERVL-MaLR--int	MLT1E1A-int	3	0.00123983849037265	178957	86	19.882	4.35442729150884	0.00821682295519637	184053.525	1	0.002	**	0.03488372	0.007252456;0.098576164	1.015e-06	***
LTR	ERVL-MaLR--int	MSTA-int	167	0.0690176759640777	178957	3150	844.045	32.9590241401694	0.348826492868862	184053.525	1	0.002	**	0.05301587	0.04545063;0.06142398	2.2e-16	***
LTR	ERVL-MaLR--int	THE1C-int	113	0.04670058313737	178957	1795	504.876	25.943702505612	0.208654899221795	184053.525	1	0.002	**	0.06295265	0.05216016;0.07519905	2.2e-16	***
LTR	ERVL-MaLR--int	MLT1B-int	50	0.0206639748395442	178957	553	135.844	11.1124772733694	0.0561415399620609	184053.525	1	0.002	**	0.09041591	0.06785295;0.11746456	2.2e-16	***
LTR	ERVL-MaLR--int	MLT1C-int	6	0.00247967698074531	178957	117	29.906	5.38257709058924	0.0123595366310282	184053.525	1	0.002	**	0.05128205	0.01904955;0.10828012	1.344e-08	***
LTR	ERVL-MaLR--int	MLT1A1-int	31	0.0128116644005174	178957	454	120.021	11.4357043654658	0.0496022184843388	184053.525	1	0.002	**	0.06828194	0.04686241;0.09552322	2.2e-16	***
LTR	ERVL-MaLR--int	MLT1L-int	5	0.00206639748395442	178957	109	24.059	4.6291411674249	0.00994309141329189	184053.525	1	0.002	**	0.04587156	0.0150599;0.1038069	6.745e-07	***
LTR	ERVL-MaLR--int	MSTB2-int	5	0.00206639748395442	178957	88	23.127	5.19845120154983	0.00955791492228279	184053.525	1	0.002	**	0.05681818	0.01870386;0.12763240	1.187e-06	***
LTR	LTR	EUTREP8	53	0.0219038133299169	178957	275	66.902	7.3652320155337	0.0276492248943038	184053.525	34	0.068	ns	0.1927273	0.1478269;0.2443863	0.05741	ns
LTR	LTR	LTR107_Mam	39	0.0161179003748445	178957	426	103.59	9.05162039812938	0.0428116230725678	184053.525	1	0.002	**	0.0915493	0.06591119;0.12302456	1.497e-15	***
LTR	LTR	LTR106_Mam	68	0.0281030057817802	178957	639	150.756	11.2459297052282	0.0623043638182066	184053.525	1	0.002	**	0.1064163	0.08358813;0.13295314	2.2e-16	***
LTR	LTR	LTR91A	154	0.0636450425057963	178957	2403	563.199	22.5160469747993	0.232758599313129	184053.525	1	0.002	**	0.06408656	0.05462261;0.07462918	2.2e-16	***
LTR	LTR	tot	693	0.286402691276083	178957	7931	1848.59	39.5823023415599	0.763984344972662	184053.525	1	0.002	**	0.08737864	0.08125318;0.09380924	2.2e-16	***
LTR	LTR	LTR91	109	0.0450474651502064	178957	1566	365.485	18.1156272580044	0.151047456884616	184053.525	1	0.002	**	0.06960409	0.05749741;0.08335285	2.2e-16	***
LTR	LTR	LTR90A	64	0.0264498877946166	178957	406	93.844	8.95800814410825	0.0387838010968438	184053.525	1	0.002	**	0.1576355	0.1235646;0.1967897	0.0003161	***
LTR	LTR	MamRep1527	98	0.0405013906855067	178957	1268	316.701	16.7332483577039	0.13088602991317	184053.525	1	0.002	**	0.07728707	0.06318783;0.09338137	2.2e-16	***
LTR	LTR	LTR90B	63	0.0260366082978257	178957	537	122.189	10.225156861038	0.0504982084333814	184053.525	1	0.002	**	0.1173184	0.09133839;0.14759530	8.716e-11	***
LTR	LTR	EUTREP16	57	0.0235569313170804	178957	411	93.874	9.18828322095855	0.0387961994817475	184053.525	1	0.002	**	0.1386861	0.1067606;0.1759220	7.147e-06	***
LTR	ERVL--int	HERVL-int	136	0.0562060115635603	178957	2324	750.145	34.2656111445149	0.310019548120198	184053.525	1	0.002	**	0.05851979	0.04932312;0.06884786	2.2e-16	***
LTR	ERVL--int	LTR57-int	17	0.00702575144544504	178957	366	81.982	8.83151581959019	0.0338814797059103	184053.525	1	0.002	**	0.04644809	0.02728717;0.07332798	2.2e-16	***
LTR	ERVL--int	MER76-int	8	0.00330623597432708	178957	155	35.3	6.20939260769977	0.0145887662367182	184053.525	1	0.002	**	0.0516129	0.02254320;0.09916334	3.764e-09	***
LTR	ERVL--int	tot	1461	0.603801344811483	178957	29730	7182.466	82.8141354179649	2.96836593419764	184053.525	1	0.002	**	0.04914228	0.04671244;0.05166069	2.2e-16	***
LTR	ERVL--int	MER21-int	84	0.0347154777304343	178957	1093	237.167	15.8961567304427	0.0980162584154038	184053.525	1	0.002	**	0.0768527	0.06176087;0.09426711	2.2e-16	***
LTR	ERVL--int	ERVL-B4-int	235	0.0971206817458579	178957	3898	1012.151	33.4237242739995	0.418301255956391	184053.525	1	0.002	**	0.06028733	0.05301895;0.06822317	2.2e-16	***
LTR	ERVL--int	MER70-int	12	0.00495935396149062	178957	258	71.279	9.0022330118254	0.0294581492517575	184053.525	1	0.002	**	0.04651163	0.02426098;0.07983640	2.2e-16	***
LTR	ERVL--int	LTR52-int	11	0.00454607446469973	178957	170	44.173	6.39812527284415	0.0182557952117438	184053.525	1	0.002	**	0.06470588	0.0327407;0.1128258	1.016e-10	***
LTR	ERVL--int	MER68-int	44	0.0181842978587989	178957	410	86.473	9.02478352747132	0.0357375179259982	184053.525	1	0.002	**	0.1073171	0.07906644;0.14138289	4.048e-08	***
LTR	ERVL--int	HERVL40-int	107	0.0442209061566247	178957	1333	316.693	17.8026876253752	0.130882723677196	184053.525	1	0.002	**	0.08027007	0.06624694;0.09617509	2.2e-16	***
LTR	ERVL--int	HERVL74-int	14	0.00578591295507239	178957	371	98.516	9.68842658069976	0.0407146429058508	184053.525	1	0.002	**	0.03773585	0.02078140;0.06250434	2.2e-16	***
LTR	ERVL--int	ERVL-int	35	0.014464782387681	178957	820	206.278	14.9370623561607	0.0852504680390301	184053.525	1	0.002	**	0.04268293	0.02990731;0.05886424	2.2e-16	***
LTR	ERVL--int	ERVL47-int	7	0.00289295647753619	178957	212	48.69	7.26572024583184	0.0201225786987482	184053.525	1	0.002	**	0.03301887	0.01337642;0.06684539	1.103e-15	***
LTR	ERVL--int	ERV3-16A3_I-int	253	0.104559712688094	178957	6505	1605.716	40.6262456527284	0.663609500469072	184053.525	1	0.002	**	0.03889316	0.03432570;0.04387967	2.2e-16	***
LTR	ERVL--int	HERVL32-int	7	0.00289295647753619	178957	114	30.568	5.53696975195224	0.0126331276579038	184053.525	1	0.002	**	0.06140351	0.02504132;0.12242692	2.958e-08	***
LTR	ERVL--int	ERVL-E-int	443	0.183082817078362	178957	8861	2189.011	44.6109517497219	0.904673364549711	184053.525	1	0.002	**	0.04999436	0.04554888;0.05473858	2.2e-16	***
LTR	ERVL--int	LTR53-int	18	0.00743903094223592	178957	325	81.313	9.20542072752631	0.0336049957225572	184053.525	1	0.002	**	0.05538462	0.03315110;0.08612121	2.2e-16	***
LTR	ERVL--int	HERVL18-int	39	0.0161179003748445	178957	504	141.356	12.3702986337553	0.0584195365483723	184053.525	1	0.002	**	0.07738095	0.05560158;0.10426595	2.2e-16	***
LTR	ERVL--int	HERVL66-int	5	0.00206639748395442	178957	107	35.099	6.08310802166156	0.0145056970578633	184053.525	1	0.002	**	0.04672897	0.01534461;0.10568612	1.417e-12	***
LTR	ERVL--int	HERV16-int	70	0.0289295647753619	178957	1904	469.826	20.9341338956729	0.194169452859274	184053.525	1	0.002	**	0.03676471	0.02876984;0.04622376	2.2e-16	***
LTR	ERVL?	tot	525	0.216971735815215	178957	3926	949.376	27.8374846124708	0.392357635545343	184053.525	1	0.002	**	0.1337239	0.1232256;0.1447706	2.2e-16	***
LTR	ERVL?	LTR89B	69	0.028516285278571	178957	732	177.68	12.0183210158508	0.0734315009898044	184053.525	1	0.002	**	0.0942623	0.07408201;0.11777919	2.2e-16	***
LTR	ERVL?	LTR89	109	0.0450474651502064	178957	1093	272.274	15.6192472573067	0.112525261709241	184053.525	1	0.002	**	0.09972553	0.08260082;0.11903855	2.2e-16	***
LTR	ERVL?	Eutr10	109	0.0450474651502064	178957	999	246.798	14.1763240709348	0.101996553248997	184053.525	1	0.002	**	0.1091091	0.09044949;0.13010693	2.2e-16	***
LTR	ERVL?	LTR55	36	0.0148780618844718	178957	406	94.707	9.10758470172521	0.0391404613025743	184053.525	1	0.002	**	0.08866995	0.06287617;0.12064278	3.969e-14	***
LTR	ERVL?	LTR87	206	0.0851355763389223	178957	696	164.577	12.1095297890427	0.0680162997433534	184053.525	1001	0.002	**	0.295977	0.2622714;0.3314230	0.0002979	***
LTR	ERVK	MER11C	110	0.0454607446469973	178957	869	245.63	17.2887825482884	0.101513842796745	184053.525	1	0.002	**	0.1265823	0.1051954;0.1505369	2.2e-16	***
LTR	ERVK	MER9a1	22	0.00909214892939946	178957	341	83.378	8.78614319894186	0.0344584178834304	184053.525	1	0.002	**	0.06451613	0.04087008;0.09605148	2.2e-16	***
LTR	ERVK	LTR22	12	0.00495935396149062	178957	104	18.828	4.33488260593147	0.00778122636557878	184053.525	69	0.138	ns	0.1153846	0.06106329;0.19288105	0.09673	ns
LTR	ERVK	LTR14A	10	0.00413279496790885	178957	133	29.655	5.01069676612765	0.0122558034773337	184053.525	1	0.002	**	0.07518797	0.03664336;0.13392679	8.792e-06	***
LTR	ERVK	LTR3B_	29	0.0119851054069357	178957	264	62.832	7.63964267097226	0.0259671773423649	184053.525	1	0.002	**	0.1098485	0.07481246;0.15394015	1.528e-07	***
LTR	ERVK	MER11A	94	0.0388482726983432	178957	968	263.905	18.308828148961	0.109066525600598	184053.525	1	0.002	**	0.09710744	0.07918573;0.11752176	2.2e-16	***
LTR	ERVK	LTR5A	23	0.00950542842619035	178957	267	74.587	9.60784792457404	0.0308252778271417	184053.525	1	0.002	**	0.08614232	0.05539081;0.12645159	9.458e-15	***
LTR	ERVK	LTR13	141	0.0582724090475147	178957	466	148.431	12.9745743120373	0.0613434889881678	184053.525	305	0.61	ns	0.3025751	0.2611617;0.3465155	0.4865	ns
LTR	ERVK	LTR13A	58	0.0239702108138713	178957	189	60.867	8.07083945134888	0.0251550831311708	184053.525	393	0.786	ns	0.3068783	0.2419894;0.3779423	0.6975	ns
LTR	ERVK	LTR22C0	18	0.00743903094223592	178957	113	26.052	5.01442324105579	0.0107667574503961	184053.525	63	0.126	ns	0.159292	0.09722573;0.24001784	0.07431	ns
LTR	ERVK	LTR22E	23	0.00950542842619035	178957	122	28.429	5.31631660289549	0.0117491228142681	184053.525	188	0.376	ns	0.1885246	0.1234230;0.2693275	0.2842	ns
LTR	ERVK	LTR3B	17	0.00702575144544504	178957	90	21.143	4.12838886184361	0.00873796840064968	184053.525	195	0.39	ns	0.1888889	0.1140597;0.2851131	0.3836	ns
LTR	ERVK	LTR5_Hs	125	0.0516599370988606	178957	653	192.222	14.6178794083957	0.0794414114321374	184053.525	1	0.002	**	0.1914242	0.1619341;0.2237342	2.595e-09	***
LTR	ERVK	LTR22C2	5	0.00206639748395442	178957	70	17.935	4.1959958748051	0.00741216777494452	184053.525	1	0.002	**	0.07142857	0.02359846;0.15887242	0.0001585	***
LTR	ERVK	LTR22B2	9	0.00371951547111796	178957	40	8.748	2.83628992533212	0.00361536903792666	184053.525	632	0.74	ns	0.225	0.1083966;0.3845117	0.8504	ns
LTR	ERVK	LTR14	26	0.010745266916563	178957	97	23.394	4.824317364979	0.00966826054792596	184053.525	749	0.506	ns	0.2680412	0.1831505;0.3675840	0.5529	ns
LTR	ERVK	LTR22A	49	0.0202506953427534	178957	170	43.346	6.43659177777444	0.0179140130678977	184053.525	832	0.34	ns	0.2882353	0.2214570;0.3625614	0.333	ns
LTR	ERVK	LTR5	5	0.00206639748395442	178957	27	6.84	2.30297713920561	0.00282683175804965	184053.525	294	0.588	ns	0.1851852	0.06300001;0.38082988	0.5117	ns
LTR	ERVK	MER9a2	38	0.0157046208780536	178957	310	76.558	8.87904687866179	0.0316398517153166	184053.525	1	0.002	**	0.1225806	0.08822422;0.16435114	7.241e-08	***
LTR	ERVK	LTR5B	136	0.0562060115635603	178957	442	141.707	12.517581269592	0.0585645976517459	184053.525	331	0.662	ns	0.3076923	0.2649461;0.3530351	0.5755	ns
LTR	ERVK	LTR22B	24	0.00991870792298123	178957	142	28.994	5.37893083213541	0.0119826257299549	184053.525	203	0.406	ns	0.1690141	0.1113948;0.2409612	0.3487	ns
LTR	ERVK	LTR3A	35	0.014464782387681	178957	163	44.149	6.52037685370365	0.0182458765038208	184053.525	84	0.168	ns	0.2147239	0.1543529;0.2857636	0.113	ns
LTR	ERVK	MER11D	35	0.014464782387681	178957	260	71.648	8.4514805521591	0.0296106493860733	184053.525	1	0.002	**	0.1346154	0.09558769;0.18221515	6.773e-08	***
LTR	ERVK	LTR3	10	0.00413279496790885	178957	92	25.497	4.60947266379119	0.0105373873296772	184053.525	1	0.002	**	0.1086957	0.05336994;0.19082333	0.0001543	***
LTR	ERVK	tot	1267	0.523625122434051	178957	8264	2171.882	46.1080256140515	0.89759430004918	184053.525	1	0.002	**	0.1533156	0.1456104;0.1612661	2.2e-16	***
LTR	ERVK	LTR13_	21	0.00867886943260858	178957	44	10.239	3.41724400014932	0.00423156876764187	184053.525	998	0.008	**	0.4772727	0.3246142;0.6331025	0.0004552	***
LTR	ERVK	LTR22C	2	0.00082655899358177	178957	16	2.94173728813559	1.53909654912779	0.00121575970613166	184053.525	418	0.836	ns	0.125	0.0155136;0.3834762	0.7519	ns
LTR	ERVK	LTR14B	56	0.0231436518202895	178957	363	95.946	9.51691418767951	0.0396525145990982	184053.525	1	0.002	**	0.15427	0.1186864;0.1956087	6.701e-07	***
LTR	ERVK	MER11B	74	0.0305826827625255	178957	544	151.895	13.1790615243523	0.0627750891650514	184053.525	1	0.002	**	0.1360294	0.1083440;0.1677378	2.248e-15	***
LTR	ERVK	MER9B	6	0.00247967698074531	178957	39	8.82882882882883	2.79201009498009	0.00364877393563123	184053.525	210	0.42	ns	0.1538462	0.05862426;0.30527992	0.3416	ns
LTR	ERVK	MER9a3	61	0.025210049304244	178957	575	133.985	11.5583896530343	0.0553732533775267	184053.525	1	0.002	**	0.106087	0.08212441;0.13418255	7.25e-15	***
LTR	ERVK	LTR14C	16	0.00661247194865416	178957	137	28.004	5.19335680990195	0.0115734790281319	184053.525	13	0.026	*	0.1167883	0.06824899;0.18272083	0.01056	*
LTR	ERVK	LTR22B1	16	0.00661247194865416	178957	154	34.798	5.67356901653495	0.0143812999293292	184053.525	1	0.002	**	0.1038961	0.06056197;0.16323425	0.0001467	***
LTR	ERV1	LTR64	47	0.0194241363491716	178957	372	90.781	8.65019449867255	0.0375179259981733	184053.525	1	0.002	**	0.1263441	0.09432942;0.16444873	2.144e-08	***
LTR	ERV1	LTR9C	15	0.00619919245186327	178957	153	37.833	5.98790163295674	0.0156356032020895	184053.525	1	0.002	**	0.09803922	0.0559169;0.1565426	5.048e-06	***
LTR	ERV1	LTR43B	28	0.0115718259101448	178957	242	56.858	7.21747379128792	0.0234982456285361	184053.525	1	0.002	**	0.1157025	0.07827604;0.16286656	3.184e-06	***
LTR	ERV1	MER61F	28	0.0115718259101448	178957	159	36.711	5.83365327307945	0.0151719036066902	184053.525	80	0.16	ns	0.1761006	0.1203225;0.2443575	0.1096	ns
LTR	ERV1	MER4E	82	0.0338889187368525	178957	729	169.678	12.6142552469591	0.0701244384564837	184053.525	1	0.002	**	0.1124829	0.09046656;0.13768976	2.2e-16	***
LTR	ERV1	LTR21C	1	0.000413279496790885	178957	22	5.48893360160966	2.20280382294803	0.00226846371679182	184053.525	19	0.038	*	0.04545455	0.001150148;0.228444398	0.02487	*
LTR	ERV1	LTR77	7	0.00289295647753619	178957	103	24.98	5.05461661742502	0.0103237218298363	184053.525	1	0.002	**	0.06796117	0.02775869;0.13502238	5.085e-06	***
LTR	ERV1	LTR10F	60	0.0247967698074531	178957	449	107.688	10.0859497511331	0.0445052424504168	184053.525	1	0.002	**	0.1336303	0.1035460;0.1686389	2.655e-08	***
LTR	ERV1	LTR2752	35	0.014464782387681	178957	230	64.142	8.4009768725079	0.0265085734831609	184053.525	1	0.002	**	0.1521739	0.1083405;0.2052303	8.657e-06	***
LTR	ERV1	LTR68	32	0.0132249438973083	178957	352	78.918	8.22051414771928	0.032615191327743	184053.525	1	0.002	**	0.09090909	0.06301384;0.12591154	6.298e-11	***
LTR	ERV1	MER95	15	0.00619919245186327	178957	139	33.951	5.47581807436877	0.0140312521955473	184053.525	1	0.002	**	0.1079137	0.06166987;0.17173580	6.808e-05	***
LTR	ERV1	LTR9B	86	0.0355420367240161	178957	685	166.807	12.493351625358	0.0689379130211971	184053.525	1	0.002	**	0.1255474	0.1016611;0.1527125	1.622e-14	***
LTR	ERV1	MER57E3	110	0.0454607446469973	178957	243	77.792	7.50380190590363	0.0321498386143565	184053.525	1001	0.002	**	0.4526749	0.3889515;0.5175669	1.785e-05	***
LTR	ERV1	HERV-Fc1_LTR3	1	0.000413279496790885	178957	5	1.89281045751634	0.942878000300518	0.000782259753402877	184053.525	318	0.636	ns	0.2	0.005050763;0.716417936	0.6561	ns
LTR	ERV1	LTR60B	24	0.00991870792298123	178957	247	60.646	7.25860671006299	0.02506374836238	184053.525	1	0.002	**	0.09716599	0.06325278;0.14112165	4.877e-09	***
LTR	ERV1	LTR6B	27	0.0111585464133539	178957	154	40.335	6.26002899058486	0.0166696285030603	184053.525	16	0.032	*	0.1753247	0.1188338;0.2447404	0.01324	*
LTR	ERV1	LTR12F	75	0.0309959622593164	178957	637	156.432	12.4370437024261	0.0646501382419917	184053.525	1	0.002	**	0.1177394	0.09374481;0.14534129	8.504e-16	***
LTR	ERV1	MER90a	163	0.0673645579769142	178957	1252	295.527	16.3218771798674	0.12213524984812	184053.525	1	0.002	**	0.1301917	0.1120374;0.1501018	2.2e-16	***
LTR	ERV1	LTR109A2	2	0.00082655899358177	178957	26	6.52004008016032	2.3549387269353	0.00269459888338506	184053.525	24	0.048	*	0.07692308	0.009455391;0.251302917	0.04119	*
LTR	ERV1	MER51B	103	0.0425677881694611	178957	713	169.057	12.4076468639586	0.0698677918889766	184053.525	1	0.002	**	0.14446	0.1194683;0.1724347	1.023e-09	***
LTR	ERV1	LTR58	6	0.00247967698074531	178957	76	18.577	4.26289141818592	0.00767749321188427	184053.525	1	0.002	**	0.07894737	0.02952378;0.16395590	0.0004104	***
LTR	ERV1	LTR78B	210	0.0867886943260858	178957	3270	772.756	26.1642701605268	0.319364210822137	184053.525	1	0.002	**	0.06422018	0.05605774;0.07317214	2.2e-16	***
LTR	ERV1	LTR12C	382	0.157872767774118	178957	2731	838.43	33.6966253883466	0.346505928494381	184053.525	1	0.002	**	0.1398755	0.1270747;0.1534533	2.2e-16	***
LTR	ERV1	MER41B	427	0.176470345129708	178957	2851	728.454	25.9832063266066	0.301055102555307	184053.525	1	0.002	**	0.149772	0.1368623;0.1634050	2.2e-16	***
LTR	ERV1	LTR12	84	0.0347154777304343	178957	778	198.494	15.0206385877427	0.0820335004360099	184053.525	1	0.002	**	0.1079692	0.08703837;0.13192319	2.2e-16	***
LTR	ERV1	LTR6A	52	0.021490533833126	178957	287	67.34	7.92573133642676	0.0278302413138982	184053.525	17	0.034	*	0.1811847	0.1383782;0.2307127	0.03634	*
LTR	ERV1	MER101B	17	0.00702575144544504	178957	261	59.954	7.47125850869207	0.0247777589506007	184053.525	1	0.002	**	0.0651341	0.03839756;0.10223956	1.586e-12	***
LTR	ERV1	MER50B	73	0.0301694032657346	178957	692	159.466	12.1185685501095	0.0659040282352552	184053.525	1	0.002	**	0.1054913	0.08360343;0.13080771	2.2e-16	***
LTR	ERV1	HERV1_LTRb	6	0.00247967698074531	178957	10	1.94981179422836	1.10730356979912	0.000805817237155627	184053.525	794	0.416	ns	0.6	0.2623781;0.8784477	0.005581	**
LTR	ERV1	LTR25	15	0.00619919245186327	178957	284	45.511	6.5273643597922	0.01880876317845	184053.525	1	0.002	**	0.0528169	0.02985902;0.08561807	3.91e-08	***
LTR	ERV1	LTR10B2	15	0.00619919245186327	178957	101	27.507	4.861232619674	0.0113680791182269	184053.525	4	0.008	**	0.1485149	0.08557233;0.23309690	0.004875	**
LTR	ERV1	LTR24B	78	0.032235800749689	178957	454	109.495	9.95696319748728	0.0452520385011179	184053.525	2	0.004	**	0.1718062	0.1382405;0.2097153	0.0004313	***
LTR	ERV1	MER31B	204	0.0843090173453405	178957	1486	358.647	17.119739381091	0.14822145168556	184053.525	1	0.002	**	0.1372813	0.1201772;0.1558326	2.2e-16	***
LTR	ERV1	LTR45C	53	0.0219038133299169	178957	424	105.268	9.45386437133258	0.0435051060681828	184053.525	1	0.002	**	0.125	0.09505263;0.16029719	4.321e-10	***
LTR	ERV1	LTR49	130	0.053726334582815	178957	1462	344.057	18.0478662582721	0.142191703827381	184053.525	1	0.002	**	0.08891929	0.07482466;0.10468981	2.2e-16	***
LTR	ERV1	LTR35	17	0.00702575144544504	178957	105	25.637	4.8110682158308	0.0105952464592279	184053.525	39	0.078	ns	0.1619048	0.09723834;0.24652243	0.05308	ns
LTR	ERV1	MER4B	217	0.089681650803622	178957	1738	416.262	19.7990747096767	0.172032549893167	184053.525	1	0.002	**	0.1248562	0.1096711;0.1413200	2.2e-16	***
LTR	ERV1	MER34A1	101	0.0417412291758794	178957	775	191.085	13.0094204336711	0.0789715126442862	184053.525	1	0.002	**	0.1303226	0.1074179;0.1560812	1.404e-15	***
LTR	ERV1	MER89	123	0.0508333781052788	178957	1388	333.566	17.6143097482674	0.137855988626548	184053.525	1	0.002	**	0.08861671	0.07418889;0.10481243	2.2e-16	***
LTR	ERV1	MER92D	16	0.00661247194865416	178957	231	51.13	6.45684061990002	0.0211309806709179	184053.525	1	0.002	**	0.06926407	0.04010592;0.11004507	5.55e-10	***
LTR	ERV1	MER49	157	0.0648848809961689	178957	1335	340.575	17.7412831590088	0.140752664619556	184053.525	1	0.002	**	0.117603	0.1008046;0.1361047	2.2e-16	***
LTR	ERV1	LTR1A1	32	0.0132249438973083	178957	359	90.328	9.90598528893237	0.037330710386127	184053.525	1	0.002	**	0.08913649	0.06176871;0.12350327	6.261e-15	***
LTR	ERV1	LTR72	31	0.0128116644005174	178957	153	40.822	6.2139302320616	0.0168708956179975	184053.525	70	0.14	ns	0.2026144	0.1420123;0.2750942	0.08202	ns
LTR	ERV1	MER34D	41	0.0169444593684263	178957	249	66.405	7.97813421957951	0.0274438249843987	184053.525	1	0.002	**	0.1646586	0.1208279;0.2166756	0.0001803	***
LTR	ERV1	LTR29	86	0.0355420367240161	178957	708	161.973	12.1001936218263	0.06694011993371	184053.525	1	0.002	**	0.1214689	0.09831794;0.14782661	4.027e-13	***
LTR	ERV1	LTR26	43	0.017771018362008	178957	596	155.88	11.9546021478137	0.0644220079597631	184053.525	1	0.002	**	0.07214765	0.05270249;0.09595463	2.2e-16	***
LTR	ERV1	LTR27C	15	0.00619919245186327	178957	120	30.922	5.58418293925791	0.0127794285997677	184053.525	2	0.004	**	0.125	0.07167968;0.19777641	0.0005171	***
LTR	ERV1	LTR23	147	0.0607520860282601	178957	856	205.347	13.3415361779515	0.0848657048275178	184053.525	1	0.002	**	0.171729	0.1470447;0.1986965	1.48e-06	***
LTR	ERV1	MER61E	17	0.00702575144544504	178957	318	70.895	8.03346198792972	0.0292994499249898	184053.525	1	0.002	**	0.05345912	0.03144669;0.08421532	2.2e-16	***
LTR	ERV1	PABL_A	80	0.0330623597432708	178957	524	133.122	11.5545932262726	0.0550165931717962	184053.525	1	0.002	**	0.1526718	0.1229533;0.1863709	2.81e-08	***
LTR	ERV1	MER65D	47	0.0194241363491716	178957	470	109.489	9.46390217851201	0.0452495588241372	184053.525	1	0.002	**	0.1	0.07440467;0.13075589	1.351e-13	***
LTR	ERV1	MER57E1	72	0.0297561237689437	178957	501	121.554	10.2804071305941	0.0502357759529192	184053.525	1	0.002	**	0.1437126	0.1141751;0.1775282	6.671e-08	***
LTR	ERV1	LTR8A	171	0.0706707939512413	178957	1442	358.397	18.1054466445376	0.148118131811363	184053.525	1	0.002	**	0.1185853	0.1023417;0.1364001	2.2e-16	***
LTR	ERV1	LTR8	401	0.165725078213145	178957	3403	858.019	28.6601472962552	0.354601660557018	184053.525	1	0.002	**	0.1178372	0.1071895;0.1291464	2.2e-16	***
LTR	ERV1	MER57B2	187	0.0772832658998954	178957	1104	266.934	15.3884517885474	0.110318349196378	184053.525	1	0.002	**	0.1693841	0.1477095;0.1928363	6.045e-09	***
LTR	ERV1	LTR39	89	0.0367818752143887	178957	1272	308.754	16.6305760591767	0.127601697752173	184053.525	1	0.002	**	0.06996855	0.05656396;0.08539941	2.2e-16	***
LTR	ERV1	MER4E1	124	0.0512466576020697	178957	1050	267.928	14.9861736744709	0.110729149016188	184053.525	1	0.002	**	0.1180952	0.09919077;0.13916932	2.2e-16	***
LTR	ERV1	LTR44	21	0.00867886943260858	178957	218	56.461	6.87952082683139	0.0233341736683101	184053.525	1	0.002	**	0.09633028	0.06062354;0.14347852	2.408e-09	***
LTR	ERV1	LTR1B	25	0.0103319874197721	178957	321	82.605	9.55983082305149	0.034138952832411	184053.525	1	0.002	**	0.07788162	0.05103308;0.11282301	3.401e-16	***
LTR	ERV1	LTR46	32	0.0132249438973083	178957	255	63.505	7.64921469730622	0.0262453144437051	184053.525	1	0.002	**	0.1254902	0.0874419;0.1725155	1.428e-06	***
LTR	ERV1	LTR1B1	12	0.00495935396149062	178957	168	42.659	6.54152203317473	0.0176300900536023	184053.525	1	0.002	**	0.07142857	0.03745081;0.12144677	1.381e-09	***
LTR	ERV1	MER4D1	170	0.0702575144544504	178957	1536	385.728	19.2133070335944	0.159413473738154	184053.525	1	0.002	**	0.1106771	0.09541763;0.12744225	2.2e-16	***
LTR	ERV1	HERV1_LTRa	3	0.00123983849037265	178957	27	7.939	2.73290097657193	0.00328102592502283	184053.525	38	0.076	ns	0.1111111	0.02352745;0.29158692	0.03536	*
LTR	ERV1	LTR28B	35	0.014464782387681	178957	261	69.867	8.83795340678036	0.0288745986022887	184053.525	1	0.002	**	0.1340996	0.09521414;0.18153643	2.582e-07	***
LTR	ERV1	LTR38B	28	0.0115718259101448	178957	226	59.883	7.51423813668258	0.0247484161063285	184053.525	1	0.002	**	0.1238938	0.08392841;0.17406244	3.31e-07	***
LTR	ERV1	LTR1A2	127	0.0524864960924424	178957	837	214.194	14.7023985976617	0.0885219885356267	184053.525	1	0.002	**	0.1517324	0.1280906;0.1778559	4.057e-13	***
LTR	ERV1	MER72	81	0.0334756392400617	178957	774	198.458	13.6919577017206	0.0820186223741254	184053.525	1	0.002	**	0.1046512	0.08397961;0.12838911	2.2e-16	***
LTR	ERV1	MER51E	42	0.0173577388652172	178957	233	62.1	7.30474909626331	0.0256646567507139	184053.525	4	0.008	**	0.1802575	0.1331103;0.2357417	0.002334	**
LTR	ERV1	MER92B	94	0.0388482726983432	178957	804	202.617	13.4267862718369	0.0837374518012787	184053.525	1	0.002	**	0.1169154	0.09552021;0.14116436	2.2e-16	***
LTR	ERV1	LTR26C	57	0.0235569313170804	178957	312	80.878	8.26846318752665	0.0334252191414532	184053.525	2	0.004	**	0.1826923	0.1414057;0.2301225	0.001869	**
LTR	ERV1	LTR10A	56	0.0231436518202895	178957	311	82.845	8.7048693126175	0.0342381399116408	184053.525	1	0.002	**	0.1800643	0.1389799;0.2273651	0.0004049	***
LTR	ERV1	MER65A	130	0.053726334582815	178957	1394	343.212	17.6845072817367	0.141842482652593	184053.525	1	0.002	**	0.09325681	0.07850274;0.10975003	2.2e-16	***
LTR	ERV1	MER51C	30	0.0123983849037265	178957	180	46.41	6.54834183444793	0.019180301446065	184053.525	6	0.012	*	0.1666667	0.1153640;0.2292982	0.004758	**
LTR	ERV1	HERV-Fc1_LTR1	2	0.00082655899358177	178957	17	4.35246727089627	1.80686316336219	0.00179878548351481	184053.525	162	0.324	ns	0.1176471	0.01457932;0.36440916	0.2692	ns
LTR	ERV1	MER39	307	0.126876805514802	178957	3348	796.215	26.3092179653815	0.329059334537354	184053.525	1	0.002	**	0.09169654	0.08213129;0.10198161	2.2e-16	***
LTR	ERV1	LTR71B	34	0.0140515028908901	178957	233	57.442	7.48322354568101	0.023739600854662	184053.525	2	0.004	**	0.1459227	0.1032201;0.1978994	0.000243	***
LTR	ERV1	LTR19B	31	0.0128116644005174	178957	283	66.086	7.8248215207653	0.0273119888249224	184053.525	1	0.002	**	0.1095406	0.07565137;0.15187118	1.496e-07	***
LTR	ERV1	MER34B	90	0.0371951547111796	178957	667	158.48	12.0131559515356	0.0654965346514194	184053.525	1	0.002	**	0.1349325	0.1099168;0.1632288	4.379e-11	***
LTR	ERV1	MER67C	105	0.0433943471630429	178957	1648	395.167	19.0835870395032	0.163314418908364	184053.525	1	0.002	**	0.06371359	0.05240383;0.07660594	2.2e-16	***
LTR	ERV1	LTR51	35	0.014464782387681	178957	414	103.525	10.220853234483	0.0427847599052763	184053.525	1	0.002	**	0.08454106	0.05959145;0.11561538	2.2e-16	***
LTR	ERV1	LTR48B	124	0.0512466576020697	178957	1013	247.332	14.9641472093034	0.102217244500283	184053.525	1	0.002	**	0.1224087	0.1028518;0.1441891	2.2e-16	***
LTR	ERV1	MER41C	89	0.0367818752143887	178957	837	197.304	13.1406339367726	0.0815416978348287	184053.525	1	0.002	**	0.1063321	0.0862667;0.1292168	2.2e-16	***
LTR	ERV1	LTR27E	27	0.0111585464133539	178957	222	58.049	8.19974602258113	0.0239904615092141	184053.525	1	0.002	**	0.1216216	0.08170049;0.17200190	5.141e-07	***
LTR	ERV1	LTR1	31	0.0128116644005174	178957	244	58.906	7.43333158270358	0.0243446420379639	184053.525	1	0.002	**	0.1270492	0.08798128;0.17546614	1.223e-05	***
LTR	ERV1	MER87	20	0.00826558993581769	178957	165	42.334	6.34244989500671	0.0174957742171453	184053.525	1	0.002	**	0.1212121	0.07563517;0.18097983	2.407e-05	***
LTR	ERV1	LTR4	10	0.00413279496790885	178957	102	22.946	4.76190715572657	0.00948311133336364	184053.525	5	0.01	**	0.09803922	0.04802276;0.17291434	0.001248	**
LTR	ERV1	LTR31	31	0.0128116644005174	178957	241	65.133	7.78189365571574	0.0269181334644807	184053.525	1	0.002	**	0.1286307	0.08909842;0.17758808	1.346e-07	***
LTR	ERV1	MER34C_	43	0.017771018362008	178957	651	153.779	11.7620791319182	0.0635537077370055	184053.525	1	0.002	**	0.06605223	0.04821119;0.08794367	2.2e-16	***
LTR	ERV1	MER61A	81	0.0334756392400617	178957	811	181.807	12.6914468766892	0.0751371054730604	184053.525	1	0.002	**	0.0998767	0.08010898;0.12260622	2.2e-16	***
LTR	ERV1	LTR12_	43	0.017771018362008	178957	545	140.803	12.4543688038496	0.0581909929866469	184053.525	1	0.002	**	0.07889908	0.05768575;0.10480690	2.2e-16	***
LTR	ERV1	LTR10C	106	0.0438076266598338	178957	519	138.476	11.6768905867005	0.0572292915976145	184053.525	3	0.006	**	0.2042389	0.1703592;0.2415275	0.001042	**
LTR	ERV1	MER66B	231	0.0954675637586944	178957	1430	371.878	18.0780511098938	0.153689552707601	184053.525	1	0.002	**	0.1615385	0.1428244;0.1816542	2.2e-16	***
LTR	ERV1	LTR70	23	0.00950542842619035	178957	151	52.093	7.09723338503968	0.0215289688263276	184053.525	1	0.002	**	0.1523179	0.0990735;0.2197348	1.795e-07	***
LTR	ERV1	MER83B	19	0.00785231043902681	178957	147	37.286	5.54264602197585	0.0154095393173449	184053.525	1	0.002	**	0.1292517	0.07964511;0.19446411	0.0002869	***
LTR	ERV1	HERV1_LTRd	4	0.00165311798716354	178957	16	4.02335025380711	1.92925249440216	0.00166276816830688	184053.525	621	0.762	ns	0.25	0.07266204;0.52377082	1	ns
LTR	ERV1	MER57F	45	0.0185975773555898	178957	413	99.193	9.18913440924613	0.0409944331251782	184053.525	1	0.002	**	0.1089588	0.08059317;0.14307060	2.068e-11	***
LTR	ERV1	LTR61	22	0.00909214892939946	178957	184	40.996	5.97358080782939	0.0169428062504391	184053.525	2	0.004	**	0.1195652	0.07646885;0.17541271	0.0005018	***
LTR	ERV1	MER90	95	0.039261552195134	178957	701	165.652	12.11394418196	0.0684605752024036	184053.525	1	0.002	**	0.1355207	0.1110467;0.1631085	3.534e-11	***
LTR	ERV1	LTR12E	16	0.00661247194865416	178957	112	30.154	5.92514906068965	0.0124620299462323	184053.525	8	0.016	*	0.1428571	0.08391576;0.22160169	0.001881	**
LTR	ERV1	MER72B	24	0.00991870792298123	178957	188	45.525	6.75640614705955	0.018814549091405	184053.525	1	0.002	**	0.1276596	0.08353529;0.18396976	0.000117	***
LTR	ERV1	MER50	323	0.133489277463456	178957	2531	615.562	24.7196524493614	0.254399153603591	184053.525	1	0.002	**	0.1276175	0.1148574;0.1412459	2.2e-16	***
LTR	ERV1	LTR56	158	0.0652981604929598	178957	976	242.336	14.2537108246334	0.100152500134316	184053.525	1	0.002	**	0.1618852	0.1393116;0.1865194	7.5e-11	***
LTR	ERV1	LTR1D	39	0.0161179003748445	178957	296	79.703	9.39835730966428	0.0329396157327239	184053.525	1	0.002	**	0.1317568	0.09539669;0.17568807	1.806e-08	***
LTR	ERV1	MER61B	47	0.0194241363491716	178957	429	95.123	9.58131894222673	0.0393123855732393	184053.525	1	0.002	**	0.1095571	0.08161674;0.14301592	2.233e-09	***
LTR	ERV1	MER57C2	44	0.0181842978587989	178957	454	103.701	9.7407639064645	0.0428574970967115	184053.525	1	0.002	**	0.0969163	0.07130484;0.12791880	4.317e-13	***
LTR	ERV1	LTR26E	13	0.0053726334582815	178957	118	30.612	5.39746130959626	0.0126513119557626	184053.525	1	0.002	**	0.1101695	0.0599806;0.1810236	8.608e-05	***
LTR	ERV1	MER4A	99	0.0409146701822976	178957	834	205.782	13.691893365928	0.0850454814086218	184053.525	1	0.002	**	0.118705	0.0975325;0.1426136	2.2e-16	***
LTR	ERV1	MER52D	87	0.035955316220807	178957	657	179.594	14.3102042594068	0.0742225179466622	184053.525	1	0.002	**	0.1324201	0.1074400;0.1607554	2.2e-16	***
LTR	ERV1	HERV-Fc1_LTR2	0	0	178957	3	1.49084858569052	0.783368439519682	0.000616137153285578	184053.525	1	0.002	**	0	0.0000000;0.7075982	0.25	ns
LTR	ERV1	LTR10D	42	0.0173577388652172	178957	181	45.719	6.34573142413917	0.0188947253137825	184053.525	313	0.626	ns	0.2320442	0.1726458;0.3004357	0.5507	ns
LTR	ERV1	LTR35B	24	0.00991870792298123	178957	206	48.678	6.32948484304834	0.0201176193447867	184053.525	1	0.002	**	0.1165049	0.07609077;0.16837639	1.747e-05	***
LTR	ERV1	MER65C	107	0.0442209061566247	178957	680	169.764	12.419603477992	0.0701599804932078	184053.525	1	0.002	**	0.1573529	0.1307841;0.1869345	7.117e-09	***
LTR	ERV1	LTR7B	118	0.0487669806213244	178957	845	212.741	13.7224715421539	0.0879214934267896	184053.525	1	0.002	**	0.139645	0.1169717;0.1648642	1.917e-15	***
LTR	ERV1	LTR1F	14	0.00578591295507239	178957	132	33.213	6.00413862936897	0.0137262519269157	184053.525	1	0.002	**	0.1060606	0.05920976;0.17154660	4.825e-05	***
LTR	ERV1	MER52A	251	0.103733153694512	178957	1420	411.709	22.8060613748941	0.170150888344278	184053.525	1	0.002	**	0.1767606	0.1572523;0.1976159	2.2e-16	***
LTR	ERV1	LTR27B	27	0.0111585464133539	178957	150	35.7	6.06966562842146	0.0147540780354346	184053.525	84	0.168	ns	0.18	0.1220996;0.2509779	0.1031	ns
LTR	ERV1	MER4D	126	0.0520732165956515	178957	1315	330.016	17.671219992293	0.136388846412941	184053.525	1	0.002	**	0.09581749	0.08044564;0.11302216	2.2e-16	***
LTR	ERV1	MER4D0	48	0.0198374158459625	178957	444	108	10.1989223949405	0.0446341856534156	184053.525	1	0.002	**	0.1081081	0.08079294;0.14077284	7.836e-13	***
LTR	ERV1	MER101	52	0.021490533833126	178957	364	86.053	8.5584717349792	0.035563940537346	184053.525	1	0.002	**	0.1428571	0.1085679;0.1830833	1.101e-05	***
LTR	ERV1	LTR10G	10	0.00413279496790885	178957	116	30.545	5.3113261230304	0.0126236222294776	184053.525	1	0.002	**	0.0862069	0.04211589;0.15282623	2.407e-06	***
LTR	ERV1	LTR1F1	21	0.00867886943260858	178957	221	54.607	7.56874076956251	0.0225679534812598	184053.525	1	0.002	**	0.09502262	0.05978679;0.14158170	1.233e-08	***
LTR	ERV1	MER61D	28	0.0115718259101448	178957	267	65.791	7.90872093747573	0.0271900713733691	184053.525	1	0.002	**	0.1048689	0.07082382;0.14799055	8.593e-09	***
LTR	ERV1	MER51D	21	0.00867886943260858	178957	151	38.943	5.7359089647284	0.0160943434435274	184053.525	2	0.004	**	0.1390728	0.08819531;0.20469954	0.000533	***
LTR	ERV1	MER57C1	34	0.0140515028908901	178957	187	47.943	6.30329140072728	0.0198138589146454	184053.525	12	0.024	*	0.1818182	0.1293229;0.2446939	0.01888	*
LTR	ERV1	MER67D	20	0.00826558993581769	178957	1042	243.569	14.9005122148289	0.100662073753859	184053.525	1	0.002	**	0.01919386	0.01176255;0.02948832	2.2e-16	***
LTR	ERV1	MER41A	351	0.145061103373601	178957	2558	653.544	24.577105161066	0.270096335450702	184053.525	1	0.002	**	0.1372166	0.1241083;0.1511612	2.2e-16	***
LTR	ERV1	MER4A1_	53	0.0219038133299169	178957	400	100.141	9.75798838579639	0.041386222088136	184053.525	1	0.002	**	0.1325	0.1008505;0.1697069	8.456e-09	***
LTR	ERV1	MER66C	103	0.0425677881694611	178957	589	142.275	11.0072037109129	0.0587993404059231	184053.525	1	0.002	**	0.1748727	0.1450406;0.2080073	0.0001132	***
LTR	ERV1	LTR9	88	0.0363685957175979	178957	810	197.618	13.7369858695705	0.081671467596821	184053.525	1	0.002	**	0.108642	0.08804976;0.13213086	2.2e-16	***
LTR	ERV1	MER57B1	122	0.0504200986084879	178957	1010	239.208	14.3541205504474	0.0988597618683539	184053.525	1	0.002	**	0.1207921	0.1013272;0.1424971	2.2e-16	***
LTR	ERV1	LTR37A	199	0.0822426198613861	178957	1963	467.976	19.7170024137591	0.193404885790211	184053.525	1	0.002	**	0.1013754	0.08837175;0.11558317	2.2e-16	***
LTR	ERV1	MER66D	44	0.0181842978587989	178957	246	61.61	7.38894420715819	0.0254621497972864	184053.525	8	0.016	*	0.1788618	0.1330718;0.2325756	0.009809	**
LTR	ERV1	PRIMA4_LTR	33	0.0136382233940992	178957	334	74.823	7.88998877837751	0.0309228117883844	184053.525	1	0.002	**	0.0988024	0.06899111;0.13595331	3.468e-09	***
LTR	ERV1	MER83C	13	0.0053726334582815	178957	151	36.655	5.55363104804576	0.0151487599548699	184053.525	1	0.002	**	0.08609272	0.04663875;0.14272146	9.408e-07	***
LTR	ERV1	PrimLTR79	21	0.00867886943260858	178957	141	32.5	5.07007945753375	0.0134315836457038	184053.525	14	0.028	*	0.1489362	0.09462018;0.21861114	0.02112	*
LTR	ERV1	MER110A	51	0.0210772543363351	178957	635	152.294	12.116450485698	0.062939987684271	184053.525	1	0.002	**	0.08031496	0.06038209;0.10424918	2.2e-16	***
LTR	ERV1	LTR9D	72	0.0297561237689437	178957	724	186.442	13.1541502069753	0.0770526559406861	184053.525	1	0.002	**	0.09944751	0.07862648;0.12359645	2.2e-16	***
LTR	ERV1	LTR06	12	0.00495935396149062	178957	98	23.398	4.66576524970614	0.00966991366591312	184053.525	6	0.012	*	0.122449	0.06490049;0.20412687	0.006044	**
LTR	ERV1	LTR19C	25	0.0103319874197721	178957	129	30.752	5.55944272417689	0.0127091710853133	184053.525	172	0.344	ns	0.1937984	0.1295177;0.2726499	0.2567	ns
LTR	ERV1	LTR59	8	0.00330623597432708	178957	114	27.696	5.10035269345145	0.0114461889431203	184053.525	1	0.002	**	0.07017544	0.03078199;0.13359563	2.811e-06	***
LTR	ERV1	MER31A	205	0.0847222968421314	178957	1349	332.882	17.2654618291018	0.137573305450743	184053.525	1	0.002	**	0.1519644	0.1332113;0.1722473	2.2e-16	***
LTR	ERV1	LTR78	303	0.125223687527638	178957	4812	1145.884	33.9960332138071	0.473570362900726	184053.525	1	0.002	**	0.06296758	0.05626738;0.07020383	2.2e-16	***
LTR	ERV1	MER34A	178	0.0735637504287775	178957	1464	354.632	16.9841407506249	0.146562134505945	184053.525	1	0.002	**	0.1215847	0.1052747;0.1394295	2.2e-16	***
LTR	ERV1	LTR10B1	19	0.00785231043902681	178957	171	43.831	6.26751312090535	0.0181144536238413	184053.525	1	0.002	**	0.1111111	0.06823641;0.16806732	3.982e-06	***
LTR	ERV1	HERV-Fc2_LTR	1	0.000413279496790885	178957	4	1.34285714285714	0.577099385275676	0.000554975324262045	184053.525	397	0.794	ns	0.25	0.006309463;0.805879550	1	ns
LTR	ERV1	MER41G	11	0.00454607446469973	178957	114	29.764	4.89819316649479	0.0123008509424839	184053.525	1	0.002	**	0.09649123	0.04915913;0.16609232	1.578e-05	***
LTR	ERV1	MER41E	48	0.0198374158459625	178957	360	92.41	9.45247318162021	0.0381911582984457	184053.525	1	0.002	**	0.1333333	0.09997163;0.17286760	1.506e-08	***
LTR	ERV1	LTR1C1	7	0.00289295647753619	178957	70	19.678	4.51250248517148	0.00813251393785103	184053.525	2	0.004	**	0.1	0.0411597;0.1952457	0.0004367	***
LTR	ERV1	MER87B	23	0.00950542842619035	178957	202	49.652	6.34106498193365	0.020520153574661	184053.525	1	0.002	**	0.1138614	0.07356311;0.16593764	3.772e-06	***
LTR	ERV1	MER4CL34	115	0.0475271421309517	178957	896	215.106	14.069851624119	0.0888988994367	184053.525	1	0.002	**	0.1283482	0.1071397;0.1520337	2.2e-16	***
LTR	ERV1	LTR19A	53	0.0219038133299169	178957	447	106.22	9.92915848338561	0.0438985481491278	184053.525	1	0.002	**	0.1185682	0.09008951;0.15220860	2.448e-10	***
LTR	ERV1	LTR7Y	30	0.0123983849037265	178957	257	64.59	7.60866557234525	0.0266937226977232	184053.525	1	0.002	**	0.1167315	0.08016004;0.16243293	1.125e-07	***
LTR	ERV1	HERV1_LTRc	6	0.00247967698074531	178957	34	8.351	2.71683274792177	0.00345129707770068	184053.525	267	0.534	ns	0.1764706	0.06764065;0.34531513	0.4289	ns
LTR	ERV1	LTR12B	23	0.00950542842619035	178957	171	42.284	8.09177488693432	0.0174751102423058	184053.525	4	0.008	**	0.1345029	0.08721178;0.19495625	0.0003641	***
LTR	ERV1	LOR1a	41	0.0169444593684263	178957	808	198.069	13.8892458452628	0.0818578566498737	184053.525	1	0.002	**	0.05074257	0.03665639;0.06821130	2.2e-16	***
LTR	ERV1	LTR54	208	0.085962135332504	178957	1113	283.111	15.5501925225216	0.117003971615964	184053.525	1	0.002	**	0.1868823	0.1643833;0.2110496	1.083e-07	***
LTR	ERV1	MER51A	185	0.0764567069063137	178957	941	236.789	15.054538123706	0.0978600387656168	184053.525	1	0.002	**	0.1965994	0.1716566;0.2234567	7.804e-05	***
LTR	ERV1	LTR43	38	0.0157046208780536	178957	424	96.025	9.33378243235264	0.0396851636793447	184053.525	1	0.002	**	0.08962264	0.06420311;0.12093800	1.917e-13	***
LTR	ERV1	LTR48	80	0.0330623597432708	178957	975	239.503	14.7825070104334	0.0989816793199073	184053.525	1	0.002	**	0.08205128	0.06559523;0.10108114	2.2e-16	***
LTR	ERV1	LTR12D	33	0.0136382233940992	178957	490	123.861	11.9636452558494	0.0511892117520158	184053.525	1	0.002	**	0.06734694	0.04680856;0.09328294	2.2e-16	***
LTR	ERV1	MER92A	11	0.00454607446469973	178957	151	34.307	5.47052809860965	0.0141783796964049	184053.525	1	0.002	**	0.07284768	0.03692458;0.12660518	7.671e-07	***
LTR	ERV1	LTR2C	51	0.0210772543363351	178957	291	68.438	7.80596496847693	0.0282840222013746	184053.525	21	0.042	*	0.1752577	0.1333630;0.2239073	0.01543	*
LTR	ERV1	LTR17	99	0.0409146701822976	178957	843	209.852	14.6734251422565	0.0867275289605607	184053.525	1	0.002	**	0.1174377	0.09647964;0.14111165	2.2e-16	***
LTR	ERV1	MER50C	14	0.00578591295507239	178957	85	19.455	4.24664679588601	0.00804035261006666	184053.525	126	0.252	ns	0.1647059	0.09307652;0.26088109	0.1959	ns
LTR	ERV1	MER57D	57	0.0235569313170804	178957	452	107.459	9.79102564510906	0.0444106014456517	184053.525	1	0.002	**	0.1261062	0.0969280;0.1602811	3.565e-09	***
LTR	ERV1	LTR73	28	0.0115718259101448	178957	217	54.921	7.22183591020412	0.0226977232432522	184053.525	1	0.002	**	0.1290323	0.08748204;0.18106275	1.03e-05	***
LTR	ERV1	LTR45	23	0.00950542842619035	178957	174	44.303	6.39187351619592	0.0183095215463266	184053.525	1	0.002	**	0.1321839	0.08567335;0.19171258	0.0001132	***
LTR	ERV1	MER92C	15	0.00619919245186327	178957	128	31.313	5.27037074671297	0.012941020883013	184053.525	3	0.006	**	0.1171875	0.06709408;0.18590890	0.0004284	***
LTR	ERV1	LTR24	50	0.0206639748395442	178957	308	82.512	8.53491070256161	0.0341005178392095	184053.525	1	0.002	**	0.1623377	0.1229551;0.2083586	1.462e-05	***
LTR	ERV1	LTR24C	46	0.0190108568523807	178957	382	101.988	9.7133003765046	0.0421495493187087	184053.525	1	0.002	**	0.1204188	0.0895255;0.1573395	3.326e-12	***
LTR	ERV1	MER84	35	0.014464782387681	178957	358	83.554	8.62226347471636	0.0345311550748656	184053.525	1	0.002	**	0.09776536	0.06904533;0.13334159	4.699e-11	***
LTR	ERV1	LTR15	31	0.0128116644005174	178957	264	66.155	7.7764676073683	0.027340505110201	184053.525	1	0.002	**	0.1174242	0.08119468;0.16251884	1.083e-07	***
LTR	ERV1	MER4C	93	0.0384349932015523	178957	668	160.131	11.8896258226322	0.0661788591006212	184053.525	1	0.002	**	0.1392216	0.1138622;0.1678165	1.707e-10	***
LTR	ERV1	LTR27	46	0.0190108568523807	178957	315	81.809	9.13586246519632	0.0338099823529655	184053.525	1	0.002	**	0.1460317	0.1089386;0.1899403	1.668e-06	***
LTR	ERV1	LTR1B0	6	0.00247967698074531	178957	92	25.739	5.14094430122602	0.0106374009679006	184053.525	1	0.002	**	0.06521739	0.02430775;0.13656210	3.239e-07	***
LTR	ERV1	LTR28	13	0.0053726334582815	178957	139	38.794	6.51398464812406	0.0160327647985056	184053.525	1	0.002	**	0.09352518	0.05074287;0.15462052	1.163e-07	***
LTR	ERV1	LTR9A1	48	0.0198374158459625	178957	479	122.238	11.0588269564929	0.0505184591287242	184053.525	1	0.002	**	0.1002088	0.07481348;0.13066285	2.2e-16	***
LTR	ERV1	LTR72B	17	0.00702575144544504	178957	163	41.021	6.02966963571936	0.0169531382378589	184053.525	1	0.002	**	0.1042945	0.06193936;0.16172968	3.229e-06	***
LTR	ERV1	LTR21A	22	0.00909214892939946	178957	94	21.526	4.53849335373777	0.00889625444792058	184053.525	604	0.796	ns	0.2340426	0.1528574;0.3326261	0.9024	ns
LTR	ERV1	LTR37B	189	0.0781098248934772	178957	2032	485.666	20.4019284059787	0.200715800088442	184053.525	1	0.002	**	0.09301181	0.08073118;0.10648063	2.2e-16	***
LTR	ERV1	MER39B	124	0.0512466576020697	178957	1186	286.31	16.018754648864	0.118326052726198	184053.525	1	0.002	**	0.1045531	0.08771502;0.12338001	2.2e-16	***
LTR	ERV1	EUTREP7	35	0.014464782387681	178957	275	67.049	7.57535378612676	0.027709976980332	184053.525	1	0.002	**	0.1272727	0.09027518;0.17253828	2.107e-06	***
LTR	ERV1	MER41D	53	0.0219038133299169	178957	472	118.742	9.68024499396286	0.0490736340079432	184053.525	1	0.002	**	0.1122881	0.08525131;0.14429376	5.6e-14	***
LTR	ERV1	MER34	157	0.0648848809961689	178957	1330	318.752	16.8253852731398	0.131733666161088	184053.525	1	0.002	**	0.1180451	0.101187;0.136611	2.2e-16	***
LTR	ERV1	LTR45B	48	0.0198374158459625	178957	444	114.193	10.5192397731683	0.0471936255770415	184053.525	1	0.002	**	0.1081081	0.08079294;0.14077284	8.221e-15	***
LTR	ERV1	LTR1F2	20	0.00826558993581769	178957	135	33.725	6.08855035664857	0.0139378510292726	184053.525	15	0.03	*	0.1481481	0.09290294;0.21948973	0.005223	**
LTR	ERV1	LTR1E	25	0.0103319874197721	178957	296	77.18	9.07821645556075	0.0318969115623205	184053.525	1	0.002	**	0.08445946	0.05540311;0.12215400	2.318e-14	***
LTR	ERV1	LTR26B	13	0.0053726334582815	178957	138	34.918	5.36209175863561	0.0144308934689441	184053.525	1	0.002	**	0.0942029	0.05111774;0.15570218	4.713e-06	***
LTR	ERV1	LTR71A	27	0.0111585464133539	178957	166	42.199	6.37715195577673	0.0174399814850785	184053.525	10	0.02	*	0.1626506	0.1100079;0.2277547	0.005627	**
LTR	ERV1	LTR38C	13	0.0053726334582815	178957	127	32.483	5.40193408807363	0.0134245578942583	184053.525	1	0.002	**	0.1023622	0.05563936;0.16868079	2.39e-05	***
LTR	ERV1	LTR2B	49	0.0202506953427534	178957	326	80.057	8.47629627836348	0.0330859166745879	184053.525	2	0.004	**	0.1503067	0.1133124;0.1937991	3.492e-05	***
LTR	ERV1	MER66A	30	0.0123983849037265	178957	331	86.815	8.88840698768789	0.0358788595139007	184053.525	1	0.002	**	0.09063444	0.06198729;0.12685637	5.167e-15	***
LTR	ERV1	MER48	27	0.0111585464133539	178957	193	48.615	6.58818481671388	0.0200915827364889	184053.525	3	0.006	**	0.1398964	0.09425977;0.19697863	0.0001778	***
LTR	ERV1	LTR21B	6	0.00247967698074531	178957	36	7.624	2.75612413004571	0.00315084288353371	184053.525	363	0.726	ns	0.1666667	0.06372013;0.32811593	0.6831	ns
LTR	ERV1	LTR36	75	0.0309959622593164	178957	484	121.247	10.4595120532648	0.0501088991474044	184053.525	1	0.002	**	0.1549587	0.1238778;0.1903254	4.203e-07	***
LTR	ERV1	LTR26D	23	0.00950542842619035	178957	196	50.613	6.84997468266514	0.020917315171077	184053.525	1	0.002	**	0.1173469	0.07586078;0.17086092	1.694e-06	***
LTR	ERV1	LTR1D1	37	0.0152913413812627	178957	311	81.127	9.11844378263183	0.0335281257361541	184053.525	1	0.002	**	0.1189711	0.08516576;0.16024177	1.213e-09	***
LTR	ERV1	MER110	45	0.0185975773555898	178957	784	181.938	12.319981247467	0.07519124508714	184053.525	1	0.002	**	0.05739796	0.04217092;0.07605220	2.2e-16	***
LTR	ERV1	MER67B	84	0.0347154777304343	178957	482	118.635	9.96509297889779	0.0490294131017866	184053.525	2	0.004	**	0.1742739	0.1414564;0.2111470	0.0001687	***
LTR	ERV1	PABL_B	33	0.0136382233940992	178957	377	86.613	8.93717539853082	0.0357953770555489	184053.525	1	0.002	**	0.08753316	0.06101979;0.12073270	5.886e-13	***
LTR	ERV1	LOR1b	71	0.0293428442721528	178957	1101	261.433	15.0185574562962	0.108044898684531	184053.525	1	0.002	**	0.06448683	0.05070474;0.08064882	2.2e-16	***
LTR	ERV1	LTR34	42	0.0173577388652172	178957	264	73.183	8.13028982340807	0.0302450334136473	184053.525	1	0.002	**	0.1590909	0.1171281;0.2088994	9.327e-06	***
LTR	ERV1	MER83	75	0.0309959622593164	178957	466	113.694	10.1846989200512	0.0469873991081428	184053.525	1	0.002	**	0.1609442	0.1287475;0.1975153	1.507e-05	***
LTR	ERV1	LTR27D	7	0.00289295647753619	178957	273	66.499	8.00200168901701	0.027482673257097	184053.525	1	0.002	**	0.02564103	0.01036981;0.05211440	2.2e-16	***
LTR	ERV1	MER34C2	78	0.032235800749689	178957	590	145.674	11.2745216678509	0.0602040774155153	184053.525	1	0.002	**	0.1322034	0.1059225;0.1622293	8.185e-12	***
LTR	ERV1	MER57E2	9	0.00371951547111796	178957	76	19.394	4.04043179488146	0.00801514256076242	184053.525	4	0.008	**	0.1184211	0.05560421;0.21293324	0.005292	**
LTR	ERV1	LTR10E	33	0.0136382233940992	178957	288	72.736	8.26792976885161	0.0300602974785818	184053.525	1	0.002	**	0.1145833	0.08020003;0.15714203	8.258e-09	***
LTR	ERV1	LTR75_1	20	0.00826558993581769	178957	129	35.209	5.70980918428286	0.0145511578025103	184053.525	3	0.006	**	0.1550388	0.09734892;0.22924008	0.002064	**
LTR	ERV1	LTR65	83	0.0343021982336434	178957	462	110.789	9.89375385611373	0.0457868221699653	184053.525	3	0.006	**	0.1796537	0.1457107;0.2177589	0.002233	**
LTR	ERV1	LTR2	142	0.0586856885443056	178957	854	215.657	14.0343262507793	0.0891266164394318	184053.525	1	0.002	**	0.1662763	0.1419052;0.1929750	1.832e-09	***
LTR	ERV1	tot	12706	5.25112928622498	178957	134544	26470.551	138.479767637894	10.9397359970574	184053.525	1	0.002	**	0.09443751	0.09287994;0.09601257	2.2e-16	***
LTR	ERV1	MER61C	40	0.0165311798716354	178957	312	70.847	8.14567019605771	0.0292796125091438	184053.525	1	0.002	**	0.1282051	0.09319438;0.17046449	1.346e-05	***
LTR	ERV1	LTR38	21	0.00867886943260858	178957	237	61.931	7.34971137237764	0.0255948125157563	184053.525	1	0.002	**	0.08860759	0.05568759;0.13225595	3.352e-11	***
LTR	ERV1	LTR1C	10	0.00413279496790885	178957	65	19.467	4.34232273866957	0.00804531196402815	184053.525	14	0.028	*	0.1538462	0.07632158;0.26478351	0.009605	**
LTR	ERV1	LTR60	2	0.00082655899358177	178957	42	10.83	3.01333373196202	0.00447581695024528	184053.525	2	0.004	**	0.04761905	0.005819825;0.161641960	0.0006437	***
LTR	ERV1	HERV1_LTRe	6	0.00247967698074531	178957	31	7.28	2.58152363232729	0.00300867473663764	184053.525	397	0.794	ns	0.1935484	0.0745199;0.3747322	0.6773	ns
LTR	ERV1	LTR7	132	0.0545528935763968	178957	2350	563.889	23.2931158982273	0.233043762165915	184053.525	1	0.002	**	0.05617021	0.04720637;0.06625933	2.2e-16	***
LTR	ERV1	MER67A	59	0.0243834903106622	178957	476	117.244	10.3168261059737	0.0484545413217505	184053.525	1	0.002	**	0.1239496	0.0957103;0.1569580	4.02e-11	***
LTR	ERV1	MER34C	29	0.0119851054069357	178957	198	44.51	6.45209497214118	0.0183950704021623	184053.525	8	0.016	*	0.1464646	0.1003355;0.2035282	0.008068	**
LTR	ERV1	LTR28C	41	0.0169444593684263	178957	227	61.877	8.40883937173137	0.0255724954229296	184053.525	6	0.012	*	0.1806167	0.1328417;0.2369435	0.00167	**
LTR	ERV1	MER57A1	92	0.0380217137047614	178957	1058	254.29	14.6888959307248	0.105092843238954	184053.525	1	0.002	**	0.08695652	0.07067309;0.10557870	2.2e-16	***
LTR	ERV1	LTR38A1	13	0.0053726334582815	178957	167	39.968	5.94982154155706	0.0165179549277381	184053.525	1	0.002	**	0.07784431	0.04209901;0.12943749	8.508e-08	***
LTR	ERV1	LTR7C	42	0.0173577388652172	178957	320	84.847	8.77807755978754	0.0350655254642162	184053.525	1	0.002	**	0.13125	0.09625635;0.17324597	8.593e-09	***
LTR	ERV1	MER65B	21	0.00867886943260858	178957	198	48.279	6.26789003137781	0.0199527208255671	184053.525	1	0.002	**	0.1060606	0.06686232;0.15754854	1.242e-06	***
LTR	ERV1	LTR35A	20	0.00826558993581769	178957	93	24.66	4.6893912601094	0.0101914723908632	184053.525	184	0.368	ns	0.2150538	0.1365864;0.3124056	0.293	ns
LTR	ERV1	LTR30	14	0.00578591295507239	178957	145	31.525	5.44619463809695	0.0130286361363326	184053.525	1	0.002	**	0.09655172	0.05379727;0.15669025	0.0001736	***
LTR	ERV1	LTR1C3	4	0.00165311798716354	178957	66	16.263	3.94352410698634	0.00672116445631016	184053.525	1	0.002	**	0.06060606	0.01675822;0.14796756	0.0001466	***
LTR	ERV1	MER52C	50	0.0206639748395442	178957	381	109.397	11.1339730714762	0.0452115371104324	184053.525	1	0.002	**	0.1312336	0.09899621;0.16933211	7.402e-13	***
LTR	ERV1	LTR76	31	0.0128116644005174	178957	188	47.499	6.53748711186017	0.0196303628180702	184053.525	5	0.01	**	0.1648936	0.1148714;0.2258129	0.005419	**
LTR	ERV1	LTR8B	175	0.0723239119384048	178957	1611	419.739	19.8753089763884	0.173469522703509	184053.525	1	0.002	**	0.1086282	0.09384643;0.12485258	2.2e-16	***
LTR	ERV1	LTR10B	15	0.00619919245186327	178957	79	20.562	4.32537453463454	0.00849785301301417	184053.525	129	0.258	ns	0.1898734	0.1103475;0.2937585	0.1988	ns
LTR	ERV1	LTR54B	111	0.0458740241437882	178957	861	208.247	13.4519495221305	0.0860642153682114	184053.525	1	0.002	**	0.1289199	0.1072556;0.1531592	2.2e-16	***
LTR	ERV1	MER4A1	233	0.0962941227522761	178957	2254	527.488	21.9794210786124	0.21799997520323	184053.525	1	0.002	**	0.1033718	0.09110328;0.11668184	2.2e-16	***
LTR	Gypsy	MamGypsy2-I	121	0.050006819111697	178957	2287	528.484	21.3458049130827	0.218411601582034	184053.525	1	0.002	**	0.05290774	0.04409271;0.06288894	2.2e-16	***
LTR	Gypsy	MamGypLTR3a	88	0.0363685957175979	178957	1326	321.533	17.2442533986043	0.132882996441664	184053.525	1	0.002	**	0.06636501	0.05356349;0.08112690	2.2e-16	***
LTR	Gypsy	X1_LR	0	0	178957	15	3.36831275720165	1.55640401013423	0.00139205460133061	184053.525	1	0.002	**	0	0.0000000;0.2180194	0.03095	*
LTR	Gypsy	MamGypLTR1d	58	0.0239702108138713	178957	751	180.172	11.8270154432255	0.0744613934958073	184053.525	1	0.002	**	0.07723036	0.05916373;0.09869658	2.2e-16	***
LTR	Gypsy	tot	1216	0.502547868097716	178957	18029	4075.715	57.0502103545771	1.68440944426306	184053.525	1	0.002	**	0.06744689	0.06382831;0.07120573	2.2e-16	***
LTR	Gypsy	MamGypLTR2b	53	0.0219038133299169	178957	890	207.264	13.4069403687064	0.0856579616228659	184053.525	1	0.002	**	0.05955056	0.04492205;0.07717316	2.2e-16	***
LTR	Gypsy	LTR81AB	15	0.00619919245186327	178957	266	61.524	7.32523604282367	0.0254266077605624	184053.525	1	0.002	**	0.05639098	0.03190156;0.09130360	1.653e-14	***
LTR	Gypsy	LTR104_Mam	148	0.0611653655250509	178957	1971	460.606	19.3411179315686	0.190359015898862	184053.525	1	0.002	**	0.07508879	0.06383964;0.08762056	2.2e-16	***
LTR	Gypsy	LTR81	24	0.00991870792298123	178957	325	73.434	7.9222728056036	0.0303487665673418	184053.525	1	0.002	**	0.07384615	0.04788512;0.10788632	3.128e-13	***
LTR	Gypsy	MamGypsy2-LTR	95	0.039261552195134	178957	904	199.475	12.7581403482304	0.0824389276223617	184053.525	1	0.002	**	0.1050885	0.08585726;0.12693559	2.2e-16	***
LTR	Gypsy	MamGypLTR1b	117	0.0483537011245335	178957	1214	290.125	15.2229140479775	0.119902714006455	184053.525	1	0.002	**	0.09637562	0.08035672;0.11437914	2.2e-16	***
LTR	Gypsy	MamGypLTR3	61	0.025210049304244	178957	675	163.513	12.151357392756	0.0675765703587679	184053.525	1	0.002	**	0.09037037	0.06983067;0.11457132	2.2e-16	***
LTR	Gypsy	LTR81C	53	0.0219038133299169	178957	728	170.199	12.471846132227	0.0703397570743118	184053.525	1	0.002	**	0.0728022	0.05500622;0.09414821	2.2e-16	***
LTR	Gypsy	MamGypLTR4	50	0.0206639748395442	178957	712	171.332	12.171520937086	0.0708080027441759	184053.525	1	0.002	**	0.07022472	0.05256803;0.09153745	2.2e-16	***
LTR	Gypsy	MamGyp-int	53	0.0219038133299169	178957	684	155.029	11.6138296887822	0.0640703071079941	184053.525	1	0.002	**	0.07748538	0.05857786;0.10012981	2.2e-16	***
LTR	Gypsy	LTR81B	77	0.0318225212528981	178957	1157	272.292	15.3079413726689	0.112532700740184	184053.525	1	0.002	**	0.06655143	0.05287479;0.08247884	2.2e-16	***
LTR	Gypsy	MamGypLTR1c	83	0.0343021982336434	178957	1139	271.122	15.0935393771948	0.112049163728938	184053.525	1	0.002	**	0.07287094	0.05845603;0.08953603	2.2e-16	***
LTR	Gypsy	LTR81A	54	0.0223170928267078	178957	854	199.772	12.9073085736188	0.0825616716329086	184053.525	1	0.002	**	0.06323185	0.04785508;0.08170163	2.2e-16	***
LTR	Gypsy	MamGypLTR2c	61	0.025210049304244	178957	1037	244.309	14.470484232185	0.100967900581484	184053.525	1	0.002	**	0.05882353	0.04529056;0.07492332	2.2e-16	***
LTR	Gypsy	MamGypLTR1a	78	0.032235800749689	178957	1094	258.643	15.3853911637391	0.106891848888485	184053.525	1	0.002	**	0.07129799	0.05676279;0.08818701	2.2e-16	***
Satellite	tot	tot	323	0.133489277463456	178957	6330	2105.434	77.3068690091379	0.87013270404642	184053.525	1	0.002	**	0.05102686	0.04573489;0.05673718	2.2e-16	***
Satellite	telo	tot	26	0.010745266916563	178957	367	103.051	10.9710876290258	0.0425888654237975	184053.525	1	0.002	**	0.07084469	0.0467970;0.1020828	2.2e-16	***
Satellite	telo	REP522	10	0.00413279496790885	178957	243	72.618	9.07118307401865	0.0300115304979605	184053.525	1	0.002	**	0.04115226	0.01990772;0.07437647	2.2e-16	***
Satellite	telo	TAR1	18	0.00743903094223592	178957	124	30.506	5.71196906421863	0.0126075043291027	184053.525	15	0.03	*	0.1451613	0.08835905;0.21968270	0.008776	**
Satellite	acro	tot	1	0.000413279496790885	178957	61	12.29	3.70183786835723	0.00507920501555997	184053.525	1	0.002	**	0.01639344	0.0004149599;0.0879881229	3.55e-05	***
Satellite	acro	ACRO1	1	0.000413279496790885	178957	61	12.29	3.70183786835723	0.00507920501555997	184053.525	1	0.002	**	0.01639344	0.0004149599;0.0879881229	3.55e-05	***
Satellite	centr	tot	75	0.0309959622593164	178957	1815	1068.912	65.4326194163407	0.441759413473738	184053.525	1	0.002	**	0.04132231	0.03263884;0.05152477	2.2e-16	***
Satellite	centr	GSATX	0	0	178957	56	13.518	4.95643442832068	0.00558671223761918	184053.525	1	0.002	**	0	0.0000000;0.0637501	3.223e-07	***
Satellite	centr	HSAT4	0	0	178957	100	43.058	9.07937613886938	0.0177949885728219	184053.525	1	0.002	**	0	0.00000000;0.03621669	2.2e-16	***
Satellite	centr	SST1	10	0.00413279496790885	178957	609	111.203	10.6941177829289	0.0459579198816368	184053.525	1	0.002	**	0.01642036	0.007901564;0.029989775	2.2e-16	***
Satellite	centr	GSAT	2	0.00082655899358177	178957	39	24.98	10.3157168444085	0.0103237218298363	184053.525	3	0.006	**	0.05128205	0.006271972;0.173244781	1.138e-14	***
Satellite	centr	ALR_Alpha	63	0.0260366082978257	178957	844	828.182	62.8759752549752	0.342270640211269	184053.525	1	0.002	**	0.07464455	0.05783251;0.09449535	2.2e-16	***
Satellite	centr	GSATII	0	0	178957	167	51.298	8.42378514423037	0.0212004116263788	184053.525	1	0.002	**	0	0.00000000;0.02184692	2.2e-16	***
Satellite	Satellite	CER	0	0	178957	72	52.616	22.1655556180272	0.0217451140031492	184053.525	1	0.002	**	0	0.00000000;0.04994408	2.2e-16	***
Satellite	Satellite	HSAT5	0	0	178957	260	62.345	6.92314270435796	0.0257659102274277	184053.525	1	0.002	**	0	0.00000000;0.01408782	2.2e-16	***
Satellite	Satellite	LSAU	2	0.00082655899358177	178957	129	9.752	2.96332200026884	0.00403030165270471	184053.525	3	0.006	**	0.01550388	0.001883137;0.054882570	0.00433	**
Satellite	Satellite	SATR1	14	0.00578591295507239	178957	670	214.996	17.9768504235628	0.088853438692053	184053.525	1	0.002	**	0.02089552	0.01146973;0.03481081	2.2e-16	***
Satellite	Satellite	(CATTC)n	0	0	178957	2	3.75288683602771	3.30143027767783	0.00155099118310667	184053.525	1	0.002	**	na	na	na	na
Satellite	Satellite	HSATI	3	0.00123983849037265	178957	45	15.09	3.58758564647184	0.00623638760657445	184053.525	1	0.002	**	0.06666667	0.0139651;0.1826845	4.382e-05	***
Satellite	Satellite	(GAATG)n	0	0	178957	18	12.71	7.20887424414296	0.00525278240421215	184053.525	1	0.002	**	0	0.000000;0.185302	2.675e-10	***
Satellite	Satellite	tot	221	0.0913347687907855	178957	4087	947.143	39.6587867990231	0.391434782429009	184053.525	1	0.002	**	0.05407389	0.04733866;0.06145512	2.2e-16	***
Satellite	Satellite	D20S16	11	0.00454607446469973	178957	269	63.899	7.19225469011822	0.0264081465654407	184053.525	1	0.002	**	0.04089219	0.02058716;0.07198814	2.2e-16	***
Satellite	Satellite	SAR	1	0.000413279496790885	178957	1	2.12558139534884	1.33886774301912	0.000878459209457834	184053.525	98	0.196	ns	na	na	na	na
Satellite	Satellite	HSAT6	0	0	178957	17	4.81124497991968	1.98398463486535	0.00198838890423888	184053.525	1	0.002	**	0	0.0000000;0.1950643	0.005428	**
Satellite	Satellite	BSR_Beta	35	0.014464782387681	178957	1870	273.68	17.5336541835702	0.113106332681729	184053.525	1	0.002	**	0.01871658	0.01307054;0.02593485	2.2e-16	***
Satellite	Satellite	SATR2	8	0.00330623597432708	178957	418	126.675	12.9199187032775	0.0523521802559853	184053.525	1	0.002	**	0.01913876	0.008298082;0.037361420	2.2e-16	***
Satellite	Satellite	MSR1	150	0.0619919245186327	178957	316	121.506	9.4931598577125	0.0502159385370732	184053.525	1001	0.002	**	0.4746835	0.4185077;0.5313384	0.001176	**
SINE?	tot	tot	3	0.00123983849037265	178957	5	1.58719346049046	0.749642587441976	0.000655954514661282	184053.525	721	0.562	ns	0.6	0.1466328;0.9472550	0.3351	ns
SINE?	tRNA	tot	3	0.00123983849037265	178957	5	1.58719346049046	0.749642587441976	0.000655954514661282	184053.525	721	0.562	ns	0.6	0.1466328;0.9472550	0.3351	ns
SINE?	tRNA	CRP1	3	0.00123983849037265	178957	5	1.58719346049046	0.749642587441976	0.000655954514661282	184053.525	721	0.562	ns	0.6	0.1466328;0.9472550	0.3351	ns
RC?	tot	tot	100	0.0413279496790885	178957	435	101.21	8.96226657839535	0.0418280178702054	184053.525	490	0.98	ns	0.2298851	0.1911481;0.2723404	0.9548	ns
RC?	Helitron?	tot	100	0.0413279496790885	178957	435	101.21	8.96226657839535	0.0418280178702054	184053.525	490	0.98	ns	0.2298851	0.1911481;0.2723404	0.9548	ns
RC?	Helitron?	Helitron2Na_Mam	100	0.0413279496790885	178957	435	101.21	8.96226657839535	0.0418280178702054	184053.525	490	0.98	ns	0.2298851	0.1911481;0.2723404	0.9548	ns
Unknown	tot	tot	794	0.328143920451962	178957	6436	1484.417	34.556146171676	0.613479110787835	184053.525	1	0.002	**	0.1233686	0.1154285;0.1316516	2.2e-16	***
Unknown	Unknown	UCON84	4	0.00165311798716354	178957	103	23.549	4.78209864677293	0.00973231886992854	184053.525	1	0.002	**	0.03883495	0.01068093;0.09645448	1.977e-07	***
Unknown	Unknown	UCON4	38	0.0157046208780536	178957	138	33.374	4.98447278746398	0.013792789925899	184053.525	842	0.32	ns	0.2753623	0.2028020;0.3578289	0.3709	ns
Unknown	Unknown	UCON15	3	0.00123983849037265	178957	48	10.807	3.06841427551205	0.00446631152181909	184053.525	4	0.008	**	0.0625	0.01307924;0.17195993	0.004931	**
Unknown	Unknown	UCON57	1	0.000413279496790885	178957	22	4.964859437751	1.92882657074746	0.00205187461007121	184053.525	27	0.054	ns	0.04545455	0.001150148;0.228444398	0.04136	*
Unknown	Unknown	EUTREP6	2	0.00082655899358177	178957	14	3.14842105263158	1.54867380348768	0.00130117786831741	184053.525	367	0.734	ns	0.1428571	0.01779452;0.42812916	0.7488	ns
Unknown	Unknown	MARE11	0	0	178957	13	2.95828988529718	1.45579670466556	0.00122260055515718	184053.525	1	0.002	**	0	0.0000000;0.2470526	0.04939	*
Unknown	Unknown	UCON61	0	0	178957	16	3.54657113613101	1.62401641522243	0.0014657251344733	184053.525	1	0.002	**	0	0.0000000;0.2059072	0.0314	*
Unknown	Unknown	UCON5	8	0.00330623597432708	178957	118	26.624	4.60823825988412	0.0110031533225605	184053.525	1	0.002	**	0.06779661	0.02972218;0.12921925	7.268e-06	***
Unknown	Unknown	UCON24	2	0.00082655899358177	178957	23	5.69639278557114	2.05613474370745	0.00235420234394407	184053.525	50	0.1	ns	0.08695652	0.01070997;0.28037934	0.09013	ns
Unknown	Unknown	UCON93	4	0.00165311798716354	178957	27	6.0310621242485	2.2101337397522	0.00249251431982398	184053.525	249	0.498	ns	0.1481481	0.0418874;0.3373109	0.4885	ns
Unknown	Unknown	UCON80_AMi	46	0.0190108568523807	178957	220	51.563	6.3224999015425	0.0213099306930284	184053.525	212	0.424	ns	0.2090909	0.1573356;0.2688654	0.426	ns
Unknown	Unknown	MARE9	3	0.00123983849037265	178957	23	5.40241448692153	2.00629277025844	0.00223270714061071	184053.525	173	0.346	ns	0.1304348	0.02775151;0.33588914	0.327	ns
Unknown	Unknown	UCON25	2	0.00082655899358177	178957	49	11.377	3.08324137514035	0.0047018808349899	184053.525	1	0.002	**	0.04081633	0.004981842;0.139787187	0.0005245	***
Unknown	Unknown	UCON92	0	0	178957	19	3.99394550958628	1.71268696481641	0.00165061579041203	184053.525	1	0.002	**	0	0.0000000;0.1764669	0.02063	*
Unknown	Unknown	UCON28c	7	0.00289295647753619	178957	65	15.109	3.55721418708134	0.00624423991701348	184053.525	10	0.02	*	0.1076923	0.04440866;0.20938160	0.01775	*
Unknown	Unknown	UCON71_Crp	49	0.0202506953427534	178957	276	62.977	7.04997682075432	0.0260271028693995	184053.525	19	0.038	*	0.1775362	0.1343233;0.2278264	0.04466	*
Unknown	Unknown	UCON63	1	0.000413279496790885	178957	14	3.43326488706365	1.57744971486843	0.00141889798487548	184053.525	94	0.188	ns	0.07142857	0.001806781;0.338684490	0.2115	ns
Unknown	Unknown	UCON31	11	0.00454607446469973	178957	115	27.361	4.94602286106142	0.0113077403116954	184053.525	1	0.002	**	0.09565217	0.04872277;0.16470445	0.0001612	***
Unknown	Unknown	EUTREP2	101	0.0417412291758794	178957	819	197.312	12.7064593852934	0.081545004070803	184053.525	1	0.002	**	0.1233211	0.1015797;0.1478142	2.2e-16	***
Unknown	Unknown	UCON59	5	0.00206639748395442	178957	43	10.202	2.85926063369036	0.00421627742626061	184053.525	34	0.068	ns	0.1162791	0.03885231;0.25083243	0.07192	ns
Unknown	Unknown	UCON87	0	0	178957	6	1.87990487514863	0.934058217053551	0.000776926140816158	184053.525	1	0.002	**	0	0.0000000;0.4592581	0.1864	ns
Unknown	Unknown	UCON35	24	0.00991870792298123	178957	170	39.029	5.504767157788	0.0161298854802514	184053.525	2	0.004	**	0.1411765	0.09259576;0.20273993	0.00597	**
Unknown	Unknown	Eulor4	2	0.00082655899358177	178957	31	7.479	2.45878112173585	0.00309091735649903	184053.525	18	0.036	*	0.06451613	0.007910983;0.214216157	0.01944	*
Unknown	Unknown	UCON20	3	0.00123983849037265	178957	46	10.966	2.9022865584341	0.00453202296180884	184053.525	1	0.002	**	0.06521739	0.01365677;0.17896439	0.004747	**
Unknown	Unknown	UCON94	5	0.00206639748395442	178957	29	6.13927855711423	2.14696732313768	0.00253723795274324	184053.525	396	0.792	ns	0.1724138	0.05845608;0.35774755	0.8201	ns
Unknown	Unknown	UCON71	5	0.00206639748395442	178957	17	3.84919028340081	1.73891899254711	0.00159079142337625	184053.525	826	0.352	ns	0.2941176	0.1031355;0.5595827	0.5608	ns
Unknown	Unknown	UCON66	6	0.00247967698074531	178957	64	15.244	3.58459388401439	0.00630003264908025	184053.525	5	0.01	**	0.09375	0.03518733;0.19296910	0.00488	**
Unknown	Unknown	UCON68	2	0.00082655899358177	178957	12	2.7740232312566	1.33565551582921	0.00114644692509995	184053.525	443	0.886	ns	0.1666667	0.02086253;0.48413775	0.7449	ns
Unknown	Unknown	UCON96	3	0.00123983849037265	178957	17	4.08056394763343	1.81380094695942	0.00168641341490097	184053.525	403	0.806	ns	0.1764706	0.03798507;0.43431787	0.7772	ns
Unknown	Unknown	UCON22	8	0.00330623597432708	178957	37	8.943	2.66924631232786	0.00369595853980088	184053.525	453	0.906	ns	0.2162162	0.09826564;0.38213649	0.8487	ns
Unknown	Unknown	UCON48	36	0.0148780618844718	178957	195	47.468	6.11394769002454	0.0196175511536697	184053.525	27	0.054	ns	0.1846154	0.1327793;0.2463070	0.05523	ns
Unknown	Unknown	UCON67	1	0.000413279496790885	178957	20	4.41818181818182	1.78774412229139	0.00182594395854882	184053.525	39	0.078	ns	0.05	0.001265089;0.248732763	0.1001	ns
Unknown	Unknown	UCON64	3	0.00123983849037265	178957	15	3.40432098765432	1.57415462145464	0.00140693606469243	184053.525	541	0.922	ns	0.2	0.04331201;0.48089113	1	ns
Unknown	Unknown	UCON47	23	0.00950542842619035	178957	155	35.278	5.25321923322379	0.0145796740877888	184053.525	13	0.026	*	0.1483871	0.09644964;0.21428885	0.01661	*
Unknown	Unknown	UCON1	13	0.0053726334582815	178957	241	54.122	6.83372634920479	0.0223675129253163	184053.525	1	0.002	**	0.05394191	0.02903096;0.09047602	6.103e-13	***
Unknown	Unknown	UCON28b	4	0.00165311798716354	178957	75	17.566	3.90985049981849	0.00725966764062868	184053.525	1	0.002	**	0.05333333	0.01472076;0.13096081	5.134e-05	***
Unknown	Unknown	UCON60	5	0.00206639748395442	178957	38	8.931	2.73929603050542	0.00369099918583939	184053.525	97	0.194	ns	0.1315789	0.04413744;0.28086385	0.1789	ns
Unknown	Unknown	UCON85	5	0.00206639748395442	178957	28	6.951	2.29910523571341	0.00287270578219344	184053.525	284	0.568	ns	0.1785714	0.06064291;0.36893335	0.5136	ns
Unknown	Unknown	UCON103	1	0.000413279496790885	178957	14	3.39303991811668	1.60400135912824	0.00140227382995065	184053.525	116	0.232	ns	0.07142857	0.001806781;0.338684490	0.2112	ns
Unknown	Unknown	UCON56	0	0	178957	15	3.53571428571429	1.58702283250389	0.00146123822079634	184053.525	1	0.002	**	0	0.0000000;0.2180194	0.0298	*
Unknown	Unknown	UCON16	5	0.00206639748395442	178957	37	8.568	2.77616337471034	0.0035409787285043	184053.525	127	0.254	ns	0.1351351	0.04537199;0.28774780	0.2401	ns
Unknown	Unknown	UCON6	19	0.00785231043902681	178957	97	21.445	4.21814743314737	0.00886277880868052	184053.525	337	0.674	ns	0.1958763	0.1222465;0.2888615	0.6253	ns
Unknown	Unknown	tot	794	0.328143920451962	178957	6436	1484.417	34.556146171676	0.613479110787835	184053.525	1	0.002	**	0.1233686	0.1154285;0.1316516	2.2e-16	***
Unknown	Unknown	UCON65	1	0.000413279496790885	178957	33	7.716	2.5670866627237	0.00318886459723847	184053.525	3	0.006	**	0.03030303	0.0007669121;0.1575939723	0.003109	**
Unknown	Unknown	UCON101	17	0.00702575144544504	178957	210	45.694	6.18276561019343	0.0188843933263627	184053.525	1	0.002	**	0.08095238	0.04786433;0.12644938	1.519e-07	***
Unknown	Unknown	UCON18	2	0.00082655899358177	178957	34	8.391	2.61667077905609	0.00346782825757231	184053.525	8	0.016	*	0.05882353	0.007204917;0.196773209	0.008522	**
Unknown	Unknown	UCON12A	1	0.000413279496790885	178957	24	5.60280842527583	2.16366307172838	0.00231552584661372	184053.525	19	0.038	*	0.04166667	0.001054352;0.211201683	0.0269	*
Unknown	Unknown	UCON76	33	0.0136382233940992	178957	140	31.56	5.3219096875767	0.0130431009187203	184053.525	658	0.688	ns	0.2357143	0.1681477;0.3147999	0.7619	ns
Unknown	Unknown	UCON9	8	0.00330623597432708	178957	49	10.348	3.0009834891085	0.00427661623279208	184053.525	284	0.568	ns	0.1632653	0.07322276;0.29657136	0.4869	ns
Unknown	Unknown	UCON12	4	0.00165311798716354	178957	59	13.336	3.35654142986055	0.00551149536920324	184053.525	2	0.004	**	0.06779661	0.01877996;0.16458517	0.002602	**
Unknown	Unknown	EUTREP14	24	0.00991870792298123	178957	382	90.651	8.60262774994967	0.0374641996635905	184053.525	1	0.002	**	0.06282723	0.04066579;0.09204214	2.2e-16	***
Unknown	Unknown	UCON26	21	0.00867886943260858	178957	206	48.11	6.13869559300537	0.0198828765906095	184053.525	1	0.002	**	0.1019417	0.06421876;0.15160223	2.033e-06	***
Unknown	Unknown	UCON27	9	0.00371951547111796	178957	102	23.823	4.67327620738498	0.00984555745204925	184053.525	1	0.002	**	0.08823529	0.04114383;0.16089819	0.0002355	***
Unknown	Unknown	UCON17	5	0.00206639748395442	178957	33	7.76	2.49892869939193	0.00320704889509727	184053.525	188	0.376	ns	0.1515152	0.0510887;0.3189898	0.3097	ns
Unknown	Unknown	MamRep564	107	0.0442209061566247	178957	788	193.55	12.7574390945931	0.0799902466038757	184053.525	1	0.002	**	0.1357868	0.1126327;0.1617040	3.268e-14	***
Unknown	Unknown	UCON19	3	0.00123983849037265	178957	30	7.66266266266266	2.54839281296578	0.00316682136930353	184053.525	41	0.082	ns	0.1	0.02111714;0.26528845	0.05816	ns
Unknown	Unknown	UCON75	0	0	178957	22	5.41265060240964	2.10464922116021	0.00223693751726873	184053.525	1	0.002	**	0	0.0000000;0.1543725	0.004485	**
Unknown	Unknown	UCON70	17	0.00702575144544504	178957	59	14.147	3.2784354712483	0.00584666504110065	184053.525	850	0.304	ns	0.2881356	0.1776482;0.4207698	0.3639	ns
Unknown	Unknown	UCON88	7	0.00289295647753619	178957	33	9.31	2.64932423816318	0.00384763211512314	184053.525	262	0.524	ns	0.2121212	0.08980424;0.38908092	0.4431	ns
Unknown	Unknown	UCON41	68	0.0281030057817802	178957	579	130.536	10.6514861948067	0.0539478523930949	184053.525	1	0.002	**	0.1174439	0.09236352;0.14650264	3.636e-11	***
Unknown	Unknown	UCON28a	15	0.00619919245186327	178957	129	28.755	5.00539998691704	0.0118838519302219	184053.525	3	0.006	**	0.1162791	0.06656183;0.18452467	0.002851	**
RC	tot	tot	251	0.103733153694512	178957	1796	433.588	18.9727230575956	0.179193030454566	184053.525	1	0.002	**	0.139755	0.1240392;0.1566575	2.2e-16	***
RC	Helitron	tot	251	0.103733153694512	178957	1796	433.588	18.9727230575956	0.179193030454566	184053.525	1	0.002	**	0.139755	0.1240392;0.1566575	2.2e-16	***
RC	Helitron	Helitron1Na_Mam	30	0.0123983849037265	178957	326	79.329	8.27255669029799	0.0327850492009241	184053.525	1	0.002	**	0.09202454	0.0629515;0.1287622	3.669e-12	***
RC	Helitron	Helitron1Nb_Mam	28	0.0115718259101448	178957	359	85.376	8.34171494407524	0.0352841503180186	184053.525	1	0.002	**	0.07799443	0.05245039;0.11075196	2.954e-15	***
RC	Helitron	Helitron3Na_Mam	202	0.0834824583517587	178957	1111	269.934	14.5243451005751	0.111558187686751	184053.525	1	0.002	**	0.1818182	0.1595548;0.2057803	1.106e-06	***
