# Supplementary material for: Transposable elements generate regulatory novelty in a tissue-specific fashion
Source: BMC Genomics. 2018 Jun 18;19:468. doi: 10.1186/s12864-018-4850-3 (PMC6006921; doi:10.1186/s12864-018-4850-3)
Supplement: Supplementary file 2 — It contains two folders “TE_PIPELINE_SUMMARY_STATISTICS_ACTIVE” “TE_PIPELINE_SUMMARY_STATISTICS_REPRESSED”. In each of the two folders are included multiple spreadsheets (txt format) with the summary statistics of the TE analysis pipeline for ACTIVE and REPRESSED regions respectively. (ZIP 3922 kb) [file 12864_2018_4850_MOESM2_ESM.zip › Supplemental_File_S1/TE_PIPELINE_SUMMARY_STATISTICS_ACTIVE/E110_15_coreMarks_dense_no_header_ACTIVE.bed.shuffle-rm.nonTE-no_low.boot-1000.stats.tab.txt]

#Script TE-analysis_Shuffle_bed.pl, v4.3
#Aggregated results + stats
#Features in input file (counts):
	225004
#With 1000 bootstraps for exp (expected); sd = standard deviation; nb = number; len = length; avg = average
#Two tests are made (permutation and binomial) to assess how significant the difference between observed and random, so two pvalues are given
#For the two tailed permutation test:
#if rank is < 500 and pvalue is not "ns", there are significantly fewer observed values than expected 
#if rank is > 500 and pvalue is not "ns", there are significantly higher observed values than expected 
#The binomial test is done with binom.test from R, two sided

#Level_(tot_means_all)	#	#	#COUNTS	#	#	#	#	#	#	#	#	#	#	#	#	#
#Rclass	Rfam	Rname	obs_hits	%_obs_(%of_features)	obs_tot_hits	nb_of_trials(nb_of_TE_in_genome)	exp_avg_hits	exp_sd	%_exp_(%of_features)	exp_tot_hits(avg)	obs_rank_in_exp	2-tailed_permutation-test_pvalue(obs.vs.exp)	significance	binomal_test_proba	binomial_test_95%_confidence_interval	binomial_test_pval	significance

age	cat.2	tot	156747	69.6640948605358	156747	4687922	162287.429	108.23557593924	72.1264639739738	162287.429	1	0.002	**	0.03343635	0.03327380;0.03359948	2.2e-16	***
age	cat.2	Ancient	130376	57.943858775844	156747	2716717	128498.937	150.98488489404	57.1096233844732	162287.429	1001	0.002	**	0.04799028	0.04773640;0.04824511	8.642e-08	***
age	cat.2	LineageSpe	97049	43.1321220956072	156747	1971205	121446.501	190.863702552245	53.9752631064337	162287.429	1	0.002	**	0.04923334	0.04893172;0.04953628	2.2e-16	***
age	cat.1	01_Human	1381	0.61376686636682	156747	10400	2718.493	75.6968160424133	1.2081976320421	162287.429	1	0.002	**	0.1327885	0.1263220;0.1394613	2.2e-16	***
age	cat.1	06_Boreotheria/Eutheria?	149	0.0662210449592007	156747	2965	546.221	23.0461989552787	0.242760573145366	162287.429	1	0.002	**	0.05025295	0.04266796;0.05874022	2.2e-16	***
age	cat.1	04_Primates/Glires	1430	0.635544256990987	156747	9067	1667.851	37.6244388316609	0.741253933263409	162287.429	1	0.002	**	0.1577148	0.1502684;0.1653818	5.273e-11	***
age	cat.1	07_Eutheria+Metatheria	24068	10.696698725356	156747	189643	25947.27	125.206708365885	11.531914988178	162287.429	1	0.002	**	0.1269121	0.1254171;0.1284187	2.2e-16	***
age	cat.1	07_Eutheria	79186	35.1931521217401	156747	1469955	99284.38	183.108673706044	44.1256066558817	162287.429	1	0.002	**	0.05386968	0.05350526;0.05423585	2.2e-16	***
age	cat.1	10_Amniota/Theria	478	0.212440667721463	156747	2529	433.926	19.116588816208	0.19285257150984	162287.429	993	0.018	*	0.1890075	0.1739178;0.2048208	0.02173	*
age	cat.1	07_Eutheria/03_Primates	3	0.00133330963005102	156747	21	3.72477064220183	1.86965239413436	0.00165542418899301	162287.429	503	0.998	ns	0.1428571	0.03048897;0.36342399	1	ns
age	cat.1	02_Hominidae	1235	0.54887913103767	156747	10036	2593.413	65.5374059799637	1.15260750919984	162287.429	1	0.002	**	0.123057	0.1166902;0.1296434	2.2e-16	***
age	cat.1	07_Metatheria	1	0.00044443654335034	156747	59	12.296	3.2635923512343	0.00546479173703579	162287.429	1	0.002	**	0.01694915	0.0004290233;0.0908559329	3.277e-05	***
age	cat.1	15_Euteleostomi	9	0.00399992889015306	156747	73	13.224	3.39254083738624	0.0058772288492649	162287.429	140	0.28	ns	0.1232877	0.05795492;0.22117978	0.2263	ns
age	cat.1	02_Haplorrhini	426	0.189329967467245	156747	4342	877.724	29.3899914187738	0.390092620575634	162287.429	1	0.002	**	0.09811147	0.08942095;0.10734677	2.2e-16	***
age	cat.1	07_Eutheria + Transfert Opossum?	94	0.041777035074932	156747	890	182.309	12.7950471758502	0.0810247817816572	162287.429	1	0.002	**	0.105618	0.08619603;0.12769381	3.595e-15	***
age	cat.1	05_Boreotheria	8714	3.87282003875487	156747	118653	18378.646	120.879868574658	8.16814189969956	162287.429	1	0.002	**	0.07344104	0.07196299;0.07493998	2.2e-16	***
age	cat.1	16_Metazoa	98	0.0435547812483334	156747	491	90.473	9.09483298290776	0.0402095073865354	162287.429	815	0.374	ns	0.1995927	0.1651193;0.2377299	0.3826	ns
age	cat.1	16_Vertebrata	1895	0.842207249648895	156747	8857	1539.753	37.4569488081186	0.684322500933317	162287.429	1001	0.002	**	0.2139551	0.2054531;0.2226455	2.2e-16	***
age	cat.1	07_Eutheria/Primates?	52	0.0231107002542177	156747	424	84.185	9.07552423500374	0.0374148904019484	162287.429	1	0.002	**	0.1226415	0.09296634;0.15770214	4.262e-05	***
age	cat.1	03_Euarchontoglires/Primates?	746	0.331549661339354	156747	13041	2549.915	52.4303988323732	1.13327540843718	162287.429	1	0.002	**	0.0572042	0.05327923;0.06132820	2.2e-16	***
age	cat.1	tot	156747	69.6640948605358	156747	4687922	162287.429	108.23557593924	72.1264639739738	162287.429	1	0.002	**	0.03343635	0.03327380;0.03359948	2.2e-16	***
age	cat.1	09_Theria	1291	0.57376757746529	156747	9723	1837.788	41.0976163550889	0.816780146130735	162287.429	1	0.002	**	0.1327779	0.1260923;0.1396844	2.2e-16	***
age	cat.1	10_Theria/Mammalia	14146	6.28699934223392	156747	104874	15466.359	105.830686727684	6.87381513217543	162287.429	1	0.002	**	0.1348857	0.1328236;0.1369680	2.2e-16	***
age	cat.1	03_Primates	87589	38.927752395513	156747	1475760	103456.811	188.479993598756	45.9799874668895	162287.429	1	0.002	**	0.05935179	0.05897110;0.05973421	2.2e-16	***
age	cat.1	08_Eutheria/Theria	479	0.212885104264813	156747	2459	470.98	20.0253493006892	0.209320723187143	162287.429	671	0.662	ns	0.1947946	0.1793085;0.2110111	0.6818	ns
age	cat.1	13_Amniota/Euteleostemi?	21	0.00933316741035715	156747	191	34.891	5.71504862453337	0.0155068354340367	162287.429	11	0.022	*	0.1099476	0.06936074;0.16314731	0.008446	**
age	cat.1	14_Tetrapoda	1396	0.620433414517075	156747	8931	1536.046	36.6601124909328	0.682674974667117	162287.429	1	0.002	**	0.1563095	0.1488350;0.1640089	7.666e-05	***
age	cat.1	12_Amniota	6562	2.91639259746493	156747	36530	6173.397	65.5699077611354	2.74368322340936	162287.429	1001	0.002	**	0.1796332	0.1757085;0.1836089	7.336e-08	***
age	cat.1	03_Primates/Indep	2863	1.27242182361202	156747	25104	4923.201	70.1317978385558	2.18805043465894	162287.429	1	0.002	**	0.1140456	0.1101384;0.1180423	2.2e-16	***
age	cat.1	08_Eutheria/Theria?	32582	14.4806314554408	156747	259031	33563.332	145.468466860866	14.9167712573999	162287.429	1	0.002	**	0.1257842	0.1245094;0.1270673	8.266e-09	***
age	cat.1	11_Mammalia	67797	30.131464329523	156747	619071	57684.352	156.960321860777	25.6370340082843	162287.429	1001	0.002	**	0.1095141	0.1087372;0.1102946	2.2e-16	***
age	cat.1	02_Simiiformes	12007	5.33634957600754	156747	154323	22668.604	135.012642362105	10.0747560043377	162287.429	1	0.002	**	0.07780435	0.07647262;0.07915196	2.2e-16	***
age	cat.1	02_Hominoidea	5849	2.59950934205614	156747	64786	13797.613	137.509177893714	6.13216342820572	162287.429	1	0.002	**	0.09028185	0.08808573;0.09251475	2.2e-16	***
age	cat.1	04_Euarchontoglires	4181	1.85818918774777	156747	55401	9708.68	96.4725585571075	4.31489217969458	162287.429	1	0.002	**	0.07546795	0.07328167;0.07769883	2.2e-16	***
age	cat.1	02_Catarrhini	2652	1.1786457129651	156747	30292	6710.205	93.5189005482836	2.98226031537217	162287.429	1	0.002	**	0.08754787	0.08438820;0.09078689	2.2e-16	***
DNA?	tot	tot	521	0.231551439085527	156747	4312	769.321	25.3341227749606	0.341914365966827	162287.429	1	0.002	**	0.1208256	0.1112408;0.1309272	2.2e-16	***
DNA?	PiggyBac?	tot	25	0.0111109135837585	156747	294	54.829	6.72584537407722	0.0243680112353558	162287.429	1	0.002	**	0.08503401	0.05578527;0.12296755	1.901e-06	***
DNA?	PiggyBac?	EUTREP4	25	0.0111109135837585	156747	294	54.829	6.72584537407722	0.0243680112353558	162287.429	1	0.002	**	0.08503401	0.05578527;0.12296755	1.901e-06	***
DNA?	hAT-Tip100?	tot	61	0.0271106291443708	156747	520	101.884	9.68299046288406	0.0452809727827061	162287.429	1	0.002	**	0.1173077	0.09092965;0.14812574	2.361e-06	***
DNA?	hAT-Tip100?	Eutr16	61	0.0271106291443708	156747	520	101.884	9.68299046288406	0.0452809727827061	162287.429	1	0.002	**	0.1173077	0.09092965;0.14812574	2.361e-06	***
DNA?	DNA?	Eulor12	7	0.00311105580345238	156747	60	10.64	3.04559939513976	0.00472880482124762	162287.429	161	0.322	ns	0.1166667	0.04821484;0.22571615	0.3085	ns
DNA?	DNA?	Eulor2C	3	0.00133330963005102	156747	38	6.51903807615231	2.4121762080597	0.00289729874853438	162287.429	96	0.192	ns	0.07894737	0.01658648;0.21377329	0.1929	ns
DNA?	DNA?	UCON83	5	0.0022221827167517	156747	50	8.17617617617618	2.6162343850864	0.00363379147756314	162287.429	154	0.308	ns	0.1	0.03327509;0.21813537	0.3362	ns
DNA?	DNA?	Eulor6D	4	0.00177774617340136	156747	75	13.892	3.65070728265958	0.00617411246022293	162287.429	1	0.002	**	0.05333333	0.01472076;0.13096081	0.001565	**
DNA?	DNA?	tot	436	0.193774332900748	156747	3498	615.467	22.9044870391486	0.273536026026204	162287.429	1	0.002	**	0.1246427	0.1138706;0.1360463	2.2e-16	***
DNA?	DNA?	UCON7	6	0.00266661926010204	156747	127	23.735	4.38976594422129	0.0105487013564203	162287.429	1	0.002	**	0.04724409	0.01753257;0.09999451	6.254e-06	***
DNA?	DNA?	MER133B	3	0.00133330963005102	156747	40	6.72945891783567	2.43737076304062	0.00299081746006101	162287.429	67	0.134	ns	0.075	0.01574218;0.20386475	0.1392	ns
DNA?	DNA?	Eulor6C	3	0.00133330963005102	156747	21	3.93832153690597	1.78818593015405	0.00175033401046469	162287.429	451	0.902	ns	0.1428571	0.03048897;0.36342399	0.7832	ns
DNA?	DNA?	Eulor6E	2	0.000888873086700681	156747	31	5.381	2.2078753845527	0.00239151303976818	162287.429	93	0.186	ns	0.06451613	0.007910983;0.214216157	0.1516	ns
DNA?	DNA?	Eulor7	0	0	156747	12	2.17361111111111	1.14122087729266	0.000966032208810115	162287.429	1	0.002	**	0	0.0000000;0.2646485	0.141	ns
DNA?	DNA?	Eulor2A	10	0.0044443654335034	156747	67	11.805	3.3063434345069	0.00524657339425077	162287.429	370	0.74	ns	0.1492537	0.07396468;0.25740245	0.6339	ns
DNA?	DNA?	Eulor6A	2	0.000888873086700681	156747	30	4.83032128514056	2.02107596031808	0.00214677129523945	162287.429	114	0.228	ns	0.06666667	0.008178134;0.220735402	0.2149	ns
DNA?	DNA?	MER123	6	0.00266661926010204	156747	46	8.42	2.77944694594542	0.00374215569500987	162287.429	241	0.482	ns	0.1304348	0.04940735;0.26256502	0.4475	ns
DNA?	DNA?	UCON100	2	0.000888873086700681	156747	19	3.16320166320166	1.57218848340259	0.00140584241311339	162287.429	377	0.754	ns	0.1052632	0.01301216;0.33137666	0.7573	ns
DNA?	DNA?	Eulor5A	19	0.00844429432365647	156747	126	21.333	4.25702163880256	0.00948116477929281	162287.429	353	0.706	ns	0.1507937	0.09329693;0.22542592	0.6363	ns
DNA?	DNA?	UCON21	1	0.00044443654335034	156747	28	5.09045226130653	2.02396589003534	0.002262383007105	162287.429	28	0.056	ns	0.03571429	0.0009037988;0.1834775975	0.04745	*
DNA?	DNA?	Eulor6B	7	0.00311105580345238	156747	64	11.452	3.14094914978921	0.0050896872944481	162287.429	106	0.212	ns	0.109375	0.04512102;0.21245723	0.1904	ns
DNA?	DNA?	Eulor2B	9	0.00399992889015306	156747	57	9.675	2.97560569115419	0.00429992355691454	162287.429	508	0.988	ns	0.1578947	0.07483117;0.27868263	1	ns
DNA?	DNA?	MER133A	5	0.0022221827167517	156747	54	9.206	2.78555619640375	0.00409148281808323	162287.429	81	0.162	ns	0.09259259	0.03075279;0.20300155	0.1487	ns
DNA?	DNA?	MER131	149	0.0662210449592007	156747	1106	197.838	12.6832417236533	0.0879264368633447	162287.429	1	0.002	**	0.1347197	0.1151384;0.1562665	8.533e-05	***
DNA?	DNA?	UCON62	5	0.0022221827167517	156747	24	4.02944162436548	1.8307852376163	0.00179083110716498	162287.429	799	0.406	ns	0.2083333	0.07131862;0.42151284	0.5843	ns
DNA?	DNA?	Eulor3	1	0.00044443654335034	156747	37	6.862	2.42586908979871	0.00304972356047004	162287.429	5	0.01	**	0.02702703	0.000684031;0.141603096	0.009422	**
DNA?	DNA?	UCON2	22	0.00977760395370749	156747	135	24.292	4.75724367332255	0.0107962525110665	162287.429	363	0.726	ns	0.162963	0.1050363;0.2362678	0.7365	ns
DNA?	DNA?	MER124	96	0.0426659081616327	156747	747	130.55	10.360059402862	0.0580211907343869	162287.429	1	0.002	**	0.1285141	0.1053504;0.1546554	0.000727	***
DNA?	DNA?	Eulor10	6	0.00266661926010204	156747	39	7.32432432432432	2.54201546103228	0.00325519738507952	162287.429	387	0.774	ns	0.1538462	0.05862426;0.30527992	0.6863	ns
DNA?	DNA?	UCON14	7	0.00311105580345238	156747	98	17.969	3.83859007628761	0.00798608024746227	162287.429	4	0.008	**	0.07142857	0.02919898;0.14164525	0.002464	**
DNA?	DNA?	MER134	18	0.00799985778030613	156747	89	16.461	3.73422326909137	0.00731586994008995	162287.429	730	0.544	ns	0.2022472	0.1244941;0.3006720	0.6819	ns
DNA?	DNA?	Eulor5B	4	0.00177774617340136	156747	43	7.122	2.53802237136665	0.00316527706174112	162287.429	165	0.33	ns	0.09302326	0.02593129;0.22135345	0.3019	ns
DNA?	DNA?	UCON58	37	0.0164441521039626	156747	235	42.302	6.31828431749607	0.0188005546568061	162287.429	230	0.46	ns	0.1574468	0.1133443;0.2104286	0.3968	ns
snRNA	tot	tot	944	0.419548096922721	156747	4380	777.712	24.8076697107261	0.34564363300208	162287.429	1001	0.002	**	0.2155251	0.2034265;0.2280042	1.43e-10	***
snRNA	snRNA	U14	5	0.0022221827167517	156747	7	1.75967957276368	0.865826490794996	0.000782065906723296	162287.429	749	0.506	ns	0.7142857	0.2904209;0.9633074	0.0132	*
snRNA	snRNA	U4	47	0.020888517537466	156747	162	29.772	5.19104642273242	0.0132317647686263	162287.429	1001	0.002	**	0.2901235	0.2215968;0.3665057	0.001057	**
snRNA	snRNA	U2	180	0.0799985778030613	156747	1087	186.637	12.0560598696083	0.0829483031412775	162287.429	307	0.614	ns	0.1655934	0.1439645;0.1890492	0.6294	ns
snRNA	snRNA	U5	33	0.0146664059305612	156747	214	37.207	5.63985451576182	0.0165361504684361	162287.429	261	0.522	ns	0.1542056	0.1085873;0.2096906	0.5275	ns
snRNA	snRNA	U3	49	0.0217773906241667	156747	229	42.896	6.07685050927799	0.0190645499635562	162287.429	855	0.294	ns	0.2139738	0.1626918;0.2728219	0.3092	ns
snRNA	snRNA	U13	55	0.0244440098842687	156747	176	34.229	5.35828986433827	0.0152126184423388	162287.429	1001	0.002	**	0.3125	0.2448772;0.3865668	0.0001822	***
snRNA	snRNA	tot	944	0.419548096922721	156747	4380	777.712	24.8076697107261	0.34564363300208	162287.429	1001	0.002	**	0.2155251	0.2034265;0.2280042	1.43e-10	***
snRNA	snRNA	U6	385	0.171108069189881	156747	1710	307.822	15.7289451558493	0.136807345647188	162287.429	1001	0.002	**	0.2251462	0.2055422;0.2456979	2.276e-06	***
snRNA	snRNA	U17	2	0.000888873086700681	156747	9	2.03066037735849	1.05077855556343	0.000902499678831705	162287.429	596	0.812	ns	0.2222222	0.02814497;0.60009357	1	ns
snRNA	snRNA	U8	6	0.00266661926010204	156747	29	5.70870870870871	2.27829222558577	0.00253715876549248	162287.429	650	0.704	ns	0.2068966	0.07994185;0.39724695	0.8178	ns
snRNA	snRNA	U1	37	0.0164441521039626	156747	204	33.818	5.2414070962241	0.0150299550230218	162287.429	753	0.498	ns	0.1813725	0.1310350;0.2412227	0.5718	ns
snRNA	snRNA	U13_	79	0.0351104869246769	156747	308	58.066	6.91733283090336	0.0258066523261809	162287.429	1000	0.004	**	0.2564935	0.2086508;0.3090883	0.003456	**
snRNA	snRNA	U7	85	0.0377771061847789	156747	245	45.425	6.04258950185166	0.0201885299816892	162287.429	1001	0.002	**	0.3469388	0.2874737;0.4101588	2.717e-09	***
Retroposon	tot	tot	1088	0.48354695916517	156747	5565	1309.25	38.941133932025	0.581878544381433	162287.429	1	0.002	**	0.1955076	0.1851597;0.2061758	1.098e-12	***
Retroposon	SVA	tot	1088	0.48354695916517	156747	5565	1309.25	38.941133932025	0.581878544381433	162287.429	1	0.002	**	0.1955076	0.1851597;0.2061758	1.098e-12	***
Retroposon	SVA	SVA_D	281	0.124886668681446	156747	1433	394.463	24.1190870756204	0.175313772199605	162287.429	1	0.002	**	0.1960921	0.1758258;0.2176122	4.761e-12	***
Retroposon	SVA	SVA_B	152	0.0675543545892518	156747	801	180.449	14.4594077843276	0.0801981298110256	162287.429	22	0.044	*	0.1897628	0.1631661;0.2186648	0.01588	*
Retroposon	SVA	SVA_E	169	0.0751097758262075	156747	686	146.195	12.2732884187005	0.064974400455103	162287.429	974	0.056	ns	0.2463557	0.2145316;0.2803788	0.03586	*
Retroposon	SVA	SVA_C	92	0.0408881619882313	156747	486	121.165	12.461342626702	0.053850153775044	162287.429	8	0.016	*	0.1893004	0.1554225;0.2270100	0.001947	**
Retroposon	SVA	SVA_A	282	0.125331105224796	156747	1186	244.12	15.6296476571254	0.108495848962685	162287.429	994	0.016	*	0.237774	0.2137982;0.2630574	0.00783	**
Retroposon	SVA	SVA_F	151	0.0671099180459014	156747	973	237.088	16.6045767175188	0.105370571189846	162287.429	1	0.002	**	0.1551901	0.1329956;0.1794935	1.884e-11	***
tot	tot	tot	156747	69.6640948605358	156747	4687922	162287.429	108.23557593924	72.1264639739738	162287.429	1	0.002	**	0.03343635	0.03327380;0.03359948	2.2e-16	***
rRNA	tot	tot	324	0.14399744004551	156747	1766	320.958	16.1809783406338	0.142645464080639	162287.429	593	0.818	ns	0.1834655	0.1656681;0.2023209	0.8531	ns
rRNA	rRNA	tot	324	0.14399744004551	156747	1766	320.958	16.1809783406338	0.142645464080639	162287.429	593	0.818	ns	0.1834655	0.1656681;0.2023209	0.8531	ns
rRNA	rRNA	SSU-rRNA_Hsa	17	0.00755542123695579	156747	80	13.072	3.43840640975418	0.00580967449467565	162287.429	899	0.206	ns	0.2125	0.1289365;0.3182858	0.2276	ns
rRNA	rRNA	LSU-rRNA_Hsa	81	0.0359993600113776	156747	411	77.433	8.50139898985955	0.0344140548612469	162287.429	695	0.614	ns	0.1970803	0.1597057;0.2388813	0.6588	ns
rRNA	rRNA	5S	227	0.100887095340527	156747	1275	231.068	13.5769550971383	0.102695063198876	162287.429	408	0.816	ns	0.1780392	0.1574103;0.2001640	0.7991	ns
tRNA	tot	tot	387	0.171996942276582	156747	1997	326.151	16.4881186633605	0.144953423050257	162287.429	1001	0.002	**	0.1937907	0.1766637;0.2118215	0.0003124	***
tRNA	tRNA	tRNA-Arg-AGA	14	0.00622211160690477	156747	41	7.81581581581582	2.52564206605008	0.0034736341646441	162287.429	995	0.014	*	0.3414634	0.2008341;0.5059475	0.0259	*
tRNA	tRNA	tRNA-His-CAY_	8	0.00355549234680272	156747	44	9.05	2.78482589316733	0.00402215071732058	162287.429	434	0.868	ns	0.1818182	0.08191884;0.32713685	0.8524	ns
tRNA	tRNA	tRNA-Thr-ACG_	2	0.000888873086700681	156747	12	2.53340517241379	1.25882620264823	0.00112593783773346	162287.429	505	0.994	ns	0.1666667	0.02086253;0.48413775	1	ns
tRNA	tRNA	tRNA-Leu-TTA(m)	2	0.000888873086700681	156747	27	4.98	1.98936109280279	0.0022132939858847	162287.429	111	0.222	ns	0.07407407	0.009100073;0.242898347	0.2111	ns
tRNA	tRNA	tRNA-Arg-CGA_	2	0.000888873086700681	156747	2	1.10704225352113	0.309603329073573	0.000492010032497701	162287.429	356	0.712	ns	1	0.1581139;1.0000000	0.5057	ns
tRNA	tRNA	tRNA-Lys-AAA	12	0.00533323852020409	156747	47	6.817	2.3458503818475	0.00302972391601927	162287.429	992	0.02	*	0.2553191	0.1394491;0.4034952	0.03856	*
tRNA	tRNA	tRNA-Ser-TCG	3	0.00133330963005102	156747	7	1.72597402597403	0.838895582932936	0.000767085930016367	162287.429	744	0.516	ns	0.4285714	0.09898828;0.81594843	0.3743	ns
tRNA	tRNA	tRNA-Thr-ACY	8	0.00355549234680272	156747	13	3.20123839009288	1.4978491859376	0.00142274732453329	162287.429	968	0.068	ns	0.6153846	0.3157776;0.8614207	0.005112	**
tRNA	tRNA	tRNA-Ser-TCA_	1	0.00044443654335034	156747	4	1.25	0.512481572973471	0.000555545679187926	162287.429	357	0.714	ns	0.25	0.006309463;0.805879550	1	ns
tRNA	tRNA	tRNA-Arg-CGY_	14	0.00622211160690477	156747	40	6.76052104208417	2.26343410128297	0.00300462260319113	162287.429	998	0.008	**	0.35	0.2062825;0.5168445	0.005016	**
tRNA	tRNA	tRNA-Cys-TGY	27	0.0119997866704592	156747	136	24.263	4.50223290169456	0.0107833638513093	162287.429	790	0.424	ns	0.1985294	0.1350964;0.2755470	0.5035	ns
tRNA	tRNA	tRNA-Glu-GAA	7	0.00311105580345238	156747	95	16.908	3.80368295261369	0.00751453307496756	162287.429	9	0.018	*	0.07368421	0.03013722;0.14593985	0.006683	**
tRNA	tRNA	tRNA-Ala-GCY	5	0.0022221827167517	156747	28	4.84684684684685	2.01933727088735	0.00215411585876111	162287.429	639	0.726	ns	0.1785714	0.06064291;0.36893335	1	ns
tRNA	tRNA	tRNA-Met	7	0.00311105580345238	156747	50	8.071	2.68125868728628	0.0035870473413806	162287.429	445	0.89	ns	0.14	0.0581917;0.2673960	0.8478	ns
tRNA	tRNA	tRNA-Gly-GGY	11	0.00488880197685375	156747	37	7.387	2.42675093903766	0.00328305274572896	162287.429	949	0.106	ns	0.2972973	0.1587254;0.4697995	0.1491	ns
tRNA	tRNA	tRNA-Ile-ATC	2	0.000888873086700681	156747	9	1.46794871794872	0.69550145236306	0.000652410054020692	162287.429	568	0.868	ns	0.2222222	0.02814497;0.60009357	0.6468	ns
tRNA	tRNA	tRNA-Thr-ACG	3	0.00133330963005102	156747	3	1.34103019538188	0.566757340868429	0.000596002824563956	162287.429	562	0.88	ns	1	0.2924018;1.0000000	0.08932	ns
tRNA	tRNA	tRNA-Met_	8	0.00355549234680272	156747	48	6.435	2.27088791707824	0.00285994915645944	162287.429	831	0.342	ns	0.1666667	0.07481086;0.30222241	0.5225	ns
tRNA	tRNA	tRNA-Thr-ACA	10	0.0044443654335034	156747	25	4.17105263157895	1.7762625132482	0.00185376821371129	162287.429	987	0.03	*	0.4	0.2112548;0.6133465	0.00478	**
tRNA	tRNA	tRNA-Trp-TGG	7	0.00311105580345238	156747	13	2.94736842105263	1.35463536518016	0.00130991823303258	162287.429	968	0.068	ns	0.5384615	0.2513455;0.8077676	0.01424	*
tRNA	tRNA	tRNA-Lys-AAG	20	0.00888873086700681	156747	73	13.834	3.29443429093635	0.00614833514070861	162287.429	972	0.06	ns	0.2739726	0.1760592;0.3909414	0.07277	ns
tRNA	tRNA	tRNA-Leu-TTG	6	0.00266661926010204	156747	26	2.82045929018789	1.43734305777678	0.00125351517759146	162287.429	941	0.122	ns	0.2307692	0.08974011;0.43647510	0.05581	ns
tRNA	tRNA	tRNA-Ile-ATT	14	0.00622211160690477	156747	53	10.162	2.92956282375688	0.00451636415352616	162287.429	932	0.14	ns	0.2641509	0.1525684;0.4032792	0.2194	ns
tRNA	tRNA	tRNA-Gln-CAG	11	0.00488880197685375	156747	79	13.28	3.35273632140091	0.00590211729569252	162287.429	329	0.658	ns	0.1392405	0.07161047;0.23549655	0.651	ns
tRNA	tRNA	tRNA-Arg-AGG	5	0.0022221827167517	156747	20	3.91361788617886	1.71097157300373	0.0017393548053274	162287.429	817	0.37	ns	0.25	0.08657147;0.49104587	0.5713	ns
tRNA	tRNA	tRNA-Glu-GAG_	14	0.00622211160690477	156747	96	15.312	3.55179831511747	0.00680521235178041	162287.429	417	0.834	ns	0.1458333	0.08208471;0.23256356	0.8889	ns
tRNA	tRNA	tRNA-Arg-CGG	3	0.00133330963005102	156747	17	1.51219512195122	0.703212301154672	0.000672074772871247	162287.429	652	0.7	ns	0.1764706	0.03798507;0.43431787	0.1881	ns
tRNA	tRNA	tRNA-Gln-CAA	5	0.0022221827167517	156747	24	4.62374245472837	1.92959661059658	0.00205496011392169	162287.429	695	0.614	ns	0.2083333	0.07131862;0.42151284	0.7974	ns
tRNA	tRNA	tRNA-Val-GTG	9	0.00399992889015306	156747	38	7.343	2.3738125423011	0.00326349753782155	162287.429	825	0.354	ns	0.2368421	0.1144417;0.4024124	0.5362	ns
tRNA	tRNA	tRNA-Tyr-TAC	8	0.00355549234680272	156747	34	5.4994994994995	2.17052346081253	0.00244417854771448	162287.429	909	0.186	ns	0.2352941	0.1074618;0.4117078	0.2438	ns
tRNA	tRNA	tRNA-Tyr-TAT	1	0.00044443654335034	156747	5	1.40837696335079	0.629184996442308	0.000625934189325872	162287.429	381	0.762	ns	0.2	0.005050763;0.716417936	1	ns
tRNA	tRNA	tRNA-Arg-CGA	4	0.00177774617340136	156747	8	1.81941031941032	0.92155633170919	0.000808612433294661	162287.429	808	0.388	ns	0.5	0.1570128;0.8429872	0.08494	ns
tRNA	tRNA	tRNA-Ala-GCY_	2	0.000888873086700681	156747	82	3.28045035823951	1.53949261183277	0.00145795201784835	162287.429	329	0.658	ns	0.02439024	0.002967542;0.085343225	0.7747	ns
tRNA	tRNA	tRNA-Pro-CCA	7	0.00311105580345238	156747	9	2.140625	1.08224949363834	0.000951371975609323	162287.429	897	0.21	ns	0.7777778	0.3999064;0.9718550	0.0009732	***
tRNA	tRNA	tRNA-Leu-TTA	4	0.00177774617340136	156747	13	2.41387024608501	1.23719330197821	0.00107281214826626	162287.429	842	0.32	ns	0.3076923	0.09092039;0.61426166	0.2792	ns
tRNA	tRNA	tRNA-Val-GTY	7	0.00311105580345238	156747	29	5.123	2.07609758469615	0.00227684841158379	162287.429	867	0.27	ns	0.2413793	0.1029836;0.4354003	0.3345	ns
tRNA	tRNA	tRNA-Leu-CTG	3	0.00133330963005102	156747	16	3.40721649484536	1.63240832820273	0.00151429152141534	162287.429	534	0.936	ns	0.1875	0.04047373;0.45645655	1	ns
tRNA	tRNA	tRNA-Met-i	10	0.0044443654335034	156747	40	6.84684684684685	2.48796050259897	0.00304298894546179	162287.429	932	0.14	ns	0.25	0.1269148;0.4119620	0.205	ns
tRNA	tRNA	tRNA-Thr-ACY_	3	0.00133330963005102	156747	12	2.08045977011494	1.04025303202956	0.000924632348809329	162287.429	787	0.43	ns	0.25	0.05486064;0.57185846	0.4483	ns
tRNA	tRNA	tRNA-Asn-AAT	1	0.00044443654335034	156747	2	1.02928870292887	0.16896843571152	0.000457453513239263	162287.429	233	0.466	ns	0.5	0.01257912;0.98742088	1	ns
tRNA	tRNA	tot	387	0.171996942276582	156747	1997	326.151	16.4881186633605	0.144953423050257	162287.429	1001	0.002	**	0.1937907	0.1766637;0.2118215	0.0003124	***
tRNA	tRNA	tRNA-Gly-GGA	33	0.0146664059305612	156747	107	19.75	3.95716554608967	0.00877762173116922	162287.429	1000	0.004	**	0.3084112	0.2227105;0.4050354	0.001739	**
tRNA	tRNA	tRNA-Asn-AAC	12	0.00533323852020409	156747	46	10.288	2.89576267008216	0.0045723631579883	162287.429	773	0.458	ns	0.2608696	0.1426685;0.4113188	0.5949	ns
tRNA	tRNA	tRNA-Ile-ATA	10	0.0044443654335034	156747	65	11.421	3.10183500212058	0.00507590976160424	162287.429	391	0.782	ns	0.1538462	0.07632158;0.26478351	0.7459	ns
tRNA	tRNA	tRNA-Leu-CTA_	2	0.000888873086700681	156747	7	1.74714104193139	0.865423654025588	0.000776493325421497	162287.429	653	0.698	ns	0.2857143	0.03669257;0.70957914	0.688	ns
tRNA	tRNA	tRNA-Phe-TTY	10	0.0044443654335034	156747	87	8.137	2.63347036553786	0.00361638015324172	162287.429	828	0.348	ns	0.1149425	0.05651668;0.20124123	0.4607	ns
tRNA	tRNA	tRNA-Ser-TCA(m)	3	0.00133330963005102	156747	31	5.91683366733467	2.18504472625987	0.00262965710268914	162287.429	124	0.248	ns	0.09677419	0.02041986;0.25753906	0.2525	ns
tRNA	tRNA	tRNA-Ala-GCA	1	0.00044443654335034	156747	40	2.21164613661814	1.12403365581004	0.000982936364072701	162287.429	288	0.576	ns	0.025	0.0006327449;0.1315858585	0.7254	ns
tRNA	tRNA	tRNA-Leu-CTY	7	0.00311105580345238	156747	30	3.58877551020408	1.67334341132627	0.00159498298261546	162287.429	965	0.074	ns	0.2333333	0.09933786;0.42283652	0.08165	ns
tRNA	tRNA	tRNA-Leu-CTA	1	0.00044443654335034	156747	1	1.01310043668122	0.11395402831837	0.000450258856145323	162287.429	227	0.454	ns	na	na	na	na
tRNA	tRNA	tRNA-SeC(e)-TGA	2	0.000888873086700681	156747	3	1.37699680511182	0.564310204045413	0.00061198770026836	162287.429	603	0.798	ns	0.6666667	0.09429932;0.99159624	0.597	ns
tRNA	tRNA	tRNA-Ser-TCY	7	0.00311105580345238	156747	15	2.92163009404389	1.41240849559324	0.0012984791799452	162287.429	955	0.094	ns	0.4666667	0.2126667;0.7341387	0.01566	*
tRNA	tRNA	tRNA-Val-GTA	4	0.00177774617340136	156747	12	2.5159165751921	1.24367375393206	0.0011181652660362	162287.429	855	0.294	ns	0.3333333	0.09924609;0.65112449	0.2911	ns
tRNA	tRNA	tRNA-Gly-GGG	5	0.0022221827167517	156747	47	9.364	2.66957499063628	0.00416170379193259	162287.429	63	0.126	ns	0.106383	0.0354563;0.2310476	0.1424	ns
tRNA	tRNA	tRNA-Glu-GAG	0	0	156747	18	2.68381564844587	1.35045915585895	0.00119278574978484	162287.429	1	0.002	**	0	0.000000;0.185302	0.0955	ns
tRNA	tRNA	tRNA-Ser-AGY	4	0.00177774617340136	156747	14	2.8276955602537	1.34160701881462	0.00125673124044626	162287.429	832	0.34	ns	0.2857143	0.08388932;0.58103526	0.5016	ns
tRNA	tRNA	tRNA-His-CAY	0	0	156747	1	1.02312138728324	0.150725270848929	0.000454712532791967	162287.429	1	0.002	**	na	na	na	na
tRNA	tRNA	tRNA-Pro-CCY	10	0.0044443654335034	156747	17	3.3477366255144	1.58145307928941	0.00148785649389095	162287.429	972	0.06	ns	0.5882353	0.3292472;0.8155630	0.0004325	***
tRNA	tRNA	tRNA-Gln-CAA_	2	0.000888873086700681	156747	34	6.571	2.30396772270518	0.00292039252635509	162287.429	17	0.034	*	0.05882353	0.007204917;0.196773209	0.04922	*
tRNA	tRNA	tRNA-Asp-GAY	11	0.00488880197685375	156747	49	8.068	2.5984857375264	0.00358571403175055	162287.429	916	0.172	ns	0.2244898	0.1177434;0.3662430	0.2493	ns
tRNA	tRNA	tRNA-Ala-GCG	5	0.0022221827167517	156747	11	1.83354838709677	0.932840222682104	0.000814895907226882	162287.429	775	0.454	ns	0.4545455	0.1674881;0.7662064	0.02452	*
tRNA	tRNA	tRNA-Pro-CCG	2	0.000888873086700681	156747	4	1.50299401197605	0.731589643352706	0.000667985463358895	162287.429	600	0.804	ns	0.5	0.06758599;0.93241401	0.6344	ns
tRNA	tRNA	tRNA-Ser-TCA	1	0.00044443654335034	156747	1	1.00952380952381	0.0973562584387283	0.000448669272334629	162287.429	209	0.418	ns	na	na	na	na
LINE	Penelope	tot	178	0.0791097047163606	156747	1097	190.705	13.0009615029043	0.0847562709996267	162287.429	176	0.352	ns	0.1622607	0.1409161;0.1854339	0.3389	ns
LINE	Penelope	Penelope1_Vert	178	0.0791097047163606	156747	1097	190.705	13.0009615029043	0.0847562709996267	162287.429	176	0.352	ns	0.1622607	0.1409161;0.1854339	0.3389	ns
LINE	L1-Tx1	tot	16	0.00711098469360545	156747	189	35.598	5.7041154382545	0.0158210520701854	162287.429	1	0.002	**	0.08465608	0.04916316;0.13383612	0.0001172	***
LINE	L1-Tx1	MARE6	16	0.00711098469360545	156747	189	35.598	5.7041154382545	0.0158210520701854	162287.429	1	0.002	**	0.08465608	0.04916316;0.13383612	0.0001172	***
LINE	RTE-X	tot	1951	0.867095696076514	156747	15596	2765.955	49.1397770924197	1.22929147926259	162287.429	1	0.002	**	0.1250962	0.1199423;0.1303904	2.2e-16	***
LINE	RTE-X	L5	106	0.0471102735951361	156747	737	140.462	11.2327525892246	0.0624264457520755	162287.429	1	0.002	**	0.1438263	0.1192794;0.1712629	0.001009	**
LINE	RTE-X	L4_C_Mam	656	0.291550372437823	156747	5015	907.598	28.3951876676785	0.403369717871682	162287.429	1	0.002	**	0.1308076	0.1215925;0.1404547	2.2e-16	***
LINE	RTE-X	L4_A_Mam	832	0.369771204067483	156747	6597	1197.989	33.668835285312	0.532430090131731	162287.429	1	0.002	**	0.1261179	0.1181976;0.1343703	2.2e-16	***
LINE	RTE-X	L4_B_Mam	461	0.204885246484507	156747	3247	591.6	22.2458732999826	0.262928659046061	162287.429	1	0.002	**	0.1419772	0.1301446;0.1544586	1.058e-09	***
LINE	L1	L1M2	399	0.177330180796786	156747	9096	1776.124	45.5107443561611	0.78937441112158	162287.429	1	0.002	**	0.04386544	0.03974851;0.04827759	2.2e-16	***
LINE	L1	L1P	9	0.00399992889015306	156747	161	24.266	4.63278606312732	0.0107846971609394	162287.429	1	0.002	**	0.05590062	0.02587688;0.10346240	0.000251	***
LINE	L1	L1MEg1	50	0.022221827167517	156747	1013	182.356	13.0897136945239	0.0810456702991947	162287.429	1	0.002	**	0.04935834	0.03685337;0.06455806	2.2e-16	***
LINE	L1	L1MB7	2680	1.19108993617891	156747	23185	4513.207	67.9260045423923	2.00583411850456	162287.429	1	0.002	**	0.115592	0.1115032;0.1197774	2.2e-16	***
LINE	L1	L1P2	102	0.0453325274217347	156747	1631	401.653	24.7961577757612	0.178509270946294	162287.429	1	0.002	**	0.06253832	0.05127694;0.07540379	2.2e-16	***
LINE	L1	L1MB1	250	0.111109135837585	156747	6197	1184.172	35.9977256538834	0.526289310412259	162287.429	1	0.002	**	0.0403421	0.03558004;0.04554273	2.2e-16	***
LINE	L1	L1MCb	77	0.0342216138379762	156747	2145	418.807	21.4400892821935	0.186133135410926	162287.429	1	0.002	**	0.03589744	0.02843148;0.04466329	2.2e-16	***
LINE	L1	L1M3b	18	0.00799985778030613	156747	564	116.898	12.3436608006686	0.0519537430445681	162287.429	1	0.002	**	0.03191489	0.01902227;0.04997148	2.2e-16	***
LINE	L1	L1MEh	159	0.0706654103927041	156747	3050	563.326	21.9715377812403	0.250362660219374	162287.429	1	0.002	**	0.05213115	0.04451109;0.06062396	2.2e-16	***
LINE	L1	L1ME2	982	0.436436685570034	156747	12799	2537.199	49.9739411472999	1.12762395335194	162287.429	1	0.002	**	0.07672474	0.07217133;0.08147172	2.2e-16	***
LINE	L1	L1PA16	634	0.281772768484116	156747	13973	2866.738	59.3650534032066	1.27408312741107	162287.429	1	0.002	**	0.04537322	0.04198163;0.04895571	2.2e-16	***
LINE	L1	L1MEd	1073	0.476880411014915	156747	16918	3191.562	54.8569543580524	1.4184467831683	162287.429	1	0.002	**	0.06342357	0.05979674;0.06720136	2.2e-16	***
LINE	L1	L1M4b	192	0.0853318163232654	156747	4228	823.13	30.0438301774546	0.365829051927966	162287.429	1	0.002	**	0.04541154	0.03933351;0.05212713	2.2e-16	***
LINE	L1	L1ME3A	1623	0.721320509857603	156747	15879	3065.607	52.4017413211955	1.36246777835061	162287.429	1	0.002	**	0.1022105	0.09754052;0.10702670	2.2e-16	***
LINE	L1	L1M4	1549	0.688432205649677	156747	20125	3767.682	60.5819201168553	1.6744955645233	162287.429	1	0.002	**	0.07696894	0.07332287;0.08073777	2.2e-16	***
LINE	L1	L1MC4	2780	1.23553359051395	156747	23685	4436.103	62.1037782286253	1.97156628326608	162287.429	1	0.002	**	0.1173739	0.1133008;0.1215411	2.2e-16	***
LINE	L1	L1MEf	516	0.229329256368776	156747	11271	2234	46.2691347750618	0.99287123784466	162287.429	1	0.002	**	0.04578121	0.04199597;0.04980323	2.2e-16	***
LINE	L1	L1MDa	311	0.138219764981956	156747	6954	1345.2	39.3595626903447	0.597856038114878	162287.429	1	0.002	**	0.04472246	0.03998437;0.04984684	2.2e-16	***
LINE	L1	L1ME3G	2437	1.08309185614478	156747	18628	3442.742	54.0581512791524	1.53008035412704	162287.429	1	0.002	**	0.1308246	0.1260132;0.1357515	2.2e-16	***
LINE	L1	L1MEj	150	0.0666654815025511	156747	2345	438.213	21.0900075727682	0.194757870971183	162287.429	1	0.002	**	0.06396588	0.05439868;0.07463912	2.2e-16	***
LINE	L1	L1P4e	1	0.00044443654335034	156747	194	36.815	6.66912679833367	0.0163619313434428	162287.429	1	0.002	**	0.005154639	0.0001304956;0.0283836920	2.2e-16	***
LINE	L1	L1ME3E	359	0.159552719062772	156747	4540	857.139	29.3530455026439	0.380943894330767	162287.429	1	0.002	**	0.07907489	0.07138773;0.08730848	2.2e-16	***
LINE	L1	L1MC2	479	0.212885104264813	156747	6382	1292.871	38.8766479104456	0.574599118237898	162287.429	1	0.002	**	0.07505484	0.06870757;0.08179362	2.2e-16	***
LINE	L1	L1PA2	203	0.0902206183001191	156747	4918	1431.582	53.4077116122724	0.636247355602567	162287.429	1	0.002	**	0.04127694	0.03588943;0.04721718	2.2e-16	***
LINE	L1	L1MA2	344	0.152886170912517	156747	7417	1541.507	44.1337029347723	0.685102042630353	162287.429	1	0.002	**	0.04637994	0.04170549;0.05141491	2.2e-16	***
LINE	L1	L1M3e	23	0.0102220404970578	156747	810	146.525	13.0939996879421	0.0651210645144086	162287.429	1	0.002	**	0.02839506	0.01808335;0.04230318	2.2e-16	***
LINE	L1	L1MC5	2103	0.934650050665766	156747	14431	2696.422	48.4249821362372	1.19838847309381	162287.429	1	0.002	**	0.1457279	0.1400085;0.1515906	2.2e-16	***
LINE	L1	L1MEa	23	0.0102220404970578	156747	355	64.684	8.10986522168611	0.0287479333700734	162287.429	1	0.002	**	0.06478873	0.04151031;0.09563131	2.232e-10	***
LINE	L1	L1MCc	146	0.0648877353291497	156747	3179	613.755	24.9729177634817	0.272775150663988	162287.429	1	0.002	**	0.04592639	0.03891343;0.05378920	2.2e-16	***
LINE	L1	L1PB1	619	0.275106220333861	156747	13093	2856.646	63.7749945819985	1.26959787381558	162287.429	1	0.002	**	0.04727717	0.04370468;0.05105257	2.2e-16	***
LINE	L1	L1PA8	483	0.214662850438214	156747	8111	1718.196	47.9381231135267	0.763629091038382	162287.429	1	0.002	**	0.05954876	0.05449600;0.06492076	2.2e-16	***
LINE	L1	L1P4	132	0.0586656237222449	156747	3775	712.758	26.6721735304951	0.316775701765302	162287.429	1	0.002	**	0.03496689	0.02933704;0.04133064	2.2e-16	***
LINE	L1	L1M7	207	0.0919983644735205	156747	3059	586.343	23.7961679395782	0.260592256137669	162287.429	1	0.002	**	0.06766917	0.05902153;0.07715426	2.2e-16	***
LINE	L1	L1PREC2	385	0.171108069189881	156747	7902	1667.697	45.967969775108	0.741185490035733	162287.429	1	0.002	**	0.04872184	0.04407903;0.05370098	2.2e-16	***
LINE	L1	L1PA13	375	0.166663703756378	156747	9060	1822.678	44.5871543197178	0.810064709960712	162287.429	1	0.002	**	0.04139073	0.03738200;0.04569762	2.2e-16	***
LINE	L1	L1M2a1	12	0.00533323852020409	156747	120	26.726	5.87634711835979	0.0118780110575812	162287.429	3	0.006	**	0.1	0.05274779;0.16816521	0.0006203	***
LINE	L1	L1MA9	876	0.389326411974898	156747	16437	3081.72	56.3910236433738	1.36962898437361	162287.429	1	0.002	**	0.0532944	0.04990939;0.05683854	2.2e-16	***
LINE	L1	L1MA4	593	0.263550870206752	156747	10000	1974.053	46.0612617155765	0.87734129171037	162287.429	1	0.002	**	0.0593	0.05474973;0.06410897	2.2e-16	***
LINE	L1	L1PB3	190	0.0844429432365647	156747	3601	744.563	30.7349095600697	0.33091100602656	162287.429	1	0.002	**	0.05276312	0.04568805;0.06057478	2.2e-16	***
LINE	L1	HAL1b	397	0.176441307710085	156747	4340	823.401	28.027517562937	0.365949494231214	162287.429	1	0.002	**	0.09147465	0.08305977;0.10044387	2.2e-16	***
LINE	L1	L1MC1	981	0.435992249026684	156747	13002	2657.246	52.5306477492231	1.18097722707152	162287.429	1	0.002	**	0.07544993	0.07096706;0.08012390	2.2e-16	***
LINE	L1	L1PA4	502	0.223107144761871	156747	11926	3063.475	72.873217857323	1.36152023964018	162287.429	1	0.002	**	0.04209291	0.03855931;0.04585215	2.2e-16	***
LINE	L1	L1MD3	622	0.276439529963912	156747	5356	1068.487	31.9753068984685	0.474874668894775	162287.429	1	0.002	**	0.1161314	0.1076688;0.1250148	2.2e-16	***
LINE	L1	L1PBa	122	0.0542212582887415	156747	2167	508.498	27.4761156813137	0.225995093420561	162287.429	1	0.002	**	0.05629903	0.04696913;0.06685023	2.2e-16	***
LINE	L1	L1MA8	643	0.285772697374269	156747	11124	2094.574	45.8504611622259	0.930905228351496	162287.429	1	0.002	**	0.05780295	0.05353745;0.06230167	2.2e-16	***
LINE	L1	L1M3c	39	0.0173330251906633	156747	1070	201.572	14.8197990014183	0.0895859629162148	162287.429	1	0.002	**	0.0364486	0.02604447;0.04949171	2.2e-16	***
LINE	L1	L1P4b	4	0.00177774617340136	156747	155	32.333	6.53473900120073	0.0143699667561466	162287.429	1	0.002	**	0.02580645	0.007075182;0.064754512	3.278e-11	***
LINE	L1	L1MC	730	0.324438676645749	156747	7862	1476.49	36.4757231371549	0.656206111891344	162287.429	1	0.002	**	0.09285169	0.08652460;0.09948242	2.2e-16	***
LINE	L1	L1M3de	19	0.00844429432365647	156747	499	90.389	10.6016070985994	0.0401721747168939	162287.429	1	0.002	**	0.03807615	0.02307723;0.05882366	2.2e-16	***
LINE	L1	L1MA5	272	0.120886739791293	156747	4447	913.885	32.066556395083	0.406163890419726	162287.429	1	0.002	**	0.06116483	0.05429942;0.06861327	2.2e-16	***
LINE	L1	HAL1M8	239	0.106220333860731	156747	2197	439.175	21.097096067053	0.195185418925886	162287.429	1	0.002	**	0.1087847	0.09606548;0.12255767	2.2e-16	***
LINE	L1	L1ME4c	1585	0.70443192121029	156747	9421	1758.108	39.9553346221098	0.78136744235658	162287.429	1	0.002	**	0.1682412	0.1607377;0.1759503	3.68e-06	***
LINE	L1	L1M2a	32	0.0142219693872109	156747	489	114.1	11.9828038283028	0.0507102095962738	162287.429	1	0.002	**	0.06543967	0.04518775;0.09112830	2.2e-16	***
LINE	L1	L1MC3	907	0.403103944818759	156747	13130	2616.065	52.5493121287539	1.16267488577981	162287.429	1	0.002	**	0.06907845	0.06479870;0.07355036	2.2e-16	***
LINE	L1	L1P4d	6	0.00266661926010204	156747	167	34.2	6.84272042559264	0.0151997297825816	162287.429	1	0.002	**	0.03592814	0.01329713;0.07655730	4.991e-10	***
LINE	L1	L1ME3C	348	0.154663917085918	156747	3264	623.771	24.1099948330739	0.277226627082185	162287.429	1	0.002	**	0.1066176	0.0962326;0.1177133	2.2e-16	***
LINE	L1	L1M4a2	127	0.0564434410054932	156747	2051	390.497	19.1801947558118	0.173551136868678	162287.429	1	0.002	**	0.06192101	0.05187903;0.07323632	2.2e-16	***
LINE	L1	L1M2c	20	0.00888873086700681	156747	450	101.688	11.1684103340354	0.0451938632202094	162287.429	1	0.002	**	0.04444444	0.02735592;0.06780834	2.2e-16	***
LINE	L1	L1M6	310	0.137775328438606	156747	5357	1006.979	29.7323152406531	0.447538265986383	162287.429	1	0.002	**	0.05786821	0.05176449;0.06445894	2.2e-16	***
LINE	L1	L1M1	424	0.188441094380544	156747	9983	2002.433	48.6880276354982	0.889954400810652	162287.429	1	0.002	**	0.0424722	0.03860023;0.04661386	2.2e-16	***
LINE	L1	L1PA7	717	0.318661001582194	156747	13116	3287.089	73.5727941227941	1.46090247284493	162287.429	1	0.002	**	0.05466606	0.05083665;0.05869452	2.2e-16	***
LINE	L1	L1P3b	4	0.00177774617340136	156747	83	17.675	4.56861546283416	0.00785541590371727	162287.429	1	0.002	**	0.04819277	0.01328508;0.11881842	4.281e-05	***
LINE	L1	L1MA10	391	0.173774688449983	156747	5109	947.209	30.2666712803108	0.420974293790333	162287.429	1	0.002	**	0.07653161	0.06938752;0.08416385	2.2e-16	***
LINE	L1	L1MB8	1810	0.804430143464116	156747	16563	3212.758	55.7669381209637	1.42786706014115	162287.429	1	0.002	**	0.1092797	0.1045671;0.1141301	2.2e-16	***
LINE	L1	L1MA4A	289	0.128442161028248	156747	6240	1311.752	40.8263062654863	0.582990524612896	162287.429	1	0.002	**	0.0463141	0.04123261;0.05182487	2.2e-16	***
LINE	L1	L1PB	89	0.0395548523581803	156747	1846	356.555	20.1952673620288	0.158466071714281	162287.429	1	0.002	**	0.04821235	0.03889452;0.05899697	2.2e-16	***
LINE	L1	L1MB4	1054	0.468436116691259	156747	9160	1796.831	41.4278735600526	0.798577358624735	162287.429	1	0.002	**	0.1150655	0.1085993;0.1217776	2.2e-16	***
LINE	L1	L1M4c	139	0.0617766795256973	156747	3615	725.273	28.1639073403652	0.322337825105331	162287.429	1	0.002	**	0.0384509	0.03242033;0.04524160	2.2e-16	***
LINE	L1	L1MEg	616	0.27377291070381	156747	13185	2554.097	49.4220611784973	1.13513404206147	162287.429	1	0.002	**	0.04671976	0.04318002;0.05046124	2.2e-16	***
LINE	L1	L1P1	136	0.0604433698956463	156747	3259	682.158	29.1988631561164	0.303175943538782	162287.429	1	0.002	**	0.04173059	0.03512582;0.04917279	2.2e-16	***
LINE	L1	L1ME3	949	0.421770279639473	156747	9162	1823.893	39.7192039971368	0.810604700360883	162287.429	1	0.002	**	0.10358	0.09741273;0.11000060	2.2e-16	***
LINE	L1	X9_LINE	99	0.0439992177916837	156747	653	114.613	10.1187756482996	0.0509382055430126	162287.429	72	0.144	ns	0.151608	0.1249601;0.1814492	0.1109	ns
LINE	L1	L1PA17	358	0.159108282519422	156747	4789	986.083	32.4237167580833	0.438251319976534	162287.429	1	0.002	**	0.07475465	0.06746264;0.08256999	2.2e-16	***
LINE	L1	L1PA15-16	57	0.0253328829709694	156747	1431	302.49	21.8669170680748	0.134437609998044	162287.429	1	0.002	**	0.03983229	0.03030565;0.05130175	2.2e-16	***
LINE	L1	L1ME3B	696	0.309327834171837	156747	8120	1555.004	38.9337619787996	0.691100602655953	162287.429	1	0.002	**	0.08571429	0.07971330;0.09201449	2.2e-16	***
LINE	L1	L1MD1	412	0.18310785586034	156747	6979	1416.36	40.5368182475344	0.629482142539688	162287.429	1	0.002	**	0.05903425	0.05361819;0.06482222	2.2e-16	***
LINE	L1	L1HS	64	0.0284439387744218	156747	1571	475.501	30.6760006522365	0.21133002079963	162287.429	1	0.002	**	0.04073838	0.03151232;0.05172669	2.2e-16	***
LINE	L1	L1MEb	146	0.0648877353291497	156747	1672	331.891	18.0928845536435	0.147504488809088	162287.429	1	0.002	**	0.08732057	0.0742235;0.1018865	2.2e-16	***
LINE	L1	L1PA11	247	0.109775826207534	156747	4144	908.453	36.4026227343847	0.403749711116247	162287.429	1	0.002	**	0.05960425	0.05258783;0.06724915	2.2e-16	***
LINE	L1	HAL1ME	737	0.327549732449201	156747	7407	1355.972	33.1562445483887	0.602643508559848	162287.429	1	0.002	**	0.09950047	0.09277474;0.10654323	2.2e-16	***
LINE	L1	L1PA8A	115	0.0511102024852891	156747	2429	591.032	29.6268581987143	0.262676219089438	162287.429	1	0.002	**	0.04734459	0.03924345;0.05655817	2.2e-16	***
LINE	L1	L1MEc	894	0.397326269755204	156747	17812	3482.875	58.9469262567194	1.54791692592132	162287.429	1	0.002	**	0.05019088	0.04703003;0.05349959	2.2e-16	***
LINE	L1	L1P4c	3	0.00133330963005102	156747	43	10.72	3.19841051615171	0.00476435974471565	162287.429	5	0.01	**	0.06976744	0.0146255;0.1906072	0.004236	**
LINE	L1	L1MCa	266	0.118220120531191	156747	7243	1446.931	38.9035438581722	0.643069012106451	162287.429	1	0.002	**	0.03672511	0.03251187;0.04131629	2.2e-16	***
LINE	L1	L1MB2	980	0.435547812483334	156747	8944	1789.936	41.1759561317447	0.795512968658335	162287.429	1	0.002	**	0.1095707	0.1031693;0.1162275	2.2e-16	***
LINE	L1	L1MEi	287	0.127553287941548	156747	5311	998.054	31.1281873556436	0.443571669836981	162287.429	1	0.002	**	0.05403879	0.04811046;0.06046294	2.2e-16	***
LINE	L1	L1MC4a	1113	0.494657872748929	156747	9991	1954.037	42.9115955894911	0.868445449858669	162287.429	1	0.002	**	0.1114003	0.1052948;0.1177333	2.2e-16	***
LINE	L1	L1MB5	1087	0.48310252262182	156747	9769	1952.944	42.1871855262072	0.867959680716787	162287.429	1	0.002	**	0.1112703	0.1050998;0.1176737	2.2e-16	***
LINE	L1	HAL1	2020	0.897761817567688	156747	21238	3991.848	62.1067157410545	1.77412312669997	162287.429	1	0.002	**	0.09511253	0.09119905;0.09913724	2.2e-16	***
LINE	L1	L1PA3	457	0.203107500311106	156747	10703	2930.31	71.5568185309988	1.30233684734494	162287.429	1	0.002	**	0.04269831	0.03894625;0.04670163	2.2e-16	***
LINE	L1	L1M6B	78	0.0346660503813266	156747	730	139.879	11.4056322686402	0.0621673392473023	162287.429	1	0.002	**	0.1068493	0.08538004;0.13155378	5.867e-10	***
LINE	L1	L1P3	176	0.0782208316296599	156747	3552	703.097	29.8438980237041	0.312482000319994	162287.429	1	0.002	**	0.04954955	0.04264543;0.05720645	2.2e-16	***
LINE	L1	L1PB4	451	0.200440881051004	156747	7440	1429.997	38.4416538633778	0.635542923681357	162287.429	1	0.002	**	0.06061828	0.05530176;0.06628218	2.2e-16	***
LINE	L1	L1ME3F	389	0.172885815363282	156747	4605	902.9	29.9700551251446	0.401281754991022	162287.429	1	0.002	**	0.0844734	0.07659811;0.09288015	2.2e-16	***
LINE	L1	L1MA1	188	0.083554070149864	156747	4314	869.619	34.029602596164	0.38649046239178	162287.429	1	0.002	**	0.04357904	0.03768195;0.05010366	2.2e-16	***
LINE	L1	L1PA14	162	0.0719987200227551	156747	3056	652.883	30.1499972360419	0.2901650637322	162287.429	1	0.002	**	0.05301047	0.04533428;0.06155579	2.2e-16	***
LINE	L1	L1M2b	11	0.00488880197685375	156747	220	44.843	7.21737081224468	0.0199298679134593	162287.429	1	0.002	**	0.05	0.02522081;0.08770114	1.38e-10	***
LINE	L1	L1M8	113	0.0502213293985885	156747	1662	319.395	18.5194477494591	0.141950809763382	162287.429	1	0.002	**	0.06799037	0.05635882;0.08117413	2.2e-16	***
LINE	L1	L1M3f	42	0.0186663348207143	156747	671	143.254	13.5679612902445	0.0636673125811097	162287.429	1	0.002	**	0.06259314	0.04548036;0.08366908	2.2e-16	***
LINE	L1	L1M3d	25	0.0111109135837585	156747	532	102.65	10.9893706037364	0.0456214111749124	162287.429	1	0.002	**	0.04699248	0.03063853;0.06859107	2.2e-16	***
LINE	L1	L1M3a	36	0.0159997155606123	156747	636	149.429	12.2089318540574	0.066411708236298	162287.429	1	0.002	**	0.05660377	0.03995582;0.07750540	2.2e-16	***
LINE	L1	L1MA3	483	0.214662850438214	156747	8888	1949.038	50.5198258984412	0.866223711578461	162287.429	1	0.002	**	0.05434293	0.04972053;0.05926010	2.2e-16	***
LINE	L1	L1M3	526	0.233773621802279	156747	7225	1350.298	36.3072363505047	0.600121775612878	162287.429	1	0.002	**	0.07280277	0.06691599;0.07903696	2.2e-16	***
LINE	L1	L1MDb	30	0.0133330963005102	156747	971	165.887	13.6105649580933	0.0737262448667579	162287.429	1	0.002	**	0.03089598	0.02094047;0.04381375	2.2e-16	***
LINE	L1	L1ME3D	351	0.155997226715969	156747	4186	821.016	28.5678817532534	0.364889513075323	162287.429	1	0.002	**	0.08385093	0.07562783;0.09266008	2.2e-16	***
LINE	L1	L1MD	677	0.300883539848181	156747	8496	1567.13	37.877801253872	0.696489840180619	162287.429	1	0.002	**	0.07968456	0.07401225;0.08564705	2.2e-16	***
LINE	L1	L1MA5A	281	0.124886668681446	156747	3431	701.487	27.4370666001966	0.3117664574852	162287.429	1	0.002	**	0.08190032	0.07293842;0.09158205	2.2e-16	***
LINE	L1	L1M5	4239	1.88396650726209	156747	44640	7748.982	82.4743092586273	3.44393077456401	162287.429	1	0.002	**	0.09495968	0.09225538;0.09771679	2.2e-16	***
LINE	L1	L1PB2	169	0.0751097758262075	156747	2887	611.673	27.4978945594968	0.271849833780733	162287.429	1	0.002	**	0.05853828	0.05025274;0.06773199	2.2e-16	***
LINE	L1	L1M4a1	151	0.0671099180459014	156747	2655	517.137	22.3239465505002	0.229834580718565	162287.429	1	0.002	**	0.05687382	0.04836856;0.06637174	2.2e-16	***
LINE	L1	L1MEg2	41	0.018221898277364	156747	755	140.855	12.2342000413043	0.0626011093136122	162287.429	1	0.002	**	0.05430464	0.03924820;0.07295223	2.2e-16	***
LINE	L1	L1PA5	675	0.29999466676148	156747	11398	2850.863	69.532474398629	1.26702769728538	162287.429	1	0.002	**	0.05922092	0.05495680;0.06371184	2.2e-16	***
LINE	L1	L1ME4b	3696	1.64263746422286	156747	24590	4514.647	60.6219053346759	2.00647410712698	162287.429	1	0.002	**	0.150305	0.1458595;0.1548333	2.2e-16	***
LINE	L1	L1MC5a	2390	1.06220333860731	156747	17929	3293.697	56.3336726449968	1.46383930952339	162287.429	1	0.002	**	0.1333036	0.1283601;0.1383663	2.2e-16	***
LINE	L1	L1PA12	61	0.0271106291443708	156747	1769	374.25	21.381643404441	0.166330376348865	162287.429	1	0.002	**	0.03448276	0.02647719;0.04407613	2.2e-16	***
LINE	L1	L1ME4a	3983	1.77019075216441	156747	29291	5190.966	64.4437416654235	2.30705498568914	162287.429	1	0.002	**	0.1359803	0.1320741;0.1399589	2.2e-16	***
LINE	L1	L1PA10	370	0.164441521039626	156747	7090	1546.196	45.489480947543	0.687186005582123	162287.429	1	0.002	**	0.05218618	0.04712386;0.05762059	2.2e-16	***
LINE	L1	L1M	113	0.0502213293985885	156747	748	135.971	10.8073566591446	0.0604304812358891	162287.429	16	0.032	*	0.1510695	0.1261536;0.1787722	0.02914	*
LINE	L1	L1ME5	351	0.155997226715969	156747	3442	651.168	25.1595862601272	0.289402855060354	162287.429	1	0.002	**	0.1019756	0.09206197;0.11257098	2.2e-16	***
LINE	L1	L1MA7	508	0.225773764021973	156747	8595	1600.759	41.4394757344871	0.711435796696948	162287.429	1	0.002	**	0.05910413	0.05421064;0.06429908	2.2e-16	***
LINE	L1	L1MD2	938	0.416881477662619	156747	10982	2088.93	44.8013645133969	0.928396828500826	162287.429	1	0.002	**	0.08541249	0.08025004;0.09079596	2.2e-16	***
LINE	L1	L1MB3	2215	0.984426943521004	156747	17260	3432.984	57.0812579925672	1.52574354233702	162287.429	1	0.002	**	0.1283314	0.1233757;0.1334127	2.2e-16	***
LINE	L1	tot	42948	19.0876606638104	156747	950736	87140.052	224.516045642067	38.7282234982489	162287.429	1	0.002	**	0.04517342	0.04475682;0.04559280	2.2e-16	***
LINE	L1	L1P4a	18	0.00799985778030613	156747	601	131.3	13.105867531902	0.0583545181418997	162287.429	1	0.002	**	0.02995008	0.0178449;0.0469221	2.2e-16	***
LINE	L1	L1PBb	29	0.0128886597571599	156747	317	68.131	9.79468094297997	0.030279906135002	162287.429	1	0.002	**	0.09148265	0.06212491;0.12873962	6.416e-09	***
LINE	L1	L1P5	47	0.020888517537466	156747	762	130.091	10.7756593224653	0.0578171943609891	162287.429	1	0.002	**	0.06167979	0.04566836;0.08117993	2.2e-16	***
LINE	L1	L1ME1	2306	1.02487066896589	156747	31305	6033.026	75.9519586582468	2.68129722138273	162287.429	1	0.002	**	0.07366235	0.07079237;0.07661174	2.2e-16	***
LINE	L1	L1MA6	268	0.119108993617891	156747	5458	1082.748	34.1872968698502	0.481212778439494	162287.429	1	0.002	**	0.04910224	0.04352048;0.05517212	2.2e-16	***
LINE	L1	L1PBa1	50	0.022221827167517	156747	441	112.179	13.7819774307573	0.0498564469964978	162287.429	1	0.002	**	0.1133787	0.08533238;0.14673411	2.707e-13	***
LINE	L1	L1ME3Cz	1313	0.583545181418997	156747	14145	2637.848	48.9177456741604	1.17235604700361	162287.429	1	0.002	**	0.09282432	0.08809093;0.09772595	2.2e-16	***
LINE	L1	L1PA15	362	0.160886028692823	156747	8463	1773.69	47.3132163400507	0.788292652575065	162287.429	1	0.002	**	0.04277443	0.03856239;0.04730480	2.2e-16	***
LINE	L1	L1PA6	439	0.195107642530799	156747	6051	1705.327	52.9122838363719	0.757909637162006	162287.429	1	0.002	**	0.07254999	0.06613882;0.07937679	2.2e-16	***
LINE	L1	L1ME2z	958	0.425770208529626	156747	7272	1428.497	36.8103381129812	0.634876268866331	162287.429	1	0.002	**	0.1317382	0.1240449;0.1397279	2.2e-16	***
LINE	Jockey	tot	33	0.0146664059305612	156747	221	40.201	5.69429750048449	0.017866793479227	162287.429	116	0.232	ns	0.1493213	0.1050687;0.2032635	0.223	ns
LINE	Jockey	X12_LINE	33	0.0146664059305612	156747	221	40.201	5.69429750048449	0.017866793479227	162287.429	116	0.232	ns	0.1493213	0.1050687;0.2032635	0.223	ns
LINE	tot	tot	83971	37.3197809816714	156747	1569213	108232.061	211.57762729403	48.1022830705232	162287.429	1	0.002	**	0.05351154	0.05315992;0.05386480	2.2e-16	***
LINE	L2	X24_LINE	78	0.0346660503813266	156747	550	91.139	9.50442070896554	0.0405055021244067	162287.429	93	0.186	ns	0.1418182	0.1137425;0.1738064	0.1362	ns
LINE	L2	UCON86	8	0.00355549234680272	156747	66	12.717	3.21110918877297	0.00565189952178628	162287.429	83	0.166	ns	0.1212121	0.05381086;0.22494016	0.1611	ns
LINE	L2	L2-1_Crp	5	0.0022221827167517	156747	41	7.264	2.52916996279425	0.00322838705089687	162287.429	243	0.486	ns	0.1219512	0.04080673;0.26204468	0.4201	ns
LINE	L2	UCON49	14	0.00622211160690477	156747	106	19.358	4.13339097121491	0.00860340260617589	162287.429	112	0.224	ns	0.1320755	0.0741282;0.2116623	0.2086	ns
LINE	L2	tot	54137	24.0604611473574	156747	523574	53438.434	159.994518312003	23.7499928890153	162287.429	1001	0.002	**	0.1033989	0.1025754;0.1042268	0.001452	**
LINE	L2	L2-2_Mam	79	0.0351104869246769	156747	520	91.418	8.61937176188437	0.0406294999200014	162287.429	88	0.176	ns	0.1519231	0.1221615;0.1857054	0.1666	ns
LINE	L2	L2	7086	3.14927734618051	156747	54017	9060.078	82.8369475287198	4.02662974880447	162287.429	1	0.002	**	0.1311809	0.1283446;0.1340570	2.2e-16	***
LINE	L2	L2-3_AMi	0	0	156747	12	2.2562358276644	1.17004356028801	0.00100275365223036	162287.429	1	0.002	**	0	0.0000000;0.2646485	0.1398	ns
LINE	L2	L2d	4587	2.03863042434801	156747	27881	4732.032	63.5640729293472	2.1030879451032	162287.429	12	0.024	*	0.1645206	0.1601860;0.1689253	0.0207	*
LINE	L2	L2d2	8363	3.7168228120389	156747	52674	8482.925	80.5060283183539	3.77012186450019	162287.429	78	0.156	ns	0.158769	0.1556574;0.1619183	0.1566	ns
LINE	L2	L2a	20958	9.31450107553644	156747	166340	24014.867	132.199970284199	10.6730844784982	162287.429	1	0.002	**	0.125995	0.1244038;0.1275992	2.2e-16	***
LINE	L2	L2-1_AMi	179	0.0795541412597109	156747	951	178.923	12.41673251086	0.079519919645873	162287.429	536	0.932	ns	0.1882229	0.1638498;0.2145434	1	ns
LINE	L2	X13_LINE	18	0.00799985778030613	156747	139	23.88	4.68909240552877	0.0106131446552061	162287.429	126	0.252	ns	0.1294964	0.0785878;0.1969201	0.2159	ns
LINE	L2	X15_LINE	47	0.020888517537466	156747	244	42.266	6.11593399642677	0.0187845549412455	162287.429	808	0.388	ns	0.192623	0.1451001;0.2477826	0.4461	ns
LINE	L2	L2b	15268	6.785657143873	156747	91943	14853.739	101.818308014064	6.60154441698814	162287.429	1000	0.004	**	0.1660594	0.1636591;0.1684808	0.0002149	***
LINE	L2	L2-3_Crp	313	0.139108638068657	156747	1730	325.033	16.6116783877746	0.144456542994791	162287.429	251	0.502	ns	0.1809249	0.1630489;0.1998899	0.4791	ns
LINE	L2	L2c	17671	7.85363815754387	156747	126360	18757.146	113.7987998656	8.33636113135767	162287.429	1	0.002	**	0.1398465	0.1379385;0.1417710	2.2e-16	***
LINE	Dong-R4	tot	67	0.0297772484044728	156747	551	100.183	9.43846362474294	0.0445249862224672	162287.429	3	0.006	**	0.1215971	0.0954910;0.1518395	0.0001646	***
LINE	Dong-R4	Mam_R4	67	0.0297772484044728	156747	551	100.183	9.43846362474294	0.0445249862224672	162287.429	3	0.006	**	0.1215971	0.0954910;0.1518395	0.0001646	***
LINE	RTE-BovB	tot	1489	0.661766013048657	156747	8868	1520.213	35.3077082981219	0.675638210876251	162287.429	189	0.378	ns	0.1679071	0.1601812;0.1758518	0.3901	ns
LINE	RTE-BovB	MamRTE1	1484	0.659543830331905	156747	8819	1511.15	35.1346544588665	0.671610282483867	162287.429	222	0.444	ns	0.168273	0.1605190;0.1762469	0.4539	ns
LINE	RTE-BovB	MamRTE2	5	0.0022221827167517	156747	49	9.459	2.87203195796418	0.00420392526355087	162287.429	68	0.136	ns	0.1020408	0.0339717;0.2222767	0.1451	ns
LINE	CR1	CR1-16_AMi	22	0.00977760395370749	156747	306	56.04	7.2645146550319	0.0249062238893531	162287.429	1	0.002	**	0.07189542	0.04560217;0.10682933	3.292e-08	***
LINE	CR1	X7D_LINE	8	0.00355549234680272	156747	55	9.23	2.75911447981279	0.00410214929512364	162287.429	400	0.8	ns	0.1454545	0.06495142;0.26663232	0.8565	ns
LINE	CR1	X8_LINE	19	0.00844429432365647	156747	223	39.613	6.15508863592687	0.017605464791737	162287.429	1	0.002	**	0.08520179	0.05207695;0.12985554	0.000145	***
LINE	CR1	CR1-12_AMi	13	0.00577767506355443	156747	133	24.291	4.76014474338522	0.0107958080745231	162287.429	15	0.03	*	0.09774436	0.05307838;0.16134536	0.009501	**
LINE	CR1	X2_LINE	21	0.00933316741035715	156747	191	34.891	5.71504862453337	0.0155068354340367	162287.429	11	0.022	*	0.1099476	0.06936074;0.16314731	0.008446	**
LINE	CR1	CR1_Mam	304	0.135108709178504	156747	1695	300.852	15.8810044487842	0.133709622940037	162287.429	604	0.796	ns	0.179351	0.1613595;0.1984599	0.8487	ns
LINE	CR1	CR1-3_Croc	252	0.111998008924286	156747	1338	243.16	14.8232293420877	0.108069189881069	162287.429	735	0.534	ns	0.1883408	0.1677199;0.2103402	0.5235	ns
LINE	CR1	X21_LINE	3	0.00133330963005102	156747	45	8.124	2.64530180161387	0.00361060247817817	162287.429	24	0.048	*	0.06666667	0.0139651;0.1826845	0.05086	ns
LINE	CR1	tot	8997	3.99859558052301	156747	68381	10814.4	90.1275927947873	4.80631455440792	162287.429	1	0.002	**	0.1315716	0.1290464;0.1341281	2.2e-16	***
LINE	CR1	CR1-L3B_Croc	5	0.0022221827167517	156747	37	6.837	2.3685525202201	0.00303861264688628	162287.429	285	0.57	ns	0.1351351	0.04537199;0.28774780	0.5304	ns
LINE	CR1	X7B_LINE	164	0.0728875931094558	156747	934	159.047	11.5695568474184	0.0706862989102416	162287.429	669	0.666	ns	0.1755889	0.1517068;0.2015361	0.6634	ns
LINE	CR1	CR1-13_AMi	14	0.00622211160690477	156747	102	17.937	4.17953340691273	0.00797185827807506	162287.429	206	0.412	ns	0.1372549	0.07711808;0.21955654	0.3629	ns
LINE	CR1	X7A_LINE	183	0.0813318874331123	156747	920	161.606	11.9552369985581	0.0718236120246751	162287.429	965	0.074	ns	0.198913	0.1735723;0.2261975	0.06869	ns
LINE	CR1	CR1-1_Amn	15	0.00666654815025511	156747	66	11.639	2.99527138180343	0.00517279692805461	162287.429	902	0.2	ns	0.2272727	0.1331428;0.3469981	0.2611	ns
LINE	CR1	X17_LINE	123	0.0546656948320919	156747	966	169.675	12.3287214411054	0.075409770492969	162287.429	1	0.002	**	0.1273292	0.1069519;0.1500081	4.781e-05	***
LINE	CR1	X1_LINE	6	0.00266661926010204	156747	85	15.731	3.79355111077075	0.00699143126344421	162287.429	4	0.008	**	0.07058824	0.02634393;0.14733346	0.004737	**
LINE	CR1	X6A_LINE	141	0.062665552612398	156747	1033	177.931	12.6144109003299	0.0790790385948694	162287.429	2	0.004	**	0.1364956	0.1161348;0.1589521	0.001983	**
LINE	CR1	CR1-11_Crp	4	0.00177774617340136	156747	25	4.11710794297352	1.85056747682912	0.00182979322277538	162287.429	594	0.816	ns	0.16	0.04537945;0.36082845	1	ns
LINE	CR1	X6B_LINE	117	0.0519990755719898	156747	875	152.661	11.8035334710587	0.0678481271444063	162287.429	3	0.006	**	0.1337143	0.1118554;0.1580725	0.001318	**
LINE	CR1	X20_LINE	17	0.00755542123695579	156747	161	29.186	5.0543991681456	0.012971324954223	162287.429	7	0.014	*	0.1055901	0.06272433;0.16367232	0.0104	*
LINE	CR1	CR1-L3A_Croc	57	0.0253328829709694	156747	323	55.224	6.96234861941704	0.0245435636699792	162287.429	641	0.722	ns	0.1764706	0.1364834;0.2225084	0.7678	ns
LINE	CR1	CR1-8_Crp	1	0.00044443654335034	156747	7	1.67088607594937	0.895204234917543	0.000742602831927151	162287.429	387	0.774	ns	0.1428571	0.003610297;0.578723197	1	ns
LINE	CR1	X5B_LINE	9	0.00399992889015306	156747	73	13.224	3.39254083738624	0.0058772288492649	162287.429	140	0.28	ns	0.1232877	0.05795492;0.22117978	0.2263	ns
LINE	CR1	X7C_LINE	130	0.0577767506355443	156747	620	105.98	9.66037902584174	0.0471013848642691	162287.429	993	0.018	*	0.2096774	0.178274;0.243874	0.0121	*
LINE	CR1	L3	6136	2.72706262999769	156747	45293	7588.524	76.7317090854828	3.3726173756911	162287.429	1	0.002	**	0.1354735	0.1323341;0.1386596	2.2e-16	***
LINE	CR1	Plat_L3	603	0.267995235640255	156747	3315	590.257	22.9488474786992	0.262331780768342	162287.429	737	0.53	ns	0.1819005	0.1689028;0.1954618	0.5551	ns
LINE	CR1	L3b	1574	0.699543119233436	156747	9560	1690.976	37.9303062488577	0.751531528328385	162287.429	2	0.004	**	0.1646444	0.1572610;0.1722327	0.001634	**
LTR?	tot	tot	1176	0.52265737498	156747	8420	1512.466	36.6835457191167	0.672195160974916	162287.429	1	0.002	**	0.1396675	0.1323296;0.1472556	2.2e-16	***
LTR?	LTR?	MER129	16	0.00711098469360545	156747	122	23.158	4.43584408119951	0.0102922614709072	162287.429	63	0.126	ns	0.1311475	0.07685792;0.20422375	0.1062	ns
LTR?	LTR?	Eutr18	117	0.0519990755719898	156747	676	118.183	10.20890458045	0.0525248440027733	162287.429	474	0.948	ns	0.1730769	0.1452966;0.2037453	0.9596	ns
LTR?	LTR?	MamRep605	434	0.192885459814048	156747	3549	649.352	24.4855802389823	0.28859575829763	162287.429	1	0.002	**	0.122288	0.1116829;0.1335195	2.2e-16	***
LTR?	LTR?	MamRep1151	129	0.0573323140921939	156747	1260	236.538	14.8156018459615	0.105126131091003	162287.429	1	0.002	**	0.102381	0.08618835;0.12045478	2.2e-16	***
LTR?	LTR?	MamRep605b	466	0.207107429201259	156747	2374	426.251	19.5711274082008	0.189441521039626	162287.429	983	0.038	*	0.1962932	0.1804874;0.2128519	0.03466	*
LTR?	LTR?	tot	1176	0.52265737498	156747	8420	1512.466	36.6835457191167	0.672195160974916	162287.429	1	0.002	**	0.1396675	0.1323296;0.1472556	2.2e-16	***
LTR?	LTR?	UCON51	3	0.00133330963005102	156747	42	7.361	2.50018597906834	0.00327149739560186	162287.429	60	0.12	ns	0.07142857	0.01497969;0.19483120	0.1012	ns
LTR?	LTR?	Eutr5	32	0.0142219693872109	156747	397	74.709	8.2315294494448	0.0332034097171606	162287.429	1	0.002	**	0.08060453	0.05578505;0.11188536	2.397e-09	***
scRNA	tot	tot	552	0.245328971929388	156747	1861	343.983	17.2939814037368	0.15287861549128	162287.429	1001	0.002	**	0.2966147	0.2759276;0.3179448	2.2e-16	***
scRNA	scRNA	tot	552	0.245328971929388	156747	1861	343.983	17.2939814037368	0.15287861549128	162287.429	1001	0.002	**	0.2966147	0.2759276;0.3179448	2.2e-16	***
scRNA	scRNA	HY3	146	0.0648877353291497	156747	545	97.244	9.44508727718668	0.0432187872215605	162287.429	1001	0.002	**	0.2678899	0.2311362;0.3071818	2.263e-07	***
scRNA	scRNA	HY4	56	0.0248884464276191	156747	162	29.984	5.000875198678	0.0133259853158166	162287.429	1001	0.002	**	0.345679	0.2728069;0.4243136	1.273e-06	***
scRNA	scRNA	BC200	179	0.0795541412597109	156747	676	129.451	10.3622862330654	0.0575327549732449	162287.429	1001	0.002	**	0.2647929	0.2318802;0.2997739	3.189e-06	***
scRNA	scRNA	HY1	168	0.0746653392828572	156747	456	84.323	8.22315579879716	0.0374762226449308	162287.429	1001	0.002	**	0.3684211	0.3240293;0.4145317	2.2e-16	***
scRNA	scRNA	HY5	8	0.00355549234680272	156747	22	4.24064711830131	1.84761745744977	0.00188469854682642	162287.429	973	0.058	ns	0.3636364	0.1719794;0.5934233	0.05536	ns
DNA	TcMar-Mariner	tot	2008	0.892428579047484	156747	16390	2856.943	47.9988712642562	1.26972987146895	162287.429	1	0.002	**	0.1225137	0.1175309;0.1276309	2.2e-16	***
DNA	TcMar-Mariner	MADE1	848	0.376882188761089	156747	7843	1329.568	31.6991200226475	0.590908606069225	162287.429	1	0.002	**	0.1081219	0.1013322;0.1152044	2.2e-16	***
DNA	TcMar-Mariner	HSMAR2	88	0.03911041581483	156747	1770	368.809	20.1608774605665	0.163912197116496	162287.429	1	0.002	**	0.04971751	0.04006289;0.06089709	2.2e-16	***
DNA	TcMar-Mariner	MARNA	583	0.259106504773248	156747	3156	575.158	22.7550176186885	0.255621233400295	162287.429	631	0.742	ns	0.1847275	0.1713267;0.1987152	0.7122	ns
DNA	TcMar-Mariner	HSMAR1	42	0.0186663348207143	156747	716	155.586	13.5471816305138	0.0691481040337061	162287.429	1	0.002	**	0.05865922	0.04259979;0.07846626	2.2e-16	***
DNA	TcMar-Mariner	MADE2	471	0.20932961191801	156747	2664	462.947	19.4520583377074	0.20575056443441	162287.429	679	0.646	ns	0.1768018	0.1624884;0.1918291	0.6825	ns
DNA	TcMar-Mariner	UCON40	32	0.0142219693872109	156747	241	44.656	6.39363296902024	0.0198467582798528	162287.429	23	0.046	*	0.1327801	0.09262538;0.18224747	0.03782	*
DNA	TcMar-Tc1	tot	125	0.0555545679187926	156747	649	120.798	10.2490115737196	0.0536870455636344	162287.429	679	0.646	ns	0.192604	0.1629494;0.2250851	0.6866	ns
DNA	TcMar-Tc1	EutTc1-N2	31	0.0137775328438606	156747	198	37.623	5.55569408235701	0.0167210360704699	162287.429	130	0.26	ns	0.1565657	0.1089254;0.2148109	0.2765	ns
DNA	TcMar-Tc1	X32_DNA	78	0.0346660503813266	156747	328	59.952	7.53674322890851	0.0266448596469396	162287.429	988	0.028	*	0.2378049	0.1927578;0.2876570	0.01225	*
DNA	TcMar-Tc1	X33a_DNA	12	0.00533323852020409	156747	67	11.382	3.12727610803009	0.00505857673641357	162287.429	646	0.712	ns	0.1791045	0.0961194;0.2919634	0.8705	ns
DNA	TcMar-Tc1	EutTc1-N1	10	0.0044443654335034	156747	56	11.989	3.17946347486301	0.00532834971822723	162287.429	319	0.638	ns	0.1785714	0.08910095;0.30397161	0.6259	ns
DNA	TcMar	tot	374	0.166219267213027	156747	1834	321.075	16.5548010086632	0.142697463156211	162287.429	999	0.006	**	0.2039258	0.1856982;0.2231054	0.001389	**
DNA	TcMar	UCON44	66	0.0293328118611225	156747	364	65.594	7.37112593146376	0.0291523706245222	162287.429	544	0.916	ns	0.1813187	0.1430969;0.2248157	0.9457	ns
DNA	TcMar	DNA1_Mam	32	0.0142219693872109	156747	169	31.363	5.35723164805582	0.0139388633090967	162287.429	571	0.862	ns	0.1893491	0.1332669;0.2566585	0.9211	ns
DNA	TcMar	X4a_DNA	44	0.019555207907415	156747	179	30.853	5.21465085922189	0.0137122006719881	162287.429	996	0.012	*	0.2458101	0.1846415;0.3155978	0.01296	*
DNA	TcMar	X4b_DNA	143	0.0635544256990987	156747	699	120.845	10.2049554686003	0.0537079340811719	162287.429	983	0.038	*	0.204578	0.1752568;0.2364169	0.03133	*
DNA	TcMar	X5a_DNA	94	0.041777035074932	156747	423	73.538	8.04632209766047	0.0326829745248973	162287.429	995	0.014	*	0.2222222	0.1834836;0.2648964	0.01023	*
DNA	PIF-Harbinger	tot	9	0.00399992889015306	156747	30	4.96292585170341	1.98934681712097	0.00220570561043511	162287.429	988	0.028	*	0.3	0.1473452;0.4939590	0.07913	ns
DNA	PIF-Harbinger	Chompy-7_Croc	4	0.00177774617340136	156747	14	2.58552631578947	1.31750393820594	0.00114910237853081	162287.429	837	0.33	ns	0.2857143	0.08388932;0.58103526	0.3077	ns
DNA	PIF-Harbinger	Chompy-6_Croc	5	0.0022221827167517	156747	16	2.75185577942736	1.32345100435162	0.00122302527040735	162287.429	917	0.17	ns	0.3125	0.1101700;0.5866206	0.1746	ns
DNA	hAT-Blackjack	BLACKJACK	117	0.0519990755719898	156747	2129	399.071	19.6553884035216	0.177361735791364	162287.429	1	0.002	**	0.05495538	0.04565855;0.06549980	2.2e-16	***
DNA	hAT-Blackjack	MER81	665	0.295550301327976	156747	3668	677.235	23.7491852238934	0.300987982435868	162287.429	310	0.62	ns	0.1812977	0.1689512;0.1941542	0.6246	ns
DNA	hAT-Blackjack	MER63D	218	0.0968871664503742	156747	1718	322.843	16.9395779256834	0.143483226964854	162287.429	1	0.002	**	0.1268917	0.1115087;0.1435613	1.446e-11	***
DNA	hAT-Blackjack	tot	2623	1.16575705320794	156747	19734	3483.176	53.5855244672704	1.54805070132087	162287.429	1	0.002	**	0.1329178	0.1282102;0.1377338	2.2e-16	***
DNA	hAT-Blackjack	MER94B	114	0.0506657659419388	156747	622	111.781	9.50607197555354	0.0496795612522444	162287.429	612	0.78	ns	0.1832797	0.1536335;0.2159682	0.7942	ns
DNA	hAT-Blackjack	MER63C	94	0.041777035074932	156747	890	182.309	12.7950471758502	0.0810247817816572	162287.429	1	0.002	**	0.105618	0.08619603;0.12769381	3.595e-15	***
DNA	hAT-Blackjack	MER94	722	0.320883184298946	156747	4792	832.926	25.8343170208918	0.370182752306626	162287.429	1	0.002	**	0.1506678	0.1406502;0.1611130	1.785e-05	***
DNA	hAT-Blackjack	MER63A	447	0.198663134877602	156747	3511	645.068	23.5741196042422	0.286691792145917	162287.429	1	0.002	**	0.1273142	0.1164599;0.1387931	2.2e-16	***
DNA	hAT-Blackjack	MER63B	360	0.159997155606123	156747	2404	453.041	20.1347144436102	0.201347976035982	162287.429	1	0.002	**	0.1497504	0.1357118;0.1646481	7.032e-07	***
DNA	hAT-Tag1	tot	420	0.186663348207143	156747	2372	434.984	19.1741855992215	0.193322785372704	162287.429	221	0.442	ns	0.1770658	0.1618992;0.1930341	0.4417	ns
DNA	hAT-Tag1	hAT-5_Mam	172	0.0764430854562586	156747	904	160.183	12.0488458237993	0.0711911788234876	162287.429	854	0.296	ns	0.1902655	0.1651684;0.2173989	0.2962	ns
DNA	hAT-Tag1	hAT-1_Mam	248	0.110220262750884	156747	1468	276.145	15.9342987569857	0.12272892926348	162287.429	33	0.066	ns	0.1689373	0.1501064;0.1891028	0.06144	ns
DNA	hAT-Ac	tot	840	0.373326696414286	156747	5533	977.002	29.0497828887909	0.434215391726369	162287.429	1	0.002	**	0.1518164	0.1424562;0.1615453	9.425e-07	***
DNA	hAT-Ac	EuthAT-2	88	0.03911041581483	156747	1150	222.695	14.4993174048024	0.098973796021404	162287.429	1	0.002	**	0.07652174	0.06182201;0.09342898	2.2e-16	***
DNA	hAT-Ac	UCON37	40	0.0177774617340136	156747	174	32.021	5.28928497393888	0.0142313025546212	162287.429	943	0.118	ns	0.2298851	0.1695982;0.2996106	0.1182	ns
DNA	hAT-Ac	OldhAT1	713	0.316883255408793	156747	4209	727.468	25.1798133233549	0.323313363317985	162287.429	289	0.578	ns	0.1693989	0.1581804;0.1810782	0.5682	ns
DNA	tot	tot	49128	21.8342785017155	156747	524553	52873.912	163.193328044741	23.4990986826901	162287.429	1	0.002	**	0.09365689	0.09286974;0.09444853	2.2e-16	***
DNA	hAT-Charlie	MER102b	667	0.296439174414677	156747	3128	608.565	22.5927467831428	0.270468525004	162287.429	995	0.014	*	0.2132353	0.1989950;0.2280138	0.008795	**
DNA	hAT-Charlie	MER3	2077	0.923094700538657	156747	10909	1992.624	41.0583049870353	0.885594922756929	162287.429	975	0.054	ns	0.1903933	0.1830633;0.1978888	0.03739	*
DNA	hAT-Charlie	Charlie17a	281	0.124886668681446	156747	1214	218.627	14.4278214929709	0.0971658281630549	162287.429	1001	0.002	**	0.2314662	0.2080025;0.2562381	6.024e-06	***
DNA	hAT-Charlie	MER102c	600	0.266661926010204	156747	3112	599.278	22.2548420348021	0.266341042825905	162287.429	530	0.944	ns	0.1928021	0.1790748;0.2071092	0.9637	ns
DNA	hAT-Charlie	Charlie32a	52	0.0231107002542177	156747	259	45.867	6.23684288796898	0.0203849709338501	162287.429	854	0.296	ns	0.2007722	0.1537334;0.2548018	0.3284	ns
DNA	hAT-Charlie	Charlie2a	210	0.0933316741035715	156747	2080	383.484	18.9410270710568	0.170434303390162	162287.429	1	0.002	**	0.1009615	0.08834291;0.11471696	2.2e-16	***
DNA	hAT-Charlie	Chap1a_Mam	251	0.111553572380935	156747	1415	262.196	15.2468373786189	0.116529483920286	162287.429	254	0.508	ns	0.1773852	0.1578143;0.1983052	0.4724	ns
DNA	hAT-Charlie	UCON81	10	0.0044443654335034	156747	40	7.05605605605606	2.53529412365661	0.00313596916323979	162287.429	910	0.184	ns	0.25	0.1269148;0.4119620	0.2155	ns
DNA	hAT-Charlie	Charlie1a	751	0.333771844056106	156747	5747	1123.953	32.457206615192	0.499525786208245	162287.429	1	0.002	**	0.1306769	0.1220650;0.1396656	2.2e-16	***
DNA	hAT-Charlie	Charlie17	80	0.0355549234680272	156747	535	100.022	9.46166153690984	0.0444534319389878	162287.429	31	0.062	ns	0.1495327	0.1203851;0.1826144	0.02643	*
DNA	hAT-Charlie	MER58D	200	0.0888873086700681	156747	1140	211.566	13.0523564159124	0.0940276617304581	162287.429	199	0.398	ns	0.1754386	0.1537813;0.1987847	0.402	ns
DNA	hAT-Charlie	MER106B	136	0.0604433698956463	156747	827	154.711	11.9532572698557	0.0687592220582745	162287.429	73	0.146	ns	0.1644498	0.1398133;0.1915043	0.09897	ns
DNA	hAT-Charlie	Charlie10a	79	0.0351104869246769	156747	305	53.976	6.83213744754174	0.023988906863878	162287.429	1001	0.002	**	0.2590164	0.2107642;0.3120178	0.0003911	***
DNA	hAT-Charlie	Charlie23a	256	0.113775755097687	156747	1488	270.93	15.0724343846068	0.120411192689908	162287.429	164	0.328	ns	0.172043	0.1531924;0.1921975	0.33	ns
DNA	hAT-Charlie	hAT-16_Crp	2	0.000888873086700681	156747	20	3.43904958677686	1.60673476774414	0.00152843931075752	162287.429	292	0.584	ns	0.1	0.01234853;0.31698271	0.5586	ns
DNA	hAT-Charlie	Charlie24	215	0.0955538568203232	156747	1286	235.036	14.3699408210054	0.104458587402891	162287.429	87	0.174	ns	0.1671851	0.1471812;0.1887228	0.1593	ns
DNA	hAT-Charlie	MER102a	584	0.259550941316599	156747	3028	590.486	22.9326341642148	0.262433556736769	162287.429	412	0.824	ns	0.1928666	0.1789503;0.2073788	0.7832	ns
DNA	hAT-Charlie	MER5B	4211	1.87152228404828	156747	24966	4269.025	56.39536161611	1.89731071447619	162287.429	162	0.324	ns	0.1686694	0.1640432;0.1733728	0.3338	ns
DNA	hAT-Charlie	MER105	189	0.0839985066932143	156747	714	132.441	10.8821385738255	0.0588616202378624	162287.429	1001	0.002	**	0.2647059	0.2326735;0.2986959	2.272e-07	***
DNA	hAT-Charlie	MER20B	617	0.27421734724716	156747	4146	782.664	26.3785695770815	0.347844482764751	162287.429	1	0.002	**	0.1488181	0.1381142;0.1600194	1.43e-11	***
DNA	hAT-Charlie	Charlie1b	531	0.235995804519031	156747	3033	572.001	23.1146119215591	0.254218147232938	162287.429	43	0.086	ns	0.1750742	0.1617029;0.1890753	0.05703	ns
DNA	hAT-Charlie	Charlie17b	39	0.0173330251906633	156747	527	97.46	9.53978025991204	0.0433147855149242	162287.429	1	0.002	**	0.0740038	0.05315025;0.09977933	5.564e-13	***
DNA	hAT-Charlie	Charlie12	3	0.00133330963005102	156747	21	3.72477064220183	1.86965239413436	0.00165542418899301	162287.429	503	0.998	ns	0.1428571	0.03048897;0.36342399	1	ns
DNA	hAT-Charlie	MER112	968	0.43021457396313	156747	4468	821.728	26.7333628391321	0.365205951894189	162287.429	1001	0.002	**	0.2166517	0.2046486;0.2290264	3.262e-08	***
DNA	hAT-Charlie	Charlie13a	83	0.0368882330980783	156747	548	103.639	9.6675819697141	0.0460609589162859	162287.429	16	0.032	*	0.1514599	0.1224784;0.1842587	0.02516	*
DNA	hAT-Charlie	MER113	621	0.275995093420561	156747	3734	776.816	25.5369591040178	0.345245417859238	162287.429	1	0.002	**	0.1663096	0.1544971;0.1786468	1.212e-10	***
DNA	hAT-Charlie	Charlie25	69	0.0306661214911735	156747	1076	223.864	14.9605923453359	0.0994933423405806	162287.429	1	0.002	**	0.06412639	0.05023323;0.08045802	2.2e-16	***
DNA	hAT-Charlie	MER113A	391	0.173774688449983	156747	2067	405.388	18.5913176803876	0.180169241435708	162287.429	225	0.45	ns	0.189163	0.1724877;0.2067247	0.4381	ns
DNA	hAT-Charlie	Charlie18a	462	0.205329683027857	156747	2463	462.344	19.676606232601	0.20548256919877	162287.429	498	0.996	ns	0.1875761	0.1723348;0.2035641	1	ns
DNA	hAT-Charlie	Charlie29a	131	0.0582211871788946	156747	978	184.318	13.1128495310067	0.0819176547972481	162287.429	1	0.002	**	0.1339468	0.1132167;0.1569081	6.586e-06	***
DNA	hAT-Charlie	Charlie10	128	0.0568878775488436	156747	1131	215.657	14.7887138405291	0.0958458516293044	162287.429	1	0.002	**	0.1131742	0.09529352;0.13309408	2.546e-12	***
DNA	hAT-Charlie	Charlie14a	65	0.0288883753177721	156747	523	89.478	8.96258020013455	0.0397672930259018	162287.429	5	0.01	**	0.124283	0.09724305;0.15565206	0.003658	**
DNA	hAT-Charlie	Charlie30b	124	0.0551101313754422	156747	614	108.384	9.73351351184584	0.0481698103144833	162287.429	948	0.108	ns	0.2019544	0.1708822;0.2359239	0.1008	ns
DNA	hAT-Charlie	Charlie21a	68	0.0302216849478231	156747	742	144.583	11.5954976851607	0.0642579687472223	162287.429	1	0.002	**	0.0916442	0.07186749;0.11473465	1.678e-14	***
DNA	hAT-Charlie	MER5C1	127	0.0564434410054932	156747	617	114.219	10.0058560931165	0.0507630975449325	162287.429	896	0.212	ns	0.2058347	0.1745931;0.2399210	0.1949	ns
DNA	hAT-Charlie	Charlie6	13	0.00577767506355443	156747	260	53.768	7.63835849646515	0.0238964640628611	162287.429	1	0.002	**	0.05	0.02688810;0.08398396	1.059e-12	***
DNA	hAT-Charlie	Charlie9	209	0.0928872375602212	156747	1284	185.315	12.7804191681695	0.0823607580309683	162287.429	969	0.066	ns	0.1627726	0.1429812;0.1841210	0.06198	ns
DNA	hAT-Charlie	Charlie20a	122	0.0542212582887415	156747	869	157.881	12.1523873999935	0.0701680859006951	162287.429	2	0.004	**	0.1403913	0.1179690;0.1652828	0.001305	**
DNA	hAT-Charlie	Charlie29b	178	0.0791097047163606	156747	1420	259.242	15.6641885459414	0.115216618371229	162287.429	1	0.002	**	0.1253521	0.1085665;0.1437043	5.92e-09	***
DNA	hAT-Charlie	MER107	71	0.0315549945778742	156747	337	65.031	7.58931068257431	0.028902152850616	162287.429	803	0.398	ns	0.2106825	0.1683708;0.2581615	0.4077	ns
DNA	hAT-Charlie	MER30	817	0.363104655917228	156747	4132	766.778	26.3103201985257	0.340784163837087	162287.429	970	0.064	ns	0.1977251	0.1856771;0.2102019	0.0454	*
DNA	hAT-Charlie	Charlie7	364	0.161774901779524	156747	3902	714.512	24.4555091529072	0.317555243462338	162287.429	1	0.002	**	0.09328549	0.08433917;0.10284611	2.2e-16	***
DNA	hAT-Charlie	MER1A	483	0.214662850438214	156747	3227	648.371	25.0960788206479	0.288159766048604	162287.429	1	0.002	**	0.1496746	0.1375325;0.1624553	6.13e-14	***
DNA	hAT-Charlie	UCON34	62	0.0275550656877211	156747	339	58.544	6.98819711362658	0.0260190929939023	162287.429	719	0.566	ns	0.1828909	0.1431923;0.2282318	0.615	ns
DNA	hAT-Charlie	Charlie1	308	0.136886455351905	156747	1930	371.976	18.5641604187222	0.165319727649286	162287.429	1	0.002	**	0.1595855	0.1435145;0.1766980	0.0001744	***
DNA	hAT-Charlie	MER20	3254	1.44619651206201	156747	16757	3059.614	51.7071816736963	1.35980427014631	162287.429	1001	0.002	**	0.1941875	0.1882218;0.2002595	0.0001136	***
DNA	hAT-Charlie	Charlie22a	246	0.109331389664184	156747	1112	213.259	13.4391416961623	0.0947800927983502	162287.429	996	0.012	*	0.221223	0.1971409;0.2467895	0.01472	*
DNA	hAT-Charlie	Charlie4a	465	0.206662992657908	156747	2852	536.884	21.9322951277236	0.238610869140104	162287.429	1	0.002	**	0.1630435	0.1496617;0.1771204	0.0005115	***
DNA	hAT-Charlie	MER5C	233	0.103553714600629	156747	1336	246.249	14.5299731286441	0.109442054363478	162287.429	204	0.408	ns	0.1744012	0.1544134;0.1958323	0.3592	ns
DNA	hAT-Charlie	Charlie19a	361	0.160441592149473	156747	1605	306.271	16.6299162088422	0.136118024568452	162287.429	1001	0.002	**	0.2249221	0.2047018;0.2461536	0.0006704	***
DNA	hAT-Charlie	UCON38	52	0.0231107002542177	156747	207	38.303	5.70067440647934	0.0170232529199481	162287.429	991	0.022	*	0.2512077	0.1936640;0.3160253	0.01951	*
DNA	hAT-Charlie	Cheshire	115	0.0511102024852891	156747	1020	192.981	13.942131186516	0.085767808572292	162287.429	1	0.002	**	0.1127451	0.09398457;0.13377267	4.46e-11	***
DNA	hAT-Charlie	Charlie16a	263	0.11688681090114	156747	1410	264.406	15.6676941711485	0.11751168868109	162287.429	481	0.962	ns	0.1865248	0.1665079;0.2078568	0.9456	ns
DNA	hAT-Charlie	Charlie31a	110	0.0488880197685374	156747	803	148.598	11.6783037629092	0.0660423814687739	162287.429	1	0.002	**	0.1369863	0.1139497;0.1627244	0.0003242	***
DNA	hAT-Charlie	Chap1_Mam	78	0.0346660503813266	156747	484	88.165	9.04586107579608	0.0391837478444828	162287.429	141	0.282	ns	0.161157	0.1295220;0.1969983	0.2629	ns
DNA	hAT-Charlie	Charlie15b	323	0.14355300350216	156747	1888	353.598	18.2928134255785	0.157151872855594	162287.429	55	0.11	ns	0.1710805	0.1543502;0.1888392	0.07198	ns
DNA	hAT-Charlie	Charlie26a	95	0.0422214716182823	156747	513	94.349	9.02633223816149	0.0419321434285613	162287.429	559	0.886	ns	0.1851852	0.1524914;0.2215552	0.9545	ns
DNA	hAT-Charlie	MER1B	944	0.419548096922721	156747	5366	1003.303	30.2895468379381	0.445904517253027	162287.429	27	0.054	ns	0.1759225	0.1658201;0.1863786	0.03883	*
DNA	hAT-Charlie	MER103C	1366	0.607100318216565	156747	8923	1613.329	38.452716033726	0.717022364046861	162287.429	1	0.002	**	0.1530875	0.1456746;0.1607277	4.031e-12	***
DNA	hAT-Charlie	Charlie7b_Mars	1	0.00044443654335034	156747	59	12.296	3.2635923512343	0.00546479173703579	162287.429	1	0.002	**	0.01694915	0.0004290233;0.0908559329	3.277e-05	***
DNA	hAT-Charlie	Charlie15a	714	0.317327691952143	156747	3213	598.396	23.3037389328032	0.26594904979467	162287.429	1001	0.002	**	0.2222222	0.2079493;0.2370025	2.969e-07	***
DNA	hAT-Charlie	MER5A1	2634	1.1706458551848	156747	15942	2802.166	47.3190398839149	1.24538497093385	162287.429	1	0.002	**	0.1652239	0.1594891;0.1710812	0.0004367	***
DNA	hAT-Charlie	MER117	827	0.367549021350732	156747	4370	827.582	26.2855132003201	0.367807683418961	162287.429	501	1.002	ns	0.1892449	0.1777275;0.2011790	1	ns
DNA	hAT-Charlie	Charlie8	815	0.362215782830527	156747	4378	854.761	27.1618785551855	0.37988702423068	162287.429	74	0.148	ns	0.1861581	0.1747263;0.1980100	0.132	ns
DNA	hAT-Charlie	Charlie3	29	0.0128886597571599	156747	337	76.426	9.74327744937275	0.0339665072620931	162287.429	1	0.002	**	0.08605341	0.05838853;0.12124825	1.636e-11	***
DNA	hAT-Charlie	Charlie4z	1548	0.687987769106327	156747	5940	1076.941	29.21268388731	0.478631935432259	162287.429	1001	0.002	**	0.2606061	0.2494785;0.2719692	2.2e-16	***
DNA	hAT-Charlie	Charlie5	332	0.147552932392313	156747	2568	498.972	20.4516377213534	0.221761390908606	162287.429	1	0.002	**	0.1292835	0.1165404;0.1428783	2.2e-16	***
DNA	hAT-Charlie	MER30B	39	0.0173330251906633	156747	223	38.422	5.84312057534824	0.0170761408686068	162287.429	590	0.824	ns	0.1748879	0.1274167;0.2312292	0.9293	ns
DNA	hAT-Charlie	Charlie13b	76	0.0337771772946259	156747	404	76.072	8.37740992174772	0.0338091767257471	162287.429	537	0.93	ns	0.1881188	0.1511773;0.2297011	1	ns
DNA	hAT-Charlie	Charlie10b	62	0.0275550656877211	156747	273	47.626	6.44683532329512	0.0211667348136033	162287.429	986	0.032	*	0.2271062	0.1787812;0.2814620	0.02536	*
DNA	hAT-Charlie	Charlie2b	293	0.13021990720165	156747	3650	658.426	24.4476217700252	0.292628575491991	162287.429	1	0.002	**	0.08027397	0.07166086;0.08956608	2.2e-16	***
DNA	hAT-Charlie	Charlie7a	240	0.106664770404082	156747	1424	262.421	14.9851364129031	0.11662948214254	162287.429	73	0.146	ns	0.1685393	0.1494444;0.1890122	0.1326	ns
DNA	hAT-Charlie	tot	31744	14.1081936321132	156747	266107	32980.806	137.77864609336	14.6578754155482	162287.429	1	0.002	**	0.1192904	0.1180611;0.1205279	2.615e-13	***
DNA	hAT-Charlie	MER5A	5786	2.57150983982507	156747	34906	5836.673	66.4021182818162	2.59403077278626	162287.429	235	0.47	ns	0.1657595	0.1618720;0.1697026	0.4733	ns
DNA	hAT-Charlie	Charlie4	167	0.0742209027395068	156747	917	171.89	12.0424632414187	0.07639419743649	162287.429	373	0.746	ns	0.1821156	0.157644;0.208648	0.7035	ns
DNA	hAT-Charlie	MER58A	2659	1.18175676876856	156747	13479	2454.973	44.7987633780242	1.09107971413842	162287.429	1001	0.002	**	0.1972698	0.1905807;0.2040899	6.52e-06	***
DNA	hAT-Charlie	MER119	174	0.0773319585429592	156747	1203	235.173	14.9287621368598	0.10451947520933	162287.429	1	0.002	**	0.1446384	0.1252341;0.1657975	4.496e-06	***
DNA	hAT-Charlie	MER58B	1311	0.582656308332296	156747	7005	1330.113	33.4535105537277	0.591150823985351	162287.429	288	0.576	ns	0.187152	0.1780786;0.1964866	0.573	ns
DNA	hAT-Charlie	MER33	1581	0.702654175036888	156747	9580	1793.619	37.9514446517014	0.797149828447494	162287.429	1	0.002	**	0.1650313	0.1576485;0.1726184	1.64e-08	***
DNA	hAT-Charlie	MER106A	120	0.0533323852020408	156747	742	140.193	10.7316783365846	0.0623068923219143	162287.429	36	0.072	ns	0.1617251	0.1359454;0.1902261	0.06059	ns
DNA	hAT-Charlie	MER58C	538	0.239106860322483	156747	2592	478.116	19.8592279037462	0.212492222360491	162287.429	1000	0.004	**	0.2075617	0.1920930;0.2236939	0.002798	**
DNA	hAT-Charlie	Charlie11	8	0.00355549234680272	156747	104	21.192	4.61241914947139	0.00941849922668041	162287.429	1	0.002	**	0.07692308	0.03379462;0.14595163	0.0005826	***
DNA	hAT-Charlie	Charlie16	231	0.102664841513929	156747	1464	281.167	15.588203972976	0.124960889584185	162287.429	1	0.002	**	0.1577869	0.1394729;0.1774851	0.0007104	***
DNA	hAT-Charlie	Charlie30a	110	0.0488880197685374	156747	457	83.249	8.7406749395226	0.0369988977973725	162287.429	1001	0.002	**	0.2407002	0.2021976;0.2825962	0.001606	**
DNA	MULE-MuDR	tot	104	0.0462214005084354	156747	1949	374.383	19.7536456766218	0.166389486409131	162287.429	1	0.002	**	0.0533607	0.04380464;0.06428684	2.2e-16	***
DNA	MULE-MuDR	Ricksha_b	7	0.00311105580345238	156747	117	24.392	5.07149445982701	0.0108406961654015	162287.429	1	0.002	**	0.05982906	0.02439017;0.11938916	1.154e-05	***
DNA	MULE-MuDR	Ricksha	28	0.0124442232138095	156747	410	83.383	9.10369091018518	0.0370584522941814	162287.429	1	0.002	**	0.06829268	0.04585639;0.09719169	4.407e-14	***
DNA	MULE-MuDR	Ricksha_c	60	0.0266661926010204	156747	982	180.285	12.958692167912	0.0801252422179161	162287.429	1	0.002	**	0.0610998	0.04694584;0.07795119	2.2e-16	***
DNA	MULE-MuDR	Ricksha_0	27	0.0119997866704592	156747	384	76.882	8.6798280752222	0.0341691703258609	162287.429	1	0.002	**	0.0703125	0.0468446;0.1006545	1.729e-12	***
DNA	MULE-MuDR	Ricksha_a	5	0.0022221827167517	156747	56	10.697	3.23073190293293	0.00475413770421859	162287.429	43	0.086	ns	0.08928571	0.02962984;0.19619344	0.05992	ns
DNA	Merlin	tot	11	0.00488880197685375	156747	57	10.369	3.18071626461021	0.00460836251799968	162287.429	650	0.704	ns	0.1929825	0.1004722;0.3191098	0.8634	ns
DNA	Merlin	Merlin1_HS	11	0.00488880197685375	156747	57	10.369	3.18071626461021	0.00460836251799968	162287.429	650	0.704	ns	0.1929825	0.1004722;0.3191098	0.8634	ns
DNA	hAT-Tip100?	tot	361	0.160441592149473	156747	2411	439.864	19.3264330649765	0.195491635704254	162287.429	1	0.002	**	0.1497304	0.1357126;0.1646048	2.415e-05	***
DNA	hAT-Tip100?	hAT-N1_Mam	41	0.018221898277364	156747	239	43.917	6.23241156808132	0.0195183196743169	162287.429	362	0.724	ns	0.1715481	0.1260075;0.2254420	0.6767	ns
DNA	hAT-Tip100?	Eutr15	41	0.018221898277364	156747	657	121.254	10.8784109052666	0.0538897086274022	162287.429	1	0.002	**	0.06240487	0.04515134;0.08370991	2.2e-16	***
DNA	hAT-Tip100?	UCON23	10	0.0044443654335034	156747	31	5.57214428857715	2.14852369627211	0.00247646454666457	162287.429	983	0.038	*	0.3225806	0.1668236;0.5137298	0.05664	ns
DNA	hAT-Tip100?	MamRep1879	269	0.119553430161242	156747	1484	270.579	15.28048599529	0.120255195463192	162287.429	462	0.924	ns	0.1812668	0.1619755;0.2018283	0.9464	ns
DNA	DNA	X24_DNA	33	0.0146664059305612	156747	456	79.422	8.21226870951976	0.0352980391459707	162287.429	1	0.002	**	0.07236842	0.0503357;0.1001335	4.255e-10	***
DNA	DNA	X2a_DNA	35	0.0155552790172619	156747	412	71.827	7.62031102647	0.0319225435992249	162287.429	1	0.002	**	0.08495146	0.05988428;0.11616696	3.277e-07	***
DNA	DNA	X34_DNA	5	0.0022221827167517	156747	99	16.187	3.78607519277753	0.00719409432721196	162287.429	2	0.004	**	0.05050505	0.01659991;0.11393582	0.0009795	***
DNA	DNA	Eulor9B	5	0.0022221827167517	156747	27	4.73366834170854	1.96714004337624	0.00210381519515588	162287.429	678	0.648	ns	0.1851852	0.06300001;0.38082988	0.8031	ns
DNA	DNA	Eulor9A	18	0.00799985778030613	156747	123	22.34	4.64499472292229	0.0099287123784466	162287.429	217	0.434	ns	0.1463415	0.08909766;0.22138826	0.3505	ns
DNA	DNA	MER126	50	0.022221827167517	156747	267	47.515	6.60510426885166	0.0211174023572914	162287.429	686	0.632	ns	0.1872659	0.1423042;0.2393201	0.6891	ns
DNA	DNA	UCON78	40	0.0177774617340136	156747	179	32.144	5.19675574471904	0.0142859682494533	162287.429	938	0.128	ns	0.2234637	0.1647018;0.2916189	0.1433	ns
DNA	DNA	MER125	6	0.00266661926010204	156747	140	25.251	4.55002216496817	0.0112224671561394	162287.429	1	0.002	**	0.04285714	0.01588784;0.09094654	2.39e-06	***
DNA	DNA	Eulor11	2	0.000888873086700681	156747	101	17.439	3.99627942582214	0.00775052887948659	162287.429	1	0.002	**	0.01980198	0.002407173;0.069705090	2.087e-06	***
DNA	DNA	X2b_DNA	17	0.00755542123695579	156747	185	31.136	5.21677282606006	0.0138379762137562	162287.429	3	0.006	**	0.09189189	0.05444491;0.14304995	0.004181	**
DNA	DNA	tot	812	0.360882473200476	156747	6503	1132.244	31.9282300774076	0.503210609589163	162287.429	1	0.002	**	0.1248654	0.1169238;0.1331452	2.2e-16	***
DNA	DNA	X30_DNA	117	0.0519990755719898	156747	758	133.29	10.5777023869925	0.0592389468631669	162287.429	67	0.134	ns	0.1543536	0.1293591;0.1820709	0.1268	ns
DNA	DNA	X23_DNA	5	0.0022221827167517	156747	59	11.471	3.30818728355923	0.00509813158877175	162287.429	26	0.052	ns	0.08474576	0.02809126;0.18679434	0.03178	*
DNA	DNA	Eutr2	30	0.0133330963005102	156747	230	42.417	6.29577221218714	0.0188516648592914	162287.429	22	0.044	*	0.1304348	0.0897634;0.1809410	0.0335	*
DNA	DNA	UCON99	4	0.00177774617340136	156747	56	9.628	2.863182462543	0.00427903503937708	162287.429	20	0.04	*	0.07142857	0.01980393;0.17290470	0.04981	*
DNA	DNA	MER135	69	0.0306661214911735	156747	818	135.324	10.6407824078049	0.0601429307923415	162287.429	1	0.002	**	0.08435208	0.06622174;0.10554115	1.741e-11	***
DNA	DNA	UCON8	37	0.0164441521039626	156747	206	37.437	5.4622217885094	0.0166383708734067	162287.429	511	0.982	ns	0.1796117	0.1297284;0.2389672	1	ns
DNA	DNA	MARE8	50	0.022221827167517	156747	218	38.355	5.76022179739245	0.0170463636202023	162287.429	983	0.038	*	0.2293578	0.1752853;0.2909482	0.04092	*
DNA	DNA	Eulor1	5	0.0022221827167517	156747	86	15.08	3.81525309201843	0.00670210307372313	162287.429	4	0.008	**	0.05813953	0.01914506;0.13048398	0.002549	**
DNA	DNA	MER136	1	0.00044443654335034	156747	28	5.64328657314629	2.16403770707281	0.00250808277770453	162287.429	22	0.044	*	0.03571429	0.0009037988;0.1834775975	0.03051	*
DNA	DNA	Eutr2B	45	0.0199996444507653	156747	433	75.755	8.36414573844418	0.033668290341505	162287.429	1	0.002	**	0.1039261	0.07681949;0.13658408	4.774e-05	***
DNA	DNA	MER130	24	0.0106664770404082	156747	181	32.874	5.19394850774448	0.0146104069260991	162287.429	49	0.098	ns	0.1325967	0.08683962;0.19084160	0.1005	ns
DNA	DNA	Eutr11	85	0.0377771061847789	156747	597	116.86	10.3593298873873	0.0519368544559208	162287.429	2	0.004	**	0.1423786	0.1153365;0.1730145	0.0007827	***
DNA	DNA	X9a_DNA	127	0.0564434410054932	156747	695	121.759	10.7193200727856	0.0541141490817941	162287.429	703	0.598	ns	0.1827338	0.1546803;0.2135107	0.5834	ns
DNA	DNA	Eulor9C	20	0.00888873086700681	156747	107	18.58	3.80211205201215	0.00825763097544932	162287.429	691	0.622	ns	0.1869159	0.1180731;0.2738077	0.702	ns
DNA	DNA	UCON97	3	0.00133330963005102	156747	42	7.93	2.59881778004034	0.0035243817887682	162287.429	39	0.078	ns	0.07142857	0.01497969;0.19483120	0.04952	*
DNA	hAT	tot	1165	0.517768573003147	156747	8917	1601.913	37.308998812517	0.711948676467974	162287.429	1	0.002	**	0.1306493	0.1237197;0.1378212	2.2e-16	***
DNA	hAT	MER53	712	0.316438818865442	156747	5855	1060.61	29.9595305950122	0.471373842242804	162287.429	1	0.002	**	0.1216055	0.1133386;0.1302514	2.2e-16	***
DNA	hAT	MamRep38	316	0.140441947698708	156747	2128	395.058	19.1791677733023	0.175578211942899	162287.429	1	0.002	**	0.1484962	0.1336450;0.1643225	7.012e-06	***
DNA	hAT	UCON73	52	0.0231107002542177	156747	248	43.391	6.01933147046675	0.0192845460525146	162287.429	927	0.15	ns	0.2096774	0.1607422;0.2656964	0.1552	ns
DNA	hAT	MamRep1894	94	0.041777035074932	156747	686	121.256	9.98529770062817	0.0538905975004889	162287.429	3	0.006	**	0.1370262	0.1121707;0.1650511	0.005851	**
DNA	Kolobok	tot	36	0.0159997155606123	156747	232	43.639	6.2740770670309	0.0193947663152655	162287.429	130	0.26	ns	0.1551724	0.1111086;0.2082952	0.239	ns
DNA	Kolobok	UCON29	36	0.0159997155606123	156747	232	43.639	6.2740770670309	0.0193947663152655	162287.429	130	0.26	ns	0.1551724	0.1111086;0.2082952	0.239	ns
DNA	PiggyBac	tot	279	0.123997795594745	156747	2114	400.326	19.3772340957424	0.177919503653268	162287.429	1	0.002	**	0.1319773	0.1178303;0.1471530	2.336e-12	***
DNA	PiggyBac	MER75B	13	0.00577767506355443	156747	114	22.008	4.41400265285596	0.00978115944605429	162287.429	21	0.042	*	0.1140351	0.06213544;0.18710742	0.03223	*
DNA	PiggyBac	MER85	164	0.0728875931094558	156747	902	162.391	12.0291653833431	0.0721724947112051	162287.429	575	0.854	ns	0.1818182	0.1571655;0.2085683	0.8966	ns
DNA	PiggyBac	MER75	34	0.0151108424739116	156747	475	91.759	9.61037347236198	0.0407810527812839	162287.429	1	0.002	**	0.07157895	0.05007673;0.09859053	1.136e-13	***
DNA	PiggyBac	Looper	55	0.0244440098842687	156747	531	108.189	10.5323411077124	0.04808314518853	162287.429	1	0.002	**	0.1035782	0.07898637;0.13268274	8.543e-10	***
DNA	PiggyBac	MER75A	16	0.00711098469360545	156747	92	17.512	3.82131632535942	0.00778297274715116	162287.429	388	0.776	ns	0.173913	0.1028015;0.2670046	0.7909	ns
DNA	hAT-Tip100	MER115	271	0.120442303247942	156747	2520	483.155	21.2828554224976	0.214731738102434	162287.429	1	0.002	**	0.1075397	0.09570694;0.12029284	2.2e-16	***
DNA	hAT-Tip100	MamRep488	97	0.043110344704983	156747	494	88.266	8.78284591589664	0.0392286359353612	162287.429	852	0.3	ns	0.1963563	0.1622197;0.2341741	0.3179	ns
DNA	hAT-Tip100	MamTip3B	91	0.040443725444881	156747	824	149.84	11.6318399103366	0.066594371655615	162287.429	1	0.002	**	0.1104369	0.08985335;0.13385335	2.394e-08	***
DNA	hAT-Tip100	Arthur1C	99	0.0439992177916837	156747	710	130.825	10.7047169960707	0.0581434107838083	162287.429	1	0.002	**	0.1394366	0.1147933;0.1671194	0.001638	**
DNA	hAT-Tip100	FordPrefect_a	25	0.0111109135837585	156747	281	52.978	6.99917884501492	0.0235453591936143	162287.429	1	0.002	**	0.08896797	0.05840393;0.12853158	5.613e-06	***
DNA	hAT-Tip100	Arthur2	103	0.0457769639650851	156747	989	179.041	12.764334970818	0.0795723631579883	162287.429	1	0.002	**	0.1041456	0.08580419;0.12488080	2.382e-11	***
DNA	hAT-Tip100	EuthAT-N1a	3	0.00133330963005102	156747	46	7.427	2.56031760260836	0.00330083020746298	162287.429	47	0.094	ns	0.06521739	0.01365677;0.17896439	0.1051	ns
DNA	hAT-Tip100	Arthur1	130	0.0577767506355443	156747	2337	436.99	20.7518321730525	0.194214325078665	162287.429	1	0.002	**	0.05562687	0.04668239;0.06570451	2.2e-16	***
DNA	hAT-Tip100	MamTip2b	867	0.385326483084745	156747	6730	1140.702	31.1325622529279	0.50696965387282	162287.429	1	0.002	**	0.1288262	0.1209102;0.1370652	2.2e-16	***
DNA	hAT-Tip100	MER97a	23	0.0102220404970578	156747	277	56.144	7.27902797413558	0.0249524452898615	162287.429	1	0.002	**	0.08303249	0.05336298;0.12198478	7.877e-08	***
DNA	hAT-Tip100	MamTip1b	65	0.0288883753177721	156747	440	84.113	8.40088125173817	0.0373828909708272	162287.429	11	0.022	*	0.1477273	0.1158995;0.1843799	0.02105	*
DNA	hAT-Tip100	Zaphod	102	0.0453325274217347	156747	2282	431.68	20.0393406871378	0.191854367033475	162287.429	1	0.002	**	0.04469763	0.03659002;0.05399842	2.2e-16	***
DNA	hAT-Tip100	MER45B	114	0.0506657659419388	156747	1314	256.122	15.3890200447572	0.113829976355976	162287.429	1	0.002	**	0.08675799	0.07209569;0.10329819	2.2e-16	***
DNA	hAT-Tip100	EuthAT-N1	14	0.00622211160690477	156747	78	15.024	3.66945348640488	0.00667721462729551	162287.429	471	0.942	ns	0.1794872	0.1017493;0.2827732	0.8861	ns
DNA	hAT-Tip100	FordPrefect	20	0.00888873086700681	156747	599	120.314	11.1969091616738	0.0534719382766529	162287.429	1	0.002	**	0.03338898	0.02051181;0.05109703	2.2e-16	***
DNA	hAT-Tip100	Zaphod3	110	0.0488880197685374	156747	1217	223.542	13.988349077354	0.0993502337736218	162287.429	1	0.002	**	0.0903862	0.07487077;0.10791248	2.2e-16	***
DNA	hAT-Tip100	MER91B	273	0.121331176334643	156747	1442	269.128	14.8002250882432	0.11961031803879	162287.429	619	0.766	ns	0.1893204	0.1694022;0.2105125	0.7869	ns
DNA	hAT-Tip100	Arthur1A	177	0.0786652681730103	156747	1160	212.65	13.9198873294026	0.0945094309434499	162287.429	6	0.012	*	0.1525862	0.1323634;0.1745878	0.006274	**
DNA	hAT-Tip100	MER96B	256	0.113775755097687	156747	2150	414.08	18.5218967889539	0.184032283870509	162287.429	1	0.002	**	0.1190698	0.1056735;0.1335138	2.2e-16	***
DNA	hAT-Tip100	ORSL	153	0.0679987911326021	156747	1214	236.382	14.6489818304437	0.10505679899024	162287.429	1	0.002	**	0.1260297	0.1078719;0.1460199	2.465e-10	***
DNA	hAT-Tip100	Zaphod5a	11	0.00488880197685375	156747	78	14.468	3.6876245164841	0.00643010790919273	162287.429	214	0.428	ns	0.1410256	0.07255754;0.23833899	0.3823	ns
DNA	hAT-Tip100	MER97d	4	0.00177774617340136	156747	137	26.313	5.03352434854222	0.0116944587651775	162287.429	1	0.002	**	0.02919708	0.008011357;0.073067832	2.292e-08	***
DNA	hAT-Tip100	Zaphod4a	31	0.0137775328438606	156747	373	69.109	8.29674363560518	0.0307145650743987	162287.429	1	0.002	**	0.08310992	0.05716658;0.11589417	3.585e-08	***
DNA	hAT-Tip100	hAT-N1a_Mam	86	0.0382215427281293	156747	461	83.564	8.94650456569178	0.0371388953085278	162287.429	642	0.72	ns	0.186551	0.1520139;0.2251675	0.7625	ns
DNA	hAT-Tip100	Arthur1B	195	0.0866651259533164	156747	2312	430.047	19.5787159210485	0.191128602158184	162287.429	1	0.002	**	0.08434256	0.07333068;0.09642054	2.2e-16	***
DNA	hAT-Tip100	MER91A	620	0.275550656877211	156747	3627	671.04	24.0379746281634	0.298234698049812	162287.429	21	0.042	*	0.1709402	0.1588197;0.1835934	0.02918	*
DNA	hAT-Tip100	ORSL-2a	53	0.023555136797568	156747	367	74.933	7.9319245096273	0.0333029635028711	162287.429	5	0.01	**	0.1444142	0.1100839;0.1846050	0.004279	**
DNA	hAT-Tip100	tot	6137	2.72750706654104	156747	53611	8843.731	83.2355380459202	3.93047723596025	162287.429	1	0.002	**	0.1144728	0.1117893;0.1171981	2.2e-16	***
DNA	hAT-Tip100	MER45A	491	0.218218342785017	156747	3468	654.305	23.4749024714917	0.290797052496844	162287.429	1	0.002	**	0.1415802	0.1301390;0.1536291	2.375e-13	***
DNA	hAT-Tip100	ORSL-2b	121	0.0537768217453912	156747	709	143.506	10.9048098965034	0.063779310590034	162287.429	16	0.032	*	0.1706629	0.1436824;0.2004161	0.0354	*
DNA	hAT-Tip100	MER96	202	0.0897761817567688	156747	1274	238.733	14.266718271917	0.106101669303657	162287.429	7	0.014	*	0.1585557	0.1389120;0.1797889	0.007868	**
DNA	hAT-Tip100	MER45C	111	0.0493324563118878	156747	1197	224.509	14.2159069711014	0.0997800039110416	162287.429	1	0.002	**	0.09273183	0.07689874;0.11059742	2.2e-16	***
DNA	hAT-Tip100	MamTip2	762	0.338660646032959	156747	5239	913.736	28.3863010285963	0.406097669374767	162287.429	1	0.002	**	0.1454476	0.1360051;0.1552869	1.807e-08	***
DNA	hAT-Tip100	MamTip1	120	0.0533323852020408	156747	756	139.585	11.0648635873293	0.0620366749035573	162287.429	37	0.074	ns	0.1587302	0.1333922;0.1867627	0.06755	ns
DNA	hAT-Tip100	hAT-4b_Ther	21	0.00933316741035715	156747	228	40.654	6.16703464529884	0.0180681232333647	162287.429	1	0.002	**	0.09210526	0.05792143;0.13734484	0.0003573	***
DNA	hAT-Tip100	MamTip3	122	0.0542212582887415	156747	1155	216.258	13.9790145879046	0.0961129579918579	162287.429	1	0.002	**	0.1056277	0.08849087;0.12480163	4.319e-14	***
DNA	hAT-Tip100	MARE4	53	0.023555136797568	156747	308	53.629	6.74172157611169	0.0238346873833354	162287.429	512	0.98	ns	0.1720779	0.1316353;0.2189605	1	ns
DNA	hAT-Tip100	MER97b	14	0.00622211160690477	156747	173	32.911	5.6418888601168	0.0146268510782031	162287.429	1	0.002	**	0.08092486	0.04494841;0.13205089	9.127e-05	***
DNA	hAT-Tip100	Zaphod5b	9	0.00399992889015306	156747	74	14.182	3.59719554873179	0.00630299905779453	162287.429	86	0.172	ns	0.1216216	0.05714955;0.21836110	0.1406	ns
DNA	hAT-Tip100	MamRep4096	181	0.0804430143464116	156747	1259	247.211	14.8502865295593	0.109869602318181	162287.429	1	0.002	**	0.1437649	0.1248368;0.1643730	1.334e-06	***
DNA	hAT-Tip100	MER91C	256	0.113775755097687	156747	1637	296.385	15.8563614741592	0.131724324900891	162287.429	5	0.01	**	0.1563836	0.1391112;0.1748977	0.009299	**
DNA	hAT-Tip100	Zaphod2	99	0.0439992177916837	156747	844	159.178	12.3349287175268	0.0707445200974205	162287.429	1	0.002	**	0.1172986	0.09636406;0.14094671	2.616e-08	***
DNA	hAT-Tip100	MER45R	59	0.0262217560576701	156747	616	116.725	10.3674905285638	0.0518768555225685	162287.429	1	0.002	**	0.09577922	0.07371199;0.12180785	1.878e-10	***
DNA	hAT-Tip100	MER97c	19	0.00844429432365647	156747	215	41.586	6.57417856646926	0.0184823380917673	162287.429	1	0.002	**	0.08837209	0.05404586;0.13456334	2.966e-05	***
DNA	TcMar-Pogo	tot	2	0.000888873086700681	156747	37	6.413	2.39377550350092	0.00285017155250573	162287.429	39	0.078	ns	0.05405405	0.00661457;0.18194912	0.05207	ns
DNA	TcMar-Pogo	MER132	2	0.000888873086700681	156747	37	6.413	2.39377550350092	0.00285017155250573	162287.429	39	0.078	ns	0.05405405	0.00661457;0.18194912	0.05207	ns
DNA	TcMar-Tigger	Tigger18a	186	0.0826651970631633	156747	1259	248.351	15.3440946373594	0.1103762599776	162287.429	1	0.002	**	0.1477363	0.1285789;0.1685545	5.619e-06	***
DNA	TcMar-Tigger	Tigger17c	61	0.0271106291443708	156747	342	65.499	7.51921123107588	0.0291101491529039	162287.429	304	0.608	ns	0.1783626	0.1392674;0.2231321	0.5826	ns
DNA	TcMar-Tigger	X12_DNA	268	0.119108993617891	156747	1374	245.757	14.2510014399705	0.10922339158415	162287.429	941	0.122	ns	0.1950509	0.1744054;0.2170092	0.1214	ns
DNA	TcMar-Tigger	MER6	76	0.0337771772946259	156747	812	153.577	12.6910651300091	0.0682552310181152	162287.429	1	0.002	**	0.09359606	0.07445152;0.11574836	6.467e-14	***
DNA	TcMar-Tigger	Tigger17b	4	0.00177774617340136	156747	90	17.627	4.31375468466619	0.00783408294963645	162287.429	1	0.002	**	0.04444444	0.01224053;0.10990083	5.132e-05	***
DNA	TcMar-Tigger	Tigger12	172	0.0764430854562586	156747	876	159.844	11.7726912921498	0.0710405148352918	162287.429	852	0.3	ns	0.196347	0.1705279;0.2242263	0.2937	ns
DNA	TcMar-Tigger	MER44B	233	0.103553714600629	156747	2126	403.28	20.4687217131058	0.179232369202325	162287.429	1	0.002	**	0.1095955	0.09662662;0.12365133	2.2e-16	***
DNA	TcMar-Tigger	MER47B	92	0.0408881619882313	156747	618	114.675	10.4133478196405	0.0509657606087003	162287.429	14	0.028	*	0.1488673	0.1217265;0.1794127	0.01975	*
DNA	TcMar-Tigger	X6b_DNA	174	0.0773319585429592	156747	959	169.24	12.1982456606349	0.0752164405966116	162287.429	675	0.654	ns	0.181439	0.1575346;0.2073172	0.6721	ns
DNA	TcMar-Tigger	Tigger3a	1020	0.453325274217347	156747	5323	1007.601	30.6262267470997	0.447814705516346	162287.429	660	0.684	ns	0.1916213	0.1811256;0.2024562	0.6619	ns
DNA	TcMar-Tigger	Tigger4b	521	0.231551439085527	156747	2520	471.272	20.5930106610978	0.209450498657802	162287.429	994	0.016	*	0.206746	0.1910840;0.2230924	0.01227	*
DNA	TcMar-Tigger	Tigger22N1	194	0.086220689409966	156747	1102	198.295	12.6952410037834	0.0881295443636557	162287.429	395	0.79	ns	0.1760436	0.1539920;0.1998396	0.7837	ns
DNA	TcMar-Tigger	UCON11	6	0.00266661926010204	156747	45	8.386	2.80086573202801	0.00372704485253595	162287.429	259	0.518	ns	0.1333333	0.05054238;0.26792495	0.4465	ns
DNA	TcMar-Tigger	MER47A	410	0.18221898277364	156747	2589	493.06	21.9225682573689	0.219133882064319	162287.429	1	0.002	**	0.1583623	0.1444987;0.1730031	2.314e-05	***
DNA	TcMar-Tigger	Tigger21a	42	0.0186663348207143	156747	169	33.862	5.7457784476927	0.0150495102309292	162287.429	935	0.134	ns	0.2485207	0.1853585;0.3207223	0.124	ns
DNA	TcMar-Tigger	Tigger17	12	0.00533323852020409	156747	54	12.178	3.31953842203028	0.00541234822492045	162287.429	559	0.886	ns	0.2222222	0.1204358;0.3559991	1	ns
DNA	TcMar-Tigger	X9b_DNA	101	0.0448880908783844	156747	601	102.488	9.38605103086244	0.0455494124548897	162287.429	471	0.942	ns	0.1680532	0.1390189;0.2003929	0.9137	ns
DNA	TcMar-Tigger	Tigger3c	367	0.163108211409575	156747	2327	437.762	19.8921354573372	0.194557430090132	162287.429	2	0.004	**	0.1577138	0.1431282;0.1731665	0.0001473	***
DNA	TcMar-Tigger	Tigger19b	767	0.340882828749711	156747	3538	619.01	22.7476890553163	0.275110664699294	162287.429	1001	0.002	**	0.2167891	0.2033084;0.2307394	2.028e-10	***
DNA	TcMar-Tigger	MER44C	171	0.0759986489129082	156747	1091	222.026	15.8415996755467	0.0986764679739027	162287.429	1	0.002	**	0.1567369	0.1356545;0.1796889	8.995e-05	***
DNA	TcMar-Tigger	Tigger3b	631	0.280439458854065	156747	6279	1253.441	36.8400285926424	0.557074985333594	162287.429	1	0.002	**	0.1004937	0.0931643;0.1081965	2.2e-16	***
DNA	TcMar-Tigger	UCON39	19	0.00844429432365647	156747	107	18.142	3.98267469142254	0.00806296776946188	162287.429	648	0.708	ns	0.1775701	0.110428;0.263326	0.797	ns
DNA	TcMar-Tigger	Tigger12A	128	0.0568878775488436	156747	744	132.614	10.6342885089738	0.058938507759862	162287.429	364	0.728	ns	0.172043	0.1455948;0.2011204	0.7016	ns
DNA	TcMar-Tigger	Tigger17a	392	0.174219124993333	156747	2389	475.615	22.315706705497	0.211380686565572	162287.429	1	0.002	**	0.1640854	0.1494438;0.1795555	1.308e-05	***
DNA	TcMar-Tigger	Tigger1a_Mars	4	0.00177774617340136	156747	44	6.40020060180542	2.46569229911915	0.00284448303221517	162287.429	234	0.468	ns	0.09090909	0.02532842;0.21668659	0.3948	ns
DNA	TcMar-Tigger	MER44A	388	0.172441378819932	156747	2334	439.835	19.1687040306384	0.195478747044497	162287.429	4	0.008	**	0.1662382	0.1513463;0.1819728	0.005898	**
DNA	TcMar-Tigger	Tigger1a_Art	33	0.0146664059305612	156747	302	55.778	7.1088150384752	0.0247897815149953	162287.429	1	0.002	**	0.1092715	0.07642107;0.15002637	0.0004627	***
DNA	TcMar-Tigger	Tigger4a	953	0.423548025812874	156747	3497	655.261	23.9643729350503	0.291221933832287	162287.429	1001	0.002	**	0.2725193	0.2578140;0.2876058	2.2e-16	***
DNA	TcMar-Tigger	Tigger6a	57	0.0253328829709694	156747	674	136.048	11.9659048499844	0.0604647028497271	162287.429	1	0.002	**	0.08456973	0.06467984;0.10818303	2.2e-16	***
DNA	TcMar-Tigger	Tigger10	265	0.11777568398784	156747	1450	263.944	15.2306545111114	0.117306358998062	162287.429	562	0.88	ns	0.1827586	0.1631801;0.2036312	0.9457	ns
DNA	TcMar-Tigger	MER2	1430	0.635544256990987	156747	9067	1667.851	37.6244388316609	0.741253933263409	162287.429	1	0.002	**	0.1577148	0.1502684;0.1653818	5.273e-11	***
DNA	TcMar-Tigger	Tigger7	377	0.167552576843078	156747	2944	546.61	22.2608050942333	0.24293345896073	162287.429	1	0.002	**	0.1280571	0.1161908;0.1406678	2.2e-16	***
DNA	TcMar-Tigger	Tigger8	158	0.0702209738493538	156747	938	177.605	12.5503979015602	0.0789341522817372	162287.429	67	0.134	ns	0.1684435	0.1450305;0.1939590	0.1042	ns
DNA	TcMar-Tigger	MER47C	148	0.0657766084158504	156747	762	128.579	10.6797854293435	0.0571452063074434	162287.429	964	0.076	ns	0.1942257	0.1667084;0.2241324	0.06589	ns
DNA	TcMar-Tigger	Tigger11a	80	0.0355549234680272	156747	421	82.329	8.46063480723174	0.0365900161774902	162287.429	428	0.856	ns	0.1900238	0.1536518;0.2308183	0.8061	ns
DNA	TcMar-Tigger	Tigger2	267	0.118664557074541	156747	2729	580.538	25.385763588929	0.25801230200352	162287.429	1	0.002	**	0.09783804	0.08694401;0.10960308	2.2e-16	***
DNA	TcMar-Tigger	X1_DNA	93	0.0413325985315817	156747	676	134.092	10.5710587588606	0.0595953849709339	162287.429	1	0.002	**	0.137574	0.1124965;0.1658634	4.842e-05	***
DNA	TcMar-Tigger	Tigger4	136	0.0604433698956463	156747	1445	289.297	17.9263533699731	0.128574158681623	162287.429	1	0.002	**	0.09411765	0.07955332;0.11035517	2.2e-16	***
DNA	TcMar-Tigger	Tigger3	138	0.061332242982347	156747	1147	224.695	14.8979167309702	0.0998626691081047	162287.429	1	0.002	**	0.1203139	0.1020430;0.1405565	1.047e-11	***
DNA	TcMar-Tigger	X6a_DNA	182	0.080887450889762	156747	979	180.924	12.2018485939266	0.080409237169117	162287.429	548	0.908	ns	0.185904	0.1619980;0.2117154	0.9344	ns
DNA	TcMar-Tigger	Tigger16a	377	0.167552576843078	156747	1789	317.329	16.830270853941	0.14103260386482	162287.429	1001	0.002	**	0.2107323	0.1920411;0.2303769	0.0002911	***
DNA	TcMar-Tigger	Tigger19a	804	0.357326980853674	156747	3579	649.404	24.2199791781783	0.288618868997884	162287.429	1001	0.002	**	0.2246438	0.2110603;0.2386784	7.242e-11	***
DNA	TcMar-Tigger	X11_DNA	48	0.0213329540808163	156747	268	47.925	6.46089143370465	0.0212996213400651	162287.429	552	0.9	ns	0.1791045	0.1351095;0.2303553	1	ns
DNA	TcMar-Tigger	X10b_DNA	58	0.0257773195143197	156747	298	49.653	6.56991284224948	0.0220676076869745	162287.429	911	0.182	ns	0.1946309	0.1512365;0.2442138	0.213	ns
DNA	TcMar-Tigger	Tigger5	74	0.0328883042079252	156747	537	98.692	9.73683428748491	0.0438623313363318	162287.429	5	0.01	**	0.1378026	0.1097776;0.1698832	0.005279	**
DNA	TcMar-Tigger	MamRep434	363	0.161330465236174	156747	2112	376.241	18.9972053948157	0.167215249506675	162287.429	255	0.51	ns	0.171875	0.1560121;0.1886540	0.4771	ns
DNA	TcMar-Tigger	MER6A	147	0.0653321718725	156747	1009	196.25	13.6225208046482	0.0872206716325043	162287.429	1	0.002	**	0.1456888	0.1244836;0.1689843	5.759e-05	***
DNA	TcMar-Tigger	Tigger2b_Pri	251	0.111553572380935	156747	2104	402.86	18.9561529782743	0.179045705854118	162287.429	1	0.002	**	0.1192966	0.1057463;0.1339171	2.2e-16	***
DNA	TcMar-Tigger	Tigger20a	163	0.0724431565661055	156747	1356	244.81	14.881846974397	0.108802510177597	162287.429	1	0.002	**	0.1202065	0.1033661;0.1387117	1.729e-09	***
DNA	TcMar-Tigger	Tigger6b	20	0.00888873086700681	156747	174	31.436	5.4372297604081	0.0139713071767613	162287.429	18	0.036	*	0.1149425	0.07164108;0.17192642	0.02313	*
DNA	TcMar-Tigger	Tigger3d	91	0.040443725444881	156747	636	110.171	9.54467704324563	0.0489640184174504	162287.429	26	0.052	ns	0.1430818	0.1167905;0.1727363	0.04634	*
DNA	TcMar-Tigger	UCON33	21	0.00933316741035715	156747	133	24.527	4.6360288786594	0.0109006950987538	162287.429	273	0.546	ns	0.1578947	0.1004765;0.2311761	0.5024	ns
DNA	TcMar-Tigger	MERX	52	0.0231107002542177	156747	436	77.233	8.40329258840404	0.0343251675525768	162287.429	2	0.004	**	0.1192661	0.0903693;0.1534469	0.001085	**
DNA	TcMar-Tigger	MER6C	23	0.0102220404970578	156747	160	29.513	5.0724314249244	0.0131166557038986	162287.429	122	0.244	ns	0.14375	0.09335914;0.20784878	0.2206	ns
DNA	TcMar-Tigger	Tigger9b	112	0.0497768928552381	156747	754	145.807	11.6859879048933	0.0648019590762831	162287.429	1	0.002	**	0.1485411	0.1239080;0.1759592	0.001453	**
DNA	TcMar-Tigger	Tigger6	22	0.00977760395370749	156747	230	41.138	6.2641995654829	0.0182832305203463	162287.429	3	0.006	**	0.09565217	0.06091966;0.14123454	0.0005444	***
DNA	TcMar-Tigger	Tigger2a	431	0.191552150183997	156747	3318	634.057	24.5240530944659	0.281798101367087	162287.429	1	0.002	**	0.1298975	0.1186375;0.1418141	2.2e-16	***
DNA	TcMar-Tigger	Tigger17d	53	0.023555136797568	156747	331	62.948	7.48620994491467	0.0279763915308172	162287.429	103	0.206	ns	0.1601208	0.1223007;0.2041519	0.183	ns
DNA	TcMar-Tigger	Tigger16b	349	0.155108353629269	156747	1329	231.749	14.3722148453034	0.102997724484898	162287.429	1001	0.002	**	0.2626035	0.2391150;0.2871464	9.456e-16	***
DNA	TcMar-Tigger	MER46C	574	0.255106575883095	156747	2812	526.369	21.3643927195761	0.233937618886775	162287.429	991	0.022	*	0.2041252	0.1893639;0.2195048	0.02304	*
DNA	TcMar-Tigger	Tigger5b	332	0.147552932392313	156747	2766	480.121	20.08396685729	0.213383317629909	162287.429	1	0.002	**	0.1200289	0.1081434;0.1327248	9.004e-15	***
DNA	TcMar-Tigger	tot	15036	6.68254786581572	156747	125710	19069.392	124.057295426543	8.47513466427264	162287.429	1	0.002	**	0.1196086	0.1178196;0.1214152	2.2e-16	***
DNA	TcMar-Tigger	Tigger9a	149	0.0662210449592007	156747	1026	181.149	12.8327502305031	0.0805092353913708	162287.429	9	0.018	*	0.1452242	0.1242203;0.1682861	0.007763	**
DNA	TcMar-Tigger	MamRep137	479	0.212885104264813	156747	2459	470.98	20.0253493006892	0.209320723187143	162287.429	671	0.662	ns	0.1947946	0.1793085;0.2110111	0.6818	ns
DNA	TcMar-Tigger	Tigger15a	1053	0.467991680147908	156747	4828	880.812	27.4641026238421	0.3914650406215	162287.429	1001	0.002	**	0.2181027	0.2065239;0.2300235	3.687e-10	***
DNA	TcMar-Tigger	MER8	347	0.154219480542568	156747	1941	351.796	17.3620801122972	0.156350998204476	162287.429	396	0.792	ns	0.1787738	0.1619655;0.1965584	0.8137	ns
DNA	TcMar-Tigger	X26_DNA	154	0.0684432276759524	156747	957	171.746	12.4247276774124	0.0763301985742476	162287.429	86	0.172	ns	0.1609195	0.1381879;0.1857593	0.1404	ns
DNA	TcMar-Tigger	Tigger13a	402	0.178663490426837	156747	3113	585.015	23.1736443571742	0.260002044408099	162287.429	1	0.002	**	0.1291359	0.1175475;0.1414259	2.2e-16	***
DNA	TcMar-Tigger	Tigger23a	84	0.0373326696414286	156747	583	103.831	9.71147526134684	0.0461462907326092	162287.429	15	0.03	*	0.1440823	0.1165813;0.1752466	0.03041	*
DNA	TcMar-Tigger	MER2B	284	0.126219978311497	156747	1710	310.19	16.8064975041904	0.137859771381842	162287.429	64	0.128	ns	0.1660819	0.1487351;0.1845826	0.1027	ns
DNA	TcMar-Tigger	Tigger12c	187	0.0831096336065137	156747	859	154.84	12.1353065748528	0.0688165543723667	162287.429	993	0.018	*	0.217695	0.1905227;0.2468190	0.00514	**
DNA	TcMar-Tigger	MARE10	15	0.00666654815025511	156747	79	13.268	3.47364970056602	0.00589678405717232	162287.429	758	0.488	ns	0.1898734	0.1103475;0.2937585	0.5501	ns
DNA	TcMar-Tigger	MER127	24	0.0106664770404082	156747	211	36.87	5.79851038825686	0.0163863753533271	162287.429	16	0.032	*	0.1137441	0.07425276;0.16450265	0.01819	*
DNA	TcMar-Tigger	UCON55	67	0.0297772484044728	156747	404	67.797	7.54524497426835	0.030131464329523	162287.429	494	0.988	ns	0.1658416	0.1308973;0.2057681	1	ns
DNA	TcMar-Tigger	Tigger14a	222	0.0986649126237756	156747	1293	229.074	13.9642229831639	0.101808856731436	162287.429	319	0.638	ns	0.1716937	0.1515163;0.1933755	0.6359	ns
DNA	TcMar-Tigger	MER6B	138	0.061332242982347	156747	676	121.509	10.2099050515253	0.0540030399459565	162287.429	953	0.098	ns	0.204142	0.1743635;0.2365290	0.09853	ns
DNA	TcMar-Tigger	MER44D	58	0.0257773195143197	156747	638	123.438	11.0336710979573	0.0548603580380793	162287.429	1	0.002	**	0.09090909	0.06975437;0.11593596	1.415e-12	***
DNA	TcMar-Tigger	Tigger1	1056	0.469324989777959	156747	12059	2589.847	53.9178516423431	1.15102264848625	162287.429	1	0.002	**	0.08756945	0.08258289;0.09275611	2.2e-16	***
DNA	hAT?	MER121B	6	0.00266661926010204	156747	68	12.187	3.2620042415165	0.0054163481538106	162287.429	27	0.054	ns	0.08823529	0.03307248;0.18222320	0.05635	ns
DNA	hAT?	UCON69	4	0.00177774617340136	156747	28	5.12024048096192	2.08533378461683	0.0022756219804812	162287.429	409	0.818	ns	0.1428571	0.04033563;0.32665267	0.8069	ns
DNA	hAT?	tot	263	0.11688681090114	156747	2048	378.069	18.5048282258352	0.16802767950792	162287.429	1	0.002	**	0.128418	0.1142241;0.1436846	8.848e-12	***
DNA	hAT?	MER121	89	0.0395548523581803	156747	927	173.93	12.5707248447782	0.0773008479849247	162287.429	1	0.002	**	0.09600863	0.07781222;0.11681724	1.682e-14	***
DNA	hAT?	MER99	31	0.0137775328438606	156747	295	57.869	7.56631271413549	0.0257190983271408	162287.429	1	0.002	**	0.1050847	0.07252434;0.14583602	3.57e-05	***
DNA	hAT?	UCON105	113	0.0502213293985885	156747	638	113.73	10.1615134874858	0.0505457680752342	162287.429	509	0.986	ns	0.177116	0.1482590;0.2089969	1	ns
DNA	hAT?	UCON89	13	0.00577767506355443	156747	48	8.49	2.75599265156776	0.00377326625304439	162287.429	958	0.088	ns	0.2708333	0.1527819;0.4184564	0.09051	ns
DNA	hAT?	UCON80	9	0.00399992889015306	156747	44	8.161	2.55726780346107	0.00362704663028213	162287.429	706	0.592	ns	0.2045455	0.09804318;0.35304506	0.6999	ns
DNA	TcMar-Tc2	Kanga1a	93	0.0413325985315817	156747	843	164.368	12.4847284489669	0.0730511457574088	162287.429	1	0.002	**	0.1103203	0.08997045;0.13343907	4.137e-11	***
DNA	TcMar-Tc2	Kanga11a	123	0.0546656948320919	156747	883	164.486	12.0217438970528	0.0731035892695241	162287.429	1	0.002	**	0.1392978	0.1171268;0.1639062	0.0002345	***
DNA	TcMar-Tc2	MER104	487	0.216440596611616	156747	2206	406.94	18.3745482672098	0.180859006950988	162287.429	1001	0.002	**	0.2207616	0.203607;0.238661	1.818e-05	***
DNA	TcMar-Tc2	Kanga1c	129	0.0573323140921939	156747	826	152.215	11.3186963864169	0.0676499084460721	162287.429	22	0.044	*	0.1561743	0.1320746;0.1827563	0.03887	*
DNA	TcMar-Tc2	Kanga1d	80	0.0355549234680272	156747	664	126.232	10.4930586713446	0.0561021137402002	162287.429	1	0.002	**	0.1204819	0.09670077;0.14769520	1.874e-06	***
DNA	TcMar-Tc2	tot	1141	0.507102095962738	156747	8147	1509.362	36.7120515734374	0.670815629944357	162287.429	1	0.002	**	0.1400516	0.1325841;0.1477775	2.2e-16	***
DNA	TcMar-Tc2	Kanga2_a	197	0.0875539990400171	156747	1534	296.108	16.9675641809375	0.131601215978383	162287.429	1	0.002	**	0.1284224	0.1120778;0.1462036	2.284e-11	***
DNA	TcMar-Tc2	Kanga1	80	0.0355549234680272	156747	812	150.175	11.4673394854637	0.0667432578976374	162287.429	1	0.002	**	0.09852217	0.07889575;0.12111736	1.202e-11	***
DNA	TcMar-Tc2	Kanga1b	52	0.0231107002542177	156747	379	75.424	8.3035638838497	0.0335211818456561	162287.429	3	0.006	**	0.1372032	0.1041961;0.1760025	0.00198	**
DNA	TcMar?	tot	6	0.00266661926010204	156747	168	28.273	5.0703233801385	0.0125655543901442	162287.429	1	0.002	**	0.03571429	0.01321730;0.07611127	1.427e-07	***
DNA	TcMar?	X22_DNA	4	0.00177774617340136	156747	24	4.4964824120603	1.87666430185405	0.00199840110045168	162287.429	525	0.954	ns	0.1666667	0.04735363;0.37384171	1	ns
DNA	TcMar?	Eulor8	2	0.000888873086700681	156747	144	23.803	4.53726545154434	0.0105789230413682	162287.429	1	0.002	**	0.01388889	0.001686457;0.049269462	3.435e-09	***
SINE	tot	tot	112950	50.199107571421	156747	1806997	107806.188	167.458696612243	47.913009546497	162287.429	1001	0.002	**	0.06250702	0.06215449;0.06286095	2.2e-16	***
SINE	Alu	AluYc	1277	0.567545465858385	156747	6703	1272.997	31.5175244165106	0.565766386375353	162287.429	553	0.898	ns	0.1905117	0.1811722;0.2001213	0.9009	ns
SINE	Alu	AluYd8	38	0.0168885886473129	156747	224	42.503	6.14522210784564	0.0188898864020195	162287.429	272	0.544	ns	0.1696429	0.1229339;0.2253298	0.4956	ns
SINE	Alu	AluY	15520	6.89765515279728	156747	98084	16250.782	108.862158004724	7.22244137881993	162287.429	1	0.002	**	0.1582317	0.1559528;0.1605309	2.821e-10	***
SINE	Alu	AluYh3	131	0.0582211871788946	156747	649	129.625	11.1007027075136	0.0576100869317879	162287.429	565	0.874	ns	0.201849	0.1716122;0.2348257	0.883	ns
SINE	Alu	AluYk11	41	0.018221898277364	156747	171	32.757	5.51165395587652	0.0145584078505271	162287.429	944	0.116	ns	0.2397661	0.1778867;0.3108942	0.1194	ns
SINE	Alu	AluYe5	282	0.125331105224796	156747	1297	258.086	15.0569357877131	0.114702849727116	162287.429	951	0.102	ns	0.2174248	0.1952510;0.2408868	0.1021	ns
SINE	Alu	AluSx	21777	9.67849460454036	156747	124945	19892.385	118.219899846514	8.84090282839416	162287.429	1001	0.002	**	0.1742927	0.1721928;0.1764077	2.2e-16	***
SINE	Alu	AluSx3	8248	3.66571260955361	156747	38631	7099.837	75.7382248914623	3.15542701463085	162287.429	1001	0.002	**	0.2135073	0.2094297;0.2176280	2.2e-16	***
SINE	Alu	Alu	1699	0.755097687152228	156747	7748	1417.921	34.6759452672913	0.630175907983858	162287.429	1001	0.002	**	0.2192824	0.2101118;0.2286647	6.885e-16	***
SINE	Alu	AluSc	7334	3.2594976089314	156747	37679	6923.68	76.7135487939944	3.07713640646389	162287.429	1001	0.002	**	0.1946442	0.1906569;0.1986787	5.925e-08	***
SINE	Alu	AluSg	9115	4.05103909263835	156747	42580	7900.343	81.314016751851	3.51120113420206	162287.429	1001	0.002	**	0.2140676	0.2101795;0.2179948	2.2e-16	***
SINE	Alu	AluYh3a3	42	0.0186663348207143	156747	158	33.414	5.38326885670626	0.0148504026595083	162287.429	941	0.122	ns	0.2658228	0.1987807;0.3418686	0.09787	ns
SINE	Alu	AluYg6	153	0.0679987911326021	156747	811	155.157	11.7450541632339	0.0689574407566088	162287.429	455	0.91	ns	0.188656	0.1622844;0.2173124	0.8935	ns
SINE	Alu	AluSx1	19656	8.73584469609429	156747	106483	17601.375	117.659007377323	7.8226942632131	162287.429	1001	0.002	**	0.1845928	0.1822665;0.1869364	2.2e-16	***
SINE	Alu	AluYj4	580	0.257773195143197	156747	2787	550.506	22.3859575425108	0.244664983733622	162287.429	913	0.178	ns	0.2081091	0.1931708;0.2236628	0.1605	ns
SINE	Alu	FLAM_A	3787	1.68308118966774	156747	14934	2734.703	46.3294421314158	1.21540194840981	162287.429	1001	0.002	**	0.2535824	0.2466198;0.2606412	2.2e-16	***
SINE	Alu	AluYk3	1173	0.521324065349949	156747	6065	1194.063	32.6638019060084	0.530685232262538	162287.429	261	0.522	ns	0.1934048	0.1835314;0.2035739	0.508	ns
SINE	Alu	AluSc5	886	0.393770777408402	156747	4143	824.574	27.5110046959281	0.366470818296564	162287.429	987	0.03	*	0.2138547	0.2014538;0.2266604	0.01761	*
SINE	Alu	AluYi6	77	0.0342216138379762	156747	454	88.913	8.46836136121648	0.0395161863789088	162287.429	87	0.174	ns	0.1696035	0.1362291;0.2073515	0.1736	ns
SINE	Alu	AluYa8	71	0.0315549945778742	156747	390	72.849	7.75656904587095	0.032376757746529	162287.429	422	0.844	ns	0.1820513	0.1450095;0.2239993	0.8457	ns
SINE	Alu	AluYk2	1415	0.628877708840732	156747	6622	1316.889	34.1710453357713	0.585273595136086	162287.429	999	0.006	**	0.2136817	0.2038612;0.2237549	0.002683	**
SINE	Alu	AluSq2	10433	4.6368064567741	156747	51711	9337.576	84.9190170895982	4.1499600007111	162287.429	1001	0.002	**	0.2017559	0.1983042;0.2052412	2.2e-16	***
SINE	Alu	AluJo	10496	4.66480595900517	156747	45868	8263.047	80.0537906685273	3.6724000462214	162287.429	1001	0.002	**	0.2288306	0.2249925;0.2327029	2.2e-16	***
SINE	Alu	AluYb8	409	0.181774546230289	156747	2645	499.683	21.8962544047368	0.222077385290928	162287.429	1	0.002	**	0.1546314	0.1410516;0.1689802	4.26e-06	***
SINE	Alu	AluSp	13024	5.78834154059483	156747	64572	11448.676	92.9413854271881	5.088209987378	162287.429	1001	0.002	**	0.2016973	0.1986080;0.2048134	2.2e-16	***
SINE	Alu	AluYh9	34	0.0151108424739116	156747	168	28.483	4.92544119556522	0.0126588860642477	162287.429	892	0.22	ns	0.202381	0.1444133;0.2711546	0.258	ns
SINE	Alu	AluYk4	219	0.0973316029937246	156747	1095	218.439	14.1205406648849	0.097082274092905	162287.429	531	0.942	ns	0.2	0.1766829;0.2249410	0.9698	ns
SINE	Alu	AluYe6	59	0.0262217560576701	156747	193	40.869	6.17883621865939	0.0181636770901851	162287.429	1000	0.004	**	0.3056995	0.2415594;0.3759217	0.002592	**
SINE	Alu	AluYc3	142	0.0631099891557483	156747	557	114.063	10.0241465728766	0.0506937654441699	162287.429	999	0.006	**	0.2549372	0.219227;0.293270	0.00451	**
SINE	Alu	AluYk12	11	0.00488880197685375	156747	100	19.736	4.21901695944732	0.00877139961956232	162287.429	21	0.042	*	0.11	0.05620702;0.18830113	0.03163	*
SINE	Alu	AluSq	3060	1.35997582265204	156747	12256	2437.78	45.4183269663736	1.08343851664859	162287.429	1001	0.002	**	0.2496736	0.2420302;0.2574361	2.2e-16	***
SINE	Alu	AluYf1	395	0.175552434623384	156747	1999	408.509	19.3089293787551	0.181556327887504	162287.429	243	0.486	ns	0.1975988	0.1803467;0.2157424	0.4709	ns
SINE	Alu	AluSg4	2880	1.27997724484898	156747	11821	2348.87	44.9762822603866	1.04392366357931	162287.429	1001	0.002	**	0.2436342	0.2359173;0.2514776	2.2e-16	***
SINE	Alu	tot	81881	36.3909086060692	156747	1196725	89553.54	177.647930433167	39.8008657623864	162287.429	1	0.002	**	0.0684209	0.06796920;0.06887469	2.2e-16	***
SINE	Alu	AluSz	20982	9.32516755257684	156747	118033	19041.901	122.805269973781	8.46291665925939	162287.429	1001	0.002	**	0.1777638	0.1755865;0.1799570	2.2e-16	***
SINE	Alu	AluYi6_4d	15	0.00666654815025511	156747	46	9.56	2.83168119999735	0.00424881335442925	162287.429	972	0.06	ns	0.326087	0.1953254;0.4801720	0.06649	ns
SINE	Alu	AluYb9	50	0.022221827167517	156747	378	73.507	8.12120095213171	0.0326691969920535	162287.429	1	0.002	**	0.1322751	0.09979525;0.17064595	0.001766	**
SINE	Alu	AluSq10	380	0.168885886473129	156747	1528	306.632	16.5429817822014	0.136278466160602	162287.429	1001	0.002	**	0.2486911	0.2271902;0.2711620	4.811e-06	***
SINE	Alu	AluYm1	889	0.395104087038453	156747	4667	917.881	30.2400611821521	0.407939858846954	162287.429	173	0.346	ns	0.1904864	0.1793095;0.2020519	0.2939	ns
SINE	Alu	AluYh7	82	0.0364437965547279	156747	462	89.087	8.67448428885992	0.0395935183374518	162287.429	220	0.44	ns	0.1774892	0.1437253;0.2154442	0.4433	ns
SINE	Alu	AluSg7	1439	0.63954418588114	156747	5829	1171.146	32.4625091220395	0.520500079998578	162287.429	1001	0.002	**	0.2468691	0.2358429;0.2581492	2.2e-16	***
SINE	Alu	AluSq4	435	0.193329896357398	156747	1638	333.72	18.251814395526	0.148317363246876	162287.429	1001	0.002	**	0.2655678	0.2443109;0.2876680	2.016e-09	***
SINE	Alu	FAM	1161	0.515990826829745	156747	4262	807.194	24.8887085203675	0.358746511173135	162287.429	1001	0.002	**	0.2724073	0.2590838;0.2860434	2.2e-16	***
SINE	Alu	FLAM_C	6368	2.83017190805497	156747	24406	4460.32	57.2065222346734	1.98232920303639	162287.429	1001	0.002	**	0.2609194	0.2554184;0.2664775	2.2e-16	***
SINE	Alu	FRAM	4851	2.1559616717925	156747	20221	3718.482	51.5464325701664	1.65262928659046	162287.429	1001	0.002	**	0.2398991	0.2340264;0.2458467	2.2e-16	***
SINE	Alu	AluSc8	4428	1.96796501395531	156747	20437	3935.502	57.0937973662437	1.74908090522835	162287.429	1001	0.002	**	0.2166659	0.2110338;0.2223786	2.2e-16	***
SINE	Alu	AluJr	20847	9.26516861922455	156747	114124	18195.784	112.068884079296	8.08687134450943	162287.429	1001	0.002	**	0.1826697	0.1804317;0.1849239	2.2e-16	***
SINE	Alu	AluSx4	2802	1.24531119446765	156747	11827	2338.221	46.4400779482533	1.03919085882918	162287.429	1001	0.002	**	0.2369155	0.2292758;0.2446849	2.2e-16	***
SINE	Alu	AluYa5	532	0.236440241062381	156747	3782	718.521	25.9461511936118	0.31933698956463	162287.429	1	0.002	**	0.1406663	0.1297343;0.1521567	1.291e-15	***
SINE	Alu	AluSz6	9080	4.03548381362109	156747	40962	7559.383	77.8257229594057	3.35966605038133	162287.429	1001	0.002	**	0.2216689	0.2176540;0.2257232	2.2e-16	***
SINE	Alu	AluJr4	2998	1.33242075696432	156747	12307	2371.342	45.7869138234657	1.05391104158148	162287.429	1001	0.002	**	0.2436012	0.2360381;0.2512857	2.2e-16	***
SINE	Alu	AluJb	21554	9.57938525537324	156747	117273	18654.633	114.240821409321	8.29080060798919	162287.429	1001	0.002	**	0.1837934	0.1815802;0.1860222	2.2e-16	***
SINE	5S-Deu-L2	tot	472	0.209774048461361	156747	2614	466.837	19.4892344965435	0.207479422588043	162287.429	616	0.772	ns	0.1805662	0.1659931;0.1958584	0.7985	ns
SINE	5S-Deu-L2	AmnSINE1	472	0.209774048461361	156747	2614	466.837	19.4892344965435	0.207479422588043	162287.429	616	0.772	ns	0.1805662	0.1659931;0.1958584	0.7985	ns
SINE	MIR	tot	66994	29.7745817852127	156747	598863	56601.117	155.882637608259	25.1556047892482	162287.429	1001	0.002	**	0.1118687	0.1110714;0.1126697	2.2e-16	***
SINE	MIR	MIR1_Amn	2947	1.30975449325345	156747	11716	2220.34	41.6604367714981	0.986800234662495	162287.429	1001	0.002	**	0.2515364	0.2436994;0.2594969	2.2e-16	***
SINE	MIR	MIR3	16898	7.51008870953405	156747	87870	13570.13	94.811498882363	6.03106167001476	162287.429	1001	0.002	**	0.1923068	0.1897055;0.1949285	2.2e-16	***
SINE	MIR	MIRb	33373	14.8321807612309	156747	223887	29214.414	132.226163683147	12.9839531741658	162287.429	1001	0.002	**	0.1490618	0.1475889;0.1505438	2.2e-16	***
SINE	MIR	MIR	26458	11.7589020639633	156747	174396	24157.085	122.547769178924	10.7362913548204	162287.429	1001	0.002	**	0.1517122	0.1500314;0.1534045	2.2e-16	***
SINE	MIR	MIRc	17873	7.94341433930063	156747	100994	15349.81	104.15613472283	6.82201649748449	162287.429	1001	0.002	**	0.1769709	0.1746215;0.1793389	2.2e-16	***
SINE	tRNA-RTE	tot	1142	0.507546532506089	156747	5836	1000.965	29.2756355667616	0.444865424614674	162287.429	1001	0.002	**	0.195682	0.1855719;0.2060971	1.495e-06	***
SINE	tRNA-RTE	MamSINE1	1142	0.507546532506089	156747	5836	1000.965	29.2756355667616	0.444865424614674	162287.429	1001	0.002	**	0.195682	0.1855719;0.2060971	1.495e-06	***
SINE	tRNA	tot	397	0.176441307710085	156747	2292	403.005	19.3614007457838	0.179110149152904	162287.429	395	0.79	ns	0.1732112	0.1579256;0.1893368	0.7628	ns
SINE	tRNA	LFSINE_Vert	397	0.176441307710085	156747	2292	403.005	19.3614007457838	0.179110149152904	162287.429	395	0.79	ns	0.1732112	0.1579256;0.1893368	0.7628	ns
SINE	tRNA-Deu	tot	129	0.0573323140921939	156747	667	117.006	9.64878557451988	0.0520017421912499	162287.429	903	0.198	ns	0.1934033	0.1640906;0.2254578	0.2219	ns
SINE	tRNA-Deu	AmnSINE2	129	0.0573323140921939	156747	667	117.006	9.64878557451988	0.0520017421912499	162287.429	903	0.198	ns	0.1934033	0.1640906;0.2254578	0.2219	ns
RNA	tot	tot	118	0.0524435121153402	156747	730	132.038	11.0956599474601	0.0586825123108923	162287.429	113	0.226	ns	0.1616438	0.1356653;0.1903898	0.1941	ns
RNA	RNA	tot	118	0.0524435121153402	156747	730	132.038	11.0956599474601	0.0586825123108923	162287.429	113	0.226	ns	0.1616438	0.1356653;0.1903898	0.1941	ns
RNA	RNA	7SK	118	0.0524435121153402	156747	730	132.038	11.0956599474601	0.0586825123108923	162287.429	113	0.226	ns	0.1616438	0.1356653;0.1903898	0.1941	ns
srpRNA	tot	tot	338	0.150219551652415	156747	1383	276.312	15.589409407854	0.122803150166219	162287.429	1001	0.002	**	0.2443962	0.2219490;0.2679346	5.33e-05	***
srpRNA	srpRNA	tot	338	0.150219551652415	156747	1383	276.312	15.589409407854	0.122803150166219	162287.429	1001	0.002	**	0.2443962	0.2219490;0.2679346	5.33e-05	***
srpRNA	srpRNA	7SLRNA	338	0.150219551652415	156747	1383	276.312	15.589409407854	0.122803150166219	162287.429	1001	0.002	**	0.2443962	0.2219490;0.2679346	5.33e-05	***
Satellite	tot	tot	431	0.191552150183997	156747	6330	1837.5	71.418447158942	0.81665214840625	162287.429	1	0.002	**	0.06808847	0.06200418;0.07457426	2.2e-16	***
Satellite	telo	tot	23	0.0102220404970578	156747	367	83.843	9.77588455941042	0.0372628931041226	162287.429	1	0.002	**	0.0626703	0.04013878;0.09255473	2.2e-16	***
Satellite	telo	REP522	9	0.00399992889015306	156747	243	59.298	8.32192588590229	0.0263541981475885	162287.429	1	0.002	**	0.03703704	0.01707313;0.06914119	2.2e-16	***
Satellite	telo	TAR1	15	0.00666654815025511	156747	124	24.609	5.23694038008307	0.0109371388953085	162287.429	33	0.066	ns	0.1209677	0.06931107;0.19165950	0.03177	*
Satellite	acro	tot	7	0.00311105580345238	156747	61	10.432	3.3583708334034	0.00463636202023075	162287.429	190	0.38	ns	0.1147541	0.04740226;0.22224921	0.3076	ns
Satellite	acro	ACRO1	7	0.00311105580345238	156747	61	10.432	3.3583708334034	0.00463636202023075	162287.429	190	0.38	ns	0.1147541	0.04740226;0.22224921	0.3076	ns
Satellite	centr	tot	164	0.0728875931094558	156747	1815	959.768	64.3692284680621	0.42655597233827	162287.429	1	0.002	**	0.09035813	0.07756335;0.10449409	2.2e-16	***
Satellite	centr	GSATX	0	0	156747	56	10.414	4.62536463405837	0.00462836216245045	162287.429	1	0.002	**	0	0.0000000;0.0637501	1.693e-05	***
Satellite	centr	HSAT4	0	0	156747	100	38.333	8.72503508515795	0.0170365860162486	162287.429	1	0.002	**	0	0.00000000;0.03621669	2.2e-16	***
Satellite	centr	SST1	40	0.0177774617340136	156747	609	91.077	10.8057315733288	0.040477947058719	162287.429	1	0.002	**	0.06568144	0.04733481;0.08836845	2.037e-10	***
Satellite	centr	ALR_Alpha	122	0.0542212582887415	156747	844	759.372	61.5563709359381	0.337492666797035	162287.429	1	0.002	**	0.1445498	0.1215076;0.1701050	2.2e-16	***
Satellite	centr	GSAT	1	0.00044443654335034	156747	39	21.843	9.10556216069399	0.00970782741640149	162287.429	2	0.004	**	0.02564103	0.0006489639;0.1347639216	6.256e-13	***
Satellite	centr	GSATII	2	0.000888873086700681	156747	167	41.189	7.52328909978068	0.0183058967840572	162287.429	1	0.002	**	0.01197605	0.00145366;0.04259013	2.2e-16	***
Satellite	Satellite	CER	3	0.00133330963005102	156747	72	46.092	20.688730254889	0.0204849691561039	162287.429	1	0.002	**	0.04166667	0.008676497;0.116974820	2.2e-16	***
Satellite	Satellite	HSAT5	0	0	156747	260	51.639	6.50453595485397	0.0229502586620682	162287.429	1	0.002	**	0	0.00000000;0.01408782	2.2e-16	***
Satellite	Satellite	LSAU	5	0.0022221827167517	156747	129	7.15415415415415	2.65525158548576	0.00317956754286775	162287.429	285	0.57	ns	0.03875969	0.01270299;0.08813398	0.5619	ns
Satellite	Satellite	SATR1	20	0.00888873086700681	156747	670	176.307	16.5752674334531	0.0783572736484685	162287.429	1	0.002	**	0.02985075	0.01832696;0.04572683	2.2e-16	***
Satellite	Satellite	(CATTC)n	4	0.00177774617340136	156747	2	3.21428571428571	2.95129311188819	0.00142854603219752	162287.429	345	0.69	ns	na	na	na	na
Satellite	Satellite	HSATI	3	0.00133330963005102	156747	45	13.239	3.50944371591783	0.00588389539741516	162287.429	3	0.006	**	0.06666667	0.0139651;0.1826845	0.0004138	***
Satellite	Satellite	(GAATG)n	3	0.00133330963005102	156747	18	11.25	6.94750082891451	0.00499991111269133	162287.429	87	0.174	ns	0.1666667	0.03578508;0.41417749	9.105e-05	***
Satellite	Satellite	D20S16	6	0.00266661926010204	156747	269	50.583	6.95265779759442	0.0224809336722903	162287.429	1	0.002	**	0.02230483	0.00822845;0.04791353	2.2e-16	***
Satellite	Satellite	tot	238	0.105775897317381	156747	4087	802.979	36.5378923390031	0.356873211142913	162287.429	1	0.002	**	0.05823342	0.05124933;0.06585700	2.2e-16	***
Satellite	Satellite	SAR	1	0.00044443654335034	156747	1	1.9647577092511	1.26511754267643	0.000873210124820493	162287.429	114	0.228	ns	na	na	na	na
Satellite	Satellite	HSAT6	0	0	156747	17	3.99594320486815	1.86987438781664	0.00177594318539588	162287.429	1	0.002	**	0	0.0000000;0.1950643	0.01864	*
Satellite	Satellite	BSR_Beta	24	0.0106664770404082	156747	1870	235.919	17.2119926705681	0.104851024870669	162287.429	1	0.002	**	0.01283422	0.008239969;0.019036461	2.2e-16	***
Satellite	Satellite	SATR2	8	0.00355549234680272	156747	418	102.584	11.6061900573637	0.0455920783630513	162287.429	1	0.002	**	0.01913876	0.008298082;0.037361420	2.2e-16	***
Satellite	Satellite	MSR1	164	0.0728875931094558	156747	316	114.685	9.22859371420922	0.0509702049741338	162287.429	1001	0.002	**	0.5189873	0.4623617;0.5752538	2.073e-08	***
LTR	ERVL	LTR108b_Mam	5	0.0022221827167517	156747	53	8.976	2.90755530951311	0.00398926241311266	162287.429	108	0.216	ns	0.09433962	0.03134681;0.20658533	0.1976	ns
LTR	ERVL	LTR16D2	21	0.00933316741035715	156747	282	53.737	7.01034777853253	0.0238826865300172	162287.429	1	0.002	**	0.07446809	0.04668559;0.11158132	5.29e-08	***
LTR	ERVL	MER21B	474	0.210662921548061	156747	2786	577.085	23.5364768124021	0.256477662619331	162287.429	1	0.002	**	0.1701364	0.1563562;0.1846132	8.967e-07	***
LTR	ERVL	LTR16B2	142	0.0631099891557483	156747	1617	285.435	16.6976221536357	0.126857744751204	162287.429	1	0.002	**	0.08781694	0.07447059;0.10268081	2.2e-16	***
LTR	ERVL	MLT2A1	199	0.0884428721267177	156747	3738	650.775	24.6253687035095	0.289228191498818	162287.429	1	0.002	**	0.05323703	0.04625791;0.06092460	2.2e-16	***
LTR	ERVL	LTR86A2	38	0.0168885886473129	156747	308	56.378	7.19088484296785	0.0250564434410055	162287.429	7	0.014	*	0.1233766	0.08880722;0.16539245	0.006244	**
LTR	ERVL	LTR86C	39	0.0173330251906633	156747	285	50.815	7.1408519636502	0.0225840429503475	162287.429	57	0.114	ns	0.1368421	0.09915059;0.18228821	0.07467	ns
LTR	ERVL	LTR80A	21	0.00933316741035715	156747	393	71.647	8.53306534629873	0.0318425450214218	162287.429	1	0.002	**	0.05343511	0.03337781;0.08052383	9.151e-14	***
LTR	ERVL	LTR108d_Mam	1	0.00044443654335034	156747	66	12.244	3.46647955142974	0.00544168103678157	162287.429	1	0.002	**	0.01515152	0.0003835296;0.0815523211	4.198e-05	***
LTR	ERVL	MER54B	46	0.0204440809941157	156747	438	91.306	9.79736456157228	0.0405797230271462	162287.429	1	0.002	**	0.1050228	0.07792136;0.13759462	1.256e-08	***
LTR	ERVL	LTR41C	96	0.0426659081616327	156747	759	146.407	11.6720001108031	0.0650686210022933	162287.429	1	0.002	**	0.1264822	0.1036644;0.1522466	1.278e-06	***
LTR	ERVL	LTR16D	80	0.0355549234680272	156747	1115	200.445	13.6166217318169	0.089085082931859	162287.429	1	0.002	**	0.07174888	0.05729903;0.08850480	2.2e-16	***
LTR	ERVL	LTR86B1	43	0.0191107713640646	156747	295	52.366	6.82998482375276	0.0232733640290839	162287.429	94	0.188	ns	0.1457627	0.1075401;0.1912781	0.17	ns
LTR	ERVL	MER54A	68	0.0302216849478231	156747	682	137.8	11.6358666799424	0.0612433556736769	162287.429	1	0.002	**	0.09970674	0.07825971;0.12468788	7.788e-13	***
LTR	ERVL	LTR16E1	191	0.084887379779915	156747	2475	474.319	20.8396144045068	0.21080469680539	162287.429	1	0.002	**	0.07717172	0.06696123;0.08839547	2.2e-16	***
LTR	ERVL	LTR86A1	61	0.0271106291443708	156747	531	99.631	9.27247635843942	0.0442796572505378	162287.429	1	0.002	**	0.1148776	0.08902066;0.14511015	7.921e-06	***
LTR	ERVL	LTR40c	74	0.0328883042079252	156747	603	112.642	10.2456238857772	0.050062221116069	162287.429	1	0.002	**	0.1227197	0.0976021;0.1515993	2.758e-05	***
LTR	ERVL	LTR82A	90	0.0399992889015306	156747	1041	192.71	13.9622650327533	0.0856473662690441	162287.429	1	0.002	**	0.08645533	0.07009158;0.10519973	2.2e-16	***
LTR	ERVL	LTR86B2	13	0.00577767506355443	156747	273	49.596	6.91220388606721	0.0220422748040035	162287.429	1	0.002	**	0.04761905	0.02559546;0.08005355	8.658e-11	***
LTR	ERVL	LTR105_Mam	55	0.0244440098842687	156747	667	116.017	10.3958060670534	0.0515621944498764	162287.429	1	0.002	**	0.08245877	0.06272127;0.10598050	1.498e-11	***
LTR	ERVL	LTR33A	241	0.107109206947432	156747	2044	384.13	18.772146747069	0.170721409397166	162287.429	1	0.002	**	0.1179061	0.1042361;0.1326822	2.2e-16	***
LTR	ERVL	LTR69	12	0.00533323852020409	156747	141	25.991	5.19402511515843	0.0115513501982187	162287.429	1	0.002	**	0.08510638	0.04475044;0.14394458	0.001495	**
LTR	ERVL	MLT2D	305	0.135553145721854	156747	4453	793.639	26.3332131939328	0.352722173828021	162287.429	1	0.002	**	0.06849315	0.06124688;0.07631134	2.2e-16	***
LTR	ERVL	LTR108c_Mam	3	0.00133330963005102	156747	43	7.971	2.71062843387037	0.00354260368704556	162287.429	38	0.076	ns	0.06976744	0.0146255;0.1906072	0.04992	*
LTR	ERVL	MER74B	126	0.0559990044621429	156747	931	187.182	13.0306052304823	0.0831905210574034	162287.429	1	0.002	**	0.1353383	0.1140084;0.1590045	1.911e-07	***
LTR	ERVL	MLT2B3	242	0.107553643490782	156747	3276	615.858	24.9163131032394	0.273709800714654	162287.429	1	0.002	**	0.07387057	0.06514473;0.08336589	2.2e-16	***
LTR	ERVL	LTR40A1	40	0.0177774617340136	156747	563	99.743	10.1243000969179	0.044329434143393	162287.429	1	0.002	**	0.07104796	0.05123957;0.09549309	3.896e-13	***
LTR	ERVL	MER70C	27	0.0119997866704592	156747	275	51.042	7.22484840217664	0.0226849300456881	162287.429	1	0.002	**	0.09818182	0.06570403;0.13963031	9.431e-05	***
LTR	ERVL	MER74A	190	0.0844429432365647	156747	1568	317.52	17.2702594613359	0.1411174912446	162287.429	1	0.002	**	0.1211735	0.1054232;0.1383572	2.2e-16	***
LTR	ERVL	MLT2C2	100	0.044443654335034	156747	1336	235.832	14.8334016936711	0.104812358891397	162287.429	1	0.002	**	0.0748503	0.06131303;0.09029139	2.2e-16	***
LTR	ERVL	MER77B	181	0.0804430143464116	156747	1256	260.269	16.5941557484858	0.11567305470125	162287.429	1	0.002	**	0.1441083	0.1251381;0.1647608	1.037e-08	***
LTR	ERVL	LTR42	42	0.0186663348207143	156747	309	62.034	7.47467154560752	0.027570176530195	162287.429	6	0.012	*	0.1359223	0.09974743;0.17925676	0.003539	**
LTR	ERVL	MER68	343	0.152441734369167	156747	1492	301.771	17.1366923653669	0.134118060123376	162287.429	994	0.016	*	0.2298928	0.2087559;0.2520982	0.00901	**
LTR	ERVL	LTR84a	66	0.0293328118611225	156747	671	121.662	10.3315292428806	0.0540710387370891	162287.429	1	0.002	**	0.09836066	0.07689013;0.12343721	2.718e-09	***
LTR	ERVL	MLT2C1	218	0.0968871664503742	156747	2635	471.168	21.209894757769	0.209404277257293	162287.429	1	0.002	**	0.08273245	0.07249247;0.09391029	2.2e-16	***
LTR	ERVL	LTR40b	115	0.0511102024852891	156747	1140	201.047	13.7396349503387	0.0893526337309559	162287.429	1	0.002	**	0.1008772	0.08400363;0.11984121	1.156e-12	***
LTR	ERVL	LTR47B	7	0.00311105580345238	156747	46	7.35535535535536	2.5522297314413	0.00326898870924755	162287.429	546	0.912	ns	0.1521739	0.0634443;0.2886910	1	ns
LTR	ERVL	LTR79	395	0.175552434623384	156747	4053	720.004	26.4945644603935	0.319996088958419	162287.429	1	0.002	**	0.09745867	0.08849721;0.10700508	2.2e-16	***
LTR	ERVL	LTR47B4	17	0.00755542123695579	156747	105	20.748	4.45896606607163	0.00922116940143286	162287.429	246	0.492	ns	0.1619048	0.09723834;0.24652243	0.3934	ns
LTR	ERVL	MER68B	113	0.0502213293985885	156747	450	85.156	8.91117686240561	0.0378464382855416	162287.429	999	0.006	**	0.2511111	0.2116825;0.2938465	0.001135	**
LTR	ERVL	LTR16C	595	0.264439743293453	156747	6620	1286.948	33.5700796282381	0.571966720591634	162287.429	1	0.002	**	0.08987915	0.08309573;0.09702630	2.2e-16	***
LTR	ERVL	MER76	50	0.022221827167517	156747	715	127.575	11.2262372771736	0.0566989920179197	162287.429	1	0.002	**	0.06993007	0.05234555;0.09115779	2.2e-16	***
LTR	ERVL	LTR57	33	0.0146664059305612	156747	268	47.174	6.57639513510047	0.020965849496009	162287.429	21	0.042	*	0.1231343	0.08629652;0.16856178	0.02433	*
LTR	ERVL	MLT2A2	249	0.110664699294235	156747	3866	712.018	26.626013982957	0.316446818723223	162287.429	1	0.002	**	0.06440766	0.05687190;0.07260971	2.2e-16	***
LTR	ERVL	LTR47A2	27	0.0119997866704592	156747	275	48.583	6.52945210142051	0.0215920605855896	162287.429	1	0.002	**	0.09818182	0.06570403;0.13963031	0.0003504	***
LTR	ERVL	LTR33B	93	0.0413325985315817	156747	1608	286.344	15.3385440943701	0.12726173756911	162287.429	1	0.002	**	0.05783582	0.04693147;0.07038705	2.2e-16	***
LTR	ERVL	MLT2E	28	0.0124442232138095	156747	403	72.709	8.39444970118862	0.0323145366304599	162287.429	1	0.002	**	0.06947891	0.04666154;0.09885301	1.973e-10	***
LTR	ERVL	LTR41B	114	0.0506657659419388	156747	848	160.203	12.5777577886916	0.0712000675543546	162287.429	1	0.002	**	0.134434	0.1121873;0.1592554	2.96e-05	***
LTR	ERVL	LTR52	54	0.0239995733409184	156747	1073	197.886	13.3248097380246	0.0879477698174255	162287.429	1	0.002	**	0.05032619	0.03802942;0.06515755	2.2e-16	***
LTR	ERVL	LTR33A_	168	0.0746653392828572	156747	1666	312.947	17.2067505143552	0.139085082931859	162287.429	1	0.002	**	0.1008403	0.0867938;0.1163103	2.2e-16	***
LTR	ERVL	LTR102_Mam	47	0.020888517537466	156747	518	92.883	9.70976779282546	0.0412805994560097	162287.429	1	0.002	**	0.09073359	0.06742939;0.11882885	1.619e-08	***
LTR	ERVL	LTR40a	185	0.082220760519813	156747	1974	356.25	17.3560575227421	0.158330518568559	162287.429	1	0.002	**	0.09371834	0.08121937;0.10743860	2.2e-16	***
LTR	ERVL	LTR41	155	0.0688876642193028	156747	1129	219.752	14.1299735368525	0.097665819274324	162287.429	1	0.002	**	0.1372896	0.1177373;0.1587530	4.481e-07	***
LTR	ERVL	LTR18B	67	0.0297772484044728	156747	367	70.953	8.55207161621843	0.0315341060603367	162287.429	363	0.726	ns	0.1825613	0.1443753;0.2259577	0.6438	ns
LTR	ERVL	LTR75B	18	0.00799985778030613	156747	205	31.695	5.54334769825092	0.014086416241489	162287.429	3	0.006	**	0.08780488	0.05287041;0.13521913	0.006599	**
LTR	ERVL	LTR108a_Mam	8	0.00355549234680272	156747	86	15.675	3.78625285879202	0.00696654281701659	162287.429	19	0.038	*	0.09302326	0.04102186;0.17508921	0.0349	*
LTR	ERVL	LTR47B2	17	0.00755542123695579	156747	174	33.796	5.82015964199078	0.0150201774190681	162287.429	2	0.004	**	0.09770115	0.05795074;0.15181804	0.0007382	***
LTR	ERVL	LTR16D1	12	0.00533323852020409	156747	207	38.52	6.05493701554874	0.0171196956498551	162287.429	1	0.002	**	0.05797101	0.03030991;0.09907354	1.426e-07	***
LTR	ERVL	LTR53	57	0.0253328829709694	156747	494	98.136	10.1556211351468	0.043615224618229	162287.429	1	0.002	**	0.1153846	0.08857235;0.14689995	1.087e-06	***
LTR	ERVL	LTR16B1	104	0.0462214005084354	156747	1199	225.587	14.3347799744857	0.100259106504773	162287.429	1	0.002	**	0.08673895	0.07141992;0.10411887	2.2e-16	***
LTR	ERVL	LTR66	27	0.0119997866704592	156747	379	73.03	7.65935805180602	0.0324572007608754	162287.429	1	0.002	**	0.07124011	0.04746958;0.10196020	4.011e-11	***
LTR	ERVL	MER77	181	0.0804430143464116	156747	1299	271.478	16.5688878336491	0.120654743915664	162287.429	1	0.002	**	0.139338	0.1209535;0.1593708	1.218e-10	***
LTR	ERVL	LTR16A1	242	0.107553643490782	156747	2692	524.266	22.0757011345185	0.23300296883611	162287.429	1	0.002	**	0.08989599	0.07935557;0.10133769	2.2e-16	***
LTR	ERVL	LTR75	40	0.0177774617340136	156747	291	54.136	7.24112822272454	0.024060016710814	162287.429	20	0.04	*	0.137457	0.1000503;0.1824417	0.03462	*
LTR	ERVL	MLT2B5	21	0.00933316741035715	156747	369	66.284	7.90910221819758	0.029459031839434	162287.429	1	0.002	**	0.05691057	0.03557001;0.08568068	5.617e-12	***
LTR	ERVL	MER70B	23	0.0102220404970578	156747	477	87.937	9.01722470283077	0.0390824163125989	162287.429	1	0.002	**	0.04821803	0.03080816;0.07147469	2.2e-16	***
LTR	ERVL	LTR50	280	0.124442232138095	156747	2565	486.02	21.211495174257	0.216005048799132	162287.429	1	0.002	**	0.1091618	0.09735001;0.12187384	2.2e-16	***
LTR	ERVL	LTR82B	119	0.0528879486586905	156747	1154	202.537	13.6564684355118	0.0900148441805479	162287.429	1	0.002	**	0.1031196	0.08616908;0.12212260	7.646e-12	***
LTR	ERVL	MLT2B4	287	0.127553287941548	156747	4467	826.925	28.1626794093089	0.36751568860998	162287.429	1	0.002	**	0.06424894	0.05723335;0.07184057	2.2e-16	***
LTR	ERVL	ERV3-16A3_LTR	102	0.0453325274217347	156747	1093	205.015	13.7165198909169	0.09111615793497	162287.429	1	0.002	**	0.09332113	0.07673209;0.11213565	2.2e-16	***
LTR	ERVL	LTR33	975	0.433325629766582	156747	9255	1729.51	41.48082157526	0.768657446089847	162287.429	1	0.002	**	0.1053485	0.09916473;0.11178180	2.2e-16	***
LTR	ERVL	MER88	16	0.00711098469360545	156747	112	22.939	4.64358071339799	0.0101949298679135	162287.429	83	0.166	ns	0.1428571	0.08391576;0.22160169	0.127	ns
LTR	ERVL	LTR16E2	174	0.0773319585429592	156747	2318	440.953	19.6813654797412	0.195975627099963	162287.429	1	0.002	**	0.07506471	0.06466464;0.08655325	2.2e-16	***
LTR	ERVL	MLT2B2	132	0.0586656237222449	156747	2172	412.16	19.6059887482064	0.183178965707276	162287.429	1	0.002	**	0.06077348	0.05109394;0.07165791	2.2e-16	***
LTR	ERVL	MER73	15	0.00666654815025511	156747	279	52.873	7.24219029854369	0.0234986933565625	162287.429	1	0.002	**	0.05376344	0.03039968;0.08712513	6.532e-11	***
LTR	ERVL	LTR33C	75	0.0333327407512755	156747	919	177.567	13.0041770066245	0.0789172636930899	162287.429	1	0.002	**	0.08161045	0.06473042;0.10122699	2.2e-16	***
LTR	ERVL	MER70A	38	0.0168885886473129	156747	533	105.468	9.67266956618164	0.0468738333540737	162287.429	1	0.002	**	0.07129456	0.05094305;0.09654660	3.415e-16	***
LTR	ERVL	LTR108e_Mam	7	0.00311105580345238	156747	168	29.995	5.33792735698683	0.0133308741177935	162287.429	1	0.002	**	0.04166667	0.01691377;0.08396250	1.557e-07	***
LTR	ERVL	MLT2B1	259	0.115109064727738	156747	4436	816.537	27.5923534510735	0.362898881797657	162287.429	1	0.002	**	0.05838593	0.05166592;0.06569440	2.2e-16	***
LTR	ERVL	MLT2F	119	0.0528879486586905	156747	1911	356.594	18.2393486133096	0.158483404739471	162287.429	1	0.002	**	0.06227106	0.05185375;0.07405515	2.2e-16	***
LTR	ERVL	LTR62	46	0.0204440809941157	156747	313	64.617	7.79018600535302	0.028718156121669	162287.429	8	0.016	*	0.1469649	0.1096485;0.1911222	0.007936	**
LTR	ERVL	MER68C	17	0.00755542123695579	156747	163	29.114	5.15534495272446	0.0129393255231018	162287.429	12	0.024	*	0.1042945	0.06193936;0.16172968	0.0136	*
LTR	ERVL	LTR53B	15	0.00666654815025511	156747	187	37.695	6.10042541059147	0.0167530355015911	162287.429	1	0.002	**	0.0802139	0.04558962;0.12884927	9.366e-06	***
LTR	ERVL	MER21C	814	0.361771346287177	156747	5505	1131.197	34.1345478710112	0.502745284528275	162287.429	1	0.002	**	0.1478656	0.1385864;0.1575197	2.2e-16	***
LTR	ERVL	LTR47A	83	0.0368882330980783	156747	679	136.5	11.6173561089846	0.0606655881673215	162287.429	1	0.002	**	0.1222386	0.09854941;0.14926654	7.202e-08	***
LTR	ERVL	LTR16	235	0.10444258768733	156747	3017	569.569	23.7557903799595	0.25313727755951	162287.429	1	0.002	**	0.07789195	0.06857600;0.08803582	2.2e-16	***
LTR	ERVL	LTR84b	113	0.0502213293985885	156747	1278	226.727	14.5993017165415	0.100765764164193	162287.429	1	0.002	**	0.08841941	0.07342369;0.10533842	2.2e-16	***
LTR	ERVL	LTR32	153	0.0679987911326021	156747	1216	237.143	15.4339482232434	0.10539501519973	162287.429	1	0.002	**	0.1258224	0.1076927;0.1457825	1.648e-10	***
LTR	ERVL	MER74C	11	0.00488880197685375	156747	234	43.906	6.41828313167613	0.01951343087234	162287.429	1	0.002	**	0.04700855	0.02369691;0.08255309	4.309e-10	***
LTR	ERVL	tot	11332	5.03635490924606	156747	133596	19891.951	119.98286747485	8.84070994293435	162287.429	1	0.002	**	0.0848229	0.08333414;0.08632970	2.2e-16	***
LTR	ERVL	LTR16B	51	0.0226662637108674	156747	694	128.571	10.9820564815778	0.0571416508150966	162287.429	1	0.002	**	0.07348703	0.05520226;0.09549265	2.2e-16	***
LTR	ERVL	LTR16A2	164	0.0728875931094558	156747	1825	351.094	17.9791104455257	0.156039003751044	162287.429	1	0.002	**	0.08986301	0.07713551;0.10392596	2.2e-16	***
LTR	ERVL	LTR101_Mam	96	0.0426659081616327	156747	1151	224.842	13.939273271564	0.0999280012799773	162287.429	1	0.002	**	0.08340573	0.06807883;0.10089942	2.2e-16	***
LTR	ERVL	LTR18C	14	0.00622211160690477	156747	77	13.411	3.57643256190718	0.00596033848287142	162287.429	647	0.71	ns	0.1818182	0.1031222;0.2862025	0.8804	ns
LTR	ERVL	LTR83	73	0.0324438676645749	156747	726	132.915	10.921311736694	0.0590722831594105	162287.429	1	0.002	**	0.100551	0.07964583;0.12476491	8.812e-10	***
LTR	ERVL	MER21A	274	0.121775612877993	156747	1975	396.133	20.243989975549	0.176055981227	162287.429	1	0.002	**	0.1387342	0.1237809;0.1547686	1.003e-12	***
LTR	ERVL	LTR80B	14	0.00622211160690477	156747	507	90.616	9.1258876733075	0.0402730618122345	162287.429	1	0.002	**	0.02761341	0.01517697;0.04589693	2.2e-16	***
LTR	ERVL	LTR67B	371	0.164885957582976	156747	3708	669.896	24.7722192555864	0.29772626264422	162287.429	1	0.002	**	0.1000539	0.09057878;0.11016468	2.2e-16	***
LTR	ERVL	LTR16A	371	0.164885957582976	156747	4245	778.47	27.8439290399969	0.34598051590194	162287.429	1	0.002	**	0.08739694	0.07906956;0.09629703	2.2e-16	***
LTR	ERVL	LTR18A	21	0.00933316741035715	156747	198	37.163	6.0846901691421	0.0165165952605287	162287.429	3	0.006	**	0.1060606	0.06686232;0.15754854	0.002527	**
LTR	ERVL	LTR47B3	10	0.0044443654335034	156747	120	22.246	4.62307872059917	0.00988693534337167	162287.429	5	0.01	**	0.08333333	0.04068613;0.14791543	0.003026	**
LTR	ERV1?	tot	143	0.0635544256990987	156747	1544	291.679	15.8591762860646	0.129632806527884	162287.429	1	0.002	**	0.09261658	0.07861816;0.10818564	2.2e-16	***
LTR	ERV1?	LTR103_Mam	63	0.0279995022310714	156747	748	142.858	11.2015762869032	0.0634913157099429	162287.429	1	0.002	**	0.0842246	0.06532547;0.10647524	6.155e-16	***
LTR	ERV1?	EUTREP15	19	0.00844429432365647	156747	196	35.591	5.9423084765123	0.015817941014382	162287.429	2	0.004	**	0.09693878	0.05937781;0.14723979	0.001518	**
LTR	ERV1?	LTR103b_Mam	61	0.0271106291443708	156747	600	113.963	10.0369503023265	0.0506493217898348	162287.429	1	0.002	**	0.1016667	0.07866216;0.12867646	4.409e-09	***
LTR	ERVL-MaLR	THE1A	291	0.129331034114949	156747	4236	765.706	26.4227501544735	0.340307727862616	162287.429	1	0.002	**	0.06869688	0.06126131;0.07673366	2.2e-16	***
LTR	ERVL-MaLR	MLT1M	353	0.15688609980267	156747	2320	428.905	19.3548077640565	0.190621055625678	162287.429	1	0.002	**	0.1521552	0.1377706;0.1674240	3.758e-05	***
LTR	ERVL-MaLR	MLT1C2	1765	0.784430499013351	156747	15985	2977.588	54.0337107544716	1.32334891824145	162287.429	1	0.002	**	0.110416	0.1055974;0.1153768	2.2e-16	***
LTR	ERVL-MaLR	MLT1J2	610	0.271106291443708	156747	6900	1278.601	32.5299861512267	0.568257008764289	162287.429	1	0.002	**	0.0884058	0.08180999;0.09535176	2.2e-16	***
LTR	ERVL-MaLR	MLT1O	649	0.288439316634371	156747	5061	958.382	28.8255613820267	0.425939983289186	162287.429	1	0.002	**	0.1282355	0.1191415;0.1377606	2.2e-16	***
LTR	ERVL-MaLR	MSTB	747	0.331994097882704	156747	8566	1588.499	38.2740238268712	0.705987004675472	162287.429	1	0.002	**	0.08720523	0.08131330;0.09337967	2.2e-16	***
LTR	ERVL-MaLR	MSTD	715	0.317772128495493	156747	7647	1385.947	37.2100359819468	0.615965493946774	162287.429	1	0.002	**	0.09350072	0.08706597;0.10024719	2.2e-16	***
LTR	ERVL-MaLR	THE1B	1339	0.595100531546106	156747	22429	3959.897	60.1804958693685	1.75992293470338	162287.429	1	0.002	**	0.0596995	0.0566337;0.0628800	2.2e-16	***
LTR	ERVL-MaLR	MLT1E3	192	0.0853318163232654	156747	2044	348.473	17.4388469912544	0.154874135570923	162287.429	1	0.002	**	0.09393346	0.08163078;0.10741449	2.2e-16	***
LTR	ERVL-MaLR	MLT1G1	355	0.157774972889371	156747	3600	696.96	25.3151981872404	0.309754493253453	162287.429	1	0.002	**	0.09861111	0.08906203;0.10881746	2.2e-16	***
LTR	ERVL-MaLR	MLT1H2	411	0.18266341931699	156747	4721	881.972	27.7814150651658	0.391980587011786	162287.429	1	0.002	**	0.08705783	0.07916729;0.09546332	2.2e-16	***
LTR	ERVL-MaLR	MLT1F1	347	0.154219480542568	156747	3265	610.685	24.1776825881914	0.271410730475903	162287.429	1	0.002	**	0.1062787	0.09591036;0.11735810	2.2e-16	***
LTR	ERVL-MaLR	MLT1F2	619	0.275106220333861	156747	6038	1152.106	33.254542977293	0.512038008213187	162287.429	1	0.002	**	0.1025174	0.09497704;0.11044416	2.2e-16	***
LTR	ERVL-MaLR	MLT1A1	487	0.216440596611616	156747	6780	1233.694	33.6060668887588	0.548298696912055	162287.429	1	0.002	**	0.07182891	0.06579425;0.07823484	2.2e-16	***
LTR	ERVL-MaLR	MLT1E1	82	0.0364437965547279	156747	1045	194.856	13.5438805628484	0.0866011270910739	162287.429	1	0.002	**	0.0784689	0.06289232;0.09646643	2.2e-16	***
LTR	ERVL-MaLR	MLT1K	2107	0.936427796839167	156747	17616	3387.841	52.7091070780844	1.50568034346056	162287.429	1	0.002	**	0.1196072	0.1148499;0.1244904	2.2e-16	***
LTR	ERVL-MaLR	MLT1A0	1878	0.834651828411939	156747	20690	3667.619	58.2498831577187	1.63002391068603	162287.429	1	0.002	**	0.09076849	0.08688755;0.09476485	2.2e-16	***
LTR	ERVL-MaLR	MLT1G	251	0.111553572380935	156747	2834	553.648	23.6308381677949	0.246061403352829	162287.429	1	0.002	**	0.0885674	0.07835950;0.09963386	2.2e-16	***
LTR	ERVL-MaLR	MSTB2	145	0.0644432987857994	156747	1582	288.018	15.9393770185581	0.128005724342678	162287.429	1	0.002	**	0.09165613	0.07788959;0.10695892	2.2e-16	***
LTR	ERVL-MaLR	MLT1J	1816	0.807096762724218	156747	15262	2809.205	48.4960497550248	1.24851335976249	162287.429	1	0.002	**	0.1189883	0.1138918;0.1242306	2.2e-16	***
LTR	ERVL-MaLR	MLT1E2	359	0.159552719062772	156747	4004	742.424	26.0272480612461	0.329960356260333	162287.429	1	0.002	**	0.08966034	0.08098811;0.09893660	2.2e-16	***
LTR	ERVL-MaLR	MLT1A	825	0.366660148264031	156747	9077	1664.35	38.8482520415873	0.739697960925139	162287.429	1	0.002	**	0.09088906	0.08505251;0.09698968	2.2e-16	***
LTR	ERVL-MaLR	tot	23195	10.3087056230111	156747	323803	38983.278	162.384659046024	17.3255933227854	162287.429	1	0.002	**	0.07163306	0.07074713;0.07252667	2.2e-16	***
LTR	ERVL-MaLR	MSTA1	52	0.0231107002542177	156747	544	104.006	10.2485607280728	0.0462240671276955	162287.429	1	0.002	**	0.09558824	0.07221503;0.12346016	1.089e-09	***
LTR	ERVL-MaLR	MLT1E	46	0.0204440809941157	156747	918	169.229	12.4395056292563	0.0752115517946348	162287.429	1	0.002	**	0.05010893	0.03691624;0.06627552	2.2e-16	***
LTR	ERVL-MaLR	MSTA	1298	0.576878633268742	156747	19752	3466.304	56.3946623532932	1.54055216796146	162287.429	1	0.002	**	0.06571486	0.06229814;0.06926009	2.2e-16	***
LTR	ERVL-MaLR	MSTC	301	0.133775399548452	156747	3205	601.921	24.7041100234769	0.26751568860998	162287.429	1	0.002	**	0.09391576	0.08403453;0.10454498	2.2e-16	***
LTR	ERVL-MaLR	MSTB1	401	0.178219053883487	156747	4555	841.779	27.9262965148807	0.374117349024906	162287.429	1	0.002	**	0.08803513	0.07996291;0.09663990	2.2e-16	***
LTR	ERVL-MaLR	THE1D	724	0.321772057385646	156747	12601	2244.998	45.5818132339829	0.997759150948428	162287.429	1	0.002	**	0.05745576	0.05345551;0.06166189	2.2e-16	***
LTR	ERVL-MaLR	MLT1F	539	0.239551296865833	156747	4306	861.722	28.2199766669479	0.382980747008942	162287.429	1	0.002	**	0.1251742	0.1154308;0.1354290	2.2e-16	***
LTR	ERVL-MaLR	MLT1H	906	0.402659508275408	156747	10078	1919.189	41.6460042341239	0.852957725195997	162287.429	1	0.002	**	0.08989879	0.08438379;0.09565208	2.2e-16	***
LTR	ERVL-MaLR	MLT1L	1234	0.54843469449432	156747	12035	2218.522	42.7805293292368	0.985992249026684	162287.429	1	0.002	**	0.1025343	0.09716971;0.10809193	2.2e-16	***
LTR	ERVL-MaLR	MLT1E1A	292	0.129775470658299	156747	3367	626.958	24.2298022963316	0.278643046345843	162287.429	1	0.002	**	0.08672409	0.07743159;0.09674138	2.2e-16	***
LTR	ERVL-MaLR	MLT1H1	332	0.147552932392313	156747	3631	689.23	24.8494385166868	0.306318998773355	162287.429	1	0.002	**	0.09143487	0.08225392;0.10127948	2.2e-16	***
LTR	ERVL-MaLR	MLT1B	1756	0.780430570123198	156747	17694	3188.629	52.3335471677504	1.41714325078665	162287.429	1	0.002	**	0.09924268	0.09487511;0.10374246	2.2e-16	***
LTR	ERVL-MaLR	THE1C	615	0.273328474160459	156747	9865	1766.422	40.6252178372538	0.785062487777995	162287.429	1	0.002	**	0.06234161	0.05764967;0.06729393	2.2e-16	***
LTR	ERVL-MaLR	MLT1J1	384	0.170663632646531	156747	4928	894.211	28.7621581377465	0.397420045865851	162287.429	1	0.002	**	0.07792208	0.07058844;0.08576021	2.2e-16	***
LTR	ERVL-MaLR	MLT1C	682	0.303105722564932	156747	6450	1228.098	33.9420160929851	0.545811630015466	162287.429	1	0.002	**	0.1057364	0.09833405;0.11349739	2.2e-16	***
LTR	ERVL-MaLR	MLT1N2	666	0.295994737871327	156747	5722	1048.866	30.6781223543944	0.466154379477698	162287.429	1	0.002	**	0.1163929	0.1081933;0.1249858	2.2e-16	***
LTR	ERVL-MaLR	MLT1G3	291	0.129331034114949	156747	2737	531.647	22.7226034535594	0.236283354962578	162287.429	1	0.002	**	0.1063208	0.09501558;0.11847548	2.2e-16	***
LTR	ERVL-MaLR	MLT1D	1761	0.78265275283995	156747	18645	3430.612	54.0605586356634	1.5246893388562	162287.429	1	0.002	**	0.09444891	0.09028777;0.09873702	2.2e-16	***
LTR	ERVL-MaLR	MLT1I	973	0.432436756679881	156747	11068	2023.613	42.1209853684409	0.899367566798812	162287.429	1	0.002	**	0.0879111	0.08269944;0.09334069	2.2e-16	***
LTR	Gypsy?	tot	659	0.292883682067874	156747	7780	1401.934	34.1799636324253	0.623070700965316	162287.429	1	0.002	**	0.08470437	0.07860936;0.09111255	2.2e-16	***
LTR	Gypsy?	LTR88c	76	0.0337771772946259	156747	1040	184.648	12.9911841980193	0.0820643188565537	162287.429	1	0.002	**	0.07307692	0.05800515;0.09061556	2.2e-16	***
LTR	Gypsy?	LTR85c	104	0.0462214005084354	156747	1154	210.114	13.0755487064205	0.0933823398695134	162287.429	1	0.002	**	0.09012132	0.0742278;0.1081386	2.2e-16	***
LTR	Gypsy?	LTR88b	170	0.0755542123695579	156747	1636	295.946	15.8350191610819	0.13152921725836	162287.429	1	0.002	**	0.103912	0.08954058;0.11972155	2.2e-16	***
LTR	Gypsy?	LTR88a	83	0.0368882330980783	156747	903	165.138	12.2701879982954	0.0733933618957885	162287.429	1	0.002	**	0.09191584	0.07387459;0.11266891	2.318e-14	***
LTR	Gypsy?	LTR85b	91	0.040443725444881	156747	1177	217.464	14.1755299600985	0.0966489484631384	162287.429	1	0.002	**	0.07731521	0.06270320;0.09407889	2.2e-16	***
LTR	Gypsy?	LTR85a	146	0.0648877353291497	156747	1870	351.646	17.3085027737314	0.156284332722974	162287.429	1	0.002	**	0.07807487	0.06631676;0.09117563	2.2e-16	***
LTR	tot	tot	43575	19.3663223764911	156747	741743	69586.936	200.282358002214	30.9269772981814	162287.429	1	0.002	**	0.05874676	0.05821267;0.05928430	2.2e-16	***
LTR	ERV1--int	HERV4_I-int	18	0.00799985778030613	156747	348	73.509	9.76407989808849	0.0326700858651402	162287.429	1	0.002	**	0.05172414	0.03093950;0.08051656	2.2e-16	***
LTR	ERV1--int	PRIMA4-int	44	0.019555207907415	156747	419	82.066	9.5667741254389	0.036473129366589	162287.429	1	0.002	**	0.1050119	0.07734432;0.13840330	7.129e-07	***
LTR	ERV1--int	LTR39-int	9	0.00399992889015306	156747	180	33.245	5.98621832293226	0.0147752928836821	162287.429	1	0.002	**	0.05	0.02311501;0.09279117	2.095e-07	***
LTR	ERV1--int	HERVFH19-int	6	0.00266661926010204	156747	110	21.4	5.50784316555367	0.00951094202769729	162287.429	3	0.006	**	0.05454545	0.02027772;0.11494663	5.155e-05	***
LTR	ERV1--int	MER92-int	24	0.0106664770404082	156747	956	166.396	13.0498077181804	0.0739524630673232	162287.429	1	0.002	**	0.0251046	0.01614972;0.03712446	2.2e-16	***
LTR	ERV1--int	HERV3-int	108	0.0479991466818368	156747	303	73.048	10.3444044150788	0.0324652006186557	162287.429	1001	0.002	**	0.3564356	0.3024971;0.4132126	8.056e-06	***
LTR	ERV1--int	MER89-int	20	0.00888873086700681	156747	696	143.838	12.2423703436725	0.0639268635224263	162287.429	1	0.002	**	0.02873563	0.01763894;0.04403216	2.2e-16	***
LTR	ERV1--int	MER31-int	42	0.0186663348207143	156747	1145	221.003	14.7041219459784	0.0982218093900553	162287.429	1	0.002	**	0.03668122	0.02656207;0.04926106	2.2e-16	***
LTR	ERV1--int	MER34-int	25	0.0111109135837585	156747	401	82.108	9.37198859208496	0.0364917957014098	162287.429	1	0.002	**	0.06234414	0.04074855;0.09065918	2.012e-15	***
LTR	ERV1--int	LTR19-int	17	0.00755542123695579	156747	231	44.924	7.3065456687555	0.0199658672734707	162287.429	1	0.002	**	0.07359307	0.04345291;0.11521622	4.34e-07	***
LTR	ERV1--int	HERVIP10B3-int	26	0.0115553501271089	156747	239	63.986	9.91060159748256	0.0284377166628149	162287.429	1	0.002	**	0.1087866	0.07230467;0.15532502	1.995e-09	***
LTR	ERV1--int	MER66-int	35	0.0155552790172619	156747	776	160.007	13.978710790175	0.0711129579918579	162287.429	1	0.002	**	0.04510309	0.03161387;0.06217195	2.2e-16	***
LTR	ERV1--int	HUERS-P2-int	11	0.00488880197685375	156747	257	55.847	8.3788899501543	0.0248204476364865	162287.429	1	0.002	**	0.04280156	0.02155707;0.07529189	4.223e-15	***
LTR	ERV1--int	HERV-Fc2-int	0	0	156747	3	2.08986615678776	1.48219075886109	0.000928812890787614	162287.429	1	0.002	**	0	0.0000000;0.7075982	0.02792	*
LTR	ERV1--int	HERV30-int	12	0.00533323852020409	156747	69	16.965	5.24359325942337	0.00753986595793853	162287.429	209	0.418	ns	0.173913	0.09322494;0.28408924	0.2075	ns
LTR	ERV1--int	MER83B-int	13	0.00577767506355443	156747	267	51.505	7.45919664673178	0.0228907041652593	162287.429	1	0.002	**	0.04868914	0.02617627;0.08182088	1.011e-11	***
LTR	ERV1--int	MER34B-int	31	0.0137775328438606	156747	593	115.259	10.2028435750538	0.0512253115500169	162287.429	1	0.002	**	0.05227656	0.03579216;0.07338463	2.2e-16	***
LTR	ERV1--int	MER61-int	38	0.0168885886473129	156747	1204	247.414	17.9134445458012	0.109959822936481	162287.429	1	0.002	**	0.03156146	0.02242958;0.04306493	2.2e-16	***
LTR	ERV1--int	LTR23-int	11	0.00488880197685375	156747	173	27.957	5.35217682787076	0.0124251124424455	162287.429	1	0.002	**	0.06358382	0.03216525;0.11091950	0.0001711	***
LTR	ERV1--int	LTR46-int	13	0.00577767506355443	156747	80	16.041	4.76550406872442	0.00712920659188281	162287.429	323	0.646	ns	0.1625	0.08946164;0.26183689	0.485	ns
LTR	ERV1--int	HERVIP10FH-int	82	0.0364437965547279	156747	400	95.025	11.7646411667242	0.0422325825318661	162287.429	148	0.296	ns	0.205	0.1664967;0.2479319	0.1417	ns
LTR	ERV1--int	PRIMAX-int	6	0.00266661926010204	156747	72	15.579	3.67495091998033	0.00692387690885495	162287.429	7	0.014	*	0.08333333	0.03119751;0.17260858	0.003939	**
LTR	ERV1--int	MER65-int	48	0.0213329540808163	156747	1038	221.315	15.7005822593712	0.0983604735915806	162287.429	1	0.002	**	0.04624277	0.03428949;0.06084641	2.2e-16	***
LTR	ERV1--int	HERVH-int	133	0.0591100602655953	156747	5787	1346.557	43.3003426160887	0.598459138504204	162287.429	1	0.002	**	0.02298255	0.01927737;0.02717873	2.2e-16	***
LTR	ERV1--int	MER50-int	39	0.0173330251906633	156747	544	105.229	11.6261656072295	0.046767613020213	162287.429	1	0.002	**	0.07169118	0.05147295;0.09670357	1.524e-15	***
LTR	ERV1--int	HUERS-P3b-int	26	0.0115553501271089	156747	519	113.116	11.9037911710616	0.0502728840376171	162287.429	1	0.002	**	0.05009634	0.03298203;0.07254375	2.2e-16	***
LTR	ERV1--int	HUERS-P1-int	36	0.0159997155606123	156747	498	110.844	12.0912307835829	0.0492631242111251	162287.429	1	0.002	**	0.07228916	0.05114099;0.09867651	2.2e-16	***
LTR	ERV1--int	HERVH48-int	12	0.00533323852020409	156747	120	34.381	7.55823828454529	0.0152801727969281	162287.429	2	0.004	**	0.1	0.05274779;0.16816521	1.319e-06	***
LTR	ERV1--int	PABL_A-int	17	0.00755542123695579	156747	449	94.562	10.5227793327089	0.0420268084122949	162287.429	1	0.002	**	0.03786192	0.02220791;0.05992984	2.2e-16	***
LTR	ERV1--int	HERV9-int	41	0.018221898277364	156747	355	102.718	14.650225428474	0.0456516328598603	162287.429	1	0.002	**	0.115493	0.08416689;0.15340464	6.348e-15	***
LTR	ERV1--int	MER57A-int	76	0.0337771772946259	156747	1903	407.09	20.6424807620599	0.18092567243249	162287.429	1	0.002	**	0.03993694	0.03159243;0.04973424	2.2e-16	***
LTR	ERV1--int	HERVFH21-int	18	0.00799985778030613	156747	131	32.811	7.17096239717527	0.014582407423868	162287.429	11	0.022	*	0.1374046	0.08351311;0.20844029	0.002318	**
LTR	ERV1--int	MER4-int	116	0.0515546390286395	156747	3018	565.191	24.8554282061547	0.251191534372722	162287.429	1	0.002	**	0.03843605	0.03186243;0.04592249	2.2e-16	***
LTR	ERV1--int	PABL_B-int	22	0.00977760395370749	156747	246	51.926	8.31719301806203	0.0230778119500098	162287.429	1	0.002	**	0.08943089	0.05689602;0.13226798	4.343e-07	***
LTR	ERV1--int	HERVS71-int	46	0.0204440809941157	156747	174	53.068	9.88985263718247	0.0235853584825159	162287.429	261	0.522	ns	0.2643678	0.2005082;0.3364409	0.2843	ns
LTR	ERV1--int	HERV35I-int	28	0.0124442232138095	156747	615	122.662	11.3220998911839	0.0545154752804395	162287.429	1	0.002	**	0.04552846	0.03046326;0.06513153	2.2e-16	***
LTR	ERV1--int	MER4B-int	86	0.0382215427281293	156747	1527	267.672	16.4097439253541	0.118963218431672	162287.429	1	0.002	**	0.05631958	0.04529196;0.06908959	2.2e-16	***
LTR	ERV1--int	HERVIP10F-int	24	0.0106664770404082	156747	302	94.328	12.682715295522	0.0419228102611509	162287.429	1	0.002	**	0.0794702	0.05158019;0.11593858	2.2e-16	***
LTR	ERV1--int	LTR37-int	57	0.0253328829709694	156747	1383	262.485	16.1658624919956	0.116657926081314	162287.429	1	0.002	**	0.04121475	0.03136246;0.05307125	2.2e-16	***
LTR	ERV1--int	ERV24_Prim-int	26	0.0115553501271089	156747	416	82.008	9.63154726420956	0.0364473520470747	162287.429	1	0.002	**	0.0625	0.04122965;0.09023849	1.218e-14	***
LTR	ERV1--int	LOR1-int	53	0.023555136797568	156747	1390	285.097	17.7557556262148	0.126707525199552	162287.429	1	0.002	**	0.0381295	0.02868962;0.04957987	2.2e-16	***
LTR	ERV1--int	HERVE-int	84	0.0373326696414286	156747	268	77.912	12.2264361831951	0.0346269399655117	162287.429	712	0.58	ns	0.3134328	0.2583687;0.3726800	0.4198	ns
LTR	ERV1--int	MER51-int	20	0.00888873086700681	156747	608	112.12	11.4291830953146	0.0498302252404402	162287.429	1	0.002	**	0.03289474	0.02020645;0.05034752	2.2e-16	***
LTR	ERV1--int	HERV-Fc1-int	0	0	156747	6	2.86627043090639	2.05937329333031	0.00127387532261933	162287.429	1	0.002	**	0	0.0000000;0.4592581	0.03218	*
LTR	ERV1--int	MER84-int	7	0.00311105580345238	156747	140	26.852	5.44662847656803	0.0119340100620433	162287.429	1	0.002	**	0.05	0.02033613;0.10030493	2.458e-06	***
LTR	ERV1--int	HERV17-int	69	0.0306661214911735	156747	899	211.085	17.6741662080889	0.0938138877531066	162287.429	1	0.002	**	0.07675195	0.06020543;0.09613248	2.2e-16	***
LTR	ERV1--int	MER101-int	36	0.0159997155606123	156747	1219	248.421	16.1594209638181	0.110407370535635	162287.429	1	0.002	**	0.0295324	0.02076803;0.04065244	2.2e-16	***
LTR	ERV1--int	MER110-int	16	0.00711098469360545	156747	393	76.462	9.06834002399506	0.0339825069776537	162287.429	1	0.002	**	0.04071247	0.02344679;0.06527383	2.2e-16	***
LTR	ERV1--int	HERV9NC-int	29	0.0128886597571599	156747	257	82.065	13.1436498177078	0.0364726849300457	162287.429	1	0.002	**	0.1128405	0.07688652;0.15802489	1.197e-14	***
LTR	ERV1--int	HERVI-int	18	0.00799985778030613	156747	76	24.821	6.79552338956594	0.0110313594424988	162287.429	189	0.378	ns	0.2368421	0.1468151;0.3482394	0.1114	ns
LTR	ERV1--int	HERVE_a-int	34	0.0151108424739116	156747	189	48.826	9.48185792076794	0.0217000586656237	162287.429	54	0.108	ns	0.1798942	0.1279161;0.2422051	0.01258	*
LTR	ERV1--int	MER57-int	40	0.0177774617340136	156747	1272	250.058	17.0513161774504	0.111134913157099	162287.429	1	0.002	**	0.03144654	0.02255894;0.04257680	2.2e-16	***
LTR	ERV1--int	LTR43-int	15	0.00666654815025511	156747	147	13.015	4.09261829694934	0.00578434161170468	162287.429	732	0.54	ns	0.1020408	0.05824549;0.16271228	0.56	ns
LTR	ERV1--int	MER83A-int	18	0.00799985778030613	156747	102	19.455	4.51534753516972	0.00864651295088087	162287.429	427	0.854	ns	0.1764706	0.1080731;0.2644849	0.8015	ns
LTR	ERV1--int	tot	2036	0.904872802261293	156747	42759	8314.127	95.2046048665073	3.69510186485574	162287.429	1	0.002	**	0.04761571	0.04561635;0.04967677	2.2e-16	***
LTR	ERV1--int	LTR38-int	5	0.0022221827167517	156747	116	21.679	4.55595387550354	0.00963493982329203	162287.429	1	0.002	**	0.04310345	0.01414156;0.09772483	7.412e-06	***
LTR	ERV1--int	LTR49-int	81	0.0359993600113776	156747	2182	431.967	20.7899526967507	0.191981920321417	162287.429	1	0.002	**	0.03712191	0.02958733;0.04592985	2.2e-16	***
LTR	ERV1--int	HUERS-P3-int	36	0.0159997155606123	156747	715	143.858	13.7271362734647	0.0639357522532933	162287.429	1	0.002	**	0.05034965	0.03550997;0.06902669	2.2e-16	***
LTR	ERV1--int	HERV9N-int	26	0.0115553501271089	156747	237	62.239	10.3114598968917	0.0276612860215818	162287.429	1	0.002	**	0.1097046	0.07292586;0.15660075	8.441e-09	***
LTR	ERV1--int	HERVP71A-int	25	0.0111109135837585	156747	250	50.257	8.47683949404539	0.0223360473591581	162287.429	1	0.002	**	0.1	0.06576601;0.14407535	2.493e-05	***
LTR	ERV1--int	MER52-int	11	0.00488880197685375	156747	489	110.958	12.5900256054046	0.0493137899770671	162287.429	1	0.002	**	0.02249489	0.01128161;0.03989251	2.2e-16	***
LTR	ERV1--int	Harlequin-int	52	0.0231107002542177	156747	570	149.855	16.2077347481277	0.0666010382037653	162287.429	1	0.002	**	0.09122807	0.06888391;0.11791210	2.2e-16	***
LTR	ERV1--int	HERV1_I-int	14	0.00622211160690477	156747	49	11.5595595595596	4.95209578982772	0.00513749069330303	162287.429	753	0.498	ns	0.2857143	0.1658418;0.4326297	0.4024	ns
LTR	ERV1--int	MER41-int	76	0.0337771772946259	156747	1715	354.399	21.4491926856669	0.157507866526817	162287.429	1	0.002	**	0.04431487	0.03507125;0.05515518	2.2e-16	***
LTR	ERV1--int	PRIMA41-int	20	0.00888873086700681	156747	460	105.337	11.5614487888888	0.0468156121668948	162287.429	1	0.002	**	0.04347826	0.02675673;0.06635200	2.2e-16	***
LTR	ERV1--int	HERV15-int	47	0.020888517537466	156747	95	21.776	6.18612092446406	0.00967805016799701	162287.429	1001	0.002	**	0.4947368	0.3905318;0.5992789	2.222e-08	***
LTR	ERV1--int	LTR25-int	34	0.0151108424739116	156747	592	103.548	11.4180588572694	0.0460205151908411	162287.429	1	0.002	**	0.05743243	0.04009784;0.07933445	2.2e-16	***
LTR	ERV1--int	ERV24B_Prim-int	18	0.00799985778030613	156747	376	80.313	9.69159212709439	0.0356940321060959	162287.429	1	0.002	**	0.04787234	0.02861552;0.07460560	2.2e-16	***
LTR	ERVK--int	HERVK3-int	41	0.018221898277364	156747	336	82.176	10.6896816273121	0.0365220173863576	162287.429	1	0.002	**	0.1220238	0.08900677;0.16188038	2.574e-08	***
LTR	ERVK--int	HERVK9-int	34	0.0151108424739116	156747	680	174.268	16.6765188898128	0.0774510675365771	162287.429	1	0.002	**	0.05	0.03487151;0.06917205	2.2e-16	***
LTR	ERVK--int	HERVK14C-int	8	0.00355549234680272	156747	82	17.641	5.41659103666305	0.00784030506124335	162287.429	29	0.058	ns	0.09756098	0.04306884;0.18321394	0.006985	**
LTR	ERVK--int	HERVK11-int	30	0.0133330963005102	156747	286	74.667	10.5618968308095	0.0331847433823399	162287.429	1	0.002	**	0.1048951	0.07189903;0.14635036	8.433e-11	***
LTR	ERVK--int	HERVK22-int	70	0.0311105580345238	156747	421	88.869	11.5214835669537	0.0394966311710014	162287.429	44	0.088	ns	0.1662708	0.1319699;0.2053431	0.02322	*
LTR	ERVK--int	tot	287	0.127553287941548	156747	2628	651.033	31.5697412019731	0.289342856127002	162287.429	1	0.002	**	0.1092085	0.09753371;0.12176170	2.2e-16	***
LTR	ERVK--int	HERVK-int	30	0.0133330963005102	156747	251	83.614	12.3229403495618	0.0371611171356954	162287.429	1	0.002	**	0.1195219	0.08211212;0.16621141	1.015e-14	***
LTR	ERVK--int	HERVK11D-int	24	0.0106664770404082	156747	43	12.571	4.38111323217663	0.00558701178645713	162287.429	991	0.022	*	0.5581395	0.3987539;0.7092188	0.0003047	***
LTR	ERVK--int	HERVK14-int	31	0.0137775328438606	156747	407	85.304	9.78802275178134	0.0379122148939574	162287.429	1	0.002	**	0.07616708	0.05233607;0.10637266	2.99e-13	***
LTR	ERVK--int	HERVKC4-int	4	0.00177774617340136	156747	55	13.879	4.16601904877003	0.00616833478515937	162287.429	4	0.008	**	0.07272727	0.02017053;0.17586754	0.0009733	***
LTR	ERVK--int	HERVK13-int	21	0.00933316741035715	156747	67	22.07	6.05307688202783	0.00980871451174201	162287.429	502	1	ns	0.3134328	0.2055787;0.4383980	0.8967	ns
LTR	ERVL-MaLR--int	MLT1J-int	81	0.0359993600113776	156747	1434	268.934	16.2150723887552	0.11952409734938	162287.429	1	0.002	**	0.05648536	0.04510727;0.06971999	2.2e-16	***
LTR	ERVL-MaLR--int	MLT-int	31	0.0137775328438606	156747	409	71.6	8.2244538810575	0.0318216565038844	162287.429	1	0.002	**	0.07579462	0.05207722;0.10586104	1.064e-08	***
LTR	ERVL-MaLR--int	MLT1K-int	14	0.00622211160690477	156747	202	37.832	5.95241188151553	0.0168139233080301	162287.429	1	0.002	**	0.06930693	0.03840615;0.11355185	3.135e-06	***
LTR	ERVL-MaLR--int	MST-int	26	0.0115553501271089	156747	227	41.473	6.56798366391159	0.0184321167623687	162287.429	7	0.014	*	0.1145374	0.07619917;0.16330686	0.007494	**
LTR	ERVL-MaLR--int	MSTB1-int	23	0.0102220404970578	156747	231	40.814	7.10576497612296	0.0181392330803008	162287.429	9	0.018	*	0.0995671	0.06416991;0.14564915	0.001356	**
LTR	ERVL-MaLR--int	MLT1H-int	42	0.0186663348207143	156747	807	153.942	11.9987752127709	0.0684174503564381	162287.429	1	0.002	**	0.05204461	0.03776314;0.06970113	2.2e-16	***
LTR	ERVL-MaLR--int	THE1B-int	242	0.107553643490782	156747	4215	986.053	36.4857972970909	0.438237986880233	162287.429	1	0.002	**	0.057414	0.05058117;0.06486792	2.2e-16	***
LTR	ERVL-MaLR--int	MLT1G3-int	14	0.00622211160690477	156747	237	47.032	6.85390049183324	0.0209027395068532	162287.429	1	0.002	**	0.05907173	0.03266793;0.09712692	2.302e-09	***
LTR	ERVL-MaLR--int	MSTA1-int	0	0	156747	28	5.56281407035176	2.56207130596793	0.00247231785672777	162287.429	1	0.002	**	0	0.0000000;0.1234361	0.003388	**
LTR	ERVL-MaLR--int	MLT1I-int	45	0.0199996444507653	156747	801	154.882	12.29549735697	0.0688352207071874	162287.429	1	0.002	**	0.05617978	0.04126946;0.07445383	2.2e-16	***
LTR	ERVL-MaLR--int	THE1A-int	126	0.0559990044621429	156747	1461	352.279	23.1289019433501	0.156565661054915	162287.429	1	0.002	**	0.0862423	0.07234857;0.10182470	2.2e-16	***
LTR	ERVL-MaLR--int	MLT1C2-int	37	0.0164441521039626	156747	436	82.57	9.42899814434206	0.0366971253844376	162287.429	1	0.002	**	0.08486239	0.06045378;0.11507481	1.491e-09	***
LTR	ERVL-MaLR--int	MLT1E-int	0	0	156747	13	2.34272300469484	1.3142645410782	0.0010411917142339	162287.429	1	0.002	**	0	0.0000000;0.2470526	0.1439	ns
LTR	ERVL-MaLR--int	MLT1-int	13	0.00577767506355443	156747	245	45.138	6.66253295266487	0.0200609766937477	162287.429	1	0.002	**	0.05306122	0.02855192;0.08902723	2.635e-09	***
LTR	ERVL-MaLR--int	MLT1E1-int	2	0.000888873086700681	156747	45	8.363	2.82652086852728	0.0037168228120389	162287.429	15	0.03	*	0.04444444	0.005428489;0.151492900	0.01139	*
LTR	ERVL-MaLR--int	MLT1J2-int	31	0.0137775328438606	156747	582	114.352	10.6617901765965	0.0508222076051981	162287.429	1	0.002	**	0.0532646	0.03647400;0.07475579	2.2e-16	***
LTR	ERVL-MaLR--int	MLT1E2-int	12	0.00533323852020409	156747	128	23.186	5.19040888026602	0.010304705694121	162287.429	16	0.032	*	0.09375	0.0493855;0.1580364	0.008047	**
LTR	ERVL-MaLR--int	MLT1H1-int	12	0.00533323852020409	156747	425	80.842	9.30148125588358	0.0359291390375282	162287.429	1	0.002	**	0.02823529	0.01467290;0.04880161	2.2e-16	***
LTR	ERVL-MaLR--int	MLT1A0-int	50	0.022221827167517	156747	925	185.143	14.010454805032	0.0822843149455121	162287.429	1	0.002	**	0.05405405	0.04038264;0.07064576	2.2e-16	***
LTR	ERVL-MaLR--int	THE1-int	7	0.00311105580345238	156747	200	38.14	6.40823419246406	0.016950809763382	162287.429	1	0.002	**	0.035	0.01418553;0.07078100	9.532e-11	***
LTR	ERVL-MaLR--int	MSTC-int	21	0.00933316741035715	156747	204	43.372	7.14399416661665	0.019276101758191	162287.429	1	0.002	**	0.1029412	0.06485985;0.15304637	5.04e-05	***
LTR	ERVL-MaLR--int	MSTD-int	54	0.0239995733409184	156747	729	152.574	13.5058110060422	0.0678094611651349	162287.429	1	0.002	**	0.07407407	0.05613352;0.09554790	2.2e-16	***
LTR	ERVL-MaLR--int	MLT1O-int	2	0.000888873086700681	156747	13	2.60602798708288	1.42401139454784	0.00115821407045336	162287.429	505	0.994	ns	0.1538462	0.01920667;0.45447106	1	ns
LTR	ERVL-MaLR--int	MLT1H2-int	15	0.00666654815025511	156747	343	67.702	8.18071635739318	0.0300892428579047	162287.429	1	0.002	**	0.04373178	0.02467977;0.07110394	2.2e-16	***
LTR	ERVL-MaLR--int	MLT1F1-int	22	0.00977760395370749	156747	157	32.415	5.74593689408357	0.0144064105527013	162287.429	32	0.064	ns	0.1401274	0.08994723;0.20443554	0.0385	*
LTR	ERVL-MaLR--int	MLT1A-int	28	0.0124442232138095	156747	443	88.773	9.41042119285991	0.0394539652628398	162287.429	1	0.002	**	0.06320542	0.04240682;0.09005643	5.874e-16	***
LTR	ERVL-MaLR--int	MLT1M-int	0	0	156747	1	1.35714285714286	0.709527005425848	0.000603163880261176	162287.429	1	0.002	**	na	na	na	na
LTR	ERVL-MaLR--int	MLT1G-int	9	0.00399992889015306	156747	180	35.276	5.99531214931865	0.0156779435032266	162287.429	1	0.002	**	0.05	0.02311501;0.09279117	2.743e-08	***
LTR	ERVL-MaLR--int	MLT1G1-int	16	0.00711098469360545	156747	297	63.245	8.00018612145855	0.0281083891841923	162287.429	1	0.002	**	0.05387205	0.03110248;0.08601228	2.746e-14	***
LTR	ERVL-MaLR--int	MLT1F2-int	21	0.00933316741035715	156747	305	62.307	8.05043853218945	0.0276915077065297	162287.429	1	0.002	**	0.06885246	0.04312289;0.10332467	8.258e-11	***
LTR	ERVL-MaLR--int	tot	1479	0.657321647615154	156747	27209	5401.955	76.6887876103485	2.40082620753409	162287.429	1	0.002	**	0.05435701	0.05169243;0.05711726	2.2e-16	***
LTR	ERVL-MaLR--int	MLT1J1-int	12	0.00533323852020409	156747	477	93.85	9.47508719101188	0.0417103695934294	162287.429	1	0.002	**	0.02515723	0.01306516;0.04353199	2.2e-16	***
LTR	ERVL-MaLR--int	THE1D-int	76	0.0337771772946259	156747	2538	531.128	25.6561855281695	0.23605269239658	162287.429	1	0.002	**	0.02994484	0.02366410;0.03733854	2.2e-16	***
LTR	ERVL-MaLR--int	MLT1F-int	30	0.0133330963005102	156747	518	103.83	10.7090514885205	0.0461458462960658	162287.429	1	0.002	**	0.05791506	0.03941247;0.08164786	2.2e-16	***
LTR	ERVL-MaLR--int	MLT1N2-int	10	0.0044443654335034	156747	73	12.931	3.51006546371425	0.00574700894206325	162287.429	256	0.512	ns	0.1369863	0.06769407;0.23752865	0.4444	ns
LTR	ERVL-MaLR--int	MLT1D-int	42	0.0186663348207143	156747	587	115.966	11.0902586912045	0.0515395281861656	162287.429	1	0.002	**	0.07155026	0.05205050;0.09548718	2.2e-16	***
LTR	ERVL-MaLR--int	MSTB-int	64	0.0284439387744218	156747	869	196.951	15.702967305009	0.0875322216493929	162287.429	1	0.002	**	0.07364787	0.05717661;0.09307654	2.2e-16	***
LTR	ERVL-MaLR--int	MLT1E3-int	3	0.00133330963005102	156747	72	13.06	3.79167202916824	0.00580434125615545	162287.429	2	0.004	**	0.04166667	0.008676497;0.116974820	0.0006678	***
LTR	ERVL-MaLR--int	MLT1E1A-int	1	0.00044443654335034	156747	86	15.469	3.9933677499056	0.00687498888908642	162287.429	1	0.002	**	0.01162791	0.0002943498;0.0630905163	1.519e-06	***
LTR	ERVL-MaLR--int	MSTA-int	135	0.059998933352296	156747	3150	670.792	29.6639290163101	0.298124477787062	162287.429	1	0.002	**	0.04285714	0.03605322;0.05052543	2.2e-16	***
LTR	ERVL-MaLR--int	THE1C-int	91	0.040443725444881	156747	1795	398.805	23.1552400147384	0.177243515670833	162287.429	1	0.002	**	0.05069638	0.04101096;0.06188143	2.2e-16	***
LTR	ERVL-MaLR--int	MLT1B-int	47	0.020888517537466	156747	553	105.189	10.2717470659955	0.046749835558479	162287.429	1	0.002	**	0.08499096	0.06311516;0.11141770	7.817e-12	***
LTR	ERVL-MaLR--int	MLT1C-int	3	0.00133330963005102	156747	117	22.98	4.82751539665125	0.0102131517661908	162287.429	1	0.002	**	0.02564103	0.005319335;0.073106790	6.438e-08	***
LTR	ERVL-MaLR--int	MLT1A1-int	27	0.0119997866704592	156747	454	94.171	10.820760040212	0.0418530337238449	162287.429	1	0.002	**	0.05947137	0.03955410;0.08535097	2.2e-16	***
LTR	ERVL-MaLR--int	MLT1L-int	6	0.00266661926010204	156747	109	18.67	4.24607220017854	0.00829763026435086	162287.429	2	0.004	**	0.05504587	0.02046622;0.11596653	0.0005058	***
LTR	ERVL-MaLR--int	MSTB2-int	8	0.00355549234680272	156747	88	18.374	4.54365147967675	0.00816607704751915	162287.429	8	0.016	*	0.09090909	0.04006967;0.17129071	0.005393	**
LTR	LTR	EUTREP8	52	0.0231107002542177	156747	275	51.792	6.65605281221829	0.0230182574532008	162287.429	541	0.922	ns	0.1890909	0.1445661;0.2404567	0.9387	ns
LTR	LTR	LTR106_Mam	68	0.0302216849478231	156747	639	117.542	10.1413550910656	0.0522399601784857	162287.429	1	0.002	**	0.1064163	0.08358813;0.13295314	9.401e-08	***
LTR	LTR	LTR107_Mam	32	0.0142219693872109	156747	426	80.332	8.57982455469745	0.0357024764004195	162287.429	1	0.002	**	0.07511737	0.05194497;0.10439056	4.764e-11	***
LTR	LTR	LTR91A	158	0.0702209738493538	156747	2403	430.467	19.7584743416163	0.191315265506391	162287.429	1	0.002	**	0.06575114	0.05616766;0.07640884	2.2e-16	***
LTR	LTR	tot	659	0.292883682067874	156747	7931	1420.572	35.5219456762242	0.63135410926028	162287.429	1	0.002	**	0.08309167	0.07710792;0.08938381	2.2e-16	***
LTR	LTR	LTR91	94	0.041777035074932	156747	1566	279.913	15.8333232495621	0.124403566158824	162287.429	1	0.002	**	0.06002554	0.04877582;0.07295766	2.2e-16	***
LTR	LTR	LTR90A	56	0.0248884464276191	156747	406	71.51	7.83832503404518	0.0317816572149828	162287.429	26	0.052	ns	0.137931	0.1059019;0.1753489	0.04335	*
LTR	LTR	MamRep1527	94	0.041777035074932	156747	1268	246.803	15.2456755055858	0.109688272208494	162287.429	1	0.002	**	0.07413249	0.06031894;0.08995729	2.2e-16	***
LTR	LTR	LTR90B	55	0.0244440098842687	156747	537	94.099	8.88809300115594	0.0418210342927237	162287.429	1	0.002	**	0.1024209	0.07809287;0.13122425	2.928e-06	***
LTR	LTR	EUTREP16	56	0.0248884464276191	156747	411	71.981	7.7894360716495	0.0319909868269009	162287.429	22	0.044	*	0.136253	0.1045919;0.1732620	0.03776	*
LTR	ERVL--int	HERVL-int	113	0.0502213293985885	156747	2324	605.449	32.2945868426791	0.26908366073492	162287.429	1	0.002	**	0.04862306	0.04023752;0.05816834	2.2e-16	***
LTR	ERVL--int	LTR57-int	19	0.00844429432365647	156747	366	64.683	8.1927792984208	0.0287474889335301	162287.429	1	0.002	**	0.05191257	0.03154051;0.07988304	1.836e-12	***
LTR	ERVL--int	MER76-int	4	0.00177774617340136	156747	155	27.055	5.62793466989878	0.0120242306803435	162287.429	1	0.002	**	0.02580645	0.007075182;0.064754512	1.459e-08	***
LTR	ERVL--int	tot	1291	0.57376757746529	156747	29730	5640.194	78.2916083621989	2.50670832518533	162287.429	1	0.002	**	0.04342415	0.04113532;0.04580273	2.2e-16	***
LTR	ERVL--int	MER21-int	59	0.0262217560576701	156747	1093	185.344	14.275063623026	0.0823736466907255	162287.429	1	0.002	**	0.05397987	0.04134251;0.06908088	2.2e-16	***
LTR	ERVL--int	ERVL-B4-int	212	0.0942205471902722	156747	3898	797.161	30.0062569217564	0.354287479333701	162287.429	1	0.002	**	0.05438687	0.04747571;0.06197517	2.2e-16	***
LTR	ERVL--int	MER70-int	18	0.00799985778030613	156747	258	56.317	7.97747774369511	0.0250293328118611	162287.429	1	0.002	**	0.06976744	0.04186991;0.10802311	1.252e-10	***
LTR	ERVL--int	LTR52-int	9	0.00399992889015306	156747	170	35.23	5.84904362364578	0.0156574994222325	162287.429	1	0.002	**	0.05294118	0.02449075;0.09811761	2.193e-08	***
LTR	ERVL--int	MER68-int	25	0.0111109135837585	156747	410	65.187	8.06840319580833	0.0289714849513786	162287.429	1	0.002	**	0.06097561	0.03984523;0.08869873	1.914e-09	***
LTR	ERVL--int	HERVL40-int	75	0.0333327407512755	156747	1333	246.037	15.273864014123	0.109347833816288	162287.429	1	0.002	**	0.05626407	0.04450907;0.07001993	2.2e-16	***
LTR	ERVL--int	HERVL74-int	12	0.00533323852020409	156747	371	78.192	8.44372148003667	0.0347513821976498	162287.429	1	0.002	**	0.03234501	0.01682265;0.05581819	2.2e-16	***
LTR	ERVL--int	ERVL47-int	14	0.00622211160690477	156747	212	38.373	6.49569588766785	0.0170543634779826	162287.429	1	0.002	**	0.06603774	0.03657076;0.10831860	1.767e-06	***
LTR	ERVL--int	ERVL-int	44	0.019555207907415	156747	820	159.307	13.3893998008509	0.0708018524115127	162287.429	1	0.002	**	0.05365854	0.03925554;0.07136767	2.2e-16	***
LTR	ERVL--int	ERV3-16A3_I-int	253	0.112442445467636	156747	6505	1262.848	37.6711828061453	0.561255799896891	162287.429	1	0.002	**	0.03889316	0.03432570;0.04387967	2.2e-16	***
LTR	ERVL--int	HERVL32-int	3	0.00133330963005102	156747	114	24.518	5.10761820849641	0.0108966951698636	162287.429	1	0.002	**	0.02631579	0.005460178;0.074981845	8.343e-09	***
LTR	ERVL--int	ERVL-E-int	351	0.155997226715969	156747	8861	1709.578	42.2082154260216	0.759798936907788	162287.429	1	0.002	**	0.03961178	0.03564629;0.04388348	2.2e-16	***
LTR	ERVL--int	LTR53-int	17	0.00755542123695579	156747	325	66.043	8.55431629806423	0.0293519226324865	162287.429	1	0.002	**	0.05230769	0.03076282;0.08243055	1.599e-14	***
LTR	ERVL--int	HERVL18-int	50	0.022221827167517	156747	504	112.147	12.3539471834313	0.0498422250271106	162287.429	1	0.002	**	0.09920635	0.07453204;0.12869665	5.924e-13	***
LTR	ERVL--int	HERV16-int	60	0.0266661926010204	156747	1904	367.303	19.0004265006659	0.16324287568221	162287.429	1	0.002	**	0.03151261	0.02413177;0.04037856	2.2e-16	***
LTR	ERVL--int	HERVL66-int	7	0.00311105580345238	156747	107	31.106	5.79986227443397	0.0138246431174557	162287.429	1	0.002	**	0.06542056	0.0267049;0.1301535	1.179e-08	***
LTR	ERVL?	tot	387	0.171996942276582	156747	3926	738.806	25.7522337194571	0.328352384846492	162287.429	1	0.002	**	0.09857361	0.08942323;0.10832629	2.2e-16	***
LTR	ERVL?	LTR89B	58	0.0257773195143197	156747	732	138.062	10.9929523332452	0.0613597980480347	162287.429	1	0.002	**	0.07923497	0.06071363;0.10122761	2.2e-16	***
LTR	ERVL?	LTR89	86	0.0382215427281293	156747	1093	211.994	13.9899851209243	0.0942178805710121	162287.429	1	0.002	**	0.07868253	0.06341484;0.09626186	2.2e-16	***
LTR	ERVL?	Eutr10	96	0.0426659081616327	156747	999	191.757	13.4454725365727	0.0852238182432312	162287.429	1	0.002	**	0.0960961	0.07853128;0.11608144	2.2e-16	***
LTR	ERVL?	LTR55	26	0.0115553501271089	156747	406	73.93	8.3807718819532	0.0328571936498907	162287.429	1	0.002	**	0.06403941	0.04225557;0.09242714	7.483e-12	***
LTR	ERVL?	LTR87	123	0.0546656948320919	156747	696	128.764	10.7200383965368	0.0572274270679632	162287.429	318	0.636	ns	0.1767241	0.1490874;0.2071329	0.6254	ns
LTR	ERVK	MER11C	86	0.0382215427281293	156747	869	196.13	16.4108627566139	0.0871673392473023	162287.429	1	0.002	**	0.09896433	0.07992168;0.12077468	2.2e-16	***
LTR	ERVK	MER9a1	20	0.00888873086700681	156747	341	65.793	8.18921328420589	0.029240813496649	162287.429	1	0.002	**	0.05865103	0.03618997;0.08913076	1.742e-12	***
LTR	ERVK	LTR22	11	0.00488880197685375	156747	104	14.36	3.87393952036005	0.00638210876251089	162287.429	228	0.456	ns	0.1057692	0.05399514;0.18137316	0.3954	ns
LTR	ERVK	LTR14A	11	0.00488880197685375	156747	133	22.927	4.47970297438779	0.0101895966293933	162287.429	4	0.008	**	0.08270677	0.04201081;0.14316627	0.004	**
LTR	ERVK	MER11A	87	0.0386659792714796	156747	968	209.458	15.7534252277531	0.0930907894970756	162287.429	1	0.002	**	0.08987603	0.0726120;0.1096805	2.2e-16	***
LTR	ERVK	LTR3B_	27	0.0119997866704592	156747	264	49.502	6.91359485317111	0.0220004977689286	162287.429	1	0.002	**	0.1022727	0.0684869;0.1453071	0.0001951	***
LTR	ERVK	LTR5A	25	0.0111109135837585	156747	267	59.509	8.60895075099357	0.0264479742582354	162287.429	1	0.002	**	0.09363296	0.0615137;0.1351151	3.782e-08	***
LTR	ERVK	LTR13	138	0.061332242982347	156747	466	123.952	11.7400820067632	0.0550887984213614	162287.429	882	0.24	ns	0.2961373	0.2550200;0.3398646	0.1423	ns
LTR	ERVK	LTR13A	57	0.0253328829709694	156747	189	50.269	7.72050809501844	0.0223413805976783	162287.429	825	0.354	ns	0.3015873	0.2371002;0.3724201	0.2844	ns
LTR	ERVK	LTR22C0	13	0.00577767506355443	156747	113	20.548	4.75334516843563	0.00913228209276279	162287.429	62	0.124	ns	0.1150442	0.06269858;0.18869267	0.06744	ns
LTR	ERVK	LTR22E	19	0.00844429432365647	156747	122	22.575	4.80181553502761	0.0100331549661339	162287.429	263	0.526	ns	0.1557377	0.09644638;0.23247280	0.484	ns
LTR	ERVK	LTR3B	24	0.0106664770404082	156747	90	17.017	4.07250491666938	0.00756297665819274	162287.429	960	0.084	ns	0.2666667	0.1789190;0.3703224	0.07848	ns
LTR	ERVK	LTR5_Hs	114	0.0506657659419388	156747	653	159.11	13.7242943809966	0.0707142984124727	162287.429	1	0.002	**	0.1745789	0.1462223;0.2059126	2.611e-05	***
LTR	ERVK	LTR22C2	7	0.00311105580345238	156747	70	14.178	3.64823596079332	0.00630122131162113	162287.429	25	0.05	*	0.1	0.0411597;0.1952457	0.03599	*
LTR	ERVK	LTR22B2	22	0.00977760395370749	156747	40	6.85542168674699	2.60057603261249	0.00304679991766679	162287.429	997	0.01	**	0.55	0.3849068;0.7074116	6.42e-08	***
LTR	ERVK	LTR14	30	0.0133330963005102	156747	97	19.295	4.44721854115051	0.00857540310394482	162287.429	992	0.02	*	0.3092784	0.2193395;0.4112315	0.01032	*
LTR	ERVK	LTR22A	53	0.023555136797568	156747	170	34.409	5.65594454611329	0.0152926170201419	162287.429	998	0.008	**	0.3117647	0.2430427;0.3871883	0.0007656	***
LTR	ERVK	LTR5	4	0.00177774617340136	156747	27	5.35907723169509	2.21337898634689	0.00238176976040208	162287.429	375	0.75	ns	0.1481481	0.0418874;0.3373109	0.635	ns
LTR	ERVK	MER9a2	25	0.0111109135837585	156747	310	60.134	8.10022577819027	0.0267257470978294	162287.429	1	0.002	**	0.08064516	0.05286789;0.11674701	5.005e-08	***
LTR	ERVK	LTR5B	119	0.0528879486586905	156747	442	118.836	11.3880987347666	0.0528150610655811	162287.429	541	0.922	ns	0.2692308	0.2284123;0.3131692	1	ns
LTR	ERVK	LTR22B	25	0.0111109135837585	156747	142	22.299	4.77329900418812	0.00991049048016924	162287.429	764	0.476	ns	0.1760563	0.1172943;0.2488268	0.5635	ns
LTR	ERVK	LTR3A	28	0.0124442232138095	156747	163	36.176	5.88027223873194	0.0160779363922419	162287.429	98	0.196	ns	0.1717791	0.1172852;0.2386089	0.1319	ns
LTR	ERVK	MER11D	47	0.020888517537466	156747	260	57.561	8.38955682164818	0.0255822118717889	162287.429	120	0.24	ns	0.1807692	0.1359502;0.2330315	0.1173	ns
LTR	ERVK	LTR3	13	0.00577767506355443	156747	92	21.56	4.52137621115992	0.00958205187463334	162287.429	28	0.056	ns	0.1413043	0.07743918;0.22950738	0.03595	*
LTR	ERVK	tot	1183	0.525768430783453	156747	8264	1741.624	42.9203539218956	0.774041350375993	162287.429	1	0.002	**	0.143151	0.1356663;0.1508883	2.2e-16	***
LTR	ERVK	LTR13_	23	0.0102220404970578	156747	44	7.86386386386386	3.02651699081252	0.00349498847303331	162287.429	1000	0.004	**	0.5227273	0.3668975;0.6753858	2.501e-07	***
LTR	ERVK	LTR14B	39	0.0173330251906633	156747	363	75.986	8.73430547279474	0.033770955183019	162287.429	1	0.002	**	0.107438	0.07752207;0.14393676	3.974e-07	***
LTR	ERVK	LTR22C	2	0.000888873086700681	156747	16	2.45351473922902	1.35711606837865	0.00109043160976206	162287.429	523	0.958	ns	0.125	0.0155136;0.3834762	1	ns
LTR	ERVK	MER11B	49	0.0217773906241667	156747	544	120.538	12.488976360396	0.0535714920623633	162287.429	1	0.002	**	0.09007353	0.06737955;0.11733308	7.791e-16	***
LTR	ERVK	MER9B	9	0.00399992889015306	156747	39	6.85785785785786	2.61639194874827	0.00304788264113432	162287.429	854	0.296	ns	0.2307692	0.1113369;0.3932615	0.3977	ns
LTR	ERVK	MER9a3	36	0.0159997155606123	156747	575	104.641	10.5313355291733	0.046506284332723	162287.429	1	0.002	**	0.0626087	0.04423197;0.08562627	2.2e-16	***
LTR	ERVK	LTR14C	23	0.0102220404970578	156747	137	21.463	4.60389257333692	0.00953894152992836	162287.429	697	0.61	ns	0.1678832	0.1095011;0.2411812	0.7241	ns
LTR	ERVK	LTR22B1	27	0.0119997866704592	156747	154	27.179	5.17123783060696	0.0120793408117189	162287.429	537	0.93	ns	0.1753247	0.1188338;0.2447404	1	ns
LTR	ERV1	LTR64	53	0.023555136797568	156747	372	71.807	8.27793907173006	0.0319136548683579	162287.429	15	0.03	*	0.1424731	0.1085776;0.1821820	0.01246	*
LTR	ERV1	LTR9C	9	0.00399992889015306	156747	153	30.134	5.57971120911978	0.0133926507973192	162287.429	1	0.002	**	0.05882353	0.02724771;0.10872670	1.999e-06	***
LTR	ERV1	LTR43B	20	0.00888873086700681	156747	242	45.078	6.64394898069349	0.0200343105011466	162287.429	1	0.002	**	0.08264463	0.05121186;0.12475264	9.858e-06	***
LTR	ERV1	MER61F	44	0.019555207907415	156747	159	28.567	5.42189154335534	0.0126962187338892	162287.429	999	0.006	**	0.2767296	0.2088217;0.3531611	0.002557	**
LTR	ERV1	MER4E	79	0.0351104869246769	156747	729	131.358	12.1309107240551	0.058380295461414	162287.429	1	0.002	**	0.1083676	0.0867388;0.1332229	1.025e-07	***
LTR	ERV1	LTR77	14	0.00622211160690477	156747	103	19.357	4.52172500236323	0.00860295816963254	162287.429	138	0.276	ns	0.1359223	0.0763482;0.2175284	0.2071	ns
LTR	ERV1	LTR21C	2	0.000888873086700681	156747	22	4.25176946410516	1.96433519454191	0.00188964172374943	162287.429	178	0.356	ns	0.09090909	0.01120559;0.29161274	0.2888	ns
LTR	ERV1	LTR10F	69	0.0306661214911735	156747	449	83.913	9.08283705286674	0.0372940036621571	162287.429	57	0.114	ns	0.1536748	0.1215782;0.1904151	0.07887	ns
LTR	ERV1	LTR2752	29	0.0128886597571599	156747	230	50.601	8.03208026063692	0.0224889335300706	162287.429	4	0.008	**	0.126087	0.08609341;0.17603941	0.0003244	***
LTR	ERV1	LTR68	25	0.0111109135837585	156747	352	60.916	7.33285174503854	0.0270732964747293	162287.429	1	0.002	**	0.07102273	0.04648653;0.10306028	4.074e-08	***
LTR	ERV1	MER95	17	0.00755542123695579	156747	139	26.388	4.9614586637472	0.0117277915059288	162287.429	31	0.062	ns	0.1223022	0.07288577;0.18858388	0.04011	*
LTR	ERV1	LTR9B	79	0.0351104869246769	156747	685	130.171	11.2120233886872	0.0578527492844572	162287.429	1	0.002	**	0.1153285	0.09237743;0.14165223	1.657e-07	***
LTR	ERV1	MER57E3	110	0.0488880197685374	156747	243	69.7	7.30022556454889	0.0309772270715187	162287.429	1001	0.002	**	0.4526749	0.3889515;0.5175669	4.922e-08	***
LTR	ERV1	HERV-Fc1_LTR3	1	0.00044443654335034	156747	5	1.67267267267267	0.90665264103332	0.000743396860799218	162287.429	365	0.73	ns	0.2	0.005050763;0.716417936	0.6702	ns
LTR	ERV1	LTR60B	17	0.00755542123695579	156747	247	47.234	7.00602086268149	0.02099251568861	162287.429	1	0.002	**	0.06882591	0.04060191;0.10791160	9.498e-08	***
LTR	ERV1	LTR6B	33	0.0146664059305612	156747	154	32.272	5.80273105422677	0.0143428561270022	162287.429	612	0.78	ns	0.2142857	0.1523309;0.2875629	0.8437	ns
LTR	ERV1	LTR12F	69	0.0306661214911735	156747	637	122.291	11.0350392428433	0.0543505893228565	162287.429	1	0.002	**	0.1083203	0.08526207;0.13507986	1.448e-08	***
LTR	ERV1	MER90a	138	0.061332242982347	156747	1252	231.006	14.6627746678779	0.102667508133189	162287.429	1	0.002	**	0.1102236	0.09340824;0.12889334	7.266e-13	***
LTR	ERV1	LTR109A2	2	0.000888873086700681	156747	26	5.53861584754263	2.26678551170903	0.00246156328222726	162287.429	78	0.156	ns	0.07692308	0.009455391;0.251302917	0.09774	ns
LTR	ERV1	MER51B	95	0.0422214716182823	156747	713	130.795	10.8234986544612	0.0581300776875078	162287.429	2	0.004	**	0.1332398	0.1091534;0.1604068	0.0004009	***
LTR	ERV1	LTR58	8	0.00355549234680272	156747	76	14.528	3.86058546338766	0.00645677410179375	162287.429	47	0.094	ns	0.1052632	0.04655356;0.19691670	0.05792	ns
LTR	ERV1	LTR78B	187	0.0831096336065137	156747	3270	597.992	22.6256017346247	0.265769497431157	162287.429	1	0.002	**	0.05718654	0.04947407;0.06570230	2.2e-16	***
LTR	ERV1	LTR12C	306	0.135997582265204	156747	2731	673.525	30.4036141725743	0.299339122860038	162287.429	1	0.002	**	0.1120469	0.1004543;0.1244780	2.2e-16	***
LTR	ERV1	MER41B	434	0.192885459814048	156747	2851	572.563	24.08568353091	0.254467920570301	162287.429	1	0.002	**	0.1522273	0.1392273;0.1659454	2.501e-11	***
LTR	ERV1	LTR12	56	0.0248884464276191	156747	778	155.644	12.6628437411038	0.0691738813532204	162287.429	1	0.002	**	0.07197943	0.05482729;0.09245625	2.2e-16	***
LTR	ERV1	LTR6A	53	0.023555136797568	156747	287	53.843	7.23288778190742	0.0239297968036124	162287.429	483	0.966	ns	0.184669	0.1414974;0.2344864	0.9399	ns
LTR	ERV1	MER101B	20	0.00888873086700681	156747	261	45.964	6.84335703697652	0.020428081278555	162287.429	2	0.004	**	0.07662835	0.04743301;0.11586672	6.313e-06	***
LTR	ERV1	MER50B	54	0.0239995733409184	156747	692	123.701	11.7001920280606	0.0549772448489805	162287.429	1	0.002	**	0.07803468	0.05916306;0.10059384	3.871e-14	***
LTR	ERV1	HERV1_LTRb	5	0.0022221827167517	156747	10	1.65940902021773	0.870430279449585	0.000737502008949943	162287.429	642	0.72	ns	0.5	0.187086;0.812914	0.01518	*
LTR	ERV1	LTR25	34	0.0151108424739116	156747	284	34.017	5.58801726347878	0.0151183978951485	162287.429	535	0.934	ns	0.1197183	0.08435049;0.16326026	1	ns
LTR	ERV1	LTR10B2	24	0.0106664770404082	156747	101	22.335	4.66481891776472	0.00992649019572985	162287.429	685	0.634	ns	0.2376238	0.1585684;0.3326263	0.7189	ns
LTR	ERV1	LTR24B	71	0.0315549945778742	156747	454	86.439	9.02705748108246	0.0384166503706601	162287.429	41	0.082	ns	0.1563877	0.1242057;0.1931240	0.07264	ns
LTR	ERV1	MER31B	177	0.0786652681730103	156747	1486	278.462	16.5616679366797	0.123758688734423	162287.429	1	0.002	**	0.1191117	0.1030710;0.1366744	1.486e-12	***
LTR	ERV1	LTR45C	52	0.0231107002542177	156747	424	84.185	9.07552423500374	0.0374148904019484	162287.429	1	0.002	**	0.1226415	0.09296634;0.15770214	4.262e-05	***
LTR	ERV1	LTR49	141	0.062665552612398	156747	1462	265.598	15.6504099413188	0.118041457040764	162287.429	1	0.002	**	0.09644323	0.08179194;0.11273801	2.2e-16	***
LTR	ERV1	LTR35	17	0.00755542123695579	156747	105	19.841	4.19753955768595	0.0088180654566141	162287.429	308	0.616	ns	0.1619048	0.09723834;0.24652243	0.5348	ns
LTR	ERV1	MER4B	245	0.108886953120833	156747	1738	324.235	17.277218447345	0.144101882633198	162287.429	1	0.002	**	0.1409666	0.1249354;0.1582203	5.015e-07	***
LTR	ERV1	MER34A1	91	0.040443725444881	156747	775	148.657	11.935820659461	0.0660686032248316	162287.429	1	0.002	**	0.1174194	0.09559992;0.14219691	3.002e-08	***
LTR	ERV1	MER89	157	0.0697765373060034	156747	1388	258.591	15.8579062991365	0.114927290181508	162287.429	1	0.002	**	0.1131124	0.09692198;0.13096029	1.272e-13	***
LTR	ERV1	MER92D	19	0.00844429432365647	156747	231	38.892	6.14671604339407	0.0172850260439814	162287.429	1	0.002	**	0.08225108	0.05024649;0.12546579	0.0002031	***
LTR	ERV1	MER49	178	0.0791097047163606	156747	1335	269.468	16.0877528509047	0.11976142646353	162287.429	1	0.002	**	0.1333333	0.1155464;0.1527512	7.936e-11	***
LTR	ERV1	LTR1A1	21	0.00933316741035715	156747	359	70.227	9.06231739659324	0.0312114451298644	162287.429	1	0.002	**	0.05849582	0.03657081;0.08802958	1.59e-13	***
LTR	ERV1	LTR72	28	0.0124442232138095	156747	153	32.721	5.50703972080158	0.0145424081349665	162287.429	218	0.436	ns	0.1830065	0.1251859;0.2535175	0.3767	ns
LTR	ERV1	MER34D	50	0.022221827167517	156747	249	51.724	6.93887397003087	0.022988035768253	162287.429	440	0.88	ns	0.2008032	0.1528682;0.2560142	0.8758	ns
LTR	ERV1	LTR29	89	0.0395548523581803	156747	708	125.242	10.6653263046747	0.0556621215622833	162287.429	1	0.002	**	0.1257062	0.1021811;0.1524004	0.000259	***
LTR	ERV1	LTR26	53	0.023555136797568	156747	596	122.747	11.0725603449515	0.0545532523866242	162287.429	1	0.002	**	0.08892617	0.06732065;0.11470408	1.524e-14	***
LTR	ERV1	LTR27C	9	0.00399992889015306	156747	120	24.021	4.91413346458027	0.0106758102078185	162287.429	1	0.002	**	0.075	0.03486739;0.13760106	0.000226	***
LTR	ERV1	LTR23	134	0.0595544968089456	156747	856	160.032	12.2385766639246	0.0711240689054417	162287.429	16	0.032	*	0.1565421	0.1328315;0.1826441	0.02256	*
LTR	ERV1	MER61E	48	0.0213329540808163	156747	318	54.83	7.23376993188388	0.0243684556718992	162287.429	188	0.376	ns	0.1509434	0.1134381;0.1951005	0.335	ns
LTR	ERV1	PABL_A	89	0.0395548523581803	156747	524	104.418	9.94606455841707	0.0464071749835559	162287.429	71	0.142	ns	0.1698473	0.1386801;0.2047924	0.1007	ns
LTR	ERV1	MER65D	46	0.0204440809941157	156747	470	86.118	8.53386799188404	0.0382739862402446	162287.429	1	0.002	**	0.09787234	0.07254828;0.12838675	3.453e-07	***
LTR	ERV1	MER57E1	67	0.0297772484044728	156747	501	93.458	9.11983593094785	0.0415361504684361	162287.429	2	0.004	**	0.1337325	0.1051654;0.1667029	0.001921	**
LTR	ERV1	LTR8	465	0.206662992657908	156747	3403	673.054	25.675441813381	0.29912979324812	162287.429	1	0.002	**	0.1366441	0.1252730;0.1486434	2.2e-16	***
LTR	ERV1	LTR8A	175	0.0777763950863096	156747	1442	281.586	17.0155850364933	0.125147108495849	162287.429	1	0.002	**	0.1213592	0.1049427;0.1393352	9.977e-14	***
LTR	ERV1	MER57B2	188	0.083554070149864	156747	1104	207.111	12.994211346924	0.0920476969298323	162287.429	74	0.148	ns	0.1702899	0.1485660;0.1937865	0.1431	ns
LTR	ERV1	LTR39	111	0.0493324563118878	156747	1272	241.179	15.2795426444453	0.107188761088692	162287.429	1	0.002	**	0.08726415	0.07232958;0.10413701	2.2e-16	***
LTR	ERV1	MER4E1	102	0.0453325274217347	156747	1050	210.911	14.1718707629205	0.0937365557945637	162287.429	1	0.002	**	0.09714286	0.07990262;0.11667797	2.2e-16	***
LTR	ERV1	LTR44	42	0.0186663348207143	156747	218	44.943	6.39614428086653	0.0199743115677943	162287.429	358	0.716	ns	0.1926606	0.1425223;0.2513634	0.6759	ns
LTR	ERV1	LTR1B	24	0.0106664770404082	156747	321	64.747	8.36019640223145	0.0287759328723045	162287.429	1	0.002	**	0.07476636	0.04848922;0.10920542	5.315e-10	***
LTR	ERV1	LTR46	32	0.0142219693872109	156747	255	50.515	6.88485120944354	0.0224507119873424	162287.429	4	0.008	**	0.1254902	0.0874419;0.1725155	0.002759	**
LTR	ERV1	LTR1B1	10	0.0044443654335034	156747	168	33.8	6.28486272718025	0.0150219551652415	162287.429	1	0.002	**	0.05952381	0.02890997;0.10674044	3.594e-07	***
LTR	ERV1	MER4D1	194	0.086220689409966	156747	1536	302.678	18.1466696012689	0.134521164068194	162287.429	1	0.002	**	0.1263021	0.1100904;0.1439570	2.668e-13	***
LTR	ERV1	HERV1_LTRa	8	0.00355549234680272	156747	27	6.41141141141141	2.46334041535346	0.00284946552568462	162287.429	814	0.376	ns	0.2962963	0.1375266;0.5018137	0.4976	ns
LTR	ERV1	LTR28B	32	0.0142219693872109	156747	261	54.712	7.98766917560178	0.0243160121597838	162287.429	3	0.006	**	0.1226054	0.08539393;0.16865531	0.0003299	***
LTR	ERV1	LTR38B	25	0.0111109135837585	156747	226	47.313	6.78225847561342	0.0210276261755347	162287.429	1	0.002	**	0.1106195	0.07287888;0.15895481	0.0001511	***
LTR	ERV1	LTR1A2	108	0.0479991466818368	156747	837	168.572	13.4477380126792	0.0749195569856536	162287.429	1	0.002	**	0.1290323	0.1070619;0.1536518	4.995e-08	***
LTR	ERV1	MER72	100	0.044443654335034	156747	774	156.909	12.3355942656155	0.0697360935805586	162287.429	1	0.002	**	0.129199	0.1063714;0.1548933	1.173e-07	***
LTR	ERV1	MER51E	38	0.0168885886473129	156747	233	49.915	6.78378911780097	0.0221840500613322	162287.429	47	0.094	ns	0.1630901	0.1180714;0.2169116	0.0658	ns
LTR	ERV1	MER92B	94	0.041777035074932	156747	804	163.311	12.3486342470642	0.0725813763310875	162287.429	1	0.002	**	0.1169154	0.09552021;0.14116436	1.235e-10	***
LTR	ERV1	LTR26C	53	0.023555136797568	156747	312	64.413	7.5976414205433	0.0286274910668255	162287.429	73	0.146	ns	0.1698718	0.1299108;0.2162329	0.1236	ns
LTR	ERV1	LTR10A	49	0.0217773906241667	156747	311	66.357	8.17412792702482	0.0294914757070985	162287.429	18	0.036	*	0.1575563	0.1188909;0.2028917	0.01532	*
LTR	ERV1	MER65A	138	0.061332242982347	156747	1394	269.057	15.6453356476468	0.119578763044213	162287.429	1	0.002	**	0.0989957	0.08381696;0.11588771	2.2e-16	***
LTR	ERV1	MER51C	33	0.0146664059305612	156747	180	36.808	5.96512520561965	0.0163588202876393	162287.429	295	0.59	ns	0.1833333	0.1296865;0.2477193	0.5189	ns
LTR	ERV1	HERV-Fc1_LTR1	1	0.00044443654335034	156747	17	3.63354037267081	1.78313146331582	0.00161487812335372	162287.429	104	0.208	ns	0.05882353	0.001488174;0.286889397	0.1464	ns
LTR	ERV1	MER39	264	0.11733124744449	156747	3348	616.237	24.490990989334	0.273878242164584	162287.429	1	0.002	**	0.07885305	0.06994544;0.08850415	2.2e-16	***
LTR	ERV1	LTR71B	37	0.0164441521039626	156747	233	46.421	6.92775235936972	0.0206311887788662	162287.429	98	0.196	ns	0.1587983	0.1143400;0.2121765	0.1394	ns
LTR	ERV1	MER34B	71	0.0315549945778742	156747	667	122.073	10.9913821460943	0.0542537021564061	162287.429	1	0.002	**	0.1064468	0.08407579;0.13236784	7.187e-08	***
LTR	ERV1	LTR19B	33	0.0146664059305612	156747	283	51.321	7.24392389754571	0.0228089278412828	162287.429	5	0.01	**	0.1166078	0.08164191;0.15984956	0.004166	**
LTR	ERV1	MER67C	97	0.043110344704983	156747	1648	310.025	17.4277968516707	0.137786439352189	162287.429	1	0.002	**	0.05885922	0.04798679;0.07133378	2.2e-16	***
LTR	ERV1	LTR51	50	0.022221827167517	156747	414	81.039	9.02989579220148	0.0360166930365682	162287.429	1	0.002	**	0.1207729	0.0909832;0.1561098	6.83e-05	***
LTR	ERV1	LTR48B	123	0.0546656948320919	156747	1013	192.739	14.2145324204468	0.0856602549288013	162287.429	1	0.002	**	0.1214215	0.1019377;0.1431349	5.63e-09	***
LTR	ERV1	MER41C	99	0.0439992177916837	156747	837	153.74	12.2162038144276	0.0683276741746813	162287.429	1	0.002	**	0.1182796	0.0971790;0.1421094	3.286e-07	***
LTR	ERV1	LTR27E	19	0.00844429432365647	156747	222	46.429	7.49727738370192	0.020634744271213	162287.429	1	0.002	**	0.08558559	0.05231518;0.13042594	8.803e-07	***
LTR	ERV1	LTR1	22	0.00977760395370749	156747	244	46.358	7.21608674476048	0.0206031892766351	162287.429	1	0.002	**	0.09016393	0.05736966;0.13332609	2.672e-05	***
LTR	ERV1	LTR4	14	0.00622211160690477	156747	102	17.875	4.27195793806828	0.00794430321238733	162287.429	229	0.458	ns	0.1372549	0.07711808;0.21955654	0.3629	ns
LTR	ERV1	MER87	16	0.00711098469360545	156747	165	32.73	5.81746877455676	0.0145464080638566	162287.429	2	0.004	**	0.0969697	0.05644839;0.15269459	0.0005845	***
LTR	ERV1	LTR31	30	0.0133330963005102	156747	241	51.583	7.00315322944994	0.0229253702156406	162287.429	1	0.002	**	0.1244813	0.08558593;0.17291476	0.000393	***
LTR	ERV1	MER34C_	48	0.0213329540808163	156747	651	118.964	10.8611541131074	0.0528719489431299	162287.429	1	0.002	**	0.07373272	0.05486201;0.09657266	2.676e-15	***
LTR	ERV1	MER61A	74	0.0328883042079252	156747	811	139.269	11.8054227796808	0.0618962329558586	162287.429	1	0.002	**	0.09124538	0.07232561;0.11319541	7.421e-11	***
LTR	ERV1	LTR12_	30	0.0133330963005102	156747	545	110	11.0736907409692	0.0488880197685374	162287.429	1	0.002	**	0.05504587	0.03744371;0.07765167	2.2e-16	***
LTR	ERV1	LTR10C	143	0.0635544256990987	156747	519	111.903	10.5055203087214	0.0497337825105332	162287.429	999	0.006	**	0.2755299	0.2375006;0.3161375	0.00133	**
LTR	ERV1	MER66B	212	0.0942205471902722	156747	1430	298.999	16.5174400203187	0.132886082025208	162287.429	1	0.002	**	0.1482517	0.1302214;0.1677399	4.455e-09	***
LTR	ERV1	LTR70	14	0.00622211160690477	156747	151	46.423	6.86827811348988	0.0206320776519529	162287.429	1	0.002	**	0.09271523	0.05161955;0.15066698	4.469e-10	***
LTR	ERV1	MER83B	21	0.00933316741035715	156747	147	29.811	5.16429559077992	0.013249097793817	162287.429	57	0.114	ns	0.1428571	0.09065754;0.21004666	0.08052	ns
LTR	ERV1	HERV1_LTRd	3	0.00133330963005102	156747	16	3.14926931106472	1.59860652764121	0.00139965036668891	162287.429	611	0.782	ns	0.1875	0.04047373;0.45645655	1	ns
LTR	ERV1	MER57F	44	0.019555207907415	156747	413	77.786	8.25459522583281	0.0345709409610496	162287.429	1	0.002	**	0.1065375	0.07848394;0.14037555	7.141e-06	***
LTR	ERV1	LTR61	28	0.0124442232138095	156747	184	33.537	5.77112960666601	0.0149050683543404	162287.429	196	0.392	ns	0.1521739	0.1035625;0.2123696	0.3393	ns
LTR	ERV1	MER90	75	0.0333327407512755	156747	701	128.78	11.318732866965	0.0572345380526568	162287.429	1	0.002	**	0.10699	0.08508835;0.13226173	3.036e-08	***
LTR	ERV1	LTR12E	13	0.00577767506355443	156747	112	23.893	5.62736334513942	0.0106189223302697	162287.429	20	0.04	*	0.1160714	0.06327202;0.19030496	0.01075	*
LTR	ERV1	MER72B	21	0.00933316741035715	156747	188	35.91	6.05711058084533	0.0159597162717107	162287.429	7	0.014	*	0.1117021	0.07048961;0.16567032	0.005135	**
LTR	ERV1	MER50	319	0.141775257328759	156747	2531	481.444	22.4753198865779	0.213971307176761	162287.429	1	0.002	**	0.1260371	0.1133478;0.1395985	2.2e-16	***
LTR	ERV1	LTR56	155	0.0688876642193028	156747	976	189.774	13.1675475434231	0.0843425005777675	162287.429	6	0.012	*	0.1588115	0.1364254;0.1832773	0.004606	**
LTR	ERV1	MER61B	52	0.0231107002542177	156747	429	72.726	8.11003678762906	0.0323220920516969	162287.429	7	0.014	*	0.1212121	0.09186631;0.15590080	0.006785	**
LTR	ERV1	LTR26E	13	0.00577767506355443	156747	118	24.297	4.63360132739765	0.0107984746937832	162287.429	8	0.016	*	0.1101695	0.0599806;0.1810236	0.00851	**
LTR	ERV1	MER57C2	44	0.019555207907415	156747	454	80.406	8.45462267902269	0.0357353647046275	162287.429	1	0.002	**	0.0969163	0.07130484;0.12791880	1.967e-06	***
LTR	ERV1	LTR1D	30	0.0133330963005102	156747	296	62.958	8.4189735190886	0.0279808358962507	162287.429	1	0.002	**	0.1013514	0.06943179;0.14151810	5.354e-07	***
LTR	ERV1	MER4A	116	0.0515546390286395	156747	834	162.589	12.6595554164964	0.0722604931467885	162287.429	1	0.002	**	0.1390887	0.1163126;0.1644490	2.625e-05	***
LTR	ERV1	MER52D	55	0.0244440098842687	156747	657	142.613	13.5807093580073	0.0633824287568221	162287.429	1	0.002	**	0.08371385	0.06368551;0.10757246	2.2e-16	***
LTR	ERV1	HERV-Fc1_LTR2	0	0	156747	3	1.35030549898167	0.632047941502428	0.00060012510843437	162287.429	1	0.002	**	0	0.0000000;0.7075982	0.2575	ns
LTR	ERV1	LTR10D	48	0.0213329540808163	156747	181	36.696	6.03340583634035	0.0163090433947841	162287.429	971	0.062	ns	0.2651934	0.2024600;0.3357891	0.04167	*
LTR	ERV1	LTR35B	28	0.0124442232138095	156747	206	37.91	5.80720445856899	0.0168485893584114	162287.429	45	0.09	ns	0.1359223	0.09225662;0.19042157	0.08691	ns
LTR	ERV1	MER65C	86	0.0382215427281293	156747	680	133.506	11.2900588762605	0.0593349451565306	162287.429	1	0.002	**	0.1264706	0.1024182;0.1538177	1.637e-06	***
LTR	ERV1	LTR7B	134	0.0595544968089456	156747	845	168.004	12.6971335820807	0.0746671170290306	162287.429	5	0.01	**	0.1585799	0.1345839;0.1849841	0.002922	**
LTR	ERV1	LTR1F	10	0.0044443654335034	156747	132	25.222	5.42218739219848	0.0112095784963823	162287.429	2	0.004	**	0.07575758	0.03692559;0.13490832	0.0003399	***
LTR	ERV1	MER52A	152	0.0675543545892518	156747	1420	329.756	21.3559954706528	0.146555616789035	162287.429	1	0.002	**	0.1070423	0.09143539;0.12429528	2.2e-16	***
LTR	ERV1	LTR27B	14	0.00622211160690477	156747	150	27.58	5.37424250313312	0.0122575598656024	162287.429	7	0.014	*	0.09333333	0.05197017;0.15163853	0.002986	**
LTR	ERV1	MER4D	132	0.0586656237222449	156747	1315	258.757	15.6221638386942	0.115001066647704	162287.429	1	0.002	**	0.1003802	0.08466517;0.11790630	2.2e-16	***
LTR	ERV1	MER4D0	49	0.0217773906241667	156747	444	83.966	9.00010254640723	0.0373175587989547	162287.429	1	0.002	**	0.1103604	0.08276833;0.14326898	8.752e-06	***
LTR	ERV1	MER101	38	0.0168885886473129	156747	364	66.893	7.96171714769741	0.0297296936943343	162287.429	1	0.002	**	0.1043956	0.07494182;0.14046888	4.434e-05	***
LTR	ERV1	LTR10G	15	0.00666654815025511	156747	116	24.016	4.80820786394088	0.0106735880251018	162287.429	34	0.068	ns	0.1293103	0.07421602;0.20429569	0.03887	*
LTR	ERV1	LTR1F1	16	0.00711098469360545	156747	221	42.325	6.56814399320809	0.0188107766973032	162287.429	1	0.002	**	0.07239819	0.04194576;0.11490901	8.366e-07	***
LTR	ERV1	MER61D	19	0.00844429432365647	156747	267	51.295	7.20915715926258	0.0227973724911557	162287.429	1	0.002	**	0.07116105	0.04338461;0.10889802	3.628e-08	***
LTR	ERV1	MER51D	15	0.00666654815025511	156747	151	30.998	5.21240493104337	0.0137766439707739	162287.429	2	0.004	**	0.09933775	0.05667212;0.15854655	0.0007988	***
LTR	ERV1	MER57C1	32	0.0142219693872109	156747	187	38.298	5.831569531713	0.0170210307372313	162287.429	164	0.328	ns	0.171123	0.1200901;0.2328997	0.2775	ns
LTR	ERV1	MER67D	26	0.0115553501271089	156747	1042	187.437	13.441454672159	0.0833038523759578	162287.429	1	0.002	**	0.02495202	0.01636276;0.03634784	2.2e-16	***
LTR	ERV1	MER41A	354	0.157330536346021	156747	2558	515.996	21.9991806199219	0.229327478622602	162287.429	1	0.002	**	0.1383894	0.1252320;0.1523803	2.2e-16	***
LTR	ERV1	MER4A1_	63	0.0279995022310714	156747	400	78.608	8.7983946119589	0.0349362677996836	162287.429	42	0.084	ns	0.1575	0.1231995;0.1969635	0.05099	ns
LTR	ERV1	LTR9	97	0.043110344704983	156747	810	153.646	12.801897225512	0.0682858971396064	162287.429	1	0.002	**	0.1197531	0.09819311;0.14412335	1.1e-07	***
LTR	ERV1	MER66C	79	0.0351104869246769	156747	589	110.969	10.0349758215822	0.0493186787790439	162287.429	1	0.002	**	0.1341256	0.1076465;0.1643358	0.0005962	***
LTR	ERV1	MER57B1	132	0.0586656237222449	156747	1010	185.39	13.4898434340757	0.0823940907717196	162287.429	1	0.002	**	0.1306931	0.1105107;0.1530549	7.444e-06	***
LTR	ERV1	LTR37A	190	0.0844429432365647	156747	1963	362.353	18.6739151252785	0.161042914792626	162287.429	1	0.002	**	0.09679063	0.08406584;0.11073391	2.2e-16	***
LTR	ERV1	MER66D	28	0.0124442232138095	156747	246	48.234	6.74186151568665	0.0214369522319603	162287.429	1	0.002	**	0.1138211	0.07697999;0.16028882	0.0007107	***
LTR	ERV1	PRIMA4_LTR	26	0.0115553501271089	156747	334	58.943	7.70513595727681	0.0261964231746991	162287.429	1	0.002	**	0.07784431	0.05147867;0.11198067	2.802e-07	***
LTR	ERV1	PrimLTR79	19	0.00844429432365647	156747	141	25.343	4.8944158289122	0.0112633553181277	162287.429	117	0.234	ns	0.1347518	0.08311984;0.20240901	0.188	ns
LTR	ERV1	MER83C	7	0.00311105580345238	156747	151	29.496	5.23425079465833	0.0131091002826616	162287.429	1	0.002	**	0.04635762	0.01883861;0.09318024	1.684e-07	***
LTR	ERV1	MER110A	67	0.0297772484044728	156747	635	118.155	10.5345123736674	0.0525123997795595	162287.429	1	0.002	**	0.1055118	0.08270967;0.13205559	3.116e-08	***
LTR	ERV1	LTR9D	76	0.0337771772946259	156747	724	147.318	12.1834852695488	0.0654735026932855	162287.429	1	0.002	**	0.1049724	0.0836010;0.1296227	1.593e-12	***
LTR	ERV1	LTR06	9	0.00399992889015306	156747	98	18.265	4.02280473773684	0.00811763346429397	162287.429	9	0.018	*	0.09183673	0.04285837;0.16718665	0.0134	*
LTR	ERV1	LTR19C	27	0.0119997866704592	156747	129	23.722	4.97729740818142	0.0105429236813568	162287.429	786	0.432	ns	0.2093023	0.1426927;0.2897197	0.4282	ns
LTR	ERV1	LTR59	10	0.0044443654335034	156747	114	22.044	4.62811878450451	0.0097971591616149	162287.429	3	0.006	**	0.0877193	0.04286914;0.15540579	0.00283	**
LTR	ERV1	MER31A	183	0.0813318874331123	156747	1349	259.532	15.5833827463044	0.115345504968801	162287.429	1	0.002	**	0.135656	0.1178215;0.1550939	4.475e-08	***
LTR	ERV1	HERV-Fc2_LTR	2	0.000888873086700681	156747	4	1.24886877828054	0.522995979461791	0.000555042922917167	162287.429	430	0.86	ns	0.5	0.06758599;0.93241401	0.5937	ns
LTR	ERV1	LTR78	321	0.142664130415459	156747	4812	890.347	28.6883881494694	0.395702743062346	162287.429	1	0.002	**	0.06670823	0.05981897;0.07412867	2.2e-16	***
LTR	ERV1	MER34A	181	0.0804430143464116	156747	1464	275.816	16.1322780286726	0.122582709640717	162287.429	1	0.002	**	0.1236339	0.1071991;0.1415949	3.156e-11	***
LTR	ERV1	LTR10B1	20	0.00888873086700681	156747	171	35.162	5.85371864903174	0.0156272777372847	162287.429	2	0.004	**	0.1169591	0.07292471;0.17484203	0.003202	**
LTR	ERV1	MER41G	19	0.00844429432365647	156747	114	24.013	4.85060402005352	0.0106722547154717	162287.429	186	0.372	ns	0.1666667	0.1034302;0.2479716	0.3009	ns
LTR	ERV1	MER41E	43	0.0191107713640646	156747	360	72.71	8.71779214594496	0.0323149810670032	162287.429	1	0.002	**	0.1194444	0.08780602;0.15750377	4.379e-05	***
LTR	ERV1	LTR1C1	5	0.0022221827167517	156747	70	15.656	4.11711241219068	0.00695809852269293	162287.429	2	0.004	**	0.07142857	0.02359846;0.15887242	0.001335	**
LTR	ERV1	MER87B	10	0.0044443654335034	156747	202	39.201	6.09932789746548	0.0174223569358767	162287.429	1	0.002	**	0.04950495	0.02399165;0.08915500	3.837e-09	***
LTR	ERV1	MER4CL34	115	0.0511102024852891	156747	896	167.921	12.4674053112584	0.0746302287959325	162287.429	1	0.002	**	0.1283482	0.1071397;0.1520337	2.871e-06	***
LTR	ERV1	LTR19A	46	0.0204440809941157	156747	447	83.325	8.76619764899361	0.0370326749746671	162287.429	1	0.002	**	0.1029083	0.07633135;0.13487413	1.867e-06	***
LTR	ERV1	LTR7Y	34	0.0151108424739116	156747	257	50.976	6.87682446443958	0.022655597233827	162287.429	3	0.006	**	0.1322957	0.09338821;0.17993611	0.007615	**
LTR	ERV1	HERV1_LTRc	2	0.000888873086700681	156747	34	6.88877755511022	2.56014008608873	0.0030616244845026	162287.429	28	0.056	ns	0.05882353	0.007204917;0.196773209	0.03292	*
LTR	ERV1	LTR12B	21	0.00933316741035715	156747	171	32.961	6.46074455618083	0.0146490729053706	162287.429	22	0.044	*	0.122807	0.07765158;0.18158037	0.01964	*
LTR	ERV1	LOR1a	50	0.022221827167517	156747	808	155.75	12.2466926752279	0.0692209916268155	162287.429	1	0.002	**	0.06188119	0.04627462;0.08077210	2.2e-16	***
LTR	ERV1	LTR54	190	0.0844429432365647	156747	1113	221.318	14.2084043704687	0.0983618069012106	162287.429	17	0.034	*	0.1707098	0.1490493;0.1941263	0.01798	*
LTR	ERV1	MER51A	206	0.0915539279301701	156747	941	185.708	13.8081643023757	0.082535421592505	162287.429	944	0.116	ns	0.218916	0.1928774;0.2467267	0.1013	ns
LTR	ERV1	LTR48	80	0.0355549234680272	156747	975	186.631	14.011822514226	0.0829456365220174	162287.429	1	0.002	**	0.08205128	0.06559523;0.10108114	2.2e-16	***
LTR	ERV1	LTR43	35	0.0155552790172619	156747	424	75.639	8.49864141530314	0.0336167357024764	162287.429	1	0.002	**	0.08254717	0.05816925;0.11293420	2.596e-08	***
LTR	ERV1	LTR12D	38	0.0168885886473129	156747	490	97.767	11.0314279856872	0.0434512275337327	162287.429	1	0.002	**	0.07755102	0.05546174;0.10489273	9.902e-14	***
LTR	ERV1	MER92A	17	0.00755542123695579	156747	151	27.238	4.96023789348455	0.0121055625677766	162287.429	23	0.046	*	0.1125828	0.06696796;0.17412912	0.03351	*
LTR	ERV1	LTR17	78	0.0346660503813266	156747	843	163.702	13.4173477714942	0.0727551510195374	162287.429	1	0.002	**	0.09252669	0.07382504;0.11413184	6.363e-16	***
LTR	ERV1	LTR2C	55	0.0244440098842687	156747	291	53.736	7.13142069724968	0.0238822420934739	162287.429	605	0.794	ns	0.1890034	0.1456734;0.2387936	0.821	ns
LTR	ERV1	MER50C	14	0.00622211160690477	156747	85	14.6	3.81320607108251	0.00648877353291497	162287.429	503	0.998	ns	0.1647059	0.09307652;0.26088109	1	ns
LTR	ERV1	MER57D	52	0.0231107002542177	156747	452	83.484	9.01593206668234	0.0371033403850598	162287.429	1	0.002	**	0.1150442	0.08712428;0.14811785	7.612e-05	***
LTR	ERV1	LTR73	18	0.00799985778030613	156747	217	42.785	6.46843223784678	0.0190152175072443	162287.429	1	0.002	**	0.08294931	0.04990181;0.12792784	4.96e-06	***
LTR	ERV1	LTR45	15	0.00666654815025511	156747	174	34.387	5.72957756375276	0.0152828394161882	162287.429	1	0.002	**	0.0862069	0.04905348;0.13819819	8.178e-05	***
LTR	ERV1	MER92C	15	0.00666654815025511	156747	128	24.418	4.78562202625513	0.0108522515155286	162287.429	26	0.052	ns	0.1171875	0.06709408;0.18590890	0.03245	*
LTR	ERV1	LTR24	51	0.0226662637108674	156747	308	67.16	7.99238877171765	0.0298483582514089	162287.429	20	0.04	*	0.1655844	0.1258428;0.2118981	0.02699	*
LTR	ERV1	LTR24C	51	0.0226662637108674	156747	382	81.455	8.48138602522659	0.036201578638602	162287.429	1	0.002	**	0.1335079	0.1010460;0.1717772	7.804e-05	***
LTR	ERV1	MER84	39	0.0173330251906633	156747	358	64.586	7.99553203561417	0.0287043785888251	162287.429	1	0.002	**	0.1089385	0.07862134;0.14590490	0.0002546	***
LTR	ERV1	LTR15	35	0.0155552790172619	156747	264	52.983	6.99239619905828	0.0235475813763311	162287.429	4	0.008	**	0.1325758	0.09411079;0.17953022	0.005497	**
LTR	ERV1	MER4C	149	0.0662210449592007	156747	668	124.279	10.8084217618013	0.055234129171037	162287.429	990	0.024	*	0.2230539	0.1920178;0.2565590	0.01689	*
LTR	ERV1	LTR1B0	0	0	156747	92	19.898	4.8065266772066	0.00884339833958507	162287.429	1	0.002	**	0	0.00000000;0.03930329	3.156e-10	***
LTR	ERV1	LTR27	34	0.0151108424739116	156747	315	63.61	8.4342775053372	0.0282706085225152	162287.429	1	0.002	**	0.1079365	0.07591611;0.14755600	1.185e-05	***
LTR	ERV1	LTR28	10	0.0044443654335034	156747	139	30.166	5.85770917311169	0.0134068727667064	162287.429	1	0.002	**	0.07194245	0.03503662;0.12832476	6.83e-06	***
LTR	ERV1	LTR9A1	64	0.0284439387744218	156747	479	97.883	9.94415392063081	0.0435027821727614	162287.429	1	0.002	**	0.1336117	0.1044398;0.1673944	6.927e-05	***
LTR	ERV1	LTR72B	19	0.00844429432365647	156747	163	32.484	5.53392883658331	0.0144370766741925	162287.429	6	0.012	*	0.1165644	0.07165772;0.17603357	0.007773	**
LTR	ERV1	LTR21A	27	0.0119997866704592	156747	94	16.456	4.15876897162601	0.0073136477573732	162287.429	990	0.024	*	0.287234	0.198567;0.389758	0.00641	**
LTR	ERV1	LTR37B	175	0.0777763950863096	156747	2032	377.131	18.9795696227039	0.167610798030257	162287.429	1	0.002	**	0.08612205	0.07428184;0.09917161	2.2e-16	***
LTR	ERV1	MER39B	116	0.0515546390286395	156747	1186	223.3	15.1329113195381	0.099242680130131	162287.429	1	0.002	**	0.09780776	0.08149376;0.11614630	2.2e-16	***
LTR	ERV1	EUTREP7	29	0.0128886597571599	156747	275	51.951	6.88491111061001	0.0230889228635935	162287.429	1	0.002	**	0.1054545	0.07177019;0.14793090	0.0002043	***
LTR	ERV1	MER34	138	0.061332242982347	156747	1330	247.087	14.9520230736176	0.109814492186806	162287.429	1	0.002	**	0.1037594	0.08788408;0.12140914	2.53e-16	***
LTR	ERV1	LTR45B	49	0.0217773906241667	156747	444	89.649	9.29441688247224	0.0398432916748147	162287.429	1	0.002	**	0.1103604	0.08276833;0.14326898	4.208e-07	***
LTR	ERV1	MER41D	52	0.0231107002542177	156747	472	95.577	9.41672691256075	0.0424779115037955	162287.429	1	0.002	**	0.1101695	0.08338177;0.14195503	1.154e-07	***
LTR	ERV1	LTR1F2	14	0.00622211160690477	156747	135	25.994	5.47594283662184	0.0115526835078488	162287.429	16	0.032	*	0.1037037	0.05786621;0.16787390	0.008355	**
LTR	ERV1	LTR1E	18	0.00799985778030613	156747	296	60.43	8.0618914712426	0.0268573003146611	162287.429	1	0.002	**	0.06081081	0.03643499;0.09440661	8.196e-12	***
LTR	ERV1	LTR26B	26	0.0115553501271089	156747	138	27.422	5.18177255065935	0.012187338891753	162287.429	451	0.902	ns	0.1884058	0.1269191;0.2637429	0.8315	ns
LTR	ERV1	LTR38C	15	0.00666654815025511	156747	127	26.12	5.01225724825878	0.0116086825123109	162287.429	10	0.02	*	0.1181102	0.06763492;0.18731402	0.01513	*
LTR	ERV1	LTR71A	10	0.0044443654335034	156747	166	32.716	5.73761834424914	0.0145401859522497	162287.429	1	0.002	**	0.06024096	0.02926286;0.10799332	1.136e-06	***
LTR	ERV1	LTR2B	61	0.0271106291443708	156747	326	63.406	8.1963616528521	0.0281799434676717	162287.429	411	0.822	ns	0.1871166	0.1462589;0.2337652	0.7798	ns
LTR	ERV1	MER66A	39	0.0173330251906633	156747	331	69.644	8.03528654310658	0.0309523386250911	162287.429	1	0.002	**	0.1178248	0.08514102;0.15753611	1.422e-05	***
LTR	ERV1	MER48	26	0.0115553501271089	156747	193	38.527	6.05788485933575	0.0171228067056586	162287.429	20	0.04	*	0.134715	0.08992404;0.19112759	0.02403	*
LTR	ERV1	LTR21B	4	0.00177774617340136	156747	36	6.08216432865731	2.36602127951873	0.0027031360903172	162287.429	268	0.536	ns	0.1111111	0.03111614;0.26061092	0.5038	ns
LTR	ERV1	LTR36	104	0.0462214005084354	156747	484	95.3	9.91525654293988	0.0423548025812874	162287.429	837	0.33	ns	0.214876	0.1790873;0.2541898	0.3311	ns
LTR	ERV1	MER110	41	0.018221898277364	156747	784	140.346	11.2804934968969	0.0623748911130469	162287.429	1	0.002	**	0.05229592	0.03778632;0.07027949	2.2e-16	***
LTR	ERV1	LTR26D	29	0.0128886597571599	156747	196	40.209	6.3644186556845	0.0178703489715738	162287.429	47	0.094	ns	0.1479592	0.1013838;0.2055335	0.05122	ns
LTR	ERV1	LTR1D1	24	0.0106664770404082	156747	311	63.321	8.76543163750605	0.0281421663614869	162287.429	1	0.002	**	0.07717042	0.05006835;0.11264868	1.304e-09	***
LTR	ERV1	PABL_B	47	0.020888517537466	156747	377	67.515	7.97856079956983	0.0300061332242982	162287.429	4	0.008	**	0.1246684	0.09305787;0.16231519	0.004741	**
LTR	ERV1	MER67B	81	0.0359993600113776	156747	482	92.294	9.84654855868382	0.0410188263319763	162287.429	136	0.272	ns	0.1680498	0.1357544;0.2044806	0.203	ns
LTR	ERV1	LOR1b	66	0.0293328118611225	156747	1101	203.501	13.8389130539401	0.0904432810083376	162287.429	1	0.002	**	0.0599455	0.04666165;0.07563727	2.2e-16	***
LTR	ERV1	LTR34	49	0.0217773906241667	156747	264	60.086	7.64284089962738	0.0267044141437486	162287.429	80	0.16	ns	0.1856061	0.1405808;0.2378450	0.1067	ns
LTR	ERV1	MER83	77	0.0342216138379762	156747	466	90.01	9.39319605523765	0.0400037332669641	162287.429	94	0.188	ns	0.1652361	0.1326577;0.2021316	0.1421	ns
LTR	ERV1	LTR27D	13	0.00577767506355443	156747	273	51.375	7.10315632869148	0.0228329274146237	162287.429	1	0.002	**	0.04761905	0.02559546;0.08005355	1.159e-11	***
LTR	ERV1	MER34C2	94	0.041777035074932	156747	590	113.104	10.0812109795805	0.0502675507990969	162287.429	30	0.06	ns	0.159322	0.1307100;0.1913932	0.04679	*
LTR	ERV1	MER57E2	8	0.00355549234680272	156747	76	15.101	3.72702155744901	0.00671143624113349	162287.429	33	0.066	ns	0.1052632	0.04655356;0.19691670	0.0433	*
LTR	ERV1	LTR10E	37	0.0164441521039626	156747	288	57.706	7.77766392023055	0.0256466551705747	162287.429	8	0.016	*	0.1284722	0.09209379;0.17271056	0.001909	**
LTR	ERV1	LTR75_1	20	0.00888873086700681	156747	129	27.988	5.03837684589405	0.0124388899752893	162287.429	60	0.12	ns	0.1550388	0.09734892;0.22924008	0.1082	ns
LTR	ERV1	LTR65	87	0.0386659792714796	156747	462	87.501	9.16951902114168	0.0388886419796981	162287.429	510	0.984	ns	0.1883117	0.1536712;0.2269992	1	ns
LTR	ERV1	LTR2	182	0.080887450889762	156747	854	170.049	13.0363547644863	0.075575989760182	162287.429	833	0.338	ns	0.2131148	0.1860926;0.2421325	0.3039	ns
LTR	ERV1	tot	12625	5.61101135979805	156747	134544	20678.542	130.352491376299	9.19029972800484	162287.429	1	0.002	**	0.09383547	0.09228239;0.09540608	2.2e-16	***
LTR	ERV1	MER61C	31	0.0137775328438606	156747	312	54.556	7.02326065230319	0.0242466800590212	162287.429	2	0.004	**	0.09935897	0.06851257;0.13806295	0.0002427	***
LTR	ERV1	LTR38	24	0.0106664770404082	156747	237	48.842	6.99070138869526	0.0217071696503173	162287.429	1	0.002	**	0.1012658	0.06596725;0.14692295	2.539e-05	***
LTR	ERV1	LTR1C	7	0.00311105580345238	156747	65	15.762	4.01440798517931	0.00700520879628807	162287.429	10	0.02	*	0.1076923	0.04440866;0.20938160	0.008856	**
LTR	ERV1	LTR60	6	0.00266661926010204	156747	42	8.729	2.70015737501536	0.00387948658690512	162287.429	200	0.4	ns	0.1428571	0.05428386;0.28539384	0.3476	ns
LTR	ERV1	HERV1_LTRe	6	0.00266661926010204	156747	31	5.82748244734203	2.32290994733686	0.00258994615533147	162287.429	653	0.698	ns	0.1935484	0.0745199;0.3747322	1	ns
LTR	ERV1	LTR7	132	0.0586656237222449	156747	2350	438.03	20.5987234412088	0.19467653908375	162287.429	1	0.002	**	0.05617021	0.04720637;0.06625933	2.2e-16	***
LTR	ERV1	MER67A	59	0.0262217560576701	156747	476	93.33	8.99277320796928	0.0414792625908873	162287.429	1	0.002	**	0.1239496	0.0957103;0.1569580	3.876e-05	***
LTR	ERV1	MER34C	19	0.00844429432365647	156747	198	33.713	5.59015928940141	0.01498328918597	162287.429	8	0.016	*	0.0959596	0.0587675;0.1457942	0.004355	**
LTR	ERV1	LTR28C	28	0.0124442232138095	156747	227	49.373	7.79080018788619	0.0219431654548364	162287.429	2	0.004	**	0.123348	0.08355132;0.17331785	0.0003698	***
LTR	ERV1	MER57A1	91	0.040443725444881	156747	1058	198.124	13.7778973161529	0.0880535457147428	162287.429	1	0.002	**	0.08601134	0.06981427;0.10455291	2.2e-16	***
LTR	ERV1	LTR38A1	16	0.00711098469360545	156747	167	30.902	5.34574344436512	0.0137339780626122	162287.429	2	0.004	**	0.09580838	0.0557598;0.1509226	0.001912	**
LTR	ERV1	MER65B	16	0.00711098469360545	156747	198	38.324	6.06281962306169	0.0170325860873584	162287.429	1	0.002	**	0.08080808	0.04689375;0.12791104	1.894e-05	***
LTR	ERV1	LTR7C	48	0.0213329540808163	156747	320	68.339	7.87274152116398	0.0303723489360189	162287.429	6	0.012	*	0.15	0.1127151;0.1939131	0.005052	**
LTR	ERV1	LTR35A	23	0.0102220404970578	156747	93	19.543	4.43912793877997	0.0086856233666957	162287.429	809	0.386	ns	0.2473118	0.1636849;0.3476286	0.3738	ns
LTR	ERV1	LTR30	15	0.00666654815025511	156747	145	24.183	5.12442882385645	0.0107478089278413	162287.429	45	0.09	ns	0.1034483	0.05906541;0.16487821	0.04413	*
LTR	ERV1	LTR1C3	3	0.00133330963005102	156747	66	12.517	3.47675118448226	0.00556301221311621	162287.429	3	0.006	**	0.04545455	0.009473739;0.127142506	0.001365	**
LTR	ERV1	MER52C	37	0.0164441521039626	156747	381	86.938	9.91849446904784	0.0386384242057919	162287.429	1	0.002	**	0.09711286	0.06930102;0.13136950	3.821e-11	***
LTR	ERV1	LTR76	41	0.018221898277364	156747	188	38.197	6.24990017938304	0.016976142646353	162287.429	688	0.628	ns	0.2180851	0.1612791;0.2840045	0.5875	ns
LTR	ERV1	LTR8B	191	0.084887379779915	156747	1611	331.486	18.8122753994754	0.147324492009031	162287.429	1	0.002	**	0.1185599	0.1031697;0.1353548	2.2e-16	***
LTR	ERV1	LTR10B	16	0.00711098469360545	156747	79	17.185	3.95403710268498	0.0076376419974756	162287.429	422	0.844	ns	0.2025316	0.1204271;0.3079571	0.8915	ns
LTR	ERV1	LTR54B	112	0.0497768928552381	156747	861	164.026	12.053489561559	0.0728991484595829	162287.429	1	0.002	**	0.1300813	0.1083275;0.1544018	2.642e-06	***
LTR	ERV1	MER4A1	221	0.0982204760804253	156747	2254	408.397	20.1734568024263	0.181506550994649	162287.429	1	0.002	**	0.09804791	0.08607785;0.11107407	2.2e-16	***
LTR	Gypsy	MamGypsy2-I	136	0.0604433698956463	156747	2287	406.072	19.0925991772557	0.180473236031359	162287.429	1	0.002	**	0.05946655	0.05012486;0.06995548	2.2e-16	***
LTR	Gypsy	MamGypLTR3a	98	0.0435547812483334	156747	1326	248.707	15.1002373546964	0.110534479387033	162287.429	1	0.002	**	0.07390649	0.06040499;0.08933101	2.2e-16	***
LTR	Gypsy	X1_LR	0	0	156747	15	2.84518828451883	1.44609525372171	0.00126450564635243	162287.429	1	0.002	**	0	0.0000000;0.2180194	0.09132	ns
LTR	Gypsy	tot	1311	0.582656308332296	156747	18029	3128.453	52.4154287225448	1.390398837354	162287.429	1	0.002	**	0.07271618	0.06896720;0.07660367	2.2e-16	***
LTR	Gypsy	MamGypLTR1d	71	0.0315549945778742	156747	751	138.967	11.3416287870633	0.0617620131197668	162287.429	1	0.002	**	0.09454061	0.07457537;0.11775419	6.751e-12	***
LTR	Gypsy	MamGypLTR2b	51	0.0226662637108674	156747	890	161.009	11.6967402609758	0.071558283408295	162287.429	1	0.002	**	0.05730337	0.04296015;0.07465833	2.2e-16	***
LTR	Gypsy	LTR81AB	23	0.0102220404970578	156747	266	46.74	6.51143600128258	0.0207729640361949	162287.429	1	0.002	**	0.08646617	0.05560211;0.12691632	4.957e-05	***
LTR	Gypsy	LTR104_Mam	180	0.0799985778030613	156747	1971	353.672	17.6098416382011	0.157184761159802	162287.429	1	0.002	**	0.0913242	0.07896814;0.10491100	2.2e-16	***
LTR	Gypsy	LTR81	23	0.0102220404970578	156747	325	55.973	6.89825027502314	0.0248764466409486	162287.429	1	0.002	**	0.07076923	0.04538759;0.10429827	1.347e-07	***
LTR	Gypsy	MamGypLTR1b	112	0.0497768928552381	156747	1214	224.592	14.1958817640561	0.0998168921441397	162287.429	1	0.002	**	0.092257	0.07656946;0.10995065	2.2e-16	***
LTR	Gypsy	MamGypLTR3	61	0.0271106291443708	156747	675	126.473	10.6607186400318	0.0562092229471476	162287.429	1	0.002	**	0.09037037	0.06983067;0.11457132	3.27e-12	***
LTR	Gypsy	MamGypsy2-LTR	96	0.0426659081616327	156747	904	151.215	11.2048348191003	0.0672054719027217	162287.429	1	0.002	**	0.1061947	0.08686743;0.12813006	2.689e-07	***
LTR	Gypsy	LTR81C	54	0.0239995733409184	156747	728	130.475	11.1902008737822	0.0579878579936357	162287.429	1	0.002	**	0.07417582	0.05621132;0.09567762	4.917e-16	***
LTR	Gypsy	MamGypLTR4	57	0.0253328829709694	156747	712	132.681	10.8931124523204	0.0589682850082665	162287.429	1	0.002	**	0.08005618	0.06119523;0.10248015	1.512e-15	***
LTR	Gypsy	MamGyp-int	44	0.019555207907415	156747	684	118.862	10.6800289802518	0.0528266164157082	162287.429	1	0.002	**	0.06432749	0.04712589;0.08539752	2.2e-16	***
LTR	Gypsy	LTR81B	74	0.0328883042079252	156747	1157	209.346	13.6354027519618	0.0930410126042204	162287.429	1	0.002	**	0.06395851	0.05055138;0.07963145	2.2e-16	***
LTR	Gypsy	MamGypLTR1c	98	0.0435547812483334	156747	1139	209.56	13.5869424450465	0.0931361220244973	162287.429	1	0.002	**	0.08604039	0.07040171;0.10385416	2.2e-16	***
LTR	Gypsy	LTR81A	53	0.023555136797568	156747	854	155.399	11.7744824700467	0.0690649944000996	162287.429	1	0.002	**	0.06206089	0.04682984;0.08039442	2.2e-16	***
LTR	Gypsy	MamGypLTR2c	61	0.0271106291443708	156747	1037	188.423	13.6037175849887	0.0837420668077012	162287.429	1	0.002	**	0.05882353	0.04529056;0.07492332	2.2e-16	***
LTR	Gypsy	MamGypLTR1a	95	0.0422214716182823	156747	1094	199.797	13.4110270541315	0.088797088051768	162287.429	1	0.002	**	0.08683729	0.07082276;0.10511312	2.2e-16	***
SINE?	tot	tot	2	0.000888873086700681	156747	5	1.41444270015699	0.622668136923566	0.000628630024424893	162287.429	601	0.802	ns	0.4	0.05274495;0.85336720	0.6259	ns
SINE?	tRNA	tot	2	0.000888873086700681	156747	5	1.41444270015699	0.622668136923566	0.000628630024424893	162287.429	601	0.802	ns	0.4	0.05274495;0.85336720	0.6259	ns
SINE?	tRNA	CRP1	2	0.000888873086700681	156747	5	1.41444270015699	0.622668136923566	0.000628630024424893	162287.429	601	0.802	ns	0.4	0.05274495;0.85336720	0.6259	ns
RC?	tot	tot	87	0.0386659792714796	156747	435	76.444	8.19805294396615	0.0339745071198734	162287.429	925	0.154	ns	0.2	0.1634107;0.2407267	0.1859	ns
RC?	Helitron?	tot	87	0.0386659792714796	156747	435	76.444	8.19805294396615	0.0339745071198734	162287.429	925	0.154	ns	0.2	0.1634107;0.2407267	0.1859	ns
RC?	Helitron?	Helitron2Na_Mam	87	0.0386659792714796	156747	435	76.444	8.19805294396615	0.0339745071198734	162287.429	925	0.154	ns	0.2	0.1634107;0.2407267	0.1859	ns
Unknown	tot	tot	747	0.331994097882704	156747	6436	1138.421	30.9359789532155	0.505955894117438	162287.429	1	0.002	**	0.1160659	0.1083381;0.1241434	2.2e-16	***
Unknown	Unknown	UCON84	6	0.00266661926010204	156747	103	18.081	4.08866190289147	0.0080358571403175	162287.429	3	0.006	**	0.05825243	0.0216752;0.1224870	0.000684	***
Unknown	Unknown	UCON4	35	0.0155552790172619	156747	138	25.766	4.68542390795082	0.0114513519759649	162287.429	976	0.052	ns	0.2536232	0.1834505;0.3346772	0.049	*
Unknown	Unknown	UCON15	3	0.00133330963005102	156747	48	8.578	2.85623424705925	0.00381237666885922	162287.429	21	0.042	*	0.0625	0.01307924;0.17195993	0.03645	*
Unknown	Unknown	UCON57	1	0.00044443654335034	156747	22	3.7734693877551	1.70791290778953	0.0016770676911322	162287.429	76	0.152	ns	0.04545455	0.001150148;0.228444398	0.1574	ns
Unknown	Unknown	EUTREP6	3	0.00133330963005102	156747	14	2.44625407166124	1.2595675485223	0.00108720470376582	162287.429	747	0.51	ns	0.2142857	0.04657929;0.50797568	0.7227	ns
Unknown	Unknown	MARE11	0	0	156747	13	2.43867403314917	1.29363931010377	0.00108383585765105	162287.429	1	0.002	**	0	0.0000000;0.2470526	0.1462	ns
Unknown	Unknown	UCON61	1	0.00044443654335034	156747	16	2.86589229144667	1.41644237701859	0.00127370726362495	162287.429	177	0.354	ns	0.0625	0.001581112;0.302320738	0.3344	ns
Unknown	Unknown	UCON5	4	0.00177774617340136	156747	118	20.3	4.14308642984493	0.00902206183001191	162287.429	1	0.002	**	0.03389831	0.009311965;0.084520515	7.024e-06	***
Unknown	Unknown	UCON24	1	0.00044443654335034	156747	23	4.50455927051672	1.89980501916232	0.00200199075150518	162287.429	39	0.078	ns	0.04347826	0.001100169;0.219486607	0.06796	ns
Unknown	Unknown	UCON93	3	0.00133330963005102	156747	27	4.43016194331984	1.96374979218099	0.0019689258605713	162287.429	333	0.666	ns	0.1111111	0.02352745;0.29158692	0.6076	ns
Unknown	Unknown	UCON80_AMi	36	0.0159997155606123	156747	220	39.736	6.00519494823993	0.0176601304865691	162287.429	296	0.592	ns	0.1636364	0.1173178;0.2192730	0.5988	ns
Unknown	Unknown	MARE9	4	0.00177774617340136	156747	23	4.21897073662967	1.85305735631939	0.00187506477068393	162287.429	586	0.832	ns	0.173913	0.04950765;0.38781189	1	ns
Unknown	Unknown	UCON25	3	0.00133330963005102	156747	49	8.638	2.77500570389624	0.00383904286146024	162287.429	18	0.036	*	0.06122449	0.01280842;0.16865890	0.03701	*
Unknown	Unknown	UCON92	2	0.000888873086700681	156747	19	3.20020746887967	1.54353909480193	0.00142228914547282	162287.429	356	0.712	ns	0.1052632	0.01301216;0.33137666	0.7579	ns
Unknown	Unknown	UCON28c	4	0.00177774617340136	156747	65	11.378	3.14913210790418	0.00505679899024017	162287.429	11	0.022	*	0.06153846	0.01701997;0.15013340	0.01336	*
Unknown	Unknown	UCON71_Crp	36	0.0159997155606123	156747	276	49.048	6.39034682411936	0.0217987235782475	162287.429	20	0.04	*	0.1304348	0.0930539;0.1759786	0.04043	*
Unknown	Unknown	UCON63	3	0.00133330963005102	156747	14	2.77577045696068	1.42533593144449	0.0012336538270256	162287.429	683	0.638	ns	0.2142857	0.04657929;0.50797568	0.7477	ns
Unknown	Unknown	UCON31	8	0.00355549234680272	156747	115	20.99	4.15079861341515	0.00932872304492365	162287.429	1	0.002	**	0.06956522	0.03051001;0.13247401	0.0009662	***
Unknown	Unknown	EUTREP2	115	0.0511102024852891	156747	819	151.702	11.4936199388748	0.0674219124993334	162287.429	1	0.002	**	0.1404151	0.1173394;0.1661130	0.0007331	***
Unknown	Unknown	UCON59	2	0.000888873086700681	156747	43	7.693	2.56775083377347	0.00341905032799417	162287.429	12	0.024	*	0.04651163	0.005683257;0.158111458	0.02585	*
Unknown	Unknown	UCON87	0	0	156747	6	1.61187845303867	0.774719728292153	0.000716377687969402	162287.429	1	0.002	**	0	0.0000000;0.4592581	0.353	ns
Unknown	Unknown	Eulor4	0	0	156747	31	5.72517552657974	2.27627410244036	0.00254447722110706	162287.429	1	0.002	**	0	0.0000000;0.1121887	0.003891	**
Unknown	Unknown	UCON35	23	0.0102220404970578	156747	170	29.575	4.90065213939854	0.0131442107695863	162287.429	106	0.212	ns	0.1352941	0.08773695;0.19606196	0.2239	ns
Unknown	Unknown	UCON20	1	0.00044443654335034	156747	46	8.566	2.79310677301199	0.00380704343033902	162287.429	3	0.006	**	0.02173913	0.0005502357;0.1152718256	0.001826	**
Unknown	Unknown	UCON94	3	0.00133330963005102	156747	29	4.70392749244713	2.07154168736217	0.00209059727491384	162287.429	289	0.578	ns	0.1034483	0.02186374;0.27351520	0.6124	ns
Unknown	Unknown	UCON71	4	0.00177774617340136	156747	17	3.03950103950104	1.45429821892633	0.00135086533550561	162287.429	807	0.39	ns	0.2352941	0.06810774;0.49899327	0.527	ns
Unknown	Unknown	UCON66	4	0.00177774617340136	156747	64	11.599	3.27091698119929	0.0051550194663206	162287.429	10	0.02	*	0.0625	0.01729003;0.15236347	0.00922	**
Unknown	Unknown	UCON68	0	0	156747	12	2.23885714285714	1.13860831646918	0.000995029929626648	162287.429	1	0.002	**	0	0.0000000;0.2646485	0.14	ns
Unknown	Unknown	UCON96	2	0.000888873086700681	156747	17	3.22647362978283	1.54685357365885	0.00143396278723171	162287.429	341	0.682	ns	0.1176471	0.01457932;0.36440916	0.7558	ns
Unknown	Unknown	UCON22	4	0.00177774617340136	156747	37	6.997997997998	2.40448728718297	0.00311016604060283	162287.429	134	0.268	ns	0.1081081	0.03025197;0.25417594	0.2924	ns
Unknown	Unknown	UCON48	30	0.0133330963005102	156747	195	36.809	5.87682363663025	0.0163592647241827	162287.429	139	0.278	ns	0.1538462	0.1062701;0.2122837	0.2345	ns
Unknown	Unknown	UCON67	2	0.000888873086700681	156747	20	3.31340206185567	1.6344857373465	0.00147259695910103	162287.429	343	0.686	ns	0.1	0.01234853;0.31698271	0.5603	ns
Unknown	Unknown	UCON64	2	0.000888873086700681	156747	15	2.79120879120879	1.40262588500996	0.00124051518693392	162287.429	418	0.836	ns	0.1333333	0.01657591;0.40460270	1	ns
Unknown	Unknown	UCON47	28	0.0124442232138095	156747	155	26.672	4.69366023977518	0.0118540114842403	162287.429	683	0.638	ns	0.1806452	0.1235216;0.2503891	0.75	ns
Unknown	Unknown	UCON1	8	0.00355549234680272	156747	241	41.657	5.94699232534545	0.0185138930863451	162287.429	1	0.002	**	0.03319502	0.01443814;0.06435722	3.142e-11	***
Unknown	Unknown	UCON28b	3	0.00133330963005102	156747	75	13.363	3.546520662397	0.0059390055287906	162287.429	2	0.004	**	0.04	0.008326166;0.112476822	0.0007019	***
Unknown	Unknown	UCON60	2	0.000888873086700681	156747	38	6.86231155778894	2.3535872452371	0.00304986202813681	162287.429	21	0.042	*	0.05263158	0.006438717;0.177490590	0.03537	*
Unknown	Unknown	UCON85	5	0.0022221827167517	156747	28	5.25476429287864	2.05088135369077	0.00233540927844778	162287.429	564	0.876	ns	0.1785714	0.06064291;0.36893335	1	ns
Unknown	Unknown	UCON103	2	0.000888873086700681	156747	14	2.71987315010571	1.38578054134116	0.00120881102118438	162287.429	464	0.928	ns	0.1428571	0.01779452;0.42812916	1	ns
Unknown	Unknown	UCON56	0	0	156747	15	2.8781779661017	1.42131571164739	0.00127916746640135	162287.429	1	0.002	**	0	0.0000000;0.2180194	0.0921	ns
Unknown	Unknown	UCON16	5	0.0022221827167517	156747	37	6.666	2.39210496554105	0.00296261399797337	162287.429	341	0.682	ns	0.1351351	0.04537199;0.28774780	0.668	ns
Unknown	Unknown	UCON6	23	0.0102220404970578	156747	97	16.571	3.79438484557858	0.00736475795985849	162287.429	961	0.082	ns	0.2371134	0.1566332;0.3342442	0.1037	ns
Unknown	Unknown	tot	747	0.331994097882704	156747	6436	1138.421	30.9359789532155	0.505955894117438	162287.429	1	0.002	**	0.1160659	0.1083381;0.1241434	2.2e-16	***
Unknown	Unknown	UCON65	1	0.00044443654335034	156747	33	5.953	2.41715403597572	0.00264573074256458	162287.429	15	0.03	*	0.03030303	0.0007669121;0.1575939723	0.02139	*
Unknown	Unknown	UCON101	20	0.00888873086700681	156747	210	34.696	5.58110497417246	0.0154201703080834	162287.429	6	0.012	*	0.0952381	0.0591487;0.1432528	0.005109	**
Unknown	Unknown	UCON18	2	0.000888873086700681	156747	34	7.00701402805611	2.42747374613365	0.0031141730938366	162287.429	23	0.046	*	0.05882353	0.007204917;0.196773209	0.03257	*
Unknown	Unknown	UCON12A	2	0.000888873086700681	156747	24	4.32962588473205	1.92378621535924	0.00192424396221047	162287.429	169	0.338	ns	0.08333333	0.01025634;0.26997280	0.2927	ns
Unknown	Unknown	UCON76	27	0.0119997866704592	156747	140	24.118	4.46273369046283	0.0107189205525235	162287.429	775	0.454	ns	0.1928571	0.1311086;0.2680516	0.5025	ns
Unknown	Unknown	UCON9	6	0.00266661926010204	156747	49	8.018	2.62269985979229	0.00356349220458303	162287.429	281	0.562	ns	0.122449	0.04628903;0.24769297	0.563	ns
Unknown	Unknown	UCON12	5	0.0022221827167517	156747	59	10.179	2.92292704365034	0.00452391957476312	162287.429	46	0.092	ns	0.08474576	0.02809126;0.18679434	0.08398	ns
Unknown	Unknown	UCON26	22	0.00977760395370749	156747	206	36.829	5.57501926811377	0.0163681534550497	162287.429	5	0.01	**	0.1067961	0.0681493;0.1572190	0.006136	**
Unknown	Unknown	EUTREP14	22	0.00977760395370749	156747	382	69.63	7.91844693117292	0.0309461165134842	162287.429	1	0.002	**	0.05759162	0.03644059;0.08589879	1.508e-12	***
Unknown	Unknown	UCON27	8	0.00355549234680272	156747	102	17.979	4.07936271986204	0.00799052461289577	162287.429	6	0.012	*	0.07843137	0.03446934;0.14870189	0.008678	**
Unknown	Unknown	MamRep564	117	0.0519990755719898	156747	788	148.989	11.2477282324206	0.0662161561572239	162287.429	1	0.002	**	0.1484772	0.1243686;0.1752493	0.003086	**
Unknown	Unknown	UCON17	1	0.00044443654335034	156747	33	5.9518555667001	2.37492106552438	0.00264522211458467	162287.429	15	0.03	*	0.03030303	0.0007669121;0.1575939723	0.02139	*
Unknown	Unknown	UCON19	1	0.00044443654335034	156747	30	6.07707707707708	2.40220862491589	0.00270087512980973	162287.429	13	0.026	*	0.03333333	0.0008435709;0.1721694556	0.02021	*
Unknown	Unknown	UCON75	2	0.000888873086700681	156747	22	4.22165991902834	1.78830391129749	0.00187625994161363	162287.429	181	0.362	ns	0.09090909	0.01120559;0.29161274	0.2895	ns
Unknown	Unknown	UCON70	10	0.0044443654335034	156747	59	11.33	3.15135384097549	0.00503546603615936	162287.429	402	0.804	ns	0.1694915	0.08439015;0.28968846	0.7434	ns
Unknown	Unknown	UCON41	72	0.0319994311212245	156747	579	99.939	9.53058818285162	0.0444165437058897	162287.429	1	0.002	**	0.1243523	0.09858351;0.15402391	0.00169	**
Unknown	Unknown	UCON88	7	0.00311105580345238	156747	33	7.249	2.36020540834258	0.00322172050274662	162287.429	562	0.88	ns	0.2121212	0.08980424;0.38908092	1	ns
Unknown	Unknown	UCON28a	8	0.00355549234680272	156747	129	21.916	4.42114131084842	0.00974027128406606	162287.429	1	0.002	**	0.0620155	0.02715151;0.11853932	0.0005698	***
RC	tot	tot	199	0.0884428721267177	156747	1796	337.798	16.9577935700009	0.150129775470658	162287.429	1	0.002	**	0.1108018	0.09665134;0.12623716	2.2e-16	***
RC	Helitron	tot	199	0.0884428721267177	156747	1796	337.798	16.9577935700009	0.150129775470658	162287.429	1	0.002	**	0.1108018	0.09665134;0.12623716	2.2e-16	***
RC	Helitron	Helitron1Na_Mam	31	0.0137775328438606	156747	326	61.43	7.7870236764593	0.0273017368580114	162287.429	1	0.002	**	0.09509202	0.06552759;0.13225719	4.931e-06	***
RC	Helitron	Helitron1Nb_Mam	26	0.0115553501271089	156747	359	65.993	7.83110958148827	0.029329700805319	162287.429	1	0.002	**	0.0724234	0.04785198;0.10431818	2.076e-09	***
RC	Helitron	Helitron3Na_Mam	150	0.0666654815025511	156747	1111	211.298	13.5614567473081	0.0939085527368402	162287.429	1	0.002	**	0.1350135	0.1154558;0.1565261	1.375e-06	***
