# Supplementary material for: Transposable elements generate regulatory novelty in a tissue-specific fashion
Source: BMC Genomics. 2018 Jun 18;19:468. doi: 10.1186/s12864-018-4850-3 (PMC6006921; doi:10.1186/s12864-018-4850-3)
Supplement: Supplementary file 2 — It contains two folders “TE_PIPELINE_SUMMARY_STATISTICS_ACTIVE” “TE_PIPELINE_SUMMARY_STATISTICS_REPRESSED”. In each of the two folders are included multiple spreadsheets (txt format) with the summary statistics of the TE analysis pipeline for ACTIVE and REPRESSED regions respectively. (ZIP 3922 kb) [file 12864_2018_4850_MOESM2_ESM.zip › Supplemental_File_S1/TE_PIPELINE_SUMMARY_STATISTICS_ACTIVE/E111_15_coreMarks_dense_no_header_ACTIVE.bed.shuffle-rm.nonTE-no_low.boot-1000.stats.tab.txt]

#Script TE-analysis_Shuffle_bed.pl, v4.3
#Aggregated results + stats
#Features in input file (counts):
	317076
#With 1000 bootstraps for exp (expected); sd = standard deviation; nb = number; len = length; avg = average
#Two tests are made (permutation and binomial) to assess how significant the difference between observed and random, so two pvalues are given
#For the two tailed permutation test:
#if rank is < 500 and pvalue is not "ns", there are significantly fewer observed values than expected 
#if rank is > 500 and pvalue is not "ns", there are significantly higher observed values than expected 
#The binomial test is done with binom.test from R, two sided

#Level_(tot_means_all)	#	#	#COUNTS	#	#	#	#	#	#	#	#	#	#	#	#	#
#Rclass	Rfam	Rname	obs_hits	%_obs_(%of_features)	obs_tot_hits	nb_of_trials(nb_of_TE_in_genome)	exp_avg_hits	exp_sd	%_exp_(%of_features)	exp_tot_hits(avg)	obs_rank_in_exp	2-tailed_permutation-test_pvalue(obs.vs.exp)	significance	binomal_test_proba	binomial_test_95%_confidence_interval	binomial_test_pval	significance

age	cat.2	tot	212645	67.0643631179906	212645	4687922	221879.362	134.902296442965	69.9767128385624	221879.362	1	0.002	**	0.04536018	0.04517199;0.04554894	2.2e-16	***
age	cat.2	Ancient	174986	55.1873998662781	212645	2716717	174410.049	191.758190966652	55.0057554024903	221879.362	999	0.006	**	0.06441083	0.06411920;0.06470339	0.1539	ns
age	cat.2	LineageSpe	132347	41.739835244547	212645	1971205	165113.913	248.742924469166	52.0739232865307	221879.362	1	0.002	**	0.06714015	0.06679117;0.06749041	2.2e-16	***
age	cat.1	01_Human	1662	0.524164553608599	212645	10400	3563.178	96.7472394662728	1.12376149566665	221879.362	1	0.002	**	0.1598077	0.1528132;0.1669932	2.2e-16	***
age	cat.1	06_Boreotheria/Eutheria?	184	0.0580302514223719	212645	2965	711.361	25.1964191610344	0.22435031348951	221879.362	1	0.002	**	0.06205734	0.05364032;0.07135071	2.2e-16	***
age	cat.1	04_Primates/Glires	2086	0.657886437321021	212645	9067	2172.979	43.0106088247012	0.685318031008339	221879.362	27	0.054	ns	0.2300651	0.2214347;0.2388692	0.03232	*
age	cat.1	07_Eutheria+Metatheria	31104	9.80963554479052	212645	189643	34878.518	151.636972560941	11.0000498303246	221879.362	1	0.002	**	0.1640134	0.1623494;0.1656878	2.2e-16	***
age	cat.1	07_Eutheria	105860	33.3863174759364	212645	1469955	134503.803	223.835525628828	42.420051659539	221879.362	1	0.002	**	0.07201581	0.07159841;0.07243490	2.2e-16	***
age	cat.1	10_Amniota/Theria	662	0.208782752400056	212645	2529	565.386	21.4111990192853	0.178312455058093	221879.362	1001	0.002	**	0.2617635	0.2447169;0.2793635	6.351e-06	***
age	cat.1	07_Eutheria/03_Primates	5	0.00157690900604272	212645	21	4.71457489878543	2.11606249619402	0.00148689112351153	221879.362	649	0.706	ns	0.2380952	0.08217588;0.47165983	0.7982	ns
age	cat.1	02_Hominidae	1710	0.539302880066609	212645	10036	3412.59	74.9755108500584	1.07626878098626	221879.362	1	0.002	**	0.1703866	0.1630775;0.1778875	2.2e-16	***
age	cat.1	07_Metatheria	1	0.000315381801208543	212645	59	15.462	3.76759216884614	0.00487643341028649	221879.362	1	0.002	**	0.01694915	0.0004290233;0.0908559329	6.986e-07	***
age	cat.1	15_Euteleostomi	14	0.0044153452169196	212645	73	16.752	3.704891661334	0.00528327593384551	221879.362	289	0.578	ns	0.1917808	0.1090062;0.3007886	0.4897	ns
age	cat.1	02_Haplorrhini	406	0.128045011290669	212645	4342	1141.749	31.9844181126061	0.360086856148053	221879.362	1	0.002	**	0.0935053	0.08500601;0.10255582	2.2e-16	***
age	cat.1	07_Eutheria + Transfert Opossum?	87	0.0274382167051432	212645	890	239.342	15.867413488367	0.0754841110648551	221879.362	1	0.002	**	0.09775281	0.07903732;0.11917834	2.2e-16	***
age	cat.1	05_Boreotheria	11174	3.52407624670426	212645	118653	24518.636	141.555669301909	7.73273158485663	221879.362	1	0.002	**	0.09417377	0.09251762;0.09584978	2.2e-16	***
age	cat.1	16_Metazoa	138	0.0435226885667789	212645	491	116.46	9.96361749936606	0.0367293645687469	221879.362	986	0.032	*	0.2810591	0.2417015;0.3230764	0.02572	*
age	cat.1	16_Vertebrata	2463	0.776785376376642	212645	8857	1992.072	41.0947148863645	0.628263255497105	221879.362	1001	0.002	**	0.2780851	0.2687717;0.2875447	2.2e-16	***
age	cat.1	07_Eutheria/Primates?	60	0.0189229080725126	212645	424	108.318	10.0636053257345	0.034161525943307	221879.362	1	0.002	**	0.1415094	0.1097545;0.1783669	1.472e-08	***
age	cat.1	03_Euarchontoglires/Primates?	1020	0.321689437232714	212645	13041	3341.3	60.2849423510903	1.05378521237811	221879.362	1	0.002	**	0.07821486	0.07366260;0.08295638	2.2e-16	***
age	cat.1	tot	212645	67.0643631179906	212645	4687922	221879.362	134.902296442965	69.9767128385624	221879.362	1	0.002	**	0.04536018	0.04517199;0.04554894	2.2e-16	***
age	cat.1	09_Theria	1818	0.573364114597131	212645	9723	2400.076	46.0669120343917	0.756940291917395	221879.362	1	0.002	**	0.1869793	0.1792726;0.1948740	2.2e-16	***
age	cat.1	10_Theria/Mammalia	18961	5.97995433271519	212645	104874	20704.445	117.825854153097	6.52980515712321	221879.362	1	0.002	**	0.1807979	0.1784728;0.1831407	2.2e-16	***
age	cat.1	03_Primates	121816	38.4185494960199	212645	1475760	140517	239.374828059068	44.3165045604208	221879.362	1	0.002	**	0.08254459	0.08210107;0.08298974	2.2e-16	***
age	cat.1	08_Eutheria/Theria	620	0.195536716749297	212645	2459	610.921	22.2968587228988	0.192673365376124	221879.362	676	0.652	ns	0.252135	0.2350719;0.2697904	0.6745	ns
age	cat.1	13_Amniota/Euteleostemi?	30	0.00946145403625629	212645	191	45.63	6.1765078522778	0.0143908715891458	221879.362	5	0.01	**	0.1570681	0.1085518;0.2165696	0.006579	**
age	cat.1	14_Tetrapoda	1907	0.601433094904692	212645	8931	2003.732	38.3070699428658	0.631940607299196	221879.362	6	0.012	*	0.2135259	0.2050655;0.2221736	0.01387	*
age	cat.1	12_Amniota	8646	2.72679105324906	212645	36530	8104.586	78.5273528724173	2.55603893072954	221879.362	1001	0.002	**	0.2366822	0.2323308;0.2410754	1.352e-11	***
age	cat.1	03_Primates/Indep	3745	1.18110484552599	212645	25104	6469.399	79.3016301695467	2.04033070935675	221879.362	1	0.002	**	0.1491794	0.1447932;0.1536470	2.2e-16	***
age	cat.1	08_Eutheria/Theria?	41300	13.0252683899128	212645	259031	45221.011	168.570943647006	14.2618839016513	221879.362	1	0.002	**	0.1594404	0.1580325;0.1608559	2.2e-16	***
age	cat.1	11_Mammalia	89293	28.1613871753144	212645	619071	78227.483	190.667400907362	24.6715244925507	221879.362	1001	0.002	**	0.1442371	0.1433628;0.1451147	2.2e-16	***
age	cat.1	02_Hominoidea	8306	2.61956124083816	212645	64786	18359.38	162.456103565196	5.7902143334721	221879.362	1	0.002	**	0.1282067	0.1256413;0.1308055	2.2e-16	***
age	cat.1	02_Simiiformes	14752	4.65251233142843	212645	154323	30334.302	149.206156954977	9.56688680316391	221879.362	1	0.002	**	0.09559171	0.09412910;0.09706954	2.2e-16	***
age	cat.1	04_Euarchontoglires	5646	1.78064564962343	212645	55401	12865.749	110.244790865206	4.05762309351701	221879.362	1	0.002	**	0.1019115	0.09940421;0.10446062	2.2e-16	***
age	cat.1	02_Catarrhini	2685	0.846800136244938	212645	30292	8814.809	109.623144238581	2.78003033972928	221879.362	1	0.002	**	0.08863726	0.08545967;0.09189400	2.2e-16	***
DNA?	tot	tot	666	0.21004427960489	212645	4312	1003.567	28.0783886095144	0.316506768093454	221879.362	1	0.002	**	0.1544527	0.1437871;0.1655885	2.2e-16	***
DNA?	PiggyBac?	tot	34	0.0107229812410905	212645	294	70.27	7.69196114565501	0.0221618791709243	221879.362	1	0.002	**	0.1156463	0.08143195;0.15784161	1.524e-07	***
DNA?	PiggyBac?	EUTREP4	34	0.0107229812410905	212645	294	70.27	7.69196114565501	0.0221618791709243	221879.362	1	0.002	**	0.1156463	0.08143195;0.15784161	1.524e-07	***
DNA?	hAT-Tip100?	tot	52	0.0163998536628442	212645	520	133.139	10.8837555620813	0.0419896176311042	221879.362	1	0.002	**	0.1	0.07558931;0.12906564	2.2e-16	***
DNA?	hAT-Tip100?	Eutr16	52	0.0163998536628442	212645	520	133.139	10.8837555620813	0.0419896176311042	221879.362	1	0.002	**	0.1	0.07558931;0.12906564	2.2e-16	***
DNA?	DNA?	Eulor12	8	0.00252305440966834	212645	60	13.867	3.3263155856556	0.00437339943735887	221879.362	45	0.09	ns	0.1333333	0.05936442;0.24592222	0.09049	ns
DNA?	DNA?	Eulor2C	6	0.00189229080725126	212645	38	8.601	2.64287415208969	0.00271259887219468	221879.362	220	0.44	ns	0.1578947	0.06022973;0.31253361	0.4372	ns
DNA?	DNA?	UCON83	2	0.000630763602417086	212645	50	10.552	2.98834841111712	0.00332790876635255	221879.362	1	0.002	**	0.04	0.004881433;0.137137626	0.00141	**
DNA?	DNA?	Eulor6D	12	0.00378458161450252	212645	75	18.269	3.70653171811295	0.00576171012627887	221879.362	59	0.118	ns	0.16	0.08550203;0.26281273	0.106	ns
DNA?	DNA?	tot	581	0.183236826502164	212645	3498	803.245	25.088451634276	0.253328854911756	221879.362	1	0.002	**	0.1660949	0.1539017;0.1788489	2.2e-16	***
DNA?	DNA?	UCON7	10	0.00315381801208543	212645	127	30.799	5.0324869522856	0.00971344409542192	221879.362	1	0.002	**	0.07874016	0.0384046;0.1400397	2.306e-06	***
DNA?	DNA?	Eulor6C	2	0.000630763602417086	212645	21	4.92641129032258	1.94413086690232	0.00155370046623604	221879.362	94	0.188	ns	0.0952381	0.01174932;0.30377441	0.1956	ns
DNA?	DNA?	MER133B	6	0.00189229080725126	212645	40	9.04704704704705	2.6268974035402	0.00285327399331613	221879.362	159	0.318	ns	0.15	0.05710226;0.29835267	0.3437	ns
DNA?	DNA?	Eulor6E	8	0.00252305440966834	212645	31	6.828	2.32116432072436	0.00215342693865193	221879.362	759	0.486	ns	0.2580645	0.1185640;0.4461339	0.664	ns
DNA?	DNA?	Eulor7	0	0	212645	12	2.5807150595883	1.30688844424675	0.00081391056389897	221879.362	1	0.002	**	0	0.0000000;0.2646485	0.08208	ns
DNA?	DNA?	Eulor6A	3	0.000946145403625629	212645	30	6.22444889779559	2.30774793869248	0.0019630779049173	221879.362	107	0.214	ns	0.1	0.02111714;0.26528845	0.1795	ns
DNA?	DNA?	Eulor2A	9	0.00283843621087689	212645	67	15.061	3.47352045399826	0.00474996530800187	221879.362	47	0.094	ns	0.1343284	0.06330823;0.23974175	0.07974	ns
DNA?	DNA?	MER123	8	0.00252305440966834	212645	46	10.887	2.99452804264682	0.00343356166975741	221879.362	210	0.42	ns	0.173913	0.07820342;0.31419065	0.3874	ns
DNA?	DNA?	UCON100	6	0.00189229080725126	212645	19	3.99186164801628	1.73555572052498	0.00125896051672668	221879.362	905	0.194	ns	0.3157895	0.1257606;0.5655016	0.2618	ns
DNA?	DNA?	Eulor5A	16	0.00504610881933669	212645	126	27.692	4.9282272089894	0.00873355283906697	221879.362	9	0.018	*	0.1269841	0.07435662;0.19801088	0.009724	**
DNA?	DNA?	UCON21	5	0.00157690900604272	212645	28	6.78278278278278	2.39360032354644	0.00213916625124033	221879.362	303	0.606	ns	0.1785714	0.06064291;0.36893335	0.515	ns
DNA?	DNA?	Eulor2B	6	0.00189229080725126	212645	57	12.859	3.29028037482293	0.00405549458174066	221879.362	21	0.042	*	0.1052632	0.03962154;0.21516360	0.02658	*
DNA?	DNA?	Eulor6B	6	0.00189229080725126	212645	64	14.751	3.44454116884439	0.00465219694962722	221879.362	7	0.014	*	0.09375	0.03518733;0.19296910	0.007117	**
DNA?	DNA?	MER133A	7	0.0022076726084598	212645	54	12.389	3.17832987287046	0.00390726513517264	221879.362	54	0.108	ns	0.1296296	0.05374299;0.24901219	0.1038	ns
DNA?	DNA?	MER131	227	0.0715916688743393	212645	1106	258.028	14.8586000011439	0.0813773354022379	221879.362	19	0.038	*	0.2052441	0.1817989;0.2302685	0.02748	*
DNA?	DNA?	Eulor3	1	0.000315381801208543	212645	37	8.842	2.65934354834198	0.00278860588628594	221879.362	5	0.01	**	0.02702703	0.000684031;0.141603096	0.0007912	***
DNA?	DNA?	UCON62	2	0.000630763602417086	212645	24	5.19539078156313	2.04191258839627	0.00163853170267164	221879.362	86	0.172	ns	0.08333333	0.01025634;0.26997280	0.1391	ns
DNA?	DNA?	UCON2	30	0.00946145403625629	212645	135	31.397	5.08972457961099	0.00990204241254462	221879.362	436	0.872	ns	0.2222222	0.1552344;0.3017896	0.839	ns
DNA?	DNA?	MER124	122	0.0384765797474423	212645	747	170.351	11.9522657122261	0.0537256052176765	221879.362	1	0.002	**	0.1633199	0.1375134;0.1918164	1.506e-05	***
DNA?	DNA?	Eulor10	3	0.000946145403625629	212645	39	9.667	2.85661885299234	0.00304879587228299	221879.362	12	0.024	*	0.07692308	0.0161533;0.2087019	0.0142	*
DNA?	DNA?	UCON14	17	0.00536149062054523	212645	98	23.153	4.28157948926829	0.0073020348433814	221879.362	96	0.192	ns	0.1734694	0.1044243;0.2631497	0.1547	ns
DNA?	DNA?	Eulor5B	5	0.00157690900604272	212645	43	9.463	2.81221257011975	0.00298445798483644	221879.362	75	0.15	ns	0.1162791	0.03885231;0.25083243	0.1384	ns
DNA?	DNA?	MER134	13	0.00409996341571106	212645	89	21.637	4.26772122384353	0.00682391603274925	221879.362	19	0.038	*	0.1460674	0.08013102;0.23682024	0.03498	*
DNA?	DNA?	UCON58	44	0.0138767992531759	212645	235	54.809	6.48772761524477	0.017285761142439	221879.362	55	0.11	ns	0.187234	0.1394643;0.2430821	0.105	ns
Retroposon	tot	tot	1484	0.468026592993478	212645	5565	1709.118	45.0767344423705	0.539024713317943	221879.362	1	0.002	**	0.2666667	0.2550831;0.2784954	3.7e-11	***
Retroposon	SVA	tot	1484	0.468026592993478	212645	5565	1709.118	45.0767344423705	0.539024713317943	221879.362	1	0.002	**	0.2666667	0.2550831;0.2784954	3.7e-11	***
Retroposon	SVA	SVA_D	407	0.128360393091877	212645	1433	515.272	26.1168548279862	0.162507411472328	221879.362	1	0.002	**	0.2840195	0.2607850;0.3081428	1.532e-09	***
Retroposon	SVA	SVA_B	206	0.0649686510489599	212645	801	235.662	16.5057018691782	0.0743235060364077	221879.362	38	0.076	ns	0.2571785	0.2272257;0.2889304	0.02211	*
Retroposon	SVA	SVA_E	206	0.0649686510489599	212645	686	190.477	13.8594211478891	0.0600729793487997	221879.362	875	0.254	ns	0.3002915	0.2661826;0.3361290	0.1865	ns
Retroposon	SVA	SVA_C	135	0.0425765431631533	212645	486	158.059	13.8587728383354	0.0498489321172211	221879.362	42	0.084	ns	0.2777778	0.2383839;0.3198997	0.02589	*
Retroposon	SVA	SVA_A	370	0.116691266447161	212645	1186	315.593	17.8387098908685	0.0995322887888077	221879.362	999	0.006	**	0.311973	0.2856775;0.3392044	0.0004344	***
Retroposon	SVA	SVA_F	204	0.0643378874465428	212645	973	309.036	19.1179025575035	0.0974643303182833	221879.362	1	0.002	**	0.2096608	0.1844793;0.2366126	7.677e-14	***
snRNA	tot	tot	1276	0.402427178342101	212645	4380	1006.785	28.0341700374684	0.317521666729743	221879.362	1001	0.002	**	0.2913242	0.2778966;0.3050306	2.2e-16	***
snRNA	snRNA	U14	5	0.00157690900604272	212645	7	2.09017341040462	1.06987715307497	0.000659202655011614	221879.362	861	0.282	ns	0.7142857	0.2904209;0.9633074	0.02821	*
snRNA	snRNA	U4	54	0.0170306172652613	212645	162	38.199	5.56869907693075	0.0120472694243651	221879.362	998	0.008	**	0.3333333	0.2613273;0.4115656	0.005261	**
snRNA	snRNA	U2	267	0.084206940922681	212645	1087	242.836	13.5262731032633	0.0765860550782778	221879.362	967	0.07	ns	0.2456302	0.2202972;0.2723479	0.08051	ns
snRNA	snRNA	U5	53	0.0167152354640528	212645	214	47.503	5.97307865917306	0.0149815817028094	221879.362	840	0.324	ns	0.2476636	0.1913586;0.3111021	0.3659	ns
snRNA	snRNA	U3	64	0.0201844352773468	212645	229	54.361	6.72516965636607	0.0171444700954976	221879.362	925	0.154	ns	0.279476	0.2223710;0.3423898	0.14	ns
snRNA	snRNA	U13	68	0.0214459624821809	212645	176	44.437	5.9063453942278	0.014014621100304	221879.362	1001	0.002	**	0.3863636	0.3140596;0.4625640	8.622e-05	***
snRNA	snRNA	tot	1276	0.402427178342101	212645	4380	1006.785	28.0341700374684	0.317521666729743	221879.362	1001	0.002	**	0.2913242	0.2778966;0.3050306	2.2e-16	***
snRNA	snRNA	U6	527	0.166206209236902	212645	1710	397.822	17.115819211106	0.125465818920385	221879.362	1001	0.002	**	0.3081871	0.2863541;0.3306803	8.777e-13	***
snRNA	snRNA	U17	4	0.00126152720483417	212645	9	2.2896174863388	1.20186369050208	0.000722103686920107	221879.362	869	0.266	ns	0.4444444	0.1369957;0.7879915	0.2453	ns
snRNA	snRNA	U8	5	0.00157690900604272	212645	29	7.528	2.49869154948334	0.00237419419949791	221879.362	217	0.434	ns	0.1724138	0.05845608;0.35774755	0.3966	ns
snRNA	snRNA	U1	46	0.014507562855593	212645	204	43.369	5.60109018059976	0.0136777933366133	221879.362	716	0.572	ns	0.2254902	0.1700684;0.2890728	0.6687	ns
snRNA	snRNA	U7	104	0.0327997073256885	212645	245	58.749	6.7052934283266	0.0185283654392007	221879.362	1001	0.002	**	0.4244898	0.3618081;0.4890211	2.564e-10	***
snRNA	snRNA	U13_	100	0.0315381801208543	212645	308	75.155	7.96042356557384	0.0237025192698281	221879.362	1000	0.004	**	0.3246753	0.2726687;0.3800942	0.001407	**
tot	tot	tot	212645	67.0643631179906	212645	4687922	221879.362	134.902296442965	69.9767128385624	221879.362	1	0.002	**	0.04536018	0.04517199;0.04554894	2.2e-16	***
rRNA	tot	tot	453	0.14286795594747	212645	1766	413.564	18.2879838788849	0.13043055923501	221879.362	983	0.038	*	0.2565119	0.2362791;0.2775567	0.02838	*
rRNA	rRNA	tot	453	0.14286795594747	212645	1766	413.564	18.2879838788849	0.13043055923501	221879.362	983	0.038	*	0.2565119	0.2362791;0.2775567	0.02838	*
rRNA	rRNA	SSU-rRNA_Hsa	27	0.00851530863263066	212645	80	16.812	3.86621308305732	0.00530219884191803	221879.362	1000	0.004	**	0.3375	0.2355261;0.4519056	0.008481	**
rRNA	rRNA	LSU-rRNA_Hsa	111	0.0350073799341483	212645	411	99.674	9.08825177469904	0.0314353656536603	221879.362	904	0.196	ns	0.270073	0.2277215;0.3157708	0.2053	ns
rRNA	rRNA	5S	315	0.0993452673806911	212645	1275	297.677	15.2948554620043	0.0938819084383555	221879.362	873	0.258	ns	0.2470588	0.2235978;0.2716919	0.2603	ns
tRNA	tot	tot	482	0.152014028182518	212645	1997	416.326	17.2867161298656	0.131301643769948	221879.362	1001	0.002	**	0.241362	0.2227346;0.2607518	0.0003774	***
tRNA	tRNA	tRNA-Arg-AGA	13	0.00409996341571106	212645	41	10.049	2.87799963201557	0.00316927172034465	221879.362	879	0.246	ns	0.3170732	0.1808494;0.4808664	0.2791	ns
tRNA	tRNA	tRNA-His-CAY_	12	0.00378458161450252	212645	44	11.729	2.98571155228924	0.003699113146375	221879.362	614	0.776	ns	0.2727273	0.1495768;0.4278964	0.8665	ns
tRNA	tRNA	tRNA-Thr-ACG_	4	0.00126152720483417	212645	12	3.01441812564367	1.40902764829172	0.00095069261806118	221879.362	838	0.328	ns	0.3333333	0.09924609;0.65112449	0.5111	ns
tRNA	tRNA	tRNA-Leu-TTA(m)	3	0.000946145403625629	212645	27	5.90471414242728	2.12933890685621	0.00186223938186027	221879.362	127	0.254	ns	0.1111111	0.02352745;0.29158692	0.244	ns
tRNA	tRNA	tRNA-Arg-CGA_	1	0.000315381801208543	212645	2	1.18859649122807	0.413456886824234	0.000374861702313663	221879.362	375	0.75	ns	0.5	0.01257912;0.98742088	1	ns
tRNA	tRNA	tRNA-Lys-AAA	13	0.00409996341571106	212645	47	8.391	2.48440964643339	0.00264636869394088	221879.362	973	0.058	ns	0.2765957	0.1562437;0.4263801	0.08642	ns
tRNA	tRNA	tRNA-Ser-TCG	4	0.00126152720483417	212645	7	2.01306413301663	0.966044372444908	0.000634883792219098	221879.362	835	0.334	ns	0.5714286	0.1840516;0.9010117	0.1105	ns
tRNA	tRNA	tRNA-Thr-ACY	9	0.00283843621087689	212645	13	4.01010101010101	1.60946988675749	0.00126471287959385	221879.362	991	0.022	*	0.6923077	0.3857383;0.9090796	0.004969	**
tRNA	tRNA	tRNA-Ser-TCA_	1	0.000315381801208543	212645	4	1.31001890359168	0.54902961884515	0.000413156121431986	221879.362	387	0.774	ns	0.25	0.006309463;0.805879550	1	ns
tRNA	tRNA	tRNA-Arg-CGY_	11	0.00346919981329397	212645	40	8.702	2.57639939330724	0.00274445243411674	221879.362	857	0.29	ns	0.275	0.1460090;0.4388829	0.4419	ns
tRNA	tRNA	tRNA-Cys-TGY	37	0.0116691266447161	212645	136	32.063	5.04266392489719	0.0101120866921495	221879.362	862	0.28	ns	0.2720588	0.1993394;0.3549829	0.3134	ns
tRNA	tRNA	tRNA-Glu-GAA	16	0.00504610881933669	212645	95	21.958	4.19402263058103	0.00692515359093719	221879.362	89	0.178	ns	0.1684211	0.09944375;0.25904819	0.1799	ns
tRNA	tRNA	tRNA-Ala-GCY	5	0.00157690900604272	212645	28	5.95787362086259	2.1383453358092	0.00187900491392051	221879.362	439	0.878	ns	0.1785714	0.06064291;0.36893335	0.819	ns
tRNA	tRNA	tRNA-Met	10	0.00315381801208543	212645	50	10.156	2.70499186338536	0.00320301757307396	221879.362	572	0.86	ns	0.2	0.1003022;0.3371831	1	ns
tRNA	tRNA	tRNA-Gly-GGY	15	0.00473072701812815	212645	37	9.236	2.75097653059271	0.0029128663159621	221879.362	983	0.038	*	0.4054054	0.2475424;0.5790028	0.03593	*
tRNA	tRNA	tRNA-Ile-ATC	2	0.000630763602417086	212645	9	1.5489932885906	0.724440593383606	0.000488524293415649	221879.362	665	0.674	ns	0.2222222	0.02814497;0.60009357	0.6582	ns
tRNA	tRNA	tRNA-Thr-ACG	3	0.000946145403625629	212645	3	1.41874084919473	0.591037803310242	0.000447445044467172	221879.362	684	0.636	ns	1	0.2924018;1.0000000	0.1058	ns
tRNA	tRNA	tRNA-Met_	14	0.0044153452169196	212645	48	8.193	2.49719582471759	0.00258392309730159	221879.362	995	0.014	*	0.2916667	0.1695308;0.4406348	0.03374	*
tRNA	tRNA	tRNA-Thr-ACA	9	0.00283843621087689	212645	25	5.465	2.06858745380853	0.00172356154360469	221879.362	968	0.068	ns	0.36	0.1797168;0.5747937	0.093	ns
tRNA	tRNA	tRNA-Trp-TGG	6	0.00189229080725126	212645	13	3.87309644670051	1.586636602109	0.00122150413361481	221879.362	933	0.138	ns	0.4615385	0.1922324;0.7486545	0.2268	ns
tRNA	tRNA	tRNA-Lys-AAG	29	0.00914607223504775	212645	73	18.091	3.67480927712218	0.00570557216566375	221879.362	998	0.008	**	0.3972603	0.2845273;0.5185986	0.00611	**
tRNA	tRNA	tRNA-Leu-TTG	5	0.00157690900604272	212645	26	3.40755873340143	1.60469150669828	0.00107468201106404	221879.362	882	0.24	ns	0.1923077	0.06554811;0.39350553	0.3764	ns
tRNA	tRNA	tRNA-Gln-CAG	19	0.00599225422296232	212645	79	16.836	3.60834091018631	0.00530976800514703	221879.362	782	0.44	ns	0.2405063	0.1514374;0.3498257	0.5822	ns
tRNA	tRNA	tRNA-Ile-ATT	20	0.00630763602417086	212645	53	12.995	3.10332170514202	0.00409838650670502	221879.362	989	0.026	*	0.3773585	0.2478722;0.5210607	0.03628	*
tRNA	tRNA	tRNA-Arg-AGG	6	0.00189229080725126	212645	20	4.8555667001003	1.90201795311989	0.00153135737176585	221879.362	816	0.372	ns	0.3	0.1189316;0.5427892	0.6016	ns
tRNA	tRNA	tRNA-Glu-GAG_	16	0.00504610881933669	212645	96	19.638	3.96316321423464	0.00619346781213337	221879.362	208	0.416	ns	0.1666667	0.09837277;0.25649997	0.4472	ns
tRNA	tRNA	tRNA-Arg-CGG	3	0.000946145403625629	212645	17	1.70231958762887	0.83026293910697	0.000536880617778976	221879.362	750	0.504	ns	0.1764706	0.03798507;0.43431787	0.2388	ns
tRNA	tRNA	tRNA-Gln-CAA	8	0.00252305440966834	212645	24	5.77655310621242	2.10248249472075	0.00182181972341408	221879.362	892	0.22	ns	0.3333333	0.1563023;0.5532196	0.3374	ns
tRNA	tRNA	tRNA-Val-GTG	11	0.00346919981329397	212645	38	9.058	2.52923566182219	0.00285672835534698	221879.362	832	0.34	ns	0.2894737	0.1542463;0.4590321	0.449	ns
tRNA	tRNA	tRNA-Tyr-TAC	9	0.00283843621087689	212645	34	6.98698698698699	2.36220041750393	0.00220356854097661	221879.362	856	0.292	ns	0.2647059	0.1288174;0.4436154	0.3963	ns
tRNA	tRNA	tRNA-Tyr-TAT	1	0.000315381801208543	212645	5	1.56458635703919	0.734704404956466	0.000493442063429331	221879.362	387	0.774	ns	0.2	0.005050763;0.716417936	1	ns
tRNA	tRNA	tRNA-Arg-CGA	4	0.00126152720483417	212645	8	2.04805491990847	0.997121684318291	0.000645919249614751	221879.362	865	0.274	ns	0.5	0.1570128;0.8429872	0.1223	ns
tRNA	tRNA	tRNA-Ala-GCY_	4	0.00126152720483417	212645	82	3.97379032258065	1.72864468892016	0.00125326114956056	221879.362	638	0.728	ns	0.04878049	0.01344903;0.12021176	1	ns
tRNA	tRNA	tRNA-Pro-CCA	6	0.00189229080725126	212645	9	2.56443024494143	1.22902529123868	0.000808774629723292	221879.362	939	0.126	ns	0.6666667	0.2992951;0.9251454	0.01954	*
tRNA	tRNA	tRNA-Leu-TTA	4	0.00126152720483417	212645	13	2.91509433962264	1.35824505680035	0.000919367703523017	221879.362	835	0.334	ns	0.3076923	0.09092039;0.61426166	0.5053	ns
tRNA	tRNA	tRNA-Val-GTY	9	0.00283843621087689	212645	29	6.45745745745746	2.30185556019093	0.00203656456416047	221879.362	903	0.198	ns	0.3103448	0.1528459;0.5083234	0.2652	ns
tRNA	tRNA	tRNA-Leu-CTG	7	0.0022076726084598	212645	16	4.34545454545455	1.74161418375894	0.00137047728161531	221879.362	960	0.084	ns	0.4375	0.1975341;0.7012231	0.1592	ns
tRNA	tRNA	tRNA-Met-i	9	0.00283843621087689	212645	40	8.748	2.58982686741858	0.00275895999697233	221879.362	617	0.77	ns	0.225	0.1083966;0.3845117	0.8504	ns
tRNA	tRNA	tRNA-Thr-ACY_	3	0.000946145403625629	212645	12	2.36728060671723	1.20127005924183	0.000746597221712531	221879.362	770	0.464	ns	0.25	0.05486064;0.57185846	0.7147	ns
tRNA	tRNA	tRNA-Asn-AAT	1	0.000315381801208543	212645	2	1.01730103806228	0.130616790141904	0.000320838233755404	221879.362	285	0.57	ns	0.5	0.01257912;0.98742088	1	ns
tRNA	tRNA	tot	482	0.152014028182518	212645	1997	416.326	17.2867161298656	0.131301643769948	221879.362	1001	0.002	**	0.241362	0.2227346;0.2607518	0.0003774	***
tRNA	tRNA	tRNA-Gly-GGA	41	0.0129306538495503	212645	107	25.477	4.52680493979617	0.00803498214939005	221879.362	1001	0.002	**	0.3831776	0.2908360;0.4821595	0.00088	***
tRNA	tRNA	tRNA-Asn-AAC	13	0.00409996341571106	212645	46	12.84	3.03044280321929	0.00404950232751769	221879.362	587	0.83	ns	0.2826087	0.1598667;0.4346041	1	ns
tRNA	tRNA	tRNA-Ile-ATA	13	0.00409996341571106	212645	65	14.763	3.39534377631475	0.00465598153124172	221879.362	356	0.712	ns	0.2	0.1110158;0.3176880	0.66	ns
tRNA	tRNA	tRNA-Leu-CTA_	4	0.00126152720483417	212645	7	2.04	1.01341121383648	0.000643378874465428	221879.362	858	0.288	ns	0.5714286	0.1840516;0.9010117	0.2049	ns
tRNA	tRNA	tRNA-Phe-TTY	15	0.00473072701812815	212645	87	10.62	2.84951218978262	0.00334935472883473	221879.362	953	0.098	ns	0.1724138	0.09983452;0.26837791	0.187	ns
tRNA	tRNA	tRNA-Ser-TCA(m)	2	0.000630763602417086	212645	31	7.21321321321321	2.37884497022616	0.00227491617568445	221879.362	17	0.034	*	0.06451613	0.007910983;0.214216157	0.03067	*
tRNA	tRNA	tRNA-Ala-GCA	3	0.000946145403625629	212645	40	2.64042553191489	1.26830109916954	0.000832742160212345	221879.362	720	0.564	ns	0.075	0.01574218;0.20386475	0.7463	ns
tRNA	tRNA	tRNA-Leu-CTY	7	0.0022076726084598	212645	30	4.44321608040201	1.834594267214	0.00140130949059595	221879.362	943	0.118	ns	0.2333333	0.09933786;0.42283652	0.1961	ns
tRNA	tRNA	tRNA-Leu-CTA	1	0.000315381801208543	212645	1	1.01954397394137	0.13865290462855	0.000321545614912945	221879.362	302	0.604	ns	na	na	na	na
tRNA	tRNA	tRNA-SeC(e)-TGA	2	0.000630763602417086	212645	3	1.42467718794835	0.592451986957217	0.000449317257675873	221879.362	661	0.682	ns	0.6666667	0.09429932;0.99159624	0.6072	ns
tRNA	tRNA	tRNA-Ser-TCY	8	0.00252305440966834	212645	15	3.63775510204082	1.64971383324134	0.0011472817564372	221879.362	977	0.05	*	0.5333333	0.2658613;0.7873333	0.01437	*
tRNA	tRNA	tRNA-Val-GTA	4	0.00126152720483417	212645	12	2.97110423116615	1.3984905227508	0.000937032204003504	221879.362	839	0.326	ns	0.3333333	0.09924609;0.65112449	0.5067	ns
tRNA	tRNA	tRNA-Gly-GGG	7	0.0022076726084598	212645	47	11.947	3.01384708873464	0.00376786637903846	221879.362	70	0.14	ns	0.1489362	0.06204412;0.28305753	0.1298	ns
tRNA	tRNA	tRNA-Ser-AGY	6	0.00189229080725126	212645	14	3.48720573183214	1.54511726690621	0.00109980122488998	221879.362	946	0.112	ns	0.4285714	0.1766111;0.7113906	0.1282	ns
tRNA	tRNA	tRNA-Glu-GAG	1	0.000315381801208543	212645	18	3.26741803278689	1.53295554769967	0.0010304841844816	221879.362	125	0.25	ns	0.05555556	0.001405556;0.272943600	0.2276	ns
tRNA	tRNA	tRNA-His-CAY	0	0	212645	1	1.02118644067797	0.144311539424632	0.000322063619030758	221879.362	1	0.002	**	na	na	na	na
tRNA	tRNA	tRNA-Pro-CCY	13	0.00409996341571106	212645	17	4.30854271356784	1.73966548593469	0.00135883596158897	221879.362	996	0.012	*	0.7647059	0.5010067;0.9318923	1.453e-05	***
tRNA	tRNA	tRNA-Gln-CAA_	2	0.000630763602417086	212645	34	8.14214214214214	2.50526815988262	0.00256788345448477	221879.362	7	0.014	*	0.05882353	0.007204917;0.196773209	0.01385	*
tRNA	tRNA	tRNA-Asp-GAY	15	0.00473072701812815	212645	49	10.157	2.88871869445532	0.00320333295487517	221879.362	972	0.06	ns	0.3061224	0.1825194;0.4541524	0.1102	ns
tRNA	tRNA	tRNA-Ala-GCG	5	0.00157690900604272	212645	11	2.04550758459743	1.02265528731975	0.000645115866416075	221879.362	855	0.294	ns	0.4545455	0.1674881;0.7662064	0.03797	*
tRNA	tRNA	tRNA-Pro-CCG	2	0.000630763602417086	212645	4	1.53133514986376	0.683841260663609	0.000482955237817987	221879.362	667	0.67	ns	0.5	0.06758599;0.93241401	0.64	ns
tRNA	tRNA	tRNA-Ser-TCA	1	0.000315381801208543	212645	1	1.01136363636364	0.106194260099034	0.000318965685313186	221879.362	262	0.524	ns	na	na	na	na
LINE	Penelope	tot	250	0.0788454503021358	212645	1097	248.036	13.7988083221382	0.0782260404445622	221879.362	571	0.862	ns	0.2278943	0.2033724;0.2538847	0.8852	ns
LINE	Penelope	Penelope1_Vert	250	0.0788454503021358	212645	1097	248.036	13.7988083221382	0.0782260404445622	221879.362	571	0.862	ns	0.2278943	0.2033724;0.2538847	0.8852	ns
LINE	L1-Tx1	tot	22	0.00693839962658795	212645	189	46.045	6.4967054867973	0.0145217550366474	221879.362	1	0.002	**	0.1164021	0.0744044;0.1709180	1.869e-05	***
LINE	L1-Tx1	MARE6	22	0.00693839962658795	212645	189	46.045	6.4967054867973	0.0145217550366474	221879.362	1	0.002	**	0.1164021	0.0744044;0.1709180	1.869e-05	***
LINE	RTE-X	tot	2670	0.84206940922681	212645	15596	3634.056	55.5582179301998	1.14611512697271	221879.362	1	0.002	**	0.1711977	0.1653157;0.1772027	2.2e-16	***
LINE	RTE-X	L5	151	0.04762265198249	212645	737	182.505	11.8265735884424	0.0575587556295651	221879.362	2	0.004	**	0.2048847	0.1762953;0.2358579	0.007128	**
LINE	RTE-X	L4_C_Mam	906	0.28573591189494	212645	5015	1183.916	31.6444357559795	0.373385560559613	221879.362	1	0.002	**	0.180658	0.1700984;0.1915907	2.2e-16	***
LINE	RTE-X	L4_A_Mam	1116	0.351966090148734	212645	6597	1572.982	36.1947473500746	0.496089896428617	221879.362	1	0.002	**	0.1691678	0.160193;0.178436	2.2e-16	***
LINE	RTE-X	L4_B_Mam	614	0.193644425942045	212645	3247	772.469	26.1801535411739	0.243622664597762	221879.362	1	0.002	**	0.1890976	0.1757593;0.2029983	2.298e-11	***
LINE	L1	L1M2	605	0.190805989731169	212645	9096	2314.025	50.3695092537387	0.729801372541599	221879.362	1	0.002	**	0.06651275	0.06147654;0.07182870	2.2e-16	***
LINE	L1	L1P	10	0.00315381801208543	212645	161	31.143	5.08137494890617	0.00982193543503766	221879.362	1	0.002	**	0.0621118	0.03018396;0.11125799	3.253e-06	***
LINE	L1	L1MEg1	81	0.025545925897892	212645	1013	240.046	14.3058918821073	0.0757061398529059	221879.362	1	0.002	**	0.07996051	0.06400465;0.09840549	2.2e-16	***
LINE	L1	L1MB7	3859	1.21705837086377	212645	23185	5927.746	76.1522728003088	1.86950321058674	221879.362	1	0.002	**	0.1664438	0.1616698;0.1713017	2.2e-16	***
LINE	L1	L1P2	123	0.0387919615486508	212645	1631	528.358	30.0576662317502	0.166634497722943	221879.362	1	0.002	**	0.07541386	0.06306548;0.08931492	2.2e-16	***
LINE	L1	L1MB1	347	0.109437485019364	212645	6197	1548.386	39.6962314936166	0.488332765646091	221879.362	1	0.002	**	0.05599484	0.05040000;0.06201202	2.2e-16	***
LINE	L1	L1MCb	90	0.0283843621087689	212645	2145	547.072	23.2898955608486	0.17253655275076	221879.362	1	0.002	**	0.04195804	0.03387179;0.05132384	2.2e-16	***
LINE	L1	L1M3b	21	0.0066230178253794	212645	564	152.393	13.3233653054723	0.0480619788315735	221879.362	1	0.002	**	0.03723404	0.02319352;0.05635480	2.2e-16	***
LINE	L1	L1MEh	202	0.0637071238441257	212645	3050	729.37	24.6838893692707	0.230030024347475	221879.362	1	0.002	**	0.06622951	0.05765939;0.07564255	2.2e-16	***
LINE	L1	L1ME2	1337	0.421665468215822	212645	12799	3314.269	56.4828376584423	1.04526012690964	221879.362	1	0.002	**	0.1044613	0.09921376;0.10988943	2.2e-16	***
LINE	L1	L1PA16	932	0.293935838726362	212645	13973	3770.046	70.4333922706179	1.18900389811906	221879.362	1	0.002	**	0.06670006	0.06261792;0.07096375	2.2e-16	***
LINE	L1	L1MEd	1470	0.463611247776558	212645	16918	4175.497	59.9004679201846	1.31687576480087	221879.362	1	0.002	**	0.0868897	0.08268700;0.09123505	2.2e-16	***
LINE	L1	L1ME3A	2103	0.663247927941566	212645	15879	4010.26	62.6392854371765	1.26476302211457	221879.362	1	0.002	**	0.1324391	0.1272030;0.1378102	2.2e-16	***
LINE	L1	L1M4b	289	0.0911453405492689	212645	4228	1080.728	32.4156256886828	0.340841943256506	221879.362	1	0.002	**	0.06835383	0.06092930;0.07638122	2.2e-16	***
LINE	L1	L1M4	2249	0.709293670918013	212645	20125	4939.415	69.4003687755777	1.5578015996165	221879.362	1	0.002	**	0.1117516	0.1074302;0.1161855	2.2e-16	***
LINE	L1	L1MC4	3879	1.22336600688794	212645	23685	5820.388	68.3661713816811	1.83564445117259	221879.362	1	0.002	**	0.1637745	0.1590819;0.1685498	2.2e-16	***
LINE	L1	L1MEf	820	0.258613076991005	212645	11271	2925.577	54.1965066432545	0.922673743834286	221879.362	1	0.002	**	0.07275308	0.06802452;0.07770372	2.2e-16	***
LINE	L1	L1MDa	455	0.143498719549887	212645	6954	1763.281	42.7257712689956	0.556106737816801	221879.362	1	0.002	**	0.06542997	0.05972922;0.07149828	2.2e-16	***
LINE	L1	L1ME3G	3292	1.03823688957852	212645	18628	4507.952	61.6990962208886	1.42172602152165	221879.362	1	0.002	**	0.1767232	0.1712696;0.1822779	2.2e-16	***
LINE	L1	L1MEj	187	0.0589763968259976	212645	2345	572.927	22.5839258036486	0.180690749221007	221879.362	1	0.002	**	0.07974414	0.06909687;0.09145462	2.2e-16	***
LINE	L1	L1P4e	5	0.00157690900604272	212645	194	48.56	7.9737055363225	0.0153149402666869	221879.362	1	0.002	**	0.0257732	0.008420299;0.059118146	2.2e-16	***
LINE	L1	L1ME3E	548	0.172829227062282	212645	4540	1119.927	32.8753168419326	0.35320459448208	221879.362	1	0.002	**	0.1207048	0.1113644;0.1305362	2.2e-16	***
LINE	L1	L1MC2	649	0.204682788984344	212645	6382	1685.048	42.448339868098	0.531433473362853	221879.362	1	0.002	**	0.1016923	0.0943819;0.1093688	2.2e-16	***
LINE	L1	L1PA2	345	0.108806721416947	212645	4918	1894.141	63.2748039887902	0.597377600322951	221879.362	1	0.002	**	0.07015047	0.06316761;0.07764861	2.2e-16	***
LINE	L1	L1MA2	565	0.178190717682827	212645	7417	2027.42	53.3695597687475	0.639411371406224	221879.362	1	0.002	**	0.07617635	0.07023915;0.08244913	2.2e-16	***
LINE	L1	L1M3e	51	0.0160844718616357	212645	810	193.308	14.59623876847	0.060965825228021	221879.362	1	0.002	**	0.06296296	0.04723575;0.08195698	2.2e-16	***
LINE	L1	L1MC5	2857	0.901045806052807	212645	14431	3533.31	56.9134697856583	1.11434167202816	221879.362	1	0.002	**	0.1979766	0.1915020;0.2045731	2.2e-16	***
LINE	L1	L1MEa	34	0.0107229812410905	212645	355	85.731	9.28012714135748	0.0270379971994096	221879.362	1	0.002	**	0.09577465	0.06724128;0.13126111	2.892e-12	***
LINE	L1	L1MCc	210	0.066230178253794	212645	3179	801.443	27.9814887866016	0.252760536905978	221879.362	1	0.002	**	0.06605851	0.05766933;0.07525638	2.2e-16	***
LINE	L1	L1PB1	840	0.264920713015176	212645	13093	3754.694	73.7922059139965	1.18416215670691	221879.362	1	0.002	**	0.06415642	0.06001835;0.06848947	2.2e-16	***
LINE	L1	L1PA8	689	0.217298061032686	212645	8111	2254.054	54.2732961471355	0.710887610541321	221879.362	1	0.002	**	0.08494637	0.07896719;0.09122568	2.2e-16	***
LINE	L1	L1P4	238	0.0750608686876332	212645	3775	925.671	29.7481042876468	0.291939787306513	221879.362	1	0.002	**	0.06304636	0.05550144;0.07127609	2.2e-16	***
LINE	L1	L1M7	292	0.0920914859528946	212645	3059	765.104	26.3935940297226	0.241299877631861	221879.362	1	0.002	**	0.09545603	0.08527018;0.10642285	2.2e-16	***
LINE	L1	L1PA13	561	0.176929190477993	212645	9060	2386.518	56.7683919653035	0.75266434545661	221879.362	1	0.002	**	0.06192053	0.05704409;0.06708093	2.2e-16	***
LINE	L1	L1PREC2	592	0.186706026315457	212645	7902	2178.358	51.0498180204388	0.687014469717039	221879.362	1	0.002	**	0.07491774	0.06920758;0.08094372	2.2e-16	***
LINE	L1	L1M2a1	12	0.00378458161450252	212645	120	34.875	7.03924185732568	0.0109989403171479	221879.362	1	0.002	**	0.1	0.05274779;0.16816521	8.549e-07	***
LINE	L1	L1MA9	1122	0.353858380955985	212645	16437	4042.415	64.3150775806436	1.27490412393243	221879.362	1	0.002	**	0.06826063	0.06445147;0.07222341	2.2e-16	***
LINE	L1	L1MA4	876	0.276274457858684	212645	10000	2589.892	53.6792119334272	0.816804803895596	221879.362	1	0.002	**	0.0876	0.08212963;0.09331191	2.2e-16	***
LINE	L1	L1PB3	294	0.0927222495553117	212645	3601	976.629	36.150687838978	0.308011013132498	221879.362	1	0.002	**	0.08164399	0.07290405;0.09106989	2.2e-16	***
LINE	L1	HAL1b	565	0.178190717682827	212645	4340	1072.801	31.4975474361813	0.338341911718326	221879.362	1	0.002	**	0.1301843	0.1203090;0.1405602	2.2e-16	***
LINE	L1	L1MC1	1363	0.429865395047244	212645	13002	3476.827	63.559333381179	1.0965279617505	221879.362	1	0.002	**	0.10483	0.09961495;0.11022271	2.2e-16	***
LINE	L1	L1PA4	895	0.282266712081646	212645	11926	4044.868	86.9721952047822	1.2756777554908	221879.362	1	0.002	**	0.07504612	0.07037982;0.07992106	2.2e-16	***
LINE	L1	L1MD3	842	0.265551476617593	212645	5356	1392.837	34.4736546345736	0.439275441849903	221879.362	1	0.002	**	0.1572069	0.1475541;0.1672347	2.2e-16	***
LINE	L1	L1PBa	143	0.0450995975728217	212645	2167	670.558	32.1751126474155	0.211481789854798	221879.362	1	0.002	**	0.06598985	0.05589894;0.07727283	2.2e-16	***
LINE	L1	L1MA8	900	0.283843621087689	212645	11124	2739.926	53.3217378911428	0.864122797058119	221879.362	1	0.002	**	0.08090615	0.07590393;0.08612897	2.2e-16	***
LINE	L1	L1M3c	52	0.0163998536628442	212645	1070	262.948	16.4636067235083	0.082929013864184	221879.362	1	0.002	**	0.04859813	0.03650518;0.06324453	2.2e-16	***
LINE	L1	L1P4b	3	0.000946145403625629	212645	155	41.78	7.16944914208902	0.0131766516544929	221879.362	1	0.002	**	0.01935484	0.004009358;0.055519235	2.2e-16	***
LINE	L1	L1MC	1039	0.327681691455676	212645	7862	1921.612	41.2990686222954	0.606041453783951	221879.362	1	0.002	**	0.1321547	0.1247425;0.1398406	2.2e-16	***
LINE	L1	L1M3de	26	0.00819992683142212	212645	499	116.854	11.5001276922014	0.0368536249984231	221879.362	1	0.002	**	0.05210421	0.03431490;0.07541534	2.2e-16	***
LINE	L1	L1MA5	389	0.122683520670123	212645	4447	1195.743	37.0584981250358	0.377115581122507	221879.362	1	0.002	**	0.0874747	0.07933138;0.09616440	2.2e-16	***
LINE	L1	HAL1M8	335	0.105652903404862	212645	2197	574.311	23.7193356965554	0.18112723763388	221879.362	1	0.002	**	0.1524807	0.1376922;0.1682024	2.2e-16	***
LINE	L1	L1ME4c	2212	0.697624544273297	212645	9421	2302.897	45.7727378964219	0.72629180385775	221879.362	25	0.05	*	0.2347946	0.2262654;0.2434881	0.02914	*
LINE	L1	L1M2a	44	0.0138767992531759	212645	489	149.712	14.76472326368	0.0472164402225334	221879.362	1	0.002	**	0.08997955	0.06614045;0.11891018	2.2e-16	***
LINE	L1	L1MC3	1078	0.339981581702809	212645	13130	3432.449	57.8595465426936	1.08253194817646	221879.362	1	0.002	**	0.08210206	0.07746139;0.08692892	2.2e-16	***
LINE	L1	L1P4d	13	0.00409996341571106	212645	167	45.405	7.87406984830437	0.0143199106838739	221879.362	1	0.002	**	0.07784431	0.04209901;0.12943749	4.689e-10	***
LINE	L1	L1ME3C	460	0.14507562855593	212645	3264	808.27	26.6857120427248	0.254913648462829	221879.362	1	0.002	**	0.1409314	0.129167;0.153343	2.2e-16	***
LINE	L1	L1M4a2	186	0.058661015024789	212645	2051	510.24	22.5643424355674	0.160920410248647	221879.362	1	0.002	**	0.09068747	0.07860761;0.10395145	2.2e-16	***
LINE	L1	L1M2c	36	0.0113537448435075	212645	450	133.692	13.0565542778181	0.0421640237671725	221879.362	1	0.002	**	0.08	0.05665808;0.10903489	2.2e-16	***
LINE	L1	L1M6	399	0.125837338682209	212645	5357	1317.465	34.298325763077	0.415504484729213	221879.362	1	0.002	**	0.07448199	0.06759110;0.08184059	2.2e-16	***
LINE	L1	L1PA7	1030	0.324843255244799	212645	13116	4332.616	85.2856622662226	1.36642823802495	221879.362	1	0.002	**	0.07853004	0.07398212;0.08326599	2.2e-16	***
LINE	L1	L1M1	624	0.196798243954131	212645	9983	2630.989	60.034431887143	0.829766049779864	221879.362	1	0.002	**	0.06250626	0.05783577;0.06743393	2.2e-16	***
LINE	L1	L1P3b	5	0.00157690900604272	212645	83	22.852	5.16824987851853	0.00720710492121763	221879.362	1	0.002	**	0.06024096	0.01984732;0.13500824	9.488e-07	***
LINE	L1	L1MA10	518	0.163367773026025	212645	5109	1236.35	32.3305237007192	0.389922289924182	221879.362	1	0.002	**	0.1013897	0.09324449;0.10999347	2.2e-16	***
LINE	L1	L1MB8	2661	0.839230973015933	212645	16563	4208.408	64.2035640259451	1.32725529526044	221879.362	1	0.002	**	0.1606593	0.1550966;0.1663414	2.2e-16	***
LINE	L1	L1MA4A	494	0.15579860979702	212645	6240	1723.5	47.5109807654325	0.543560534382924	221879.362	1	0.002	**	0.07916667	0.07258529;0.08614449	2.2e-16	***
LINE	L1	L1PB	134	0.0422611613619448	212645	1846	466.516	22.5424911646408	0.147130656372605	221879.362	1	0.002	**	0.07258938	0.06116911;0.08538899	2.2e-16	***
LINE	L1	L1MB4	1486	0.468657356595895	212645	9160	2345.906	47.1689312161307	0.739856059745928	221879.362	1	0.002	**	0.1622271	0.1547312;0.1699384	2.2e-16	***
LINE	L1	L1M4c	234	0.0737993414827991	212645	3615	939.181	33.2321924888747	0.296200595440841	221879.362	1	0.002	**	0.06473029	0.05692575;0.07324733	2.2e-16	***
LINE	L1	L1MEg	905	0.285420530093731	212645	13185	3348.151	55.7382898549638	1.05594589309818	221879.362	1	0.002	**	0.0686386	0.06438055;0.07308822	2.2e-16	***
LINE	L1	L1P1	216	0.0681224690610453	212645	3259	895.101	34.9839774422189	0.282298565643568	221879.362	1	0.002	**	0.066278	0.05797600;0.07536819	2.2e-16	***
LINE	L1	L1ME3	1222	0.38539656107684	212645	9162	2371.592	47.6944682148601	0.747956956691771	221879.362	1	0.002	**	0.133377	0.1264782;0.1405098	2.2e-16	***
LINE	L1	X9_LINE	142	0.0447842157716131	212645	653	148.484	10.4624665928837	0.0468291513706493	221879.362	288	0.576	ns	0.2174579	0.1863888;0.2511052	0.5754	ns
LINE	L1	L1PA17	501	0.15800628240548	212645	4789	1286.865	39.2969340282931	0.405853801612232	221879.362	1	0.002	**	0.1046147	0.09608515;0.11362970	2.2e-16	***
LINE	L1	L1PA15-16	46	0.014507562855593	212645	1431	394.15	24.0238349279345	0.124307736946347	221879.362	1	0.002	**	0.03214535	0.02362858;0.04264635	2.2e-16	***
LINE	L1	L1ME3B	1018	0.321058673630297	212645	8120	2031.573	41.4734217989753	0.640721152026643	221879.362	1	0.002	**	0.1253695	0.1182408;0.1327681	2.2e-16	***
LINE	L1	L1MD1	564	0.177875335881618	212645	6979	1859.774	44.7232276461694	0.586538873960817	221879.362	1	0.002	**	0.08081387	0.07452399;0.08745650	2.2e-16	***
LINE	L1	L1HS	117	0.0368996707413995	212645	1571	628.435	36.5887210696071	0.198196962242491	221879.362	1	0.002	**	0.07447486	0.06197894;0.08858746	2.2e-16	***
LINE	L1	L1MEb	205	0.0646532692477513	212645	1672	432.029	19.9395020685759	0.136254084194326	221879.362	1	0.002	**	0.1226077	0.1072603;0.1392931	2.2e-16	***
LINE	L1	HAL1ME	993	0.313174128600083	212645	7407	1771.362	37.6875484385401	0.558655338152367	221879.362	1	0.002	**	0.1340624	0.1263807;0.1420333	2.2e-16	***
LINE	L1	L1PA11	403	0.127098865887043	212645	4144	1191.092	41.2604891386901	0.375648740365086	221879.362	1	0.002	**	0.09724903	0.08839343;0.10667694	2.2e-16	***
LINE	L1	L1PA8A	169	0.0532995244042438	212645	2429	774.169	36.3925934753194	0.244158813659817	221879.362	1	0.002	**	0.06957596	0.05977569;0.08042872	2.2e-16	***
LINE	L1	L1MEc	1372	0.432703831258121	212645	17812	4573.884	68.2916561103499	1.44251977443894	221879.362	1	0.002	**	0.07702672	0.07315226;0.08103994	2.2e-16	***
LINE	L1	L1P4c	3	0.000946145403625629	212645	43	13.805	3.7017128032409	0.00435384576568394	221879.362	1	0.002	**	0.06976744	0.0146255;0.1906072	0.0001246	***
LINE	L1	L1MCa	353	0.111329775826616	212645	7243	1898.146	46.4417217329151	0.598640704436791	221879.362	1	0.002	**	0.04873671	0.04389148;0.05394913	2.2e-16	***
LINE	L1	L1MB2	1449	0.456988229951179	212645	8944	2325.266	45.8563195867925	0.733346579368984	221879.362	1	0.002	**	0.1620081	0.1544271;0.1698099	2.2e-16	***
LINE	L1	L1MEi	430	0.135614174519674	212645	5311	1303.795	34.7275535846967	0.411193215506692	221879.362	1	0.002	**	0.08096404	0.07376544;0.08862695	2.2e-16	***
LINE	L1	L1MC4a	1489	0.469603501999521	212645	9991	2547.678	50.2787058730061	0.803491276539378	221879.362	1	0.002	**	0.1490341	0.1421041;0.1561694	2.2e-16	***
LINE	L1	L1MB5	1542	0.486318737463573	212645	9769	2534.403	48.8079174294889	0.799304583128335	221879.362	1	0.002	**	0.1578462	0.1506679;0.1652292	2.2e-16	***
LINE	L1	HAL1	2779	0.876446025558541	212645	21238	5247.178	70.0838073741435	1.65486444890184	221879.362	1	0.002	**	0.1308504	0.1263421;0.1354600	2.2e-16	***
LINE	L1	L1PA3	776	0.244736277737829	212645	10703	3878.126	86.9722731696735	1.22309036319368	221879.362	1	0.002	**	0.07250304	0.06766031;0.07757984	2.2e-16	***
LINE	L1	L1M6B	107	0.0337458527293141	212645	730	184.158	12.4558493963352	0.0580800817469629	221879.362	1	0.002	**	0.1465753	0.1217035;0.1743416	4.97e-12	***
LINE	L1	L1P3	217	0.0684378508622538	212645	3552	920.263	33.8370030258853	0.290234202525577	221879.362	1	0.002	**	0.06109234	0.05343924;0.06947722	2.2e-16	***
LINE	L1	L1ME3F	534	0.168413881845362	212645	4605	1174.813	31.8624425656014	0.370514640023212	221879.362	1	0.002	**	0.1159609	0.1068505;0.1255614	2.2e-16	***
LINE	L1	L1PB4	639	0.201528970972259	212645	7440	1865.033	45.4166773948248	0.588197466853373	221879.362	1	0.002	**	0.0858871	0.07961619;0.09248462	2.2e-16	***
LINE	L1	L1MA1	272	0.0857838499287237	212645	4314	1138.807	40.4279627383223	0.359159002888897	221879.362	1	0.002	**	0.06305053	0.05597955;0.07071994	2.2e-16	***
LINE	L1	L1PA14	247	0.0778993048985101	212645	3056	855.043	34.0522349590406	0.269665001450756	221879.362	1	0.002	**	0.08082461	0.07140209;0.09105840	2.2e-16	***
LINE	L1	L1M2b	21	0.0066230178253794	212645	220	58.516	8.55259556455763	0.0184548814795191	221879.362	1	0.002	**	0.09545455	0.06006313;0.14220838	5.141e-10	***
LINE	L1	L1M8	167	0.0526687608018267	212645	1662	414.696	19.7438446965986	0.130787571433978	221879.362	1	0.002	**	0.1004813	0.08644197;0.11594895	2.2e-16	***
LINE	L1	L1M3f	61	0.0192382898737211	212645	671	186.217	15.0612334073857	0.0587294528756513	221879.362	1	0.002	**	0.09090909	0.07025131;0.11524510	2.2e-16	***
LINE	L1	L1M3d	42	0.0132460356507588	212645	532	133.625	12.0504600986265	0.0421428931864916	221879.362	1	0.002	**	0.07894737	0.05748839;0.10521743	2.2e-16	***
LINE	L1	L1M3a	58	0.0182921444700955	212645	636	188.775	13.6379018682262	0.0595361995231427	221879.362	1	0.002	**	0.09119497	0.06997608;0.11629546	2.2e-16	***
LINE	L1	L1MA3	809	0.255143877177711	212645	8888	2564.059	57.1050304570754	0.808657545824976	221879.362	1	0.002	**	0.0910216	0.08512019;0.09719264	2.2e-16	***
LINE	L1	L1M3	740	0.233382532894322	212645	7225	1752.95	41.5917705246527	0.552848528428516	221879.362	1	0.002	**	0.1024221	0.09552301;0.10964391	2.2e-16	***
LINE	L1	L1MDb	54	0.0170306172652613	212645	971	217.611	15.1172818724535	0.0686305491427923	221879.362	1	0.002	**	0.05561277	0.04205064;0.07194275	2.2e-16	***
LINE	L1	L1ME3D	518	0.163367773026025	212645	4186	1070.531	33.115520178259	0.337625995029583	221879.362	1	0.002	**	0.1237458	0.1139161;0.1341038	2.2e-16	***
LINE	L1	L1MD	1042	0.328627836859302	212645	8496	2048.924	44.1293510446689	0.646193341659413	221879.362	1	0.002	**	0.122646	0.1157422;0.1298096	2.2e-16	***
LINE	L1	L1M5	5957	1.87872938979929	212645	44640	10219.601	89.385690133268	3.22307617101263	221879.362	1	0.002	**	0.1334453	0.1303035;0.1366349	2.2e-16	***
LINE	L1	L1MA5A	331	0.104391376200028	212645	3431	916.338	31.7616208112331	0.288996328955834	221879.362	1	0.002	**	0.09647333	0.08679561;0.10684478	2.2e-16	***
LINE	L1	L1PB2	258	0.0813685047118041	212645	2887	796.674	30.9250720950507	0.251256481096015	221879.362	1	0.002	**	0.08936612	0.07920711;0.10036607	2.2e-16	***
LINE	L1	L1M4a1	202	0.0637071238441257	212645	2655	676.175	25.9378323332183	0.213253289432187	221879.362	1	0.002	**	0.07608286	0.06628125;0.08683087	2.2e-16	***
LINE	L1	L1MEg2	59	0.018607526271304	212645	755	182.316	13.5680594130567	0.0574991484691367	221879.362	1	0.002	**	0.0781457	0.06001763;0.09964692	2.2e-16	***
LINE	L1	L1PA5	1118	0.352596853751151	212645	11398	3771.467	81.7202490825261	1.18945205565858	221879.362	1	0.002	**	0.09808738	0.09268629;0.10369473	2.2e-16	***
LINE	L1	L1ME4b	4857	1.53180940846989	212645	24590	5908.572	71.8699388068761	1.86345607993036	221879.362	1	0.002	**	0.1975193	0.1925588;0.2025514	2.2e-16	***
LINE	L1	L1MC5a	3375	1.06441357907883	212645	17929	4311.975	62.0278149286659	1.35991844226621	221879.362	1	0.002	**	0.1882425	0.1825436;0.1940427	2.2e-16	***
LINE	L1	L1PA12	102	0.0321689437232714	212645	1769	488.413	24.444835466433	0.154036571673668	221879.362	1	0.002	**	0.05765969	0.04725598;0.06955884	2.2e-16	***
LINE	L1	L1ME4a	5688	1.79389168527419	212645	29291	6839.534	74.7412543318555	2.15706455234707	221879.362	1	0.002	**	0.1941893	0.1896726;0.1987668	2.2e-16	***
LINE	L1	L1PA10	558	0.175983045074367	212645	7090	2028.811	52.3145686505498	0.639850067491705	221879.362	1	0.002	**	0.0787024	0.07253822;0.08521558	2.2e-16	***
LINE	L1	L1M	140	0.044153452169196	212645	748	175.593	11.5787485687538	0.0553788366196117	221879.362	1	0.002	**	0.1871658	0.1598236;0.2169999	0.001878	**
LINE	L1	L1ME5	421	0.132775738308797	212645	3442	849.811	27.2247399522101	0.268014923866833	221879.362	1	0.002	**	0.1223126	0.1115458;0.1337255	2.2e-16	***
LINE	L1	L1MA7	718	0.226444133267734	212645	8595	2095.212	45.6705469077704	0.660791734473754	221879.362	1	0.002	**	0.08353694	0.07777112;0.08958687	2.2e-16	***
LINE	L1	L1MD2	1273	0.401481032938475	212645	10982	2740.398	52.0550605160086	0.864271657268289	221879.362	1	0.002	**	0.115917	0.1099866;0.1220518	2.2e-16	***
LINE	L1	L1MB3	3103	0.978629729150109	212645	17260	4489.232	64.138755491169	1.41582207420303	221879.362	1	0.002	**	0.1797798	0.1740764;0.1855914	2.2e-16	***
LINE	L1	tot	60536	19.0919527179604	212645	950736	118175.546	271.594004328496	37.270416556283	221879.362	1	0.002	**	0.06367278	0.06318277;0.06416544	2.2e-16	***
LINE	L1	L1P4a	31	0.00977683583746483	212645	601	170.337	16.0687160232121	0.0537211898724596	221879.362	1	0.002	**	0.0515807	0.03531208;0.07241859	2.2e-16	***
LINE	L1	L1PBb	42	0.0132460356507588	212645	317	88.681	11.735286786268	0.0279683735129748	221879.362	1	0.002	**	0.1324921	0.09718398;0.17484498	5.493e-10	***
LINE	L1	L1P5	72	0.0227074896870151	212645	762	167.81	12.2783817605847	0.0529242200608056	221879.362	1	0.002	**	0.09448819	0.07466559;0.11751186	2.2e-16	***
LINE	L1	L1ME1	3293	1.03855227137973	212645	31305	7949.217	87.7337285091551	2.50703837565757	221879.362	1	0.002	**	0.1051909	0.1018131;0.1086421	2.2e-16	***
LINE	L1	L1MA6	392	0.123629666073749	212645	5458	1417.795	40.0466066690513	0.447146740844466	221879.362	1	0.002	**	0.07182118	0.06511017;0.07899419	2.2e-16	***
LINE	L1	L1PBa1	48	0.0151383264580101	212645	441	146.419	15.6329724885841	0.0461778879511537	221879.362	1	0.002	**	0.1088435	0.08135026;0.14171265	2.2e-16	***
LINE	L1	L1ME3Cz	1784	0.562641133356041	212645	14145	3452.793	54.311471043297	1.08894807554025	221879.362	1	0.002	**	0.1261223	0.1206932;0.1317057	2.2e-16	***
LINE	L1	L1PA15	527	0.166206209236902	212645	8463	2335.649	56.2980040877495	0.736621188610932	221879.362	1	0.002	**	0.06227106	0.05721504;0.06763097	2.2e-16	***
LINE	L1	L1PA6	597	0.1882829353215	212645	6051	2246.734	68.0671314099425	0.708579015756475	221879.362	1	0.002	**	0.09866138	0.09125987;0.10645230	2.2e-16	***
LINE	L1	L1ME2z	1233	0.388865760890134	212645	7272	1855.354	42.1349740719042	0.585144886399475	221879.362	1	0.002	**	0.1695545	0.1609950;0.1783797	2.2e-16	***
LINE	Jockey	tot	51	0.0160844718616357	212645	221	52.374	6.36353821538133	0.0165178064564962	221879.362	447	0.894	ns	0.2307692	0.1769127;0.2920003	0.8745	ns
LINE	Jockey	X12_LINE	51	0.0160844718616357	212645	221	52.374	6.36353821538133	0.0165178064564962	221879.362	447	0.894	ns	0.2307692	0.1769127;0.2920003	0.8745	ns
LINE	tot	tot	112268	35.4072840580807	212645	1569213	146830.821	258.123056838151	46.3077687999092	221879.362	1	0.002	**	0.07154414	0.07114137;0.07194850	2.2e-16	***
LINE	L2	X24_LINE	120	0.0378458161450252	212645	550	118.239	9.75936084608638	0.0372904287930969	221879.362	599	0.806	ns	0.2181818	0.1843478;0.2550759	0.8357	ns
LINE	L2	UCON86	12	0.00378458161450252	212645	66	16.476	3.72388121337016	0.00519623055671196	221879.362	135	0.27	ns	0.1818182	0.0976352;0.2960655	0.2547	ns
LINE	L2	L2-1_Crp	4	0.00126152720483417	212645	41	9.25	2.76824189029123	0.00291728166117902	221879.362	31	0.062	ns	0.09756098	0.02722747;0.23131455	0.05963	ns
LINE	L2	UCON49	25	0.00788454503021358	212645	106	25.237	4.55539049726613	0.0079592905171	221879.362	532	0.94	ns	0.2358491	0.1588142;0.3281702	1	ns
LINE	L2	tot	69246	21.8389282064868	212645	523574	72290.717	189.561621958453	22.799176538117	221879.362	1	0.002	**	0.1322564	0.1313398;0.1331770	2.2e-16	***
LINE	L2	L2-2_Mam	112	0.0353227617353568	212645	520	118.166	9.74840886891166	0.0372674059216087	221879.362	287	0.574	ns	0.2153846	0.1807922;0.2532487	0.5649	ns
LINE	L2	L2	9245	2.91570475217298	212645	54017	11961.774	95.5534792218023	3.77252582976952	221879.362	1	0.002	**	0.1711498	0.1679821;0.1743529	2.2e-16	***
LINE	L2	L2d2	10535	3.322547275732	212645	52674	11240.007	90.0649357055432	3.54489365325663	221879.362	1	0.002	**	0.2000038	0.1965949;0.2034457	4.296e-14	***
LINE	L2	L2d	5742	1.81092230253945	212645	27881	6224.135	68.1322153887115	1.96297890726514	221879.362	1	0.002	**	0.2059467	0.2012128;0.2107419	2.731e-12	***
LINE	L2	L2-3_AMi	1	0.000315381801208543	212645	12	2.75449735449735	1.34078911523364	0.000868718337085542	221879.362	179	0.358	ns	0.08333333	0.002107593;0.384796165	0.3185	ns
LINE	L2	L2a	26508	8.36014078643606	212645	166340	32166.68	148.849513864768	10.1447854772988	221879.362	1	0.002	**	0.1593603	0.1576044;0.1611282	2.2e-16	***
LINE	L2	L2-1_AMi	218	0.0687532326634624	212645	951	231.398	13.8116022371178	0.0729787180360544	221879.362	178	0.356	ns	0.2292324	0.2028636;0.2572893	0.3259	ns
LINE	L2	X13_LINE	38	0.0119845084459246	212645	139	31.421	5.501638576554	0.00990961157577363	221879.362	911	0.182	ns	0.2733813	0.2012796;0.3554048	0.1875	ns
LINE	L2	L2b	19152	6.04019225674602	212645	91943	19748.727	115.501407117169	6.22838909283579	221879.362	1	0.002	**	0.208303	0.2056818;0.2109425	1.537e-06	***
LINE	L2	X15_LINE	69	0.0217613442833895	212645	244	54.575	6.70188706934772	0.0172119618009562	221879.362	987	0.03	*	0.2827869	0.2271808;0.3437565	0.0312	*
LINE	L2	L2-3_Crp	446	0.14066028333901	212645	1730	420.626	19.1323331083841	0.132657785515145	221879.362	914	0.176	ns	0.2578035	0.2373269;0.2791047	0.1611	ns
LINE	L2	L2c	22617	7.13299019793362	212645	126360	25102.028	128.448878275874	7.91672280462728	221879.362	1	0.002	**	0.1789886	0.1768784;0.1811136	2.2e-16	***
LINE	Dong-R4	tot	96	0.0302766529160201	212645	551	131.079	10.6079822910999	0.0413399311206146	221879.362	1	0.002	**	0.1742287	0.1434676;0.2085308	0.00037	***
LINE	Dong-R4	Mam_R4	96	0.0302766529160201	212645	551	131.079	10.6079822910999	0.0413399311206146	221879.362	1	0.002	**	0.1742287	0.1434676;0.2085308	0.00037	***
LINE	RTE-BovB	tot	1921	0.605848440121611	212645	8868	1977.444	40.5515880736538	0.623649850509026	221879.362	89	0.178	ns	0.2166216	0.2080856;0.2253441	0.1531	ns
LINE	RTE-BovB	MamRTE1	1917	0.604586912916777	212645	8819	1965.801	40.4330091290177	0.619977860197555	221879.362	125	0.25	ns	0.2173716	0.2088010;0.2261292	0.2146	ns
LINE	RTE-BovB	MamRTE2	4	0.00126152720483417	212645	49	12.062	3.18721105581578	0.00380413528617745	221879.362	7	0.014	*	0.08163265	0.02269088;0.19601418	0.004641	**
LINE	CR1	CR1-16_AMi	43	0.0135614174519674	212645	306	73.216	7.9012514055543	0.0230909939572847	221879.362	1	0.002	**	0.1405229	0.1035994;0.1845812	2.243e-05	***
LINE	CR1	X7D_LINE	8	0.00252305440966834	212645	55	12.297	3.2688647075822	0.00387825000946145	221879.362	111	0.222	ns	0.1454545	0.06495142;0.26663232	0.196	ns
LINE	CR1	X8_LINE	29	0.00914607223504775	212645	223	52.291	6.38459725292693	0.0164916297669959	221879.362	1	0.002	**	0.1300448	0.08885208;0.18139973	0.0001337	***
LINE	CR1	CR1-12_AMi	18	0.00567687242175377	212645	133	31.744	5.24957350858353	0.010011479897564	221879.362	4	0.008	**	0.1353383	0.08222475;0.20543600	0.004209	**
LINE	CR1	X2_LINE	30	0.00946145403625629	212645	191	45.63	6.1765078522778	0.0143908715891458	221879.362	5	0.01	**	0.1570681	0.1085518;0.2165696	0.006579	**
LINE	CR1	CR1_Mam	416	0.131198829302754	212645	1695	394.916	18.0905005516766	0.124549319406073	221879.362	880	0.244	ns	0.2454277	0.2251008;0.2666398	0.2276	ns
LINE	CR1	CR1-3_Croc	339	0.106914430609696	212645	1338	315.652	16.6806216652479	0.099550896315079	221879.362	920	0.164	ns	0.2533632	0.2302471;0.2775677	0.1385	ns
LINE	CR1	X21_LINE	8	0.00252305440966834	212645	45	10.445	2.89609432898212	0.00329416291362323	221879.362	258	0.516	ns	0.1777778	0.08001796;0.32053424	0.4813	ns
LINE	CR1	tot	12249	3.86311168300344	212645	68381	14387.227	101.671404758396	4.53746956565618	221879.362	1	0.002	**	0.1791287	0.1762610;0.1820237	2.2e-16	***
LINE	CR1	CR1-L3B_Croc	6	0.00189229080725126	212645	37	8.789	2.66900779365715	0.00277189065082189	221879.362	206	0.412	ns	0.1621622	0.06192572;0.32013708	0.338	ns
LINE	CR1	X7B_LINE	230	0.0725378142779649	212645	934	206.055	12.6934273582078	0.0649859970480264	221879.362	963	0.078	ns	0.2462527	0.2189234;0.2751921	0.06357	ns
LINE	CR1	CR1-13_AMi	14	0.0044153452169196	212645	102	23.679	4.55441562680677	0.00746792567081709	221879.362	19	0.038	*	0.1372549	0.07711808;0.21955654	0.02511	*
LINE	CR1	X7A_LINE	255	0.0804223593081785	212645	920	210.724	13.0628657829154	0.066458514677869	221879.362	1001	0.002	**	0.2771739	0.2484590;0.3073231	0.0007293	***
LINE	CR1	CR1-1_Amn	11	0.00346919981329397	212645	66	15.66	3.72159243473144	0.00493887900692578	221879.362	132	0.264	ns	0.1666667	0.08624793;0.27867345	0.1953	ns
LINE	CR1	X17_LINE	174	0.0548764334102865	212645	966	220.861	13.0691423391698	0.06965553999672	221879.362	2	0.004	**	0.1801242	0.1563773;0.2058386	0.0002681	***
LINE	CR1	X1_LINE	10	0.00315381801208543	212645	85	19.78	4.18773651715782	0.00623825202790498	221879.362	8	0.016	*	0.1176471	0.05788185;0.20573312	0.009965	**
LINE	CR1	X6A_LINE	194	0.0611840694344574	212645	1033	233.513	14.132216759962	0.0736457505456105	221879.362	4	0.008	**	0.1878025	0.1644184;0.2129802	0.002914	**
LINE	CR1	CR1-11_Crp	9	0.00283843621087689	212645	25	5.35971943887776	2.14981996900678	0.00169035797060571	221879.362	975	0.054	ns	0.36	0.1797168;0.5747937	0.08746	ns
LINE	CR1	X6B_LINE	164	0.0517226153982011	212645	875	198.703	12.4321095695119	0.0626673100455411	221879.362	6	0.012	*	0.1874286	0.1620867;0.2148946	0.004712	**
LINE	CR1	X20_LINE	27	0.00851530863263066	212645	161	38.054	5.74875048442113	0.0120015390631899	221879.362	34	0.068	ns	0.1677019	0.1135208;0.2345378	0.0411	*
LINE	CR1	CR1-L3A_Croc	76	0.0239690168918493	212645	323	72.844	7.83089950050357	0.0229736719272351	221879.362	688	0.628	ns	0.2352941	0.1901016;0.2854147	0.6895	ns
LINE	CR1	CR1-8_Crp	2	0.000630763602417086	212645	7	1.93265565438374	0.984246621436713	0.000609524421395418	221879.362	593	0.818	ns	0.2857143	0.03669257;0.70957914	1	ns
LINE	CR1	X5B_LINE	14	0.0044153452169196	212645	73	16.752	3.704891661334	0.00528327593384551	221879.362	289	0.578	ns	0.1917808	0.1090062;0.3007886	0.4897	ns
LINE	CR1	L3	8339	2.62996884027804	212645	45293	10031.207	88.2372254717869	3.16366013195575	221879.362	1	0.002	**	0.1841123	0.1805523;0.1877129	2.2e-16	***
LINE	CR1	X7C_LINE	174	0.0548764334102865	212645	620	138.274	10.648958837573	0.0436091031803101	221879.362	1000	0.004	**	0.2806452	0.2455874;0.3178072	0.0008521	***
LINE	CR1	Plat_L3	780	0.245997804942664	212645	3315	773.627	25.2086760530645	0.243987876723562	221879.362	634	0.736	ns	0.2352941	0.2209421;0.2501146	0.7896	ns
LINE	CR1	L3b	2160	0.681224690610453	212645	9560	2206.859	41.4304187596335	0.696003166433284	221879.362	135	0.27	ns	0.2259414	0.2175905;0.2344596	0.259	ns
LTR?	tot	tot	1486	0.468657356595895	212645	8420	1973.533	40.0854806227487	0.6224163922845	221879.362	1	0.002	**	0.1764846	0.1683952;0.1847984	2.2e-16	***
LTR?	LTR?	MER129	23	0.00725378142779649	212645	122	30.2	5.17424127508303	0.009524530396498	221879.362	84	0.168	ns	0.1885246	0.1234230;0.2693275	0.1424	ns
LTR?	LTR?	Eutr18	151	0.04762265198249	212645	676	153.556	11.093237756576	0.048428767866379	221879.362	435	0.87	ns	0.2233728	0.1924999;0.2566822	0.8543	ns
LTR?	LTR?	MamRep605	593	0.187021408116666	212645	3549	846.41	26.3079076706227	0.266942310360923	221879.362	1	0.002	**	0.1670893	0.1549529;0.1797767	2.2e-16	***
LTR?	LTR?	MamRep1151	142	0.0447842157716131	212645	1260	306.434	16.6521150889891	0.0966437068715387	221879.362	1	0.002	**	0.1126984	0.09576036;0.13146663	2.2e-16	***
LTR?	LTR?	MamRep605b	557	0.175667663273158	212645	2374	555.022	20.6962279135559	0.175043838070368	221879.362	563	0.878	ns	0.2346251	0.2177038;0.2522036	0.9227	ns
LTR?	LTR?	tot	1486	0.468657356595895	212645	8420	1973.533	40.0854806227487	0.6224163922845	221879.362	1	0.002	**	0.1764846	0.1683952;0.1847984	2.2e-16	***
LTR?	LTR?	UCON51	7	0.0022076726084598	212645	42	9.487	2.85832136069424	0.00299202714806545	221879.362	261	0.522	ns	0.1666667	0.06974066;0.31364087	0.4611	ns
LTR?	LTR?	Eutr5	34	0.0107229812410905	212645	397	97.046	8.83141426261264	0.0306065422800843	221879.362	1	0.002	**	0.08564232	0.0600383;0.1176205	4.113e-16	***
scRNA	tot	tot	656	0.206890461592804	212645	1861	444.28	18.6225777055809	0.140117826640932	221879.362	1001	0.002	**	0.3524987	0.3307710;0.3746922	2.2e-16	***
scRNA	scRNA	tot	656	0.206890461592804	212645	1861	444.28	18.6225777055809	0.140117826640932	221879.362	1001	0.002	**	0.3524987	0.3307710;0.3746922	2.2e-16	***
scRNA	scRNA	HY4	74	0.0233382532894322	212645	162	39.091	5.53130312985234	0.0123285899910432	221879.362	1001	0.002	**	0.4567901	0.3784247;0.5367654	3.081e-09	***
scRNA	scRNA	BC200	227	0.0715916688743393	212645	676	166.32	11.2921704341155	0.0524543011770049	221879.362	1001	0.002	**	0.3357988	0.3002414;0.3727975	1.58e-07	***
scRNA	scRNA	HY3	173	0.0545610516090779	212645	545	125.946	10.0744517755845	0.0397210763350112	221879.362	1001	0.002	**	0.3174312	0.2785155;0.3583403	4.387e-06	***
scRNA	scRNA	HY1	176	0.0555071970127036	212645	456	108.737	9.41607633218282	0.0342936709180133	221879.362	1001	0.002	**	0.3859649	0.3410526;0.4323666	2.556e-12	***
scRNA	scRNA	HY5	10	0.00315381801208543	212645	22	5.434	2.01933695101182	0.00171378470776722	221879.362	989	0.026	*	0.4545455	0.2438619;0.6778952	0.04324	*
SINE	tot	tot	157336	49.6209110749473	212645	1806997	146438.432	210.427201148005	46.1840164503148	221879.362	1001	0.002	**	0.08707043	0.08665973;0.08748244	2.2e-16	***
SINE	Alu	AluYc	1692	0.533626007644855	212645	6703	1647.008	36.5985435419142	0.51943634964488	221879.362	897	0.21	ns	0.2524243	0.2420598;0.2630046	0.2017	ns
SINE	Alu	AluYd8	54	0.0170306172652613	212645	224	55.218	6.84962724485015	0.0174147522991333	221879.362	484	0.968	ns	0.2410714	0.1865920;0.3025416	0.9382	ns
SINE	Alu	AluY	22037	6.95006875323266	212645	98084	21635.424	126.756070171512	6.82341899103054	221879.362	1000	0.004	**	0.2246748	0.2220659;0.2273000	0.002041	**
SINE	Alu	AluYh3	173	0.0545610516090779	212645	649	167.495	12.0490312537629	0.0528248747934249	221879.362	699	0.606	ns	0.2665639	0.2329025;0.3023644	0.6218	ns
SINE	Alu	AluYk11	48	0.0151383264580101	212645	171	42.461	5.93444999108567	0.0133914266611159	221879.362	843	0.318	ns	0.2807018	0.2147795;0.3543971	0.3306	ns
SINE	Alu	AluYe5	378	0.119214320856829	212645	1297	334.729	16.4458513013168	0.105567434936734	221879.362	996	0.012	*	0.2914418	0.2668210;0.3170114	0.006967	**
SINE	Alu	AluSx	30507	9.62135260946902	212645	124945	26585.24	132.651712679772	8.38450087676141	221879.362	1001	0.002	**	0.2441634	0.2417834;0.2465554	2.2e-16	***
SINE	Alu	AluSx3	11155	3.5180839924813	212645	38631	9295.628	86.3898189419148	2.93167190200457	221879.362	1001	0.002	**	0.2887577	0.2842417;0.2933056	2.2e-16	***
SINE	Alu	Alu	2174	0.685640035827373	212645	7748	1830.597	36.3909726978257	0.577336979146955	221879.362	1001	0.002	**	0.2805885	0.2706040;0.2907384	2.2e-16	***
SINE	Alu	AluSc	10000	3.15381801208543	212645	37679	9077.477	88.2766800646878	2.86287104668912	221879.362	1001	0.002	**	0.2653998	0.2609464;0.2698894	2.2e-16	***
SINE	Alu	AluSg	12563	3.96214156858293	212645	42580	10364.518	87.5383838361472	3.26878035549837	221879.362	1001	0.002	**	0.2950446	0.2907152;0.2994021	2.2e-16	***
SINE	Alu	AluYh3a3	52	0.0163998536628442	212645	158	43.166	5.84830288602144	0.013613770830968	221879.362	943	0.118	ns	0.3291139	0.2565322;0.4082448	0.1287	ns
SINE	Alu	AluYg6	206	0.0649686510489599	212645	811	200.743	12.9036217572608	0.0633106889200066	221879.362	675	0.654	ns	0.2540074	0.2243710;0.2854437	0.6841	ns
SINE	Alu	AluSx1	27092	8.54432375834185	212645	106483	23470.195	124.403203866026	7.40207237381574	221879.362	1001	0.002	**	0.2544256	0.2518116;0.2570529	2.2e-16	***
SINE	Alu	AluYj4	769	0.24252860512937	212645	2787	709.236	24.8026909321847	0.223680127161942	221879.362	993	0.018	*	0.2759239	0.2593923;0.2929274	0.01027	*
SINE	Alu	FLAM_A	5057	1.5948857687116	212645	14934	3551.097	51.7173498477569	1.11995136812625	221879.362	1001	0.002	**	0.3386233	0.3310318;0.3462776	2.2e-16	***
SINE	Alu	AluYk3	1506	0.474964992620066	212645	6065	1550.426	36.2920878379798	0.488976144520557	221879.362	108	0.216	ns	0.24831	0.2374776;0.2593849	0.1952	ns
SINE	Alu	AluSc5	1209	0.381296597661129	212645	4143	1065.989	31.2903173995241	0.336193530888494	221879.362	1001	0.002	**	0.2918175	0.2780049;0.3059242	5.332e-07	***
SINE	Alu	AluYa8	92	0.029015125711186	212645	390	93.662	8.66087563510566	0.0295392902647946	221879.362	455	0.91	ns	0.2358974	0.1946225;0.2812326	0.9056	ns
SINE	Alu	AluYi6	99	0.0312227983196458	212645	454	113.43	9.9811183102257	0.035773757711085	221879.362	88	0.176	ns	0.2180617	0.1809191;0.2589231	0.1289	ns
SINE	Alu	AluYk2	1924	0.606794585525237	212645	6622	1704.495	37.8066305866619	0.537566703250956	221879.362	1001	0.002	**	0.2905467	0.2796302;0.3016478	1.139e-09	***
SINE	Alu	AluSq2	14142	4.46012943269122	212645	51711	12298.568	101.363385459997	3.87874452812575	221879.362	1001	0.002	**	0.2734815	0.2696427;0.2773457	2.2e-16	***
SINE	Alu	AluJo	14065	4.43584503399816	212645	45868	10864.045	91.4354385039762	3.42632208051067	221879.362	1001	0.002	**	0.3066408	0.3024225;0.3108836	2.2e-16	***
SINE	Alu	AluYb8	584	0.184182971905789	212645	2645	646.076	24.5816289224388	0.203760612597611	221879.362	5	0.01	**	0.220794	0.2051136;0.2370947	0.004674	**
SINE	Alu	AluSp	17763	5.60212693486735	212645	64572	15107.742	108.752851082712	4.76470688415396	221879.362	1001	0.002	**	0.2750883	0.2716464;0.2785504	2.2e-16	***
SINE	Alu	AluYh9	43	0.0135614174519674	212645	168	36.476	5.39986875605162	0.0115038665808828	221879.362	899	0.206	ns	0.2559524	0.1918428;0.3288828	0.2241	ns
SINE	Alu	AluYk4	286	0.0901991951456433	212645	1095	283.728	15.8001158115901	0.0894826476932975	221879.362	579	0.846	ns	0.2611872	0.2353823;0.2882820	0.8632	ns
SINE	Alu	AluYe6	66	0.0208151988797638	212645	193	52.653	6.65213062423174	0.0166057979790334	221879.362	988	0.028	*	0.3419689	0.2753555;0.4135224	0.03539	*
SINE	Alu	AluYc3	174	0.0548764334102865	212645	557	146.903	11.3846036470402	0.0463305327429386	221879.362	991	0.022	*	0.3123878	0.2740838;0.3526959	0.01075	*
SINE	Alu	AluYk12	20	0.00630763602417086	212645	100	25.33	4.79834597795156	0.0079886210246124	221879.362	152	0.304	ns	0.2	0.1266556;0.2918427	0.2507	ns
SINE	Alu	AluSq	4043	1.27508862228614	212645	12256	3158.476	50.183720765103	0.996125849953954	221879.362	1001	0.002	**	0.3298792	0.3215557;0.3382836	2.2e-16	***
SINE	Alu	AluYf1	554	0.174721517869533	212645	1999	527.248	22.2965385571759	0.166284423923602	221879.362	884	0.236	ns	0.2771386	0.2576061;0.2973267	0.1786	ns
SINE	Alu	AluSg4	3790	1.19529702658038	212645	11821	3037.153	51.4759688239704	0.95786278368593	221879.362	1001	0.002	**	0.3206159	0.3122052;0.3291149	2.2e-16	***
SINE	Alu	AluSz	29344	9.25456357466349	212645	118033	25432.747	137.976666692422	8.02102555854117	221879.362	1001	0.002	**	0.2486084	0.2461447;0.2510845	2.2e-16	***
SINE	Alu	tot	115905	36.5543276690762	212645	1196725	121672.994	218.178242979702	38.3734480061563	221879.362	1	0.002	**	0.09685182	0.09632249;0.09738311	2.2e-16	***
SINE	Alu	AluYi6_4d	14	0.0044153452169196	212645	46	12.247	3.24692678290311	0.00386248091940103	221879.362	761	0.482	ns	0.3043478	0.1774268;0.4575487	0.6166	ns
SINE	Alu	AluYb9	69	0.0217613442833895	212645	378	95.784	9.39295329337751	0.0302085304469591	221879.362	3	0.006	**	0.1825397	0.1448933;0.2252427	0.001367	**
SINE	Alu	AluSq10	529	0.166836972839319	212645	1528	395.215	18.422979704195	0.124643618564634	221879.362	1001	0.002	**	0.3462042	0.3223370;0.3706639	3.881e-14	***
SINE	Alu	AluYm1	1141	0.359850635178948	212645	4667	1190.159	31.8987970345631	0.375354489144558	221879.362	64	0.128	ns	0.2444825	0.2322079;0.2570776	0.09985	ns
SINE	Alu	AluYh7	111	0.0350073799341483	212645	462	113.481	9.68924767567225	0.0357898421829467	221879.362	420	0.84	ns	0.2402597	0.2019886;0.2818927	0.8289	ns
SINE	Alu	AluSg7	1858	0.585979386645473	212645	5829	1513.098	35.8525005794268	0.477203572645044	221879.362	1001	0.002	**	0.3187511	0.3067957;0.3308881	2.2e-16	***
SINE	Alu	AluSq4	586	0.184813735508206	212645	1638	430.605	19.2640618530744	0.135804980509405	221879.362	1001	0.002	**	0.3577534	0.3345073;0.3815104	2.2e-16	***
SINE	Alu	FAM	1508	0.475595756222483	212645	4262	1046.561	28.5504712466959	0.330066293254614	221879.362	1001	0.002	**	0.3538245	0.3394562;0.3683934	2.2e-16	***
SINE	Alu	FLAM_C	8272	2.60883825959707	212645	24406	5802.005	65.1280172708614	1.82984678752097	221879.362	1001	0.002	**	0.338933	0.3329935;0.3449110	2.2e-16	***
SINE	Alu	FRAM	6290	1.98375152960174	212645	20221	4837.199	61.4718324534512	1.52556453342416	221879.362	1001	0.002	**	0.3110628	0.3046850;0.3174949	2.2e-16	***
SINE	Alu	AluSc8	5897	1.85980648172678	212645	20437	5124.757	66.1836250383977	1.61625509341609	221879.362	1001	0.002	**	0.2885453	0.2823394;0.2948114	2.2e-16	***
SINE	Alu	AluJr	28602	9.02055027816675	212645	114124	24324.385	131.900767956777	7.67146835459007	221879.362	1001	0.002	**	0.2506221	0.2481098;0.2531471	2.2e-16	***
SINE	Alu	AluSx4	3658	1.15366662882085	212645	11827	3029.591	50.6930518365635	0.955477866505191	221879.362	1001	0.002	**	0.3092923	0.3009678;0.3177107	2.2e-16	***
SINE	Alu	AluYa5	740	0.233382532894322	212645	3782	932.88	28.5753066151205	0.294213374711426	221879.362	1	0.002	**	0.1956637	0.1831270;0.2086724	9.896e-14	***
SINE	Alu	AluSz6	12510	3.94542633311887	212645	40962	9930.707	88.0251872169812	3.13196426093429	221879.362	1001	0.002	**	0.305405	0.3009464;0.3098912	2.2e-16	***
SINE	Alu	AluJr4	4108	1.29558843936469	212645	12307	3076.28	50.5167649750411	0.970202727421817	221879.362	1001	0.002	**	0.3337938	0.3254619;0.3422043	2.2e-16	***
SINE	Alu	AluJb	29740	9.37945476794207	212645	117273	24901.805	130.351173387137	7.8535761142439	221879.362	1001	0.002	**	0.2535963	0.2511081;0.2560967	2.2e-16	***
SINE	5S-Deu-L2	tot	624	0.196798243954131	212645	2614	606.412	22.7549124815289	0.191251308834475	221879.362	787	0.43	ns	0.2387146	0.2224811;0.2555354	0.4174	ns
SINE	5S-Deu-L2	AmnSINE1	624	0.196798243954131	212645	2614	606.412	22.7549124815289	0.191251308834475	221879.362	787	0.43	ns	0.2387146	0.2224811;0.2555354	0.4174	ns
SINE	MIR	tot	87998	27.7529677427494	212645	598863	76766.607	191.881440056192	24.2107907883284	221879.362	1001	0.002	**	0.1469418	0.146046;0.147841	2.2e-16	***
SINE	MIR	MIR1_Amn	3724	1.17448182770061	212645	11716	2872.512	45.5207864387029	0.905938008553154	221879.362	1001	0.002	**	0.3178559	0.3094277;0.3263747	2.2e-16	***
SINE	MIR	MIR3	21865	6.89582308342479	212645	87870	18086.531	108.925551707645	5.70416272439415	221879.362	1001	0.002	**	0.2488335	0.2459776;0.2517060	2.2e-16	***
SINE	MIR	MIRb	43007	13.5636251245758	212645	223887	39424.434	151.727251351901	12.4337490065473	221879.362	1001	0.002	**	0.1920924	0.1904624;0.1937305	2.2e-16	***
SINE	MIR	MIR	33893	10.6892353883611	212645	174396	32420.361	139.997435551373	10.2247918480112	221879.362	1001	0.002	**	0.1943451	0.1924902;0.1962101	2.2e-16	***
SINE	MIR	MIRc	22773	7.18218975892215	212645	100994	20500.829	112.859084401443	6.46558837628834	221879.362	1001	0.002	**	0.2254886	0.2229142;0.2280788	2.2e-16	***
SINE	tRNA-RTE	tot	1457	0.459511284360847	212645	5836	1305.507	33.9148074617145	0.411733149150361	221879.362	1001	0.002	**	0.2496573	0.2385946;0.2609708	2.629e-06	***
SINE	tRNA-RTE	MamSINE1	1457	0.459511284360847	212645	5836	1305.507	33.9148074617145	0.411733149150361	221879.362	1001	0.002	**	0.2496573	0.2385946;0.2609708	2.629e-06	***
SINE	tRNA	tot	512	0.161475482218774	212645	2292	525.32	20.4696508667492	0.165676367810872	221879.362	264	0.528	ns	0.2233857	0.2064778;0.2410035	0.5183	ns
SINE	tRNA	LFSINE_Vert	512	0.161475482218774	212645	2292	525.32	20.4696508667492	0.165676367810872	221879.362	264	0.528	ns	0.2233857	0.2064778;0.2410035	0.5183	ns
SINE	tRNA-Deu	tot	167	0.0526687608018267	212645	667	151.351	11.2291537033248	0.0477333509947142	221879.362	931	0.142	ns	0.2503748	0.2179128;0.2850631	0.1518	ns
SINE	tRNA-Deu	AmnSINE2	167	0.0526687608018267	212645	667	151.351	11.2291537033248	0.0477333509947142	221879.362	931	0.142	ns	0.2503748	0.2179128;0.2850631	0.1518	ns
DNA	TcMar-Mariner	tot	2770	0.873607589347664	212645	16390	3733.606	55.8930299303482	1.17751138528302	221879.362	1	0.002	**	0.1690055	0.1632968;0.1748319	2.2e-16	***
DNA	TcMar-Mariner	MADE1	1079	0.340296963504018	212645	7843	1728.713	35.6484704362535	0.545204619712624	221879.362	1	0.002	**	0.1375749	0.1300237;0.1453966	2.2e-16	***
DNA	TcMar-Mariner	HSMAR2	155	0.0488841791873242	212645	1770	480.175	22.9149180332043	0.151438456395312	221879.362	1	0.002	**	0.08757062	0.07481151;0.10171532	2.2e-16	***
DNA	TcMar-Mariner	MARNA	813	0.256405404382545	212645	3156	750.719	25.369541829774	0.236763110421476	221879.362	992	0.02	*	0.2576046	0.2424192;0.2732404	0.01012	*
DNA	TcMar-Mariner	HSMAR1	76	0.0239690168918493	212645	716	202.316	14.8758675523626	0.0638067844933076	221879.362	1	0.002	**	0.1061453	0.08454557;0.13105073	2.2e-16	***
DNA	TcMar-Mariner	MADE2	649	0.204682788984344	212645	2664	597.875	21.9416683917111	0.188558894397558	221879.362	993	0.018	*	0.2436186	0.2274190;0.2603835	0.01899	*
DNA	TcMar-Mariner	UCON40	49	0.0154537082592186	212645	241	58.374	6.90172136193267	0.0184100972637475	221879.362	94	0.188	ns	0.2033195	0.1543663;0.2597297	0.1758	ns
DNA	TcMar-Tc1	tot	163	0.0514072335969925	212645	649	156.691	11.5289390420557	0.0494174898131678	221879.362	717	0.57	ns	0.2511556	0.2182155;0.2863773	0.5514	ns
DNA	TcMar-Tc1	EutTc1-N2	36	0.0113537448435075	212645	198	48.443	6.40201036680953	0.0152780405959455	221879.362	30	0.06	ns	0.1818182	0.1307118;0.2427170	0.03886	*
DNA	TcMar-Tc1	X32_DNA	112	0.0353227617353568	212645	328	78.135	8.10051809413407	0.0246423570374295	221879.362	1001	0.002	**	0.3414634	0.2902584;0.3955619	2.333e-05	***
DNA	TcMar-Tc1	X33a_DNA	12	0.00378458161450252	212645	67	14.812	3.63729100923832	0.00467143523950094	221879.362	261	0.522	ns	0.1791045	0.0961194;0.2919634	0.4643	ns
DNA	TcMar-Tc1	EutTc1-N1	10	0.00315381801208543	212645	56	15.459	3.47453470142282	0.00487548726488287	221879.362	69	0.138	ns	0.1785714	0.08910095;0.30397161	0.1337	ns
DNA	TcMar	tot	520	0.163998536628442	212645	1834	418.608	19.1006589198166	0.132021345040306	221879.362	1001	0.002	**	0.2835333	0.2629927;0.3047684	4.02e-08	***
DNA	TcMar	UCON44	93	0.0293305075123945	212645	364	85.845	8.1212640598573	0.0270739507247474	221879.362	833	0.338	ns	0.2554945	0.2114647;0.3035518	0.3874	ns
DNA	TcMar	DNA1_Mam	44	0.0138767992531759	212645	169	40.419	5.9532243263529	0.0127474170230481	221879.362	762	0.48	ns	0.260355	0.1959866;0.3333305	0.528	ns
DNA	TcMar	X4a_DNA	59	0.018607526271304	212645	179	40.581	5.8695733142104	0.0127985088748439	221879.362	1001	0.002	**	0.3296089	0.2613050;0.4036653	0.00168	**
DNA	TcMar	X4b_DNA	197	0.062130214838083	212645	699	158.347	11.2435318298126	0.0499397620759692	221879.362	1000	0.004	**	0.2818312	0.2487445;0.3167716	0.0006874	***
DNA	TcMar	X5a_DNA	133	0.0419457795607362	212645	423	94.657	8.87085356902272	0.0298530951569971	221879.362	1001	0.002	**	0.3144208	0.2704272;0.3610336	1.878e-05	***
DNA	PIF-Harbinger	tot	12	0.00378458161450252	212645	30	6.54554554554555	2.26139458933088	0.00206434594404671	221879.362	993	0.018	*	0.4	0.2265576;0.5939651	0.02464	*
DNA	PIF-Harbinger	Chompy-7_Croc	6	0.00189229080725126	212645	14	3.28498467824311	1.52936133360369	0.00103602438476678	221879.362	951	0.102	ns	0.4285714	0.1766111;0.7113906	0.1102	ns
DNA	PIF-Harbinger	Chompy-6_Croc	6	0.00189229080725126	212645	16	3.40122824974411	1.57942668515867	0.00107268549172568	221879.362	941	0.122	ns	0.375	0.1519837;0.6456539	0.1259	ns
DNA	hAT-Blackjack	BLACKJACK	139	0.0438380703679875	212645	2129	520.136	22.621433049947	0.164041428553407	221879.362	1	0.002	**	0.06528887	0.05516484;0.07662866	2.2e-16	***
DNA	hAT-Blackjack	MER81	717	0.226128751466525	212645	3668	873.278	27.5460251125185	0.275415988595794	221879.362	1	0.002	**	0.1954744	0.1827510;0.2086848	6.798e-10	***
DNA	hAT-Blackjack	MER63D	243	0.076637777693676	212645	1718	417.308	18.2886196748035	0.131611348698735	221879.362	1	0.002	**	0.1414435	0.1252973;0.1588249	2.2e-16	***
DNA	hAT-Blackjack	tot	3072	0.968852893312644	212645	19734	4554.123	61.8976185825124	1.43628751466525	221879.362	1	0.002	**	0.1556704	0.1506378;0.1608047	2.2e-16	***
DNA	hAT-Blackjack	MER63C	87	0.0274382167051432	212645	890	239.342	15.867413488367	0.0754841110648551	221879.362	1	0.002	**	0.09775281	0.07903732;0.11917834	2.2e-16	***
DNA	hAT-Blackjack	MER94B	152	0.0479380337836985	212645	622	145.592	11.188866194871	0.0459170672015542	221879.362	738	0.528	ns	0.244373	0.2110796;0.2801138	0.5384	ns
DNA	hAT-Blackjack	MER63A	538	0.169675409050196	212645	3511	838.096	26.8661603988098	0.264320226065675	221879.362	1	0.002	**	0.1532327	0.1414678;0.1655781	2.2e-16	***
DNA	hAT-Blackjack	MER94	907	0.286051293696149	212645	4792	1085.803	28.5596891938068	0.34244250589764	221879.362	1	0.002	**	0.1892738	0.1782703;0.2006572	3.266e-10	***
DNA	hAT-Blackjack	MER63B	410	0.129306538495503	212645	2404	586.877	22.410580204562	0.185090325347866	221879.362	1	0.002	**	0.1705491	0.1557145;0.1861909	2.2e-16	***
DNA	hAT-Tag1	tot	598	0.188598317122709	212645	2372	570.352	21.9775592163714	0.179878641082895	221879.362	896	0.212	ns	0.2521079	0.2347374;0.2700927	0.1864	ns
DNA	hAT-Tag1	hAT-5_Mam	258	0.0813685047118041	212645	904	209.612	14.0808283039644	0.0661078101149251	221879.362	1001	0.002	**	0.2853982	0.2561455;0.3160567	0.0002071	***
DNA	hAT-Tag1	hAT-1_Mam	340	0.107229812410905	212645	1468	362.167	17.4263820051607	0.114220880798294	221879.362	107	0.214	ns	0.2316076	0.2102412;0.2540533	0.183	ns
DNA	hAT-Ac	tot	1162	0.366473653004327	212645	5533	1269.798	32.2614940757554	0.400471180411006	221879.362	1	0.002	**	0.2100127	0.1993449;0.2209871	0.0005217	***
DNA	hAT-Ac	EuthAT-2	117	0.0368996707413995	212645	1150	287.798	16.5592694707648	0.0907662516242163	221879.362	1	0.002	**	0.1017391	0.08486833;0.12067723	2.2e-16	***
DNA	hAT-Ac	UCON37	54	0.0170306172652613	212645	174	41.434	5.96583902190088	0.0130675295512748	221879.362	986	0.032	*	0.3103448	0.2425093;0.3847753	0.03219	*
DNA	hAT-Ac	OldhAT1	992	0.312858746798875	212645	4209	946.158	26.1516528147829	0.298401014267873	221879.362	954	0.096	ns	0.2356854	0.2229314;0.2488073	0.09292	ns
DNA	tot	tot	66831	21.0772811565681	212645	524553	71610.688	190.803020019203	22.584707767223	221879.362	1	0.002	**	0.1274056	0.1265044;0.1283109	2.2e-16	***
DNA	hAT-Charlie	MER102b	849	0.267759149226053	212645	3128	789.664	25.4213955429546	0.249045654669543	221879.362	989	0.026	*	0.2714194	0.2558954;0.2873721	0.01516	*
DNA	hAT-Charlie	MER3	2764	0.871715298540413	212645	10909	2589.544	44.7876545266438	0.816695051028775	221879.362	1001	0.002	**	0.2533688	0.2452278;0.2616415	9.88e-05	***
DNA	hAT-Charlie	Charlie17a	356	0.112275921230241	212645	1214	283.542	15.2433131108232	0.0894239866782727	221879.362	1001	0.002	**	0.2932455	0.2677513;0.3197452	1.659e-06	***
DNA	hAT-Charlie	MER102c	744	0.234644060099156	212645	3112	775.026	24.5247790772677	0.244429095863452	221879.362	106	0.212	ns	0.2390746	0.2241794;0.2544617	0.2061	ns
DNA	hAT-Charlie	Charlie32a	78	0.0245997804942664	212645	259	60.141	7.10123556478353	0.018967376906483	221879.362	993	0.018	*	0.3011583	0.2459215;0.3610127	0.009974	**
DNA	hAT-Charlie	Charlie2a	276	0.0870453771335579	212645	2080	502.833	21.6335184406078	0.158584377247095	221879.362	1	0.002	**	0.1326923	0.1183983;0.1480300	2.2e-16	***
DNA	hAT-Charlie	Chap1a_Mam	312	0.0983991219770654	212645	1415	341.956	16.7483901486851	0.107846699214069	221879.362	41	0.082	ns	0.2204947	0.1991382;0.2430180	0.06689	ns
DNA	hAT-Charlie	UCON81	12	0.00378458161450252	212645	40	9.028	2.66877094152689	0.00284726690131073	221879.362	903	0.198	ns	0.3	0.1656272;0.4653163	0.2587	ns
DNA	hAT-Charlie	Charlie1a	1078	0.339981581702809	212645	5747	1467.892	36.0572941922223	0.462946422939611	221879.362	1	0.002	**	0.1875761	0.1775570;0.1979135	2.2e-16	***
DNA	hAT-Charlie	Charlie17	103	0.0324843255244799	212645	535	128.852	10.8618633795531	0.0406375758493232	221879.362	11	0.022	*	0.1925234	0.1599541;0.2285315	0.008506	**
DNA	hAT-Charlie	MER106B	189	0.0596071604284146	212645	827	200.789	13.5254359048578	0.0633251964828621	221879.362	206	0.412	ns	0.2285369	0.2003241;0.2586990	0.3512	ns
DNA	hAT-Charlie	MER58D	282	0.0889376679408091	212645	1140	272.273	14.9688522451635	0.0858699491604537	221879.362	757	0.49	ns	0.2473684	0.2225608;0.2734867	0.5093	ns
DNA	hAT-Charlie	Charlie10a	97	0.0305920347172287	212645	305	70.191	7.65513684529023	0.0221369640086288	221879.362	1001	0.002	**	0.3180328	0.2661221;0.3735210	0.0004932	***
DNA	hAT-Charlie	Charlie23a	329	0.103760612597611	212645	1488	352.069	17.3860436417695	0.111036155369691	221879.362	99	0.198	ns	0.2211022	0.2002476;0.2430633	0.1699	ns
DNA	hAT-Charlie	hAT-16_Crp	4	0.00126152720483417	212645	20	4.47834843907351	1.88526343977142	0.00141238959715447	221879.362	543	0.918	ns	0.2	0.057334;0.436614	1	ns
DNA	hAT-Charlie	Charlie24	287	0.0905145769468519	212645	1286	307.826	16.3990442603419	0.097082718338821	221879.362	110	0.22	ns	0.2231726	0.2006806;0.2469373	0.1803	ns
DNA	hAT-Charlie	MER102a	734	0.231490242087071	212645	3028	762.259	25.8775494698892	0.240402616407423	221879.362	134	0.268	ns	0.2424042	0.2272301;0.2580776	0.2411	ns
DNA	hAT-Charlie	MER5B	5332	1.68161576404395	212645	24966	5610.234	63.9193470470947	1.76936570412141	221879.362	1	0.002	**	0.2135705	0.2085004;0.2187073	2.253e-05	***
DNA	hAT-Charlie	MER20B	781	0.246313186743872	212645	4146	1017.074	28.7362192066788	0.320766630082378	221879.362	1	0.002	**	0.1883743	0.1765744;0.2006150	2.2e-16	***
DNA	hAT-Charlie	MER105	239	0.0753762504888418	212645	714	171.911	12.1250193853492	0.0542176008275619	221879.362	1001	0.002	**	0.3347339	0.3001640;0.3706765	1.441e-08	***
DNA	hAT-Charlie	Charlie1b	710	0.223921078858066	212645	3033	742.882	25.1404080340021	0.234291463245405	221879.362	100	0.2	ns	0.2340917	0.2191197;0.2495782	0.17	ns
DNA	hAT-Charlie	Charlie17b	58	0.0182921444700955	212645	527	126.844	10.9380667992706	0.0400042891924964	221879.362	1	0.002	**	0.1100569	0.08463819;0.13994387	3.68e-14	***
DNA	hAT-Charlie	Charlie12	5	0.00157690900604272	212645	21	4.71457489878543	2.11606249619402	0.00148689112351153	221879.362	649	0.706	ns	0.2380952	0.08217588;0.47165983	0.7982	ns
DNA	hAT-Charlie	MER112	1252	0.394858015113096	212645	4468	1063.332	30.1205747791277	0.335355561442683	221879.362	1001	0.002	**	0.2802149	0.2670815;0.2936361	7.751e-11	***
DNA	hAT-Charlie	MER113	800	0.252305440966834	212645	3734	999.434	28.178070332222	0.315203295109059	221879.362	1	0.002	**	0.2142475	0.2011810;0.2277627	4.979e-14	***
DNA	hAT-Charlie	Charlie13a	92	0.029015125711186	212645	548	132.816	10.9791021802643	0.0418877493093139	221879.362	1	0.002	**	0.1678832	0.1375380;0.2018603	2.698e-05	***
DNA	hAT-Charlie	Charlie25	87	0.0274382167051432	212645	1076	288.704	16.3723681377631	0.0910519875361112	221879.362	1	0.002	**	0.08085502	0.06526583;0.09877985	2.2e-16	***
DNA	hAT-Charlie	MER113A	513	0.161790864019983	212645	2067	521.906	20.3248188740333	0.164599654341546	221879.362	344	0.688	ns	0.2481858	0.2296897;0.2673986	0.667	ns
DNA	hAT-Charlie	Charlie18a	633	0.199636680165008	212645	2463	602.913	21.782146195747	0.190147787912046	221879.362	913	0.178	ns	0.2570037	0.2398402;0.2747467	0.1598	ns
DNA	hAT-Charlie	Charlie29a	195	0.0614994512356659	212645	978	241.868	15.1888537183448	0.0762807654947079	221879.362	4	0.008	**	0.1993865	0.1747702;0.2258270	0.000425	***
DNA	hAT-Charlie	Charlie10	166	0.0523533790006181	212645	1131	280.334	16.0987457155399	0.0884122418599957	221879.362	1	0.002	**	0.1467728	0.1266463;0.1687555	2.2e-16	***
DNA	hAT-Charlie	Charlie14a	75	0.0236536350906407	212645	523	115.826	10.0867966901027	0.0365294125067807	221879.362	1	0.002	**	0.1434034	0.1144956;0.1764102	8.933e-06	***
DNA	hAT-Charlie	Charlie30b	166	0.0523533790006181	212645	614	142.463	11.0396786866967	0.0449302375455727	221879.362	984	0.036	*	0.2703583	0.2355890;0.3073531	0.02775	*
DNA	hAT-Charlie	Charlie21a	111	0.0350073799341483	212645	742	187.688	12.6072835932091	0.059193379505229	221879.362	1	0.002	**	0.1495957	0.1246920;0.1773213	1.056e-11	***
DNA	hAT-Charlie	MER5C1	184	0.0580302514223719	212645	617	147.899	10.7735262503912	0.0466446530169423	221879.362	1001	0.002	**	0.2982172	0.2623489;0.3360297	0.0009435	***
DNA	hAT-Charlie	Charlie6	16	0.00504610881933669	212645	260	69.299	8.5722273699478	0.0218556434419508	221879.362	1	0.002	**	0.06153846	0.03558022;0.09801265	2.2e-16	***
DNA	hAT-Charlie	Charlie9	260	0.0819992683142212	212645	1284	239.587	14.0399270137188	0.0755613796061512	221879.362	943	0.118	ns	0.2024922	0.1808233;0.2255321	0.1421	ns
DNA	hAT-Charlie	Charlie20a	151	0.04762265198249	212645	869	205.139	13.6267886300613	0.0646971073181193	221879.362	1	0.002	**	0.1737629	0.1491355;0.2006248	8.904e-06	***
DNA	hAT-Charlie	Charlie29b	235	0.0741147232840076	212645	1420	337.868	16.9548235626928	0.106557418410728	221879.362	1	0.002	**	0.165493	0.1465193;0.1858614	3.409e-11	***
DNA	hAT-Charlie	MER107	74	0.0233382532894322	212645	337	84.751	8.47117227777595	0.0267289230342252	221879.362	112	0.224	ns	0.2195846	0.1765384;0.2676360	0.1876	ns
DNA	hAT-Charlie	MER30	1091	0.344081545118521	212645	4132	994.051	29.1944980727143	0.313505594873153	221879.362	1001	0.002	**	0.2640368	0.2506455;0.2777625	0.0004744	***
DNA	hAT-Charlie	Charlie7	477	0.150437119176475	212645	3902	927.409	29.4516403298377	0.292487920877014	221879.362	1	0.002	**	0.122245	0.1121246;0.1329348	2.2e-16	***
DNA	hAT-Charlie	MER1A	670	0.211305806809724	212645	3227	845.459	28.5201282731463	0.266642382267974	221879.362	1	0.002	**	0.2076232	0.1937438;0.2220345	7.11e-13	***
DNA	hAT-Charlie	UCON34	92	0.029015125711186	212645	339	76.311	7.8583734343077	0.0240671006320251	221879.362	973	0.058	ns	0.2713864	0.2247553;0.3220623	0.04382	*
DNA	hAT-Charlie	Charlie1	421	0.132775738308797	212645	1930	485.181	20.6123532889408	0.153017257692162	221879.362	3	0.006	**	0.2181347	0.1998903;0.2372395	0.0007081	***
DNA	hAT-Charlie	MER20	4225	1.33248811010609	212645	16757	3971.899	57.5818936252835	1.25266466083841	221879.362	1001	0.002	**	0.2521334	0.2455723;0.2587807	4.899e-06	***
DNA	hAT-Charlie	Charlie22a	312	0.0983991219770654	212645	1112	277.42	14.9561119708728	0.087493219291274	221879.362	982	0.04	*	0.2805755	0.2543286;0.3079887	0.0184	*
DNA	hAT-Charlie	Charlie4a	569	0.179452244887661	212645	2852	695.318	25.5487693561865	0.219290643252722	221879.362	1	0.002	**	0.1995091	0.1849812;0.2146562	2.022e-08	***
DNA	hAT-Charlie	MER5C	307	0.0968222129710227	212645	1336	320.025	15.9224966918163	0.100930060931764	221879.362	223	0.446	ns	0.2297904	0.2074716;0.2533042	0.423	ns
DNA	hAT-Charlie	Charlie19a	449	0.141606428742636	212645	1605	397.699	17.7361486791798	0.125427026958836	221879.362	998	0.008	**	0.2797508	0.2578982;0.3024118	0.003486	**
DNA	hAT-Charlie	UCON38	62	0.0195536716749297	212645	207	49.339	6.48398959909108	0.0155606226898283	221879.362	980	0.044	*	0.2995169	0.2379863;0.3668938	0.0415	*
DNA	hAT-Charlie	Cheshire	170	0.0536149062054523	212645	1020	249.917	15.8837150378431	0.0788192736126355	221879.362	1	0.002	**	0.1666667	0.1442936;0.1909818	1.664e-09	***
DNA	hAT-Charlie	Charlie16a	362	0.114168212037493	212645	1410	344.293	16.321996157289	0.108583746483493	221879.362	860	0.284	ns	0.2567376	0.2341080;0.2803852	0.278	ns
DNA	hAT-Charlie	Charlie31a	123	0.0387919615486508	212645	803	193.357	12.9189957601763	0.0609812789362803	221879.362	1	0.002	**	0.1531756	0.1289522;0.1799762	1.418e-09	***
DNA	hAT-Charlie	Chap1_Mam	100	0.0315381801208543	212645	484	114.85	9.67414539321636	0.0362215998688012	221879.362	56	0.112	ns	0.2066116	0.1713941;0.2454582	0.1212	ns
DNA	hAT-Charlie	Charlie26a	117	0.0368996707413995	212645	513	121.813	9.69629047878873	0.0384176033506163	221879.362	338	0.676	ns	0.2280702	0.1924420;0.2668654	0.6409	ns
DNA	hAT-Charlie	Charlie15b	410	0.129306538495503	212645	1888	460.094	19.5417769162644	0.145105274445243	221879.362	7	0.014	*	0.217161	0.1987485;0.2364563	0.00733	**
DNA	hAT-Charlie	MER1B	1404	0.442796048896795	212645	5366	1305.522	33.712966052842	0.41173787987738	221879.362	997	0.01	**	0.2616474	0.2499262;0.2736283	0.001918	**
DNA	hAT-Charlie	MER103C	1911	0.602694622109526	212645	8923	2105.185	42.0131393599535	0.663937037177207	221879.362	1	0.002	**	0.2141656	0.2056920;0.2228263	1.018e-06	***
DNA	hAT-Charlie	Charlie7b_Mars	1	0.000315381801208543	212645	59	15.462	3.76759216884614	0.00487643341028649	221879.362	1	0.002	**	0.01694915	0.0004290233;0.0908559329	6.986e-07	***
DNA	hAT-Charlie	Charlie15a	961	0.30308191096141	212645	3213	778.166	23.7860930424108	0.245419394719247	221879.362	1001	0.002	**	0.2990974	0.2832988;0.3152625	2.09e-13	***
DNA	hAT-Charlie	MER5A1	3403	1.07324426951267	212645	15942	3658.846	50.2320370037045	1.15393344182467	221879.362	1	0.002	**	0.2134613	0.2071221;0.2199052	1.232e-06	***
DNA	hAT-Charlie	MER117	1044	0.329258600461719	212645	4370	1075.094	30.6269354192216	0.339065082188497	221879.362	161	0.322	ns	0.2389016	0.2263224;0.2518307	0.284	ns
DNA	hAT-Charlie	Charlie8	1062	0.334935472883473	212645	4378	1106.927	29.2931008388794	0.349104631066369	221879.362	67	0.134	ns	0.2425765	0.2299403;0.2555571	0.1218	ns
DNA	hAT-Charlie	Charlie3	45	0.0141921810543844	212645	337	99.567	11.3179329652815	0.031401619800931	221879.362	1	0.002	**	0.1335312	0.09909291;0.17456808	3.451e-12	***
DNA	hAT-Charlie	Charlie5	412	0.12993730209792	212645	2568	647.672	23.6847077537676	0.20426396195234	221879.362	1	0.002	**	0.1604361	0.1464399;0.1752112	2.2e-16	***
DNA	hAT-Charlie	Charlie4z	2033	0.641171201856968	212645	5940	1398	32.7229092347974	0.440903758089543	221879.362	1001	0.002	**	0.3422559	0.3301857;0.3544811	2.2e-16	***
DNA	hAT-Charlie	MER30B	50	0.0157690900604272	212645	223	49.466	6.30893387559631	0.0156006761785818	221879.362	575	0.854	ns	0.2242152	0.1712344;0.2846850	0.9358	ns
DNA	hAT-Charlie	Charlie13b	90	0.0283843621087689	212645	404	100.179	9.24686235776565	0.0315946334632706	221879.362	150	0.3	ns	0.2227723	0.1831183;0.2665414	0.2498	ns
DNA	hAT-Charlie	Charlie10b	92	0.029015125711186	212645	273	61.902	7.10484868768328	0.0195227642584112	221879.362	1001	0.002	**	0.3369963	0.2811375;0.3964393	3.371e-05	***
DNA	hAT-Charlie	Charlie2b	428	0.134983410917256	212645	3650	854.394	27.8475897027418	0.269460318661772	221879.362	1	0.002	**	0.1172603	0.1069954;0.1281424	2.2e-16	***
DNA	hAT-Charlie	Charlie7a	305	0.0961914493686056	212645	1424	340.086	16.2797307604774	0.107256935245809	221879.362	12	0.024	*	0.2141854	0.1931330;0.2364236	0.02956	*
DNA	hAT-Charlie	tot	43116	13.5980017409075	212645	266107	44565.167	160.40670004841	14.0550426396195	221879.362	1	0.002	**	0.1620251	0.1606269;0.1634306	4.221e-14	***
DNA	hAT-Charlie	MER5A	7527	2.3738788176967	212645	34906	7689.625	75.4562258333732	2.42516778311824	221879.362	13	0.026	*	0.2156363	0.2113314;0.2199885	0.03585	*
DNA	hAT-Charlie	Charlie4	202	0.0637071238441257	212645	917	220.463	13.2632780844535	0.069530018039839	221879.362	90	0.18	ns	0.2202835	0.1938478;0.2485292	0.1641	ns
DNA	hAT-Charlie	MER58A	3311	1.04422914380149	212645	13479	3194.983	50.34756785177	1.00763949337067	221879.362	989	0.026	*	0.2456414	0.2383927;0.2530000	0.01931	*
DNA	hAT-Charlie	MER119	224	0.0706455234707137	212645	1203	303.725	16.4303174141685	0.0957893375720647	221879.362	1	0.002	**	0.1862012	0.1645766;0.2093712	5.882e-08	***
DNA	hAT-Charlie	MER33	2082	0.656624910116187	212645	9580	2324.203	46.1304434057251	0.733011328514299	221879.362	1	0.002	**	0.2173278	0.2091037;0.2257240	5.555e-09	***
DNA	hAT-Charlie	MER58B	1719	0.542141316277486	212645	7005	1719.288	37.6621227693221	0.542232146236234	221879.362	501	1.002	ns	0.2453961	0.2353552;0.2556494	1	ns
DNA	hAT-Charlie	MER106A	168	0.0529841426030352	212645	742	182.079	12.4875416995379	0.0574244029822503	221879.362	148	0.296	ns	0.2264151	0.1967651;0.2582577	0.2493	ns
DNA	hAT-Charlie	MER58C	739	0.233067151093113	212645	2592	619.677	21.9328457050316	0.195434848427506	221879.362	1001	0.002	**	0.285108	0.2677856;0.3029171	6.918e-08	***
DNA	hAT-Charlie	Charlie11	15	0.00473072701812815	212645	104	27.606	5.06778516182823	0.00870643000416304	221879.362	4	0.008	**	0.1442308	0.08303104;0.22670674	0.003791	**
DNA	hAT-Charlie	Charlie16	268	0.0845223227238895	212645	1464	365.398	18.0403728079841	0.115239879397999	221879.362	1	0.002	**	0.1830601	0.1635606;0.2038399	1.415e-09	***
DNA	hAT-Charlie	Charlie30a	123	0.0387919615486508	212645	457	109.381	9.82651511978684	0.0344967767979917	221879.362	926	0.152	ns	0.2691466	0.2289970;0.3123135	0.1389	ns
DNA	MULE-MuDR	tot	120	0.0378458161450252	212645	1949	488.061	21.535344205516	0.153925557279643	221879.362	1	0.002	**	0.06157004	0.05130820;0.07317398	2.2e-16	***
DNA	MULE-MuDR	Ricksha_b	13	0.00409996341571106	212645	117	32.738	6.17993103097013	0.0103249694079653	221879.362	1	0.002	**	0.1111111	0.06050517;0.18250724	1.801e-05	***
DNA	MULE-MuDR	Ricksha	25	0.00788454503021358	212645	410	109.818	10.4630947789051	0.0346345986451198	221879.362	1	0.002	**	0.06097561	0.03984523;0.08869873	2.2e-16	***
DNA	MULE-MuDR	Ricksha_c	74	0.0233382532894322	212645	982	234.448	14.4763552339966	0.0739406325297405	221879.362	1	0.002	**	0.07535642	0.05963114;0.09368151	2.2e-16	***
DNA	MULE-MuDR	Ricksha_0	26	0.00819992683142212	212645	384	98.354	10.1558764184006	0.031019061676065	221879.362	1	0.002	**	0.06770833	0.04470274;0.09763679	2.2e-16	***
DNA	MULE-MuDR	Ricksha_a	6	0.00189229080725126	212645	56	13.936	3.5719270237034	0.00439516078164226	221879.362	8	0.016	*	0.1071429	0.04034795;0.21875647	0.01267	*
DNA	Merlin	tot	12	0.00378458161450252	212645	57	13.158	3.502471028189	0.00414979374030201	221879.362	439	0.878	ns	0.2105263	0.1137902;0.3388701	0.8751	ns
DNA	Merlin	Merlin1_HS	12	0.00378458161450252	212645	57	13.158	3.502471028189	0.00414979374030201	221879.362	439	0.878	ns	0.2105263	0.1137902;0.3388701	0.8751	ns
DNA	DNA	X24_DNA	55	0.0173459990664699	212645	456	103.388	9.19107893187366	0.0326066936633489	221879.362	1	0.002	**	0.120614	0.09216892;0.15408822	9.159e-09	***
DNA	DNA	X2a_DNA	47	0.0148229446568015	212645	412	92.69	8.69514263859458	0.0292327391540199	221879.362	1	0.002	**	0.1140777	0.08503449;0.14880036	1.105e-08	***
DNA	DNA	X34_DNA	11	0.00346919981329397	212645	99	20.828	4.26105298870744	0.00656877215557153	221879.362	10	0.02	*	0.1111111	0.05678861;0.19011643	0.01332	*
DNA	DNA	Eulor9B	9	0.00283843621087689	212645	27	6.37437437437437	2.22798379877395	0.00201036167176777	221879.362	908	0.188	ns	0.3333333	0.1651882;0.5396073	0.2564	ns
DNA	DNA	Eulor9A	33	0.0104075994398819	212645	123	29.639	4.93994757887997	0.00934760120602001	221879.362	790	0.424	ns	0.2682927	0.1924223;0.3556562	0.462	ns
DNA	DNA	MER126	59	0.018607526271304	212645	267	62.279	7.28877803786651	0.0196416631974669	221879.362	365	0.73	ns	0.2209738	0.1726803;0.2755772	0.6648	ns
DNA	DNA	UCON78	53	0.0167152354640528	212645	179	42.2	5.96385509277075	0.0133091120110005	221879.362	966	0.072	ns	0.2960894	0.2303110;0.3687616	0.0641	ns
DNA	DNA	MER125	7	0.0022076726084598	212645	140	33.432	5.12324346714302	0.010543844378004	221879.362	1	0.002	**	0.05	0.02033613;0.10030493	3.37e-09	***
DNA	DNA	Eulor11	7	0.0022076726084598	212645	101	22.499	4.55112202777641	0.00709577514539101	221879.362	1	0.002	**	0.06930693	0.02831741;0.13759588	5.988e-05	***
DNA	DNA	X2b_DNA	22	0.00693839962658795	212645	185	39.901	5.75015332519606	0.0125840492500221	221879.362	2	0.004	**	0.1189189	0.07604684;0.17449498	0.0008846	***
DNA	DNA	tot	1068	0.336827763690724	212645	6503	1479.475	33.9300253701883	0.466599490343009	221879.362	1	0.002	**	0.1642319	0.1553025;0.1734635	2.2e-16	***
DNA	DNA	X30_DNA	144	0.0454149793740302	212645	758	174.742	11.8673615547126	0.0551104467067832	221879.362	7	0.014	*	0.1899736	0.1626382;0.2197452	0.007477	**
DNA	DNA	X23_DNA	11	0.00346919981329397	212645	59	14.953	3.59774022613289	0.00471590407347134	221879.362	174	0.348	ns	0.1864407	0.09691947;0.30914865	0.2947	ns
DNA	DNA	Eutr2	42	0.0132460356507588	212645	230	55.891	6.89410238157569	0.0176270042513467	221879.362	22	0.044	*	0.1826087	0.1348918;0.2387091	0.03143	*
DNA	DNA	UCON99	8	0.00252305440966834	212645	56	12.303	3.31936879680598	0.00388014230026871	221879.362	128	0.256	ns	0.1428571	0.06375137;0.26221730	0.1972	ns
DNA	DNA	MER135	98	0.0309074165184372	212645	818	175.41	11.680082376607	0.0553211217499905	221879.362	1	0.002	**	0.1198044	0.09834164;0.14404915	2.759e-12	***
DNA	DNA	UCON8	43	0.0135614174519674	212645	206	48.547	6.34650053723066	0.0153108403032711	221879.362	219	0.438	ns	0.2087379	0.1553756;0.2706854	0.4116	ns
DNA	DNA	MARE8	53	0.0167152354640528	212645	218	49.801	6.71211229431179	0.0157063290819867	221879.362	719	0.566	ns	0.2431193	0.1877318;0.3056354	0.6283	ns
DNA	DNA	MER136	2	0.000630763602417086	212645	28	7.355	2.49142171905564	0.00231963314788883	221879.362	21	0.042	*	0.07142857	0.008770497;0.235034773	0.01773	*
DNA	DNA	Eulor1	3	0.000946145403625629	212645	86	19.464	4.04735531984593	0.00613859137872308	221879.362	1	0.002	**	0.03488372	0.007252456;0.098576164	1.676e-06	***
DNA	DNA	MER130	35	0.011038363042299	212645	181	42.818	5.89029469310081	0.0135040179641474	221879.362	105	0.21	ns	0.1933702	0.1385400;0.2585285	0.1896	ns
DNA	DNA	Eutr2B	56	0.0176613808676784	212645	433	98.163	9.38789452239231	0.0309588237520342	221879.362	1	0.002	**	0.1293303	0.09919353;0.16463971	3.736e-07	***
DNA	DNA	Eutr11	104	0.0327997073256885	212645	597	151.85	11.2027229279761	0.0478907265135173	221879.362	1	0.002	**	0.1742044	0.1446157;0.2070575	3.809e-06	***
DNA	DNA	X9a_DNA	157	0.0495149427897413	212645	695	159.432	12.1474662764272	0.0502819513302804	221879.362	432	0.864	ns	0.2258993	0.1953088;0.2588370	0.8569	ns
DNA	DNA	Eulor9C	28	0.00883069043383921	212645	107	24.143	4.42041752452083	0.00761426282657786	221879.362	853	0.298	ns	0.2616822	0.1814541;0.3555399	0.3568	ns
DNA	DNA	UCON97	5	0.00157690900604272	212645	42	10.198	2.92939880818187	0.00321626360872472	221879.362	53	0.106	ns	0.1190476	0.03980553;0.25631668	0.07087	ns
DNA	hAT-Tip100?	tot	437	0.137821847128133	212645	2411	570.967	22.3366702495658	0.180072600890638	221879.362	1	0.002	**	0.1812526	0.1660627;0.1972209	4.17e-11	***
DNA	hAT-Tip100?	hAT-N1_Mam	51	0.0160844718616357	212645	239	58.091	6.85125234235746	0.0183208442140055	221879.362	178	0.356	ns	0.2133891	0.1632041;0.2708332	0.3267	ns
DNA	hAT-Tip100?	Eutr15	46	0.014507562855593	212645	657	157.401	11.4952311564118	0.0496414108920259	221879.362	1	0.002	**	0.07001522	0.05171257;0.09228878	2.2e-16	***
DNA	hAT-Tip100?	UCON23	12	0.00378458161450252	212645	31	7.273	2.39503803878085	0.00229377184018973	221879.362	984	0.036	*	0.3870968	0.2184996;0.5781304	0.05539	ns
DNA	hAT-Tip100?	MamRep1879	329	0.103760612597611	212645	1484	349.772	17.2709670343702	0.110311723372315	221879.362	125	0.25	ns	0.2216981	0.2007943;0.2437091	0.21	ns
DNA	hAT	tot	1417	0.446896012312506	212645	8917	2083.603	40.7268470062079	0.657130467143524	221879.362	1	0.002	**	0.1589099	0.1513781;0.1666654	2.2e-16	***
DNA	hAT	MER53	847	0.267128385623636	212645	5855	1376.068	33.7859270239084	0.433986804425437	221879.362	1	0.002	**	0.1446627	0.1357458;0.1539351	2.2e-16	***
DNA	hAT	MamRep38	401	0.126468102284626	212645	2128	512.742	20.7530751004791	0.161709495515271	221879.362	1	0.002	**	0.1884398	0.1720275;0.2057149	7.12e-09	***
DNA	hAT	UCON73	64	0.0201844352773468	212645	248	56.422	6.91981212171254	0.0177944719877884	221879.362	871	0.262	ns	0.2580645	0.2047764;0.3172362	0.256	ns
DNA	hAT	MamRep1894	118	0.0372150525426081	212645	686	157.419	11.1412551611821	0.0496470877644476	221879.362	1	0.002	**	0.1720117	0.1445022;0.2023761	0.0002733	***
DNA	Kolobok	tot	56	0.0176613808676784	212645	232	56.454	7.00592370547717	0.0178045642054271	221879.362	516	0.972	ns	0.2413793	0.1877864;0.3017097	1	ns
DNA	Kolobok	UCON29	56	0.0176613808676784	212645	232	56.454	7.00592370547717	0.0178045642054271	221879.362	516	0.972	ns	0.2413793	0.1877864;0.3017097	1	ns
DNA	PiggyBac	tot	434	0.136875701724508	212645	2114	518.281	21.1039668407723	0.163456395312165	221879.362	1	0.002	**	0.205298	0.1882611;0.2231560	1.519e-05	***
DNA	PiggyBac	MER75B	19	0.00599225422296232	212645	114	28.254	4.63540407849963	0.00891079741134618	221879.362	29	0.058	ns	0.1666667	0.1034302;0.2479716	0.05021	ns
DNA	PiggyBac	MER75	57	0.017976762668887	212645	475	118.372	10.7893478035526	0.0373323745726577	221879.362	1	0.002	**	0.12	0.09216653;0.15266595	3.239e-12	***
DNA	PiggyBac	MER85	251	0.0791608321033443	212645	902	210.698	13.0497928371715	0.0664503147510376	221879.362	1000	0.004	**	0.2782705	0.2492341;0.3087629	0.001863	**
DNA	PiggyBac	MER75A	19	0.00599225422296232	212645	92	22.565	4.04996014513442	0.00711659034427077	221879.362	231	0.462	ns	0.2065217	0.1291600;0.3035698	0.4671	ns
DNA	PiggyBac	Looper	90	0.0283843621087689	212645	531	139.964	11.3808711541881	0.0441420984243525	221879.362	1	0.002	**	0.1694915	0.1385518;0.2041627	3.456e-07	***
DNA	hAT-Tip100	MER115	345	0.108806721416947	212645	2520	626.624	24.1201244690902	0.197625805800502	221879.362	1	0.002	**	0.1369048	0.1237130;0.1509463	2.2e-16	***
DNA	hAT-Tip100	MamTip3B	109	0.0343766163317312	212645	824	195.104	12.8452397480228	0.0615322509429916	221879.362	1	0.002	**	0.1322816	0.1098904;0.1573397	8.059e-14	***
DNA	hAT-Tip100	MamRep488	103	0.0324843255244799	212645	494	114.147	10.0180713090271	0.0359998864625516	221879.362	139	0.278	ns	0.208502	0.1735017;0.2470336	0.2408	ns
DNA	hAT-Tip100	Arthur1C	107	0.0337458527293141	212645	710	171.311	12.2359305733972	0.0540283717468367	221879.362	1	0.002	**	0.1507042	0.1251800;0.1791697	3.56e-09	***
DNA	hAT-Tip100	FordPrefect_a	23	0.00725378142779649	212645	281	68.379	7.82960162854163	0.021565492184839	221879.362	1	0.002	**	0.08185053	0.05259283;0.12028513	3.927e-12	***
DNA	hAT-Tip100	Arthur2	142	0.0447842157716131	212645	989	234.306	14.2236660772347	0.0738958483139689	221879.362	1	0.002	**	0.1435794	0.1223059;0.1669990	3.981e-13	***
DNA	hAT-Tip100	EuthAT-N1a	4	0.00126152720483417	212645	46	9.235	2.78523473562508	0.00291255093416089	221879.362	41	0.082	ns	0.08695652	0.02420307;0.20791732	0.06366	ns
DNA	hAT-Tip100	Arthur1	141	0.0444688339704046	212645	2337	569.271	22.5807761259539	0.179537713355789	221879.362	1	0.002	**	0.06033376	0.05102240;0.07076507	2.2e-16	***
DNA	hAT-Tip100	MamTip2b	1005	0.316958710214586	212645	6730	1492.586	33.347543577641	0.470734461138654	221879.362	1	0.002	**	0.1493314	0.1408951;0.1580726	2.2e-16	***
DNA	hAT-Tip100	MER97a	21	0.0066230178253794	212645	277	72.495	8.03557997567976	0.0228636036786133	221879.362	1	0.002	**	0.07581227	0.04753943;0.11355384	4.736e-15	***
DNA	hAT-Tip100	MamTip1b	72	0.0227074896870151	212645	440	108.725	9.24179559316186	0.0342898863363988	221879.362	1	0.002	**	0.1636364	0.1302933;0.2015786	3.156e-05	***
DNA	hAT-Tip100	Zaphod	131	0.0413150159583191	212645	2282	560.645	23.4327563267549	0.176817229938564	221879.362	1	0.002	**	0.05740578	0.04821606;0.06775122	2.2e-16	***
DNA	hAT-Tip100	MER45B	116	0.036584288940191	212645	1314	332.949	18.4726727529786	0.105006055330583	221879.362	1	0.002	**	0.08828006	0.07349431;0.10493634	2.2e-16	***
DNA	hAT-Tip100	EuthAT-N1	20	0.00630763602417086	212645	78	19.423	4.04381298076746	0.00612566072487353	221879.362	601	0.802	ns	0.2564103	0.1641897;0.3678582	0.8959	ns
DNA	hAT-Tip100	FordPrefect	36	0.0113537448435075	212645	599	154.429	12.6837627239253	0.0487040961788341	221879.362	1	0.002	**	0.06010017	0.04244474;0.08223620	2.2e-16	***
DNA	hAT-Tip100	Zaphod3	149	0.0469918883800729	212645	1217	289.302	14.8580468957921	0.0912405858532339	221879.362	1	0.002	**	0.1224322	0.1045349;0.1421757	2.2e-16	***
DNA	hAT-Tip100	MER91B	343	0.10817595781453	212645	1442	348.887	16.6212664227939	0.110032610478245	221879.362	370	0.74	ns	0.2378641	0.2160934;0.2607078	0.7353	ns
DNA	hAT-Tip100	Arthur1A	218	0.0687532326634624	212645	1160	276.002	14.776818004914	0.0870460078971603	221879.362	1	0.002	**	0.187931	0.1658328;0.2116238	4.631e-05	***
DNA	hAT-Tip100	MER96B	323	0.101868321790359	212645	2150	530.27	20.6244628649686	0.167237507726854	221879.362	1	0.002	**	0.1502326	0.1353816;0.1660437	2.2e-16	***
DNA	hAT-Tip100	ORSL	203	0.0640225056453343	212645	1214	303.512	15.5117526563077	0.0957221612484073	221879.362	1	0.002	**	0.1672158	0.1466383;0.1894190	4.498e-12	***
DNA	hAT-Tip100	Zaphod5a	11	0.00346919981329397	212645	78	19.351	4.25204408242423	0.00610295323518652	221879.362	27	0.054	ns	0.1410256	0.07255754;0.23833899	0.02601	*
DNA	hAT-Tip100	MER97d	7	0.0022076726084598	212645	137	33.889	5.97715696676986	0.0106879738611563	221879.362	1	0.002	**	0.05109489	0.02078679;0.10244103	1.828e-09	***
DNA	hAT-Tip100	Zaphod4a	30	0.00946145403625629	212645	373	90.662	8.8960044342893	0.0285931448611689	221879.362	1	0.002	**	0.08042895	0.05492135;0.11282722	4.776e-16	***
DNA	hAT-Tip100	hAT-N1a_Mam	118	0.0372150525426081	212645	461	109.149	9.65235551391301	0.0344236082201113	221879.362	829	0.346	ns	0.2559653	0.2167192;0.2983746	0.3246	ns
DNA	hAT-Tip100	MER91A	786	0.247890095749915	212645	3627	870.125	26.3313257112838	0.274421589776583	221879.362	2	0.004	**	0.216708	0.2033944;0.2304798	0.001014	**
DNA	hAT-Tip100	ORSL-2a	61	0.0192382898737211	212645	367	96.238	8.97640974621434	0.0303517137847078	221879.362	1	0.002	**	0.1662125	0.1295893;0.2083231	1.38e-05	***
DNA	hAT-Tip100	Arthur1B	198	0.0624455966392915	212645	2312	557.557	21.7280201090173	0.175843330936432	221879.362	1	0.002	**	0.08564014	0.07454793;0.09779494	2.2e-16	***
DNA	hAT-Tip100	tot	7460	2.35274823701573	212645	53611	11688.404	94.1533623384722	3.68630990677314	221879.362	1	0.002	**	0.1391505	0.1362311;0.1421091	2.2e-16	***
DNA	hAT-Tip100	MER45A	609	0.192067516936003	212645	3468	845.305	26.9226448144272	0.266593813470587	221879.362	1	0.002	**	0.1756055	0.1630756;0.1886848	2.2e-16	***
DNA	hAT-Tip100	MER96	242	0.0763223958924674	212645	1274	309.806	15.4100562566732	0.0977071743052139	221879.362	1	0.002	**	0.1899529	0.1687556;0.2125911	6.381e-06	***
DNA	hAT-Tip100	ORSL-2b	132	0.0416303977595277	212645	709	185.167	12.7767114452568	0.0583983019843823	221879.362	1	0.002	**	0.1861777	0.1581750;0.2168197	2.979e-06	***
DNA	hAT-Tip100	MER45C	141	0.0444688339704046	212645	1197	290.942	16.4965685150813	0.0917578120072159	221879.362	1	0.002	**	0.1177945	0.1000710;0.1374193	2.2e-16	***
DNA	hAT-Tip100	MamTip2	923	0.291097402515485	212645	5239	1191.848	31.7044487109943	0.3758871690068	221879.362	1	0.002	**	0.1761787	0.1659496;0.1867698	2.2e-16	***
DNA	hAT-Tip100	MamTip1	149	0.0469918883800729	212645	756	182.561	12.6305902795875	0.0575764170104328	221879.362	4	0.008	**	0.1970899	0.1692987;0.2272668	0.003848	**
DNA	hAT-Tip100	hAT-4b_Ther	32	0.0100922176386734	212645	228	53.027	6.96266829238257	0.0167237507726854	221879.362	3	0.006	**	0.1403509	0.09802136;0.19232019	0.0007054	***
DNA	hAT-Tip100	MamTip3	168	0.0529841426030352	212645	1155	282.336	15.3241617693737	0.0890436362260152	221879.362	1	0.002	**	0.1454545	0.1256122;0.1671211	2.2e-16	***
DNA	hAT-Tip100	MARE4	77	0.0242843986930578	212645	308	69.607	7.47384836676596	0.0219527810367231	221879.362	861	0.282	ns	0.25	0.2026294;0.3022512	0.3074	ns
DNA	hAT-Tip100	MER97b	8	0.00252305440966834	212645	173	43.229	6.25329214595501	0.0136336398844441	221879.362	1	0.002	**	0.04624277	0.02017292;0.08908106	1.525e-12	***
DNA	hAT-Tip100	Zaphod5b	11	0.00346919981329397	212645	74	18.221	3.95800768377537	0.00574657179982086	221879.362	37	0.074	ns	0.1486486	0.07661057;0.25042667	0.05802	ns
DNA	hAT-Tip100	MamRep4096	179	0.0564533424163292	212645	1259	318.599	15.8277198520733	0.100480326483241	221879.362	1	0.002	**	0.1421763	0.1233414;0.1626990	2.2e-16	***
DNA	hAT-Tip100	MER91C	345	0.108806721416947	212645	1637	383.646	17.3674497929982	0.120994966506453	221879.362	15	0.03	*	0.2107514	0.1912217;0.2313237	0.02464	*
DNA	hAT-Tip100	Zaphod2	118	0.0372150525426081	212645	844	205.135	12.8300968969991	0.0646958457909145	221879.362	1	0.002	**	0.1398104	0.1171120;0.1650566	1.474e-13	***
DNA	hAT-Tip100	MER97c	19	0.00599225422296232	212645	215	54.087	7.25534775672889	0.0170580554819665	221879.362	1	0.002	**	0.08837209	0.05404586;0.13456334	1.97e-09	***
DNA	hAT-Tip100	MER45R	68	0.0214459624821809	212645	616	151.865	11.4490985172133	0.0478954572405354	221879.362	1	0.002	**	0.1103896	0.08674743;0.13784017	2.2e-16	***
DNA	TcMar-Pogo	tot	6	0.00189229080725126	212645	37	8.487	2.57691122692876	0.00267664534685691	221879.362	234	0.468	ns	0.1621622	0.06192572;0.32013708	0.4347	ns
DNA	TcMar-Pogo	MER132	6	0.00189229080725126	212645	37	8.487	2.57691122692876	0.00267664534685691	221879.362	234	0.468	ns	0.1621622	0.06192572;0.32013708	0.4347	ns
DNA	TcMar-Tigger	Tigger18a	215	0.0678070872598368	212645	1259	321.311	16.6157263266269	0.101335641928118	221879.362	1	0.002	**	0.1707705	0.1503746;0.1927162	9.382e-13	***
DNA	TcMar-Tigger	Tigger17c	62	0.0195536716749297	212645	342	84.656	8.82720700921778	0.0266989617631104	221879.362	6	0.012	*	0.1812865	0.1419086;0.2262857	0.003905	**
DNA	TcMar-Tigger	X12_DNA	391	0.12331428427254	212645	1374	318.64	15.9824227774714	0.10049325713709	221879.362	1001	0.002	**	0.2845706	0.2608304;0.3092357	6.381e-06	***
DNA	TcMar-Tigger	MER6	129	0.0406842523559021	212645	812	201.253	14.0526320476795	0.0634715336386229	221879.362	1	0.002	**	0.158867	0.1343830;0.1858563	9.174e-10	***
DNA	TcMar-Tigger	Tigger17b	7	0.0022076726084598	212645	90	22.839	4.6918111739596	0.00720300495780191	221879.362	1	0.002	**	0.07777778	0.03184256;0.15370611	2.894e-05	***
DNA	TcMar-Tigger	Tigger12	249	0.0785300685009272	212645	876	208.849	13.4439927082671	0.065867173800603	221879.362	998	0.008	**	0.2842466	0.2545741;0.3153781	0.001725	**
DNA	TcMar-Tigger	MER44B	368	0.116060502844744	212645	2126	522.861	22.0499405640668	0.1649008439617	221879.362	1	0.002	**	0.173095	0.1572371;0.1898596	6.343e-16	***
DNA	TcMar-Tigger	MER47B	124	0.0391073433498593	212645	618	149.677	11.4820079910923	0.0472054018594911	221879.362	17	0.034	*	0.2006472	0.1697561;0.2344295	0.01654	*
DNA	TcMar-Tigger	X6b_DNA	249	0.0785300685009272	212645	959	220.448	13.0502722425858	0.0695252873128209	221879.362	983	0.038	*	0.2596455	0.2321481;0.2886272	0.03155	*
DNA	TcMar-Tigger	Tigger3a	1284	0.404950232751769	212645	5323	1313.453	33.2541972182856	0.414239172942764	221879.362	187	0.374	ns	0.2412174	0.2297748;0.2529443	0.3565	ns
DNA	TcMar-Tigger	Tigger4b	724	0.228336424074985	212645	2520	612.817	23.8630458231123	0.193271329271216	221879.362	1001	0.002	**	0.2873016	0.2696914;0.3054073	4.055e-07	***
DNA	TcMar-Tigger	Tigger22N1	276	0.0870453771335579	212645	1102	258.249	15.0665855787236	0.081447034780305	221879.362	888	0.228	ns	0.2504537	0.2251129;0.2771341	0.2132	ns
DNA	TcMar-Tigger	UCON11	6	0.00189229080725126	212645	45	11.087	3.02863064826395	0.00349663802999912	221879.362	61	0.122	ns	0.1333333	0.05054238;0.26792495	0.08455	ns
DNA	TcMar-Tigger	MER47A	545	0.171883081658656	212645	2589	640.829	23.9222079046026	0.202105804286669	221879.362	1	0.002	**	0.210506	0.1949439;0.2267255	9.853e-06	***
DNA	TcMar-Tigger	Tigger21a	51	0.0160844718616357	212645	169	43.884	6.25168998172717	0.0138402149642357	221879.362	896	0.212	ns	0.3017751	0.2336567;0.3769966	0.2194	ns
DNA	TcMar-Tigger	Tigger17	15	0.00473072701812815	212645	54	15.061	3.88592066045864	0.00474996530800187	221879.362	566	0.872	ns	0.2777778	0.1645547;0.4164350	1	ns
DNA	TcMar-Tigger	X9b_DNA	135	0.0425765431631533	212645	601	134.163	10.8856294226805	0.0423125685955418	221879.362	552	0.9	ns	0.2246256	0.1918499;0.2601336	0.922	ns
DNA	TcMar-Tigger	Tigger3c	464	0.146337155760764	212645	2327	568.814	21.2003032255875	0.179393583872636	221879.362	1	0.002	**	0.1993984	0.1833361;0.2162210	2.702e-07	***
DNA	TcMar-Tigger	Tigger19b	1042	0.328627836859302	212645	3538	805.644	25.4089133352231	0.254085455852855	221879.362	1001	0.002	**	0.2945167	0.2795302;0.3098433	2.2e-16	***
DNA	TcMar-Tigger	MER44C	219	0.0690686144646709	212645	1091	288.517	16.7872428505256	0.0909930111392852	221879.362	1	0.002	**	0.2007333	0.1773397;0.2257527	1.044e-06	***
DNA	TcMar-Tigger	Tigger3b	852	0.268705294629679	212645	6279	1636.805	39.6922214980146	0.516218509127149	221879.362	1	0.002	**	0.1356904	0.1273109;0.1444099	2.2e-16	***
DNA	TcMar-Tigger	UCON39	26	0.00819992683142212	212645	107	23.328	4.4294509858487	0.00735722665859289	221879.362	770	0.464	ns	0.2429907	0.1652781;0.3354248	0.558	ns
DNA	TcMar-Tigger	Tigger12A	190	0.0599225422296232	212645	744	173.102	12.6020000954772	0.0545932205528012	221879.362	917	0.17	ns	0.2553763	0.2243914;0.2883142	0.1521	ns
DNA	TcMar-Tigger	Tigger17a	472	0.148860210170432	212645	2389	618.868	24.9668163352462	0.195179704550329	221879.362	1	0.002	**	0.1975722	0.1817749;0.2141145	1.897e-12	***
DNA	TcMar-Tigger	Tigger1a_Mars	3	0.000946145403625629	212645	44	8.147	2.57566011442213	0.002569415534446	221879.362	37	0.074	ns	0.06818182	0.01428767;0.18656201	0.05032	ns
DNA	TcMar-Tigger	MER44A	538	0.169675409050196	212645	2334	573.491	21.6537942588777	0.180868624556889	221879.362	52	0.104	ns	0.2305056	0.2135520;0.2481381	0.09237	ns
DNA	TcMar-Tigger	Tigger1a_Art	43	0.0135614174519674	212645	302	71.232	7.66726567708227	0.0224652764636869	221879.362	1	0.002	**	0.1423841	0.1049985;0.1869616	7.74e-05	***
DNA	TcMar-Tigger	Tigger4a	1438	0.453519030137885	212645	3497	850.614	26.1180618951169	0.268268175453204	221879.362	1001	0.002	**	0.4112096	0.3948382;0.4277297	2.2e-16	***
DNA	TcMar-Tigger	Tigger6a	87	0.0274382167051432	212645	674	177.56	13.4520391523872	0.0559991926225889	221879.362	1	0.002	**	0.1290801	0.1046947;0.1567658	2.2e-16	***
DNA	TcMar-Tigger	Tigger10	385	0.121421993465289	212645	1450	343.921	17.0885569249652	0.108466424453443	221879.362	994	0.016	*	0.2655172	0.2429360;0.2890523	0.01237	*
DNA	TcMar-Tigger	MER2	2086	0.657886437321021	212645	9067	2172.979	43.0106088247012	0.685318031008339	221879.362	27	0.054	ns	0.2300651	0.2214347;0.2388692	0.03232	*
DNA	TcMar-Tigger	Tigger7	522	0.164629300230859	212645	2944	710.896	24.3072422546455	0.224203660951948	221879.362	1	0.002	**	0.1773098	0.1636695;0.1915945	2.2e-16	***
DNA	TcMar-Tigger	Tigger8	228	0.0719070506755478	212645	938	231.446	13.8745662125916	0.0729938563625125	221879.362	417	0.834	ns	0.2430704	0.2159294;0.2718348	0.8203	ns
DNA	TcMar-Tigger	MER47C	184	0.0580302514223719	212645	762	167.119	11.3753345989134	0.0527062912361705	221879.362	934	0.136	ns	0.2414698	0.2114757;0.2734796	0.1484	ns
DNA	TcMar-Tigger	Tigger11a	99	0.0312227983196458	212645	421	106.291	9.8714621391547	0.0335222470322573	221879.362	247	0.494	ns	0.2351544	0.1954400;0.2786365	0.4327	ns
DNA	TcMar-Tigger	Tigger2	418	0.131829592905171	212645	2729	756.059	29.442492750774	0.23844724923993	221879.362	1	0.002	**	0.1531697	0.1398515;0.1672362	2.2e-16	***
DNA	TcMar-Tigger	X1_DNA	135	0.0425765431631533	212645	676	172.817	12.2900999815932	0.0545033367394568	221879.362	4	0.008	**	0.1997041	0.1701929;0.2318637	0.0006803	***
DNA	TcMar-Tigger	Tigger4	196	0.0618148330368744	212645	1445	376.679	19.8866145041441	0.118797701497433	221879.362	1	0.002	**	0.1356401	0.1183939;0.1543820	2.2e-16	***
DNA	TcMar-Tigger	Tigger3	174	0.0548764334102865	212645	1147	292.077	17.1905959055405	0.0921157703515876	221879.362	1	0.002	**	0.1517001	0.1314177;0.1737863	2.2e-16	***
DNA	TcMar-Tigger	X6a_DNA	240	0.0756916322900503	212645	979	235.089	14.1186548727354	0.0741427922643152	221879.362	642	0.72	ns	0.2451481	0.2184905;0.2733478	0.7084	ns
DNA	TcMar-Tigger	Tigger16a	478	0.150752500977684	212645	1789	416.833	18.5188027976178	0.131461542343161	221879.362	1001	0.002	**	0.2671884	0.2467998;0.2883431	0.0007853	***
DNA	TcMar-Tigger	Tigger19a	1128	0.355750671763237	212645	3579	843.672	26.8462126776783	0.266078794989214	221879.362	1001	0.002	**	0.3151718	0.2999676;0.3306785	2.2e-16	***
DNA	TcMar-Tigger	X11_DNA	70	0.022076726084598	212645	268	62.976	7.02287296942959	0.0198614843129092	221879.362	867	0.27	ns	0.261194	0.2096382;0.3181163	0.3134	ns
DNA	TcMar-Tigger	X10b_DNA	79	0.0249151622954749	212645	298	64.516	7.22578410665278	0.0203471722867704	221879.362	983	0.038	*	0.2651007	0.2158665;0.3190732	0.04858	*
DNA	TcMar-Tigger	Tigger5	108	0.0340612345305226	212645	537	129.254	10.5221765904303	0.040764359333409	221879.362	23	0.046	*	0.2011173	0.1680069;0.2375561	0.03387	*
DNA	TcMar-Tigger	MamRep434	494	0.15579860979702	212645	2112	491.72	20.2208427737936	0.155079539290265	221879.362	553	0.898	ns	0.2339015	0.2159905;0.2525539	0.8976	ns
DNA	TcMar-Tigger	Tigger2b_Pri	363	0.114483593838701	212645	2104	524.107	21.9810080686878	0.165293809686006	221879.362	1	0.002	**	0.1725285	0.1566109;0.1893640	2.2e-16	***
DNA	TcMar-Tigger	MER6A	163	0.0514072335969925	212645	1009	255.937	16.0365895128361	0.0807178720559109	221879.362	1	0.002	**	0.1615461	0.1393554;0.1857311	2.279e-12	***
DNA	TcMar-Tigger	Tigger20a	260	0.0819992683142212	212645	1356	319.809	16.9097740806747	0.100861938462703	221879.362	1	0.002	**	0.1917404	0.1711043;0.2137215	0.0001068	***
DNA	TcMar-Tigger	Tigger3d	127	0.040053488753485	212645	636	142.891	11.0228227610545	0.0450652209564899	221879.362	77	0.154	ns	0.1996855	0.1692841;0.2329043	0.1407	ns
DNA	TcMar-Tigger	Tigger6b	25	0.00788454503021358	212645	174	41.393	6.31081431967206	0.0130545988974252	221879.362	4	0.008	**	0.1436782	0.09518919;0.20475042	0.00314	**
DNA	TcMar-Tigger	UCON33	26	0.00819992683142212	212645	133	31.585	5.05691085024715	0.00996133419117183	221879.362	170	0.34	ns	0.1954887	0.1318528;0.2731673	0.3078	ns
DNA	TcMar-Tigger	MERX	80	0.0252305440966834	212645	436	100.865	9.16257211309836	0.0318109853788997	221879.362	13	0.026	*	0.1834862	0.1482600;0.2230728	0.01702	*
DNA	TcMar-Tigger	MER6C	28	0.00883069043383921	212645	160	37.979	5.45787022082308	0.0119778854280993	221879.362	37	0.074	ns	0.175	0.1195485;0.2428946	0.06355	ns
DNA	TcMar-Tigger	Tigger9b	111	0.0350073799341483	212645	754	188.337	13.011099865873	0.0593980622942134	221879.362	1	0.002	**	0.1472149	0.1226807;0.1745448	7.207e-12	***
DNA	TcMar-Tigger	Tigger6	39	0.0122998902471332	212645	230	53.763	6.83136139422432	0.0169558717783749	221879.362	14	0.028	*	0.1695652	0.1234427;0.2244290	0.02352	*
DNA	TcMar-Tigger	Tigger2a	584	0.184182971905789	212645	3318	822.668	27.3737300545084	0.25945451563663	221879.362	1	0.002	**	0.1760096	0.1631908;0.1894022	2.2e-16	***
DNA	TcMar-Tigger	Tigger17d	76	0.0239690168918493	212645	331	80.52	8.45263550894317	0.0253945426333119	221879.362	325	0.65	ns	0.2296073	0.1853859;0.2787407	0.6084	ns
DNA	TcMar-Tigger	Tigger16b	457	0.144129483152304	212645	1329	302.692	16.0417103973508	0.0954635481714163	221879.362	1001	0.002	**	0.3438676	0.3183229;0.3701047	2.2e-16	***
DNA	TcMar-Tigger	MER46C	764	0.240951696123327	212645	2812	682.325	23.6903906597087	0.215192887509619	221879.362	1001	0.002	**	0.2716927	0.2553181;0.2885438	0.0003959	***
DNA	TcMar-Tigger	Tigger5b	439	0.13845261073055	212645	2766	621.19	22.6693581691189	0.195912021092735	221879.362	1	0.002	**	0.1587129	0.1452811;0.1728711	2.2e-16	***
DNA	TcMar-Tigger	tot	21202	6.68672494922353	212645	125710	25528.42	141.231717393785	8.05119908160819	221879.362	1	0.002	**	0.168658	0.1665918;0.1707396	2.2e-16	***
DNA	TcMar-Tigger	Tigger9a	182	0.0573994878199548	212645	1026	236.852	14.1451822958272	0.0746988103798458	221879.362	1	0.002	**	0.1773879	0.1544786;0.2021645	3.251e-05	***
DNA	TcMar-Tigger	MamRep137	620	0.195536716749297	212645	2459	610.921	22.2968587228988	0.192673365376124	221879.362	676	0.652	ns	0.252135	0.2350719;0.2697904	0.6745	ns
DNA	TcMar-Tigger	Tigger15a	1381	0.435542267468998	212645	4828	1144.589	30.9857094995934	0.360982540463485	221879.362	1001	0.002	**	0.2860398	0.2733215;0.2990173	4.981e-15	***
DNA	TcMar-Tigger	MER8	504	0.158952427809106	212645	1941	457.825	19.4485120155661	0.144389673138301	221879.362	995	0.014	*	0.25966	0.2402720;0.2797767	0.01496	*
DNA	TcMar-Tigger	X26_DNA	229	0.0722224324767564	212645	957	223.924	13.9894935551624	0.0706215544538218	221879.362	643	0.718	ns	0.2392894	0.2125721;0.2676214	0.7026	ns
DNA	TcMar-Tigger	Tigger13a	561	0.176929190477993	212645	3113	762.443	25.089085539597	0.240460646658845	221879.362	1	0.002	**	0.180212	0.1668546;0.1941731	2.2e-16	***
DNA	TcMar-Tigger	Tigger23a	127	0.040053488753485	212645	583	134.627	10.4056786971898	0.0424589057513025	221879.362	253	0.506	ns	0.2178388	0.1849750;0.2535906	0.4914	ns
DNA	TcMar-Tigger	MER2B	419	0.13214497470638	212645	1710	401.061	18.2909222522222	0.126487340574499	221879.362	844	0.316	ns	0.2450292	0.2248028;0.2661344	0.3043	ns
DNA	TcMar-Tigger	MER127	30	0.00946145403625629	212645	211	47.979	6.30859392871006	0.0151317034401847	221879.362	2	0.004	**	0.1421801	0.09802878;0.19670933	0.002322	**
DNA	TcMar-Tigger	Tigger12c	231	0.0728531960791735	212645	859	202.721	13.2384445995523	0.063934514122797	221879.362	989	0.026	*	0.2689173	0.2395189;0.2999104	0.02443	*
DNA	TcMar-Tigger	MARE10	16	0.00504610881933669	212645	79	17.269	3.85947334937482	0.00544632832507033	221879.362	423	0.846	ns	0.2025316	0.1204271;0.3079571	0.8916	ns
DNA	TcMar-Tigger	UCON55	113	0.0356381435365654	212645	404	88.323	8.33379404131894	0.0278554668281421	221879.362	1001	0.002	**	0.279703	0.2364503;0.3262168	0.003806	**
DNA	TcMar-Tigger	Tigger14a	304	0.0958760675673971	212645	1293	299.645	16.1305042750736	0.0945025798231339	221879.362	628	0.748	ns	0.2351121	0.2122342;0.2592007	0.7668	ns
DNA	TcMar-Tigger	MER6B	193	0.0608686876332488	212645	676	159.091	11.0141740966371	0.0501744061360683	221879.362	1000	0.004	**	0.285503	0.2517154;0.3211755	0.002734	**
DNA	TcMar-Tigger	MER44D	83	0.0261766895003091	212645	638	160.652	12.6736544657615	0.0506667171277549	221879.362	1	0.002	**	0.130094	0.1049674;0.1587002	4.489e-14	***
DNA	TcMar-Tigger	Tigger1	1336	0.421350086414614	212645	12059	3394.114	61.3990785830769	1.07044178682713	221879.362	1	0.002	**	0.1107886	0.1052396;0.1165263	2.2e-16	***
DNA	hAT?	MER121B	15	0.00473072701812815	212645	68	15.782	3.6918973585551	0.00497735558667323	221879.362	483	0.966	ns	0.2205882	0.1290403;0.3375956	0.8868	ns
DNA	hAT?	UCON69	6	0.00189229080725126	212645	28	6.34334334334334	2.26660721117107	0.00200057504930785	221879.362	555	0.894	ns	0.2142857	0.08296061;0.40953103	1	ns
DNA	hAT?	tot	377	0.118898939055621	212645	2048	488.256	20.903670190362	0.153987056730878	221879.362	1	0.002	**	0.184082	0.1675147;0.2015588	3.2e-09	***
DNA	hAT?	MER121	150	0.0473072701812815	212645	927	222.726	13.883503724769	0.070243727055974	221879.362	1	0.002	**	0.1618123	0.1386698;0.1871261	7.143e-09	***
DNA	hAT?	MER99	30	0.00946145403625629	212645	295	75.765	8.23307710145839	0.0238949021685653	221879.362	1	0.002	**	0.1016949	0.06967087;0.14198693	3.451e-11	***
DNA	hAT?	UCON105	152	0.0479380337836985	212645	638	147.425	10.8189382299939	0.0464951620431695	221879.362	686	0.632	ns	0.2382445	0.2056794;0.2732527	0.6726	ns
DNA	hAT?	UCON89	14	0.0044153452169196	212645	48	10.96	2.92659613970991	0.00345658454124563	221879.362	875	0.254	ns	0.2916667	0.1695308;0.4406348	0.3028	ns
DNA	hAT?	UCON80	11	0.00346919981329397	212645	44	10.675	3.03258496526834	0.0033667007279012	221879.362	618	0.768	ns	0.25	0.1319274;0.4033804	0.8618	ns
DNA	TcMar-Tc2	Kanga1a	136	0.0428919249643619	212645	843	213.654	13.7455893007621	0.0673825833554101	221879.362	1	0.002	**	0.1613286	0.1371235;0.1879278	1.501e-10	***
DNA	TcMar-Tc2	Kanga11a	172	0.0542456698078694	212645	883	215.071	13.386678533608	0.0678294793677226	221879.362	1	0.002	**	0.1947905	0.1691557;0.2224796	0.000638	***
DNA	TcMar-Tc2	MER104	634	0.199952061966216	212645	2206	526.221	20.2539967261621	0.165960526813761	221879.362	1001	0.002	**	0.287398	0.2685792;0.3067831	1.317e-07	***
DNA	TcMar-Tc2	Kanga1c	189	0.0596071604284146	212645	826	197.44	12.3697781472188	0.0622689828306147	221879.362	270	0.54	ns	0.2288136	0.2005708;0.2590060	0.514	ns
DNA	TcMar-Tc2	tot	1589	0.501141682120375	212645	8147	1966.612	41.2015901031383	0.620233634838335	221879.362	1	0.002	**	0.1950411	0.1864860;0.2038149	2.2e-16	***
DNA	TcMar-Tc2	Kanga1d	108	0.0340612345305226	212645	664	164.847	12.0136555185721	0.0519897437838247	221879.362	1	0.002	**	0.1626506	0.1353776;0.1929609	1.305e-07	***
DNA	TcMar-Tc2	Kanga2_a	279	0.0879915225371835	212645	1534	384.336	18.9279521177377	0.121212579949287	221879.362	1	0.002	**	0.1818774	0.1628714;0.2021095	1.475e-10	***
DNA	TcMar-Tc2	Kanga1	132	0.0416303977595277	212645	812	195.657	13.3408143802516	0.0617066570790599	221879.362	1	0.002	**	0.1625616	0.1378297;0.1897709	6.846e-08	***
DNA	TcMar-Tc2	Kanga1b	63	0.0198690534761382	212645	379	97.682	9.2425267270536	0.0308071251056529	221879.362	2	0.004	**	0.1662269	0.1301608;0.2076034	2.809e-05	***
DNA	TcMar?	tot	7	0.0022076726084598	212645	168	37.153	5.58164364195223	0.011717380060301	221879.362	1	0.002	**	0.04166667	0.01691377;0.08396250	1.436e-10	***
DNA	TcMar?	X22_DNA	3	0.000946145403625629	212645	24	5.88688688688689	2.12066325556539	0.00185661698989734	221879.362	119	0.238	ns	0.125	0.02655931;0.32361136	0.2356	ns
DNA	TcMar?	Eulor8	4	0.00126152720483417	212645	144	31.275	5.2023494153545	0.00986356583279718	221879.362	1	0.002	**	0.02777778	0.00761929;0.06959337	9.137e-11	***
RNA	tot	tot	148	0.0466765065788644	212645	730	170.172	11.6940654678844	0.0536691518752602	221879.362	30	0.06	ns	0.2027397	0.1741395;0.2337648	0.05405	ns
RNA	RNA	tot	148	0.0466765065788644	212645	730	170.172	11.6940654678844	0.0536691518752602	221879.362	30	0.06	ns	0.2027397	0.1741395;0.2337648	0.05405	ns
RNA	RNA	7SK	148	0.0466765065788644	212645	730	170.172	11.6940654678844	0.0536691518752602	221879.362	30	0.06	ns	0.2027397	0.1741395;0.2337648	0.05405	ns
srpRNA	tot	tot	427	0.134668029116048	212645	1383	355.251	16.5546384755166	0.112039700261136	221879.362	1001	0.002	**	0.3087491	0.2844676;0.3338459	1.602e-05	***
srpRNA	srpRNA	tot	427	0.134668029116048	212645	1383	355.251	16.5546384755166	0.112039700261136	221879.362	1001	0.002	**	0.3087491	0.2844676;0.3338459	1.602e-05	***
srpRNA	srpRNA	7SLRNA	427	0.134668029116048	212645	1383	355.251	16.5546384755166	0.112039700261136	221879.362	1001	0.002	**	0.3087491	0.2844676;0.3338459	1.602e-05	***
LTR	ERVL	LTR108b_Mam	3	0.000946145403625629	212645	53	11.757	3.26842984223827	0.00370794383680884	221879.362	1	0.002	**	0.05660377	0.01182872;0.15662946	0.002393	**
LTR	ERVL	LTR16D2	33	0.0104075994398819	212645	282	69.577	7.73394368255192	0.0219433195826868	221879.362	1	0.002	**	0.1170213	0.08193653;0.16040229	7.685e-08	***
LTR	ERVL	MER21B	615	0.193959807743254	212645	2786	742.978	26.2925619674998	0.234321739898321	221879.362	1	0.002	**	0.2207466	0.205466;0.236616	2.475e-08	***
LTR	ERVL	LTR16B2	153	0.0482534155849071	212645	1617	369.914	18.9048140957798	0.116664143612257	221879.362	1	0.002	**	0.09461967	0.08079035;0.10994006	2.2e-16	***
LTR	ERVL	MLT2A1	220	0.0693839962658795	212645	3738	847.037	27.6742388241212	0.267140054750281	221879.362	1	0.002	**	0.058855	0.05152377;0.06688502	2.2e-16	***
LTR	ERVL	LTR86A2	53	0.0167152354640528	212645	308	73.847	8.11242272088939	0.0232899998738473	221879.362	6	0.012	*	0.1720779	0.1316353;0.2189605	0.004965	**
LTR	ERVL	LTR86C	38	0.0119845084459246	212645	285	65.654	7.67836188527482	0.0207060767765457	221879.362	1	0.002	**	0.1333333	0.09611149;0.17838914	5.48e-05	***
LTR	ERVL	LTR80A	24	0.00756916322900503	212645	393	93.477	9.31634398598857	0.029480944631571	221879.362	1	0.002	**	0.0610687	0.03951611;0.08950527	2.2e-16	***
LTR	ERVL	LTR108d_Mam	5	0.00157690900604272	212645	66	16.051	3.87316413290224	0.00506219329119832	221879.362	3	0.006	**	0.07575758	0.02505561;0.16800659	0.0007891	***
LTR	ERVL	MER54B	52	0.0163998536628442	212645	438	118.175	10.4026241684293	0.0372702443578196	221879.362	1	0.002	**	0.1187215	0.08995051;0.15275993	1.524e-14	***
LTR	ERVL	LTR41C	113	0.0356381435365654	212645	759	190.823	13.2429243766642	0.0601821014520178	221879.362	1	0.002	**	0.1488801	0.1243005;0.1762233	7.03e-12	***
LTR	ERVL	LTR16D	85	0.0268074531027262	212645	1115	260.604	14.7589637512602	0.0821897589221511	221879.362	1	0.002	**	0.07623318	0.0613433;0.0934027	2.2e-16	***
LTR	ERVL	LTR86B1	55	0.0173459990664699	212645	295	68.892	7.86130626143875	0.0217272830488589	221879.362	43	0.086	ns	0.1864407	0.1436510;0.2356554	0.06284	ns
LTR	ERVL	MER54A	105	0.033115089126897	212645	682	178.541	13.3334954569723	0.0563085821695745	221879.362	1	0.002	**	0.1539589	0.1276840;0.1832683	1.971e-11	***
LTR	ERVL	LTR16E1	230	0.0725378142779649	212645	2475	610.898	23.02880635035	0.192666111594697	221879.362	1	0.002	**	0.09292929	0.08177582;0.10505636	2.2e-16	***
LTR	ERVL	LTR86A1	103	0.0324843255244799	212645	531	129.848	10.9828739189485	0.0409516961233269	221879.362	6	0.012	*	0.1939736	0.1611819;0.2302139	0.006349	**
LTR	ERVL	LTR40c	128	0.0403688705546935	212645	603	146.58	11.1197683990832	0.0462286644211482	221879.362	42	0.084	ns	0.212272	0.1802803;0.2471106	0.07908	ns
LTR	ERVL	LTR82A	113	0.0356381435365654	212645	1041	250.015	15.3029067158483	0.0788501810291539	221879.362	1	0.002	**	0.1085495	0.09030013;0.12904470	2.2e-16	***
LTR	ERVL	LTR86B2	26	0.00819992683142212	212645	273	63.866	7.46724874393536	0.0201421741159848	221879.362	1	0.002	**	0.0952381	0.06315929;0.13642856	4.451e-09	***
LTR	ERVL	LTR105_Mam	62	0.0195536716749297	212645	667	153.1	11.8663731110568	0.0482849537650279	221879.362	1	0.002	**	0.09295352	0.0720095;0.1175782	2.2e-16	***
LTR	ERVL	LTR33A	250	0.0788454503021358	212645	2044	499.721	20.882222731937	0.157602909081734	221879.362	1	0.002	**	0.1223092	0.1084100;0.1373015	2.2e-16	***
LTR	ERVL	LTR69	10	0.00315381801208543	212645	141	34.432	5.64688084372809	0.0108592261792126	221879.362	1	0.002	**	0.07092199	0.03453191;0.12656004	1.179e-07	***
LTR	ERVL	MLT2D	396	0.124891193278583	212645	4453	1032.018	29.6009779212426	0.325479695719638	221879.362	1	0.002	**	0.08892881	0.08072791;0.09767336	2.2e-16	***
LTR	ERVL	LTR108c_Mam	2	0.000630763602417086	212645	43	9.788	3.01066771997844	0.00308695707022922	221879.362	4	0.008	**	0.04651163	0.005683257;0.158111458	0.002891	**
LTR	ERVL	MER74B	152	0.0479380337836985	212645	931	244.429	15.6325729275873	0.077088458287603	221879.362	1	0.002	**	0.1632653	0.1400814;0.1886016	6.482e-13	***
LTR	ERVL	MLT2B3	231	0.0728531960791735	212645	3276	800.939	27.7105242128718	0.252601584478169	221879.362	1	0.002	**	0.07051282	0.06198003;0.07982152	2.2e-16	***
LTR	ERVL	LTR40A1	34	0.0107229812410905	212645	563	130.05	10.6127343380549	0.041015403247171	221879.362	1	0.002	**	0.06039076	0.04218122;0.08337068	2.2e-16	***
LTR	ERVL	MER70C	26	0.00819992683142212	212645	275	67.063	7.66144429782849	0.0211504497344485	221879.362	1	0.002	**	0.09454545	0.06269287;0.13545906	3.586e-10	***
LTR	ERVL	MLT2C2	109	0.0343766163317312	212645	1336	305.382	16.0920175561994	0.0963119252166673	221879.362	1	0.002	**	0.08158683	0.06746746;0.09757747	2.2e-16	***
LTR	ERVL	MER74A	239	0.0753762504888418	212645	1568	411.75	18.8581847252362	0.129858456647618	221879.362	1	0.002	**	0.1524235	0.1349775;0.1711816	2.2e-16	***
LTR	ERVL	MER77B	212	0.0668609418562111	212645	1256	336.868	17.516318031978	0.106242036609519	221879.362	1	0.002	**	0.1687898	0.1484710;0.1906718	2.2e-16	***
LTR	ERVL	LTR42	67	0.0211305806809724	212645	309	79.564	8.34323159893776	0.0250930376313565	221879.362	75	0.15	ns	0.2168285	0.1721736;0.2670047	0.1042	ns
LTR	ERVL	MER68	456	0.143814101351096	212645	1492	390.801	19.1745942346654	0.1232515232941	221879.362	1001	0.002	**	0.30563	0.2823212;0.3297065	0.0001621	***
LTR	ERVL	LTR84a	77	0.0242843986930578	212645	671	157.817	12.0951148321462	0.0497726097213286	221879.362	1	0.002	**	0.1147541	0.09163066;0.14132724	2.718e-15	***
LTR	ERVL	MLT2C1	253	0.0797915957057614	212645	2635	610.614	23.244296102513	0.192576543163153	221879.362	1	0.002	**	0.09601518	0.08503007;0.10790695	2.2e-16	***
LTR	ERVL	LTR40b	146	0.0460457429764473	212645	1140	262.926	15.3855529390152	0.0829220754645574	221879.362	1	0.002	**	0.1280702	0.1092125;0.1488699	2.2e-16	***
LTR	ERVL	LTR47B	4	0.00126152720483417	212645	46	9.67	2.92808361794428	0.00304974201768661	221879.362	34	0.068	ns	0.08695652	0.02420307;0.20791732	0.04474	*
LTR	ERVL	LTR79	504	0.158952427809106	212645	4053	935.665	28.4048518850321	0.295091713027791	221879.362	1	0.002	**	0.1243523	0.1143434;0.1349061	2.2e-16	***
LTR	ERVL	LTR47B4	23	0.00725378142779649	212645	105	26.658	4.95253102600716	0.00840744805661734	221879.362	264	0.528	ns	0.2190476	0.1442117;0.3103284	0.5009	ns
LTR	ERVL	MER68B	145	0.0457303611752387	212645	450	110.075	10.3747293945437	0.0347156517680304	221879.362	1001	0.002	**	0.3222222	0.2792252;0.3675754	0.0002281	***
LTR	ERVL	LTR16C	704	0.222028788050814	212645	6620	1661.365	37.8836501138148	0.523964286164831	221879.362	1	0.002	**	0.1063444	0.09901735;0.11402023	2.2e-16	***
LTR	ERVL	MER76	77	0.0242843986930578	212645	715	165.582	13.103319158632	0.052221549407713	221879.362	1	0.002	**	0.1076923	0.08592781;0.13275350	2.2e-16	***
LTR	ERVL	LTR57	32	0.0100922176386734	212645	268	60.316	7.37757226820399	0.0190225687216945	221879.362	1	0.002	**	0.119403	0.08312273;0.16436432	1.377e-05	***
LTR	ERVL	MLT2A2	241	0.0760070140912589	212645	3866	928.515	30.2911427372479	0.29283673314915	221879.362	1	0.002	**	0.06233833	0.05492103;0.07042532	2.2e-16	***
LTR	ERVL	LTR47A2	38	0.0119845084459246	212645	275	63.048	7.4051693115372	0.0198841918025962	221879.362	1	0.002	**	0.1381818	0.09967618;0.18469863	0.0001816	***
LTR	ERVL	LTR33B	113	0.0356381435365654	212645	1608	371.694	17.8744471203968	0.117225523218408	221879.362	1	0.002	**	0.07027363	0.05826301;0.08388012	2.2e-16	***
LTR	ERVL	LTR41B	144	0.0454149793740302	212645	848	208.87	13.5590171821909	0.0658737968184284	221879.362	1	0.002	**	0.1698113	0.1451333;0.1968082	8.532e-08	***
LTR	ERVL	MLT2E	41	0.0129306538495503	212645	403	95.025	9.53411108988534	0.0299691556598418	221879.362	1	0.002	**	0.101737	0.07400189;0.13548144	5.876e-12	***
LTR	ERVL	LTR33A_	197	0.062130214838083	212645	1666	405.28	19.2059487781382	0.127817936393798	221879.362	1	0.002	**	0.1182473	0.1031247;0.1347288	2.2e-16	***
LTR	ERVL	LTR52	78	0.0245997804942664	212645	1073	255.887	15.2276758933566	0.0807021029658505	221879.362	1	0.002	**	0.07269338	0.05788198;0.08989686	2.2e-16	***
LTR	ERVL	LTR102_Mam	41	0.0129306538495503	212645	518	121.361	10.2814584270612	0.03827505077647	221879.362	1	0.002	**	0.07915058	0.05739628;0.10584618	2.2e-16	***
LTR	ERVL	LTR40a	183	0.0577148696211634	212645	1974	462.479	21.3626759307659	0.145857460041126	221879.362	1	0.002	**	0.09270517	0.08027021;0.10636461	2.2e-16	***
LTR	ERVL	LTR41	197	0.062130214838083	212645	1129	286.441	16.3404262040048	0.0903382785199763	221879.362	1	0.002	**	0.1744907	0.1527801;0.1979118	2.205e-10	***
LTR	ERVL	LTR18B	82	0.0258613076991005	212645	367	92.789	9.64767104313556	0.0292639619523395	221879.362	147	0.294	ns	0.2234332	0.1818351;0.2695571	0.2074	ns
LTR	ERVL	LTR75B	22	0.00693839962658795	212645	205	41.205	6.02820987643215	0.012995307118798	221879.362	2	0.004	**	0.1073171	0.06848798;0.15796383	0.0004567	***
LTR	ERVL	LTR108a_Mam	9	0.00283843621087689	212645	86	20.036	4.23918325561359	0.00631898976901437	221879.362	3	0.006	**	0.1046512	0.04898234;0.18938554	0.003197	**
LTR	ERVL	LTR47B2	24	0.00756916322900503	212645	174	43.436	6.37405150061815	0.0136989239172943	221879.362	3	0.006	**	0.137931	0.09041634;0.19824573	0.0004219	***
LTR	ERVL	LTR16D1	8	0.00252305440966834	212645	207	50.154	6.59179305923175	0.0158176588578133	221879.362	1	0.002	**	0.03864734	0.01683040;0.07472785	1.635e-15	***
LTR	ERVL	LTR16B1	115	0.0362689071389825	212645	1199	292.977	17.1380332355607	0.0923996139726753	221879.362	1	0.002	**	0.09591326	0.07983528;0.11400350	2.2e-16	***
LTR	ERVL	LTR53	66	0.0208151988797638	212645	494	126.303	10.7595054699535	0.0398336676380426	221879.362	1	0.002	**	0.1336032	0.1048571;0.1668178	3.972e-11	***
LTR	ERVL	LTR66	36	0.0113537448435075	212645	379	92.747	8.78476881671697	0.0292507159166887	221879.362	1	0.002	**	0.09498681	0.06741655;0.12907419	1.367e-13	***
LTR	ERVL	MER77	204	0.0643378874465428	212645	1299	349.437	17.7377185020413	0.11020607046891	221879.362	1	0.002	**	0.1570439	0.1376663;0.1779870	2.2e-16	***
LTR	ERVL	LTR16A1	299	0.0942991585613544	212645	2692	676.693	23.7863940845086	0.213416657205213	221879.362	1	0.002	**	0.1110698	0.09944202;0.12355073	2.2e-16	***
LTR	ERVL	MLT2B5	27	0.00851530863263066	212645	369	86.622	8.45533018921252	0.0273190023842864	221879.362	1	0.002	**	0.07317073	0.04877095;0.10467597	3.778e-16	***
LTR	ERVL	LTR75	53	0.0167152354640528	212645	291	70.421	8.20579637171762	0.0222095018229068	221879.362	19	0.038	*	0.1821306	0.1395065;0.2313620	0.01649	*
LTR	ERVL	MER70B	17	0.00536149062054523	212645	477	113.005	10.4267776754227	0.0356397204455714	221879.362	1	0.002	**	0.03563941	0.02089579;0.05645017	2.2e-16	***
LTR	ERVL	LTR50	347	0.109437485019364	212645	2565	633.858	23.1889103142334	0.199907277750445	221879.362	1	0.002	**	0.1352827	0.1222735;0.1491304	2.2e-16	***
LTR	ERVL	LTR82B	99	0.0312227983196458	212645	1154	266.479	15.5737632286195	0.0840426270042513	221879.362	1	0.002	**	0.08578856	0.07026955;0.10345536	2.2e-16	***
LTR	ERVL	MLT2B4	356	0.112275921230241	212645	4467	1072.609	30.7357252038048	0.338281358412494	221879.362	1	0.002	**	0.07969555	0.07191848;0.08802719	2.2e-16	***
LTR	ERVL	ERV3-16A3_LTR	126	0.0397381069522764	212645	1093	265.805	14.7899871101607	0.0838300596702368	221879.362	1	0.002	**	0.115279	0.09694418;0.13571304	2.2e-16	***
LTR	ERVL	LTR33	1071	0.33777390909435	212645	9255	2251.513	43.8501387188874	0.71008622538445	221879.362	1	0.002	**	0.1157212	0.1092717;0.1224137	2.2e-16	***
LTR	ERVL	MER88	14	0.0044153452169196	212645	112	29.557	5.17179838146253	0.00932173989832091	221879.362	1	0.002	**	0.125	0.07005446;0.20082852	0.0005314	***
LTR	ERVL	LTR16E2	200	0.0630763602417086	212645	2318	572.604	22.1978812036178	0.180588880899217	221879.362	1	0.002	**	0.08628128	0.07516366;0.09845698	2.2e-16	***
LTR	ERVL	MLT2B2	154	0.0485687973861156	212645	2172	534.109	22.2019378668855	0.168448258461694	221879.362	1	0.002	**	0.07090239	0.06046297;0.08251658	2.2e-16	***
LTR	ERVL	MER73	23	0.00725378142779649	212645	279	68.98	8.32038633891653	0.0217550366473653	221879.362	1	0.002	**	0.08243728	0.05297511;0.12112900	1.67e-12	***
LTR	ERVL	LTR33C	87	0.0274382167051432	212645	919	229.165	14.3332207202783	0.0722744704739558	221879.362	1	0.002	**	0.09466812	0.07651983;0.11546104	2.2e-16	***
LTR	ERVL	LTR108e_Mam	13	0.00409996341571106	212645	168	38.498	6.02530499645456	0.0121415685829265	221879.362	1	0.002	**	0.07738095	0.04184445;0.12868880	2.917e-07	***
LTR	ERVL	MER70A	41	0.0129306538495503	212645	533	135.514	11.1947812451663	0.0427386494089745	221879.362	1	0.002	**	0.07692308	0.05576423;0.10290968	2.2e-16	***
LTR	ERVL	MLT2B1	266	0.0838915591214724	212645	4436	1058.982	30.945456811902	0.333983650607425	221879.362	1	0.002	**	0.05996393	0.05315613;0.06735793	2.2e-16	***
LTR	ERVL	MLT2F	172	0.0542456698078694	212645	1911	462.451	20.3325111584873	0.145848629350692	221879.362	1	0.002	**	0.09000523	0.07754895;0.10373568	2.2e-16	***
LTR	ERVL	LTR62	43	0.0135614174519674	212645	313	83.655	8.76497574439312	0.0263832645801007	221879.362	1	0.002	**	0.1373802	0.1012387;0.1805580	4.27e-08	***
LTR	ERVL	MER68C	24	0.00756916322900503	212645	163	37.74	5.77925599015997	0.0119025091776104	221879.362	11	0.022	*	0.1472393	0.09667392;0.21111422	0.00921	**
LTR	ERVL	LTR53B	19	0.00599225422296232	212645	187	48.905	7.16123301242588	0.0154237469881038	221879.362	1	0.002	**	0.1016043	0.06228883;0.15411599	6.843e-08	***
LTR	ERVL	MER21C	999	0.315066419407334	212645	5505	1469.503	37.3701554655519	0.463454503021358	221879.362	1	0.002	**	0.1814714	0.1713704;0.1919111	2.2e-16	***
LTR	ERVL	LTR47A	89	0.0280689803075603	212645	679	175.914	12.4999541140299	0.0554800741777996	221879.362	1	0.002	**	0.1310751	0.1066025;0.1588049	4.172e-16	***
LTR	ERVL	LTR32	164	0.0517226153982011	212645	1216	306.842	16.7732637962437	0.0967723826464318	221879.362	1	0.002	**	0.1348684	0.1161591;0.1553626	2.2e-16	***
LTR	ERVL	LTR16	248	0.0782146866997187	212645	3017	740.288	25.6649126969827	0.23347336285307	221879.362	1	0.002	**	0.08220086	0.07264282;0.09257794	2.2e-16	***
LTR	ERVL	LTR84b	161	0.0507764699945754	212645	1278	294.03	16.1463247769827	0.0927317110093479	221879.362	1	0.002	**	0.1259781	0.1082707;0.1454253	2.2e-16	***
LTR	ERVL	MER74C	14	0.0044153452169196	212645	234	57.457	7.3096910045899	0.0181208921520393	221879.362	1	0.002	**	0.05982906	0.03309171;0.09834634	7.834e-14	***
LTR	ERVL	tot	13422	4.23305453582106	212645	133596	26582.663	142.266254319561	8.38368813785969	221879.362	1	0.002	**	0.1004671	0.0988600;0.1020915	2.2e-16	***
LTR	ERVL	LTR16B	64	0.0201844352773468	212645	694	166.394	12.1122859721636	0.0524776394302943	221879.362	1	0.002	**	0.09221902	0.07174388;0.11623597	2.2e-16	***
LTR	ERVL	LTR16A2	217	0.0684378508622538	212645	1825	454.175	19.3904193704872	0.14323852956389	221879.362	1	0.002	**	0.1189041	0.1044016;0.1346437	2.2e-16	***
LTR	ERVL	LTR101_Mam	127	0.040053488753485	212645	1151	290.552	15.6509503944089	0.0916348131047446	221879.362	1	0.002	**	0.1103388	0.09281779;0.12987856	2.2e-16	***
LTR	ERVL	LTR18C	14	0.0044153452169196	212645	77	17.441	3.83656594342366	0.0055005739948782	221879.362	216	0.432	ns	0.1818182	0.1031222;0.2862025	0.4146	ns
LTR	ERVL	LTR83	77	0.0242843986930578	212645	726	172.796	12.0855469236789	0.0544967137216314	221879.362	1	0.002	**	0.1060606	0.08461135;0.13077010	2.2e-16	***
LTR	ERVL	MER21A	339	0.106914430609696	212645	1975	511.636	20.762817694104	0.161360683243134	221879.362	1	0.002	**	0.1716456	0.1552594;0.1890127	2.2e-16	***
LTR	ERVL	LTR80B	33	0.0104075994398819	212645	507	116.946	10.2739787151151	0.0368826401241343	221879.362	1	0.002	**	0.06508876	0.04522411;0.09019746	2.2e-16	***
LTR	ERVL	LTR67B	419	0.13214497470638	212645	3708	869.713	27.0605044650299	0.274291652474486	221879.362	1	0.002	**	0.1129989	0.1029820;0.1236303	2.2e-16	***
LTR	ERVL	LTR16A	488	0.153906318989769	212645	4245	1014.81	31.0546661919315	0.320052605684442	221879.362	1	0.002	**	0.1149588	0.1055130;0.1249379	2.2e-16	***
LTR	ERVL	LTR18A	31	0.00977683583746483	212645	198	47.692	6.65773696247166	0.0150411888632378	221879.362	2	0.004	**	0.1565657	0.1089254;0.2148109	0.004619	**
LTR	ERVL	LTR47B3	12	0.00378458161450252	212645	120	28.428	5.03032008127914	0.00896567384475646	221879.362	1	0.002	**	0.1	0.05274779;0.16816521	0.0002194	***
LTR	ERV1?	tot	194	0.0611840694344574	212645	1544	379.739	18.3888288922386	0.119762769809131	221879.362	1	0.002	**	0.1256477	0.1095149;0.1432186	2.2e-16	***
LTR	ERV1?	LTR103_Mam	88	0.0277535985063518	212645	748	185.585	12.6269638161838	0.0585301315772875	221879.362	1	0.002	**	0.1176471	0.09543356;0.14292525	2.2e-16	***
LTR	ERV1?	EUTREP15	17	0.00536149062054523	212645	196	46.682	6.44673843400184	0.0147226532440172	221879.362	1	0.002	**	0.08673469	0.05133918;0.13523848	5.287e-08	***
LTR	ERV1?	LTR103b_Mam	89	0.0280689803075603	212645	600	148.233	11.3335413777054	0.046749990538546	221879.362	1	0.002	**	0.1483333	0.1208485;0.1793321	4.739e-09	***
LTR	ERVL-MaLR	THE1A	354	0.111645157627824	212645	4236	996.179	30.4835070686298	0.314176727346125	221879.362	1	0.002	**	0.08356941	0.07540687;0.09231142	2.2e-16	***
LTR	ERVL-MaLR	MLT1M	408	0.128675774893086	212645	2320	557.596	20.8633665563366	0.175855630826679	221879.362	1	0.002	**	0.1758621	0.1605719;0.1919753	6.332e-14	***
LTR	ERVL-MaLR	MLT1C2	2261	0.713078252532516	212645	15985	3871.29	57.1852608112795	1.22093441320062	221879.362	1	0.002	**	0.1414451	0.1360772;0.1469438	2.2e-16	***
LTR	ERVL-MaLR	MLT1J2	715	0.225497987864108	212645	6900	1659.067	37.4149219882574	0.523239538785654	221879.362	1	0.002	**	0.1036232	0.09652818;0.11105508	2.2e-16	***
LTR	ERVL-MaLR	MLT1O	826	0.260505367798257	212645	5061	1247.857	32.2041559221579	0.393551388310689	221879.362	1	0.002	**	0.1632089	0.1531250;0.1736827	2.2e-16	***
LTR	ERVL-MaLR	MSTB	955	0.301189620154159	212645	8566	2071.159	42.1447018603157	0.653205856009285	221879.362	1	0.002	**	0.1114873	0.1048968;0.1183433	2.2e-16	***
LTR	ERVL-MaLR	MSTD	907	0.286051293696149	212645	7647	1804.117	37.6707365921533	0.568985669050953	221879.362	1	0.002	**	0.1186086	0.1114428;0.1260665	2.2e-16	***
LTR	ERVL-MaLR	THE1B	1894	0.59733313148898	212645	22429	5189.351	64.6953884932481	1.63662686548335	221879.362	1	0.002	**	0.08444425	0.08083707;0.08815953	2.2e-16	***
LTR	ERVL-MaLR	MLT1E3	196	0.0618148330368744	212645	2044	449.963	20.6353931498882	0.1419101414172	221879.362	1	0.002	**	0.09589041	0.08346771;0.10948550	2.2e-16	***
LTR	ERVL-MaLR	MLT1G1	441	0.139083374332967	212645	3600	906.229	28.4870509367163	0.285808134327417	221879.362	1	0.002	**	0.1225	0.1119609;0.1336563	2.2e-16	***
LTR	ERVL-MaLR	MLT1H2	505	0.159267809610314	212645	4721	1144.117	30.4795064151523	0.360833680253315	221879.362	1	0.002	**	0.1069689	0.09829158;0.11613554	2.2e-16	***
LTR	ERVL-MaLR	MLT1F1	474	0.149490973772849	212645	3265	791.367	26.0379393440665	0.249582749877001	221879.362	1	0.002	**	0.1451761	0.1332613;0.1577302	2.2e-16	***
LTR	ERVL-MaLR	MLT1F2	777	0.245051659539038	212645	6038	1494.593	37.4335761532828	0.47136743241368	221879.362	1	0.002	**	0.128685	0.1203370;0.1373935	2.2e-16	***
LTR	ERVL-MaLR	MLT1A1	668	0.210675043207307	212645	6780	1605.697	38.3798411044549	0.506407612055154	221879.362	1	0.002	**	0.09852507	0.09153122;0.10586633	2.2e-16	***
LTR	ERVL-MaLR	MLT1E1	125	0.0394227251510679	212645	1045	254.376	15.1594998081874	0.0802255610642244	221879.362	1	0.002	**	0.1196172	0.1005563;0.1408492	2.2e-16	***
LTR	ERVL-MaLR	MLT1K	2461	0.776154612774224	212645	17616	4410.952	57.7078841744861	1.39113398680443	221879.362	1	0.002	**	0.1397025	0.1346145;0.1449098	2.2e-16	***
LTR	ERVL-MaLR	MLT1A0	2380	0.750608686876332	212645	20690	4793.486	63.8689678094852	1.51177824874793	221879.362	1	0.002	**	0.1150314	0.1107141;0.1194573	2.2e-16	***
LTR	ERVL-MaLR	MLT1G	323	0.101868321790359	212645	2834	720.521	26.0832109390867	0.227239210788581	221879.362	1	0.002	**	0.1139732	0.1025002;0.1262499	2.2e-16	***
LTR	ERVL-MaLR	MSTB2	202	0.0637071238441257	212645	1582	376.46	18.2238445040696	0.118728632882968	221879.362	1	0.002	**	0.1276865	0.1116271;0.1451412	2.2e-16	***
LTR	ERVL-MaLR	MLT1J	2213	0.697939926074506	212645	15262	3660.567	55.3272140235853	1.15447621390455	221879.362	1	0.002	**	0.1450007	0.1394498;0.1506872	2.2e-16	***
LTR	ERVL-MaLR	MLT1E2	482	0.152014028182518	212645	4004	965.435	30.6026518017197	0.30448062924977	221879.362	1	0.002	**	0.1203796	0.1104553;0.1308616	2.2e-16	***
LTR	ERVL-MaLR	MLT1A	1083	0.341558490708852	212645	9077	2164.209	44.8571452778984	0.68255213261174	221879.362	1	0.002	**	0.1193125	0.1127119;0.1261586	2.2e-16	***
LTR	ERVL-MaLR	tot	29162	9.19716408684353	212645	323803	52576.702	177.942290236623	16.5817349783648	221879.362	1	0.002	**	0.09006093	0.08907705;0.09105216	2.2e-16	***
LTR	ERVL-MaLR	MSTA1	63	0.0198690534761382	212645	544	134.545	11.0413716035141	0.0424330444436034	221879.362	1	0.002	**	0.1158088	0.09014736;0.14572854	2.227e-14	***
LTR	ERVL-MaLR	MLT1E	71	0.0223921078858066	212645	918	219.599	14.7785860489292	0.0692575281635948	221879.362	1	0.002	**	0.07734205	0.06089600;0.09655818	2.2e-16	***
LTR	ERVL-MaLR	MSTA	1634	0.515333863174759	212645	19752	4535.083	62.3887045983603	1.43028264517024	221879.362	1	0.002	**	0.0827258	0.07892050;0.08665444	2.2e-16	***
LTR	ERVL-MaLR	MSTC	404	0.127414247688251	212645	3205	781.285	25.8096088872131	0.246403070557217	221879.362	1	0.002	**	0.126053	0.1147513;0.1380420	2.2e-16	***
LTR	ERVL-MaLR	MSTB1	500	0.157690900604272	212645	4555	1097.026	32.0090597160227	0.345982035852603	221879.362	1	0.002	**	0.1097695	0.1008339;0.1192087	2.2e-16	***
LTR	ERVL-MaLR	THE1D	1065	0.335881618287098	212645	12601	2928.435	51.2061700075962	0.92357510502214	221879.362	1	0.002	**	0.0845171	0.07971707;0.08951003	2.2e-16	***
LTR	ERVL-MaLR	MLT1F	668	0.210675043207307	212645	4306	1115.35	32.2734422563673	0.351761091977948	221879.362	1	0.002	**	0.1551324	0.1444396;0.1662951	2.2e-16	***
LTR	ERVL-MaLR	MLT1H	1131	0.356696817166862	212645	10078	2484.934	44.4354154942896	0.78370296080435	221879.362	1	0.002	**	0.1122246	0.1061252;0.1185491	2.2e-16	***
LTR	ERVL-MaLR	MLT1L	1505	0.474649610818857	212645	12035	2889.597	50.0932722721019	0.911326306626802	221879.362	1	0.002	**	0.1250519	0.1191919;0.1310939	2.2e-16	***
LTR	ERVL-MaLR	MLT1E1A	307	0.0968222129710227	212645	3367	818.076	27.3297116182579	0.25800628240548	221879.362	1	0.002	**	0.09117909	0.08166548;0.10140937	2.2e-16	***
LTR	ERVL-MaLR	MLT1H1	390	0.122998902471332	212645	3631	894.894	27.5587780979173	0.282233281610718	221879.362	1	0.002	**	0.1074084	0.09751856;0.11793519	2.2e-16	***
LTR	ERVL-MaLR	MLT1B	2217	0.69920145327934	212645	17694	4146.585	59.0327166631914	1.30775744616433	221879.362	1	0.002	**	0.1252967	0.1204524;0.1302645	2.2e-16	***
LTR	ERVL-MaLR	THE1C	852	0.268705294629679	212645	9865	2300.546	46.2714699672804	0.725550341243109	221879.362	1	0.002	**	0.08636594	0.08089481;0.09208268	2.2e-16	***
LTR	ERVL-MaLR	MLT1J1	480	0.151383264580101	212645	4928	1162.167	30.880588105179	0.366526321765129	221879.362	1	0.002	**	0.0974026	0.08926305;0.10602255	2.2e-16	***
LTR	ERVL-MaLR	MLT1C	871	0.274697548852641	212645	6450	1590.579	37.7658313428556	0.501639669984483	221879.362	1	0.002	**	0.1350388	0.1267871;0.1436219	2.2e-16	***
LTR	ERVL-MaLR	MLT1N2	720	0.227074896870151	212645	5722	1361.492	33.2086547567159	0.429389799291022	221879.362	1	0.002	**	0.1258301	0.1173417;0.1347020	2.2e-16	***
LTR	ERVL-MaLR	MLT1G3	394	0.124260429676166	212645	2737	690.446	24.5717491207862	0.217754103117234	221879.362	1	0.002	**	0.1439532	0.1310052;0.1576677	2.2e-16	***
LTR	ERVL-MaLR	MLT1D	2230	0.703301416695051	212645	18645	4476.455	64.2568667141491	1.41179244092899	221879.362	1	0.002	**	0.1196031	0.1149781;0.1243471	2.2e-16	***
LTR	ERVL-MaLR	MLT1I	1179	0.371835143624872	212645	11068	2633.225	47.0621208427566	0.830471243487366	221879.362	1	0.002	**	0.1065233	0.1008347;0.1124198	2.2e-16	***
LTR	Gypsy?	tot	711	0.224236460659274	212645	7780	1827.957	38.88144696276	0.576504371191765	221879.362	1	0.002	**	0.09138817	0.08507472;0.09800962	2.2e-16	***
LTR	Gypsy?	LTR88c	106	0.0334304709281056	212645	1040	239.79	14.2010411438588	0.0756254021117965	221879.362	1	0.002	**	0.1019231	0.08420174;0.12193259	2.2e-16	***
LTR	Gypsy?	LTR85c	118	0.0372150525426081	212645	1154	273.18	15.3568040760906	0.0861560004541498	221879.362	1	0.002	**	0.102253	0.08537013;0.12119317	2.2e-16	***
LTR	Gypsy?	LTR88b	143	0.0450995975728217	212645	1636	386.077	17.5227314399644	0.121761659665191	221879.362	1	0.002	**	0.08740831	0.07416657;0.10215128	2.2e-16	***
LTR	Gypsy?	LTR88a	89	0.0280689803075603	212645	903	214.795	13.4774113098775	0.067742433990589	221879.362	1	0.002	**	0.09856035	0.07990033;0.11988509	2.2e-16	***
LTR	Gypsy?	LTR85b	101	0.0318535619220629	212645	1177	283.334	15.503638502197	0.0893583872636213	221879.362	1	0.002	**	0.08581138	0.07043624;0.10329159	2.2e-16	***
LTR	Gypsy?	LTR85a	163	0.0514072335969925	212645	1870	455.479	19.4788342562892	0.143649787432666	221879.362	1	0.002	**	0.08716578	0.0747687;0.1008748	2.2e-16	***
LTR	tot	tot	51694	16.3033468316744	212645	741743	94031.884	228.784078770134	29.6559449469528	221879.362	1	0.002	**	0.0696926	0.06911414;0.07027442	2.2e-16	***
LTR	ERV1--int	HERV4_I-int	33	0.0104075994398819	212645	348	97.015	10.6014700002484	0.0305967654442468	221879.362	1	0.002	**	0.09482759	0.06617641;0.13059330	2.2e-16	***
LTR	ERV1--int	PRIMA4-int	49	0.0154537082592186	212645	419	106.775	10.6275735857401	0.0336748918240422	221879.362	1	0.002	**	0.1169451	0.08778084;0.15164784	3.162e-12	***
LTR	ERV1--int	LTR39-int	14	0.0044153452169196	212645	180	43.218	6.23886202759761	0.0136301706846308	221879.362	1	0.002	**	0.07777778	0.04317318;0.12705506	2.166e-08	***
LTR	ERV1--int	HERVFH19-int	6	0.00189229080725126	212645	110	28.415	6.60987635780469	0.00896157388134075	221879.362	1	0.002	**	0.05454545	0.02027772;0.11494663	4.1e-08	***
LTR	ERV1--int	MER92-int	29	0.00914607223504775	212645	956	217.416	15.1604347821157	0.0685690496915566	221879.362	1	0.002	**	0.03033473	0.0204078;0.0432767	2.2e-16	***
LTR	ERV1--int	HERV3-int	94	0.029645889313603	212645	303	91.927	12.1540689644412	0.0289921028396977	221879.362	595	0.814	ns	0.310231	0.2585779;0.3656411	0.8027	ns
LTR	ERV1--int	MER89-int	29	0.00914607223504775	212645	696	185.571	13.3587954702666	0.0585257162320705	221879.362	1	0.002	**	0.04166667	0.02807941;0.05929439	2.2e-16	***
LTR	ERV1--int	MER31-int	54	0.0170306172652613	212645	1145	285.981	17.2047273050648	0.0901932028914204	221879.362	1	0.002	**	0.04716157	0.0356247;0.0610904	2.2e-16	***
LTR	ERV1--int	MER34-int	20	0.00630763602417086	212645	401	106.763	10.0294277214814	0.0336711072424277	221879.362	1	0.002	**	0.04987531	0.03072775;0.07597966	2.2e-16	***
LTR	ERV1--int	LTR19-int	18	0.00567687242175377	212645	231	56.852	8.50143343033223	0.0179300861623081	221879.362	1	0.002	**	0.07792208	0.04683397;0.12035570	5.971e-11	***
LTR	ERV1--int	HERVIP10B3-int	36	0.0113537448435075	212645	239	81.312	11.5769893617763	0.025644325019869	221879.362	1	0.002	**	0.1506276	0.1077813;0.2023839	4.748e-11	***
LTR	ERV1--int	MER66-int	32	0.0100922176386734	212645	776	205.932	15.1888141760993	0.0649472050864777	221879.362	1	0.002	**	0.04123711	0.02837423;0.05771824	2.2e-16	***
LTR	ERV1--int	HUERS-P2-int	17	0.00536149062054523	212645	257	72.637	9.95642312084822	0.0229083878943849	221879.362	1	0.002	**	0.06614786	0.03900256;0.10379841	2.2e-16	***
LTR	ERV1--int	HERV-Fc2-int	0	0	212645	3	2.53781512605042	1.93057063128939	0.000800380705588067	221879.362	1	0.002	**	0	0.0000000;0.7075982	0.003657	**
LTR	ERV1--int	HERV30-int	12	0.00378458161450252	212645	69	22.282	6.50805891421019	0.00702733729452876	221879.362	54	0.108	ns	0.173913	0.09322494;0.28408924	0.006733	**
LTR	ERV1--int	MER83B-int	11	0.00346919981329397	212645	267	66.885	8.13793591772514	0.0210943117738334	221879.362	1	0.002	**	0.0411985	0.02074270;0.07251849	2.2e-16	***
LTR	ERV1--int	MER34B-int	23	0.00725378142779649	212645	593	150.57	11.7540315320854	0.0474870378079703	221879.362	1	0.002	**	0.03878583	0.02474296;0.05763137	2.2e-16	***
LTR	ERV1--int	MER61-int	58	0.0182921444700955	212645	1204	323.896	20.6813176780615	0.102150903884242	221879.362	1	0.002	**	0.04817276	0.03677968;0.06183227	2.2e-16	***
LTR	ERV1--int	LTR23-int	11	0.00346919981329397	212645	173	36.499	5.63131518481347	0.0115111203623106	221879.362	1	0.002	**	0.06358382	0.03216525;0.11091950	1.761e-07	***
LTR	ERV1--int	LTR46-int	9	0.00283843621087689	212645	80	20.653	5.76123101279429	0.00651358034036004	221879.362	16	0.032	*	0.1125	0.05275151;0.20284659	0.001968	**
LTR	ERV1--int	HERVIP10FH-int	56	0.0176613808676784	212645	400	122.42	12.9024056699544	0.0386090401039498	221879.362	1	0.002	**	0.14	0.1075178;0.1779205	1.396e-14	***
LTR	ERV1--int	PRIMAX-int	5	0.00157690900604272	212645	72	20.064	4.13848173017968	0.00632782045944821	221879.362	1	0.002	**	0.06944444	0.02293166;0.15466731	1.625e-05	***
LTR	ERV1--int	MER65-int	50	0.0157690900604272	212645	1038	284.526	17.7720333436883	0.0897343223706619	221879.362	1	0.002	**	0.04816956	0.03596054;0.06301537	2.2e-16	***
LTR	ERV1--int	HERVH-int	115	0.0362689071389825	212645	5787	1760.438	48.4700061635801	0.555210107355965	221879.362	1	0.002	**	0.01987213	0.01643366;0.02380583	2.2e-16	***
LTR	ERV1--int	MER50-int	53	0.0167152354640528	212645	544	136.222	13.4810405553301	0.0429619397242302	221879.362	1	0.002	**	0.09742647	0.07383255;0.12549697	2.2e-16	***
LTR	ERV1--int	HUERS-P3b-int	21	0.0066230178253794	212645	519	146.854	14.4350633893674	0.0463150790346794	221879.362	1	0.002	**	0.04046243	0.02521840;0.06118802	2.2e-16	***
LTR	ERV1--int	HUERS-P1-int	53	0.0167152354640528	212645	498	146.215	14.2648610670157	0.0461135500637071	221879.362	1	0.002	**	0.1064257	0.08074185;0.13689021	2.2e-16	***
LTR	ERV1--int	HERVH48-int	20	0.00630763602417086	212645	120	44.459	9.22526012773755	0.0140215594999306	221879.362	2	0.004	**	0.1666667	0.1048785;0.2456000	1.554e-06	***
LTR	ERV1--int	MER57A-int	98	0.0309074165184372	212645	1903	527.863	23.166590640876	0.166478383731345	221879.362	1	0.002	**	0.05149764	0.04200304;0.06240257	2.2e-16	***
LTR	ERV1--int	PABL_A-int	27	0.00851530863263066	212645	449	123.516	12.4804449241806	0.0389546985580744	221879.362	1	0.002	**	0.06013363	0.03999874;0.08628810	2.2e-16	***
LTR	ERV1--int	HERV9-int	18	0.00567687242175377	212645	355	133.802	18.004192482501	0.0421987157653055	221879.362	1	0.002	**	0.05070423	0.03032382;0.07895274	2.2e-16	***
LTR	ERV1--int	MER4-int	102	0.0321689437232714	212645	3018	733.602	28.5604848925451	0.23136472013019	221879.362	1	0.002	**	0.03379722	0.02763988;0.04087832	2.2e-16	***
LTR	ERV1--int	HERVFH21-int	11	0.00346919981329397	212645	131	42.09	8.27262572200243	0.0132744200128676	221879.362	1	0.002	**	0.08396947	0.04266382;0.14527746	1.988e-10	***
LTR	ERV1--int	PABL_B-int	20	0.00630763602417086	212645	246	68.706	9.3786738680649	0.0216686220338342	221879.362	1	0.002	**	0.08130081	0.05036709;0.12277053	2.082e-14	***
LTR	ERV1--int	HERVS71-int	28	0.00883069043383921	212645	174	69.386	11.6264430578823	0.021883081658656	221879.362	1	0.002	**	0.1609195	0.1096725;0.2241069	1.682e-11	***
LTR	ERV1--int	HERV35I-int	27	0.00851530863263066	212645	615	160.33	13.5385520788743	0.0505651641877657	221879.362	1	0.002	**	0.04390244	0.02912816;0.06323538	2.2e-16	***
LTR	ERV1--int	HERVIP10F-int	30	0.00946145403625629	212645	302	123.656	14.7163934520737	0.0389988520102436	221879.362	1	0.002	**	0.09933775	0.06803112;0.13876882	2.2e-16	***
LTR	ERV1--int	LTR37-int	79	0.0249151622954749	212645	1383	338.275	17.7777789508258	0.10668577880382	221879.362	1	0.002	**	0.0571222	0.04548167;0.07068580	2.2e-16	***
LTR	ERV1--int	MER4B-int	57	0.017976762668887	212645	1527	349.415	19.1804761584708	0.110199132069283	221879.362	1	0.002	**	0.03732809	0.0283922;0.0480946	2.2e-16	***
LTR	ERV1--int	ERV24_Prim-int	21	0.0066230178253794	212645	416	106.446	10.9686551315736	0.0335711312114446	221879.362	1	0.002	**	0.05048077	0.03151639;0.07613244	2.2e-16	***
LTR	ERV1--int	LOR1-int	36	0.0113537448435075	212645	1390	369.839	19.6525138417532	0.116640489977166	221879.362	1	0.002	**	0.02589928	0.01820398;0.03567651	2.2e-16	***
LTR	ERV1--int	HERVE-int	30	0.00946145403625629	212645	268	104.458	15.6235825703432	0.032944152190642	221879.362	1	0.002	**	0.1119403	0.07681232;0.15593361	2.2e-16	***
LTR	ERV1--int	MER51-int	33	0.0104075994398819	212645	608	146.297	12.7926714740684	0.0461394113714062	221879.362	1	0.002	**	0.05427632	0.03765221;0.07538281	2.2e-16	***
LTR	ERV1--int	HERV-Fc1-int	0	0	212645	6	3.30326797385621	2.4467207004375	0.00104179060346927	221879.362	1	0.002	**	0	0.0000000;0.4592581	0.008244	**
LTR	ERV1--int	MER84-int	14	0.0044153452169196	212645	140	35.456	6.40555189621433	0.0111821771436501	221879.362	1	0.002	**	0.1	0.05575757;0.16208967	9.109e-06	***
LTR	ERV1--int	HERV17-int	64	0.0201844352773468	212645	899	275.307	19.8161406542856	0.0868268175453204	221879.362	1	0.002	**	0.07119021	0.05525343;0.09000218	2.2e-16	***
LTR	ERV1--int	MER101-int	46	0.014507562855593	212645	1219	321.897	18.397958470327	0.101520455663626	221879.362	1	0.002	**	0.03773585	0.02775737;0.05001570	2.2e-16	***
LTR	ERV1--int	MER110-int	27	0.00851530863263066	212645	393	98.226	10.2834173635359	0.0309786928055104	221879.362	1	0.002	**	0.06870229	0.04576015;0.09838647	2.2e-16	***
LTR	ERV1--int	HERV9NC-int	25	0.00788454503021358	212645	257	105.149	15.2771132479009	0.0331620810152771	221879.362	1	0.002	**	0.09727626	0.0639458;0.1402459	2.2e-16	***
LTR	ERV1--int	HERVI-int	15	0.00473072701812815	212645	76	33.329	8.06646309275799	0.0105113600524795	221879.362	4	0.008	**	0.1973684	0.1148853;0.3045513	1.344e-05	***
LTR	ERV1--int	HERVE_a-int	16	0.00504610881933669	212645	189	61.715	10.6787551152188	0.0194637878615852	221879.362	1	0.002	**	0.08465608	0.04916316;0.13383612	4.588e-15	***
LTR	ERV1--int	MER57-int	33	0.0104075994398819	212645	1272	325.224	19.2643437193936	0.102569730916247	221879.362	1	0.002	**	0.0259434	0.01792402;0.03624254	2.2e-16	***
LTR	ERV1--int	LTR43-int	7	0.0022076726084598	212645	147	16.435	4.43028242919144	0.00518329990286241	221879.362	10	0.02	*	0.04761905	0.01935694;0.09565089	0.01203	*
LTR	ERV1--int	MER83A-int	27	0.00851530863263066	212645	102	25.068	5.33665212055797	0.00790599099269576	221879.362	681	0.642	ns	0.2647059	0.1822433;0.3612936	0.6463	ns
LTR	ERV1--int	tot	1910	0.602379240308317	212645	42759	10939.712	115.86531762278	3.45018607526271	221879.362	1	0.002	**	0.04466896	0.04273023;0.04666981	2.2e-16	***
LTR	ERV1--int	LTR38-int	9	0.00283843621087689	212645	116	28.844	5.12952005318002	0.00909687267405922	221879.362	1	0.002	**	0.07758621	0.03609081;0.14217651	4.193e-06	***
LTR	ERV1--int	LTR49-int	83	0.0261766895003091	212645	2182	558.233	24.0892300001889	0.176056529034049	221879.362	1	0.002	**	0.0380385	0.03040915;0.04693816	2.2e-16	***
LTR	ERV1--int	HUERS-P3-int	40	0.0126152720483417	212645	715	183.745	16.5220747472572	0.0579498290630637	221879.362	1	0.002	**	0.05594406	0.04026439;0.07540387	2.2e-16	***
LTR	ERV1--int	HERVP71A-int	13	0.00409996341571106	212645	250	67.222	10.1990556786762	0.0212005954408407	221879.362	1	0.002	**	0.052	0.02797489;0.08728018	2.2e-16	***
LTR	ERV1--int	HERV9N-int	23	0.00725378142779649	212645	237	81.588	12.0541926133424	0.0257313703970026	221879.362	1	0.002	**	0.09704641	0.06251838;0.14205510	2.2e-16	***
LTR	ERV1--int	MER52-int	13	0.00409996341571106	212645	489	144.642	14.452844727621	0.0456174544904061	221879.362	1	0.002	**	0.02658487	0.01422960;0.04503191	2.2e-16	***
LTR	ERV1--int	Harlequin-int	28	0.00883069043383921	212645	570	196.567	18.5463062758188	0.0619936545181597	221879.362	1	0.002	**	0.04912281	0.03288646;0.07021618	2.2e-16	***
LTR	ERV1--int	HERV1_I-int	0	0	212645	49	14.662	5.68331382699002	0.00462412796931966	221879.362	1	0.002	**	0	0.00000000;0.07251926	4.128e-08	***
LTR	ERV1--int	MER41-int	103	0.0324843255244799	212645	1715	460.265	24.1712437417694	0.14515920473325	221879.362	1	0.002	**	0.06005831	0.04928276;0.07236778	2.2e-16	***
LTR	ERV1--int	PRIMA41-int	26	0.00819992683142212	212645	460	136.214	12.4700323057203	0.0429594166698205	221879.362	1	0.002	**	0.05652174	0.03725038;0.08172334	2.2e-16	***
LTR	ERV1--int	HERV15-int	44	0.0138767992531759	212645	95	27.511	7.07318237492211	0.00867646873304823	221879.362	991	0.022	*	0.4631579	0.3602248;0.5684504	0.0003878	***
LTR	ERV1--int	LTR25-int	32	0.0100922176386734	212645	592	129.203	13.3213080531999	0.0407482748615474	221879.362	1	0.002	**	0.05405405	0.03726309;0.07545434	2.2e-16	***
LTR	ERV1--int	ERV24B_Prim-int	18	0.00567687242175377	212645	376	104.188	10.4483407210822	0.0328589991043157	221879.362	1	0.002	**	0.04787234	0.02861552;0.07460560	2.2e-16	***
LTR	ERVK--int	HERVK3-int	33	0.0104075994398819	212645	336	103.994	12.3925598461149	0.0327978150348812	221879.362	1	0.002	**	0.09821429	0.06857443;0.13516083	2.2e-16	***
LTR	ERVK--int	HERVK9-int	48	0.0151383264580101	212645	680	226.263	20.0319022588497	0.0713592324868486	221879.362	1	0.002	**	0.07058824	0.05250149;0.09250304	2.2e-16	***
LTR	ERVK--int	HERVK11-int	19	0.00599225422296232	212645	286	97.267	13.6746739525192	0.0306762416581514	221879.362	1	0.002	**	0.06643357	0.04046799;0.10180227	2.2e-16	***
LTR	ERVK--int	HERVK14C-int	5	0.00157690900604272	212645	82	22.335	6.46657495058949	0.00704405252999281	221879.362	1	0.002	**	0.06097561	0.0200930;0.1365868	2.351e-06	***
LTR	ERVK--int	HERVK22-int	48	0.0151383264580101	212645	421	112.976	13.607225307923	0.0356305743733364	221879.362	1	0.002	**	0.1140143	0.0852718;0.1483134	1.369e-14	***
LTR	ERVK--int	tot	237	0.0747454868864247	212645	2628	840.06	37.7514446289353	0.264939635923249	221879.362	1	0.002	**	0.09018265	0.0795020;0.1017861	2.2e-16	***
LTR	ERVK--int	HERVK14-int	21	0.0066230178253794	212645	407	110.453	11.8132698413413	0.0348348660888872	221879.362	1	0.002	**	0.05159705	0.03221949;0.07779254	2.2e-16	***
LTR	ERVK--int	HERVK11D-int	2	0.000630763602417086	212645	43	16.242	5.20312487919601	0.00512243121522916	221879.362	1	0.002	**	0.04651163	0.005683257;0.158111458	7.232e-07	***
LTR	ERVK--int	HERVK-int	37	0.0116691266447161	212645	251	108.583	15.1201762797505	0.0342451021206272	221879.362	1	0.002	**	0.1474104	0.1059622;0.1974160	2.2e-16	***
LTR	ERVK--int	HERVKC4-int	7	0.0022076726084598	212645	55	17.208	4.86151934793747	0.00542709003519661	221879.362	10	0.02	*	0.1272727	0.05273518;0.24480272	0.002043	**
LTR	ERVK--int	HERVK13-int	21	0.0066230178253794	212645	67	28.681	7.14985030328323	0.00904546544046222	221879.362	154	0.308	ns	0.3134328	0.2055787;0.4383980	0.06398	ns
LTR	ERVL-MaLR--int	MLT1J-int	98	0.0309074165184372	212645	1434	349.782	18.5420139758949	0.110314877190327	221879.362	1	0.002	**	0.06834031	0.05582688;0.08265514	2.2e-16	***
LTR	ERVL-MaLR--int	MLT-int	37	0.0116691266447161	212645	409	93.585	9.40825649577488	0.0295150058661015	221879.362	1	0.002	**	0.09046455	0.06449574;0.12253644	3.32e-13	***
LTR	ERVL-MaLR--int	MLT1K-int	31	0.00977683583746483	212645	202	49.506	6.41163575642543	0.0156132914506301	221879.362	2	0.004	**	0.1534653	0.1067160;0.2107039	0.001829	**
LTR	ERVL-MaLR--int	MST-int	29	0.00914607223504775	212645	227	54.191	7.56913540708652	0.0170908551892922	221879.362	1	0.002	**	0.1277533	0.08725443;0.17829746	4.503e-05	***
LTR	ERVL-MaLR--int	MSTB1-int	11	0.00346919981329397	212645	231	53.269	8.0024169897399	0.0168000731685779	221879.362	1	0.002	**	0.04761905	0.02400775;0.08360473	4.24e-14	***
LTR	ERVL-MaLR--int	MLT1H-int	47	0.0148229446568015	212645	807	200.251	13.9160215095643	0.063155521073812	221879.362	1	0.002	**	0.0582404	0.04310307;0.07669781	2.2e-16	***
LTR	ERVL-MaLR--int	THE1B-int	281	0.0886222861396006	212645	4215	1291.47	42.2245901817414	0.407306134806797	221879.362	1	0.002	**	0.06666667	0.05931994;0.07462063	2.2e-16	***
LTR	ERVL-MaLR--int	MLT1G3-int	15	0.00473072701812815	212645	237	60.617	7.91548899095728	0.0191174986438583	221879.362	1	0.002	**	0.06329114	0.0358530;0.1022413	2.117e-14	***
LTR	ERVL-MaLR--int	MSTA1-int	0	0	212645	28	7.23323323323323	2.96483340694187	0.00228123012565859	221879.362	1	0.002	**	0	0.0000000;0.1234361	0.0003348	***
LTR	ERVL-MaLR--int	MLT1I-int	39	0.0122998902471332	212645	801	202.869	14.1087524571061	0.0639811906293759	221879.362	1	0.002	**	0.04868914	0.03484848;0.06596146	2.2e-16	***
LTR	ERVL-MaLR--int	MLT1C2-int	48	0.0151383264580101	212645	436	108.485	10.5300834591972	0.0342141947041088	221879.362	1	0.002	**	0.1100917	0.08229642;0.14330717	4.754e-13	***
LTR	ERVL-MaLR--int	THE1A-int	143	0.0450995975728217	212645	1461	459.279	25.808898819172	0.144848238277258	221879.362	1	0.002	**	0.09787817	0.08311914;0.11427568	2.2e-16	***
LTR	ERVL-MaLR--int	MLT1E-int	0	0	212645	13	2.95294117647059	1.63406241305817	0.000931303907098168	221879.362	1	0.002	**	0	0.0000000;0.2470526	0.04948	*
LTR	ERVL-MaLR--int	MLT1-int	23	0.00725378142779649	212645	245	57.928	6.88187301366252	0.0182694369804085	221879.362	1	0.002	**	0.09387755	0.06044423;0.13752994	1.125e-08	***
LTR	ERVL-MaLR--int	MLT1E1-int	3	0.000946145403625629	212645	45	11.09	3.20876864173723	0.00349758417540274	221879.362	4	0.008	**	0.06666667	0.0139651;0.1826845	0.00291	**
LTR	ERVL-MaLR--int	MLT1J2-int	36	0.0113537448435075	212645	582	148.239	12.0938058169932	0.0467518828293532	221879.362	1	0.002	**	0.06185567	0.04369533;0.08460898	2.2e-16	***
LTR	ERVL-MaLR--int	MLT1E2-int	22	0.00693839962658795	212645	128	29.799	5.6669845344516	0.00939806229421337	221879.362	87	0.174	ns	0.171875	0.1109603;0.2485764	0.1164	ns
LTR	ERVL-MaLR--int	MLT1H1-int	22	0.00693839962658795	212645	425	105.265	10.4627072616624	0.0331986653042173	221879.362	1	0.002	**	0.05176471	0.03272136;0.07732611	2.2e-16	***
LTR	ERVL-MaLR--int	MLT1A0-int	64	0.0201844352773468	212645	925	240.639	15.784987958337	0.0758931612610226	221879.362	1	0.002	**	0.06918919	0.05368838;0.08749742	2.2e-16	***
LTR	ERVL-MaLR--int	MSTC-int	23	0.00725378142779649	212645	204	55.554	7.66601929633968	0.0175207205843394	221879.362	1	0.002	**	0.1127451	0.07282786;0.16435892	3.776e-08	***
LTR	ERVL-MaLR--int	THE1-int	15	0.00473072701812815	212645	200	49.545	7.0496576280464	0.0156255913408773	221879.362	1	0.002	**	0.075	0.0425828;0.1206842	3.669e-10	***
LTR	ERVL-MaLR--int	MSTD-int	55	0.0173459990664699	212645	729	200.036	15.2657048885974	0.0630877139865521	221879.362	1	0.002	**	0.07544582	0.05733885;0.09707339	2.2e-16	***
LTR	ERVL-MaLR--int	MLT1O-int	1	0.000315381801208543	212645	13	3.29430051813471	1.59759240956683	0.00103896243113156	221879.362	113	0.226	ns	0.07692308	0.001945628;0.360297435	0.2061	ns
LTR	ERVL-MaLR--int	MLT1H2-int	14	0.0044153452169196	212645	343	87.719	9.60720236787678	0.0276649762202122	221879.362	1	0.002	**	0.04081633	0.02249138;0.06753518	2.2e-16	***
LTR	ERVL-MaLR--int	MLT1F1-int	19	0.00599225422296232	212645	157	42.149	6.42744981397063	0.0132930275391389	221879.362	1	0.002	**	0.1210191	0.07445779;0.18252126	1.209e-05	***
LTR	ERVL-MaLR--int	MLT1A-int	25	0.00788454503021358	212645	443	114.811	10.9037686682711	0.036209299978554	221879.362	1	0.002	**	0.05643341	0.03684996;0.08218235	2.2e-16	***
LTR	ERVL-MaLR--int	MLT1M-int	0	0	212645	1	1.26506024096386	0.506547131419212	0.000398976977432494	221879.362	1	0.002	**	na	na	na	na
LTR	ERVL-MaLR--int	MLT1G-int	9	0.00283843621087689	212645	180	45.607	6.89522262839248	0.014383617807718	221879.362	1	0.002	**	0.05	0.02311501;0.09279117	8.264e-13	***
LTR	ERVL-MaLR--int	MLT1G1-int	26	0.00819992683142212	212645	297	82.412	8.90559181444814	0.0259912450011985	221879.362	1	0.002	**	0.08754209	0.05798282;0.12563747	6.572e-16	***
LTR	ERVL-MaLR--int	MLT1F2-int	22	0.00693839962658795	212645	305	80.733	9.20556643849	0.0254617189569693	221879.362	1	0.002	**	0.07213115	0.04575353;0.10717291	2.2e-16	***
LTR	ERVL-MaLR--int	tot	1754	0.553179679319785	212645	27209	7096.246	90.6315041999942	2.23802684529892	221879.362	1	0.002	**	0.06446396	0.06157425;0.06744711	2.2e-16	***
LTR	ERVL-MaLR--int	MLT1J1-int	27	0.00851530863263066	212645	477	120.751	10.8546221409049	0.0380826678777328	221879.362	1	0.002	**	0.05660377	0.03762991;0.08128980	2.2e-16	***
LTR	ERVL-MaLR--int	MLT1F-int	47	0.0148229446568015	212645	518	135.445	11.9139799361052	0.0427168880646911	221879.362	1	0.002	**	0.09073359	0.06742939;0.11882885	2.2e-16	***
LTR	ERVL-MaLR--int	THE1D-int	115	0.0362689071389825	212645	2538	691.054	28.6341928644933	0.217945855252369	221879.362	1	0.002	**	0.04531127	0.03755157;0.05414042	2.2e-16	***
LTR	ERVL-MaLR--int	MLT1D-int	59	0.018607526271304	212645	587	149.685	12.5104870923273	0.0472079249139008	221879.362	1	0.002	**	0.1005111	0.07739662;0.12773394	2.2e-16	***
LTR	ERVL-MaLR--int	MLT1N2-int	7	0.0022076726084598	212645	73	17.126	3.87467897213914	0.00540122872749751	221879.362	1	0.002	**	0.09589041	0.03942901;0.18764243	0.003462	**
LTR	ERVL-MaLR--int	MSTB-int	61	0.0192382898737211	212645	869	255.862	17.9995260753982	0.0806942184208203	221879.362	1	0.002	**	0.07019563	0.05411615;0.08925914	2.2e-16	***
LTR	ERVL-MaLR--int	MLT1E3-int	6	0.00189229080725126	212645	72	16.886	4.17905114451456	0.00532553709520746	221879.362	4	0.008	**	0.08333333	0.03119751;0.17260858	0.001249	**
LTR	ERVL-MaLR--int	MLT1E1A-int	1	0.000315381801208543	212645	86	19.86	4.68041732181077	0.00626348257200166	221879.362	1	0.002	**	0.01162791	0.0002943498;0.0630905163	8.129e-09	***
LTR	ERVL-MaLR--int	MSTA-int	165	0.0520379971994096	212645	3150	873.6	33.3540176064368	0.275517541535783	221879.362	1	0.002	**	0.05238095	0.04486069;0.06074540	2.2e-16	***
LTR	ERVL-MaLR--int	THE1C-int	120	0.0378458161450252	212645	1795	518.968	27.0976984495226	0.163673062609595	221879.362	1	0.002	**	0.06685237	0.05573492;0.07940954	2.2e-16	***
LTR	ERVL-MaLR--int	MLT1B-int	37	0.0116691266447161	212645	553	135.819	11.5669370635892	0.0428348408583431	221879.362	1	0.002	**	0.06690778	0.04754326;0.09104706	2.2e-16	***
LTR	ERVL-MaLR--int	MLT1C-int	5	0.00157690900604272	212645	117	30.306	5.75756142073305	0.00955796086742611	221879.362	1	0.002	**	0.04273504	0.01401943;0.09691362	9.992e-10	***
LTR	ERVL-MaLR--int	MLT1A1-int	28	0.00883069043383921	212645	454	123.404	12.3373820154438	0.038919375796339	221879.362	1	0.002	**	0.06167401	0.04136949;0.08790520	2.2e-16	***
LTR	ERVL-MaLR--int	MLT1L-int	4	0.00126152720483417	212645	109	24.097	4.68759688588562	0.00759975526372226	221879.362	1	0.002	**	0.03669725	0.01008772;0.09129832	9.548e-08	***
LTR	ERVL-MaLR--int	MSTB2-int	8	0.00252305440966834	212645	88	24.034	5.52316479469419	0.00757988621024612	221879.362	1	0.002	**	0.09090909	0.04006967;0.17129071	3.585e-05	***
LTR	LTR	EUTREP8	64	0.0201844352773468	212645	275	67.656	7.51186342341846	0.0213374711425652	221879.362	349	0.698	ns	0.2327273	0.1840873;0.2872279	0.6744	ns
LTR	LTR	LTR107_Mam	51	0.0160844718616357	212645	426	104.542	9.35241699795854	0.0329706442619435	221879.362	1	0.002	**	0.1197183	0.09045064;0.15438973	1.307e-10	***
LTR	LTR	LTR106_Mam	76	0.0239690168918493	212645	639	152.289	11.6689178008349	0.0480291791242478	221879.362	1	0.002	**	0.1189358	0.09486213;0.14659351	3.215e-14	***
LTR	LTR	LTR91A	169	0.0532995244042438	212645	2403	563.48	21.1221624306259	0.17771133734499	221879.362	1	0.002	**	0.07032876	0.06042574;0.08129379	2.2e-16	***
LTR	LTR	tot	798	0.251674677364417	212645	7931	1857.849	38.8897751808057	0.58593176399349	221879.362	1	0.002	**	0.1006178	0.09408187;0.10744889	2.2e-16	***
LTR	LTR	LTR91	124	0.0391073433498593	212645	1566	366.097	17.826928798601	0.115460331277044	221879.362	1	0.002	**	0.07918263	0.06628838;0.09367951	2.2e-16	***
LTR	LTR	LTR90A	65	0.0204998170785553	212645	406	92.687	8.67619198193005	0.0292317930086162	221879.362	1	0.002	**	0.1600985	0.1257868;0.1994557	0.0008978	***
LTR	LTR	MamRep1527	102	0.0321689437232714	212645	1268	321.332	16.9814058353289	0.101342264945944	221879.362	1	0.002	**	0.08044164	0.06606392;0.09679834	2.2e-16	***
LTR	LTR	LTR90B	89	0.0280689803075603	212645	537	121.791	10.1913287741188	0.0384106649509897	221879.362	1	0.002	**	0.1657356	0.1352658;0.1999375	0.0005442	***
LTR	LTR	EUTREP16	68	0.0214459624821809	212645	411	93.511	8.33302576008968	0.0294916676128121	221879.362	1	0.002	**	0.1654501	0.1308288;0.2049733	0.002187	**
LTR	ERVL--int	HERVL-int	167	0.0526687608018267	212645	2324	796.145	39.335674269933	0.251089644123176	221879.362	1	0.002	**	0.07185886	0.06168889;0.08312322	2.2e-16	***
LTR	ERVL--int	LTR57-int	17	0.00536149062054523	212645	366	83.947	9.28743492291852	0.0264753560660536	221879.362	1	0.002	**	0.04644809	0.02728717;0.07332798	2.2e-16	***
LTR	ERVL--int	MER76-int	13	0.00409996341571106	212645	155	36.392	6.4724205849302	0.0114773745095813	221879.362	1	0.002	**	0.08387097	0.04541441;0.13915149	1.506e-06	***
LTR	ERVL--int	tot	1658	0.522903026403764	212645	29730	7412.378	93.4281110155179	2.33772912487858	221879.362	1	0.002	**	0.05576858	0.05318681;0.05843758	2.2e-16	***
LTR	ERVL--int	MER21-int	84	0.0264920713015176	212645	1093	242.024	15.3254132829197	0.0763299650556964	221879.362	1	0.002	**	0.0768527	0.06176087;0.09426711	2.2e-16	***
LTR	ERVL--int	ERVL-B4-int	237	0.0747454868864247	212645	3898	1042.3	35.6212980796163	0.328722451399664	221879.362	1	0.002	**	0.06080041	0.05350197;0.06876548	2.2e-16	***
LTR	ERVL--int	MER70-int	20	0.00630763602417086	212645	258	72.736	9.50771795441476	0.0229396106927046	221879.362	1	0.002	**	0.07751938	0.04799215;0.11718470	3.594e-16	***
LTR	ERVL--int	LTR52-int	8	0.00252305440966834	212645	170	45.48	6.41004591939002	0.0143435643189645	221879.362	1	0.002	**	0.04705882	0.02053273;0.09061668	9.891e-14	***
LTR	ERVL--int	MER68-int	47	0.0148229446568015	212645	410	85.522	9.27844844818386	0.026972082402957	221879.362	1	0.002	**	0.1146341	0.0854555;0.1495118	7.317e-07	***
LTR	ERVL--int	HERVL40-int	112	0.0353227617353568	212645	1333	318.926	17.2976800101555	0.100583456332236	221879.362	1	0.002	**	0.08402101	0.06968333;0.10022253	2.2e-16	***
LTR	ERVL--int	ERVL47-int	15	0.00473072701812815	212645	212	49.924	7.23232538887256	0.0157451210435353	221879.362	1	0.002	**	0.07075472	0.04013918;0.11401443	3.505e-10	***
LTR	ERVL--int	HERVL74-int	14	0.0044153452169196	212645	371	101.722	10.2175885176061	0.0320812675825354	221879.362	1	0.002	**	0.03773585	0.02078140;0.06250434	2.2e-16	***
LTR	ERVL--int	ERVL-int	58	0.0182921444700955	212645	820	208.327	15.9188404251215	0.0657025445003721	221879.362	1	0.002	**	0.07073171	0.05414430;0.09048056	2.2e-16	***
LTR	ERVL--int	ERV3-16A3_I-int	295	0.0930376313565202	212645	6505	1646.239	44.2959819059586	0.519193821039751	221879.362	1	0.002	**	0.04534973	0.04042141;0.05069063	2.2e-16	***
LTR	ERVL--int	HERVL32-int	8	0.00252305440966834	212645	114	31.356	5.99242631770914	0.00988911175869508	221879.362	1	0.002	**	0.07017544	0.03078199;0.13359563	7.307e-08	***
LTR	ERVL--int	ERVL-E-int	485	0.152960173586143	212645	8861	2230.068	46.4887360398041	0.703322862657533	221879.362	1	0.002	**	0.05473423	0.05008882;0.05967503	2.2e-16	***
LTR	ERVL--int	LTR53-int	28	0.00883069043383921	212645	325	83.646	9.02419636976723	0.0263804261438898	221879.362	1	0.002	**	0.08615385	0.05801195;0.12210852	8.234e-15	***
LTR	ERVL--int	HERVL18-int	42	0.0132460356507588	212645	504	144.721	13.597059940996	0.0456423696527016	221879.362	1	0.002	**	0.08333333	0.06071784;0.11097411	2.2e-16	***
LTR	ERVL--int	HERVL66-int	6	0.00189229080725126	212645	107	39.106	6.40341844390695	0.0123333207180613	221879.362	1	0.002	**	0.05607477	0.02085394;0.11806157	7.648e-14	***
LTR	ERVL--int	HERV16-int	82	0.0258613076991005	212645	1904	475.923	22.2839324322401	0.150097452976573	221879.362	1	0.002	**	0.04306723	0.03439662;0.05317808	2.2e-16	***
LTR	ERVL?	tot	579	0.182606062899746	212645	3926	959.765	28.0077169224342	0.302692414436917	221879.362	1	0.002	**	0.1474783	0.1365249;0.1589592	2.2e-16	***
LTR	ERVL?	LTR89B	83	0.0261766895003091	212645	732	177.949	12.3715582872351	0.056121876143259	221879.362	1	0.002	**	0.113388	0.09133111;0.13861434	2.2e-16	***
LTR	ERVL?	LTR89	120	0.0378458161450252	212645	1093	275.802	15.2590181084378	0.0869829315369186	221879.362	1	0.002	**	0.1097896	0.09186815;0.12984145	2.2e-16	***
LTR	ERVL?	Eutr10	128	0.0403688705546935	212645	999	249.818	14.4654805010455	0.0787880508143158	221879.362	1	0.002	**	0.1281281	0.1080214;0.1504544	2.2e-16	***
LTR	ERVL?	LTR55	38	0.0119845084459246	212645	406	94.983	8.97246990611931	0.029955909624191	221879.362	1	0.002	**	0.09359606	0.06708697;0.12620252	2.783e-13	***
LTR	ERVL?	LTR87	216	0.0681224690610453	212645	696	167.058	12.0542083912607	0.0526870529462968	221879.362	1001	0.002	**	0.3103448	0.2761222;0.3461847	2.388e-05	***
LTR	ERVK	MER11C	119	0.0375304343438166	212645	869	257.588	17.9781386541953	0.0812385674097062	221879.362	1	0.002	**	0.136939	0.1147681;0.1616037	2.2e-16	***
LTR	ERVK	MER9a1	34	0.0107229812410905	212645	341	85.002	9.24767622246343	0.0268080838663286	221879.362	1	0.002	**	0.09970674	0.07004249;0.13653879	4.379e-12	***
LTR	ERVK	LTR22	4	0.00126152720483417	212645	104	17.635	4.13338358489263	0.00556175806431266	221879.362	1	0.002	**	0.03846154	0.01057727;0.09555508	6.678e-05	***
LTR	ERVK	LTR14A	15	0.00473072701812815	212645	133	29.964	5.19246238943196	0.00945010029141278	221879.362	5	0.01	**	0.112782	0.06451473;0.17918756	0.001202	**
LTR	ERVK	MER11A	96	0.0302766529160201	212645	968	273.339	18.2554468677253	0.086206146160542	221879.362	1	0.002	**	0.09917355	0.08106991;0.11975623	2.2e-16	***
LTR	ERVK	LTR3B_	35	0.011038363042299	212645	264	63.594	7.49475385421932	0.0200563902660561	221879.362	1	0.002	**	0.1325758	0.09411079;0.17953022	1.889e-05	***
LTR	ERVK	LTR5A	28	0.00883069043383921	212645	267	78.043	9.93880933165191	0.0246133419117183	221879.362	1	0.002	**	0.1048689	0.07082382;0.14799055	2.192e-13	***
LTR	ERVK	LTR13	198	0.0624455966392915	212645	466	159.638	13.691764693436	0.0503469199813294	221879.362	999	0.006	**	0.4248927	0.3795392;0.4712054	0.0002435	***
LTR	ERVK	LTR13A	74	0.0233382532894322	212645	189	65.531	8.53662186774798	0.020667284814997	221879.362	858	0.288	ns	0.3915344	0.3215050;0.4650228	0.1948	ns
LTR	ERVK	LTR22C0	21	0.0066230178253794	212645	113	26.183	5.11054093307437	0.00825764170104328	221879.362	183	0.366	ns	0.1858407	0.1188751;0.2699384	0.2669	ns
LTR	ERVK	LTR22E	18	0.00567687242175377	212645	122	28.914	5.26805052712636	0.00911894940014381	221879.362	19	0.038	*	0.147541	0.08984874;0.22312043	0.01893	*
LTR	ERVK	LTR3B	15	0.00473072701812815	212645	90	21.506	4.45126698567698	0.00678260101679093	221879.362	92	0.184	ns	0.1666667	0.09639143;0.25995055	0.1369	ns
LTR	ERVK	LTR5_Hs	135	0.0425765431631533	212645	653	203.835	15.7883833259789	0.0642858494493434	221879.362	1	0.002	**	0.2067381	0.1762954;0.2398584	2.176e-09	***
LTR	ERVK	LTR22C2	7	0.0022076726084598	212645	70	18.353	4.27441945317276	0.00578820219758039	221879.362	1	0.002	**	0.1	0.0411597;0.1952457	0.001512	**
LTR	ERVK	LTR22B2	3	0.000946145403625629	212645	40	8.774	2.97788377741507	0.00276715992380376	221879.362	27	0.054	ns	0.075	0.01574218;0.20386475	0.03301	*
LTR	ERVK	LTR14	22	0.00693839962658795	212645	97	24.208	4.76039886956937	0.00763476264365641	221879.362	360	0.72	ns	0.2268041	0.1479260;0.3230041	0.7248	ns
LTR	ERVK	LTR22A	15	0.00473072701812815	212645	170	44.088	6.3630766728639	0.0139045528516822	221879.362	1	0.002	**	0.08823529	0.05022774;0.14135367	3.245e-08	***
LTR	ERVK	LTR5	7	0.0022076726084598	212645	27	6.74374374374374	2.46547267464421	0.00212685404879074	221879.362	642	0.72	ns	0.2592593	0.1111446;0.4628487	0.828	ns
LTR	ERVK	MER9a2	50	0.0157690900604272	212645	310	78.147	8.69902661589583	0.024646141619044	221879.362	3	0.006	**	0.1612903	0.1221451;0.2070516	0.0001408	***
LTR	ERVK	LTR5B	151	0.04762265198249	212645	442	151.262	12.6433860658928	0.0477052820144066	221879.362	526	0.952	ns	0.341629	0.2974740;0.3879203	1	ns
LTR	ERVK	LTR22B	22	0.00693839962658795	212645	142	28.506	5.34345548465752	0.00899027362525073	221879.362	127	0.254	ns	0.1549296	0.0997134;0.2251176	0.208	ns
LTR	ERVK	LTR3A	35	0.011038363042299	212645	163	46.584	6.5992798466571	0.0146917458274988	221879.362	45	0.09	ns	0.2147239	0.1543529;0.2857636	0.04607	*
LTR	ERVK	MER11D	25	0.00788454503021358	212645	260	74.278	9.28261185673961	0.0234259294301682	221879.362	1	0.002	**	0.09615385	0.06319621;0.13866621	1.151e-13	***
LTR	ERVK	LTR3	18	0.00567687242175377	212645	92	27.111	4.69603361697207	0.00855031601256481	221879.362	29	0.058	ns	0.1956522	0.1202760;0.2914737	0.03922	*
LTR	ERVK	tot	1353	0.426711577035159	212645	8264	2259.027	48.8096573810312	0.712456004238731	221879.362	1	0.002	**	0.1637222	0.1558035;0.1718787	2.2e-16	***
LTR	ERVK	LTR13_	27	0.00851530863263066	212645	44	10.548	3.54799722157224	0.00332664723914771	221879.362	1001	0.002	**	0.6136364	0.4549553;0.7564284	1.431e-07	***
LTR	ERVK	LTR22C	2	0.000630763602417086	212645	16	3.02928870292887	1.50711399122028	0.000955382527510398	221879.362	391	0.782	ns	0.125	0.0155136;0.3834762	0.7518	ns
LTR	ERVK	LTR14B	47	0.0148229446568015	212645	363	98.553	9.77408429080306	0.0310818226545055	221879.362	1	0.002	**	0.1294766	0.09670803;0.16843372	8.01e-11	***
LTR	ERVK	MER11B	65	0.0204998170785553	212645	544	156.364	14.0576356874519	0.0493143599641726	221879.362	1	0.002	**	0.1194853	0.09343793;0.14974781	2.2e-16	***
LTR	ERVK	MER9B	6	0.00189229080725126	212645	39	9.013	2.83670193673531	0.0028425361742926	221879.362	200	0.4	ns	0.1538462	0.05862426;0.30527992	0.3416	ns
LTR	ERVK	MER9a3	65	0.0204998170785553	212645	575	134.964	11.7506928639457	0.0425651894183098	221879.362	1	0.002	**	0.1130435	0.08833557;0.14180678	1.346e-13	***
LTR	ERVK	LTR14C	11	0.00346919981329397	212645	137	27.521	5.51052855222844	0.00867962255106031	221879.362	1	0.002	**	0.08029197	0.04076301;0.13912256	0.0001627	***
LTR	ERVK	LTR22B1	25	0.00788454503021358	212645	154	34.592	5.85044987704055	0.0109096872674059	221879.362	58	0.116	ns	0.1623377	0.107897;0.230246	0.06656	ns
LTR	ERV1	LTR64	57	0.017976762668887	212645	372	91.325	8.89373225780229	0.0288022429953702	221879.362	1	0.002	**	0.1532258	0.1181639;0.1939187	1.745e-05	***
LTR	ERV1	LTR9C	17	0.00536149062054523	212645	153	38.798	6.21722203639614	0.0122361831232891	221879.362	1	0.002	**	0.1111111	0.06607389;0.17193238	1.576e-05	***
LTR	ERV1	LTR43B	22	0.00693839962658795	212645	242	57.769	7.06566080155017	0.0182192912740163	221879.362	1	0.002	**	0.09090909	0.05785125;0.13440125	3.955e-09	***
LTR	ERV1	MER61F	27	0.00851530863263066	212645	159	37.183	6.13050520708483	0.0117268415143373	221879.362	58	0.116	ns	0.1698113	0.1149896;0.2373653	0.06064	ns
LTR	ERV1	MER4E	70	0.022076726084598	212645	729	170.048	13.726839480453	0.0536300445319103	221879.362	1	0.002	**	0.09602195	0.07561918;0.11975968	2.2e-16	***
LTR	ERV1	LTR21C	0	0	212645	22	5.5346038114343	2.28449817161009	0.00174551331902582	221879.362	1	0.002	**	0	0.0000000;0.1543725	0.002451	**
LTR	ERV1	LTR77	4	0.00126152720483417	212645	103	25.026	5.02738486676707	0.007892744957045	221879.362	1	0.002	**	0.03883495	0.01068093;0.09645448	2.756e-08	***
LTR	ERV1	LTR10F	47	0.0148229446568015	212645	449	109.41	10.7217001848986	0.0345059228702267	221879.362	1	0.002	**	0.1046771	0.07793182;0.13676095	1.292e-13	***
LTR	ERV1	LTR2752	45	0.0141921810543844	212645	230	67.144	9.33232856024458	0.0211759956603464	221879.362	8	0.016	*	0.1956522	0.1464360;0.2528966	0.00106	**
LTR	ERV1	LTR68	23	0.00725378142779649	212645	352	78.079	8.83735581822175	0.0246246956565618	221879.362	1	0.002	**	0.06534091	0.04186797;0.09643267	2.357e-15	***
LTR	ERV1	MER95	18	0.00567687242175377	212645	139	33.803	5.43136177129555	0.0106608510262524	221879.362	2	0.004	**	0.1294964	0.0785878;0.1969201	0.00143	**
LTR	ERV1	LTR9B	83	0.0261766895003091	212645	685	167.754	12.692382777894	0.0529065586799379	221879.362	1	0.002	**	0.1211679	0.09767546;0.14797921	6.861e-16	***
LTR	ERV1	MER57E3	122	0.0384765797474423	212645	243	85.61	7.88898828343255	0.0269998360014634	221879.362	1001	0.002	**	0.5020576	0.4374457;0.5666187	2.155e-06	***
LTR	ERV1	HERV-Fc1_LTR3	1	0.000315381801208543	212645	5	1.92091836734694	1.08460546515264	0.000605822694668451	221879.362	349	0.698	ns	0.2	0.005050763;0.716417936	0.6553	ns
LTR	ERV1	LTR60B	17	0.00536149062054523	212645	247	60.542	7.703218520565	0.0190938450087676	221879.362	1	0.002	**	0.06882591	0.04060191;0.10791160	6.587e-13	***
LTR	ERV1	LTR6B	27	0.00851530863263066	212645	154	42.004	6.46093861042866	0.0132472971779636	221879.362	10	0.02	*	0.1753247	0.1188338;0.2447404	0.006412	**
LTR	ERV1	LTR12F	82	0.0258613076991005	212645	637	157.743	12.2353853905652	0.0497492714680392	221879.362	1	0.002	**	0.1287284	0.1037061;0.1572492	1.294e-13	***
LTR	ERV1	MER90a	186	0.058661015024789	212645	1252	299.336	16.6391094702801	0.0944051268465605	221879.362	1	0.002	**	0.1485623	0.1293055;0.1694852	3.034e-15	***
LTR	ERV1	LTR109A2	1	0.000315381801208543	212645	26	6.842	2.36868035974604	0.00215784228386885	221879.362	6	0.012	*	0.03846154	0.0009732879;0.1963696468	0.00626	**
LTR	ERV1	MER51B	94	0.029645889313603	212645	713	168.815	13.0703331483405	0.0532411787710202	221879.362	1	0.002	**	0.1318373	0.1078681;0.1588993	3.261e-12	***
LTR	ERV1	LTR58	8	0.00252305440966834	212645	76	18.876	4.27116692097919	0.00595314687961246	221879.362	4	0.008	**	0.1052632	0.04655356;0.19691670	0.003122	**
LTR	ERV1	LTR78B	260	0.0819992683142212	212645	3270	777.676	26.2896970726589	0.245264857636655	221879.362	1	0.002	**	0.0795107	0.07046451;0.08931705	2.2e-16	***
LTR	ERV1	LTR12C	475	0.149806355574058	212645	2731	881.696	36.0234822758055	0.278070872598368	221879.362	1	0.002	**	0.173929	0.1598850;0.1886754	2.2e-16	***
LTR	ERV1	MER41B	402	0.126783484085834	212645	2851	742.747	27.3999223857796	0.234248886702242	221879.362	1	0.002	**	0.1410032	0.1284262;0.1543218	2.2e-16	***
LTR	ERV1	LTR12	89	0.0280689803075603	212645	778	202.343	14.9472663645153	0.0638152998019402	221879.362	1	0.002	**	0.1143959	0.09288285;0.13887993	2.2e-16	***
LTR	ERV1	LTR6A	57	0.017976762668887	212645	287	68.744	8.20522941725516	0.0216806065422801	221879.362	85	0.17	ns	0.1986063	0.1540329;0.2495237	0.1116	ns
LTR	ERV1	MER101B	15	0.00473072701812815	212645	261	60.071	7.28443697357742	0.0189453001803984	221879.362	1	0.002	**	0.05747126	0.03251949;0.09301938	5.374e-14	***
LTR	ERV1	MER50B	68	0.0214459624821809	212645	692	159.519	12.4352029848038	0.0503093895469856	221879.362	1	0.002	**	0.0982659	0.07711651;0.12291084	2.2e-16	***
LTR	ERV1	HERV1_LTRb	5	0.00157690900604272	212645	10	1.90340136054422	1.05705202671941	0.000600298149511227	221879.362	730	0.544	ns	0.5	0.187086;0.812914	0.02683	*
LTR	ERV1	LTR10B2	22	0.00693839962658795	212645	101	28.275	5.19792202648263	0.00891742042917155	221879.362	128	0.256	ns	0.2178218	0.1418264;0.3110033	0.184	ns
LTR	ERV1	LTR25	36	0.0113537448435075	212645	284	41.21	6.07279003249567	0.0129968840278041	221879.362	228	0.456	ns	0.1267606	0.09038389;0.17114939	0.4479	ns
LTR	ERV1	LTR24B	67	0.0211305806809724	212645	454	111.606	9.62212810917364	0.0351985013056807	221879.362	1	0.002	**	0.1475771	0.1162362;0.1835937	3.517e-07	***
LTR	ERV1	MER31B	230	0.0725378142779649	212645	1486	361.42	17.9045852835014	0.113985290592792	221879.362	1	0.002	**	0.1547779	0.1367478;0.1741838	2.2e-16	***
LTR	ERV1	LTR45C	60	0.0189229080725126	212645	424	108.318	10.0636053257345	0.034161525943307	221879.362	1	0.002	**	0.1415094	0.1097545;0.1783669	1.472e-08	***
LTR	ERV1	LTR35	19	0.00599225422296232	212645	105	25.939	4.86857083567467	0.0081806885415484	221879.362	94	0.188	ns	0.1809524	0.112605;0.268067	0.1406	ns
LTR	ERV1	LTR49	111	0.0350073799341483	212645	1462	347.96	17.7232760660809	0.109740251548525	221879.362	1	0.002	**	0.07592339	0.06286683;0.09071260	2.2e-16	***
LTR	ERV1	MER4B	197	0.062130214838083	212645	1738	420.473	20.5478340582282	0.13260953209956	221879.362	1	0.002	**	0.1133487	0.09881906;0.12919760	2.2e-16	***
LTR	ERV1	MER34A1	88	0.0277535985063518	212645	775	192.276	13.2945315287365	0.0606403512091738	221879.362	1	0.002	**	0.1135484	0.09207113;0.13801524	2.2e-16	***
LTR	ERV1	MER89	168	0.0529841426030352	212645	1388	336.604	18.3141637153486	0.106158775814	221879.362	1	0.002	**	0.1210375	0.1043340;0.1393632	2.2e-16	***
LTR	ERV1	MER92D	13	0.00409996341571106	212645	231	51.08	6.58596803628555	0.0161097024057324	221879.362	1	0.002	**	0.05627706	0.03030200;0.09431295	9.538e-12	***
LTR	ERV1	MER49	151	0.04762265198249	212645	1335	349.773	18.8376306187197	0.110312038754116	221879.362	1	0.002	**	0.1131086	0.09661018;0.13133120	2.2e-16	***
LTR	ERV1	LTR1A1	31	0.00977683583746483	212645	359	92.461	10.1385042421586	0.0291605167215431	221879.362	1	0.002	**	0.08635097	0.0594251;0.1203289	2.754e-16	***
LTR	ERV1	LTR72	20	0.00630763602417086	212645	153	42.956	6.41694952771496	0.0135475406527142	221879.362	1	0.002	**	0.130719	0.08170953;0.19464322	1.285e-05	***
LTR	ERV1	MER34D	35	0.011038363042299	212645	249	67.776	7.86941876835588	0.0213753169587102	221879.362	1	0.002	**	0.1405622	0.09989914;0.19002992	1.023e-06	***
LTR	ERV1	LTR27C	16	0.00504610881933669	212645	120	31.226	5.71993370954958	0.00984811212453797	221879.362	2	0.004	**	0.1333333	0.07817281;0.20747836	0.001142	**
LTR	ERV1	LTR29	70	0.022076726084598	212645	708	162.409	12.5619872043607	0.0512208429524783	221879.362	1	0.002	**	0.09887006	0.07788631;0.12326349	2.2e-16	***
LTR	ERV1	LTR26	42	0.0132460356507588	212645	596	159.292	12.9501522169603	0.0502377978781112	221879.362	1	0.002	**	0.0704698	0.05125713;0.09406369	2.2e-16	***
LTR	ERV1	LTR23	146	0.0460457429764473	212645	856	207.515	12.9358072848242	0.0654464544777908	221879.362	1	0.002	**	0.1705607	0.1459487;0.1974643	4.646e-07	***
LTR	ERV1	MER61E	14	0.0044153452169196	212645	318	71.036	8.56843755431077	0.0224034616306501	221879.362	1	0.002	**	0.04402516	0.02427482;0.07276415	2.2e-16	***
LTR	ERV1	PABL_A	78	0.0245997804942664	212645	524	135.639	11.1451735694826	0.0427780721341256	221879.362	1	0.002	**	0.148855	0.1194762;0.1822597	1.679e-09	***
LTR	ERV1	MER65D	49	0.0154537082592186	212645	470	111.354	9.93616683693522	0.0351190250917761	221879.362	1	0.002	**	0.1042553	0.07812872;0.13548320	2.813e-13	***
LTR	ERV1	MER57E1	63	0.0198690534761382	212645	501	123.21	10.5435794238516	0.0388581917269046	221879.362	1	0.002	**	0.1257485	0.09799726;0.15800389	2.983e-11	***
LTR	ERV1	LTR8A	166	0.0523533790006181	212645	1442	365.856	19.1410983395845	0.115384324262953	221879.362	1	0.002	**	0.1151179	0.09909468;0.13272717	2.2e-16	***
LTR	ERV1	LTR8	382	0.120475848061663	212645	3403	875.53	28.89023616632	0.276126228412116	221879.362	1	0.002	**	0.1122539	0.1018372;0.1233419	2.2e-16	***
LTR	ERV1	MER57B2	174	0.0548764334102865	212645	1104	270.443	15.0129323964087	0.085292800464242	221879.362	1	0.002	**	0.1576087	0.1365970;0.1804629	2.052e-12	***
LTR	ERV1	LTR39	115	0.0362689071389825	212645	1272	314.782	17.9112615214364	0.0992765141480276	221879.362	1	0.002	**	0.09040881	0.07521736;0.10752281	2.2e-16	***
LTR	ERV1	MER4E1	107	0.0337458527293141	212645	1050	272.974	16.0490153870851	0.0860910318031008	221879.362	1	0.002	**	0.1019048	0.08426617;0.12180952	2.2e-16	***
LTR	ERV1	LTR44	17	0.00536149062054523	212645	218	57.291	6.82105899738786	0.0180685387730386	221879.362	1	0.002	**	0.07798165	0.04608208;0.12192123	7.553e-12	***
LTR	ERV1	LTR1B	30	0.00946145403625629	212645	321	84.902	9.63437684633612	0.0267765456862077	221879.362	1	0.002	**	0.09345794	0.06394619;0.13072619	2.825e-14	***
LTR	ERV1	LTR46	43	0.0135614174519674	212645	255	64.897	7.45358618028577	0.0204673327530308	221879.362	2	0.004	**	0.1686275	0.1248056;0.2203408	0.001192	**
LTR	ERV1	LTR1B1	10	0.00315381801208543	212645	168	44.325	7.19980640102301	0.0139792983385687	221879.362	1	0.002	**	0.05952381	0.02890997;0.10674044	1.41e-11	***
LTR	ERV1	MER4D1	171	0.0539302880066609	212645	1536	393.544	19.6004142874644	0.124116615574815	221879.362	1	0.002	**	0.1113281	0.09602713;0.12813220	2.2e-16	***
LTR	ERV1	HERV1_LTRa	3	0.000946145403625629	212645	27	8.396	2.82544990526592	0.00264794560294693	221879.362	26	0.052	ns	0.1111111	0.02352745;0.29158692	0.02236	*
LTR	ERV1	LTR38B	29	0.00914607223504775	212645	226	61.401	7.78632299778438	0.0193647579760058	221879.362	1	0.002	**	0.1283186	0.08764843;0.17906305	2.748e-07	***
LTR	ERV1	LTR28B	34	0.0107229812410905	212645	261	71.291	9.09268915096057	0.0224838839899582	221879.362	1	0.002	**	0.1302682	0.09192892;0.17725413	4.25e-08	***
LTR	ERV1	LTR1A2	117	0.0368996707413995	212645	837	218.592	15.4295043862597	0.0689399386897779	221879.362	1	0.002	**	0.1397849	0.1169968;0.1651426	2.2e-16	***
LTR	ERV1	MER72	80	0.0252305440966834	212645	774	203.36	14.1654177156573	0.0641360430937693	221879.362	1	0.002	**	0.1033592	0.08281047;0.12698492	2.2e-16	***
LTR	ERV1	MER51E	36	0.0113537448435075	212645	233	64.745	7.59537126575552	0.0204193947192471	221879.362	1	0.002	**	0.1545064	0.1106208;0.2074297	1.368e-05	***
LTR	ERV1	LTR26C	40	0.0126152720483417	212645	312	82.733	8.84838996682475	0.0260924825593864	221879.362	1	0.002	**	0.1282051	0.09319438;0.17046449	5.489e-09	***
LTR	ERV1	MER92B	108	0.0340612345305226	212645	804	209.209	13.0190173904874	0.0659807112490381	221879.362	1	0.002	**	0.1343284	0.1115105;0.1598648	2.2e-16	***
LTR	ERV1	LTR10A	59	0.018607526271304	212645	311	86.039	9.17756540193022	0.0271351347941818	221879.362	3	0.006	**	0.1897106	0.1476676;0.2377771	0.00047	***
LTR	ERV1	MER65A	159	0.0501457063921583	212645	1394	347.035	17.9992707838054	0.109448523382407	221879.362	1	0.002	**	0.1140603	0.09784111;0.13192546	2.2e-16	***
LTR	ERV1	MER51C	34	0.0107229812410905	212645	180	47.675	6.71270701248277	0.0150358273726173	221879.362	18	0.036	*	0.1888889	0.1345003;0.2538213	0.02223	*
LTR	ERV1	HERV-Fc1_LTR1	1	0.000315381801208543	212645	17	4.3663967611336	1.90859103239692	0.00137708207531746	221879.362	39	0.078	ns	0.05882353	0.001488174;0.286889397	0.0909	ns
LTR	ERV1	MER39	285	0.0898838133444348	212645	3348	803.506	27.2530492366027	0.253411169561872	221879.362	1	0.002	**	0.08512545	0.07588864;0.09509416	2.2e-16	***
LTR	ERV1	LTR71B	34	0.0107229812410905	212645	233	60.654	7.90637684371259	0.019129167770503	221879.362	2	0.004	**	0.1459227	0.1032201;0.1978994	3.553e-05	***
LTR	ERV1	MER34B	81	0.025545925897892	212645	667	159.11	12.469377906912	0.0501803983902913	221879.362	1	0.002	**	0.1214393	0.09762075;0.14866519	3.894e-14	***
LTR	ERV1	LTR19B	27	0.00851530863263066	212645	283	66.164	8.09806660152179	0.020866921495162	221879.362	1	0.002	**	0.09540636	0.06381815;0.13577241	2.325e-09	***
LTR	ERV1	MER67C	133	0.0419457795607362	212645	1648	401.134	18.84598671376	0.126510363445988	221879.362	1	0.002	**	0.08070388	0.06800582;0.09491787	2.2e-16	***
LTR	ERV1	LTR51	37	0.0116691266447161	212645	414	105.149	9.93314987637186	0.0331620810152771	221879.362	1	0.002	**	0.08937198	0.06370694;0.12108256	2.2e-16	***
LTR	ERV1	LTR48B	108	0.0340612345305226	212645	1013	251.249	15.203622895519	0.0792393621718452	221879.362	1	0.002	**	0.106614	0.08828016;0.12726877	2.2e-16	***
LTR	ERV1	MER41C	102	0.0321689437232714	212645	837	198.054	12.8957118215081	0.0624626272565568	221879.362	1	0.002	**	0.1218638	0.1004672;0.1459630	2.2e-16	***
LTR	ERV1	LTR27E	32	0.0100922176386734	212645	222	59.77	8.43612874891489	0.0188503702582346	221879.362	1	0.002	**	0.1441441	0.1007299;0.1973539	1.001e-05	***
LTR	ERV1	LTR1	27	0.00851530863263066	212645	244	60.368	8.10100007420085	0.0190389685753573	221879.362	1	0.002	**	0.1106557	0.07420129;0.15690423	1.039e-07	***
LTR	ERV1	LTR4	14	0.0044153452169196	212645	102	22.933	4.65791876348304	0.00723265084711552	221879.362	33	0.066	ns	0.1372549	0.07711808;0.21955654	0.03272	*
LTR	ERV1	MER87	9	0.00283843621087689	212645	165	42.964	6.34467957890383	0.0135500637071238	221879.362	1	0.002	**	0.05454545	0.02524192;0.10101679	7.61e-12	***
LTR	ERV1	LTR31	40	0.0126152720483417	212645	241	67.806	7.91625107175303	0.0213847784127465	221879.362	1	0.002	**	0.1659751	0.1213007;0.2190783	3.963e-05	***
LTR	ERV1	MER34C_	45	0.0141921810543844	212645	651	154.327	12.0215884802962	0.0486719272351108	221879.362	1	0.002	**	0.06912442	0.05086325;0.09140330	2.2e-16	***
LTR	ERV1	MER61A	64	0.0201844352773468	212645	811	181.742	13.3274550105059	0.057318119315243	221879.362	1	0.002	**	0.07891492	0.06130181;0.09965778	2.2e-16	***
LTR	ERV1	LTR12_	44	0.0138767992531759	212645	545	143.473	11.6727685029955	0.0452487731647933	221879.362	1	0.002	**	0.08073394	0.05927213;0.10686743	2.2e-16	***
LTR	ERV1	LTR10C	114	0.0359535253377739	212645	519	143.793	11.5627785955128	0.04534969534118	221879.362	4	0.008	**	0.2196532	0.1847533;0.2577813	0.003219	**
LTR	ERV1	MER66B	255	0.0804223593081785	212645	1430	384.429	18.4087979738722	0.121241910456799	221879.362	1	0.002	**	0.1783217	0.1588090;0.1991653	9.972e-16	***
LTR	ERV1	LTR70	32	0.0100922176386734	212645	151	58.05	7.80579467001472	0.0183079135601559	221879.362	1	0.002	**	0.2119205	0.1496976;0.2857937	7.519e-06	***
LTR	ERV1	MER83B	18	0.00567687242175377	212645	147	38.234	5.64740091875343	0.0120583077874074	221879.362	2	0.004	**	0.122449	0.07421144;0.18660447	6.616e-05	***
LTR	ERV1	HERV1_LTRd	4	0.00126152720483417	212645	16	3.93380855397149	1.83540265645533	0.0012406516273611	221879.362	642	0.72	ns	0.25	0.07266204;0.52377082	1	ns
LTR	ERV1	MER57F	43	0.0135614174519674	212645	413	100.63	9.77131406611099	0.0317368706556157	221879.362	1	0.002	**	0.1041162	0.07637952;0.13767582	9.192e-13	***
LTR	ERV1	MER90	109	0.0343766163317312	212645	701	166.849	12.1382674437721	0.0526211381498442	221879.362	1	0.002	**	0.1554922	0.1294492;0.1844727	9.243e-08	***
LTR	ERV1	LTR61	36	0.0113537448435075	212645	184	42.031	6.30807663482545	0.0132558124865963	221879.362	184	0.368	ns	0.1956522	0.1409549;0.2604279	0.3339	ns
LTR	ERV1	LTR12E	24	0.00756916322900503	212645	112	30.848	6.30973127072054	0.00972889780368114	221879.362	165	0.33	ns	0.2142857	0.1423833;0.3018547	0.169	ns
LTR	ERV1	MER72B	24	0.00756916322900503	212645	188	46.65	6.48533419027575	0.0147125610263785	221879.362	1	0.002	**	0.1276596	0.08353529;0.18396976	6.313e-05	***
LTR	ERV1	MER50	291	0.091776104151686	212645	2531	623.971	25.0364730739772	0.196789097881896	221879.362	1	0.002	**	0.1149743	0.1028001;0.1280470	2.2e-16	***
LTR	ERV1	LTR56	164	0.0517226153982011	212645	976	245.65	14.5489921703592	0.0774735394668786	221879.362	1	0.002	**	0.1680328	0.1450929;0.1929949	3.942e-10	***
LTR	ERV1	MER61B	47	0.0148229446568015	212645	429	93.259	9.34104780922214	0.0294121913989075	221879.362	1	0.002	**	0.1095571	0.08161674;0.14301592	7.363e-09	***
LTR	ERV1	LTR1D	36	0.0113537448435075	212645	296	82.189	10.2002609929513	0.0259209148595289	221879.362	1	0.002	**	0.1216216	0.08665445;0.16438237	1.19e-10	***
LTR	ERV1	MER57C2	49	0.0154537082592186	212645	454	104.201	9.60535589459661	0.0328630990677314	221879.362	1	0.002	**	0.1079295	0.08092009;0.14017091	4.155e-11	***
LTR	ERV1	LTR26E	14	0.0044153452169196	212645	118	31.314	5.19137307023434	0.00987586572304432	221879.362	1	0.002	**	0.1186441	0.06640541;0.19104751	0.0001483	***
LTR	ERV1	MER4A	106	0.0334304709281056	212645	834	208.942	14.310255742628	0.0658965043081154	221879.362	1	0.002	**	0.1270983	0.1052426;0.1516273	2.2e-16	***
LTR	ERV1	MER52D	126	0.0397381069522764	212645	657	186.423	15.2814788091531	0.0587944215267002	221879.362	1	0.002	**	0.1917808	0.1623554;0.2240054	7.133e-08	***
LTR	ERV1	HERV-Fc1_LTR2	0	0	212645	3	1.51470588235294	0.746916900377872	0.000477710669477646	221879.362	1	0.002	**	0	0.0000000;0.7075982	0.1214	ns
LTR	ERV1	LTR10D	49	0.0154537082592186	212645	181	46.693	6.7385576467935	0.0147261224438305	221879.362	674	0.656	ns	0.2707182	0.2074756;0.3416357	0.6719	ns
LTR	ERV1	LTR35B	19	0.00599225422296232	212645	206	49.257	6.735749499597	0.0155347613821292	221879.362	1	0.002	**	0.09223301	0.0564468;0.1402846	7.562e-08	***
LTR	ERV1	MER65C	91	0.0286997439099774	212645	680	173.673	12.7906869507729	0.0547733035612913	221879.362	1	0.002	**	0.1338235	0.1091327;0.1617414	1.167e-14	***
LTR	ERV1	LTR7B	116	0.036584288940191	212645	845	215.991	14.4450537755516	0.0681196306248344	221879.362	1	0.002	**	0.1372781	0.1147799;0.1623396	2.2e-16	***
LTR	ERV1	LTR1F	15	0.00473072701812815	212645	132	33.095	5.99315383524342	0.0104375607109967	221879.362	1	0.002	**	0.1136364	0.0650146;0.1804927	0.0001189	***
LTR	ERV1	MER52A	306	0.0965068311698142	212645	1420	430.995	24.9876641236903	0.135927979411876	221879.362	1	0.002	**	0.215493	0.1943615;0.2378081	1.219e-13	***
LTR	ERV1	LTR27B	26	0.00819992683142212	212645	150	36.23	6.04115846469828	0.0114262826577855	221879.362	40	0.08	ns	0.1733333	0.1164622;0.2435668	0.05595	ns
LTR	ERV1	MER4D	142	0.0447842157716131	212645	1315	337.89	18.3010061697937	0.106564356810355	221879.362	1	0.002	**	0.1079848	0.09172049;0.12602400	2.2e-16	***
LTR	ERV1	MER4D0	50	0.0157690900604272	212645	444	108.173	10.104017129942	0.0341157955821317	221879.362	1	0.002	**	0.1126126	0.08474756;0.14576138	4.313e-12	***
LTR	ERV1	MER101	40	0.0126152720483417	212645	364	86.845	9.47706651816847	0.0273893325259559	221879.362	1	0.002	**	0.1098901	0.07967653;0.14662374	7.438e-10	***
LTR	ERV1	LTR10G	19	0.00599225422296232	212645	116	31.329	5.45073109495135	0.00988059645006245	221879.362	12	0.024	*	0.1637931	0.1015910;0.2439069	0.008752	**
LTR	ERV1	LTR1F1	25	0.00788454503021358	212645	221	54.83	8.22902283487029	0.0172923841602644	221879.362	1	0.002	**	0.1131222	0.07455895;0.16244958	7.122e-07	***
LTR	ERV1	MER61D	36	0.0113537448435075	212645	267	66.512	7.92620215996796	0.0209766743619826	221879.362	1	0.002	**	0.1348315	0.09625283;0.18174745	5.251e-06	***
LTR	ERV1	MER51D	16	0.00504610881933669	212645	151	39.612	5.84102504476514	0.0124929039094728	221879.362	1	0.002	**	0.1059603	0.06179006;0.16636569	2.798e-06	***
LTR	ERV1	MER57C1	23	0.00725378142779649	212645	187	48.919	6.42524106339386	0.0154281623333207	221879.362	1	0.002	**	0.1229947	0.07958981;0.17881825	5.559e-06	***
LTR	ERV1	MER67D	25	0.00788454503021358	212645	1042	245.77	14.7545517314758	0.0775113852830236	221879.362	1	0.002	**	0.02399232	0.01558535;0.03521469	2.2e-16	***
LTR	ERV1	MER41A	414	0.130568065700337	212645	2558	668.901	23.9964378195604	0.210959202210196	221879.362	1	0.002	**	0.1618452	0.1477701;0.1766988	2.2e-16	***
LTR	ERV1	MER66C	106	0.0334304709281056	212645	589	143.507	11.1177135488622	0.0452594961460344	221879.362	1	0.002	**	0.179966	0.1497619;0.2134198	0.0002561	***
LTR	ERV1	MER4A1_	67	0.0211305806809724	212645	400	101.788	9.92136530370138	0.0321020827814152	221879.362	1	0.002	**	0.1675	0.1322317;0.2077754	4.263e-05	***
LTR	ERV1	LTR9	75	0.0236536350906407	212645	810	200.482	14.2525369955953	0.0632283742698911	221879.362	1	0.002	**	0.09259259	0.07352593;0.11468258	2.2e-16	***
LTR	ERV1	MER57B1	124	0.0391073433498593	212645	1010	240.578	15.1062939239284	0.0758739229711489	221879.362	1	0.002	**	0.1227723	0.1031605;0.1446120	2.2e-16	***
LTR	ERV1	LTR37A	193	0.0608686876332488	212645	1963	472.558	20.0265248532465	0.149036193215507	221879.362	1	0.002	**	0.0983189	0.08550017;0.11235129	2.2e-16	***
LTR	ERV1	MER66D	55	0.0173459990664699	212645	246	62.096	7.64900590216083	0.0195839483278457	221879.362	208	0.416	ns	0.2235772	0.1730958;0.2808517	0.3399	ns
LTR	ERV1	PRIMA4_LTR	37	0.0116691266447161	212645	334	75.777	9.08282823622515	0.0238986867501798	221879.362	1	0.002	**	0.1107784	0.07920758;0.14945066	6.478e-08	***
LTR	ERV1	MER83C	12	0.00378458161450252	212645	151	37.281	5.61886203875933	0.0117577489308557	221879.362	1	0.002	**	0.0794702	0.04173734;0.13470346	2.051e-07	***
LTR	ERV1	PrimLTR79	21	0.0066230178253794	212645	141	33.304	5.46401312584801	0.0105034755074493	221879.362	12	0.024	*	0.1489362	0.09462018;0.21861114	0.01306	*
LTR	ERV1	MER110A	56	0.0176613808676784	212645	635	153.444	11.9085127819	0.0483934451046437	221879.362	1	0.002	**	0.08818898	0.06730364;0.11299327	2.2e-16	***
LTR	ERV1	LTR9D	63	0.0198690534761382	212645	724	192.883	13.7766144645957	0.0608317879625074	221879.362	1	0.002	**	0.08701657	0.06751231;0.10996020	2.2e-16	***
LTR	ERV1	LTR06	10	0.00315381801208543	212645	98	23.446	4.67128514489375	0.0073944417111355	221879.362	2	0.004	**	0.1020408	0.05002763;0.17965966	0.0008163	***
LTR	ERV1	LTR19C	26	0.00819992683142212	212645	129	30.652	5.62766084324265	0.00966708297064426	221879.362	227	0.454	ns	0.2015504	0.1360853;0.2812040	0.4076	ns
LTR	ERV1	LTR59	13	0.00409996341571106	212645	114	28.077	5.09637557917822	0.00885497483253226	221879.362	4	0.008	**	0.1140351	0.06213544;0.18710742	0.0006638	***
LTR	ERV1	MER31A	208	0.065599414651377	212645	1349	335.773	16.8555504383743	0.105896693537196	221879.362	1	0.002	**	0.1541883	0.1353161;0.1745802	2.2e-16	***
LTR	ERV1	HERV-Fc2_LTR	2	0.000630763602417086	212645	4	1.32072072072072	0.593149386264093	0.000416531279794346	221879.362	525	0.954	ns	0.5	0.06758599;0.93241401	0.6031	ns
LTR	ERV1	MER34A	174	0.0548764334102865	212645	1464	357.143	17.602852365779	0.112636402629023	221879.362	1	0.002	**	0.1188525	0.1027112;0.1365399	2.2e-16	***
LTR	ERV1	LTR78	353	0.111329775826616	212645	4812	1156.946	32.1545486517693	0.364879713381019	221879.362	1	0.002	**	0.07335827	0.06614835;0.08109080	2.2e-16	***
LTR	ERV1	LTR10B1	21	0.0066230178253794	212645	171	44.788	6.31402588868012	0.0141253201125282	221879.362	1	0.002	**	0.122807	0.07765158;0.18158037	1.142e-05	***
LTR	ERV1	MER41G	13	0.00409996341571106	212645	114	30.822	5.2739103263262	0.00972069787684971	221879.362	2	0.004	**	0.1140351	0.06213544;0.18710742	7.719e-05	***
LTR	ERV1	MER41E	56	0.0176613808676784	212645	360	93.359	9.42841524403831	0.0294437295790284	221879.362	1	0.002	**	0.1555556	0.1196946;0.1971980	3.192e-06	***
LTR	ERV1	MER87B	28	0.00883069043383921	212645	202	50.662	6.72257011484067	0.0159778728128272	221879.362	2	0.004	**	0.1386139	0.09412476;0.19406883	0.0001243	***
LTR	ERV1	LTR1C1	5	0.00157690900604272	212645	70	20.842	4.84008909654177	0.00657318750078845	221879.362	1	0.002	**	0.07142857	0.02359846;0.15887242	5.369e-06	***
LTR	ERV1	LTR19A	52	0.0163998536628442	212645	447	107.27	9.75737189545966	0.0338310058156404	221879.362	1	0.002	**	0.1163311	0.08811302;0.14974301	5.984e-11	***
LTR	ERV1	MER4CL34	116	0.036584288940191	212645	896	218.759	14.4682496954279	0.0689926074505797	221879.362	1	0.002	**	0.1294643	0.1081713;0.1532266	2.2e-16	***
LTR	ERV1	LTR7Y	27	0.00851530863263066	212645	257	65.639	7.49739220595333	0.0207013460495276	221879.362	1	0.002	**	0.1050584	0.07038401;0.14916611	2.701e-09	***
LTR	ERV1	HERV1_LTRc	3	0.000946145403625629	212645	34	8.507	2.84641055595517	0.00268295298288108	221879.362	26	0.052	ns	0.08823529	0.0185795;0.2367753	0.02839	*
LTR	ERV1	LOR1a	49	0.0154537082592186	212645	808	202.222	13.812077667371	0.063777138603994	221879.362	1	0.002	**	0.06064356	0.04519756;0.07938459	2.2e-16	***
LTR	ERV1	LTR12B	33	0.0104075994398819	212645	171	40.604	7.06690350331211	0.0128057626562717	221879.362	132	0.264	ns	0.1929825	0.1367205;0.2602033	0.2078	ns
LTR	ERV1	LTR54	188	0.0592917786272061	212645	1113	287.442	15.9918221092649	0.090653975702986	221879.362	1	0.002	**	0.1689128	0.1473498;0.1922416	1.384e-12	***
LTR	ERV1	MER51A	213	0.0671763236574197	212645	941	240.77	15.7344422421855	0.0759344762769809	221879.362	35	0.07	ns	0.2263549	0.1999766;0.2544578	0.03984	*
LTR	ERV1	LTR48	72	0.0227074896870151	212645	975	243.232	14.9328887750216	0.0767109462715563	221879.362	1	0.002	**	0.07384615	0.05822545;0.09209592	2.2e-16	***
LTR	ERV1	LTR12D	64	0.0201844352773468	212645	490	126.409	12.6698952341858	0.0398670981089707	221879.362	1	0.002	**	0.1306122	0.1020597;0.1637089	6.211e-12	***
LTR	ERV1	LTR43	39	0.0122998902471332	212645	424	98.185	9.76627642221718	0.0309657621516608	221879.362	1	0.002	**	0.09198113	0.06622606;0.12359467	8.4e-14	***
LTR	ERV1	MER92A	16	0.00504610881933669	212645	151	34.494	5.54876137104064	0.0108787798508875	221879.362	2	0.004	**	0.1059603	0.06179006;0.16636569	0.0001408	***
LTR	ERV1	LTR2C	55	0.0173459990664699	212645	291	69.347	7.86755930956288	0.0218707817684088	221879.362	37	0.074	ns	0.1890034	0.1456734;0.2387936	0.05373	ns
LTR	ERV1	LTR17	93	0.0293305075123945	212645	843	213.172	15.2067636813907	0.0672305693272275	221879.362	1	0.002	**	0.1103203	0.08997045;0.13343907	2.2e-16	***
LTR	ERV1	MER50C	17	0.00536149062054523	212645	85	18.87	4.2141261085614	0.00595125458880521	221879.362	393	0.786	ns	0.2	0.1210418;0.3007931	0.6967	ns
LTR	ERV1	MER57D	36	0.0113537448435075	212645	452	108.233	9.619940449621	0.0341347184902042	221879.362	1	0.002	**	0.07964602	0.05640453;0.10856008	2.2e-16	***
LTR	ERV1	LTR73	19	0.00599225422296232	212645	217	56.097	7.24514203332709	0.0176919729023956	221879.362	1	0.002	**	0.0875576	0.0535398;0.1333547	2.713e-10	***
LTR	ERV1	LTR45	22	0.00693839962658795	212645	174	44.962	6.34198523940073	0.0141801965459385	221879.362	1	0.002	**	0.1264368	0.08096186;0.18514947	2.758e-05	***
LTR	ERV1	MER92C	9	0.00283843621087689	212645	128	31.652	5.07608733796639	0.00998246477185281	221879.362	1	0.002	**	0.0703125	0.03265363;0.12927939	3.019e-07	***
LTR	ERV1	LTR24	61	0.0192382898737211	212645	308	84.959	8.45309255679682	0.0267945224488766	221879.362	5	0.01	**	0.1980519	0.1550148;0.2470045	0.002149	**
LTR	ERV1	LTR24C	37	0.0116691266447161	212645	382	104.328	9.89162576426445	0.0329031525564849	221879.362	1	0.002	**	0.09685864	0.0691171;0.1310322	2.2e-16	***
LTR	ERV1	MER84	40	0.0126152720483417	212645	358	83.921	8.79864621263834	0.0264671561392221	221879.362	1	0.002	**	0.1117318	0.08103265;0.14902897	4.645e-09	***
LTR	ERV1	LTR15	29	0.00914607223504775	212645	264	67.926	7.91739914423981	0.0214226242288915	221879.362	1	0.002	**	0.1098485	0.07481246;0.15394015	3.36e-09	***
LTR	ERV1	MER4C	93	0.0293305075123945	212645	668	161.613	11.554424941802	0.0509697990387163	221879.362	1	0.002	**	0.1392216	0.1138622;0.1678165	5.972e-11	***
LTR	ERV1	LTR27	39	0.0122998902471332	212645	315	82.603	9.04672505574443	0.0260514829252293	221879.362	1	0.002	**	0.1238095	0.08954143;0.16534617	2.563e-09	***
LTR	ERV1	LTR1B0	7	0.0022076726084598	212645	92	26.411	5.51602261647881	0.00832954875171883	221879.362	1	0.002	**	0.07608696	0.03113777;0.15050263	1.243e-06	***
LTR	ERV1	LTR28	8	0.00252305440966834	212645	139	40.113	6.65616522748163	0.0126509101918783	221879.362	1	0.002	**	0.05755396	0.02517234;0.11025416	1.243e-11	***
LTR	ERV1	LTR9A1	46	0.014507562855593	212645	479	126.831	11.4307086438287	0.0400001892290807	221879.362	1	0.002	**	0.0960334	0.07116811;0.12601486	2.2e-16	***
LTR	ERV1	LTR72B	14	0.0044153452169196	212645	163	42.018	6.23879784883266	0.0132517125231806	221879.362	1	0.002	**	0.08588957	0.04775358;0.13990914	4.43e-08	***
LTR	ERV1	LTR21A	15	0.00473072701812815	212645	94	21.253	4.73406827183581	0.00670280942108517	221879.362	103	0.206	ns	0.1595745	0.09215424;0.24950115	0.139	ns
LTR	ERV1	LTR37B	212	0.0668609418562111	212645	2032	490.376	20.6375030110363	0.15465566614944	221879.362	1	0.002	**	0.1043307	0.09137141;0.11844373	2.2e-16	***
LTR	ERV1	MER39B	132	0.0416303977595277	212645	1186	288.983	16.6268205668481	0.0911399790586484	221879.362	1	0.002	**	0.1112985	0.09395891;0.13059132	2.2e-16	***
LTR	ERV1	EUTREP7	31	0.00977683583746483	212645	275	67.245	7.54757848193319	0.0212078492222685	221879.362	1	0.002	**	0.1127273	0.07789037;0.15617971	4.92e-08	***
LTR	ERV1	LTR45B	57	0.017976762668887	212645	444	117.227	10.9693115917452	0.0369712624102739	221879.362	1	0.002	**	0.1283784	0.09870166;0.16311098	4.829e-12	***
LTR	ERV1	MER41D	57	0.017976762668887	212645	472	121.886	10.5159683144059	0.0384406262221045	221879.362	1	0.002	**	0.1207627	0.09276088;0.15361798	2.225e-13	***
LTR	ERV1	MER34	157	0.0495149427897413	212645	1330	320.208	16.5976570098981	0.100987775801385	221879.362	1	0.002	**	0.1180451	0.101187;0.136611	2.2e-16	***
LTR	ERV1	LTR1F2	18	0.00567687242175377	212645	135	34.299	6.43249376027494	0.0108172803996518	221879.362	5	0.01	**	0.1333333	0.08097557;0.20251688	0.001003	**
LTR	ERV1	LTR1E	22	0.00693839962658795	212645	296	78.4	9.29539694711337	0.0247259332147498	221879.362	1	0.002	**	0.07432432	0.04716239;0.11036746	2.2e-16	***
LTR	ERV1	LTR26B	15	0.00473072701812815	212645	138	35.75	5.63287042538964	0.0112748993932054	221879.362	1	0.002	**	0.1086957	0.06212645;0.17293449	1.579e-05	***
LTR	ERV1	LTR71A	18	0.00567687242175377	212645	166	42.665	6.43025062677366	0.0134557645485625	221879.362	1	0.002	**	0.1084337	0.06554371;0.16595148	2.916e-06	***
LTR	ERV1	LTR38C	12	0.00378458161450252	212645	127	33.378	5.59002364613641	0.0105268137607388	221879.362	1	0.002	**	0.09448819	0.04978214;0.15923534	3.935e-06	***
LTR	ERV1	LTR2B	45	0.0141921810543844	212645	326	81.427	8.75049954243998	0.025680593927008	221879.362	1	0.002	**	0.1380368	0.1024987;0.1803122	9.787e-07	***
LTR	ERV1	MER66A	33	0.0104075994398819	212645	331	89.474	8.9627928490876	0.0282184712813332	221879.362	1	0.002	**	0.09969789	0.06962571;0.13715959	2.504e-14	***
LTR	ERV1	MER48	31	0.00977683583746483	212645	193	49.562	6.80223686932663	0.0156309528314978	221879.362	5	0.01	**	0.1606218	0.1118194;0.2201749	0.001683	**
LTR	ERV1	LTR21B	7	0.0022076726084598	212645	36	7.442	2.69850290307756	0.00234707136459398	221879.362	535	0.934	ns	0.1944444	0.08194364;0.36024802	1	ns
LTR	ERV1	LTR36	69	0.0217613442833895	212645	484	123.509	11.0467166592137	0.0389524908854659	221879.362	1	0.002	**	0.142562	0.1126445;0.1769254	2.15e-09	***
LTR	ERV1	LTR26D	18	0.00567687242175377	212645	196	52.359	6.60725168090143	0.0165130757294781	221879.362	1	0.002	**	0.09183673	0.05533955;0.14125685	1.233e-09	***
LTR	ERV1	LTR1D1	37	0.0116691266447161	212645	311	81.809	9.59043771136101	0.0258010697750697	221879.362	1	0.002	**	0.1189711	0.08516576;0.16024177	6.049e-10	***
LTR	ERV1	MER110	39	0.0122998902471332	212645	784	183.224	12.9617062854329	0.0577855151446341	221879.362	1	0.002	**	0.0497449	0.03560922;0.06737841	2.2e-16	***
LTR	ERV1	MER67B	78	0.0245997804942664	212645	482	119.157	10.3407583030589	0.0375799492866064	221879.362	1	0.002	**	0.1618257	0.1300688;0.1977980	6.679e-06	***
LTR	ERV1	PABL_B	40	0.0126152720483417	212645	377	86.872	9.50683943253467	0.0273978478345886	221879.362	1	0.002	**	0.1061008	0.07688858;0.14166957	6.581e-10	***
LTR	ERV1	LOR1b	76	0.0239690168918493	212645	1101	265.322	16.0815089755574	0.0836777302602531	221879.362	1	0.002	**	0.06902816	0.05476845;0.08564014	2.2e-16	***
LTR	ERV1	LTR34	45	0.0141921810543844	212645	264	76.671	8.15753052732898	0.0241806380804602	221879.362	1	0.002	**	0.1704545	0.1271310;0.2213518	9.12e-06	***
LTR	ERV1	MER83	97	0.0305920347172287	212645	466	116.248	10.2682975187678	0.0366625036268907	221879.362	30	0.06	ns	0.2081545	0.1721719;0.2478883	0.04177	*
LTR	ERV1	LTR27D	11	0.00346919981329397	212645	273	67.727	8.44036200116504	0.021359863250451	221879.362	1	0.002	**	0.04029304	0.02028296;0.07095037	2.2e-16	***
LTR	ERV1	MER34C2	66	0.0208151988797638	212645	590	148.224	10.8218730789516	0.0467471521023351	221879.362	1	0.002	**	0.1118644	0.08757904;0.14011302	2.2e-16	***
LTR	ERV1	MER57E2	7	0.0022076726084598	212645	76	19.67	4.19484167719076	0.00620356002977204	221879.362	1	0.002	**	0.09210526	0.03783805;0.18060789	0.0005369	***
LTR	ERV1	LTR10E	50	0.0157690900604272	212645	288	75.004	8.35258940387648	0.0236548966178456	221879.362	1	0.002	**	0.1736111	0.1316889;0.2223956	0.0005913	***
LTR	ERV1	LTR75_1	26	0.00819992683142212	212645	129	36.04	5.5545704832375	0.0113663601155559	221879.362	44	0.088	ns	0.2015504	0.1360853;0.2812040	0.04977	*
LTR	ERV1	LTR65	93	0.0293305075123945	212645	462	111.506	9.98908132641563	0.0351669631255598	221879.362	39	0.078	ns	0.2012987	0.1656651;0.2408071	0.04427	*
LTR	ERV1	LTR2	104	0.0327997073256885	212645	854	218.307	13.7714343262931	0.0688500548764334	221879.362	1	0.002	**	0.1217799	0.1005959;0.1456123	2.2e-16	***
LTR	ERV1	tot	13209	4.16587821216365	212645	134544	27614.648	150.069867265421	8.70915742597989	221879.362	1	0.002	**	0.09817606	0.09659108;0.09977838	2.2e-16	***
LTR	ERV1	MER61C	28	0.00883069043383921	212645	312	71.318	7.86159530125284	0.0224923992985909	221879.362	1	0.002	**	0.08974359	0.06046338;0.12709093	2.04e-10	***
LTR	ERV1	LTR38	17	0.00536149062054523	212645	237	62.741	7.91774018325996	0.0197873695896252	221879.362	1	0.002	**	0.07172996	0.04233806;0.11236404	4.736e-14	***
LTR	ERV1	LTR1C	13	0.00409996341571106	212645	65	20.215	4.50700433637333	0.0063754431114307	221879.362	60	0.12	ns	0.2	0.1110158;0.3176880	0.0601	ns
LTR	ERV1	LTR60	3	0.000946145403625629	212645	42	11.085	2.96691381364164	0.0034960072663967	221879.362	3	0.006	**	0.07142857	0.01497969;0.19483120	0.002602	**
LTR	ERV1	HERV1_LTRe	4	0.00126152720483417	212645	31	7.266	2.50869239595801	0.00229156416758127	221879.362	132	0.264	ns	0.1290323	0.03630166;0.29833583	0.2056	ns
LTR	ERV1	LTR7	141	0.0444688339704046	212645	2350	568.268	23.9073155275898	0.179221385409176	221879.362	1	0.002	**	0.06	0.05073883;0.07037577	2.2e-16	***
LTR	ERV1	MER67A	76	0.0239690168918493	212645	476	119.519	9.7728781916152	0.0376941174986439	221879.362	1	0.002	**	0.1596639	0.1279077;0.1957176	1.776e-06	***
LTR	ERV1	MER34C	25	0.00788454503021358	212645	198	44.286	6.2818520888083	0.0139669984483215	221879.362	2	0.004	**	0.1262626	0.08340398;0.18072425	0.000612	***
LTR	ERV1	LTR28C	46	0.014507562855593	212645	227	64.349	8.48287440424283	0.0202945035259685	221879.362	19	0.038	*	0.2026432	0.1523464;0.2608841	0.006336	**
LTR	ERV1	MER57A1	86	0.0271228349039347	212645	1058	255.793	15.2930712752223	0.0806724570765368	221879.362	1	0.002	**	0.08128544	0.06552950;0.09941477	2.2e-16	***
LTR	ERV1	LTR38A1	14	0.0044153452169196	212645	167	40.499	6.11452258041349	0.0127726475671448	221879.362	1	0.002	**	0.08383234	0.0465905;0.1366563	1.715e-07	***
LTR	ERV1	MER65B	17	0.00536149062054523	212645	198	49.027	6.46127069693098	0.0154622235678512	221879.362	1	0.002	**	0.08585859	0.0508122;0.1339089	7.687e-09	***
LTR	ERV1	LTR7C	41	0.0129306538495503	212645	320	88.109	8.77782257562599	0.0277879751226835	221879.362	1	0.002	**	0.128125	0.09353639;0.16977891	3.585e-10	***
LTR	ERV1	LTR35A	24	0.00756916322900503	212645	93	24.781	4.65496591907048	0.0078154764157489	221879.362	492	0.984	ns	0.2580645	0.1728667;0.3592268	0.9072	ns
LTR	ERV1	LTR30	12	0.00378458161450252	212645	145	31.062	5.75928166747601	0.00979638950913976	221879.362	1	0.002	**	0.08275862	0.04349445;0.14010021	4.051e-05	***
LTR	ERV1	LTR1C3	0	0	212645	66	16.334	3.90995290658746	0.00515144634094034	221879.362	1	0.002	**	0	0.00000000;0.05435885	1.032e-08	***
LTR	ERV1	MER52C	61	0.0192382898737211	212645	381	113.293	11.7862660358176	0.0357305504043195	221879.362	1	0.002	**	0.160105	0.1247356;0.2008568	7.127e-10	***
LTR	ERV1	LTR76	37	0.0116691266447161	212645	188	48.934	7.24003191029308	0.0154328930603388	221879.362	53	0.106	ns	0.1968085	0.1425190;0.2609192	0.04633	*
LTR	ERV1	LTR8B	151	0.04762265198249	212645	1611	431.014	20.4748387789263	0.135933971666099	221879.362	1	0.002	**	0.0937306	0.07993832;0.10902304	2.2e-16	***
LTR	ERV1	LTR10B	12	0.00378458161450252	212645	79	21.682	4.35566847313335	0.00683810821380363	221879.362	13	0.026	*	0.1518987	0.08102782;0.25030743	0.01586	*
LTR	ERV1	LTR54B	97	0.0305920347172287	212645	861	210.792	13.7378114510086	0.0664799606403512	221879.362	1	0.002	**	0.1126597	0.09231419;0.13569827	2.2e-16	***
LTR	ERV1	MER4A1	224	0.0706455234707137	212645	2254	528.57	22.8669630252467	0.1667013586648	221879.362	1	0.002	**	0.09937888	0.08733319;0.11247702	2.2e-16	***
LTR	Gypsy	MamGypsy2-I	156	0.0491995609885327	212645	2287	527.712	21.9840477245287	0.166430761079363	221879.362	1	0.002	**	0.06821163	0.05821897;0.07932679	2.2e-16	***
LTR	Gypsy	MamGypLTR3a	122	0.0384765797474423	212645	1326	324.665	16.9008406126267	0.102393432489372	221879.362	1	0.002	**	0.09200603	0.07698961;0.10885800	2.2e-16	***
LTR	Gypsy	X1_LR	2	0.000630763602417086	212645	15	3.48964803312629	1.69467207775443	0.00110057148227122	221879.362	306	0.612	ns	0.1333333	0.01657591;0.40460270	0.544	ns
LTR	Gypsy	tot	1406	0.443426812499212	212645	18029	4103.923	55.5462370953736	1.29430262776117	221879.362	1	0.002	**	0.07798547	0.07411188;0.08199582	2.2e-16	***
LTR	Gypsy	MamGypLTR1d	64	0.0201844352773468	212645	751	180.665	12.0678252973519	0.0569784531153414	221879.362	1	0.002	**	0.08521971	0.06624631;0.10752228	2.2e-16	***
LTR	Gypsy	MamGypLTR2b	66	0.0208151988797638	212645	890	208.611	13.5972263187594	0.0657921129319154	221879.362	1	0.002	**	0.0741573	0.05781430;0.09338284	2.2e-16	***
LTR	Gypsy	LTR81AB	18	0.00567687242175377	212645	266	61.949	7.30655765629649	0.019537587203068	221879.362	1	0.002	**	0.06766917	0.04059505;0.10483984	1.141e-12	***
LTR	Gypsy	LTR104_Mam	193	0.0608686876332488	212645	1971	463.424	19.7993999969757	0.146155495843268	221879.362	1	0.002	**	0.09791984	0.08515079;0.11189882	2.2e-16	***
LTR	Gypsy	LTR81	17	0.00536149062054523	212645	325	73.009	8.1192882595608	0.0230257099244345	221879.362	1	0.002	**	0.05230769	0.03076282;0.08243055	2.2e-16	***
LTR	Gypsy	MamGypsy2-LTR	101	0.0318535619220629	212645	904	196.926	13.007294634693	0.0621068765847935	221879.362	1	0.002	**	0.1117257	0.09192836;0.13409253	2.2e-16	***
LTR	Gypsy	MamGypLTR1b	116	0.036584288940191	212645	1214	291.324	16.055927778139	0.0918782878552776	221879.362	1	0.002	**	0.09555189	0.07959851;0.11349420	2.2e-16	***
LTR	Gypsy	MamGypLTR3	63	0.0198690534761382	212645	675	165.903	12.3445526034352	0.0523227869659009	221879.362	1	0.002	**	0.09333333	0.07246519;0.11783407	2.2e-16	***
LTR	Gypsy	LTR81C	44	0.0138767992531759	212645	728	170.355	11.8548518553592	0.0537268667448813	221879.362	1	0.002	**	0.06043956	0.04425526;0.08029103	2.2e-16	***
LTR	Gypsy	MamGypLTR4	48	0.0151383264580101	212645	712	172.698	12.3884732824618	0.054465806305113	221879.362	1	0.002	**	0.06741573	0.05012186;0.08839269	2.2e-16	***
LTR	Gypsy	MamGyp-int	53	0.0167152354640528	212645	684	154.044	12.0972893000212	0.0485826741853688	221879.362	1	0.002	**	0.07748538	0.05857786;0.10012981	2.2e-16	***
LTR	Gypsy	LTR81B	100	0.0315381801208543	212645	1157	272.252	14.9981145294814	0.0858633261426283	221879.362	1	0.002	**	0.08643042	0.07087451;0.10412491	2.2e-16	***
LTR	Gypsy	MamGypLTR1c	98	0.0309074165184372	212645	1139	272.514	14.8166574279538	0.0859459561745449	221879.362	1	0.002	**	0.08604039	0.07040171;0.10385416	2.2e-16	***
LTR	Gypsy	LTR81A	66	0.0208151988797638	212645	854	200.589	13.3673020375753	0.0632621201226204	221879.362	1	0.002	**	0.07728337	0.06027224;0.09727650	2.2e-16	***
LTR	Gypsy	MamGypLTR2c	76	0.0239690168918493	212645	1037	243.65	14.3182580124997	0.0768427758644615	221879.362	1	0.002	**	0.07328833	0.05817423;0.09087521	2.2e-16	***
LTR	Gypsy	MamGypLTR1a	95	0.0299612711148116	212645	1094	261.458	15.1736111217625	0.0824590949803833	221879.362	1	0.002	**	0.08683729	0.07082276;0.10511312	2.2e-16	***
RC?	tot	tot	100	0.0315381801208543	212645	435	100.562	8.83154302215372	0.0317154246931335	221879.362	504	0.996	ns	0.2298851	0.1911481;0.2723404	1	ns
RC?	Helitron?	tot	100	0.0315381801208543	212645	435	100.562	8.83154302215372	0.0317154246931335	221879.362	504	0.996	ns	0.2298851	0.1911481;0.2723404	1	ns
RC?	Helitron?	Helitron2Na_Mam	100	0.0315381801208543	212645	435	100.562	8.83154302215372	0.0317154246931335	221879.362	504	0.996	ns	0.2298851	0.1911481;0.2723404	1	ns
SINE?	tot	tot	3	0.000946145403625629	212645	5	1.54811715481172	0.731942733433793	0.000488247976766364	221879.362	706	0.592	ns	0.6	0.1466328;0.9472550	0.176	ns
SINE?	tRNA	tot	3	0.000946145403625629	212645	5	1.54811715481172	0.731942733433793	0.000488247976766364	221879.362	706	0.592	ns	0.6	0.1466328;0.9472550	0.176	ns
SINE?	tRNA	CRP1	3	0.000946145403625629	212645	5	1.54811715481172	0.731942733433793	0.000488247976766364	221879.362	706	0.592	ns	0.6	0.1466328;0.9472550	0.176	ns
Satellite	tot	tot	449	0.141606428742636	212645	6330	2401.699	95.503818658619	0.757452156580757	221879.362	1	0.002	**	0.07093207	0.06472789;0.07753498	2.2e-16	***
Satellite	telo	tot	41	0.0129306538495503	212645	367	108.586	11.5550908314961	0.0342460482660309	221879.362	1	0.002	**	0.1117166	0.08137243;0.14849384	2.2e-16	***
Satellite	telo	REP522	16	0.00504610881933669	212645	243	77.227	9.56142729365714	0.0243559903619322	221879.362	1	0.002	**	0.06584362	0.03810054;0.10472532	2.2e-16	***
Satellite	telo	TAR1	29	0.00914607223504775	212645	124	31.41	6.02330309549339	0.00990614237596034	221879.362	396	0.792	ns	0.233871	0.1625640;0.3183063	0.6802	ns
Satellite	acro	tot	9	0.00283843621087689	212645	61	12.97	3.76500667665746	0.0040905019616748	221879.362	181	0.362	ns	0.147541	0.0697523;0.2616881	0.2727	ns
Satellite	acro	ACRO1	9	0.00283843621087689	212645	61	12.97	3.76500667665746	0.0040905019616748	221879.362	181	0.362	ns	0.147541	0.0697523;0.2616881	0.2727	ns
Satellite	centr	tot	126	0.0397381069522764	212645	1815	1289.49	84.6287417129897	0.406681678840404	221879.362	1	0.002	**	0.06942149	0.05815630;0.08210114	2.2e-16	***
Satellite	centr	GSATX	0	0	212645	56	13.76	5.4276937883285	0.00433965358462955	221879.362	1	0.002	**	0	0.0000000;0.0637501	1.859e-07	***
Satellite	centr	HSAT4	6	0.00189229080725126	212645	100	50.766	10.7513178185204	0.0160106725201529	221879.362	1	0.002	**	0.06	0.02233489;0.12602993	2.2e-16	***
Satellite	centr	SST1	78	0.0245997804942664	212645	609	110.707	11.4319657470113	0.0349149730663942	221879.362	2	0.004	**	0.1280788	0.1025729;0.1572535	0.0004189	***
Satellite	centr	GSAT	3	0.000946145403625629	212645	39	29.68	12.0509263056756	0.00936053185986956	221879.362	1	0.002	**	0.07692308	0.0161533;0.2087019	2.2e-16	***
Satellite	centr	ALR_Alpha	33	0.0104075994398819	212645	844	1033.832	81.51696014199	0.326051798307031	221879.362	1	0.002	**	na	na	na	na
Satellite	centr	GSATII	8	0.00252305440966834	212645	167	53.566	9.28438710114157	0.0168937415635368	221879.362	1	0.002	**	0.04790419	0.02090561;0.09220614	2.2e-16	***
Satellite	Satellite	CER	1	0.000315381801208543	212645	72	63.754	25.2997937454748	0.0201068513542495	221879.362	1	0.002	**	0.01388889	0.0003515744;0.0749713109	2.2e-16	***
Satellite	Satellite	LSAU	18	0.00567687242175377	212645	129	9.329	2.91191315774324	0.0029421968234745	221879.362	998	0.008	**	0.1395349	0.08484251;0.21153354	0.006203	**
Satellite	Satellite	HSAT5	1	0.000315381801208543	212645	260	63.87	7.1850347754708	0.0201434356431896	221879.362	1	0.002	**	0.003846154	9.737144e-05;2.124194e-02	2.2e-16	***
Satellite	Satellite	SATR1	19	0.00599225422296232	212645	670	228.875	18.9715918229414	0.0721830097516053	221879.362	1	0.002	**	0.02835821	0.01715799;0.04393171	2.2e-16	***
Satellite	Satellite	HSATI	6	0.00189229080725126	212645	45	16.514	3.79344094381265	0.00520821506515788	221879.362	3	0.006	**	0.1333333	0.05054238;0.26792495	0.0009186	***
Satellite	Satellite	(CATTC)n	1	0.000315381801208543	212645	2	4.02810304449649	3.87893757641848	0.00127039039362692	221879.362	154	0.308	ns	na	na	na	na
Satellite	Satellite	(GAATG)n	0	0	212645	18	15.1341341341341	10.0100163276483	0.00477303048295492	221879.362	1	0.002	**	0	0.000000;0.185302	4.322e-15	***
Satellite	Satellite	tot	276	0.0870453771335579	212645	4087	1009.643	43.5937836046491	0.318423027917597	221879.362	1	0.002	**	0.0675312	0.06002681;0.07566070	2.2e-16	***
Satellite	Satellite	D20S16	16	0.00504610881933669	212645	269	64.615	7.29904453000878	0.02037839508509	221879.362	1	0.002	**	0.05947955	0.03437638;0.09479568	4.782e-15	***
Satellite	Satellite	SAR	0	0	212645	1	2.59430604982206	1.9027713713721	0.000818196914879103	221879.362	1	0.002	**	na	na	na	na
Satellite	Satellite	HSAT6	0	0	212645	17	5.05905905905906	2.06155658341185	0.00159553515846644	221879.362	1	0.002	**	0	0.0000000;0.1950643	0.00548	**
Satellite	Satellite	BSR_Beta	46	0.014507562855593	212645	1870	279.341	19.4457413295522	0.0880990677313956	221879.362	1	0.002	**	0.02459893	0.01806449;0.03267636	2.2e-16	***
Satellite	Satellite	SATR2	13	0.00409996341571106	212645	418	134.095	14.436772333018	0.0422911226330596	221879.362	1	0.002	**	0.03110048	0.01666153;0.05259562	2.2e-16	***
Satellite	Satellite	MSR1	165	0.0520379971994096	212645	316	139.072	10.2302235299857	0.0438607778576745	221879.362	997	0.01	**	0.5221519	0.4655105;0.5783742	0.003792	**
Unknown	tot	tot	975	0.307497256178329	212645	6436	1484.881	34.7478668878142	0.468304444360343	221879.362	1	0.002	**	0.1514916	0.1428141;0.1604861	2.2e-16	***
Unknown	Unknown	UCON84	10	0.00315381801208543	212645	103	23.415	4.39660154040654	0.00738466487529804	221879.362	1	0.002	**	0.09708738	0.04754642;0.17130628	0.0008948	***
Unknown	Unknown	EUTREP6	0	0	212645	14	3.0708245243129	1.53486974676878	0.000968482169673169	221879.362	1	0.002	**	0	0.0000000;0.2316358	0.05046	ns
Unknown	Unknown	UCON4	40	0.0126152720483417	212645	138	33.324	5.12809139167014	0.0105097831434735	221879.362	918	0.168	ns	0.2898551	0.2158258;0.3731435	0.1958	ns
Unknown	Unknown	UCON15	4	0.00126152720483417	212645	48	11.058	3.02419936210923	0.00348749195776407	221879.362	9	0.018	*	0.08333333	0.0231735;0.1998280	0.01507	*
Unknown	Unknown	UCON57	3	0.000946145403625629	212645	22	4.82358870967742	1.94633553695017	0.00152127209554726	221879.362	260	0.52	ns	0.1363636	0.02905585;0.34912210	0.447	ns
Unknown	Unknown	MARE11	2	0.000630763602417086	212645	13	2.95620437956204	1.44277068461114	0.000932333061966861	221879.362	401	0.802	ns	0.1538462	0.01920667;0.45447106	0.7452	ns
Unknown	Unknown	UCON61	1	0.000315381801208543	212645	16	3.60450819672131	1.67004994979328	0.00113679628755292	221879.362	84	0.168	ns	0.0625	0.001581112;0.302320738	0.1437	ns
Unknown	Unknown	UCON5	12	0.00378458161450252	212645	118	26.504	4.77732213764226	0.00835887925923123	221879.362	3	0.006	**	0.1016949	0.05366117;0.17090325	0.0008346	***
Unknown	Unknown	UCON24	5	0.00157690900604272	212645	23	5.8978978978979	2.22969249962216	0.00186008966238312	221879.362	440	0.88	ns	0.2173913	0.07460341;0.43703073	0.8136	ns
Unknown	Unknown	UCON93	7	0.0022076726084598	212645	27	5.997	2.18626868677452	0.00189134466184763	221879.362	762	0.48	ns	0.2592593	0.1111446;0.4628487	0.6442	ns
Unknown	Unknown	UCON80_AMi	47	0.0148229446568015	212645	220	51.02	5.95995982546201	0.0160907794976599	221879.362	283	0.566	ns	0.2136364	0.1613977;0.2737659	0.5762	ns
Unknown	Unknown	MARE9	5	0.00157690900604272	212645	23	5.35070140280561	2.15294217037639	0.00168751384614591	221879.362	547	0.91	ns	0.2173913	0.07460341;0.43703073	1	ns
Unknown	Unknown	UCON25	4	0.00126152720483417	212645	49	11.38	3.15079791918294	0.00358904489775322	221879.362	10	0.02	*	0.08163265	0.02269088;0.19601418	0.01032	*
Unknown	Unknown	UCON92	2	0.000630763602417086	212645	19	4.09543147208122	1.72941712113838	0.00129162455439113	221879.362	194	0.388	ns	0.1052632	0.01301216;0.33137666	0.4004	ns
Unknown	Unknown	UCON28c	11	0.00346919981329397	212645	65	14.99	3.53983480270343	0.00472757320011606	221879.362	148	0.296	ns	0.1692308	0.08762605;0.28265616	0.3022	ns
Unknown	Unknown	UCON71_Crp	50	0.0157690900604272	212645	276	63.244	7.20099425901164	0.0199460066356331	221879.362	32	0.064	ns	0.1811594	0.1375520;0.2317619	0.06234	ns
Unknown	Unknown	UCON31	26	0.00819992683142212	212645	115	27.35	4.93699036598956	0.00862569226305365	221879.362	456	0.912	ns	0.226087	0.1533152;0.3134605	0.8272	ns
Unknown	Unknown	UCON63	3	0.000946145403625629	212645	14	3.38343558282209	1.54270882488047	0.00106707400838351	221879.362	561	0.882	ns	0.2142857	0.04657929;0.50797568	1	ns
Unknown	Unknown	EUTREP2	133	0.0419457795607362	212645	819	198.304	12.7767299740125	0.0625414727068589	221879.362	1	0.002	**	0.1623932	0.1377754;0.1894682	3.277e-08	***
Unknown	Unknown	UCON59	3	0.000946145403625629	212645	43	10.47	2.86728465997384	0.00330204745865345	221879.362	2	0.004	**	0.06976744	0.0146255;0.1906072	0.006647	**
Unknown	Unknown	UCON87	0	0	212645	6	1.90142517814727	0.928360329319265	0.00059967489754736	221879.362	1	0.002	**	0	0.0000000;0.4592581	0.1863	ns
Unknown	Unknown	Eulor4	0	0	212645	31	7.347	2.50456859835459	0.00231711009347917	221879.362	1	0.002	**	0	0.0000000;0.1121887	0.0004122	***
Unknown	Unknown	UCON35	31	0.00977683583746483	212645	170	38.694	5.37934022918251	0.0122033834159634	221879.362	87	0.174	ns	0.1823529	0.1273908;0.2487359	0.1706	ns
Unknown	Unknown	UCON20	7	0.0022076726084598	212645	46	10.983	3.15795561775078	0.00346383832267343	221879.362	129	0.258	ns	0.1521739	0.0634443;0.2886910	0.2248	ns
Unknown	Unknown	UCON71	3	0.000946145403625629	212645	17	3.85423037716616	1.65435570538304	0.00121555411862334	221879.362	431	0.862	ns	0.1764706	0.03798507;0.43431787	0.7777	ns
Unknown	Unknown	UCON94	4	0.00126152720483417	212645	29	6.06606606606607	2.25872604055742	0.00191312684216594	221879.362	261	0.522	ns	0.137931	0.03889483;0.31664061	0.493	ns
Unknown	Unknown	UCON66	8	0.00252305440966834	212645	64	15.167	3.62853652004183	0.00478339577892997	221879.362	25	0.05	*	0.125	0.05554279;0.23152631	0.0385	*
Unknown	Unknown	UCON68	4	0.00126152720483417	212645	12	2.81741867785939	1.36208828871237	0.000888562577381887	221879.362	842	0.32	ns	0.3333333	0.09924609;0.65112449	0.4934	ns
Unknown	Unknown	UCON96	4	0.00126152720483417	212645	17	4.1314459049545	1.74744232769479	0.00130298285110021	221879.362	598	0.808	ns	0.2352941	0.06810774;0.49899327	1	ns
Unknown	Unknown	UCON22	8	0.00252305440966834	212645	37	8.839	2.65822217753617	0.00278765974088231	221879.362	468	0.936	ns	0.2162162	0.09826564;0.38213649	0.8489	ns
Unknown	Unknown	UCON48	33	0.0104075994398819	212645	195	47.538	6.28315478354895	0.0149926200658517	221879.362	7	0.014	*	0.1692308	0.1194461;0.2293714	0.01531	*
Unknown	Unknown	UCON67	1	0.000315381801208543	212645	20	4.26760563380282	1.82872263802255	0.00134592515163646	221879.362	53	0.106	ns	0.05	0.001265089;0.248732763	0.09853	ns
Unknown	Unknown	UCON64	3	0.000946145403625629	212645	15	3.32916666666667	1.59508608471683	0.00104995857985677	221879.362	552	0.9	ns	0.2	0.04331201;0.48089113	1	ns
Unknown	Unknown	UCON47	30	0.00946145403625629	212645	155	34.584	5.20730833157209	0.0109071642129963	221879.362	207	0.414	ns	0.1935484	0.1345604;0.2646275	0.4401	ns
Unknown	Unknown	UCON1	13	0.00409996341571106	212645	241	54.321	6.76947448364976	0.0171318548234493	221879.362	1	0.002	**	0.05394191	0.02903096;0.09047602	3.998e-13	***
Unknown	Unknown	UCON28b	8	0.00252305440966834	212645	75	17.742	3.97759440582586	0.00559550391704197	221879.362	9	0.018	*	0.1066667	0.04718995;0.19940174	0.006237	**
Unknown	Unknown	UCON60	6	0.00189229080725126	212645	38	8.782	2.69587532051164	0.00276968297821343	221879.362	214	0.428	ns	0.1578947	0.06022973;0.31253361	0.3401	ns
Unknown	Unknown	UCON85	9	0.00283843621087689	212645	28	6.866	2.31330832259675	0.00216541144709786	221879.362	865	0.274	ns	0.3214286	0.1587760;0.5235164	0.3791	ns
Unknown	Unknown	UCON103	1	0.000315381801208543	212645	14	3.37868020304569	1.52010653117534	0.00106557424814419	221879.362	107	0.214	ns	0.07142857	0.001806781;0.338684490	0.2111	ns
Unknown	Unknown	UCON16	5	0.00157690900604272	212645	37	8.385	2.68923911302194	0.00264447640313363	221879.362	141	0.282	ns	0.1351351	0.04537199;0.28774780	0.2387	ns
Unknown	Unknown	UCON56	1	0.000315381801208543	212645	15	3.59285714285714	1.59434329470436	0.00113312175719927	221879.362	77	0.154	ns	0.06666667	0.00168643;0.31948457	0.1401	ns
Unknown	Unknown	UCON6	32	0.0100922176386734	212645	97	21.609	4.43596627543502	0.00681508534231541	221879.362	992	0.02	*	0.3298969	0.2377568;0.4327409	0.0144	*
Unknown	Unknown	tot	975	0.307497256178329	212645	6436	1484.881	34.7478668878142	0.468304444360343	221879.362	1	0.002	**	0.1514916	0.1428141;0.1604861	2.2e-16	***
Unknown	Unknown	UCON65	3	0.000946145403625629	212645	33	7.986	2.59046608055665	0.00251863906445142	221879.362	30	0.06	ns	0.09090909	0.01915494;0.24331635	0.04212	*
Unknown	Unknown	UCON101	19	0.00599225422296232	212645	210	45.085	6.08167425646605	0.0142189885074872	221879.362	1	0.002	**	0.09047619	0.05535388;0.13768291	2.89e-06	***
Unknown	Unknown	UCON18	2	0.000630763602417086	212645	34	8.687	2.66423143310207	0.00273972170709861	221879.362	5	0.01	**	0.05882353	0.007204917;0.196773209	0.005354	**
Unknown	Unknown	UCON12A	1	0.000315381801208543	212645	24	5.65565565565566	2.19298059117999	0.00178369086769596	221879.362	16	0.032	*	0.04166667	0.001054352;0.211201683	0.02704	*
Unknown	Unknown	UCON76	32	0.0100922176386734	212645	140	31.538	5.18144800257644	0.00994651124651503	221879.362	585	0.834	ns	0.2285714	0.1619003;0.3070803	0.9195	ns
Unknown	Unknown	UCON9	8	0.00252305440966834	212645	49	10.043	2.98798913637233	0.0031673794295374	221879.362	316	0.632	ns	0.1632653	0.07322276;0.29657136	0.5958	ns
Unknown	Unknown	UCON12	7	0.0022076726084598	212645	59	13.167	3.22978986043094	0.00415263217651289	221879.362	32	0.064	ns	0.1186441	0.04905579;0.22929255	0.05969	ns
Unknown	Unknown	EUTREP14	22	0.00693839962658795	212645	382	90.339	8.64284546765578	0.0284912765393786	221879.362	1	0.002	**	0.05759162	0.03644059;0.08589879	2.2e-16	***
Unknown	Unknown	UCON26	29	0.00914607223504775	212645	206	47.697	6.3399831534781	0.0150427657722439	221879.362	2	0.004	**	0.1407767	0.09635045;0.19588273	0.00161	**
Unknown	Unknown	UCON27	13	0.00409996341571106	212645	102	23.294	4.36951446463526	0.0073465036773518	221879.362	11	0.022	*	0.127451	0.06964188;0.20808057	0.01306	*
Unknown	Unknown	UCON17	2	0.000630763602417086	212645	33	7.797	2.58117288329423	0.00245903190402301	221879.362	11	0.022	*	0.06060606	0.007425838;0.202264313	0.0133	*
Unknown	Unknown	MamRep564	147	0.0463611247776558	212645	788	193.772	12.601301869601	0.0611121623837818	221879.362	1	0.002	**	0.1865482	0.159929;0.215536	8.242e-05	***
Unknown	Unknown	UCON19	1	0.000315381801208543	212645	30	7.875	2.49270708038241	0.00248363168451728	221879.362	3	0.006	**	0.03333333	0.0008435709;0.1721694556	0.002706	**
Unknown	Unknown	UCON75	0	0	212645	22	5.56256256256256	2.15386120165432	0.00175433100031619	221879.362	1	0.002	**	0	0.0000000;0.1543725	0.002428	**
Unknown	Unknown	UCON70	19	0.00599225422296232	212645	59	14.963	3.43910721822662	0.00471905789148343	221879.362	907	0.19	ns	0.3220339	0.2062465;0.4563800	0.2323	ns
Unknown	Unknown	UCON88	13	0.00409996341571106	212645	33	9.197	2.6170670683114	0.00290056642571497	221879.362	949	0.106	ns	0.3939394	0.2290662;0.5786063	0.1722	ns
Unknown	Unknown	UCON41	74	0.0233382532894322	212645	579	130.018	10.08967182209	0.0410053110295324	221879.362	1	0.002	**	0.1278066	0.1017038;0.1577745	4.5e-09	***
Unknown	Unknown	UCON28a	14	0.0044153452169196	212645	129	28.358	5.0986107746946	0.00894359711867186	221879.362	2	0.004	**	0.1085271	0.06061722;0.17538332	0.001354	**
RC	tot	tot	243	0.076637777693676	212645	1796	440.608	19.5456995364804	0.138959744666894	221879.362	1	0.002	**	0.1353007	0.1198088;0.1519942	2.2e-16	***
RC	Helitron	tot	243	0.076637777693676	212645	1796	440.608	19.5456995364804	0.138959744666894	221879.362	1	0.002	**	0.1353007	0.1198088;0.1519942	2.2e-16	***
RC	Helitron	Helitron1Na_Mam	28	0.00883069043383921	212645	326	80.093	8.12812508623099	0.0252598746041958	221879.362	1	0.002	**	0.08588957	0.05783158;0.12174138	1.452e-13	***
RC	Helitron	Helitron1Nb_Mam	29	0.00914607223504775	212645	359	86.577	8.72767112368719	0.027304810203232	221879.362	1	0.002	**	0.08077994	0.0547655;0.1139537	3.998e-15	***
RC	Helitron	Helitron3Na_Mam	195	0.0614994512356659	212645	1111	274.801	14.6241329405973	0.0866672343539088	221879.362	1	0.002	**	0.1755176	0.1535813;0.1991868	1.073e-08	***
