# Supplementary material for: Transposable elements generate regulatory novelty in a tissue-specific fashion
Source: BMC Genomics. 2018 Jun 18;19:468. doi: 10.1186/s12864-018-4850-3 (PMC6006921; doi:10.1186/s12864-018-4850-3)
Supplement: Supplementary file 2 — It contains two folders “TE_PIPELINE_SUMMARY_STATISTICS_ACTIVE” “TE_PIPELINE_SUMMARY_STATISTICS_REPRESSED”. In each of the two folders are included multiple spreadsheets (txt format) with the summary statistics of the TE analysis pipeline for ACTIVE and REPRESSED regions respectively. (ZIP 3922 kb) [file 12864_2018_4850_MOESM2_ESM.zip › Supplemental_File_S1/TE_PIPELINE_SUMMARY_STATISTICS_ACTIVE/E113_15_coreMarks_dense_no_header_ACTIVE.bed.shuffle-rm.nonTE-no_low.boot-1000.stats.tab.txt]

#Script TE-analysis_Shuffle_bed.pl, v4.3
#Aggregated results + stats
#Features in input file (counts):
	266279
#With 1000 bootstraps for exp (expected); sd = standard deviation; nb = number; len = length; avg = average
#Two tests are made (permutation and binomial) to assess how significant the difference between observed and random, so two pvalues are given
#For the two tailed permutation test:
#if rank is < 500 and pvalue is not "ns", there are significantly fewer observed values than expected 
#if rank is > 500 and pvalue is not "ns", there are significantly higher observed values than expected 
#The binomial test is done with binom.test from R, two sided

#Level_(tot_means_all)	#	#	#COUNTS	#	#	#	#	#	#	#	#	#	#	#	#	#
#Rclass	Rfam	Rname	obs_hits	%_obs_(%of_features)	obs_tot_hits	nb_of_trials(nb_of_TE_in_genome)	exp_avg_hits	exp_sd	%_exp_(%of_features)	exp_tot_hits(avg)	obs_rank_in_exp	2-tailed_permutation-test_pvalue(obs.vs.exp)	significance	binomal_test_proba	binomial_test_95%_confidence_interval	binomial_test_pval	significance

age	cat.2	tot	185759	69.7610401120629	185759	4687922	192452.688	113.6057345336	72.2748275305225	192452.688	1	0.002	**	0.03962502	0.03944861;0.03980200	2.2e-16	***
age	cat.2	Ancient	153693	57.7187836817774	185759	2716717	154917.579	163.678637749266	58.1786693655902	192452.688	1	0.002	**	0.05657306	0.05629863;0.05684844	0.001344	**
age	cat.2	LineageSpe	122398	45.9660731788838	185759	1971205	147701.293	207.527547168644	55.4686223847919	192452.688	1	0.002	**	0.06209298	0.06175649;0.06243077	2.2e-16	***
age	cat.1	01_Human	1690	0.634672655372748	185759	10400	3476.875	90.1087396425006	1.30572632464445	192452.688	1	0.002	**	0.1625	0.1554571;0.1697324	2.2e-16	***
age	cat.1	06_Boreotheria/Eutheria?	155	0.058209622238329	185759	2965	706.53	24.5244887928485	0.2653344800003	192452.688	1	0.002	**	0.05227656	0.04454136;0.06090953	2.2e-16	***
age	cat.1	04_Primates/Glires	1894	0.711284029157388	185759	9067	2178.655	43.6075405473938	0.818185061533204	192452.688	1	0.002	**	0.2088894	0.2005613;0.2174049	1.291e-12	***
age	cat.1	07_Eutheria+Metatheria	30197	11.3403610498763	185759	189643	33798.811	140.119808877403	12.6930065833205	192452.688	1	0.002	**	0.1592308	0.1575866;0.1608854	2.2e-16	***
age	cat.1	07_Eutheria	95471	35.8537473852613	185759	1469955	121963.379	197.284425395173	45.8028530225816	192452.688	1	0.002	**	0.06494825	0.06455038;0.06534782	2.2e-16	***
age	cat.1	10_Amniota/Theria	608	0.228331937554219	185759	2529	572.01	21.3459961480263	0.214816038816429	192452.688	950	0.104	ns	0.2404112	0.2238669;0.2575587	0.09149	ns
age	cat.1	07_Eutheria/03_Primates	5	0.00187772974962352	185759	21	4.78291457286432	2.05436903709684	0.00179620419667504	192452.688	676	0.652	ns	0.2380952	0.08217588;0.47165983	1	ns
age	cat.1	02_Hominidae	1739	0.653074406919059	185759	10036	3266.46	70.8286601532113	1.22670582359105	192452.688	1	0.002	**	0.1732762	0.1659171;0.1808254	2.2e-16	***
age	cat.1	07_Metatheria	2	0.000751091899849406	185759	59	16.298	3.60474550976768	0.00612064789187281	192452.688	1	0.002	**	0.03389831	0.004131933;0.117148464	2.705e-06	***
age	cat.1	15_Euteleostomi	14	0.00525764329894584	185759	73	17.25	3.58529696878158	0.00647816763620113	192452.688	221	0.442	ns	0.1917808	0.1090062;0.3007886	0.4114	ns
age	cat.1	02_Haplorrhini	377	0.141580823121613	185759	4342	1142.85	33.7338030685761	0.429192688871447	192452.688	1	0.002	**	0.08682635	0.07861582;0.09559749	2.2e-16	***
age	cat.1	07_Eutheria + Transfert Opossum?	88	0.0330480435933739	185759	890	239.372	14.5212424565697	0.089895185125376	192452.688	1	0.002	**	0.0988764	0.08005771;0.12039709	2.2e-16	***
age	cat.1	05_Boreotheria	11337	4.25756443429636	185759	118653	23858.626	128.567444213968	8.96001036506822	192452.688	1	0.002	**	0.09554752	0.09388053;0.09723431	2.2e-16	***
age	cat.1	16_Metazoa	123	0.0461921518407385	185759	491	119.343	9.73437769501004	0.0448187803018638	192452.688	663	0.678	ns	0.2505092	0.2127649;0.2912879	0.7127	ns
age	cat.1	16_Vertebrata	2354	0.884035166122751	185759	8857	2039.879	40.8320905492067	0.766068296786453	192452.688	1001	0.002	**	0.2657785	0.2566005;0.2751108	6.628e-15	***
age	cat.1	07_Eutheria/Primates?	55	0.0206550272458587	185759	424	111.222	9.75694183204522	0.0417689716425253	192452.688	1	0.002	**	0.129717	0.09923611;0.16547665	3.371e-11	***
age	cat.1	03_Euarchontoglires/Primates?	881	0.330855981883663	185759	13041	3265.236	58.4204523540622	1.22624615534834	192452.688	1	0.002	**	0.06755617	0.06330708;0.07199944	2.2e-16	***
age	cat.1	tot	185759	69.7610401120629	185759	4687922	192452.688	113.6057345336	72.2748275305225	192452.688	1	0.002	**	0.03962502	0.03944861;0.03980200	2.2e-16	***
age	cat.1	09_Theria	1615	0.606506709128395	185759	9723	2396.705	45.5034343488218	0.900072855914285	192452.688	1	0.002	**	0.166101	0.1587528;0.1736498	2.2e-16	***
age	cat.1	10_Theria/Mammalia	17456	6.55553010188562	185759	104874	20245.76	109.60528143168	7.60321317114756	192452.688	1	0.002	**	0.1664474	0.1641975;0.1687157	2.2e-16	***
age	cat.1	03_Primates	113193	42.5091727098269	185759	1475760	127994.201	200.709763110836	48.0677037993984	192452.688	1	0.002	**	0.0767015	0.07627264;0.07713202	2.2e-16	***
age	cat.1	08_Eutheria/Theria	569	0.213685645507156	185759	2459	618.362	22.6418552598856	0.232223344687339	192452.688	20	0.04	*	0.2313949	0.2148507;0.2485811	0.0214	*
age	cat.1	13_Amniota/Euteleostemi?	23	0.00863755684826817	185759	191	45.53	5.91338042646235	0.0170986071000717	192452.688	1	0.002	**	0.1204188	0.07788815;0.17519214	5.759e-05	***
age	cat.1	14_Tetrapoda	1640	0.615895357876513	185759	8931	2013.066	39.1859819984798	0.755998783231122	192452.688	1	0.002	**	0.1836301	0.1756483;0.1918187	2.2e-16	***
age	cat.1	12_Amniota	8323	3.1256689412233	185759	36530	8129.958	74.8574904727636	3.05317279995794	192452.688	999	0.006	**	0.2278401	0.2235470;0.2321766	0.01546	*
age	cat.1	03_Primates/Indep	3305	1.24117936450114	185759	25104	6328.187	76.9135210526778	2.37652499821616	192452.688	1	0.002	**	0.1316523	0.1274927;0.1358974	2.2e-16	***
age	cat.1	08_Eutheria/Theria?	41838	15.7120914529497	185759	259031	43831.596	150.539878567239	16.4607783565358	192452.688	1	0.002	**	0.1615173	0.1601020;0.1629403	2.2e-16	***
age	cat.1	11_Mammalia	82358	30.9292133438987	185759	619071	74158.391	168.85349751374	27.8498833929825	192452.688	1001	0.002	**	0.1330348	0.1321897;0.1338833	2.2e-16	***
age	cat.1	02_Hominoidea	7975	2.99497895064951	185759	64786	17317.419	144.89344895664	6.5034865685991	192452.688	1	0.002	**	0.1230976	0.1205769;0.1256521	2.2e-16	***
age	cat.1	02_Simiiformes	14474	5.43565207921015	185759	154323	29199.127	144.466610233896	10.965613886187	192452.688	1	0.002	**	0.0937903	0.09234016;0.09525572	2.2e-16	***
age	cat.1	04_Euarchontoglires	5351	2.00954637804709	185759	55401	12509.793	103.182560502208	4.6980020955464	192452.688	1	0.002	**	0.0965867	0.09413911;0.09907666	2.2e-16	***
age	cat.1	02_Catarrhini	2544	0.955388896608445	185759	30292	8478.239	106.690387185152	3.18396831894366	192452.688	1	0.002	**	0.08398257	0.08088264;0.08716255	2.2e-16	***
DNA?	tot	tot	591	0.2219476564055	185759	4312	1005.076	27.9517356084291	0.377452221166521	192452.688	1	0.002	**	0.1370594	0.1269269;0.1476861	2.2e-16	***
DNA?	PiggyBac?	tot	36	0.0135196541972893	185759	294	71.794	7.62388927567076	0.0269619459288941	192452.688	1	0.002	**	0.122449	0.08725449;0.16547284	2.771e-07	***
DNA?	PiggyBac?	EUTREP4	36	0.0135196541972893	185759	294	71.794	7.62388927567076	0.0269619459288941	192452.688	1	0.002	**	0.122449	0.08725449;0.16547284	2.771e-07	***
DNA?	hAT-Tip100?	tot	68	0.0255371245948798	185759	520	133.175	10.4057991358499	0.0500133318812223	192452.688	1	0.002	**	0.1307692	0.1029972;0.1628169	3.693e-12	***
DNA?	hAT-Tip100?	Eutr16	68	0.0255371245948798	185759	520	133.175	10.4057991358499	0.0500133318812223	192452.688	1	0.002	**	0.1307692	0.1029972;0.1628169	3.693e-12	***
DNA?	DNA?	Eulor12	8	0.00300436759939762	185759	60	13.918	3.21708340358555	0.00522684853105202	192452.688	47	0.094	ns	0.1333333	0.05936442;0.24592222	0.09072	ns
DNA?	DNA?	Eulor2C	4	0.00150218379969881	185759	38	8.60760760760761	2.64427050719336	0.0032325521755781	192452.688	53	0.106	ns	0.1052632	0.02943452;0.24804938	0.08156	ns
DNA?	DNA?	UCON83	2	0.000751091899849406	185759	50	10.164	2.91712420263753	0.00381704903503468	192452.688	3	0.006	**	0.04	0.004881433;0.137137626	0.00224	**
DNA?	DNA?	Eulor6D	9	0.00337991354932233	185759	75	18.262	3.61003994276911	0.00685822013752493	192452.688	9	0.018	*	0.12	0.05636628;0.21561312	0.01036	*
DNA?	DNA?	tot	488	0.183266423563255	185759	3498	803.717	25.4698178757254	0.301832664235633	192452.688	1	0.002	**	0.1395083	0.1281883;0.1514343	2.2e-16	***
DNA?	DNA?	UCON7	12	0.00450655139909644	185759	127	31.29	4.90019508916859	0.011750832773144	192452.688	1	0.002	**	0.09448819	0.04978214;0.15923534	1.919e-05	***
DNA?	DNA?	Eulor6C	2	0.000751091899849406	185759	21	5.10140562248996	1.91444076674506	0.00191581222044921	192452.688	70	0.14	ns	0.0952381	0.01174932;0.30377441	0.1327	ns
DNA?	DNA?	MER133B	1	0.000375545949924703	185759	40	8.931	2.65994629914108	0.00335400087877752	192452.688	3	0.006	**	0.025	0.0006327449;0.1315858585	0.0009001	***
DNA?	DNA?	Eulor6E	5	0.00187772974962352	185759	31	6.962	2.3711132782257	0.00261455090337578	192452.688	270	0.54	ns	0.1612903	0.05452433;0.33727158	0.5202	ns
DNA?	DNA?	Eulor2A	7	0.00262882164947292	185759	67	15.172	3.43135398788732	0.0056977831522576	192452.688	10	0.02	*	0.1044776	0.04304938;0.20348920	0.01837	*
DNA?	DNA?	Eulor6A	3	0.00112663784977411	185759	30	6.55955955955956	2.29755603493659	0.00246341602588246	192452.688	80	0.16	ns	0.1	0.02111714;0.26528845	0.1813	ns
DNA?	DNA?	MER123	7	0.00262882164947292	185759	46	10.946	2.9559806869839	0.0041107259678758	192452.688	118	0.236	ns	0.1521739	0.0634443;0.2886910	0.2246	ns
DNA?	DNA?	Eulor7	1	0.000375545949924703	185759	12	2.56503198294243	1.22867424236583	0.00096328737262136	192452.688	203	0.406	ns	0.08333333	0.002107593;0.384796165	0.481	ns
DNA?	DNA?	UCON100	3	0.00112663784977411	185759	19	4.06834170854271	1.80412916836795	0.00152784925155296	192452.688	423	0.846	ns	0.1578947	0.03382625;0.39578455	0.7805	ns
DNA?	DNA?	Eulor5A	12	0.00450655139909644	185759	126	27.13	4.66163392286768	0.0101885616214572	192452.688	1	0.002	**	0.0952381	0.05018522;0.16045261	0.0004853	***
DNA?	DNA?	UCON21	2	0.000751091899849406	185759	28	6.58358358358358	2.29549763440302	0.00247243815080558	192452.688	27	0.054	ns	0.07142857	0.008770497;0.235034773	0.04341	*
DNA?	DNA?	Eulor6B	6	0.00225327569954822	185759	64	14.634	3.45166017417094	0.0054957394311981	192452.688	8	0.016	*	0.09375	0.03518733;0.19296910	0.007202	**
DNA?	DNA?	Eulor2B	7	0.00262882164947292	185759	57	12.625	3.31290663169827	0.00474126761779938	192452.688	43	0.086	ns	0.122807	0.05082894;0.23679500	0.07933	ns
DNA?	DNA?	MER133A	2	0.000751091899849406	185759	54	12.272	3.12534538631874	0.00460869989747596	192452.688	1	0.002	**	0.03703704	0.004517256;0.127471772	0.0002409	***
DNA?	DNA?	MER131	170	0.0638428114871995	185759	1106	258.134	14.549561290078	0.0969411782378633	192452.688	1	0.002	**	0.1537071	0.1329424;0.1763323	6.585e-11	***
DNA?	DNA?	UCON62	4	0.00150218379969881	185759	24	5.06606606606607	1.94864930345492	0.00190254059316208	192452.688	402	0.804	ns	0.1666667	0.04735363;0.37384171	0.8031	ns
DNA?	DNA?	Eulor3	1	0.000375545949924703	185759	37	8.99	2.71427103791557	0.00337615808982308	192452.688	1	0.002	**	0.02702703	0.000684031;0.141603096	0.0007791	***
DNA?	DNA?	UCON2	17	0.00638428114871995	185759	135	31.449	5.09738976167042	0.011810544579182	192452.688	1	0.002	**	0.1259259	0.07509801;0.19394950	0.002186	**
DNA?	DNA?	MER124	124	0.0465676977906632	185759	747	171.123	11.5528931588732	0.064264549588965	192452.688	1	0.002	**	0.1659973	0.1400069;0.1946557	2.791e-05	***
DNA?	DNA?	Eulor10	4	0.00150218379969881	185759	39	9.776	2.82733404779447	0.0036713372064639	192452.688	26	0.052	ns	0.1025641	0.02866011;0.24220973	0.0399	*
DNA?	DNA?	UCON14	14	0.00525764329894584	185759	98	23.375	4.36616976747795	0.00877838657948993	192452.688	24	0.048	*	0.1428571	0.08035951;0.22806050	0.02428	*
DNA?	DNA?	MER134	15	0.00563318924887055	185759	89	21.907	4.31589828169964	0.00822708512500047	192452.688	60	0.12	ns	0.1685393	0.0975124;0.2627005	0.1087	ns
DNA?	DNA?	Eulor5B	5	0.00187772974962352	185759	43	9.543	2.69989637587083	0.00358383500013144	192452.688	62	0.124	ns	0.1162791	0.03885231;0.25083243	0.1012	ns
DNA?	DNA?	UCON58	48	0.0180262055963857	185759	235	54.977	6.59712005294682	0.0206463896890104	192452.688	167	0.334	ns	0.2042553	0.1546105;0.2615263	0.3165	ns
Retroposon	tot	tot	1614	0.606131163178471	185759	5565	1699.299	41.8214614000232	0.638164857161098	192452.688	17	0.034	*	0.290027	0.2781275;0.3021469	0.01283	*
Retroposon	SVA	tot	1614	0.606131163178471	185759	5565	1699.299	41.8214614000232	0.638164857161098	192452.688	17	0.034	*	0.290027	0.2781275;0.3021469	0.01283	*
Retroposon	SVA	SVA_D	417	0.156602661118601	185759	1433	506.079	25.434025411811	0.190055918791944	192452.688	1	0.002	**	0.2909979	0.2675796;0.3152761	6.33e-07	***
Retroposon	SVA	SVA_B	241	0.0905065739318534	185759	801	232.9	15.9577771212237	0.0874646517374633	192452.688	703	0.598	ns	0.3008739	0.2692702;0.3339511	0.5337	ns
Retroposon	SVA	SVA_E	215	0.0807423792338112	185759	686	193.432	13.5022845358735	0.0726426041858352	192452.688	951	0.102	ns	0.3134111	0.2788354;0.3496012	0.06818	ns
Retroposon	SVA	SVA_C	155	0.058209622238329	185759	486	156.294	13.7249385404066	0.0586955786975315	192452.688	477	0.954	ns	0.31893	0.2776765;0.3624037	0.9227	ns
Retroposon	SVA	SVA_A	409	0.153598293519204	185759	1186	321.315	17.113112914769	0.120668546900056	192452.688	1001	0.002	**	0.3448567	0.3177964;0.3726887	2.169e-08	***
Retroposon	SVA	SVA_F	230	0.0863755684826817	185759	973	306.862	18.268571282306	0.115240781285794	192452.688	1	0.002	**	0.2363823	0.2100037;0.2643666	6.807e-08	***
snRNA	tot	tot	1210	0.454410599408891	185759	4380	1030.184	29.8104143682171	0.38688142887723	192452.688	1001	0.002	**	0.2762557	0.2630521;0.2897583	3.106e-10	***
snRNA	snRNA	U14	5	0.00187772974962352	185759	7	2.08412322274882	1.00946132187499	0.000782684035447337	192452.688	843	0.318	ns	0.7142857	0.2904209;0.9633074	0.02786	*
snRNA	snRNA	U4	47	0.017650659646461	185759	162	38.947	5.46443510813799	0.0146263881117174	192452.688	941	0.122	ns	0.2901235	0.2215968;0.3665057	0.1416	ns
snRNA	snRNA	U2	243	0.0912576658317028	185759	1087	246.441	13.7542611106049	0.0925499194453937	192452.688	412	0.824	ns	0.2235511	0.1990991;0.2495091	0.828	ns
snRNA	snRNA	U5	45	0.0168995677466116	185759	214	49.023	6.17904941327157	0.0184103891031587	192452.688	291	0.582	ns	0.2102804	0.1577091;0.2710653	0.5692	ns
snRNA	snRNA	U3	59	0.0221572110455575	185759	229	56.786	6.7569120062244	0.0213257523124242	192452.688	675	0.654	ns	0.2576419	0.2022884;0.3193869	0.7595	ns
snRNA	snRNA	U13	73	0.0274148543445033	185759	176	45.727	5.95230215134454	0.0171725896522069	192452.688	1001	0.002	**	0.4147727	0.3411409;0.4913251	9.248e-06	***
snRNA	snRNA	tot	1210	0.454410599408891	185759	4380	1030.184	29.8104143682171	0.38688142887723	192452.688	1001	0.002	**	0.2762557	0.2630521;0.2897583	3.106e-10	***
snRNA	snRNA	U6	513	0.192655072311373	185759	1710	407.642	18.4498843962295	0.153088302119206	192452.688	1001	0.002	**	0.3	0.2783461;0.3223423	5.597e-09	***
snRNA	snRNA	U17	4	0.00150218379969881	185759	9	2.43640350877193	1.26608700081906	0.000914981470101634	192452.688	853	0.298	ns	0.4444444	0.1369957;0.7879915	0.2648	ns
snRNA	snRNA	U8	3	0.00112663784977411	185759	29	7.23	2.38049716798124	0.0027151972179556	192452.688	41	0.082	ns	0.1034483	0.02186374;0.27351520	0.08455	ns
snRNA	snRNA	U1	36	0.0135196541972893	185759	204	44.911	5.94427568450636	0.0168661441570683	192452.688	81	0.162	ns	0.1764706	0.1267644;0.2358413	0.1505	ns
snRNA	snRNA	U13_	105	0.0394323247420938	185759	308	77.905	7.49921417304594	0.029256907228884	192452.688	1001	0.002	**	0.3409091	0.2881057;0.3968073	0.0006234	***
snRNA	snRNA	U7	101	0.037930140942395	185759	245	60.254	6.65761277094184	0.0226281456667631	192452.688	1001	0.002	**	0.4122449	0.3499645;0.4766752	1.113e-08	***
tot	tot	tot	185759	69.7610401120629	185759	4687922	192452.688	113.6057345336	72.2748275305225	192452.688	1	0.002	**	0.03962502	0.03944861;0.03980200	2.2e-16	***
rRNA	tot	tot	434	0.162986942267321	185759	1766	424.952	17.7662414521287	0.159589002512402	192452.688	704	0.596	ns	0.2457531	0.2258259;0.2665284	0.6164	ns
rRNA	rRNA	tot	434	0.162986942267321	185759	1766	424.952	17.7662414521287	0.159589002512402	192452.688	704	0.596	ns	0.2457531	0.2258259;0.2665284	0.6164	ns
rRNA	rRNA	SSU-rRNA_Hsa	19	0.00713537304856936	185759	80	17.006	3.78897351802838	0.0063865344244195	192452.688	746	0.512	ns	0.2375	0.1494538;0.3457770	0.585	ns
rRNA	rRNA	LSU-rRNA_Hsa	104	0.0390567787921691	185759	411	102.372	8.98422686336072	0.0384453899856917	192452.688	590	0.824	ns	0.2530414	0.2117029;0.2979767	0.8642	ns
rRNA	rRNA	5S	312	0.117170336376507	185759	1275	306.313	15.3814049624415	0.115034606559286	192452.688	659	0.686	ns	0.2447059	0.2213264;0.2692684	0.7184	ns
tRNA	tot	tot	452	0.169746769365966	185759	1997	430.608	17.5913555984691	0.161713090405177	192452.688	900	0.204	ns	0.2263395	0.2081482;0.2453377	0.2421	ns
tRNA	tRNA	tRNA-Arg-AGA	13	0.00488209734902114	185759	41	10.271	2.69644763157563	0.00385723245167663	192452.688	885	0.234	ns	0.3170732	0.1808494;0.4808664	0.3665	ns
tRNA	tRNA	tRNA-His-CAY_	13	0.00488209734902114	185759	44	11.872	2.88373575972764	0.00445848151750607	192452.688	736	0.532	ns	0.2954545	0.1676440;0.4520218	0.7344	ns
tRNA	tRNA	tRNA-Thr-ACG_	2	0.000751091899849406	185759	12	3.18135245901639	1.38966906769076	0.0011947440312666	192452.688	339	0.678	ns	0.1666667	0.02086253;0.48413775	0.7437	ns
tRNA	tRNA	tRNA-Leu-TTA(m)	3	0.00112663784977411	185759	27	6.984	2.08328684632819	0.00262281291427413	192452.688	34	0.068	ns	0.1111111	0.02352745;0.29158692	0.1205	ns
tRNA	tRNA	tRNA-Arg-CGA_	1	0.000375545949924703	185759	2	1.17088607594937	0.382376644421369	0.000439721523646013	192452.688	395	0.79	ns	0.5	0.01257912;0.98742088	1	ns
tRNA	tRNA	tRNA-Lys-AAA	12	0.00450655139909644	185759	47	8.657	2.52779365074382	0.00325110128849815	192452.688	932	0.14	ns	0.2553191	0.1394491;0.4034952	0.256	ns
tRNA	tRNA	tRNA-Thr-ACY	7	0.00262882164947292	185759	13	4.34607645875252	1.63513465979989	0.0016321514121476	192452.688	964	0.076	ns	0.5384615	0.2513455;0.8077676	0.1429	ns
tRNA	tRNA	tRNA-Ser-TCG	2	0.000751091899849406	185759	7	2.00114942528736	0.988424866935947	0.000751523561860814	192452.688	632	0.74	ns	0.2857143	0.03669257;0.70957914	1	ns
tRNA	tRNA	tRNA-Ser-TCA_	1	0.000375545949924703	185759	4	1.3254113345521	0.571093646615531	0.000497752858675338	192452.688	396	0.792	ns	0.25	0.006309463;0.805879550	1	ns
tRNA	tRNA	tRNA-Arg-CGY_	13	0.00488209734902114	185759	40	8.681	2.55612456127881	0.00326011439129635	192452.688	969	0.066	ns	0.325	0.1857290;0.4912949	0.1221	ns
tRNA	tRNA	tRNA-Cys-TGY	42	0.0157729298968375	185759	136	33.003	4.91112106449332	0.012394142985365	192452.688	969	0.066	ns	0.3088235	0.2324719;0.3937160	0.0883	ns
tRNA	tRNA	tRNA-Glu-GAA	14	0.00525764329894584	185759	95	22.643	4.17288436982907	0.00850348694414505	192452.688	21	0.042	*	0.1473684	0.08297541;0.23488221	0.04002	*
tRNA	tRNA	tRNA-Ala-GCY	4	0.00150218379969881	185759	28	5.97194388777555	2.07222023902257	0.00224273934023169	192452.688	254	0.508	ns	0.1428571	0.04033563;0.32665267	0.4905	ns
tRNA	tRNA	tRNA-Met	10	0.00375545949924703	185759	50	10.634	2.85310080161639	0.00399355563149929	192452.688	496	0.992	ns	0.2	0.1003022;0.3371831	1	ns
tRNA	tRNA	tRNA-Gly-GGY	11	0.00413100544917173	185759	37	9.795	2.61912864037543	0.00367847257951247	192452.688	748	0.508	ns	0.2972973	0.1587254;0.4697995	0.7094	ns
tRNA	tRNA	tRNA-Thr-ACG	2	0.000751091899849406	185759	3	1.43181818181818	0.633219951035336	0.00053771351921037	192452.688	700	0.604	ns	0.6666667	0.09429932;0.99159624	0.6088	ns
tRNA	tRNA	tRNA-Ile-ATC	1	0.000375545949924703	185759	9	1.68441064638783	0.843321216260529	0.000632573596261002	192452.688	407	0.814	ns	0.1111111	0.002809137;0.482496515	1	ns
tRNA	tRNA	tRNA-Met_	12	0.00450655139909644	185759	48	8.432	2.57098930102519	0.0031666034497651	192452.688	934	0.136	ns	0.25	0.1363723;0.3959593	0.1836	ns
tRNA	tRNA	tRNA-Thr-ACA	7	0.00262882164947292	185759	25	5.56469408224674	2.14978219492991	0.00208979832515773	192452.688	821	0.362	ns	0.28	0.1207167;0.4938768	0.4742	ns
tRNA	tRNA	tRNA-Trp-TGG	5	0.00187772974962352	185759	13	3.99899091826438	1.57088374757724	0.00150180484313986	192452.688	818	0.368	ns	0.3846154	0.1385793;0.6842224	0.5551	ns
tRNA	tRNA	tRNA-Lys-AAG	20	0.00751091899849406	185759	73	18.636	3.77991954832266	0.00699867432279677	192452.688	709	0.586	ns	0.2739726	0.1760592;0.3909414	0.6888	ns
tRNA	tRNA	tRNA-Leu-TTG	3	0.00112663784977411	185759	26	3.38508682328907	1.52813500472259	0.00127125564662969	192452.688	553	0.898	ns	0.1153846	0.02445808;0.30154040	1	ns
tRNA	tRNA	tRNA-Gln-CAG	16	0.00600873519879525	185759	79	17.245	3.73830843429886	0.0064762899064515	192452.688	422	0.844	ns	0.2025316	0.1204271;0.3079571	0.8916	ns
tRNA	tRNA	tRNA-Ile-ATT	16	0.00600873519879525	185759	53	13.274	3.07967667270582	0.00498499693930051	192452.688	846	0.312	ns	0.3018868	0.183402;0.443434	0.4274	ns
tRNA	tRNA	tRNA-Arg-AGG	7	0.00262882164947292	185759	20	5.26953907815631	1.94624190702439	0.00197895405877156	192452.688	861	0.282	ns	0.35	0.1539092;0.5921885	0.4452	ns
tRNA	tRNA	tRNA-Glu-GAG_	18	0.00675982709864466	185759	96	20.225	3.78691374548136	0.00759541683722712	192452.688	324	0.648	ns	0.1875	0.1150780;0.2800462	0.7071	ns
tRNA	tRNA	tRNA-Arg-CGG	2	0.000751091899849406	185759	17	1.71825876662636	0.800540293205739	0.000645285120729145	192452.688	705	0.594	ns	0.1176471	0.01457932;0.36440916	0.6876	ns
tRNA	tRNA	tRNA-Gln-CAA	7	0.00262882164947292	185759	24	5.92	2.05129417875833	0.00222323202355424	192452.688	794	0.416	ns	0.2916667	0.1261521;0.5109478	0.6363	ns
tRNA	tRNA	tRNA-Val-GTG	13	0.00488209734902114	185759	38	9.363	2.76203907645418	0.00351623672914499	192452.688	929	0.146	ns	0.3421053	0.1963291;0.5135268	0.1872	ns
tRNA	tRNA	tRNA-Ala-GCY_	0	0	185759	82	4.03842264914055	1.70571198620734	0.00151661326996892	192452.688	1	0.002	**	0	0.00000000;0.04398945	0.03543	*
tRNA	tRNA	tRNA-Tyr-TAC	12	0.00450655139909644	185759	34	7.337	2.47821963767795	0.00275538063459755	192452.688	974	0.056	ns	0.3529412	0.1974586;0.5351136	0.06044	ns
tRNA	tRNA	tRNA-Tyr-TAT	3	0.00112663784977411	185759	5	1.50516986706056	0.674155076563502	0.000565260447523297	192452.688	672	0.66	ns	0.6	0.1466328;0.9472550	0.1645	ns
tRNA	tRNA	tRNA-Arg-CGA	4	0.00150218379969881	185759	8	2.08869179600887	0.985412276362247	0.000784399744632085	192452.688	893	0.218	ns	0.5	0.1570128;0.8429872	0.2186	ns
tRNA	tRNA	tRNA-Pro-CCA	6	0.00225327569954822	185759	9	2.72698412698413	1.24939048900951	0.00102410784439784	192452.688	943	0.118	ns	0.6666667	0.2992951;0.9251454	0.02658	*
tRNA	tRNA	tRNA-Leu-TTA	2	0.000751091899849406	185759	13	3.05042016806723	1.40435698467769	0.00114557293968628	192452.688	365	0.73	ns	0.1538462	0.01920667;0.45447106	0.7452	ns
tRNA	tRNA	tRNA-Val-GTY	10	0.00375545949924703	185759	29	6.41841841841842	2.30036615999305	0.00241041104195915	192452.688	956	0.092	ns	0.3448276	0.1793836;0.5433057	0.118	ns
tRNA	tRNA	tRNA-Leu-CTG	10	0.00375545949924703	185759	16	4.43360160965795	1.83677267051189	0.00166502112808669	192452.688	994	0.016	*	0.625	0.3543461;0.8480163	0.003803	**
tRNA	tRNA	tRNA-Met-i	7	0.00262882164947292	185759	40	8.979	2.65058193319591	0.00337202708437391	192452.688	294	0.588	ns	0.175	0.07338273;0.32779013	0.5709	ns
tRNA	tRNA	tRNA-Thr-ACY_	2	0.000751091899849406	185759	12	2.48602150537634	1.18035511230345	0.000933615307769799	192452.688	505	0.994	ns	0.1666667	0.02086253;0.48413775	1	ns
tRNA	tRNA	tRNA-Asn-AAT	1	0.000375545949924703	185759	2	1.03180212014134	0.175783765848598	0.000387489107342803	192452.688	275	0.55	ns	0.5	0.01257912;0.98742088	1	ns
tRNA	tRNA	tot	452	0.169746769365966	185759	1997	430.608	17.5913555984691	0.161713090405177	192452.688	900	0.204	ns	0.2263395	0.2081482;0.2453377	0.2421	ns
tRNA	tRNA	tRNA-Gly-GGA	41	0.0153973839469128	185759	107	26.002	4.43098517596591	0.00976494578994213	192452.688	1001	0.002	**	0.3831776	0.2908360;0.4821595	0.001434	**
tRNA	tRNA	tRNA-Asn-AAC	13	0.00488209734902114	185759	46	13.501	3.15942731851533	0.00507024586993342	192452.688	504	0.996	ns	0.2826087	0.1598667;0.4346041	1	ns
tRNA	tRNA	tRNA-Ile-ATA	15	0.00563318924887055	185759	65	15.221	3.42021298413664	0.00571618490380391	192452.688	528	0.948	ns	0.2307692	0.1352937;0.3518967	1	ns
tRNA	tRNA	tRNA-Leu-CTA_	3	0.00112663784977411	185759	7	2.05227272727273	0.990050305283235	0.000770722710868197	192452.688	795	0.414	ns	0.4285714	0.09898828;0.81594843	0.4257	ns
tRNA	tRNA	tRNA-Phe-TTY	15	0.00563318924887055	185759	87	10.464	2.77171181517603	0.00392971282001209	192452.688	960	0.084	ns	0.1724138	0.09983452;0.26837791	0.1375	ns
tRNA	tRNA	tRNA-Ser-TCA(m)	4	0.00150218379969881	185759	31	8.148	2.31677868245188	0.00305994839998648	192452.688	53	0.106	ns	0.1290323	0.03630166;0.29833583	0.1038	ns
tRNA	tRNA	tRNA-Ala-GCA	2	0.000751091899849406	185759	40	2.65608465608466	1.2777543832882	0.00099748183524974	192452.688	476	0.952	ns	0.05	0.006113647;0.169196864	1	ns
tRNA	tRNA	tRNA-Leu-CTY	8	0.00300436759939762	185759	30	4.51256281407035	1.83597872320364	0.00169467468860494	192452.688	980	0.044	*	0.2666667	0.1227948;0.4588937	0.1182	ns
tRNA	tRNA	tRNA-Leu-CTA	0	0	185759	1	1.01759530791789	0.13166834619484	0.000382153796550944	192452.688	1	0.002	**	na	na	na	na
tRNA	tRNA	tRNA-SeC(e)-TGA	1	0.000375545949924703	185759	3	1.49422336328626	0.648038373945869	0.000561149532365025	192452.688	459	0.918	ns	0.3333333	0.008403759;0.905700676	1	ns
tRNA	tRNA	tRNA-Ser-TCY	6	0.00225327569954822	185759	15	3.66836734693878	1.62627160516444	0.00137764049997889	192452.688	938	0.128	ns	0.4	0.1633643;0.6771302	0.2239	ns
tRNA	tRNA	tRNA-Val-GTA	6	0.00225327569954822	185759	12	3.16700819672131	1.44000629056119	0.00118935710165703	192452.688	958	0.088	ns	0.5	0.2109446;0.7890554	0.09425	ns
tRNA	tRNA	tRNA-Gly-GGG	7	0.00262882164947292	185759	47	12.422	2.98778226161862	0.00466503178996466	192452.688	37	0.074	ns	0.1489362	0.06204412;0.28305753	0.09625	ns
tRNA	tRNA	tRNA-Glu-GAG	1	0.000375545949924703	185759	18	3.31627430910952	1.61171150453725	0.00124541338562542	192452.688	120	0.24	ns	0.05555556	0.001405556;0.272943600	0.2271	ns
tRNA	tRNA	tRNA-Ser-AGY	4	0.00150218379969881	185759	14	3.54314720812183	1.51497143834423	0.00133061458399717	192452.688	745	0.514	ns	0.2857143	0.08388932;0.58103526	0.7618	ns
tRNA	tRNA	tRNA-His-CAY	0	0	185759	1	1.00406504065041	0.0637576713063339	0.000377072559477243	192452.688	1	0.002	**	na	na	na	na
tRNA	tRNA	tRNA-Pro-CCY	10	0.00375545949924703	185759	17	4.48244734202608	1.74387707637767	0.00168336494504864	192452.688	998	0.008	**	0.5882353	0.3292472;0.8155630	0.004726	**
tRNA	tRNA	tRNA-Gln-CAA_	3	0.00112663784977411	185759	34	9.131	2.40408373785496	0.00342911006876246	192452.688	3	0.006	**	0.08823529	0.0185795;0.2367753	0.01845	*
tRNA	tRNA	tRNA-Asp-GAY	14	0.00525764329894584	185759	49	10.719	2.81459783289922	0.00402547703724289	192452.688	920	0.164	ns	0.2857143	0.1658418;0.4326297	0.2981	ns
tRNA	tRNA	tRNA-Ser-TCA	0	0	185759	1	1.0077519379845	0.0878736297285884	0.000378457158838848	192452.688	1	0.002	**	na	na	na	na
tRNA	tRNA	tRNA-Ala-GCG	5	0.00187772974962352	185759	11	2.02361275088548	1.0265550649612	0.000759959572811028	192452.688	846	0.312	ns	0.4545455	0.1674881;0.7662064	0.0364	*
tRNA	tRNA	tRNA-Pro-CCG	3	0.00112663784977411	185759	4	1.64025157232704	0.740270178132048	0.000615989834845048	192452.688	789	0.426	ns	0.75	0.1941204;0.9936905	0.3121	ns
LINE	Penelope	tot	217	0.0814934711336606	185759	1097	250.075	13.7432256494337	0.0939146534274201	192452.688	17	0.034	*	0.1978122	0.1746194;0.2226380	0.01749	*
LINE	Penelope	Penelope1_Vert	217	0.0814934711336606	185759	1097	250.075	13.7432256494337	0.0939146534274201	192452.688	17	0.034	*	0.1978122	0.1746194;0.2226380	0.01749	*
LINE	L1-Tx1	tot	24	0.00901310279819287	185759	189	45.947	6.44746157497356	0.0172552097611903	192452.688	2	0.004	**	0.1269841	0.08308367;0.18302820	8.799e-05	***
LINE	L1-Tx1	MARE6	24	0.00901310279819287	185759	189	45.947	6.44746157497356	0.0172552097611903	192452.688	2	0.004	**	0.1269841	0.08308367;0.18302820	8.799e-05	***
LINE	RTE-X	tot	2470	0.927598496314017	185759	15596	3606.506	55.174579275226	1.35440872167914	192452.688	1	0.002	**	0.1583739	0.1526761;0.1641995	2.2e-16	***
LINE	RTE-X	L5	135	0.0506987032398349	185759	737	185.799	12.4502854830164	0.0697760619500599	192452.688	1	0.002	**	0.183175	0.1558837;0.2130289	9.795e-06	***
LINE	RTE-X	L4_C_Mam	813	0.305318857288784	185759	5015	1177.374	32.3881014126039	0.442158037246647	192452.688	1	0.002	**	0.1621137	0.1520125;0.1726098	2.2e-16	***
LINE	RTE-X	L4_A_Mam	1029	0.386436782472519	185759	6597	1561.211	36.758668075417	0.586306468027896	192452.688	1	0.002	**	0.15598	0.1473021;0.1649631	2.2e-16	***
LINE	RTE-X	L4_B_Mam	611	0.229458575403994	185759	3247	773.631	25.3496635962776	0.290533988786198	192452.688	1	0.002	**	0.1881737	0.1748615;0.2020500	7.459e-12	***
LINE	L1	L1M2	626	0.235091764652864	185759	9096	2289.25	48.5660803870784	0.859718565865126	192452.688	1	0.002	**	0.06882146	0.06370284;0.07421826	2.2e-16	***
LINE	L1	L1P	11	0.00413100544917173	185759	161	31.627	5.21853467020236	0.0118773917582686	192452.688	1	0.002	**	0.06832298	0.03459762;0.11895897	9.396e-06	***
LINE	L1	L1MEg1	68	0.0255371245948798	185759	1013	237.395	14.5614219776095	0.0891527307823749	192452.688	1	0.002	**	0.06712734	0.05250056;0.08432709	2.2e-16	***
LINE	L1	L1MB7	3603	1.35309205757871	185759	23185	5925.209	71.9415102698011	2.2251882424074	192452.688	1	0.002	**	0.1554022	0.1507607;0.1601303	2.2e-16	***
LINE	L1	L1P2	117	0.0439388761411903	185759	1631	502.778	27.2437320669716	0.188816241611242	192452.688	1	0.002	**	0.07173513	0.05968490;0.08535259	2.2e-16	***
LINE	L1	L1MB1	285	0.10703059572854	185759	6197	1524.982	39.224995554828	0.572700813808073	192452.688	1	0.002	**	0.04599	0.04090898;0.05150363	2.2e-16	***
LINE	L1	L1MCb	70	0.0262882164947292	185759	2145	535.409	23.1163596849739	0.201070681503235	192452.688	1	0.002	**	0.03263403	0.02552634;0.04105300	2.2e-16	***
LINE	L1	L1M3b	21	0.00788646494841876	185759	564	148.001	12.9707841027534	0.055581176134806	192452.688	1	0.002	**	0.03723404	0.02319352;0.05635480	2.2e-16	***
LINE	L1	L1MEh	201	0.0754847359348653	185759	3050	726.585	25.3338623107409	0.27286605402604	192452.688	1	0.002	**	0.06590164	0.05735216;0.07529473	2.2e-16	***
LINE	L1	L1ME2	1219	0.457790512958213	185759	12799	3285.394	55.1505425752671	1.23381641060692	192452.688	1	0.002	**	0.09524182	0.09020962;0.10045891	2.2e-16	***
LINE	L1	L1MEd	1305	0.490087464651737	185759	16918	4141.045	59.6537135519704	1.55515267820594	192452.688	1	0.002	**	0.07713678	0.07315973;0.08125990	2.2e-16	***
LINE	L1	L1PA16	794	0.298183484240214	185759	13973	3631.897	64.9182159779962	1.36394420889368	192452.688	1	0.002	**	0.05682387	0.05304216;0.06079142	2.2e-16	***
LINE	L1	L1ME3A	1932	0.725554775254526	185759	15879	3996.619	59.8589921226372	1.50091407884212	192452.688	1	0.002	**	0.1216701	0.1166237;0.1268556	2.2e-16	***
LINE	L1	L1M4b	258	0.0968908550805734	185759	4228	1069.768	33.1545683338119	0.40174703975905	192452.688	1	0.002	**	0.06102176	0.05399356;0.06866371	2.2e-16	***
LINE	L1	L1M4	2050	0.769869197345641	185759	20125	4954.011	63.6261043924595	1.86045876693243	192452.688	1	0.002	**	0.1018634	0.09771735;0.10612477	2.2e-16	***
LINE	L1	L1MC4	3679	1.38163354977298	185759	23685	5805.481	69.1619911513544	2.18022487691481	192452.688	1	0.002	**	0.1553304	0.1507388;0.1600067	2.2e-16	***
LINE	L1	L1MEf	689	0.25875115949812	185759	11271	2889.372	53.2269736761985	1.08509195242584	192452.688	1	0.002	**	0.06113033	0.05677697;0.06571205	2.2e-16	***
LINE	L1	L1MDa	495	0.185895245212728	185759	6954	1742.826	41.0150455072033	0.654511245723471	192452.688	1	0.002	**	0.07118205	0.06524751;0.07747908	2.2e-16	***
LINE	L1	L1ME3G	3110	1.16794790426583	185759	18628	4535.294	60.412144401529	1.70321129341781	192452.688	1	0.002	**	0.166953	0.1616230;0.1723872	2.2e-16	***
LINE	L1	L1MEj	183	0.0687249088362207	185759	2345	570.978	22.0155445129163	0.214428475396107	192452.688	1	0.002	**	0.07803838	0.06750106;0.08964349	2.2e-16	***
LINE	L1	L1P4e	9	0.00337991354932233	185759	194	47.563	7.25787211982326	0.0178620920162687	192452.688	1	0.002	**	0.04639175	0.02142973;0.08623671	1.392e-13	***
LINE	L1	L1ME3E	484	0.181764239763556	185759	4540	1117.315	31.2795809944313	0.41960312304012	192452.688	1	0.002	**	0.1066079	0.09777585;0.11594955	2.2e-16	***
LINE	L1	L1MC2	617	0.231711851103542	185759	6382	1674.793	38.7639367685197	0.628961728112243	192452.688	1	0.002	**	0.09667816	0.08953504;0.10419223	2.2e-16	***
LINE	L1	L1PA2	284	0.106655049778616	185759	4918	1755.439	59.5894888901238	0.659248006789871	192452.688	1	0.002	**	0.05774705	0.05139017;0.06463500	2.2e-16	***
LINE	L1	L1MA2	521	0.19565943991077	185759	7417	1958.487	48.8658746438115	0.735501860830182	192452.688	1	0.002	**	0.07024403	0.06453041;0.07629813	2.2e-16	***
LINE	L1	L1M3e	54	0.020279481295934	185759	810	190.395	14.4281373068787	0.0715020711359138	192452.688	1	0.002	**	0.06666667	0.05047533;0.08609334	2.2e-16	***
LINE	L1	L1MC5	2657	0.997825588949936	185759	14431	3536.263	54.3828035349441	1.32802924751858	192452.688	1	0.002	**	0.1841175	0.1778235;0.1905392	2.2e-16	***
LINE	L1	L1MEa	28	0.0105152865978917	185759	355	84.345	8.60662820441601	0.0316754231463991	192452.688	1	0.002	**	0.07887324	0.0530487;0.1119772	6.014e-15	***
LINE	L1	L1MCc	226	0.0848733846829829	185759	3179	787.602	26.8478379465163	0.295780741252596	192452.688	1	0.002	**	0.07109154	0.06239905;0.08058272	2.2e-16	***
LINE	L1	L1PB1	766	0.287668197642322	185759	13093	3603.322	68.9432773480597	1.35321298337458	192452.688	1	0.002	**	0.05850454	0.05454478;0.06266193	2.2e-16	***
LINE	L1	L1PA8	655	0.24598259720068	185759	8111	2177.914	49.9943400600312	0.81790678198431	192452.688	1	0.002	**	0.08075453	0.07491491;0.08689741	2.2e-16	***
LINE	L1	L1P4	203	0.0762358278347147	185759	3775	920.196	30.1567075625144	0.345575880936912	192452.688	1	0.002	**	0.05377483	0.04679446;0.06145572	2.2e-16	***
LINE	L1	L1M7	253	0.0950131253309499	185759	3059	758.856	26.1679197496481	0.28498529737606	192452.688	1	0.002	**	0.08270677	0.07318516;0.09303502	2.2e-16	***
LINE	L1	L1PREC2	517	0.194157256111071	185759	7902	2128.985	49.3430391292481	0.799531694200444	192452.688	1	0.002	**	0.06542647	0.06007216;0.07110394	2.2e-16	***
LINE	L1	L1PA13	568	0.213310099557231	185759	9060	2307.217	53.4115034397994	0.866465999947424	192452.688	1	0.002	**	0.06269316	0.05778766;0.06788208	2.2e-16	***
LINE	L1	L1M2a1	13	0.00488209734902114	185759	120	34.356	6.43589035679482	0.0129022566556131	192452.688	1	0.002	**	0.1083333	0.05895831;0.17812744	3.916e-06	***
LINE	L1	L1MA9	1052	0.395074339320788	185759	16437	3972.127	60.8142849028766	1.49171620743656	192452.688	1	0.002	**	0.06400195	0.06030721;0.06785186	2.2e-16	***
LINE	L1	L1MA4	751	0.282035008393452	185759	10000	2525.578	51.5830468926248	0.948470589118932	192452.688	1	0.002	**	0.0751	0.07000876;0.08044030	2.2e-16	***
LINE	L1	L1PB3	257	0.0965153091306487	185759	3601	949.589	33.1596085416978	0.356614303043049	192452.688	1	0.002	**	0.07136906	0.06317241;0.08026942	2.2e-16	***
LINE	L1	HAL1b	518	0.194532802060996	185759	4340	1072.348	30.1934519480721	0.402715948309855	192452.688	1	0.002	**	0.1193548	0.1098527;0.1293725	2.2e-16	***
LINE	L1	L1MC1	1227	0.460794880557611	185759	13002	3397.208	60.2365269182676	1.2758077054518	192452.688	1	0.002	**	0.0943701	0.08939784;0.09952475	2.2e-16	***
LINE	L1	L1PA4	744	0.279406186743979	185759	11926	3781.705	78.5576048022867	1.42020399656	192452.688	1	0.002	**	0.06238471	0.05810938;0.06687512	2.2e-16	***
LINE	L1	L1MD3	824	0.309449862737955	185759	5356	1402.684	34.7886820157993	0.526772295224182	192452.688	1	0.002	**	0.1538462	0.1442807;0.1637904	2.2e-16	***
LINE	L1	L1PBa	147	0.0552052546389313	185759	2167	640.924	29.7218372852624	0.24069641240954	192452.688	1	0.002	**	0.06783572	0.05760763;0.07925039	2.2e-16	***
LINE	L1	L1MA8	828	0.310952046537654	185759	11124	2704.738	51.2972003013689	1.01575340150744	192452.688	1	0.002	**	0.07443366	0.06962296;0.07946847	2.2e-16	***
LINE	L1	L1M3c	54	0.020279481295934	185759	1070	257.839	16.4193993701254	0.0968303921826355	192452.688	1	0.002	**	0.05046729	0.03813668;0.06533880	2.2e-16	***
LINE	L1	L1P4b	5	0.00187772974962352	185759	155	41.894	7.09063051082491	0.0157331220261455	192452.688	1	0.002	**	0.03225806	0.01055549;0.07367159	5.115e-15	***
LINE	L1	L1MC	1004	0.377048133724402	185759	7862	1928.662	38.9274080706525	0.724301202873678	192452.688	1	0.002	**	0.1277029	0.1204007;0.1352822	2.2e-16	***
LINE	L1	L1M3de	20	0.00751091899849406	185759	499	117.084	11.6579952330087	0.0439704220009839	192452.688	1	0.002	**	0.04008016	0.02465096;0.06122370	2.2e-16	***
LINE	L1	L1MA5	382	0.143458552871237	185759	4447	1172.627	35.4491539181617	0.440375320622355	192452.688	1	0.002	**	0.08590061	0.07782627;0.09452349	2.2e-16	***
LINE	L1	HAL1M8	305	0.114541514727034	185759	2197	570.284	23.1461679136977	0.214167846506859	192452.688	1	0.002	**	0.1388257	0.1246289;0.1539932	2.2e-16	***
LINE	L1	L1ME4c	2072	0.778131208243985	185759	9421	2316.03	41.127881085738	0.86977568640411	192452.688	1	0.002	**	0.2199342	0.2116047;0.2284371	3.63e-09	***
LINE	L1	L1M2a	59	0.0221572110455575	185759	489	142.865	13.1444113809083	0.0536523721359927	192452.688	1	0.002	**	0.1206544	0.09312927;0.15286257	2.2e-16	***
LINE	L1	L1MC3	1096	0.411598361117475	185759	13130	3373.671	57.4361007090894	1.26696848042842	192452.688	1	0.002	**	0.08347296	0.07879649;0.08833500	2.2e-16	***
LINE	L1	L1P4d	18	0.00675982709864466	185759	167	42.86	7.01852261232089	0.0160958994137728	192452.688	1	0.002	**	0.1077844	0.06514329;0.16499021	3.016e-06	***
LINE	L1	L1ME3C	406	0.152471655669429	185759	3264	812.193	26.7714860152264	0.305015791707194	192452.688	1	0.002	**	0.1243873	0.1132525;0.1361997	2.2e-16	***
LINE	L1	L1M4a2	174	0.0653449952868983	185759	2051	509.269	21.329312660716	0.191253910372204	192452.688	1	0.002	**	0.08483667	0.07313399;0.09774129	2.2e-16	***
LINE	L1	L1M2c	43	0.0161484758467622	185759	450	130.302	12.3146435777267	0.0489343883670887	192452.688	1	0.002	**	0.09555556	0.07001896;0.12655215	2.2e-16	***
LINE	L1	L1M6	374	0.140454185271839	185759	5357	1315.098	32.5609676240221	0.493879727654077	192452.688	1	0.002	**	0.0698152	0.06313352;0.07696996	2.2e-16	***
LINE	L1	L1PA7	888	0.333484803533136	185759	13116	4052.354	76.4875874572799	1.52184513236117	192452.688	1	0.002	**	0.06770357	0.06346210;0.07213804	2.2e-16	***
LINE	L1	L1M1	646	0.242602683651358	185759	9983	2539.212	57.1223775942671	0.953590782600205	192452.688	1	0.002	**	0.06471001	0.05996157;0.06971426	2.2e-16	***
LINE	L1	L1P3b	6	0.00225327569954822	185759	83	22.695	4.65162472826567	0.00852301533354114	192452.688	1	0.002	**	0.07228916	0.0269899;0.1507298	6.152e-06	***
LINE	L1	L1MA10	469	0.176131050514686	185759	5109	1232.496	34.0819830051827	0.462858881098397	192452.688	1	0.002	**	0.09179879	0.08401826;0.10004921	2.2e-16	***
LINE	L1	L1MB8	2483	0.932480593663038	185759	16563	4192.837	61.2072116155748	1.57460295404444	192452.688	1	0.002	**	0.1499125	0.1445075;0.1554407	2.2e-16	***
LINE	L1	L1MA4A	471	0.176882142414535	185759	6240	1666.044	43.5322538024523	0.625676076596352	192452.688	1	0.002	**	0.07548077	0.06904584;0.08231577	2.2e-16	***
LINE	L1	L1PB	122	0.0458166058908138	185759	1846	460.738	22.1930594530788	0.173028289876408	192452.688	1	0.002	**	0.06608884	0.05518164;0.07839812	2.2e-16	***
LINE	L1	L1MB4	1347	0.505860394548575	185759	9160	2354.438	44.790181025715	0.884199655248818	192452.688	1	0.002	**	0.1470524	0.1398582;0.1544718	2.2e-16	***
LINE	L1	L1M4c	191	0.0717292764356183	185759	3615	934.523	30.488046706734	0.350956327761483	192452.688	1	0.002	**	0.05283541	0.04576883;0.06063555	2.2e-16	***
LINE	L1	L1MEg	793	0.29780793829029	185759	13185	3312.023	53.3846456520167	1.24381682370746	192452.688	1	0.002	**	0.0601441	0.05614540;0.06433828	2.2e-16	***
LINE	L1	L1P1	193	0.0724803683354677	185759	3259	864.505	32.6515558449992	0.324661351439655	192452.688	1	0.002	**	0.05922062	0.05136197;0.06788127	2.2e-16	***
LINE	L1	L1ME3	1208	0.453659507509041	185759	9162	2387.331	45.7452737347703	0.896552488179691	192452.688	1	0.002	**	0.1318489	0.1249845;0.1389484	2.2e-16	***
LINE	L1	X9_LINE	137	0.0514497951396843	185759	653	150.632	10.5088063551962	0.0565692375290579	192452.688	109	0.218	ns	0.2098009	0.1791759;0.2430751	0.2101	ns
LINE	L1	L1PA17	464	0.174253320765062	185759	4789	1265.953	34.9180764513606	0.475423521945028	192452.688	1	0.002	**	0.0968887	0.08865407;0.10561845	2.2e-16	***
LINE	L1	L1PA15-16	69	0.0259126705448045	185759	1431	378.915	22.5941645402363	0.142299993615719	192452.688	1	0.002	**	0.04821803	0.03770717;0.06062935	2.2e-16	***
LINE	L1	L1ME3B	914	0.343248998231179	185759	8120	2023.771	40.4946709750478	0.760019002625066	192452.688	1	0.002	**	0.1125616	0.1057655;0.1196370	2.2e-16	***
LINE	L1	L1MD1	522	0.196034985860695	185759	6979	1833.634	42.5869192321972	0.688613822344233	192452.688	1	0.002	**	0.07479582	0.06873102;0.08121862	2.2e-16	***
LINE	L1	L1HS	87	0.0326724976434492	185759	1571	578.218	33.1713553358137	0.217147428073562	192452.688	1	0.002	**	0.05537874	0.04459064;0.06786369	2.2e-16	***
LINE	L1	L1MEb	177	0.0664716331366724	185759	1672	431.894	19.917064378403	0.16219604249678	192452.688	1	0.002	**	0.1058612	0.09151692;0.12160519	2.2e-16	***
LINE	L1	HAL1ME	913	0.342873452281254	185759	7407	1773.692	38.8794128652266	0.666102847013846	192452.688	1	0.002	**	0.1232618	0.1158571;0.1309643	2.2e-16	***
LINE	L1	L1PA11	364	0.136698725772592	185759	4144	1141.825	37.0477652755454	0.428807754272774	192452.688	1	0.002	**	0.08783784	0.07939182;0.09686999	2.2e-16	***
LINE	L1	L1PA8A	171	0.0642183574371242	185759	2429	733.254	33.7107980015588	0.275370569966088	192452.688	1	0.002	**	0.07039934	0.06054290;0.08130611	2.2e-16	***
LINE	L1	L1MEc	1180	0.44314422091115	185759	17812	4493.478	66.4377565206073	1.68750746397576	192452.688	1	0.002	**	0.06624747	0.06263792;0.06999941	2.2e-16	***
LINE	L1	L1P4c	6	0.00225327569954822	185759	43	14.113	3.40644019980314	0.00530007999128733	192452.688	7	0.014	*	0.1395349	0.05297657;0.27932480	0.008494	**
LINE	L1	L1MCa	286	0.107406141678465	185759	7243	1860.021	41.919062093119	0.698523353324896	192452.688	1	0.002	**	0.0394864	0.03511859;0.04422963	2.2e-16	***
LINE	L1	L1MB2	1270	0.476943356404373	185759	8944	2340.131	44.0239019504512	0.878826719343245	192452.688	1	0.002	**	0.1419946	0.1348224;0.1494009	2.2e-16	***
LINE	L1	L1MEi	363	0.136323179822667	185759	5311	1295.102	34.211811469784	0.486370310839383	192452.688	1	0.002	**	0.06834871	0.06170661;0.07546974	2.2e-16	***
LINE	L1	L1MC4a	1421	0.533650794843003	185759	9991	2549.481	48.5012991064674	0.957447263959982	192452.688	1	0.002	**	0.142228	0.1354340;0.1492312	2.2e-16	***
LINE	L1	L1MB5	1602	0.601624611779374	185759	9769	2587.411	46.9253456787168	0.971691721840626	192452.688	1	0.002	**	0.1639881	0.1566956;0.1714816	2.2e-16	***
LINE	L1	HAL1	2539	0.953511166858821	185759	21238	5195.884	66.0275410732535	1.95129319247857	192452.688	1	0.002	**	0.1195499	0.1152153;0.1239889	2.2e-16	***
LINE	L1	L1PA3	635	0.238471678202186	185759	10703	3603.066	78.4528169569996	1.3531168436114	192452.688	1	0.002	**	0.05932916	0.05492724;0.06397266	2.2e-16	***
LINE	L1	L1M6B	102	0.0383056868923197	185759	730	186.237	12.2025297677462	0.0699405510761269	192452.688	1	0.002	**	0.139726	0.1153873;0.1670172	3.644e-14	***
LINE	L1	L1P3	212	0.079615741384037	185759	3552	891.552	31.4590999707711	0.334818742747269	192452.688	1	0.002	**	0.05968468	0.05211817;0.06798550	2.2e-16	***
LINE	L1	L1ME3F	516	0.193781710161147	185759	4605	1176.481	31.607541436747	0.441822674713365	192452.688	1	0.002	**	0.1120521	0.1030813;0.1215181	2.2e-16	***
LINE	L1	L1PB4	548	0.205799180558737	185759	7440	1832.722	43.3742555214731	0.688271324437902	192452.688	1	0.002	**	0.07365591	0.06782120;0.07982723	2.2e-16	***
LINE	L1	L1MA1	249	0.0935109415312511	185759	4314	1103.973	36.413599399417	0.414592588976224	192452.688	1	0.002	**	0.05771905	0.05094537;0.06509899	2.2e-16	***
LINE	L1	L1PA14	190	0.0713537304856936	185759	3056	818.404	31.9623274242408	0.307348307602177	192452.688	1	0.002	**	0.06217277	0.05387043;0.07132484	2.2e-16	***
LINE	L1	L1M2b	31	0.0116419244476658	185759	220	57.141	8.01132325526191	0.0214590711246475	192452.688	1	0.002	**	0.1409091	0.0977909;0.1940090	2.864e-05	***
LINE	L1	L1M8	144	0.0540786167891572	185759	1662	410.305	18.818930020783	0.154088380983855	192452.688	1	0.002	**	0.0866426	0.0735565;0.1012090	2.2e-16	***
LINE	L1	L1M3f	54	0.020279481295934	185759	671	181.943	14.9435960217768	0.0683279567671503	192452.688	1	0.002	**	0.0804769	0.06103262;0.10370208	2.2e-16	***
LINE	L1	L1M3d	35	0.0131441082473646	185759	532	132.465	11.3289505303943	0.0497466942567758	192452.688	1	0.002	**	0.06578947	0.04624907;0.09031244	2.2e-16	***
LINE	L1	L1M3a	53	0.0199039353460093	185759	636	196.211	13.3782456419538	0.0736862463806759	192452.688	1	0.002	**	0.08333333	0.06304363;0.10758628	2.2e-16	***
LINE	L1	L1MA3	678	0.254620154048949	185759	8888	2461.3	54.6959564103934	0.924331246549672	192452.688	1	0.002	**	0.07628263	0.07084734;0.08199755	2.2e-16	***
LINE	L1	L1M3	701	0.263257710897217	185759	7225	1771.515	38.674248182382	0.66528528348086	192452.688	1	0.002	**	0.09702422	0.09029354;0.10408202	2.2e-16	***
LINE	L1	L1MDb	58	0.0217816650956328	185759	971	218.566	14.5769039967385	0.0820815760912426	192452.688	1	0.002	**	0.05973223	0.04566605;0.07653671	2.2e-16	***
LINE	L1	L1ME3D	417	0.156602661118601	185759	4186	1065.52	31.681782388864	0.40015172056377	192452.688	1	0.002	**	0.09961777	0.09070749;0.10909113	2.2e-16	***
LINE	L1	L1MD	929	0.348882187480049	185759	8496	2055.44	43.1245420396104	0.771912167313232	192452.688	1	0.002	**	0.1093456	0.1027857;0.1161747	2.2e-16	***
LINE	L1	L1MA5A	330	0.123930163475152	185759	3431	904.01	29.2600760773456	0.339497294191431	192452.688	1	0.002	**	0.09618187	0.08651774;0.10654025	2.2e-16	***
LINE	L1	L1M5	5679	2.13272544962239	185759	44640	10159.047	88.7265416332125	3.8151889559447	192452.688	1	0.002	**	0.1272177	0.1241398;0.1303443	2.2e-16	***
LINE	L1	L1PB2	210	0.0788646494841876	185759	2887	778.119	29.3581801503728	0.29221943900946	192452.688	1	0.002	**	0.07273987	0.06352994;0.08282660	2.2e-16	***
LINE	L1	L1M4a1	205	0.0769869197345641	185759	2655	670.234	25.5212573863158	0.251703664201833	192452.688	1	0.002	**	0.07721281	0.06734156;0.08802777	2.2e-16	***
LINE	L1	L1MEg2	50	0.0187772974962352	185759	755	181.91	12.7157221418836	0.0683155637508027	192452.688	1	0.002	**	0.06622517	0.04954958;0.08638072	2.2e-16	***
LINE	L1	L1PA5	982	0.368786122826058	185759	11398	3533.475	73.3005344001211	1.32698222541019	192452.688	1	0.002	**	0.08615547	0.08106654;0.09145690	2.2e-16	***
LINE	L1	L1ME4b	4673	1.75492622399814	185759	24590	5939.982	67.3272354447487	2.23073618272564	192452.688	1	0.002	**	0.1900366	0.1851495;0.1949971	2.2e-16	***
LINE	L1	L1MC5a	3134	1.17696100706402	185759	17929	4311.84	58.7511029010698	1.61929404872333	192452.688	1	0.002	**	0.1748006	0.1692665;0.1804404	2.2e-16	***
LINE	L1	L1PA12	104	0.0390567787921691	185759	1769	476.505	24.3160697121522	0.178949522868871	192452.688	1	0.002	**	0.05879028	0.04828530;0.07078642	2.2e-16	***
LINE	L1	L1ME4a	5323	1.99903109144919	185759	29291	6824.33	73.9583053546451	2.56284949244965	192452.688	1	0.002	**	0.1817282	0.1773267;0.1861929	2.2e-16	***
LINE	L1	L1PA10	535	0.200917083209716	185759	7090	1958.707	48.807287389306	0.735584480939165	192452.688	1	0.002	**	0.07545839	0.06941527;0.08185330	2.2e-16	***
LINE	L1	L1M	149	0.0559563465387808	185759	748	179.118	11.4304300326248	0.067267039458613	192452.688	3	0.006	**	0.1991979	0.1711393;0.2296508	0.01009	*
LINE	L1	L1ME5	420	0.157729298968375	185759	3442	848.964	27.0049990552485	0.318824991831876	192452.688	1	0.002	**	0.1220221	0.1112667;0.1334240	2.2e-16	***
LINE	L1	L1MA7	607	0.227956391604295	185759	8595	2070.219	44.2343499637636	0.777462360907169	192452.688	1	0.002	**	0.07062245	0.06529435;0.07624378	2.2e-16	***
LINE	L1	L1MD2	1203	0.451781777759418	185759	10982	2732.517	50.3331614160897	1.0261856924504	192452.688	1	0.002	**	0.1095429	0.1037602;0.1155335	2.2e-16	***
LINE	L1	L1MB3	3181	1.19461166671048	185759	17260	4505.803	63.4000138229697	1.69213606780858	192452.688	1	0.002	**	0.184299	0.1785392;0.1901653	2.2e-16	***
LINE	L1	tot	52924	19.875393853815	185759	950736	107067.544	228.184175792455	40.2087825175849	192452.688	1	0.002	**	0.05566635	0.05520631;0.05612910	2.2e-16	***
LINE	L1	L1P4a	32	0.0120174703975905	185759	601	163.29	14.0411913687926	0.0613228981632047	192452.688	1	0.002	**	0.05324459	0.03670071;0.07433707	2.2e-16	***
LINE	L1	L1PBb	33	0.0123930163475152	185759	317	85.374	10.4828437942199	0.0320618599288716	192452.688	1	0.002	**	0.1041009	0.07274852;0.14308392	5.753e-13	***
LINE	L1	L1P5	69	0.0259126705448045	185759	762	170.926	11.9965178464603	0.0641905670368298	192452.688	1	0.002	**	0.09055118	0.07113651;0.11320041	2.2e-16	***
LINE	L1	L1ME1	2860	1.07406141678465	185759	31305	7812.585	86.1477812553244	2.93398465519249	192452.688	1	0.002	**	0.09135921	0.08818962;0.09460485	2.2e-16	***
LINE	L1	L1MA6	371	0.139327547422065	185759	5458	1384.986	37.3669384896875	0.520125883002415	192452.688	1	0.002	**	0.06797362	0.06143685;0.07497674	2.2e-16	***
LINE	L1	L1PBa1	44	0.0165240217966869	185759	441	140.606	14.5074887982459	0.0528040138351128	192452.688	1	0.002	**	0.09977324	0.07343465;0.13162236	2.2e-16	***
LINE	L1	L1ME3Cz	1578	0.592611508981181	185759	14145	3453.936	54.0621921921838	1.29711167609913	192452.688	1	0.002	**	0.1115589	0.1064156;0.1168625	2.2e-16	***
LINE	L1	L1PA15	484	0.181764239763556	185759	8463	2238.739	53.658047533106	0.84074936438848	192452.688	1	0.002	**	0.05719012	0.05233700;0.06235084	2.2e-16	***
LINE	L1	L1PA6	593	0.222698748305349	185759	6051	2092.287	61.2176300523732	0.785749908930107	192452.688	1	0.002	**	0.09800033	0.0906216;0.1057691	2.2e-16	***
LINE	L1	L1ME2z	1168	0.438637669512053	185759	7272	1875.467	40.5055750806307	0.704324036067433	192452.688	1	0.002	**	0.1606161	0.1522455;0.1692596	2.2e-16	***
LINE	Jockey	tot	52	0.0195283893960846	185759	221	52.538	6.23276851835549	0.019730433117144	192452.688	526	0.952	ns	0.2352941	0.1810024;0.2968341	1	ns
LINE	Jockey	X12_LINE	52	0.0195283893960846	185759	221	52.538	6.23276851835549	0.019730433117144	192452.688	526	0.952	ns	0.2352941	0.1810024;0.2968341	1	ns
LINE	tot	tot	101455	38.1010143496107	185759	1569213	131635.711	204.808960226815	49.4352581315087	192452.688	1	0.002	**	0.06465343	0.06426915;0.06503931	2.2e-16	***
LINE	L2	X24_LINE	89	0.0334235895432986	185759	550	118.698	10.0453823075932	0.0445765531641624	192452.688	1	0.002	**	0.1618182	0.1320157;0.1953073	0.001836	**
LINE	L2	UCON86	14	0.00525764329894584	185759	66	16.383	3.68291662610965	0.00615256929761641	192452.688	305	0.61	ns	0.2121212	0.1211019;0.3302115	0.5702	ns
LINE	L2	L2-1_Crp	5	0.00187772974962352	185759	41	9.448	2.8452401289507	0.00354815813488859	192452.688	73	0.146	ns	0.1219512	0.04080673;0.26204468	0.1356	ns
LINE	L2	UCON49	20	0.00751091899849406	185759	106	25.21	4.53965951460112	0.00946751339760176	192452.688	150	0.3	ns	0.1886792	0.1192271;0.2762471	0.2556	ns
LINE	L2	tot	66938	25.1382947960598	185759	523574	68387.86	168.7686145148	25.6827838470176	192452.688	1	0.002	**	0.1278482	0.1269448;0.1287557	2.506e-09	***
LINE	L2	L2-2_Mam	100	0.0375545949924703	185759	520	119.159	9.54498956656454	0.0447496798470777	192452.688	21	0.042	*	0.1923077	0.1593016;0.2288560	0.0473	*
LINE	L2	L2	9356	3.51360790749552	185759	54017	11825.976	91.250150761596	4.44119739070674	192452.688	1	0.002	**	0.1732047	0.1700218;0.1764228	2.2e-16	***
LINE	L2	L2-3_AMi	0	0	185759	12	2.74761399787911	1.29752832625185	0.00103185530885992	192452.688	1	0.002	**	0	0.0000000;0.2646485	0.08075	ns
LINE	L2	L2d2	10038	3.76973024534417	185759	52674	11145.872	85.2863610396139	4.18578708797915	192452.688	1	0.002	**	0.1905684	0.1872220;0.1939489	2.2e-16	***
LINE	L2	L2d	5612	2.10756387097743	185759	27881	6219.964	68.1814007439522	2.33588228887746	192452.688	1	0.002	**	0.201284	0.1965909;0.2060394	2.2e-16	***
LINE	L2	L2a	26498	9.95121658110478	185759	166340	31385.298	141.661389041422	11.7866215510799	192452.688	1	0.002	**	0.1593002	0.1575445;0.1610678	2.2e-16	***
LINE	L2	L2-1_AMi	252	0.0946375793810252	185759	951	234.298	13.8225996201966	0.0879896649754581	192452.688	914	0.176	ns	0.2649842	0.2371731;0.2942588	0.1878	ns
LINE	L2	X13_LINE	18	0.00675982709864466	185759	139	31.301	5.14109227983993	0.0117549637785931	192452.688	6	0.012	*	0.1294964	0.0785878;0.1969201	0.005876	**
LINE	L2	L2b	20613	7.7411286657979	185759	91943	19702.434	111.739166299401	7.39916929235877	192452.688	1001	0.002	**	0.2241933	0.2215008;0.2269031	3.383e-13	***
LINE	L2	X15_LINE	66	0.0247860326950304	185759	244	55.172	6.37314938103863	0.0207196211492457	192452.688	965	0.074	ns	0.2704918	0.2158013;0.3308529	0.1077	ns
LINE	L2	L2-3_Crp	454	0.170497861265815	185759	1730	424.752	19.3717774548894	0.159513893322417	192452.688	940	0.124	ns	0.2624277	0.2418243;0.2838400	0.1052	ns
LINE	L2	L2c	22006	8.26426417404302	185759	126360	24583.908	123.643314437964	9.23238708272151	192452.688	1	0.002	**	0.1741532	0.1720657;0.1762557	2.2e-16	***
LINE	Dong-R4	tot	81	0.0304192219439009	185759	551	131.382	10.317292402686	0.0493399779930073	192452.688	1	0.002	**	0.1470054	0.1184891;0.1793683	1.35e-07	***
LINE	Dong-R4	Mam_R4	81	0.0304192219439009	185759	551	131.382	10.317292402686	0.0493399779930073	192452.688	1	0.002	**	0.1470054	0.1184891;0.1793683	1.35e-07	***
LINE	RTE-BovB	tot	1645	0.617773087626136	185759	8868	1977.998	38.5823352402701	0.742829137859163	192452.688	1	0.002	**	0.1854984	0.1774563;0.1937477	2.2e-16	***
LINE	RTE-BovB	MamRTE1	1640	0.615895357876513	185759	8819	1966.278	38.4149505326302	0.738427739326045	192452.688	1	0.002	**	0.1859621	0.1778899;0.1942424	2.2e-16	***
LINE	RTE-BovB	MamRTE2	6	0.00225327569954822	185759	49	12.263	3.1987596132037	0.00460531998392663	192452.688	33	0.066	ns	0.122449	0.04628903;0.24769297	0.04614	*
LINE	CR1	CR1-16_AMi	29	0.0108908325478164	185759	306	73.177	7.59745960123465	0.02748132597764	192452.688	1	0.002	**	0.09477124	0.06439125;0.13326806	1.102e-10	***
LINE	CR1	X7D_LINE	9	0.00337991354932233	185759	55	12.056	3.08778211640627	0.00452758197229222	192452.688	201	0.402	ns	0.1636364	0.07765882;0.28803000	0.4147	ns
LINE	CR1	X8_LINE	33	0.0123930163475152	185759	223	52.04	6.63373246418685	0.0195434112340815	192452.688	1	0.002	**	0.1479821	0.1041049;0.2014988	0.001956	**
LINE	CR1	CR1-12_AMi	20	0.00751091899849406	185759	133	31.549	5.42688216658976	0.0118480991741745	192452.688	22	0.044	*	0.1503759	0.09433907;0.22264662	0.01863	*
LINE	CR1	X2_LINE	23	0.00863755684826817	185759	191	45.53	5.91338042646235	0.0170986071000717	192452.688	1	0.002	**	0.1204188	0.07788815;0.17519214	5.759e-05	***
LINE	CR1	CR1_Mam	374	0.140454185271839	185759	1695	394.799	17.9500084067334	0.148265165484323	192452.688	143	0.286	ns	0.220649	0.2011096;0.2411603	0.2388	ns
LINE	CR1	CR1-3_Croc	337	0.126558985124625	185759	1338	321.509	16.5122552540097	0.120741402814341	192452.688	838	0.328	ns	0.2518685	0.2288012;0.2760308	0.3214	ns
LINE	CR1	X21_LINE	7	0.00262882164947292	185759	45	10.697	2.88262042254967	0.00401721502634455	192452.688	128	0.256	ns	0.1555556	0.06490921;0.29455160	0.2237	ns
LINE	CR1	tot	11592	4.35332865152716	185759	68381	14197.173	96.3944861906943	5.33169082053035	192452.688	1	0.002	**	0.1695208	0.1667153;0.1723544	2.2e-16	***
LINE	CR1	CR1-L3B_Croc	3	0.00112663784977411	185759	37	8.656	2.57610176435255	0.00325072574254823	192452.688	17	0.034	*	0.08108108	0.01704353;0.21909621	0.03059	*
LINE	CR1	X7B_LINE	211	0.0792401954341123	185759	934	208.7	12.6426989934048	0.0783764397492855	192452.688	585	0.834	ns	0.2259101	0.1994547;0.2541060	0.8444	ns
LINE	CR1	CR1-13_AMi	12	0.00450655139909644	185759	102	23.212	4.4805279969141	0.00871717258965221	192452.688	11	0.022	*	0.1176471	0.06229089;0.19648973	0.00637	**
LINE	CR1	X7A_LINE	239	0.089755482032004	185759	920	214.117	12.8717906288905	0.0804107721600276	192452.688	979	0.046	*	0.2597826	0.2317096;0.2894027	0.05585	ns
LINE	CR1	X17_LINE	143	0.0537030708392325	185759	966	221.636	12.5957197553834	0.0832345021575115	192452.688	1	0.002	**	0.1480331	0.1262203;0.1720157	3.752e-10	***
LINE	CR1	CR1-1_Amn	9	0.00337991354932233	185759	66	15.303	3.40452372319269	0.00574697967169773	192452.688	41	0.082	ns	0.1363636	0.06429818;0.24314133	0.07884	ns
LINE	CR1	X1_LINE	11	0.00413100544917173	185759	85	19.985	3.94694227894877	0.00750528580924519	192452.688	10	0.02	*	0.1294118	0.06640994;0.21976636	0.0208	*
LINE	CR1	X6A_LINE	187	0.0702270926359195	185759	1033	233.948	14.1240498719307	0.0878582238929844	192452.688	2	0.004	**	0.1810261	0.1579972;0.2058883	0.0004071	***
LINE	CR1	CR1-11_Crp	9	0.00337991354932233	185759	25	5.40963855421687	2.08147306503878	0.00203156784959267	192452.688	964	0.076	ns	0.36	0.1797168;0.5747937	0.08999	ns
LINE	CR1	X6B_LINE	132	0.0495720653900608	185759	875	200.122	12.8301882187959	0.0751550065908314	192452.688	1	0.002	**	0.1508571	0.1277783;0.1763146	1.22e-08	***
LINE	CR1	X20_LINE	25	0.00938864874811758	185759	161	38.204	5.58135606600542	0.0143473574709234	192452.688	16	0.032	*	0.1552795	0.1030802;0.2206321	0.0156	*
LINE	CR1	CR1-L3A_Croc	60	0.0225327569954822	185759	323	73.622	7.70002638998117	0.0276484439253565	192452.688	48	0.096	ns	0.1857585	0.1448507;0.2325381	0.07333	ns
LINE	CR1	CR1-8_Crp	1	0.000375545949924703	185759	7	1.88805031446541	0.972568645785483	0.000709049648851546	192452.688	333	0.666	ns	0.1428571	0.003610297;0.578723197	0.6827	ns
LINE	CR1	X5B_LINE	14	0.00525764329894584	185759	73	17.25	3.58529696878158	0.00647816763620113	192452.688	221	0.442	ns	0.1917808	0.1090062;0.3007886	0.4114	ns
LINE	CR1	L3	8084	3.0359134591913	185759	45293	9959.625	84.1987280236513	3.74029683151882	192452.688	1	0.002	**	0.1784823	0.1749655;0.1820404	2.2e-16	***
LINE	CR1	X7C_LINE	160	0.0600873519879525	185759	620	139.64	10.5574551791547	0.0524412364474855	192452.688	973	0.058	ns	0.2580645	0.2240364;0.2944152	0.05437	ns
LINE	CR1	Plat_L3	722	0.271144175845636	185759	3315	778.749	24.6880436344903	0.292456032957913	192452.688	11	0.022	*	0.2177979	0.2038503;0.2322450	0.02061	*
LINE	CR1	L3b	2110	0.792401954341123	185759	9560	2219.739	41.6834306096246	0.83361399133991	192452.688	5	0.01	**	0.2207113	0.2124316;0.2291615	0.007708	**
LTR?	tot	tot	1387	0.520882232545563	185759	8420	1975.365	39.7286312265995	0.741840325373011	192452.688	1	0.002	**	0.1647268	0.1568615;0.1728249	2.2e-16	***
LTR?	LTR?	MER129	22	0.00826201089834347	185759	122	30.54	5.14770812098927	0.0114691733107004	192452.688	53	0.106	ns	0.1803279	0.1165976;0.2601910	0.07611	ns
LTR?	LTR?	Eutr18	152	0.0570829843885549	185759	676	156.188	11.748049739113	0.0586557708268395	192452.688	382	0.764	ns	0.2248521	0.1938991;0.2582284	0.7494	ns
LTR?	LTR?	MamRep605	514	0.193030618261297	185759	3549	847.961	26.30371388919	0.318448319244101	192452.688	1	0.002	**	0.1448295	0.1334063;0.1568411	2.2e-16	***
LTR?	LTR?	MamRep1151	151	0.0567074384386302	185759	1260	306.221	16.6809596070914	0.115000056331892	192452.688	1	0.002	**	0.1198413	0.1024147;0.1390629	2.2e-16	***
LTR?	LTR?	MamRep605b	520	0.195283893960846	185759	2374	556.626	21.3819857196032	0.209038639922788	192452.688	37	0.074	ns	0.2190396	0.2025463;0.2362289	0.07703	ns
LTR?	LTR?	tot	1387	0.520882232545563	185759	8420	1975.365	39.7286312265995	0.741840325373011	192452.688	1	0.002	**	0.1647268	0.1568615;0.1728249	2.2e-16	***
LTR?	LTR?	UCON51	4	0.00150218379969881	185759	42	9.512	2.81953999897249	0.00357219307568378	192452.688	33	0.066	ns	0.0952381	0.02656357;0.22622487	0.04217	*
LTR?	LTR?	Eutr5	42	0.0157729298968375	185759	397	97.539	9.29962160316009	0.0366303764097056	192452.688	1	0.002	**	0.1057935	0.07731674;0.14030498	2.234e-12	***
scRNA	tot	tot	672	0.2523668783494	185759	1861	456.804	18.8794602152185	0.171550892109404	192452.688	1001	0.002	**	0.3610962	0.3392384;0.3833927	2.2e-16	***
scRNA	scRNA	tot	672	0.2523668783494	185759	1861	456.804	18.8794602152185	0.171550892109404	192452.688	1001	0.002	**	0.3610962	0.3392384;0.3833927	2.2e-16	***
scRNA	scRNA	BC200	248	0.0931353955813263	185759	676	170.555	11.4646593239142	0.0640512394894077	192452.688	1001	0.002	**	0.3668639	0.3304429;0.4044529	4.339e-11	***
scRNA	scRNA	HY3	170	0.0638428114871995	185759	545	130.711	10.1708861917694	0.0490879866606079	192452.688	1001	0.002	**	0.3119266	0.2732246;0.3526824	0.0001322	***
scRNA	scRNA	HY4	73	0.0274148543445033	185759	162	40.207	5.40086292367435	0.0150995760086225	192452.688	1001	0.002	**	0.4506173	0.3724539;0.5306206	2.535e-08	***
scRNA	scRNA	HY1	179	0.0672227250365218	185759	456	111.406	8.98654115452225	0.0418380720973115	192452.688	1001	0.002	**	0.3925439	0.3474521;0.4390389	2.666e-12	***
scRNA	scRNA	HY5	11	0.00413100544917173	185759	22	5.45545545545546	2.05089739578161	0.00204877420129092	192452.688	997	0.01	**	0.5	0.2822105;0.7177895	0.01125	*
DNA	TcMar-Mariner	tot	2500	0.938864874811758	185759	16390	3744.786	52.9477635946002	1.40633921563473	192452.688	1	0.002	**	0.152532	0.1470593;0.1581284	2.2e-16	***
DNA	TcMar-Mariner	MADE1	1015	0.381179139173574	185759	7843	1754.807	35.4373469175749	0.659010661749518	192452.688	1	0.002	**	0.1294148	0.1220612;0.1370449	2.2e-16	***
DNA	TcMar-Mariner	HSMAR2	121	0.0454410599408891	185759	1770	471.156	21.5541236018597	0.176940727582723	192452.688	1	0.002	**	0.06836158	0.05704556;0.08113241	2.2e-16	***
DNA	TcMar-Mariner	MARNA	722	0.271144175845636	185759	3156	754.787	24.2691702294006	0.283457200905817	192452.688	93	0.186	ns	0.2287706	0.2142143;0.2438312	0.175	ns
DNA	TcMar-Mariner	HSMAR1	77	0.0289170381442021	185759	716	197.263	13.9255790814153	0.0740813207199967	192452.688	1	0.002	**	0.1075419	0.08580644;0.13257071	2.2e-16	***
DNA	TcMar-Mariner	MADE2	596	0.223825386155123	185759	2664	609.597	21.1347881529546	0.228931684436249	192452.688	259	0.518	ns	0.2237237	0.2080214;0.2400355	0.5488	ns
DNA	TcMar-Mariner	UCON40	38	0.0142707460971387	185759	241	58.053	6.7864753183996	0.0218015690309788	192452.688	2	0.004	**	0.1576763	0.1140614;0.2099389	0.001958	**
DNA	TcMar-Tc1	tot	153	0.0574585303384796	185759	649	157.145	11.5507313359109	0.0590151683009175	192452.688	380	0.76	ns	0.2357473	0.2035843;0.2703346	0.7484	ns
DNA	TcMar-Tc1	EutTc1-N2	38	0.0142707460971387	185759	198	49.492	6.17981602688349	0.0185865201536734	192452.688	35	0.07	ns	0.1919192	0.1395382;0.2537710	0.05932	ns
DNA	TcMar-Tc1	X32_DNA	100	0.0375545949924703	185759	328	77.495	7.88455078879838	0.0291029333894149	192452.688	999	0.006	**	0.304878	0.2554953;0.3578258	0.004202	**
DNA	TcMar-Tc1	X33a_DNA	10	0.00375545949924703	185759	67	14.571	3.46510691984619	0.00547208003635285	192452.688	115	0.23	ns	0.1492537	0.07396468;0.25740245	0.2347	ns
DNA	TcMar-Tc1	EutTc1-N1	12	0.00450655139909644	185759	56	15.738	3.63793768371458	0.00591034215991498	192452.688	185	0.37	ns	0.2142857	0.1159222;0.3443954	0.3008	ns
DNA	TcMar	tot	469	0.176131050514686	185759	1834	421.63	18.0517302485098	0.158341438866753	192452.688	996	0.012	*	0.2557252	0.2358896;0.2763450	0.009094	**
DNA	TcMar	UCON44	77	0.0289170381442021	185759	364	86.15	8.20041137667782	0.0323532835860132	192452.688	145	0.29	ns	0.2115385	0.1707048;0.2571357	0.2943	ns
DNA	TcMar	DNA1_Mam	42	0.0157729298968375	185759	169	40.986	5.74794248778141	0.0153921263036139	192452.688	622	0.76	ns	0.2485207	0.1853585;0.3207223	0.8577	ns
DNA	TcMar	X4a_DNA	47	0.017650659646461	185759	179	40.137	6.02698561102939	0.0150732877921278	192452.688	891	0.222	ns	0.2625698	0.1997470;0.3334345	0.2435	ns
DNA	TcMar	X4b_DNA	186	0.0698515466859948	185759	699	158.642	11.6578617997359	0.0595773605879547	192452.688	993	0.018	*	0.2660944	0.2336641;0.3005130	0.01473	*
DNA	TcMar	X5a_DNA	123	0.0461921518407385	185759	423	97.193	8.68073188769853	0.0365004375110317	192452.688	1000	0.004	**	0.2907801	0.2479169;0.3365984	0.003788	**
DNA	PIF-Harbinger	tot	12	0.00450655139909644	185759	30	6.74074074074074	2.30618490791846	0.00253145788467763	192452.688	991	0.022	*	0.4	0.2265576;0.5939651	0.02819	*
DNA	PIF-Harbinger	Chompy-7_Croc	5	0.00187772974962352	185759	14	3.3	1.47425991197246	0.00123930163475152	192452.688	912	0.18	ns	0.3571429	0.1275984;0.6486199	0.3412	ns
DNA	PIF-Harbinger	Chompy-6_Croc	7	0.00262882164947292	185759	16	3.57507660878447	1.5940943763241	0.00134260554109955	192452.688	969	0.066	ns	0.4375	0.1975341;0.7012231	0.06408	ns
DNA	hAT-Blackjack	BLACKJACK	131	0.0491965194401361	185759	2129	513.33	21.5523921086641	0.192779002474848	192452.688	1	0.002	**	0.06153124	0.05169832;0.07259139	2.2e-16	***
DNA	hAT-Blackjack	MER81	818	0.307196587038407	185759	3668	895.846	25.5830173117788	0.336431337056246	192452.688	3	0.006	**	0.2230098	0.2096273;0.2368351	0.002714	**
DNA	hAT-Blackjack	MER63D	248	0.0931353955813263	185759	1718	424.964	17.9697416680267	0.159593509063802	192452.688	1	0.002	**	0.1443539	0.1280623;0.1618703	2.2e-16	***
DNA	hAT-Blackjack	tot	3168	1.18972956936146	185759	19734	4578.931	58.0336293983164	1.71959899203467	192452.688	1	0.002	**	0.1605351	0.1554382;0.1657322	2.2e-16	***
DNA	hAT-Blackjack	MER63C	88	0.0330480435933739	185759	890	239.372	14.5212424565697	0.089895185125376	192452.688	1	0.002	**	0.0988764	0.08005771;0.12039709	2.2e-16	***
DNA	hAT-Blackjack	MER94B	136	0.0510742491897596	185759	622	148.302	10.8469559071867	0.0556942154657333	192452.688	136	0.272	ns	0.2186495	0.1867627;0.2532331	0.259	ns
DNA	hAT-Blackjack	MER63A	582	0.218567742856177	185759	3511	848.808	25.2005993223615	0.318766406663687	192452.688	1	0.002	**	0.1657647	0.1536040;0.1784848	2.2e-16	***
DNA	hAT-Blackjack	MER94	887	0.333109257583212	185759	4792	1094.013	29.2060580158436	0.410852151314974	192452.688	1	0.002	**	0.1851002	0.1741939;0.1963914	3.171e-13	***
DNA	hAT-Blackjack	MER63B	415	0.155851569218752	185759	2404	593.339	22.1919481245239	0.222826058382373	192452.688	1	0.002	**	0.172629	0.1577195;0.1883405	2.2e-16	***
DNA	hAT-Tag1	tot	515	0.193406164211222	185759	2372	572.132	22.3238197656433	0.21486185542232	192452.688	5	0.01	**	0.2171164	0.2006714;0.2342628	0.005781	**
DNA	hAT-Tag1	hAT-5_Mam	238	0.0893799360820793	185759	904	211.78	13.4325736191556	0.0795331212750536	192452.688	980	0.044	*	0.2632743	0.2348221;0.2932782	0.04116	*
DNA	hAT-Tag1	hAT-1_Mam	278	0.104401774079067	185759	1468	362.038	17.5239734548317	0.13596190461884	192452.688	1	0.002	**	0.1893733	0.1696272;0.2103704	1.831e-07	***
DNA	hAT-Ac	tot	1039	0.390192241971766	185759	5533	1279.553	30.6569901008243	0.480530946864004	192452.688	1	0.002	**	0.1877824	0.1775683;0.1983268	4.621e-15	***
DNA	hAT-Ac	EuthAT-2	96	0.0360524111927715	185759	1150	288.004	15.8450954888587	0.108158735762114	192452.688	1	0.002	**	0.08347826	0.06813849;0.10098632	2.2e-16	***
DNA	hAT-Ac	UCON37	53	0.0199039353460093	185759	174	41.919	5.72583829881915	0.0157425106748936	192452.688	978	0.048	*	0.3045977	0.2372139;0.3787780	0.05146	ns
DNA	hAT-Ac	OldhAT1	891	0.33461144138291	185759	4209	956.101	26.109471528614	0.359059858268958	192452.688	6	0.012	*	0.2116892	0.1994327;0.2243472	0.01678	*
DNA	tot	tot	59252	22.2518486249385	185759	524553	67639.61	170.832314213616	25.4017815899864	192452.688	1	0.002	**	0.1129571	0.1121017;0.1138168	2.2e-16	***
DNA	hAT-Charlie	MER102b	842	0.3162096898366	185759	3128	803.419	25.3920892641231	0.301720751542555	192452.688	935	0.134	ns	0.2691816	0.2537001;0.2850958	0.1151	ns
DNA	hAT-Charlie	MER3	2732	1.02599153519429	185759	10909	2639.494	44.7529528723054	0.991251281550554	192452.688	988	0.028	*	0.2504354	0.2423267;0.2586775	0.0397	*
DNA	hAT-Charlie	Charlie17a	352	0.132192174373495	185759	1214	285.667	15.0508684015122	0.10728108487714	192452.688	1001	0.002	**	0.2899506	0.2645492;0.3163735	1.235e-05	***
DNA	hAT-Charlie	MER102c	767	0.288043743592247	185759	3112	790.137	23.9921623630479	0.296732750235655	192452.688	172	0.344	ns	0.2464653	0.2314074;0.2620011	0.3541	ns
DNA	hAT-Charlie	Charlie32a	71	0.0266637624446539	185759	259	60.648	6.9344201042468	0.0227761107710334	192452.688	932	0.14	ns	0.2741313	0.2207406;0.3327734	0.1419	ns
DNA	hAT-Charlie	Charlie2a	265	0.0995196767300463	185759	2080	497.814	20.6561390409747	0.186952031515816	192452.688	1	0.002	**	0.1274038	0.1133671;0.1424996	2.2e-16	***
DNA	hAT-Charlie	Chap1a_Mam	304	0.11416596877711	185759	1415	346.937	16.8548247133014	0.130290785229027	192452.688	7	0.014	*	0.214841	0.1936976;0.2371751	0.007852	**
DNA	hAT-Charlie	UCON81	9	0.00337991354932233	185759	40	9.16	2.81466202630481	0.00344000090131028	192452.688	569	0.866	ns	0.225	0.1083966;0.3845117	1	ns
DNA	hAT-Charlie	Charlie1a	974	0.365781755226661	185759	5747	1460.572	36.2329634951882	0.548511899173423	192452.688	1	0.002	**	0.1694797	0.1598626;0.1794337	2.2e-16	***
DNA	hAT-Charlie	Charlie17	104	0.0390567787921691	185759	535	129.648	10.806520109493	0.0486887813158379	192452.688	10	0.02	*	0.1943925	0.1616904;0.2305123	0.009985	**
DNA	hAT-Charlie	MER58D	263	0.0987685848301969	185759	1140	279.339	14.7192641030636	0.104904630106017	192452.688	164	0.328	ns	0.2307018	0.2065284;0.2562729	0.2706	ns
DNA	hAT-Charlie	MER106B	197	0.0739825521351665	185759	827	201.609	12.7507921989852	0.0757134434183695	192452.688	382	0.764	ns	0.2382104	0.2095483;0.2687517	0.746	ns
DNA	hAT-Charlie	Charlie10a	89	0.0334235895432986	185759	305	70.497	7.6684285088795	0.0264748628318418	192452.688	992	0.02	*	0.2918033	0.2413897;0.3463139	0.01433	*
DNA	hAT-Charlie	Charlie23a	307	0.115292606626884	185759	1488	352.874	16.9947917594464	0.13252040153373	192452.688	5	0.01	**	0.2063172	0.1860161;0.2277842	0.00503	**
DNA	hAT-Charlie	hAT-16_Crp	4	0.00150218379969881	185759	20	4.63363363363363	1.8881313486857	0.001740142344546	192452.688	486	0.972	ns	0.2	0.057334;0.436614	1	ns
DNA	hAT-Charlie	Charlie24	289	0.108532779528239	185759	1286	307.633	15.6512386817233	0.115530327213186	192452.688	121	0.242	ns	0.2247278	0.202176;0.248545	0.2393	ns
DNA	hAT-Charlie	MER102a	756	0.283912738143075	185759	3028	778.167	24.5026425205628	0.292237465215056	192452.688	191	0.382	ns	0.2496697	0.2343361;0.2654885	0.3712	ns
DNA	hAT-Charlie	MER5B	5194	1.95058566390891	185759	24966	5659.71	62.3407432444326	2.12548116824834	192452.688	1	0.002	**	0.2080429	0.2030221;0.2131318	1.197e-12	***
DNA	hAT-Charlie	MER20B	758	0.284663830042925	185759	4146	1028.527	28.2449473012085	0.386259149238205	192452.688	1	0.002	**	0.1828268	0.1711673;0.1949350	2.2e-16	***
DNA	hAT-Charlie	MER105	222	0.0833712008832841	185759	714	173.412	11.8132895422829	0.0651241742683426	192452.688	1001	0.002	**	0.3109244	0.2771133;0.3463066	3.923e-05	***
DNA	hAT-Charlie	Charlie1b	650	0.244104867451057	185759	3033	750.248	24.5532759394619	0.281752597839109	192452.688	1	0.002	**	0.2143093	0.1998219;0.2293497	1.926e-05	***
DNA	hAT-Charlie	Charlie17b	70	0.0262882164947292	185759	527	125.748	10.0852470573709	0.0472241521111316	192452.688	1	0.002	**	0.1328273	0.1050292;0.1648186	1.748e-09	***
DNA	hAT-Charlie	Charlie12	5	0.00187772974962352	185759	21	4.78291457286432	2.05436903709684	0.00179620419667504	192452.688	676	0.652	ns	0.2380952	0.08217588;0.47165983	1	ns
DNA	hAT-Charlie	MER113	836	0.313956414137052	185759	3734	1035.4	28.4716813103237	0.388840276552038	192452.688	1	0.002	**	0.2238886	0.2106046;0.2376061	1.074e-13	***
DNA	hAT-Charlie	MER112	1154	0.433380026213107	185759	4468	1076.773	29.3912455727265	0.404377739138272	192452.688	996	0.012	*	0.2582811	0.2454967;0.2713822	0.007442	**
DNA	hAT-Charlie	Charlie13a	83	0.0311703138437504	185759	548	133.232	10.0364788101658	0.050034738000368	192452.688	1	0.002	**	0.1514599	0.1224784;0.1842587	1.944e-07	***
DNA	hAT-Charlie	Charlie25	68	0.0255371245948798	185759	1076	291.331	15.4645592110345	0.109408177137514	192452.688	1	0.002	**	0.06319703	0.04940560;0.07943276	2.2e-16	***
DNA	hAT-Charlie	MER113A	515	0.193406164211222	185759	2067	539.089	20.7634823958122	0.202452690598958	192452.688	135	0.27	ns	0.2491534	0.2306317;0.2683890	0.2391	ns
DNA	hAT-Charlie	Charlie18a	621	0.233214034903241	185759	2463	610.406	22.2471143768827	0.229235501109738	192452.688	702	0.6	ns	0.2521315	0.2350823;0.2697721	0.6241	ns
DNA	hAT-Charlie	Charlie29a	157	0.0589607141381784	185759	978	238.524	14.8366961130688	0.0895767221598399	192452.688	1	0.002	**	0.1605317	0.1380627;0.1850654	2.658e-10	***
DNA	hAT-Charlie	Charlie30b	144	0.0540786167891572	185759	614	144.612	11.0904668276162	0.0543084509105112	192452.688	505	0.994	ns	0.2345277	0.2015435;0.2700881	1	ns
DNA	hAT-Charlie	Charlie14a	64	0.024034940795181	185759	523	116.263	9.96569847758531	0.0436620987760958	192452.688	1	0.002	**	0.1223709	0.09552914;0.15356511	5.799e-09	***
DNA	hAT-Charlie	Charlie10	159	0.0597118060380278	185759	1131	278.972	15.4787210972615	0.104766804742394	192452.688	1	0.002	**	0.1405836	0.1208392;0.1622176	2.2e-16	***
DNA	hAT-Charlie	Charlie21a	91	0.034174681443148	185759	742	187.693	12.4068804169977	0.0704873459792173	192452.688	1	0.002	**	0.1226415	0.09990307;0.14842753	2.2e-16	***
DNA	hAT-Charlie	MER5C1	163	0.0612139898377266	185759	617	150.227	11.1186823003491	0.0564171414193384	192452.688	881	0.242	ns	0.2641815	0.2297809;0.3008567	0.2409	ns
DNA	hAT-Charlie	Charlie6	20	0.00751091899849406	185759	260	69.492	8.3010145670781	0.0260974391521675	192452.688	1	0.002	**	0.07692308	0.04761793;0.11630274	1.012e-14	***
DNA	hAT-Charlie	Charlie9	268	0.10064631457982	185759	1284	241.282	13.4470554137067	0.0906124778897322	192452.688	977	0.05	*	0.2087227	0.1867916;0.2319958	0.05831	ns
DNA	hAT-Charlie	Charlie20a	132	0.0495720653900608	185759	869	205.912	13.1101537798812	0.0773294176408954	192452.688	1	0.002	**	0.1518987	0.1286720;0.1775134	6.964e-10	***
DNA	hAT-Charlie	Charlie29b	211	0.0792401954341123	185759	1420	337.64	16.5860029993816	0.126799334532577	192452.688	1	0.002	**	0.1485915	0.1304812;0.1681687	2.2e-16	***
DNA	hAT-Charlie	MER107	69	0.0259126705448045	185759	337	86.333	8.45384992642871	0.0324220084948494	192452.688	23	0.046	*	0.2047478	0.1629430;0.2518282	0.03364	*
DNA	hAT-Charlie	MER30	1034	0.388314512222143	185759	4132	1003.786	28.4817382442402	0.376967766891118	192452.688	882	0.24	ns	0.250242	0.2370941;0.2637439	0.2765	ns
DNA	hAT-Charlie	Charlie7	447	0.167869039616342	185759	3902	924.771	27.1772913323636	0.347294003657818	192452.688	1	0.002	**	0.1145566	0.1047269;0.1249676	2.2e-16	***
DNA	hAT-Charlie	MER1A	727	0.273021905595259	185759	3227	847.39	28.4445599894425	0.318233882506694	192452.688	1	0.002	**	0.2252866	0.2109717;0.2401011	1.043e-06	***
DNA	hAT-Charlie	UCON34	84	0.0315458597936751	185759	339	76.934	7.64461144101413	0.0288922521115071	192452.688	834	0.336	ns	0.2477876	0.2027351;0.2973075	0.3641	ns
DNA	hAT-Charlie	Charlie1	392	0.147214012370484	185759	1930	484.284	21.1766804715894	0.181870894813335	192452.688	1	0.002	**	0.2031088	0.1853627;0.2217616	7.794e-07	***
DNA	hAT-Charlie	MER20	4321	1.62273404962464	185759	16757	4060.341	55.1397779657672	1.52484461786322	192452.688	1001	0.002	**	0.2578624	0.2512515;0.2645574	3.012e-06	***
DNA	hAT-Charlie	Charlie22a	312	0.117170336376507	185759	1112	280.859	14.8187284783045	0.105475459949902	192452.688	984	0.036	*	0.2805755	0.2543286;0.3079887	0.03241	*
DNA	hAT-Charlie	Charlie4a	524	0.196786077760544	185759	2852	704.675	25.0145378150807	0.26463784226319	192452.688	1	0.002	**	0.1837307	0.1696726;0.1984408	6.894e-16	***
DNA	hAT-Charlie	Charlie19a	454	0.170497861265815	185759	1605	404.111	18.2252253165177	0.151762249370022	192452.688	998	0.008	**	0.282866	0.2609337;0.3055954	0.004811	**
DNA	hAT-Charlie	MER5C	277	0.104026228129143	185759	1336	322.289	16.465193032017	0.121034328655283	192452.688	2	0.004	**	0.2073353	0.1858854;0.2300806	0.0036	**
DNA	hAT-Charlie	UCON38	61	0.0229083029454069	185759	207	51.02	6.4436884717622	0.0191603543651584	192452.688	944	0.116	ns	0.294686	0.2335150;0.3618454	0.1074	ns
DNA	hAT-Charlie	Cheshire	141	0.0529519789393831	185759	1020	250.597	14.5798890312706	0.0941106884132808	192452.688	1	0.002	**	0.1382353	0.1176317;0.1609511	2.2e-16	***
DNA	hAT-Charlie	Charlie16a	362	0.135947633872743	185759	1410	347.915	16.3982522750956	0.130658069168053	192452.688	810	0.384	ns	0.2567376	0.2341080;0.2803852	0.3872	ns
DNA	hAT-Charlie	Charlie31a	124	0.0465676977906632	185759	803	194.114	12.6099172881512	0.0728987265236838	192452.688	1	0.002	**	0.1544209	0.1301105;0.1812991	1.529e-09	***
DNA	hAT-Charlie	Chap1_Mam	99	0.0371790490425456	185759	484	116.107	9.67549307095851	0.0436035136079075	192452.688	38	0.076	ns	0.2045455	0.1694743;0.2432718	0.07035	ns
DNA	hAT-Charlie	Charlie15b	385	0.144585190721011	185759	1888	463.635	19.009922465706	0.17411624649334	192452.688	1	0.002	**	0.2039195	0.1859514;0.2228121	2.09e-05	***
DNA	hAT-Charlie	Charlie26a	104	0.0390567787921691	185759	513	122.413	10.175951109404	0.0459717063681327	192452.688	42	0.084	ns	0.202729	0.1687618;0.2401635	0.06205	ns
DNA	hAT-Charlie	MER1B	1467	0.550925908539539	185759	5366	1302.692	33.2783801677093	0.489220704599311	192452.688	1001	0.002	**	0.273388	0.2614955;0.2855274	2.462e-07	***
DNA	hAT-Charlie	MER103C	1810	0.679738169363713	185759	8923	2116.246	39.8554882537392	0.794747614344353	192452.688	1	0.002	**	0.2028466	0.1945451;0.2113425	9.504e-15	***
DNA	hAT-Charlie	Charlie7b_Mars	2	0.000751091899849406	185759	59	16.298	3.60474550976768	0.00612064789187281	192452.688	1	0.002	**	0.03389831	0.004131933;0.117148464	2.705e-06	***
DNA	hAT-Charlie	Charlie15a	1008	0.378550317524101	185759	3213	788.734	24.6287600138501	0.296205859267911	192452.688	1001	0.002	**	0.3137255	0.2977013;0.3300895	2.2e-16	***
DNA	hAT-Charlie	MER5A1	3343	1.25545011059828	185759	15942	3712.748	50.9488987740293	1.39430747449104	192452.688	1	0.002	**	0.2096977	0.2034004;0.2161010	2.543e-12	***
DNA	hAT-Charlie	Charlie8	1068	0.401083074519583	185759	4378	1124.996	30.2217692953166	0.422487691481491	192452.688	26	0.052	ns	0.243947	0.2312856;0.2569509	0.04867	*
DNA	hAT-Charlie	MER117	1043	0.391694425771465	185759	4370	1091.257	28.9357949818427	0.409817146676982	192452.688	46	0.092	ns	0.2386728	0.2260978;0.2515979	0.09343	ns
DNA	hAT-Charlie	Charlie3	46	0.0172751136965363	185759	337	96.571	10.3641871545903	0.0362668479301785	192452.688	1	0.002	**	0.1364985	0.1016970;0.1778424	1.027e-10	***
DNA	hAT-Charlie	Charlie5	407	0.152847201619354	185759	2568	656.118	24.0626492117366	0.246402457572696	192452.688	1	0.002	**	0.1584891	0.1445651;0.1731964	2.2e-16	***
DNA	hAT-Charlie	Charlie4z	1969	0.73944997540174	185759	5940	1419.057	33.569042757154	0.532921109062299	192452.688	1001	0.002	**	0.3314815	0.3195112;0.3436175	2.2e-16	***
DNA	hAT-Charlie	MER30B	61	0.0229083029454069	185759	223	50.62	6.45020970242093	0.0190101359851885	192452.688	946	0.112	ns	0.2735426	0.2161597;0.3370556	0.1094	ns
DNA	hAT-Charlie	Charlie13b	85	0.0319214057435998	185759	404	99.995	9.1085641536381	0.0375527172627207	192452.688	58	0.116	ns	0.210396	0.1716604;0.2534340	0.09435	ns
DNA	hAT-Charlie	Charlie10b	80	0.0300436759939762	185759	273	62.605	7.29398225780521	0.023511054195036	192452.688	991	0.022	*	0.2930403	0.2397274;0.3509106	0.01428	*
DNA	hAT-Charlie	Charlie2b	388	0.145711828570785	185759	3650	854.967	26.640375759749	0.321079394169274	192452.688	1	0.002	**	0.1063014	0.09648337;0.11675476	2.2e-16	***
DNA	hAT-Charlie	Charlie7a	308	0.115668152576809	185759	1424	345.263	16.7392961332021	0.129662121308853	192452.688	14	0.028	*	0.2162921	0.1951597;0.2386016	0.02209	*
DNA	hAT-Charlie	tot	39670	14.897907833513	185759	266107	43179.157	147.803932130892	16.2157575325129	192452.688	1	0.002	**	0.1490754	0.1477241;0.1504343	2.2e-16	***
DNA	hAT-Charlie	MER5A	7264	2.72796578025304	185759	34906	7726.771	71.9683263595799	2.90175755504565	192452.688	1	0.002	**	0.2081018	0.2038532;0.2123989	1.948e-09	***
DNA	hAT-Charlie	Charlie4	184	0.0691004547861454	185759	917	224.94	13.091821714177	0.0844753059760627	192452.688	2	0.004	**	0.2006543	0.1751829;0.2280644	0.001438	**
DNA	hAT-Charlie	MER58A	3041	1.14203523372102	185759	13479	3245.258	50.3333774436495	1.21874349836074	192452.688	1	0.002	**	0.2256102	0.2185766;0.2327625	3.62e-05	***
DNA	hAT-Charlie	MER119	204	0.0766113737846394	185759	1203	305.361	16.2389156467229	0.114677086814957	192452.688	1	0.002	**	0.1695761	0.1487829;0.1919981	2.888e-12	***
DNA	hAT-Charlie	MER33	2037	0.76498709999662	185759	9580	2364.56	44.2809123573487	0.888000931353956	192452.688	1	0.002	**	0.2126305	0.2044731;0.2209629	3.176e-15	***
DNA	hAT-Charlie	MER58B	1598	0.600122427979676	185759	7005	1753.041	38.8680594453215	0.658347447601951	192452.688	1	0.002	**	0.2281228	0.2183395;0.2381328	1.676e-05	***
DNA	hAT-Charlie	MER106A	169	0.0634672655372748	185759	742	185.242	12.1728227463318	0.0695668828559518	192452.688	103	0.206	ns	0.2277628	0.1980444;0.2596629	0.1748	ns
DNA	hAT-Charlie	MER58C	688	0.258375613548196	185759	2592	629.558	23.2717900517389	0.236427957142696	192452.688	996	0.012	*	0.2654321	0.2485128;0.2828827	0.007885	**
DNA	hAT-Charlie	Charlie11	12	0.00450655139909644	185759	104	27.641	4.86639505186342	0.0103804656018687	192452.688	1	0.002	**	0.1153846	0.06106329;0.19288105	0.0003215	***
DNA	hAT-Charlie	Charlie16	260	0.0976419469804228	185759	1464	364.16	17.9227683583096	0.13675881312458	192452.688	1	0.002	**	0.1775956	0.1583396;0.1981544	8.677e-11	***
DNA	hAT-Charlie	Charlie30a	125	0.0469432437405879	185759	457	109.901	9.66253401357861	0.0412728754426748	192452.688	942	0.12	ns	0.273523	0.2331394;0.3168662	0.1007	ns
DNA	MULE-MuDR	tot	137	0.0514497951396843	185759	1949	486.564	21.2805725197131	0.182727139579163	192452.688	1	0.002	**	0.07029246	0.05933989;0.08255807	2.2e-16	***
DNA	MULE-MuDR	Ricksha_b	13	0.00488209734902114	185759	117	32.195	5.56506468470448	0.0120907018578258	192452.688	1	0.002	**	0.1111111	0.06050517;0.18250724	2.657e-05	***
DNA	MULE-MuDR	Ricksha	31	0.0116419244476658	185759	410	108.433	10.2239933998923	0.0407215739881853	192452.688	1	0.002	**	0.07560976	0.05194876;0.10560707	2.2e-16	***
DNA	MULE-MuDR	Ricksha_c	82	0.0307947678938256	185759	982	234.593	13.8918801943918	0.0881004510306859	192452.688	1	0.002	**	0.08350305	0.06696113;0.10259051	2.2e-16	***
DNA	MULE-MuDR	Ricksha_0	39	0.0146462920470634	185759	384	98.763	9.99783915592703	0.0370900446524134	192452.688	1	0.002	**	0.1015625	0.07322231;0.13621895	3.242e-14	***
DNA	MULE-MuDR	Ricksha_a	9	0.00337991354932233	185759	56	14.157	3.57367067902488	0.00531660401308402	192452.688	91	0.182	ns	0.1607143	0.07621874;0.28327971	0.1253	ns
DNA	Merlin	tot	11	0.00413100544917173	185759	57	13.228	3.45716183710973	0.00496772182560397	192452.688	304	0.608	ns	0.1929825	0.1004722;0.3191098	0.6375	ns
DNA	Merlin	Merlin1_HS	11	0.00413100544917173	185759	57	13.228	3.45716183710973	0.00496772182560397	192452.688	304	0.608	ns	0.1929825	0.1004722;0.3191098	0.6375	ns
DNA	DNA	X2a_DNA	50	0.0187772974962352	185759	412	93.321	8.74794178567083	0.0350463235929232	192452.688	1	0.002	**	0.1213592	0.09143171;0.15685213	6.853e-08	***
DNA	DNA	X24_DNA	27	0.010139740647967	185759	456	104.076	9.26347861421594	0.0390853202843634	192452.688	1	0.002	**	0.05921053	0.03937900;0.08498179	2.2e-16	***
DNA	DNA	X34_DNA	9	0.00337991354932233	185759	99	20.523	4.14929966231504	0.00770732953030468	192452.688	3	0.006	**	0.09090909	0.04241647;0.16556898	0.002739	**
DNA	DNA	Eulor9B	6	0.00225327569954822	185759	27	6.38577154308617	2.33212228215602	0.00239815064015043	192452.688	534	0.936	ns	0.2222222	0.08621694;0.42258306	1	ns
DNA	DNA	Eulor9A	26	0.00976419469804228	185759	123	29.539	4.71452072916279	0.0110932518148258	192452.688	279	0.558	ns	0.2113821	0.1429704;0.2941820	0.5266	ns
DNA	DNA	MER126	48	0.0180262055963857	185759	267	62.39	7.01235146531269	0.0234303118158022	192452.688	17	0.034	*	0.1797753	0.1356278;0.2311905	0.03609	*
DNA	DNA	UCON78	41	0.0153973839469128	185759	179	42.41	5.85732090705369	0.0159269037363067	192452.688	441	0.882	ns	0.2290503	0.1696641;0.2976357	0.8607	ns
DNA	DNA	Eulor11	6	0.00225327569954822	185759	101	22.92	4.23503666283251	0.00860751317227419	192452.688	1	0.002	**	0.05940594	0.02211057;0.12482644	7.893e-06	***
DNA	DNA	MER125	5	0.00187772974962352	185759	140	33.641	4.94576380143447	0.0126337413014169	192452.688	1	0.002	**	0.03571429	0.01169624;0.08137570	5.593e-11	***
DNA	DNA	X2b_DNA	17	0.00638428114871995	185759	185	40.427	5.7532400237406	0.015182196117606	192452.688	1	0.002	**	0.09189189	0.05444491;0.14304995	7.077e-06	***
DNA	DNA	tot	923	0.346628911780501	185759	6503	1482.493	34.93517450103	0.556744241941723	192452.688	1	0.002	**	0.1419345	0.1335376;0.1506538	2.2e-16	***
DNA	DNA	X30_DNA	141	0.0529519789393831	185759	758	175.443	11.9846728525806	0.0658869080926397	192452.688	4	0.008	**	0.1860158	0.1589204;0.2155791	0.00293	**
DNA	DNA	X23_DNA	9	0.00337991354932233	185759	59	14.845	3.39005419830826	0.00557497962663222	192452.688	51	0.102	ns	0.1525424	0.07220243;0.26991959	0.09765	ns
DNA	DNA	Eutr2	43	0.0161484758467622	185759	230	55.665	6.59775001840061	0.0209047653025586	192452.688	28	0.056	ns	0.1869565	0.1387297;0.2434482	0.05408	ns
DNA	DNA	UCON99	2	0.000751091899849406	185759	56	12.206	3.19527366179702	0.00458391386478093	192452.688	1	0.002	**	0.03571429	0.004354813;0.123131807	0.000259	***
DNA	DNA	MER135	84	0.0315458597936751	185759	818	175.398	11.5708893988959	0.0658700085248931	192452.688	1	0.002	**	0.1026895	0.0827380;0.1255551	2.2e-16	***
DNA	DNA	UCON8	35	0.0131441082473646	185759	206	48.332	6.38643582623066	0.0181508868517607	192452.688	21	0.042	*	0.1699029	0.1212884;0.2282885	0.02653	*
DNA	DNA	Eulor1	4	0.00150218379969881	185759	86	19.669	3.97180238861581	0.00738661328906898	192452.688	1	0.002	**	0.04651163	0.01281635;0.11482550	7.468e-06	***
DNA	DNA	MARE8	46	0.0172751136965363	185759	218	50.078	6.26890861436145	0.0188065900803293	192452.688	269	0.538	ns	0.2110092	0.1588218;0.2712360	0.5731	ns
DNA	DNA	MER136	4	0.00150218379969881	185759	28	7.569	2.51785197709844	0.00284250729498008	192452.688	100	0.2	ns	0.1428571	0.04033563;0.32665267	0.1421	ns
DNA	DNA	MER130	23	0.00863755684826817	185759	181	42.696	6.02294445100233	0.0160343098779851	192452.688	1	0.002	**	0.1270718	0.08228653;0.18454741	0.0003082	***
DNA	DNA	Eutr2B	73	0.0274148543445033	185759	433	99.61	8.96081448285792	0.0374081320719997	192452.688	1	0.002	**	0.1685912	0.1345395;0.2072467	0.002009	**
DNA	DNA	Eutr11	106	0.0398078706920185	185759	597	154.065	11.596519057642	0.0578584867751494	192452.688	1	0.002	**	0.1775544	0.1477210;0.2106181	3.43e-06	***
DNA	DNA	X9a_DNA	115	0.0431877842413408	185759	695	159.354	11.4502310802792	0.0598447493043011	192452.688	1	0.002	**	0.1654676	0.1385890;0.1952214	3.885e-05	***
DNA	DNA	Eulor9C	24	0.00901310279819287	185759	107	24.44	4.29963799486502	0.00917834301615974	192452.688	511	0.982	ns	0.2242991	0.1493096;0.3151095	1	ns
DNA	DNA	UCON97	4	0.00150218379969881	185759	42	10.317	2.9389025414512	0.00387450756537316	192452.688	14	0.028	*	0.0952381	0.02656357;0.22622487	0.0198	*
DNA	hAT-Tip100?	tot	418	0.156978207068526	185759	2411	576.191	21.8293618789016	0.216386196433065	192452.688	1	0.002	**	0.173372	0.1584574;0.1890846	5.983e-15	***
DNA	hAT-Tip100?	hAT-N1_Mam	55	0.0206550272458587	185759	239	57.808	6.87330912867875	0.0217095602732472	192452.688	375	0.75	ns	0.2301255	0.1783192;0.2887584	0.7063	ns
DNA	hAT-Tip100?	UCON23	12	0.00450655139909644	185759	31	7.248	2.34435321399998	0.00272195704505425	192452.688	984	0.036	*	0.3870968	0.2184996;0.5781304	0.05474	ns
DNA	hAT-Tip100?	Eutr15	39	0.0146462920470634	185759	657	157.327	11.5586189777444	0.0590835176638038	192452.688	1	0.002	**	0.05936073	0.04254812;0.08025775	2.2e-16	***
DNA	hAT-Tip100?	MamRep1879	312	0.117170336376507	185759	1484	355.618	16.8765782934484	0.133550899620323	192452.688	4	0.008	**	0.2102426	0.1897634;0.2318750	0.008127	**
DNA	hAT	tot	1500	0.563318924887055	185759	8917	2114.065	39.9398543683746	0.793928548627567	192452.688	1	0.002	**	0.168218	0.1605074;0.1761461	2.2e-16	***
DNA	hAT	MER53	900	0.337991354932233	185759	5855	1401.303	33.2158770091275	0.526253666267336	192452.688	1	0.002	**	0.1537148	0.1445651;0.1632109	2.2e-16	***
DNA	hAT	MamRep38	444	0.166742401766568	185759	2128	519.197	19.8373817000307	0.194982330563056	192452.688	1	0.002	**	0.2086466	0.1915577;0.2265417	0.0001238	***
DNA	hAT	UCON73	55	0.0206550272458587	185759	248	57.091	6.66236490340376	0.0214402938271512	192452.688	407	0.814	ns	0.2217742	0.1716592;0.2786713	0.821	ns
DNA	hAT	MamRep1894	117	0.0439388761411903	185759	686	158.933	11.0622277993126	0.0596866444593828	192452.688	1	0.002	**	0.1705539	0.1431457;0.2008301	9.733e-05	***
DNA	Kolobok	tot	40	0.0150218379969881	185759	232	56.938	6.77702619768318	0.0213828352968127	192452.688	7	0.014	*	0.1724138	0.1261236;0.2272907	0.009322	**
DNA	Kolobok	UCON29	40	0.0150218379969881	185759	232	56.938	6.77702619768318	0.0213828352968127	192452.688	7	0.014	*	0.1724138	0.1261236;0.2272907	0.009322	**
DNA	PiggyBac	tot	376	0.141205277171688	185759	2114	522.961	20.9359449940239	0.196395885518573	192452.688	1	0.002	**	0.1778619	0.1617798;0.1948423	1.899e-14	***
DNA	PiggyBac	MER75B	19	0.00713537304856936	185759	114	28.945	4.75569044320502	0.0108701775205705	192452.688	15	0.03	*	0.1666667	0.1034302;0.2479716	0.03137	*
DNA	PiggyBac	MER75	51	0.0191528434461599	185759	475	118.788	10.2269079220283	0.0446103522996556	192452.688	1	0.002	**	0.1073684	0.08099375;0.13874696	7.184e-15	***
DNA	PiggyBac	MER85	203	0.0762358278347147	185759	902	213.687	13.2772480701505	0.08024928740156	192452.688	224	0.448	ns	0.2250554	0.1981816;0.2537379	0.4335	ns
DNA	PiggyBac	MER75A	18	0.00675982709864466	185759	92	22.872	4.34125125539428	0.00858948696667781	192452.688	162	0.324	ns	0.1956522	0.1202760;0.2914737	0.278	ns
DNA	PiggyBac	Looper	89	0.0334235895432986	185759	531	140.611	10.8627657011775	0.0528058915648624	192452.688	1	0.002	**	0.1676083	0.1368205;0.2021493	1.255e-07	***
DNA	hAT-Tip100	MER115	477	0.179135418114083	185759	2520	628.1	23.0355515809072	0.235880411147706	192452.688	1	0.002	**	0.1892857	0.1741605;0.2051365	8.564e-13	***
DNA	hAT-Tip100	MamRep488	92	0.0345502273930727	185759	494	116.269	9.50963049082728	0.0436643520517953	192452.688	5	0.01	**	0.1862348	0.1528575;0.2234189	0.009321	**
DNA	hAT-Tip100	MamTip3B	84	0.0315458597936751	185759	824	195.526	12.7638646279346	0.0734289974049775	192452.688	1	0.002	**	0.1019417	0.08212934;0.12465247	2.2e-16	***
DNA	hAT-Tip100	Arthur1C	119	0.0446899680410397	185759	710	172.539	11.4239654230038	0.0647963226540583	192452.688	1	0.002	**	0.1676056	0.1408544;0.1971519	1.376e-06	***
DNA	hAT-Tip100	FordPrefect_a	36	0.0135196541972893	185759	281	69.918	7.78484938068039	0.0262574217268354	192452.688	1	0.002	**	0.1281139	0.09136698;0.17292900	7.798e-07	***
DNA	hAT-Tip100	Arthur2	98	0.0368035030926209	185759	989	232.125	14.2253905653496	0.0871736036262717	192452.688	1	0.002	**	0.09908999	0.08117871;0.11942741	2.2e-16	***
DNA	hAT-Tip100	EuthAT-N1a	7	0.00262882164947292	185759	46	9.482	2.87575137067617	0.00356092669718603	192452.688	245	0.49	ns	0.1521739	0.0634443;0.2886910	0.4667	ns
DNA	hAT-Tip100	Arthur1	167	0.0627161736374254	185759	2337	565.082	22.5992035257883	0.212214256475351	192452.688	1	0.002	**	0.07145914	0.06134395;0.08266363	2.2e-16	***
DNA	hAT-Tip100	MamTip2b	1055	0.396200977170562	185759	6730	1500.311	36.5991225956959	0.563435719677481	192452.688	1	0.002	**	0.1567608	0.1481503;0.1656698	2.2e-16	***
DNA	hAT-Tip100	MER97a	27	0.010139740647967	185759	277	73.295	7.91761729712061	0.0275256403997311	192452.688	1	0.002	**	0.09747292	0.06522219;0.13864544	6.834e-12	***
DNA	hAT-Tip100	MamTip1b	92	0.0345502273930727	185759	440	110.157	8.9762421939208	0.0413690152058555	192452.688	21	0.042	*	0.2090909	0.1720222;0.2501229	0.04749	*
DNA	hAT-Tip100	Zaphod	128	0.048069881590362	185759	2282	557.971	22.3724089825768	0.209543749225436	192452.688	1	0.002	**	0.05609115	0.04700644;0.06633536	2.2e-16	***
DNA	hAT-Tip100	MER45B	160	0.0600873519879525	185759	1314	330.744	17.3267619791085	0.124209569661896	192452.688	1	0.002	**	0.1217656	0.1045648;0.1406778	2.2e-16	***
DNA	hAT-Tip100	EuthAT-N1	22	0.00826201089834347	185759	78	19.347	3.97547423528255	0.00726568749319323	192452.688	797	0.41	ns	0.2820513	0.1859380;0.3953312	0.512	ns
DNA	hAT-Tip100	FordPrefect	30	0.0112663784977411	185759	599	153.942	12.2557267772596	0.0578122946233086	192452.688	1	0.002	**	0.05008347	0.03404271;0.07072800	2.2e-16	***
DNA	hAT-Tip100	Zaphod3	142	0.0533275248893078	185759	1217	289.646	15.4631106764387	0.108775382211891	192452.688	1	0.002	**	0.1166804	0.09917559;0.13606052	2.2e-16	***
DNA	hAT-Tip100	MER91B	377	0.141580823121613	185759	1442	357.844	16.4613681278514	0.134386864904855	192452.688	884	0.236	ns	0.2614424	0.2389202;0.2849406	0.2467	ns
DNA	hAT-Tip100	Arthur1A	210	0.0788646494841876	185759	1160	279.11	14.5227687033434	0.104818630083484	192452.688	1	0.002	**	0.1810345	0.1592762;0.2044231	1.217e-06	***
DNA	hAT-Tip100	MER96B	331	0.124305709425077	185759	2150	547.964	20.9806790379361	0.20578566090454	192452.688	1	0.002	**	0.1539535	0.1389452;0.1699115	2.2e-16	***
DNA	hAT-Tip100	ORSL	207	0.0777380116344135	185759	1214	312.963	15.1418263728622	0.117531987126285	192452.688	1	0.002	**	0.1705107	0.1497616;0.1928692	5.351e-13	***
DNA	hAT-Tip100	Zaphod5a	19	0.00713537304856936	185759	78	19.472	4.097072369632	0.00731263073693382	192452.688	516	0.972	ns	0.2435897	0.1534746;0.3539695	1	ns
DNA	hAT-Tip100	MER97d	6	0.00225327569954822	185759	137	33.366	5.36291010597841	0.0125304661651876	192452.688	1	0.002	**	0.04379562	0.01623939;0.09288618	4.076e-10	***
DNA	hAT-Tip100	Zaphod4a	36	0.0135196541972893	185759	373	90.48	8.48596556743023	0.0339793975491871	192452.688	1	0.002	**	0.09651475	0.06851605;0.13111030	7.568e-13	***
DNA	hAT-Tip100	hAT-N1a_Mam	111	0.041685600441642	185759	461	109.409	9.48396882453041	0.0410881068353118	192452.688	589	0.826	ns	0.2407809	0.2024371;0.2824871	0.8696	ns
DNA	hAT-Tip100	MER91A	909	0.341371268481555	185759	3627	888.842	26.1424264838301	0.333801013222973	192452.688	778	0.448	ns	0.2506203	0.2365843;0.2650594	0.4401	ns
DNA	hAT-Tip100	ORSL-2a	81	0.0304192219439009	185759	367	98.616	9.12665545749591	0.0370348393977745	192452.688	32	0.064	ns	0.2207084	0.179318;0.266670	0.03921	*
DNA	hAT-Tip100	Arthur1B	207	0.0777380116344135	185759	2312	556.016	22.8248267620308	0.208809556893334	192452.688	1	0.002	**	0.08953287	0.0782043;0.1019136	2.2e-16	***
DNA	hAT-Tip100	tot	7988	2.99986104799853	185759	53611	11623.554	94.7384106392463	4.36517862843108	192452.688	1	0.002	**	0.1489993	0.1459948;0.1520418	2.2e-16	***
DNA	hAT-Tip100	MER45A	716	0.268890900146087	185759	3468	865.041	26.4465638550595	0.324862644068815	192452.688	1	0.002	**	0.2064591	0.1930954;0.2203194	2.655e-09	***
DNA	hAT-Tip100	ORSL-2b	129	0.0484454275402867	185759	709	189.097	12.6829195159256	0.0710146124929116	192452.688	1	0.002	**	0.1819464	0.1542147;0.2123537	1.278e-07	***
DNA	hAT-Tip100	MER96	276	0.103650682179218	185759	1274	316.034	15.9680249818762	0.118685288738504	192452.688	7	0.014	*	0.2166405	0.1943015;0.2402948	0.009428	**
DNA	hAT-Tip100	MER45C	186	0.0698515466859948	185759	1197	291.829	15.8800483291121	0.109595199020576	192452.688	1	0.002	**	0.1553885	0.1353140;0.1771719	1.004e-13	***
DNA	hAT-Tip100	MamTip2	975	0.366157301176585	185759	5239	1201.481	31.1918028906245	0.451211323461482	192452.688	1	0.002	**	0.1861042	0.1756472;0.1969121	2.953e-14	***
DNA	hAT-Tip100	MamTip1	160	0.0600873519879525	185759	756	184.301	12.1203672511315	0.0692134941170727	192452.688	30	0.06	ns	0.2116402	0.1830330;0.2425167	0.04194	*
DNA	hAT-Tip100	hAT-4b_Ther	32	0.0120174703975905	185759	228	52.536	6.76035549408512	0.0197296820252442	192452.688	1	0.002	**	0.1403509	0.09802136;0.19232019	0.0009056	***
DNA	hAT-Tip100	MamTip3	162	0.0608384438878019	185759	1155	282.684	15.235822074121	0.106160831308515	192452.688	1	0.002	**	0.1402597	0.1207361;0.1616351	2.2e-16	***
DNA	hAT-Tip100	MARE4	58	0.0217816650956328	185759	308	71.354	7.45588856369744	0.0267967057109273	192452.688	45	0.09	ns	0.1883117	0.1462101;0.2365246	0.07882	ns
DNA	hAT-Tip100	MER97b	8	0.00300436759939762	185759	173	42.425	6.13596162186703	0.0159325369255555	192452.688	1	0.002	**	0.04624277	0.02017292;0.08908106	2.581e-12	***
DNA	hAT-Tip100	MamRep4096	218	0.0818690170835853	185759	1259	324.726	16.0706312629339	0.121949534135249	192452.688	1	0.002	**	0.1731533	0.1526376;0.1952075	8.954e-13	***
DNA	hAT-Tip100	Zaphod5b	16	0.00600873519879525	185759	74	18.803	3.9671058630857	0.00706139049643419	192452.688	291	0.582	ns	0.2162162	0.128933;0.327237	0.5066	ns
DNA	hAT-Tip100	MER91C	360	0.135196541972893	185759	1637	391.201	17.4902975820741	0.146913951156494	192452.688	32	0.064	ns	0.2199145	0.2000613;0.2407771	0.07236	ns
DNA	hAT-Tip100	Zaphod2	133	0.0499476113399855	185759	844	209.553	13.5645563210961	0.0786967804445713	192452.688	1	0.002	**	0.1575829	0.1336396;0.1839447	1.96e-10	***
DNA	hAT-Tip100	MER45R	90	0.0337991354932233	185759	616	152.462	10.9577656768444	0.0572564866174201	192452.688	1	0.002	**	0.1461039	0.1191505;0.1765010	1.017e-09	***
DNA	hAT-Tip100	MER97c	20	0.00751091899849406	185759	215	53.698	6.77411873860244	0.0201660664190567	192452.688	1	0.002	**	0.09302326	0.05775019;0.14000897	8.25e-09	***
DNA	TcMar-Pogo	tot	5	0.00187772974962352	185759	37	8.591	2.61008266756659	0.00322631525580312	192452.688	125	0.25	ns	0.1351351	0.04537199;0.28774780	0.2404	ns
DNA	TcMar-Pogo	MER132	5	0.00187772974962352	185759	37	8.591	2.61008266756659	0.00322631525580312	192452.688	125	0.25	ns	0.1351351	0.04537199;0.28774780	0.2404	ns
DNA	TcMar-Tigger	Tigger18a	224	0.0841222927831335	185759	1259	323.146	17.1236065681825	0.121356171534368	192452.688	1	0.002	**	0.177919	0.1571678;0.2001858	3.987e-11	***
DNA	TcMar-Tigger	Tigger17c	65	0.0244104867451057	185759	342	84.718	8.64425816361353	0.031815501785721	192452.688	6	0.012	*	0.1900585	0.1498559;0.2357233	0.0144	*
DNA	TcMar-Tigger	X12_DNA	334	0.125432347274851	185759	1374	320.967	15.8604370830209	0.120537856909482	192452.688	818	0.368	ns	0.2430859	0.2206101;0.2666657	0.4072	ns
DNA	TcMar-Tigger	MER6	108	0.0405589625918679	185759	812	197.302	13.4161391163326	0.0740959670120438	192452.688	1	0.002	**	0.1330049	0.1103984;0.1583129	9.163e-15	***
DNA	TcMar-Tigger	Tigger17b	9	0.00337991354932233	185759	90	22.605	4.7604239975696	0.00848921619804791	192452.688	3	0.006	**	0.1	0.04675532;0.18135997	0.0005609	***
DNA	TcMar-Tigger	Tigger12	221	0.0829956549333594	185759	876	208.257	13.1768197824657	0.0782100728934689	192452.688	847	0.31	ns	0.2522831	0.2238241;0.2824189	0.3211	ns
DNA	TcMar-Tigger	MER44B	322	0.120925795875754	185759	2126	522.284	21.1933598681876	0.196141640910474	192452.688	1	0.002	**	0.1514581	0.1364726;0.1674113	2.2e-16	***
DNA	TcMar-Tigger	MER47B	110	0.0413100544917173	185759	618	148.041	11.6197391251842	0.055596197972803	192452.688	1	0.002	**	0.1779935	0.1486248;0.2104768	0.000276	***
DNA	TcMar-Tigger	X6b_DNA	224	0.0841222927831335	185759	959	222.404	13.4215842180766	0.0835229214470537	192452.688	569	0.866	ns	0.2335766	0.2071282;0.2616718	0.9086	ns
DNA	TcMar-Tigger	Tigger3a	1177	0.442017583061376	185759	5323	1311.965	33.2036783995276	0.492703142192963	192452.688	1	0.002	**	0.2211159	0.2100287;0.2325097	1.512e-05	***
DNA	TcMar-Tigger	Tigger4b	657	0.24673368910053	185759	2520	613.129	23.6155044631922	0.230258112731383	192452.688	972	0.06	ns	0.2607143	0.2436609;0.2783254	0.0434	*
DNA	TcMar-Tigger	Tigger22N1	230	0.0863755684826817	185759	1102	258.688	14.3161310278863	0.0971492306941216	192452.688	24	0.048	*	0.2087114	0.1850673;0.2339216	0.04274	*
DNA	TcMar-Tigger	UCON11	5	0.00187772974962352	185759	45	11.133	3.10208541693067	0.00418095306051172	192452.688	24	0.048	*	0.1111111	0.03707666;0.24053581	0.03685	*
DNA	TcMar-Tigger	MER47A	514	0.193030618261297	185759	2589	644.796	23.8740519048266	0.242150526327649	192452.688	1	0.002	**	0.1985323	0.1833215;0.2144279	1.24e-09	***
DNA	TcMar-Tigger	Tigger21a	48	0.0180262055963857	185759	169	44.344	6.12610750747922	0.016653209603461	192452.688	764	0.476	ns	0.2840237	0.2174261;0.3583673	0.5405	ns
DNA	TcMar-Tigger	Tigger17	13	0.00488209734902114	185759	54	15.95	3.61975173217758	0.00598995790129901	192452.688	259	0.518	ns	0.2407407	0.1348634;0.3764052	0.4565	ns
DNA	TcMar-Tigger	X9b_DNA	129	0.0484454275402867	185759	601	134.731	10.2897287387723	0.0505976813793052	192452.688	296	0.592	ns	0.2146423	0.1824548;0.2496624	0.6248	ns
DNA	TcMar-Tigger	Tigger3c	468	0.175755504564761	185759	2327	574.842	21.0907528518035	0.215879584946616	192452.688	1	0.002	**	0.2011173	0.1850006;0.2179900	1.775e-07	***
DNA	TcMar-Tigger	Tigger19b	981	0.368410576876134	185759	3538	809.564	25.5869223353375	0.304028481404842	192452.688	1001	0.002	**	0.2772753	0.2625722;0.2923472	1.918e-11	***
DNA	TcMar-Tigger	MER44C	193	0.0724803683354677	185759	1091	284.493	16.6523647645688	0.106840193931929	192452.688	1	0.002	**	0.1769019	0.1546964;0.2008649	6.124e-11	***
DNA	TcMar-Tigger	Tigger3b	751	0.282035008393452	185759	6279	1606.628	38.3181405589558	0.603362638435626	192452.688	1	0.002	**	0.119605	0.1116771;0.1278881	2.2e-16	***
DNA	TcMar-Tigger	UCON39	23	0.00863755684826817	185759	107	23.493	4.20042790612987	0.00882270100158105	192452.688	496	0.992	ns	0.2149533	0.1414088;0.3048717	1	ns
DNA	TcMar-Tigger	Tigger12A	171	0.0642183574371242	185759	744	173.246	11.8665200584796	0.0650618336406551	192452.688	448	0.896	ns	0.2298387	0.2000553;0.2617811	0.8965	ns
DNA	TcMar-Tigger	Tigger17a	474	0.178008780264309	185759	2389	614.714	24.2337673397984	0.230853353062014	192452.688	1	0.002	**	0.1984094	0.1825856;0.2149761	1.462e-11	***
DNA	TcMar-Tigger	Tigger1a_Mars	5	0.00187772974962352	185759	44	8.02002002002002	2.68216098971503	0.00301188603683355	192452.688	173	0.346	ns	0.1136364	0.03794371;0.24557678	0.3277	ns
DNA	TcMar-Tigger	MER44A	482	0.181013147863707	185759	2334	575.317	22.1476190148744	0.21605796927283	192452.688	1	0.002	**	0.2065124	0.1902520;0.2235128	5.553e-06	***
DNA	TcMar-Tigger	Tigger1a_Art	42	0.0157729298968375	185759	302	72.996	7.35595636841967	0.0274133521607036	192452.688	1	0.002	**	0.1390728	0.1021041;0.1833036	1.496e-05	***
DNA	TcMar-Tigger	Tigger4a	1334	0.500978297199554	185759	3497	861.243	27.4610644560815	0.323436320551001	192452.688	1001	0.002	**	0.3814698	0.3653321;0.3978060	2.2e-16	***
DNA	TcMar-Tigger	Tigger6a	80	0.0300436759939762	185759	674	173.259	12.8395004486846	0.0650667157380041	192452.688	1	0.002	**	0.1186944	0.09524829;0.14553754	2.2e-16	***
DNA	TcMar-Tigger	Tigger10	327	0.122803525625378	185759	1450	343.488	17.0494733215	0.128995527247736	192452.688	185	0.37	ns	0.2255172	0.2042348;0.2479174	0.323	ns
DNA	TcMar-Tigger	MER2	1894	0.711284029157388	185759	9067	2178.655	43.6075405473938	0.818185061533204	192452.688	1	0.002	**	0.2088894	0.2005613;0.2174049	1.291e-12	***
DNA	TcMar-Tigger	Tigger7	456	0.171248953165665	185759	2944	717.094	24.1026991041274	0.269301747415305	192452.688	1	0.002	**	0.1548913	0.1420001;0.1684723	2.2e-16	***
DNA	TcMar-Tigger	Tigger8	203	0.0762358278347147	185759	938	232.853	14.0216260468248	0.0874470010778169	192452.688	10	0.02	*	0.2164179	0.1904554;0.2441742	0.02337	*
DNA	TcMar-Tigger	MER47C	163	0.0612139898377266	185759	762	168.747	11.4032901403948	0.0633722524119439	192452.688	325	0.65	ns	0.2139108	0.1852925;0.2447623	0.6626	ns
DNA	TcMar-Tigger	Tigger11a	84	0.0315458597936751	185759	421	107.201	9.42950234712917	0.0402589013778781	192452.688	10	0.02	*	0.1995249	0.1623889;0.2409450	0.008546	**
DNA	TcMar-Tigger	Tigger2	368	0.138200909572291	185759	2729	742.441	27.7571067652228	0.278820710608046	192452.688	1	0.002	**	0.1348479	0.1222466;0.1482380	2.2e-16	***
DNA	TcMar-Tigger	X1_DNA	107	0.0401834166419432	185759	676	175.036	11.5287300087918	0.0657340608910203	192452.688	1	0.002	**	0.158284	0.1315695;0.1880209	4.774e-10	***
DNA	TcMar-Tigger	Tigger4	193	0.0724803683354677	185759	1445	369.21	18.9518619948825	0.1386553201717	192452.688	1	0.002	**	0.133564	0.1164366;0.1521959	2.2e-16	***
DNA	TcMar-Tigger	Tigger3	163	0.0612139898377266	185759	1147	290.529	16.0347208042819	0.109106989285674	192452.688	1	0.002	**	0.1421099	0.1224052;0.1636694	2.2e-16	***
DNA	TcMar-Tigger	X6a_DNA	218	0.0818690170835853	185759	979	238.831	14.0120939826201	0.0896920147664667	192452.688	79	0.158	ns	0.2226762	0.1969700;0.2500618	0.1271	ns
DNA	TcMar-Tigger	Tigger16a	435	0.163362488217246	185759	1789	416.083	17.6947227786765	0.15625828548252	192452.688	871	0.262	ns	0.2431526	0.2234287;0.2637223	0.2877	ns
DNA	TcMar-Tigger	Tigger19a	1046	0.392821063621239	185759	3579	857.357	25.7049469031799	0.321976948989594	192452.688	1001	0.002	**	0.2922604	0.2773952;0.3074656	5.311e-13	***
DNA	TcMar-Tigger	X11_DNA	69	0.0259126705448045	185759	268	62.998	7.26434902567097	0.0236586437533564	192452.688	828	0.348	ns	0.2574627	0.2061922;0.3141845	0.3876	ns
DNA	TcMar-Tigger	X10b_DNA	74	0.027790400294428	185759	298	65.361	7.25833054926285	0.0245460588330285	192452.688	890	0.224	ns	0.2483221	0.2003111;0.3014144	0.2339	ns
DNA	TcMar-Tigger	Tigger5	97	0.0364279571426962	185759	537	128.598	10.9516361487375	0.048294458068417	192452.688	3	0.006	**	0.1806331	0.1489955;0.2158323	0.001189	**
DNA	TcMar-Tigger	MamRep434	440	0.165240217966869	185759	2112	494.109	20.1149628568071	0.185560633771345	192452.688	4	0.008	**	0.2083333	0.1911906;0.2262893	0.005084	**
DNA	TcMar-Tigger	Tigger2b_Pri	340	0.127685622974399	185759	2104	526.581	20.7993281394148	0.1977553618573	192452.688	1	0.002	**	0.161597	0.1461112;0.1780316	2.2e-16	***
DNA	TcMar-Tigger	MER6A	178	0.0668471790865971	185759	1009	253.241	15.4430374734508	0.0951036319048817	192452.688	1	0.002	**	0.1764123	0.1533688;0.2013607	1.665e-08	***
DNA	TcMar-Tigger	Tigger20a	229	0.086000022532757	185759	1356	317.456	15.9879854790927	0.119219315079297	192452.688	1	0.002	**	0.1688791	0.1493040;0.1899004	4.886e-09	***
DNA	TcMar-Tigger	Tigger3d	121	0.0454410599408891	185759	636	145.915	10.8804484815268	0.054797787283263	192452.688	12	0.024	*	0.1902516	0.1604573;0.2229534	0.01834	*
DNA	TcMar-Tigger	Tigger6b	32	0.0120174703975905	185759	174	41.007	5.87617907151242	0.0154000127685623	192452.688	78	0.156	ns	0.183908	0.1293248;0.2495875	0.1283	ns
DNA	TcMar-Tigger	UCON33	26	0.00976419469804228	185759	133	31.924	5.13289105383804	0.0119889289053962	192452.688	143	0.286	ns	0.1954887	0.1318528;0.2731673	0.2641	ns
DNA	TcMar-Tigger	MERX	70	0.0262882164947292	185759	436	101.926	8.88309818888846	0.0382778964920253	192452.688	1	0.002	**	0.1605505	0.1273468;0.1984402	0.0002244	***
DNA	TcMar-Tigger	MER6C	27	0.010139740647967	185759	160	38.752	5.3813990239951	0.0145531566514821	192452.688	18	0.036	*	0.16875	0.1142505;0.2359431	0.0333	*
DNA	TcMar-Tigger	Tigger9b	122	0.0458166058908138	185759	754	189.741	12.9964929049274	0.0712564640846631	192452.688	1	0.002	**	0.1618037	0.1362184;0.1900659	3.583e-09	***
DNA	TcMar-Tigger	Tigger6	32	0.0120174703975905	185759	230	53.172	6.62331369363435	0.0199685292493963	192452.688	1	0.002	**	0.1391304	0.09715062;0.19069879	0.0007213	***
DNA	TcMar-Tigger	Tigger2a	566	0.212559007657382	185759	3318	823.527	25.7029942791675	0.309272229503641	192452.688	1	0.002	**	0.1705847	0.1579299;0.1838229	2.2e-16	***
DNA	TcMar-Tigger	Tigger17d	76	0.0285414921942774	185759	331	81.187	8.42656739354988	0.0304894490365369	192452.688	284	0.568	ns	0.2296073	0.1853859;0.2787407	0.5653	ns
DNA	TcMar-Tigger	Tigger16b	396	0.148716196170182	185759	1329	303.196	15.9701167381027	0.11386402983337	192452.688	1001	0.002	**	0.2979684	0.2734719;0.3233616	4.437e-09	***
DNA	TcMar-Tigger	MER46C	721	0.270768629895711	185759	2812	689.636	22.9776298924731	0.258990006722272	192452.688	921	0.162	ns	0.2564011	0.2403448;0.2729660	0.1742	ns
DNA	TcMar-Tigger	Tigger5b	409	0.153598293519204	185759	2766	628.92	22.2402839512051	0.236188358826644	192452.688	1	0.002	**	0.147867	0.1348355;0.1616482	2.2e-16	***
DNA	TcMar-Tigger	tot	18254	6.85521576992553	185759	125710	24718.124	131.688117855729	9.2827913579366	192452.688	1	0.002	**	0.1452072	0.1432639;0.1471669	2.2e-16	***
DNA	TcMar-Tigger	Tigger9a	164	0.0615895357876513	185759	1026	235.267	13.4626503317123	0.0883535690009351	192452.688	1	0.002	**	0.1598441	0.1379344;0.1837247	4.386e-08	***
DNA	TcMar-Tigger	MamRep137	569	0.213685645507156	185759	2459	618.362	22.6418552598856	0.232223344687339	192452.688	20	0.04	*	0.2313949	0.2148507;0.2485811	0.0214	*
DNA	TcMar-Tigger	Tigger15a	1230	0.461921518407385	185759	4828	1150.875	29.0495654399898	0.432206445119593	192452.688	998	0.008	**	0.2547639	0.2425207;0.2673042	0.008006	**
DNA	TcMar-Tigger	MER8	458	0.172000045065514	185759	1941	460.583	19.7515375157033	0.172970080254169	192452.688	462	0.924	ns	0.2359608	0.2172243;0.2554984	0.915	ns
DNA	TcMar-Tigger	X26_DNA	209	0.0784891035342629	185759	957	223.475	14.2618643863899	0.083925131159423	192452.688	173	0.346	ns	0.2183908	0.1925914;0.2459356	0.2847	ns
DNA	TcMar-Tigger	Tigger13a	457	0.171624499115589	185759	3113	758.566	25.8294949003423	0.284876389050582	192452.688	1	0.002	**	0.1468037	0.1345470;0.1597281	2.2e-16	***
DNA	TcMar-Tigger	Tigger23a	113	0.0424366923414914	185759	583	136.092	10.6469194085845	0.0511087994171527	192452.688	11	0.022	*	0.193825	0.1624987;0.2282897	0.02422	*
DNA	TcMar-Tigger	MER2B	383	0.143834098821161	185759	1710	405.547	17.9120806617666	0.152301533354114	192452.688	117	0.234	ns	0.2239766	0.2044112;0.2444938	0.211	ns
DNA	TcMar-Tigger	Tigger12c	233	0.0875022063324558	185759	859	202.242	12.9841451017779	0.0759511640046718	192452.688	993	0.018	*	0.2712456	0.2417587;0.3023110	0.01576	*
DNA	TcMar-Tigger	MER127	29	0.0108908325478164	185759	211	47.548	6.25754367566483	0.0178564588270198	192452.688	2	0.004	**	0.1374408	0.09401676;0.19138885	0.001671	**
DNA	TcMar-Tigger	MARE10	8	0.00300436759939762	185759	79	17.22	3.7252486463963	0.00646690125770339	192452.688	8	0.016	*	0.1012658	0.04474342;0.18981894	0.009355	**
DNA	TcMar-Tigger	UCON55	85	0.0319214057435998	185759	404	88.424	8.31861908151969	0.0332072750761419	192452.688	372	0.744	ns	0.210396	0.1716604;0.2534340	0.7183	ns
DNA	TcMar-Tigger	Tigger14a	287	0.10778168762839	185759	1293	301.817	15.2696651460886	0.113346151968424	192452.688	177	0.354	ns	0.2219644	0.1995792;0.2456209	0.3405	ns
DNA	TcMar-Tigger	MER6B	170	0.0638428114871995	185759	676	159.288	10.8106394781218	0.0598199632716061	192452.688	856	0.292	ns	0.2514793	0.2191782;0.2859668	0.3412	ns
DNA	TcMar-Tigger	MER44D	84	0.0315458597936751	185759	638	159.673	12.5280894003844	0.0599645484623271	192452.688	1	0.002	**	0.1316614	0.1063947;0.1603923	2.294e-13	***
DNA	TcMar-Tigger	Tigger1	1101	0.413476090867098	185759	12059	3293.972	60.5518268901916	1.23703784376537	192452.688	1	0.002	**	0.0913011	0.08621782;0.09658264	2.2e-16	***
DNA	hAT?	MER121B	12	0.00450655139909644	185759	68	15.719	3.57558719986295	0.00590320678686641	192452.688	193	0.386	ns	0.1764706	0.09465001;0.28797284	0.3172	ns
DNA	hAT?	UCON69	4	0.00150218379969881	185759	28	6.471	2.26191849439259	0.00243015784196275	192452.688	197	0.394	ns	0.1428571	0.04033563;0.32665267	0.3703	ns
DNA	hAT?	tot	269	0.101021860529745	185759	2048	490.758	21.4809885449639	0.184302179293147	192452.688	1	0.002	**	0.1313477	0.1170099;0.1467495	2.2e-16	***
DNA	hAT?	MER121	101	0.037930140942395	185759	927	224.453	14.5512036797142	0.0842924150984494	192452.688	1	0.002	**	0.1089536	0.08962427;0.13080663	2.2e-16	***
DNA	hAT?	MER99	33	0.0123930163475152	185759	295	75.702	8.36966231381215	0.0284295795011999	192452.688	1	0.002	**	0.1118644	0.07826494;0.15350186	8.438e-10	***
DNA	hAT?	UCON105	102	0.0383056868923197	185759	638	148.526	10.9811615920134	0.0557783377585164	192452.688	1	0.002	**	0.1598746	0.1322804;0.1906586	6.523e-06	***
DNA	hAT?	UCON89	8	0.00300436759939762	185759	48	10.964	3.02685742410604	0.00411748579497444	192452.688	223	0.446	ns	0.1666667	0.07481086;0.30222241	0.3904	ns
DNA	hAT?	UCON80	10	0.00375545949924703	185759	44	10.702	2.98565070128945	0.00401909275609417	192452.688	481	0.962	ns	0.2272727	0.1147335;0.3784429	1	ns
DNA	TcMar-Tc2	Kanga1a	118	0.044314422091115	185759	843	214.396	12.8173893390764	0.0805155494800566	192452.688	1	0.002	**	0.1399763	0.1172526;0.1652495	6.097e-16	***
DNA	TcMar-Tc2	Kanga11a	155	0.058209622238329	185759	883	212.832	12.796308902239	0.0799281956143744	192452.688	1	0.002	**	0.1755379	0.1509955;0.2022667	3.251e-06	***
DNA	TcMar-Tc2	MER104	612	0.229834121353918	185759	2206	535.709	20.5671905793749	0.201183345288213	192452.688	1001	0.002	**	0.2774252	0.2588207;0.2966227	0.0001943	***
DNA	TcMar-Tc2	Kanga1c	170	0.0638428114871995	185759	826	198.016	12.3368529999324	0.07436410682029	192452.688	11	0.022	*	0.2058111	0.1787244;0.2350152	0.02243	*
DNA	TcMar-Tc2	Kanga1d	101	0.037930140942395	185759	664	165.434	11.621045249576	0.0621280686798433	192452.688	1	0.002	**	0.1521084	0.1256354;0.1817165	1.496e-09	***
DNA	TcMar-Tc2	tot	1445	0.542663897641196	185759	8147	1975.666	39.5663991783931	0.741953364703938	192452.688	1	0.002	**	0.1773659	0.1691266;0.1858367	2.2e-16	***
DNA	TcMar-Tc2	Kanga2_a	242	0.0908821198817781	185759	1534	387.649	17.8575107360934	0.145580011942361	192452.688	1	0.002	**	0.1577575	0.1398590;0.1769765	2.2e-16	***
DNA	TcMar-Tc2	Kanga1	113	0.0424366923414914	185759	812	195.71	13.0857608543461	0.0734980978597636	192452.688	1	0.002	**	0.1391626	0.1160848;0.1648949	9.018e-13	***
DNA	TcMar-Tc2	Kanga1b	56	0.0210305731957834	185759	379	98.818	9.06272635629086	0.0371106996796593	192452.688	1	0.002	**	0.1477573	0.1135840;0.1875464	1.574e-07	***
DNA	TcMar?	X22_DNA	0	0	185759	24	5.76953907815631	2.18387314046785	0.00216672703373391	192452.688	1	0.002	**	0	0.0000000;0.1424736	0.002786	**
DNA	TcMar?	tot	7	0.00262882164947292	185759	168	36.655	5.65065526332167	0.01376563679449	192452.688	1	0.002	**	0.04166667	0.01691377;0.08396250	2.264e-10	***
DNA	TcMar?	Eulor8	7	0.00262882164947292	185759	144	30.905	5.3486992422068	0.0116062475824229	192452.688	1	0.002	**	0.04861111	0.01976480;0.09759155	3.821e-08	***
SINE	tot	tot	141376	53.0931842165548	185759	1806997	133391.012	176.705859599553	50.0944543129575	192452.688	1001	0.002	**	0.07823809	0.07784694;0.07863060	2.2e-16	***
SINE	Alu	AluYc	1670	0.627161736374254	185759	6703	1682.281	36.8372776413244	0.631773816185279	192452.688	386	0.772	ns	0.2491422	0.2388243;0.2596787	0.7353	ns
SINE	Alu	AluYd8	56	0.0210305731957834	185759	224	55.078	6.83568889305552	0.0206843198299528	192452.688	582	0.84	ns	0.25	0.1947151;0.3120306	0.8768	ns
SINE	Alu	AluY	21748	8.16737331896244	185759	98084	21580.306	118.65587039662	8.10439651643577	192452.688	924	0.156	ns	0.2217283	0.2191318;0.2243413	0.1967	ns
SINE	Alu	AluYh3	168	0.0630917195873501	185759	649	171.328	11.5890777339149	0.0643415365086995	192452.688	391	0.782	ns	0.2588598	0.2255522;0.2943776	0.7895	ns
SINE	Alu	AluYk11	47	0.017650659646461	185759	171	43.342	5.89200744668162	0.0162769125616365	192452.688	763	0.478	ns	0.2748538	0.2094647;0.3482259	0.5383	ns
SINE	Alu	AluYe5	363	0.136323179822667	185759	1297	340.887	16.9108902547799	0.128018732231982	192452.688	917	0.17	ns	0.2798766	0.2555804;0.3051746	0.1652	ns
SINE	Alu	AluSx	30453	11.436500813057	185759	124945	26634.483	131.213210530105	10.0024722189884	192452.688	1001	0.002	**	0.2437312	0.2413526;0.2461218	2.2e-16	***
SINE	Alu	AluSx3	11102	4.16931113606405	185759	38631	9448.872	84.2907975674365	3.54848561095693	192452.688	1001	0.002	**	0.2873858	0.2828762;0.2919273	2.2e-16	***
SINE	Alu	Alu	2266	0.850987122529377	185759	7748	1896.525	36.9809270295373	0.712232282680947	192452.688	1001	0.002	**	0.2924626	0.2823487;0.3027328	2.2e-16	***
SINE	Alu	AluSc	9787	3.67546821191307	185759	37679	9152.814	85.9877508561382	3.43730222811412	192452.688	1001	0.002	**	0.2597468	0.2553246;0.2642060	3.931e-14	***
SINE	Alu	AluSg	12645	4.74877853679787	185759	42580	10496.606	88.3001114023854	3.94195787125534	192452.688	1001	0.002	**	0.2969704	0.2926326;0.3013359	2.2e-16	***
SINE	Alu	AluYh3a3	54	0.020279481295934	185759	158	44.525	5.9078149325514	0.0167211834203974	192452.688	951	0.102	ns	0.3417722	0.2682696;0.4213359	0.1109	ns
SINE	Alu	AluYg6	213	0.0799912873339617	185759	811	205.056	12.9924465620478	0.0770079503077599	192452.688	745	0.514	ns	0.2626387	0.2326436;0.2943701	0.5182	ns
SINE	Alu	AluSx1	27512	10.3320201743284	185759	106483	23566.536	127.467873453521	8.85031714855471	192452.688	1001	0.002	**	0.2583699	0.2557426;0.2610103	2.2e-16	***
SINE	Alu	AluYj4	760	0.285414921942774	185759	2787	726.531	24.4803661599929	0.272845774544744	192452.688	919	0.166	ns	0.2726947	0.2562270;0.2896409	0.1484	ns
SINE	Alu	FLAM_A	5017	1.88411403077224	185759	14934	3631.666	52.0401443178305	1.36385745777925	192452.688	1001	0.002	**	0.3359448	0.3283687;0.3435849	2.2e-16	***
SINE	Alu	AluYk3	1555	0.583973952132913	185759	6065	1571.248	36.0886531597798	0.59007582272729	192452.688	320	0.64	ns	0.2563891	0.245437;0.267576	0.6391	ns
SINE	Alu	AluSc5	1228	0.461170426507535	185759	4143	1084.919	30.8747743423444	0.407436936446359	192452.688	1001	0.002	**	0.2964036	0.2825247;0.3105701	6.18e-07	***
SINE	Alu	AluYa8	89	0.0334235895432986	185759	390	97.094	8.59319538978412	0.0364632584619891	192452.688	187	0.374	ns	0.2282051	0.1874714;0.2731191	0.3797	ns
SINE	Alu	AluYi6	107	0.0401834166419432	185759	454	117.162	9.78035845004729	0.0439997145850781	192452.688	169	0.338	ns	0.2356828	0.1973714;0.2774773	0.284	ns
SINE	Alu	AluYk2	1947	0.731187964503397	185759	6622	1736.926	36.3860202064813	0.652295524618915	192452.688	1001	0.002	**	0.2940199	0.2830638;0.3051578	6.654e-09	***
SINE	Alu	AluSq2	14147	5.31284855358477	185759	51711	12421.396	96.6968844972342	4.66480496021091	192452.688	1001	0.002	**	0.2735782	0.2697390;0.2774428	2.2e-16	***
SINE	Alu	AluJo	14499	5.44504072795827	185759	45868	11088.361	90.1741429405074	4.16418906485303	192452.688	1001	0.002	**	0.3161027	0.3118485;0.3203802	2.2e-16	***
SINE	Alu	AluYb8	552	0.207301364358436	185759	2645	647.91	23.5391161684119	0.243319976415714	192452.688	1	0.002	**	0.2086957	0.1933488;0.2246899	1.14e-05	***
SINE	Alu	AluSp	17665	6.63401920541988	185759	64572	15263.086	103.217597707351	5.73199013065244	192452.688	1001	0.002	**	0.2735706	0.2701347;0.2770269	2.2e-16	***
SINE	Alu	AluYh9	43	0.0161484758467622	185759	168	38.052	5.39206550130563	0.0142902744865348	192452.688	840	0.324	ns	0.2559524	0.1918428;0.3288828	0.3573	ns
SINE	Alu	AluYk4	293	0.110034963327938	185759	1095	287.193	15.6903772720397	0.107854167996725	192452.688	668	0.668	ns	0.2675799	0.2415558;0.2948591	0.6803	ns
SINE	Alu	AluYe6	72	0.0270393083945786	185759	193	53.625	6.93559496204021	0.0201386515647122	192452.688	996	0.012	*	0.373057	0.3046685;0.4454103	0.004749	**
SINE	Alu	AluYc3	187	0.0702270926359195	185759	557	151.121	11.3069096222268	0.0567528794985711	192452.688	1000	0.004	**	0.3357271	0.2965725;0.3766356	0.0008347	***
SINE	Alu	AluYk12	18	0.00675982709864466	185759	100	25.852	4.69405263393266	0.00970861389745342	192452.688	61	0.122	ns	0.18	0.1103112;0.2694771	0.08591	ns
SINE	Alu	AluSq	4128	1.55025368128917	185759	12256	3232.076	52.0664877166027	1.21379305164883	192452.688	1001	0.002	**	0.3368146	0.3284461;0.3452607	2.2e-16	***
SINE	Alu	AluYf1	554	0.208052456258285	185759	1999	536.925	21.8427672578701	0.201640009163321	192452.688	794	0.416	ns	0.2771386	0.2576061;0.2973267	0.391	ns
SINE	Alu	AluSg4	3862	1.4503584586092	185759	11821	3127.65	48.246318068918	1.174576290282	192452.688	1001	0.002	**	0.3267067	0.3182532;0.3352457	2.2e-16	***
SINE	Alu	tot	107879	40.513521531927	185759	1196725	112879.363	185.2775674711	42.3913876047304	192452.688	1	0.002	**	0.09014519	0.08963266;0.09065971	2.2e-16	***
SINE	Alu	AluSz	29196	10.9644395540016	185759	118033	25406.243	130.515670673262	9.54121166145284	192452.688	1001	0.002	**	0.2473546	0.2448950;0.2498265	2.2e-16	***
SINE	Alu	AluYi6_4d	14	0.00525764329894584	185759	46	12.863	3.25558440680469	0.00483064755388146	192452.688	706	0.592	ns	0.3043478	0.1774268;0.4575487	0.7428	ns
SINE	Alu	AluYb9	70	0.0262882164947292	185759	378	96.479	9.2526304459959	0.0362322977027854	192452.688	2	0.004	**	0.1851852	0.1473012;0.2280825	0.001423	**
SINE	Alu	AluSq10	517	0.194157256111071	185759	1528	407.295	18.2392611047061	0.152957987674582	192452.688	1001	0.002	**	0.3383508	0.3146295;0.3626950	6.525e-10	***
SINE	Alu	AluYm1	1213	0.455537237258665	185759	4667	1210.865	31.484918216109	0.454735446655576	192452.688	532	0.94	ns	0.25991	0.2473732;0.2727478	0.9467	ns
SINE	Alu	AluYh7	112	0.0420611463915667	185759	462	117.475	9.30117663991428	0.0441172604674045	192452.688	294	0.588	ns	0.2424242	0.2040203;0.2841616	0.5933	ns
SINE	Alu	AluSg7	1888	0.709030753457839	185759	5829	1547.352	35.7353762133983	0.581101776707889	192452.688	1001	0.002	**	0.3238978	0.3118893;0.3360827	2.2e-16	***
SINE	Alu	AluSq4	558	0.209554640057984	185759	1638	443.162	19.615466411037	0.166427694260531	192452.688	1001	0.002	**	0.3406593	0.3177055;0.3641856	4.313e-10	***
SINE	Alu	FAM	1470	0.552052546389313	185759	4262	1065.348	27.72983663565	0.400087126660383	192452.688	1001	0.002	**	0.3449085	0.3306308;0.3593990	2.2e-16	***
SINE	Alu	FLAM_C	8343	3.1331798602218	185759	24406	5969.826	62.8538648957431	2.24194397605519	192452.688	1001	0.002	**	0.3418422	0.335890;0.347832	2.2e-16	***
SINE	Alu	FRAM	6452	2.42302246891418	185759	20221	4958.823	60.6969174405652	1.86226589404347	192452.688	1001	0.002	**	0.3190742	0.3126513;0.3255492	2.2e-16	***
SINE	Alu	AluSc8	5920	2.22323202355424	185759	20437	5208.575	63.2497502438224	1.95605924612906	192452.688	1001	0.002	**	0.2896707	0.2834575;0.2959438	2.2e-16	***
SINE	Alu	AluJr	28607	10.743242989496	185759	114124	24367.313	127.203843687401	9.15104570769756	192452.688	1001	0.002	**	0.2506659	0.2481535;0.2531911	2.2e-16	***
SINE	Alu	AluSx4	3716	1.3955287499202	185759	11827	3087.188	48.4832887218399	1.15938095005614	192452.688	1001	0.002	**	0.3141963	0.3058347;0.3226495	2.2e-16	***
SINE	Alu	AluJb	30077	11.2952955358853	185759	117273	24887.171	122.959500640649	9.34627627413352	192452.688	1001	0.002	**	0.2564699	0.2539724;0.2589795	2.2e-16	***
SINE	Alu	AluJr4	4024	1.511196902497	185759	12307	3134.142	49.1521084569702	1.17701433458891	192452.688	1001	0.002	**	0.3269684	0.3186816;0.3353371	2.2e-16	***
SINE	Alu	AluSz6	12391	4.65338986551699	185759	40962	10042.72	88.2941983681004	3.77150282222781	192452.688	1001	0.002	**	0.3024999	0.2980535;0.3069743	2.2e-16	***
SINE	Alu	AluYa5	705	0.264759894696916	185759	3782	933.929	27.1752544321751	0.350733253467228	192452.688	1	0.002	**	0.1864093	0.1741116;0.1991936	2.2e-16	***
SINE	5S-Deu-L2	tot	533	0.200165991309867	185759	2614	611.617	21.7706286374848	0.229690287255097	192452.688	2	0.004	**	0.2039021	0.1886040;0.2198661	0.0002386	***
SINE	5S-Deu-L2	AmnSINE1	533	0.200165991309867	185759	2614	611.617	21.7706286374848	0.229690287255097	192452.688	2	0.004	**	0.2039021	0.1886040;0.2198661	0.0002386	***
SINE	MIR	tot	82002	30.7955189857255	185759	598863	72943.318	168.670129212284	27.3935676489697	192452.688	1001	0.002	**	0.1369295	0.1360597;0.1378027	2.2e-16	***
SINE	MIR	MIR1_Amn	4158	1.56152005978692	185759	11716	2959.267	44.6189933275682	1.11134073659583	192452.688	1001	0.002	**	0.3548993	0.3462294;0.3636413	2.2e-16	***
SINE	MIR	MIR3	22160	8.32209825033142	185759	87870	18041.645	110.830755801048	6.77546670972927	192452.688	1001	0.002	**	0.2521907	0.2493219;0.2550759	2.2e-16	***
SINE	MIR	MIRb	42516	15.9667116069987	185759	223887	38530.386	145.949402986899	14.4699304113355	192452.688	1001	0.002	**	0.1898994	0.1882765;0.1915303	2.2e-16	***
SINE	MIR	MIR	33107	12.4331997641571	185759	174396	31863.464	138.418099518359	11.9661948557716	192452.688	1001	0.002	**	0.1898381	0.1879998;0.1916867	1.736e-14	***
SINE	MIR	MIRc	23242	8.72843896814995	185759	100994	20354.644	113.431662272956	7.64410411635916	192452.688	1001	0.002	**	0.2301325	0.2275394;0.2327411	2.2e-16	***
SINE	tRNA-RTE	tot	1307	0.490838556551587	185759	5836	1316.163	32.3930199076705	0.494279684090747	192452.688	404	0.808	ns	0.2239548	0.2133133;0.2348728	0.7901	ns
SINE	tRNA-RTE	MamSINE1	1307	0.490838556551587	185759	5836	1316.163	32.3930199076705	0.494279684090747	192452.688	404	0.808	ns	0.2239548	0.2133133;0.2348728	0.7901	ns
SINE	tRNA	tot	414	0.155476023268827	185759	2292	526.817	20.7509545108921	0.197843990701482	192452.688	1	0.002	**	0.1806283	0.1650763;0.1970011	9.389e-09	***
SINE	tRNA	LFSINE_Vert	414	0.155476023268827	185759	2292	526.817	20.7509545108921	0.197843990701482	192452.688	1	0.002	**	0.1806283	0.1650763;0.1970011	9.389e-09	***
SINE	tRNA-Deu	tot	160	0.0600873519879525	185759	667	152.804	11.3195280694787	0.0573849233322943	192452.688	751	0.502	ns	0.2398801	0.2079353;0.2741456	0.5189	ns
SINE	tRNA-Deu	AmnSINE2	160	0.0600873519879525	185759	667	152.804	11.3195280694787	0.0573849233322943	192452.688	751	0.502	ns	0.2398801	0.2079353;0.2741456	0.5189	ns
RNA	tot	tot	165	0.061965081737576	185759	730	173.253	11.7469562858632	0.0650644624623046	192452.688	265	0.53	ns	0.2260274	0.1961590;0.2581281	0.4868	ns
RNA	RNA	tot	165	0.061965081737576	185759	730	173.253	11.7469562858632	0.0650644624623046	192452.688	265	0.53	ns	0.2260274	0.1961590;0.2581281	0.4868	ns
RNA	RNA	7SK	165	0.061965081737576	185759	730	173.253	11.7469562858632	0.0650644624623046	192452.688	265	0.53	ns	0.2260274	0.1961590;0.2581281	0.4868	ns
srpRNA	tot	tot	466	0.175004412664912	185759	1383	365.945	16.3431047256044	0.137429162645195	192452.688	1001	0.002	**	0.3369487	0.3120446;0.3625475	3.067e-09	***
srpRNA	srpRNA	tot	466	0.175004412664912	185759	1383	365.945	16.3431047256044	0.137429162645195	192452.688	1001	0.002	**	0.3369487	0.3120446;0.3625475	3.067e-09	***
srpRNA	srpRNA	7SLRNA	466	0.175004412664912	185759	1383	365.945	16.3431047256044	0.137429162645195	192452.688	1001	0.002	**	0.3369487	0.3120446;0.3625475	3.067e-09	***
Satellite	tot	tot	461	0.173126682915288	185759	6330	2348.628	84.7138126048288	0.882017733279756	192452.688	1	0.002	**	0.0728278	0.06654535;0.07950716	2.2e-16	***
Satellite	telo	tot	62	0.0232838488953316	185759	367	109.864	10.8893563667501	0.0412589802425276	192452.688	1	0.002	**	0.1689373	0.1320449;0.2112709	1.28e-08	***
Satellite	telo	REP522	29	0.0108908325478164	185759	243	78.433	9.58829736952533	0.0294551954904442	192452.688	1	0.002	**	0.1193416	0.08140009;0.16688031	2.119e-13	***
Satellite	telo	TAR1	34	0.0127685622974399	185759	124	31.511	5.72561452262215	0.0118338284280773	192452.688	707	0.59	ns	0.2741935	0.1979453;0.3615458	0.6066	ns
Satellite	acro	tot	6	0.00225327569954822	185759	61	12.867	3.4460392026479	0.00483214973768115	192452.688	16	0.032	*	0.09836066	0.03695999;0.20189619	0.028	*
Satellite	acro	ACRO1	6	0.00225327569954822	185759	61	12.867	3.4460392026479	0.00483214973768115	192452.688	16	0.032	*	0.09836066	0.03695999;0.20189619	0.028	*
Satellite	centr	tot	103	0.0386812328422444	185759	1815	1198.678	73.3076143543243	0.450158668163843	192452.688	1	0.002	**	0.05674931	0.04655361;0.06840532	2.2e-16	***
Satellite	centr	GSATX	2	0.000751091899849406	185759	56	13.134	5.08703468849208	0.00493242050631105	192452.688	2	0.004	**	0.03571429	0.004354813;0.123131807	9.693e-05	***
Satellite	centr	HSAT4	0	0	185759	100	51.692	10.2571118909927	0.0194127212435077	192452.688	1	0.002	**	0	0.00000000;0.03621669	2.2e-16	***
Satellite	centr	SST1	30	0.0112663784977411	185759	609	125.24	11.965181384566	0.0470333747685698	192452.688	1	0.002	**	0.04926108	0.03347958;0.06957911	2.2e-16	***
Satellite	centr	GSAT	6	0.00225327569954822	185759	39	25.351	10.416251595334	0.00952046537654115	192452.688	10	0.02	*	0.1538462	0.05862426;0.30527992	2.437e-10	***
Satellite	centr	ALR_Alpha	65	0.0244104867451057	185759	844	934.682	70.9290759125608	0.351016039567521	192452.688	1	0.002	**	na	na	na	na
Satellite	centr	GSATII	0	0	185759	167	52.053	8.43654943483211	0.0195482933314306	192452.688	1	0.002	**	0	0.00000000;0.02184692	2.2e-16	***
Satellite	Satellite	CER	1	0.000375545949924703	185759	72	61.982	24.7518955300868	0.0232770890682329	192452.688	1	0.002	**	0.01388889	0.0003515744;0.0749713109	2.2e-16	***
Satellite	Satellite	HSAT5	12	0.00450655139909644	185759	260	66.033	7.32540596640026	0.0247984257113779	192452.688	1	0.002	**	0.04615385	0.02407258;0.07923303	2.2e-16	***
Satellite	Satellite	LSAU	3	0.00112663784977411	185759	129	9.125	2.88230509881981	0.00342685679306292	192452.688	18	0.036	*	0.02325581	0.004821827;0.066458823	0.03674	*
Satellite	Satellite	SATR1	17	0.00638428114871995	185759	670	219.054	18.2255659790102	0.0822648425148059	192452.688	1	0.002	**	0.02537313	0.01484870;0.04031477	2.2e-16	***
Satellite	Satellite	HSATI	7	0.00262882164947292	185759	45	19.013	3.83190742509713	0.00714025514591838	192452.688	2	0.004	**	0.1555556	0.06490921;0.29455160	0.000209	***
Satellite	Satellite	(CATTC)n	1	0.000375545949924703	185759	2	3.1031941031941	2.90390676531463	0.00116539197728477	192452.688	179	0.358	ns	na	na	na	na
Satellite	Satellite	(GAATG)n	0	0	185759	18	13.0710710710711	7.03270017115395	0.00490878780191869	192452.688	1	0.002	**	0	0.000000;0.185302	7.493e-11	***
Satellite	Satellite	tot	290	0.108908325478164	185759	4087	1053.631	42.2455622110362	0.395686854765115	192452.688	1	0.002	**	0.07095669	0.06327167;0.07926159	2.2e-16	***
Satellite	Satellite	D20S16	13	0.00488209734902114	185759	269	65.55	7.21717310223244	0.0246170370175643	192452.688	1	0.002	**	0.04832714	0.02597976;0.08122316	2.2e-16	***
Satellite	Satellite	SAR	0	0	185759	1	1.9957264957265	1.282091448694	0.000749487002627506	192452.688	1	0.002	**	na	na	na	na
Satellite	Satellite	HSAT6	0	0	185759	17	5.43687374749499	2.15160667407683	0.00204179591612369	192452.688	1	0.002	**	0	0.0000000;0.1950643	0.002673	**
Satellite	Satellite	BSR_Beta	27	0.010139740647967	185759	1870	324.027	19.4358952720225	0.121687027516252	192452.688	1	0.002	**	0.0144385	0.009536053;0.020938182	2.2e-16	***
Satellite	Satellite	SATR2	11	0.00413100544917173	185759	418	127.637	13.1841971334645	0.0479335584105393	192452.688	1	0.002	**	0.02631579	0.01320835;0.04659761	2.2e-16	***
Satellite	Satellite	MSR1	202	0.07586028188479	185759	316	154.009	10.2950914472824	0.0578374562019536	192452.688	1001	0.002	**	0.6392405	0.5835994;0.6922437	7.22e-08	***
LTR	ERVL	LTR108b_Mam	2	0.000751091899849406	185759	53	11.633	3.25836276800604	0.00436872603547407	192452.688	1	0.002	**	0.03773585	0.004603109;0.129758382	0.0003817	***
LTR	ERVL	LTR16D2	38	0.0142707460971387	185759	282	69.882	7.50215691373877	0.0262439020726381	192452.688	1	0.002	**	0.1347518	0.09715382;0.18023632	4.485e-06	***
LTR	ERVL	MER21B	612	0.229834121353918	185759	2786	751.494	26.5636893821922	0.282220528092715	192452.688	1	0.002	**	0.2196698	0.2044173;0.2355134	1.29e-09	***
LTR	ERVL	LTR16B2	185	0.0694760007360701	185759	1617	370.782	18.1917403074971	0.139245678404981	192452.688	1	0.002	**	0.1144094	0.09929622;0.13093776	2.2e-16	***
LTR	ERVL	MLT2A1	209	0.0784891035342629	185759	3738	840.294	26.6830948645683	0.315569008446028	192452.688	1	0.002	**	0.05591225	0.04876286;0.06376548	2.2e-16	***
LTR	ERVL	LTR86A2	45	0.0168995677466116	185759	308	74.225	7.8484376134982	0.0278748981331611	192452.688	1	0.002	**	0.1461039	0.1086073;0.1905724	5.845e-05	***
LTR	ERVL	LTR86C	37	0.013895200147214	185759	285	65.324	7.62989116824345	0.0245321636328813	192452.688	1	0.002	**	0.1298246	0.09308148;0.17448127	2.908e-05	***
LTR	ERVL	LTR80A	17	0.00638428114871995	185759	393	90.622	9.3026692758399	0.0340327250740764	192452.688	1	0.002	**	0.043257	0.02539755;0.06835683	2.2e-16	***
LTR	ERVL	LTR108d_Mam	3	0.00112663784977411	185759	66	15.885	3.92876700889861	0.00596554741455391	192452.688	1	0.002	**	0.04545455	0.009473739;0.127142506	3.594e-05	***
LTR	ERVL	MER54B	51	0.0191528434461599	185759	438	119.491	10.4352677883135	0.0448743611024527	192452.688	1	0.002	**	0.1164384	0.08793607;0.15024172	2.021e-15	***
LTR	ERVL	LTR41C	117	0.0439388761411903	185759	759	192.005	12.7457219657589	0.0721067001152926	192452.688	1	0.002	**	0.1541502	0.1291863;0.1818350	5.744e-11	***
LTR	ERVL	LTR16D	105	0.0394323247420938	185759	1115	260.516	14.9694966458405	0.0978357286905839	192452.688	1	0.002	**	0.0941704	0.07766739;0.11284948	2.2e-16	***
LTR	ERVL	LTR86B1	50	0.0187772974962352	185759	295	68.91	7.70046733628532	0.0258788714093113	192452.688	7	0.014	*	0.1694915	0.1284942;0.2172729	0.008797	**
LTR	ERVL	MER54A	98	0.0368035030926209	185759	682	180.225	12.6943894111738	0.0676827688251796	192452.688	1	0.002	**	0.143695	0.1182233;0.1722942	3.727e-14	***
LTR	ERVL	LTR16E1	311	0.116794790426583	185759	2475	618.995	22.393178189561	0.232461065273642	192452.688	1	0.002	**	0.1256566	0.1128447;0.1393613	2.2e-16	***
LTR	ERVL	LTR86A1	86	0.0322969516935245	185759	531	129.375	10.1185354552801	0.0485862572715085	192452.688	1	0.002	**	0.1619586	0.1316354;0.1961007	6.286e-06	***
LTR	ERVL	LTR40c	123	0.0461921518407385	185759	603	144.409	11.0533205370556	0.0542322150826764	192452.688	30	0.06	ns	0.2039801	0.1725038;0.2383868	0.04027	*
LTR	ERVL	LTR82A	104	0.0390567787921691	185759	1041	247.528	15.2458404704907	0.0929581378929619	192452.688	1	0.002	**	0.09990394	0.08235885;0.11974723	2.2e-16	***
LTR	ERVL	LTR86B2	28	0.0105152865978917	185759	273	63.878	7.09503033506238	0.0239891241892902	192452.688	1	0.002	**	0.1025641	0.06924179;0.14481564	3.845e-08	***
LTR	ERVL	LTR105_Mam	66	0.0247860326950304	185759	667	153.127	11.9857636189577	0.05750622467412	192452.688	1	0.002	**	0.09895052	0.07735635;0.12416703	2.2e-16	***
LTR	ERVL	LTR33A	285	0.10703059572854	185759	2044	498.791	20.5236092717031	0.187318939908893	192452.688	1	0.002	**	0.1394325	0.1246961;0.1552111	2.2e-16	***
LTR	ERVL	LTR69	12	0.00450655139909644	185759	141	33.633	5.62173593429244	0.0126307369338175	192452.688	1	0.002	**	0.08510638	0.04475044;0.14394458	3.89e-06	***
LTR	ERVL	MLT2D	407	0.152847201619354	185759	4453	1029.946	29.5762377228382	0.386792048941148	192452.688	1	0.002	**	0.09139906	0.08309273;0.10024565	2.2e-16	***
LTR	ERVL	LTR108c_Mam	1	0.000375545949924703	185759	43	9.614	2.90679436036563	0.00361049876257609	192452.688	1	0.002	**	0.02325581	0.0005886129;0.1228904827	0.000373	***
LTR	ERVL	MER74B	182	0.068349362886296	185759	931	245.421	14.396423723134	0.0921668625764705	192452.688	2	0.004	**	0.1954887	0.1704731;0.2224470	1.269e-06	***
LTR	ERVL	MLT2B3	260	0.0976419469804228	185759	3276	797.285	28.1604827335717	0.299417152685717	192452.688	1	0.002	**	0.07936508	0.07033485;0.08915434	2.2e-16	***
LTR	ERVL	LTR40A1	29	0.0108908325478164	185759	563	128.252	10.5689260664553	0.048164519169743	192452.688	1	0.002	**	0.05150977	0.03476470;0.07314154	2.2e-16	***
LTR	ERVL	MER70C	32	0.0120174703975905	185759	275	66.24	7.98035626310543	0.0248761637230123	192452.688	1	0.002	**	0.1163636	0.08096926;0.16028603	2.942e-07	***
LTR	ERVL	MLT2C2	105	0.0394323247420938	185759	1336	306.621	15.9114591893243	0.115150274711862	192452.688	1	0.002	**	0.07859281	0.06472828;0.09434304	2.2e-16	***
LTR	ERVL	MER74A	283	0.106279503828691	185759	1568	413.43	19.2910145726772	0.15526196207737	192452.688	1	0.002	**	0.1804847	0.1617420;0.2004319	1.007e-14	***
LTR	ERVL	MER77B	200	0.0751091899849406	185759	1256	339.576	17.3815517817697	0.127526391491631	192452.688	1	0.002	**	0.1592357	0.1394182;0.1806623	2.2e-16	***
LTR	ERVL	LTR42	81	0.0304192219439009	185759	309	80.289	8.49798180126874	0.0301522087735045	192452.688	562	0.88	ns	0.2621359	0.2139707;0.3149266	0.9483	ns
LTR	ERVL	MER68	430	0.161484758467622	185759	1492	395.677	18.7446000499085	0.148594894828357	192452.688	967	0.07	ns	0.2882038	0.2653219;0.3119223	0.04612	*
LTR	ERVL	LTR84a	89	0.0334235895432986	185759	671	159.237	11.5483416642908	0.0598008104281599	192452.688	1	0.002	**	0.1326379	0.1078904;0.1606674	1.404e-11	***
LTR	ERVL	MLT2C1	259	0.0972664010304981	185759	2635	616.29	22.0290076303309	0.231445213479095	192452.688	1	0.002	**	0.09829222	0.08718636;0.11029943	2.2e-16	***
LTR	ERVL	LTR40b	144	0.0540786167891572	185759	1140	259.456	15.0699425070956	0.0974376499836638	192452.688	1	0.002	**	0.1263158	0.1075765;0.1470066	2.2e-16	***
LTR	ERVL	LTR47B	8	0.00300436759939762	185759	46	9.522	2.80059982135245	0.00357594853518302	192452.688	361	0.722	ns	0.173913	0.07820342;0.31419065	0.7166	ns
LTR	ERVL	LTR79	521	0.19565943991077	185759	4053	929.864	27.1321148393496	0.349206659180784	192452.688	1	0.002	**	0.1285468	0.1183897;0.1392425	2.2e-16	***
LTR	ERVL	LTR47B4	17	0.00638428114871995	185759	105	27.258	4.86961488714962	0.0102366315030476	192452.688	22	0.044	*	0.1619048	0.09723834;0.24652243	0.0253	*
LTR	ERVL	MER68B	141	0.0529519789393831	185759	450	111.729	9.96689008155994	0.0419593734391371	192452.688	996	0.012	*	0.3133333	0.2707151;0.3584261	0.001837	**
LTR	ERVL	LTR16C	908	0.34099572253163	185759	6620	1707.78	36.5075115339076	0.641349862362409	192452.688	1	0.002	**	0.1371601	0.1289587;0.1456825	2.2e-16	***
LTR	ERVL	MER76	59	0.0221572110455575	185759	715	162.031	11.6929364901963	0.0608500858122496	192452.688	1	0.002	**	0.08251748	0.06340745;0.10515245	2.2e-16	***
LTR	ERVL	LTR57	39	0.0146462920470634	185759	268	61.32	7.27519955248848	0.0230284776493828	192452.688	3	0.006	**	0.1455224	0.1055713;0.1935224	0.0007968	***
LTR	ERVL	MLT2A2	270	0.10139740647967	185759	3866	919.168	27.8368221006757	0.345189819700389	192452.688	1	0.002	**	0.06983963	0.06200352;0.07833320	2.2e-16	***
LTR	ERVL	LTR47A2	34	0.0127685622974399	185759	275	63.657	7.46854270457967	0.0239061285343568	192452.688	1	0.002	**	0.1236364	0.08716212;0.16846490	8.067e-06	***
LTR	ERVL	LTR33B	123	0.0461921518407385	185759	1608	371.903	17.6605063484738	0.139666665414847	192452.688	1	0.002	**	0.07649254	0.06397333;0.09058265	2.2e-16	***
LTR	ERVL	MLT2E	34	0.0127685622974399	185759	403	94.623	9.16028284398368	0.0355352844197252	192452.688	1	0.002	**	0.08436725	0.05913341;0.11589982	4.946e-15	***
LTR	ERVL	LTR41B	160	0.0600873519879525	185759	848	207.409	14.013925542442	0.0778916099279327	192452.688	2	0.004	**	0.1886792	0.1628748;0.2166674	0.0001222	***
LTR	ERVL	LTR33A_	263	0.0987685848301969	185759	1666	407.914	18.14193302087	0.153190450617585	192452.688	1	0.002	**	0.1578631	0.1406693;0.1762715	2.2e-16	***
LTR	ERVL	LTR52	79	0.0296681300440515	185759	1073	257.006	14.8404920472404	0.0965175624063482	192452.688	1	0.002	**	0.07362535	0.05872004;0.09091701	2.2e-16	***
LTR	ERVL	LTR102_Mam	41	0.0153973839469128	185759	518	120.273	10.1874557793031	0.0451680380352938	192452.688	1	0.002	**	0.07915058	0.05739628;0.10584618	2.2e-16	***
LTR	ERVL	LTR40a	178	0.0668471790865971	185759	1974	454.863	20.7573866394616	0.1708219574206	192452.688	1	0.002	**	0.09017224	0.07789937;0.10367759	2.2e-16	***
LTR	ERVL	LTR41	183	0.0687249088362207	185759	1129	286.385	16.3796540887794	0.107550726869186	192452.688	1	0.002	**	0.1620903	0.1410528;0.1849050	1.496e-13	***
LTR	ERVL	LTR18B	71	0.0266637624446539	185759	367	91.752	9.19211569721525	0.0344570919974913	192452.688	14	0.028	*	0.1934605	0.1542992;0.2376486	0.01133	*
LTR	ERVL	LTR75B	19	0.00713537304856936	185759	205	41.499	5.9657010140124	0.0155847813759253	192452.688	1	0.002	**	0.09268293	0.05672681;0.14095042	3.683e-05	***
LTR	ERVL	LTR108a_Mam	8	0.00300436759939762	185759	86	20.402	4.10136772518843	0.00766188847036379	192452.688	1	0.002	**	0.09302326	0.04102186;0.17508921	0.0008738	***
LTR	ERVL	LTR47B2	25	0.00938864874811758	185759	174	43.716	6.16029977300563	0.0164173667469083	192452.688	1	0.002	**	0.1436782	0.09518919;0.20475042	0.0008283	***
LTR	ERVL	LTR16D1	13	0.00488209734902114	185759	207	49.517	6.59281246329488	0.0185959088024215	192452.688	1	0.002	**	0.06280193	0.03385997;0.10499901	2.54e-11	***
LTR	ERVL	LTR16B1	146	0.0548297086890066	185759	1199	289.116	15.5597123575164	0.10857634285843	192452.688	1	0.002	**	0.1217681	0.1037861;0.1416278	2.2e-16	***
LTR	ERVL	LTR53	75	0.0281659462443527	185759	494	128.097	10.7506822187324	0.0481063095475047	192452.688	1	0.002	**	0.1518219	0.1213285;0.1865525	1.008e-08	***
LTR	ERVL	LTR66	29	0.0108908325478164	185759	379	96.735	8.9562821522097	0.0363284374659661	192452.688	1	0.002	**	0.07651715	0.05184125;0.10804403	2.2e-16	***
LTR	ERVL	MER77	238	0.0893799360820793	185759	1299	355.997	17.1622123437665	0.133693231535345	192452.688	1	0.002	**	0.1832179	0.1625315;0.2053482	2.518e-14	***
LTR	ERVL	LTR16A1	397	0.149091742120107	185759	2692	689.376	24.2644469829293	0.258892364775292	192452.688	1	0.002	**	0.147474	0.1342827;0.1614368	2.2e-16	***
LTR	ERVL	LTR75	65	0.0244104867451057	185759	291	71.871	7.94603665348321	0.0269908629670383	192452.688	217	0.434	ns	0.2233677	0.1768295;0.2756365	0.3772	ns
LTR	ERVL	MLT2B5	30	0.0112663784977411	185759	369	86.682	8.7035986022236	0.0325530740313731	192452.688	1	0.002	**	0.08130081	0.05552411;0.11402829	1.539e-14	***
LTR	ERVL	MER70B	36	0.0135196541972893	185759	477	112.645	9.81056686548857	0.0423033735292682	192452.688	1	0.002	**	0.0754717	0.0534166;0.1029557	2.2e-16	***
LTR	ERVL	LTR50	327	0.122803525625378	185759	2565	633.826	22.6460276111853	0.238030787256975	192452.688	1	0.002	**	0.1274854	0.1148143;0.1410134	2.2e-16	***
LTR	ERVL	MLT2B4	357	0.134069904123119	185759	4467	1072.318	30.5953092638226	0.402704681931358	192452.688	1	0.002	**	0.07991941	0.07213202;0.08826107	2.2e-16	***
LTR	ERVL	LTR82B	93	0.0349257733429974	185759	1154	262.039	15.573503556137	0.0984076851723193	192452.688	1	0.002	**	0.08058925	0.06553601;0.09781932	2.2e-16	***
LTR	ERVL	LTR33	1333	0.500602751249629	185759	9255	2252.324	43.8052728096279	0.845851156118207	192452.688	1	0.002	**	0.1440303	0.1369356;0.1513497	2.2e-16	***
LTR	ERVL	ERV3-16A3_LTR	154	0.0578340762884043	185759	1093	267.633	15.3564361468126	0.100508489216198	192452.688	1	0.002	**	0.1408966	0.1208016;0.1629461	2.2e-16	***
LTR	ERVL	MER88	19	0.00713537304856936	185759	112	30.116	5.23296550035716	0.0113099418279324	192452.688	17	0.034	*	0.1696429	0.1053373;0.2521734	0.01857	*
LTR	ERVL	LTR16E2	252	0.0946375793810252	185759	2318	572.088	22.4397370260393	0.214845331400523	192452.688	1	0.002	**	0.1087144	0.09632723;0.12209996	2.2e-16	***
LTR	ERVL	MLT2B2	159	0.0597118060380278	185759	2172	532.091	21.6477561041403	0.199824620041385	192452.688	1	0.002	**	0.07320442	0.06260170;0.08497514	2.2e-16	***
LTR	ERVL	MER73	23	0.00863755684826817	185759	279	68.371	7.94030272769292	0.0256764521423019	192452.688	1	0.002	**	0.08243728	0.05297511;0.12112900	3.699e-12	***
LTR	ERVL	LTR33C	96	0.0360524111927715	185759	919	230.419	14.1174622982228	0.0865329222357002	192452.688	1	0.002	**	0.1044614	0.08543545;0.12606411	2.2e-16	***
LTR	ERVL	MER70A	61	0.0229083029454069	185759	533	133.882	10.7893691421921	0.0502788428678191	192452.688	1	0.002	**	0.1144465	0.08868216;0.14457500	4.755e-15	***
LTR	ERVL	LTR108e_Mam	13	0.00488209734902114	185759	168	38.284	5.87246369335987	0.0143774011469173	192452.688	1	0.002	**	0.07738095	0.04184445;0.12868880	4.364e-07	***
LTR	ERVL	MLT2B1	279	0.104777320028992	185759	4436	1055.054	29.8271813074039	0.396221256651858	192452.688	1	0.002	**	0.0628945	0.05592725;0.07044378	2.2e-16	***
LTR	ERVL	MLT2F	214	0.0803668332838865	185759	1911	459.717	20.4258200600398	0.172644857461535	192452.688	1	0.002	**	0.1119833	0.09818665;0.12698285	2.2e-16	***
LTR	ERVL	LTR62	58	0.0217816650956328	185759	313	84.887	8.65095775449575	0.0318789690512583	192452.688	1	0.002	**	0.1853035	0.1438203;0.2328584	0.0004559	***
LTR	ERVL	MER68C	22	0.00826201089834347	185759	163	38.246	5.81371510166119	0.0143631304008202	192452.688	2	0.004	**	0.1349693	0.08655661;0.19718703	0.002156	**
LTR	ERVL	LTR53B	31	0.0116419244476658	185759	187	48.643	6.44741189316456	0.0182676816421873	192452.688	2	0.004	**	0.1657754	0.1155020;0.2269753	0.002615	**
LTR	ERVL	MER21C	985	0.369912760675833	185759	5505	1477.704	35.8292634604749	0.554945752387533	192452.688	1	0.002	**	0.1789282	0.1688845;0.1893135	2.2e-16	***
LTR	ERVL	LTR47A	96	0.0360524111927715	185759	679	177.846	12.5967043690388	0.0667893450103087	192452.688	1	0.002	**	0.1413844	0.1160459;0.1698855	3.77e-14	***
LTR	ERVL	LTR32	180	0.0675982709864466	185759	1216	311.237	16.3855215454473	0.116883794816715	192452.688	1	0.002	**	0.1480263	0.1285247;0.1692466	2.2e-16	***
LTR	ERVL	LTR16	331	0.124305709425077	185759	3017	739.072	25.2606990979846	0.27755549630275	192452.688	1	0.002	**	0.1097116	0.09877637;0.12141001	2.2e-16	***
LTR	ERVL	LTR84b	134	0.0503231572899102	185759	1278	292.801	16.1297727376603	0.109960229683903	192452.688	1	0.002	**	0.1048513	0.08858742;0.12295752	2.2e-16	***
LTR	ERVL	MER74C	21	0.00788646494841876	185759	234	57.226	6.93476856246949	0.0214909925303911	192452.688	1	0.002	**	0.08974359	0.0564128;0.1339099	1.718e-09	***
LTR	ERVL	tot	14496	5.4439140901085	185759	133596	25827.328	131.063458088233	9.69934842777688	192452.688	1	0.002	**	0.1085062	0.1068432;0.1101863	2.2e-16	***
LTR	ERVL	LTR16B	84	0.0315458597936751	185759	694	164.714	12.2465579728421	0.0618576755958975	192452.688	1	0.002	**	0.1210375	0.0977031;0.1476482	1.401e-14	***
LTR	ERVL	LTR16A2	231	0.0867511144326064	185759	1825	460.24	19.8405152666468	0.172841267993345	192452.688	1	0.002	**	0.1265753	0.1116561;0.1427060	2.2e-16	***
LTR	ERVL	LTR101_Mam	103	0.0386812328422444	185759	1151	292.451	15.7749944357977	0.109828788601429	192452.688	1	0.002	**	0.0894874	0.07362817;0.10747953	2.2e-16	***
LTR	ERVL	LTR18C	14	0.00525764329894584	185759	77	17.301	3.87987789143581	0.00649732047964729	192452.688	255	0.51	ns	0.1818182	0.1031222;0.2862025	0.4149	ns
LTR	ERVL	LTR83	87	0.0326724976434492	185759	726	171.145	11.9314850431677	0.0642728115998633	192452.688	1	0.002	**	0.1198347	0.09710533;0.14570418	4.047e-15	***
LTR	ERVL	MER21A	349	0.131065536523721	185759	1975	513.014	21.3916199808571	0.192660329954672	192452.688	1	0.002	**	0.1767089	0.1601235;0.1942598	2.2e-16	***
LTR	ERVL	LTR80B	18	0.00675982709864466	185759	507	115.151	10.5171673852711	0.0432444916797795	192452.688	1	0.002	**	0.03550296	0.02117450;0.05553098	2.2e-16	***
LTR	ERVL	LTR67B	470	0.17650659646461	185759	3708	870.467	26.1450277007593	0.326900356393106	192452.688	1	0.002	**	0.126753	0.1162070;0.1378911	2.2e-16	***
LTR	ERVL	LTR16A	607	0.227956391604295	185759	4245	1012.948	30.2253017332311	0.380408518884328	192452.688	1	0.002	**	0.1429918	0.1325916;0.1538858	2.2e-16	***
LTR	ERVL	LTR18A	26	0.00976419469804228	185759	198	47.041	6.19077092490464	0.017666057030408	192452.688	1	0.002	**	0.1313131	0.08760339;0.18645727	0.0002991	***
LTR	ERVL	LTR47B3	14	0.00525764329894584	185759	120	29.041	4.91359974585461	0.0109062299317633	192452.688	2	0.004	**	0.1166667	0.06527215;0.18799509	0.0008604	***
LTR	ERV1?	tot	188	0.0706026385858442	185759	1544	381.373	18.2092682018924	0.143223085560634	192452.688	1	0.002	**	0.1217617	0.1058577;0.1391193	2.2e-16	***
LTR	ERV1?	LTR103_Mam	90	0.0337991354932233	185759	748	187.174	12.6085963017578	0.0702924376312064	192452.688	1	0.002	**	0.1203209	0.09787164;0.14581229	2.2e-16	***
LTR	ERV1?	EUTREP15	24	0.00901310279819287	185759	196	45.88	6.29119854870113	0.0172300481825454	192452.688	1	0.002	**	0.122449	0.08005417;0.17669740	0.0001297	***
LTR	ERV1?	LTR103b_Mam	74	0.027790400294428	185759	600	149.22	10.9311064896967	0.0560389666477642	192452.688	1	0.002	**	0.1233333	0.09809662;0.15234466	3.352e-14	***
LTR	ERVL-MaLR	THE1A	352	0.132192174373495	185759	4236	988.092	29.8013700634326	0.371073948753	192452.688	1	0.002	**	0.08309726	0.07495648;0.09181820	2.2e-16	***
LTR	ERVL-MaLR	MLT1M	424	0.159231482768074	185759	2320	562.117	21.3208322747703	0.211100762733824	192452.688	1	0.002	**	0.1827586	0.1672253;0.1990973	6.378e-12	***
LTR	ERVL-MaLR	MLT1C2	2748	1.03200027039308	185759	15985	3907.344	55.3668054627242	1.46738721416259	192452.688	1	0.002	**	0.1719112	0.166091;0.177851	2.2e-16	***
LTR	ERVL-MaLR	MLT1J2	765	0.287292651692398	185759	6900	1668.211	36.9618540884742	0.626489884669839	192452.688	1	0.002	**	0.1108696	0.1035545;0.1185153	2.2e-16	***
LTR	ERVL-MaLR	MLT1O	815	0.306069949188633	185759	5061	1258.717	31.055004819261	0.472706071451373	192452.688	1	0.002	**	0.1610354	0.1510077;0.1714556	2.2e-16	***
LTR	ERVL-MaLR	MSTB	1004	0.377048133724402	185759	8566	2070.678	40.5331623890024	0.777634736498184	192452.688	1	0.002	**	0.1172076	0.1104684;0.1242083	2.2e-16	***
LTR	ERVL-MaLR	MSTD	875	0.328602706184115	185759	7647	1799.871	37.8482344085936	0.675934264436925	192452.688	1	0.002	**	0.114424	0.1073718;0.1217714	2.2e-16	***
LTR	ERVL-MaLR	THE1B	1754	0.658707596167929	185759	22429	5133.047	62.871771492862	1.92769501162315	192452.688	1	0.002	**	0.07820233	0.07472111;0.08179331	2.2e-16	***
LTR	ERVL-MaLR	MLT1E3	208	0.0781135575843382	185759	2044	447.385	20.5225717431064	0.168013624807063	192452.688	1	0.002	**	0.1017613	0.0889881;0.1156890	2.2e-16	***
LTR	ERVL-MaLR	MLT1G1	509	0.191152888511674	185759	3600	908.965	27.594587082184	0.341358124373308	192452.688	1	0.002	**	0.1413889	0.1301630;0.1532004	2.2e-16	***
LTR	ERVL-MaLR	MLT1H2	574	0.21556337525678	185759	4721	1157.974	30.6579065043788	0.434872445818108	192452.688	1	0.002	**	0.1215844	0.1123924;0.1312472	2.2e-16	***
LTR	ERVL-MaLR	MLT1F1	498	0.187021883062502	185759	3265	798.133	26.404858028922	0.299735615651253	192452.688	1	0.002	**	0.1525268	0.1403567;0.1653227	2.2e-16	***
LTR	ERVL-MaLR	MLT1F2	798	0.299685668039913	185759	6038	1496.596	36.773946036659	0.562040566473511	192452.688	1	0.002	**	0.132163	0.1237171;0.1409660	2.2e-16	***
LTR	ERVL-MaLR	MLT1A1	693	0.260253343297819	185759	6780	1599.798	36.0019073568795	0.60079765959764	192452.688	1	0.002	**	0.1022124	0.09510023;0.10966868	2.2e-16	***
LTR	ERVL-MaLR	MLT1E1	111	0.041685600441642	185759	1045	252.411	14.3644845858603	0.0947919287664442	192452.688	1	0.002	**	0.1062201	0.0881899;0.1265015	2.2e-16	***
LTR	ERVL-MaLR	MLT1K	2820	1.05903957878766	185759	17616	4469.762	58.665756852077	1.67860101622734	192452.688	1	0.002	**	0.1600817	0.154695;0.165581	2.2e-16	***
LTR	ERVL-MaLR	MLT1G	372	0.13970309337199	185759	2834	719.613	24.1817283705484	0.270247747663165	192452.688	1	0.002	**	0.1312632	0.1190397;0.1442536	2.2e-16	***
LTR	ERVL-MaLR	MLT1A0	2403	0.902436917669061	185759	20690	4774.363	63.4204334767777	1.79299268812036	192452.688	1	0.002	**	0.1161431	0.1118073;0.1205870	2.2e-16	***
LTR	ERVL-MaLR	MSTB2	198	0.0743580980850912	185759	1582	374.505	18.0225632968173	0.140643835976551	192452.688	1	0.002	**	0.125158	0.1092434;0.1424779	2.2e-16	***
LTR	ERVL-MaLR	MLT1J	2344	0.880279706623504	185759	15262	3672.028	54.4479181584732	1.37901524341011	192452.688	1	0.002	**	0.1535841	0.1478976;0.1594029	2.2e-16	***
LTR	ERVL-MaLR	MLT1E2	478	0.179510964064008	185759	4004	962.698	28.9423643895321	0.361537334900612	192452.688	1	0.002	**	0.1193806	0.1094932;0.1298271	2.2e-16	***
LTR	ERVL-MaLR	MLT1A	1133	0.425493561264689	185759	9077	2166.206	43.0975052521484	0.813509890002591	192452.688	1	0.002	**	0.124821	0.1180877;0.1317960	2.2e-16	***
LTR	ERVL-MaLR	tot	30231	11.3531296121737	185759	323803	50135.009	172.078045586219	18.8279995793885	192452.688	1	0.002	**	0.09336232	0.09236232;0.09436961	2.2e-16	***
LTR	ERVL-MaLR	MSTA1	65	0.0244104867451057	185759	544	136.156	11.0927324277075	0.0511328343579479	192452.688	1	0.002	**	0.1194853	0.09343793;0.14974781	4.258e-14	***
LTR	ERVL-MaLR	MLT1E	80	0.0300436759939762	185759	918	220.165	14.0602085498212	0.0826820740651722	192452.688	1	0.002	**	0.08714597	0.06970438;0.10728788	2.2e-16	***
LTR	ERVL-MaLR	MSTA	1761	0.661336417817402	185759	19752	4496.23	63.5334210915451	1.68854096642995	192452.688	1	0.002	**	0.08915553	0.08521680;0.09321567	2.2e-16	***
LTR	ERVL-MaLR	MSTC	432	0.162235850367472	185759	3205	784.512	26.5876429711014	0.294620304267329	192452.688	1	0.002	**	0.1347894	0.1231478;0.1471018	2.2e-16	***
LTR	ERVL-MaLR	MSTB1	512	0.192279526361448	185759	4555	1100.924	30.819248044851	0.413447549374904	192452.688	1	0.002	**	0.112404	0.1033720;0.1219361	2.2e-16	***
LTR	ERVL-MaLR	THE1D	964	0.362026295727414	185759	12601	2906.372	50.5510734507886	1.09147623357456	192452.688	1	0.002	**	0.07650186	0.07191952;0.08128093	2.2e-16	***
LTR	ERVL-MaLR	MLT1F	754	0.283161646243226	185759	4306	1126.687	32.002549807698	0.423122739682814	192452.688	1	0.002	**	0.1751045	0.1638600;0.1867915	2.2e-16	***
LTR	ERVL-MaLR	MLT1H	1256	0.471685713105427	185759	10078	2510.978	43.305136541187	0.942987618250031	192452.688	1	0.002	**	0.1246279	0.1182388;0.1312347	2.2e-16	***
LTR	ERVL-MaLR	MLT1L	1557	0.584725044032763	185759	12035	2909.161	49.4517598833	1.0925236312289	192452.688	1	0.002	**	0.1293727	0.1234253;0.1354999	2.2e-16	***
LTR	ERVL-MaLR	MLT1H1	432	0.162235850367472	185759	3631	895.366	27.4735662199293	0.336251075000282	192452.688	1	0.002	**	0.1189755	0.1086169;0.1299517	2.2e-16	***
LTR	ERVL-MaLR	MLT1E1A	323	0.121301341825679	185759	3367	813.953	26.1379031481292	0.305676752579062	192452.688	1	0.002	**	0.0959311	0.08618936;0.10638085	2.2e-16	***
LTR	ERVL-MaLR	MLT1B	2457	0.922716398964995	185759	17694	4157.715	57.0561405825716	1.56141302919119	192452.688	1	0.002	**	0.1388606	0.1337968;0.1440434	2.2e-16	***
LTR	ERVL-MaLR	THE1C	787	0.295554662590741	185759	9865	2283.433	44.6645993762111	0.857534015074414	192452.688	1	0.002	**	0.07977699	0.07450426;0.08529935	2.2e-16	***
LTR	ERVL-MaLR	MLT1J1	486	0.182515331663406	185759	4928	1165.5	31.1285879697263	0.437698804637241	192452.688	1	0.002	**	0.09862013	0.09043391;0.10728526	2.2e-16	***
LTR	ERVL-MaLR	MLT1C	1030	0.386812328422444	185759	6450	1599.082	38.1438622877945	0.600528768697494	192452.688	1	0.002	**	0.1596899	0.1508280;0.1688607	2.2e-16	***
LTR	ERVL-MaLR	MLT1N2	817	0.306821041088482	185759	5722	1371.12	32.7605380427864	0.514918562860759	192452.688	1	0.002	**	0.1427822	0.1338139;0.1521164	2.2e-16	***
LTR	ERVL-MaLR	MLT1D	2423	0.909947836667555	185759	18645	4486.228	59.9062665902056	1.6847847558388	192452.688	1	0.002	**	0.1299544	0.1251591;0.1348655	2.2e-16	***
LTR	ERVL-MaLR	MLT1G3	417	0.156602661118601	185759	2737	691.796	23.9799378944446	0.25980118597411	192452.688	1	0.002	**	0.1523566	0.1390879;0.1663733	2.2e-16	***
LTR	ERVL-MaLR	MLT1I	1192	0.447650772310246	185759	11068	2643.173	46.6074814630476	0.992632915100327	192452.688	1	0.002	**	0.1076979	0.1019811;0.1136219	2.2e-16	***
LTR	Gypsy?	tot	736	0.276401819144581	185759	7780	1829.391	37.336739964158	0.687020380878702	192452.688	1	0.002	**	0.09460154	0.08818682;0.10132177	2.2e-16	***
LTR	Gypsy?	LTR88c	83	0.0311703138437504	185759	1040	241.149	14.4711510673206	0.0905625302783922	192452.688	1	0.002	**	0.07980769	0.06406500;0.09797477	2.2e-16	***
LTR	Gypsy?	LTR85c	130	0.0488209734902114	185759	1154	273.392	14.9966407983667	0.102671258341814	192452.688	1	0.002	**	0.1126516	0.09498213;0.13232203	2.2e-16	***
LTR	Gypsy?	LTR88b	165	0.061965081737576	185759	1636	387.139	17.4328880161775	0.1453884835079	192452.688	1	0.002	**	0.1008557	0.08668397;0.11647730	2.2e-16	***
LTR	Gypsy?	LTR88a	100	0.0375545949924703	185759	903	214.324	12.9005988019723	0.0804885101716621	192452.688	1	0.002	**	0.110742	0.09101659;0.13304665	2.2e-16	***
LTR	Gypsy?	LTR85b	103	0.0386812328422444	185759	1177	283.876	14.6296497104562	0.106608482080825	192452.688	1	0.002	**	0.08751062	0.0719887;0.1051284	2.2e-16	***
LTR	Gypsy?	LTR85a	172	0.0645939033870489	185759	1870	458.828	19.716773751483	0.172310997112052	192452.688	1	0.002	**	0.09197861	0.07926058;0.10599248	2.2e-16	***
LTR	tot	tot	52240	19.6185204240665	185759	741743	86914.143	199.918207877224	32.6402543948265	192452.688	1	0.002	**	0.07042871	0.06984742;0.07101335	2.2e-16	***
LTR	ERV1--int	HERV4_I-int	36	0.0135196541972893	185759	348	94.685	10.0799494235031	0.0355585682686205	192452.688	1	0.002	**	0.1034483	0.07351165;0.14033364	1.234e-14	***
LTR	ERV1--int	PRIMA4-int	58	0.0217816650956328	185759	419	106.021	10.4208038150688	0.0398157571569669	192452.688	1	0.002	**	0.1384248	0.1068178;0.1752428	1.483e-08	***
LTR	ERV1--int	LTR39-int	13	0.00488209734902114	185759	180	44.003	6.16676738818807	0.0165251484345367	192452.688	1	0.002	**	0.07222222	0.03901367;0.12033578	2.945e-09	***
LTR	ERV1--int	HERVFH19-int	16	0.00600873519879525	185759	110	27.861	6.03225223834904	0.0104630857108522	192452.688	22	0.044	*	0.1454545	0.08548594;0.22543726	0.008226	**
LTR	ERV1--int	MER92-int	23	0.00863755684826817	185759	956	216.269	14.4929183977446	0.0812189470442656	192452.688	1	0.002	**	0.02405858	0.01531079;0.03588197	2.2e-16	***
LTR	ERV1--int	HERV3-int	52	0.0195283893960846	185759	303	92.959	11.4500839919812	0.0349103759590505	192452.688	1	0.002	**	0.1716172	0.1309079;0.2188841	9.54e-08	***
LTR	ERV1--int	MER89-int	29	0.0108908325478164	185759	696	185.912	12.8993274494699	0.0698184986424014	192452.688	1	0.002	**	0.04166667	0.02807941;0.05929439	2.2e-16	***
LTR	ERV1--int	MER31-int	52	0.0195283893960846	185759	1145	287.919	16.8749875319718	0.108126814356371	192452.688	1	0.002	**	0.04541485	0.03410096;0.05913178	2.2e-16	***
LTR	ERV1--int	MER34-int	21	0.00788646494841876	185759	401	108.046	10.444183307706	0.0405762377055645	192452.688	1	0.002	**	0.05236908	0.03270592;0.07894008	2.2e-16	***
LTR	ERV1--int	LTR19-int	17	0.00638428114871995	185759	231	59.37	7.92148028147832	0.0222961630470296	192452.688	1	0.002	**	0.07359307	0.04345291;0.11521622	1.366e-12	***
LTR	ERV1--int	HERVIP10B3-int	29	0.0108908325478164	185759	239	80.457	10.5818772969227	0.0302153004930918	192452.688	1	0.002	**	0.1213389	0.08278872;0.16959546	2.603e-14	***
LTR	ERV1--int	MER66-int	30	0.0112663784977411	185759	776	207.014	14.9597325376358	0.0777432692777125	192452.688	1	0.002	**	0.03865979	0.02623289;0.05473142	2.2e-16	***
LTR	ERV1--int	HUERS-P2-int	13	0.00488209734902114	185759	257	70.068	9.06164938018955	0.0263137536193241	192452.688	1	0.002	**	0.05058366	0.02720517;0.08494640	2.2e-16	***
LTR	ERV1--int	HERV-Fc2-int	0	0	185759	3	2.24253075571177	1.64473699453217	0.000842173342889141	192452.688	1	0.002	**	0	0.0000000;0.7075982	0.0161	*
LTR	ERV1--int	HERV30-int	3	0.00112663784977411	185759	69	21.474	5.75781872556582	0.00806447372868307	192452.688	1	0.002	**	0.04347826	0.009057607;0.121847149	6.035e-08	***
LTR	ERV1--int	MER83B-int	19	0.00713537304856936	185759	267	67.704	8.2125410093241	0.0254259629937021	192452.688	1	0.002	**	0.07116105	0.04338461;0.10889802	2.287e-14	***
LTR	ERV1--int	MER34B-int	25	0.00938864874811758	185759	593	150.327	11.9142780318835	0.0564546960143308	192452.688	1	0.002	**	0.04215852	0.02746552;0.06160748	2.2e-16	***
LTR	ERV1--int	MER61-int	49	0.0184017515463104	185759	1204	313.205	20.1700720575512	0.117622869246167	192452.688	1	0.002	**	0.04069767	0.03025734;0.05344994	2.2e-16	***
LTR	ERV1--int	LTR23-int	9	0.00337991354932233	185759	173	36.588	5.86793734532745	0.013740475215845	192452.688	1	0.002	**	0.05202312	0.02406114;0.09645659	6.578e-09	***
LTR	ERV1--int	LTR46-int	8	0.00300436759939762	185759	80	20.464	5.39702064400644	0.00768517231925912	192452.688	3	0.006	**	0.1	0.04417094;0.18756511	0.0007548	***
LTR	ERV1--int	HERVIP10FH-int	70	0.0262882164947292	185759	400	122.123	12.3776038099495	0.0458627980426545	192452.688	1	0.002	**	0.175	0.1390368;0.2158539	3.455e-09	***
LTR	ERV1--int	PRIMAX-int	3	0.00112663784977411	185759	72	20.898	4.24848745386469	0.00784815926152644	192452.688	1	0.002	**	0.04166667	0.008676497;0.116974820	1.458e-07	***
LTR	ERV1--int	MER65-int	37	0.013895200147214	185759	1038	284.404	17.5455587152598	0.106806770342385	192452.688	1	0.002	**	0.03564547	0.02521950;0.04879991	2.2e-16	***
LTR	ERV1--int	HERVH-int	122	0.0458166058908138	185759	5787	1694.29	45.3611235699859	0.636283747497925	192452.688	1	0.002	**	0.02108173	0.01753708;0.02511995	2.2e-16	***
LTR	ERV1--int	MER50-int	53	0.0199039353460093	185759	544	136.542	12.3615145934082	0.0512777950946188	192452.688	1	0.002	**	0.09742647	0.07383255;0.12549697	2.2e-16	***
LTR	ERV1--int	HUERS-P3b-int	17	0.00638428114871995	185759	519	144.466	13.0447310822803	0.0542536212018222	192452.688	1	0.002	**	0.0327553	0.01919467;0.05192752	2.2e-16	***
LTR	ERV1--int	HUERS-P1-int	39	0.0146462920470634	185759	498	140.376	13.2068559863824	0.0527176382666301	192452.688	1	0.002	**	0.07831325	0.05627871;0.10550349	2.2e-16	***
LTR	ERV1--int	HERVH48-int	16	0.00600873519879525	185759	120	43.311	8.40279036308095	0.0162652706371888	192452.688	1	0.002	**	0.1333333	0.07817281;0.20747836	3.215e-08	***
LTR	ERV1--int	PABL_A-int	29	0.0108908325478164	185759	449	121.107	11.0540373955738	0.045481243357531	192452.688	1	0.002	**	0.06458797	0.04367869;0.09144444	2.2e-16	***
LTR	ERV1--int	MER57A-int	78	0.0292925840941268	185759	1903	528.692	22.111355635692	0.198548139357591	192452.688	1	0.002	**	0.04098791	0.03253163;0.05089300	2.2e-16	***
LTR	ERV1--int	HERV9-int	32	0.0120174703975905	185759	355	127.553	15.2987987843571	0.0479020125507456	192452.688	1	0.002	**	0.09014085	0.06247412;0.12486802	2.2e-16	***
LTR	ERV1--int	HERVFH21-int	19	0.00713537304856936	185759	131	41.574	7.90879719509061	0.0156129473221696	192452.688	3	0.006	**	0.1450382	0.08963828;0.21719465	8.086e-06	***
LTR	ERV1--int	MER4-int	106	0.0398078706920185	185759	3018	731.783	27.0033904185029	0.274818141873749	192452.688	1	0.002	**	0.0351226	0.02884326;0.04232254	2.2e-16	***
LTR	ERV1--int	PABL_B-int	11	0.00413100544917173	185759	246	65.903	8.94559190968461	0.0247496047378877	192452.688	1	0.002	**	0.04471545	0.02253008;0.07859832	2.2e-16	***
LTR	ERV1--int	HERVS71-int	12	0.00450655139909644	185759	174	67.241	10.669149438908	0.025252085218887	192452.688	1	0.002	**	0.06896552	0.03614082;0.11736956	2.2e-16	***
LTR	ERV1--int	HERV35I-int	16	0.00600873519879525	185759	615	158.67	12.8709269581006	0.0595878758745526	192452.688	1	0.002	**	0.02601626	0.01494204;0.04190564	2.2e-16	***
LTR	ERV1--int	HERVIP10F-int	21	0.00788646494841876	185759	302	120.539	13.3613249344518	0.0452679332579738	192452.688	1	0.002	**	0.06953642	0.04355644;0.10433169	2.2e-16	***
LTR	ERV1--int	MER4B-int	67	0.0251615786449551	185759	1527	352.614	18.3860558862158	0.132422759586749	192452.688	1	0.002	**	0.04387688	0.03416301;0.05538983	2.2e-16	***
LTR	ERV1--int	LTR37-int	64	0.024034940795181	185759	1383	337.628	16.8960081407145	0.126794827981178	192452.688	1	0.002	**	0.04627621	0.03581775;0.05871230	2.2e-16	***
LTR	ERV1--int	ERV24_Prim-int	18	0.00675982709864466	185759	416	105.756	9.97466580683072	0.0397162374802369	192452.688	1	0.002	**	0.04326923	0.02584252;0.06752371	2.2e-16	***
LTR	ERV1--int	LOR1-int	38	0.0142707460971387	185759	1390	369.417	18.9819763572297	0.138733058183334	192452.688	1	0.002	**	0.02733813	0.01941712;0.03733201	2.2e-16	***
LTR	ERV1--int	HERVE-int	24	0.00901310279819287	185759	268	97.279	13.7888103290418	0.0365327344627252	192452.688	1	0.002	**	0.08955224	0.05822191;0.13031494	2.2e-16	***
LTR	ERV1--int	MER51-int	23	0.00863755684826817	185759	608	146.591	12.1873808199814	0.0550516563454121	192452.688	1	0.002	**	0.03782895	0.02412871;0.05622321	2.2e-16	***
LTR	ERV1--int	HERV-Fc1-int	0	0	185759	6	3.26908150064683	2.19042636913049	0.00122769031754169	192452.688	1	0.002	**	0	0.0000000;0.4592581	0.008891	**
LTR	ERV1--int	MER84-int	12	0.00450655139909644	185759	140	35.099	5.97351503571238	0.0131812872964072	192452.688	1	0.002	**	0.08571429	0.04507586;0.14493883	1.151e-06	***
LTR	ERV1--int	HERV17-int	59	0.0221572110455575	185759	899	264.049	18.2131358452442	0.0991625325316679	192452.688	1	0.002	**	0.06562848	0.05033126;0.08384267	2.2e-16	***
LTR	ERV1--int	MER101-int	40	0.0150218379969881	185759	1219	322.77	16.7358653552539	0.121214966257196	192452.688	1	0.002	**	0.03281378	0.02354403;0.04441683	2.2e-16	***
LTR	ERV1--int	MER110-int	12	0.00450655139909644	185759	393	96.791	9.77726515513995	0.0363494680391619	192452.688	1	0.002	**	0.03053435	0.01587506;0.05272954	2.2e-16	***
LTR	ERV1--int	HERV9NC-int	28	0.0105152865978917	185759	257	97.249	13.5370695222877	0.0365214680842274	192452.688	1	0.002	**	0.1089494	0.07362761;0.15360282	2.2e-16	***
LTR	ERV1--int	HERVI-int	11	0.00413100544917173	185759	76	31.661	7.64228260950115	0.011890160320566	192452.688	2	0.004	**	0.1447368	0.07452894;0.24423396	5.068e-07	***
LTR	ERV1--int	HERVE_a-int	22	0.00826201089834347	185759	189	60.601	10.0906699787785	0.0227584601113869	192452.688	1	0.002	**	0.1164021	0.0744044;0.1709180	7.539e-11	***
LTR	ERV1--int	MER57-int	31	0.0116419244476658	185759	1272	318.99	18.8713016516091	0.119795402566481	192452.688	1	0.002	**	0.02437107	0.01661764;0.03441556	2.2e-16	***
LTR	ERV1--int	LTR43-int	5	0.00187772974962352	185759	147	16.448	4.47049004934373	0.00617697978436152	192452.688	3	0.006	**	0.03401361	0.01113468;0.07758934	0.001435	**
LTR	ERV1--int	MER83A-int	9	0.00337991354932233	185759	102	25.255	5.20779186374572	0.00948441296534838	192452.688	1	0.002	**	0.08823529	0.04114383;0.16089819	7.372e-05	***
LTR	ERV1--int	tot	1725	0.647816763620113	185759	42759	10629.211	105.124733952998	3.9917571419451	192452.688	1	0.002	**	0.04034238	0.03849698;0.04225053	2.2e-16	***
LTR	ERV1--int	LTR38-int	13	0.00488209734902114	185759	116	28.038	4.98190479388912	0.0105295573439888	192452.688	2	0.004	**	0.112069	0.0610390;0.1840153	0.0006868	***
LTR	ERV1--int	LTR49-int	93	0.0349257733429974	185759	2182	560.269	23.2873128105829	0.210406753818363	192452.688	1	0.002	**	0.04262145	0.03453637;0.05196189	2.2e-16	***
LTR	ERV1--int	HUERS-P3-int	23	0.00863755684826817	185759	715	184.592	14.7023023262921	0.0693227779885008	192452.688	1	0.002	**	0.03216783	0.02049873;0.04787811	2.2e-16	***
LTR	ERV1--int	HERVP71A-int	18	0.00675982709864466	185759	250	62.768	9.12389288743692	0.0235722681848738	192452.688	1	0.002	**	0.072	0.04322746;0.11140563	2.874e-13	***
LTR	ERV1--int	HERV9N-int	25	0.00938864874811758	185759	237	77.055	11.1785032063302	0.028937693171448	192452.688	1	0.002	**	0.1054852	0.06943677;0.15177117	3.263e-15	***
LTR	ERV1--int	MER52-int	21	0.00788646494841876	185759	489	138.736	13.9121476362153	0.0521017429087536	192452.688	1	0.002	**	0.04294479	0.02677690;0.06489859	2.2e-16	***
LTR	ERV1--int	Harlequin-int	39	0.0146462920470634	185759	570	187.386	16.5894609380237	0.0703720533725904	192452.688	1	0.002	**	0.06842105	0.04910304;0.09234964	2.2e-16	***
LTR	ERV1--int	HERV1_I-int	10	0.00375545949924703	185759	49	13.516	5.11213046369885	0.00507587905918229	192452.688	307	0.614	ns	0.2040816	0.1024494;0.3434300	0.3372	ns
LTR	ERV1--int	MER41-int	97	0.0364279571426962	185759	1715	452.69	22.3285571514253	0.170005896071414	192452.688	1	0.002	**	0.05655977	0.04610230;0.06856478	2.2e-16	***
LTR	ERV1--int	PRIMA41-int	23	0.00863755684826817	185759	460	136.251	11.9911545226799	0.0511685112231907	192452.688	1	0.002	**	0.05	0.03195617;0.07408245	2.2e-16	***
LTR	ERV1--int	HERV15-int	33	0.0123930163475152	185759	95	28.598	6.85020593276737	0.0107398630759467	192452.688	774	0.456	ns	0.3473684	0.2525635;0.4519756	0.3164	ns
LTR	ERV1--int	LTR25-int	5	0.00187772974962352	185759	592	133.592	12.4933430121653	0.0501699345423409	192452.688	1	0.002	**	0.008445946	0.002747899;0.019599218	2.2e-16	***
LTR	ERV1--int	ERV24B_Prim-int	19	0.00713537304856936	185759	376	104.629	10.6067838133368	0.0392929971946718	192452.688	1	0.002	**	0.05053191	0.03069412;0.07778925	2.2e-16	***
LTR	ERVK--int	HERVK3-int	25	0.00938864874811758	185759	336	107.075	11.3478698066707	0.0402115825881876	192452.688	1	0.002	**	0.07440476	0.04872709;0.10787837	2.2e-16	***
LTR	ERVK--int	HERVK9-int	31	0.0116419244476658	185759	680	219.367	18.7545206028584	0.0823823883971323	192452.688	1	0.002	**	0.04558824	0.03118193;0.06408739	2.2e-16	***
LTR	ERVK--int	HERVK14C-int	2	0.000751091899849406	185759	82	22.491	6.02828825283424	0.0084464039597565	192452.688	1	0.002	**	0.02439024	0.002967542;0.085343225	2.837e-09	***
LTR	ERVK--int	HERVK11-int	6	0.00225327569954822	185759	286	94.709	12.1955340207	0.0355675813714187	192452.688	1	0.002	**	0.02097902	0.007736923;0.045100887	2.2e-16	***
LTR	ERVK--int	HERVK22-int	33	0.0123930163475152	185759	421	111.351	12.4344849276283	0.0418174170700656	192452.688	1	0.002	**	0.0783848	0.05456863;0.10832196	2.2e-16	***
LTR	ERVK--int	tot	145	0.0544541627390819	185759	2628	828.471	34.6967869697761	0.311128928680069	192452.688	1	0.002	**	0.05517504	0.04675509;0.06460221	2.2e-16	***
LTR	ERVK--int	HERVK14-int	19	0.00713537304856936	185759	407	111.153	11.11760730518	0.0417430589719805	192452.688	1	0.002	**	0.04668305	0.02833685;0.07194345	2.2e-16	***
LTR	ERVK--int	HERVK11D-int	1	0.000375545949924703	185759	43	15.672	4.76330821017338	0.00588555612721995	192452.688	1	0.002	**	0.02325581	0.0005886129;0.1228904827	1.725e-07	***
LTR	ERVK--int	HERVK-int	18	0.00675982709864466	185759	251	104.828	13.7364881649972	0.0393677308387068	192452.688	1	0.002	**	0.07171315	0.04305297;0.11097128	2.2e-16	***
LTR	ERVK--int	HERVKC4-int	4	0.00150218379969881	185759	55	17.823	4.66598783136459	0.00669335546550798	192452.688	1	0.002	**	0.07272727	0.02017053;0.17586754	1.659e-05	***
LTR	ERVK--int	HERVK13-int	11	0.00413100544917173	185759	67	29.426	6.73928348876511	0.0110508151224843	192452.688	2	0.004	**	0.1641791	0.08491255;0.27480082	2.9e-06	***
LTR	ERVL-MaLR--int	MLT1J-int	99	0.0371790490425456	185759	1434	346.487	17.467195937927	0.130121789551561	192452.688	1	0.002	**	0.06903766	0.05646127;0.08341225	2.2e-16	***
LTR	ERVL-MaLR--int	MLT-int	37	0.013895200147214	185759	409	93.403	8.88467942744861	0.035077118360817	192452.688	1	0.002	**	0.09046455	0.06449574;0.12253644	3.371e-13	***
LTR	ERVL-MaLR--int	MLT1K-int	20	0.00751091899849406	185759	202	49.623	6.24787219034663	0.0186357166731135	192452.688	1	0.002	**	0.0990099	0.06153295;0.14876726	1.802e-07	***
LTR	ERVL-MaLR--int	MSTB1-int	11	0.00413100544917173	185759	231	52.086	7.34605802921326	0.0195606863477781	192452.688	1	0.002	**	0.04761905	0.02400775;0.08360473	1.078e-13	***
LTR	ERVL-MaLR--int	MST-int	29	0.0108908325478164	185759	227	54.168	7.06524548007313	0.0203425730155213	192452.688	1	0.002	**	0.1277533	0.08725443;0.17829746	4.497e-05	***
LTR	ERVL-MaLR--int	MLT1H-int	55	0.0206550272458587	185759	807	198.54	13.6711118530754	0.0745608928980505	192452.688	1	0.002	**	0.06815366	0.05175186;0.08779048	2.2e-16	***
LTR	ERVL-MaLR--int	THE1B-int	250	0.0938864874811758	185759	4215	1220.733	38.3543578719259	0.458441334089432	192452.688	1	0.002	**	0.05931198	0.05236990;0.06687229	2.2e-16	***
LTR	ERVL-MaLR--int	MLT1G3-int	23	0.00863755684826817	185759	237	59.533	7.48778859063062	0.0223573770368673	192452.688	1	0.002	**	0.09704641	0.06251838;0.14205510	3.016e-09	***
LTR	ERVL-MaLR--int	MSTA1-int	0	0	185759	28	7.326	2.79777617967406	0.00275124962914837	192452.688	1	0.002	**	0	0.0000000;0.1234361	0.0003267	***
LTR	ERVL-MaLR--int	MLT1I-int	40	0.0150218379969881	185759	801	199.827	13.7390622981641	0.0750442205356036	192452.688	1	0.002	**	0.04993758	0.03591238;0.06738292	2.2e-16	***
LTR	ERVL-MaLR--int	THE1A-int	156	0.0585851681882537	185759	1461	436.907	23.5883607264634	0.164078654343752	192452.688	1	0.002	**	0.1067762	0.09140081;0.12375207	2.2e-16	***
LTR	ERVL-MaLR--int	MLT1C2-int	40	0.0150218379969881	185759	436	107.2	10.2432868223498	0.0402585258319282	192452.688	1	0.002	**	0.09174312	0.06635222;0.12283143	2.491e-16	***
LTR	ERVL-MaLR--int	MLT1E-int	0	0	185759	13	2.88499452354874	1.5257024643876	0.00108344800887368	192452.688	1	0.002	**	0	0.0000000;0.2470526	0.08634	ns
LTR	ERVL-MaLR--int	MLT1-int	22	0.00826201089834347	185759	245	58.983	6.83179217953711	0.0221508267644088	192452.688	1	0.002	**	0.08979592	0.05713186;0.13279492	1.999e-09	***
LTR	ERVL-MaLR--int	MLT1E1-int	3	0.00112663784977411	185759	45	11.106	3.21139799418837	0.00417081331986375	192452.688	6	0.012	*	0.06666667	0.0139651;0.1826845	0.002903	**
LTR	ERVL-MaLR--int	MLT1J2-int	31	0.0116419244476658	185759	582	146.221	11.624426277726	0.05491270434394	192452.688	1	0.002	**	0.0532646	0.03647400;0.07475579	2.2e-16	***
LTR	ERVL-MaLR--int	MLT1E2-int	15	0.00563318924887055	185759	128	29.136	5.40358239529136	0.0109419067970061	192452.688	7	0.014	*	0.1171875	0.06709408;0.18590890	0.002085	**
LTR	ERVL-MaLR--int	MLT1H1-int	17	0.00638428114871995	185759	425	102.455	9.65977672031225	0.0384765602995355	192452.688	1	0.002	**	0.04	0.02347121;0.06327285	2.2e-16	***
LTR	ERVL-MaLR--int	MLT1A0-int	62	0.0232838488953316	185759	925	236.595	15.1136162580766	0.0888522940224351	192452.688	1	0.002	**	0.06702703	0.05177185;0.08510540	2.2e-16	***
LTR	ERVL-MaLR--int	MSTC-int	22	0.00826201089834347	185759	204	55.695	7.60366956086275	0.0209160316810563	192452.688	1	0.002	**	0.1078431	0.06883004;0.15871573	9.813e-09	***
LTR	ERVL-MaLR--int	THE1-int	13	0.00488209734902114	185759	200	48.841	6.65071055985381	0.0183420397402724	192452.688	1	0.002	**	0.065	0.03506071;0.10858724	4.886e-11	***
LTR	ERVL-MaLR--int	MSTD-int	71	0.0266637624446539	185759	729	194.902	14.4989867444804	0.0731946567322245	192452.688	1	0.002	**	0.09739369	0.07684967;0.12126054	2.2e-16	***
LTR	ERVL-MaLR--int	MLT1O-int	3	0.00112663784977411	185759	13	3.25205761316872	1.61201905776865	0.00122129706554731	192452.688	584	0.836	ns	0.2307692	0.05038107;0.53813154	1	ns
LTR	ERVL-MaLR--int	MLT1H2-int	16	0.00600873519879525	185759	343	86.667	9.14164540335495	0.0325474408421242	192452.688	1	0.002	**	0.04664723	0.02689464;0.07464836	2.2e-16	***
LTR	ERVL-MaLR--int	MLT1F1-int	15	0.00563318924887055	185759	157	41.765	6.60404333634996	0.0156846765986052	192452.688	1	0.002	**	0.0955414	0.05446529;0.15268263	1.65e-07	***
LTR	ERVL-MaLR--int	MLT1A-int	30	0.0112663784977411	185759	443	114.169	10.2458487406567	0.0428757055569534	192452.688	1	0.002	**	0.06772009	0.04615350;0.09526564	2.2e-16	***
LTR	ERVL-MaLR--int	MLT1M-int	0	0	185759	1	1.20610687022901	0.522089842723945	0.000452948550290863	192452.688	1	0.002	**	na	na	na	na
LTR	ERVL-MaLR--int	MLT1G-int	6	0.00225327569954822	185759	180	44.526	6.474507181496	0.0167215589663473	192452.688	1	0.002	**	0.03333333	0.01232916;0.07113767	6.196e-15	***
LTR	ERVL-MaLR--int	MLT1F2-int	14	0.00525764329894584	185759	305	80.479	8.93528949717907	0.0302235625039902	192452.688	1	0.002	**	0.04590164	0.02531880;0.07581655	2.2e-16	***
LTR	ERVL-MaLR--int	MLT1G1-int	27	0.010139740647967	185759	297	81.28	8.55094841048166	0.0305243748098799	192452.688	1	0.002	**	0.09090909	0.06076596;0.12951007	7.837e-15	***
LTR	ERVL-MaLR--int	tot	1752	0.65795650426808	185759	27209	6812.711	83.4901795966992	2.55848602405747	192452.688	1	0.002	**	0.06439046	0.06150230;0.06737206	2.2e-16	***
LTR	ERVL-MaLR--int	MLT1J1-int	28	0.0105152865978917	185759	477	118.49	10.098013164473	0.0444984396065781	192452.688	1	0.002	**	0.05870021	0.03935656;0.08372339	2.2e-16	***
LTR	ERVL-MaLR--int	MLT1F-int	43	0.0161484758467622	185759	518	134.7	11.15017158282	0.0505860394548575	192452.688	1	0.002	**	0.08301158	0.06072565;0.11018831	2.2e-16	***
LTR	ERVL-MaLR--int	THE1D-int	115	0.0431877842413408	185759	2538	664.043	27.9806731346669	0.24937865922585	192452.688	1	0.002	**	0.04531127	0.03755157;0.05414042	2.2e-16	***
LTR	ERVL-MaLR--int	MLT1N2-int	9	0.00337991354932233	185759	73	17.042	3.95042299530593	0.00640005407861679	192452.688	18	0.036	*	0.1232877	0.05795492;0.22117978	0.02614	*
LTR	ERVL-MaLR--int	MLT1D-int	50	0.0187772974962352	185759	587	148.397	11.9826948544965	0.0557298923309762	192452.688	1	0.002	**	0.08517888	0.06388093;0.11075682	2.2e-16	***
LTR	ERVL-MaLR--int	MSTB-int	75	0.0281659462443527	185759	869	247.486	16.3723504072524	0.0929423649630651	192452.688	1	0.002	**	0.0863061	0.06848859;0.10698512	2.2e-16	***
LTR	ERVL-MaLR--int	MLT1E3-int	8	0.00300436759939762	185759	72	16.976	4.04150439289106	0.00637526804592176	192452.688	13	0.026	*	0.1111111	0.04920804;0.20724687	0.01176	*
LTR	ERVL-MaLR--int	MLT1E1A-int	5	0.00187772974962352	185759	86	19.756	4.32147418586981	0.00741928578671243	192452.688	1	0.002	**	0.05813953	0.01914506;0.13048398	2.942e-05	***
LTR	ERVL-MaLR--int	MSTA-int	184	0.0691004547861454	185759	3150	838.098	31.6383530130976	0.314744309539994	192452.688	1	0.002	**	0.0584127	0.05047729;0.06717985	2.2e-16	***
LTR	ERVL-MaLR--int	THE1C-int	100	0.0375545949924703	185759	1795	495.524	24.872435788681	0.186092031290489	192452.688	1	0.002	**	0.05571031	0.04555484;0.06734648	2.2e-16	***
LTR	ERVL-MaLR--int	MLT1B-int	44	0.0165240217966869	185759	553	134.926	11.1745870346691	0.0506709128395405	192452.688	1	0.002	**	0.079566	0.05840571;0.10534325	2.2e-16	***
LTR	ERVL-MaLR--int	MLT1C-int	7	0.00262882164947292	185759	117	30.153	5.28654315583809	0.0113238370280796	192452.688	1	0.002	**	0.05982906	0.02439017;0.11938916	5.63e-08	***
LTR	ERVL-MaLR--int	MLT1A1-int	32	0.0120174703975905	185759	454	119.535	11.9709681763456	0.0448908851242494	192452.688	1	0.002	**	0.07048458	0.04870778;0.09804877	2.2e-16	***
LTR	ERVL-MaLR--int	MLT1L-int	4	0.00150218379969881	185759	109	23.914	4.54524622691261	0.00898080584649935	192452.688	1	0.002	**	0.03669725	0.01008772;0.09129832	1.538e-07	***
LTR	ERVL-MaLR--int	MSTB2-int	11	0.00413100544917173	185759	88	24.025	5.3205905389988	0.00902249144694099	192452.688	3	0.006	**	0.125	0.0640832;0.2126616	0.001132	**
LTR	LTR	EUTREP8	54	0.020279481295934	185759	275	68.409	7.38689957189654	0.025690722888399	192452.688	25	0.05	*	0.1963636	0.1510940;0.2483098	0.04328	*
LTR	LTR	LTR107_Mam	45	0.0168995677466116	185759	426	104.488	9.32967839204004	0.0392400452157324	192452.688	1	0.002	**	0.1056338	0.0780994;0.1387864	4.383e-13	***
LTR	LTR	LTR106_Mam	67	0.0251615786449551	185759	639	152.45	11.2300317726003	0.057251980066021	192452.688	1	0.002	**	0.1048513	0.08218586;0.13124123	2.2e-16	***
LTR	LTR	LTR91A	143	0.0537030708392325	185759	2403	558.818	21.1151302322464	0.209861836645023	192452.688	1	0.002	**	0.05950895	0.05038368;0.06972524	2.2e-16	***
LTR	LTR	tot	682	0.256122337848647	185759	7931	1847.693	39.2481230909985	0.693893622854224	192452.688	1	0.002	**	0.08599168	0.07991156;0.09237799	2.2e-16	***
LTR	LTR	LTR91	104	0.0390567787921691	185759	1566	361.547	17.5437616996633	0.135777511557427	192452.688	1	0.002	**	0.06641124	0.05458183;0.07989606	2.2e-16	***
LTR	LTR	LTR90A	55	0.0206550272458587	185759	406	93.79	8.85326382077707	0.0352224546434379	192452.688	1	0.002	**	0.135468	0.1037094;0.1726537	1.641e-06	***
LTR	LTR	MamRep1527	88	0.0330480435933739	185759	1268	320.957	16.1320610708736	0.120534101449983	192452.688	1	0.002	**	0.06940063	0.05603005;0.08480693	2.2e-16	***
LTR	LTR	EUTREP16	69	0.0259126705448045	185759	411	95.466	8.58944833051707	0.0358518696555117	192452.688	2	0.004	**	0.1678832	0.1330346;0.2075969	0.001584	**
LTR	LTR	LTR90B	63	0.0236593948452563	185759	537	121.831	9.88059031966537	0.0457531386252765	192452.688	1	0.002	**	0.1173184	0.09133839;0.14759530	1.172e-10	***
LTR	ERVL--int	HERVL-int	160	0.0600873519879525	185759	2324	745.354	35.0234968175556	0.279914675960177	192452.688	1	0.002	**	0.06884682	0.05888634;0.07990994	2.2e-16	***
LTR	ERVL--int	LTR57-int	17	0.00638428114871995	185759	366	84.62	9.29612919542419	0.0317786982826284	192452.688	1	0.002	**	0.04644809	0.02728717;0.07332798	2.2e-16	***
LTR	ERVL--int	MER76-int	7	0.00262882164947292	185759	155	34.791	6.21175538031762	0.0130656191438303	192452.688	1	0.002	**	0.04516129	0.01834731;0.09083395	9.2e-10	***
LTR	ERVL--int	tot	1748	0.656454320468381	185759	29730	7184.012	80.6099113869617	2.69792661081047	192452.688	1	0.002	**	0.05879583	0.05614820;0.06153008	2.2e-16	***
LTR	ERVL--int	MER21-int	84	0.0315458597936751	185759	1093	240.075	15.5425527486944	0.0901591939281731	192452.688	1	0.002	**	0.0768527	0.06176087;0.09426711	2.2e-16	***
LTR	ERVL--int	ERVL-B4-int	287	0.10778168762839	185759	3898	1017.814	34.1105399097248	0.382235925476662	192452.688	1	0.002	**	0.0736275	0.06562261;0.08227835	2.2e-16	***
LTR	ERVL--int	MER70-int	28	0.0105152865978917	185759	258	70.14	8.72723120838245	0.0263407929277187	192452.688	1	0.002	**	0.1085271	0.07333728;0.15302253	1.68e-10	***
LTR	ERVL--int	LTR52-int	6	0.00225327569954822	185759	170	46.291	6.63915637693506	0.0173843975679644	192452.688	1	0.002	**	0.03529412	0.01306050;0.07523461	6.257e-16	***
LTR	ERVL--int	MER68-int	43	0.0161484758467622	185759	410	86.783	8.33254717012406	0.0325910041723155	192452.688	1	0.002	**	0.104878	0.07694628;0.13866400	1.45e-08	***
LTR	ERVL--int	HERVL40-int	83	0.0311703138437504	185759	1333	315.202	16.9186712669003	0.118372834508166	192452.688	1	0.002	**	0.06226557	0.04989589;0.07660564	2.2e-16	***
LTR	ERVL--int	ERVL47-int	8	0.00300436759939762	185759	212	49.876	7.25432624364588	0.0187307297984445	192452.688	1	0.002	**	0.03773585	0.01643006;0.07299805	3.456e-15	***
LTR	ERVL--int	ERVL-int	52	0.0195283893960846	185759	820	205.487	15.0198344340551	0.0771698106121775	192452.688	1	0.002	**	0.06341463	0.04772011;0.08233150	2.2e-16	***
LTR	ERVL--int	HERVL74-int	21	0.00788646494841876	185759	371	102.499	9.44336678183031	0.0384930843213321	192452.688	1	0.002	**	0.05660377	0.03537638;0.08522585	2.2e-16	***
LTR	ERVL--int	ERV3-16A3_I-int	365	0.137074271722517	185759	6505	1601.16	39.3794507470729	0.601309153181438	192452.688	1	0.002	**	0.05611068	0.05064133;0.06198210	2.2e-16	***
LTR	ERVL--int	HERVL32-int	14	0.00525764329894584	185759	114	31.267	5.63661977451757	0.0117421952162957	192452.688	1	0.002	**	0.122807	0.06879433;0.19745901	0.0001348	***
LTR	ERVL--int	ERVL-E-int	506	0.1900262506619	185759	8861	2194.198	43.9273081852781	0.824022172232883	192452.688	1	0.002	**	0.05710416	0.05236260;0.06213946	2.2e-16	***
LTR	ERVL--int	LTR53-int	16	0.00600873519879525	185759	325	84.784	9.18726018733277	0.031840287818416	192452.688	1	0.002	**	0.04923077	0.02839800;0.07871811	2.2e-16	***
LTR	ERVL--int	HERVL18-int	64	0.024034940795181	185759	504	139.824	13.1451823806222	0.0525103369022717	192452.688	1	0.002	**	0.1269841	0.09918316;0.15924639	5.225e-16	***
LTR	ERVL--int	HERV16-int	93	0.0349257733429974	185759	1904	470.071	20.0808166715948	0.176533260227055	192452.688	1	0.002	**	0.04884454	0.03960198;0.05950619	2.2e-16	***
LTR	ERVL--int	HERVL66-int	5	0.00187772974962352	185759	107	40.873	6.38808881267932	0.0153496896112724	192452.688	1	0.002	**	0.04672897	0.01534461;0.10568612	5.695e-16	***
LTR	ERVL?	tot	549	0.206174726508662	185759	3926	967.739	28.6263925311826	0.363430462034182	192452.688	1	0.002	**	0.139837	0.129132;0.151081	2.2e-16	***
LTR	ERVL?	LTR89B	69	0.0259126705448045	185759	732	181.166	12.5342551255171	0.0680361575640587	192452.688	1	0.002	**	0.0942623	0.07408201;0.11777919	2.2e-16	***
LTR	ERVL?	Eutr10	116	0.0435633301912655	185759	999	249.831	14.7660582240311	0.0938230202156385	192452.688	1	0.002	**	0.1161161	0.09690385;0.13762269	2.2e-16	***
LTR	ERVL?	LTR89	130	0.0488209734902114	185759	1093	279.913	15.1455874702773	0.105120193481273	192452.688	1	0.002	**	0.1189387	0.1003359;0.1396198	2.2e-16	***
LTR	ERVL?	LTR55	43	0.0161484758467622	185759	406	96.332	9.12990312824463	0.0361770924481465	192452.688	1	0.002	**	0.1059113	0.07771518;0.14000384	1.778e-11	***
LTR	ERVL?	LTR87	196	0.0736070061852418	185759	696	167.403	11.3247888210704	0.062867518655245	192452.688	995	0.014	*	0.2816092	0.2484609;0.3166212	0.01294	*
LTR	ERVK	MER11C	99	0.0371790490425456	185759	869	249.257	16.458913902407	0.0936074568403817	192452.688	1	0.002	**	0.1139241	0.09356189;0.13694495	2.2e-16	***
LTR	ERVK	MER9a1	29	0.0108908325478164	185759	341	84.426	8.57613398181687	0.031705842368343	192452.688	1	0.002	**	0.08504399	0.05769456;0.11985333	1.779e-14	***
LTR	ERVK	LTR22	8	0.00300436759939762	185759	104	18.643	4.20252450465336	0.00700130314444624	192452.688	6	0.012	*	0.07692308	0.03379462;0.14595163	0.004584	**
LTR	ERVK	LTR14A	10	0.00375545949924703	185759	133	30.673	5.09745574331499	0.0115191209220404	192452.688	1	0.002	**	0.07518797	0.03664336;0.13392679	4.016e-06	***
LTR	ERVK	LTR3B_	38	0.0142707460971387	185759	264	63.491	7.48223916370646	0.0238437879066693	192452.688	1	0.002	**	0.1439394	0.1039160;0.1921746	0.0001284	***
LTR	ERVK	MER11A	65	0.0244104867451057	185759	968	263.102	17.4063947610807	0.0988068905170892	192452.688	1	0.002	**	0.06714876	0.05220280;0.08478938	2.2e-16	***
LTR	ERVK	LTR5A	27	0.010139740647967	185759	267	74.465	9.3172735597162	0.027965029161143	192452.688	1	0.002	**	0.1011236	0.06770482;0.14371366	1.456e-12	***
LTR	ERVK	LTR13	194	0.0728559142853924	185759	466	162.715	13.3189778200195	0.0611069592419981	192452.688	992	0.02	*	0.416309	0.3711351;0.4625518	0.002992	**
LTR	ERVK	LTR13A	85	0.0319214057435998	185759	189	66.442	8.51664072091628	0.0249520240048971	192452.688	987	0.03	*	0.4497354	0.3774587;0.5236138	0.005951	**
LTR	ERVK	LTR22C0	15	0.00563318924887055	185759	113	25.924	4.74771152922804	0.009735653205848	192452.688	11	0.022	*	0.1327434	0.07623938;0.20947362	0.01346	*
LTR	ERVK	LTR22E	20	0.00751091899849406	185759	122	28.105	5.21796916455073	0.0105547189226338	192452.688	70	0.14	ns	0.1639344	0.1031062;0.2417665	0.08562	ns
LTR	ERVK	LTR3B	14	0.00525764329894584	185759	90	22.903	4.27970874089662	0.00860112889112547	192452.688	19	0.038	*	0.1555556	0.08773586;0.24720258	0.02947	*
LTR	ERVK	LTR5_Hs	129	0.0484454275402867	185759	653	204.066	14.9196595215923	0.0766361598173345	192452.688	1	0.002	**	0.1975498	0.1676701;0.2301923	4.709e-11	***
LTR	ERVK	LTR22C2	6	0.00225327569954822	185759	70	18.404	4.16294536525695	0.00691154766241424	192452.688	1	0.002	**	0.08571429	0.03210764;0.17728592	0.0003343	***
LTR	ERVK	LTR22B2	3	0.00112663784977411	185759	40	8.86	2.85561806874704	0.00332733711633287	192452.688	27	0.054	ns	0.075	0.01574218;0.20386475	0.02192	*
LTR	ERVK	LTR14	25	0.00938864874811758	185759	97	24.96	4.56653624241101	0.00937362691012059	192452.688	557	0.89	ns	0.257732	0.1742482;0.3565316	1	ns
LTR	ERVK	LTR22A	23	0.00863755684826817	185759	170	44.714	6.24717786134114	0.0167921616049332	192452.688	1	0.002	**	0.1352941	0.08773695;0.19606196	7.747e-05	***
LTR	ERVK	LTR5	8	0.00300436759939762	185759	27	6.87	2.38301883726897	0.00258000067598271	192452.688	776	0.452	ns	0.2962963	0.1375266;0.5018137	0.6587	ns
LTR	ERVK	MER9a2	39	0.0146462920470634	185759	310	78.102	8.66202208647766	0.0293308897810192	192452.688	1	0.002	**	0.1258065	0.09101141;0.16794795	6.098e-08	***
LTR	ERVK	LTR5B	124	0.0465676977906632	185759	442	154.315	12.475392194653	0.0579523732626306	192452.688	7	0.014	*	0.280543	0.2391188;0.3249329	0.002314	**
LTR	ERVK	LTR22B	16	0.00600873519879525	185759	142	28.973	5.35059808805517	0.0108806928071684	192452.688	8	0.016	*	0.1126761	0.06579272;0.17652367	0.00643	**
LTR	ERVK	LTR3A	33	0.0123930163475152	185759	163	47.996	6.37547101245317	0.018024703412586	192452.688	8	0.016	*	0.202454	0.1436472;0.2724021	0.009735	**
LTR	ERVK	MER11D	22	0.00826201089834347	185759	260	74.225	8.60816330441494	0.0278748981331611	192452.688	1	0.002	**	0.08461538	0.05378764;0.12530641	1.957e-15	***
LTR	ERVK	LTR3	12	0.00450655139909644	185759	92	28.523	4.61614338813038	0.0107116971297023	192452.688	1	0.002	**	0.1304348	0.06925269;0.21676125	0.0001009	***
LTR	ERVK	tot	1212	0.45516169130874	185759	8264	2241.063	47.7823417507261	0.841622133176105	192452.688	1	0.002	**	0.1466602	0.1390980;0.1544725	2.2e-16	***
LTR	ERVK	LTR13_	19	0.00713537304856936	185759	44	10.408	3.44025745713476	0.00390868224681631	192452.688	988	0.028	*	0.4318182	0.2834937;0.5896628	0.00407	**
LTR	ERVK	LTR14B	44	0.0165240217966869	185759	363	98.543	9.53798323148684	0.03700742454343	192452.688	1	0.002	**	0.1212121	0.08947026;0.15928920	4.298e-12	***
LTR	ERVK	LTR22C	2	0.000751091899849406	185759	16	2.92173913043478	1.53747713073088	0.00109724729717131	192452.688	412	0.824	ns	0.125	0.0155136;0.3834762	0.7521	ns
LTR	ERVK	MER11B	55	0.0206550272458587	185759	544	151.733	13.0151106066796	0.056982713619925	192452.688	1	0.002	**	0.1011029	0.07707569;0.12956268	2.2e-16	***
LTR	ERVK	MER9B	4	0.00150218379969881	185759	39	8.902	2.75208465893947	0.00334311004622971	192452.688	54	0.108	ns	0.1025641	0.02866011;0.24220973	0.08315	ns
LTR	ERVK	MER9a3	55	0.0206550272458587	185759	575	135.503	11.2198875607948	0.050887602852647	192452.688	1	0.002	**	0.09565217	0.07287223;0.12268298	2.2e-16	***
LTR	ERVK	LTR14C	8	0.00300436759939762	185759	137	28.682	5.04522847156898	0.0107714089357403	192452.688	1	0.002	**	0.05839416	0.02554475;0.11181729	1.478e-06	***
LTR	ERVK	LTR22B1	18	0.00675982709864466	185759	154	35.078	5.58740862432087	0.0131734008314587	192452.688	3	0.006	**	0.1168831	0.07076359;0.17842455	0.0006988	***
LTR	ERV1	LTR64	65	0.0244104867451057	185759	372	93.616	8.92884473312581	0.035157109648151	192452.688	2	0.004	**	0.1747312	0.1375200;0.2172121	0.0005087	***
LTR	ERV1	LTR9C	13	0.00488209734902114	185759	153	39.004	5.94502542697063	0.0146477942308631	192452.688	1	0.002	**	0.08496732	0.04601843;0.14091389	1.284e-07	***
LTR	ERV1	LTR43B	19	0.00713537304856936	185759	242	59.641	7.01065391160256	0.0223979359994592	192452.688	1	0.002	**	0.0785124	0.04793008;0.11989265	2.177e-11	***
LTR	ERV1	MER61F	19	0.00713537304856936	185759	159	37.18	5.64335427272181	0.0139627984182005	192452.688	1	0.002	**	0.1194969	0.07350042;0.18030630	0.0003437	***
LTR	ERV1	MER4E	67	0.0251615786449551	185759	729	169.577	13.0865323263395	0.0636839555503814	192452.688	1	0.002	**	0.09190672	0.07193585;0.11524915	2.2e-16	***
LTR	ERV1	LTR21C	4	0.00150218379969881	185759	22	5.44924623115578	2.15827147253731	0.002046442352253	192452.688	355	0.71	ns	0.1818182	0.0518673;0.4028458	0.6242	ns
LTR	ERV1	LTR77	10	0.00375545949924703	185759	103	23.614	4.79666676057573	0.00886814206152194	192452.688	3	0.006	**	0.09708738	0.04754642;0.17130628	0.0008985	***
LTR	ERV1	LTR10F	44	0.0165240217966869	185759	449	107.44	9.81655564670036	0.0403486568599101	192452.688	1	0.002	**	0.09799555	0.0721092;0.1293183	2.396e-14	***
LTR	ERV1	LTR2752	56	0.0210305731957834	185759	230	62.672	8.49438464931808	0.023536215773681	192452.688	234	0.468	ns	0.2434783	0.1894718;0.3042256	0.3368	ns
LTR	ERV1	LTR68	28	0.0105152865978917	185759	352	77.345	8.32401731523093	0.0290466014969262	192452.688	1	0.002	**	0.07954545	0.05350647;0.11291411	2.671e-12	***
LTR	ERV1	MER95	10	0.00375545949924703	185759	139	34.595	5.4207342085145	0.0129920121376451	192452.688	1	0.002	**	0.07194245	0.03503662;0.12832476	1.095e-07	***
LTR	ERV1	LTR9B	95	0.0356768652428468	185759	685	170.019	12.352620217032	0.0638499468602481	192452.688	1	0.002	**	0.1386861	0.1136756;0.1668556	2.644e-12	***
LTR	ERV1	MER57E3	101	0.037930140942395	185759	243	94.013	7.5977995207532	0.0353062013902711	192452.688	842	0.32	ns	0.4156379	0.3529848;0.4803748	0.3573	ns
LTR	ERV1	HERV-Fc1_LTR3	2	0.000751091899849406	185759	5	1.82658227848101	0.977076789283741	0.00068596557688778	192452.688	628	0.748	ns	0.4	0.05274495;0.85336720	1	ns
LTR	ERV1	LTR60B	15	0.00563318924887055	185759	247	60.296	7.4226329209708	0.0226439185966599	192452.688	1	0.002	**	0.06072874	0.03438437;0.09818553	3.218e-14	***
LTR	ERV1	LTR6B	25	0.00938864874811758	185759	154	42.23	6.18945954097847	0.0158593054653202	192452.688	1	0.002	**	0.1623377	0.107897;0.230246	0.001478	**
LTR	ERV1	LTR12F	80	0.0300436759939762	185759	637	157.116	11.7717933688593	0.0590042774683696	192452.688	1	0.002	**	0.1255887	0.1008534;0.1538535	4.014e-14	***
LTR	ERV1	MER90a	183	0.0687249088362207	185759	1252	301.277	16.3732206164014	0.113143357155465	192452.688	1	0.002	**	0.1461661	0.1270469;0.1669631	2.2e-16	***
LTR	ERV1	LTR109A2	2	0.000751091899849406	185759	26	7.13	2.40684293066517	0.00267764262296313	192452.688	9	0.018	*	0.07692308	0.009455391;0.251302917	0.02568	*
LTR	ERV1	MER51B	103	0.0386812328422444	185759	713	169.704	12.0161046421364	0.0637316498860218	192452.688	1	0.002	**	0.14446	0.1194683;0.1724347	7.987e-10	***
LTR	ERV1	LTR58	6	0.00225327569954822	185759	76	18.539	4.17803003040128	0.00696224636565407	192452.688	2	0.004	**	0.07894737	0.02952378;0.16395590	0.0004081	***
LTR	ERV1	LTR78B	313	0.117545882326432	185759	3270	773.446	25.5428173763099	0.290464512785462	192452.688	1	0.002	**	0.09571865	0.08584685;0.10632008	2.2e-16	***
LTR	ERV1	LTR12C	572	0.21481228335693	185759	2731	835.548	34.1665779827458	0.313786667367686	192452.688	1	0.002	**	0.2094471	0.1943205;0.2251989	2.2e-16	***
LTR	ERV1	MER41B	456	0.171248953165665	185759	2851	751.286	25.0398721881562	0.28214241453513	192452.688	1	0.002	**	0.1599439	0.1466676;0.1739221	2.2e-16	***
LTR	ERV1	LTR12	100	0.0375545949924703	185759	778	197.675	13.9750018130831	0.0742360456513657	192452.688	1	0.002	**	0.1285347	0.1058178;0.1541087	2.2e-16	***
LTR	ERV1	LTR6A	51	0.0191528434461599	185759	287	71.31	7.9976160111537	0.0267801816891306	192452.688	5	0.01	**	0.1777003	0.1352651;0.2269330	0.005009	**
LTR	ERV1	MER101B	12	0.00450655139909644	185759	261	59.114	7.24965941003861	0.0222000232838489	192452.688	1	0.002	**	0.04597701	0.02397948;0.07893475	1.345e-15	***
LTR	ERV1	MER50B	89	0.0334235895432986	185759	692	159.85	12.4902163914604	0.0600310200954638	192452.688	1	0.002	**	0.1286127	0.1045741;0.1558686	1.323e-11	***
LTR	ERV1	HERV1_LTRb	3	0.00112663784977411	185759	10	1.90078328981723	1.0456630195053	0.000713831466175415	192452.688	707	0.59	ns	0.3	0.06673951;0.65245285	0.4139	ns
LTR	ERV1	LTR25	17	0.00638428114871995	185759	284	46.048	6.36413373509687	0.0172931399021327	192452.688	1	0.002	**	0.05985915	0.03525326;0.09411228	2.826e-07	***
LTR	ERV1	LTR10B2	22	0.00826201089834347	185759	101	29.053	5.0401978725636	0.0109107364831624	192452.688	88	0.176	ns	0.2178218	0.1418264;0.3110033	0.1253	ns
LTR	ERV1	LTR24B	67	0.0251615786449551	185759	454	113.703	10.1139053822983	0.0427007011442885	192452.688	1	0.002	**	0.1475771	0.1162362;0.1835937	1.249e-07	***
LTR	ERV1	MER31B	225	0.0844978387330582	185759	1486	361.429	17.062006654291	0.135733197135335	192452.688	1	0.002	**	0.1514132	0.1335544;0.1706615	2.2e-16	***
LTR	ERV1	LTR49	107	0.0401834166419432	185759	1462	348.662	16.6515173191223	0.130938601992647	192452.688	1	0.002	**	0.07318741	0.06036342;0.08775617	2.2e-16	***
LTR	ERV1	LTR45C	55	0.0206550272458587	185759	424	111.222	9.75694183204522	0.0417689716425253	192452.688	1	0.002	**	0.129717	0.09923611;0.16547665	3.371e-11	***
LTR	ERV1	LTR35	21	0.00788646494841876	185759	105	26.1	4.61446565631311	0.00980174929303475	192452.688	156	0.312	ns	0.2	0.1282739;0.2893258	0.309	ns
LTR	ERV1	MER4B	222	0.0833712008832841	185759	1738	423.579	19.4033050598924	0.159073377923156	192452.688	1	0.002	**	0.127733	0.1123910;0.1443437	2.2e-16	***
LTR	ERV1	MER34A1	76	0.0285414921942774	185759	775	193.415	12.5402564978964	0.0726362199046864	192452.688	1	0.002	**	0.09806452	0.07804263;0.12120314	2.2e-16	***
LTR	ERV1	MER89	135	0.0506987032398349	185759	1388	335.703	17.1674550388959	0.126071902027573	192452.688	1	0.002	**	0.09726225	0.08217865;0.11407445	2.2e-16	***
LTR	ERV1	MER92D	17	0.00638428114871995	185759	231	49.921	6.81771517740659	0.0187476293661911	192452.688	1	0.002	**	0.07359307	0.04345291;0.11521622	7.883e-09	***
LTR	ERV1	MER49	158	0.0593362600881031	185759	1335	351.166	18.4281317566388	0.131878969051258	192452.688	1	0.002	**	0.1183521	0.1015045;0.1368995	2.2e-16	***
LTR	ERV1	LTR1A1	51	0.0191528434461599	185759	359	89.448	9.64273188874804	0.0335918341288648	192452.688	1	0.002	**	0.1420613	0.1076375;0.1825203	8.973e-07	***
LTR	ERV1	LTR72	20	0.00751091899849406	185759	153	43.776	6.11679975471155	0.0164398995039038	192452.688	1	0.002	**	0.130719	0.08170953;0.19464322	6.316e-06	***
LTR	ERV1	MER34D	34	0.0127685622974399	185759	249	68.424	7.77461694674848	0.0256963560776479	192452.688	1	0.002	**	0.1365462	0.09645043;0.18555078	2.448e-07	***
LTR	ERV1	LTR26	53	0.0199039353460093	185759	596	160.055	12.2454859816557	0.0601080070151983	192452.688	1	0.002	**	0.08892617	0.06732065;0.11470408	2.2e-16	***
LTR	ERV1	LTR29	66	0.0247860326950304	185759	708	162.745	11.6104598435108	0.0611182256204958	192452.688	1	0.002	**	0.09322034	0.07283002;0.11707197	2.2e-16	***
LTR	ERV1	LTR27C	9	0.00337991354932233	185759	120	30.766	5.30786373387801	0.0115540466953834	192452.688	1	0.002	**	0.075	0.03486739;0.13760106	5.484e-07	***
LTR	ERV1	LTR23	129	0.0484454275402867	185759	856	209.9	13.2853490921579	0.0788270948891952	192452.688	1	0.002	**	0.1507009	0.1273858;0.1764493	1.516e-11	***
LTR	ERV1	MER61E	10	0.00375545949924703	185759	318	70.823	8.17719619047614	0.0265972908115172	192452.688	1	0.002	**	0.03144654	0.01518081;0.05706953	2.2e-16	***
LTR	ERV1	PABL_A	85	0.0319214057435998	185759	524	137.005	11.4207446520973	0.0514516728694339	192452.688	1	0.002	**	0.1622137	0.1316748;0.1966205	6.878e-08	***
LTR	ERV1	MER65D	55	0.0206550272458587	185759	470	112.53	10.1222309576278	0.0422601857450268	192452.688	1	0.002	**	0.1170213	0.08938411;0.14958394	2.8e-11	***
LTR	ERV1	MER57E1	55	0.0206550272458587	185759	501	122.791	9.8435875175271	0.0461136627372042	192452.688	1	0.002	**	0.1097804	0.08377925;0.14048977	2.631e-14	***
LTR	ERV1	LTR8A	183	0.0687249088362207	185759	1442	368.051	18.4468068695827	0.138220062415737	192452.688	1	0.002	**	0.1269071	0.1101530;0.1451969	2.2e-16	***
LTR	ERV1	LTR8	386	0.144960736670935	185759	3403	877.987	29.3533379609449	0.32972446193654	192452.688	1	0.002	**	0.1134293	0.1029633;0.1245646	2.2e-16	***
LTR	ERV1	MER57B2	155	0.058209622238329	185759	1104	270.358	15.560268569596	0.101531851929743	192452.688	1	0.002	**	0.1403986	0.1204328;0.1623019	2.2e-16	***
LTR	ERV1	LTR39	109	0.0409345085417926	185759	1272	316.513	16.3239793954569	0.118865175248518	192452.688	1	0.002	**	0.08569182	0.07088793;0.10244189	2.2e-16	***
LTR	ERV1	MER4E1	115	0.0431877842413408	185759	1050	276.88	15.9876579024323	0.103981162615152	192452.688	1	0.002	**	0.1095238	0.09127334;0.12999484	2.2e-16	***
LTR	ERV1	LTR44	18	0.00675982709864466	185759	218	58.331	6.94591136458598	0.0219059708050579	192452.688	1	0.002	**	0.08256881	0.04966941;0.12735554	1.038e-11	***
LTR	ERV1	LTR1B	27	0.010139740647967	185759	321	82.105	9.12443040579687	0.0308342002185677	192452.688	1	0.002	**	0.08411215	0.05616156;0.12001940	8.139e-15	***
LTR	ERV1	LTR46	49	0.0184017515463104	185759	255	67.276	7.38948093091988	0.0252652293271343	192452.688	9	0.018	*	0.1921569	0.1456709;0.2459556	0.008502	**
LTR	ERV1	LTR1B1	25	0.00938864874811758	185759	168	42.68	6.46725795259671	0.0160283011427863	192452.688	6	0.012	*	0.1488095	0.09867542;0.21178722	0.001335	**
LTR	ERV1	MER4D1	150	0.0563318924887055	185759	1536	391.214	18.5155888653597	0.146918833253843	192452.688	1	0.002	**	0.09765625	0.08326544;0.11360543	2.2e-16	***
LTR	ERV1	HERV1_LTRa	6	0.00225327569954822	185759	27	8.15315315315315	2.68402226492344	0.00306188364578249	192452.688	280	0.56	ns	0.2222222	0.08621694;0.42258306	0.5294	ns
LTR	ERV1	LTR28B	46	0.0172751136965363	185759	261	68.95	8.76768911243848	0.0258938932473083	192452.688	2	0.004	**	0.1762452	0.1320178;0.2279956	0.0009415	***
LTR	ERV1	LTR38B	26	0.00976419469804228	185759	226	61.723	7.44161599712379	0.0231798226672024	192452.688	1	0.002	**	0.1150442	0.07654274;0.16400915	9.245e-09	***
LTR	ERV1	LTR1A2	203	0.0762358278347147	185759	837	216.124	14.6778766878614	0.0811644928815265	192452.688	191	0.382	ns	0.2425329	0.2138471;0.2730441	0.3235	ns
LTR	ERV1	MER72	96	0.0360524111927715	185759	774	202.01	13.5906808735474	0.0758640373442893	192452.688	1	0.002	**	0.124031	0.1016313;0.1493391	2.2e-16	***
LTR	ERV1	MER51E	40	0.0150218379969881	185759	233	65.264	7.44027295612612	0.0245096308758858	192452.688	1	0.002	**	0.1716738	0.1255689;0.2263480	0.0001388	***
LTR	ERV1	MER92B	97	0.0364279571426962	185759	804	214.492	13.2719282728653	0.0805516018912494	192452.688	1	0.002	**	0.1206468	0.09893436;0.14518379	2.2e-16	***
LTR	ERV1	LTR26C	58	0.0217816650956328	185759	312	84.671	8.21512308168583	0.0317978511260745	192452.688	1	0.002	**	0.1858974	0.1442920;0.2335826	0.0005606	***
LTR	ERV1	LTR10A	39	0.0146462920470634	185759	311	86.054	8.78841967138121	0.0323172311748204	192452.688	1	0.002	**	0.1254019	0.09071357;0.16742107	2.07e-10	***
LTR	ERV1	MER65A	153	0.0574585303384796	185759	1394	347.678	17.2190828098599	0.130569064777921	192452.688	1	0.002	**	0.1097561	0.09382398;0.12735339	2.2e-16	***
LTR	ERV1	MER51C	45	0.0168995677466116	185759	180	47.698	6.4912967065859	0.0179127907195085	192452.688	366	0.732	ns	0.25	0.1885708;0.3198559	0.7355	ns
LTR	ERV1	HERV-Fc1_LTR1	2	0.000751091899849406	185759	17	4.8008008008008	1.88957676744808	0.00180292129713601	192452.688	106	0.212	ns	0.1176471	0.01457932;0.36440916	0.1792	ns
LTR	ERV1	MER39	282	0.105903957878766	185759	3348	793.947	26.2867111328554	0.298163580304868	192452.688	1	0.002	**	0.08422939	0.07503863;0.09415370	2.2e-16	***
LTR	ERV1	LTR71B	39	0.0146462920470634	185759	233	61.301	7.35516808084612	0.0230213422763342	192452.688	1	0.002	**	0.167382	0.1218145;0.2216353	0.0007675	***
LTR	ERV1	LTR19B	30	0.0112663784977411	185759	283	66.758	7.63044295304406	0.0250706965250733	192452.688	1	0.002	**	0.1060071	0.07267377;0.14786499	3.367e-08	***
LTR	ERV1	MER34B	58	0.0217816650956328	185759	667	158.494	11.7054252798	0.0595217797873659	192452.688	1	0.002	**	0.08695652	0.06669057;0.11096208	2.2e-16	***
LTR	ERV1	MER67C	107	0.0401834166419432	185759	1648	402.509	18.0666633146058	0.151160624758242	192452.688	1	0.002	**	0.06492718	0.05351123;0.07792088	2.2e-16	***
LTR	ERV1	LTR51	52	0.0195283893960846	185759	414	104.401	9.80011434837581	0.0392073727180889	192452.688	1	0.002	**	0.1256039	0.09524741;0.16143253	2.365e-10	***
LTR	ERV1	LTR48B	111	0.041685600441642	185759	1013	250.037	15.1965313662548	0.093900382681323	192452.688	1	0.002	**	0.1095755	0.09100309;0.13045047	2.2e-16	***
LTR	ERV1	MER41C	85	0.0319214057435998	185759	837	201.198	13.1396897774433	0.0755590940329504	192452.688	1	0.002	**	0.1015532	0.08192426;0.12403760	2.2e-16	***
LTR	ERV1	LTR27E	27	0.010139740647967	185759	222	57.105	8.24001655780332	0.0214455514704502	192452.688	1	0.002	**	0.1216216	0.08170049;0.17200190	1.011e-06	***
LTR	ERV1	LTR1	43	0.0161484758467622	185759	244	59.64	7.42843062709624	0.0223975604535093	192452.688	15	0.03	*	0.1762295	0.1305715;0.2299453	0.01372	*
LTR	ERV1	LTR4	9	0.00337991354932233	185759	102	24.093	4.75320354539377	0.00904802857153587	192452.688	2	0.004	**	0.08823529	0.04114383;0.16089819	0.0001617	***
LTR	ERV1	LTR31	54	0.020279481295934	185759	241	68.323	7.64768972684942	0.0256584259367055	192452.688	33	0.066	ns	0.2240664	0.1730376;0.2820191	0.04508	*
LTR	ERV1	MER87	16	0.00600873519879525	185759	165	43.723	6.27643725888061	0.0164199955685578	192452.688	1	0.002	**	0.0969697	0.05644839;0.15269459	1.22e-07	***
LTR	ERV1	MER34C_	47	0.017650659646461	185759	651	153.231	11.6936042082576	0.0575452814529122	192452.688	1	0.002	**	0.07219662	0.05352645;0.09485211	2.2e-16	***
LTR	ERV1	MER61A	76	0.0285414921942774	185759	811	179.714	12.6446863184538	0.0674908648447681	192452.688	1	0.002	**	0.09371147	0.07454423;0.11588933	2.2e-16	***
LTR	ERV1	LTR12_	54	0.020279481295934	185759	545	141.112	11.5540015125043	0.0529940400857747	192452.688	1	0.002	**	0.09908257	0.07531267;0.12730082	2.2e-16	***
LTR	ERV1	LTR10C	101	0.037930140942395	185759	519	146.953	11.6005760358856	0.0551876039792849	192452.688	1	0.002	**	0.194605	0.1614020;0.2313301	4.303e-06	***
LTR	ERV1	MER66B	295	0.110786055227787	185759	1430	396.299	18.070643241101	0.14882848440921	192452.688	1	0.002	**	0.2062937	0.1855917;0.2282094	8.754e-10	***
LTR	ERV1	LTR70	24	0.00901310279819287	185759	151	61.817	7.66970242808256	0.0232151239864954	192452.688	1	0.002	**	0.1589404	0.1045700;0.2271979	3.999e-11	***
LTR	ERV1	HERV1_LTRd	4	0.00150218379969881	185759	16	4.1020202020202	1.87277227541071	0.001540497073378	192452.688	599	0.806	ns	0.25	0.07266204;0.52377082	1	ns
LTR	ERV1	MER83B	30	0.0112663784977411	185759	147	39.413	5.56717382739433	0.0148013925243823	192452.688	50	0.1	ns	0.2040816	0.1421308;0.2783419	0.09321	ns
LTR	ERV1	LTR61	42	0.0157729298968375	185759	184	44.171	6.08743097010683	0.0165882401541241	192452.688	388	0.776	ns	0.2282609	0.1697360;0.2957571	0.7957	ns
LTR	ERV1	LTR12E	23	0.00863755684826817	185759	112	29.321	5.80151847507328	0.0110113827977422	192452.688	158	0.316	ns	0.2053571	0.1348570;0.2920302	0.1973	ns
LTR	ERV1	MER57F	47	0.017650659646461	185759	413	101.727	9.60785000828916	0.0382031628479903	192452.688	1	0.002	**	0.1138015	0.08482554;0.14844718	2.087e-11	***
LTR	ERV1	MER90	109	0.0409345085417926	185759	701	167.53	12.1499267784098	0.0629152129908855	192452.688	1	0.002	**	0.1554922	0.1294492;0.1844727	7.407e-08	***
LTR	ERV1	MER72B	20	0.00751091899849406	185759	188	46.286	6.55478216031385	0.0173825198382148	192452.688	1	0.002	**	0.106383	0.06620323;0.15951164	1.704e-06	***
LTR	ERV1	MER50	352	0.132192174373495	185759	2531	620.946	23.3617391230802	0.233193755421945	192452.688	1	0.002	**	0.1390755	0.1258207;0.1531712	2.2e-16	***
LTR	ERV1	LTR56	158	0.0593362600881031	185759	976	248.571	14.2176334212168	0.0933498323187334	192452.688	1	0.002	**	0.1618852	0.1393116;0.1865194	3.911e-12	***
LTR	ERV1	LTR26E	21	0.00788646494841876	185759	118	31.752	5.34631453237453	0.0119243350020092	192452.688	23	0.046	*	0.1779661	0.1136706;0.2590826	0.02867	*
LTR	ERV1	LTR1D	46	0.0172751136965363	185759	296	79.625	9.0692130654002	0.0299028462627545	192452.688	1	0.002	**	0.1554054	0.1160778;0.2017936	3.975e-06	***
LTR	ERV1	MER61B	52	0.0195283893960846	185759	429	93.568	9.2046782726015	0.0351390834425546	192452.688	1	0.002	**	0.1212121	0.09186631;0.15590080	3.064e-07	***
LTR	ERV1	MER57C2	40	0.0150218379969881	185759	454	104.242	9.58599641807399	0.0391476609120509	192452.688	1	0.002	**	0.08810573	0.06368969;0.11804221	3.57e-15	***
LTR	ERV1	MER4A	118	0.044314422091115	185759	834	212.728	14.2093603628707	0.0798891388355822	192452.688	1	0.002	**	0.1414868	0.1185339;0.1670061	1.66e-15	***
LTR	ERV1	MER52D	162	0.0608384438878019	185759	657	180.821	14.6767969042079	0.0679065942113347	192452.688	102	0.204	ns	0.2465753	0.2140568;0.2813892	0.106	ns
LTR	ERV1	HERV-Fc1_LTR2	0	0	185759	3	1.4983606557377	0.704778856016489	0.000562703275788817	192452.688	1	0.002	**	0	0.0000000;0.7075982	0.25	ns
LTR	ERV1	LTR10D	39	0.0146462920470634	185759	181	47.723	6.55875661145375	0.0179221793682566	192452.688	111	0.222	ns	0.2154696	0.1579325;0.2825694	0.1518	ns
LTR	ERV1	LTR35B	26	0.00976419469804228	185759	206	49.237	6.36516663932268	0.0184907559364426	192452.688	2	0.004	**	0.1262136	0.08412977;0.17944096	7.741e-05	***
LTR	ERV1	MER65C	80	0.0300436759939762	185759	680	174.691	12.2860272450237	0.0656044975382963	192452.688	1	0.002	**	0.1176471	0.09439756;0.14427292	2.2e-16	***
LTR	ERV1	LTR7B	121	0.0454410599408891	185759	845	220.361	14.1887278851558	0.0827556810713575	192452.688	1	0.002	**	0.1431953	0.1202636;0.1686469	2.2e-16	***
LTR	ERV1	LTR1F	14	0.00525764329894584	185759	132	32.058	5.6703429163313	0.0120392520626861	192452.688	1	0.002	**	0.1060606	0.05920976;0.17154660	9.883e-05	***
LTR	ERV1	MER52A	430	0.161484758467622	185759	1420	412.143	22.9018568252892	0.154778634439817	192452.688	806	0.392	ns	0.3028169	0.2789948;0.3274576	0.3062	ns
LTR	ERV1	LTR27B	24	0.00901310279819287	185759	150	35.873	5.88213145640851	0.0134719598616489	192452.688	21	0.042	*	0.16	0.1052867;0.2286492	0.02154	*
LTR	ERV1	MER4D	133	0.0499476113399855	185759	1315	335.744	17.7230519541802	0.126087299411519	192452.688	1	0.002	**	0.1011407	0.08536945;0.11871931	2.2e-16	***
LTR	ERV1	MER4D0	56	0.0210305731957834	185759	444	108.664	10.098469343573	0.0408083251026179	192452.688	1	0.002	**	0.1261261	0.09669815;0.16064230	6.446e-10	***
LTR	ERV1	MER101	41	0.0153973839469128	185759	364	85.829	8.68499788072445	0.0322327333360873	192452.688	1	0.002	**	0.1126374	0.0820535;0.1496918	3.163e-09	***
LTR	ERV1	LTR10G	10	0.00375545949924703	185759	116	31.625	5.34555422289868	0.0118766406663687	192452.688	1	0.002	**	0.0862069	0.04211589;0.15282623	9.934e-07	***
LTR	ERV1	LTR1F1	14	0.00525764329894584	185759	221	54.022	7.14874958441129	0.0202877433068323	192452.688	1	0.002	**	0.06334842	0.03506273;0.10400446	1.789e-12	***
LTR	ERV1	MER61D	24	0.00901310279819287	185759	267	64.94	7.61474782145701	0.0243879539881102	192452.688	1	0.002	**	0.08988764	0.05844325;0.13079190	1.806e-10	***
LTR	ERV1	MER51D	23	0.00863755684826817	185759	151	40.738	5.72591845402485	0.0152989909080326	192452.688	1	0.002	**	0.1523179	0.0990735;0.2197348	0.0008885	***
LTR	ERV1	MER57C1	21	0.00788646494841876	185759	187	49.698	6.32113540060271	0.0186638826193579	192452.688	1	0.002	**	0.1122995	0.07087411;0.16652873	3.274e-07	***
LTR	ERV1	MER67D	17	0.00638428114871995	185759	1042	240.868	14.6902818346137	0.0904570018664634	192452.688	1	0.002	**	0.01631478	0.009531939;0.025993387	2.2e-16	***
LTR	ERV1	MER41A	405	0.152096109719505	185759	2558	675.513	23.792560116913	0.253686171271486	192452.688	1	0.002	**	0.1583268	0.1443821;0.1730583	2.2e-16	***
LTR	ERV1	MER4A1_	62	0.0232838488953316	185759	400	101.819	9.89879918097267	0.0382377130753833	192452.688	1	0.002	**	0.155	0.1209493;0.1942529	2.209e-06	***
LTR	ERV1	MER66C	96	0.0360524111927715	185759	589	146.012	11.0852486999047	0.0548342152404057	192452.688	1	0.002	**	0.1629881	0.1340620;0.1953409	8.014e-07	***
LTR	ERV1	LTR9	86	0.0322969516935245	185759	810	198.433	14.1543582283641	0.0745207094814086	192452.688	1	0.002	**	0.1061728	0.08580495;0.12945673	2.2e-16	***
LTR	ERV1	MER57B1	116	0.0435633301912655	185759	1010	242.318	14.6635567273393	0.0910015434938542	192452.688	1	0.002	**	0.1148515	0.09583778;0.13614198	2.2e-16	***
LTR	ERV1	LTR37A	193	0.0724803683354677	185759	1963	474.783	19.3617868439302	0.1783028327431	192452.688	1	0.002	**	0.0983189	0.08550017;0.11235129	2.2e-16	***
LTR	ERV1	MER66D	39	0.0146462920470634	185759	246	63.35	7.33507350360605	0.0237908359277299	192452.688	1	0.002	**	0.1585366	0.1152288;0.2102904	0.00025	***
LTR	ERV1	PRIMA4_LTR	43	0.0161484758467622	185759	334	76.479	8.37291255565617	0.0287213787042914	192452.688	1	0.002	**	0.1287425	0.09476117;0.16947515	4.555e-06	***
LTR	ERV1	MER83C	22	0.00826201089834347	185759	151	37.363	5.62128364609275	0.0140315233270367	192452.688	3	0.006	**	0.1456954	0.09361456;0.21223603	0.003284	**
LTR	ERV1	PrimLTR79	23	0.00863755684826817	185759	141	33.338	5.23518511259756	0.0125199508785897	192452.688	34	0.068	ns	0.1631206	0.1063041;0.2346393	0.04678	*
LTR	ERV1	MER110A	54	0.020279481295934	185759	635	152.446	11.4434276349368	0.0572504778822213	192452.688	1	0.002	**	0.08503937	0.06452828;0.10950221	2.2e-16	***
LTR	ERV1	LTR9D	67	0.0251615786449551	185759	724	192.153	13.1668126726234	0.0721622809158815	192452.688	1	0.002	**	0.09254144	0.07243773;0.11603469	2.2e-16	***
LTR	ERV1	LTR06	13	0.00488209734902114	185759	98	23.907	4.46926451726962	0.00897817702484988	192452.688	5	0.01	**	0.1326531	0.07256431;0.21615400	0.00927	**
LTR	ERV1	LTR19C	10	0.00375545949924703	185759	129	31.101	5.53022444231537	0.0116798545886082	192452.688	1	0.002	**	0.07751938	0.0377990;0.1379411	2.387e-06	***
LTR	ERV1	LTR59	14	0.00525764329894584	185759	114	28.151	5.04337532161097	0.0105719940363303	192452.688	1	0.002	**	0.122807	0.06879433;0.19745901	0.001498	**
LTR	ERV1	HERV-Fc2_LTR	2	0.000751091899849406	185759	4	1.32667876588022	0.56116408577748	0.000498228837377419	192452.688	528	0.948	ns	0.5	0.06758599;0.93241401	0.604	ns
LTR	ERV1	MER31A	223	0.0837467468332088	185759	1349	337.76	17.5192272467516	0.126844400046568	192452.688	1	0.002	**	0.1653076	0.1458606;0.1862246	5.916e-14	***
LTR	ERV1	MER34A	159	0.0597118060380278	185759	1464	358.084	16.8489415344357	0.134476995932837	192452.688	1	0.002	**	0.1086066	0.0931242;0.1256784	2.2e-16	***
LTR	ERV1	LTR78	375	0.140829731221764	185759	4812	1146.791	31.9906661656447	0.4306727154601	192452.688	1	0.002	**	0.07793017	0.07051017;0.08586693	2.2e-16	***
LTR	ERV1	LTR10B1	16	0.00600873519879525	185759	171	45.725	6.1877025350822	0.017171838560307	192452.688	1	0.002	**	0.09356725	0.05443183;0.14749921	1.974e-08	***
LTR	ERV1	MER41G	13	0.00488209734902114	185759	114	31.461	5.2591004113952	0.0118150511305811	192452.688	1	0.002	**	0.1140351	0.06213544;0.18710742	3.663e-05	***
LTR	ERV1	MER41E	64	0.024034940795181	185759	360	93.95	9.14730414784449	0.0352825419954259	192452.688	1	0.002	**	0.1777778	0.1396864;0.2212651	0.0002395	***
LTR	ERV1	MER87B	29	0.0108908325478164	185759	202	50.999	6.54552082288666	0.0191524679002099	192452.688	1	0.002	**	0.1435644	0.09830257;0.19963240	0.0002436	***
LTR	ERV1	LTR1C1	4	0.00150218379969881	185759	70	19.929	4.37047595349295	0.00748425523604941	192452.688	1	0.002	**	0.05714286	0.01578708;0.13989417	3.411e-06	***
LTR	ERV1	MER4CL34	123	0.0461921518407385	185759	896	218.277	14.2291510547797	0.0819730433117144	192452.688	1	0.002	**	0.1372768	0.1154071;0.1615618	4.56e-15	***
LTR	ERV1	LTR19A	57	0.0214061191457081	185759	447	109.864	9.18105635511491	0.0412589802425276	192452.688	1	0.002	**	0.1275168	0.09802898;0.16203817	7.687e-10	***
LTR	ERV1	LTR7Y	29	0.0108908325478164	185759	257	66.75	7.36693774724422	0.0250676921574739	192452.688	1	0.002	**	0.1128405	0.07688652;0.15802489	8.283e-09	***
LTR	ERV1	HERV1_LTRc	6	0.00225327569954822	185759	34	8.82	2.70201793126932	0.00331231527833588	192452.688	202	0.404	ns	0.1764706	0.06764065;0.34531513	0.3309	ns
LTR	ERV1	LTR12B	21	0.00788646494841876	185759	171	42.254	7.15924149185784	0.0158683185681184	192452.688	1	0.002	**	0.122807	0.07765158;0.18158037	8.262e-05	***
LTR	ERV1	LOR1a	61	0.0229083029454069	185759	808	201.216	13.9641090063183	0.075565853860049	192452.688	1	0.002	**	0.07549505	0.05823683;0.09592299	2.2e-16	***
LTR	ERV1	LTR54	163	0.0612139898377266	185759	1113	291.195	15.1822750757743	0.109357102888324	192452.688	1	0.002	**	0.146451	0.1261865;0.1686040	2.2e-16	***
LTR	ERV1	MER51A	170	0.0638428114871995	185759	941	241.592	14.7407199561224	0.0907288971342089	192452.688	1	0.002	**	0.1806589	0.1565757;0.2067590	3.744e-08	***
LTR	ERV1	LTR12D	59	0.0221572110455575	185759	490	122.222	11.4581851096064	0.0458999770916971	192452.688	1	0.002	**	0.1204082	0.09293649;0.15255636	1.578e-12	***
LTR	ERV1	LTR43	43	0.0161484758467622	185759	424	99.179	9.48762214540472	0.0372462717675821	192452.688	1	0.002	**	0.1014151	0.07437097;0.13416985	3.197e-12	***
LTR	ERV1	LTR48	75	0.0281659462443527	185759	975	241.201	14.404446781709	0.0905820586677883	192452.688	1	0.002	**	0.07692308	0.06098264;0.09547174	2.2e-16	***
LTR	ERV1	MER92A	15	0.00563318924887055	185759	151	35.009	5.43106024781673	0.0131474881609139	192452.688	1	0.002	**	0.09933775	0.05667212;0.15854655	4.198e-05	***
LTR	ERV1	LTR2C	54	0.020279481295934	185759	291	72.275	7.45580069234446	0.0271425835308079	192452.688	6	0.012	*	0.185567	0.1425871;0.2350806	0.01203	*
LTR	ERV1	LTR17	103	0.0386812328422444	185759	843	208.833	14.2875906382513	0.0784263873606255	192452.688	1	0.002	**	0.1221827	0.1008335;0.1462125	2.2e-16	***
LTR	ERV1	MER50C	12	0.00450655139909644	185759	85	19.363	4.22694902951267	0.00727169622839202	192452.688	51	0.102	ns	0.1411765	0.07513135;0.23362462	0.069	ns
LTR	ERV1	MER57D	44	0.0165240217966869	185759	452	106.349	10.0324398253291	0.0399389362285422	192452.688	1	0.002	**	0.09734513	0.07162442;0.12847496	5.168e-14	***
LTR	ERV1	LTR73	24	0.00901310279819287	185759	217	55.167	7.15432004423168	0.0207177434194961	192452.688	1	0.002	**	0.1105991	0.0721611;0.1600829	1.925e-07	***
LTR	ERV1	LTR45	28	0.0105152865978917	185759	174	45.6	6.50802230745673	0.0171248953165665	192452.688	3	0.006	**	0.1609195	0.1096725;0.2241069	0.001842	**
LTR	ERV1	MER92C	12	0.00450655139909644	185759	128	31.581	5.08185637973608	0.011860116644572	192452.688	1	0.002	**	0.09375	0.0493855;0.1580364	1.973e-05	***
LTR	ERV1	LTR24	44	0.0165240217966869	185759	308	88.444	8.64451222404085	0.0332147859951404	192452.688	1	0.002	**	0.1428571	0.1057571;0.1869963	3.239e-09	***
LTR	ERV1	LTR24C	35	0.0131441082473646	185759	382	106.284	9.57460270805098	0.0399145257417971	192452.688	1	0.002	**	0.09162304	0.06464966;0.12512046	2.2e-16	***
LTR	ERV1	MER84	32	0.0120174703975905	185759	358	84.8	8.36982998955498	0.0318462965536148	192452.688	1	0.002	**	0.08938547	0.06194357;0.12384165	6.325e-13	***
LTR	ERV1	LTR15	48	0.0180262055963857	185759	264	70.256	8.04133864024683	0.0263843562579099	192452.688	1	0.002	**	0.1818182	0.1372069;0.2337329	0.001666	**
LTR	ERV1	MER4C	105	0.0394323247420938	185759	668	163.803	12.0165131210176	0.0615155532355161	192452.688	1	0.002	**	0.1571856	0.1303998;0.1870407	3.6e-08	***
LTR	ERV1	LTR1B0	8	0.00300436759939762	185759	92	26.143	5.20111551521425	0.00981789776888151	192452.688	1	0.002	**	0.08695652	0.03829206;0.16416675	7.113e-06	***
LTR	ERV1	LTR27	34	0.0127685622974399	185759	315	81.994	8.68212781196772	0.0307925146181261	192452.688	1	0.002	**	0.1079365	0.07591611;0.14755600	3.058e-11	***
LTR	ERV1	LTR28	17	0.00638428114871995	185759	139	38.796	6.60939241292784	0.0145696806732788	192452.688	1	0.002	**	0.1223022	0.07288577;0.18858388	1.126e-05	***
LTR	ERV1	LTR9A1	53	0.0199039353460093	185759	479	126.996	10.3419020948247	0.0476928334566376	192452.688	1	0.002	**	0.1106472	0.08398839;0.14222290	2.2e-16	***
LTR	ERV1	LTR72B	21	0.00788646494841876	185759	163	42.454	6.20712593817883	0.0159434277581033	192452.688	1	0.002	**	0.1288344	0.08155114;0.19017291	5.268e-05	***
LTR	ERV1	LTR21A	19	0.00713537304856936	185759	94	21.751	4.48163854902246	0.00816849995681222	192452.688	315	0.63	ns	0.2021277	0.1263027;0.2975113	0.5434	ns
LTR	ERV1	LTR37B	202	0.07586028188479	185759	2032	493.017	19.5543110868699	0.185150537594027	192452.688	1	0.002	**	0.09940945	0.08673879;0.11324878	2.2e-16	***
LTR	ERV1	MER39B	131	0.0491965194401361	185759	1186	289.491	15.7639595730711	0.108717172589652	192452.688	1	0.002	**	0.1104553	0.09317725;0.12969107	2.2e-16	***
LTR	ERV1	EUTREP7	29	0.0108908325478164	185759	275	68.184	7.32938359371808	0.0256062250496659	192452.688	1	0.002	**	0.1054545	0.07177019;0.14793090	4.281e-09	***
LTR	ERV1	MER41D	63	0.0236593948452563	185759	472	125.945	10.3742759072911	0.0472981346632667	192452.688	1	0.002	**	0.1334746	0.1041119;0.1675195	2.83e-12	***
LTR	ERV1	MER34	145	0.0544541627390819	185759	1330	321.864	16.3475608806558	0.120874721626565	192452.688	1	0.002	**	0.1090226	0.09277476;0.12702013	2.2e-16	***
LTR	ERV1	LTR45B	69	0.0259126705448045	185759	444	117.881	10.1769548200535	0.0442697321230739	192452.688	1	0.002	**	0.1554054	0.1229715;0.1925118	3.543e-08	***
LTR	ERV1	LTR1F2	23	0.00863755684826817	185759	135	33.522	6.06203466373001	0.0125890513333759	192452.688	37	0.074	ns	0.1703704	0.1111728;0.2445905	0.03628	*
LTR	ERV1	LTR1E	28	0.0105152865978917	185759	296	75.77	8.76994937340074	0.0284551166257947	192452.688	1	0.002	**	0.09459459	0.06378065;0.13381039	3.233e-12	***
LTR	ERV1	LTR26B	18	0.00675982709864466	185759	138	36.186	5.55502135569812	0.0135895057439753	192452.688	2	0.004	**	0.1304348	0.07917143;0.19829019	0.000215	***
LTR	ERV1	LTR71A	27	0.010139740647967	185759	166	42.357	6.15885399100208	0.0159069998009606	192452.688	4	0.008	**	0.1626506	0.1100079;0.2277547	0.005605	**
LTR	ERV1	LTR38C	12	0.00450655139909644	185759	127	34.232	5.44442998098216	0.0128556889578224	192452.688	1	0.002	**	0.09448819	0.04978214;0.15923534	1.716e-06	***
LTR	ERV1	LTR2B	51	0.0191528434461599	185759	326	81.962	8.25692029347097	0.0307804971477285	192452.688	1	0.002	**	0.1564417	0.1187533;0.2005092	4.088e-05	***
LTR	ERV1	MER66A	41	0.0153973839469128	185759	331	92.534	8.72622432619005	0.0347507689303325	192452.688	1	0.002	**	0.1238671	0.0903744;0.1642686	1.34e-11	***
LTR	ERV1	MER48	41	0.0153973839469128	185759	193	50.264	6.48400696686443	0.0188764416270153	192452.688	91	0.182	ns	0.2124352	0.1569699;0.2769559	0.1399	ns
LTR	ERV1	LTR21B	14	0.00525764329894584	185759	36	7.958	2.64522838961653	0.00298859466950079	192452.688	986	0.032	*	0.3888889	0.2314244;0.5653620	0.02473	*
LTR	ERV1	LTR36	74	0.027790400294428	185759	484	123.989	10.4656776851482	0.046563566785214	192452.688	1	0.002	**	0.1528926	0.1220004;0.1880972	5.155e-08	***
LTR	ERV1	LTR1D1	54	0.020279481295934	185759	311	80.151	9.13540664966014	0.0301003834324149	192452.688	3	0.006	**	0.1736334	0.1332132;0.2203991	0.0005632	***
LTR	ERV1	LTR26D	24	0.00901310279819287	185759	196	53.946	6.65788340326047	0.020259201814638	192452.688	1	0.002	**	0.122449	0.08005417;0.17669740	3.403e-07	***
LTR	ERV1	MER110	26	0.00976419469804228	185759	784	179.83	12.370696590497	0.0675344281749593	192452.688	1	0.002	**	0.03316327	0.02177545;0.04821598	2.2e-16	***
LTR	ERV1	MER67B	78	0.0292925840941268	185759	482	120.717	10.5112033752752	0.0453347804370604	192452.688	1	0.002	**	0.1618257	0.1300688;0.1977980	3.385e-06	***
LTR	ERV1	PABL_B	35	0.0131441082473646	185759	377	87.557	8.72897164309438	0.0328816767375572	192452.688	1	0.002	**	0.0928382	0.06551863;0.12674856	2.805e-12	***
LTR	ERV1	LOR1b	82	0.0307947678938256	185759	1101	264.44	14.8417882574398	0.0993093709980885	192452.688	1	0.002	**	0.07447775	0.05966950;0.09160556	2.2e-16	***
LTR	ERV1	LTR34	39	0.0146462920470634	185759	264	78.905	8.0833975725753	0.0296324531788087	192452.688	1	0.002	**	0.1477273	0.1072048;0.1963696	1.663e-08	***
LTR	ERV1	MER83	91	0.034174681443148	185759	466	117.977	10.1569500655775	0.0443057845342667	192452.688	4	0.008	**	0.195279	0.1602446;0.2342334	0.003956	**
LTR	ERV1	LTR27D	10	0.00375545949924703	185759	273	65.092	7.90417687125054	0.0244450369724988	192452.688	1	0.002	**	0.03663004	0.01770282;0.06633057	2.2e-16	***
LTR	ERV1	MER34C2	79	0.0296681300440515	185759	590	148.419	11.0706819572689	0.0557381543418745	192452.688	1	0.002	**	0.1338983	0.1074615;0.1640621	2.86e-12	***
LTR	ERV1	MER57E2	7	0.00262882164947292	185759	76	19.891	4.05926059727588	0.00746998448995227	192452.688	1	0.002	**	0.09210526	0.03783805;0.18060789	0.0003519	***
LTR	ERV1	LTR65	92	0.0345502273930727	185759	462	114.601	9.81958365834434	0.0430379414073209	192452.688	10	0.02	*	0.1991342	0.1636618;0.2385100	0.01523	*
LTR	ERV1	LTR75_1	27	0.010139740647967	185759	129	37.462	5.41367378624385	0.0140687023760792	192452.688	36	0.072	ns	0.2093023	0.1426927;0.2897197	0.0419	*
LTR	ERV1	LTR10E	40	0.0150218379969881	185759	288	75.813	8.19873467373168	0.0284712651016415	192452.688	1	0.002	**	0.1388889	0.1011130;0.1842913	4.267e-07	***
LTR	ERV1	LTR2	108	0.0405589625918679	185759	854	220.324	14.4247390651303	0.0827417858712103	192452.688	1	0.002	**	0.1264637	0.1049059;0.1506358	2.2e-16	***
LTR	ERV1	tot	13381	5.02518035594245	185759	134544	26779.488	141.341024268049	10.0569282594572	192452.688	1	0.002	**	0.09945445	0.09786026;0.10106593	2.2e-16	***
LTR	ERV1	MER61C	24	0.00901310279819287	185759	312	70.462	8.04507795358623	0.0264617187235944	192452.688	1	0.002	**	0.07692308	0.04990583;0.11229462	3.546e-12	***
LTR	ERV1	LTR38	16	0.00600873519879525	185759	237	63.188	7.65697624949205	0.0237299974838421	192452.688	1	0.002	**	0.06751055	0.03907751;0.10731935	7.812e-15	***
LTR	ERV1	LTR1C	17	0.00638428114871995	185759	65	20.593	4.55434881109178	0.00773361774679941	192452.688	249	0.498	ns	0.2615385	0.1603288;0.3853937	0.4237	ns
LTR	ERV1	LTR60	4	0.00150218379969881	185759	42	11.748	3.13437718220387	0.00441191381971541	192452.688	8	0.016	*	0.0952381	0.02656357;0.22622487	0.005525	**
LTR	ERV1	HERV1_LTRe	7	0.00262882164947292	185759	31	7.811	2.55808968232601	0.00293338941486186	192452.688	480	0.96	ns	0.2258065	0.09594217;0.41096387	0.8386	ns
LTR	ERV1	LTR7	150	0.0563318924887055	185759	2350	561.558	22.9688093335767	0.210890832547816	192452.688	1	0.002	**	0.06382979	0.05428238;0.07448122	2.2e-16	***
LTR	ERV1	MER67A	62	0.0232838488953316	185759	476	121.341	10.026127978549	0.0455691211098134	192452.688	1	0.002	**	0.1302521	0.1013412;0.1638480	3.265e-11	***
LTR	ERV1	MER34C	19	0.00713537304856936	185759	198	44.038	6.23276851835549	0.0165382925427841	192452.688	1	0.002	**	0.0959596	0.0587675;0.1457942	4.668e-06	***
LTR	ERV1	LTR28C	48	0.0180262055963857	185759	227	62.091	8.40400775501466	0.0233180235767747	192452.688	51	0.102	ns	0.2114537	0.1602179;0.2703924	0.03695	*
LTR	ERV1	MER57A1	77	0.0289170381442021	185759	1058	257.215	15.5198466693663	0.0965960515098825	192452.688	1	0.002	**	0.07277883	0.0578595;0.0901242	2.2e-16	***
LTR	ERV1	LTR38A1	14	0.00525764329894584	185759	167	40.425	5.72513337418023	0.0151814450257061	192452.688	1	0.002	**	0.08383234	0.0465905;0.1366563	1.73e-07	***
LTR	ERV1	LTR7C	48	0.0180262055963857	185759	320	90.554	9.0515752780947	0.0340071879494816	192452.688	1	0.002	**	0.15	0.1127151;0.1939131	2.566e-08	***
LTR	ERV1	MER65B	23	0.00863755684826817	185759	198	49.604	6.27188333122679	0.018628581300065	192452.688	1	0.002	**	0.1161616	0.0750791;0.1691877	3.508e-06	***
LTR	ERV1	LTR35A	15	0.00563318924887055	185759	93	25.553	4.52411965565222	0.00959632565842594	192452.688	11	0.022	*	0.1612903	0.09317818;0.25203426	0.01422	*
LTR	ERV1	LTR30	8	0.00300436759939762	185759	145	29.652	5.50628869704589	0.0111356885071673	192452.688	1	0.002	**	0.05517241	0.02411755;0.10581625	7.872e-07	***
LTR	ERV1	LTR1C3	2	0.000751091899849406	185759	66	16.322	3.78426170297941	0.006129660994671	192452.688	1	0.002	**	0.03030303	0.003691139;0.105216649	2.597e-06	***
LTR	ERV1	MER52C	93	0.0349257733429974	185759	381	111.804	11.0369106817713	0.0419875393853815	192452.688	46	0.092	ns	0.2440945	0.2017844;0.2904313	0.0372	*
LTR	ERV1	LTR76	31	0.0116419244476658	185759	188	49.7	6.77701467667939	0.0186646337112577	192452.688	5	0.01	**	0.1648936	0.1148714;0.2258129	0.001596	**
LTR	ERV1	LTR8B	145	0.0544541627390819	185759	1611	429.852	19.0858157898572	0.161429177667033	192452.688	1	0.002	**	0.09000621	0.07647757;0.10504951	2.2e-16	***
LTR	ERV1	LTR10B	13	0.00488209734902114	185759	79	22.426	4.32217598036049	0.00842199347301139	192452.688	14	0.028	*	0.164557	0.09063444;0.26494512	0.0175	*
LTR	ERV1	LTR54B	90	0.0337991354932233	185759	861	212.222	13.3520407800828	0.0796991125849203	192452.688	1	0.002	**	0.1045296	0.08489445;0.12691749	2.2e-16	***
LTR	ERV1	MER4A1	237	0.0890043901321546	185759	2254	535.315	22.5500838420012	0.201035380183942	192452.688	1	0.002	**	0.1051464	0.09278076;0.11854877	2.2e-16	***
LTR	Gypsy	MamGypsy2-I	126	0.0473187896905126	185759	2287	523.046	21.4612783978604	0.196427806924316	192452.688	1	0.002	**	0.05509401	0.04609937;0.06524847	2.2e-16	***
LTR	Gypsy	MamGypLTR3a	136	0.0510742491897596	185759	1326	325.124	15.9998943940459	0.122099001423319	192452.688	1	0.002	**	0.1025641	0.0867522;0.1201615	2.2e-16	***
LTR	Gypsy	X1_LR	1	0.000375545949924703	185759	15	3.46413934426229	1.59638851291063	0.00130094350071252	192452.688	100	0.2	ns	0.06666667	0.00168643;0.31948457	0.2168	ns
LTR	Gypsy	MamGypLTR1d	86	0.0322969516935245	185759	751	181.469	12.4976489881189	0.0681499479868859	192452.688	1	0.002	**	0.114514	0.09262352;0.13948300	2.2e-16	***
LTR	Gypsy	tot	1555	0.583973952132913	185759	18029	4070.987	56.6528408411738	1.52884268004612	192452.688	1	0.002	**	0.08624993	0.08219132;0.09044256	2.2e-16	***
LTR	Gypsy	MamGypLTR2b	73	0.0274148543445033	185759	890	209.079	12.9666067994634	0.078518771664307	192452.688	1	0.002	**	0.08202247	0.06484122;0.10202795	2.2e-16	***
LTR	Gypsy	LTR81AB	20	0.00751091899849406	185759	266	61.125	7.04265390133393	0.0229552461891475	192452.688	1	0.002	**	0.07518797	0.04652951;0.11373472	3.929e-11	***
LTR	Gypsy	LTR104_Mam	209	0.0784891035342629	185759	1971	461.979	19.7380381281714	0.173494342400264	192452.688	1	0.002	**	0.1060375	0.09278518;0.12047442	2.2e-16	***
LTR	Gypsy	LTR81	29	0.0108908325478164	185759	325	72.83	7.62727181076401	0.0273510115330161	192452.688	1	0.002	**	0.08923077	0.06057439;0.12563473	2.312e-10	***
LTR	Gypsy	MamGypsy2-LTR	76	0.0285414921942774	185759	904	197.79	13.0810938004058	0.074279233435607	192452.688	1	0.002	**	0.0840708	0.06680796;0.10409858	2.2e-16	***
LTR	Gypsy	MamGypLTR1b	156	0.0585851681882537	185759	1214	292.188	15.2088120497284	0.109730020016599	192452.688	1	0.002	**	0.1285008	0.1101817;0.1486399	2.2e-16	***
LTR	Gypsy	MamGypLTR3	82	0.0307947678938256	185759	675	165.252	11.6122064802233	0.062059719316957	192452.688	1	0.002	**	0.1214815	0.09779448;0.14853443	1.303e-15	***
LTR	Gypsy	LTR81C	75	0.0281659462443527	185759	728	169.647	12.5404806389011	0.0637102437668761	192452.688	1	0.002	**	0.103022	0.08189805;0.12742371	2.2e-16	***
LTR	Gypsy	MamGypLTR4	58	0.0217816650956328	185759	712	172.656	11.842546597329	0.0648402615301995	192452.688	1	0.002	**	0.08146067	0.06243532;0.10403593	2.2e-16	***
LTR	Gypsy	LTR81B	83	0.0311703138437504	185759	1157	270.124	14.1455548042741	0.10144397417746	192452.688	1	0.002	**	0.07173725	0.05754009;0.08815546	2.2e-16	***
LTR	Gypsy	MamGyp-int	52	0.0195283893960846	185759	684	154.258	11.5350983738542	0.0579309671434848	192452.688	1	0.002	**	0.07602339	0.05729621;0.09850186	2.2e-16	***
LTR	Gypsy	MamGypLTR1c	116	0.0435633301912655	185759	1139	272.97	15.1418088210879	0.102512777950946	192452.688	1	0.002	**	0.1018437	0.08488646;0.12088796	2.2e-16	***
LTR	Gypsy	LTR81A	79	0.0296681300440515	185759	854	199.896	13.0321533531884	0.0750701332061484	192452.688	1	0.002	**	0.09250585	0.07392123;0.11395612	2.2e-16	***
LTR	Gypsy	MamGypLTR2c	82	0.0307947678938256	185759	1037	244.357	14.374497458248	0.0917672816857507	192452.688	1	0.002	**	0.07907425	0.06338137;0.09720327	2.2e-16	***
LTR	Gypsy	MamGypLTR1a	111	0.041685600441642	185759	1094	261.512	15.4630838762183	0.0982097724567089	192452.688	1	0.002	**	0.1014625	0.08420411;0.12089720	2.2e-16	***
SINE?	tot	tot	3	0.00112663784977411	185759	5	1.55704697986577	0.710733287236234	0.000584742687131081	192452.688	736	0.532	ns	0.6	0.1466328;0.9472550	0.1785	ns
SINE?	tRNA	tot	3	0.00112663784977411	185759	5	1.55704697986577	0.710733287236234	0.000584742687131081	192452.688	736	0.532	ns	0.6	0.1466328;0.9472550	0.1785	ns
SINE?	tRNA	CRP1	3	0.00112663784977411	185759	5	1.55704697986577	0.710733287236234	0.000584742687131081	192452.688	736	0.532	ns	0.6	0.1466328;0.9472550	0.1785	ns
RC?	tot	tot	95	0.0356768652428468	185759	435	101.137	9.60721237037725	0.0379815907375347	192452.688	280	0.56	ns	0.2183908	0.1804443;0.2602164	0.5324	ns
RC?	Helitron?	tot	95	0.0356768652428468	185759	435	101.137	9.60721237037725	0.0379815907375347	192452.688	280	0.56	ns	0.2183908	0.1804443;0.2602164	0.5324	ns
RC?	Helitron?	Helitron2Na_Mam	95	0.0356768652428468	185759	435	101.137	9.60721237037725	0.0379815907375347	192452.688	280	0.56	ns	0.2183908	0.1804443;0.2602164	0.5324	ns
Unknown	tot	tot	834	0.313205322237202	185759	6436	1488.525	34.7055305225097	0.559009535111669	192452.688	1	0.002	**	0.1295836	0.1214701;0.1380343	2.2e-16	***
Unknown	Unknown	UCON84	4	0.00150218379969881	185759	103	23.001	4.4778398866027	0.00863793239421809	192452.688	1	0.002	**	0.03883495	0.01068093;0.09645448	3.167e-07	***
Unknown	Unknown	UCON4	30	0.0112663784977411	185759	138	33.866	5.10000529941429	0.01271823914015	192452.688	263	0.526	ns	0.2173913	0.1517367;0.2955667	0.4895	ns
Unknown	Unknown	UCON15	4	0.00150218379969881	185759	48	10.847	2.94894680984369	0.00407354691883325	192452.688	13	0.026	*	0.08333333	0.0231735;0.1998280	0.01507	*
Unknown	Unknown	EUTREP6	3	0.00112663784977411	185759	14	3.00724637681159	1.41675732629797	0.00112935919723733	192452.688	630	0.744	ns	0.2142857	0.04657929;0.50797568	1	ns
Unknown	Unknown	UCON57	1	0.000375545949924703	185759	22	4.85285285285285	1.90594717624772	0.00182246923446943	192452.688	30	0.06	ns	0.04545455	0.001150148;0.228444398	0.06664	ns
Unknown	Unknown	UCON61	0	0	185759	16	3.65478615071283	1.65653572452193	0.0013725401367411	192452.688	1	0.002	**	0	0.0000000;0.2059072	0.03169	*
Unknown	Unknown	MARE11	1	0.000375545949924703	185759	13	2.98022892819979	1.48064750392206	0.00111921290383387	192452.688	171	0.342	ns	0.07692308	0.001945628;0.360297435	0.3217	ns
Unknown	Unknown	UCON5	9	0.00337991354932233	185759	118	26.131	4.54604284026288	0.00981339121748242	192452.688	1	0.002	**	0.07627119	0.03546855;0.13985141	4.981e-05	***
Unknown	Unknown	UCON24	1	0.000375545949924703	185759	23	5.8	2.17041717434937	0.00217816650956328	192452.688	9	0.018	*	0.04347826	0.001100169;0.219486607	0.01597	*
Unknown	Unknown	UCON93	5	0.00187772974962352	185759	27	5.862	2.14605721302149	0.00220145035845861	192452.688	467	0.934	ns	0.1851852	0.06300001;0.38082988	0.8184	ns
Unknown	Unknown	UCON80_AMi	40	0.0150218379969881	185759	220	51.946	6.3133939321844	0.0195081099147886	192452.688	32	0.064	ns	0.1818182	0.1331849;0.2392463	0.05708	ns
Unknown	Unknown	MARE9	3	0.00112663784977411	185759	23	5.37037037037037	2.09086259130398	0.00201682084218822	192452.688	193	0.386	ns	0.1304348	0.02775151;0.33588914	0.3271	ns
Unknown	Unknown	UCON25	1	0.000375545949924703	185759	49	11.134	2.96054197889655	0.00418132860646164	192452.688	1	0.002	**	0.02040816	0.0005165565;0.1085417640	0.0001009	***
Unknown	Unknown	UCON92	0	0	185759	19	3.9592252803262	1.72803091053615	0.001486871018866	192452.688	1	0.002	**	0	0.0000000;0.1764669	0.0206	*
Unknown	Unknown	UCON28c	6	0.00225327569954822	185759	65	14.511	3.57416474909225	0.00544954727935737	192452.688	10	0.02	*	0.09230769	0.03463365;0.19016584	0.01045	*
Unknown	Unknown	UCON71_Crp	54	0.020279481295934	185759	276	64.606	7.09909579884375	0.0242625216408354	192452.688	73	0.146	ns	0.1956522	0.1505326;0.2474396	0.136	ns
Unknown	Unknown	UCON31	10	0.00375545949924703	185759	115	27.205	4.76441755880764	0.0102167275677015	192452.688	1	0.002	**	0.08695652	0.04248918;0.15410523	6.042e-05	***
Unknown	Unknown	UCON63	2	0.000751091899849406	185759	14	3.35619242579324	1.55105894413471	0.00126040447267462	192452.688	305	0.61	ns	0.1428571	0.01779452;0.42812916	0.5407	ns
Unknown	Unknown	EUTREP2	122	0.0458166058908138	185759	819	199.548	12.705633755509	0.0749394432155746	192452.688	1	0.002	**	0.1489621	0.1252652;0.1752169	3.435e-11	***
Unknown	Unknown	UCON59	5	0.00187772974962352	185759	43	10.541	2.84119541591059	0.0039586298581563	192452.688	28	0.056	ns	0.1162791	0.03885231;0.25083243	0.05111	ns
Unknown	Unknown	UCON87	0	0	185759	6	1.94391408114558	0.985173214526799	0.000730029060175825	192452.688	1	0.002	**	0	0.0000000;0.4592581	0.1866	ns
Unknown	Unknown	UCON35	21	0.00788646494841876	185759	170	39.234	5.59361533648252	0.0147341697993458	192452.688	1	0.002	**	0.1235294	0.07811849;0.18261180	0.0005107	***
Unknown	Unknown	Eulor4	1	0.000375545949924703	185759	31	7.37337337337337	2.44370110322346	0.00276904050765302	192452.688	1	0.002	**	0.03225806	0.0008163701;0.1670211162	0.0048	**
Unknown	Unknown	UCON20	3	0.00112663784977411	185759	46	11.177	3.01873877369073	0.00419747708230841	192452.688	1	0.002	**	0.06521739	0.01365677;0.17896439	0.002984	**
Unknown	Unknown	UCON94	4	0.00150218379969881	185759	29	6.13239719157472	2.25718922189654	0.00230299692862551	192452.688	249	0.498	ns	0.137931	0.03889483;0.31664061	0.4939	ns
Unknown	Unknown	UCON71	4	0.00150218379969881	185759	17	3.96345177664975	1.69728509420652	0.00148845826244268	192452.688	637	0.73	ns	0.2352941	0.06810774;0.49899327	1	ns
Unknown	Unknown	UCON66	5	0.00187772974962352	185759	64	15.251	3.55198755848266	0.00572745128230165	192452.688	1	0.002	**	0.078125	0.02585384;0.17297833	0.001732	**
Unknown	Unknown	UCON68	3	0.00112663784977411	185759	12	2.74458874458874	1.3784138920409	0.00103071918723923	192452.688	676	0.652	ns	0.25	0.05486064;0.57185846	0.7428	ns
Unknown	Unknown	UCON96	2	0.000751091899849406	185759	17	4.1372351160444	1.70718506101224	0.00155372189171673	192452.688	166	0.332	ns	0.1176471	0.01457932;0.36440916	0.3941	ns
Unknown	Unknown	UCON22	6	0.00225327569954822	185759	37	9.09	2.73996485514092	0.00341371268481555	192452.688	174	0.348	ns	0.1621622	0.06192572;0.32013708	0.3384	ns
Unknown	Unknown	UCON48	29	0.0108908325478164	185759	195	47.637	6.36818536042919	0.0178898824165631	192452.688	3	0.006	**	0.1487179	0.1019163;0.2065510	0.001464	**
Unknown	Unknown	UCON67	2	0.000751091899849406	185759	20	4.21717171717172	1.81118535693535	0.00158374175852084	192452.688	180	0.36	ns	0.1	0.01234853;0.31698271	0.2836	ns
Unknown	Unknown	UCON64	1	0.000375545949924703	185759	15	3.46817248459959	1.61840434625528	0.00130245813023167	192452.688	101	0.202	ns	0.06666667	0.00168643;0.31948457	0.2169	ns
Unknown	Unknown	UCON47	30	0.0112663784977411	185759	155	34.6	5.20029259206085	0.0129938898673947	192452.688	215	0.43	ns	0.1935484	0.1345604;0.2646275	0.4401	ns
Unknown	Unknown	UCON1	13	0.00488209734902114	185759	241	53.763	6.78106288230789	0.0201904769058018	192452.688	1	0.002	**	0.05394191	0.02903096;0.09047602	9.582e-13	***
Unknown	Unknown	UCON28b	7	0.00262882164947292	185759	75	17.385	3.86441570081542	0.00652886633944096	192452.688	2	0.004	**	0.09333333	0.03835391;0.18289353	0.003617	**
Unknown	Unknown	UCON60	6	0.00225327569954822	185759	38	8.864	2.66769949968518	0.00332883930013257	192452.688	190	0.38	ns	0.1578947	0.06022973;0.31253361	0.3395	ns
Unknown	Unknown	UCON85	7	0.00262882164947292	185759	28	7.06806806806807	2.30694937139412	0.00265438433675508	192452.688	587	0.83	ns	0.25	0.1069080;0.4487155	1	ns
Unknown	Unknown	UCON103	1	0.000375545949924703	185759	14	3.41675284384695	1.53329122858172	0.00128314769240043	192452.688	94	0.188	ns	0.07142857	0.001806781;0.338684490	0.2113	ns
Unknown	Unknown	UCON56	1	0.000375545949924703	185759	15	3.58823529411765	1.66505545689317	0.00134754723208276	192452.688	97	0.194	ns	0.06666667	0.00168643;0.31948457	0.1402	ns
Unknown	Unknown	UCON16	3	0.00112663784977411	185759	37	8.468	2.63056950029758	0.00318012310396239	192452.688	21	0.042	*	0.08108108	0.01704353;0.21909621	0.03065	*
Unknown	Unknown	UCON6	19	0.00713537304856936	185759	97	21.869	4.21777531746638	0.00821281437890333	192452.688	295	0.59	ns	0.1958763	0.1222465;0.2888615	0.5448	ns
Unknown	Unknown	tot	834	0.313205322237202	185759	6436	1488.525	34.7055305225097	0.559009535111669	192452.688	1	0.002	**	0.1295836	0.1214701;0.1380343	2.2e-16	***
Unknown	Unknown	UCON65	1	0.000375545949924703	185759	33	7.814	2.46809551992939	0.00293451605271163	192452.688	1	0.002	**	0.03030303	0.0007669121;0.1575939723	0.003146	**
Unknown	Unknown	UCON101	17	0.00638428114871995	185759	210	45.408	6.2032262586509	0.0170527904941809	192452.688	1	0.002	**	0.08095238	0.04786433;0.12644938	2.17e-07	***
Unknown	Unknown	UCON18	3	0.00112663784977411	185759	34	9.162	2.69871062528739	0.00344075199321013	192452.688	15	0.03	*	0.08823529	0.0185795;0.2367753	0.01849	*
Unknown	Unknown	UCON12A	0	0	185759	24	5.64729458917836	2.14374312807956	0.00212081861099762	192452.688	1	0.002	**	0	0.0000000;0.1424736	0.00275	**
Unknown	Unknown	UCON76	23	0.00863755684826817	185759	140	31.469	5.12653102207724	0.0118180554981805	192452.688	55	0.11	ns	0.1642857	0.1070857;0.2362414	0.1045	ns
Unknown	Unknown	UCON9	7	0.00262882164947292	185759	49	9.825	2.91905736426948	0.00368973895801021	192452.688	219	0.438	ns	0.1428571	0.05942151;0.27242151	0.3754	ns
Unknown	Unknown	UCON12	4	0.00150218379969881	185759	59	13.575	3.34597826809598	0.00509803627022784	192452.688	3	0.006	**	0.06779661	0.01877996;0.16458517	0.001678	**
Unknown	Unknown	EUTREP14	25	0.00938864874811758	185759	382	91.268	8.43951428705473	0.0342753277577278	192452.688	1	0.002	**	0.06544503	0.04279686;0.09509632	2.2e-16	***
Unknown	Unknown	UCON26	26	0.00976419469804228	185759	206	47.284	6.16111218071082	0.0177573146962397	192452.688	3	0.006	**	0.1262136	0.08412977;0.17944096	0.0002441	***
Unknown	Unknown	UCON27	8	0.00300436759939762	185759	102	22.93	4.56288504346975	0.00861126863177344	192452.688	1	0.002	**	0.07843137	0.03446934;0.14870189	0.0001253	***
Unknown	Unknown	MamRep564	152	0.0570829843885549	185759	788	197.079	12.8205743290278	0.0740122202652106	192452.688	1	0.002	**	0.1928934	0.1659005;0.2222061	0.0001517	***
Unknown	Unknown	UCON17	4	0.00150218379969881	185759	33	7.908	2.57102044841073	0.00296981737200455	192452.688	89	0.178	ns	0.1212121	0.03403288;0.28201623	0.1514	ns
Unknown	Unknown	UCON19	0	0	185759	30	8.051	2.52364176692489	0.00302352044284378	192452.688	1	0.002	**	0	0.0000000;0.1157033	0.0001154	***
Unknown	Unknown	UCON75	0	0	185759	22	5.42269076305221	2.1485175884536	0.00203646955375835	192452.688	1	0.002	**	0	0.0000000;0.1543725	0.004501	**
Unknown	Unknown	UCON70	13	0.00488209734902114	185759	59	14.661	3.44905421456014	0.00550587917184607	192452.688	383	0.766	ns	0.220339	0.1228636;0.3472574	0.7632	ns
Unknown	Unknown	UCON88	15	0.00563318924887055	185759	33	9.868	2.63201510320581	0.00370588743385697	192452.688	982	0.04	*	0.4545455	0.2810662;0.6364935	0.05787	ns
Unknown	Unknown	UCON41	68	0.0255371245948798	185759	579	130.333	10.5254404133934	0.0489460302915363	192452.688	1	0.002	**	0.1174439	0.09236352;0.14650264	3.639e-11	***
Unknown	Unknown	UCON28a	10	0.00375545949924703	185759	129	27.771	4.86458870031406	0.0104292865753589	192452.688	1	0.002	**	0.07751938	0.0377990;0.1379411	3.764e-05	***
RC	tot	tot	245	0.0920087577315522	185759	1796	443.242	19.4034514952864	0.166457737936525	192452.688	1	0.002	**	0.1364143	0.1208658;0.1531606	2.2e-16	***
RC	Helitron	tot	245	0.0920087577315522	185759	1796	443.242	19.4034514952864	0.166457737936525	192452.688	1	0.002	**	0.1364143	0.1208658;0.1531606	2.2e-16	***
RC	Helitron	Helitron1Na_Mam	32	0.0120174703975905	185759	326	80.377	8.0850627232718	0.0301852568170979	192452.688	1	0.002	**	0.09815951	0.06811381;0.13574241	1.255e-11	***
RC	Helitron	Helitron1Nb_Mam	27	0.010139740647967	185759	359	87.127	8.74387364537746	0.0327201919790896	192452.688	1	0.002	**	0.07520891	0.0501457;0.1075403	2.2e-16	***
RC	Helitron	Helitron3Na_Mam	194	0.0728559142853924	185759	1111	276.782	14.7809659005409	0.103944359112059	192452.688	1	0.002	**	0.1746175	0.1527288;0.1982441	2.733e-09	***
