# Supplementary material for: Transposable elements generate regulatory novelty in a tissue-specific fashion
Source: BMC Genomics. 2018 Jun 18;19:468. doi: 10.1186/s12864-018-4850-3 (PMC6006921; doi:10.1186/s12864-018-4850-3)
Supplement: Supplementary file 2 — It contains two folders “TE_PIPELINE_SUMMARY_STATISTICS_ACTIVE” “TE_PIPELINE_SUMMARY_STATISTICS_REPRESSED”. In each of the two folders are included multiple spreadsheets (txt format) with the summary statistics of the TE analysis pipeline for ACTIVE and REPRESSED regions respectively. (ZIP 3922 kb) [file 12864_2018_4850_MOESM2_ESM.zip › Supplemental_File_S1/TE_PIPELINE_SUMMARY_STATISTICS_ACTIVE/E116_15_coreMarks_dense_no_header_ACTIVE.bed.shuffle-rm.nonTE-no_low.boot-1000.stats.tab.txt]

#Script TE-analysis_Shuffle_bed.pl, v4.3
#Aggregated results + stats
#Features in input file (counts):
	318133
#With 1000 bootstraps for exp (expected); sd = standard deviation; nb = number; len = length; avg = average
#Two tests are made (permutation and binomial) to assess how significant the difference between observed and random, so two pvalues are given
#For the two tailed permutation test:
#if rank is < 500 and pvalue is not "ns", there are significantly fewer observed values than expected 
#if rank is > 500 and pvalue is not "ns", there are significantly higher observed values than expected 
#The binomial test is done with binom.test from R, two sided

#Level_(tot_means_all)	#	#	#COUNTS	#	#	#	#	#	#	#	#	#	#	#	#	#
#Rclass	Rfam	Rname	obs_hits	%_obs_(%of_features)	obs_tot_hits	nb_of_trials(nb_of_TE_in_genome)	exp_avg_hits	exp_sd	%_exp_(%of_features)	exp_tot_hits(avg)	obs_rank_in_exp	2-tailed_permutation-test_pvalue(obs.vs.exp)	significance	binomal_test_proba	binomial_test_95%_confidence_interval	binomial_test_pval	significance

age	cat.2	tot	241637	75.9547107656232	241637	4687922	246828.246	122.174867228011	77.5864955851798	246828.246	1	0.002	**	0.05154459	0.05134461;0.05174512	2.2e-16	***
age	cat.2	Ancient	191537	60.2065802667438	241637	2716717	195769.593	206.476996542232	61.5370279097107	246828.246	1	0.002	**	0.07050311	0.07019898;0.07080816	2.2e-16	***
age	cat.2	LineageSpe	158437	49.8021267834522	241637	1971205	183139.344	254.991808665468	57.5669119519195	246828.246	1	0.002	**	0.08037571	0.07999654;0.08075611	2.2e-16	***
age	cat.1	01_Human	1650	0.518651004454112	241637	10400	3439.244	104.081388342967	1.08107112434108	246828.246	1	0.002	**	0.1586538	0.1516803;0.1658190	2.2e-16	***
age	cat.1	06_Boreotheria/Eutheria?	169	0.0531224362137848	241637	2965	654.688	25.6012906331318	0.205790659881245	246828.246	1	0.002	**	0.05699831	0.04892534;0.06595866	2.2e-16	***
age	cat.1	04_Primates/Glires	2051	0.644698915233566	241637	9067	1988.893	42.783922389316	0.625176577091971	246828.246	923	0.158	ns	0.2262049	0.2176273;0.2349588	0.1156	ns
age	cat.1	07_Eutheria+Metatheria	30094	9.45956565335882	241637	189643	34323.011	159.525456433292	10.7888873521452	246828.246	1	0.002	**	0.1586876	0.1570457;0.1603400	2.2e-16	***
age	cat.1	07_Eutheria	121740	38.2670141104507	241637	1469955	148804.443	253.889276093961	46.7742871692028	246828.246	1	0.002	**	0.08281886	0.08237380;0.08326557	2.2e-16	***
age	cat.1	10_Amniota/Theria	579	0.181999352472079	241637	2529	510.127	20.7627060124869	0.16035023087828	246828.246	1001	0.002	**	0.2289442	0.2126928;0.2458256	0.0007498	***
age	cat.1	07_Eutheria/03_Primates	4	0.0012573357683736	241637	21	4.30847803881512	2.0407002968872	0.0013543008863636	246828.246	574	0.856	ns	0.1904762	0.05446357;0.41906604	1	ns
age	cat.1	02_Hominidae	1564	0.491618285434079	241637	10036	3362.951	80.193538409292	1.05708964489695	246828.246	1	0.002	**	0.155839	0.1487937;0.1630846	2.2e-16	***
age	cat.1	07_Metatheria	1	0.000314333942093401	241637	59	14.504	3.59929700621371	0.00455909949612269	246828.246	1	0.002	**	0.01694915	0.0004290233;0.0908559329	2.212e-06	***
age	cat.1	15_Euteleostomi	13	0.00408634124721422	241637	73	15.296	3.48834524560751	0.00480805197826066	246828.246	321	0.642	ns	0.1780822	0.09837318;0.28525379	0.568	ns
age	cat.1	02_Haplorrhini	500	0.157166971046701	241637	4342	1054.673	32.0393912800102	0.331519521709474	246828.246	1	0.002	**	0.1151543	0.1058058;0.1250240	2.2e-16	***
age	cat.1	07_Eutheria + Transfert Opossum?	83	0.0260897171937523	241637	890	220.672	15.2272875551192	0.069364699669635	246828.246	1	0.002	**	0.09325843	0.07496381;0.11429543	2.2e-16	***
age	cat.1	05_Boreotheria	10838	3.40675126440828	241637	118653	23899.974	144.31498931206	7.51257304334979	246828.246	1	0.002	**	0.09134198	0.08970852;0.09299544	2.2e-16	***
age	cat.1	16_Metazoa	124	0.0389774088195817	241637	491	104.405	9.73302145824753	0.0328180352242615	246828.246	977	0.05	*	0.2525458	0.2146864;0.2934146	0.0359	*
age	cat.1	16_Vertebrata	2361	0.74214243728252	241637	8857	1793.111	39.005436840306	0.563635649241041	246828.246	1001	0.002	**	0.2665688	0.2573818;0.2759096	2.2e-16	***
age	cat.1	07_Eutheria/Primates?	62	0.0194887044097909	241637	424	100.149	9.59139165052672	0.031480229966712	246828.246	1	0.002	**	0.1462264	0.1139842;0.1835010	5.689e-06	***
age	cat.1	03_Euarchontoglires/Primates?	1071	0.336651651982033	241637	13041	3184.255	62.3535720143036	1.00091942678062	246828.246	1	0.002	**	0.0821256	0.07746870;0.08696997	2.2e-16	***
age	cat.1	tot	241637	75.9547107656232	241637	4687922	246828.246	122.174867228011	77.5864955851798	246828.246	1	0.002	**	0.05154459	0.05134461;0.05174512	2.2e-16	***
age	cat.1	09_Theria	2011	0.63212555754983	241637	9723	2216.628	46.4589070690007	0.696761417394612	246828.246	1	0.002	**	0.2068292	0.1988157;0.2150186	5.243e-07	***
age	cat.1	10_Theria/Mammalia	17273	5.42949018177932	241637	104874	19740.569	119.67195417313	6.20513087293679	246828.246	1	0.002	**	0.1647024	0.1624621;0.1669613	2.2e-16	***
age	cat.1	03_Primates	144922	45.5539035560599	241637	1475760	154842.262	243.746987571026	48.6721786171193	246828.246	1	0.002	**	0.0982016	0.09772193;0.09868286	2.2e-16	***
age	cat.1	08_Eutheria/Theria	588	0.18482835795092	241637	2459	553.245	22.7689129823626	0.173903681793464	246828.246	939	0.126	ns	0.2391216	0.2223777;0.2564890	0.09566	ns
age	cat.1	13_Amniota/Euteleostemi?	27	0.00848701643652183	241637	191	41.76	6.19764558609241	0.0131265854218204	246828.246	6	0.012	*	0.1413613	0.0952699;0.1989708	0.00849	**
age	cat.1	14_Tetrapoda	1550	0.487217610244772	241637	8931	1801.808	39.6210924504482	0.566369411535427	246828.246	1	0.002	**	0.1735528	0.1657497;0.1815694	1.441e-11	***
age	cat.1	12_Amniota	7362	2.31412648169162	241637	36530	7430.369	76.4942756891861	2.3356171789786	246828.246	175	0.35	ns	0.201533	0.1974295;0.2056840	0.3768	ns
age	cat.1	03_Primates/Indep	4101	1.28908349652504	241637	25104	6165.315	83.7624493608139	1.93796776819758	246828.246	1	0.002	**	0.1633604	0.1588065;0.1679924	2.2e-16	***
age	cat.1	08_Eutheria/Theria?	39592	12.4451094353619	241637	259031	45229.498	176.692077032577	14.2171664052456	246828.246	1	0.002	**	0.1528466	0.1514628;0.1542381	2.2e-16	***
age	cat.1	11_Mammalia	83833	26.3515573675161	241637	619071	81875.399	198.196851112198	25.7362169281401	246828.246	1001	0.002	**	0.1354174	0.1345660;0.1362723	2.486e-13	***
age	cat.1	02_Simiiformes	13196	4.14795069986452	241637	154323	29981.123	165.294355908165	9.42408458097714	246828.246	1	0.002	**	0.08550896	0.08411835;0.08691518	2.2e-16	***
age	cat.1	02_Hominoidea	7534	2.36819191973168	241637	64786	18317.052	175.727400866841	5.75767116268982	246828.246	1	0.002	**	0.1162906	0.1138316;0.1187840	2.2e-16	***
age	cat.1	04_Euarchontoglires	5730	1.80113348819519	241637	55401	12377.914	117.716574006364	3.8907985025131	246828.246	1	0.002	**	0.1034277	0.1009038;0.1059933	2.2e-16	***
age	cat.1	02_Catarrhini	2284	0.717938723741328	241637	30292	8658.451	122.612370470489	2.72164503525255	246828.246	1	0.002	**	0.07539945	0.07245042;0.07843021	2.2e-16	***
DNA?	tot	tot	571	0.179484680935332	241637	4312	904.92	27.7915809548858	0.284447070879161	246828.246	1	0.002	**	0.1324212	0.1224399;0.1429031	2.2e-16	***
DNA?	PiggyBac?	tot	27	0.00848701643652183	241637	294	63.816	7.53438191963421	0.0200595348486325	246828.246	1	0.002	**	0.09183673	0.06139516;0.13080292	1.61e-08	***
DNA?	PiggyBac?	EUTREP4	27	0.00848701643652183	241637	294	63.816	7.53438191963421	0.0200595348486325	246828.246	1	0.002	**	0.09183673	0.06139516;0.13080292	1.61e-08	***
DNA?	hAT-Tip100?	tot	64	0.0201173722939777	241637	520	120.268	10.9078484201587	0.0378043145476892	246828.246	1	0.002	**	0.1230769	0.09608808;0.15443507	4.636e-10	***
DNA?	hAT-Tip100?	Eutr16	64	0.0201173722939777	241637	520	120.268	10.9078484201587	0.0378043145476892	246828.246	1	0.002	**	0.1230769	0.09608808;0.15443507	4.636e-10	***
DNA?	DNA?	Eulor12	11	0.00345767336302741	241637	60	12.359	3.36473482468388	0.00388485319033235	246828.246	413	0.826	ns	0.1833333	0.09523582;0.30439605	0.7514	ns
DNA?	DNA?	Eulor2C	8	0.00251467153674721	241637	38	7.465	2.52926316783608	0.00234650287772724	246828.246	686	0.632	ns	0.2105263	0.09554112;0.37318828	0.8381	ns
DNA?	DNA?	UCON83	4	0.0012573357683736	241637	50	9.496	2.95138860448683	0.00298491511411894	246828.246	43	0.086	ns	0.08	0.02222796;0.19234278	0.04708	*
DNA?	DNA?	Eulor6D	10	0.00314333942093401	241637	75	16.254	3.86968454249935	0.00510918389478614	246828.246	76	0.152	ns	0.1333333	0.06583383;0.23156644	0.09185	ns
DNA?	DNA?	tot	482	0.151508960089019	241637	3498	722.68	24.4735889594591	0.227162853272059	246828.246	1	0.002	**	0.137793	0.1265339;0.1496612	2.2e-16	***
DNA?	DNA?	UCON7	5	0.00157166971046701	241637	127	27.73	4.80230800367512	0.00871648021425002	246828.246	1	0.002	**	0.03937008	0.01290496;0.08948515	1.948e-08	***
DNA?	DNA?	Eulor6C	1	0.000314333942093401	241637	21	4.61732124874119	1.97733683580198	0.00145138079002844	246828.246	44	0.088	ns	0.04761905	0.001204883;0.238159910	0.06384	ns
DNA?	DNA?	MER133B	3	0.000943001826280203	241637	40	8.219	2.61455060667697	0.00258351067006566	246828.246	22	0.044	*	0.075	0.01574218;0.20386475	0.04789	*
DNA?	DNA?	Eulor6E	3	0.000943001826280203	241637	31	6.22344689378758	2.42172782112363	0.00195624059553318	246828.246	124	0.248	ns	0.09677419	0.02041986;0.25753906	0.1814	ns
DNA?	DNA?	Eulor7	0	0	241637	12	2.40470852017937	1.27344466178899	0.000755881508733571	246828.246	1	0.002	**	0	0.0000000;0.2646485	0.1414	ns
DNA?	DNA?	Eulor6A	5	0.00157166971046701	241637	30	5.80661322645291	2.32548920721297	0.00182521562568263	246828.246	477	0.954	ns	0.1666667	0.0564217;0.3472117	0.8213	ns
DNA?	DNA?	Eulor2A	8	0.00251467153674721	241637	67	13.656	3.59006302905011	0.00429254431322749	246828.246	60	0.12	ns	0.119403	0.05298481;0.22178514	0.09532	ns
DNA?	DNA?	MER123	6	0.00188600365256041	241637	46	9.604	3.00902612787564	0.00301886317986502	246828.246	148	0.296	ns	0.1304348	0.04940735;0.26256502	0.2743	ns
DNA?	DNA?	UCON21	1	0.000314333942093401	241637	28	5.971	2.2942149904537	0.0018768879682397	246828.246	13	0.026	*	0.03571429	0.0009037988;0.1834775975	0.01888	*
DNA?	DNA?	UCON100	3	0.000943001826280203	241637	19	3.5193482688391	1.68435034009781	0.00110625061494378	246828.246	530	0.944	ns	0.1578947	0.03382625;0.39578455	1	ns
DNA?	DNA?	Eulor5A	14	0.00440067518930762	241637	126	24.897	4.6814855876428	0.00782597215629941	246828.246	12	0.024	*	0.1111111	0.06209326;0.17939528	0.01343	*
DNA?	DNA?	Eulor2B	8	0.00251467153674721	241637	57	11.598	3.20541271456122	0.00364564506039927	246828.246	170	0.34	ns	0.1403509	0.06259489;0.25794538	0.3222	ns
DNA?	DNA?	Eulor6B	5	0.00157166971046701	241637	64	13.289	3.43471633126759	0.00417718375647921	246828.246	6	0.012	*	0.078125	0.02585384;0.17297833	0.008186	**
DNA?	DNA?	MER133A	8	0.00251467153674721	241637	54	10.874	3.11670303972609	0.00341806728632364	246828.246	235	0.47	ns	0.1481481	0.06619758;0.27119769	0.3981	ns
DNA?	DNA?	MER131	176	0.0553227738084386	241637	1106	230.302	14.1633115970593	0.0723917355319945	246828.246	1	0.002	**	0.159132	0.1380508;0.1820439	3.852e-05	***
DNA?	DNA?	UCON62	2	0.000628667884186802	241637	24	4.55678391959799	2.06473253258854	0.00143235185271506	246828.246	155	0.31	ns	0.08333333	0.01025634;0.26997280	0.2943	ns
DNA?	DNA?	Eulor3	1	0.000314333942093401	241637	37	7.92892892892893	2.6033649325244	0.00249233148680864	246828.246	6	0.012	*	0.02702703	0.000684031;0.141603096	0.002243	**
DNA?	DNA?	UCON2	25	0.00785834855233503	241637	135	28.275	5.29125432883095	0.00888779221269092	246828.246	330	0.66	ns	0.1851852	0.1235737;0.2611138	0.5274	ns
DNA?	DNA?	MER124	108	0.0339480657460873	241637	747	154.744	10.9812135509265	0.0486412915353013	246828.246	1	0.002	**	0.1445783	0.1201331;0.1718677	1.388e-05	***
DNA?	DNA?	Eulor10	3	0.000943001826280203	241637	39	8.612	2.87257858164189	0.00270704390930837	246828.246	26	0.052	ns	0.07692308	0.0161533;0.2087019	0.03184	*
DNA?	DNA?	UCON14	8	0.00251467153674721	241637	98	20.61	4.18729428550627	0.006478422546545	246828.246	1	0.002	**	0.08163265	0.0359030;0.1545251	0.001096	**
DNA?	DNA?	MER134	14	0.00440067518930762	241637	89	19.298	4.0422191350217	0.00606601641451846	246828.246	121	0.242	ns	0.1573034	0.08875434;0.24982278	0.1987	ns
DNA?	DNA?	Eulor5B	3	0.000943001826280203	241637	43	8.63	2.79336766339537	0.00271270192026605	246828.246	20	0.04	*	0.06976744	0.0146255;0.1906072	0.03418	*
DNA?	DNA?	UCON58	46	0.0144593613362965	241637	235	49.219	6.6832405840808	0.0154712022958951	246828.246	340	0.68	ns	0.1957447	0.1470189;0.2523222	0.6885	ns
Retroposon	tot	tot	1428	0.448868869309377	241637	5565	1633.25	46.1193505428523	0.513385910924047	246828.246	1	0.002	**	0.2566038	0.2451688;0.2682945	9.843e-10	***
Retroposon	SVA	tot	1428	0.448868869309377	241637	5565	1633.25	46.1193505428523	0.513385910924047	246828.246	1	0.002	**	0.2566038	0.2451688;0.2682945	9.843e-10	***
Retroposon	SVA	SVA_D	395	0.124161907126893	241637	1433	506.785	29.0009280684055	0.159299726843804	246828.246	1	0.002	**	0.2756455	0.2526405;0.2995738	3.287e-10	***
Retroposon	SVA	SVA_B	190	0.0597234489977462	241637	801	222.883	17.7648219777148	0.0700596920156035	246828.246	33	0.066	ns	0.2372035	0.2081336;0.2682218	0.009239	**
Retroposon	SVA	SVA_E	208	0.0653814599554274	241637	686	175.777	14.2655100075593	0.0552526773393518	246828.246	984	0.036	*	0.303207	0.2689915;0.3391256	0.005818	**
Retroposon	SVA	SVA_C	126	0.0396060767037685	241637	486	153.235	15.0670764181971	0.0481669616166823	246828.246	40	0.08	ns	0.2592593	0.2208355;0.3006405	0.008309	**
Retroposon	SVA	SVA_A	334	0.104987536659196	241637	1186	290.454	17.4436855671663	0.0912995508167967	246828.246	995	0.014	*	0.2816189	0.2561665;0.3081589	0.003677	**
Retroposon	SVA	SVA_F	208	0.0653814599554274	241637	973	294.175	20.3078010080309	0.0924691874153263	246828.246	1	0.002	**	0.2137718	0.1883958;0.2408927	5.755e-10	***
snRNA	tot	tot	1177	0.369971049843933	241637	4380	902.714	28.2945009283214	0.283753650202903	246828.246	1001	0.002	**	0.2687215	0.2556369;0.2821151	2.2e-16	***
snRNA	snRNA	U14	3	0.000943001826280203	241637	7	1.84569377990431	0.95094941377241	0.000580164201734591	246828.246	783	0.438	ns	0.4285714	0.09898828;0.81594843	0.3898	ns
snRNA	snRNA	U4	45	0.0141450273942031	241637	162	34.758	5.31937324613828	0.0109256191592824	246828.246	971	0.062	ns	0.2777778	0.2103812;0.3534977	0.05537	ns
snRNA	snRNA	U2	225	0.0707251369710153	241637	1087	215.04	13.1931216343388	0.067594370907765	246828.246	781	0.442	ns	0.2069917	0.1832658;0.2323150	0.4465	ns
snRNA	snRNA	U5	52	0.0163453649888569	241637	214	43.241	5.9912280722581	0.0135921139900608	246828.246	931	0.142	ns	0.2429907	0.1871188;0.3061305	0.1474	ns
snRNA	snRNA	U3	58	0.0182313686414173	241637	229	49.72	6.50568397049257	0.0156286836008839	246828.246	908	0.188	ns	0.2532751	0.1982934;0.3147651	0.1993	ns
snRNA	snRNA	U13	65	0.0204317062360711	241637	176	39.31	5.71441637917246	0.0123564672636916	246828.246	1001	0.002	**	0.3693182	0.2979327;0.4451862	1.132e-05	***
snRNA	snRNA	tot	1177	0.369971049843933	241637	4380	902.714	28.2945009283214	0.283753650202903	246828.246	1001	0.002	**	0.2687215	0.2556369;0.2821151	2.2e-16	***
snRNA	snRNA	U6	504	0.158424306815074	241637	1710	356.625	17.9436994889948	0.112099342099059	246828.246	1001	0.002	**	0.2947368	0.2732025;0.3169778	2.2e-16	***
snRNA	snRNA	U17	2	0.000628667884186802	241637	9	2.27582292849035	1.18608170248668	0.000715368392618921	246828.246	566	0.872	ns	0.2222222	0.02814497;0.60009357	1	ns
snRNA	snRNA	U8	6	0.00188600365256041	241637	29	6.38738738738739	2.20790188698824	0.00200777265715515	246828.246	534	0.936	ns	0.2068966	0.07994185;0.39724695	1	ns
snRNA	snRNA	U1	39	0.0122590237416426	241637	204	39.405	5.40631142306871	0.0123863289881905	246828.246	531	0.942	ns	0.1911765	0.1396187;0.2519441	1	ns
snRNA	snRNA	U13_	97	0.0304903923830599	241637	308	66.998	7.51787965549559	0.0210597454523737	246828.246	1001	0.002	**	0.3149351	0.2634405;0.3700325	7.558e-05	***
snRNA	snRNA	U7	97	0.0304903923830599	241637	245	52.091	6.58681297025391	0.0163739693775874	246828.246	1001	0.002	**	0.3959184	0.3342338;0.4601535	7.21e-11	***
tot	tot	tot	241637	75.9547107656232	241637	4687922	246828.246	122.174867228011	77.5864955851798	246828.246	1	0.002	**	0.05154459	0.05134461;0.05174512	2.2e-16	***
rRNA	tot	tot	388	0.12196156953224	241637	1766	370.244	17.4666409921183	0.116380256056429	246828.246	850	0.304	ns	0.2197055	0.2005898;0.2397570	0.3062	ns
rRNA	rRNA	tot	388	0.12196156953224	241637	1766	370.244	17.4666409921183	0.116380256056429	246828.246	850	0.304	ns	0.2197055	0.2005898;0.2397570	0.3062	ns
rRNA	rRNA	SSU-rRNA_Hsa	21	0.00660101278396143	241637	80	15.274	3.81490202724493	0.00480113663153461	246828.246	943	0.118	ns	0.2625	0.1704093;0.3728508	0.1165	ns
rRNA	rRNA	LSU-rRNA_Hsa	103	0.0323763960356203	241637	411	89.143	8.90066136715543	0.0280206706000321	246828.246	946	0.112	ns	0.2506083	0.2094213;0.2954279	0.1059	ns
rRNA	rRNA	5S	264	0.0829841607126579	241637	1275	266.221	14.6426967313937	0.0836822963980473	246828.246	452	0.904	ns	0.2070588	0.1851211;0.2303558	0.9177	ns
tRNA	tot	tot	489	0.153709297683673	241637	1997	373.424	16.7561030968119	0.117379837992286	246828.246	1001	0.002	**	0.2448673	0.2261428;0.2643438	1.421e-10	***
tRNA	tRNA	tRNA-Arg-AGA	11	0.00345767336302741	241637	41	8.841	2.59816655922392	0.00277902638204776	246828.246	845	0.314	ns	0.2682927	0.1422130;0.4294447	0.4464	ns
tRNA	tRNA	tRNA-His-CAY_	11	0.00345767336302741	241637	44	10.418	2.95567454433198	0.00327473100872905	246828.246	657	0.69	ns	0.25	0.1319274;0.4033804	0.8593	ns
tRNA	tRNA	tRNA-Thr-ACG_	5	0.00157166971046701	241637	12	2.73700954400848	1.3277930410201	0.000860334999515449	246828.246	918	0.168	ns	0.4166667	0.1516522;0.7233303	0.1606	ns
tRNA	tRNA	tRNA-Leu-TTA(m)	2	0.000628667884186802	241637	27	5.21221221221221	2.04287976309521	0.00163837521169203	246828.246	88	0.176	ns	0.07407407	0.009100073;0.242898347	0.1451	ns
tRNA	tRNA	tRNA-Arg-CGA_	1	0.000314333942093401	241637	2	1.11922141119221	0.324443804941368	0.000351809278255388	246828.246	363	0.726	ns	0.5	0.01257912;0.98742088	1	ns
tRNA	tRNA	tRNA-Lys-AAA	13	0.00408634124721422	241637	47	7.65165165165165	2.42911011002549	0.00240517382718915	246828.246	987	0.03	*	0.2765957	0.1562437;0.4263801	0.0459	*
tRNA	tRNA	tRNA-Thr-ACY	9	0.00282900547884061	241637	13	3.66970618034448	1.62083425004469	0.0011535132099922	246828.246	987	0.03	*	0.6923077	0.3857383;0.9090796	0.002538	**
tRNA	tRNA	tRNA-Ser-TCG	4	0.0012573357683736	241637	7	1.92899408284024	0.991515932676665	0.000606348314334017	246828.246	829	0.346	ns	0.5714286	0.1840516;0.9010117	0.09659	ns
tRNA	tRNA	tRNA-Ser-TCA_	3	0.000943001826280203	241637	4	1.3421550094518	0.595230320982956	0.000421884875021389	246828.246	527	0.95	ns	0.75	0.1941204;0.9936905	0.1131	ns
tRNA	tRNA	tRNA-Arg-CGY_	15	0.00471500913140102	241637	40	7.527	2.43540596250445	0.00236599158213703	246828.246	1001	0.002	**	0.375	0.2272627;0.5419852	0.006858	**
tRNA	tRNA	tRNA-Cys-TGY	38	0.0119446897995492	241637	136	28.076	4.74307081126993	0.00882523975821433	246828.246	979	0.046	*	0.2794118	0.2059172;0.3627771	0.04344	*
tRNA	tRNA	tRNA-Glu-GAA	13	0.00408634124721422	241637	95	19.764	4.08791083745903	0.00621249603153398	246828.246	63	0.126	ns	0.1368421	0.07492247;0.22263125	0.09975	ns
tRNA	tRNA	tRNA-Ala-GCY	6	0.00188600365256041	241637	28	5.67567567567568	2.15968687863459	0.00178405750917876	246828.246	660	0.684	ns	0.2142857	0.08296061;0.40953103	0.8163	ns
tRNA	tRNA	tRNA-Met	9	0.00282900547884061	241637	50	9.708	2.79903029111344	0.00305155390984274	246828.246	499	0.998	ns	0.18	0.08576208;0.31436941	1	ns
tRNA	tRNA	tRNA-Gly-GGY	12	0.00377200730512081	241637	37	8.23723723723724	2.54867932611962	0.00258924325273934	246828.246	950	0.104	ns	0.3243243	0.1801386;0.4978533	0.164	ns
tRNA	tRNA	tRNA-Ile-ATC	2	0.000628667884186802	241637	9	1.67941952506596	0.842324067288978	0.000527898559742612	246828.246	644	0.716	ns	0.2222222	0.02814497;0.60009357	0.6782	ns
tRNA	tRNA	tRNA-Thr-ACG	3	0.000943001826280203	241637	3	1.38095238095238	0.586779939374099	0.00043408020574803	246828.246	629	0.746	ns	1	0.2924018;1.0000000	0.09754	ns
tRNA	tRNA	tRNA-Met_	13	0.00408634124721422	241637	48	7.565	2.45801074383674	0.00237793627193658	246828.246	989	0.026	*	0.2708333	0.1527819;0.4184564	0.04461	*
tRNA	tRNA	tRNA-Thr-ACA	11	0.00345767336302741	241637	25	4.93957703927492	2.03754443409803	0.00155267672302934	246828.246	993	0.018	*	0.44	0.2440237;0.6507184	0.005042	**
tRNA	tRNA	tRNA-Trp-TGG	5	0.00157166971046701	241637	13	3.43091095189355	1.55815756888715	0.00107845176448012	246828.246	882	0.24	ns	0.3846154	0.1385793;0.6842224	0.3477	ns
tRNA	tRNA	tRNA-Lys-AAG	23	0.00722968066814823	241637	73	15.585	3.40505056781386	0.00489889448752566	246828.246	991	0.022	*	0.3150685	0.2112957;0.4343866	0.04428	*
tRNA	tRNA	tRNA-Leu-TTG	6	0.00188600365256041	241637	26	3.16494845360825	1.47899229612412	0.000994850723945094	246828.246	955	0.094	ns	0.2307692	0.08974011;0.43647510	0.1221	ns
tRNA	tRNA	tRNA-Gln-CAG	11	0.00345767336302741	241637	79	14.977	3.44562669819923	0.00470777945073287	246828.246	157	0.314	ns	0.1392405	0.07161047;0.23549655	0.3147	ns
tRNA	tRNA	tRNA-Ile-ATT	17	0.00534367701558782	241637	53	11.898	2.98471179588658	0.00373994524302729	246828.246	964	0.076	ns	0.3207547	0.1991866;0.4631612	0.09999	ns
tRNA	tRNA	tRNA-Arg-AGG	6	0.00188600365256041	241637	20	4.56294058408862	1.80956135900123	0.00143428710133454	246828.246	848	0.308	ns	0.3	0.1189316;0.5427892	0.4288	ns
tRNA	tRNA	tRNA-Glu-GAG_	18	0.00565801095768122	241637	96	17.442	3.9408331817226	0.0054826126179931	246828.246	622	0.76	ns	0.1875	0.1150780;0.2800462	0.8946	ns
tRNA	tRNA	tRNA-Arg-CGG	3	0.000943001826280203	241637	17	1.62402088772846	0.79682213239483	0.000510484887681712	246828.246	752	0.5	ns	0.1764706	0.03798507;0.43431787	0.2176	ns
tRNA	tRNA	tRNA-Gln-CAA	11	0.00345767336302741	241637	24	5.23871614844534	1.99828881531867	0.00164670629844918	246828.246	997	0.01	**	0.4583333	0.2555302;0.6717919	0.01034	*
tRNA	tRNA	tRNA-Val-GTG	18	0.00565801095768122	241637	38	8.383	2.73930918569168	0.00263506143656898	246828.246	1001	0.002	**	0.4736842	0.3098073;0.6418166	0.0005705	***
tRNA	tRNA	tRNA-Tyr-TAC	14	0.00440067518930762	241637	34	6.423	2.35151028077715	0.00201896691006592	246828.246	1001	0.002	**	0.4117647	0.2464707;0.5930306	0.003028	**
tRNA	tRNA	tRNA-Tyr-TAT	2	0.000628667884186802	241637	5	1.45094936708861	0.66432696585268	0.000456082634334888	246828.246	587	0.83	ns	0.4	0.05274495;0.85336720	0.6317	ns
tRNA	tRNA	tRNA-Arg-CGA	6	0.00188600365256041	241637	8	1.93552168815944	0.958929918112193	0.000608400162246431	246828.246	854	0.296	ns	0.75	0.3491442;0.9681460	0.003533	**
tRNA	tRNA	tRNA-Ala-GCY_	7	0.00220033759465381	241637	82	3.91971544715447	1.79313076072301	0.00123209960838846	246828.246	957	0.09	ns	0.08536585	0.03501266;0.16800795	0.1154	ns
tRNA	tRNA	tRNA-Pro-CCA	8	0.00251467153674721	241637	9	2.44967177242888	1.21066133906633	0.0007700149850625	246828.246	915	0.174	ns	0.8888889	0.5175035;0.9971909	0.0002055	***
tRNA	tRNA	tRNA-Leu-TTA	6	0.00188600365256041	241637	13	2.75291622481442	1.37208656034074	0.000865335009198801	246828.246	935	0.134	ns	0.4615385	0.1922324;0.7486545	0.03896	*
tRNA	tRNA	tRNA-Val-GTY	12	0.00377200730512081	241637	29	5.868	2.26400125920939	0.00184451157220408	246828.246	1000	0.004	**	0.4137931	0.2352402;0.6106372	0.009062	**
tRNA	tRNA	tRNA-Leu-CTG	4	0.0012573357683736	241637	16	3.84747474747475	1.66689308141291	0.00120939190447855	246828.246	662	0.68	ns	0.25	0.07266204;0.52377082	1	ns
tRNA	tRNA	tRNA-Met-i	13	0.00408634124721422	241637	40	7.772	2.45276008448279	0.00244300339794991	246828.246	986	0.032	*	0.325	0.1857290;0.4912949	0.04494	*
tRNA	tRNA	tRNA-Thr-ACY_	4	0.0012573357683736	241637	12	2.32527472527473	1.15742149275955	0.000730912770845755	246828.246	873	0.258	ns	0.3333333	0.09924609;0.65112449	0.2646	ns
tRNA	tRNA	tRNA-Asn-AAT	0	0	241637	2	1.015625	0.124262530436927	0.000319245409938611	246828.246	1	0.002	**	0	0.0000000;0.8418861	0.2422	ns
tRNA	tRNA	tot	489	0.153709297683673	241637	1997	373.424	16.7561030968119	0.117379837992286	246828.246	1001	0.002	**	0.2448673	0.2261428;0.2643438	1.421e-10	***
tRNA	tRNA	tRNA-Gly-GGA	32	0.0100586861469888	241637	107	22.226	4.3203691496896	0.00698638619696793	246828.246	992	0.02	*	0.2990654	0.2143716;0.3952216	0.02346	*
tRNA	tRNA	tRNA-Asn-AAC	13	0.00408634124721422	241637	46	11.4	3.00550046298999	0.00358340693986477	246828.246	754	0.496	ns	0.2826087	0.1598667;0.4346041	0.6086	ns
tRNA	tRNA	tRNA-Ile-ATA	18	0.00565801095768122	241637	65	13.188	3.15160095643287	0.00414543602832778	246828.246	952	0.1	ns	0.2769231	0.1731004;0.4019012	0.1632	ns
tRNA	tRNA	tRNA-Leu-CTA_	5	0.00157166971046701	241637	7	1.81463414634146	0.905703263097911	0.000570401104676806	246828.246	821	0.362	ns	0.7142857	0.2904209;0.9633074	0.01514	*
tRNA	tRNA	tRNA-Phe-TTY	14	0.00440067518930762	241637	87	9.233	2.69480481166502	0.00290224528734837	246828.246	969	0.066	ns	0.1609195	0.0908640;0.2552327	0.114	ns
tRNA	tRNA	tRNA-Ser-TCA(m)	2	0.000628667884186802	241637	31	6.15330661322645	2.18445866685041	0.00193419312464487	246828.246	38	0.076	ns	0.06451613	0.007910983;0.214216157	0.07013	ns
tRNA	tRNA	tRNA-Ala-GCA	5	0.00157166971046701	241637	40	2.38955386289445	1.17180926208763	0.000751117885568127	246828.246	911	0.182	ns	0.125	0.04185963;0.26803292	0.08831	ns
tRNA	tRNA	tRNA-Leu-CTY	9	0.00282900547884061	241637	30	4.05876393110436	1.7658559262085	0.00127580726649054	246828.246	986	0.032	*	0.3	0.1473452;0.4939590	0.01489	*
tRNA	tRNA	tRNA-Leu-CTA	1	0.000314333942093401	241637	1	1.02054794520548	0.142108717986344	0.000320792858711759	246828.246	287	0.574	ns	na	na	na	na
tRNA	tRNA	tRNA-SeC(e)-TGA	2	0.000628667884186802	241637	3	1.41347626339969	0.607167577865084	0.000444303565929876	246828.246	615	0.774	ns	0.6666667	0.09429932;0.99159624	0.6047	ns
tRNA	tRNA	tRNA-Ser-TCY	9	0.00282900547884061	241637	15	3.39897435897436	1.59175202580747	0.0010684130093308	246828.246	975	0.054	ns	0.6	0.3228698;0.8366357	0.002027	**
tRNA	tRNA	tRNA-Val-GTA	4	0.0012573357683736	241637	12	2.70981661272923	1.31240166507044	0.000851787338229367	246828.246	848	0.308	ns	0.3333333	0.09924609;0.65112449	0.4866	ns
tRNA	tRNA	tRNA-Gly-GGG	11	0.00345767336302741	241637	47	10.661	2.85626280955329	0.00335111415665775	246828.246	624	0.756	ns	0.2340426	0.1230335;0.3802573	0.8628	ns
tRNA	tRNA	tRNA-Glu-GAG	1	0.000314333942093401	241637	18	3.00621118012422	1.5174162431049	0.000944954211013703	246828.246	160	0.32	ns	0.05555556	0.001405556;0.272943600	0.3411	ns
tRNA	tRNA	tRNA-Ser-AGY	8	0.00251467153674721	241637	14	3.17701863354037	1.53532829307874	0.000998644791184936	246828.246	963	0.078	ns	0.5714286	0.2886094;0.8233889	0.005535	**
tRNA	tRNA	tRNA-His-CAY	0	0	241637	1	1.01010101010101	0.100248371248918	0.000317509032417577	246828.246	1	0.002	**	na	na	na	na
tRNA	tRNA	tRNA-Pro-CCY	10	0.00314333942093401	241637	17	3.93718338399189	1.75419097404917	0.00123759037383481	246828.246	988	0.028	*	0.5882353	0.3292472;0.8155630	0.001672	**
tRNA	tRNA	tRNA-Gln-CAA_	1	0.000314333942093401	241637	34	6.82882882882883	2.42269863314938	0.00214653268564683	246828.246	8	0.016	*	0.02941176	0.0007443642;0.1532676696	0.008683	**
tRNA	tRNA	tRNA-Asp-GAY	14	0.00440067518930762	241637	49	9.204	2.72025436012587	0.00289312960302766	246828.246	968	0.068	ns	0.2857143	0.1658418;0.4326297	0.09724	ns
tRNA	tRNA	tRNA-Pro-CCG	5	0.00157166971046701	241637	4	1.52891396332863	0.731318428399816	0.000480589553214735	246828.246	710	0.584	ns	na	na	na	na
tRNA	tRNA	tRNA-Ala-GCG	6	0.00188600365256041	241637	11	2.02502979737783	1.01214249367962	0.000636535599066375	246828.246	840	0.324	ns	0.5454545	0.2337936;0.8325119	0.007678	**
tRNA	tRNA	tRNA-Ser-TCA	1	0.000314333942093401	241637	1	1.0507614213198	0.220069397528556	0.000330289979763117	246828.246	188	0.376	ns	na	na	na	na
LINE	Penelope	tot	223	0.0700964690868285	241637	1097	221.288	13.2519685583188	0.0695583293779646	246828.246	576	0.852	ns	0.2032817	0.1798324;0.2283339	0.8805	ns
LINE	Penelope	Penelope1_Vert	223	0.0700964690868285	241637	1097	221.288	13.2519685583188	0.0695583293779646	246828.246	576	0.852	ns	0.2032817	0.1798324;0.2283339	0.8805	ns
LINE	L1-Tx1	tot	24	0.00754401461024163	241637	189	41.649	6.2653853875124	0.0130916943542481	246828.246	2	0.004	**	0.1269841	0.08308367;0.18302820	0.001488	**
LINE	L1-Tx1	MARE6	24	0.00754401461024163	241637	189	41.649	6.2653853875124	0.0130916943542481	246828.246	2	0.004	**	0.1269841	0.08308367;0.18302820	0.001488	**
LINE	RTE-X	tot	2436	0.765717482939525	241637	15596	3337.15	53.6073058756289	1.04897951485699	246828.246	1	0.002	**	0.1561939	0.1505287;0.1619876	2.2e-16	***
LINE	RTE-X	L5	116	0.0364627372828345	241637	737	165.782	12.009858979718	0.0521109095881282	246828.246	1	0.002	**	0.1573948	0.1318380;0.1857279	6.397e-06	***
LINE	RTE-X	L4_C_Mam	776	0.243923139064479	241637	5015	1081.866	32.1983039114606	0.34006720459682	246828.246	1	0.002	**	0.1547358	0.1448299;0.1650453	2.2e-16	***
LINE	RTE-X	L4_A_Mam	1083	0.340423659287154	241637	6597	1435.527	35.1320014876541	0.451234860891514	246828.246	1	0.002	**	0.1641655	0.1553009;0.1733281	2.2e-16	***
LINE	RTE-X	L4_B_Mam	568	0.178541679109052	241637	3247	702.171	26.8885245365333	0.220716178453666	246828.246	1	0.002	**	0.1749307	0.1620067;0.1884430	5.031e-09	***
LINE	L1	L1M2	597	0.187657363429761	241637	9096	2203.009	53.2879209720319	0.692480503437242	246828.246	1	0.002	**	0.06563325	0.06062889;0.07091793	2.2e-16	***
LINE	L1	L1P	20	0.00628667884186802	241637	161	28.295	4.89591104340603	0.00889407889153279	246828.246	61	0.122	ns	0.1242236	0.07755699;0.18531643	0.09695	ns
LINE	L1	L1MEg1	90	0.0282900547884061	241637	1013	217.856	14.7362960889914	0.0684795352887	246828.246	1	0.002	**	0.08884501	0.07204568;0.10807668	2.2e-16	***
LINE	L1	L1MB7	4124	1.29631317719319	241637	23185	5588.981	80.9532832754363	1.75680643001512	246828.246	1	0.002	**	0.1778736	0.1729703;0.1828578	2.2e-16	***
LINE	L1	L1P2	73	0.0229463777728183	241637	1631	528.012	32.3986037588894	0.165972093432621	246828.246	1	0.002	**	0.04475782	0.03524431;0.05594982	2.2e-16	***
LINE	L1	L1MB1	413	0.129819918084575	241637	6197	1459.383	40.7733341263107	0.458733611414094	246828.246	1	0.002	**	0.06664515	0.06055995;0.07314198	2.2e-16	***
LINE	L1	L1MCb	104	0.0326907299777137	241637	2145	515.153	24.533721578564	0.161930073271242	246828.246	1	0.002	**	0.04848485	0.03978468;0.05844348	2.2e-16	***
LINE	L1	L1M3b	25	0.00785834855233503	241637	564	145.711	14.6317999087115	0.0458019130363716	246828.246	1	0.002	**	0.04432624	0.02888780;0.06474123	2.2e-16	***
LINE	L1	L1MEh	230	0.0722968066814823	241637	3050	674.963	26.4533061905012	0.212163780557188	246828.246	1	0.002	**	0.07540984	0.06628559;0.08535805	2.2e-16	***
LINE	L1	L1ME2	1419	0.446039863830536	241637	12799	3099.16	58.4584792292255	0.974171179978185	246828.246	1	0.002	**	0.110868	0.1054786;0.1164352	2.2e-16	***
LINE	L1	L1MEd	1656	0.520537008106672	241637	16918	3896.016	64.8246247654082	1.22465006773896	246828.246	1	0.002	**	0.09788391	0.0934460;0.1024606	2.2e-16	***
LINE	L1	L1PA16	1011	0.317791615456429	241637	13973	3655.666	72.3740730541708	1.14909990475682	246828.246	1	0.002	**	0.07235383	0.06811181;0.07677493	2.2e-16	***
LINE	L1	L1ME3A	2052	0.645013249175659	241637	15879	3736.334	62.191560795933	1.17445659519761	246828.246	1	0.002	**	0.1292273	0.1240465;0.1345443	2.2e-16	***
LINE	L1	L1M4b	304	0.095557518396394	241637	4228	1017.8	35.9919632893431	0.319929086262664	246828.246	1	0.002	**	0.07190161	0.06429461;0.08010623	2.2e-16	***
LINE	L1	L1M4	2302	0.72359673469901	241637	20125	4624.686	70.6096815679772	1.45369578132416	246828.246	1	0.002	**	0.1143851	0.1100189;0.1188631	2.2e-16	***
LINE	L1	L1MC4	4013	1.26142210962082	241637	23685	5414.598	74.8184080971401	1.70199193419105	246828.246	1	0.002	**	0.1694321	0.1646743;0.1742712	2.2e-16	***
LINE	L1	L1MEf	912	0.286672555189182	241637	11271	2750.205	57.2972595413686	0.864482779214982	246828.246	1	0.002	**	0.08091562	0.07594544;0.08610353	2.2e-16	***
LINE	L1	L1MDa	487	0.153080629799486	241637	6954	1669.541	45.2275341893503	0.524793404016559	246828.246	1	0.002	**	0.07003164	0.06414289;0.07628387	2.2e-16	***
LINE	L1	L1ME3G	3346	1.05176137024452	241637	18628	4162.36	59.4054830079801	1.30837102721189	246828.246	1	0.002	**	0.1796221	0.1741330;0.1852113	2.2e-16	***
LINE	L1	L1MEj	225	0.0707251369710153	241637	2345	528.498	22.3795182888024	0.166124859728478	246828.246	1	0.002	**	0.09594883	0.08432546;0.10859239	2.2e-16	***
LINE	L1	L1P4e	7	0.00220033759465381	241637	194	46.982	8.11489541075718	0.0147680372674322	246828.246	1	0.002	**	0.03608247	0.01462793;0.07292781	5.546e-15	***
LINE	L1	L1ME3E	556	0.174769671803931	241637	4540	1038.172	32.1363837910111	0.32633269733099	246828.246	1	0.002	**	0.122467	0.1130660;0.1323565	2.2e-16	***
LINE	L1	L1MC2	676	0.212489744855139	241637	6382	1580.578	44.0713762231474	0.496829313526104	246828.246	1	0.002	**	0.1059229	0.09847581;0.11373226	2.2e-16	***
LINE	L1	L1PA2	274	0.0861275001335919	241637	4918	1910.71	69.3630097899963	0.600601006497283	246828.246	1	0.002	**	0.0557137	0.04946692;0.06249417	2.2e-16	***
LINE	L1	L1MA2	485	0.1524519619153	241637	7417	1995.235	56.9419367352319	0.627170082952727	246828.246	1	0.002	**	0.06539032	0.05986849;0.07125663	2.2e-16	***
LINE	L1	L1M3e	40	0.012573357683736	241637	810	186.628	15.5486132942901	0.0586635149450073	246828.246	1	0.002	**	0.04938272	0.03551072;0.06664105	2.2e-16	***
LINE	L1	L1MC5	2849	0.8955374010241	241637	14431	3262.172	56.4785644669218	1.02541138454671	246828.246	1	0.002	**	0.1974222	0.1909546;0.2040120	2.2e-16	***
LINE	L1	L1MEa	31	0.00974435220489544	241637	355	78.834	9.04623005888521	0.0247802019909912	246828.246	1	0.002	**	0.08732394	0.06010355;0.12165896	2.597e-11	***
LINE	L1	L1MCc	232	0.0729254745656691	241637	3179	745.537	27.9311793840107	0.234347584186488	246828.246	1	0.002	**	0.07297892	0.06417612;0.08257670	2.2e-16	***
LINE	L1	L1PB1	786	0.247066478485413	241637	13093	3686.597	78.6200591751539	1.15882256791971	246828.246	1	0.002	**	0.06003208	0.05602314;0.06423792	2.2e-16	***
LINE	L1	L1PA8	603	0.189543367082321	241637	8111	2179.791	59.1192219282477	0.685182297969717	246828.246	1	0.002	**	0.07434348	0.06872657;0.08026845	2.2e-16	***
LINE	L1	L1P4	231	0.0726111406235757	241637	3775	866.441	31.2220007740108	0.272351815121349	246828.246	1	0.002	**	0.06119205	0.05375587;0.06931616	2.2e-16	***
LINE	L1	L1M7	313	0.0983865238752346	241637	3059	704.91	27.1721590276928	0.221577139121059	246828.246	1	0.002	**	0.102321	0.09180175;0.11360754	2.2e-16	***
LINE	L1	L1PA13	515	0.161881980178102	241637	9060	2328.291	58.2161269446571	0.731860888370587	246828.246	1	0.002	**	0.05684327	0.05216342;0.06181053	2.2e-16	***
LINE	L1	L1PREC2	511	0.160624644409728	241637	7902	2108.242	55.2152529665505	0.662692018746876	246828.246	1	0.002	**	0.06466717	0.05934267;0.07031543	2.2e-16	***
LINE	L1	L1M2a1	13	0.00408634124721422	241637	120	33.664	7.38861933622891	0.0105817378266323	246828.246	1	0.002	**	0.1083333	0.05895831;0.17812744	8.951e-06	***
LINE	L1	L1MA9	1194	0.375314726859521	241637	16437	3827.81	65.7218781325158	1.20321060688454	246828.246	1	0.002	**	0.07264099	0.06871864;0.07671536	2.2e-16	***
LINE	L1	L1MA4	869	0.273156195679166	241637	10000	2468.076	55.2215867903816	0.775800058466113	246828.246	1	0.002	**	0.0869	0.08144990;0.09259206	2.2e-16	***
LINE	L1	L1PB3	297	0.0933571808017401	241637	3601	942.335	37.162344043599	0.296207875322585	246828.246	1	0.002	**	0.08247709	0.07369505;0.09194367	2.2e-16	***
LINE	L1	HAL1b	587	0.184514024008826	241637	4340	982.631	32.6757179192981	0.308874275853181	246828.246	1	0.002	**	0.1352535	0.1252115;0.1457890	2.2e-16	***
LINE	L1	L1MC1	1483	0.466157236124514	241637	13002	3303.989	62.8656581129154	1.03855588700323	246828.246	1	0.002	**	0.1140594	0.1086437;0.1196484	2.2e-16	***
LINE	L1	L1PA4	675	0.212175410913046	241637	11926	4047.359	93.7723273059188	1.27222230953721	246828.246	1	0.002	**	0.05659903	0.05251855;0.06089757	2.2e-16	***
LINE	L1	L1MD3	851	0.267498184721484	241637	5356	1284.399	35.3656687979958	0.403730200890822	246828.246	1	0.002	**	0.1588872	0.1491913;0.1689563	2.2e-16	***
LINE	L1	L1PBa	160	0.0502934307349442	241637	2167	658.959	32.9647689965362	0.207133180147926	246828.246	1	0.002	**	0.07383479	0.06317606;0.08566241	2.2e-16	***
LINE	L1	L1MA8	871	0.273784863563352	241637	11124	2590.444	55.9394322824614	0.814264474292199	246828.246	1	0.002	**	0.07829917	0.07337288;0.08344748	2.2e-16	***
LINE	L1	L1M3c	38	0.0119446897995492	241637	1070	252.183	17.452223098823	0.0792696765189402	246828.246	1	0.002	**	0.03551402	0.02525205;0.04842193	2.2e-16	***
LINE	L1	L1P4b	8	0.00251467153674721	241637	155	40.977	7.74005034734139	0.0128804619451613	246828.246	1	0.002	**	0.0516129	0.02254320;0.09916334	7.352e-12	***
LINE	L1	L1MC	1015	0.319048951224802	241637	7862	1766.638	42.0822750558222	0.555314286792002	246828.246	1	0.002	**	0.129102	0.1217650;0.1367152	2.2e-16	***
LINE	L1	L1M3de	24	0.00754401461024163	241637	499	112.677	12.6290206731624	0.0354182055932582	246828.246	1	0.002	**	0.04809619	0.03105577;0.07072055	2.2e-16	***
LINE	L1	L1MA5	418	0.131391587795042	241637	4447	1138.56	38.4299526575464	0.357888053109863	246828.246	1	0.002	**	0.09399595	0.08557525;0.10295410	2.2e-16	***
LINE	L1	HAL1M8	418	0.131391587795042	241637	2197	531.079	23.9665841570332	0.166936155633021	246828.246	1	0.002	**	0.1902594	0.1740407;0.2073086	8.212e-09	***
LINE	L1	L1ME4c	2038	0.640612573986352	241637	9421	2098.767	43.4298614304014	0.659713704645541	246828.246	78	0.156	ns	0.2163252	0.2080466;0.2247796	0.1341	ns
LINE	L1	L1M2a	29	0.00911568432070863	241637	489	143.93	15.9247825322263	0.0452420842855032	246828.246	1	0.002	**	0.0593047	0.04007331;0.08406365	2.2e-16	***
LINE	L1	L1MC3	1162	0.365256040712532	241637	13130	3251.499	62.5200668406374	1.02205649838275	246828.246	1	0.002	**	0.08849962	0.08369505;0.09348747	2.2e-16	***
LINE	L1	L1P4d	17	0.00534367701558782	241637	167	44.625	8.06507411127886	0.014027152165918	246828.246	1	0.002	**	0.1017964	0.06042695;0.15797936	1.684e-07	***
LINE	L1	L1ME3C	449	0.141135939999937	241637	3264	746.314	26.7829559744762	0.234591821659495	246828.246	1	0.002	**	0.1375613	0.1259203;0.1498557	2.2e-16	***
LINE	L1	L1M4a2	177	0.055637107750532	241637	2051	475.895	22.8847916461717	0.149589951372539	246828.246	1	0.002	**	0.08629937	0.07450085;0.09929536	2.2e-16	***
LINE	L1	L1M2c	33	0.0103730200890822	241637	450	128.559	13.9131626561	0.0404104572615856	246828.246	1	0.002	**	0.07333333	0.05101407;0.10144817	2.2e-16	***
LINE	L1	L1M6	444	0.13956427028947	241637	5357	1207.148	33.7839822024203	0.379447589530165	246828.246	1	0.002	**	0.08288221	0.07563464;0.09058789	2.2e-16	***
LINE	L1	L1PA7	774	0.243294471180293	241637	13116	4359.461	91.5715339219827	1.37032656153244	246828.246	1	0.002	**	0.05901189	0.05503915;0.06318167	2.2e-16	***
LINE	L1	L1M1	560	0.176027007572305	241637	9983	2583.016	64.2758985556416	0.811929601770329	246828.246	1	0.002	**	0.05609536	0.05166148;0.06079037	2.2e-16	***
LINE	L1	L1P3b	4	0.0012573357683736	241637	83	21.633	5.13621375058434	0.00679998616930655	246828.246	1	0.002	**	0.04819277	0.01328508;0.11881842	9.422e-07	***
LINE	L1	L1MA10	542	0.170368996614623	241637	5109	1145.823	34.6501992390708	0.360171060531287	246828.246	1	0.002	**	0.1060873	0.09777202;0.11485558	2.2e-16	***
LINE	L1	L1MB8	2828	0.888936388240139	241637	16563	3940.613	67.0774374407193	1.2386684185545	246828.246	1	0.002	**	0.170742	0.1650395;0.1765604	2.2e-16	***
LINE	L1	L1MA4A	488	0.15339496374158	241637	6240	1666.733	50.7112348532388	0.523910754307161	246828.246	1	0.002	**	0.07820513	0.07166153;0.08514612	2.2e-16	***
LINE	L1	L1PB	126	0.0396060767037685	241637	1846	439.141	22.9017818217406	0.138036921664838	246828.246	1	0.002	**	0.06825569	0.05717417;0.08073167	2.2e-16	***
LINE	L1	L1MB4	1543	0.485017272650118	241637	9160	2169.9	47.8014118512725	0.682073220948471	246828.246	1	0.002	**	0.1684498	0.1608371;0.1762739	2.2e-16	***
LINE	L1	L1M4c	200	0.0628667884186802	241637	3615	883.338	32.3252947500975	0.277663115740901	246828.246	1	0.002	**	0.05532503	0.04809643;0.06328275	2.2e-16	***
LINE	L1	L1MEg	1004	0.315591277861775	241637	13185	3126.844	57.2967414481887	0.982873200831099	246828.246	1	0.002	**	0.07614714	0.07167586;0.08080653	2.2e-16	***
LINE	L1	L1P1	181	0.0568944435189056	241637	3259	866.741	36.4506593845649	0.272446115303977	246828.246	1	0.002	**	0.05553851	0.04792378;0.06396254	2.2e-16	***
LINE	L1	L1ME3	1264	0.397318102806059	241637	9162	2193.982	49.4726309914605	0.689643010941965	246828.246	1	0.002	**	0.1379611	0.1309610;0.1451923	2.2e-16	***
LINE	L1	X9_LINE	117	0.0367770712249279	241637	653	132.244	10.8115379735426	0.0415687778381997	246828.246	89	0.178	ns	0.179173	0.1504980;0.2107824	0.1441	ns
LINE	L1	L1PA17	470	0.147736952783899	241637	4789	1223.709	38.8466650097841	0.384653273945174	246828.246	1	0.002	**	0.09814157	0.08985804;0.10691863	2.2e-16	***
LINE	L1	L1PA15-16	54	0.0169740328730437	241637	1431	385.797	25.0343865814905	0.121269091857808	246828.246	1	0.002	**	0.03773585	0.02847308;0.04895244	2.2e-16	***
LINE	L1	L1ME3B	1058	0.332565310734818	241637	8120	1878.365	43.8205204557524	0.590433875140272	246828.246	1	0.002	**	0.1302956	0.1230458;0.1378118	2.2e-16	***
LINE	L1	L1MD1	687	0.215947418218167	241637	6979	1757.925	46.2035511962353	0.552575495154542	246828.246	1	0.002	**	0.09843817	0.09154608;0.10566776	2.2e-16	***
LINE	L1	L1HS	95	0.0298617244988731	241637	1571	637.14	40.0987819305314	0.20027472786539	246828.246	1	0.002	**	0.06047104	0.04919684;0.07342030	2.2e-16	***
LINE	L1	L1MEb	220	0.0691534672605483	241637	1672	399.298	19.9589969075993	0.125512914410011	246828.246	1	0.002	**	0.1315789	0.1157346;0.1487286	2.2e-16	***
LINE	L1	HAL1ME	1069	0.336022984097846	241637	7407	1622.627	38.5378649906561	0.510046741457189	246828.246	1	0.002	**	0.1443229	0.1363936;0.1525333	2.2e-16	***
LINE	L1	L1PA11	349	0.109702545790597	241637	4144	1168.739	44.7147882840933	0.3673743371483	246828.246	1	0.002	**	0.08421815	0.07593737;0.09309042	2.2e-16	***
LINE	L1	L1PA8A	143	0.0449497537193564	241637	2429	773.108	38.0913544953089	0.243014085303945	246828.246	1	0.002	**	0.05887196	0.04984191;0.06898292	2.2e-16	***
LINE	L1	L1MEc	1424	0.447611533541003	241637	17812	4311.601	69.3256218208019	1.35528253906385	246828.246	1	0.002	**	0.0799461	0.07600397;0.08402601	2.2e-16	***
LINE	L1	L1P4c	5	0.00157166971046701	241637	43	12.354	3.64004586975685	0.00388328152062188	246828.246	19	0.038	*	0.1162791	0.03885231;0.25083243	0.01103	*
LINE	L1	L1MCa	468	0.147108284899712	241637	7243	1787.202	46.8321732193633	0.561778249977211	246828.246	1	0.002	**	0.06461411	0.05905949;0.07052221	2.2e-16	***
LINE	L1	L1MB2	1605	0.504505977059909	241637	8944	2156.11	47.4826125913317	0.677738555887003	246828.246	1	0.002	**	0.1794499	0.1715468;0.1875623	2.2e-16	***
LINE	L1	L1MEi	459	0.144279279420871	241637	5311	1201.773	35.2870038915695	0.377758044591413	246828.246	1	0.002	**	0.0864244	0.07900204;0.09430481	2.2e-16	***
LINE	L1	L1MC4a	1502	0.472129581024289	241637	9991	2360.452	48.676103573099	0.741970182282253	246828.246	1	0.002	**	0.1503353	0.1433799;0.1574952	2.2e-16	***
LINE	L1	L1MB5	1616	0.507963650422936	241637	9769	2362.316	50.0829756349246	0.742556100750315	246828.246	1	0.002	**	0.1654212	0.1581026;0.1729400	2.2e-16	***
LINE	L1	HAL1	3212	1.009640622004	241637	21238	4906.212	68.3017876061102	1.54218895870595	246828.246	1	0.002	**	0.1512383	0.1464442;0.1561281	2.2e-16	***
LINE	L1	L1PA3	602	0.189229033140228	241637	10703	3912.179	94.3821219508437	1.22973064724502	246828.246	1	0.002	**	0.05624591	0.05195554;0.06077964	2.2e-16	***
LINE	L1	L1M6B	105	0.0330050639198071	241637	730	165.856	12.27395266057	0.0521341702998431	246828.246	1	0.002	**	0.1438356	0.1191747;0.1714142	2.258e-08	***
LINE	L1	L1P3	187	0.058780447171466	241637	3552	887.369	37.0990185338666	0.278930195861479	246828.246	1	0.002	**	0.0526464	0.04553208;0.06050779	2.2e-16	***
LINE	L1	L1ME3F	570	0.179170346993239	241637	4605	1086.136	33.3315840982468	0.341409410529558	246828.246	1	0.002	**	0.1237785	0.1143989;0.1336380	2.2e-16	***
LINE	L1	L1PB4	603	0.189543367082321	241637	7440	1772.66	48.5312443862887	0.557207205791289	246828.246	1	0.002	**	0.08104839	0.07494496;0.08748237	2.2e-16	***
LINE	L1	L1MA1	231	0.0726111406235757	241637	4314	1125.925	41.719970409037	0.353916443751513	246828.246	1	0.002	**	0.05354659	0.04701715;0.06068847	2.2e-16	***
LINE	L1	L1PA14	218	0.0685247993763615	241637	3056	835.13	36.5152360318602	0.262509705060462	246828.246	1	0.002	**	0.07133508	0.06245980;0.08104105	2.2e-16	***
LINE	L1	L1M2b	17	0.00534367701558782	241637	220	56	8.64654629102064	0.0176027007572305	246828.246	1	0.002	**	0.07727273	0.04565707;0.12083938	1.987e-11	***
LINE	L1	L1M8	187	0.058780447171466	241637	1662	385.545	20.0199593849182	0.1211898797044	246828.246	1	0.002	**	0.112515	0.09771648;0.12869704	2.2e-16	***
LINE	L1	L1M3f	61	0.0191743704676975	241637	671	181.611	15.930519779984	0.0570865015575247	246828.246	1	0.002	**	0.09090909	0.07025131;0.11524510	2.2e-16	***
LINE	L1	L1M3d	28	0.00880135037861523	241637	532	127.441	12.2920141804593	0.0400590319143251	246828.246	1	0.002	**	0.05263158	0.03525459;0.07517163	2.2e-16	***
LINE	L1	L1M3a	25	0.00785834855233503	241637	636	172.903	13.7783683516748	0.0543492815897753	246828.246	1	0.002	**	0.03930818	0.02559688;0.05748183	2.2e-16	***
LINE	L1	L1MA3	733	0.230406779554463	241637	8888	2507.823	63.0904594774604	0.7882938896625	246828.246	1	0.002	**	0.08247075	0.07683322;0.08838369	2.2e-16	***
LINE	L1	L1M3	710	0.223177098886315	241637	7225	1624.119	41.7999051562449	0.510515727698793	246828.246	1	0.002	**	0.0982699	0.09149978;0.10536609	2.2e-16	***
LINE	L1	L1ME3D	503	0.158109972872981	241637	4186	988.874	31.755259730012	0.31083666265367	246828.246	1	0.002	**	0.1201624	0.1104606;0.1303977	2.2e-16	***
LINE	L1	L1MDb	59	0.0185457025835107	241637	971	207.52	14.6384385739697	0.0652305796632226	246828.246	1	0.002	**	0.0607621	0.04657312;0.07768206	2.2e-16	***
LINE	L1	L1MD	1037	0.325964297950857	241637	8496	1893.789	43.8715077036132	0.59528216186312	246828.246	1	0.002	**	0.1220574	0.1151683;0.1292069	2.2e-16	***
LINE	L1	L1M5	6045	1.90014867995461	241637	44640	9562.311	95.7049618291483	3.00575891215309	246828.246	1	0.002	**	0.1354167	0.1322551;0.1386257	2.2e-16	***
LINE	L1	L1MA5A	359	0.112845885211531	241637	3431	862.026	31.8600123098593	0.270964030767006	246828.246	1	0.002	**	0.1046342	0.09458685;0.11536083	2.2e-16	***
LINE	L1	L1PB2	230	0.0722968066814823	241637	2887	767.387	34.3738387700849	0.241215780821229	246828.246	1	0.002	**	0.07966747	0.07004686;0.09014987	2.2e-16	***
LINE	L1	L1M4a1	219	0.0688391333184549	241637	2655	629.304	26.9420016972655	0.197811607095146	246828.246	1	0.002	**	0.08248588	0.07229795;0.09360510	2.2e-16	***
LINE	L1	L1MEg2	65	0.0204317062360711	241637	755	166.102	13.5453709093946	0.0522114964495981	246828.246	1	0.002	**	0.08609272	0.06707134;0.10841772	2.2e-16	***
LINE	L1	L1PA5	898	0.282271879999874	241637	11398	3743.918	83.9985656724866	1.17684050381444	246828.246	1	0.002	**	0.07878575	0.07390412;0.08388379	2.2e-16	***
LINE	L1	L1ME4b	5130	1.61253312293915	241637	24590	5464.168	71.5269171422611	1.71757346770062	246828.246	1	0.002	**	0.2086214	0.2035572;0.2137546	2.541e-07	***
LINE	L1	L1MC5a	3511	1.10362647068993	241637	17929	3981.434	59.7324837388636	1.2514998444047	246828.246	1	0.002	**	0.195828	0.1900410;0.2017138	2.2e-16	***
LINE	L1	L1PA12	89	0.0279757208463127	241637	1769	474.08	26.2665477657711	0.14901943526764	246828.246	1	0.002	**	0.05031091	0.04059562;0.06154972	2.2e-16	***
LINE	L1	L1ME4a	5413	1.70148962855158	241637	29291	6322.783	73.1946539603021	1.98746530539114	246828.246	1	0.002	**	0.1848008	0.1803702;0.1892940	2.2e-16	***
LINE	L1	L1PA10	462	0.145222281247151	241637	7090	1968.13	55.4497951283842	0.618650061452286	246828.246	1	0.002	**	0.0651622	0.05952639;0.07115870	2.2e-16	***
LINE	L1	L1M	134	0.0421207482405158	241637	748	156.165	11.7032791021039	0.049087960067016	246828.246	32	0.064	ns	0.1791444	0.1523039;0.2085420	0.0477	*
LINE	L1	L1ME5	424	0.133277591447602	241637	3442	778.59	27.3405084700962	0.244737263974501	246828.246	1	0.002	**	0.1231842	0.1123831;0.1346297	2.2e-16	***
LINE	L1	L1MA7	704	0.221291095233754	241637	8595	1974.748	47.3789537797244	0.62073032348106	246828.246	1	0.002	**	0.08190809	0.07619498;0.08790645	2.2e-16	***
LINE	L1	L1MD2	1369	0.430323166725866	241637	10982	2575.903	50.6066064819567	0.809693744440218	246828.246	1	0.002	**	0.1246585	0.1185350;0.1309818	2.2e-16	***
LINE	L1	L1MB3	3156	0.992037921246774	241637	17260	4182.559	66.1110368107186	1.31472025850823	246828.246	1	0.002	**	0.1828505	0.1771087;0.1886994	2.2e-16	***
LINE	L1	tot	73388	23.0683393423505	241637	950736	128732.793	291.309521623287	40.4650863003838	246828.246	1	0.002	**	0.07719072	0.07665500;0.07772902	2.2e-16	***
LINE	L1	L1PBb	21	0.00660101278396143	241637	317	87.424	12.2275810256051	0.0274803305535735	246828.246	1	0.002	**	0.06624606	0.04147172;0.09948370	2.2e-16	***
LINE	L1	L1P4a	31	0.00974435220489544	241637	601	169.571	16.9290150496286	0.0533019208947201	246828.246	1	0.002	**	0.0515807	0.03531208;0.07241859	2.2e-16	***
LINE	L1	L1P5	60	0.0188600365256041	241637	762	152.085	11.3846117362159	0.0478054775832749	246828.246	1	0.002	**	0.07874016	0.0606222;0.1001945	2.2e-16	***
LINE	L1	L1ME1	3619	1.13757453643602	241637	31305	7555.327	89.0379797212001	2.37489571971471	246828.246	1	0.002	**	0.1156045	0.1120823;0.1191983	2.2e-16	***
LINE	L1	L1MA6	462	0.145222281247151	241637	5458	1350.273	41.9283252164388	0.424436634992283	246828.246	1	0.002	**	0.08464639	0.07739366;0.09234672	2.2e-16	***
LINE	L1	L1PBa1	43	0.0135163595100163	241637	441	148.42	16.283634629798	0.0466534436855026	246828.246	1	0.002	**	0.09750567	0.07146657;0.12908925	2.2e-16	***
LINE	L1	L1ME3Cz	1871	0.588118805656754	241637	14145	3200.622	55.6769524941787	1.00606413041087	246828.246	1	0.002	**	0.1322729	0.1267305;0.1379670	2.2e-16	***
LINE	L1	L1PA15	525	0.165025319599036	241637	8463	2288.242	59.5394355060609	0.719272128323689	246828.246	1	0.002	**	0.06203474	0.05698793;0.06738561	2.2e-16	***
LINE	L1	L1PA6	473	0.148679954610179	241637	6051	2266.753	73.8041939868599	0.712517406242044	246828.246	1	0.002	**	0.0781689	0.07152725;0.08522049	2.2e-16	***
LINE	L1	L1ME2z	1252	0.393546095500938	241637	7272	1716.302	41.6129599335884	0.539491973482789	246828.246	1	0.002	**	0.1721672	0.1635542;0.1810439	2.2e-16	***
LINE	Jockey	tot	51	0.0160310310467635	241637	221	46.848	6.27186034859133	0.0147259165191917	246828.246	781	0.442	ns	0.2307692	0.1769127;0.2920003	0.5101	ns
LINE	Jockey	X12_LINE	51	0.0160310310467635	241637	221	46.848	6.27186034859133	0.0147259165191917	246828.246	781	0.442	ns	0.2307692	0.1769127;0.2920003	0.5101	ns
LINE	tot	tot	127857	40.189794834236	241637	1569213	162470.599	265.348084230515	51.0700238579462	246828.246	1	0.002	**	0.08147842	0.08105085;0.08190754	2.2e-16	***
LINE	L2	X24_LINE	87	0.0273470529621259	241637	550	107.142	9.39031490494404	0.0336783672237712	246828.246	18	0.036	*	0.1581818	0.1286800;0.1914111	0.03113	*
LINE	L2	UCON86	12	0.00377200730512081	241637	66	14.654	3.60072898858679	0.0046062495874367	246828.246	295	0.59	ns	0.1818182	0.0976352;0.2960655	0.5532	ns
LINE	L2	L2-1_Crp	8	0.00251467153674721	241637	41	8.476	2.70827597536859	0.00266429449318367	246828.246	505	0.994	ns	0.195122	0.0882061;0.3486655	1	ns
LINE	L2	UCON49	21	0.00660101278396143	241637	106	22.335	4.33145893857216	0.00702064859665612	246828.246	425	0.85	ns	0.1981132	0.1270184;0.2867522	0.8127	ns
LINE	L2	tot	68885	21.6528936011039	241637	523574	75438.724	212.77028226944	23.7129515014161	246828.246	1	0.002	**	0.1315669	0.1306524;0.1324855	2.2e-16	***
LINE	L2	L2-2_Mam	86	0.0270327190200325	241637	520	106.212	9.32459135855314	0.0333860366576243	246828.246	20	0.04	*	0.1653846	0.1344678;0.2001617	0.02941	*
LINE	L2	L2	9145	2.87458390044415	241637	54017	11268.24	101.588181195248	3.54199029965455	246828.246	1	0.002	**	0.1692986	0.1661446;0.1724881	2.2e-16	***
LINE	L2	L2d2	9436	2.96605507759333	241637	52674	10432.741	89.3228329571308	3.27936460536945	246828.246	1	0.002	**	0.1791396	0.1758731;0.1824415	2.2e-16	***
LINE	L2	L2d	5189	1.63107882552266	241637	27881	5718.957	71.9407716501959	1.79766229847265	246828.246	1	0.002	**	0.1861124	0.1815590;0.1907314	1.951e-15	***
LINE	L2	L2-3_AMi	1	0.000314333942093401	241637	12	2.58205689277899	1.3156508944468	0.00081162812181666	246828.246	218	0.436	ns	0.08333333	0.002107593;0.384796165	0.4815	ns
LINE	L2	L2a	26056	8.19028519518566	241637	166340	31508.825	153.12064624768	9.90429317298111	246828.246	1	0.002	**	0.156643	0.1548993;0.1583987	2.2e-16	***
LINE	L2	L2-1_AMi	231	0.0726111406235757	241637	951	210.795	13.7937392407658	0.0662600233235785	246828.246	930	0.144	ns	0.2429022	0.2159519;0.2714546	0.1184	ns
LINE	L2	X13_LINE	15	0.00471500913140102	241637	139	28.458	5.15624115250855	0.00894531532409401	246828.246	3	0.006	**	0.1079137	0.06166987;0.17173580	0.003161	**
LINE	L2	L2b	16862	5.30029893157893	241637	91943	18672.117	118.888450973065	5.86928014383921	246828.246	1	0.002	**	0.1833962	0.1808994;0.1859131	2.2e-16	***
LINE	L2	X15_LINE	55	0.0172883668151371	241637	244	49.107	6.27637984382271	0.0154359968943807	246828.246	858	0.288	ns	0.2254098	0.1745566;0.2830663	0.3386	ns
LINE	L2	L2-3_Crp	446	0.140192938173657	241637	1730	385.039	18.997957821866	0.121030826729701	246828.246	1000	0.004	**	0.2578035	0.2373269;0.2791047	0.0005208	***
LINE	L2	L2c	21103	6.63338917999705	241637	126360	24168.463	134.730229962937	7.59696824912851	246828.246	1	0.002	**	0.167007	0.1649542;0.1690751	2.2e-16	***
LINE	Dong-R4	tot	66	0.0207460401781645	241637	551	120.335	10.5882428138897	0.0378253749218094	246828.246	1	0.002	**	0.1197822	0.09386195;0.14985971	3.229e-09	***
LINE	Dong-R4	Mam_R4	66	0.0207460401781645	241637	551	120.335	10.5882428138897	0.0378253749218094	246828.246	1	0.002	**	0.1197822	0.09386195;0.14985971	3.229e-09	***
LINE	RTE-BovB	tot	1722	0.541283048284837	241637	8868	1798.498	40.0379449152055	0.565328966187098	246828.246	31	0.062	ns	0.1941813	0.1859934;0.2025706	0.04335	*
LINE	RTE-BovB	MamRTE1	1712	0.538139708863903	241637	8819	1787.943	39.9249515059537	0.562011171428302	246828.246	31	0.062	ns	0.1941263	0.1859167;0.2025384	0.04412	*
LINE	RTE-BovB	MamRTE2	10	0.00314333942093401	241637	49	10.835	3.22679208924082	0.003405808262582	246828.246	466	0.932	ns	0.2040816	0.1024494;0.3434300	0.8647	ns
LINE	CR1	CR1-16_AMi	35	0.011001687973269	241637	306	66.273	7.55099254988961	0.020831853344356	246828.246	1	0.002	**	0.1143791	0.08097523;0.15547145	4.102e-06	***
LINE	CR1	X7D_LINE	7	0.00220033759465381	241637	55	10.806	3.01719529819789	0.00339669257826129	246828.246	126	0.252	ns	0.1272727	0.05273518;0.24480272	0.2361	ns
LINE	CR1	X8_LINE	31	0.00974435220489544	241637	223	46.378	6.31260365974016	0.0145781795664078	246828.246	7	0.014	*	0.1390135	0.09644663;0.19147992	0.01033	*
LINE	CR1	CR1-12_AMi	11	0.00345767336302741	241637	133	29.056	5.30254476463716	0.00913328702146586	246828.246	1	0.002	**	0.08270677	0.04201081;0.14316627	5.269e-05	***
LINE	CR1	X2_LINE	27	0.00848701643652183	241637	191	41.76	6.19764558609241	0.0131265854218204	246828.246	6	0.012	*	0.1413613	0.0952699;0.1989708	0.00849	**
LINE	CR1	CR1_Mam	386	0.121332901648053	241637	1695	359.769	18.1110919232014	0.113087608013001	246828.246	929	0.146	ns	0.2277286	0.2079543;0.2484501	0.1224	ns
LINE	CR1	CR1-3_Croc	298	0.0936715147438335	241637	1338	286.994	16.1273697810913	0.0902119553771536	246828.246	763	0.478	ns	0.2227205	0.2006813;0.2459844	0.4638	ns
LINE	CR1	X21_LINE	5	0.00157166971046701	241637	45	9.485	2.83333774951078	0.00298145744075591	246828.246	70	0.14	ns	0.1111111	0.03707666;0.24053581	0.1411	ns
LINE	CR1	tot	10903	3.42718297064435	241637	68381	13495.673	105.468021573245	4.24214809529348	246828.246	1	0.002	**	0.1594449	0.1567082;0.1622105	2.2e-16	***
LINE	CR1	CR1-L3B_Croc	9	0.00282900547884061	241637	37	7.718	2.58169346382199	0.00242602936507687	246828.246	779	0.446	ns	0.2432432	0.1177252;0.4119917	0.5494	ns
LINE	CR1	X7B_LINE	203	0.0638097902449604	241637	934	185.947	13.1956172767822	0.0584494535304417	246828.246	911	0.182	ns	0.2173448	0.1912839;0.2452011	0.1636	ns
LINE	CR1	CR1-13_AMi	12	0.00377200730512081	241637	102	21.113	4.38057306986431	0.00663653251941798	246828.246	20	0.04	*	0.1176471	0.06229089;0.19648973	0.02704	*
LINE	CR1	X7A_LINE	234	0.0735541424498559	241637	920	190.315	12.5544170867623	0.0598224641895056	246828.246	1001	0.002	**	0.2543478	0.2264871;0.2837909	0.0005318	***
LINE	CR1	CR1-1_Amn	7	0.00220033759465381	241637	66	13.609	3.40024714994083	0.0042777706179491	246828.246	31	0.062	ns	0.1060606	0.04371845;0.20639348	0.04706	*
LINE	CR1	X17_LINE	144	0.0452640876614498	241637	966	197.174	13.1310375884066	0.0619784806983243	246828.246	1	0.002	**	0.1490683	0.1271879;0.1731119	1.301e-05	***
LINE	CR1	X1_LINE	9	0.00282900547884061	241637	85	18.401	4.31031063587971	0.00578405886846068	246828.246	16	0.032	*	0.1058824	0.04957266;0.19150390	0.01179	*
LINE	CR1	X6A_LINE	171	0.0537511040979716	241637	1033	208.831	13.5353479691009	0.0656426714613071	246828.246	2	0.004	**	0.1655373	0.1433670;0.1896316	0.003209	**
LINE	CR1	CR1-11_Crp	8	0.00251467153674721	241637	25	4.87891019172553	2.08686832770514	0.00153360707368476	246828.246	941	0.122	ns	0.32	0.1494954;0.5350007	0.1285	ns
LINE	CR1	X6B_LINE	128	0.0402347445879553	241637	875	178.82	12.4051395593717	0.056209195525142	246828.246	1	0.002	**	0.1462857	0.1235212;0.1714610	1.238e-05	***
LINE	CR1	X20_LINE	24	0.00754401461024163	241637	161	34.186	5.64457839570549	0.010745820144405	246828.246	41	0.082	ns	0.1490683	0.09790599;0.21363517	0.05349	ns
LINE	CR1	CR1-L3A_Croc	69	0.0216890420044447	241637	323	65.105	7.64437122407144	0.0204647112999909	246828.246	716	0.572	ns	0.2136223	0.1701835;0.2624002	0.5793	ns
LINE	CR1	CR1-8_Crp	1	0.000314333942093401	241637	7	1.80078636959371	0.938893865419639	0.000566048278422455	246828.246	368	0.736	ns	0.1428571	0.003610297;0.578723197	0.6858	ns
LINE	CR1	X5B_LINE	13	0.00408634124721422	241637	73	15.296	3.48834524560751	0.00480805197826066	246828.246	321	0.642	ns	0.1780822	0.09837318;0.28525379	0.568	ns
LINE	CR1	L3	7418	2.33172918244885	241637	45293	9314.262	87.982920787789	2.92778869215077	246828.246	1	0.002	**	0.1637781	0.1603805;0.1672188	2.2e-16	***
LINE	CR1	X7C_LINE	144	0.0452640876614498	241637	620	124.331	10.5801407541856	0.0390814533544147	246828.246	976	0.052	ns	0.2322581	0.1995540;0.2675352	0.05047	ns
LINE	CR1	Plat_L3	667	0.209660739376299	241637	3315	702.447	24.9740444040186	0.220802934621683	246828.246	77	0.154	ns	0.2012066	0.1876768;0.2152656	0.1368	ns
LINE	CR1	L3b	1773	0.5573140793316	241637	9560	1996.613	41.7522032649473	0.627603235124932	246828.246	1	0.002	**	0.1854603	0.1777135;0.1933991	1.281e-08	***
LTR?	tot	tot	1410	0.443210858351696	241637	8420	1800.116	40.7851194673985	0.565837558505405	246828.246	1	0.002	**	0.1674584	0.1595398;0.1756079	2.2e-16	***
LTR?	LTR?	MER129	22	0.00691534672605483	241637	122	27.005	4.94220602569343	0.0084885881062323	246828.246	166	0.332	ns	0.1803279	0.1165976;0.2601910	0.3261	ns
LTR?	LTR?	Eutr18	147	0.04620708948773	241637	676	139.384	10.7697042916939	0.0438131221847466	246828.246	773	0.458	ns	0.2174556	0.1869088;0.2504919	0.4758	ns
LTR?	LTR?	MamRep605	534	0.167854325077876	241637	3549	767.636	27.0388721030409	0.24129404997281	246828.246	1	0.002	**	0.1504649	0.1388529;0.1626558	2.2e-16	***
LTR?	LTR?	MamRep1151	142	0.044635419777263	241637	1260	280.17	16.2234490876725	0.0880669405563082	246828.246	1	0.002	**	0.1126984	0.09576036;0.13146663	2.2e-16	***
LTR?	LTR?	MamRep605b	533	0.167539991135783	241637	2374	504.788	21.5148307905023	0.158672001961444	246828.246	911	0.182	ns	0.2245156	0.2078681;0.2418454	0.1601	ns
LTR?	LTR?	tot	1410	0.443210858351696	241637	8420	1800.116	40.7851194673985	0.565837558505405	246828.246	1	0.002	**	0.1674584	0.1595398;0.1756079	2.2e-16	***
LTR?	LTR?	UCON51	3	0.000943001826280203	241637	42	8.518	2.69498403315101	0.00267749651875159	246828.246	20	0.04	*	0.07142857	0.01497969;0.19483120	0.03356	*
LTR?	LTR?	Eutr5	46	0.0144593613362965	241637	397	87.687	8.82909870734176	0.0275630003803441	246828.246	1	0.002	**	0.115869	0.08609121;0.15151605	8.269e-08	***
scRNA	tot	tot	662	0.208089069665832	241637	1861	398.202	17.4619046531046	0.125168404409477	246828.246	1001	0.002	**	0.3557227	0.3339454;0.3779558	2.2e-16	***
scRNA	scRNA	tot	662	0.208089069665832	241637	1861	398.202	17.4619046531046	0.125168404409477	246828.246	1001	0.002	**	0.3557227	0.3339454;0.3779558	2.2e-16	***
scRNA	scRNA	HY4	75	0.0235750456570051	241637	162	34.671	5.27755735275437	0.0108982721063203	246828.246	1001	0.002	**	0.462963	0.3844072;0.5428986	1.817e-12	***
scRNA	scRNA	BC200	207	0.065067126013334	241637	676	149.005	10.8121171320365	0.0468373290416272	246828.246	1001	0.002	**	0.306213	0.2716382;0.3424899	2.325e-07	***
scRNA	scRNA	HY3	188	0.0590947811135594	241637	545	113.128	9.52125360812695	0.0355599702011423	246828.246	1001	0.002	**	0.3449541	0.3050624;0.3865378	1.128e-13	***
scRNA	scRNA	HY1	187	0.058780447171466	241637	456	97.473	8.92933390595311	0.0306390723376701	246828.246	1001	0.002	**	0.4100877	0.3645588;0.4567905	2.2e-16	***
scRNA	scRNA	HY5	8	0.00251467153674721	241637	22	4.77231695085256	2.06406331718602	0.00150010120008064	246828.246	956	0.092	ns	0.3636364	0.1719794;0.5934233	0.1169	ns
SINE	tot	tot	174897	54.9760634703096	241637	1806997	162166.963	217.77667531513	50.9745807571047	246828.246	1001	0.002	**	0.09678876	0.09635803;0.09722078	2.2e-16	***
SINE	Alu	AluYc	1574	0.494761624855013	241637	6703	1493.725	37.67737995084	0.469528467653466	246828.246	989	0.026	*	0.2348202	0.2247151;0.2451565	0.01887	*
SINE	Alu	AluYd8	56	0.0176027007572305	241637	224	49.949	6.65738084532647	0.0157006660736233	246828.246	839	0.326	ns	0.25	0.1947151;0.3120306	0.3356	ns
SINE	Alu	AluY	22116	6.95180946333766	241637	98084	20752.58	134.747952157391	6.52324028000868	246828.246	1001	0.002	**	0.2254802	0.2228680;0.2281087	2.2e-16	***
SINE	Alu	AluYh3	163	0.0512364325612244	241637	649	152.772	11.6007151759102	0.0480214250014931	246828.246	830	0.344	ns	0.2511556	0.2182155;0.2863773	0.3547	ns
SINE	Alu	AluYk11	48	0.0150880292204833	241637	171	38.715	6.07591077055052	0.012169438568146	246828.246	940	0.124	ns	0.2807018	0.2147795;0.3543971	0.09957	ns
SINE	Alu	AluYe5	370	0.116303558574558	241637	1297	304.289	17.3087570920639	0.095648360905659	246828.246	1001	0.002	**	0.2852737	0.2608236;0.3107009	2.672e-05	***
SINE	Alu	AluSx	31508	9.90403384747889	241637	124945	25722.622	140.869824389127	8.08549317423845	246828.246	1001	0.002	**	0.252175	0.2497688;0.2545926	2.2e-16	***
SINE	Alu	AluSx3	10988	3.45390135572229	241637	38631	8649.066	84.306638251405	2.71869501120601	246828.246	1001	0.002	**	0.2844348	0.2799394;0.2889626	2.2e-16	***
SINE	Alu	Alu	2101	0.660415612338236	241637	7748	1627.477	36.3381608358614	0.511571261076342	246828.246	1001	0.002	**	0.2711668	0.2612909;0.2812150	2.2e-16	***
SINE	Alu	AluSc	9578	3.0106904973706	241637	37679	8455.896	87.2675128716455	2.65797512361182	246828.246	1001	0.002	**	0.2542	0.2498094;0.2586285	2.2e-16	***
SINE	Alu	AluSg	12473	3.92068725973099	241637	42580	9700.271	89.4213494459613	3.0491244228043	246828.246	1001	0.002	**	0.292931	0.2886107;0.2972794	2.2e-16	***
SINE	Alu	AluYh3a3	54	0.0169740328730437	241637	158	38.492	6.07740659087993	0.0120993420990592	246828.246	997	0.01	**	0.3417722	0.2682696;0.4213359	0.005319	**
SINE	Alu	AluYg6	193	0.0606664508240264	241637	811	180.907	12.9939676078631	0.0568652104622909	246828.246	830	0.344	ns	0.2379778	0.2090493;0.2688247	0.3114	ns
SINE	Alu	AluSx1	27705	8.70862186569768	241637	106483	22590.575	132.654300867098	7.10098449390664	246828.246	1001	0.002	**	0.2601824	0.2575491;0.2628288	2.2e-16	***
SINE	Alu	AluYj4	710	0.223177098886315	241637	2787	645.299	24.1765610686281	0.20283937849893	246828.246	998	0.008	**	0.2547542	0.2386624;0.2713626	0.004043	**
SINE	Alu	FLAM_A	4851	1.52483395309509	241637	14934	3201.597	51.9215990069975	1.00637060600441	246828.246	1001	0.002	**	0.3248292	0.3173195;0.3324072	2.2e-16	***
SINE	Alu	AluYk3	1458	0.458298887572179	241637	6065	1415.777	35.5547945348362	0.445026765535169	246828.246	887	0.23	ns	0.2403957	0.2296857;0.2513560	0.2023	ns
SINE	Alu	AluSc5	1086	0.341366661113434	241637	4143	975.17	30.3668445058957	0.306529030311222	246828.246	1001	0.002	**	0.2621289	0.2487879;0.2758061	6.035e-05	***
SINE	Alu	AluYa8	85	0.0267183850779391	241637	390	83.387	8.60006931322025	0.0262113644293424	246828.246	610	0.784	ns	0.2179487	0.1779676;0.2622706	0.853	ns
SINE	Alu	AluYi6	91	0.0286043887304995	241637	454	102.419	9.53217190892514	0.0321937680152641	246828.246	114	0.228	ns	0.2004405	0.1645681;0.2402686	0.2167	ns
SINE	Alu	AluYk2	1733	0.544740721647864	241637	6622	1558.43	38.7752578408013	0.489867445376619	246828.246	1001	0.002	**	0.2617034	0.2511477;0.2724694	5.77e-07	***
SINE	Alu	AluSq2	14082	4.42645057255928	241637	51711	11562.529	98.2633851027526	3.63449532113927	246828.246	1001	0.002	**	0.2723212	0.2684876;0.2761803	2.2e-16	***
SINE	Alu	AluJo	13971	4.39155950498691	241637	45868	10084.936	90.8738464023614	3.17003768863966	246828.246	1001	0.002	**	0.3045914	0.3003812;0.3088265	2.2e-16	***
SINE	Alu	AluYb8	522	0.164082317772755	241637	2645	592.729	23.7867056644329	0.18631484316308	246828.246	2	0.004	**	0.1973535	0.1823382;0.2130417	0.0009253	***
SINE	Alu	AluSp	18323	5.75954082097739	241637	64572	14297.989	111.815336821693	4.49434324637809	246828.246	1001	0.002	**	0.2837608	0.2802856;0.2872554	2.2e-16	***
SINE	Alu	AluYh9	45	0.0141450273942031	241637	168	32.58	5.10584661634775	0.010240999833403	246828.246	992	0.02	*	0.2678571	0.2025697;0.3415287	0.01891	*
SINE	Alu	AluYk4	264	0.0829841607126579	241637	1095	258.958	16.3906952534324	0.081399288976623	246828.246	641	0.722	ns	0.2410959	0.2160271;0.2675639	0.7222	ns
SINE	Alu	AluYe6	64	0.0201173722939777	241637	193	47.572	6.9137990003049	0.0149534942932673	246828.246	992	0.02	*	0.3316062	0.2656540;0.4028244	0.007444	**
SINE	Alu	AluYc3	167	0.052493768329598	241637	557	133.876	11.3155054975315	0.0420817708316962	246828.246	997	0.01	**	0.2998205	0.262021;0.339759	0.001476	**
SINE	Alu	AluYk12	18	0.00565801095768122	241637	100	22.956	4.86103833493357	0.00721584997469612	246828.246	173	0.346	ns	0.18	0.1103112;0.2694771	0.2844	ns
SINE	Alu	AluSq	3885	1.22118736503286	241637	12256	2905.75	51.1038462652578	0.913375852237901	246828.246	1001	0.002	**	0.3169876	0.3087533;0.3253089	2.2e-16	***
SINE	Alu	AluYf1	519	0.163139315946475	241637	1999	480.685	21.6728282991973	0.151095610955167	246828.246	957	0.09	ns	0.2596298	0.2405240;0.2794431	0.0467	*
SINE	Alu	AluSz	30343	9.53783480494007	241637	118033	24589.764	141.858232267507	7.7293974532664	246828.246	1001	0.002	**	0.2570722	0.2545808;0.2595755	2.2e-16	***
SINE	Alu	tot	136882	43.0266586616289	241637	1196725	132734.213	225.954068057806	41.7228684229552	246828.246	1001	0.002	**	0.1143805	0.1138108;0.1149521	2.2e-16	***
SINE	Alu	AluSg4	3691	1.16020658026674	241637	11821	2781.132	52.8974736515717	0.874204185042105	246828.246	1001	0.002	**	0.3122409	0.3038919;0.3206825	2.2e-16	***
SINE	Alu	AluYi6_4d	16	0.00502934307349442	241637	46	11.131	3.26933135786624	0.00349885110944165	246828.246	941	0.122	ns	0.3478261	0.2135436;0.5024901	0.1191	ns
SINE	Alu	AluYb9	60	0.0188600365256041	241637	378	87.198	9.46246977983731	0.0274092910826604	246828.246	3	0.006	**	0.1587302	0.1233665;0.1995425	0.0007549	***
SINE	Alu	AluSq10	507	0.159367308641354	241637	1528	360.311	18.8537461196109	0.113257977009615	246828.246	1001	0.002	**	0.3318063	0.3082121;0.3560487	2.2e-16	***
SINE	Alu	AluYm1	1157	0.363684371002065	241637	4667	1088.532	31.9734464404023	0.342162554654814	246828.246	988	0.028	*	0.2479109	0.2355762;0.2605617	0.01857	*
SINE	Alu	AluYh7	105	0.0330050639198071	241637	462	101.944	9.69746899478956	0.0320444593927697	246828.246	656	0.692	ns	0.2272727	0.1898275;0.2682503	0.7364	ns
SINE	Alu	AluSg7	1780	0.559514416926254	241637	5829	1385.459	35.4796155858843	0.435496789078782	246828.246	1001	0.002	**	0.3053697	0.2935604;0.3173741	2.2e-16	***
SINE	Alu	AluSq4	559	0.175712673630211	241637	1638	392.112	18.6497525256843	0.123254110702128	246828.246	1001	0.002	**	0.3412698	0.3183050;0.3648049	2.2e-16	***
SINE	Alu	FAM	1483	0.466157236124514	241637	4262	942.066	28.1050090826446	0.296123319492162	246828.246	1001	0.002	**	0.3479587	0.3336494;0.3624767	2.2e-16	***
SINE	Alu	FRAM	6176	1.94132642636885	241637	20221	4389.097	62.4310277364087	1.37964216224032	246828.246	1001	0.002	**	0.3054251	0.2990803;0.3118257	2.2e-16	***
SINE	Alu	FLAM_C	8356	2.62657442013246	241637	24406	5271.064	65.1455742921179	1.65687432614661	246828.246	1001	0.002	**	0.3423748	0.3364203;0.3483669	2.2e-16	***
SINE	Alu	AluSc8	5646	1.77472943705934	241637	20437	4739.906	68.4472072781949	1.48991333813216	246828.246	1001	0.002	**	0.2762636	0.2701409;0.2824501	2.2e-16	***
SINE	Alu	AluJr	29244	9.19238180257942	241637	114124	23356.487	134.565291396588	7.34173663216328	246828.246	1001	0.002	**	0.2562476	0.2537166;0.2587910	2.2e-16	***
SINE	Alu	AluSx4	3586	1.12720151634694	241637	11827	2779.777	50.6503971725171	0.873778262550568	246828.246	1001	0.002	**	0.3032045	0.2949277;0.3115783	2.2e-16	***
SINE	Alu	AluJb	31069	9.76604124689988	241637	117273	23973.254	139.494000086241	7.5356074346264	246828.246	1001	0.002	**	0.2649288	0.2624047;0.2674646	2.2e-16	***
SINE	Alu	AluJr4	3906	1.22778837781683	241637	12307	2804.587	48.3117631375368	0.881576887653906	246828.246	1001	0.002	**	0.3173804	0.3091603;0.3256869	2.2e-16	***
SINE	Alu	AluSz6	12472	3.9203729257889	241637	40962	9269.745	89.254222820499	2.9137954880506	246828.246	1001	0.002	**	0.3044773	0.3000226;0.3089597	2.2e-16	***
SINE	Alu	AluYa5	641	0.20148805688187	241637	3782	853.75	29.355020306878	0.268362603062241	246828.246	1	0.002	**	0.169487	0.1576565;0.1818306	2.2e-16	***
SINE	5S-Deu-L2	tot	537	0.168797326904156	241637	2614	542.154	20.5948156202096	0.170417404041706	246828.246	395	0.79	ns	0.2054323	0.1900896;0.2214375	0.8281	ns
SINE	5S-Deu-L2	AmnSINE1	537	0.168797326904156	241637	2614	542.154	20.5948156202096	0.170417404041706	246828.246	395	0.79	ns	0.2054323	0.1900896;0.2214375	0.8281	ns
SINE	MIR	tot	82220	25.8445367189194	241637	598863	80143.362	193.786145082733	25.1917789100785	246828.246	1001	0.002	**	0.1372935	0.1364228;0.1381677	4.065e-15	***
SINE	MIR	MIR1_Amn	2987	0.938915485032989	241637	11716	2573.387	43.3593272810161	0.808902880241912	246828.246	1001	0.002	**	0.2549505	0.2470776;0.2629453	2.2e-16	***
SINE	MIR	MIR3	18569	5.83686697073237	241637	87870	16941.368	112.344861671302	5.325246987895	246828.246	1001	0.002	**	0.2113235	0.2086281;0.2140380	2.2e-16	***
SINE	MIR	MIRb	38554	12.118830803469	241637	223887	38725.039	157.353651532625	12.1725941665907	246828.246	150	0.3	ns	0.1722029	0.1706410;0.1737733	0.3407	ns
SINE	MIR	MIR	30515	9.59190024298014	241637	174396	31462.78	148.586202116682	9.88981966661742	246828.246	1	0.002	**	0.1749753	0.1731947;0.1767668	3.174e-09	***
SINE	MIR	MIRc	19854	6.24078608632239	241637	100994	19323.325	116.872591216151	6.07397692160197	246828.246	1001	0.002	**	0.1965859	0.1941387;0.1990506	2.317e-05	***
SINE	tRNA-RTE	tot	1275	0.400775776169087	241637	5836	1183.233	31.1059526665121	0.371930293305001	246828.246	1000	0.004	**	0.2184716	0.2079273;0.2292979	0.003044	**
SINE	tRNA-RTE	MamSINE1	1275	0.400775776169087	241637	5836	1183.233	31.1059526665121	0.371930293305001	246828.246	1000	0.004	**	0.2184716	0.2079273;0.2292979	0.003044	**
SINE	tRNA	tot	431	0.135477929042256	241637	2292	469.598	19.9476892472864	0.147610590539177	246828.246	24	0.048	*	0.1880454	0.1722368;0.2046554	0.0463	*
SINE	tRNA	LFSINE_Vert	431	0.135477929042256	241637	2292	469.598	19.9476892472864	0.147610590539177	246828.246	24	0.048	*	0.1880454	0.1722368;0.2046554	0.0463	*
SINE	tRNA-Deu	tot	142	0.044635419777263	241637	667	136.004	10.7927970641752	0.0427506734604709	246828.246	723	0.558	ns	0.2128936	0.1824052;0.2459467	0.5642	ns
SINE	tRNA-Deu	AmnSINE2	142	0.044635419777263	241637	667	136.004	10.7927970641752	0.0427506734604709	246828.246	723	0.558	ns	0.2128936	0.1824052;0.2459467	0.5642	ns
DNA	TcMar-Mariner	tot	2472	0.777033504854888	241637	16390	3410.839	53.9495099943329	1.07214246871591	246828.246	1	0.002	**	0.1508237	0.1453766;0.1563950	2.2e-16	***
DNA	TcMar-Mariner	MADE1	985	0.309618932962	241637	7843	1545.877	34.8416390373761	0.485921611401521	246828.246	1	0.002	**	0.1255897	0.1183320;0.1331268	2.2e-16	***
DNA	TcMar-Mariner	HSMAR2	142	0.044635419777263	241637	1770	458.239	23.9921550199748	0.144040071290938	246828.246	1	0.002	**	0.08022599	0.06799254;0.09387125	2.2e-16	***
DNA	TcMar-Mariner	MARNA	727	0.228520775901903	241637	3156	680.984	24.5393138029963	0.214056385222533	246828.246	968	0.068	ns	0.2303549	0.2157616;0.2454495	0.04893	*
DNA	TcMar-Mariner	HSMAR1	65	0.0204317062360711	241637	716	191.393	16.177894649035	0.0601613161790823	246828.246	1	0.002	**	0.09078212	0.07076181;0.11424654	2.2e-16	***
DNA	TcMar-Mariner	MADE2	535	0.16816865901997	241637	2664	535.284	20.8644354984425	0.168257929859524	246828.246	506	0.992	ns	0.2008258	0.1857605;0.2165515	1	ns
DNA	TcMar-Mariner	UCON40	47	0.0147736952783899	241637	241	52.501	6.93426874898017	0.0165028462938457	246828.246	239	0.478	ns	0.1950207	0.1469547;0.2507582	0.4353	ns
DNA	TcMar-Tc1	tot	151	0.0474644252561036	241637	649	139.402	11.8171926463963	0.0438187801957043	246828.246	849	0.306	ns	0.2326656	0.2006652;0.2671190	0.2716	ns
DNA	TcMar-Tc1	EutTc1-N2	33	0.0103730200890822	241637	198	42.768	6.13871809581282	0.0134434340354506	246828.246	55	0.11	ns	0.1666667	0.1175892;0.2260224	0.1006	ns
DNA	TcMar-Tc1	X32_DNA	100	0.0314333942093401	241637	328	70.276	8.1014478617996	0.0220901321145559	246828.246	1001	0.002	**	0.304878	0.2554953;0.3578258	0.0001182	***
DNA	TcMar-Tc1	X33a_DNA	11	0.00345767336302741	241637	67	13.244	3.42961021491164	0.00416303872908501	246828.246	309	0.618	ns	0.1641791	0.08491255;0.27480082	0.6448	ns
DNA	TcMar-Tc1	EutTc1-N1	11	0.00345767336302741	241637	56	13.182	3.41826864955939	0.00414355002467521	246828.246	319	0.638	ns	0.1964286	0.1023483;0.3243330	0.6363	ns
DNA	TcMar	tot	483	0.151823294031113	241637	1834	380.763	18.9238194332419	0.11968673479331	246828.246	1001	0.002	**	0.2633588	0.2433195;0.2841577	1.123e-08	***
DNA	TcMar	UCON44	90	0.0282900547884061	241637	364	77.635	8.27177110401377	0.0244033155944212	246828.246	934	0.136	ns	0.2472527	0.2037733;0.2948971	0.1243	ns
DNA	TcMar	DNA1_Mam	39	0.0122590237416426	241637	169	36.488	5.85047725267642	0.011469416879104	246828.246	698	0.608	ns	0.2307692	0.1695392;0.3016899	0.6403	ns
DNA	TcMar	X4a_DNA	60	0.0188600365256041	241637	179	36.539	5.6032021982858	0.0114854479101508	246828.246	1001	0.002	**	0.3351955	0.2665097;0.4094440	3.897e-05	***
DNA	TcMar	X4b_DNA	183	0.0575231114030924	241637	699	144.008	11.4042971722941	0.0452666023329865	246828.246	1000	0.004	**	0.2618026	0.2295604;0.2960698	0.0003734	***
DNA	TcMar	X5a_DNA	116	0.0364627372828345	241637	423	86.846	8.48128623595598	0.0272986455350435	246828.246	1000	0.004	**	0.2742317	0.2322435;0.3194106	0.0007227	***
DNA	PIF-Harbinger	tot	7	0.00220033759465381	241637	30	5.95486459378134	2.22322735368763	0.00187181606239571	246828.246	759	0.486	ns	0.2333333	0.09933786;0.42283652	0.6467	ns
DNA	PIF-Harbinger	Chompy-7_Croc	2	0.000628667884186802	241637	14	2.98101265822785	1.40208708055733	0.000937033460291088	246828.246	384	0.768	ns	0.1428571	0.01779452;0.42812916	0.7477	ns
DNA	PIF-Harbinger	Chompy-6_Croc	5	0.00157166971046701	241637	16	3.20721649484536	1.44858547584952	0.00100813700397172	246828.246	904	0.196	ns	0.3125	0.1101700;0.5866206	0.3429	ns
DNA	hAT-Blackjack	BLACKJACK	142	0.044635419777263	241637	2129	481.528	22.8614930366296	0.151360594468351	246828.246	1	0.002	**	0.06669798	0.05646740;0.07814005	2.2e-16	***
DNA	hAT-Blackjack	MER81	660	0.207460401781645	241637	3668	780.234	25.4575200938609	0.245254028975303	246828.246	1	0.002	**	0.1799346	0.1676258;0.1927556	8.395e-07	***
DNA	hAT-Blackjack	MER63D	206	0.0647527920712406	241637	1718	375.727	17.9352207441989	0.118103749060927	246828.246	1	0.002	**	0.1199069	0.1049138;0.1362114	2.2e-16	***
DNA	hAT-Blackjack	tot	2768	0.870076351714534	241637	19734	4153.995	59.5141067638917	1.30574162378628	246828.246	1	0.002	**	0.1402655	0.1354484;0.1451889	2.2e-16	***
DNA	hAT-Blackjack	MER94B	117	0.0367770712249279	241637	622	130.32	10.0211787741774	0.040963999333612	246828.246	103	0.206	ns	0.1881029	0.1581281;0.2210726	0.2003	ns
DNA	hAT-Blackjack	MER63C	83	0.0260897171937523	241637	890	220.672	15.2272875551192	0.069364699669635	246828.246	1	0.002	**	0.09325843	0.07496381;0.11429543	2.2e-16	***
DNA	hAT-Blackjack	MER63A	464	0.145850949131338	241637	3511	756.891	26.1451082553828	0.237916531765017	246828.246	1	0.002	**	0.1321561	0.1211214;0.1438072	2.2e-16	***
DNA	hAT-Blackjack	MER94	808	0.253981825211468	241637	4792	973.425	28.2689849572019	0.305980517582269	246828.246	1	0.002	**	0.1686144	0.1581135;0.1795206	1.403e-09	***
DNA	hAT-Blackjack	MER63B	358	0.112531551269438	241637	2404	529.575	21.8512208091642	0.166463397384113	246828.246	1	0.002	**	0.1489185	0.1349135;0.1637845	2.2e-16	***
DNA	hAT-Tag1	tot	611	0.192058038619068	241637	2372	519.201	21.7190772667099	0.163202497068836	246828.246	1001	0.002	**	0.2575885	0.2400872;0.2756904	7.718e-06	***
DNA	hAT-Tag1	hAT-5_Mam	284	0.0892708395545259	241637	904	191.07	13.793018065215	0.0600597863157862	246828.246	1001	0.002	**	0.3141593	0.2839946;0.3455406	5.444e-13	***
DNA	hAT-Tag1	hAT-1_Mam	328	0.103101533006636	241637	1468	328.971	17.8106535078974	0.103406751264408	246828.246	520	0.964	ns	0.2234332	0.2023546;0.2456242	0.975	ns
DNA	hAT-Ac	tot	949	0.298302911046638	241637	5533	1148.127	31.4908644775837	0.36089528593387	246828.246	1	0.002	**	0.1715164	0.1616686;0.1817118	1.629e-11	***
DNA	hAT-Ac	EuthAT-2	127	0.039920410645862	241637	1150	266.513	16.9759245112899	0.0837740819091386	246828.246	1	0.002	**	0.1104348	0.09289925;0.12999025	2.2e-16	***
DNA	hAT-Ac	UCON37	39	0.0122590237416426	241637	174	37.38	5.55161421754254	0.0117498027554513	246828.246	662	0.68	ns	0.2241379	0.1645016;0.2934185	0.7818	ns
DNA	hAT-Ac	OldhAT1	786	0.247066478485413	241637	4209	847.704	26.301561857733	0.266462140048345	246828.246	13	0.026	*	0.1867427	0.1750712;0.1988506	0.01807	*
DNA	tot	tot	69080	21.7141887198122	241637	524553	74712.926	214.09567833911	23.4848085549126	246828.246	1	0.002	**	0.1316931	0.1307791;0.1326112	2.2e-16	***
DNA	hAT-Charlie	MER102b	721	0.226634772249342	241637	3128	711.666	24.6767783024322	0.223700779233842	246828.246	657	0.69	ns	0.2304987	0.2158374;0.2456657	0.6854	ns
DNA	hAT-Charlie	MER3	2439	0.766660484765806	241637	10909	2338.124	44.812909086789	0.734951734023191	246828.246	991	0.022	*	0.2235769	0.2157872;0.2315143	0.01903	*
DNA	hAT-Charlie	Charlie17a	325	0.102158531180355	241637	1214	255.381	14.7199359888389	0.0802749164657549	246828.246	1001	0.002	**	0.26771	0.2429790;0.2935714	1.911e-06	***
DNA	hAT-Charlie	MER102c	684	0.215004416391886	241637	3112	699.545	23.8030367717978	0.219890737521728	246828.246	260	0.52	ns	0.2197943	0.2053531;0.2347641	0.5195	ns
DNA	hAT-Charlie	Charlie32a	56	0.0176027007572305	241637	259	53.959	6.82670659417284	0.0169611451814178	246828.246	663	0.678	ns	0.2162162	0.1676575;0.2713965	0.7596	ns
DNA	hAT-Charlie	Charlie2a	335	0.105301870601289	241637	2080	461.12	21.6600267025864	0.144945667378109	246828.246	1	0.002	**	0.1610577	0.1455064;0.1775704	6.036e-12	***
DNA	hAT-Charlie	Chap1a_Mam	283	0.0889565056124325	241637	1415	308.71	16.2784793174574	0.0970380312636539	246828.246	54	0.108	ns	0.2	0.1794449;0.2218084	0.1007	ns
DNA	hAT-Charlie	UCON81	11	0.00345767336302741	241637	40	8.219	2.47854436760414	0.00258351067006566	246828.246	902	0.2	ns	0.275	0.1460090;0.4388829	0.3255	ns
DNA	hAT-Charlie	Charlie1a	1233	0.387573750601164	241637	5747	1361.294	37.5318025173345	0.427900909368095	246828.246	1	0.002	**	0.2145467	0.2039934;0.2253906	6.24e-05	***
DNA	hAT-Charlie	Charlie17	88	0.0276613869042193	241637	535	117.451	10.9704124329466	0.0369188358328121	246828.246	5	0.01	**	0.164486	0.1340635;0.1986692	0.001705	**
DNA	hAT-Charlie	MER106B	175	0.0550084398663452	241637	827	177.832	12.6993326221912	0.0558986335903537	246828.246	446	0.892	ns	0.2116082	0.1842341;0.2410547	0.8325	ns
DNA	hAT-Charlie	MER58D	238	0.0748114782182295	241637	1140	244.339	14.5483928574511	0.0768040410771596	246828.246	365	0.73	ns	0.2087719	0.1855161;0.2335407	0.6651	ns
DNA	hAT-Charlie	Charlie10a	77	0.0242037135411919	241637	305	63.354	7.44164377419815	0.0199143125673853	246828.246	966	0.072	ns	0.252459	0.2046807;0.3051175	0.05674	ns
DNA	hAT-Charlie	Charlie23a	297	0.0933571808017401	241637	1488	318.382	16.7658930919642	0.100078269151581	246828.246	106	0.212	ns	0.1995968	0.1795609;0.2208256	0.1843	ns
DNA	hAT-Charlie	hAT-16_Crp	3	0.000943001826280203	241637	20	4.16361788617886	1.86651641849568	0.0013087664235332	246828.246	388	0.776	ns	0.15	0.03207094;0.37892683	0.7827	ns
DNA	hAT-Charlie	Charlie24	279	0.0876991698440589	241637	1286	278.071	16.5815230273309	0.0874071536118542	246828.246	527	0.95	ns	0.2169518	0.1947034;0.2405016	0.946	ns
DNA	hAT-Charlie	MER102a	681	0.214061414565606	241637	3028	685.772	24.8223319646677	0.215561416137276	246828.246	448	0.896	ns	0.2249009	0.2101360;0.2401992	0.8451	ns
DNA	hAT-Charlie	MER5B	4700	1.47736952783899	241637	24966	5090.077	61.7252872174936	1.59998396896895	246828.246	1	0.002	**	0.188256	0.1834234;0.1931613	6.312e-10	***
DNA	hAT-Charlie	MER105	244	0.0766974818707899	241637	714	154.754	11.8152055878467	0.0486444348747222	246828.246	1001	0.002	**	0.3417367	0.3069626;0.3778251	1.926e-14	***
DNA	hAT-Charlie	MER20B	776	0.243923139064479	241637	4146	927.033	29.2827832077552	0.291397937340672	246828.246	1	0.002	**	0.1871684	0.1753986;0.1993805	1.026e-08	***
DNA	hAT-Charlie	Charlie1b	769	0.241722801469826	241637	3033	676.521	24.6733932675531	0.21265351283897	246828.246	1001	0.002	**	0.2535443	0.2381406;0.2694248	7.146e-05	***
DNA	hAT-Charlie	Charlie17b	55	0.0172883668151371	241637	527	115.382	11.0605792078178	0.0362684789066208	246828.246	1	0.002	**	0.1043643	0.07959348;0.13367320	7.066e-12	***
DNA	hAT-Charlie	Charlie12	4	0.0012573357683736	241637	21	4.30847803881512	2.0407002968872	0.0013543008863636	246828.246	574	0.856	ns	0.1904762	0.05446357;0.41906604	1	ns
DNA	hAT-Charlie	MER113	720	0.226320438307249	241637	3734	905.43	28.9095635190652	0.284607381189628	246828.246	1	0.002	**	0.1928227	0.1802791;0.2058490	4.296e-13	***
DNA	hAT-Charlie	MER112	1146	0.360226697639038	241637	4468	958.927	28.0445032968168	0.301423304089799	246828.246	1001	0.002	**	0.2564906	0.2437364;0.2695638	2.47e-11	***
DNA	hAT-Charlie	Charlie13a	112	0.0352054015144609	241637	548	123.396	11.278314784771	0.0387875511185573	246828.246	164	0.328	ns	0.2043796	0.1713751;0.2406084	0.2606	ns
DNA	hAT-Charlie	Charlie25	109	0.0342623996881807	241637	1076	267.21	16.5868931697598	0.0839931726667777	246828.246	1	0.002	**	0.1013011	0.08391774;0.12089865	2.2e-16	***
DNA	hAT-Charlie	MER113A	427	0.134220593273882	241637	2067	469.396	20.53496697998	0.147547095082874	246828.246	23	0.046	*	0.2065796	0.1893103;0.2246850	0.02566	*
DNA	hAT-Charlie	Charlie18a	578	0.181685018529986	241637	2463	542.801	21.9645587445057	0.17062077810224	246828.246	955	0.094	ns	0.2346732	0.2180567;0.2519228	0.08885	ns
DNA	hAT-Charlie	Charlie29a	179	0.0562657756347188	241637	978	220.702	14.6715524212828	0.0693741296878978	246828.246	2	0.004	**	0.1830266	0.1592638;0.2087145	0.001298	**
DNA	hAT-Charlie	Charlie30b	142	0.044635419777263	241637	614	130.545	10.8367619891926	0.0410347244705831	246828.246	856	0.292	ns	0.2312704	0.1984642;0.2666847	0.2568	ns
DNA	hAT-Charlie	Charlie14a	75	0.0235750456570051	241637	523	104.773	9.90128812359818	0.0329337101149519	246828.246	2	0.004	**	0.1434034	0.1144956;0.1764102	0.000845	***
DNA	hAT-Charlie	Charlie10	171	0.0537511040979716	241637	1131	254.934	16.2940830101341	0.0801344091936391	246828.246	1	0.002	**	0.1511936	0.1308019;0.1734178	5.196e-10	***
DNA	hAT-Charlie	Charlie21a	129	0.0405490785300488	241637	742	172.176	12.8753562591021	0.0541207608138734	246828.246	1	0.002	**	0.1738544	0.1472519;0.2030785	0.0001262	***
DNA	hAT-Charlie	MER5C1	146	0.0458927555456366	241637	617	133.492	10.7168459346389	0.0419610665979323	246828.246	889	0.226	ns	0.2366288	0.2036103;0.2721904	0.2217	ns
DNA	hAT-Charlie	Charlie6	42	0.0132020255679229	241637	260	64.425	8.38419165272773	0.0202509642193674	246828.246	6	0.012	*	0.1615385	0.1189711;0.2120150	0.0009221	***
DNA	hAT-Charlie	Charlie9	252	0.0792121534075371	241637	1284	216.403	13.6453943800752	0.0680228080708383	246828.246	996	0.012	*	0.1962617	0.1748632;0.2190602	0.009038	**
DNA	hAT-Charlie	Charlie20a	136	0.0427494161247026	241637	869	187.198	13.2771638190948	0.0588426852920005	246828.246	1	0.002	**	0.1565017	0.1329667;0.1823922	1.415e-05	***
DNA	hAT-Charlie	Charlie29b	227	0.0713538048552021	241637	1420	303.851	16.4309700193195	0.095510682639022	246828.246	1	0.002	**	0.1598592	0.1411648;0.1799723	3.044e-07	***
DNA	hAT-Charlie	MER107	90	0.0282900547884061	241637	337	74.687	8.05865826133439	0.0234766591331299	246828.246	969	0.066	ns	0.2670623	0.2205730;0.3176985	0.04896	*
DNA	hAT-Charlie	MER30	995	0.312762272382934	241637	4132	897.316	27.8238802526231	0.282056875583482	246828.246	1001	0.002	**	0.2408035	0.2278324;0.2541420	0.0002704	***
DNA	hAT-Charlie	Charlie7	523	0.164396651714849	241637	3902	851.651	27.4213261555332	0.267702816117787	246828.246	1	0.002	**	0.1340338	0.1234931;0.1451259	2.2e-16	***
DNA	hAT-Charlie	MER1A	589	0.185142691893013	241637	3227	786.444	29.0992376125154	0.247206042755703	246828.246	1	0.002	**	0.1825225	0.1693325;0.1962904	2.2e-16	***
DNA	hAT-Charlie	UCON34	75	0.0235750456570051	241637	339	68.897	7.67719547297908	0.0216566656084091	246828.246	818	0.368	ns	0.2212389	0.1781831;0.2692401	0.4179	ns
DNA	hAT-Charlie	Charlie1	447	0.14050727211575	241637	1930	444.317	21.088651977835	0.139663914149114	246828.246	563	0.878	ns	0.2316062	0.2129455;0.2510859	0.8925	ns
DNA	hAT-Charlie	MER20	3758	1.181266954387	241637	16757	3622.927	53.8545446827191	1.13880892582662	246828.246	997	0.01	**	0.2242645	0.2179677;0.2306571	0.0116	*
DNA	hAT-Charlie	Charlie22a	293	0.0920998450333665	241637	1112	247.93	14.9191045200334	0.077932814263217	246828.246	1001	0.002	**	0.2634892	0.2378013;0.2904347	0.001507	**
DNA	hAT-Charlie	Charlie4a	536	0.168482992962063	241637	2852	635.763	24.2837091386289	0.199841890027127	246828.246	1	0.002	**	0.1879383	0.1737512;0.2027686	5.425e-06	***
DNA	hAT-Charlie	MER5C	297	0.0933571808017401	241637	1336	288.471	16.656007372164	0.0906762266096255	246828.246	705	0.594	ns	0.2223054	0.2002657;0.2455735	0.572	ns
DNA	hAT-Charlie	Charlie19a	401	0.126047910779454	241637	1605	359.025	18.0209080827834	0.112853743560083	246828.246	987	0.03	*	0.2498442	0.2288261;0.2717813	0.0129	*
DNA	hAT-Charlie	UCON38	61	0.0191743704676975	241637	207	44.591	6.14910810854148	0.0140164648118869	246828.246	998	0.008	**	0.294686	0.2335150;0.3618454	0.008507	**
DNA	hAT-Charlie	Cheshire	168	0.0528081022716914	241637	1020	230.276	15.1750488007817	0.0723835628495001	246828.246	1	0.002	**	0.1647059	0.1424465;0.1889190	1.562e-06	***
DNA	hAT-Charlie	Charlie16a	327	0.102787199064542	241637	1410	310.315	15.9882268684929	0.0975425372407138	246828.246	866	0.272	ns	0.2319149	0.2101076;0.2548450	0.2888	ns
DNA	hAT-Charlie	Charlie31a	108	0.0339480657460873	241637	803	175.321	12.6178908764567	0.0551093410617572	246828.246	1	0.002	**	0.1344956	0.1116511;0.1600609	1.856e-09	***
DNA	hAT-Charlie	Chap1_Mam	102	0.0320620620935269	241637	484	103.793	9.81062686067508	0.0326256628517004	246828.246	450	0.9	ns	0.2107438	0.1752379;0.2498268	0.8682	ns
DNA	hAT-Charlie	Charlie26a	113	0.0355197354565543	241637	513	109.545	9.92665671379411	0.0344337116866216	246828.246	669	0.666	ns	0.2202729	0.1851347;0.2586703	0.7062	ns
DNA	hAT-Charlie	Charlie15b	369	0.115989224632465	241637	1888	416.856	19.6687601064257	0.131031989765287	246828.246	8	0.016	*	0.1954449	0.1777770;0.2140641	0.007717	**
DNA	hAT-Charlie	MER1B	1192	0.374686058975334	241637	5366	1199.985	33.5259715111399	0.37719601550295	246828.246	435	0.87	ns	0.2221394	0.2110776;0.2335042	0.8059	ns
DNA	hAT-Charlie	MER103C	1564	0.491618285434079	241637	8923	1899.872	41.0622664465288	0.597194255232874	246828.246	1	0.002	**	0.1752774	0.1674395;0.1833278	2.2e-16	***
DNA	hAT-Charlie	Charlie7b_Mars	1	0.000314333942093401	241637	59	14.504	3.59929700621371	0.00455909949612269	246828.246	1	0.002	**	0.01694915	0.0004290233;0.0908559329	2.212e-06	***
DNA	hAT-Charlie	Charlie15a	836	0.262783175590083	241637	3213	698.346	24.4159460685517	0.219513851125158	246828.246	1001	0.002	**	0.260193	0.2450906;0.2757330	8.432e-09	***
DNA	hAT-Charlie	MER5A1	2885	0.906853422939462	241637	15942	3312.031	51.4842565030094	1.04108376056555	246828.246	1	0.002	**	0.1809685	0.1750195;0.1870341	2.2e-16	***
DNA	hAT-Charlie	Charlie8	940	0.295473905567797	241637	4378	1003.893	30.7508889004557	0.315557644129971	246828.246	22	0.044	*	0.2147099	0.2026259;0.2271757	0.02139	*
DNA	hAT-Charlie	MER117	791	0.24863814819588	241637	4370	960.832	29.018612231736	0.302022110249487	246828.246	1	0.002	**	0.1810069	0.1696930;0.1927487	2.531e-10	***
DNA	hAT-Charlie	Charlie3	74	0.0232607117149117	241637	337	96.284	12.2024687766142	0.030265329280521	246828.246	39	0.078	ns	0.2195846	0.1765384;0.2676360	0.006616	**
DNA	hAT-Charlie	Charlie4z	1817	0.57114477278371	241637	5940	1258.072	32.9812458615283	0.395454731197329	246828.246	1001	0.002	**	0.3058923	0.2941878;0.3177877	2.2e-16	***
DNA	hAT-Charlie	Charlie5	436	0.137049598752723	241637	2568	583.833	23.1649244489319	0.183518528414217	246828.246	1	0.002	**	0.1697819	0.1554491;0.1848718	7.407e-13	***
DNA	hAT-Charlie	MER30B	55	0.0172883668151371	241637	223	44.706	6.18545259652225	0.0140526132152276	246828.246	970	0.064	ns	0.2466368	0.1915326;0.3086101	0.09393	ns
DNA	hAT-Charlie	Charlie13b	85	0.0267183850779391	241637	404	90.796	8.89029928750555	0.0285402646063125	246828.246	272	0.544	ns	0.210396	0.1716604;0.2534340	0.5126	ns
DNA	hAT-Charlie	Charlie10b	75	0.0235750456570051	241637	273	56.01	6.97126233178027	0.0176058440966514	246828.246	997	0.01	**	0.2747253	0.2226476;0.3317677	0.005512	**
DNA	hAT-Charlie	Charlie2b	500	0.157166971046701	241637	3650	784.529	27.8530600105617	0.246604093256594	246828.246	1	0.002	**	0.1369863	0.1259888;0.1485686	2.2e-16	***
DNA	hAT-Charlie	Charlie7a	299	0.093985848685927	241637	1424	307.357	16.3805333512945	0.0966127374400015	246828.246	317	0.634	ns	0.2099719	0.1890822;0.2320651	0.6064	ns
DNA	hAT-Charlie	tot	42450	13.3434758418649	241637	266107	44408.36	171.818369076045	13.9590548607029	246828.246	1	0.002	**	0.1595223	0.1581329;0.1609191	2.2e-16	***
DNA	hAT-Charlie	MER5A	6695	2.10446574231532	241637	34906	7036.125	74.4304861751707	2.21169290831193	246828.246	1	0.002	**	0.1918008	0.187682;0.195971	4.88e-06	***
DNA	hAT-Charlie	Charlie4	180	0.0565801095768122	241637	917	201.508	13.1710064691887	0.0633408040033571	246828.246	49	0.098	ns	0.1962923	0.1710479;0.2235039	0.08652	ns
DNA	hAT-Charlie	MER58A	2911	0.915026105433891	241637	13479	2909.475	50.641168064164	0.914546746172198	246828.246	509	0.986	ns	0.2159656	0.2090437;0.2230103	0.9749	ns
DNA	hAT-Charlie	MER119	230	0.0722968066814823	241637	1203	275.932	16.5060542173418	0.0867347933097164	246828.246	4	0.008	**	0.1911887	0.169328;0.214570	0.00142	**
DNA	hAT-Charlie	MER33	2062	0.648156588596593	241637	9580	2112.423	43.9966109237152	0.664006248958769	246828.246	121	0.242	ns	0.2152401	0.2070455;0.2236081	0.2179	ns
DNA	hAT-Charlie	MER58B	1615	0.507649316480843	241637	7005	1563.017	37.8376584819859	0.491309295169002	246828.246	924	0.156	ns	0.2305496	0.2207288;0.2405952	0.1356	ns
DNA	hAT-Charlie	MER106A	137	0.043063750066796	241637	742	163.997	11.9806730832424	0.0515498235014915	246828.246	10	0.02	*	0.1846361	0.1573431;0.2144622	0.01683	*
DNA	hAT-Charlie	MER58C	661	0.207774735723738	241637	2592	556.857	21.0381357100422	0.175039055992305	246828.246	1001	0.002	**	0.2550154	0.238327;0.272259	1.047e-06	***
DNA	hAT-Charlie	Charlie11	14	0.00440067518930762	241637	104	24.975	4.94457519144201	0.0078504902037827	246828.246	14	0.028	*	0.1346154	0.07559356;0.21553737	0.01111	*
DNA	hAT-Charlie	Charlie16	303	0.0952431844543006	241637	1464	329.341	17.6698314067209	0.103523054822983	246828.246	80	0.16	ns	0.2069672	0.1864773;0.2286397	0.1036	ns
DNA	hAT-Charlie	Charlie30a	122	0.0383487409353949	241637	457	98.7	9.14645601627523	0.0310247600846187	246828.246	996	0.012	*	0.2669584	0.2269277;0.3100353	0.0104	*
DNA	MULE-MuDR	tot	120	0.0377200730512081	241637	1949	449.606	21.0895598231338	0.141326426368846	246828.246	1	0.002	**	0.06157004	0.05130820;0.07317398	2.2e-16	***
DNA	MULE-MuDR	Ricksha_b	8	0.00251467153674721	241637	117	30.302	6.07632435915972	0.00952494711331424	246828.246	1	0.002	**	0.06837607	0.02998023;0.13028627	2.137e-07	***
DNA	MULE-MuDR	Ricksha	27	0.00848701643652183	241637	410	102.048	11.0077639358258	0.0320771501227474	246828.246	1	0.002	**	0.06585366	0.04384303;0.09436989	2.2e-16	***
DNA	MULE-MuDR	Ricksha_c	76	0.0238893795990985	241637	982	212.113	14.3641414487452	0.0666743154592576	246828.246	1	0.002	**	0.07739308	0.06145865;0.09591367	2.2e-16	***
DNA	MULE-MuDR	Ricksha_0	25	0.00785834855233503	241637	384	92.952	9.73737708587443	0.0292179685854658	246828.246	1	0.002	**	0.06510417	0.04257160;0.09460891	2.2e-16	***
DNA	MULE-MuDR	Ricksha_a	5	0.00157166971046701	241637	56	13	3.68341791921139	0.00408634124721422	246828.246	11	0.022	*	0.08928571	0.02962984;0.19619344	0.01036	*
DNA	Merlin	tot	13	0.00408634124721422	241637	57	12.365	3.5864519566889	0.00388673919398491	246828.246	650	0.704	ns	0.2280702	0.1273971;0.3583634	0.8722	ns
DNA	Merlin	Merlin1_HS	13	0.00408634124721422	241637	57	12.365	3.5864519566889	0.00388673919398491	246828.246	650	0.704	ns	0.2280702	0.1273971;0.3583634	0.8722	ns
DNA	hAT-Tip100?	tot	385	0.121018567705959	241637	2411	513.862	22.7841188566087	0.161524268151999	246828.246	1	0.002	**	0.1596848	0.1452757;0.1749257	4.047e-11	***
DNA	hAT-Tip100?	hAT-N1_Mam	53	0.0166596989309503	241637	239	52.14	7.12300057118748	0.0163893717407499	246828.246	573	0.858	ns	0.2217573	0.1707462;0.2798109	0.8757	ns
DNA	hAT-Tip100?	Eutr15	52	0.0163453649888569	241637	657	142.401	11.8752355858829	0.0447614676880424	246828.246	1	0.002	**	0.07914764	0.05967365;0.10249826	2.2e-16	***
DNA	hAT-Tip100?	UCON23	12	0.00377200730512081	241637	31	6.58458458458458	2.43031179758267	0.00206975842951991	246828.246	988	0.028	*	0.3870968	0.2184996;0.5781304	0.02594	*
DNA	hAT-Tip100?	MamRep1879	268	0.0842414964810315	241637	1484	313.691	16.9970709070539	0.0986037286292211	246828.246	4	0.008	**	0.180593	0.1613314;0.2011275	0.003431	**
DNA	DNA	X2a_DNA	49	0.0154023631625767	241637	412	83.354	8.35227181337177	0.0262009914092534	246828.246	1	0.002	**	0.118932	0.08929507;0.15417233	9.305e-06	***
DNA	DNA	X24_DNA	40	0.012573357683736	241637	456	92.64	8.86775264861606	0.0291198963955327	246828.246	1	0.002	**	0.0877193	0.06340699;0.11753302	2.911e-11	***
DNA	DNA	X34_DNA	6	0.00188600365256041	241637	99	18.881	4.02679203014682	0.00593493916066551	246828.246	1	0.002	**	0.06060606	0.0225638;0.1272568	0.0004476	***
DNA	DNA	Eulor9B	5	0.00157166971046701	241637	27	5.58358358358358	2.12645583061815	0.00175510983883583	246828.246	512	0.98	ns	0.1851852	0.06300001;0.38082988	1	ns
DNA	DNA	Eulor9A	27	0.00848701643652183	241637	123	26.289	5.00485040011463	0.00826352500369342	246828.246	617	0.77	ns	0.2195122	0.1499197;0.3030755	0.9124	ns
DNA	DNA	MER126	48	0.0150880292204833	241637	267	56.468	7.15165170587341	0.0177498090421302	246828.246	125	0.25	ns	0.1797753	0.1356278;0.2311905	0.2303	ns
DNA	DNA	UCON78	39	0.0122590237416426	241637	179	38.16	5.72566006528359	0.0119949832302842	246828.246	607	0.79	ns	0.2178771	0.1597552;0.2855868	0.8555	ns
DNA	DNA	MER125	11	0.00345767336302741	241637	140	29.203	5.1029237531861	0.0091794941109536	246828.246	1	0.002	**	0.07857143	0.03987476;0.13623643	4.136e-05	***
DNA	DNA	Eulor11	6	0.00188600365256041	241637	101	20.605	4.38659517361896	0.00647685087683453	246828.246	1	0.002	**	0.05940594	0.02211057;0.12482644	9.679e-05	***
DNA	DNA	X2b_DNA	26	0.00817268249442843	241637	185	35.535	5.36876136539878	0.011169856632289	246828.246	40	0.08	ns	0.1405405	0.09390433;0.19910612	0.07649	ns
DNA	DNA	tot	911	0.286358221247088	241637	6503	1336.929	33.8626732500498	0.420242162868989	246828.246	1	0.002	**	0.1400892	0.1317394;0.1487631	2.2e-16	***
DNA	DNA	X30_DNA	131	0.0411777464142356	241637	758	156.92	11.2847217486717	0.0493252821932965	246828.246	16	0.032	*	0.1728232	0.1465625;0.2016576	0.01971	*
DNA	DNA	X23_DNA	3	0.000943001826280203	241637	59	13.103	3.27278201261589	0.00411871764324984	246828.246	1	0.002	**	0.05084746	0.01061128;0.14148724	0.0007623	***
DNA	DNA	Eutr2	36	0.0113160219153624	241637	230	49.49	6.67251245202453	0.0155563867942024	246828.246	19	0.038	*	0.1565217	0.1120974;0.2100480	0.03013	*
DNA	DNA	UCON99	3	0.000943001826280203	241637	56	10.865	3.18887816386013	0.0034152382808448	246828.246	5	0.01	**	0.05357143	0.01118697;0.14867445	0.005934	**
DNA	DNA	MER135	87	0.0273470529621259	241637	818	158.165	11.1758970859469	0.0497166279512028	246828.246	1	0.002	**	0.106357	0.08606776;0.12953178	1.777e-11	***
DNA	DNA	UCON8	25	0.00785834855233503	241637	206	43.925	6.30786526204897	0.0138071184064526	246828.246	1	0.002	**	0.1213592	0.08009873;0.17391968	0.0008546	***
DNA	DNA	MARE8	44	0.0138306934521097	241637	218	45.122	6.00109399435879	0.0141833761351384	246828.246	490	0.98	ns	0.2018349	0.1506506;0.2613207	0.9334	ns
DNA	DNA	MER136	3	0.000943001826280203	241637	28	6.55155155155155	2.41469596601968	0.00205937502602734	246828.246	96	0.192	ns	0.1071429	0.02266509;0.28226440	0.1769	ns
DNA	DNA	Eulor1	4	0.0012573357683736	241637	86	17.452	3.83097538133207	0.00548575595741404	246828.246	1	0.002	**	0.04651163	0.01281635;0.11482550	7.099e-05	***
DNA	DNA	Eutr2B	59	0.0185457025835107	241637	433	88.915	8.63007840365621	0.0279490024612348	246828.246	1	0.002	**	0.1362587	0.1053702;0.1722183	0.0002707	***
DNA	DNA	MER130	17	0.00534367701558782	241637	181	38.426	6.02966673049854	0.012078596058881	246828.246	1	0.002	**	0.09392265	0.05566956;0.14611878	3.575e-05	***
DNA	DNA	Eutr11	98	0.0308047263251533	241637	597	137.44	11.3390022917791	0.0432020570013171	246828.246	1	0.002	**	0.1641541	0.1353251;0.1963511	7.966e-05	***
DNA	DNA	X9a_DNA	133	0.0418064142984224	241637	695	144.575	11.4820822681782	0.0454448296781535	246828.246	167	0.334	ns	0.1913669	0.1627626;0.2226190	0.3038	ns
DNA	DNA	Eulor9C	20	0.00628667884186802	241637	107	21.69	4.35992074571418	0.00681790320400587	246828.246	396	0.792	ns	0.1869159	0.1180731;0.2738077	0.8098	ns
DNA	DNA	UCON97	7	0.00220033759465381	241637	42	9.225	2.7989657391989	0.00289973061581163	246828.246	289	0.578	ns	0.1666667	0.06974066;0.31364087	0.5752	ns
DNA	hAT	tot	1192	0.374686058975334	241637	8917	1879.659	40.076012848159	0.59084062326134	246828.246	1	0.002	**	0.1336772	0.1266784;0.1409164	2.2e-16	***
DNA	hAT	MER53	747	0.234807454743771	241637	5855	1238.996	31.6604543297845	0.389458496917956	246828.246	1	0.002	**	0.1275833	0.1191394;0.1364001	2.2e-16	***
DNA	hAT	MamRep38	301	0.0946145165701138	241637	2128	460.237	19.5156268331481	0.144668110507241	246828.246	1	0.002	**	0.1414474	0.1269077;0.1569821	2.2e-16	***
DNA	hAT	UCON73	54	0.0169740328730437	241637	248	50.897	6.52709690398373	0.0159986546507278	246828.246	718	0.568	ns	0.2177419	0.1680130;0.2743534	0.6371	ns
DNA	hAT	MamRep1894	97	0.0304903923830599	241637	686	141.248	11.4096746963564	0.0443990406528087	246828.246	1	0.002	**	0.1413994	0.1161845;0.1697440	1.639e-05	***
DNA	Kolobok	tot	34	0.0106873540311756	241637	232	51.113	6.88444817154046	0.01606655078222	246828.246	6	0.012	*	0.1465517	0.1036749;0.1987259	0.005501	**
DNA	Kolobok	UCON29	34	0.0106873540311756	241637	232	51.113	6.88444817154046	0.01606655078222	246828.246	6	0.012	*	0.1465517	0.1036749;0.1987259	0.005501	**
DNA	PiggyBac	tot	389	0.122275903474333	241637	2114	470.519	21.4412071573491	0.147900092099845	246828.246	1	0.002	**	0.1840114	0.1677036;0.2012000	1.576e-05	***
DNA	PiggyBac	MER75B	19	0.00597234489977462	241637	114	25.325	4.8090021315759	0.00796050708351538	246828.246	109	0.218	ns	0.1666667	0.1034302;0.2479716	0.1763	ns
DNA	PiggyBac	MER75	39	0.0122590237416426	241637	475	110.409	10.7621346647653	0.0347052962125903	246828.246	1	0.002	**	0.08210526	0.05903466;0.11053240	2.2e-16	***
DNA	PiggyBac	MER85	198	0.0622381205344934	241637	902	188.148	12.5760985307151	0.0591413025369892	246828.246	807	0.39	ns	0.2195122	0.1928977;0.2479722	0.4127	ns
DNA	PiggyBac	Looper	116	0.0364627372828345	241637	531	128.029	11.5416362950999	0.0402438602722761	246828.246	166	0.332	ns	0.2184557	0.1840187;0.2560607	0.2432	ns
DNA	PiggyBac	MER75A	19	0.00597234489977462	241637	92	19.543	4.08201100118726	0.00614302823033134	246828.246	518	0.968	ns	0.2065217	0.1291600;0.3035698	1	ns
DNA	hAT-Tip100	MER115	291	0.0914711771491797	241637	2520	570.085	23.6674866626122	0.179197065378317	246828.246	1	0.002	**	0.1154762	0.1032519;0.1286018	2.2e-16	***
DNA	hAT-Tip100	MamRep488	99	0.0311190602672467	241637	494	102.344	9.47499020788092	0.032170192969607	246828.246	384	0.768	ns	0.2004049	0.1659748;0.2384661	0.7393	ns
DNA	hAT-Tip100	MamTip3B	86	0.0270327190200325	241637	824	176.349	12.401572400224	0.0554324763542292	246828.246	1	0.002	**	0.1043689	0.08433186;0.12728557	2.2e-16	***
DNA	hAT-Tip100	Arthur1C	100	0.0314333942093401	241637	710	153.651	11.9244031460862	0.0482977245365932	246828.246	1	0.002	**	0.1408451	0.1160887;0.1686286	3.808e-07	***
DNA	hAT-Tip100	FordPrefect_a	24	0.00754401461024163	241637	281	62.752	7.70817176196223	0.0197250835342451	246828.246	1	0.002	**	0.08540925	0.05548988;0.12441642	1.612e-09	***
DNA	hAT-Tip100	Arthur2	110	0.0345767336302741	241637	989	213.885	14.5031070848669	0.0672313152046471	246828.246	1	0.002	**	0.1112235	0.09230316;0.13249253	2.2e-16	***
DNA	hAT-Tip100	EuthAT-N1a	9	0.00282900547884061	241637	46	8.882	2.85521071520619	0.00279191407367359	246828.246	609	0.786	ns	0.1956522	0.09357573;0.33914760	1	ns
DNA	hAT-Tip100	Arthur1	167	0.052493768329598	241637	2337	524.476	23.2199610376631	0.164860608613379	246828.246	1	0.002	**	0.07145914	0.06134395;0.08266363	2.2e-16	***
DNA	hAT-Tip100	MamTip2b	834	0.262154507705897	241637	6730	1356.783	33.6761636026878	0.426482948955311	246828.246	1	0.002	**	0.1239227	0.1161406;0.1320323	2.2e-16	***
DNA	hAT-Tip100	MER97a	24	0.00754401461024163	241637	277	66.906	8.53228949133607	0.0210308267297011	246828.246	1	0.002	**	0.0866426	0.05630279;0.12617371	3.439e-11	***
DNA	hAT-Tip100	MamTip1b	63	0.0198030383518843	241637	440	97.745	9.24312773959175	0.0307245711699195	246828.246	1	0.002	**	0.1431818	0.1118106;0.1794428	3.447e-05	***
DNA	hAT-Tip100	Zaphod	116	0.0364627372828345	241637	2282	514.053	22.291368197042	0.161584305934939	246828.246	1	0.002	**	0.0508326	0.04218304;0.06065702	2.2e-16	***
DNA	hAT-Tip100	MER45B	138	0.0433780840088894	241637	1314	307.191	17.9253964764755	0.096560558005614	246828.246	1	0.002	**	0.1050228	0.08896331;0.12287268	2.2e-16	***
DNA	hAT-Tip100	EuthAT-N1	13	0.00408634124721422	241637	78	17.359	3.86458976529904	0.00545652290079935	246828.246	145	0.29	ns	0.1666667	0.09183844;0.26812767	0.2768	ns
DNA	hAT-Tip100	FordPrefect	29	0.00911568432070863	241637	599	144.743	12.8479578541113	0.0454976377804252	246828.246	1	0.002	**	0.04841402	0.03265994;0.06879312	2.2e-16	***
DNA	hAT-Tip100	Zaphod3	132	0.041492080356329	241637	1217	261.586	15.7233529448343	0.0822253585764444	246828.246	1	0.002	**	0.1084634	0.09154403;0.12730020	2.2e-16	***
DNA	hAT-Tip100	MER91B	292	0.0917855110912731	241637	1442	310.578	15.8625829402887	0.0976252070674843	246828.246	136	0.272	ns	0.2024965	0.1820309;0.2241814	0.2488	ns
DNA	hAT-Tip100	Arthur1A	174	0.0546941059242518	241637	1160	247.728	13.9975693585689	0.0778693188069141	246828.246	1	0.002	**	0.15	0.1299284;0.1718640	4.752e-08	***
DNA	hAT-Tip100	MER96B	299	0.093985848685927	241637	2150	477.832	21.2504908027876	0.150198816218374	246828.246	1	0.002	**	0.1390698	0.1247105;0.1544204	2.2e-16	***
DNA	hAT-Tip100	ORSL	167	0.052493768329598	241637	1214	273.598	15.7134754051836	0.0860011378888704	246828.246	1	0.002	**	0.1375618	0.1186704;0.1582273	1.367e-14	***
DNA	hAT-Tip100	Zaphod5a	20	0.00628667884186802	241637	78	17.437	4.16525874110845	0.00548104094828264	246828.246	792	0.42	ns	0.2564103	0.1641897;0.3678582	0.4969	ns
DNA	hAT-Tip100	MER97d	15	0.00471500913140102	241637	137	31.719	6.11075939473814	0.00997035830926059	246828.246	1	0.002	**	0.1094891	0.06258985;0.17415000	0.0003563	***
DNA	hAT-Tip100	Zaphod4a	39	0.0122590237416426	241637	373	82.931	9.33581257290421	0.0260680281517479	246828.246	1	0.002	**	0.1045576	0.07541328;0.14015549	4.914e-09	***
DNA	hAT-Tip100	hAT-N1a_Mam	113	0.0355197354565543	241637	461	98.205	9.35588090494464	0.0308691647832825	246828.246	951	0.102	ns	0.2451193	0.206511;0.287033	0.09886	ns
DNA	hAT-Tip100	MER91A	624	0.196144379866282	241637	3627	782.291	25.4287030329495	0.245900613894189	246828.246	1	0.002	**	0.172043	0.1598904;0.1847266	5.838e-11	***
DNA	hAT-Tip100	ORSL-2a	48	0.0150880292204833	241637	367	86.93	8.85423613291951	0.0273250495861794	246828.246	1	0.002	**	0.1307902	0.0980322;0.1696451	5.469e-07	***
DNA	hAT-Tip100	Arthur1B	185	0.0581517792872792	241637	2312	510.618	21.9933122057998	0.160504568843848	246828.246	1	0.002	**	0.0800173	0.06927907;0.09183336	2.2e-16	***
DNA	hAT-Tip100	tot	6573	2.06611700137993	241637	53611	10894.261	91.1966540433842	3.4244360063244	246828.246	1	0.002	**	0.1226054	0.1198402;0.1254116	2.2e-16	***
DNA	hAT-Tip100	MER45A	522	0.164082317772755	241637	3468	758.589	25.1963675147021	0.238450270798691	246828.246	1	0.002	**	0.150519	0.1387723;0.1628582	2.2e-16	***
DNA	hAT-Tip100	ORSL-2b	124	0.0389774088195817	241637	709	168.319	12.4331742858701	0.0529083747992192	246828.246	1	0.002	**	0.1748942	0.1476270;0.2048976	6.849e-05	***
DNA	hAT-Tip100	MER96	216	0.0678961314921747	241637	1274	276.295	15.4724714371161	0.0868488965306963	246828.246	1	0.002	**	0.1695447	0.1493287;0.1912981	2.834e-05	***
DNA	hAT-Tip100	MER45C	108	0.0339480657460873	241637	1197	266.403	16.422737204781	0.0837395051755084	246828.246	1	0.002	**	0.09022556	0.07459969;0.10789725	2.2e-16	***
DNA	hAT-Tip100	MamTip2	723	0.227263440133529	241637	5239	1073.658	30.1604158904795	0.337487151600117	246828.246	1	0.002	**	0.1380034	0.1287721;0.1476400	2.2e-16	***
DNA	hAT-Tip100	MamTip1	138	0.0433780840088894	241637	756	163.993	11.9097772352716	0.0515485661657231	246828.246	14	0.028	*	0.1825397	0.1556242;0.2119575	0.0217	*
DNA	hAT-Tip100	hAT-4b_Ther	27	0.00848701643652183	241637	228	48.001	6.83357129886684	0.0150883435544253	246828.246	1	0.002	**	0.1184211	0.07950888;0.16760392	0.0004395	***
DNA	hAT-Tip100	MamTip3	144	0.0452640876614498	241637	1155	253.536	15.010863733644	0.0796949703425926	246828.246	1	0.002	**	0.1246753	0.1061653;0.1451199	2.2e-16	***
DNA	hAT-Tip100	MARE4	58	0.0182313686414173	241637	308	62.653	7.17775111794154	0.0196939644739779	246828.246	288	0.576	ns	0.1883117	0.1462101;0.2365246	0.5711	ns
DNA	hAT-Tip100	MER97b	5	0.00157166971046701	241637	173	39.95	6.59203723858982	0.0125576409866314	246828.246	1	0.002	**	0.02890173	0.009449555;0.066155295	1.353e-13	***
DNA	hAT-Tip100	MamRep4096	198	0.0622381205344934	241637	1259	286.888	15.6734524950029	0.0901786359792917	246828.246	1	0.002	**	0.1572677	0.1375796;0.1785706	5.647e-10	***
DNA	hAT-Tip100	Zaphod5b	9	0.00282900547884061	241637	74	16.471	3.85512918344132	0.00517739436022041	246828.246	26	0.052	ns	0.1216216	0.05714955;0.21836110	0.03587	*
DNA	hAT-Tip100	MER91C	266	0.0836128285968447	241637	1637	341.618	16.6929545237124	0.107382132630064	246828.246	1	0.002	**	0.1624924	0.1449339;0.1812700	2.725e-06	***
DNA	hAT-Tip100	Zaphod2	114	0.0358340693986477	241637	844	186.98	13.1736534471325	0.0587741604926241	246828.246	1	0.002	**	0.1350711	0.1127254;0.1599992	2.406e-10	***
DNA	hAT-Tip100	MER45R	58	0.0182313686414173	241637	616	139.161	11.8264510291103	0.0437430257156598	246828.246	1	0.002	**	0.09415584	0.07227325;0.12001703	2.2e-16	***
DNA	hAT-Tip100	MER97c	20	0.00628667884186802	241637	215	50.568	7.30977488085706	0.0158952387837791	246828.246	1	0.002	**	0.09302326	0.05775019;0.14000897	1.154e-07	***
DNA	TcMar-Pogo	tot	5	0.00157166971046701	241637	37	7.577	2.56683845608945	0.0023817082792417	246828.246	209	0.418	ns	0.1351351	0.04537199;0.28774780	0.4141	ns
DNA	TcMar-Pogo	MER132	5	0.00157166971046701	241637	37	7.577	2.56683845608945	0.0023817082792417	246828.246	209	0.418	ns	0.1351351	0.04537199;0.28774780	0.4141	ns
DNA	TcMar-Tigger	Tigger18a	263	0.0826698267705645	241637	1259	293.298	17.3870499368209	0.0921935165481104	246828.246	33	0.066	ns	0.2088959	0.1867441;0.2324157	0.04541	*
DNA	TcMar-Tigger	Tigger17c	64	0.0201173722939777	241637	342	76.468	8.51807099838534	0.0240364878839982	246828.246	71	0.142	ns	0.1871345	0.1472030;0.2325812	0.119	ns
DNA	TcMar-Tigger	X12_DNA	358	0.112531551269438	241637	1374	289.182	15.9150295056014	0.0908997180424539	246828.246	1001	0.002	**	0.2605531	0.2375124;0.2846223	8.97e-06	***
DNA	TcMar-Tigger	MER6	125	0.0392917427616751	241637	812	187.728	13.881956804598	0.05900928228131	246828.246	1	0.002	**	0.1539409	0.1297947;0.1806295	5.663e-08	***
DNA	TcMar-Tigger	Tigger17b	7	0.00220033759465381	241637	90	21.529	4.9511284241749	0.00676729543932883	246828.246	1	0.002	**	0.07777778	0.03184256;0.15370611	0.0001027	***
DNA	TcMar-Tigger	Tigger12	227	0.0713538048552021	241637	876	188.619	12.9565315849077	0.0592893538237152	246828.246	1000	0.004	**	0.2591324	0.2303968;0.2894981	0.00203	**
DNA	TcMar-Tigger	MER44B	393	0.123533239242707	241637	2126	481.415	22.4671214566207	0.151325074732895	246828.246	1	0.002	**	0.1848542	0.1685616;0.2020203	3.039e-06	***
DNA	TcMar-Tigger	MER47B	112	0.0352054015144609	241637	618	136.83	11.1988621973178	0.0430103132966401	246828.246	17	0.034	*	0.1812298	0.1516331;0.2139090	0.01539	*
DNA	TcMar-Tigger	X6b_DNA	200	0.0628667884186802	241637	959	198.544	13.2075926839263	0.0624091181989923	246828.246	554	0.896	ns	0.2085506	0.1832427;0.2356617	0.9049	ns
DNA	TcMar-Tigger	Tigger3a	1181	0.371228385612307	241637	5323	1205.069	33.9481474563151	0.378794089264553	246828.246	253	0.506	ns	0.2218674	0.2107663;0.2332742	0.4415	ns
DNA	TcMar-Tigger	Tigger4b	699	0.219719425523287	241637	2520	557.84	22.8525849881505	0.175348046257383	246828.246	1001	0.002	**	0.277381	0.2599694;0.2953112	4.519e-11	***
DNA	TcMar-Tigger	Tigger22N1	249	0.0782691515812569	241637	1102	233.161	14.6799379964487	0.0732904162724395	246828.246	859	0.286	ns	0.2259528	0.2015657;0.2518123	0.2529	ns
DNA	TcMar-Tigger	UCON11	4	0.0012573357683736	241637	45	10.045	2.93761886646389	0.00315748444832822	246828.246	21	0.042	*	0.08888889	0.02475296;0.21221174	0.03049	*
DNA	TcMar-Tigger	MER47A	535	0.16816865901997	241637	2589	587.163	23.9690414064882	0.184565260441388	246828.246	13	0.026	*	0.2066435	0.1911924;0.2227608	0.01464	*
DNA	TcMar-Tigger	Tigger21a	47	0.0147736952783899	241637	169	39.829	6.18838064884951	0.0125196065796381	246828.246	876	0.252	ns	0.2781065	0.2120441;0.3521298	0.2043	ns
DNA	TcMar-Tigger	Tigger17	14	0.00440067518930762	241637	54	14.655	3.90681945298708	0.00460656392137879	246828.246	491	0.982	ns	0.2592593	0.1495767;0.3965447	1	ns
DNA	TcMar-Tigger	X9b_DNA	128	0.0402347445879553	241637	601	123.306	10.7036878192954	0.0387592610637689	246828.246	707	0.59	ns	0.2129784	0.1808917;0.2479145	0.6494	ns
DNA	TcMar-Tigger	Tigger3c	438	0.13767826663691	241637	2327	517.523	21.857291968865	0.162675044714003	246828.246	1	0.002	**	0.1882252	0.1725284;0.2047108	5.929e-05	***
DNA	TcMar-Tigger	Tigger19b	906	0.284786551536621	241637	3538	728.395	25.9971311076016	0.228959271751123	246828.246	1001	0.002	**	0.2560769	0.2417598;0.2707980	6.759e-13	***
DNA	TcMar-Tigger	MER44C	256	0.0804694891759107	241637	1091	270.398	17.208652873881	0.0849952692741715	246828.246	214	0.428	ns	0.2346471	0.2097856;0.2609483	0.3263	ns
DNA	TcMar-Tigger	Tigger3b	850	0.267183850779391	241637	6279	1540.483	40.8813526683743	0.484226094117869	246828.246	1	0.002	**	0.1353719	0.1270009;0.1440831	2.2e-16	***
DNA	TcMar-Tigger	UCON39	27	0.00848701643652183	241637	107	21.248	4.37374274799349	0.00667896760160059	246828.246	926	0.152	ns	0.2523364	0.1733412;0.3455065	0.1815	ns
DNA	TcMar-Tigger	Tigger12A	166	0.0521794343875046	241637	744	156.822	11.6295985985572	0.0492944774669714	246828.246	783	0.438	ns	0.2231183	0.1936764;0.2547735	0.4184	ns
DNA	TcMar-Tigger	Tigger17a	524	0.164710985656942	241637	2389	572.995	24.987904481376	0.180111777149808	246828.246	32	0.064	ns	0.2193386	0.2028882;0.2364800	0.01886	*
DNA	TcMar-Tigger	Tigger1a_Mars	10	0.00314333942093401	241637	44	7.371	2.70197328996045	0.00231695548717046	246828.246	882	0.24	ns	0.2272727	0.1147335;0.3784429	0.3102	ns
DNA	TcMar-Tigger	MER44A	611	0.192058038619068	241637	2334	521.161	21.2372809253233	0.163818591595339	246828.246	1001	0.002	**	0.2617823	0.2440416;0.2801229	1.199e-05	***
DNA	TcMar-Tigger	Tigger1a_Art	38	0.0119446897995492	241637	302	64.386	7.78341734622946	0.0202387051956257	246828.246	1	0.002	**	0.1258278	0.09060342;0.16859698	0.0001051	***
DNA	TcMar-Tigger	Tigger4a	1336	0.419950146636784	241637	3497	767.371	25.3642406490654	0.241210751478155	246828.246	1001	0.002	**	0.3820418	0.365899;0.398382	2.2e-16	***
DNA	TcMar-Tigger	Tigger6a	144	0.0452640876614498	241637	674	165.963	13.9420232036463	0.0521678040316471	246828.246	57	0.114	ns	0.2136499	0.1832736;0.2465571	0.04924	*
DNA	TcMar-Tigger	Tigger10	381	0.119761231937586	241637	1450	315.238	17.0435864723314	0.0990900032376396	246828.246	1001	0.002	**	0.2627586	0.2402589;0.2862235	4.503e-05	***
DNA	TcMar-Tigger	MER2	2051	0.644698915233566	241637	9067	1988.893	42.783922389316	0.625176577091971	246828.246	923	0.158	ns	0.2262049	0.2176273;0.2349588	0.1156	ns
DNA	TcMar-Tigger	Tigger7	539	0.169425994788343	241637	2944	645.503	23.8637270447947	0.202903502623117	246828.246	1	0.002	**	0.1830842	0.1692647;0.1975365	1.472e-06	***
DNA	TcMar-Tigger	Tigger8	232	0.0729254745656691	241637	938	209.284	13.8813556987794	0.0657850647370754	246828.246	946	0.112	ns	0.2473348	0.2200191;0.2762468	0.07759	ns
DNA	TcMar-Tigger	MER47C	152	0.047778759198197	241637	762	148.565	11.3035191221382	0.0466990221071061	246828.246	639	0.726	ns	0.1994751	0.1716538;0.2296440	0.749	ns
DNA	TcMar-Tigger	Tigger11a	90	0.0282900547884061	241637	421	96.211	9.15599865177531	0.0302423829027482	246828.246	273	0.546	ns	0.2137767	0.1755572;0.2560731	0.5231	ns
DNA	TcMar-Tigger	Tigger2	443	0.139249936347377	241637	2729	713.387	29.4825448605009	0.224241747948185	246828.246	1	0.002	**	0.1623305	0.1486799;0.1767095	2.2e-16	***
DNA	TcMar-Tigger	X1_DNA	113	0.0355197354565543	241637	676	155.96	11.6767609698386	0.0490235216088868	246828.246	1	0.002	**	0.1671598	0.1397962;0.1974651	5.684e-05	***
DNA	TcMar-Tigger	Tigger4	208	0.0653814599554274	241637	1445	353.796	20.2239806515284	0.111210091376877	246828.246	1	0.002	**	0.1439446	0.1262371;0.1631128	2.2e-16	***
DNA	TcMar-Tigger	X6a_DNA	201	0.0631811223607736	241637	979	213.369	13.8455963952276	0.0670691188905269	246828.246	205	0.41	ns	0.2053115	0.1804152;0.2319938	0.353	ns
DNA	TcMar-Tigger	Tigger3	180	0.0565801095768122	241637	1147	270.66	17.2545100805012	0.085077624767	246828.246	1	0.002	**	0.1569311	0.1363460;0.1792924	5.321e-11	***
DNA	TcMar-Tigger	Tigger16a	465	0.146165283073432	241637	1789	376.613	18.1690215571545	0.118382248933622	246828.246	1001	0.002	**	0.2599217	0.2397257;0.2809081	5.883e-07	***
DNA	TcMar-Tigger	Tigger19a	917	0.288244224899649	241637	3579	763.778	24.6242374312195	0.240081349624214	246828.246	1001	0.002	**	0.2562168	0.2419789;0.2708539	1.018e-09	***
DNA	TcMar-Tigger	X11_DNA	70	0.0220033759465381	241637	268	56.818	7.2428817010452	0.0178598259218629	246828.246	968	0.068	ns	0.261194	0.2096382;0.3181163	0.052	ns
DNA	TcMar-Tigger	X10b_DNA	72	0.0226320438307249	241637	298	58.825	7.29846851350627	0.0184906941436443	246828.246	965	0.074	ns	0.2416107	0.1941162;0.2943240	0.05845	ns
DNA	TcMar-Tigger	Tigger5	101	0.0317477281514335	241637	537	116.867	10.5895916092383	0.0367352648106295	246828.246	77	0.154	ns	0.1880819	0.1558917;0.2237487	0.1048	ns
DNA	TcMar-Tigger	MamRep434	382	0.120075565879679	241637	2112	446.395	20.2971167397724	0.140317100080784	246828.246	1	0.002	**	0.1808712	0.1646703;0.1979628	0.0005276	***
DNA	TcMar-Tigger	Tigger2b_Pri	375	0.117875228285025	241637	2104	478.742	21.4570697403406	0.150484860105679	246828.246	1	0.002	**	0.1782319	0.1620984;0.1952670	3.384e-08	***
DNA	TcMar-Tigger	MER6A	169	0.0531224362137848	241637	1009	236.501	15.0256370503473	0.0743402916390315	246828.246	1	0.002	**	0.1674926	0.1449530;0.1919907	2.247e-07	***
DNA	TcMar-Tigger	Tigger20a	262	0.0823554928284711	241637	1356	290.653	16.316458494962	0.0913621032712733	246828.246	46	0.092	ns	0.1932153	0.1725148;0.2152542	0.05925	ns
DNA	TcMar-Tigger	Tigger3d	110	0.0345767336302741	241637	636	128.626	10.4591356008763	0.0404315176357058	246828.246	38	0.076	ns	0.172956	0.1443502;0.2046353	0.06775	ns
DNA	TcMar-Tigger	Tigger6b	45	0.0141450273942031	241637	174	38.184	6.5872251772302	0.0120025272448944	246828.246	856	0.292	ns	0.2586207	0.1953191;0.3303391	0.2332	ns
DNA	TcMar-Tigger	UCON33	22	0.00691534672605483	241637	133	28.805	5.14173243298525	0.00905438920200042	246828.246	102	0.204	ns	0.1654135	0.1066632;0.2396588	0.1712	ns
DNA	TcMar-Tigger	MERX	66	0.0207460401781645	241637	436	90.994	9.51348886951945	0.0286025027268469	246828.246	5	0.01	**	0.1513761	0.1190491;0.1885207	0.00262	**
DNA	TcMar-Tigger	MER6C	31	0.00974435220489544	241637	160	33.575	5.38213176560575	0.0105537621057859	246828.246	348	0.696	ns	0.19375	0.1356029;0.2635948	0.6978	ns
DNA	TcMar-Tigger	Tigger9b	130	0.0408634124721422	241637	754	173.163	12.8517546894811	0.0544310084147196	246828.246	1	0.002	**	0.1724138	0.1461123;0.2013061	0.0001353	***
DNA	TcMar-Tigger	Tigger6	43	0.0135163595100163	241637	230	49.287	6.82372289840335	0.0154925770039575	246828.246	203	0.406	ns	0.1869565	0.1387297;0.2434482	0.3356	ns
DNA	TcMar-Tigger	Tigger2a	547	0.17194066632509	241637	3318	755.56	26.9400476273923	0.23749815328809	246828.246	1	0.002	**	0.1648583	0.1523818;0.1779285	2.2e-16	***
DNA	TcMar-Tigger	Tigger17d	65	0.0204317062360711	241637	331	73.194	8.70724871473074	0.0230073585575844	246828.246	183	0.366	ns	0.1963746	0.1549531;0.2433250	0.2901	ns
DNA	TcMar-Tigger	Tigger16b	419	0.131705921737135	241637	1329	273.028	15.3608975380078	0.0858219675418772	246828.246	1001	0.002	**	0.3152746	0.2903501;0.3410188	2.2e-16	***
DNA	TcMar-Tigger	MER46C	714	0.224434434654688	241637	2812	617.586	22.5511675786235	0.194128241961695	246828.246	1001	0.002	**	0.2539118	0.2379097;0.2704276	1.649e-05	***
DNA	TcMar-Tigger	Tigger5b	426	0.133906259331789	241637	2766	558.853	21.6482340396864	0.175666466540724	246828.246	1	0.002	**	0.154013	0.1407518;0.1680107	9.492e-11	***
DNA	TcMar-Tigger	tot	22003	6.91628972788111	241637	125710	24832.799	147.784535279805	7.80579160288307	246828.246	1	0.002	**	0.1750298	0.1729328;0.1771419	2.2e-16	***
DNA	TcMar-Tigger	Tigger9a	218	0.0685247993763615	241637	1026	214.498	14.1959684953694	0.0674240019111504	246828.246	626	0.752	ns	0.2124756	0.1878120;0.2388005	0.7882	ns
DNA	TcMar-Tigger	MamRep137	588	0.18482835795092	241637	2459	553.245	22.7689129823626	0.173903681793464	246828.246	939	0.126	ns	0.2391216	0.2223777;0.2564890	0.09566	ns
DNA	TcMar-Tigger	Tigger15a	1268	0.398575438574433	241637	4828	1041.519	32.816681330896	0.327384773035177	246828.246	1001	0.002	**	0.2626346	0.2502644;0.2752925	9.753e-15	***
DNA	TcMar-Tigger	MER8	482	0.151508960089019	241637	1941	412.892	19.1559203716576	0.129785970018829	246828.246	1000	0.004	**	0.2483256	0.2292395;0.2681750	0.0001609	***
DNA	TcMar-Tigger	X26_DNA	216	0.0678961314921747	241637	957	202.735	14.1976881691827	0.0637264917503057	246828.246	837	0.33	ns	0.2257053	0.1995740;0.2535362	0.3037	ns
DNA	TcMar-Tigger	Tigger13a	534	0.167854325077876	241637	3113	698.101	26.3997679297896	0.219436839309345	246828.246	1	0.002	**	0.1715387	0.1584487;0.1852489	4.065e-13	***
DNA	TcMar-Tigger	Tigger23a	122	0.0383487409353949	241637	583	122.223	10.323654820307	0.0384188374044818	246828.246	534	0.936	ns	0.2092624	0.1769276;0.2445746	1	ns
DNA	TcMar-Tigger	MER2B	382	0.120075565879679	241637	1710	360.212	18.1768934489768	0.113226857949348	246828.246	891	0.222	ns	0.2233918	0.2038458;0.2438917	0.2022	ns
DNA	TcMar-Tigger	Tigger12c	211	0.0663244617817076	241637	859	181.891	12.7367713469444	0.0571745150613108	246828.246	987	0.03	*	0.2456345	0.2171792;0.2758463	0.01722	*
DNA	TcMar-Tigger	MER127	25	0.00785834855233503	241637	211	43.234	6.16597626197695	0.0135899136524661	246828.246	3	0.006	**	0.1184834	0.07816283;0.16992071	0.001503	**
DNA	TcMar-Tigger	MARE10	11	0.00345767336302741	241637	79	15.829	3.74510143851736	0.00497559196939645	246828.246	118	0.236	ns	0.1392405	0.07161047;0.23549655	0.206	ns
DNA	TcMar-Tigger	UCON55	77	0.0242037135411919	241637	404	80.111	8.65537951765228	0.0251816064350445	246828.246	385	0.77	ns	0.1905941	0.1534437;0.2323475	0.7551	ns
DNA	TcMar-Tigger	Tigger14a	272	0.0854988322494051	241637	1293	271.13	15.2115907285363	0.0852253617197839	246828.246	525	0.954	ns	0.2103635	0.1884402;0.2336117	0.9455	ns
DNA	TcMar-Tigger	MER6B	188	0.0590947811135594	241637	676	142.1	11.4035099877205	0.0446668531714723	246828.246	1001	0.002	**	0.2781065	0.2446210;0.3135424	3.101e-05	***
DNA	TcMar-Tigger	MER44D	109	0.0342623996881807	241637	638	146.984	11.922663037002	0.0462020601446565	246828.246	1	0.002	**	0.1708464	0.1424359;0.2023409	0.0002857	***
DNA	TcMar-Tigger	Tigger1	1762	0.553856405968573	241637	12059	3275.541	65.7848307967951	1.02961371501856	246828.246	1	0.002	**	0.1461149	0.1398551;0.1525461	2.2e-16	***
DNA	hAT?	MER121B	7	0.00220033759465381	241637	68	14.05	3.61532440737627	0.00441639188641229	246828.246	23	0.046	*	0.1029412	0.04240049;0.20066530	0.03519	*
DNA	hAT?	UCON69	5	0.00157166971046701	241637	28	5.73273273273273	2.22430544419101	0.00180199247884776	246828.246	470	0.94	ns	0.1785714	0.06064291;0.36893335	1	ns
DNA	hAT?	tot	238	0.0748114782182295	241637	2048	442.66	20.2303649909651	0.139143062807065	246828.246	1	0.002	**	0.1162109	0.1026438;0.1308871	2.2e-16	***
DNA	hAT?	MER121	75	0.0235750456570051	241637	927	202.243	12.7804260605932	0.0635718394507957	246828.246	1	0.002	**	0.08090615	0.06416706;0.10036271	2.2e-16	***
DNA	hAT?	MER99	25	0.00785834855233503	241637	295	69.218	8.52520704470896	0.021757566803821	246828.246	1	0.002	**	0.08474576	0.05559353;0.12255943	2.215e-11	***
DNA	hAT?	UCON105	103	0.0323763960356203	241637	638	133.241	10.8024817802491	0.0418821687784669	246828.246	2	0.004	**	0.161442	0.1337283;0.1923303	0.002928	**
DNA	hAT?	UCON89	13	0.00408634124721422	241637	48	9.814	2.94075705423826	0.00308487330770464	246828.246	890	0.224	ns	0.2708333	0.1527819;0.4184564	0.2812	ns
DNA	hAT?	UCON80	10	0.00314333942093401	241637	44	9.277	2.80037731620457	0.00291607598080048	246828.246	684	0.636	ns	0.2272727	0.1147335;0.3784429	0.7157	ns
DNA	TcMar-Tc2	Kanga1a	139	0.0436924179509828	241637	843	194.326	13.7249443750457	0.0610832576312423	246828.246	1	0.002	**	0.1648873	0.1404511;0.1916919	2.998e-06	***
DNA	TcMar-Tc2	Kanga11a	156	0.0490360949665706	241637	883	193.863	13.4707717927628	0.060937721016053	246828.246	2	0.004	**	0.1766704	0.1520608;0.2034586	0.00174	**
DNA	TcMar-Tc2	MER104	577	0.181370684587892	241637	2206	474.22	20.7058526106107	0.149063442019533	246828.246	1001	0.002	**	0.2615594	0.2433197;0.2804345	2.103e-07	***
DNA	TcMar-Tc2	Kanga1c	185	0.0581517792872792	241637	826	178.671	13.0951992441216	0.0561623597677701	246828.246	694	0.616	ns	0.2239709	0.1959610;0.2539658	0.583	ns
DNA	TcMar-Tc2	tot	1530	0.480930931402904	241637	8147	1789.401	39.8908696380573	0.562469470315874	246828.246	1	0.002	**	0.1877992	0.1793700;0.1964523	1.712e-12	***
DNA	TcMar-Tc2	Kanga1d	97	0.0304903923830599	241637	664	148.104	11.1001079452587	0.0465541141598011	246828.246	1	0.002	**	0.1460843	0.1200887;0.1752712	7.124e-07	***
DNA	TcMar-Tc2	Kanga2_a	299	0.093985848685927	241637	1534	351.773	18.3896070824977	0.110574193812022	246828.246	3	0.006	**	0.1949153	0.1753647;0.2156409	0.001276	**
DNA	TcMar-Tc2	Kanga1	125	0.0392917427616751	241637	812	177.175	12.5258641327564	0.0556921161903984	246828.246	1	0.002	**	0.1539409	0.1297947;0.1806295	5.149e-06	***
DNA	TcMar-Tc2	Kanga1b	68	0.0213747080623513	241637	379	88.797	9.24300947874794	0.0279119110560677	246828.246	16	0.032	*	0.1794195	0.1421047;0.2218284	0.01081	*
DNA	TcMar?	X22_DNA	0	0	241637	24	4.98495486459378	2.03453475014982	0.00156694051374544	246828.246	1	0.002	**	0	0.0000000;0.1424736	0.005132	**
DNA	TcMar?	tot	5	0.00157166971046701	241637	168	33.326	5.50781808523665	0.0104754929542047	246828.246	1	0.002	**	0.0297619	0.009732816;0.068084870	1.69e-10	***
DNA	TcMar?	Eulor8	5	0.00157166971046701	241637	144	28.36	5.19667253205409	0.00891451059776886	246828.246	1	0.002	**	0.03472222	0.01136861;0.07916806	2.095e-08	***
RNA	tot	tot	144	0.0452640876614498	241637	730	154.332	11.4615506430475	0.0485117859511588	246828.246	198	0.396	ns	0.1972603	0.1689797;0.2280111	0.3649	ns
RNA	RNA	tot	144	0.0452640876614498	241637	730	154.332	11.4615506430475	0.0485117859511588	246828.246	198	0.396	ns	0.1972603	0.1689797;0.2280111	0.3649	ns
RNA	RNA	7SK	144	0.0452640876614498	241637	730	154.332	11.4615506430475	0.0485117859511588	246828.246	198	0.396	ns	0.1972603	0.1689797;0.2280111	0.3649	ns
srpRNA	tot	tot	437	0.137363932694816	241637	1383	322.106	16.7997319917608	0.101248848751937	246828.246	1001	0.002	**	0.3159798	0.2915288;0.3412151	1.716e-12	***
srpRNA	srpRNA	tot	437	0.137363932694816	241637	1383	322.106	16.7997319917608	0.101248848751937	246828.246	1001	0.002	**	0.3159798	0.2915288;0.3412151	1.716e-12	***
srpRNA	srpRNA	7SLRNA	437	0.137363932694816	241637	1383	322.106	16.7997319917608	0.101248848751937	246828.246	1001	0.002	**	0.3159798	0.2915288;0.3412151	1.716e-12	***
Satellite	tot	tot	352	0.110645547616877	241637	6330	2325.137	102.121805184271	0.730869479117225	246828.246	1	0.002	**	0.05560821	0.05008969;0.06154051	2.2e-16	***
Satellite	telo	tot	25	0.00785834855233503	241637	367	101.431	11.6806539490166	0.0318832060804758	246828.246	1	0.002	**	0.06811989	0.04456545;0.09891832	2.2e-16	***
Satellite	telo	REP522	8	0.00251467153674721	241637	243	72.158	9.92439063769305	0.0226817085935756	246828.246	1	0.002	**	0.03292181	0.01431843;0.06383608	2.2e-16	***
Satellite	telo	TAR1	18	0.00565801095768122	241637	124	29.314	6.08509921303116	0.00921438517852596	246828.246	34	0.068	ns	0.1451613	0.08835905;0.21968270	0.01493	*
Satellite	acro	tot	2	0.000628667884186802	241637	61	12.056	3.91946759474118	0.00378961000587804	246828.246	1	0.002	**	0.03278689	0.003995603;0.113472167	0.0003048	***
Satellite	acro	ACRO1	2	0.000628667884186802	241637	61	12.056	3.91946759474118	0.00378961000587804	246828.246	1	0.002	**	0.03278689	0.003995603;0.113472167	0.0003048	***
Satellite	centr	tot	142	0.044635419777263	241637	1815	1287.545	89.4054769816386	0.404719095472648	246828.246	1	0.002	**	0.07823691	0.06629639;0.09156076	2.2e-16	***
Satellite	centr	GSATX	0	0	241637	56	14.655	6.20955179811986	0.00460656392137879	246828.246	1	0.002	**	0	0.0000000;0.0637501	5.392e-08	***
Satellite	centr	HSAT4	0	0	241637	100	49.312	11.6060913901863	0.0155004353525098	246828.246	1	0.002	**	0	0.00000000;0.03621669	2.2e-16	***
Satellite	centr	SST1	25	0.00785834855233503	241637	609	102.635	11.9789511339796	0.0322616641467562	246828.246	1	0.002	**	0.0410509	0.02673918;0.06000498	2.2e-16	***
Satellite	centr	ALR_Alpha	113	0.0355197354565543	241637	844	1038.847	85.3617139777149	0.326544872741904	246828.246	1	0.002	**	na	na	na	na
Satellite	centr	GSAT	2	0.000628667884186802	241637	39	30.13	13.6010326110957	0.00947088167527418	246828.246	2	0.004	**	0.05128205	0.006271972;0.173244781	2.2e-16	***
Satellite	centr	GSATII	3	0.000943001826280203	241637	167	54.361	10.0343094613614	0.0170875074261394	246828.246	1	0.002	**	0.01796407	0.003720056;0.051598922	2.2e-16	***
Satellite	Satellite	CER	0	0	241637	72	63.129	29.3225539674015	0.0198435874304143	246828.246	1	0.002	**	0	0.00000000;0.04994408	2.2e-16	***
Satellite	Satellite	LSAU	0	0	241637	129	7.952	2.77910406775626	0.00249958350752673	246828.246	1	0.002	**	0	0.00000000;0.02819097	0.0006415	***
Satellite	Satellite	HSAT5	1	0.000314333942093401	241637	260	55.017	6.74612638639547	0.0172937104921527	246828.246	1	0.002	**	0.003846154	9.737144e-05;2.124194e-02	2.2e-16	***
Satellite	Satellite	SATR1	20	0.00628667884186802	241637	670	225.575	20.6663366969687	0.070905878987719	246828.246	1	0.002	**	0.02985075	0.01832696;0.04572683	2.2e-16	***
Satellite	Satellite	HSATI	0	0	241637	45	15.935	3.94542029970716	0.00500891136725835	246828.246	1	0.002	**	0	0.0000000;0.0787051	4.037e-09	***
Satellite	Satellite	(CATTC)n	1	0.000314333942093401	241637	2	4.42788461538461	4.30293722559105	0.00139183442628857	246828.246	153	0.306	ns	na	na	na	na
Satellite	Satellite	(GAATG)n	0	0	241637	18	14.371	9.69728809494678	0.00451729308182427	246828.246	1	0.002	**	0	0.000000;0.185302	3.029e-13	***
Satellite	Satellite	tot	184	0.0578374453451858	241637	4087	938.593	47.9575987960436	0.295031637711272	246828.246	1	0.002	**	0.0450208	0.03886884;0.05183320	2.2e-16	***
Satellite	Satellite	D20S16	5	0.00157166971046701	241637	269	57.231	7.04721947311862	0.0179896458399474	246828.246	1	0.002	**	0.01858736	0.006062132;0.042841240	2.2e-16	***
Satellite	Satellite	SAR	1	0.000314333942093401	241637	1	2.63900414937759	1.78838073989183	0.000829528577474702	246828.246	89	0.178	ns	na	na	na	na
Satellite	Satellite	HSAT6	0	0	241637	17	4.59412955465587	1.99092315943255	0.00144409085340278	246828.246	1	0.002	**	0	0.0000000;0.1950643	0.01045	*
Satellite	Satellite	BSR_Beta	16	0.00502934307349442	241637	1870	251.724	19.6262327768987	0.0791253972395193	246828.246	1	0.002	**	0.00855615	0.00489826;0.01385755	2.2e-16	***
Satellite	Satellite	SATR2	16	0.00502934307349442	241637	418	129.848	15.3613432637536	0.040815633712944	246828.246	1	0.002	**	0.03827751	0.02203442;0.06141722	2.2e-16	***
Satellite	Satellite	MSR1	129	0.0405490785300488	241637	316	118.857	10.1421602439724	0.0373607893553954	246828.246	849	0.306	ns	0.4082278	0.3535400;0.4646528	0.2457	ns
LTR	ERVL	LTR108b_Mam	5	0.00157166971046701	241637	53	11.005	3.37436829071181	0.00345924503273788	246828.246	37	0.074	ns	0.09433962	0.03134681;0.20658533	0.04171	*
LTR	ERVL	LTR16D2	28	0.00880135037861523	241637	282	63.589	8.10652791241692	0.0199881810437773	246828.246	1	0.002	**	0.09929078	0.06699702;0.14030054	4.477e-08	***
LTR	ERVL	MER21B	556	0.174769671803931	241637	2786	694.195	27.9171693289872	0.218209050931529	246828.246	1	0.002	**	0.1995693	0.1848703;0.2149021	6.249e-10	***
LTR	ERVL	LTR16B2	146	0.0458927555456366	241637	1617	342.26	17.994782916507	0.107583935020887	246828.246	1	0.002	**	0.09029066	0.07676594;0.10532326	2.2e-16	***
LTR	ERVL	MLT2A1	163	0.0512364325612244	241637	3738	785.587	27.6517458770698	0.246936658567329	246828.246	1	0.002	**	0.04360621	0.03728503;0.05065280	2.2e-16	***
LTR	ERVL	LTR86A2	53	0.0166596989309503	241637	308	67.236	8.08812226179364	0.0211345569305919	246828.246	38	0.076	ns	0.1720779	0.1316353;0.2189605	0.05318	ns
LTR	ERVL	LTR86C	33	0.0103730200890822	241637	285	60.953	7.69024908120218	0.0191595967724191	246828.246	1	0.002	**	0.1157895	0.08105898;0.15875544	2.447e-05	***
LTR	ERVL	LTR80A	18	0.00565801095768122	241637	393	85.539	9.48084201774111	0.0268878110727274	246828.246	1	0.002	**	0.04580153	0.02736745;0.07142207	2.2e-16	***
LTR	ERVL	LTR108d_Mam	4	0.0012573357683736	241637	66	15.222	4.19455722458406	0.00478479126654575	246828.246	3	0.006	**	0.06060606	0.01675822;0.14796756	0.0003648	***
LTR	ERVL	MER54B	47	0.0147736952783899	241637	438	108.909	10.8655777471693	0.0342337952994502	246828.246	1	0.002	**	0.1073059	0.07991628;0.14013185	1.445e-13	***
LTR	ERVL	LTR41C	125	0.0392917427616751	241637	759	173.778	13.4006079075649	0.0546243237891071	246828.246	1	0.002	**	0.1646904	0.1389890;0.1930275	1.492e-05	***
LTR	ERVL	LTR16D	85	0.0267183850779391	241637	1115	237.477	15.0281507949686	0.0746470815665146	246828.246	1	0.002	**	0.07623318	0.0613433;0.0934027	2.2e-16	***
LTR	ERVL	LTR86B1	51	0.0160310310467635	241637	295	63.55	7.88667862282339	0.0199759220200356	246828.246	66	0.132	ns	0.1728814	0.1315138;0.2209610	0.07683	ns
LTR	ERVL	MER54A	83	0.0260897171937523	241637	682	165.215	13.643493684534	0.0519326822429613	246828.246	1	0.002	**	0.1217009	0.09811049;0.14862009	4.162e-15	***
LTR	ERVL	LTR16E1	233	0.0732398085077625	241637	2475	557.713	23.0097822910405	0.175308125846737	246828.246	1	0.002	**	0.09414141	0.08291987;0.10633353	2.2e-16	***
LTR	ERVL	LTR86A1	84	0.0264040511358457	241637	531	118.499	10.5075405022968	0.0372482578041259	246828.246	2	0.004	**	0.1581921	0.1281861;0.1920609	0.0002538	***
LTR	ERVL	LTR40c	118	0.0370914051670213	241637	603	134.159	11.6831594705891	0.0421707273373086	246828.246	87	0.174	ns	0.1956882	0.1647482;0.2296423	0.1173	ns
LTR	ERVL	LTR82A	100	0.0314333942093401	241637	1041	230.54	15.455849484363	0.0724665470102127	246828.246	1	0.002	**	0.09606148	0.07884264;0.11560193	2.2e-16	***
LTR	ERVL	LTR86B2	37	0.0116303558574558	241637	273	58.787	7.5195861039804	0.0184787494538448	246828.246	4	0.008	**	0.1355311	0.09725376;0.18194223	0.0008952	***
LTR	ERVL	LTR105_Mam	65	0.0204317062360711	241637	667	139.556	11.8334650417743	0.0438671876227867	246828.246	1	0.002	**	0.09745127	0.07601715;0.12252227	1.494e-14	***
LTR	ERVL	LTR33A	200	0.0628667884186802	241637	2044	455.107	20.6352456821906	0.143055577384302	246828.246	1	0.002	**	0.09784736	0.08530627;0.11155491	2.2e-16	***
LTR	ERVL	LTR69	17	0.00534367701558782	241637	141	31.999	5.84526869922728	0.0100583718130467	246828.246	6	0.012	*	0.1205674	0.07182785;0.18601067	0.001733	**
LTR	ERVL	MLT2D	304	0.095557518396394	241637	4453	944.041	30.4540435372344	0.296744129027797	246828.246	1	0.002	**	0.06826858	0.06103374;0.07607566	2.2e-16	***
LTR	ERVL	LTR108c_Mam	1	0.000314333942093401	241637	43	9.1	3.11989322473282	0.00286043887304995	246828.246	3	0.006	**	0.02325581	0.0005886129;0.1228904827	0.001047	**
LTR	ERVL	MER74B	134	0.0421207482405158	241637	931	223.899	14.3760032160704	0.0703790553007704	246828.246	1	0.002	**	0.1439313	0.1220009;0.1681410	4.166e-13	***
LTR	ERVL	MLT2B3	210	0.0660101278396142	241637	3276	748.131	28.1453726392279	0.235162966432278	246828.246	1	0.002	**	0.06410256	0.05595464;0.07303876	2.2e-16	***
LTR	ERVL	LTR40A1	33	0.0103730200890822	241637	563	118.42	10.6449478587222	0.0372234254227006	246828.246	1	0.002	**	0.05861456	0.04068736;0.08133499	2.2e-16	***
LTR	ERVL	MER70C	19	0.00597234489977462	241637	275	62.412	8.14128592646988	0.0196182099939334	246828.246	1	0.002	**	0.06909091	0.04210682;0.10579327	3.148e-12	***
LTR	ERVL	MER74A	187	0.058780447171466	241637	1568	378.611	19.3329108113714	0.119010288149925	246828.246	1	0.002	**	0.1192602	0.1036240;0.1363373	2.2e-16	***
LTR	ERVL	MLT2C2	112	0.0352054015144609	241637	1336	280.012	16.3609148746497	0.0880172757934574	246828.246	1	0.002	**	0.08383234	0.06952571;0.09999947	2.2e-16	***
LTR	ERVL	MER77B	196	0.0616094526503066	241637	1256	311.256	17.7762329659143	0.0978383254802237	246828.246	1	0.002	**	0.156051	0.1364062;0.1773202	3.218e-15	***
LTR	ERVL	LTR42	59	0.0185457025835107	241637	309	72.804	8.81619585248136	0.022884768320168	246828.246	65	0.13	ns	0.1909385	0.1486461;0.2392694	0.07007	ns
LTR	ERVL	MER68	397	0.12479057501108	241637	1492	360.474	19.1997383824351	0.113309213442177	246828.246	972	0.06	ns	0.2660858	0.2438058;0.2892902	0.02941	*
LTR	ERVL	LTR84a	81	0.0254610493095655	241637	671	145.068	11.7993474650338	0.0455997963116055	246828.246	1	0.002	**	0.1207154	0.09703151;0.14779272	1.883e-10	***
LTR	ERVL	MLT2C1	219	0.0688391333184549	241637	2635	558.067	23.508235751501	0.175419400062238	246828.246	1	0.002	**	0.08311195	0.07284965;0.09431123	2.2e-16	***
LTR	ERVL	LTR40b	145	0.0455784216035432	241637	1140	241.476	15.2869589884684	0.0759041030009461	246828.246	1	0.002	**	0.127193	0.1083943;0.1479384	1.828e-13	***
LTR	ERVL	LTR47B	7	0.00220033759465381	241637	46	9.09	2.91039007185813	0.00285729553362902	246828.246	302	0.604	ns	0.1521739	0.0634443;0.2886910	0.5784	ns
LTR	ERVL	LTR79	469	0.147422618841805	241637	4053	851.786	27.8519287291551	0.26774525119997	246828.246	1	0.002	**	0.1157168	0.1060249;0.1259663	2.2e-16	***
LTR	ERVL	LTR47B4	14	0.00440067518930762	241637	105	24.657	5.08578570293875	0.00775053201019699	246828.246	16	0.032	*	0.1333333	0.0748537;0.2135823	0.01499	*
LTR	ERVL	MER68B	116	0.0364627372828345	241637	450	101.743	10.3528804268731	0.0319812782704089	246828.246	916	0.172	ns	0.2577778	0.2179592;0.3008136	0.1145	ns
LTR	ERVL	LTR16C	613	0.192686706503255	241637	6620	1525.863	38.133140014525	0.479630531884463	246828.246	1	0.002	**	0.09259819	0.08572059;0.09983703	2.2e-16	***
LTR	ERVL	MER76	67	0.0210603741202579	241637	715	152.665	12.9704667613779	0.0479877912696891	246828.246	1	0.002	**	0.09370629	0.07335901;0.11747599	2.2e-16	***
LTR	ERVL	LTR57	35	0.011001687973269	241637	268	56.495	7.41626428709064	0.0177582960585667	246828.246	2	0.004	**	0.130597	0.09267887;0.17692316	0.0009362	***
LTR	ERVL	MLT2A2	229	0.0719824727393889	241637	3866	870.335	32.6983785371532	0.27357583149186	246828.246	1	0.002	**	0.05923435	0.05199925;0.06714423	2.2e-16	***
LTR	ERVL	LTR47A2	32	0.0100586861469888	241637	275	58.158	7.3678573086971	0.018281033404268	246828.246	1	0.002	**	0.1163636	0.08096926;0.16028603	5.95e-05	***
LTR	ERVL	LTR33B	96	0.0301760584409665	241637	1608	339.172	18.5456830113738	0.106613271807703	246828.246	1	0.002	**	0.05970149	0.04862269;0.07241941	2.2e-16	***
LTR	ERVL	LTR41B	132	0.041492080356329	241637	848	190.362	13.5233071338277	0.059837237884784	246828.246	1	0.002	**	0.1556604	0.1319007;0.1818408	7.282e-07	***
LTR	ERVL	MLT2E	37	0.0116303558574558	241637	403	85.767	9.07210086000007	0.0269594792115247	246828.246	1	0.002	**	0.09181141	0.06546848;0.12432784	1.072e-10	***
LTR	ERVL	LTR52	87	0.0273470529621259	241637	1073	235.342	14.7326877414845	0.0739759786001452	246828.246	1	0.002	**	0.08108108	0.06544975;0.09905332	2.2e-16	***
LTR	ERVL	LTR33A_	190	0.0597234489977462	241637	1666	371.097	18.3513040779494	0.116648382909035	246828.246	1	0.002	**	0.1140456	0.09917201;0.13029364	2.2e-16	***
LTR	ERVL	LTR102_Mam	65	0.0204317062360711	241637	518	111.937	11.057001776625	0.035185598476109	246828.246	1	0.002	**	0.1254826	0.09819518;0.15712706	1.427e-07	***
LTR	ERVL	LTR40a	188	0.0590947811135594	241637	1974	429.771	21.7321615548442	0.135091612627423	246828.246	1	0.002	**	0.0952381	0.08264396;0.10904874	2.2e-16	***
LTR	ERVL	LTR18B	47	0.0147736952783899	241637	367	86.948	9.78841708904505	0.027330707597137	246828.246	1	0.002	**	0.1280654	0.09563621;0.16663905	2.101e-07	***
LTR	ERVL	LTR41	199	0.0625524544765868	241637	1129	263.275	16.1066072714833	0.0827562686046402	246828.246	1	0.002	**	0.1762622	0.1544589;0.1997666	3.851e-06	***
LTR	ERVL	LTR75B	17	0.00534367701558782	241637	205	40.035	6.67730195223799	0.0125843593717093	246828.246	1	0.002	**	0.08292683	0.0490500;0.1294542	1.296e-05	***
LTR	ERVL	LTR108a_Mam	6	0.00188600365256041	241637	86	18.537	4.29337443790593	0.00582680828458538	246828.246	1	0.002	**	0.06976744	0.0260324;0.1456920	0.0005253	***
LTR	ERVL	LTR47B2	25	0.00785834855233503	241637	174	39.596	6.43569749150799	0.0124463667711303	246828.246	8	0.016	*	0.1436782	0.09518919;0.20475042	0.008438	**
LTR	ERVL	LTR16D1	15	0.00471500913140102	241637	207	45.626	6.54009915038732	0.0143418004419535	246828.246	1	0.002	**	0.07246377	0.04112243;0.11670186	1.78e-08	***
LTR	ERVL	LTR16B1	126	0.0396060767037685	241637	1199	269.765	16.817806444766	0.0847962958888264	246828.246	1	0.002	**	0.1050876	0.08829741;0.12384187	2.2e-16	***
LTR	ERVL	LTR53	66	0.0207460401781645	241637	494	116.573	10.9363739546193	0.0366428506316541	246828.246	1	0.002	**	0.1336032	0.1048571;0.1668178	1.592e-08	***
LTR	ERVL	LTR66	22	0.00691534672605483	241637	379	83.801	9.36702408132594	0.0263414986813691	246828.246	1	0.002	**	0.05804749	0.03673188;0.08656834	2.2e-16	***
LTR	ERVL	MER77	168	0.0528081022716914	241637	1299	321.385	17.8513709962694	0.101022213979688	246828.246	1	0.002	**	0.1293303	0.1115517;0.1488044	2.2e-16	***
LTR	ERVL	LTR16A1	270	0.0848701643652183	241637	2692	620.301	23.7373515974479	0.194981658614479	246828.246	1	0.002	**	0.1002972	0.08920305;0.11226881	2.2e-16	***
LTR	ERVL	MLT2B5	19	0.00597234489977462	241637	369	79.349	9.07764300920689	0.0249420839711693	246828.246	1	0.002	**	0.05149051	0.03128173;0.07924316	2.2e-16	***
LTR	ERVL	LTR75	51	0.0160310310467635	241637	291	65.256	8.21132692625799	0.020512175725247	246828.246	46	0.092	ns	0.1752577	0.1333630;0.2239073	0.04879	*
LTR	ERVL	MER70B	26	0.00817268249442843	241637	477	103.271	10.151088789071	0.0324615805339276	246828.246	1	0.002	**	0.05450734	0.03591128;0.07884856	2.2e-16	***
LTR	ERVL	LTR50	353	0.110959881558971	241637	2565	579.094	23.6150128696309	0.182028899862636	246828.246	1	0.002	**	0.1376218	0.1245142;0.1515626	2.2e-16	***
LTR	ERVL	MLT2B4	322	0.101215529354075	241637	4467	984.839	30.9944791331736	0.309568325197323	246828.246	1	0.002	**	0.07208417	0.06466963;0.08006383	2.2e-16	***
LTR	ERVL	LTR82B	100	0.0314333942093401	241637	1154	245.687	15.5285597261036	0.0772277632311015	246828.246	1	0.002	**	0.08665511	0.07106024;0.10439296	2.2e-16	***
LTR	ERVL	ERV3-16A3_LTR	114	0.0358340693986477	241637	1093	243.974	15.8458327144526	0.0766893091882955	246828.246	1	0.002	**	0.1043001	0.08680675;0.12395538	2.2e-16	***
LTR	ERVL	LTR33	986	0.309933266904094	241637	9255	2065.87	43.8090211067348	0.649373060952495	246828.246	1	0.002	**	0.106537	0.1003219;0.1130010	2.2e-16	***
LTR	ERVL	MER88	16	0.00502934307349442	241637	112	26.668	5.07183393847822	0.00838265756774682	246828.246	20	0.04	*	0.1428571	0.08391576;0.22160169	0.0192	*
LTR	ERVL	LTR16E2	221	0.0694678012026417	241637	2318	523.788	23.2975069445172	0.164644346861218	246828.246	1	0.002	**	0.09534081	0.08368653;0.10802892	2.2e-16	***
LTR	ERVL	MLT2B2	147	0.04620708948773	241637	2172	490.603	22.0506149714837	0.154213174992849	246828.246	1	0.002	**	0.06767956	0.05747433;0.07906907	2.2e-16	***
LTR	ERVL	MER73	41	0.0128876916258294	241637	279	63.748	8.27241977470492	0.0200381601405701	246828.246	3	0.006	**	0.1469534	0.1075653;0.1940339	0.0007858	***
LTR	ERVL	LTR33C	91	0.0286043887304995	241637	919	208.645	14.9327144538748	0.0655842053480777	246828.246	1	0.002	**	0.09902067	0.08047517;0.12018057	2.2e-16	***
LTR	ERVL	MER70A	33	0.0103730200890822	241637	533	124.389	11.4381165193186	0.0390996847230561	246828.246	1	0.002	**	0.0619137	0.04299812;0.08585418	2.2e-16	***
LTR	ERVL	LTR108e_Mam	12	0.00377200730512081	241637	168	35.519	5.74479256732927	0.0111648272892155	246828.246	1	0.002	**	0.07142857	0.03745081;0.12144677	1.032e-06	***
LTR	ERVL	MLT2B1	240	0.0754401461024163	241637	4436	976.616	31.1222611508088	0.306983557191489	246828.246	1	0.002	**	0.0541028	0.04762841;0.06117179	2.2e-16	***
LTR	ERVL	MLT2F	186	0.0584661132293726	241637	1911	428.506	21.2067368939611	0.134693980190675	246828.246	1	0.002	**	0.09733124	0.08440575;0.11150701	2.2e-16	***
LTR	ERVL	LTR62	53	0.0166596989309503	241637	313	77.08	8.78674039714426	0.0242288602565594	246828.246	4	0.008	**	0.1693291	0.1294867;0.2155616	0.001267	**
LTR	ERVL	MER68C	28	0.00880135037861523	241637	163	35.349	5.61932164729657	0.0111113905190596	246828.246	107	0.214	ns	0.1717791	0.1172852;0.2386089	0.1832	ns
LTR	ERVL	LTR53B	25	0.00785834855233503	241637	187	44.984	6.92413804655047	0.0141399980511296	246828.246	4	0.008	**	0.1336898	0.08842123;0.19099781	0.0004138	***
LTR	ERVL	MER21C	918	0.288558558841742	241637	5505	1360.855	37.8271710529597	0.427762916767515	246828.246	1	0.002	**	0.1667575	0.1569984;0.1768712	2.2e-16	***
LTR	ERVL	LTR47A	78	0.0245180474832853	241637	679	161.112	12.4119907151719	0.050642970078552	246828.246	1	0.002	**	0.1148748	0.09187027;0.14128662	7.516e-16	***
LTR	ERVL	LTR16	276	0.0867561680177787	241637	3017	678.646	25.1108589904694	0.213321472465918	246828.246	1	0.002	**	0.0914816	0.08142861;0.10233463	2.2e-16	***
LTR	ERVL	LTR32	156	0.0490360949665706	241637	1216	280.575	16.9523968440678	0.088194245802856	246828.246	1	0.002	**	0.1282895	0.1099987;0.1483983	2.2e-16	***
LTR	ERVL	LTR84b	159	0.0499790967928508	241637	1278	268.041	15.9529249611103	0.0842543841726573	246828.246	1	0.002	**	0.1244131	0.1068065;0.1437672	2.55e-15	***
LTR	ERVL	MER74C	14	0.00440067518930762	241637	234	53.056	7.1452024406533	0.0166773016317075	246828.246	1	0.002	**	0.05982906	0.03309171;0.09834634	6.662e-12	***
LTR	ERVL	tot	12910	4.05805119242581	241637	133596	25907.44	150.706851055136	8.14358774474826	246828.246	1	0.002	**	0.09663463	0.09505531;0.09823148	2.2e-16	***
LTR	ERVL	LTR16B	69	0.0216890420044447	241637	694	152.898	12.4190107427213	0.0480610310781969	246828.246	1	0.002	**	0.09942363	0.07818262;0.12413919	2.2e-16	***
LTR	ERVL	LTR16A2	141	0.0443210858351696	241637	1825	417.055	20.2419295204462	0.131094542219763	246828.246	1	0.002	**	0.07726027	0.06542353;0.09047606	2.2e-16	***
LTR	ERVL	LTR101_Mam	117	0.0367770712249279	241637	1151	264.248	16.1591340613788	0.0830621155302971	246828.246	1	0.002	**	0.1016507	0.08479394;0.12057349	2.2e-16	***
LTR	ERVL	LTR18C	4	0.0012573357683736	241637	77	16.072	4.04464771953939	0.00505197511732514	246828.246	1	0.002	**	0.05194805	0.01433351;0.12769860	0.0002067	***
LTR	ERVL	LTR83	82	0.0257753832516589	241637	726	156.484	12.2192083644176	0.0491882325945438	246828.246	1	0.002	**	0.1129477	0.09084473;0.13825055	6.739e-13	***
LTR	ERVL	MER21A	385	0.121018567705959	241637	1975	473.476	21.643795366753	0.148829577566615	246828.246	1	0.002	**	0.1949367	0.1776751;0.2131088	2.047e-06	***
LTR	ERVL	LTR80B	27	0.00848701643652183	241637	507	107.473	10.5716143530697	0.0337824117586041	246828.246	1	0.002	**	0.05325444	0.03538468;0.07653937	2.2e-16	***
LTR	ERVL	LTR67B	456	0.143336277594591	241637	3708	790.649	27.3852835068902	0.248527816982206	246828.246	1	0.002	**	0.1229773	0.1125722;0.1339807	2.2e-16	***
LTR	ERVL	LTR16A	379	0.119132564053399	241637	4245	931.83	30.9575430140938	0.292905797260894	246828.246	1	0.002	**	0.08928151	0.08087061;0.09826241	2.2e-16	***
LTR	ERVL	LTR18A	15	0.00471500913140102	241637	198	44.093	6.71263066244602	0.0138599265087243	246828.246	1	0.002	**	0.07575758	0.04301931;0.12187242	4.634e-08	***
LTR	ERVL	LTR47B3	13	0.00408634124721422	241637	120	25.532	4.8504126115726	0.00802557420952872	246828.246	4	0.008	**	0.1083333	0.05895831;0.17812744	0.003603	**
LTR	ERV1?	tot	157	0.049350428908664	241637	1544	340.628	17.2829487158967	0.107070942027391	246828.246	1	0.002	**	0.1016839	0.08705323;0.11784857	2.2e-16	***
LTR	ERV1?	LTR103_Mam	71	0.0223177098886315	241637	748	166.083	12.1600155006882	0.0522055241046984	246828.246	1	0.002	**	0.09491979	0.07487754;0.11822034	2.2e-16	***
LTR	ERV1?	EUTREP15	15	0.00471500913140102	241637	196	42.562	6.4940225075317	0.0133786812433793	246828.246	1	0.002	**	0.07653061	0.04346485;0.12308422	2.068e-07	***
LTR	ERV1?	LTR103b_Mam	71	0.0223177098886315	241637	600	132.439	11.1865731311433	0.041630072956908	246828.246	1	0.002	**	0.1183333	0.09358583;0.14690821	1.177e-10	***
LTR	ERVL-MaLR	THE1A	250	0.0785834855233503	241637	4236	921.335	30.3502539184257	0.289606862538624	246828.246	1	0.002	**	0.05901794	0.05210936;0.06654210	2.2e-16	***
LTR	ERVL-MaLR	MLT1M	399	0.125419242895267	241637	2320	503.907	21.3031024307065	0.15839507375846	246828.246	1	0.002	**	0.1719828	0.1568332;0.1879653	6.854e-08	***
LTR	ERVL-MaLR	MLT1C2	1949	0.612636853140039	241637	15985	3594.112	59.103203336576	1.1297513932852	246828.246	1	0.002	**	0.1219268	0.1168923;0.1270993	2.2e-16	***
LTR	ERVL-MaLR	MLT1J2	676	0.212489744855139	241637	6900	1513.656	37.1650764415588	0.475793457453329	246828.246	1	0.002	**	0.09797101	0.09105523;0.10522860	2.2e-16	***
LTR	ERVL-MaLR	MLT1O	790	0.248323814253787	241637	5061	1126.456	33.1570121007827	0.354083355074764	246828.246	1	0.002	**	0.1560956	0.1461980;0.1663917	2.2e-16	***
LTR	ERVL-MaLR	MSTB	697	0.219090757639101	241637	8566	1914.72	42.0883954675518	0.601861485605077	246828.246	1	0.002	**	0.0813682	0.07566323;0.08735978	2.2e-16	***
LTR	ERVL-MaLR	MSTD	790	0.248323814253787	241637	7647	1667.001	39.4511012316309	0.523994995803642	246828.246	1	0.002	**	0.1033085	0.09657355;0.11034746	2.2e-16	***
LTR	ERVL-MaLR	THE1B	1146	0.360226697639038	241637	22429	4850.657	68.5248787668393	1.52472613655295	246828.246	1	0.002	**	0.05109457	0.04824895;0.05405722	2.2e-16	***
LTR	ERVL-MaLR	MLT1E3	212	0.066638795723801	241637	2044	417.99	20.7006380678572	0.131388444455621	246828.246	1	0.002	**	0.1037182	0.09083129;0.11775384	2.2e-16	***
LTR	ERVL-MaLR	MLT1G1	446	0.140192938173657	241637	3600	834.181	28.5414935813782	0.262211402149416	246828.246	1	0.002	**	0.1238889	0.1132966;0.1350960	2.2e-16	***
LTR	ERVL-MaLR	MLT1H2	489	0.153709297683673	241637	4721	1037.938	31.76175317839	0.326259143188541	246828.246	1	0.002	**	0.1035798	0.09502888;0.11262434	2.2e-16	***
LTR	ERVL-MaLR	MLT1F1	462	0.145222281247151	241637	3265	728.224	25.9610438888693	0.228905520647025	246828.246	1	0.002	**	0.1415008	0.1297175;0.1539300	2.2e-16	***
LTR	ERVL-MaLR	MLT1F2	720	0.226320438307249	241637	6038	1388.462	38.4340178712782	0.436440733906888	246828.246	1	0.002	**	0.1192448	0.1111731;0.1276863	2.2e-16	***
LTR	ERVL-MaLR	MLT1A1	631	0.198344717460936	241637	6780	1482.882	39.5591329657388	0.466120144719347	246828.246	1	0.002	**	0.09306785	0.08625474;0.10023320	2.2e-16	***
LTR	ERVL-MaLR	MLT1E1	97	0.0304903923830599	241637	1045	233.144	15.5086357163286	0.0732850725954239	246828.246	1	0.002	**	0.09282297	0.07591694;0.11206132	2.2e-16	***
LTR	ERVL-MaLR	MLT1K	2410	0.757544800445097	241637	17616	4051.129	60.3979658041003	1.2734073484989	246828.246	1	0.002	**	0.1368074	0.1317647;0.1419704	2.2e-16	***
LTR	ERVL-MaLR	MLT1A0	2032	0.638726570333791	241637	20690	4447.567	62.6079169295886	1.39802126783452	246828.246	1	0.002	**	0.0982117	0.09418908;0.10234760	2.2e-16	***
LTR	ERVL-MaLR	MLT1G	333	0.104673202717103	241637	2834	660.136	25.0550046349478	0.207503151197769	246828.246	1	0.002	**	0.1175018	0.1058691;0.1299306	2.2e-16	***
LTR	ERVL-MaLR	MSTB2	183	0.0575231114030924	241637	1582	348.825	19.4825035080953	0.109647537350731	246828.246	1	0.002	**	0.1156764	0.1003240;0.1324707	2.2e-16	***
LTR	ERVL-MaLR	MLT1J	2048	0.643755913407286	241637	15262	3364.857	57.7287897341021	1.05768876539058	246828.246	1	0.002	**	0.1341895	0.1288191;0.1396997	2.2e-16	***
LTR	ERVL-MaLR	MLT1A	900	0.282900547884061	241637	9077	1989.174	42.825526847311	0.625264904929699	246828.246	1	0.002	**	0.0991517	0.0930777;0.1054843	2.2e-16	***
LTR	ERVL-MaLR	MLT1E2	434	0.136420930868536	241637	4004	897.025	30.2659280611285	0.281965404406333	246828.246	1	0.002	**	0.1083916	0.09892596;0.11843287	2.2e-16	***
LTR	ERVL-MaLR	tot	28144	8.84661446627668	241637	323803	53640.735	196.774818267237	16.8611036893375	246828.246	1	0.002	**	0.08691705	0.08594888;0.08789261	2.2e-16	***
LTR	ERVL-MaLR	MSTA1	59	0.0185457025835107	241637	544	122.86	10.8367816179822	0.0386190681255953	246828.246	1	0.002	**	0.1084559	0.08359261;0.13766413	1.925e-12	***
LTR	ERVL-MaLR	MLT1E	64	0.0201173722939777	241637	918	201.291	13.8738171316261	0.0632725935379228	246828.246	1	0.002	**	0.06971678	0.05410095;0.08815796	2.2e-16	***
LTR	ERVL-MaLR	MSTA	1295	0.407062455010955	241637	19752	4221.107	63.8511120930208	1.32683720330805	246828.246	1	0.002	**	0.06556298	0.06214999;0.06910451	2.2e-16	***
LTR	ERVL-MaLR	MSTC	428	0.134534927215976	241637	3205	714.319	27.2160605700559	0.224534707182216	246828.246	1	0.002	**	0.1335413	0.1219472;0.1458086	2.2e-16	***
LTR	ERVL-MaLR	MSTB1	460	0.144593613362965	241637	4555	1013.325	30.9753264041857	0.318522441871796	246828.246	1	0.002	**	0.1009879	0.09238574;0.11010540	2.2e-16	***
LTR	ERVL-MaLR	THE1D	748	0.235121788685864	241637	12601	2731.694	52.8584939662907	0.858664143612891	246828.246	1	0.002	**	0.05936037	0.05529706;0.06362864	2.2e-16	***
LTR	ERVL-MaLR	MLT1F	689	0.216576086102353	241637	4306	1025.031	31.2761928507809	0.322202034997941	246828.246	1	0.002	**	0.1600093	0.1491764;0.1713055	2.2e-16	***
LTR	ERVL-MaLR	MLT1H	1004	0.315591277861775	241637	10078	2287.018	46.6826836091173	0.718887383578566	246828.246	1	0.002	**	0.09962294	0.09384236;0.10563603	2.2e-16	***
LTR	ERVL-MaLR	MLT1L	1522	0.478416259866157	241637	12035	2641.293	47.063511610643	0.830248040913706	246828.246	1	0.002	**	0.1264645	0.1205757;0.1325346	2.2e-16	***
LTR	ERVL-MaLR	MLT1E1A	278	0.0873848359019655	241637	3367	757.377	28.4361299139754	0.238069298060874	246828.246	1	0.002	**	0.08256608	0.07348674;0.09237784	2.2e-16	***
LTR	ERVL-MaLR	MLT1H1	410	0.128876916258294	241637	3631	823.644	27.9713721805288	0.258899265401577	246828.246	1	0.002	**	0.1129166	0.1027992;0.1236616	2.2e-16	***
LTR	ERVL-MaLR	MLT1B	1981	0.622695539287028	241637	17694	3831.884	57.3070907187466	1.20449120336463	246828.246	1	0.002	**	0.1119589	0.1073486;0.1166970	2.2e-16	***
LTR	ERVL-MaLR	THE1C	506	0.159052974699261	241637	9865	2148.132	45.9649361073346	0.675230799696982	246828.246	1	0.002	**	0.05129245	0.04702174;0.05583045	2.2e-16	***
LTR	ERVL-MaLR	MLT1J1	437	0.137363932694816	241637	4928	1055.692	30.1887146876858	0.331839827996467	246828.246	1	0.002	**	0.08867695	0.08088392;0.09696112	2.2e-16	***
LTR	ERVL-MaLR	MLT1C	775	0.243608805122386	241637	6450	1464.03	38.2428505163464	0.460194321243002	246828.246	1	0.002	**	0.120155	0.1123156;0.1283396	2.2e-16	***
LTR	ERVL-MaLR	MLT1N2	787	0.247380812427507	241637	5722	1235.374	33.7978167403816	0.388319979379693	246828.246	1	0.002	**	0.1375393	0.1287145;0.1467355	2.2e-16	***
LTR	ERVL-MaLR	MLT1G3	354	0.111274215501064	241637	2737	632.538	26.5244812221484	0.198828163063876	246828.246	1	0.002	**	0.1293387	0.1169855;0.1424904	2.2e-16	***
LTR	ERVL-MaLR	MLT1D	2079	0.653500265612181	241637	18645	4162.582	61.6630164977647	1.30844080934703	246828.246	1	0.002	**	0.1115044	0.1070205;0.1161099	2.2e-16	***
LTR	ERVL-MaLR	MLT1I	1040	0.326907299777137	241637	11068	2404.804	48.813075095719	0.75591152128198	246828.246	1	0.002	**	0.09396458	0.08859087;0.09955296	2.2e-16	***
LTR	Gypsy?	tot	725	0.227892108017716	241637	7780	1658.785	39.6209110393942	0.521412428135402	246828.246	1	0.002	**	0.09318766	0.08681721;0.09986471	2.2e-16	***
LTR	Gypsy?	LTR88c	94	0.0295473905567797	241637	1040	217.473	13.4866289398115	0.0683591453888782	246828.246	1	0.002	**	0.09038462	0.07365628;0.10947165	2.2e-16	***
LTR	Gypsy?	LTR85c	121	0.0380344069933015	241637	1154	246.744	15.6500283510091	0.0775600142078942	246828.246	1	0.002	**	0.1048527	0.08776815;0.12398031	2.2e-16	***
LTR	Gypsy?	LTR88b	161	0.0506077646770376	241637	1636	349.183	18.2558699542856	0.109760068902	246828.246	1	0.002	**	0.09841076	0.08440165;0.11387894	2.2e-16	***
LTR	Gypsy?	LTR88a	88	0.0276613869042193	241637	903	193.485	13.6939146447719	0.0608189027859417	246828.246	1	0.002	**	0.09745293	0.07889408;0.11868432	2.2e-16	***
LTR	Gypsy?	LTR85b	99	0.0311190602672467	241637	1177	256.499	15.4440447266096	0.0806263418130153	246828.246	1	0.002	**	0.08411215	0.06888566;0.10145297	2.2e-16	***
LTR	Gypsy?	LTR85a	168	0.0528081022716914	241637	1870	410.732	19.781240443245	0.129107008703907	246828.246	1	0.002	**	0.08983957	0.0772628;0.1037193	2.2e-16	***
LTR	tot	tot	53975	16.9661745244913	241637	741743	101065.916	248.20400111636	31.7684477875606	246828.246	1	0.002	**	0.07276779	0.07217765;0.07336127	2.2e-16	***
LTR	ERV1--int	HERV4_I-int	30	0.00943001826280204	241637	348	92.108	11.4231705241945	0.028952670738339	246828.246	1	0.002	**	0.0862069	0.05891903;0.12077799	2.2e-16	***
LTR	ERV1--int	PRIMA4-int	56	0.0176027007572305	241637	419	100.343	11.3125295281084	0.0315412107514782	246828.246	1	0.002	**	0.1336516	0.1025622;0.1700242	8.481e-08	***
LTR	ERV1--int	LTR39-int	21	0.00660101278396143	241637	180	40.752	6.46159796399065	0.0128097368081903	246828.246	2	0.004	**	0.1166667	0.07368782;0.17279569	0.000235	***
LTR	ERV1--int	HERVFH19-int	5	0.00157166971046701	241637	110	27.454	7.04141075818373	0.00862972404623224	246828.246	1	0.002	**	0.04545455	0.01492147;0.10289213	1.563e-08	***
LTR	ERV1--int	MER92-int	26	0.00817268249442843	241637	956	203.803	14.924105330636	0.0640622004004614	246828.246	1	0.002	**	0.02719665	0.01784098;0.03959673	2.2e-16	***
LTR	ERV1--int	HERV3-int	72	0.0226320438307249	241637	303	88.585	13.1215452577031	0.0278452722603439	246828.246	106	0.212	ns	0.2376238	0.1908230;0.2896362	0.03707	*
LTR	ERV1--int	MER89-int	40	0.012573357683736	241637	696	172.016	14.1091038273453	0.0540704673831385	246828.246	1	0.002	**	0.05747126	0.04137207;0.07744039	2.2e-16	***
LTR	ERV1--int	MER31-int	81	0.0254610493095655	241637	1145	268.439	17.103649137357	0.0843794890816105	246828.246	1	0.002	**	0.07074236	0.05657326;0.08716191	2.2e-16	***
LTR	ERV1--int	MER34-int	27	0.00848701643652183	241637	401	98.85	11.2051352091376	0.0310719101759327	246828.246	1	0.002	**	0.06733167	0.04483751;0.09645458	2.2e-16	***
LTR	ERV1--int	LTR19-int	14	0.00440067518930762	241637	231	54.145	8.36815397808865	0.0170196112946472	246828.246	1	0.002	**	0.06060606	0.03352663;0.09959675	2.567e-12	***
LTR	ERV1--int	HERVIP10B3-int	18	0.00565801095768122	241637	239	79.466	12.9393303640594	0.0249788610423942	246828.246	1	0.002	**	0.07531381	0.04524456;0.11641782	2.2e-16	***
LTR	ERV1--int	MER66-int	41	0.0128876916258294	241637	776	194.836	15.640323645108	0.0612435679417099	246828.246	1	0.002	**	0.05283505	0.03817860;0.07099704	2.2e-16	***
LTR	ERV1--int	HUERS-P2-int	17	0.00534367701558782	241637	257	69.743	10.2264133756919	0.0219225921234201	246828.246	1	0.002	**	0.06614786	0.03900256;0.10379841	2.2e-16	***
LTR	ERV1--int	HERV-Fc2-int	0	0	241637	3	2.77715355805243	2.11333711431463	0.000872953625701337	246828.246	1	0.002	**	0	0.0000000;0.7075982	0.0004099	***
LTR	ERV1--int	HERV30-int	8	0.00251467153674721	241637	69	22.76	7.02351263469567	0.00715424052204581	246828.246	9	0.018	*	0.115942	0.05140656;0.21573252	5.659e-05	***
LTR	ERV1--int	MER83B-int	16	0.00502934307349442	241637	267	63.337	8.57420246716556	0.0199089688903698	246828.246	1	0.002	**	0.05992509	0.03463680;0.09549219	1.724e-14	***
LTR	ERV1--int	MER34B-int	51	0.0160310310467635	241637	593	138.5	11.7129498075076	0.0435352509799361	246828.246	1	0.002	**	0.08600337	0.06470425;0.11152906	2.2e-16	***
LTR	ERV1--int	MER61-int	55	0.0172883668151371	241637	1204	315.904	22.6236737647672	0.0992993496430738	246828.246	1	0.002	**	0.04568106	0.03459563;0.05904785	2.2e-16	***
LTR	ERV1--int	LTR23-int	15	0.00471500913140102	241637	173	33.818	5.88298270314349	0.0106301452537146	246828.246	1	0.002	**	0.0867052	0.04934186;0.13897379	0.0001124	***
LTR	ERV1--int	LTR46-int	2	0.000628667884186802	241637	80	20.671	6.23551446479283	0.0064975969170127	246828.246	1	0.002	**	0.025	0.003042086;0.087407156	2.495e-08	***
LTR	ERV1--int	HERVIP10FH-int	76	0.0238893795990985	241637	400	117.754	13.5415234319059	0.0370140790172664	246828.246	1	0.002	**	0.19	0.1527211;0.2319378	2.159e-06	***
LTR	ERV1--int	PRIMAX-int	3	0.000943001826280203	241637	72	18.295	4.08591111866983	0.00575073947059878	246828.246	1	0.002	**	0.04166667	0.008676497;0.116974820	3.924e-06	***
LTR	ERV1--int	MER65-int	68	0.0213747080623513	241637	1038	265.693	17.9797670458497	0.083516328076622	246828.246	1	0.002	**	0.0655106	0.05122712;0.08231445	2.2e-16	***
LTR	ERV1--int	HERVH-int	67	0.0210603741202579	241637	5787	1707.654	53.6518107877153	0.536773613551565	246828.246	1	0.002	**	0.01157767	0.008983492;0.014680219	2.2e-16	***
LTR	ERV1--int	MER50-int	29	0.00911568432070863	241637	544	131.768	13.9065296737744	0.0414191548817633	246828.246	1	0.002	**	0.05330882	0.03598878;0.07566578	2.2e-16	***
LTR	ERV1--int	HUERS-P3b-int	36	0.0113160219153624	241637	519	140.207	14.2105626592015	0.0440718190190895	246828.246	1	0.002	**	0.06936416	0.04905137;0.09473871	2.2e-16	***
LTR	ERV1--int	HUERS-P1-int	53	0.0166596989309503	241637	498	142.642	15.3865715018838	0.0448372221680869	246828.246	1	0.002	**	0.1064257	0.08074185;0.13689021	2.2e-16	***
LTR	ERV1--int	HERVH48-int	15	0.00471500913140102	241637	120	45.316	10.2812376612861	0.0142443569199046	246828.246	1	0.002	**	0.125	0.07167968;0.19777641	1.107e-09	***
LTR	ERV1--int	PABL_A-int	20	0.00628667884186802	241637	449	117.016	12.7491287656955	0.0367821005680014	246828.246	1	0.002	**	0.04454343	0.02741732;0.06795750	2.2e-16	***
LTR	ERV1--int	HERV9-int	14	0.00440067518930762	241637	355	136.091	19.2121270250023	0.0427780205134331	246828.246	1	0.002	**	0.03943662	0.02172525;0.06528327	2.2e-16	***
LTR	ERV1--int	MER57A-int	110	0.0345767336302741	241637	1903	489.796	23.3186651449894	0.15395950750158	246828.246	1	0.002	**	0.05780347	0.04774383;0.06925119	2.2e-16	***
LTR	ERV1--int	HERVFH21-int	11	0.00345767336302741	241637	131	41.547	8.60650119751708	0.0130596322921545	246828.246	1	0.002	**	0.08396947	0.04266382;0.14527746	3.342e-10	***
LTR	ERV1--int	MER4-int	177	0.055637107750532	241637	3018	704.524	29.0732984141924	0.221455806219411	246828.246	1	0.002	**	0.05864811	0.05053079;0.06763349	2.2e-16	***
LTR	ERV1--int	PABL_B-int	15	0.00471500913140102	241637	246	65.645	9.63357570068252	0.0206344516287213	246828.246	1	0.002	**	0.06097561	0.03452579;0.09857658	2.2e-16	***
LTR	ERV1--int	HERVS71-int	25	0.00785834855233503	241637	174	66.672	12.7562980185922	0.0209572725872512	246828.246	1	0.002	**	0.1436782	0.09518919;0.20475042	6.417e-12	***
LTR	ERV1--int	HERV35I-int	43	0.0135163595100163	241637	615	154.378	13.8622248314359	0.0485262453124951	246828.246	1	0.002	**	0.0699187	0.05105928;0.09302728	2.2e-16	***
LTR	ERV1--int	HERVIP10F-int	25	0.00785834855233503	241637	302	119.578	15.4645746488246	0.0375874241276447	246828.246	1	0.002	**	0.08278146	0.0542874;0.1197766	2.2e-16	***
LTR	ERV1--int	MER4B-int	99	0.0311190602672467	241637	1527	330.695	18.8315852652825	0.103948662980577	246828.246	1	0.002	**	0.06483301	0.05300207;0.07836909	2.2e-16	***
LTR	ERV1--int	LTR37-int	106	0.0333193978619005	241637	1383	316.195	18.2256728312057	0.099390820820223	246828.246	1	0.002	**	0.07664497	0.06317423;0.09194548	2.2e-16	***
LTR	ERV1--int	ERV24_Prim-int	54	0.0169740328730437	241637	416	101.231	10.8266733513049	0.0318203392920571	246828.246	1	0.002	**	0.1298077	0.09904084;0.16595539	1.188e-08	***
LTR	ERV1--int	LOR1-int	62	0.0194887044097909	241637	1390	347.17	20.6556955282982	0.109127314676566	246828.246	1	0.002	**	0.04460432	0.03436601;0.05681875	2.2e-16	***
LTR	ERV1--int	HERVE-int	24	0.00754401461024163	241637	268	101.947	15.7861773205039	0.032045402394596	246828.246	1	0.002	**	0.08955224	0.05822191;0.13031494	2.2e-16	***
LTR	ERV1--int	MER51-int	20	0.00628667884186802	241637	608	141.305	13.5041600011751	0.0444169576875081	246828.246	1	0.002	**	0.03289474	0.02020645;0.05034752	2.2e-16	***
LTR	ERV1--int	HERV-Fc1-int	0	0	241637	6	3.56348074179743	2.63721311425257	0.0011201229491431	246828.246	1	0.002	**	0	0.0000000;0.4592581	0.004484	**
LTR	ERV1--int	MER84-int	10	0.00314333942093401	241637	140	33.46	6.75648207649884	0.0105176137024452	246828.246	2	0.004	**	0.07142857	0.03478243;0.12743630	2.723e-07	***
LTR	ERV1--int	HERV17-int	46	0.0144593613362965	241637	899	266.666	21.5282584040119	0.0838221750022789	246828.246	1	0.002	**	0.05116796	0.03770151;0.06766400	2.2e-16	***
LTR	ERV1--int	MER101-int	48	0.0150880292204833	241637	1219	301.23	18.1146692280384	0.0946868133767952	246828.246	1	0.002	**	0.03937654	0.02917328;0.05187087	2.2e-16	***
LTR	ERV1--int	MER110-int	24	0.00754401461024163	241637	393	93.515	10.6542615083491	0.0293949385948644	246828.246	1	0.002	**	0.0610687	0.03951611;0.08950527	2.2e-16	***
LTR	ERV1--int	HERV9NC-int	26	0.00817268249442843	241637	257	108.465	17.2128747761104	0.0340942310291608	246828.246	1	0.002	**	0.1011673	0.06715646;0.14471404	2.2e-16	***
LTR	ERV1--int	HERVI-int	13	0.00408634124721422	241637	76	32.816	8.83720771738677	0.0103151826437371	246828.246	9	0.018	*	0.1710526	0.09434516;0.27472659	2.107e-06	***
LTR	ERV1--int	HERVE_a-int	36	0.0113160219153624	241637	189	60.923	12.0037978224461	0.0191501667541563	246828.246	13	0.026	*	0.1904762	0.1371171;0.2538143	6.477e-05	***
LTR	ERV1--int	MER57-int	47	0.0147736952783899	241637	1272	314.149	20.5018322138321	0.0987476935746999	246828.246	1	0.002	**	0.03694969	0.02727317;0.04883442	2.2e-16	***
LTR	ERV1--int	LTR43-int	15	0.00471500913140102	241637	147	17.08	4.96530505148014	0.00536882373095529	246828.246	393	0.786	ns	0.1020408	0.05824549;0.16271228	0.6994	ns
LTR	ERV1--int	MER83A-int	9	0.00282900547884061	241637	102	24.696	5.48850687416055	0.00776279103393864	246828.246	2	0.004	**	0.08823529	0.04114383;0.16089819	0.0001089	***
LTR	ERV1--int	LTR38-int	10	0.00314333942093401	241637	116	26.199	5.23400361041084	0.00823523494890502	246828.246	2	0.004	**	0.0862069	0.04211589;0.15282623	0.0001301	***
LTR	ERV1--int	tot	2311	0.72642574017785	241637	42759	10652.491	119.671831548892	3.34843948914448	246828.246	1	0.002	**	0.0540471	0.05192258;0.05623243	2.2e-16	***
LTR	ERV1--int	LTR49-int	152	0.047778759198197	241637	2182	524.442	23.5021485610781	0.164849921259347	246828.246	1	0.002	**	0.06966086	0.05933377;0.08116091	2.2e-16	***
LTR	ERV1--int	HUERS-P3-int	32	0.0100586861469888	241637	715	174.688	16.610616140546	0.0549103676764121	246828.246	1	0.002	**	0.04475524	0.03081079;0.06259628	2.2e-16	***
LTR	ERV1--int	HERV9N-int	14	0.00440067518930762	241637	237	80.154	12.5229033018349	0.0251951227945545	246828.246	1	0.002	**	0.05907173	0.03266793;0.09712692	2.2e-16	***
LTR	ERV1--int	HERVP71A-int	29	0.00911568432070863	241637	250	66.362	10.7586571980292	0.0208598290652023	246828.246	1	0.002	**	0.116	0.07907892;0.16233205	1.002e-08	***
LTR	ERV1--int	MER52-int	20	0.00628667884186802	241637	489	141.642	15.1318475015052	0.0445228882259935	246828.246	1	0.002	**	0.0408998	0.02515865;0.06246156	2.2e-16	***
LTR	ERV1--int	Harlequin-int	88	0.0276613869042193	241637	570	192.045	19.3596428368596	0.0603662619093272	246828.246	1	0.002	**	0.154386	0.1257013;0.1867065	2.2e-16	***
LTR	ERV1--int	HERV1_I-int	15	0.00471500913140102	241637	49	15.378	6.22960062314784	0.00483382736151232	246828.246	559	0.886	ns	0.3061224	0.1825194;0.4541524	1	ns
LTR	ERV1--int	MER41-int	99	0.0311190602672467	241637	1715	443.078	24.0887979398348	0.13927445439486	246828.246	1	0.002	**	0.05772595	0.04716120;0.06983369	2.2e-16	***
LTR	ERV1--int	PRIMA41-int	32	0.0100586861469888	241637	460	128.516	13.4342928442186	0.0403969409020755	246828.246	1	0.002	**	0.06956522	0.04806590;0.09678874	2.2e-16	***
LTR	ERV1--int	HERV15-int	30	0.00943001826280204	241637	95	26.576	7.36277355583033	0.00835373884507423	246828.246	707	0.59	ns	0.3157895	0.2242198;0.4192074	0.4254	ns
LTR	ERV1--int	LTR25-int	28	0.00880135037861523	241637	592	123.96	13.9668705683655	0.038964835461898	246828.246	1	0.002	**	0.0472973	0.03165542;0.06763483	2.2e-16	***
LTR	ERV1--int	ERV24B_Prim-int	36	0.0113160219153624	241637	376	96.604	11.1420522943185	0.0303659161419909	246828.246	1	0.002	**	0.09574468	0.06796185;0.13008428	6.006e-15	***
LTR	ERVK--int	HERVK3-int	29	0.00911568432070863	241637	336	97.916	12.8786957726629	0.0307783222740175	246828.246	1	0.002	**	0.08630952	0.05856464;0.12160206	2.2e-16	***
LTR	ERVK--int	HERVK11-int	21	0.00660101278396143	241637	286	94.454	13.489026571174	0.0296900981664901	246828.246	1	0.002	**	0.07342657	0.04602429;0.11005194	2.2e-16	***
LTR	ERVK--int	HERVK9-int	14	0.00440067518930762	241637	680	222.215	21.6583438623284	0.0698497169422851	246828.246	1	0.002	**	0.02058824	0.01130038;0.03430249	2.2e-16	***
LTR	ERVK--int	HERVK14C-int	4	0.0012573357683736	241637	82	22.427	6.97992767802006	0.00704956731932871	246828.246	1	0.002	**	0.04878049	0.01344903;0.12021176	3.075e-07	***
LTR	ERVK--int	HERVK22-int	51	0.0160310310467635	241637	421	110.587	14.0808629601208	0.034761247654283	246828.246	1	0.002	**	0.1211401	0.09154135;0.15618640	1.646e-12	***
LTR	ERVK--int	tot	197	0.0619237865924	241637	2628	815.761	40.4413820780693	0.256421370936055	246828.246	1	0.002	**	0.07496195	0.06518170;0.08570111	2.2e-16	***
LTR	ERVK--int	HERVK14-int	32	0.0100586861469888	241637	407	104.199	12.2260736083125	0.0327532824321903	246828.246	1	0.002	**	0.07862408	0.05439833;0.10918237	2.2e-16	***
LTR	ERVK--int	HERVK11D-int	2	0.000628667884186802	241637	43	15.925	5.61541698433055	0.00500576802783741	246828.246	1	0.002	**	0.04651163	0.005683257;0.158111458	1.466e-06	***
LTR	ERVK--int	HERVK-int	25	0.00785834855233503	241637	251	106.582	15.9110161974789	0.0335023402161989	246828.246	1	0.002	**	0.09960159	0.06549966;0.14351554	2.2e-16	***
LTR	ERVK--int	HERVKC4-int	5	0.00157166971046701	241637	55	16.71	5.15562609975554	0.00525252017238073	246828.246	3	0.006	**	0.09090909	0.03018087;0.19953962	0.000321	***
LTR	ERVK--int	HERVK13-int	17	0.00534367701558782	241637	67	27.506	7.35486628417254	0.00864606941122109	246828.246	68	0.136	ns	0.2537313	0.1552849;0.3748727	0.008892	**
LTR	ERVL-MaLR--int	MLT1J-int	119	0.0374057391091147	241637	1434	320.988	17.7812831378962	0.100897423404677	246828.246	1	0.002	**	0.08298466	0.06922391;0.09848078	2.2e-16	***
LTR	ERVL-MaLR--int	MLT-int	26	0.00817268249442843	241637	409	86.32	9.4260516893581	0.0271333058815024	246828.246	1	0.002	**	0.06356968	0.04194247;0.09175948	2.2e-16	***
LTR	ERVL-MaLR--int	MLT1K-int	19	0.00597234489977462	241637	202	45.218	6.58360234368843	0.0142135521935794	246828.246	1	0.002	**	0.09405941	0.05758377;0.14298638	1.793e-06	***
LTR	ERVL-MaLR--int	MSTB1-int	12	0.00377200730512081	241637	231	52.063	8.46999243044359	0.0163651680272087	246828.246	1	0.002	**	0.05194805	0.02712704;0.08898397	6.765e-13	***
LTR	ERVL-MaLR--int	MST-int	18	0.00565801095768122	241637	227	50.285	7.61891218106778	0.0158062822781667	246828.246	1	0.002	**	0.07929515	0.04767131;0.12242619	1.411e-08	***
LTR	ERVL-MaLR--int	MLT1H-int	43	0.0135163595100163	241637	807	185.117	13.8343304752959	0.0581885563585041	246828.246	1	0.002	**	0.05328377	0.03882658;0.07110487	2.2e-16	***
LTR	ERVL-MaLR--int	THE1B-int	99	0.0311190602672467	241637	4215	1284.229	45.6337265188369	0.403676764120666	246828.246	1	0.002	**	0.02348754	0.01912953;0.02852192	2.2e-16	***
LTR	ERVL-MaLR--int	MLT1G3-int	25	0.00785834855233503	241637	237	56.548	7.92896995608917	0.0177749557574976	246828.246	1	0.002	**	0.1054852	0.06943677;0.15177117	2.459e-07	***
LTR	ERVL-MaLR--int	MSTA1-int	1	0.000314333942093401	241637	28	7.26953907815631	3.0387820878946	0.0022850628756389	246828.246	4	0.008	**	0.03571429	0.0009037988;0.1834775975	0.004088	**
LTR	ERVL-MaLR--int	MLT1I-int	57	0.0179170346993239	241637	801	186.106	13.6964358997644	0.0584994326272345	246828.246	1	0.002	**	0.07116105	0.05433892;0.09121746	2.2e-16	***
LTR	ERVL-MaLR--int	MLT1C2-int	38	0.0119446897995492	241637	436	101.966	10.7034297030161	0.0320513747394957	246828.246	1	0.002	**	0.08715596	0.06241448;0.11766561	2.148e-15	***
LTR	ERVL-MaLR--int	THE1A-int	72	0.0226320438307249	241637	1461	455.608	27.5248242855782	0.14321305868929	246828.246	1	0.002	**	0.04928131	0.03875630;0.06166197	2.2e-16	***
LTR	ERVL-MaLR--int	MLT1E-int	0	0	241637	13	2.8494983277592	1.60032163140318	0.000895694042353103	246828.246	1	0.002	**	0	0.0000000;0.2470526	0.08556	ns
LTR	ERVL-MaLR--int	MLT1-int	15	0.00471500913140102	241637	245	53.827	7.13778810409913	0.0169196531010615	246828.246	1	0.002	**	0.06122449	0.03466839;0.09897075	2.09e-11	***
LTR	ERVL-MaLR--int	MLT1E1-int	1	0.000314333942093401	241637	45	10.236	3.43949620353535	0.00321752223126806	246828.246	2	0.004	**	0.02222222	0.0005624597;0.1177043314	0.0002372	***
LTR	ERVL-MaLR--int	MLT1J2-int	43	0.0135163595100163	241637	582	137.421	11.9741864082759	0.0431960846564173	246828.246	1	0.002	**	0.07388316	0.05398262;0.09823228	2.2e-16	***
LTR	ERVL-MaLR--int	MLT1E2-int	12	0.00377200730512081	241637	128	28.402	6.04424758997587	0.00892771262333678	246828.246	2	0.004	**	0.09375	0.0493855;0.1580364	0.0002523	***
LTR	ERVL-MaLR--int	MLT1H1-int	26	0.00817268249442843	241637	425	96.149	10.2604130070419	0.0302228941983384	246828.246	1	0.002	**	0.06117647	0.04034802;0.08835545	2.2e-16	***
LTR	ERVL-MaLR--int	MLT1A0-int	48	0.0150880292204833	241637	925	229.883	16.6764929291628	0.0722600296102573	246828.246	1	0.002	**	0.05189189	0.03850541;0.06821536	2.2e-16	***
LTR	ERVL-MaLR--int	THE1-int	6	0.00188600365256041	241637	200	45.936	7.05816702279861	0.0144392439640025	246828.246	1	0.002	**	0.03	0.01108746;0.06415063	2.238e-15	***
LTR	ERVL-MaLR--int	MSTC-int	21	0.00660101278396143	241637	204	53.665	8.01192648281086	0.0168687310024424	246828.246	1	0.002	**	0.1029412	0.06485985;0.15304637	2.495e-08	***
LTR	ERVL-MaLR--int	MSTD-int	52	0.0163453649888569	241637	729	193.866	16.5317677017113	0.0609386640178793	246828.246	1	0.002	**	0.07133059	0.05372863;0.09249130	2.2e-16	***
LTR	ERVL-MaLR--int	MLT1O-int	2	0.000628667884186802	241637	13	3.04113924050633	1.60101458381636	0.000955933285923287	246828.246	406	0.812	ns	0.1538462	0.01920667;0.45447106	0.7451	ns
LTR	ERVL-MaLR--int	MLT1H2-int	7	0.00220033759465381	241637	343	81.923	9.53677204409444	0.0257511795381177	246828.246	1	0.002	**	0.02040816	0.008243566;0.041594799	2.2e-16	***
LTR	ERVL-MaLR--int	MLT1F1-int	24	0.00754401461024163	241637	157	39.888	6.94706540329928	0.0125381522822216	246828.246	9	0.018	*	0.1528662	0.1004669;0.2188617	0.003183	**
LTR	ERVL-MaLR--int	MLT1A-int	33	0.0103730200890822	241637	443	107.036	10.7278978272443	0.0336450478259093	246828.246	1	0.002	**	0.0744921	0.05182899;0.10302628	2.2e-16	***
LTR	ERVL-MaLR--int	MLT1M-int	0	0	241637	1	1.44852941176471	0.707838158329854	0.000455321960238236	246828.246	1	0.002	**	na	na	na	na
LTR	ERVL-MaLR--int	MLT1G-int	14	0.00440067518930762	241637	180	42.538	7.12834969466071	0.0133711372287691	246828.246	1	0.002	**	0.07777778	0.04317318;0.12705506	3.325e-08	***
LTR	ERVL-MaLR--int	MLT1G1-int	22	0.00691534672605483	241637	297	76.586	8.94710314317739	0.0240735792891652	246828.246	1	0.002	**	0.07407407	0.04700158;0.11000314	6.652e-16	***
LTR	ERVL-MaLR--int	MLT1F2-int	19	0.00597234489977462	241637	305	75.237	9.39857245352527	0.0236495428012812	246828.246	1	0.002	**	0.06229508	0.03791886;0.09557432	2.2e-16	***
LTR	ERVL-MaLR--int	tot	1274	0.400461442226993	241637	27209	6927.069	93.7914872580774	2.17741290592299	246828.246	1	0.002	**	0.04682274	0.04434268;0.04940014	2.2e-16	***
LTR	ERVL-MaLR--int	MLT1J1-int	20	0.00628667884186802	241637	477	113.253	11.0576336646799	0.035599261943904	246828.246	1	0.002	**	0.04192872	0.02579618;0.06401470	2.2e-16	***
LTR	ERVL-MaLR--int	MLT1F-int	46	0.0144593613362965	241637	518	124.771	11.2510953309509	0.0392197602889358	246828.246	1	0.002	**	0.08880309	0.06574811;0.11667391	2.2e-16	***
LTR	ERVL-MaLR--int	THE1D-int	55	0.0172883668151371	241637	2538	671.144	31.9182085342526	0.210963339232334	246828.246	1	0.002	**	0.02167061	0.01636598;0.02811480	2.2e-16	***
LTR	ERVL-MaLR--int	MLT1N2-int	10	0.00314333942093401	241637	73	15.55	3.91494914741263	0.00488789279955239	246828.246	98	0.196	ns	0.1369863	0.06769407;0.23752865	0.1512	ns
LTR	ERVL-MaLR--int	MLT1D-int	54	0.0169740328730437	241637	587	140.633	12.9167780097884	0.0442057252784213	246828.246	1	0.002	**	0.09199319	0.06986372;0.11832582	2.2e-16	***
LTR	ERVL-MaLR--int	MSTB-int	43	0.0135163595100163	241637	869	250.222	19.2094695324915	0.078653267658495	246828.246	1	0.002	**	0.04948216	0.03603859;0.06607634	2.2e-16	***
LTR	ERVL-MaLR--int	MLT1E3-int	8	0.00251467153674721	241637	72	15.898	4.20300621713332	0.00499728101140089	246828.246	27	0.054	ns	0.1111111	0.04920804;0.20724687	0.02268	*
LTR	ERVL-MaLR--int	MLT1E1A-int	5	0.00157166971046701	241637	86	18.594	4.71671616820552	0.0058447253192847	246828.246	1	0.002	**	0.05813953	0.01914506;0.13048398	0.0001076	***
LTR	ERVL-MaLR--int	MSTA-int	86	0.0270327190200325	241637	3150	851.389	34.951470416626	0.267620460624959	246828.246	1	0.002	**	0.02730159	0.02189444;0.03360859	2.2e-16	***
LTR	ERVL-MaLR--int	THE1C-int	26	0.00817268249442843	241637	1795	520.077	28.8120322817431	0.16347785360211	246828.246	1	0.002	**	0.01448468	0.009483113;0.021151817	2.2e-16	***
LTR	ERVL-MaLR--int	MLT1B-int	49	0.0154023631625767	241637	553	128.854	11.6785732464661	0.0405031857745031	246828.246	1	0.002	**	0.08860759	0.06627069;0.11545186	2.2e-16	***
LTR	ERVL-MaLR--int	MLT1C-int	10	0.00314333942093401	241637	117	27.969	5.56785776039942	0.00879160602641034	246828.246	1	0.002	**	0.08547009	0.04174911;0.15156825	2.889e-05	***
LTR	ERVL-MaLR--int	MLT1A1-int	19	0.00597234489977462	241637	454	118.299	13.2575020407451	0.0371853910157073	246828.246	1	0.002	**	0.04185022	0.02538155;0.06458466	2.2e-16	***
LTR	ERVL-MaLR--int	MLT1L-int	8	0.00251467153674721	241637	109	22.323	4.77487910532513	0.00701687658935099	246828.246	3	0.006	**	0.0733945	0.03221801;0.13950089	0.0003042	***
LTR	ERVL-MaLR--int	MSTB2-int	4	0.0012573357683736	241637	88	23.275	5.79076056385582	0.00731612250222391	246828.246	1	0.002	**	0.04545455	0.01252182;0.11230925	1.554e-07	***
LTR	LTR	EUTREP8	52	0.0163453649888569	241637	275	60.039	7.10379778308356	0.0188722955493457	246828.246	143	0.286	ns	0.1890909	0.1445661;0.2404567	0.2733	ns
LTR	LTR	LTR106_Mam	69	0.0216890420044447	241637	639	139.953	11.6595341131512	0.0439919781977978	246828.246	1	0.002	**	0.1079812	0.08499202;0.13466345	3.167e-13	***
LTR	LTR	LTR107_Mam	46	0.0144593613362965	241637	426	94.494	9.53944259194241	0.0297026715241739	246828.246	1	0.002	**	0.1079812	0.08014739;0.14139726	1.362e-09	***
LTR	LTR	LTR91A	173	0.0543797719821584	241637	2403	511.092	21.5093511800842	0.160653563132401	246828.246	1	0.002	**	0.07199334	0.06197731;0.08306699	2.2e-16	***
LTR	LTR	tot	753	0.236693458396331	241637	7931	1689.907	38.6291413515957	0.531195129081233	246828.246	1	0.002	**	0.09494389	0.08857913;0.10160805	2.2e-16	***
LTR	LTR	LTR91	133	0.0418064142984224	241637	1566	330.439	17.3847780977932	0.103868193491401	246828.246	1	0.002	**	0.08492976	0.07159138;0.09984739	2.2e-16	***
LTR	LTR	LTR90A	60	0.0188600365256041	241637	406	84.349	9.05301917352195	0.0265137536816363	246828.246	5	0.01	**	0.1477833	0.1147068;0.1860952	0.002654	**
LTR	LTR	MamRep1527	106	0.0333193978619005	241637	1268	290.877	17.4663947609673	0.0914325140743023	246828.246	1	0.002	**	0.08359621	0.06894682;0.10020859	2.2e-16	***
LTR	LTR	LTR90B	57	0.0179170346993239	241637	537	109.826	9.88592208422945	0.0345220395243499	246828.246	1	0.002	**	0.1061453	0.08138963;0.13533133	1.584e-09	***
LTR	LTR	EUTREP16	62	0.0194887044097909	241637	411	84.487	8.51741612094756	0.0265571317656452	246828.246	4	0.008	**	0.1508516	0.1176541;0.1891728	0.005911	**
LTR	ERVL--int	HERVL-int	102	0.0320620620935269	241637	2324	801.427	41.6815309342282	0.251915708210088	246828.246	1	0.002	**	0.04388985	0.03592616;0.05302722	2.2e-16	***
LTR	ERVL--int	LTR57-int	22	0.00691534672605483	241637	366	78.616	9.56629803309819	0.0247116771916148	246828.246	1	0.002	**	0.06010929	0.03804988;0.08959456	4.499e-16	***
LTR	ERVL--int	MER76-int	5	0.00157166971046701	241637	155	33.771	6.55969424505354	0.0106153715584363	246828.246	1	0.002	**	0.03225806	0.01055549;0.07367159	6.598e-11	***
LTR	ERVL--int	tot	1635	0.513935995322711	241637	29730	7137.869	96.0302538195576	2.24367450091628	246828.246	1	0.002	**	0.05499495	0.05243035;0.05764694	2.2e-16	***
LTR	ERVL--int	MER21-int	134	0.0421207482405158	241637	1093	226.902	16.0465537698251	0.0713230001288769	246828.246	1	0.002	**	0.1225984	0.1037334;0.1435208	2.627e-13	***
LTR	ERVL--int	ERVL-B4-int	243	0.0763831479286965	241637	3898	994.637	37.3727702338876	0.312648169161954	246828.246	1	0.002	**	0.06233966	0.05495194;0.07039151	2.2e-16	***
LTR	ERVL--int	MER70-int	7	0.00220033759465381	241637	258	68.55	9.57241511485638	0.0215475917305026	246828.246	1	0.002	**	0.02713178	0.01097649;0.05510041	2.2e-16	***
LTR	ERVL--int	LTR52-int	7	0.00220033759465381	241637	170	42.449	6.82011091646703	0.0133431615079228	246828.246	1	0.002	**	0.04117647	0.01671287;0.08299654	4.391e-13	***
LTR	ERVL--int	MER68-int	40	0.012573357683736	241637	410	82.795	9.66552623489261	0.0260252787356232	246828.246	1	0.002	**	0.09756098	0.0706165;0.1304775	1.639e-08	***
LTR	ERVL--int	HERVL40-int	99	0.0311190602672467	241637	1333	296.098	17.7465866390508	0.0930736515859719	246828.246	1	0.002	**	0.07426857	0.06076859;0.08967956	2.2e-16	***
LTR	ERVL--int	ERVL47-int	11	0.00345767336302741	241637	212	47.508	7.99586579864056	0.0149333769209733	246828.246	1	0.002	**	0.05188679	0.02618298;0.09094169	8.118e-12	***
LTR	ERVL--int	HERVL74-int	17	0.00534367701558782	241637	371	93.07	10.1557983556311	0.0292550599906328	246828.246	1	0.002	**	0.0458221	0.02691631;0.07235358	2.2e-16	***
LTR	ERVL--int	ERVL-int	40	0.012573357683736	241637	820	199.452	16.3503219854849	0.0626945334184131	246828.246	1	0.002	**	0.04878049	0.03507483;0.06583568	2.2e-16	***
LTR	ERVL--int	ERV3-16A3_I-int	284	0.0892708395545259	241637	6505	1565.028	44.7089936154921	0.491941420726552	246828.246	1	0.002	**	0.04365872	0.03882194;0.04890977	2.2e-16	***
LTR	ERVL--int	HERVL32-int	9	0.00282900547884061	241637	114	29.704	6.23018452368782	0.00933697541594239	246828.246	1	0.002	**	0.07894737	0.03673531;0.14458012	1.636e-06	***
LTR	ERVL--int	ERVL-E-int	538	0.16911166084625	241637	8861	2094.201	48.6919244074672	0.658278455865943	246828.246	1	0.002	**	0.06071549	0.05583187;0.06589034	2.2e-16	***
LTR	ERVL--int	LTR53-int	27	0.00848701643652183	241637	325	79.769	9.64741995103933	0.0250741042268485	246828.246	1	0.002	**	0.08307692	0.05546117;0.11857115	7.118e-14	***
LTR	ERVL--int	HERVL18-int	35	0.011001687973269	241637	504	140.391	14.6756087605418	0.0441296564644347	246828.246	1	0.002	**	0.06944444	0.04884398;0.09525975	2.2e-16	***
LTR	ERVL--int	HERVL66-int	7	0.00220033759465381	241637	107	35.601	7.06170423245456	0.0111906026724672	246828.246	1	0.002	**	0.06542056	0.0267049;0.1301535	7.83e-11	***
LTR	ERVL--int	HERV16-int	83	0.0260897171937523	241637	1904	445.788	22.4313669271898	0.140126299377933	246828.246	1	0.002	**	0.04359244	0.03486810;0.05375507	2.2e-16	***
LTR	ERVL?	tot	494	0.15528096739414	241637	3926	874.656	27.7312582961302	0.274934068455646	246828.246	1	0.002	**	0.1258278	0.1156075;0.1366086	2.2e-16	***
LTR	ERVL?	LTR89B	65	0.0204317062360711	241637	732	161.316	11.8625825546069	0.0507070942027391	246828.246	1	0.002	**	0.08879781	0.06919972;0.11178107	2.2e-16	***
LTR	ERVL?	Eutr10	104	0.0326907299777137	241637	999	227.142	14.9792594681518	0.0713984402749793	246828.246	1	0.002	**	0.1041041	0.0858545;0.1247234	2.2e-16	***
LTR	ERVL?	LTR89	108	0.0339480657460873	241637	1093	247.934	15.310259568278	0.0779340715989853	246828.246	1	0.002	**	0.09881061	0.0817610;0.1180538	2.2e-16	***
LTR	ERVL?	LTR55	51	0.0160310310467635	241637	406	89.501	9.65843073611259	0.0281332021513015	246828.246	1	0.002	**	0.1256158	0.09497732;0.16183614	1.438e-06	***
LTR	ERVL?	LTR87	168	0.0528081022716914	241637	696	152.462	11.9440871236448	0.0479239814794441	246828.246	902	0.2	ns	0.2413793	0.2100222;0.2749464	0.1555	ns
LTR	ERVK	MER11C	91	0.0286043887304995	241637	869	250.31	18.9887986580108	0.0786809290453993	246828.246	1	0.002	**	0.1047181	0.08515278;0.12700895	2.2e-16	***
LTR	ERVK	MER9a1	23	0.00722968066814823	241637	341	80.125	9.36905300199301	0.0251860071102338	246828.246	1	0.002	**	0.06744868	0.04323383;0.09948949	2.2e-16	***
LTR	ERVK	LTR22	5	0.00157166971046701	241637	104	16.9	4.27999045773682	0.00531224362137848	246828.246	3	0.006	**	0.04807692	0.01579245;0.10863596	0.0007294	***
LTR	ERVK	LTR14A	13	0.00408634124721422	241637	133	27.387	5.04208822350954	0.00860866367211198	246828.246	1	0.002	**	0.09774436	0.05307838;0.16134536	0.001203	**
LTR	ERVK	LTR3B_	39	0.0122590237416426	241637	264	58.325	7.9868118898697	0.0183335271725976	246828.246	7	0.014	*	0.1477273	0.1072048;0.1963696	0.003698	**
LTR	ERVK	MER11A	48	0.0150880292204833	241637	968	265.818	19.3191124046656	0.0835556198193837	246828.246	1	0.002	**	0.04958678	0.03678439;0.06521017	2.2e-16	***
LTR	ERVK	LTR5A	30	0.00943001826280204	241637	267	75.67	10.2206438917302	0.0237856493982077	246828.246	1	0.002	**	0.1123596	0.07710505;0.15650291	2.167e-11	***
LTR	ERVK	LTR13	208	0.0653814599554274	241637	466	150.425	14.0810742364229	0.0472836832393999	246828.246	1001	0.002	**	0.4463519	0.4006097;0.4927792	3.168e-08	***
LTR	ERVK	LTR13A	87	0.0273470529621259	241637	189	61.368	9.08047526460102	0.0192900453583878	246828.246	999	0.006	**	0.4603175	0.3877376;0.5341616	0.0001269	***
LTR	ERVK	LTR22C0	18	0.00565801095768122	241637	113	24.666	4.92714123206557	0.00775336101567583	246828.246	93	0.186	ns	0.159292	0.09722573;0.24001784	0.1395	ns
LTR	ERVK	LTR22E	11	0.00345767336302741	241637	122	27.012	5.19199507056901	0.00849078844382695	246828.246	1	0.002	**	0.09016393	0.04587254;0.15560200	0.0001847	***
LTR	ERVK	LTR3B	10	0.00314333942093401	241637	90	19.746	4.66339267392649	0.0062068380205763	246828.246	21	0.042	*	0.1111111	0.0545856;0.1948586	0.01062	*
LTR	ERVK	LTR5_Hs	121	0.0380344069933015	241637	653	196.163	16.7727683092791	0.0616606890828679	246828.246	1	0.002	**	0.1852986	0.1562099;0.2172643	2.771e-11	***
LTR	ERVK	LTR22C2	2	0.000628667884186802	241637	70	17.15	4.33269803612855	0.00539082710690183	246828.246	1	0.002	**	0.02857143	0.003479057;0.099428930	1.121e-06	***
LTR	ERVK	LTR22B2	2	0.000628667884186802	241637	40	8.107	2.88927307447719	0.0025483052685512	246828.246	14	0.028	*	0.05	0.006113647;0.169196864	0.01613	*
LTR	ERVK	LTR14	24	0.00754401461024163	241637	97	22.714	5.08153776194036	0.00713978116070951	246828.246	655	0.694	ns	0.2474227	0.1654082;0.3454192	0.7206	ns
LTR	ERVK	LTR22A	24	0.00754401461024163	241637	170	40.933	6.65768997744983	0.0128666312517092	246828.246	6	0.012	*	0.1411765	0.09259576;0.20273993	0.001642	**
LTR	ERVK	LTR5	9	0.00282900547884061	241637	27	6.18318318318318	2.34188948719147	0.00194358434465559	246828.246	924	0.156	ns	0.3333333	0.1651882;0.5396073	0.2488	ns
LTR	ERVK	MER9a2	30	0.00943001826280204	241637	310	72.361	9.15535359773173	0.0227455183838206	246828.246	1	0.002	**	0.09677419	0.06624918;0.13526496	6.341e-10	***
LTR	ERVK	LTR22B	18	0.00565801095768122	241637	142	26.427	5.35362795983549	0.00830690308770231	246828.246	57	0.114	ns	0.1267606	0.07688744;0.19292109	0.08349	ns
LTR	ERVK	LTR5B	117	0.0367770712249279	241637	442	142.72	13.3335435418865	0.0448617402155702	246828.246	29	0.058	ns	0.2647059	0.2241391;0.3084543	0.009394	**
LTR	ERVK	LTR3A	24	0.00754401461024163	241637	163	42.061	6.65504083898578	0.0132211999383905	246828.246	4	0.008	**	0.1472393	0.09667392;0.21111422	0.0008656	***
LTR	ERVK	MER11D	27	0.00848701643652183	241637	260	70.898	9.65550748665367	0.022285647826538	246828.246	1	0.002	**	0.1038462	0.06955824;0.14748746	2.946e-11	***
LTR	ERVK	LTR3	7	0.00220033759465381	241637	92	24.418	5.05814796747395	0.00767540619803667	246828.246	1	0.002	**	0.07608696	0.03113777;0.15050263	8.056e-06	***
LTR	ERVK	tot	1146	0.360226697639038	241637	8264	2155.787	51.7730246081594	0.677637026023707	246828.246	1	0.002	**	0.1386738	0.1312903;0.1463130	2.2e-16	***
LTR	ERVK	LTR13_	29	0.00911568432070863	241637	44	10.074	3.76280250381052	0.00316660013264892	246828.246	1001	0.002	**	0.6590909	0.5008050;0.7950827	1.476e-09	***
LTR	ERVK	LTR14B	34	0.0106873540311756	241637	363	90.975	9.7062137615852	0.0285965303819472	246828.246	1	0.002	**	0.09366391	0.06573898;0.12842440	3.865e-14	***
LTR	ERVK	LTR22C	2	0.000628667884186802	241637	16	2.92324324324324	1.57961523010645	0.000918874572346548	246828.246	428	0.856	ns	0.125	0.0155136;0.3834762	0.7521	ns
LTR	ERVK	MER11B	38	0.0119446897995492	241637	544	152.887	14.3830839566522	0.0480575734048338	246828.246	1	0.002	**	0.06985294	0.04990298;0.09462056	2.2e-16	***
LTR	ERVK	MER9B	3	0.000943001826280203	241637	39	8.305	2.95070867448512	0.0026105433890857	246828.246	42	0.084	ns	0.07692308	0.0161533;0.2087019	0.04758	*
LTR	ERVK	MER9a3	48	0.0150880292204833	241637	575	127.054	12.151409002282	0.039937384678735	246828.246	1	0.002	**	0.08347826	0.0621900;0.1091574	2.2e-16	***
LTR	ERVK	LTR14C	8	0.00251467153674721	241637	137	25.765	5.14823069406173	0.00809881401803648	246828.246	1	0.002	**	0.05839416	0.02554475;0.11181729	2.391e-05	***
LTR	ERVK	LTR22B1	18	0.00565801095768122	241637	154	32.806	6.02251065873981	0.0103120393043161	246828.246	11	0.022	*	0.1168831	0.07076359;0.17842455	0.002959	**
LTR	ERV1	LTR64	54	0.0169740328730437	241637	372	84.97	8.90473999588951	0.0267089550596763	246828.246	1	0.002	**	0.1451613	0.1109680;0.1851222	7.29e-05	***
LTR	ERV1	LTR9C	16	0.00502934307349442	241637	153	35.432	6.22576389980669	0.0111374802362534	246828.246	1	0.002	**	0.1045752	0.06096587;0.16426490	7.437e-05	***
LTR	ERV1	LTR43B	41	0.0128876916258294	241637	242	52.936	7.20623576035602	0.0166395815586563	246828.246	57	0.114	ns	0.1694215	0.1244075;0.2227387	0.07324	ns
LTR	ERV1	MER61F	36	0.0113160219153624	241637	159	34.286	6.10421702312959	0.0107772535386144	246828.246	655	0.694	ns	0.2264151	0.1638982;0.2994146	0.7723	ns
LTR	ERV1	MER4E	82	0.0257753832516589	241637	729	161.517	13.6156195634314	0.0507702753250999	246828.246	1	0.002	**	0.1124829	0.09046656;0.13768976	2.968e-14	***
LTR	ERV1	LTR77	10	0.00314333942093401	241637	103	23.602	5.33873562729024	0.00741890970128845	246828.246	8	0.016	*	0.09708738	0.04754642;0.17130628	0.0008976	***
LTR	ERV1	LTR21C	5	0.00157166971046701	241637	22	5.19576185671039	2.2621216017735	0.00163320430659831	246828.246	586	0.832	ns	0.2272727	0.07820626;0.45370362	1	ns
LTR	ERV1	LTR10F	47	0.0147736952783899	241637	449	101.319	10.6417331993189	0.0318480006789613	246828.246	1	0.002	**	0.1046771	0.07793182;0.13676095	3.763e-11	***
LTR	ERV1	LTR2752	27	0.00848701643652183	241637	230	64.607	10.0421808585783	0.0203081729968284	246828.246	1	0.002	**	0.1173913	0.07880426;0.16618742	2.774e-09	***
LTR	ERV1	MER95	22	0.00691534672605483	241637	139	31.408	5.60222464034788	0.00987260045326954	246828.246	46	0.092	ns	0.1582734	0.1019270;0.2297651	0.06714	ns
LTR	ERV1	LTR68	27	0.00848701643652183	241637	352	71.915	8.46802707143066	0.0226053254456469	246828.246	1	0.002	**	0.07670455	0.05115508;0.10964038	7.798e-11	***
LTR	ERV1	LTR9B	93	0.0292330566146863	241637	685	157.68	12.8864137625508	0.0495641759892875	246828.246	1	0.002	**	0.1357664	0.1109986;0.1637197	7.119e-10	***
LTR	ERV1	MER57E3	71	0.0223177098886315	241637	243	72.905	7.80249023414024	0.0229165160483194	246828.246	428	0.856	ns	0.2921811	0.2357971;0.3537158	0.8338	ns
LTR	ERV1	HERV-Fc1_LTR3	1	0.000314333942093401	241637	5	1.91213389121339	1.00102212786924	0.000601048583835499	246828.246	315	0.63	ns	0.2	0.005050763;0.716417936	0.6555	ns
LTR	ERV1	LTR60B	27	0.00848701643652183	241637	247	56.706	7.89936478230775	0.0178246205203484	246828.246	1	0.002	**	0.1093117	0.07328407;0.15504816	1.554e-06	***
LTR	ERV1	LTR6B	30	0.00943001826280204	241637	154	38.912	6.61074564311455	0.0122313623547384	246828.246	107	0.214	ns	0.1948052	0.1354622;0.2662677	0.1144	ns
LTR	ERV1	LTR12F	66	0.0207460401781645	241637	637	145.492	12.4642405822935	0.0457330739030531	246828.246	1	0.002	**	0.1036107	0.08104184;0.12992837	4.938e-16	***
LTR	ERV1	MER90a	199	0.0625524544765868	241637	1252	276.576	16.568607145525	0.0869372243684245	246828.246	1	0.002	**	0.1589457	0.1391129;0.1803942	4.703e-08	***
LTR	ERV1	LTR109A2	3	0.000943001826280203	241637	26	6.26826826826827	2.58330234508397	0.00197032947486374	246828.246	138	0.276	ns	0.1153846	0.02445808;0.30154040	0.1702	ns
LTR	ERV1	MER51B	122	0.0383487409353949	241637	713	156.451	12.5774318042592	0.0491778595744547	246828.246	3	0.006	**	0.171108	0.1441707;0.2007984	0.001522	**
LTR	ERV1	LTR58	5	0.00157166971046701	241637	76	17.53	4.22456470502547	0.00551027400489732	246828.246	1	0.002	**	0.06578947	0.02170508;0.14689038	0.0001954	***
LTR	ERV1	LTR78B	258	0.0810981570600975	241637	3270	707.657	25.9109770122574	0.22244061445999	246828.246	1	0.002	**	0.07889908	0.06988610;0.08867339	2.2e-16	***
LTR	ERV1	LTR12C	346	0.108759543964317	241637	2731	884.579	38.6497291136764	0.278053204163039	246828.246	1	0.002	**	0.1266935	0.1144403;0.1397529	2.2e-16	***
LTR	ERV1	MER41B	462	0.145222281247151	241637	2851	687.046	26.7855810344176	0.215961877579503	246828.246	1	0.002	**	0.1620484	0.1486988;0.1760956	2.2e-16	***
LTR	ERV1	LTR12	65	0.0204317062360711	241637	778	193.649	15.3785011394901	0.060870453552445	246828.246	1	0.002	**	0.08354756	0.0650700;0.1052508	2.2e-16	***
LTR	ERV1	LTR6A	63	0.0198030383518843	241637	287	63.276	8.07335141084562	0.0198897945199021	246828.246	519	0.966	ns	0.2195122	0.1729996;0.2719191	1	ns
LTR	ERV1	MER101B	28	0.00880135037861523	241637	261	55.47	7.29892967320376	0.017436103767921	246828.246	1	0.002	**	0.1072797	0.07247986;0.15130764	9.992e-06	***
LTR	ERV1	MER50B	63	0.0198030383518843	241637	692	151.277	12.9127460290215	0.0475514957580635	246828.246	1	0.002	**	0.09104046	0.07066654;0.11497772	2.2e-16	***
LTR	ERV1	HERV1_LTRb	5	0.00157166971046701	241637	10	1.96049046321526	1.15382643758374	0.00061624869573897	246828.246	726	0.552	ns	0.5	0.187086;0.812914	0.03025	*
LTR	ERV1	LTR25	13	0.00408634124721422	241637	284	38.802	6.58332257573151	0.0121967856211082	246828.246	1	0.002	**	0.04577465	0.02459497;0.07700413	6.475e-07	***
LTR	ERV1	LTR10B2	14	0.00440067518930762	241637	101	25.429	5.11322834460815	0.0079931978134931	246828.246	7	0.014	*	0.1386139	0.07790365;0.22162269	0.007993	**
LTR	ERV1	LTR24B	98	0.0308047263251533	241637	454	101.309	9.87000182046264	0.0318448573395404	246828.246	401	0.802	ns	0.215859	0.1788695;0.2565969	0.7355	ns
LTR	ERV1	MER31B	183	0.0575231114030924	241637	1486	332.551	17.7548481726438	0.104532066777103	246828.246	1	0.002	**	0.1231494	0.1068625;0.1409416	2.2e-16	***
LTR	ERV1	LTR49	163	0.0512364325612244	241637	1462	318.707	18.4958711135282	0.100180427682762	246828.246	1	0.002	**	0.1114911	0.09580858;0.12875306	2.2e-16	***
LTR	ERV1	LTR45C	62	0.0194887044097909	241637	424	100.149	9.59139165052672	0.031480229966712	246828.246	1	0.002	**	0.1462264	0.1139842;0.1835010	5.689e-06	***
LTR	ERV1	LTR35	18	0.00565801095768122	241637	105	23.525	5.06586991917854	0.00739470598774726	246828.246	158	0.316	ns	0.1714286	0.1048815;0.2573326	0.2412	ns
LTR	ERV1	MER4B	254	0.0798408212917239	241637	1738	391.967	20.0751319278834	0.123208532280524	246828.246	1	0.002	**	0.146145	0.1298577;0.1636367	2.2e-16	***
LTR	ERV1	MER34A1	95	0.0298617244988731	241637	775	176.854	13.0910679495624	0.0555912149949864	246828.246	1	0.002	**	0.1225806	0.1003172;0.1477604	8.675e-14	***
LTR	ERV1	MER89	135	0.0424350821826092	241637	1388	308.209	16.8787502858242	0.0968805499586651	246828.246	1	0.002	**	0.09726225	0.08217865;0.11407445	2.2e-16	***
LTR	ERV1	MER92D	11	0.00345767336302741	241637	231	46.049	6.44034758977163	0.014474763699459	246828.246	1	0.002	**	0.04761905	0.02400775;0.08360473	5.067e-11	***
LTR	ERV1	MER49	178	0.0559514416926254	241637	1335	323.675	18.4753542243096	0.101742038707082	246828.246	1	0.002	**	0.1333333	0.1155464;0.1527512	2.2e-16	***
LTR	ERV1	LTR1A1	28	0.00880135037861523	241637	359	88.873	10.5325117994145	0.0279358004356668	246828.246	1	0.002	**	0.07799443	0.05245039;0.11075196	2.2e-16	***
LTR	ERV1	LTR72	24	0.00754401461024163	241637	153	38.349	6.13341811862014	0.0120543923453398	246828.246	9	0.018	*	0.1568627	0.1031655;0.2243496	0.006628	**
LTR	ERV1	MER34D	48	0.0150880292204833	241637	249	62.742	7.98029580411159	0.0197219401948242	246828.246	36	0.072	ns	0.1927711	0.1456887;0.2473304	0.03398	*
LTR	ERV1	LTR29	90	0.0282900547884061	241637	708	150.713	12.5692727561151	0.0473742114147228	246828.246	1	0.002	**	0.1271186	0.1034709;0.1539230	4.602e-09	***
LTR	ERV1	LTR27C	9	0.00282900547884061	241637	120	29.901	5.85674828727515	0.00939889920253479	246828.246	1	0.002	**	0.075	0.03486739;0.13760106	1.309e-06	***
LTR	ERV1	LTR26	43	0.0135163595100163	241637	596	147.115	12.0886686988647	0.0462432378910707	246828.246	1	0.002	**	0.07214765	0.05270249;0.09595463	2.2e-16	***
LTR	ERV1	LTR23	156	0.0490360949665706	241637	856	186.938	12.7616227422305	0.0587609584670562	246828.246	12	0.024	*	0.182243	0.1569272;0.2097674	0.01027	*
LTR	ERV1	MER61E	17	0.00534367701558782	241637	318	66.053	8.29198094232901	0.0207626998770954	246828.246	1	0.002	**	0.05345912	0.03144669;0.08421532	1.347e-14	***
LTR	ERV1	PABL_A	74	0.0232607117149117	241637	524	126.495	11.7487023541754	0.0397616720051048	246828.246	1	0.002	**	0.1412214	0.1125431;0.1740167	1.663e-08	***
LTR	ERV1	MER65D	60	0.0188600365256041	241637	470	101.026	9.53290093309482	0.031755900833928	246828.246	1	0.002	**	0.1276596	0.09884921;0.16125085	1.593e-06	***
LTR	ERV1	MER57E1	87	0.0273470529621259	241637	501	112.206	10.6229191096615	0.0352701543065322	246828.246	13	0.026	*	0.1736527	0.1414919;0.2097207	0.006235	**
LTR	ERV1	LTR8A	206	0.0647527920712406	241637	1442	340.671	20.0236786507052	0.107084458386901	246828.246	1	0.002	**	0.1428571	0.1251909;0.1619917	2.2e-16	***
LTR	ERV1	LTR8	481	0.151194626146926	241637	3403	818.474	29.5277702038812	0.257274158920954	246828.246	1	0.002	**	0.1413459	0.1298059;0.1535057	2.2e-16	***
LTR	ERV1	MER57B2	229	0.0719824727393889	241637	1104	245.083	15.4925184889071	0.077037905530077	246828.246	156	0.312	ns	0.2074275	0.1838623;0.2325629	0.2616	ns
LTR	ERV1	LTR39	159	0.0499790967928508	241637	1272	290.314	17.4219668501845	0.0912555440649037	246828.246	1	0.002	**	0.125	0.1073151;0.1444378	2.2e-16	***
LTR	ERV1	MER4E1	127	0.039920410645862	241637	1050	252.69	16.1972915097634	0.0794290438275815	246828.246	1	0.002	**	0.1209524	0.1018374;0.1422200	2.2e-16	***
LTR	ERV1	LTR44	14	0.00440067518930762	241637	218	52.221	7.30119623530738	0.0164148327900595	246828.246	1	0.002	**	0.06422018	0.03555139;0.10540383	9.545e-12	***
LTR	ERV1	LTR1B	25	0.00785834855233503	241637	321	80.29	9.75187156391013	0.0252378722106792	246828.246	1	0.002	**	0.07788162	0.05103308;0.11282301	2.872e-15	***
LTR	ERV1	LTR46	41	0.0128876916258294	241637	255	58.799	7.53467785445206	0.0184825214611499	246828.246	14	0.028	*	0.1607843	0.1179198;0.2117349	0.007326	**
LTR	ERV1	LTR1B1	17	0.00534367701558782	241637	168	41.958	7.23592389364306	0.0131888235423549	246828.246	1	0.002	**	0.1011905	0.06006032;0.15706877	1.725e-06	***
LTR	ERV1	MER4D1	163	0.0512364325612244	241637	1536	364.253	20.4970026618069	0.114497081409348	246828.246	1	0.002	**	0.1061198	0.09115596;0.12260769	2.2e-16	***
LTR	ERV1	HERV1_LTRa	8	0.00251467153674721	241637	27	7.387	2.86556145326574	0.00232198483024395	246828.246	663	0.678	ns	0.2962963	0.1375266;0.5018137	0.8295	ns
LTR	ERV1	LTR38B	40	0.012573357683736	241637	226	56.516	7.56776155907511	0.0177648970713507	246828.246	15	0.03	*	0.1769912	0.1295580;0.2331157	0.01105	*
LTR	ERV1	LTR28B	28	0.00880135037861523	241637	261	68.702	9.42093147995197	0.0215953704897008	246828.246	1	0.002	**	0.1072797	0.07247986;0.15130764	5.799e-10	***
LTR	ERV1	LTR1A2	106	0.0333193978619005	241637	837	208.341	15.7265394490664	0.0654886478296813	246828.246	1	0.002	**	0.1266428	0.1048610;0.1510915	2.2e-16	***
LTR	ERV1	MER72	98	0.0308047263251533	241637	774	187.93	14.0052578429405	0.0590727777376129	246828.246	1	0.002	**	0.126615	0.1039998;0.1521178	9.49e-16	***
LTR	ERV1	MER51E	39	0.0122590237416426	241637	233	58.362	7.67305883151119	0.0183451575284551	246828.246	8	0.016	*	0.167382	0.1218145;0.2216353	0.003083	**
LTR	ERV1	LTR26C	48	0.0150880292204833	241637	312	75.876	8.7322893262235	0.0238504021902789	246828.246	1	0.002	**	0.1538462	0.1156641;0.1987516	0.0001576	***
LTR	ERV1	MER92B	71	0.0223177098886315	241637	804	189.264	13.6785015774903	0.0594920992163655	246828.246	1	0.002	**	0.08830846	0.06961247;0.11008526	2.2e-16	***
LTR	ERV1	LTR10A	31	0.00974435220489544	241637	311	78.915	9.37708401928365	0.0248056630403008	246828.246	1	0.002	**	0.09967846	0.06873622;0.13849719	1.005e-11	***
LTR	ERV1	MER65A	170	0.0534367701558782	241637	1394	317.763	17.9047315090289	0.0998836964414254	246828.246	1	0.002	**	0.1219512	0.1052253;0.1402883	2.2e-16	***
LTR	ERV1	MER51C	27	0.00848701643652183	241637	180	43.897	6.72767810263337	0.013798317056074	246828.246	6	0.012	*	0.15	0.1012372;0.2106886	0.003017	**
LTR	ERV1	HERV-Fc1_LTR1	1	0.000314333942093401	241637	17	4.0559511698881	1.92526420163199	0.00127492312016927	246828.246	61	0.122	ns	0.05882353	0.001488174;0.286889397	0.09245	ns
LTR	ERV1	MER39	332	0.104358868775009	241637	3348	741.052	28.2371853171422	0.232937796456199	246828.246	1	0.002	**	0.09916368	0.08924363;0.10978991	2.2e-16	***
LTR	ERV1	LTR71B	39	0.0122590237416426	241637	233	55.359	7.29213921248726	0.0174012127003486	246828.246	14	0.028	*	0.167382	0.1218145;0.2216353	0.01095	*
LTR	ERV1	MER34B	79	0.0248323814253787	241637	667	146.418	12.607625796645	0.0460241471334316	246828.246	1	0.002	**	0.1184408	0.09490129;0.14541602	2.206e-11	***
LTR	ERV1	LTR19B	37	0.0116303558574558	241637	283	61.187	7.93895824765806	0.0192331509148689	246828.246	5	0.01	**	0.130742	0.09375181;0.17568203	0.0002888	***
LTR	ERV1	MER67C	118	0.0370914051670213	241637	1648	368.457	19.3045802289979	0.115818541301908	246828.246	1	0.002	**	0.07160194	0.05962240;0.08513283	2.2e-16	***
LTR	ERV1	LTR51	47	0.0147736952783899	241637	414	98.078	10.252757435687	0.0308292443726366	246828.246	1	0.002	**	0.1135266	0.08461761;0.14809568	2.852e-10	***
LTR	ERV1	LTR48B	115	0.0361484033407411	241637	1013	232.176	15.1442521232437	0.0729807973394775	246828.246	1	0.002	**	0.1135242	0.09464054;0.13468596	2.2e-16	***
LTR	ERV1	LTR27E	16	0.00502934307349442	241637	222	56.9	8.5893991511501	0.0178856013051145	246828.246	1	0.002	**	0.07207207	0.04175421;0.11440337	2.543e-12	***
LTR	ERV1	MER41C	93	0.0292330566146863	241637	837	183.648	13.3870575299171	0.0577267997975689	246828.246	1	0.002	**	0.1111111	0.09062235;0.13438302	4.377e-16	***
LTR	ERV1	LTR1	29	0.00911568432070863	241637	244	56.884	8.58126926405305	0.017880571962041	246828.246	1	0.002	**	0.1188525	0.08106018;0.16621503	9.449e-06	***
LTR	ERV1	LTR4	6	0.00188600365256041	241637	102	22.006	4.90163136006677	0.00691723272970739	246828.246	2	0.004	**	0.05882353	0.02189072;0.12364568	1.925e-05	***
LTR	ERV1	LTR31	41	0.0128876916258294	241637	241	61.991	7.97649945424329	0.019485875404312	246828.246	1	0.002	**	0.1701245	0.1249363;0.2236326	0.001495	**
LTR	ERV1	MER87	14	0.00440067518930762	241637	165	39.356	6.25910859791076	0.0123709266250279	246828.246	1	0.002	**	0.08484848	0.04716487;0.13826362	5.328e-07	***
LTR	ERV1	MER61A	78	0.0245180474832853	241637	811	167.53	13.0543293782375	0.0526603653189075	246828.246	1	0.002	**	0.09617756	0.07676708;0.11857908	2.2e-16	***
LTR	ERV1	MER34C_	56	0.0176027007572305	241637	651	141.544	11.7478541051579	0.0444920834996684	246828.246	1	0.002	**	0.08602151	0.06563252;0.11025327	2.2e-16	***
LTR	ERV1	LTR12_	37	0.0116303558574558	241637	545	134.867	12.6046097594169	0.0423932757683107	246828.246	1	0.002	**	0.06788991	0.04824777;0.09236586	2.2e-16	***
LTR	ERV1	LTR10C	92	0.0289187226725929	241637	519	133.943	12.1322274105764	0.0421028312058164	246828.246	1	0.002	**	0.177264	0.1453614;0.2128933	1.507e-05	***
LTR	ERV1	MER66B	233	0.0732398085077625	241637	1430	349.862	17.9410377859486	0.109973501648682	246828.246	1	0.002	**	0.1629371	0.1441538;0.1831161	7.802e-14	***
LTR	ERV1	LTR70	11	0.00345767336302741	241637	151	51.772	8.2026397762732	0.0162736968500596	246828.246	1	0.002	**	0.07284768	0.03692458;0.12660518	9.192e-15	***
LTR	ERV1	HERV1_LTRd	4	0.0012573357683736	241637	16	3.73319544984488	1.8658876367402	0.00117347004235489	246828.246	666	0.672	ns	0.25	0.07266204;0.52377082	0.7751	ns
LTR	ERV1	MER83B	26	0.00817268249442843	241637	147	34.832	5.86909040842124	0.0109488798709974	246828.246	66	0.132	ns	0.1768707	0.1189112;0.2483167	0.09868	ns
LTR	ERV1	LTR12E	23	0.00722968066814823	241637	112	30.578	6.67821192494776	0.00961170328133202	246828.246	146	0.292	ns	0.2053571	0.1348570;0.2920302	0.1126	ns
LTR	ERV1	MER57F	58	0.0182313686414173	241637	413	92.123	9.58466153480324	0.0289573857474704	246828.246	1	0.002	**	0.1404358	0.1083961;0.1777329	3.23e-05	***
LTR	ERV1	MER90	116	0.0364627372828345	241637	701	154.675	12.8330067038501	0.0486196024932968	246828.246	2	0.004	**	0.1654779	0.1387103;0.1950956	0.0003146	***
LTR	ERV1	MER72B	27	0.00848701643652183	241637	188	42.782	6.72143241085214	0.0134478347106399	246828.246	10	0.02	*	0.143617	0.09682637;0.20203553	0.005216	**
LTR	ERV1	LTR61	34	0.0106873540311756	241637	184	38.504	6.00733485599663	0.0121031141063643	246828.246	257	0.514	ns	0.1847826	0.1314921;0.2485242	0.4686	ns
LTR	ERV1	MER50	241	0.0757544800445097	241637	2531	584.528	25.1736952180432	0.183736990503972	246828.246	1	0.002	**	0.09521928	0.08405998;0.10732483	2.2e-16	***
LTR	ERV1	LTR56	163	0.0512364325612244	241637	976	222.079	14.5258307424656	0.0698069675261604	246828.246	1	0.002	**	0.1670082	0.1441285;0.1919165	3.664e-06	***
LTR	ERV1	LTR26E	16	0.00502934307349442	241637	118	28.915	5.34718312454019	0.0090889659356307	246828.246	3	0.006	**	0.1355932	0.07953352;0.21083812	0.005096	**
LTR	ERV1	MER61B	50	0.0157166971046701	241637	429	87.455	9.18010072108413	0.0274900749057784	246828.246	1	0.002	**	0.1165501	0.0877547;0.1507583	2.574e-06	***
LTR	ERV1	MER57C2	61	0.0191743704676975	241637	454	96.98	9.55933998668219	0.030484105704218	246828.246	1	0.002	**	0.1343612	0.1043578;0.1692235	2.077e-05	***
LTR	ERV1	LTR1D	23	0.00722968066814823	241637	296	79.443	10.1512461697468	0.0249716313617261	246828.246	1	0.002	**	0.0777027	0.04989263;0.11431210	2.2e-16	***
LTR	ERV1	MER4A	114	0.0358340693986477	241637	834	194.314	14.181485060406	0.0610794856239372	246828.246	1	0.002	**	0.1366906	0.1140937;0.1618895	4.419e-12	***
LTR	ERV1	MER52D	67	0.0210603741202579	241637	657	181.149	16.2456985605951	0.0569412792762775	246828.246	1	0.002	**	0.1019787	0.07990859;0.12769752	2.2e-16	***
LTR	ERV1	HERV-Fc1_LTR2	0	0	241637	3	1.501953125	0.748119687143431	0.000472114846620753	246828.246	1	0.002	**	0	0.0000000;0.7075982	0.1245	ns
LTR	ERV1	LTR10D	27	0.00848701643652183	241637	181	43.208	6.64551720326559	0.0135817409699717	246828.246	8	0.016	*	0.1491713	0.1006639;0.2095667	0.003889	**
LTR	ERV1	LTR35B	31	0.00974435220489544	241637	206	44.945	6.83408221194914	0.0141277390273879	246828.246	22	0.044	*	0.1504854	0.1045946;0.2067508	0.01796	*
LTR	ERV1	MER65C	120	0.0377200730512081	241637	680	158.656	12.6004140580552	0.0498709659167707	246828.246	1	0.002	**	0.1764706	0.1485370;0.2072446	0.0003361	***
LTR	ERV1	LTR7B	105	0.0330050639198071	241637	845	200.917	14.3490071086819	0.0631550326435799	246828.246	1	0.002	**	0.1242604	0.1027678;0.1484117	2.2e-16	***
LTR	ERV1	LTR1F	16	0.00502934307349442	241637	132	31.907	6.36103873701566	0.0100294530903742	246828.246	4	0.008	**	0.1212121	0.07089589;0.18936807	0.0007321	***
LTR	ERV1	MER52A	151	0.0474644252561036	241637	1420	425.999	27.4432529254666	0.133905944997847	246828.246	1	0.002	**	0.106338	0.09077925;0.12354605	2.2e-16	***
LTR	ERV1	LTR27B	17	0.00534367701558782	241637	150	33.871	5.99084712284074	0.0106468049526456	246828.246	3	0.006	**	0.1133333	0.06742414;0.17524864	0.0005768	***
LTR	ERV1	MER4D	130	0.0408634124721422	241637	1315	310.808	18.5209114289811	0.0976975038741658	246828.246	1	0.002	**	0.09885932	0.08325748;0.11627943	2.2e-16	***
LTR	ERV1	MER4D0	61	0.0191743704676975	241637	444	100.679	10.1743538603921	0.0316468269560215	246828.246	1	0.002	**	0.1373874	0.1067465;0.1729555	2.981e-06	***
LTR	ERV1	MER101	48	0.0150880292204833	241637	364	79.926	9.11567987698228	0.0251234546557572	246828.246	1	0.002	**	0.1318681	0.09885409;0.17101133	2.665e-05	***
LTR	ERV1	LTR10G	9	0.00282900547884061	241637	116	28.608	5.64501569547882	0.00899246541540802	246828.246	1	0.002	**	0.07758621	0.03609081;0.14217651	4.13e-06	***
LTR	ERV1	LTR1F1	26	0.00817268249442843	241637	221	51.827	7.80268882840736	0.0162909852168747	246828.246	1	0.002	**	0.1176471	0.07830818;0.16761312	1.539e-05	***
LTR	ERV1	MER61D	29	0.00911568432070863	241637	267	60.74	8.25581967817603	0.0190926436427532	246828.246	1	0.002	**	0.1086142	0.07395745;0.15225342	7.956e-07	***
LTR	ERV1	MER51D	24	0.00754401461024163	241637	151	35.714	5.51294808578825	0.0112261224079237	246828.246	17	0.034	*	0.1589404	0.1045700;0.2271979	0.02711	*
LTR	ERV1	MER57C1	32	0.0100586861469888	241637	187	44.989	6.6283341658228	0.01414156972084	246828.246	27	0.054	ns	0.171123	0.1200901;0.2328997	0.02595	*
LTR	ERV1	MER67D	34	0.0106873540311756	241637	1042	225.434	14.99187781435	0.0708615579018838	246828.246	1	0.002	**	0.03262956	0.02270063;0.04529988	2.2e-16	***
LTR	ERV1	MER41A	355	0.111588549443157	241637	2558	619.086	25.2678267183204	0.194599742874835	246828.246	1	0.002	**	0.1387803	0.1256067;0.1527866	2.2e-16	***
LTR	ERV1	MER4A1_	47	0.0147736952783899	241637	400	95.443	10.2203329792236	0.0300009744352205	246828.246	1	0.002	**	0.1175	0.08762468;0.15317325	1.524e-09	***
LTR	ERV1	LTR9	96	0.0301760584409665	241637	810	187.436	13.7746740667664	0.0589174967702187	246828.246	1	0.002	**	0.1185185	0.09706286;0.14279402	3.592e-16	***
LTR	ERV1	MER66C	105	0.0330050639198071	241637	589	131.392	11.3472947038973	0.0413009653195362	246828.246	9	0.018	*	0.1782683	0.1481871;0.2116167	0.008648	**
LTR	ERV1	MER57B1	139	0.0436924179509828	241637	1010	222.762	14.9592491501123	0.0700216576086102	246828.246	1	0.002	**	0.1376238	0.1169628;0.1604219	2.543e-11	***
LTR	ERV1	LTR37A	216	0.0678961314921747	241637	1963	427.5	20.4195239160211	0.134377760244929	246828.246	1	0.002	**	0.1100357	0.09652785;0.12472034	2.2e-16	***
LTR	ERV1	MER66D	36	0.0113160219153624	241637	246	57.514	7.72447224549817	0.0180786023455599	246828.246	4	0.008	**	0.1463415	0.1046476;0.1967982	0.0008745	***
LTR	ERV1	PRIMA4_LTR	41	0.0128876916258294	241637	334	70.781	8.69509307849224	0.022248870755313	246828.246	1	0.002	**	0.1227545	0.08954882;0.16282731	3.016e-05	***
LTR	ERV1	MER83C	12	0.00377200730512081	241637	151	33.827	5.86971247375241	0.0106329742591935	246828.246	1	0.002	**	0.0794702	0.04173734;0.13470346	3.36e-06	***
LTR	ERV1	PrimLTR79	25	0.00785834855233503	241637	141	29.963	5.3452972979249	0.00941838790694458	246828.246	218	0.436	ns	0.177305	0.1181520;0.2505111	0.3542	ns
LTR	ERV1	MER110A	69	0.0216890420044447	241637	635	139.292	11.5390591421435	0.043784203462074	246828.246	1	0.002	**	0.1086614	0.08553383;0.13549885	5.557e-13	***
LTR	ERV1	LTR9D	72	0.0226320438307249	241637	724	176.818	14.0074653340669	0.055579898973071	246828.246	1	0.002	**	0.09944751	0.07862648;0.12359645	2.2e-16	***
LTR	ERV1	LTR06	12	0.00377200730512081	241637	98	21.862	4.72792864892326	0.00687196864204594	246828.246	15	0.03	*	0.122449	0.06490049;0.20412687	0.01491	*
LTR	ERV1	LTR19C	32	0.0100586861469888	241637	129	29.189	5.87671803090932	0.00917509343576429	246828.246	724	0.556	ns	0.248062	0.1762746;0.3317726	0.5294	ns
LTR	ERV1	LTR59	14	0.00440067518930762	241637	114	25.705	5.34064579404941	0.00807995398151088	246828.246	10	0.02	*	0.122807	0.06879433;0.19745901	0.006958	**
LTR	ERV1	MER31A	189	0.0594091150556528	241637	1349	309.476	18.0935568863836	0.0972788110632974	246828.246	1	0.002	**	0.1401038	0.1220105;0.1597803	2.345e-16	***
LTR	ERV1	HERV-Fc2_LTR	2	0.000628667884186802	241637	4	1.33870967741935	0.58861714667854	0.000420801890221811	246828.246	532	0.94	ns	0.5	0.06758599;0.93241401	0.6057	ns
LTR	ERV1	MER34A	202	0.063495456302867	241637	1464	327.285	17.5170951822391	0.102876784238039	246828.246	1	0.002	**	0.1379781	0.1207103;0.1567123	2.2e-16	***
LTR	ERV1	LTR78	415	0.130448585968761	241637	4812	1061.896	33.1977600942485	0.333789955773214	246828.246	1	0.002	**	0.08624273	0.07846002;0.09453160	2.2e-16	***
LTR	ERV1	LTR10B1	9	0.00282900547884061	241637	171	40.99	6.29821939658881	0.0128845482864085	246828.246	1	0.002	**	0.05263158	0.02434585;0.09755762	7.004e-11	***
LTR	ERV1	MER41G	20	0.00628667884186802	241637	114	28.775	5.34068328005863	0.00904495918373762	246828.246	59	0.118	ns	0.1754386	0.1105814;0.2578637	0.06621	ns
LTR	ERV1	MER41E	59	0.0185457025835107	241637	360	85.409	9.73120832247544	0.0268469476602553	246828.246	2	0.004	**	0.1638889	0.1271624;0.2062517	0.0007989	***
LTR	ERV1	LTR1C1	4	0.0012573357683736	241637	70	18.976	4.72522504773601	0.00596480088516438	246828.246	1	0.002	**	0.05714286	0.01578708;0.13989417	9.612e-06	***
LTR	ERV1	MER87B	27	0.00848701643652183	241637	202	46.264	6.67299279430399	0.0145423454970091	246828.246	1	0.002	**	0.1336634	0.08996739;0.18848564	0.000782	***
LTR	ERV1	MER4CL34	124	0.0389774088195817	241637	896	201.275	13.8880615369191	0.0632675641948493	246828.246	1	0.002	**	0.1383929	0.1164428;0.1627506	9.353e-11	***
LTR	ERV1	LTR19A	46	0.0144593613362965	241637	447	98.635	9.90302200567306	0.0310043283783826	246828.246	1	0.002	**	0.1029083	0.07633135;0.13487413	1.095e-10	***
LTR	ERV1	LTR7Y	22	0.00691534672605483	241637	257	60.837	8.1641340069896	0.0191231340351363	246828.246	1	0.002	**	0.08560311	0.05442478;0.12673582	3.936e-10	***
LTR	ERV1	HERV1_LTRc	6	0.00188600365256041	241637	34	7.82382382382382	2.88472464292938	0.00245929338478681	246828.246	359	0.718	ns	0.1764706	0.06764065;0.34531513	0.5458	ns
LTR	ERV1	LTR12B	20	0.00628667884186802	241637	171	36.863	6.29347589483257	0.011587292107389	246828.246	4	0.008	**	0.1169591	0.07292471;0.17484203	0.001077	**
LTR	ERV1	LOR1a	53	0.0166596989309503	241637	808	185.73	14.5929453522602	0.0583812430650074	246828.246	1	0.002	**	0.06559406	0.04951694;0.08492378	2.2e-16	***
LTR	ERV1	LTR54	220	0.0691534672605483	241637	1113	260.899	15.7390761329093	0.0820094111582263	246828.246	6	0.012	*	0.197664	0.1746424;0.2222955	0.003692	**
LTR	ERV1	MER51A	217	0.0682104654342681	241637	941	225.582	15.9322035861682	0.0709080793253136	246828.246	319	0.638	ns	0.2306057	0.2040388;0.2588702	0.5413	ns
LTR	ERV1	LTR43	84	0.0264040511358457	241637	424	90.268	9.74428689679893	0.0283742962848871	246828.246	280	0.56	ns	0.1981132	0.1612155;0.2392846	0.4771	ns
LTR	ERV1	LTR48	97	0.0304903923830599	241637	975	224.506	15.1459355393902	0.0705698560036211	246828.246	1	0.002	**	0.09948718	0.0814186;0.1200147	2.2e-16	***
LTR	ERV1	LTR12D	22	0.00691534672605483	241637	490	123.115	13.2618117408841	0.0386992232808291	246828.246	1	0.002	**	0.04489796	0.02834792;0.06718932	2.2e-16	***
LTR	ERV1	MER92A	10	0.00314333942093401	241637	151	32.342	5.46561148536089	0.0101661883551848	246828.246	1	0.002	**	0.06622517	0.03221185;0.11841710	1.242e-06	***
LTR	ERV1	LTR2C	61	0.0191743704676975	241637	291	63.747	8.08531776514463	0.020037845806628	246828.246	401	0.802	ns	0.209622	0.1643061;0.2609592	0.7768	ns
LTR	ERV1	LTR17	88	0.0276613869042193	241637	843	201.735	15.4085105444101	0.0634121578082123	246828.246	1	0.002	**	0.1043891	0.08456729;0.12702437	2.2e-16	***
LTR	ERV1	MER50C	11	0.00345767336302741	241637	85	18.09	4.29422173860879	0.00568630101246963	246828.246	65	0.13	ns	0.1294118	0.06640994;0.21976636	0.0634	ns
LTR	ERV1	MER57D	51	0.0160310310467635	241637	452	98.518	9.79446821464072	0.0309675513071577	246828.246	1	0.002	**	0.1128319	0.08517363;0.14567533	9.276e-09	***
LTR	ERV1	LTR73	42	0.0132020255679229	241637	217	51.31	7.36574192828898	0.0161284745688124	246828.246	108	0.216	ns	0.1935484	0.1431974;0.2524786	0.1504	ns
LTR	ERV1	LTR45	23	0.00722968066814823	241637	174	41.119	6.51669443094474	0.0129250973649386	246828.246	4	0.008	**	0.1321839	0.08567335;0.19171258	0.0008897	***
LTR	ERV1	MER92C	24	0.00754401461024163	241637	128	28.986	5.42357992650788	0.00911128364551933	246828.246	187	0.374	ns	0.1875	0.1239849;0.2660164	0.3418	ns
LTR	ERV1	LTR24	57	0.0179170346993239	241637	308	77.358	8.43878243877925	0.0243162450924613	246828.246	7	0.014	*	0.1850649	0.1432849;0.2330218	0.00697	**
LTR	ERV1	LTR24C	43	0.0135163595100163	241637	382	94.974	9.86948482600438	0.0298535518163787	246828.246	1	0.002	**	0.1125654	0.08267202;0.14861962	4.409e-11	***
LTR	ERV1	MER84	43	0.0135163595100163	241637	358	76.972	8.80253944613148	0.0241949121908133	246828.246	1	0.002	**	0.1201117	0.08830456;0.15836433	4.325e-06	***
LTR	ERV1	LTR15	42	0.0132020255679229	241637	264	62.033	7.92292141092436	0.01949907742988	246828.246	9	0.018	*	0.1590909	0.1171281;0.2088994	0.002875	**
LTR	ERV1	MER4C	101	0.0317477281514335	241637	668	149.424	11.9024321838812	0.0469690349633644	246828.246	1	0.002	**	0.1511976	0.1248722;0.1806475	3.211e-06	***
LTR	ERV1	LTR28	11	0.00345767336302741	241637	139	38.418	6.99243664041156	0.0120760813873443	246828.246	1	0.002	**	0.07913669	0.04016651;0.13718509	1.037e-08	***
LTR	ERV1	LTR1B0	5	0.00157166971046701	241637	92	25.439	5.76068263875596	0.00799634115291403	246828.246	1	0.002	**	0.05434783	0.01787979;0.12228714	1.187e-07	***
LTR	ERV1	LTR27	29	0.00911568432070863	241637	315	77.574	9.79532911506666	0.0243841412239535	246828.246	1	0.002	**	0.09206349	0.06252503;0.12953996	3.242e-12	***
LTR	ERV1	LTR9A1	61	0.0191743704676975	241637	479	117.301	11.4114249600836	0.0368716857414981	246828.246	1	0.002	**	0.1273486	0.09882929;0.16056159	1.872e-10	***
LTR	ERV1	LTR72B	12	0.00377200730512081	241637	163	38.115	6.08331996378472	0.01198083820289	246828.246	1	0.002	**	0.07361963	0.03861729;0.12506710	1.278e-07	***
LTR	ERV1	LTR21A	17	0.00534367701558782	241637	94	20.045	4.47917827709929	0.00630082386926223	246828.246	293	0.586	ns	0.1808511	0.1090292;0.2736936	0.529	ns
LTR	ERV1	LTR37B	228	0.0716681387972955	241637	2032	446.136	20.3551427368082	0.140235687589782	246828.246	1	0.002	**	0.1122047	0.09880257;0.12673681	2.2e-16	***
LTR	ERV1	MER39B	189	0.0594091150556528	241637	1186	267.988	17.1982451324441	0.0842377244737264	246828.246	1	0.002	**	0.1593592	0.1389719;0.1814512	1.394e-08	***
LTR	ERV1	EUTREP7	34	0.0106873540311756	241637	275	61.008	7.49533962646898	0.0191768851392342	246828.246	1	0.002	**	0.1236364	0.08716212;0.16846490	4.307e-05	***
LTR	ERV1	MER41D	55	0.0172883668151371	241637	472	110.861	10.8212188674741	0.0348473751544165	246828.246	1	0.002	**	0.1165254	0.08899996;0.14896187	9.969e-11	***
LTR	ERV1	MER34	159	0.0499790967928508	241637	1330	291.974	16.7996890909788	0.0917773384087787	246828.246	1	0.002	**	0.1195489	0.1025923;0.1382062	2.2e-16	***
LTR	ERV1	LTR45B	38	0.0119446897995492	241637	444	106.133	10.3529945182781	0.033361204276199	246828.246	1	0.002	**	0.08558559	0.06127643;0.11558062	2.2e-16	***
LTR	ERV1	LTR1F2	19	0.00597234489977462	241637	135	32.901	6.02756422865244	0.010341901028815	246828.246	9	0.018	*	0.1407407	0.08691185;0.21102914	0.004755	**
LTR	ERV1	LTR1E	20	0.00628667884186802	241637	296	75.228	9.6241696078488	0.0236467137958024	246828.246	1	0.002	**	0.06756757	0.04175733;0.10242587	2.2e-16	***
LTR	ERV1	LTR26B	16	0.00502934307349442	241637	138	32.931	5.69549626263399	0.0103513310470778	246828.246	1	0.002	**	0.115942	0.06774316;0.18144690	0.0004219	***
LTR	ERV1	LTR71A	27	0.00848701643652183	241637	166	39.53	5.96663227463371	0.0124256207309521	246828.246	22	0.044	*	0.1626506	0.1100079;0.2277547	0.02243	*
LTR	ERV1	LTR38C	20	0.00628667884186802	241637	127	31.055	5.56677320931651	0.00976164057171057	246828.246	21	0.042	*	0.1574803	0.09892711;0.23268501	0.02272	*
LTR	ERV1	LTR2B	158	0.0496647628507574	241637	326	76.382	9.22264241598541	0.0240094551649782	246828.246	1001	0.002	**	0.4846626	0.4292331;0.5403731	2.2e-16	***
LTR	ERV1	MER66A	28	0.00880135037861523	241637	331	81.838	9.02846992957663	0.0257244611530398	246828.246	1	0.002	**	0.08459215	0.05694634;0.11993829	3.398e-14	***
LTR	ERV1	MER48	23	0.00722968066814823	241637	193	45.972	6.620955599689	0.0144505599859178	246828.246	1	0.002	**	0.119171	0.07706433;0.17343360	4.345e-05	***
LTR	ERV1	LTR21B	5	0.00157166971046701	241637	36	7.048	2.71755056642578	0.00221542562387429	246828.246	275	0.55	ns	0.1388889	0.04667766;0.29497495	0.5287	ns
LTR	ERV1	LTR36	72	0.0226320438307249	241637	484	114.637	10.9804280791234	0.0360343001197612	246828.246	1	0.002	**	0.1487603	0.1182517;0.1836347	2.277e-06	***
LTR	ERV1	LTR26D	27	0.00848701643652183	241637	196	47.9	7.03601488809579	0.0150565958262739	246828.246	2	0.004	**	0.1377551	0.09278415;0.19406400	0.0003229	***
LTR	ERV1	LTR1D1	31	0.00974435220489544	241637	311	78.561	10.1553636276802	0.0246943888247997	246828.246	1	0.002	**	0.09967846	0.06873622;0.13849719	1.449e-11	***
LTR	ERV1	MER110	37	0.0116303558574558	241637	784	166.499	12.4007167847982	0.0523362870246092	246828.246	1	0.002	**	0.04719388	0.03344324;0.06446658	2.2e-16	***
LTR	ERV1	PABL_B	37	0.0116303558574558	241637	377	80.833	9.20781705372641	0.0254085555412359	246828.246	1	0.002	**	0.09814324	0.07004659;0.13273633	3.683e-09	***
LTR	ERV1	MER67B	80	0.0251467153674721	241637	482	109.788	10.7573591915849	0.0345100948345503	246828.246	2	0.004	**	0.1659751	0.1338573;0.2022549	0.0009118	***
LTR	ERV1	LOR1b	84	0.0264040511358457	241637	1101	243.189	15.8668533753872	0.0764425570437521	246828.246	1	0.002	**	0.07629428	0.0613087;0.0935886	2.2e-16	***
LTR	ERV1	LTR34	41	0.0128876916258294	241637	264	70.306	8.22228496039696	0.0220995621328187	246828.246	1	0.002	**	0.155303	0.1138112;0.2047317	1.99e-05	***
LTR	ERV1	MER83	78	0.0245180474832853	241637	466	106.276	10.3291100543326	0.0334061540299183	246828.246	2	0.004	**	0.167382	0.1346159;0.2044367	0.00161	**
LTR	ERV1	LTR27D	10	0.00314333942093401	241637	273	62.351	8.35641242571407	0.0195990356234657	246828.246	1	0.002	**	0.03663004	0.01770282;0.06633057	2.2e-16	***
LTR	ERV1	MER34C2	87	0.0273470529621259	241637	590	133.576	11.8620796209153	0.0419874706490682	246828.246	1	0.002	**	0.1474576	0.1198240;0.1786748	2.121e-06	***
LTR	ERV1	MER57E2	8	0.00251467153674721	241637	76	17.777	4.15024041418031	0.00558791448859439	246828.246	9	0.018	*	0.1052632	0.04655356;0.19691670	0.006334	**
LTR	ERV1	LTR65	99	0.0311190602672467	241637	462	102.396	10.118080823929	0.0321865383345959	246828.246	382	0.764	ns	0.2142857	0.1777185;0.2545562	0.737	ns
LTR	ERV1	LTR10E	31	0.00974435220489544	241637	288	68.99	8.44388531419033	0.0216858986650237	246828.246	1	0.002	**	0.1076389	0.07431624;0.14929691	1.625e-08	***
LTR	ERV1	LTR75_1	17	0.00534367701558782	241637	129	32.962	5.65566464197998	0.0103610753992827	246828.246	4	0.008	**	0.1317829	0.07868037;0.20259463	0.0008005	***
LTR	ERV1	LTR2	138	0.0433780840088894	241637	854	203.201	15.1076417696423	0.0638729713673212	246828.246	1	0.002	**	0.1615925	0.1375223;0.1880237	5.308e-08	***
LTR	ERV1	tot	14228	4.47234332810491	241637	134544	27105.652	165.472469112037	8.52022644617188	246828.246	1	0.002	**	0.1057498	0.1041114;0.1074052	2.2e-16	***
LTR	ERV1	MER61C	24	0.00754401461024163	241637	312	66.48	8.35508272893856	0.0208969204703693	246828.246	1	0.002	**	0.07692308	0.04990583;0.11229462	1.064e-10	***
LTR	ERV1	LTR38	23	0.00722968066814823	241637	237	58.732	7.75334058908091	0.0184614610870296	246828.246	1	0.002	**	0.09704641	0.06251838;0.14205510	6.463e-09	***
LTR	ERV1	LTR1C	9	0.00282900547884061	241637	65	19.303	4.75202827987932	0.00606758808422892	246828.246	7	0.014	*	0.1384615	0.06531962;0.24663829	0.00407	**
LTR	ERV1	LTR60	2	0.000628667884186802	241637	42	9.899	2.98357180250462	0.00311159169278258	246828.246	3	0.006	**	0.04761905	0.005819825;0.161641960	0.001763	**
LTR	ERV1	HERV1_LTRe	4	0.0012573357683736	241637	31	6.91091091091091	2.76918903053669	0.00217233387008292	246828.246	197	0.394	ns	0.1290323	0.03630166;0.29833583	0.2809	ns
LTR	ERV1	LTR7	135	0.0424350821826092	241637	2350	528.598	23.7518113950188	0.166156293122688	246828.246	1	0.002	**	0.05744681	0.04838256;0.06763276	2.2e-16	***
LTR	ERV1	MER67A	70	0.0220033759465381	241637	476	108.15	10.1123567856242	0.0339952158374013	246828.246	1	0.002	**	0.1470588	0.1164678;0.1821126	1.455e-05	***
LTR	ERV1	MER34C	16	0.00502934307349442	241637	198	40.233	6.20977232048585	0.0126465974922438	246828.246	1	0.002	**	0.08080808	0.04689375;0.12791104	3.444e-06	***
LTR	ERV1	LTR28C	24	0.00754401461024163	241637	227	60.803	8.76007590891371	0.0191124466811051	246828.246	1	0.002	**	0.1057269	0.06892525;0.15322115	2.88e-09	***
LTR	ERV1	MER57A1	110	0.0345767336302741	241637	1058	237.937	15.9647080431464	0.0747916751798776	246828.246	1	0.002	**	0.1039698	0.08622716;0.12394883	2.2e-16	***
LTR	ERV1	LTR38A1	17	0.00534367701558782	241637	167	36.91	6.22194604706698	0.0116020658026674	246828.246	2	0.004	**	0.1017964	0.06042695;0.15797936	7.884e-05	***
LTR	ERV1	MER65B	25	0.00785834855233503	241637	198	43.955	6.47509860171271	0.0138165484247154	246828.246	4	0.008	**	0.1262626	0.08340398;0.18072425	0.0007996	***
LTR	ERV1	LTR7C	39	0.0122590237416426	241637	320	80.742	9.10760036367343	0.0253799511525054	246828.246	1	0.002	**	0.121875	0.08811819;0.16282369	1.06e-08	***
LTR	ERV1	LTR35A	20	0.00628667884186802	241637	93	23.466	4.92677552940229	0.00737616028516375	246828.246	274	0.548	ns	0.2150538	0.1365864;0.3124056	0.4742	ns
LTR	ERV1	LTR30	11	0.00345767336302741	241637	145	30.017	6.02337048437103	0.00943536193981762	246828.246	2	0.004	**	0.07586207	0.03847736;0.13168317	2.183e-05	***
LTR	ERV1	LTR1C3	4	0.0012573357683736	241637	66	15.037	4.12051084328261	0.00472663948725847	246828.246	3	0.006	**	0.06060606	0.01675822;0.14796756	0.0005697	***
LTR	ERV1	MER52C	51	0.0160310310467635	241637	381	109.966	12.080926818452	0.034566046276243	246828.246	1	0.002	**	0.1338583	0.1013157;0.1722180	1.239e-12	***
LTR	ERV1	LTR76	26	0.00817268249442843	241637	188	45.556	6.90974736214057	0.014319797066007	246828.246	3	0.006	**	0.1382979	0.09237107;0.19603745	0.0006134	***
LTR	ERV1	LTR8B	170	0.0534367701558782	241637	1611	401.633	20.1218090190271	0.126246884164799	246828.246	1	0.002	**	0.1055245	0.09094089;0.12156270	2.2e-16	***
LTR	ERV1	LTR10B	10	0.00314333942093401	241637	79	19.633	4.77924179678662	0.00617131828511974	246828.246	18	0.036	*	0.1265823	0.06240432;0.22049422	0.01263	*
LTR	ERV1	LTR54B	115	0.0361484033407411	241637	861	193.114	13.3781156362912	0.0607022848934251	246828.246	1	0.002	**	0.1335656	0.1115470;0.1581259	1.65e-11	***
LTR	ERV1	MER4A1	228	0.0716681387972955	241637	2254	491.508	22.9242984507587	0.154497647210443	246828.246	1	0.002	**	0.1011535	0.08900805;0.11434657	2.2e-16	***
LTR	Gypsy	MamGypsy2-I	133	0.0418064142984224	241637	2287	487.713	21.5336092498988	0.153304749900199	246828.246	1	0.002	**	0.05815479	0.04891558;0.06854499	2.2e-16	***
LTR	Gypsy	MamGypLTR3a	105	0.0330050639198071	241637	1326	293.588	15.7034663324648	0.0922846733913175	246828.246	1	0.002	**	0.07918552	0.06521992;0.09504837	2.2e-16	***
LTR	Gypsy	X1_LR	4	0.0012573357683736	241637	15	3.09633507853403	1.49111174203253	0.000973283211277683	246828.246	783	0.438	ns	0.2666667	0.07787155;0.55100324	0.5288	ns
LTR	Gypsy	tot	1437	0.451697874788217	241637	18029	3769.612	59.2785070442686	1.18491700012259	246828.246	1	0.002	**	0.07970492	0.07579183;0.08375420	2.2e-16	***
LTR	Gypsy	MamGypLTR1d	75	0.0235750456570051	241637	751	164.308	12.0281258644816	0.0516475813574826	246828.246	1	0.002	**	0.09986684	0.07936329;0.12357305	2.2e-16	***
LTR	Gypsy	MamGypLTR2b	83	0.0260897171937523	241637	890	187.856	13.0981993734569	0.059049517025898	246828.246	1	0.002	**	0.09325843	0.07496381;0.11429543	2.2e-16	***
LTR	Gypsy	LTR81AB	19	0.00597234489977462	241637	266	55.446	7.24165212679579	0.0174285597533107	246828.246	1	0.002	**	0.07142857	0.04354981;0.10929896	1.364e-09	***
LTR	Gypsy	LTR104_Mam	214	0.0672674636079879	241637	1971	417.906	20.0398293096214	0.131362040404485	246828.246	1	0.002	**	0.1085743	0.09517616;0.12314908	2.2e-16	***
LTR	Gypsy	LTR81	27	0.00848701643652183	241637	325	66.167	7.95955183822968	0.0207985339464941	246828.246	1	0.002	**	0.08307692	0.05546117;0.11857115	4.674e-09	***
LTR	Gypsy	MamGypLTR1b	108	0.0339480657460873	241637	1214	265.505	15.3102050076861	0.0834572332955085	246828.246	1	0.002	**	0.08896211	0.07354671;0.10640087	2.2e-16	***
LTR	Gypsy	MamGypLTR3	64	0.0201173722939777	241637	675	148.77	12.1648297597247	0.0467634605652353	246828.246	1	0.002	**	0.09481481	0.07378499;0.11946296	2.2e-16	***
LTR	Gypsy	MamGypsy2-LTR	90	0.0282900547884061	241637	904	176.912	12.6268639690817	0.0556094463636278	246828.246	1	0.002	**	0.09955752	0.08081696;0.12095277	5.377e-15	***
LTR	Gypsy	LTR81C	64	0.0201173722939777	241637	728	155.32	11.834934121729	0.0488223478859471	246828.246	1	0.002	**	0.08791209	0.06835998;0.11087626	2.2e-16	***
LTR	Gypsy	MamGypLTR4	55	0.0172883668151371	241637	712	156.021	12.2032568799677	0.0490426959793545	246828.246	1	0.002	**	0.07724719	0.05872052;0.09936322	2.2e-16	***
LTR	Gypsy	LTR81B	90	0.0282900547884061	241637	1157	246.906	15.0918165549057	0.0776109363065133	246828.246	1	0.002	**	0.07778738	0.06301136;0.09475021	2.2e-16	***
LTR	Gypsy	MamGyp-int	53	0.0166596989309503	241637	684	144.226	12.0681632639174	0.0453351271323629	246828.246	1	0.002	**	0.07748538	0.05857786;0.10012981	2.2e-16	***
LTR	Gypsy	MamGypLTR1c	104	0.0326907299777137	241637	1139	247.61	14.5900915271554	0.0778322274017471	246828.246	1	0.002	**	0.09130817	0.07521348;0.10954836	2.2e-16	***
LTR	Gypsy	LTR81A	58	0.0182313686414173	241637	854	181.961	13.0161014861554	0.0571965184372574	246828.246	1	0.002	**	0.06791569	0.05197165;0.08691524	2.2e-16	***
LTR	Gypsy	MamGypLTR2c	86	0.0270327190200325	241637	1037	222.674	14.5670148596726	0.069993996221706	246828.246	1	0.002	**	0.08293153	0.06686739;0.10140761	2.2e-16	***
LTR	Gypsy	MamGypLTR1a	78	0.0245180474832853	241637	1094	235.683	15.2758588257048	0.0740831664743991	246828.246	1	0.002	**	0.07129799	0.05676279;0.08818701	2.2e-16	***
SINE?	tot	tot	1	0.000314333942093401	241637	5	1.51255539143279	0.702008192071108	0.000475447498823697	246828.246	404	0.808	ns	0.2	0.005050763;0.716417936	1	ns
SINE?	tRNA	tot	1	0.000314333942093401	241637	5	1.51255539143279	0.702008192071108	0.000475447498823697	246828.246	404	0.808	ns	0.2	0.005050763;0.716417936	1	ns
SINE?	tRNA	CRP1	1	0.000314333942093401	241637	5	1.51255539143279	0.702008192071108	0.000475447498823697	246828.246	404	0.808	ns	0.2	0.005050763;0.716417936	1	ns
RC?	tot	tot	101	0.0317477281514335	241637	435	90.639	9.15305727379969	0.0284909141774038	246828.246	881	0.242	ns	0.2321839	0.1932939;0.2747601	0.2156	ns
RC?	Helitron?	tot	101	0.0317477281514335	241637	435	90.639	9.15305727379969	0.0284909141774038	246828.246	881	0.242	ns	0.2321839	0.1932939;0.2747601	0.2156	ns
RC?	Helitron?	Helitron2Na_Mam	101	0.0317477281514335	241637	435	90.639	9.15305727379969	0.0284909141774038	246828.246	881	0.242	ns	0.2321839	0.1932939;0.2747601	0.2156	ns
Unknown	tot	tot	784	0.246437810601227	241637	6436	1342.555	34.3753493020746	0.422010605627206	246828.246	1	0.002	**	0.1218148	0.1139191;0.1300549	2.2e-16	***
Unknown	Unknown	UCON84	5	0.00157166971046701	241637	103	21.212	4.30785487378736	0.00666765157968523	246828.246	1	0.002	**	0.04854369	0.01594759;0.10965615	1.289e-05	***
Unknown	Unknown	UCON57	0	0	241637	22	4.27670396744659	1.81886933636933	0.00134431321725398	246828.246	1	0.002	**	0	0.0000000;0.1543725	0.01357	*
Unknown	Unknown	UCON4	35	0.011001687973269	241637	138	29.985	5.2655960252854	0.00942530325367063	246828.246	835	0.334	ns	0.2536232	0.1834505;0.3346772	0.3023	ns
Unknown	Unknown	EUTREP6	1	0.000314333942093401	241637	14	2.78358208955224	1.44226016011494	0.000874974331349542	246828.246	188	0.376	ns	0.07142857	0.001806781;0.338684490	0.3282	ns
Unknown	Unknown	UCON15	1	0.000314333942093401	241637	48	9.843	3.02315902500852	0.00309398899202535	246828.246	1	0.002	**	0.02083333	0.0005273153;0.1106961606	0.0004523	***
Unknown	Unknown	UCON61	0	0	241637	16	3.23834196891192	1.58807189755868	0.00101792079693459	246828.246	1	0.002	**	0	0.0000000;0.2059072	0.05517	ns
Unknown	Unknown	MARE11	1	0.000314333942093401	241637	13	2.82165605095541	1.39226579928404	0.000886942269728514	246828.246	169	0.338	ns	0.07692308	0.001945628;0.360297435	0.3223	ns
Unknown	Unknown	UCON5	11	0.00345767336302741	241637	118	23.862	4.31086296923708	0.00750063652623274	246828.246	2	0.004	**	0.09322034	0.04745898;0.16067638	0.001879	**
Unknown	Unknown	UCON24	3	0.000943001826280203	241637	23	5.22367101303912	2.11209971947166	0.00164197710172762	246828.246	207	0.414	ns	0.1304348	0.02775151;0.33588914	0.3293	ns
Unknown	Unknown	UCON93	5	0.00157166971046701	241637	27	5.19038076152305	2.06946265546342	0.00163151284573529	246828.246	573	0.858	ns	0.1851852	0.06300001;0.38082988	1	ns
Unknown	Unknown	UCON80_AMi	38	0.0119446897995492	241637	220	46.104	6.11658373576269	0.0144920520662742	246828.246	96	0.192	ns	0.1727273	0.1252261;0.2292841	0.2136	ns
Unknown	Unknown	MARE9	2	0.000628667884186802	241637	23	4.7623862487361	2.00534729706228	0.00149697964333662	246828.246	130	0.26	ns	0.08695652	0.01070997;0.28037934	0.2015	ns
Unknown	Unknown	UCON25	6	0.00188600365256041	241637	49	10.07	2.9522560552594	0.00316534279688055	246828.246	109	0.218	ns	0.122449	0.04628903;0.24769297	0.2136	ns
Unknown	Unknown	UCON92	1	0.000314333942093401	241637	19	3.57230142566191	1.73539238991372	0.00112289558947419	246828.246	103	0.206	ns	0.05263158	0.001331629;0.260280654	0.2338	ns
Unknown	Unknown	UCON28c	6	0.00188600365256041	241637	65	13.481	3.50798303088041	0.00423753587336114	246828.246	14	0.028	*	0.09230769	0.03463365;0.19016584	0.02086	*
Unknown	Unknown	UCON71_Crp	41	0.0128876916258294	241637	276	56.569	7.07540106992532	0.0177815567702816	246828.246	15	0.03	*	0.1485507	0.1087590;0.1960833	0.02055	*
Unknown	Unknown	UCON31	10	0.00314333942093401	241637	115	24.604	4.67600781105518	0.00773387231126604	246828.246	1	0.002	**	0.08695652	0.04248918;0.15410523	0.0003825	***
Unknown	Unknown	UCON63	1	0.000314333942093401	241637	14	3.0791974656811	1.48461460965134	0.00096789627787155	246828.246	141	0.282	ns	0.07142857	0.001806781;0.338684490	0.3291	ns
Unknown	Unknown	EUTREP2	107	0.0336337318039939	241637	819	178.376	12.7619548460058	0.0560696312548525	246828.246	1	0.002	**	0.1306471	0.1083180;0.1556722	2.268e-10	***
Unknown	Unknown	UCON59	4	0.0012573357683736	241637	43	9.131	2.7751649573567	0.00287018322525485	246828.246	38	0.076	ns	0.09302326	0.02593129;0.22135345	0.06125	ns
Unknown	Unknown	UCON87	0	0	241637	6	1.77878395860285	0.897010042718116	0.000559132173840138	246828.246	1	0.002	**	0	0.0000000;0.4592581	0.189	ns
Unknown	Unknown	UCON35	24	0.00754401461024163	241637	170	34.822	5.39383068045423	0.0109457365315764	246828.246	22	0.044	*	0.1411765	0.09259576;0.20273993	0.04532	*
Unknown	Unknown	Eulor4	1	0.000314333942093401	241637	31	6.571	2.49823942011174	0.00206548833349574	246828.246	9	0.018	*	0.03225806	0.0008163701;0.1670211162	0.01315	*
Unknown	Unknown	UCON20	4	0.0012573357683736	241637	46	10.099	3.0532804524841	0.00317445848120126	246828.246	26	0.052	ns	0.08695652	0.02420307;0.20791732	0.03103	*
Unknown	Unknown	UCON71	0	0	241637	17	3.45965270684372	1.63084916528738	0.00108748627361629	246828.246	1	0.002	**	0	0.0000000;0.1950643	0.03305	*
Unknown	Unknown	UCON94	6	0.00188600365256041	241637	29	5.54116465863454	2.20217166661507	0.00174177613093723	246828.246	688	0.628	ns	0.2068966	0.07994185;0.39724695	0.8136	ns
Unknown	Unknown	UCON66	9	0.00282900547884061	241637	64	13.594	3.47408019959719	0.0042730556088177	246828.246	118	0.236	ns	0.140625	0.06637407;0.25023684	0.2198	ns
Unknown	Unknown	UCON68	3	0.000943001826280203	241637	12	2.42948717948718	1.22598695539908	0.000763670282393584	246828.246	761	0.482	ns	0.25	0.05486064;0.57185846	0.7183	ns
Unknown	Unknown	UCON96	3	0.000943001826280203	241637	17	3.66191446028513	1.66689772123632	0.00115106400791026	246828.246	485	0.97	ns	0.1764706	0.03798507;0.43431787	1	ns
Unknown	Unknown	UCON22	7	0.00220033759465381	241637	37	8.008	2.49803446256776	0.00251718620828396	246828.246	427	0.854	ns	0.1891892	0.07962112;0.35155238	0.8424	ns
Unknown	Unknown	UCON48	39	0.0122590237416426	241637	195	43.415	6.3307861955569	0.013646808095985	246828.246	273	0.546	ns	0.2	0.1462543;0.2631050	0.4915	ns
Unknown	Unknown	UCON67	1	0.000314333942093401	241637	20	3.79775280898876	1.67623685560658	0.00119376261154573	246828.246	77	0.154	ns	0.05	0.001265089;0.248732763	0.153	ns
Unknown	Unknown	UCON64	1	0.000314333942093401	241637	15	3.11618257261411	1.50008222407634	0.000979521952332549	246828.246	138	0.276	ns	0.06666667	0.00168643;0.31948457	0.3348	ns
Unknown	Unknown	UCON1	19	0.00597234489977462	241637	241	48.737	6.85542324206375	0.0153196933358061	246828.246	1	0.002	**	0.07883817	0.04813179;0.12037878	2.044e-07	***
Unknown	Unknown	UCON47	21	0.00660101278396143	241637	155	31.466	5.05335337972523	0.00989083182191096	246828.246	24	0.048	*	0.1354839	0.08586339;0.19961735	0.03587	*
Unknown	Unknown	UCON28b	5	0.00157166971046701	241637	75	15.723	3.81481635518985	0.00494227257153455	246828.246	2	0.004	**	0.06666667	0.02199925;0.14876048	0.001008	**
Unknown	Unknown	UCON60	6	0.00188600365256041	241637	38	7.854	2.56383643340546	0.00246877878120157	246828.246	298	0.596	ns	0.1578947	0.06022973;0.31253361	0.5519	ns
Unknown	Unknown	UCON85	5	0.00157166971046701	241637	28	6.214	2.24348773948896	0.0019532711161684	246828.246	388	0.776	ns	0.1785714	0.06064291;0.36893335	0.8198	ns
Unknown	Unknown	UCON103	3	0.000943001826280203	241637	14	3.06882168925965	1.5207190395306	0.000964634819166715	246828.246	626	0.752	ns	0.2142857	0.04657929;0.50797568	1	ns
Unknown	Unknown	UCON56	0	0	241637	15	3.24137931034483	1.53455368080709	0.00101887553644068	246828.246	1	0.002	**	0	0.0000000;0.2180194	0.05311	ns
Unknown	Unknown	UCON16	3	0.000943001826280203	241637	37	7.827	2.69115464314359	0.00246029176476505	246828.246	38	0.076	ns	0.08108108	0.01704353;0.21909621	0.067	ns
Unknown	Unknown	UCON6	18	0.00565801095768122	241637	97	19.225	4.27582245394469	0.00604307003674564	246828.246	436	0.872	ns	0.185567	0.1138480;0.2773274	0.8986	ns
Unknown	Unknown	tot	784	0.246437810601227	241637	6436	1342.555	34.3753493020746	0.422010605627206	246828.246	1	0.002	**	0.1218148	0.1139191;0.1300549	2.2e-16	***
Unknown	Unknown	UCON65	0	0	241637	33	6.95395395395395	2.46942868655035	0.00218586375948234	246828.246	1	0.002	**	0	0.0000000;0.1057628	0.0008312	***
Unknown	Unknown	UCON18	0	0	241637	34	7.727	2.62132453968263	0.00242885837055571	246828.246	1	0.002	**	0	0.0000000;0.1028179	0.0002785	***
Unknown	Unknown	UCON101	10	0.00314333942093401	241637	210	41.151	6.31997952062672	0.0129351560510856	246828.246	1	0.002	**	0.04761905	0.02306826;0.08582759	8.653e-10	***
Unknown	Unknown	UCON12A	0	0	241637	24	5.11758793969849	2.10805731537945	0.00160863159109507	246828.246	1	0.002	**	0	0.0000000;0.1424736	0.004932	**
Unknown	Unknown	UCON76	25	0.00785834855233503	241637	140	28.805	5.0887002141873	0.00905438920200042	246828.246	257	0.514	ns	0.1785714	0.1190223;0.2522182	0.4657	ns
Unknown	Unknown	UCON12	2	0.000628667884186802	241637	59	11.976	3.35539605451915	0.00376446329051057	246828.246	1	0.002	**	0.03389831	0.004131933;0.117148464	0.0002923	***
Unknown	Unknown	UCON9	11	0.00345767336302741	241637	49	9.355	2.97149874723258	0.00294059402828377	246828.246	781	0.442	ns	0.2244898	0.1177434;0.3662430	0.5845	ns
Unknown	Unknown	UCON26	29	0.00911568432070863	241637	206	42.476	6.30247135218758	0.0133516485243593	246828.246	23	0.046	*	0.1407767	0.09635045;0.19588273	0.0198	*
Unknown	Unknown	EUTREP14	27	0.00848701643652183	241637	382	81.505	8.34431558623011	0.0256197879503227	246828.246	1	0.002	**	0.07068063	0.04709261;0.10117272	3.99e-14	***
Unknown	Unknown	UCON27	10	0.00314333942093401	241637	102	21.358	4.62766153162169	0.00671354433523086	246828.246	7	0.014	*	0.09803922	0.04802276;0.17291434	0.004736	**
Unknown	Unknown	MamRep564	110	0.0345767336302741	241637	788	174.369	12.1428286361658	0.0548100951488843	246828.246	1	0.002	**	0.1395939	0.1161465;0.1657745	7.685e-09	***
Unknown	Unknown	UCON17	1	0.000314333942093401	241637	33	7.017	2.49738822531619	0.0022056812716694	246828.246	5	0.01	**	0.03030303	0.0007669121;0.1575939723	0.00534	**
Unknown	Unknown	UCON19	1	0.000314333942093401	241637	30	7.088	2.48806078029586	0.00222799898155803	246828.246	5	0.01	**	0.03333333	0.0008435709;0.1721694556	0.004668	**
Unknown	Unknown	UCON75	0	0	241637	22	4.82092555331992	2.06688871281185	0.00151538053371386	246828.246	1	0.002	**	0	0.0000000;0.1543725	0.007773	**
Unknown	Unknown	UCON70	16	0.00502934307349442	241637	59	12.735	3.41297867315684	0.00400304275255946	246828.246	861	0.282	ns	0.2711864	0.1636327;0.4026935	0.341	ns
Unknown	Unknown	UCON88	15	0.00471500913140102	241637	33	8.487	2.64477330329573	0.0026677521665467	246828.246	993	0.018	*	0.4545455	0.2810662;0.6364935	0.01522	*
Unknown	Unknown	UCON41	64	0.0201173722939777	241637	579	117.379	10.4939736269195	0.0368962037889813	246828.246	1	0.002	**	0.1105354	0.08617267;0.13895274	4.223e-09	***
Unknown	Unknown	UCON28a	15	0.00471500913140102	241637	129	26.091	4.93062166770379	0.00820128688315893	246828.246	11	0.022	*	0.1162791	0.06656183;0.18452467	0.01531	*
RC	tot	tot	237	0.0744971442761361	241637	1796	396.217	19.3951045648401	0.124544451534421	246828.246	1	0.002	**	0.1319599	0.1166397;0.1484930	2.2e-16	***
RC	Helitron	tot	237	0.0744971442761361	241637	1796	396.217	19.3951045648401	0.124544451534421	246828.246	1	0.002	**	0.1319599	0.1166397;0.1484930	2.2e-16	***
RC	Helitron	Helitron1Na_Mam	35	0.011001687973269	241637	326	71.476	8.62994205657836	0.0224673328450679	246828.246	1	0.002	**	0.107362	0.07592915;0.14614351	1.99e-07	***
RC	Helitron	Helitron1Nb_Mam	25	0.00785834855233503	241637	359	78.005	8.37108416216502	0.0245196191529958	246828.246	1	0.002	**	0.06963788	0.04556982;0.10108504	4.089e-14	***
RC	Helitron	Helitron3Na_Mam	181	0.0568944435189056	241637	1111	247.31	15.0213028575933	0.0777379272191191	246828.246	1	0.002	**	0.1629163	0.1416665;0.1859678	8.859e-07	***
