# Supplementary material for: Transposable elements generate regulatory novelty in a tissue-specific fashion
Source: BMC Genomics. 2018 Jun 18;19:468. doi: 10.1186/s12864-018-4850-3 (PMC6006921; doi:10.1186/s12864-018-4850-3)
Supplement: Supplementary file 2 — It contains two folders “TE_PIPELINE_SUMMARY_STATISTICS_ACTIVE” “TE_PIPELINE_SUMMARY_STATISTICS_REPRESSED”. In each of the two folders are included multiple spreadsheets (txt format) with the summary statistics of the TE analysis pipeline for ACTIVE and REPRESSED regions respectively. (ZIP 3922 kb) [file 12864_2018_4850_MOESM2_ESM.zip › Supplemental_File_S1/TE_PIPELINE_SUMMARY_STATISTICS_REPRESSED/E027_15_coreMarks_dense_no_header_REPRESSED.bed.shuffle-rm.nonTE-no_low.boot-1000.stats.tab.txt]

#Script TE-analysis_Shuffle_bed.pl, v4.3
#Aggregated results + stats
#Features in input file (counts):
	137961
#With 1000 bootstraps for exp (expected); sd = standard deviation; nb = number; len = length; avg = average
#Two tests are made (permutation and binomial) to assess how significant the difference between observed and random, so two pvalues are given
#For the two tailed permutation test:
#if rank is < 500 and pvalue is not "ns", there are significantly fewer observed values than expected 
#if rank is > 500 and pvalue is not "ns", there are significantly higher observed values than expected 
#The binomial test is done with binom.test from R, two sided

#Level_(tot_means_all)	#	#	#COUNTS	#	#	#	#	#	#	#	#	#	#	#	#	#
#Rclass	Rfam	Rname	obs_hits	%_obs_(%of_features)	obs_tot_hits	nb_of_trials(nb_of_TE_in_genome)	exp_avg_hits	exp_sd	%_exp_(%of_features)	exp_tot_hits(avg)	obs_rank_in_exp	2-tailed_permutation-test_pvalue(obs.vs.exp)	significance	binomal_test_proba	binomial_test_95%_confidence_interval	binomial_test_pval	significance

age	cat.2	tot	129739	94.0403447351063	129739	4687922	125296.614	45.4937873636464	90.8203144366886	125296.614	1001	0.002	**	0.02767516	0.02752685;0.02782405	2.2e-16	***
age	cat.2	Ancient	96932	70.2604359202963	129739	2716717	109462.836	102.946408713792	79.3433187639985	125296.614	1	0.002	**	0.03567983	0.03545957;0.03590108	2.2e-16	***
age	cat.2	LineageSpe	107147	77.6647023434159	129739	1971205	103112.766	124.574781236493	74.7405179724705	125296.614	1001	0.002	**	0.05435609	0.0540400;0.0546735	2.2e-16	***
age	cat.1	01_Human	1828	1.32501214111234	129739	10400	2351.397	51.0283380317474	1.70439254571944	125296.614	1	0.002	**	0.1757692	0.1684975;0.1832230	2.2e-16	***
age	cat.1	06_Boreotheria/Eutheria?	351	0.254419727314241	129739	2965	568.524	19.4636136484533	0.412090373366386	125296.614	1	0.002	**	0.1183811	0.1069650;0.1305562	2.2e-16	***
age	cat.1	04_Primates/Glires	1090	0.790078355477273	129739	9067	1661.233	34.2074386626631	1.2041323272519	125296.614	1	0.002	**	0.1202162	0.1135898;0.1270876	2.2e-16	***
age	cat.1	07_Eutheria+Metatheria	19607	14.2119874457274	129739	189643	26637.676	120.589547071307	19.3081204108407	125296.614	1	0.002	**	0.103389	0.1020221;0.1047680	2.2e-16	***
age	cat.1	07_Eutheria	81299	58.9289726806851	129739	1469955	90558.791	135.637387249312	65.6408629975138	125296.614	1	0.002	**	0.05530714	0.05493816;0.05567787	2.2e-16	***
age	cat.1	10_Amniota/Theria	384	0.278339530736947	129739	2529	479.394	16.9937503674601	0.34748515884924	125296.614	1	0.002	**	0.1518387	0.1380638;0.1664248	7.363e-07	***
age	cat.1	07_Eutheria/03_Primates	1	0.0007248425279608	129739	21	3.21936148300721	1.55658759878796	0.00233353011576258	125296.614	126	0.252	ns	0.04761905	0.001204883;0.238159910	0.2358	ns
age	cat.1	02_Hominidae	1964	1.42359072491501	129739	10036	2486.753	45.8508046525608	1.8025043309341	125296.614	1	0.002	**	0.1956955	0.1879729;0.2035951	2.2e-16	***
age	cat.1	15_Euteleostomi	10	0.00724842527960801	129739	73	12.714	2.91971380938762	0.00921564790049362	125296.614	231	0.462	ns	0.1369863	0.06769407;0.23752865	0.536	ns
age	cat.1	07_Metatheria	4	0.0028993701118432	129739	59	10.709	2.92521381712104	0.00776233863193221	125296.614	9	0.018	*	0.06779661	0.01877996;0.16458517	0.02616	*
age	cat.1	02_Haplorrhini	542	0.392864650154754	129739	4342	900.934	25.9208706554301	0.653035278085836	125296.614	1	0.002	**	0.1248273	0.1151357;0.1350265	2.2e-16	***
age	cat.1	07_Eutheria + Transfert Opossum?	111	0.0804575206036489	129739	890	173.65	11.2113868542297	0.125868904980393	125296.614	1	0.002	**	0.1247191	0.1037212;0.1482363	2.716e-08	***
age	cat.1	05_Boreotheria	18289	13.2566449938751	129739	118653	19956.462	110.424109867547	14.4652923652337	125296.614	1	0.002	**	0.1541385	0.1520883;0.1562057	2.2e-16	***
age	cat.1	16_Metazoa	96	0.0695848826842368	129739	491	89.914	8.24564094504452	0.0651734910590674	125296.614	788	0.428	ns	0.1955193	0.1613434;0.2334098	0.4838	ns
age	cat.1	16_Vertebrata	1349	0.97781257021912	129739	8857	1560.655	33.2252899896283	1.13122911547466	125296.614	1	0.002	**	0.1523089	0.1448845;0.1599627	1.984e-09	***
age	cat.1	07_Eutheria/Primates?	73	0.0529135045411384	129739	424	73.175	7.56833235624959	0.0530403519835316	125296.614	539	0.926	ns	0.1721698	0.1374504;0.2115399	1	ns
age	cat.1	03_Euarchontoglires/Primates?	2266	1.64249316835917	129739	13041	2847.732	43.7559911642139	2.06415726183487	125296.614	1	0.002	**	0.1737597	0.1672916;0.1803737	2.2e-16	***
age	cat.1	tot	129739	94.0403447351063	129739	4687922	125296.614	45.4937873636464	90.8203144366886	125296.614	1001	0.002	**	0.02767516	0.02752685;0.02782405	2.2e-16	***
age	cat.1	09_Theria	855	0.619740361406484	129739	9723	1808.942	35.5984815390753	1.31119809221447	125296.614	1	0.002	**	0.08793582	0.08237928;0.09374061	2.2e-16	***
age	cat.1	10_Theria/Mammalia	11826	8.57198773566443	129739	104874	16594.564	96.6259824502937	12.0284457201673	125296.614	1	0.002	**	0.1127639	0.1108555;0.1146937	2.2e-16	***
age	cat.1	03_Primates	88769	64.3435463645523	129739	1475760	91594.733	130.384975947971	66.3917578156146	125296.614	1	0.002	**	0.06015138	0.05976829;0.06053619	2.2e-16	***
age	cat.1	08_Eutheria/Theria	307	0.222526656083966	129739	2459	435.832	18.2305822762228	0.315909568646212	125296.614	1	0.002	**	0.1248475	0.1120320;0.1385637	1.571e-12	***
age	cat.1	13_Amniota/Euteleostemi?	34	0.0246446459506672	129739	191	36.769	5.01166197540853	0.0266517349105907	125296.614	328	0.656	ns	0.1780105	0.1265396;0.2397663	0.7134	ns
age	cat.1	14_Tetrapoda	1316	0.953892766796413	129739	8931	1568.179	32.469543117054	1.13668283065504	125296.614	1	0.002	**	0.1473519	0.1400606;0.1548741	8.501e-13	***
age	cat.1	12_Amniota	5433	3.93806945441103	129739	36530	6314.234	63.8728814833728	4.57682533469604	125296.614	1	0.002	**	0.1487271	0.1450926;0.1524175	2.2e-16	***
age	cat.1	03_Primates/Indep	3386	2.45431679967527	129739	25104	4815.939	57.3275826346335	3.49079739926501	125296.614	1	0.002	**	0.1348789	0.1306758;0.1391667	2.2e-16	***
age	cat.1	11_Mammalia	42685	30.9399033060068	129739	619071	56896.9	139.700860163173	41.2412928291329	125296.614	1	0.002	**	0.06895009	0.06832015;0.06958406	2.2e-16	***
age	cat.1	08_Eutheria/Theria?	24925	18.066700009423	129739	259031	33266.674	125.095854034803	24.1131000790078	125296.614	1	0.002	**	0.096224	0.09509095;0.09736611	2.2e-16	***
age	cat.1	02_Simiiformes	27399	19.859960423598	129739	154323	24426.247	117.287733388464	17.7051826240749	125296.614	1001	0.002	**	0.1775432	0.1756395;0.1794590	2.2e-16	***
age	cat.1	02_Hominoidea	14137	10.2470988177818	129739	64786	13974.42	99.5753124164962	10.129253919586	125296.614	949	0.106	ns	0.2182107	0.2150352;0.2214115	0.1206	ns
age	cat.1	04_Euarchontoglires	9422	6.82946629844666	129739	55401	10693.726	82.9145086202634	7.75126738716014	125296.614	1	0.002	**	0.1700691	0.1669490;0.1732238	2.2e-16	***
age	cat.1	02_Catarrhini	6242	4.52446705953132	129739	30292	6585.799	73.6191304986372	4.77366719580171	125296.614	1	0.002	**	0.206061	0.2015180;0.2106605	1.487e-06	***
DNA?	tot	tot	719	0.521161777603816	129739	4312	791.762	23.865769020313	0.573902769623299	125296.614	3	0.006	**	0.166744	0.1557310;0.1782103	0.004079	**
DNA?	PiggyBac?	tot	64	0.0463899217894912	129739	294	57.717	6.26962672088372	0.0418357361863135	125296.614	861	0.282	ns	0.2176871	0.1718717;0.2692923	0.378	ns
DNA?	PiggyBac?	EUTREP4	64	0.0463899217894912	129739	294	57.717	6.26962672088372	0.0418357361863135	125296.614	861	0.282	ns	0.2176871	0.1718717;0.2692923	0.378	ns
DNA?	hAT-Tip100?	tot	81	0.0587122447648248	129739	520	94.875	8.52126674778973	0.0687694348402809	125296.614	56	0.112	ns	0.1557692	0.1256694;0.1898439	0.1251	ns
DNA?	hAT-Tip100?	Eutr16	81	0.0587122447648248	129739	520	94.875	8.52126674778973	0.0687694348402809	125296.614	56	0.112	ns	0.1557692	0.1256694;0.1898439	0.1251	ns
DNA?	DNA?	Eulor12	11	0.00797326780756881	129739	60	10.045	2.59262351618909	0.00728104319336624	125296.614	723	0.558	ns	0.1833333	0.09523582;0.30439605	0.7294	ns
DNA?	DNA?	Eulor2C	7	0.0050738976957256	129739	38	6.883	2.18313469054868	0.00498909111995419	125296.614	636	0.732	ns	0.1842105	0.07742685;0.34326199	1	ns
DNA?	DNA?	UCON83	2	0.0014496850559216	129739	50	6.99299299299299	2.43079585484401	0.00506881871905321	125296.614	27	0.054	ns	0.04	0.004881433;0.137137626	0.03998	*
DNA?	DNA?	Eulor6D	13	0.00942295286349041	129739	75	12.989	3.2120392581966	0.00941497959568284	125296.614	565	0.874	ns	0.1733333	0.09565062;0.27814872	1	ns
DNA?	DNA?	tot	576	0.417509296105421	129739	3498	641.621	21.0413901417919	0.465074187632737	125296.614	4	0.008	**	0.1646655	0.1525162;0.1773781	0.003926	**
DNA?	DNA?	UCON7	28	0.0202955907829024	129739	127	23.334	4.0832728438248	0.0169134755474373	125296.614	895	0.214	ns	0.2204724	0.1517795;0.3026400	0.3017	ns
DNA?	DNA?	Eulor6C	2	0.0014496850559216	129739	21	3.94153225806452	1.65079831801115	0.00285699020597453	125296.614	204	0.408	ns	0.0952381	0.01174932;0.30377441	0.4043	ns
DNA?	DNA?	MER133B	4	0.0028993701118432	129739	40	6.187	2.19928803658545	0.00448460072049347	125296.614	223	0.446	ns	0.1	0.02792542;0.23663740	0.5096	ns
DNA?	DNA?	Eulor6E	6	0.0043490551677648	129739	31	6.063	1.95265046637739	0.00439472024702633	125296.614	610	0.784	ns	0.1935484	0.0745199;0.3747322	1	ns
DNA?	DNA?	Eulor7	2	0.0014496850559216	129739	12	2.43743536711479	1.16005141944938	0.00176675681324054	125296.614	560	0.884	ns	0.1666667	0.02086253;0.48413775	1	ns
DNA?	DNA?	Eulor2A	11	0.00797326780756881	129739	67	12.19	2.95747301706146	0.00883583041584216	125296.614	427	0.854	ns	0.1641791	0.08491255;0.27480082	0.874	ns
DNA?	DNA?	MER123	6	0.0043490551677648	129739	46	7.766	2.39394548287445	0.00562912707214358	125296.614	308	0.616	ns	0.1304348	0.04940735;0.26256502	0.6927	ns
DNA?	DNA?	Eulor6A	4	0.0028993701118432	129739	30	8.301	2.08536513535346	0.00601691782460261	125296.614	26	0.052	ns	0.1333333	0.0375535;0.3072184	0.101	ns
DNA?	DNA?	UCON21	7	0.0050738976957256	129739	28	4.13838383838384	1.86393622609408	0.00299967660308626	125296.614	946	0.112	ns	0.25	0.1069080;0.4487155	0.175	ns
DNA?	DNA?	Eulor5A	21	0.0152216930871768	129739	126	23.414	4.12499934783263	0.0169714629496742	125296.614	337	0.674	ns	0.1666667	0.1062303;0.2434140	0.6477	ns
DNA?	DNA?	UCON100	4	0.0028993701118432	129739	19	3.25025329280648	1.50090825669222	0.00235592181327077	125296.614	787	0.43	ns	0.2105263	0.06052454;0.45565308	0.5528	ns
DNA?	DNA?	Eulor2B	8	0.0057987402236864	129739	57	11.463	2.58559786438578	0.00830886989801466	125296.614	114	0.228	ns	0.1403509	0.06259489;0.25794538	0.3213	ns
DNA?	DNA?	Eulor6B	10	0.00724842527960801	129739	64	13.302	2.89502628264014	0.00964185530693457	125296.614	159	0.318	ns	0.15625	0.07755733;0.26863424	0.3579	ns
DNA?	DNA?	MER133A	7	0.0050738976957256	129739	54	8.82	2.54520688315863	0.00639311109661426	125296.614	316	0.632	ns	0.1296296	0.05374299;0.24901219	0.5853	ns
DNA?	DNA?	MER131	186	0.134820710200709	129739	1106	190.818	11.9956146474773	0.138313001500424	125296.614	379	0.758	ns	0.1681736	0.1465845;0.1915438	0.7204	ns
DNA?	DNA?	UCON62	5	0.003624212639804	129739	24	4.30692076228686	1.70990565709483	0.00312183933306287	125296.614	777	0.45	ns	0.2083333	0.07131862;0.42151284	0.789	ns
DNA?	DNA?	Eulor3	4	0.0028993701118432	129739	37	5.40845070422535	2.08678019329068	0.00392027508080208	125296.614	338	0.676	ns	0.1081081	0.03025197;0.25417594	0.6458	ns
DNA?	DNA?	UCON2	17	0.0123223229753336	129739	135	23.652	4.30388422467652	0.0171439754713289	125296.614	65	0.13	ns	0.1259259	0.07509801;0.19394950	0.1418	ns
DNA?	DNA?	MER124	138	0.10002826885859	129739	747	157.341	10.0379020954818	0.11404744819188	125296.614	32	0.064	ns	0.184739	0.1575287;0.2144642	0.08808	ns
DNA?	DNA?	Eulor10	9	0.0065235827516472	129739	39	6.96192384769539	2.28784961783635	0.00504629848123411	125296.614	856	0.292	ns	0.2307692	0.1113369;0.3932615	0.4019	ns
DNA?	DNA?	UCON14	14	0.0101477953914512	129739	98	17.583	3.49847829067873	0.0127449061691348	125296.614	185	0.37	ns	0.1428571	0.08035951;0.22806050	0.4291	ns
DNA?	DNA?	MER134	19	0.0137720080312552	129739	89	15.577	3.46353389864558	0.0112908720580454	125296.614	874	0.256	ns	0.2134831	0.1336974;0.3131318	0.3297	ns
DNA?	DNA?	Eulor5B	7	0.0050738976957256	129739	43	7.211	2.34007584384672	0.00522683946912533	125296.614	561	0.882	ns	0.1627907	0.06805209;0.30701087	1	ns
DNA?	DNA?	UCON58	37	0.0268191735345496	129739	235	45.532	5.67407888305857	0.0330035299831112	125296.614	84	0.168	ns	0.1574468	0.1133443;0.2104286	0.1862	ns
Retroposon	tot	tot	1005	0.728466740600605	129739	5565	1199.086	31.0251053368262	0.869148527482404	125296.614	1	0.002	**	0.180593	0.1705658;0.1909563	1.16e-10	***
Retroposon	SVA	tot	1005	0.728466740600605	129739	5565	1199.086	31.0251053368262	0.869148527482404	125296.614	1	0.002	**	0.180593	0.1705658;0.1909563	1.16e-10	***
Retroposon	SVA	SVA_D	271	0.196432325077377	129739	1433	344.282	17.362486340727	0.2495502352114	125296.614	1	0.002	**	0.1891137	0.1691431;0.2103674	3.958e-06	***
Retroposon	SVA	SVA_B	170	0.123223229753336	129739	801	172.73	11.5518199667647	0.125202049854669	125296.614	427	0.854	ns	0.2122347	0.1843956;0.2422096	0.8636	ns
Retroposon	SVA	SVA_E	88	0.0637861424605504	129739	686	131.142	10.3265906510559	0.0950572988018353	125296.614	1	0.002	**	0.1282799	0.1041697;0.1556390	1.46e-05	***
Retroposon	SVA	SVA_C	100	0.07248425279608	129739	486	107.322	9.92566546055404	0.077791549785809	125296.614	248	0.496	ns	0.2057613	0.1706742;0.2444730	0.4443	ns
Retroposon	SVA	SVA_A	244	0.176861576822435	129739	1186	247.615	13.5859984673323	0.179481882561014	125296.614	424	0.848	ns	0.2057336	0.1830583;0.2298778	0.8303	ns
Retroposon	SVA	SVA_F	162	0.11742448952965	129739	973	207.555	12.9084314539995	0.150444690890904	125296.614	1	0.002	**	0.1664954	0.1436117;0.1914172	0.00027	***
snRNA	tot	tot	635	0.460275005255108	129739	4380	790.891	23.736692051538	0.573271431781445	125296.614	1	0.002	**	0.1449772	0.1346755;0.1557546	3.56e-10	***
snRNA	snRNA	U14	0	0	129739	7	1.5260029717682	0.743818722309285	0.00110611185173216	125296.614	1	0.002	**	0	0.0000000;0.4096164	0.3592	ns
snRNA	snRNA	U4	22	0.0159465356151376	129739	162	30.092	4.40010191892153	0.0218119613513964	125296.614	30	0.06	ns	0.1358025	0.08710384;0.19835928	0.1065	ns
snRNA	snRNA	U2	170	0.123223229753336	129739	1087	199.632	11.28121632812	0.144701763541871	125296.614	8	0.016	*	0.1563937	0.1352937;0.1793722	0.02076	*
snRNA	snRNA	U5	35	0.025369488478628	129739	214	36.207	4.99250198558559	0.0262443734098767	125296.614	459	0.918	ns	0.1635514	0.1166414;0.2200487	0.9273	ns
snRNA	snRNA	U3	46	0.0333427562861968	129739	229	47.999	5.40834995624813	0.0347917164995905	125296.614	383	0.766	ns	0.2008734	0.1509786;0.2586898	0.8077	ns
snRNA	snRNA	U13	16	0.0115974804473728	129739	176	29.708	4.82929167249795	0.0215336218206595	125296.614	2	0.004	**	0.09090909	0.05285827;0.14343207	0.004599	**
snRNA	snRNA	tot	635	0.460275005255108	129739	4380	790.891	23.736692051538	0.573271431781445	125296.614	1	0.002	**	0.1449772	0.1346755;0.1557546	3.56e-10	***
snRNA	snRNA	U6	241	0.174687049238553	129739	1710	311.418	15.152322226935	0.225729010372497	125296.614	1	0.002	**	0.1409357	0.1247782;0.1583359	6.246e-06	***
snRNA	snRNA	U17	2	0.0014496850559216	129739	9	1.76993464052288	0.90628152354057	0.00128292389916199	125296.614	617	0.77	ns	0.2222222	0.02814497;0.60009357	0.693	ns
snRNA	snRNA	U8	2	0.0014496850559216	129739	29	4.56060606060606	1.87901605933188	0.00330572122600304	125296.614	132	0.264	ns	0.06896552	0.008463962;0.227661890	0.3037	ns
snRNA	snRNA	U1	36	0.0260943310065888	129739	204	34.317	4.86910866783842	0.0248744210320308	125296.614	676	0.652	ns	0.1764706	0.1267644;0.2358413	0.7091	ns
snRNA	snRNA	U7	34	0.0246446459506672	129739	245	41.747	5.72955659879707	0.0302600010147795	125296.614	98	0.196	ns	0.1387755	0.09805816;0.18849140	0.2029	ns
snRNA	snRNA	U13_	38	0.0275440160625104	129739	308	58.307	6.376944128375	0.0422633932778104	125296.614	1	0.002	**	0.1233766	0.08880722;0.16539245	0.002761	**
tot	tot	tot	129739	94.0403447351063	129739	4687922	125296.614	45.4937873636464	90.8203144366886	125296.614	1001	0.002	**	0.02767516	0.02752685;0.02782405	2.2e-16	***
rRNA	tot	tot	304	0.220352128500083	129739	1766	334.141	15.1349987508155	0.24219960713535	125296.614	25	0.05	*	0.1721404	0.1548067;0.1905706	0.06833	ns
rRNA	rRNA	tot	304	0.220352128500083	129739	1766	334.141	15.1349987508155	0.24219960713535	125296.614	25	0.05	*	0.1721404	0.1548067;0.1905706	0.06833	ns
rRNA	rRNA	SSU-rRNA_Hsa	14	0.0101477953914512	129739	80	14.25	3.01340016934037	0.0103290060234414	125296.614	564	0.876	ns	0.175	0.09911051;0.27615404	1	ns
rRNA	rRNA	LSU-rRNA_Hsa	82	0.0594370872927856	129739	411	75.691	7.42419272632639	0.054864055783881	125296.614	824	0.356	ns	0.1995134	0.1619439;0.2414730	0.4087	ns
rRNA	rRNA	5S	210	0.152216930871768	129739	1275	244.725	12.9168967333962	0.177387087655207	125296.614	4	0.008	**	0.1647059	0.1447455;0.1862253	0.0128	*
tRNA	tot	tot	353	0.255869412370163	129739	1997	321.578	15.4644451909878	0.233093410456578	125296.614	985	0.034	*	0.1767651	0.1602678;0.1942172	0.05904	ns
tRNA	tRNA	tRNA-Arg-AGA	7	0.0050738976957256	129739	41	7.756	2.27808113412444	0.00562187864686397	125296.614	464	0.928	ns	0.1707317	0.07151529;0.32056088	1	ns
tRNA	tRNA	tRNA-His-CAY_	15	0.010872637919412	129739	44	6.585	2.38253047230282	0.00477308804662187	125296.614	1001	0.002	**	0.3409091	0.2049173;0.4991950	0.002074	**
tRNA	tRNA	tRNA-Thr-ACG_	2	0.0014496850559216	129739	12	2.18778801843318	1.12145406980187	0.00158580179792346	125296.614	572	0.86	ns	0.1666667	0.02086253;0.48413775	1	ns
tRNA	tRNA	tRNA-Arg-CGA_	0	0	129739	2	1.06312292358804	0.243588891726937	0.000770596707466632	125296.614	1	0.002	**	0	0.0000000;0.8418861	0.2194	ns
tRNA	tRNA	tRNA-Leu-TTA(m)	8	0.0057987402236864	129739	27	6.844	1.87060502596437	0.00496082226136372	125296.614	825	0.354	ns	0.2962963	0.1375266;0.5018137	0.6581	ns
tRNA	tRNA	tRNA-Lys-AAA	9	0.0065235827516472	129739	47	4.86546184738956	2.09713177841316	0.00352669366515867	125296.614	977	0.05	*	0.1914894	0.09149157;0.33259734	0.05542	ns
tRNA	tRNA	tRNA-Ser-TCG	2	0.0014496850559216	129739	7	1.52153846153846	0.753214438286902	0.00110287578485113	125296.614	580	0.844	ns	0.2857143	0.03669257;0.70957914	0.6503	ns
tRNA	tRNA	tRNA-Thr-ACY	2	0.0014496850559216	129739	13	2.6254036598493	1.31209578078764	0.0019030042257227	125296.614	479	0.958	ns	0.1538462	0.01920667;0.45447106	1	ns
tRNA	tRNA	tRNA-Ser-TCA_	2	0.0014496850559216	129739	4	1.36872146118721	0.571617222610206	0.000992107524001141	125296.614	838	0.328	ns	0.5	0.06758599;0.93241401	0.6104	ns
tRNA	tRNA	tRNA-Arg-CGY_	9	0.0065235827516472	129739	40	5.39239239239239	2.2508475763156	0.00390863533345829	125296.614	955	0.094	ns	0.225	0.1083966;0.3845117	0.1035	ns
tRNA	tRNA	tRNA-Cys-TGY	15	0.010872637919412	129739	136	23.054	4.24064465229841	0.0167105196396083	125296.614	29	0.058	ns	0.1102941	0.06306021;0.17538269	0.06748	ns
tRNA	tRNA	tRNA-Glu-GAA	21	0.0152216930871768	129739	95	20.515	3.7112731708335	0.0148701444611158	125296.614	613	0.778	ns	0.2210526	0.1423468;0.3178360	0.9009	ns
tRNA	tRNA	tRNA-Ala-GCY	9	0.0065235827516472	129739	28	3.57889344262295	1.74823726750852	0.00259413417025315	125296.614	971	0.062	ns	0.3214286	0.1587760;0.5235164	0.006373	**
tRNA	tRNA	tRNA-Thr-ACG	0	0	129739	3	1.20842572062084	0.43819828657721	0.000875918354187664	125296.614	1	0.002	**	0	0.0000000;0.7075982	0.2783	ns
tRNA	tRNA	tRNA-Gly-GGY	12	0.00869811033552961	129739	37	6.628	2.25137395487393	0.00480425627532419	125296.614	995	0.014	*	0.3243243	0.1801386;0.4978533	0.03011	*
tRNA	tRNA	tRNA-Met	13	0.00942295286349041	129739	50	13.339	2.5947662345213	0.00966867448046912	125296.614	534	0.936	ns	0.26	0.1463006;0.4034477	1	ns
tRNA	tRNA	tRNA-Ile-ATC	1	0.0007248425279608	129739	9	5.58	1.12998976848327	0.00404462130602127	125296.614	2	0.004	**	0.1111111	0.002809137;0.482496515	0.002591	**
tRNA	tRNA	tRNA-Met_	2	0.0014496850559216	129739	48	7.059	2.15456751139554	0.00511666340487529	125296.614	7	0.014	*	0.04166667	0.005086468;0.142540973	0.03939	*
tRNA	tRNA	tRNA-Trp-TGG	2	0.0014496850559216	129739	13	2.48857453754081	1.29083835243528	0.00180382465880996	125296.614	533	0.938	ns	0.1538462	0.01920667;0.45447106	1	ns
tRNA	tRNA	tRNA-Thr-ACA	2	0.0014496850559216	129739	25	4.889	1.65390882893054	0.00354375511920035	125296.614	61	0.122	ns	0.08	0.00983959;0.26030584	0.206	ns
tRNA	tRNA	tRNA-Lys-AAG	19	0.0137720080312552	129739	73	13.188	3.13056807248404	0.00955922325874704	125296.614	980	0.044	*	0.260274	0.1645448;0.3762375	0.09247	ns
tRNA	tRNA	tRNA-Leu-TTG	3	0.0021745275838824	129739	26	2.91902834008097	1.34951763201337	0.00211583588121351	125296.614	693	0.618	ns	0.1153846	0.02445808;0.30154040	1	ns
tRNA	tRNA	tRNA-Gln-CAG	17	0.0123223229753336	129739	79	13.476	3.03127244117261	0.00976797790679975	125296.614	910	0.184	ns	0.2151899	0.1306409;0.3220296	0.2947	ns
tRNA	tRNA	tRNA-Ile-ATT	14	0.0101477953914512	129739	53	8.524	2.48426963021238	0.00617855770833786	125296.614	991	0.022	*	0.2641509	0.1525684;0.4032792	0.05829	ns
tRNA	tRNA	tRNA-Arg-AGG	5	0.003624212639804	129739	20	4.04352226720648	1.6438545845503	0.00293091690202773	125296.614	806	0.392	ns	0.25	0.08657147;0.49104587	0.5793	ns
tRNA	tRNA	tRNA-Glu-GAG_	24	0.0173962206710592	129739	96	19.378	3.33259991931558	0.0140459985068244	125296.614	927	0.15	ns	0.25	0.1672117;0.3487714	0.2519	ns
tRNA	tRNA	tRNA-Arg-CGG	1	0.0007248425279608	129739	17	1.34301270417423	0.578667118802999	0.000973472723577119	125296.614	392	0.784	ns	0.05882353	0.001488174;0.286889397	1	ns
tRNA	tRNA	tRNA-Gln-CAA	3	0.0021745275838824	129739	24	3.45015416238438	1.61105762263561	0.00250081846491717	125296.614	531	0.942	ns	0.125	0.02655931;0.32361136	1	ns
tRNA	tRNA	tRNA-Val-GTG	16	0.0115974804473728	129739	38	7.05405405405405	2.23092697132467	0.00511307837291267	125296.614	999	0.006	**	0.4210526	0.2630982;0.5917855	0.001083	**
tRNA	tRNA	tRNA-Tyr-TAT	0	0	129739	5	1.33904761904762	0.568997920228432	0.000970598661250367	125296.614	1	0.002	**	0	0.0000000;0.5218238	0.3336	ns
tRNA	tRNA	tRNA-Tyr-TAC	14	0.0101477953914512	129739	34	7.495	2.10390147141006	0.0054326947470662	125296.614	1001	0.002	**	0.4117647	0.2464707;0.5930306	0.01175	*
tRNA	tRNA	tRNA-Arg-CGA	3	0.0021745275838824	129739	8	1.51032448377581	0.760381355589718	0.00109474741686115	125296.614	664	0.676	ns	0.375	0.08523341;0.75513678	0.1789	ns
tRNA	tRNA	tRNA-Ala-GCY_	7	0.0050738976957256	129739	82	2.50106609808102	1.29381540694925	0.0018128790731301	125296.614	939	0.126	ns	0.08536585	0.03501266;0.16800795	0.01274	*
tRNA	tRNA	tRNA-Pro-CCA	3	0.0021745275838824	129739	9	2.02757793764988	1.02920481632299	0.00146967471796369	125296.614	757	0.49	ns	0.3333333	0.07485463;0.70070494	0.4309	ns
tRNA	tRNA	tRNA-Leu-TTA	7	0.0050738976957256	129739	13	2.39690721649485	1.13404520909617	0.00173738028609161	125296.614	970	0.064	ns	0.5384615	0.2513455;0.8077676	0.004365	**
tRNA	tRNA	tRNA-Val-GTY	10	0.00724842527960801	129739	29	4.52852852852853	1.6948989059941	0.00328247006656122	125296.614	999	0.006	**	0.3448276	0.1793836;0.5433057	0.009845	**
tRNA	tRNA	tRNA-Met-i	15	0.010872637919412	129739	40	6.34034034034034	2.16556311649125	0.00459574832042413	125296.614	1000	0.004	**	0.375	0.2272627;0.5419852	0.0007526	***
tRNA	tRNA	tRNA-Leu-CTG	4	0.0028993701118432	129739	16	2.73763440860215	1.34715855165333	0.00198435384536365	125296.614	832	0.34	ns	0.25	0.07266204;0.52377082	0.5015	ns
tRNA	tRNA	tRNA-Thr-ACY_	5	0.003624212639804	129739	12	2.17364016736402	1.05313082584904	0.00157554683378927	125296.614	952	0.1	ns	0.4166667	0.1516522;0.7233303	0.05012	ns
tRNA	tRNA	tRNA-Asn-AAT	0	0	129739	2	1.00719424460432	0.0848188929679971	0.000730057222406562	125296.614	1	0.002	**	0	0.0000000;0.8418861	0.2464	ns
tRNA	tRNA	tot	353	0.255869412370163	129739	1997	321.578	15.4644451909878	0.233093410456578	125296.614	985	0.034	*	0.1767651	0.1602678;0.1942172	0.05904	ns
tRNA	tRNA	tRNA-Gly-GGA	19	0.0137720080312552	129739	107	19.302	3.71356790520741	0.0139909104746994	125296.614	522	0.96	ns	0.1775701	0.110428;0.263326	1	ns
tRNA	tRNA	tRNA-Asn-AAC	12	0.00869811033552961	129739	46	7.169	2.50053828038918	0.00519639608295098	125296.614	976	0.052	ns	0.2608696	0.1426685;0.4113188	0.06424	ns
tRNA	tRNA	tRNA-Ile-ATA	14	0.0101477953914512	129739	65	12.237	2.83246427229963	0.00886989801465632	125296.614	795	0.414	ns	0.2153846	0.1230531;0.3348873	0.5291	ns
tRNA	tRNA	tRNA-Leu-CTA_	0	0	129739	7	1.51840490797546	0.736140912160521	0.00110060445196502	125296.614	1	0.002	**	0	0.0000000;0.4096164	0.3589	ns
tRNA	tRNA	tRNA-Phe-TTY	12	0.00869811033552961	129739	87	6.453	2.3326449005865	0.00467740883293105	125296.614	992	0.02	*	0.137931	0.07335221;0.22854547	0.03672	*
tRNA	tRNA	tRNA-Ala-GCA	5	0.003624212639804	129739	40	1.795	0.898044043396453	0.00130109233768964	125296.614	800	0.404	ns	0.125	0.04185963;0.26803292	0.03244	*
tRNA	tRNA	tRNA-Ser-TCA(m)	5	0.003624212639804	129739	31	4.94188376753507	1.89880109419152	0.00358208752294857	125296.614	642	0.72	ns	0.1612903	0.05452433;0.33727158	1	ns
tRNA	tRNA	tRNA-Leu-CTY	5	0.003624212639804	129739	30	2.87772020725389	1.46096192110295	0.00208589398978979	125296.614	923	0.158	ns	0.1666667	0.0564217;0.3472117	0.2037	ns
tRNA	tRNA	tRNA-Leu-CTA	0	0	129739	1	1	0	0.0007248425279608	125296.614	1	0.002	**	0	0.000;0.975	2.2e-16	***
tRNA	tRNA	tRNA-SeC(e)-TGA	1	0.0007248425279608	129739	3	1.26326129666012	0.495497416202818	0.000915665511746159	125296.614	389	0.778	ns	0.3333333	0.008403759;0.905700676	1	ns
tRNA	tRNA	tRNA-Ser-TCY	6	0.0043490551677648	129739	15	2.35294117647059	1.17922866364268	0.001705511830496	125296.614	885	0.234	ns	0.4	0.1633643;0.6771302	0.02073	*
tRNA	tRNA	tRNA-Val-GTA	3	0.0021745275838824	129739	12	2.60905349794239	1.17974683926511	0.00189115293303353	125296.614	763	0.478	ns	0.25	0.05486064;0.57185846	0.7312	ns
tRNA	tRNA	tRNA-Gly-GGG	13	0.00942295286349041	129739	47	7.212	2.33548935140166	0.00522756431165329	125296.614	992	0.02	*	0.2765957	0.1562437;0.4263801	0.0256	*
tRNA	tRNA	tRNA-Glu-GAG	4	0.0028993701118432	129739	18	3.01226993865031	1.38859691515208	0.00218342135723161	125296.614	842	0.32	ns	0.2222222	0.06409205;0.47637277	0.5261	ns
tRNA	tRNA	tRNA-Ser-AGY	3	0.0021745275838824	129739	14	2.24129930394432	1.16661344400564	0.00162458905338778	125296.614	736	0.532	ns	0.2142857	0.04657929;0.50797568	0.4805	ns
tRNA	tRNA	tRNA-His-CAY	0	0	129739	1	1	0	0.0007248425279608	125296.614	1	0.002	**	0	0.000;0.975	2.2e-16	***
tRNA	tRNA	tRNA-Gln-CAA_	9	0.0065235827516472	129739	34	7.281	2.05237697591141	0.00527757844608259	125296.614	852	0.3	ns	0.2647059	0.1288174;0.4436154	0.5292	ns
tRNA	tRNA	tRNA-Pro-CCY	4	0.0028993701118432	129739	17	3.61375126390293	1.47394818835479	0.00261940060154894	125296.614	729	0.546	ns	0.2352941	0.06810774;0.49899327	0.7699	ns
tRNA	tRNA	tRNA-Asp-GAY	8	0.0057987402236864	129739	49	7.794	2.27568511502421	0.00564942266292648	125296.614	634	0.736	ns	0.1632653	0.07322276;0.29657136	0.8469	ns
tRNA	tRNA	tRNA-Ser-TCA	0	0	129739	1	1.00584795321637	0.0764719112901872	0.000729081373153554	125296.614	1	0.002	**	na	na	na	na
tRNA	tRNA	tRNA-Pro-CCG	2	0.0014496850559216	129739	4	1.30018761726079	0.534469699300568	0.000942431279318639	125296.614	514	0.976	ns	0.5	0.06758599;0.93241401	0.6002	ns
tRNA	tRNA	tRNA-Ala-GCG	2	0.0014496850559216	129739	11	1.53443113772455	0.722531037532924	0.00111222094485003	125296.614	595	0.814	ns	0.1818182	0.0228312;0.5177559	0.6584	ns
LTR?	tot	tot	1040	0.753836229079233	129739	8420	1544.105	32.2438155099337	1.11923297163691	125296.614	1	0.002	**	0.1235154	0.1165593;0.1307332	2.2e-16	***
LTR?	LTR?	MER129	21	0.0152216930871768	129739	122	22.396	4.23120397606722	0.0162335732562101	125296.614	431	0.862	ns	0.1721311	0.1098244;0.2510049	0.8157	ns
LTR?	LTR?	Eutr18	158	0.114525119417806	129739	676	139.783	9.67954568172518	0.101320663085945	125296.614	980	0.044	*	0.2337278	0.2023062;0.2674937	0.08728	ns
LTR?	LTR?	MamRep605	396	0.287037641072477	129739	3549	640.763	21.4581752319316	0.464452272743746	125296.614	1	0.002	**	0.1115807	0.1014044;0.1224017	2.2e-16	***
LTR?	LTR?	MamRep1151	141	0.102202796442473	129739	1260	242.019	13.4196395527498	0.175425663774545	125296.614	1	0.002	**	0.1119048	0.09502232;0.13062127	1.882e-14	***
LTR?	LTR?	MamRep605b	279	0.202231065301063	129739	2374	440.269	17.4239557286293	0.319125694942774	125296.614	1	0.002	**	0.1175232	0.1048359;0.1311624	2.2e-16	***
LTR?	LTR?	tot	1040	0.753836229079233	129739	8420	1544.105	32.2438155099337	1.11923297163691	125296.614	1	0.002	**	0.1235154	0.1165593;0.1307332	2.2e-16	***
LTR?	LTR?	UCON51	4	0.0028993701118432	129739	42	6.47	2.28742919722826	0.00468973115590638	125296.614	194	0.388	ns	0.0952381	0.02656357;0.22622487	0.3929	ns
LTR?	LTR?	Eutr5	60	0.043490551677648	129739	397	71.77	7.05385404278093	0.0520219482317466	125296.614	62	0.124	ns	0.1511335	0.1173545;0.1902158	0.1336	ns
LINE	Penelope	tot	151	0.109451221722081	129739	1097	196.001	11.631951740843	0.142069860322845	125296.614	1	0.002	**	0.1376481	0.1177975;0.1594642	0.000284	***
LINE	Penelope	Penelope1_Vert	151	0.109451221722081	129739	1097	196.001	11.631951740843	0.142069860322845	125296.614	1	0.002	**	0.1376481	0.1177975;0.1594642	0.000284	***
LINE	L1-Tx1	tot	20	0.014496850559216	129739	189	34.725	4.90544987115742	0.0251701567834388	125296.614	2	0.004	**	0.1058201	0.06584625;0.15869304	0.004636	**
LINE	L1-Tx1	MARE6	20	0.014496850559216	129739	189	34.725	4.90544987115742	0.0251701567834388	125296.614	2	0.004	**	0.1058201	0.06584625;0.15869304	0.004636	**
LINE	RTE-X	tot	1730	1.25397757337218	129739	15596	2750.579	44.1233796487943	1.99373663571589	125296.614	1	0.002	**	0.1109259	0.1060381;0.1159593	2.2e-16	***
LINE	RTE-X	L5	100	0.07248425279608	129739	737	138.821	10.3427235741332	0.100623364574046	125296.614	1	0.002	**	0.1356852	0.1117806;0.1625479	0.0001913	***
LINE	RTE-X	L4_C_Mam	579	0.419683823689304	129739	5015	921.764	25.3090270625097	0.668133747943259	125296.614	1	0.002	**	0.1154536	0.1067351;0.1246225	2.2e-16	***
LINE	RTE-X	L4_A_Mam	774	0.56102811664166	129739	6597	1176.315	29.9123473422519	0.852643138278209	125296.614	1	0.002	**	0.1173261	0.1096551;0.1253370	2.2e-16	***
LINE	RTE-X	L4_B_Mam	365	0.264567522705692	129739	3247	570.655	21.1438652577536	0.413635012793471	125296.614	1	0.002	**	0.1124115	0.1017455;0.1237810	2.2e-16	***
LINE	L1	L1M2	2295	1.66351360167004	129739	9096	2124.669	37.9986491383093	1.54005044903995	125296.614	1001	0.002	**	0.2523087	0.2434083;0.2613680	2.807e-05	***
LINE	L1	L1P	36	0.0260943310065888	129739	161	33.073	4.31257107411221	0.0239727169272476	125296.614	787	0.43	ns	0.2236025	0.1617909;0.2958730	0.5588	ns
LINE	L1	L1MEg1	97	0.0703097252121977	129739	1013	163.313	11.5427148134772	0.118376207768862	125296.614	1	0.002	**	0.09575518	0.07833677;0.11556230	1.897e-09	***
LINE	L1	L1MB7	3120	2.2615086872377	129739	23185	5033.105	57.7025090837007	3.64820855169214	125296.614	1	0.002	**	0.1345698	0.1302015;0.1390299	2.2e-16	***
LINE	L1	L1MB1	1055	0.764708866998645	129739	6197	1416.567	31.9807485728411	1.02678800530585	125296.614	1	0.002	**	0.1702437	0.1609621;0.1798366	2.2e-16	***
LINE	L1	L1P2	641	0.464624060422873	129739	1631	459.063	19.1376404052401	0.332748385413269	125296.614	1001	0.002	**	0.3930104	0.3692109;0.4171958	2.2e-16	***
LINE	L1	L1MCb	369	0.267466892817535	129739	2145	453.656	18.2524742656117	0.328829161864585	125296.614	1	0.002	**	0.172028	0.1562799;0.1886775	5.313e-06	***
LINE	L1	L1M3b	155	0.112350591833924	129739	564	122.151	9.44358938012345	0.0885402396329397	125296.614	1000	0.004	**	0.2748227	0.2383546;0.3136685	0.001053	**
LINE	L1	L1MEh	405	0.293561223824124	129739	3050	578.766	19.9785982588466	0.419514210537761	125296.614	1	0.002	**	0.1327869	0.1209363;0.1453465	2.2e-16	***
LINE	L1	L1ME2	1531	1.10973391030799	129739	12799	2481.206	40.3448047122212	1.79848362943151	125296.614	1	0.002	**	0.1196187	0.1140445;0.1253665	2.2e-16	***
LINE	L1	L1PA16	3408	2.47026333529041	129739	13973	3294.613	50.0426167830429	2.38807561557252	125296.614	990	0.024	*	0.2438989	0.2367968;0.2511079	0.02432	*
LINE	L1	L1MEd	2008	1.45548379614529	129739	16918	3163.628	49.9607014331033	2.29313211704757	125296.614	1	0.002	**	0.1186902	0.1138529;0.1236589	2.2e-16	***
LINE	L1	L1M4b	688	0.498691659237031	129739	4228	1020.1	27.1395385840393	0.739411862772813	125296.614	1	0.002	**	0.1627247	0.1517163;0.1742012	2.2e-16	***
LINE	L1	L1ME3A	1841	1.33443509397583	129739	15879	3063.068	46.8223205929149	2.22024195243583	125296.614	1	0.002	**	0.1159393	0.1109989;0.1210209	2.2e-16	***
LINE	L1	L1MC4	2249	1.63017084538384	129739	23685	4455.547	55.9070065768539	3.22956995092816	125296.614	1	0.002	**	0.09495461	0.09124996;0.09875899	2.2e-16	***
LINE	L1	L1M4	3126	2.26585774240546	129739	20125	4335.726	51.4674248415424	3.14271859438537	125296.614	1	0.002	**	0.1553292	0.1503500;0.1604082	2.2e-16	***
LINE	L1	L1MEf	1554	1.12640528845108	129739	11271	2171.25	41.1747356865695	1.57381433883489	125296.614	1	0.002	**	0.137876	0.1315608;0.1443788	2.2e-16	***
LINE	L1	L1MDa	1111	0.805300048564449	129739	6954	1577.508	32.838000399998	1.14344488659839	125296.614	1	0.002	**	0.1597642	0.1512249;0.1685897	2.2e-16	***
LINE	L1	L1ME3G	2259	1.63741927066345	129739	18628	3617.415	50.5696555758991	2.62205623328332	125296.614	1	0.002	**	0.1212691	0.1166138;0.1260429	2.2e-16	***
LINE	L1	L1MEj	269	0.194982640021455	129739	2345	490.705	18.1785157104048	0.355683852683005	125296.614	1	0.002	**	0.1147122	0.1020882;0.1283073	2.2e-16	***
LINE	L1	L1P4e	77	0.0558128746529816	129739	194	58.425	6.03513030495596	0.0423489246961098	125296.614	1001	0.002	**	0.3969072	0.3275396;0.4694762	0.004723	**
LINE	L1	L1ME3E	485	0.351548626060988	129739	4540	868.791	25.4498922594186	0.629736664709592	125296.614	1	0.002	**	0.1068282	0.09798781;0.11617782	2.2e-16	***
LINE	L1	L1MC2	932	0.675553236059466	129739	6382	1346.843	30.4596806145951	0.976249084886308	125296.614	1	0.002	**	0.1460357	0.1374566;0.1549397	2.2e-16	***
LINE	L1	L1PA2	1001	0.725567370488761	129739	4918	1403.266	35.905353896577	1.01714687484144	125296.614	1	0.002	**	0.203538	0.1923621;0.2150669	2.2e-16	***
LINE	L1	L1MA2	2145	1.55478722247592	129739	7417	2355.965	40.1538055868071	1.70770362638717	125296.614	1	0.002	**	0.2892005	0.2788993;0.2996676	1.228e-07	***
LINE	L1	L1M3e	287	0.20802980552475	129739	810	243.961	11.6474521738508	0.176833307963845	125296.614	1001	0.002	**	0.354321	0.3213459;0.3883609	0.001127	**
LINE	L1	L1MC5	1491	1.08074020918955	129739	14431	2752.413	43.3696594217474	1.99506599691217	125296.614	1	0.002	**	0.1033192	0.09839889;0.10840016	2.2e-16	***
LINE	L1	L1MEa	50	0.03624212639804	129739	355	65.944	6.78268891140297	0.047799015663847	125296.614	6	0.012	*	0.1408451	0.1063784;0.1814381	0.02888	*
LINE	L1	L1PB1	3261	2.36371148368017	129739	13093	3299.916	50.4743360788688	2.39191945549829	125296.614	223	0.446	ns	0.2490644	0.2416749;0.2565656	0.4384	ns
LINE	L1	L1MCc	473	0.342850515725459	129739	3179	624.514	20.9784150473266	0.452674306506911	125296.614	1	0.002	**	0.1487889	0.1365880;0.1616398	3.046e-12	***
LINE	L1	L1PA8	2177	1.57798218337066	129739	8111	1900.363	37.7926118773566	1.37746392096317	125296.614	1001	0.002	**	0.2684009	0.2587803;0.2781883	9.663e-13	***
LINE	L1	L1P4	828	0.600169613151543	129739	3775	849.39	23.6403630844953	0.615673994824624	125296.614	190	0.38	ns	0.2193377	0.2062264;0.2328850	0.4131	ns
LINE	L1	L1M7	358	0.259493625009967	129739	3059	556.393	20.3161338914739	0.403297308659694	125296.614	1	0.002	**	0.1170317	0.1058470;0.1289545	2.2e-16	***
LINE	L1	L1PREC2	2175	1.57653249831474	129739	7902	2027.386	37.1248334307005	1.46953559339234	125296.614	1001	0.002	**	0.2752468	0.2654201;0.2852394	0.0001606	***
LINE	L1	L1PA13	2658	1.92663143931981	129739	9060	2385.035	41.2585268888874	1.72877479867499	125296.614	1001	0.002	**	0.2933775	0.2840145;0.3028735	1.259e-10	***
LINE	L1	L1M2a1	44	0.0318930712302752	129739	120	35.228	4.92770720500907	0.0255347525750031	125296.614	966	0.072	ns	0.3666667	0.2805824;0.4594999	0.08802	ns
LINE	L1	L1MA9	2692	1.95127608527048	129739	16437	3567.088	48.3745010139469	2.58557708337864	125296.614	1	0.002	**	0.1637768	0.1581488;0.1695241	2.2e-16	***
LINE	L1	L1MA4	1899	1.37647596059756	129739	10000	2238.504	38.5215510317782	1.62256289821036	125296.614	1	0.002	**	0.1899	0.1822537;0.1977273	2.2e-16	***
LINE	L1	L1PB3	825	0.59799508556766	129739	3601	941.97	26.1472518398928	0.682779916063235	125296.614	1	0.002	**	0.229103	0.2154622;0.2431849	7.585e-06	***
LINE	L1	HAL1b	571	0.413885083465617	129739	4340	830.706	24.4773917463995	0.602131037032205	125296.614	1	0.002	**	0.1315668	0.1216456;0.1419867	2.2e-16	***
LINE	L1	L1MC1	1761	1.27644769173897	129739	13002	2562.986	44.2206656583918	1.85776125136814	125296.614	1	0.002	**	0.1354407	0.1296024;0.1414426	2.2e-16	***
LINE	L1	L1PA4	3450	2.50070672146476	129739	11926	3326.42	53.1475517993281	2.41113068185937	125296.614	992	0.02	*	0.2892839	0.2811563;0.2975145	0.01202	*
LINE	L1	L1MD3	752	0.545081581026522	129739	5356	1112.693	27.9392439474004	0.806527206964287	125296.614	1	0.002	**	0.1404033	0.1312038;0.1499964	2.2e-16	***
LINE	L1	L1PBa	808	0.585672762592327	129739	2167	623.529	22.0698490533406	0.45196033661687	125296.614	1001	0.002	**	0.3728657	0.3524586;0.3936173	2.2e-16	***
LINE	L1	L1MA8	1841	1.33443509397583	129739	11124	2412.748	41.6978321403548	1.74886235965237	125296.614	1	0.002	**	0.165498	0.1586353;0.1725363	2.2e-16	***
LINE	L1	L1M3c	375	0.2718159479853	129739	1070	295.702	13.2626201443415	0.214337385203065	125296.614	1001	0.002	**	0.3504673	0.3218567;0.3799031	1.312e-07	***
LINE	L1	L1P4b	55	0.039866339037844	129739	155	50.122	5.50630869416486	0.0363305571864512	125296.614	834	0.336	ns	0.3548387	0.2797392;0.4356057	0.3921	ns
LINE	L1	L1MC	1314	0.952443081740492	129739	7862	1589.175	33.3056397722764	1.15190162437211	125296.614	1	0.002	**	0.167133	0.1589469;0.1755667	2.831e-15	***
LINE	L1	L1M3de	118	0.0855314182993745	129739	499	130.482	8.89802510958754	0.0945789027333812	125296.614	84	0.168	ns	0.2364729	0.1998439;0.2762571	0.2214	ns
LINE	L1	L1MA5	853	0.618290676350563	129739	4447	1020.039	26.359558139417	0.739367647378607	125296.614	1	0.002	**	0.1918147	0.1803355;0.2037001	1.293e-09	***
LINE	L1	HAL1M8	246	0.178311261878357	129739	2197	426.609	18.3566632612271	0.309224346010829	125296.614	1	0.002	**	0.1119709	0.09908181;0.12590480	2.2e-16	***
LINE	L1	L1ME4c	1189	0.861837765745392	129739	9421	1768.772	35.11995767975	1.28208116786628	125296.614	1	0.002	**	0.1262074	0.1195649;0.1330819	2.2e-16	***
LINE	L1	L1M2a	168	0.121773544697414	129739	489	105.296	9.21103833599813	0.0763230188241605	125296.614	1001	0.002	**	0.3435583	0.3015011;0.3875206	8.026e-11	***
LINE	L1	L1MC3	1688	1.22353418719783	129739	13130	2671.773	42.6777560546693	1.93661469545741	125296.614	1	0.002	**	0.1285605	0.1228801;0.1344062	2.2e-16	***
LINE	L1	L1P4d	62	0.0449402367335696	129739	167	47.889	5.43932580981001	0.0347119838215148	125296.614	994	0.016	*	0.3712575	0.2978760;0.4492966	0.02051	*
LINE	L1	L1ME3C	358	0.259493625009967	129739	3264	640.48	21.2948131963882	0.464247142308334	125296.614	1	0.002	**	0.1096814	0.09916101;0.12090666	2.2e-16	***
LINE	L1	L1M4a2	381	0.276165003153065	129739	2051	468.692	17.5195339569884	0.339727894115004	125296.614	1	0.002	**	0.185763	0.1691462;0.2032830	2.788e-06	***
LINE	L1	L1M2c	137	0.0993034263306297	129739	450	97.859	8.9137294985642	0.070932364943716	125296.614	1001	0.002	**	0.3044444	0.2622232;0.3492587	1.689e-05	***
LINE	L1	L1M1	3075	2.22889077347946	129739	9983	2968.26	44.5824853277383	2.15152108204493	125296.614	989	0.026	*	0.3080236	0.2989742;0.3171852	0.0197	*
LINE	L1	L1M6	610	0.442153942056088	129739	5357	1012.788	26.8377965437425	0.734111814208363	125296.614	1	0.002	**	0.1138697	0.1054821;0.1226805	2.2e-16	***
LINE	L1	L1PA7	4211	3.05231188524293	129739	13116	3490.303	53.9220806514527	2.52992004986917	125296.614	1001	0.002	**	0.3210582	0.3130704;0.3291256	2.2e-16	***
LINE	L1	L1P3b	34	0.0246446459506672	129739	83	20.839	3.76048138144843	0.0151049934401751	125296.614	1001	0.002	**	0.4096386	0.3028470;0.5230724	0.001446	**
LINE	L1	L1MA10	848	0.614666463710759	129739	5109	1084.014	28.4638366000438	0.785739448104899	125296.614	1	0.002	**	0.1659816	0.1558744;0.1764719	2.2e-16	***
LINE	L1	L1MB8	2126	1.54101521444466	129739	16563	3522.941	47.1516574236558	2.55357746029675	125296.614	1	0.002	**	0.1283584	0.1232998;0.1335479	2.2e-16	***
LINE	L1	L1MA4A	1353	0.980711940330963	129739	6240	1505.351	33.5631387579184	1.09114242430832	125296.614	1	0.002	**	0.2168269	0.2066565;0.2272627	5.534e-06	***
LINE	L1	L1PB	447	0.324004609998478	129739	1846	460.478	17.4722865360203	0.333774037590334	125296.614	229	0.458	ns	0.2421452	0.2227547;0.2623584	0.4844	ns
LINE	L1	L1MB4	1353	0.980711940330963	129739	9160	1955.177	36.4650431285961	1.41719543929081	125296.614	1	0.002	**	0.1477074	0.1404997;0.1551399	2.2e-16	***
LINE	L1	L1M4c	708	0.513188509796247	129739	3615	782.015	23.5599203064196	0.566837729503265	125296.614	1	0.002	**	0.1958506	0.1830255;0.2091694	0.002614	**
LINE	L1	L1MEg	1639	1.18801690332775	129739	13185	2451.274	42.4880001194944	1.77678764288458	125296.614	1	0.002	**	0.1243079	0.1187217;0.1300605	2.2e-16	***
LINE	L1	L1P1	906	0.656707330332485	129739	3259	798.246	24.3245795270786	0.578602648574597	125296.614	1001	0.002	**	0.2779994	0.2626693;0.2937288	1.559e-05	***
LINE	L1	L1ME3	1125	0.815447843955901	129739	9162	1778.949	36.4908479071257	1.28945789027334	125296.614	1	0.002	**	0.1227898	0.1161357;0.1296848	2.2e-16	***
LINE	L1	X9_LINE	109	0.0790078355477273	129739	653	124.464	9.29597327444086	0.0902168004001131	125296.614	53	0.106	ns	0.1669219	0.1391128;0.1977800	0.1348	ns
LINE	L1	L1PA17	1103	0.799501308340763	129739	4789	1156.795	27.5103215683276	0.838494212132414	125296.614	26	0.052	ns	0.2303195	0.2184576;0.2425110	0.07087	ns
LINE	L1	L1PA15-16	484	0.350823783533027	129739	1431	357.52	16.4969618339181	0.259145700596545	125296.614	1001	0.002	**	0.338225	0.3137163;0.3633997	7.613e-14	***
LINE	L1	L1ME3B	830	0.601619298207464	129739	8120	1604.621	33.3404400682406	1.16309754205899	125296.614	1	0.002	**	0.1022167	0.09570982;0.10901070	2.2e-16	***
LINE	L1	L1MD1	955	0.692224614202564	129739	6979	1505.428	33.5142659478322	1.09119823718297	125296.614	1	0.002	**	0.1368391	0.1288573;0.1451256	2.2e-16	***
LINE	L1	L1HS	336	0.243547089394829	129739	1571	471.614	21.0182008927684	0.341845883981705	125296.614	1	0.002	**	0.2138765	0.1938317;0.2349964	1.614e-14	***
LINE	L1	L1MEb	278	0.201506222773103	129739	1672	328.604	15.857131916984	0.238186154058031	125296.614	1	0.002	**	0.1662679	0.1487204;0.1849953	0.001685	**
LINE	L1	L1PA11	1313	0.951718239212531	129739	4144	1084.309	27.0796755487917	0.785953276650648	125296.614	1001	0.002	**	0.3168436	0.3026910;0.3312549	2.554e-15	***
LINE	L1	HAL1ME	938	0.679902291227231	129739	7407	1407.601	30.7074053567497	1.02028906720015	125296.614	1	0.002	**	0.126637	0.1191438;0.1344253	2.2e-16	***
LINE	L1	L1PA8A	818	0.592921187871935	129739	2429	673.205	23.3663210617324	0.487967614035851	125296.614	1001	0.002	**	0.3367641	0.3179699;0.3559527	1.318e-10	***
LINE	L1	L1MEc	2495	1.8084821072622	129739	17812	3412.062	51.9428360239813	2.47320764563898	125296.614	1	0.002	**	0.1400741	0.1350083;0.1452578	2.2e-16	***
LINE	L1	L1P4c	23	0.0166713781430984	129739	43	11.89	2.69391112643999	0.00861837765745392	125296.614	1001	0.002	**	0.5348837	0.3765473;0.6882381	0.0004437	***
LINE	L1	L1MCa	1083	0.785004457781547	129739	7243	1571.375	34.1733257262326	1.1389994273744	125296.614	1	0.002	**	0.1495237	0.1413844;0.1579461	2.2e-16	***
LINE	L1	L1MB2	1219	0.883583041584216	129739	8944	1854.686	35.6578867698142	1.34435528881351	125296.614	1	0.002	**	0.1362925	0.1292454;0.1435774	2.2e-16	***
LINE	L1	L1MEi	647	0.468973115590638	129739	5311	1021.458	27.4279515919167	0.740396198925783	125296.614	1	0.002	**	0.1218226	0.1131414;0.1309217	2.2e-16	***
LINE	L1	L1MC4a	1162	0.84226701749045	129739	9991	1991.013	38.5093729214435	1.44317089612282	125296.614	1	0.002	**	0.1163047	0.1100809;0.1227531	2.2e-16	***
LINE	L1	L1MB5	1633	1.18366784815999	129739	9769	2275.075	38.6065777147217	1.64907111430042	125296.614	1	0.002	**	0.1671614	0.1598113;0.1747105	2.2e-16	***
LINE	L1	HAL1	2204	1.5975529316256	129739	21238	3830.384	52.5615378319476	2.7764252216206	125296.614	1	0.002	**	0.1037763	0.09970558;0.10795573	2.2e-16	***
LINE	L1	L1PA3	2642	1.91503395887243	129739	10703	3104.325	50.6072966426134	2.25014678061191	125296.614	1	0.002	**	0.2468467	0.2387010;0.2551303	2.2e-16	***
LINE	L1	L1M6B	119	0.0862562608273353	129739	730	139.075	10.001970526572	0.100807474576148	125296.614	23	0.046	*	0.1630137	0.1369388;0.1918445	0.0594	ns
LINE	L1	L1P3	1076	0.779930560085821	129739	3552	878.912	25.7444952375267	0.637072795935083	125296.614	1001	0.002	**	0.3029279	0.2878425;0.3183384	6.566e-14	***
LINE	L1	L1PB4	1525	1.10538485514022	129739	7440	1718.688	32.7964062095264	1.24577815469589	125296.614	1	0.002	**	0.2049731	0.1958501;0.2143279	6.923e-08	***
LINE	L1	L1ME3F	458	0.331977877806047	129739	4605	896.81	25.8792510640404	0.650046027500526	125296.614	1	0.002	**	0.09945711	0.09096075;0.10846514	2.2e-16	***
LINE	L1	L1MA1	1273	0.922724538094099	129739	4314	1439.86	30.9981497074468	1.04367176230964	125296.614	1	0.002	**	0.2950858	0.2815026;0.3089469	5.718e-08	***
LINE	L1	L1PA14	946	0.685701031450917	129739	3056	805.108	23.8607558906182	0.583576518001464	125296.614	1001	0.002	**	0.309555	0.2931891;0.3262862	1.251e-08	***
LINE	L1	L1M2b	73	0.0529135045411384	129739	220	50.46	6.06821417084328	0.036575553960902	125296.614	1001	0.002	**	0.3318182	0.2699747;0.3982661	0.0005291	***
LINE	L1	L1M8	198	0.143518820536239	129739	1662	320.243	15.6601146288969	0.232125745681751	125296.614	1	0.002	**	0.1191336	0.1039415;0.1356846	1.004e-15	***
LINE	L1	L1M3f	206	0.149317560759925	129739	671	158.916	10.868996231441	0.115189075173419	125296.614	1001	0.002	**	0.3070045	0.2722735;0.3434433	3.434e-05	***
LINE	L1	L1M3d	154	0.111625749305963	129739	532	140.65	9.40244148643884	0.101949101557687	125296.614	930	0.144	ns	0.2894737	0.2512573;0.3300474	0.2011	ns
LINE	L1	L1M3a	161	0.116699647001689	129739	636	166.077	10.6711266482946	0.120379672516146	125296.614	342	0.684	ns	0.2531447	0.2197775;0.2888217	0.6846	ns
LINE	L1	L1MA3	2010	1.45693348120121	129739	8888	2278.797	40.039317400999	1.65176897818949	125296.614	1	0.002	**	0.2261476	0.2174852;0.2349899	3.828e-11	***
LINE	L1	L1M3	1421	1.0300012322323	129739	7225	1613.788	32.2137048285163	1.1697421735128	125296.614	1	0.002	**	0.1966782	0.1875674;0.2060344	3.577e-08	***
LINE	L1	L1ME3D	432	0.313131972079066	129739	4186	818.974	24.2946404285709	0.593627184494169	125296.614	1	0.002	**	0.1032011	0.09414505;0.11281513	2.2e-16	***
LINE	L1	L1MDb	168	0.121773544697414	129739	971	297.341	12.0488129246367	0.215525402106392	125296.614	1	0.002	**	0.1730175	0.1497307;0.1983060	2.2e-16	***
LINE	L1	L1MD	1367	0.990859735722414	129739	8496	1805.41	34.2724160003128	1.30863794840571	125296.614	1	0.002	**	0.1608992	0.1531445;0.1688873	2.2e-16	***
LINE	L1	L1M5	5675	4.11348134617754	129739	44640	8049.772	72.540389605544	5.83481708598807	125296.614	1	0.002	**	0.1271281	0.1240511;0.1302538	2.2e-16	***
LINE	L1	L1MA5A	631	0.457375635143265	129739	3431	714.673	22.9297589356026	0.518025383985329	125296.614	1	0.002	**	0.1839114	0.1710761;0.1972877	0.0003802	***
LINE	L1	L1PB2	740	0.536383470690992	129739	2887	740.981	24.276902747406	0.537094541210922	125296.614	509	0.986	ns	0.2563214	0.2404755;0.2726627	0.983	ns
LINE	L1	L1M4a1	419	0.303709019215575	129739	2655	505.858	19.3007864180804	0.366667391509195	125296.614	1	0.002	**	0.1578154	0.1441428;0.1722471	1.208e-05	***
LINE	L1	L1MEg2	103	0.0746587803799625	129739	755	133.107	9.75718984922163	0.0964816143692783	125296.614	3	0.006	**	0.1364238	0.1127367;0.1629914	0.003542	**
LINE	L1	L1PA5	3131	2.26948195504527	129739	11398	2933.715	49.171634349741	2.12648139691652	125296.614	1001	0.002	**	0.2746973	0.2665174;0.2829925	2.673e-05	***
LINE	L1	L1ME4b	2683	1.94475250251883	129739	24590	4497.821	56.1902153341603	3.26021194395518	125296.614	1	0.002	**	0.1091094	0.1052386;0.1130729	2.2e-16	***
LINE	L1	L1PA12	569	0.412435398409696	129739	1769	478.116	17.9257880685307	0.346558810098506	125296.614	1001	0.002	**	0.3216507	0.2999115;0.3439829	1.836e-06	***
LINE	L1	L1MC5a	1855	1.34458288936728	129739	17929	3394.564	48.545365963772	2.46052435108473	125296.614	1	0.002	**	0.1034637	0.09904226;0.10801414	2.2e-16	***
LINE	L1	L1ME4a	3399	2.46373975253876	129739	29291	5350.038	60.100820831871	3.87793506860634	125296.614	1	0.002	**	0.1160425	0.1123958;0.1197655	2.2e-16	***
LINE	L1	L1PA10	2292	1.66133907408615	129739	7090	1782.628	36.6232559841268	1.29212458593371	125296.614	1001	0.002	**	0.3232722	0.3123890;0.3343009	2.2e-16	***
LINE	L1	L1M	137	0.0993034263306297	129739	748	148.79	9.88977794026275	0.107849319735287	125296.614	125	0.25	ns	0.1831551	0.1560612;0.2127734	0.2924	ns
LINE	L1	L1ME5	523	0.379092642123499	129739	3442	674.873	21.4347456089248	0.489176651372489	125296.614	1	0.002	**	0.1519465	0.1401085;0.1643790	1.987e-11	***
LINE	L1	L1MA7	1519	1.10103579997246	129739	8595	1924.885	36.2172536847352	1.39523850943383	125296.614	1	0.002	**	0.1767307	0.1687191;0.1849620	2.2e-16	***
LINE	L1	L1MD2	1613	1.16917099760077	129739	10982	2602.044	40.8607104889484	1.88607215082523	125296.614	1	0.002	**	0.1468767	0.1403049;0.1536363	2.2e-16	***
LINE	L1	L1MB3	2584	1.87299309225071	129739	17260	3339.137	50.536008143888	2.42034850428744	125296.614	1	0.002	**	0.1497103	0.1444179;0.1551210	2.2e-16	***
LINE	L1	tot	80943	58.6709287407311	129739	950736	80996.402	151.02990574197	58.7096367814092	125296.614	358	0.716	ns	0.0851372	0.08457695;0.08569998	0.8471	ns
LINE	L1	L1PBb	139	0.100753111386551	129739	317	102.456	7.79261116627724	0.0742644660447518	125296.614	1001	0.002	**	0.4384858	0.3830862;0.4950457	1.858e-05	***
LINE	L1	L1P4a	208	0.150767245815846	129739	601	166.859	10.8787621752875	0.120946499373011	125296.614	1001	0.002	**	0.3460899	0.3080614;0.3856395	0.0002612	***
LINE	L1	L1P5	159	0.115249961945767	129739	762	163.857	10.0601071940987	0.118770522104073	125296.614	333	0.666	ns	0.2086614	0.1803265;0.2392711	0.6917	ns
LINE	L1	L1ME1	3759	2.72468306260465	129739	31305	6016.227	64.0190902381072	4.36081718746602	125296.614	1	0.002	**	0.1200767	0.1164953;0.1237287	2.2e-16	***
LINE	L1	L1MA6	978	0.708895992345663	129739	5458	1246.534	30.4737837410371	0.903540855749088	125296.614	1	0.002	**	0.1791865	0.1690941;0.1896231	2.2e-16	***
LINE	L1	L1PBa1	182	0.131921340088866	129739	441	139.317	10.7359103373105	0.100982886467915	125296.614	1001	0.002	**	0.4126984	0.3663364;0.4602395	1.994e-05	***
LINE	L1	L1ME3Cz	1576	1.14235182406622	129739	14145	2724.775	44.2230036185812	1.97503279912439	125296.614	1	0.002	**	0.1114175	0.1062771;0.1167182	2.2e-16	***
LINE	L1	L1PA15	2466	1.78746167395133	129739	8463	2268.109	40.1350462929961	1.64402186125064	125296.614	1001	0.002	**	0.291386	0.2817190;0.3011969	1.498e-06	***
LINE	L1	L1PA6	2081	1.50839730068643	129739	6051	1669.339	38.6799459308982	1.21000790078355	125296.614	1001	0.002	**	0.3439101	0.3319366;0.3560342	2.2e-16	***
LINE	L1	L1ME2z	846	0.613216778654837	129739	7272	1514.08	34.2222846222277	1.09746957473489	125296.614	1	0.002	**	0.1163366	0.1090535;0.1239289	2.2e-16	***
LINE	Jockey	tot	42	0.0304433861743536	129739	221	40.183	5.108777800082	0.0291263473010488	125296.614	690	0.624	ns	0.1900452	0.1405348;0.2480760	0.7276	ns
LINE	Jockey	X12_LINE	42	0.0304433861743536	129739	221	40.183	5.108777800082	0.0291263473010488	125296.614	690	0.624	ns	0.1900452	0.1405348;0.2480760	0.7276	ns
LINE	tot	tot	98780	71.5999449119679	129739	1569213	96174.401	134.333583703818	69.7112959459557	125296.614	1001	0.002	**	0.06294875	0.06256924;0.06332988	2.2e-16	***
LINE	L2	X24_LINE	72	0.0521886620131776	129739	550	102.738	8.3310721256488	0.0744688716376367	125296.614	2	0.004	**	0.1309091	0.1038563;0.1619988	0.0005526	***
LINE	L2	UCON86	18	0.0130471655032944	129739	66	10.818	2.87456764386214	0.00784134646747994	125296.614	993	0.018	*	0.2727273	0.1703266;0.3963572	0.02857	*
LINE	L2	L2-1_Crp	4	0.0028993701118432	129739	41	7.463	2.29126185340761	0.00540949978617145	125296.614	94	0.188	ns	0.09756098	0.02722747;0.23131455	0.2226	ns
LINE	L2	UCON49	20	0.014496850559216	129739	106	17.051	3.51664126202343	0.0123592899442596	125296.614	844	0.316	ns	0.1886792	0.1192271;0.2762471	0.4278	ns
LINE	L2	tot	39039	28.2971274490617	129739	523574	52947.849	141.714555407037	38.3788527192468	125296.614	1	0.002	**	0.07456253	0.07385240;0.07527737	2.2e-16	***
LINE	L2	L2-2_Mam	78	0.0565377171809424	129739	520	91.933	8.35262098249868	0.0666369481230203	125296.614	48	0.096	ns	0.15	0.1204101;0.1836337	0.1204	ns
LINE	L2	L2	6881	4.98764143489827	129739	54017	9540.366	77.9251202653443	6.91526300911127	125296.614	1	0.002	**	0.1273858	0.1245850;0.1302267	2.2e-16	***
LINE	L2	L2d2	6587	4.77453773167779	129739	52674	8922.013	76.6159567964522	6.46705445741913	125296.614	1	0.002	**	0.1250522	0.1222386;0.1279072	2.2e-16	***
LINE	L2	L2d	3830	2.77614688208987	129739	27881	5111.546	57.7080939566376	3.70506592442792	125296.614	1	0.002	**	0.1373695	0.1333489;0.1414659	2.2e-16	***
LINE	L2	L2-3_AMi	2	0.0014496850559216	129739	12	2.51390319258496	1.19473169437597	0.00182218394516201	125296.614	516	0.972	ns	0.1666667	0.02086253;0.48413775	1	ns
LINE	L2	L2a	17391	12.6057364037663	129739	166340	24008.272	117.191603316483	17.4022165684505	125296.614	1	0.002	**	0.1045509	0.1030844;0.1060312	2.2e-16	***
LINE	L2	L2-1_AMi	176	0.127572284921101	129739	951	191.98	10.853727627106	0.139155268517914	125296.614	84	0.168	ns	0.1850683	0.1608660;0.2112381	0.2104	ns
LINE	L2	X13_LINE	19	0.0137720080312552	129739	139	24.557	4.13325958957755	0.0177999579591334	125296.614	120	0.24	ns	0.1366906	0.0843465;0.2052032	0.2653	ns
LINE	L2	L2b	11724	8.49805379781243	129739	91943	14505.501	92.4699231409093	10.5142040141779	125296.614	1	0.002	**	0.1275138	0.1253641;0.1296870	2.2e-16	***
LINE	L2	X15_LINE	32	0.0231949608947456	129739	244	43.125	5.86462008733462	0.0312588340183095	125296.614	30	0.06	ns	0.1311475	0.09146352;0.18007084	0.06465	ns
LINE	L2	L2-3_Crp	292	0.211654018164554	129739	1730	357.13	15.2892400354256	0.258863012010641	125296.614	1	0.002	**	0.1687861	0.1514201;0.1872833	8.692e-05	***
LINE	L2	L2c	13993	10.1427214937555	129739	126360	19095.878	105.306536276637	13.841504483151	125296.614	1	0.002	**	0.1107392	0.1090139;0.1124823	2.2e-16	***
LINE	Dong-R4	tot	98	0.0710345677401585	129739	551	114.704	8.65940929679211	0.0831423373272157	125296.614	18	0.036	*	0.1778584	0.1468207;0.2123967	0.0833	ns
LINE	Dong-R4	Mam_R4	98	0.0710345677401585	129739	551	114.704	8.65940929679211	0.0831423373272157	125296.614	18	0.036	*	0.1778584	0.1468207;0.2123967	0.0833	ns
LINE	RTE-BovB	tot	1161	0.841542174962489	129739	8868	1624.513	33.0175103087284	1.17751610962518	125296.614	1	0.002	**	0.1309202	0.1239654;0.1381184	2.2e-16	***
LINE	RTE-BovB	MamRTE1	1156	0.837917962322685	129739	8819	1617.104	32.9385204605509	1.17214575133552	125296.614	1	0.002	**	0.1310806	0.1241030;0.1383029	2.2e-16	***
LINE	RTE-BovB	MamRTE2	7	0.0050738976957256	129739	49	7.655	2.5370083585616	0.00554866955153993	125296.614	485	0.97	ns	0.1428571	0.05942151;0.27242151	1	ns
LINE	CR1	CR1-16_AMi	55	0.039866339037844	129739	306	56.345	6.34966875461179	0.0408412522379513	125296.614	466	0.932	ns	0.1797386	0.1383686;0.2274349	0.883	ns
LINE	CR1	X8_LINE	35	0.025369488478628	129739	223	38.65	5.43019216851364	0.0280151637056849	125296.614	281	0.562	ns	0.1569507	0.1118220;0.2114608	0.5954	ns
LINE	CR1	X7D_LINE	7	0.0050738976957256	129739	55	9.305	2.53976877400787	0.00674465972267525	125296.614	251	0.502	ns	0.1272727	0.05273518;0.24480272	0.4764	ns
LINE	CR1	CR1-12_AMi	25	0.01812106319902	129739	133	23.39	4.24640223388364	0.0169540667290031	125296.614	709	0.586	ns	0.1879699	0.1254934;0.2648496	0.7323	ns
LINE	CR1	X2_LINE	34	0.0246446459506672	129739	191	36.769	5.01166197540853	0.0266517349105907	125296.614	328	0.656	ns	0.1780105	0.1265396;0.2397663	0.7134	ns
LINE	CR1	CR1_Mam	229	0.165988938903023	129739	1695	350.089	14.9567638138664	0.253759395771269	125296.614	1	0.002	**	0.1351032	0.1191773;0.1523040	2.605e-14	***
LINE	CR1	CR1-3_Croc	254	0.184110002102043	129739	1338	281.455	13.3034189573942	0.204010553707207	125296.614	19	0.038	*	0.1898356	0.1691478;0.2118950	0.07003	ns
LINE	CR1	X21_LINE	8	0.0057987402236864	129739	45	9.221	2.47351516617084	0.00668377295032654	125296.614	416	0.832	ns	0.1777778	0.08001796;0.32053424	0.8533	ns
LINE	CR1	tot	7830	5.67551699393307	129739	68381	11313.802	82.685571290883	8.20072484252796	125296.614	1	0.002	**	0.1145055	0.1121279;0.1169158	2.2e-16	***
LINE	CR1	CR1-L3B_Croc	8	0.0057987402236864	129739	37	6.317	2.27765201439964	0.00457883024912838	125296.614	827	0.35	ns	0.2162162	0.09826564;0.38213649	0.5097	ns
LINE	CR1	X7B_LINE	147	0.106551851610238	129739	934	177.172	10.509274992161	0.128421800363871	125296.614	2	0.004	**	0.1573876	0.1346070;0.1823519	0.0109	*
LINE	CR1	CR1-13_AMi	16	0.0115974804473728	129739	102	17.994	3.76192983933993	0.0130428164481266	125296.614	357	0.714	ns	0.1568627	0.09240247;0.24220114	0.6973	ns
LINE	CR1	X7A_LINE	162	0.11742448952965	129739	920	185.514	10.7783104416219	0.13446843673212	125296.614	16	0.032	*	0.176087	0.1519992;0.2022684	0.05348	ns
LINE	CR1	CR1-1_Amn	16	0.0115974804473728	129739	66	11.147	2.86873153512499	0.00807981965917904	125296.614	964	0.076	ns	0.2424242	0.1453683;0.3636112	0.1366	ns
LINE	CR1	X17_LINE	140	0.101477953914512	129739	966	173.352	11.4692475620522	0.125652901907061	125296.614	2	0.004	**	0.1449275	0.1233197;0.1687248	0.004924	**
LINE	CR1	X1_LINE	14	0.0101477953914512	129739	85	14.532	3.35413568989483	0.0105334116163264	125296.614	515	0.974	ns	0.1647059	0.09307652;0.26088109	1	ns
LINE	CR1	X6A_LINE	148	0.107276694138198	129739	1033	195.077	11.310216266367	0.141400105827009	125296.614	1	0.002	**	0.143272	0.1224633;0.1661361	0.0001323	***
LINE	CR1	CR1-11_Crp	2	0.0014496850559216	129739	25	5.2962962962963	1.83931031126848	0.00383898079623683	125296.614	52	0.104	ns	0.08	0.00983959;0.26030584	0.1409	ns
LINE	CR1	X6B_LINE	127	0.0920550010510217	129739	875	153.191	10.4687207008838	0.111039351700843	125296.614	4	0.008	**	0.1451429	0.1224581;0.1702464	0.02061	*
LINE	CR1	X20_LINE	23	0.0166713781430984	129739	161	28.576	4.51160487837517	0.0207131000790078	125296.614	132	0.264	ns	0.1428571	0.09276468;0.20660684	0.3017	ns
LINE	CR1	CR1-8_Crp	0	0	129739	7	1.55681818181818	0.717320040751566	0.00112844802648443	125296.614	1	0.002	**	0	0.0000000;0.4096164	0.3605	ns
LINE	CR1	CR1-L3A_Croc	69	0.0500141344292952	129739	323	65.979	6.52864321143239	0.0478243851523257	125296.614	720	0.564	ns	0.2136223	0.1701835;0.2624002	0.6789	ns
LINE	CR1	X5B_LINE	10	0.00724842527960801	129739	73	12.714	2.91971380938762	0.00921564790049362	125296.614	231	0.462	ns	0.1369863	0.06769407;0.23752865	0.536	ns
LINE	CR1	L3	5434	3.93879429693899	129739	45293	7767.046	72.7031335612822	5.62988525742782	125296.614	1	0.002	**	0.1199744	0.1169953;0.1230022	2.2e-16	***
LINE	CR1	X7C_LINE	74	0.0536383470690992	129739	620	109.227	8.55538810724947	0.0791723748015744	125296.614	1	0.002	**	0.1193548	0.09489142;0.14750965	0.0001156	***
LINE	CR1	Plat_L3	570	0.413160240937656	129739	3315	677.172	20.3586072433477	0.490843064344271	125296.614	1	0.002	**	0.1719457	0.1592436;0.1852293	2.621e-06	***
LINE	CR1	L3b	1405	1.01840375178492	129739	9560	1725.734	34.4580121103728	1.2508853951479	125296.614	1	0.002	**	0.1469665	0.1399250;0.1542239	2.2e-16	***
scRNA	tot	tot	272	0.197157167605338	129739	1861	347.373	15.2250344062886	0.251790723465327	125296.614	1	0.002	**	0.146158	0.1304065;0.1630334	4.496e-06	***
scRNA	scRNA	tot	272	0.197157167605338	129739	1861	347.373	15.2250344062886	0.251790723465327	125296.614	1	0.002	**	0.146158	0.1304065;0.1630334	4.496e-06	***
scRNA	scRNA	BC200	123	0.0891556309391785	129739	676	132.944	9.57070856637388	0.0963634650372207	125296.614	167	0.334	ns	0.1819527	0.1535700;0.2131433	0.358	ns
scRNA	scRNA	HY3	76	0.0550880321250208	129739	545	102.739	8.07006846346455	0.0744695964801647	125296.614	1	0.002	**	0.1394495	0.1114687;0.1714065	0.003047	**
scRNA	scRNA	HY4	22	0.0159465356151376	129739	162	28.996	4.47571402303767	0.0210175339407514	125296.614	70	0.14	ns	0.1358025	0.08710384;0.19835928	0.182	ns
scRNA	scRNA	HY1	48	0.0347924413421184	129739	456	80.215	7.27431719755816	0.0581432433803756	125296.614	1	0.002	**	0.1052632	0.078638;0.137135	3.483e-05	***
scRNA	scRNA	HY5	3	0.0021745275838824	129739	22	3.5462962962963	1.65727701756285	0.00257050637230543	125296.614	508	0.988	ns	0.1363636	0.02905585;0.34912210	1	ns
SINE	tot	tot	79170	57.3857829386566	129739	1806997	94485.622	123.899419620038	68.4871971064286	125296.614	1	0.002	**	0.04381302	0.04351505;0.04411246	2.2e-16	***
SINE	Alu	AluYc	1096	0.794427410645037	129739	6703	1226.599	30.2430627060462	0.88909111995419	125296.614	1	0.002	**	0.1635089	0.1547286;0.1725829	3.035e-05	***
SINE	Alu	AluYd8	26	0.0188459057269808	129739	224	39.835	5.35709561922069	0.0288741021013185	125296.614	6	0.012	*	0.1160714	0.07723927;0.16543200	0.01421	*
SINE	Alu	AluY	12628	9.15331144308899	129739	98084	15663.104	97.6272003811144	11.3532838990729	125296.614	1	0.002	**	0.1287468	0.1266567;0.1308589	2.2e-16	***
SINE	Alu	AluYh3	112	0.0811823631316097	129739	649	118.159	9.45638102775804	0.0856466682613202	125296.614	266	0.532	ns	0.1725732	0.1442738;0.2038873	0.5758	ns
SINE	Alu	AluYk11	32	0.0231949608947456	129739	171	31.959	4.8510670838334	0.0231652423510992	125296.614	566	0.872	ns	0.1871345	0.1316615;0.2537827	1	ns
SINE	Alu	AluYe5	196	0.142069135480317	129739	1297	238.277	13.2956024325355	0.172713303034916	125296.614	1	0.002	**	0.151118	0.1320480;0.1717837	0.002286	**
SINE	Alu	Alu	1195	0.866186820913157	129739	7748	1398.544	31.1897557679579	1.01372416842441	125296.614	1	0.002	**	0.1542334	0.1462579;0.1624698	9.478e-10	***
SINE	Alu	AluSx3	5410	3.92139807626793	129739	38631	6869.814	69.5415950164895	4.9795333463805	125296.614	1	0.002	**	0.140043	0.1365966;0.1435436	2.2e-16	***
SINE	Alu	AluSx	14785	10.7167967759004	129739	124945	19459.43	103.936017798431	14.1050224338762	125296.614	1	0.002	**	0.1183321	0.1165459;0.1201359	2.2e-16	***
SINE	Alu	AluSc	5324	3.8590616188633	129739	37679	6591.811	67.5163367988425	4.77802494907981	125296.614	1	0.002	**	0.1412989	0.1377962;0.1448569	2.2e-16	***
SINE	Alu	AluSg	6025	4.36717623096382	129739	42580	7613.909	73.1906660209661	5.51888504722349	125296.614	1	0.002	**	0.1414984	0.1382007;0.1448450	2.2e-16	***
SINE	Alu	AluYh3a3	26	0.0188459057269808	129739	158	31.717	4.94240208181592	0.0229898304593327	125296.614	140	0.28	ns	0.164557	0.1103993;0.2317432	0.276	ns
SINE	Alu	AluYg6	140	0.101477953914512	129739	811	146.771	10.8550629381589	0.106385862671335	125296.614	284	0.568	ns	0.1726264	0.1472276;0.2004300	0.5841	ns
SINE	Alu	AluSx1	13531	9.80784424583759	129739	106483	17210.142	100.592856400237	12.4746428338443	125296.614	1	0.002	**	0.1270719	0.1250770;0.1290872	2.2e-16	***
SINE	Alu	AluYj4	469	0.339951145613615	129739	2787	506.99	19.3134385573597	0.367487913250846	125296.614	25	0.05	*	0.1682813	0.1545663;0.1826967	0.06207	ns
SINE	Alu	FLAM_A	2025	1.46780611912062	129739	14934	2656.337	40.6158969134264	1.92542602619581	125296.614	1	0.002	**	0.1355966	0.1301436;0.1411920	2.2e-16	***
SINE	Alu	AluSc5	652	0.472597328230442	129739	4143	763.063	24.205721388712	0.553100513913352	125296.614	1	0.002	**	0.1573739	0.1464092;0.1688240	6.43e-06	***
SINE	Alu	AluYk3	932	0.675553236059466	129739	6065	1143.472	28.7791148830789	0.828837135132392	125296.614	1	0.002	**	0.1536686	0.1446783;0.1629933	1.265e-12	***
SINE	Alu	AluYa8	57	0.0413160240937656	129739	390	72.897	7.23441274242268	0.0528388457607585	125296.614	12	0.024	*	0.1461538	0.1126122;0.1851761	0.03772	*
SINE	Alu	AluYi6	87	0.0630612999325896	129739	454	83.45	7.76581018360658	0.0604881089583288	125296.614	713	0.578	ns	0.19163	0.1564337;0.2309008	0.6714	ns
SINE	Alu	AluYk2	1024	0.74223874863186	129739	6622	1229.248	30.218167277875	0.891011227810758	125296.614	1	0.002	**	0.1546361	0.1460058;0.1635716	3.445e-11	***
SINE	Alu	AluSq2	7264	5.26525612310725	129739	51711	9132.944	78.0412666690085	6.61994621668442	125296.614	1	0.002	**	0.140473	0.1374887;0.1434978	2.2e-16	***
SINE	Alu	AluJo	6235	4.51939316183559	129739	45868	8125.159	67.8310900382396	5.88946078964345	125296.614	1	0.002	**	0.1359335	0.1328094;0.1391039	2.2e-16	***
SINE	Alu	AluYb8	402	0.291386696240242	129739	2645	485.077	19.3627474028606	0.351604438935641	125296.614	1	0.002	**	0.1519849	0.1385051;0.1662397	2.149e-05	***
SINE	Alu	AluSp	8121	5.88644616956966	129739	64572	11146.178	84.8718890655413	8.07922383862106	125296.614	1	0.002	**	0.1257666	0.1232182;0.1283487	2.2e-16	***
SINE	Alu	AluYk4	175	0.12684744239314	129739	1095	203.913	12.2296768557471	0.147804814404071	125296.614	12	0.024	*	0.1598174	0.1385936;0.1828866	0.02433	*
SINE	Alu	AluYh9	26	0.0188459057269808	129739	168	33.238	4.5219247897111	0.0240923159443611	125296.614	63	0.126	ns	0.1547619	0.1036551;0.2184820	0.1756	ns
SINE	Alu	AluYe6	21	0.0152216930871768	129739	193	33.36	5.30891557519845	0.0241807467327723	125296.614	12	0.024	*	0.1088083	0.06862805;0.16150752	0.01706	*
SINE	Alu	AluYc3	83	0.0601619298207464	129739	557	106.952	8.71341607061315	0.0775233580504635	125296.614	1	0.002	**	0.1490126	0.1204686;0.1813386	0.009722	**
SINE	Alu	AluYk12	14	0.0101477953914512	129739	100	19.37	3.7538235428948	0.0140401997666007	125296.614	98	0.196	ns	0.14	0.0787054;0.2237280	0.2055	ns
SINE	Alu	AluSq	1816	1.31631403077681	129739	12256	2338.302	41.2048375149646	1.6949007328158	125296.614	1	0.002	**	0.1481723	0.1419259;0.1545864	2.2e-16	***
SINE	Alu	AluYf1	331	0.239922876755025	129739	1999	377.834	17.2872002155147	0.273870151709541	125296.614	1	0.002	**	0.1655828	0.1495377;0.1826151	0.00723	**
SINE	Alu	AluSg4	1744	1.26412536876364	129739	11821	2252.118	39.9158784615014	1.63243090438602	125296.614	1	0.002	**	0.147534	0.1411861;0.1540561	2.2e-16	***
SINE	Alu	tot	64384	46.6682613202282	129739	1196725	80625.51	133.638142208926	58.4407984865288	125296.614	1	0.002	**	0.05380016	0.05339659;0.05420590	2.2e-16	***
SINE	Alu	AluSz	14458	10.4797732692573	129739	118033	18713.546	106.45317356548	13.5643739897507	125296.614	1	0.002	**	0.1224912	0.1206259;0.1243750	2.2e-16	***
SINE	Alu	AluYi6_4d	7	0.0050738976957256	129739	46	9.894	2.67916814364868	0.00717159197164416	125296.614	177	0.354	ns	0.1521739	0.0634443;0.2886910	0.3711	ns
SINE	Alu	AluYb9	58	0.0420408666217264	129739	378	72.328	7.63929151000109	0.0524264103623488	125296.614	36	0.072	ns	0.1534392	0.1186207;0.1937940	0.06683	ns
SINE	Alu	AluSq10	207	0.150042403287886	129739	1528	291.175	14.6553455828976	0.211056023078986	125296.614	1	0.002	**	0.1354712	0.1186977;0.1536589	1.342e-08	***
SINE	Alu	AluYh7	81	0.0587122447648248	129739	462	80.101	7.69220182840836	0.0580606113321881	125296.614	570	0.864	ns	0.1753247	0.1417417;0.2131277	0.9022	ns
SINE	Alu	AluYm1	735	0.532759258051188	129739	4667	862.103	24.5710831899843	0.62488891788259	125296.614	1	0.002	**	0.1574888	0.1471477;0.1682602	1.123e-06	***
SINE	Alu	AluSg7	851	0.616840991294641	129739	5829	1110.229	29.5061887436208	0.804741194975392	125296.614	1	0.002	**	0.1459942	0.1370226;0.1553216	2.2e-16	***
SINE	Alu	AluSq4	242	0.175411891766514	129739	1638	315.191	15.4330391594688	0.228463841230493	125296.614	1	0.002	**	0.1477411	0.1308947;0.1658604	2.505e-06	***
SINE	Alu	FAM	552	0.400113075434362	129739	4262	762.005	22.8691927049245	0.55233363051877	125296.614	1	0.002	**	0.1295167	0.1195752;0.1399688	2.2e-16	***
SINE	Alu	FLAM_C	3129	2.26803226998934	129739	24406	4306.558	57.3285373718639	3.12157638752981	125296.614	1	0.002	**	0.1282062	0.1240358;0.1324653	2.2e-16	***
SINE	Alu	FRAM	3015	2.18540022180181	129739	20221	3646.536	49.42075591404	2.64316437254007	125296.614	1	0.002	**	0.1491024	0.1442190;0.1540869	2.2e-16	***
SINE	Alu	AluSc8	3043	2.20569581258472	129739	20437	3776.934	54.2339466106327	2.7376823885011	125296.614	1	0.002	**	0.1488966	0.1440417;0.1538516	2.2e-16	***
SINE	Alu	AluJr	14125	10.2384007074463	129739	114124	18009.493	103.322754234208	13.0540464334123	125296.614	1	0.002	**	0.1237689	0.1218635;0.1256935	2.2e-16	***
SINE	Alu	AluSx4	1756	1.27282347909917	129739	11827	2221.314	39.2424690275138	1.61010285515472	125296.614	1	0.002	**	0.1484738	0.1421105;0.1550107	2.2e-16	***
SINE	Alu	AluSz6	5497	3.98445937620052	129739	40962	7294.038	69.1140891086132	5.28702894296214	125296.614	1	0.002	**	0.1341975	0.1309104;0.1375366	2.2e-16	***
SINE	Alu	AluYa5	606	0.439254571944245	129739	3782	684.648	21.7132116362265	0.496261987083306	125296.614	1	0.002	**	0.1602327	0.1486756;0.1723173	0.0007849	***
SINE	Alu	AluJr4	1630	1.1814933205761	129739	12307	2218.967	40.3814632421062	1.60840164974159	125296.614	1	0.002	**	0.132445	0.1265030;0.1385613	2.2e-16	***
SINE	Alu	AluJb	14051	10.1847623603772	129739	117273	18372.942	103.491154477352	13.3174897253572	125296.614	1	0.002	**	0.1198145	0.1179610;0.1216867	2.2e-16	***
SINE	5S-Deu-L2	tot	368	0.266742050289575	129739	2614	457.347	18.4649816286545	0.331504555635288	125296.614	1	0.002	**	0.1407804	0.1276643;0.1547066	2.734e-06	***
SINE	5S-Deu-L2	AmnSINE1	368	0.266742050289575	129739	2614	457.347	18.4649816286545	0.331504555635288	125296.614	1	0.002	**	0.1407804	0.1276643;0.1547066	2.734e-06	***
SINE	MIR	tot	42125	30.5339914903487	129739	598863	55665.653	137.23338366663	40.3488326411087	125296.614	1	0.002	**	0.07034163	0.06969521;0.07099221	2.2e-16	***
SINE	MIR	MIR1_Amn	2177	1.57798218337066	129739	11716	2117.998	36.9767667228664	1.53521502453592	125296.614	954	0.096	ns	0.1858143	0.1788073;0.1929777	0.1567	ns
SINE	MIR	MIR3	11990	8.69086191025	129739	87870	13903.135	84.5048865501331	10.0775835199803	125296.614	1	0.002	**	0.1364516	0.1341883;0.1387389	2.2e-16	***
SINE	MIR	MIRb	23769	17.2287820471003	129739	223887	29029.949	117.299239172769	21.0421416197331	125296.614	1	0.002	**	0.1061652	0.1048920;0.1074485	2.2e-16	***
SINE	MIR	MIRc	13223	9.58459274722567	129739	100994	15463.405	93.2921883514767	11.2085335710817	125296.614	1	0.002	**	0.1309286	0.1288538;0.1330245	2.2e-16	***
SINE	MIR	MIR	20153	14.607751465994	129739	174396	24431.46	113.126265526411	17.7089612281732	125296.614	1	0.002	**	0.1155588	0.1140619;0.1170685	2.2e-16	***
SINE	tRNA	tot	328	0.237748349171143	129739	2292	408.034	17.532490759508	0.295760396053957	125296.614	1	0.002	**	0.1431065	0.1290152;0.1581166	8.386e-06	***
SINE	tRNA	LFSINE_Vert	328	0.237748349171143	129739	2292	408.034	17.532490759508	0.295760396053957	125296.614	1	0.002	**	0.1431065	0.1290152;0.1581166	8.386e-06	***
SINE	tRNA-RTE	tot	921	0.667579968251897	129739	5836	1171.224	28.0437207637338	0.848952964968361	125296.614	1	0.002	**	0.1578136	0.1485473;0.1674232	2.2e-16	***
SINE	tRNA-RTE	MamSINE1	921	0.667579968251897	129739	5836	1171.224	28.0437207637338	0.848952964968361	125296.614	1	0.002	**	0.1578136	0.1485473;0.1674232	2.2e-16	***
SINE	tRNA-Deu	tot	98	0.0710345677401585	129739	667	117.533	9.10647235974715	0.0851929168388168	125296.614	21	0.042	*	0.1469265	0.1209198;0.1761021	0.04745	*
SINE	tRNA-Deu	AmnSINE2	98	0.0710345677401585	129739	667	117.533	9.10647235974715	0.0851929168388168	125296.614	21	0.042	*	0.1469265	0.1209198;0.1761021	0.04745	*
DNA	TcMar-Mariner	tot	2415	1.75049470502533	129739	16390	3045.006	45.8411318945483	2.20714984669581	125296.614	1	0.002	**	0.1473459	0.1419519;0.1528654	2.2e-16	***
DNA	TcMar-Mariner	MADE1	1256	0.910402215118765	129739	7843	1434.143	31.6519888695703	1.03952783757729	125296.614	1	0.002	**	0.1601428	0.152090;0.168449	1.328e-07	***
DNA	TcMar-Mariner	HSMAR2	278	0.201506222773103	129739	1770	399.489	16.9549210658248	0.289566616652532	125296.614	1	0.002	**	0.1570621	0.1404078;0.1748617	8.17e-13	***
DNA	TcMar-Mariner	MARNA	385	0.279064373264908	129739	3156	588.055	19.317120026705	0.426247272779989	125296.614	1	0.002	**	0.1219899	0.1107676;0.1339178	2.2e-16	***
DNA	TcMar-Mariner	HSMAR1	103	0.0746587803799625	129739	716	151.411	10.9935862182429	0.109749132001073	125296.614	1	0.002	**	0.1438547	0.1189609;0.1717240	4.447e-06	***
DNA	TcMar-Mariner	MADE2	425	0.30805807438334	129739	2664	502.849	18.9738822386776	0.364486340342561	125296.614	1	0.002	**	0.1595345	0.1458218;0.1739998	9.093e-05	***
DNA	TcMar-Mariner	UCON40	41	0.0297185436463928	129739	241	42.914	5.77147415431394	0.0311058922449098	125296.614	410	0.82	ns	0.1701245	0.1249363;0.2236326	0.8009	ns
DNA	TcMar	tot	253	0.183385159574083	129739	1834	371.995	15.802806829918	0.269637796188778	125296.614	1	0.002	**	0.1379498	0.1224833;0.1545841	6.241e-13	***
DNA	TcMar	UCON44	48	0.0347924413421184	129739	364	69.939	6.87273697398013	0.0506947615630504	125296.614	2	0.004	**	0.1318681	0.09885409;0.17101133	0.002719	**
DNA	TcMar	DNA1_Mam	17	0.0123223229753336	129739	169	27.892	4.82779904756232	0.0202173077898826	125296.614	19	0.038	*	0.1005917	0.05969812;0.15616860	0.02232	*
DNA	TcMar	X4a_DNA	25	0.01812106319902	129739	179	40.921	4.84481488100745	0.0296612810866839	125296.614	3	0.006	**	0.1396648	0.09246693;0.19923333	0.004205	**
DNA	TcMar	X4b_DNA	103	0.0746587803799625	129739	699	141.757	9.53870735151979	0.102751502236139	125296.614	1	0.002	**	0.1473534	0.1218945;0.1758302	0.0001959	***
DNA	TcMar	X5a_DNA	65	0.047114764317452	129739	423	92.798	7.32412717249222	0.0672639369097064	125296.614	1	0.002	**	0.1536643	0.1206408;0.1916221	0.0007946	***
DNA	TcMar-Tc1	tot	75	0.05436318959706	129739	649	116.125	9.38997052958882	0.084172338559448	125296.614	1	0.002	**	0.1155624	0.09199003;0.14269552	1.249e-05	***
DNA	TcMar-Tc1	EutTc1-N2	25	0.01812106319902	129739	198	37.25	5.38818453029706	0.0270003841665398	125296.614	13	0.026	*	0.1262626	0.08340398;0.18072425	0.02854	*
DNA	TcMar-Tc1	X32_DNA	41	0.0297185436463928	129739	328	58.65	6.49705407948185	0.0425120142649009	125296.614	4	0.008	**	0.125	0.09121535;0.16573569	0.00943	**
DNA	TcMar-Tc1	X33a_DNA	5	0.003624212639804	129739	67	9.942	2.81861323713997	0.00720638441298628	125296.614	49	0.098	ns	0.07462687	0.02467471;0.16562617	0.1191	ns
DNA	TcMar-Tc1	EutTc1-N1	7	0.0050738976957256	129739	56	10.382	2.87825647925273	0.00752531512528903	125296.614	154	0.308	ns	0.125	0.0517645;0.2407326	0.303	ns
DNA	PIF-Harbinger	tot	9	0.0065235827516472	129739	30	8.026	1.96039974677798	0.00581758612941338	125296.614	783	0.438	ns	0.3	0.1473452;0.4939590	0.6821	ns
DNA	PIF-Harbinger	Chompy-7_Croc	4	0.0028993701118432	129739	14	3.6391959798995	1.32817758260313	0.00263784401381513	125296.614	743	0.518	ns	0.2857143	0.08388932;0.58103526	0.7668	ns
DNA	PIF-Harbinger	Chompy-6_Croc	5	0.003624212639804	129739	16	4.406	1.43150732209556	0.00319365617819529	125296.614	788	0.428	ns	0.3125	0.1101700;0.5866206	0.7807	ns
DNA	hAT-Blackjack	BLACKJACK	212	0.15366661592769	129739	2129	392.963	17.4316233464498	0.28483629431506	125296.614	1	0.002	**	0.09957727	0.08718091;0.11308799	2.2e-16	***
DNA	hAT-Blackjack	MER81	698	0.505940084516639	129739	3668	689.526	21.7420339444138	0.499797768934699	125296.614	669	0.666	ns	0.1902944	0.1777057;0.2033787	0.7194	ns
DNA	hAT-Blackjack	MER63D	232	0.168163466486906	129739	1718	308.451	15.3033915454318	0.223578402592037	125296.614	1	0.002	**	0.1350407	0.1192225;0.1521167	7.694e-07	***
DNA	hAT-Blackjack	tot	3106	2.25136089184625	129739	19734	3527.201	47.6161936834613	2.55666528946586	125296.614	1	0.002	**	0.1573933	0.1523378;0.1625500	1.928e-15	***
DNA	hAT-Blackjack	MER94B	112	0.0811823631316097	129739	622	123.141	8.80492167174959	0.0892578337356209	125296.614	114	0.228	ns	0.1800643	0.1506415;0.2125609	0.2905	ns
DNA	hAT-Blackjack	MER63C	111	0.0804575206036489	129739	890	173.65	11.2113868542297	0.125868904980393	125296.614	1	0.002	**	0.1247191	0.1037212;0.1482363	2.716e-08	***
DNA	hAT-Blackjack	MER63A	723	0.524061147715659	129739	3511	672.647	20.809647580688	0.487563151905249	125296.614	993	0.018	*	0.2059242	0.1926552;0.2196847	0.032	*
DNA	hAT-Blackjack	MER94	767	0.555954218945934	129739	4792	842.109	23.3746763505828	0.610396416378542	125296.614	1	0.002	**	0.1600584	0.1497822;0.1707506	0.004155	**
DNA	hAT-Blackjack	MER63B	432	0.313131972079066	129739	2404	441.835	17.8821572117725	0.32026079834156	125296.614	305	0.61	ns	0.1797005	0.1645422;0.1956433	0.617	ns
DNA	hAT-Tag1	tot	213	0.154391458455651	129739	2372	448.992	16.9719764312818	0.325448496314176	125296.614	1	0.002	**	0.08979764	0.07859361;0.10202618	2.2e-16	***
DNA	hAT-Tag1	hAT-5_Mam	100	0.07248425279608	129739	904	197.647	10.8238415798896	0.143262951123868	125296.614	1	0.002	**	0.1106195	0.09091486;0.13290133	2.2e-16	***
DNA	hAT-Tag1	hAT-1_Mam	113	0.0819072056595705	129739	1468	252.463	13.8118571668838	0.182995919136568	125296.614	1	0.002	**	0.07697548	0.06385666;0.09181514	2.2e-16	***
DNA	hAT-Ac	tot	787	0.57045106950515	129739	5533	1022.388	26.728296950196	0.741070302476787	125296.614	1	0.002	**	0.1422375	0.1331340;0.1517201	2.2e-16	***
DNA	hAT-Ac	EuthAT-2	97	0.0703097252121977	129739	1150	240.781	13.1104127288931	0.174528308724929	125296.614	1	0.002	**	0.08434783	0.06893046;0.10192861	2.2e-16	***
DNA	hAT-Ac	UCON37	35	0.025369488478628	129739	174	38.52	4.86901502434602	0.02792093417705	125296.614	283	0.566	ns	0.2011494	0.1442879;0.2684816	0.584	ns
DNA	hAT-Ac	OldhAT1	655	0.474771855814324	129739	4209	747.928	23.1093673400822	0.542130022252666	125296.614	2	0.004	**	0.1556189	0.1447908;0.1669273	0.0001496	***
DNA	tot	tot	40214	29.1488174194156	129739	524553	53075.942	141.744559529303	38.4716999731808	125296.614	1	0.002	**	0.07666337	0.07594476;0.07738665	2.2e-16	***
DNA	hAT-Charlie	MER102b	505	0.366045476620204	129739	3128	575.036	20.6037671123321	0.416810547908467	125296.614	2	0.004	**	0.161445	0.1487121;0.1748144	0.001131	**
DNA	hAT-Charlie	MER3	1468	1.06406883104646	129739	10909	2030.429	37.5436877182767	1.47174128920492	125296.614	1	0.002	**	0.1345678	0.1282162;0.1411151	2.2e-16	***
DNA	hAT-Charlie	Charlie17a	187	0.13554555272867	129739	1214	231.156	12.4464685183621	0.167551699393307	125296.614	1	0.002	**	0.1540362	0.1341753;0.1755887	0.001128	**
DNA	hAT-Charlie	Chap1a_Mam	184	0.133371025144787	129739	1415	264.354	13.0727036063539	0.191615021636549	125296.614	1	0.002	**	0.1300353	0.1129392;0.1486834	1.371e-08	***
DNA	hAT-Charlie	MER102c	499	0.361696421452439	129739	3112	562.116	20.72747384927	0.407445582447213	125296.614	4	0.008	**	0.160347	0.1476185;0.1737174	0.003079	**
DNA	hAT-Charlie	Charlie32a	47	0.0340675988141576	129739	259	55.192	5.76214702505398	0.0400055088032125	125296.614	93	0.186	ns	0.1814672	0.1364881;0.2339019	0.2254	ns
DNA	hAT-Charlie	Charlie2a	194	0.140619450424395	129739	2080	384.237	16.3862546159987	0.278511318416074	125296.614	1	0.002	**	0.09326923	0.08111113;0.10658702	2.2e-16	***
DNA	hAT-Charlie	UCON81	5	0.003624212639804	129739	40	7.955	2.25833457996707	0.00576612230992817	125296.614	144	0.288	ns	0.125	0.04185963;0.26803292	0.3218	ns
DNA	hAT-Charlie	Charlie1a	443	0.321105239886635	129739	5747	1079.359	28.5265118947424	0.782365306137242	125296.614	1	0.002	**	0.0770837	0.07031683;0.08428352	2.2e-16	***
DNA	hAT-Charlie	Charlie17	50	0.03624212639804	129739	535	99.752	8.42255516072382	0.0723044918491458	125296.614	1	0.002	**	0.09345794	0.07016262;0.12135538	3.069e-09	***
DNA	hAT-Charlie	MER58D	147	0.106551851610238	129739	1140	210.798	11.884377747044	0.152795355209081	125296.614	1	0.002	**	0.1289474	0.1100309;0.1498011	4.471e-07	***
DNA	hAT-Charlie	MER106B	115	0.0833568907154921	129739	827	147.963	10.3416914274978	0.107249874964664	125296.614	2	0.004	**	0.1390568	0.1161901;0.1645301	0.002347	**
DNA	hAT-Charlie	Charlie10a	41	0.0297185436463928	129739	305	53.989	6.33743181754582	0.0391335232420757	125296.614	20	0.04	*	0.1344262	0.09822288;0.17791646	0.05114	ns
DNA	hAT-Charlie	Charlie23a	220	0.159465356151376	129739	1488	262.803	13.5020923377636	0.190490790875682	125296.614	1	0.002	**	0.1478495	0.1301871;0.1669139	0.003439	**
DNA	hAT-Charlie	hAT-16_Crp	6	0.0043490551677648	129739	20	5.23	1.64188787552494	0.00379092642123499	125296.614	789	0.426	ns	0.3	0.1189316;0.5427892	0.7991	ns
DNA	hAT-Charlie	Charlie24	156	0.113075434361885	129739	1286	230.125	12.8087250902827	0.166804386746979	125296.614	1	0.002	**	0.1213064	0.1039550;0.1404091	1.931e-08	***
DNA	hAT-Charlie	MER102a	460	0.333427562861968	129739	3028	532.038	19.9792824627845	0.385643768891208	125296.614	1	0.002	**	0.1519155	0.1393065;0.1652008	0.0004887	***
DNA	hAT-Charlie	MER5B	3626	2.62827900638586	129739	24966	4483.459	54.5385989715337	3.2498017555686	125296.614	1	0.002	**	0.1452375	0.1408884;0.1496694	2.2e-16	***
DNA	hAT-Charlie	MER20B	479	0.347199570893223	129739	4146	782.863	23.910875370027	0.567452395966976	125296.614	1	0.002	**	0.115533	0.1059555;0.1256559	2.2e-16	***
DNA	hAT-Charlie	MER105	80	0.057987402236864	129739	714	125.089	9.99174228620378	0.0906698269800886	125296.614	1	0.002	**	0.1120448	0.08985008;0.13750220	3.446e-06	***
DNA	hAT-Charlie	Charlie1b	332	0.240647719282986	129739	3033	563.589	20.309765275984	0.4085132754909	125296.614	1	0.002	**	0.1094626	0.09856692;0.12111778	2.2e-16	***
DNA	hAT-Charlie	Charlie17b	76	0.0550880321250208	129739	527	96.553	8.74721125300539	0.0699857206021992	125296.614	6	0.012	*	0.1442125	0.1153354;0.1771473	0.02082	*
DNA	hAT-Charlie	Charlie12	1	0.0007248425279608	129739	21	3.21936148300721	1.55658759878796	0.00233353011576258	125296.614	126	0.252	ns	0.04761905	0.001204883;0.238159910	0.2358	ns
DNA	hAT-Charlie	MER113	573	0.415334768521539	129739	3734	669.822	23.6058796394787	0.485515471763759	125296.614	1	0.002	**	0.1534547	0.1420350;0.1654198	2.883e-05	***
DNA	hAT-Charlie	MER112	576	0.417509296105421	129739	4468	824.005	23.5216973291734	0.597273867252339	125296.614	1	0.002	**	0.1289167	0.1192238;0.1390976	2.2e-16	***
DNA	hAT-Charlie	Charlie13a	51	0.0369669689260008	129739	548	112.491	8.8832894713519	0.0815382608128384	125296.614	1	0.002	**	0.09306569	0.07007901;0.12054789	1.777e-12	***
DNA	hAT-Charlie	Charlie25	83	0.0601619298207464	129739	1076	202.073	12.4833290633751	0.146471104152623	125296.614	1	0.002	**	0.07713755	0.06190502;0.09472823	2.2e-16	***
DNA	hAT-Charlie	MER113A	348	0.252245199730359	129739	2067	398.902	17.7165536228769	0.289141134088619	125296.614	2	0.004	**	0.1683599	0.1524659;0.1852004	0.004456	**
DNA	hAT-Charlie	Charlie18a	327	0.237023506643182	129739	2463	458.148	18.5143965302377	0.332085154500185	125296.614	1	0.002	**	0.1327649	0.1196038;0.1468058	1.686e-12	***
DNA	hAT-Charlie	Charlie29a	107	0.0775581504918057	129739	978	179.831	11.6569431380325	0.130349156645719	125296.614	1	0.002	**	0.109407	0.09053153;0.13066962	2.202e-10	***
DNA	hAT-Charlie	Charlie10	129	0.0935046861069433	129739	1131	208.972	12.4902851537995	0.151471792753024	125296.614	1	0.002	**	0.1140584	0.09611272;0.13403836	1.034e-10	***
DNA	hAT-Charlie	Charlie30b	98	0.0710345677401585	129739	614	133.199	9.13700628673769	0.0965482998818507	125296.614	1	0.002	**	0.1596091	0.1315198;0.1910174	0.0004148	***
DNA	hAT-Charlie	Charlie14a	59	0.0427657091496872	129739	523	88.027	7.83592194146118	0.0638057132088054	125296.614	1	0.002	**	0.1128107	0.08699391;0.14309666	0.0004423	***
DNA	hAT-Charlie	Charlie21a	60	0.043490551677648	129739	742	134.544	10.4306693391586	0.097523213081958	125296.614	1	0.002	**	0.08086253	0.06227145;0.10286267	9.439e-15	***
DNA	hAT-Charlie	MER5C1	80	0.057987402236864	129739	617	112.525	8.83750397320854	0.0815629054587891	125296.614	1	0.002	**	0.1296596	0.1041669;0.1587567	0.0004702	***
DNA	hAT-Charlie	Charlie6	25	0.01812106319902	129739	260	45.241	6.16010274799581	0.0327926008074746	125296.614	1	0.002	**	0.09615385	0.06319621;0.13866621	0.0005524	***
DNA	hAT-Charlie	Charlie9	131	0.0949543711628649	129739	1284	181.049	11.4383318029525	0.131232014844775	125296.614	1	0.002	**	0.1020249	0.08600539;0.11989177	3.51e-05	***
DNA	hAT-Charlie	Charlie20a	89	0.0645109849885112	129739	869	153.388	10.8875155106201	0.111182145678851	125296.614	1	0.002	**	0.1024166	0.08305796;0.12451759	1.205e-09	***
DNA	hAT-Charlie	Charlie29b	160	0.115974804473728	129739	1420	252.413	13.6493492788388	0.18295967701017	125296.614	1	0.002	**	0.1126761	0.09669218;0.13028150	1.408e-11	***
DNA	hAT-Charlie	MER107	49	0.0355172838700792	129739	337	58.38	6.74188794426702	0.0423163067823515	125296.614	103	0.206	ns	0.1454006	0.1095433;0.1876320	0.195	ns
DNA	hAT-Charlie	MER30	541	0.392139807626793	129739	4132	750.99	22.7057581122378	0.544349490073282	125296.614	1	0.002	**	0.1309293	0.1207867;0.1415968	2.2e-16	***
DNA	hAT-Charlie	Charlie7	352	0.255144569842202	129739	3902	715.957	22.2622271517869	0.518956081791231	125296.614	1	0.002	**	0.09021015	0.08140257;0.09963683	2.2e-16	***
DNA	hAT-Charlie	MER1A	724	0.52478599024362	129739	3227	625.952	22.1333590216574	0.453716630062119	125296.614	1001	0.002	**	0.224357	0.2100640;0.2391512	1.895e-05	***
DNA	hAT-Charlie	UCON34	61	0.0442153942056088	129739	339	72.961	6.78981447320768	0.052885235682548	125296.614	52	0.104	ns	0.179941	0.1405268;0.2250516	0.1282	ns
DNA	hAT-Charlie	Charlie1	192	0.139169765368474	129739	1930	344.492	16.1628330800381	0.249702452142272	125296.614	1	0.002	**	0.09948187	0.08648572;0.11370893	2.2e-16	***
DNA	hAT-Charlie	Charlie22a	130	0.0942295286349041	129739	1112	188.665	11.8304156196532	0.136752415537724	125296.614	1	0.002	**	0.1169065	0.0986047;0.1372619	1.25e-06	***
DNA	hAT-Charlie	MER20	2828	2.04985466907314	129739	16757	3286.553	48.5167297338151	2.38223338479715	125296.614	1	0.002	**	0.1687653	0.1631224;0.1745234	2.2e-16	***
DNA	hAT-Charlie	Charlie4a	424	0.307333231855379	129739	2852	581.506	19.7350306672028	0.421500279064373	125296.614	1	0.002	**	0.1486676	0.1358011;0.1622594	3.732e-14	***
DNA	hAT-Charlie	Charlie19a	222	0.160915041207298	129739	1605	286.251	14.7200774345681	0.207486898471307	125296.614	1	0.002	**	0.1383178	0.1217897;0.1561806	1.892e-05	***
DNA	hAT-Charlie	MER5C	186	0.134820710200709	129739	1336	254.303	13.1125562012192	0.184329629388015	125296.614	1	0.002	**	0.1392216	0.1210937;0.1589522	8.6e-07	***
DNA	hAT-Charlie	UCON38	46	0.0333427562861968	129739	207	46.005	5.23702218836252	0.0333463804988366	125296.614	544	0.916	ns	0.2222222	0.1675261;0.2850566	1	ns
DNA	hAT-Charlie	Cheshire	113	0.0819072056595705	129739	1020	198.653	11.9603361424602	0.143992142706997	125296.614	1	0.002	**	0.1107843	0.09217757;0.13167013	6.161e-13	***
DNA	hAT-Charlie	Charlie16a	211	0.152941773399729	129739	1410	263.102	13.6075258868304	0.190707518791543	125296.614	1	0.002	**	0.1496454	0.1314160;0.1693475	0.0002874	***
DNA	hAT-Charlie	Charlie31a	92	0.0666855125723936	129739	803	141.204	10.3755499148737	0.102350664318177	125296.614	1	0.002	**	0.1145704	0.09336555;0.13865088	2.09e-06	***
DNA	hAT-Charlie	Chap1_Mam	73	0.0529135045411384	129739	484	97.879	8.06122461803058	0.0709468617942752	125296.614	2	0.004	**	0.1508264	0.120125;0.185867	0.004584	**
DNA	hAT-Charlie	Charlie26a	67	0.0485644493733736	129739	513	92.714	8.12072349918093	0.0672030501373577	125296.614	1	0.002	**	0.1306043	0.1026689;0.1628766	0.00279	**
DNA	hAT-Charlie	Charlie15b	187	0.13554555272867	129739	1888	359.497	15.7866782513045	0.260578714274324	125296.614	1	0.002	**	0.09904661	0.08593785;0.11341543	2.2e-16	***
DNA	hAT-Charlie	MER1B	984	0.713245047513428	129739	5366	968.9	26.5236027247714	0.70229992534122	125296.614	718	0.568	ns	0.1833768	0.1731040;0.1939952	0.5945	ns
DNA	hAT-Charlie	MER103C	1329	0.963315719659904	129739	8923	1599.334	33.9319587088901	1.15926529961366	125296.614	1	0.002	**	0.1489409	0.1416132;0.1564987	2.463e-14	***
DNA	hAT-Charlie	Charlie7b_Mars	4	0.0028993701118432	129739	59	10.709	2.92521381712104	0.00776233863193221	125296.614	9	0.018	*	0.06779661	0.01877996;0.16458517	0.02616	*
DNA	hAT-Charlie	Charlie15a	531	0.384891382347185	129739	3213	613.511	19.8301566840536	0.444698864171759	125296.614	1	0.002	**	0.1652661	0.1525768;0.1785678	0.0001772	***
DNA	hAT-Charlie	MER117	737	0.53420894310711	129739	4370	757.998	23.4423877099058	0.549429186509231	125296.614	196	0.392	ns	0.1686499	0.1576579;0.1800866	0.4128	ns
DNA	hAT-Charlie	Charlie8	630	0.456650792615304	129739	4378	799.621	24.6737949078603	0.579599307050543	125296.614	1	0.002	**	0.1439013	0.1336303;0.1546498	9.443e-12	***
DNA	hAT-Charlie	MER5A1	2658	1.92663143931981	129739	15942	2946.95	45.1642038046206	2.13607468777408	125296.614	1	0.002	**	0.1667294	0.1609733;0.1726074	2.533e-09	***
DNA	hAT-Charlie	Charlie3	52	0.0376918114539616	129739	337	60.988	7.66711423161549	0.0442066960952733	125296.614	131	0.262	ns	0.1543027	0.1174379;0.1973744	0.2288	ns
DNA	hAT-Charlie	Charlie5	246	0.178311261878357	129739	2568	482.729	18.7974174263887	0.349902508679989	125296.614	1	0.002	**	0.09579439	0.08468246;0.10783741	2.2e-16	***
DNA	hAT-Charlie	Charlie4z	926	0.671204180891701	129739	5940	1116.65	27.1047997625913	0.809395408847428	125296.614	1	0.002	**	0.1558923	0.1467537;0.1653701	1.017e-10	***
DNA	hAT-Charlie	MER30B	46	0.0333427562861968	129739	223	37.896	5.33644653881791	0.0274686324396025	125296.614	942	0.12	ns	0.206278	0.1551579;0.2653860	0.1535	ns
DNA	hAT-Charlie	Charlie13b	48	0.0347924413421184	129739	404	72.185	7.19600983584358	0.0523227578808504	125296.614	1	0.002	**	0.1188119	0.08891521;0.15442697	0.001147	**
DNA	hAT-Charlie	Charlie10b	29	0.0210204333108632	129739	273	53.744	6.19797377203862	0.0389559368227253	125296.614	1	0.002	**	0.1062271	0.07230478;0.14898838	6.98e-05	***
DNA	hAT-Charlie	Charlie2b	324	0.234848979059299	129739	3650	660.987	22.1624006597436	0.479111488029226	125296.614	1	0.002	**	0.08876712	0.07973559;0.09846332	2.2e-16	***
DNA	hAT-Charlie	Charlie7a	182	0.131921340088866	129739	1424	255.666	13.6809946134634	0.185317589753626	125296.614	1	0.002	**	0.127809	0.1108981;0.1462715	1.44e-07	***
DNA	hAT-Charlie	tot	24913	18.0580018990874	129739	266107	33898.891	127.065080386602	24.5713578475076	125296.614	1	0.002	**	0.09362024	0.09251601;0.09473332	2.2e-16	***
DNA	hAT-Charlie	MER5A	5102	3.698146577656	129739	34906	6125.468	61.9095612144826	4.43999971006299	125296.614	1	0.002	**	0.146164	0.1424732;0.1499137	2.2e-16	***
DNA	hAT-Charlie	Charlie4	113	0.0819072056595705	129739	917	174.378	10.9359366636201	0.126396590340748	125296.614	1	0.002	**	0.1232279	0.1026452;0.1462648	6.525e-08	***
DNA	hAT-Charlie	MER58A	2104	1.52506867882952	129739	13479	2612.335	42.6232508909928	1.89353150528048	125296.614	1	0.002	**	0.1560947	0.1500051;0.1623331	2.2e-16	***
DNA	hAT-Charlie	MER119	110	0.0797326780756881	129739	1203	208.712	12.8174624377582	0.151283333695755	125296.614	1	0.002	**	0.09143807	0.07574917;0.10915601	6.208e-16	***
DNA	hAT-Charlie	MER58B	1013	0.734265480824291	129739	7005	1369.814	30.8438770057972	0.992899442596096	125296.614	1	0.002	**	0.144611	0.1364526;0.1530664	2.2e-16	***
DNA	hAT-Charlie	MER33	1258	0.911851900174687	129739	9580	1779.569	36.4325482168016	1.28990729264067	125296.614	1	0.002	**	0.1313152	0.1246127;0.1382428	2.2e-16	***
DNA	hAT-Charlie	MER106A	122	0.0884307884112177	129739	742	141.625	10.3654144546572	0.102655823022448	125296.614	34	0.068	ns	0.1644205	0.1384536;0.1930866	0.06846	ns
DNA	hAT-Charlie	MER58C	338	0.244996774450751	129739	2592	490.138	18.3612115637855	0.355272866969651	125296.614	1	0.002	**	0.1304012	0.1176675;0.1439761	1.885e-15	***
DNA	hAT-Charlie	Charlie11	5	0.003624212639804	129739	104	17.868	3.76254338615952	0.0129514862896036	125296.614	1	0.002	**	0.04807692	0.01579245;0.10863596	0.0002289	***
DNA	hAT-Charlie	Charlie16	149	0.108001536666159	129739	1464	249.762	14.5368041424061	0.181038119468545	125296.614	1	0.002	**	0.101776	0.08675734;0.11841302	1.066e-13	***
DNA	hAT-Charlie	Charlie30a	68	0.0492892919013344	129739	457	90.217	7.89101889360171	0.0653931183450395	125296.614	4	0.008	**	0.1487965	0.1174356;0.1847850	0.008123	**
DNA	MULE-MuDR	tot	246	0.178311261878357	129739	1949	393.766	16.7487242428719	0.285418342865013	125296.614	1	0.002	**	0.1262186	0.1117890;0.1417828	2.2e-16	***
DNA	MULE-MuDR	Ricksha_b	11	0.00797326780756881	129739	117	24.219	4.36005149614647	0.0175549611846826	125296.614	2	0.004	**	0.09401709	0.04787289;0.16199703	0.00186	**
DNA	MULE-MuDR	Ricksha	53	0.0384166539819224	129739	410	79.671	7.81395014168997	0.0577489290451649	125296.614	1	0.002	**	0.1292683	0.09835083;0.16565524	0.0005812	***
DNA	MULE-MuDR	Ricksha_c	161	0.116699647001689	129739	982	194.074	11.8787890641104	0.140673088771464	125296.614	4	0.008	**	0.1639511	0.1413208;0.1886164	0.008122	**
DNA	MULE-MuDR	Ricksha_0	45	0.032617913758236	129739	384	85.42	7.78898377635159	0.0619160487384116	125296.614	1	0.002	**	0.1171875	0.08677439;0.15365036	1.485e-07	***
DNA	MULE-MuDR	Ricksha_a	8	0.0057987402236864	129739	56	11.508	2.86323839980784	0.00834148781177289	125296.614	135	0.27	ns	0.1428571	0.06375137;0.26221730	0.3204	ns
DNA	Merlin	tot	3	0.0021745275838824	129739	57	9.503	2.73266508347775	0.00688817854321149	125296.614	7	0.014	*	0.05263158	0.01098826;0.14619906	0.01924	*
DNA	Merlin	Merlin1_HS	3	0.0021745275838824	129739	57	9.503	2.73266508347775	0.00688817854321149	125296.614	7	0.014	*	0.05263158	0.01098826;0.14619906	0.01924	*
DNA	DNA	X2a_DNA	72	0.0521886620131776	129739	412	73.9	7.21373953217318	0.0535658628163032	125296.614	422	0.844	ns	0.1747573	0.1393226;0.2149415	0.8474	ns
DNA	DNA	X24_DNA	76	0.0550880321250208	129739	456	86.144	7.83304670103662	0.0624408347286552	125296.614	116	0.232	ns	0.1666667	0.1336202;0.2041070	0.2555	ns
DNA	DNA	X34_DNA	11	0.00797326780756881	129739	99	16.595	3.47606934022584	0.0120287617515095	125296.614	65	0.13	ns	0.1111111	0.05678861;0.19011643	0.1406	ns
DNA	DNA	Eulor9B	7	0.0050738976957256	129739	27	4.81381381381381	1.86610129345763	0.00348925697393743	125296.614	925	0.154	ns	0.2592593	0.1111446;0.4628487	0.3101	ns
DNA	DNA	MER126	32	0.0231949608947456	129739	267	43.984	5.74602129832119	0.0318814737498278	125296.614	23	0.046	*	0.1198502	0.08343976;0.16496392	0.04766	*
DNA	DNA	Eulor9A	17	0.0123223229753336	129739	123	20.645	4.05010844032334	0.0149643739897507	125296.614	228	0.456	ns	0.1382114	0.08262193;0.21204442	0.4685	ns
DNA	DNA	MER125	32	0.0231949608947456	129739	140	25.976	4.39804124204933	0.0188285095063098	125296.614	925	0.154	ns	0.2285714	0.1619003;0.3070803	0.1922	ns
DNA	DNA	Eulor11	14	0.0101477953914512	129739	101	19.032	3.61691277999043	0.01379520299215	125296.614	110	0.22	ns	0.1386139	0.07790365;0.22162269	0.2512	ns
DNA	DNA	UCON78	24	0.0173962206710592	129739	179	33.497	5.06434977451584	0.0242800501591029	125296.614	38	0.076	ns	0.1340782	0.08783232;0.19290013	0.06898	ns
DNA	DNA	X2b_DNA	25	0.01812106319902	129739	185	34.113	4.87750151419976	0.0247265531563268	125296.614	26	0.052	ns	0.1351351	0.08939907;0.19299230	0.08802	ns
DNA	DNA	tot	923	0.669029653307819	129739	6503	1200.933	28.6556042451499	0.870487311631548	125296.614	1	0.002	**	0.1419345	0.1335376;0.1506538	2.2e-16	***
DNA	DNA	X30_DNA	140	0.101477953914512	129739	758	155.064	10.0851184233807	0.112396981755714	125296.614	74	0.148	ns	0.1846966	0.1576821;0.2141894	0.1915	ns
DNA	DNA	X23_DNA	13	0.00942295286349041	129739	59	10.128	2.83507559928366	0.00734120512318699	125296.614	879	0.246	ns	0.220339	0.1228636;0.3472574	0.3027	ns
DNA	DNA	Eutr2	29	0.0210204333108632	129739	230	40.389	5.58129284573296	0.0292756648618088	125296.614	25	0.05	*	0.126087	0.08609341;0.17603941	0.05596	ns
DNA	DNA	UCON99	5	0.003624212639804	129739	56	8.448	2.54160495666729	0.00612346967621284	125296.614	120	0.24	ns	0.08928571	0.02962984;0.19619344	0.2615	ns
DNA	DNA	MER135	112	0.0811823631316097	129739	818	154.274	10.0412026047555	0.111824356158625	125296.614	1	0.002	**	0.1369193	0.1140926;0.1623978	9.863e-05	***
DNA	DNA	UCON8	27	0.0195707482549416	129739	206	34.047	4.99076133457599	0.0246787135494814	125296.614	93	0.186	ns	0.131068	0.08818274;0.18494127	0.222	ns
DNA	DNA	MARE8	33	0.0239198034227064	129739	218	41.066	5.14841239122801	0.0297663832532382	125296.614	67	0.134	ns	0.1513761	0.1065483;0.2059692	0.1933	ns
DNA	DNA	MER136	7	0.0050738976957256	129739	28	4.53939393939394	1.99999080795755	0.00329034577844024	125296.614	911	0.182	ns	0.25	0.1069080;0.4487155	0.2017	ns
DNA	DNA	Eulor1	18	0.0130471655032944	129739	86	16.705	3.50231940879773	0.0121084944295852	125296.614	711	0.582	ns	0.2093023	0.1290195;0.3104660	0.6841	ns
DNA	DNA	MER130	22	0.0159465356151376	129739	181	31.496	5.01987880164284	0.0228296402606534	125296.614	27	0.054	ns	0.121547	0.07776348;0.17822465	0.0627	ns
DNA	DNA	Eutr2B	54	0.0391414965098832	129739	433	90.436	7.63178538404665	0.065551858858663	125296.614	1	0.002	**	0.1247113	0.09509223;0.15957120	6.384e-06	***
DNA	DNA	Eutr11	74	0.0536383470690992	129739	597	111.593	8.52126533813864	0.0808873522227296	125296.614	1	0.002	**	0.1239531	0.09859617;0.15309737	4.052e-05	***
DNA	DNA	X9a_DNA	91	0.0659606700444328	129739	695	134.813	9.3991688662017	0.0977181957219794	125296.614	1	0.002	**	0.1309353	0.1067467;0.1583061	1.482e-05	***
DNA	DNA	Eulor9C	12	0.00869811033552961	129739	107	18.587	3.66576988760464	0.0134726480672074	125296.614	44	0.088	ns	0.1121495	0.05931005;0.18770939	0.09773	ns
DNA	DNA	UCON97	8	0.0057987402236864	129739	42	6.152	2.34827817994598	0.00445923123201484	125296.614	823	0.358	ns	0.1904762	0.08600559;0.34118441	0.3853	ns
DNA	hAT-Tip100?	tot	378	0.273990475569183	129739	2411	441.661	18.0232326710808	0.320134675741695	125296.614	1	0.002	**	0.1567814	0.1424843;0.1719176	0.0006809	***
DNA	hAT-Tip100?	Eutr15	68	0.0492892919013344	129739	657	116.094	9.47253360473812	0.0841498684410812	125296.614	1	0.002	**	0.1035008	0.08127176;0.12936358	2.094e-07	***
DNA	hAT-Tip100?	hAT-N1_Mam	38	0.0275440160625104	129739	239	40.936	5.61689001614359	0.0296721537246033	125296.614	331	0.662	ns	0.1589958	0.1150381;0.2116398	0.6682	ns
DNA	hAT-Tip100?	UCON23	6	0.0043490551677648	129739	31	7.775	2.09254719271843	0.00563565065489522	125296.614	275	0.55	ns	0.1935484	0.0745199;0.3747322	0.5404	ns
DNA	hAT-Tip100?	MamRep1879	267	0.193532954965534	129739	1484	278.008	13.4884348192766	0.201512021513326	125296.614	225	0.45	ns	0.1799191	0.1606874;0.2004265	0.4848	ns
DNA	hAT	tot	1474	1.06841788621422	129739	8917	1667.442	33.5462962186586	1.20863287450801	125296.614	1	0.002	**	0.1653022	0.1576466;0.1731772	1.009e-07	***
DNA	hAT	MER53	964	0.698748196954212	129739	5855	1110.209	27.757013001596	0.804726698124832	125296.614	1	0.002	**	0.1646456	0.1552297;0.1743969	7.946e-07	***
DNA	hAT	MamRep38	377	0.273265633041222	129739	2128	391.61	16.6725485116665	0.283855582374729	125296.614	211	0.422	ns	0.1771617	0.1611579;0.1940598	0.4335	ns
DNA	hAT	UCON73	48	0.0347924413421184	129739	248	50.985	5.73948749599794	0.0369560962880814	125296.614	350	0.7	ns	0.1935484	0.1462916;0.2482932	0.6946	ns
DNA	hAT	MamRep1894	112	0.0811823631316097	129739	686	130.308	9.44332104253117	0.094452780133516	125296.614	27	0.054	ns	0.1632653	0.1363748;0.1930889	0.07961	ns
DNA	Kolobok	tot	44	0.0318930712302752	129739	232	43.476	5.59846110701563	0.0315132537456238	125296.614	585	0.834	ns	0.1896552	0.1413159;0.2461138	0.9329	ns
DNA	Kolobok	UCON29	44	0.0318930712302752	129739	232	43.476	5.59846110701563	0.0315132537456238	125296.614	585	0.834	ns	0.1896552	0.1413159;0.2461138	0.9329	ns
DNA	hAT-Tip100	MER115	372	0.269641420401418	129739	2520	457.257	17.7665021768383	0.331439319807772	125296.614	1	0.002	**	0.147619	0.1339866;0.1620758	6.776e-06	***
DNA	hAT-Tip100	MamTip3B	88	0.0637861424605504	129739	824	147.537	10.061404616795	0.106941092047753	125296.614	1	0.002	**	0.1067961	0.08653791;0.12991519	1.155e-08	***
DNA	hAT-Tip100	MamRep488	92	0.0666855125723936	129739	494	87.249	7.89907554049171	0.0632417857220519	125296.614	758	0.488	ns	0.1862348	0.1528575;0.2234189	0.5557	ns
DNA	hAT-Tip100	Arthur1C	124	0.0898804734671393	129739	710	125.351	9.68915262954808	0.0908597357224143	125296.614	475	0.95	ns	0.1746479	0.1474159;0.2046143	0.9217	ns
DNA	hAT-Tip100	FordPrefect_a	50	0.03624212639804	129739	281	54.159	6.17850247979985	0.039256746471829	125296.614	284	0.568	ns	0.1779359	0.1350467;0.2277653	0.5964	ns
DNA	hAT-Tip100	Arthur2	115	0.0833568907154921	129739	989	182.779	11.4156241824736	0.132485992418147	125296.614	1	0.002	**	0.1162791	0.09696081;0.13791414	5.281e-09	***
DNA	hAT-Tip100	EuthAT-N1a	11	0.00797326780756881	129739	46	10.985	2.41963419335023	0.00796239516964939	125296.614	606	0.792	ns	0.2391304	0.1258614;0.3876689	1	ns
DNA	hAT-Tip100	Arthur1	265	0.192083269909612	129739	2337	431.247	18.0053376303579	0.312586165655511	125296.614	1	0.002	**	0.1133932	0.1008147;0.1269497	2.2e-16	***
DNA	hAT-Tip100	MamTip2b	1360	0.985785838026689	129739	6730	1423.74	28.5552762865955	1.03198730075891	125296.614	15	0.03	*	0.2020802	0.1925430;0.2118763	0.05804	ns
DNA	hAT-Tip100	MER97a	41	0.0297185436463928	129739	277	55.479	6.45020652104753	0.0402135386087372	125296.614	18	0.036	*	0.1480144	0.1083581;0.1953954	0.02933	*
DNA	hAT-Tip100	MamTip1b	83	0.0601619298207464	129739	440	86.977	7.61698690359183	0.0630446285544465	125296.614	312	0.624	ns	0.1886364	0.1531433;0.2283775	0.6754	ns
DNA	hAT-Tip100	Zaphod	209	0.151492088343807	129739	2282	406.965	17.9480335108587	0.294985539391567	125296.614	1	0.002	**	0.09158633	0.08006286;0.10417031	2.2e-16	***
DNA	hAT-Tip100	MER45B	180	0.130471655032944	129739	1314	253.09	13.3301009595423	0.183450395401599	125296.614	1	0.002	**	0.1369863	0.1188429;0.1567700	1.197e-07	***
DNA	hAT-Tip100	EuthAT-N1	12	0.00869811033552961	129739	78	12.583	3.13543329413049	0.00912069352933075	125296.614	487	0.974	ns	0.1538462	0.08210184;0.25332133	1	ns
DNA	hAT-Tip100	FordPrefect	98	0.0710345677401585	129739	599	113.502	9.7857936703038	0.0822710766086068	125296.614	60	0.12	ns	0.163606	0.1348660;0.1957082	0.1176	ns
DNA	hAT-Tip100	Zaphod3	171	0.123948072281297	129739	1217	220.525	12.6095350975115	0.159845898478556	125296.614	1	0.002	**	0.1405094	0.1214610;0.1613128	0.0001678	***
DNA	hAT-Tip100	MER91B	264	0.191358427381651	129739	1442	252.676	14.5400976075967	0.183150310595023	125296.614	800	0.404	ns	0.1830791	0.1634331;0.2040250	0.4258	ns
DNA	hAT-Tip100	Arthur1A	174	0.126122599865179	129739	1160	205.511	12.0024971959563	0.148963112763752	125296.614	7	0.014	*	0.15	0.1299284;0.1718640	0.01535	*
DNA	hAT-Tip100	MER96B	349	0.252970042258319	129739	2150	433.207	16.8260889177571	0.314006857010314	125296.614	1	0.002	**	0.1623256	0.1469744;0.1786031	3.692e-06	***
DNA	hAT-Tip100	Zaphod5a	10	0.00724842527960801	129739	78	14.333	3.06977760343229	0.0103891679532622	125296.614	95	0.19	ns	0.1282051	0.06322773;0.22316215	0.2428	ns
DNA	hAT-Tip100	ORSL	193	0.139894607896434	129739	1214	227.313	12.7696552457416	0.164766129558353	125296.614	4	0.008	**	0.1589786	0.1388431;0.1807808	0.01111	*
DNA	hAT-Tip100	MER97d	11	0.00797326780756881	129739	137	27.947	4.31866204302233	0.0202571741289205	125296.614	1	0.002	**	0.08029197	0.04076301;0.13912256	0.0001148	***
DNA	hAT-Tip100	hAT-N1a_Mam	69	0.0500141344292952	129739	461	87.899	7.79265837340021	0.0637129333652264	125296.614	14	0.028	*	0.1496746	0.1183597;0.1855645	0.02421	*
DNA	hAT-Tip100	Zaphod4a	44	0.0318930712302752	129739	373	74.742	7.19842019149017	0.0541761802248462	125296.614	1	0.002	**	0.1179625	0.08703353;0.15510978	3.192e-05	***
DNA	hAT-Tip100	MER91A	652	0.472597328230442	129739	3627	658.938	21.1041119107045	0.477626285689434	125296.614	359	0.718	ns	0.1797629	0.1673903;0.1926538	0.7796	ns
DNA	hAT-Tip100	Arthur1B	319	0.231224766419495	129739	2312	413.516	17.622153224969	0.299733982792238	125296.614	1	0.002	**	0.1379758	0.1241672;0.1527086	1.355e-07	***
DNA	hAT-Tip100	ORSL-2a	67	0.0485644493733736	129739	367	62.311	6.96970988319141	0.0451656627597654	125296.614	780	0.444	ns	0.1825613	0.1443753;0.2259577	0.5313	ns
DNA	hAT-Tip100	tot	7515	5.44719159762542	129739	53611	9201.542	75.9164115164668	6.66966896441748	125296.614	1	0.002	**	0.1401765	0.1372479;0.1431440	2.2e-16	***
DNA	hAT-Tip100	MER45A	567	0.410985713353774	129739	3468	633.643	20.6729030356146	0.459291393944666	125296.614	2	0.004	**	0.1634948	0.1513300;0.1762297	0.003229	**
DNA	hAT-Tip100	MER96	265	0.192083269909612	129739	1274	239.847	13.3504991227604	0.173851305803814	125296.614	971	0.062	ns	0.2080063	0.1860204;0.2313480	0.07317	ns
DNA	hAT-Tip100	ORSL-2b	86	0.0623364574046288	129739	709	130.313	10.109165456467	0.0944564043461558	125296.614	1	0.002	**	0.1212976	0.09817757;0.14762126	7.698e-06	***
DNA	hAT-Tip100	MER45C	182	0.131921340088866	129739	1197	227.055	12.6680880741908	0.16457912018614	125296.614	1	0.002	**	0.1520468	0.1321621;0.1736574	0.0007837	***
DNA	hAT-Tip100	MamTip2	1024	0.74223874863186	129739	5239	1028.23	25.8178942530886	0.745304832525134	125296.614	444	0.888	ns	0.1954571	0.1847956;0.2064590	0.9031	ns
DNA	hAT-Tip100	MamTip1	130	0.0942295286349041	129739	756	147.719	9.93351467073532	0.107073013387841	125296.614	42	0.084	ns	0.1719577	0.145720;0.200783	0.1084	ns
DNA	hAT-Tip100	hAT-4b_Ther	29	0.0210204333108632	129739	228	39.123	5.44624021987026	0.0283580142214104	125296.614	26	0.052	ns	0.127193	0.08686396;0.17753837	0.07888	ns
DNA	hAT-Tip100	MamTip3	161	0.116699647001689	129739	1155	192.893	12.9265094145963	0.139817049745943	125296.614	4	0.008	**	0.1393939	0.1199243;0.1607199	0.01153	*
DNA	hAT-Tip100	MARE4	64	0.0463899217894912	129739	308	64.814	6.42718544253335	0.0469799436072513	125296.614	485	0.97	ns	0.2077922	0.1638612;0.2574433	0.9444	ns
DNA	hAT-Tip100	MER97b	26	0.0188459057269808	129739	173	36.885	4.9950701422228	0.0267358166438341	125296.614	12	0.024	*	0.150289	0.1005830;0.2124035	0.05061	ns
DNA	hAT-Tip100	MamRep4096	187	0.13554555272867	129739	1259	217.89	13.1729049729141	0.157935938417379	125296.614	14	0.028	*	0.1485306	0.1293279;0.1693902	0.02088	*
DNA	hAT-Tip100	Zaphod5b	16	0.0115974804473728	129739	74	13.423	3.14737620518694	0.00972956125281783	125296.614	841	0.322	ns	0.2162162	0.128933;0.327237	0.45	ns
DNA	hAT-Tip100	MER91C	304	0.220352128500083	129739	1637	296.806	15.118297752291	0.215137611353933	125296.614	702	0.6	ns	0.1857056	0.1671391;0.2054061	0.6534	ns
DNA	hAT-Tip100	Zaphod2	127	0.0920550010510217	129739	844	170.254	10.5904504928564	0.123407339755438	125296.614	1	0.002	**	0.1504739	0.1270144;0.1764035	0.0001557	***
DNA	hAT-Tip100	MER97c	27	0.0195707482549416	129739	215	38.397	5.53064001531278	0.0278317785461109	125296.614	19	0.038	*	0.1255814	0.08441524;0.17743337	0.04068	*
DNA	hAT-Tip100	MER45R	107	0.0775581504918057	129739	616	124.924	9.1685487557348	0.090550227962975	125296.614	22	0.044	*	0.1737013	0.1445949;0.2059751	0.07929	ns
DNA	PiggyBac	tot	304	0.220352128500083	129739	2114	392.656	16.5554748572111	0.284613767658976	125296.614	1	0.002	**	0.1438032	0.1291106;0.1594908	3.476e-07	***
DNA	PiggyBac	MER75B	16	0.0115974804473728	129739	114	20.166	3.90021225776952	0.0146171744188575	125296.614	179	0.358	ns	0.1403509	0.08240228;0.21789409	0.3894	ns
DNA	PiggyBac	MER75	95	0.068860040156276	129739	475	97.004	7.82554938794862	0.0703126245823095	125296.614	447	0.894	ns	0.2	0.1649380;0.2388459	0.8645	ns
DNA	PiggyBac	MER85	151	0.109451221722081	129739	902	171.132	10.6000441950464	0.124043751494988	125296.614	30	0.06	ns	0.1674058	0.1436054;0.1934007	0.08943	ns
DNA	PiggyBac	MER75A	21	0.0152216930871768	129739	92	14.842	3.41477622937386	0.0107581127999942	125296.614	976	0.052	ns	0.2282609	0.1471928;0.3275104	0.08838	ns
DNA	PiggyBac	Looper	25	0.01812106319902	129739	531	90.651	8.69809495555526	0.0657077000021745	125296.614	1	0.002	**	0.04708098	0.03069667;0.06871877	2.2e-16	***
DNA	TcMar-Pogo	tot	5	0.003624212639804	129739	37	7.896	2.15216537836101	0.00572335660077848	125296.614	128	0.256	ns	0.1351351	0.04537199;0.28774780	0.3169	ns
DNA	TcMar-Pogo	MER132	5	0.003624212639804	129739	37	7.896	2.15216537836101	0.00572335660077848	125296.614	128	0.256	ns	0.1351351	0.04537199;0.28774780	0.3169	ns
DNA	TcMar-Tigger	Tigger18a	137	0.0993034263306297	129739	1259	227.966	12.9520113727019	0.165239451729112	125296.614	1	0.002	**	0.1088165	0.09214677;0.12733708	2.154e-12	***
DNA	TcMar-Tigger	Tigger17c	45	0.032617913758236	129739	342	61.322	6.88125480328029	0.0444487934996122	125296.614	5	0.01	**	0.1315789	0.09761857;0.17207623	0.01995	*
DNA	TcMar-Tigger	X12_DNA	187	0.13554555272867	129739	1374	261.337	14.0324745266593	0.189428171729692	125296.614	1	0.002	**	0.136099	0.1183974;0.1553724	1.352e-07	***
DNA	TcMar-Tigger	Tigger17b	13	0.00942295286349041	129739	90	15.437	3.45832199064676	0.0111893941041309	125296.614	292	0.584	ns	0.1444444	0.07921316;0.23433156	0.577	ns
DNA	TcMar-Tigger	MER6	111	0.0804575206036489	129739	812	154.826	10.8932266287995	0.112224469234059	125296.614	1	0.002	**	0.1366995	0.1138083;0.1622640	5.609e-05	***
DNA	TcMar-Tigger	Tigger12	75	0.05436318959706	129739	876	163.537	10.4425896538492	0.118538572495125	125296.614	1	0.002	**	0.08561644	0.06793638;0.10613987	2.2e-16	***
DNA	TcMar-Tigger	MER44B	231	0.167438623958945	129739	2126	395.257	16.9676413166902	0.286499083074202	125296.614	1	0.002	**	0.1086548	0.09573728;0.12266190	2.2e-16	***
DNA	TcMar-Tigger	MER47B	101	0.0732090953240409	129739	618	121.599	9.27675898454075	0.0881401265575054	125296.614	17	0.034	*	0.1634304	0.1351342;0.1949857	0.03793	*
DNA	TcMar-Tigger	X6b_DNA	170	0.123223229753336	129739	959	199.118	11.0952774269588	0.144329194482499	125296.614	5	0.01	**	0.177268	0.1535967;0.2029394	0.02087	*
DNA	TcMar-Tigger	Tigger3a	735	0.532759258051188	129739	5323	979.97	26.8139532349874	0.710323932125746	125296.614	1	0.002	**	0.13808	0.1289187;0.1476400	2.2e-16	***
DNA	TcMar-Tigger	Tigger4b	261	0.189183899797769	129739	2520	468.474	18.6713669543487	0.339569878443908	125296.614	1	0.002	**	0.1035714	0.09194213;0.11613078	2.2e-16	***
DNA	TcMar-Tigger	Tigger22N1	137	0.0993034263306297	129739	1102	203.293	11.4383559564732	0.147355412036735	125296.614	1	0.002	**	0.1243194	0.1054084;0.1452613	7.747e-08	***
DNA	TcMar-Tigger	UCON11	11	0.00797326780756881	129739	45	7.426	2.38877169906005	0.0053826806126369	125296.614	941	0.122	ns	0.2444444	0.1288228;0.3953709	0.1589	ns
DNA	TcMar-Tigger	MER47A	379	0.274715318097143	129739	2589	503.589	18.8203688934432	0.365022723813252	125296.614	1	0.002	**	0.1463886	0.1329846;0.1605975	1.924e-10	***
DNA	TcMar-Tigger	Tigger17	8	0.0057987402236864	129739	54	10.218	2.94366117974557	0.00740644095070346	125296.614	281	0.562	ns	0.1481481	0.06619758;0.27119769	0.6013	ns
DNA	TcMar-Tigger	Tigger21a	13	0.00942295286349041	129739	169	30.265	4.7139151451841	0.0219373591087336	125296.614	1	0.002	**	0.07692308	0.04159295;0.12794872	0.0002622	***
DNA	TcMar-Tigger	X9b_DNA	86	0.0623364574046288	129739	601	137.658	9.20629088133716	0.0997803727140279	125296.614	1	0.002	**	0.1430948	0.1160774;0.1736744	1.801e-07	***
DNA	TcMar-Tigger	Tigger3c	280	0.202955907829024	129739	2327	425.116	18.3914324833273	0.308142156116584	125296.614	1	0.002	**	0.1203266	0.1073771;0.1342402	3.452e-16	***
DNA	TcMar-Tigger	Tigger19b	454	0.329078507694203	129739	3538	653.361	21.530542102865	0.473583838910997	125296.614	1	0.002	**	0.1283211	0.1174698;0.1397905	2.2e-16	***
DNA	TcMar-Tigger	MER44C	142	0.102927638970434	129739	1091	201.388	13.0563365429941	0.14597458702097	125296.614	1	0.002	**	0.1301558	0.1107500;0.1515802	1.519e-06	***
DNA	TcMar-Tigger	Tigger3b	539	0.390690122570871	129739	6279	1224.859	31.3227750244967	0.887829893955538	125296.614	1	0.002	**	0.08584169	0.07902675;0.09304415	2.2e-16	***
DNA	TcMar-Tigger	UCON39	17	0.0123223229753336	129739	107	21.322	3.57786488245674	0.0154550923811802	125296.614	132	0.264	ns	0.1588785	0.09536355;0.24214953	0.3342	ns
DNA	TcMar-Tigger	Tigger12A	83	0.0601619298207464	129739	744	146.635	10.4622767232679	0.106287284087532	125296.614	1	0.002	**	0.1115591	0.08984124;0.13641015	5.23e-10	***
DNA	TcMar-Tigger	Tigger17a	368	0.266742050289575	129739	2389	452.096	19.0394139427474	0.327698407520966	125296.614	1	0.002	**	0.1540393	0.1397855;0.1691469	7.807e-06	***
DNA	TcMar-Tigger	Tigger1a_Mars	4	0.0028993701118432	129739	44	4.7635814889336	1.95710332478038	0.00345284644858591	125296.614	468	0.936	ns	0.09090909	0.02532842;0.21668659	1	ns
DNA	TcMar-Tigger	MER44A	303	0.219627285972123	129739	2334	419.429	17.6553297808245	0.304019976660071	125296.614	1	0.002	**	0.1298201	0.1164412;0.1441353	7.508e-11	***
DNA	TcMar-Tigger	Tigger1a_Art	32	0.0231949608947456	129739	302	59.369	6.59517515577374	0.0430331760425048	125296.614	1	0.002	**	0.1059603	0.07361366;0.14628421	3.254e-05	***
DNA	TcMar-Tigger	Tigger4a	366	0.265292365233653	129739	3497	655.875	21.9150095286916	0.47540609302629	125296.614	1	0.002	**	0.1046611	0.09470598;0.11528257	2.2e-16	***
DNA	TcMar-Tigger	Tigger10	158	0.114525119417806	129739	1450	290.201	14.1736901508567	0.210350026456752	125296.614	1	0.002	**	0.1089655	0.09338699;0.12614749	2.2e-16	***
DNA	TcMar-Tigger	Tigger6a	79	0.0572625597089032	129739	674	136.688	10.035006594784	0.0990772754619059	125296.614	1	0.002	**	0.1172107	0.09390356;0.14392882	5.568e-09	***
DNA	TcMar-Tigger	MER2	1090	0.790078355477273	129739	9067	1661.233	34.2074386626631	1.2041323272519	125296.614	1	0.002	**	0.1202162	0.1135898;0.1270876	2.2e-16	***
DNA	TcMar-Tigger	Tigger7	323	0.234124136531339	129739	2944	540.947	19.774104434998	0.392101390972811	125296.614	1	0.002	**	0.1097147	0.09864733;0.12156422	2.2e-16	***
DNA	TcMar-Tigger	Tigger8	85	0.061611614876668	129739	938	164.947	10.9475129156826	0.11956060045955	125296.614	1	0.002	**	0.09061834	0.07302302;0.11083156	1.54e-13	***
DNA	TcMar-Tigger	Tigger11a	33	0.0239198034227064	129739	421	66.89	7.88111743422289	0.0484847166952979	125296.614	1	0.002	**	0.0783848	0.05456863;0.10832196	1.331e-06	***
DNA	TcMar-Tigger	MER47C	111	0.0804575206036489	129739	762	129.923	9.84093059191635	0.0941737157602511	125296.614	28	0.056	ns	0.1456693	0.1213755;0.1727416	0.07453	ns
DNA	TcMar-Tigger	Tigger2	390	0.282688585904712	129739	2729	554.282	19.955066541625	0.401767166083168	125296.614	1	0.002	**	0.1429095	0.1299837;0.1566062	4.167e-16	***
DNA	TcMar-Tigger	X1_DNA	55	0.039866339037844	129739	676	114.626	9.74798169608187	0.0830857996100347	125296.614	1	0.002	**	0.08136095	0.06187809;0.10458748	3.764e-11	***
DNA	TcMar-Tigger	Tigger4	145	0.105102166554316	129739	1445	261.959	14.3547684891947	0.189879023782083	125296.614	1	0.002	**	0.100346	0.08533267;0.11700556	2.2e-16	***
DNA	TcMar-Tigger	X6a_DNA	159	0.115249961945767	129739	979	196.668	11.0284814640731	0.142553330288995	125296.614	2	0.004	**	0.1624106	0.1398390;0.1870331	0.002411	**
DNA	TcMar-Tigger	Tigger3	123	0.0891556309391785	129739	1147	222.79	13.3443610552162	0.161487666804387	125296.614	1	0.002	**	0.1072363	0.08991912;0.12659613	2.256e-15	***
DNA	TcMar-Tigger	Tigger19a	502	0.363870949036322	129739	3579	676	21.9666687172756	0.489993548901501	125296.614	1	0.002	**	0.1402626	0.1290434;0.1520729	1.581e-14	***
DNA	TcMar-Tigger	Tigger16a	229	0.165988938903023	129739	1789	338.446	15.0355962021183	0.245320054218221	125296.614	1	0.002	**	0.1280045	0.1128631;0.1443771	5.125e-12	***
DNA	TcMar-Tigger	X10b_DNA	65	0.047114764317452	129739	298	67.716	6.35733904709823	0.0490834366233936	125296.614	361	0.722	ns	0.2181208	0.1725653;0.2693782	0.7821	ns
DNA	TcMar-Tigger	X11_DNA	53	0.0384166539819224	129739	268	56.524	6.04416710192198	0.0409709990504563	125296.614	319	0.638	ns	0.1977612	0.1517880;0.2505561	0.6534	ns
DNA	TcMar-Tigger	Tigger5	73	0.0529135045411384	129739	537	102.326	8.60975329796689	0.0741702365161169	125296.614	1	0.002	**	0.1359404	0.1080917;0.1678665	0.0009581	***
DNA	TcMar-Tigger	MamRep434	377	0.273265633041222	129739	2112	436.302	15.9446865453363	0.316250244634353	125296.614	1	0.002	**	0.1785038	0.1623903;0.1955146	0.001257	**
DNA	TcMar-Tigger	Tigger2b_Pri	241	0.174687049238553	129739	2104	374.877	16.859125158237	0.271726792354361	125296.614	1	0.002	**	0.1145437	0.1012421;0.1289294	9.538e-16	***
DNA	TcMar-Tigger	MER6A	117	0.0848065757714137	129739	1009	192.09	12.0998473670665	0.13923500119599	125296.614	1	0.002	**	0.1159564	0.0968484;0.1373366	2.526e-10	***
DNA	TcMar-Tigger	Tigger20a	136	0.0985785838026689	129739	1356	244.954	13.4514246392278	0.17755307659411	125296.614	1	0.002	**	0.100295	0.08481725;0.11752866	2.332e-16	***
DNA	TcMar-Tigger	Tigger6b	30	0.021745275838824	129739	174	33.607	4.98471648124532	0.0243597828371786	125296.614	278	0.556	ns	0.1724138	0.1194533;0.2368909	0.5644	ns
DNA	TcMar-Tigger	Tigger3d	111	0.0804575206036489	129739	636	121.417	9.06218705579587	0.0880082052174165	125296.614	131	0.262	ns	0.1745283	0.1458102;0.2063048	0.313	ns
DNA	TcMar-Tigger	UCON33	24	0.0173962206710592	129739	133	26.956	4.32675222133008	0.0195388551837113	125296.614	292	0.584	ns	0.1804511	0.1191740;0.2564934	0.5902	ns
DNA	TcMar-Tigger	MERX	76	0.0550880321250208	129739	436	96.131	7.68576020377362	0.0696798370553997	125296.614	7	0.014	*	0.1743119	0.1398673;0.2132468	0.02069	*
DNA	TcMar-Tigger	MER6C	19	0.0137720080312552	129739	160	28.698	4.37903779065355	0.0208015308674191	125296.614	10	0.02	*	0.11875	0.07303091;0.17921882	0.0496	*
DNA	TcMar-Tigger	Tigger9b	99	0.0717594102681193	129739	754	152.608	10.2747216948152	0.110616768507042	125296.614	1	0.002	**	0.1312997	0.1080102;0.1575158	4.409e-07	***
DNA	TcMar-Tigger	Tigger6	30	0.021745275838824	129739	230	46.352	5.59905754975294	0.033597900856039	125296.614	3	0.006	**	0.1304348	0.0897634;0.1809410	0.00649	**
DNA	TcMar-Tigger	Tigger2a	450	0.32617913758236	129739	3318	633.205	21.6960755597572	0.458973912917419	125296.614	1	0.002	**	0.1356239	0.124148;0.147746	2.2e-16	***
DNA	TcMar-Tigger	Tigger17d	55	0.039866339037844	129739	331	55.81	6.6579447450567	0.0404534614854923	125296.614	482	0.964	ns	0.1661631	0.1276977;0.2107250	1	ns
DNA	TcMar-Tigger	Tigger16b	173	0.125397757337219	129739	1329	257.357	12.9277483607037	0.186543298468408	125296.614	1	0.002	**	0.1301731	0.1125389;0.1494601	1.099e-09	***
DNA	TcMar-Tigger	MER46C	335	0.242822246866868	129739	2812	530.884	18.7988814013478	0.384807300613942	125296.614	1	0.002	**	0.1191323	0.1073823;0.1316813	2.2e-16	***
DNA	TcMar-Tigger	Tigger5b	317	0.229775081363574	129739	2766	526.457	18.7005310315205	0.381598422742659	125296.614	1	0.002	**	0.1146059	0.1029664;0.1270677	2.2e-16	***
DNA	TcMar-Tigger	tot	12862	9.32292459463182	129739	125710	19502.885	110.120726247829	14.1365204659288	125296.614	1	0.002	**	0.1023149	0.1006448;0.1040033	2.2e-16	***
DNA	TcMar-Tigger	MamRep137	307	0.222526656083966	129739	2459	435.832	18.2305822762228	0.315909568646212	125296.614	1	0.002	**	0.1248475	0.1120320;0.1385637	1.571e-12	***
DNA	TcMar-Tigger	Tigger9a	78	0.0565377171809424	129739	1026	180.305	11.9878974255156	0.130692732003972	125296.614	1	0.002	**	0.07602339	0.06055418;0.09397478	2.2e-16	***
DNA	TcMar-Tigger	Tigger15a	562	0.40736150071397	129739	4828	918.226	25.4044545367601	0.665569255079334	125296.614	1	0.002	**	0.1164043	0.1074883;0.1257870	2.2e-16	***
DNA	TcMar-Tigger	MER8	279	0.202231065301063	129739	1941	365.868	15.8755349077947	0.265196686019962	125296.614	1	0.002	**	0.1437403	0.1284226;0.1601428	2.294e-07	***
DNA	TcMar-Tigger	X26_DNA	107	0.0775581504918057	129739	957	186.277	11.6018478646237	0.135021491580954	125296.614	1	0.002	**	0.1118077	0.09253836;0.13350176	7.031e-12	***
DNA	TcMar-Tigger	Tigger13a	288	0.208754648052711	129739	3113	571.865	20.7307631200479	0.414512072252303	125296.614	1	0.002	**	0.09251526	0.08256257;0.10324103	2.2e-16	***
DNA	TcMar-Tigger	Tigger23a	102	0.0739339378520017	129739	583	128.032	8.88289828163544	0.0928030385398772	125296.614	2	0.004	**	0.1749571	0.1449705;0.2082799	0.009199	**
DNA	TcMar-Tigger	MER2B	222	0.160915041207298	129739	1710	309.093	14.7312375705628	0.224043751494988	125296.614	1	0.002	**	0.1298246	0.1142471;0.1466842	1.442e-08	***
DNA	TcMar-Tigger	Tigger12c	77	0.0558128746529816	129739	859	147.995	10.2369805494966	0.107273069925559	125296.614	1	0.002	**	0.08963912	0.0713881;0.1107604	6.385e-12	***
DNA	TcMar-Tigger	MER127	36	0.0260943310065888	129739	211	38.398	5.13770298791123	0.0278325033886388	125296.614	365	0.73	ns	0.1706161	0.1224505;0.2282951	0.7217	ns
DNA	TcMar-Tigger	MARE10	12	0.00869811033552961	129739	79	15.265	3.27284073649887	0.0110647211893216	125296.614	212	0.424	ns	0.1518987	0.08102782;0.25030743	0.3957	ns
DNA	TcMar-Tigger	Tigger14a	198	0.143518820536239	129739	1293	259.736	13.2431750605995	0.188267698842426	125296.614	1	0.002	**	0.1531323	0.1339227;0.1739331	1.184e-05	***
DNA	TcMar-Tigger	UCON55	58	0.0420408666217264	129739	404	83.622	7.059812813167	0.0606127818731381	125296.614	1	0.002	**	0.1435644	0.1108530;0.1816034	0.001364	**
DNA	TcMar-Tigger	MER6B	110	0.0797326780756881	129739	676	124.245	9.22008595323194	0.0900580598864897	125296.614	75	0.15	ns	0.1627219	0.1356791;0.1927467	0.1645	ns
DNA	TcMar-Tigger	MER44D	72	0.0521886620131776	129739	638	110.484	9.68119153149391	0.0800835018592211	125296.614	1	0.002	**	0.1128527	0.08935466;0.14000086	2.707e-05	***
DNA	TcMar-Tigger	Tigger1	1766	1.28007190437877	129739	12059	2506.712	44.2302766594713	1.81697146294967	125296.614	1	0.002	**	0.1464466	0.1401808;0.1528836	2.2e-16	***
DNA	hAT?	MER121B	6	0.0043490551677648	129739	68	10.11	2.95679600964332	0.00732815795768369	125296.614	112	0.224	ns	0.08823529	0.03307248;0.18222320	0.23	ns
DNA	hAT?	UCON69	3	0.0021745275838824	129739	28	4.07128309572301	1.85811995546807	0.00295103913114794	125296.614	396	0.792	ns	0.1071429	0.02266509;0.28226440	0.7892	ns
DNA	hAT?	tot	299	0.216727915860279	129739	2048	359.107	16.0492719501581	0.260296025688419	125296.614	1	0.002	**	0.1459961	0.1309742;0.1620388	0.0003897	***
DNA	hAT?	MER121	142	0.102927638970434	129739	927	157.317	11.1048560922161	0.114030051971209	125296.614	94	0.188	ns	0.1531823	0.1305889;0.1780039	0.1894	ns
DNA	hAT?	MER99	36	0.0260943310065888	129739	295	55.245	6.38245334575277	0.0400439254571944	125296.614	2	0.004	**	0.1220339	0.08695344;0.16492580	0.003493	**
DNA	hAT?	UCON89	9	0.0065235827516472	129739	48	9.182	2.46027009267863	0.00665550409173607	125296.614	578	0.848	ns	0.1875	0.08949838;0.32629302	1	ns
DNA	hAT?	UCON105	101	0.0732090953240409	129739	638	117.819	8.87857353790957	0.0854002218018136	125296.614	31	0.062	ns	0.1583072	0.1308333;0.1889859	0.0921	ns
DNA	hAT?	UCON80	6	0.0043490551677648	129739	44	6.47047047047047	2.32931971604544	0.00469007217291153	125296.614	520	0.964	ns	0.1363636	0.05173083;0.27350689	1	ns
DNA	TcMar-Tc2	Kanga1a	97	0.0703097252121977	129739	843	143.722	10.8426139965544	0.104175817803582	125296.614	1	0.002	**	0.1150652	0.09430696;0.13855704	8.475e-06	***
DNA	TcMar-Tc2	Kanga11a	115	0.0833568907154921	129739	883	155.129	10.6452656463181	0.112444096520031	125296.614	1	0.002	**	0.1302378	0.1087354;0.1542410	0.0002811	***
DNA	TcMar-Tc2	MER104	293	0.212378860692515	129739	2206	396.566	17.3862568118018	0.287447901943303	125296.614	1	0.002	**	0.1328196	0.1189255;0.1476968	2.802e-09	***
DNA	TcMar-Tc2	Kanga1c	115	0.0833568907154921	129739	826	149.284	10.5948853507528	0.1082073919441	125296.614	1	0.002	**	0.1392252	0.1163325;0.1647263	0.001539	**
DNA	TcMar-Tc2	tot	949	0.6878755590348	129739	8147	1448.201	32.9283901501103	1.04971767383536	125296.614	1	0.002	**	0.1164846	0.1095952;0.1236496	2.2e-16	***
DNA	TcMar-Tc2	Kanga2_a	135	0.0978537412747081	129739	1534	279.376	14.2755881285647	0.202503606091577	125296.614	1	0.002	**	0.08800522	0.07430134;0.10330905	2.2e-16	***
DNA	TcMar-Tc2	Kanga1d	111	0.0804575206036489	129739	664	118.423	9.6189706099767	0.0858380266887019	125296.614	244	0.488	ns	0.1671687	0.1395659;0.1977670	0.4781	ns
DNA	TcMar-Tc2	Kanga1	100	0.07248425279608	129739	812	153.273	10.56001822844	0.111098788788136	125296.614	1	0.002	**	0.1231527	0.1013353;0.1477472	5.962e-07	***
DNA	TcMar-Tc2	Kanga1b	64	0.0463899217894912	129739	379	71.594	7.41256434104353	0.0518943759468255	125296.614	169	0.338	ns	0.1688654	0.1325431;0.2104548	0.3581	ns
DNA	TcMar?	tot	27	0.0195707482549416	129739	168	33.761	4.7701817191417	0.0244714085864846	125296.614	102	0.204	ns	0.1607143	0.1086629;0.2251497	0.2112	ns
DNA	TcMar?	X22_DNA	5	0.003624212639804	129739	24	3.80388151174668	1.68244431268669	0.00275721509103782	125296.614	826	0.352	ns	0.2083333	0.07131862;0.42151284	0.5724	ns
DNA	TcMar?	Eulor8	22	0.0159465356151376	129739	144	30.04	4.48826743237794	0.0217742695399424	125296.614	40	0.08	ns	0.1527778	0.09829034;0.22212202	0.1017	ns
RNA	tot	tot	123	0.0891556309391785	129739	730	135.308	9.17787390245525	0.09807699277332	125296.614	105	0.21	ns	0.1684932	0.1420395;0.1976568	0.2532	ns
RNA	RNA	tot	123	0.0891556309391785	129739	730	135.308	9.17787390245525	0.09807699277332	125296.614	105	0.21	ns	0.1684932	0.1420395;0.1976568	0.2532	ns
RNA	RNA	7SK	123	0.0891556309391785	129739	730	135.308	9.17787390245525	0.09807699277332	125296.614	105	0.21	ns	0.1684932	0.1420395;0.1976568	0.2532	ns
srpRNA	tot	tot	198	0.143518820536239	129739	1383	252.865	13.8830657462433	0.183287305832808	125296.614	1	0.002	**	0.143167	0.1251197;0.1627447	9.61e-05	***
srpRNA	srpRNA	tot	198	0.143518820536239	129739	1383	252.865	13.8830657462433	0.183287305832808	125296.614	1	0.002	**	0.143167	0.1251197;0.1627447	9.61e-05	***
srpRNA	srpRNA	7SLRNA	198	0.143518820536239	129739	1383	252.865	13.8830657462433	0.183287305832808	125296.614	1	0.002	**	0.143167	0.1251197;0.1627447	9.61e-05	***
SINE?	tot	tot	0	0	129739	5	1.34863945578231	0.594593631812983	0.00097755123243693	125296.614	1	0.002	**	0	0.0000000;0.5218238	0.3331	ns
SINE?	tRNA	tot	0	0	129739	5	1.34863945578231	0.594593631812983	0.00097755123243693	125296.614	1	0.002	**	0	0.0000000;0.5218238	0.3331	ns
SINE?	tRNA	CRP1	0	0	129739	5	1.34863945578231	0.594593631812983	0.00097755123243693	125296.614	1	0.002	**	0	0.0000000;0.5218238	0.3331	ns
LTR	ERVL	LTR108b_Mam	5	0.003624212639804	129739	53	10.266	2.72004460306125	0.00744123339204558	125296.614	24	0.048	*	0.09433962	0.03134681;0.20658533	0.08044	ns
LTR	ERVL	LTR16D2	41	0.0297185436463928	129739	282	45.076	6.31697143638692	0.032673001790361	125296.614	292	0.584	ns	0.1453901	0.1063975;0.1920270	0.5695	ns
LTR	ERVL	MER21B	449	0.325454295054399	129739	2786	574.08	20.534294661791	0.416117598451736	125296.614	1	0.002	**	0.161163	0.1476918;0.1753500	1.921e-09	***
LTR	ERVL	LTR16B2	315	0.228325396307652	129739	1617	303.633	14.4334554295094	0.220086111292322	125296.614	793	0.418	ns	0.1948052	0.1757598;0.2149651	0.4641	ns
LTR	ERVL	MLT2A1	549	0.397938547850479	129739	3738	786.081	22.1455382382968	0.569784939221954	125296.614	1	0.002	**	0.14687	0.1356680;0.1586271	2.2e-16	***
LTR	ERVL	LTR86A2	32	0.0231949608947456	129739	308	61.391	6.42007292297653	0.0444988076340415	125296.614	1	0.002	**	0.1038961	0.07215705;0.14349830	8.621e-06	***
LTR	ERVL	LTR86C	35	0.025369488478628	129739	285	51.044	6.39507317870257	0.0369988619972311	125296.614	6	0.012	*	0.122807	0.08705002;0.16663789	0.01317	*
LTR	ERVL	LTR80A	31	0.0224701183667848	129739	393	62.371	7.16370558284452	0.0452091533114431	125296.614	1	0.002	**	0.07888041	0.05422265;0.11009726	3.299e-06	***
LTR	ERVL	LTR108d_Mam	6	0.0043490551677648	129739	66	10.889	2.94165469291219	0.00789281028696516	125296.614	70	0.14	ns	0.09090909	0.03409713;0.18744265	0.1336	ns
LTR	ERVL	MER54B	100	0.07248425279608	129739	438	92.055	8.28230472583395	0.0667253789114315	125296.614	849	0.306	ns	0.2283105	0.1898085;0.2705268	0.3483	ns
LTR	ERVL	LTR41C	118	0.0855314182993745	129739	759	132.475	10.367973276869	0.096023513891607	125296.614	82	0.164	ns	0.1554677	0.1304094;0.1832362	0.1805	ns
LTR	ERVL	LTR16D	198	0.143518820536239	129739	1115	214.92	12.7862069077224	0.155783156109335	125296.614	101	0.202	ns	0.1775785	0.1555728;0.2012997	0.2103	ns
LTR	ERVL	MER54A	169	0.122498387225375	129739	682	143.099	10.4597612594937	0.103724240908663	125296.614	996	0.012	*	0.2478006	0.2158151;0.2819855	0.01643	*
LTR	ERVL	LTR86B1	47	0.0340675988141576	129739	295	62.151	6.61694665106067	0.0450496879552917	125296.614	7	0.014	*	0.159322	0.1194734;0.2061718	0.03194	*
LTR	ERVL	LTR16E1	540	0.391414965098832	129739	2475	487.936	18.6354281727891	0.353676763723081	125296.614	999	0.006	**	0.2181818	0.2020495;0.2349837	0.009252	**
LTR	ERVL	LTR86A1	71	0.0514638194852168	129739	531	104.321	8.61104576164297	0.0756162973593987	125296.614	1	0.002	**	0.13371	0.1059262;0.1656444	0.0001948	***
LTR	ERVL	LTR40c	115	0.0833568907154921	129739	603	109.55	8.94536301776061	0.0794064989381057	125296.614	746	0.512	ns	0.1907131	0.1601053;0.2243851	0.5614	ns
LTR	ERVL	LTR82A	123	0.0891556309391785	129739	1041	196.093	12.0543626400842	0.142136545835417	125296.614	1	0.002	**	0.1181556	0.09916794;0.13933157	1.141e-09	***
LTR	ERVL	LTR86B2	40	0.028993701118432	129739	273	46.884	5.88822683116195	0.0339835170809142	125296.614	133	0.266	ns	0.1465201	0.1067843;0.1941311	0.297	ns
LTR	ERVL	LTR105_Mam	100	0.07248425279608	129739	667	130.205	9.17546533774523	0.094378121353136	125296.614	1	0.002	**	0.149925	0.1236804;0.1793107	0.002844	**
LTR	ERVL	LTR33A	418	0.302984176687615	129739	2044	382.821	16.1856397443516	0.277484941396482	125296.614	987	0.03	*	0.204501	0.1872045;0.2226491	0.04722	*
LTR	ERVL	LTR69	28	0.0202955907829024	129739	141	27.006	4.58005905430716	0.0195750973101094	125296.614	630	0.744	ns	0.1985816	0.1361979;0.2740561	0.8305	ns
LTR	ERVL	MLT2D	637	0.46172469031103	129739	4453	826.219	24.59426593572	0.598878668609245	125296.614	1	0.002	**	0.1430496	0.1328904;0.1536794	5.942e-14	***
LTR	ERVL	LTR108c_Mam	1	0.0007248425279608	129739	43	7.044	2.3621269321617	0.00510579076695588	125296.614	4	0.008	**	0.02325581	0.0005886129;0.1228904827	0.006772	**
LTR	ERVL	MLT2B3	602	0.436355201832402	129739	3276	672.778	21.9945556098885	0.487658106276411	125296.614	1	0.002	**	0.1837607	0.1706328;0.1974556	0.002128	**
LTR	ERVL	MER74B	168	0.121773544697414	129739	931	184.647	11.8667270218123	0.133839998260378	125296.614	85	0.17	ns	0.1804511	0.1562536;0.2066889	0.1752	ns
LTR	ERVL	LTR40A1	74	0.0536383470690992	129739	563	100.541	8.7936139696172	0.0728763926037068	125296.614	3	0.006	**	0.1314387	0.1046354;0.1621783	0.002924	**
LTR	ERVL	MER70C	51	0.0369669689260008	129739	275	53.105	6.32977416982952	0.0384927624473583	125296.614	409	0.818	ns	0.1854545	0.1413119;0.2365206	0.8188	ns
LTR	ERVL	MLT2C2	200	0.14496850559216	129739	1336	256.838	13.4614622893268	0.186167105196396	125296.614	1	0.002	**	0.1497006	0.1309818;0.1699744	5.529e-05	***
LTR	ERVL	MER74A	387	0.28051405832083	129739	1568	303.637	15.1305705498889	0.220089010662434	125296.614	1001	0.002	**	0.2468112	0.2256417;0.2689329	2.533e-07	***
LTR	ERVL	MER77B	271	0.196432325077377	129739	1256	250.387	13.7137630976438	0.181491146048521	125296.614	941	0.122	ns	0.2157643	0.1933035;0.2395637	0.1476	ns
LTR	ERVL	LTR42	58	0.0420408666217264	129739	309	58.809	6.61000841234043	0.0426272642268467	125296.614	497	0.994	ns	0.1877023	0.1457258;0.2357822	1	ns
LTR	ERVL	MER68	242	0.175411891766514	129739	1492	338.287	14.9890394055891	0.245204804256275	125296.614	1	0.002	**	0.1621984	0.1438373;0.1818996	8.357e-10	***
LTR	ERVL	LTR84a	108	0.0782829930197664	129739	671	126.271	9.57147701100369	0.0915265908481382	125296.614	34	0.068	ns	0.1609538	0.1339440;0.1909843	0.07528	ns
LTR	ERVL	MLT2C1	468	0.339226303085655	129739	2635	517.61	18.4380004300862	0.37518574089779	125296.614	2	0.004	**	0.1776091	0.1631912;0.1927470	0.01519	*
LTR	ERVL	LTR40b	197	0.142793978008278	129739	1140	214.287	12.4940278426027	0.155324330789136	125296.614	106	0.212	ns	0.172807	0.1512876;0.1960292	0.1975	ns
LTR	ERVL	LTR47B	8	0.0057987402236864	129739	46	11.311	2.44053994747786	0.00819869383376461	125296.614	117	0.234	ns	0.173913	0.07820342;0.31419065	0.3065	ns
LTR	ERVL	LTR79	575	0.41678445357746	129739	4053	711.586	23.0216115552018	0.515787795101514	125296.614	1	0.002	**	0.1418702	0.1312659;0.1529935	8.142e-09	***
LTR	ERVL	MER68B	91	0.0659606700444328	129739	450	115.5	7.93466816942958	0.0837193119794725	125296.614	3	0.006	**	0.2022222	0.1660617;0.2423499	0.008098	**
LTR	ERVL	LTR47B4	19	0.0137720080312552	129739	105	18.558	3.89510048751089	0.0134516276338965	125296.614	605	0.794	ns	0.1809524	0.112605;0.268067	0.8982	ns
LTR	ERVL	LTR16C	1578	1.14380150912214	129739	6620	1438.495	30.747282324953	1.04268235225897	125296.614	1001	0.002	**	0.2383686	0.2281461;0.2488220	3.893e-05	***
LTR	ERVL	MER76	117	0.0848065757714137	129739	715	143.536	10.5225200131635	0.104040997093381	125296.614	5	0.01	**	0.1636364	0.1372537;0.1928283	0.01326	*
LTR	ERVL	LTR57	41	0.0297185436463928	129739	268	49.851	5.94509403989064	0.0361341248613739	125296.614	81	0.162	ns	0.1529851	0.1120757;0.2017655	0.1819	ns
LTR	ERVL	MLT2A2	783	0.567551699393307	129739	3866	825.004	23.8285077539862	0.597997984937772	125296.614	39	0.078	ns	0.2025349	0.1899657;0.2155554	0.1033	ns
LTR	ERVL	LTR47A2	37	0.0268191735345496	129739	275	48.993	6.0623182614164	0.0355122099723835	125296.614	32	0.064	ns	0.1345455	0.09653258;0.18065480	0.05869	ns
LTR	ERVL	LTR33B	239	0.173237364182631	129739	1608	289.857	14.4111843105705	0.210100680627134	125296.614	1	0.002	**	0.1486318	0.1315876;0.1669695	0.0008269	***
LTR	ERVL	LTR41B	137	0.0993034263306297	129739	848	156.801	11.2791230872625	0.113656033226781	125296.614	43	0.086	ns	0.1615566	0.1374061;0.1880853	0.08442	ns
LTR	ERVL	MLT2E	54	0.0391414965098832	129739	403	75.269	7.44365817639735	0.0545581722370815	125296.614	3	0.006	**	0.133995	0.1022890;0.1711926	0.005892	**
LTR	ERVL	LTR52	215	0.155841143511572	129739	1073	217.689	12.3005521251114	0.157790245069259	125296.614	437	0.874	ns	0.2003728	0.1768044;0.2255967	0.8793	ns
LTR	ERVL	LTR33A_	309	0.223976341139887	129739	1666	299.608	14.885291663515	0.21716862011728	125296.614	757	0.49	ns	0.1854742	0.1670769;0.2049865	0.5445	ns
LTR	ERVL	LTR102_Mam	68	0.0492892919013344	129739	518	99.197	8.66575364791121	0.0719022042461275	125296.614	1	0.002	**	0.1312741	0.1034007;0.1634338	0.00034	***
LTR	ERVL	LTR40a	342	0.247896144562594	129739	1974	366.048	16.466293901022	0.265327157674995	125296.614	74	0.148	ns	0.1732523	0.1567983;0.1906829	0.1735	ns
LTR	ERVL	LTR41	220	0.159465356151376	129739	1129	221.364	12.6829950075825	0.160454041359515	125296.614	474	0.948	ns	0.1948627	0.1721341;0.2191932	0.9403	ns
LTR	ERVL	LTR18B	86	0.0623364574046288	129739	367	64.98	7.4568897809479	0.0471002674668928	125296.614	997	0.01	**	0.2343324	0.1919295;0.2810800	0.006086	**
LTR	ERVL	LTR75B	64	0.0463899217894912	129739	205	71.572	5.5792422374319	0.0518784294112104	125296.614	101	0.202	ns	0.3121951	0.2494615;0.3804566	0.305	ns
LTR	ERVL	LTR108a_Mam	13	0.00942295286349041	129739	86	23.208	3.55744169191729	0.0168221453889143	125296.614	2	0.004	**	0.1511628	0.08301694;0.24461264	0.01444	*
LTR	ERVL	LTR47B2	44	0.0318930712302752	129739	174	30.813	5.10373187766355	0.0223345728140561	125296.614	991	0.022	*	0.2528736	0.1901446;0.3242232	0.01261	*
LTR	ERVL	LTR16D1	34	0.0246446459506672	129739	207	38.059	5.37851721643125	0.0275867817716601	125296.614	256	0.512	ns	0.1642512	0.1165109;0.2218883	0.5299	ns
LTR	ERVL	LTR53	112	0.0811823631316097	129739	494	110.736	8.5061541638192	0.0802661621762672	125296.614	581	0.842	ns	0.2267206	0.1905146;0.2662338	0.8716	ns
LTR	ERVL	LTR16B1	261	0.189183899797769	129739	1199	233.819	12.8118844587119	0.169481955045266	125296.614	983	0.038	*	0.2176814	0.1946214;0.2421347	0.04906	*
LTR	ERVL	LTR66	70	0.050738976957256	129739	379	77.973	6.95202140399478	0.0565181464326875	125296.614	149	0.298	ns	0.1846966	0.1469043;0.2274967	0.3405	ns
LTR	ERVL	LTR16A1	558	0.404462130602127	129739	2692	532.629	18.8790300804034	0.386072150825233	125296.614	914	0.176	ns	0.2072808	0.1921072;0.2230936	0.2174	ns
LTR	ERVL	MER77	248	0.179760946934279	129739	1299	267.361	13.787486129595	0.193794623118128	125296.614	95	0.19	ns	0.1909161	0.1698767;0.2133638	0.1922	ns
LTR	ERVL	MLT2B5	71	0.0514638194852168	129739	369	72.16	7.16978422309946	0.0523046368176514	125296.614	464	0.928	ns	0.1924119	0.1534444;0.2363962	0.9477	ns
LTR	ERVL	MER70B	108	0.0782829930197664	129739	477	82.792	8.09136615202935	0.0600111625749306	125296.614	999	0.006	**	0.2264151	0.1896045;0.2666562	0.003019	**
LTR	ERVL	LTR75	64	0.0463899217894912	129739	291	74.273	6.76196681411519	0.0538362290792325	125296.614	65	0.13	ns	0.2199313	0.1736914;0.2719743	0.1789	ns
LTR	ERVL	LTR50	395	0.286312798544516	129739	2565	473.101	18.9622880309146	0.342923724820783	125296.614	1	0.002	**	0.1539961	0.1402337;0.1685532	5.136e-05	***
LTR	ERVL	LTR82B	134	0.0971288987467473	129739	1154	227.816	12.5399120169718	0.165130725349918	125296.614	1	0.002	**	0.1161179	0.09819742;0.13602047	1.869e-13	***
LTR	ERVL	MLT2B4	779	0.564652329281464	129739	4467	862.576	24.8924055859584	0.625231768398316	125296.614	2	0.004	**	0.17439	0.1633664;0.1858410	0.001448	**
LTR	ERVL	ERV3-16A3_LTR	223	0.161639883735259	129739	1093	225.231	12.3516882733982	0.163257007415139	125296.614	451	0.902	ns	0.2040256	0.1804998;0.2291562	0.9107	ns
LTR	ERVL	LTR33	1613	1.16917099760077	129739	9255	1686.958	35.3872928675887	1.2227789012837	125296.614	23	0.046	*	0.1742842	0.1666049;0.1821690	0.04633	*
LTR	ERVL	MER88	26	0.0188459057269808	129739	112	22.443	4.03869558918	0.0162676408550242	125296.614	849	0.306	ns	0.2321429	0.1575922;0.3213537	0.4085	ns
LTR	ERVL	LTR16E2	444	0.321830082414595	129739	2318	431.981	18.2631920316024	0.313118200071035	125296.614	758	0.488	ns	0.1915444	0.1757066;0.2081657	0.5221	ns
LTR	ERVL	MLT2B2	404	0.292836381296163	129739	2172	418.31	17.6351608696632	0.303208877871282	125296.614	224	0.448	ns	0.1860037	0.1698416;0.2030176	0.4463	ns
LTR	ERVL	LTR33C	143	0.103652481498394	129739	919	162.556	11.4783542642931	0.117827501975196	125296.614	43	0.086	ns	0.1556039	0.1327579;0.1806816	0.09192	ns
LTR	ERVL	MER73	51	0.0369669689260008	129739	279	62.579	6.59509319526679	0.0453599205572589	125296.614	46	0.092	ns	0.1827957	0.1392370;0.2332362	0.09909	ns
LTR	ERVL	MER70A	124	0.0898804734671393	129739	533	94.604	8.69970510240829	0.0685730025152036	125296.614	1000	0.004	**	0.2326454	0.1974038;0.2708817	0.001211	**
LTR	ERVL	LTR108e_Mam	25	0.01812106319902	129739	168	30.624	4.72683477254779	0.0221975775762716	125296.614	154	0.308	ns	0.1488095	0.09867542;0.21178722	0.317	ns
LTR	ERVL	MLT2B1	738	0.534933785635071	129739	4436	859.129	23.971002648366	0.622733236204435	125296.614	1	0.002	**	0.1663661	0.1555167;0.1776566	2.934e-06	***
LTR	ERVL	MLT2F	334	0.242097404338907	129739	1911	383.183	16.7556038763532	0.277747334391603	125296.614	3	0.006	**	0.1747776	0.1579977;0.1925618	0.004667	**
LTR	ERVL	LTR62	57	0.0413160240937656	129739	313	67.396	7.00201486803707	0.0488514870144461	125296.614	71	0.142	ns	0.1821086	0.1409436;0.2294089	0.1689	ns
LTR	ERVL	MER68C	32	0.0231949608947456	129739	163	37.507	5.01528704104801	0.0271866686962257	125296.614	163	0.326	ns	0.196319	0.1383272;0.2656894	0.352	ns
LTR	ERVL	LTR53B	71	0.0514638194852168	129739	187	40.682	5.40963401166291	0.0294880437225013	125296.614	1001	0.002	**	0.3796791	0.3098625;0.4533756	4.817e-07	***
LTR	ERVL	MER21C	781	0.566102014337385	129739	5505	1038.788	28.4765160784806	0.752957719935344	125296.614	1	0.002	**	0.141871	0.1327548;0.1513687	2.2e-16	***
LTR	ERVL	LTR47A	134	0.0971288987467473	129739	679	126.947	9.67873281317694	0.0920165843970397	125296.614	793	0.418	ns	0.197349	0.1680453;0.2293102	0.4908	ns
LTR	ERVL	LTR32	179	0.129746812504983	129739	1216	217.254	13.2255964100074	0.157474938569596	125296.614	3	0.006	**	0.1472039	0.1277502;0.1683805	0.003918	**
LTR	ERVL	LTR16	590	0.427657091496872	129739	3017	571.921	20.7006588367684	0.414552663433869	125296.614	818	0.368	ns	0.1955585	0.1815403;0.2101695	0.4031	ns
LTR	ERVL	LTR84b	132	0.0956792136908257	129739	1278	195.011	13.0468041335071	0.141352266220164	125296.614	1	0.002	**	0.1032864	0.08713724;0.12128546	3.239e-07	***
LTR	ERVL	MER74C	52	0.0376918114539616	129739	234	48.687	5.93533986046791	0.0352904081588275	125296.614	738	0.528	ns	0.2222222	0.1706454;0.2809824	0.5737	ns
LTR	ERVL	tot	18789	13.6190662578555	129739	133596	20778.486	109.777934936849	15.0611303194381	125296.614	1	0.002	**	0.1406404	0.1387803;0.1425162	2.2e-16	***
LTR	ERVL	LTR16B	137	0.0993034263306297	129739	694	130.505	9.90828689275544	0.0945955741115243	125296.614	767	0.47	ns	0.1974063	0.1684100;0.2290015	0.5278	ns
LTR	ERVL	LTR16A2	424	0.307333231855379	129739	1825	394.982	16.1572501599973	0.286299751379013	125296.614	972	0.06	ns	0.2323288	0.2131217;0.2523999	0.09931	ns
LTR	ERVL	LTR101_Mam	169	0.122498387225375	129739	1151	215.971	12.7917859890161	0.156544965606222	125296.614	1	0.002	**	0.1468288	0.126870;0.168611	0.0002868	***
LTR	ERVL	LTR18C	20	0.014496850559216	129739	77	16.623	3.25075967097514	0.0120490573422924	125296.614	877	0.25	ns	0.2597403	0.1664334;0.3722565	0.3346	ns
LTR	ERVL	LTR83	77	0.0558128746529816	129739	726	132.584	9.91752495844106	0.0961025217271548	125296.614	1	0.002	**	0.1060606	0.08461135;0.13077010	1.622e-08	***
LTR	ERVL	MER21A	220	0.159465356151376	129739	1975	378.19	17.7281185179417	0.274128195649495	125296.614	1	0.002	**	0.1113924	0.09784842;0.12610181	2.2e-16	***
LTR	ERVL	LTR80B	54	0.0391414965098832	129739	507	93.955	8.26579084530321	0.068102579714557	125296.614	1	0.002	**	0.1065089	0.08103094;0.13667992	1.409e-06	***
LTR	ERVL	LTR67B	576	0.417509296105421	129739	3708	659.117	22.0029416315283	0.477756032501939	125296.614	1	0.002	**	0.1553398	0.1438211;0.1674046	0.0003066	***
LTR	ERVL	LTR16A	843	0.611042251070955	129739	4245	836.412	24.4744612863135	0.606266988496749	125296.614	631	0.742	ns	0.1985866	0.1866785;0.2109109	0.802	ns
LTR	ERVL	LTR18A	43	0.0311682287023144	129739	198	31.203	5.23174561328839	0.0226172613999609	125296.614	987	0.03	*	0.2171717	0.1618506;0.2811664	0.02478	*
LTR	ERVL	LTR47B3	15	0.010872637919412	129739	120	19.083	4.16502802613121	0.013832169961076	125296.614	188	0.376	ns	0.125	0.07167968;0.19777641	0.3815	ns
LTR	ERV1?	tot	255	0.184834844630004	129739	1544	273.92	14.3724098941745	0.198548865259022	125296.614	107	0.214	ns	0.1651554	0.1469605;0.1846334	0.2177	ns
LTR	ERV1?	LTR103_Mam	123	0.0891556309391785	129739	748	130.056	9.94654702888383	0.0942701198164699	125296.614	250	0.5	ns	0.1644385	0.1385716;0.1929825	0.5306	ns
LTR	ERV1?	EUTREP15	29	0.0210204333108632	129739	196	36.891	5.26581882026412	0.0267401656990019	125296.614	80	0.16	ns	0.1479592	0.1013838;0.2055335	0.1701	ns
LTR	ERV1?	LTR103b_Mam	103	0.0746587803799625	129739	600	107.504	9.04908116163568	0.0779234711258979	125296.614	332	0.664	ns	0.1716667	0.1423375;0.2042698	0.6703	ns
LTR	ERVL-MaLR	THE1A	906	0.656707330332485	129739	4236	845.377	23.6244149977091	0.612765201759918	125296.614	998	0.008	**	0.213881	0.2016155;0.2265424	0.02106	*
LTR	ERVL-MaLR	MLT1M	369	0.267466892817535	129739	2320	419.318	16.9460923532845	0.303939519139467	125296.614	1	0.002	**	0.1590517	0.1443919;0.1745779	0.006417	**
LTR	ERVL-MaLR	MLT1C2	3130	2.26875711251731	129739	15985	3101.191	45.2964268489832	2.24787512412928	125296.614	749	0.506	ns	0.1958086	0.1896815;0.2020466	0.5619	ns
LTR	ERVL-MaLR	MLT1J2	1340	0.971288987467473	129739	6900	1308.198	30.2800541227666	0.948237545393263	125296.614	853	0.298	ns	0.1942029	0.1849272;0.2037377	0.3257	ns
LTR	ERVL-MaLR	MLT1O	797	0.577699494784758	129739	5061	890.995	25.5978167667327	0.645831068200433	125296.614	1	0.002	**	0.1574788	0.1475443;0.1678099	0.000485	***
LTR	ERVL-MaLR	MSTB	1964	1.42359072491501	129739	8566	1731.515	34.2325523828219	1.25507570980205	125296.614	1001	0.002	**	0.2292785	0.2204114;0.2383302	7.104e-10	***
LTR	ERVL-MaLR	MSTD	1440	1.04377324026355	129739	7647	1465.51	31.6184380642945	1.06226397315183	125296.614	208	0.416	ns	0.1883091	0.1796012;0.1972553	0.4676	ns
LTR	ERVL-MaLR	THE1B	5603	4.06129268416437	129739	22429	4285.735	54.3835484806329	3.10648299157008	125296.614	1001	0.002	**	0.2498105	0.2441555;0.2555304	2.2e-16	***
LTR	ERVL-MaLR	MLT1E3	381	0.276165003153065	129739	2044	394.31	16.5348511121601	0.285812657200223	125296.614	206	0.412	ns	0.1863992	0.1697312;0.2039716	0.4663	ns
LTR	ERVL-MaLR	MLT1G1	722	0.523336305187698	129739	3600	701.272	22.4783739023376	0.508311769268127	125296.614	837	0.33	ns	0.2005556	0.1875839;0.2140153	0.3883	ns
LTR	ERVL-MaLR	MLT1H2	937	0.67917744869927	129739	4721	901.422	26.38507320604	0.653389001239481	125296.614	924	0.156	ns	0.1984749	0.1871808;0.2101432	0.1887	ns
LTR	ERVL-MaLR	MLT1F1	606	0.439254571944245	129739	3265	602.496	20.8168038690699	0.43671472372627	125296.614	576	0.852	ns	0.1856049	0.1724021;0.1993733	0.8745	ns
LTR	ERVL-MaLR	MLT1F2	1437	1.04159871267967	129739	6038	1207.994	28.5049556480359	0.875605424721479	125296.614	1001	0.002	**	0.2379927	0.2272971;0.2489421	5.491e-13	***
LTR	ERVL-MaLR	MLT1A1	1318	0.955342451852335	129739	6780	1342.948	29.9413389777374	0.973425823239901	125296.614	217	0.434	ns	0.1943953	0.1850348;0.2040193	0.4553	ns
LTR	ERVL-MaLR	MLT1E1	221	0.160190198679337	129739	1045	222.288	12.6123799549541	0.16112379585535	125296.614	475	0.95	ns	0.2114833	0.1870863;0.2375166	0.9398	ns
LTR	ERVL-MaLR	MLT1K	2852	2.0672508897442	129739	17616	3057.988	48.4907744958895	2.21655975239379	125296.614	1	0.002	**	0.1618983	0.1564865;0.1674219	3.659e-05	***
LTR	ERVL-MaLR	MLT1A0	3912	2.83558396938265	129739	20690	3828.824	50.4477551532276	2.77529446727698	125296.614	951	0.102	ns	0.1890768	0.1837611;0.1944801	0.1373	ns
LTR	ERVL-MaLR	MLT1G	576	0.417509296105421	129739	2834	563.322	19.7651455086214	0.408319742535934	125296.614	762	0.48	ns	0.2032463	0.1885665;0.2185414	0.5563	ns
LTR	ERVL-MaLR	MSTB2	358	0.259493625009967	129739	1582	349.127	15.1280444449615	0.25306209725937	125296.614	731	0.542	ns	0.2262958	0.2058837;0.2477287	0.5854	ns
LTR	ERVL-MaLR	MLT1J	2595	1.88096636005828	129739	15262	2731.824	42.2930221635168	1.98014221410399	125296.614	2	0.004	**	0.1700301	0.1641008;0.1760855	0.003815	**
LTR	ERVL-MaLR	MLT1A	1882	1.36415363762223	129739	9077	1692.635	35.8590804211241	1.22689383231493	125296.614	1001	0.002	**	0.2073372	0.1990372;0.2158255	4.639e-07	***
LTR	ERVL-MaLR	MLT1E2	775	0.56175295916962	129739	4004	825.19	23.8484097299305	0.598132805647973	125296.614	16	0.032	*	0.1935564	0.1814211;0.2061406	0.05074	ns
LTR	ERVL-MaLR	tot	43057	31.2095447264082	129739	323803	40167.057	137.013219702966	29.1147911366256	125296.614	1001	0.002	**	0.1329728	0.1318051;0.1341472	2.2e-16	***
LTR	ERVL-MaLR	MSTA1	122	0.0884307884112177	129739	544	117.103	8.59408222262559	0.0848812345517936	125296.614	726	0.552	ns	0.2242647	0.1898736;0.2616823	0.6021	ns
LTR	ERVL-MaLR	MLT1E	173	0.125397757337219	129739	918	193.232	11.6854921473906	0.140062771362921	125296.614	42	0.084	ns	0.1884532	0.1636427;0.2152804	0.1054	ns
LTR	ERVL-MaLR	MSTA	4508	3.26759011604729	129739	19752	3903.575	49.8041647839799	2.82947717108458	125296.614	1001	0.002	**	0.2282301	0.2223921;0.2341481	2.2e-16	***
LTR	ERVL-MaLR	MSTC	538	0.389965280042911	129739	3205	633.384	21.0793473068519	0.459103659729924	125296.614	1	0.002	**	0.1678627	0.1550750;0.1812596	1.839e-05	***
LTR	ERVL-MaLR	MSTB1	990	0.717594102681193	129739	4555	945.69	25.2970718037057	0.685476330267249	125296.614	965	0.074	ns	0.2173436	0.2054406;0.2296100	0.108	ns
LTR	ERVL-MaLR	THE1D	2673	1.93750407723922	129739	12601	2510.498	41.5021496361866	1.81971571676053	125296.614	1000	0.004	**	0.212126	0.2050155;0.2193697	0.0003155	***
LTR	ERVL-MaLR	MLT1F	858	0.621914888990367	129739	4306	816.986	26.070816855087	0.592186197548583	125296.614	947	0.11	ns	0.1992569	0.1874172;0.2115059	0.1111	ns
LTR	ERVL-MaLR	MLT1H	2045	1.48230296967984	129739	10078	1965.217	37.4254803252754	1.42447285827154	125296.614	989	0.026	*	0.2029172	0.1951025;0.2109040	0.04563	*
LTR	ERVL-MaLR	MLT1L	1869	1.35473068475874	129739	12035	2176.047	39.3235442468266	1.57729140844152	125296.614	1	0.002	**	0.1552971	0.1488686;0.1618927	1.308e-13	***
LTR	ERVL-MaLR	MLT1H1	745	0.540007683330796	129739	3631	691.688	22.2329701335867	0.50136487848015	125296.614	992	0.02	*	0.2051776	0.1921462;0.2186854	0.0251	*
LTR	ERVL-MaLR	MLT1E1A	661	0.479120910982089	129739	3367	692.222	21.5418375902978	0.501751944390081	125296.614	73	0.146	ns	0.1963172	0.1830201;0.2101438	0.1862	ns
LTR	ERVL-MaLR	MLT1B	3264	2.36588601126405	129739	17694	3313.855	47.7999457092767	2.40202303549554	125296.614	145	0.29	ns	0.1844693	0.1787782;0.1902643	0.3402	ns
LTR	ERVL-MaLR	THE1C	2162	1.56710954545125	129739	9865	1955.717	36.582689953094	1.41758685425591	125296.614	1001	0.002	**	0.2191586	0.2110286;0.2274548	2.736e-07	***
LTR	ERVL-MaLR	MLT1J1	861	0.624089416574249	129739	4928	911.172	25.6758186561532	0.660456215887099	125296.614	28	0.056	ns	0.1747159	0.1642077;0.1856110	0.06654	ns
LTR	ERVL-MaLR	MLT1C	1226	0.888656939279941	129739	6450	1212.773	30.0733416313664	0.879069447162604	125296.614	673	0.658	ns	0.1900775	0.1805664;0.1998697	0.6671	ns
LTR	ERVL-MaLR	MLT1N2	965	0.699473039482173	129739	5722	1003.522	27.8873308012656	0.727395423344279	125296.614	99	0.198	ns	0.1686473	0.1590288;0.1786049	0.1865	ns
LTR	ERVL-MaLR	MLT1D	3984	2.88777263139583	129739	18645	3659.256	49.9822837882854	2.65238436949573	125296.614	1001	0.002	**	0.2136766	0.2078111;0.2196315	3.212e-09	***
LTR	ERVL-MaLR	MLT1G3	495	0.358797051340596	129739	2737	511.575	19.4774162748745	0.370811316241547	125296.614	206	0.412	ns	0.180855	0.1665997;0.1957961	0.4327	ns
LTR	ERVL-MaLR	MLT1I	1884	1.36560332267815	129739	11068	1991.445	36.3646168735539	1.4434840280949	125296.614	2	0.004	**	0.1702205	0.1632610;0.1773538	0.007806	**
LTR	Gypsy?	tot	1218	0.882858199056255	129739	7780	1401.705	32.9295054218451	1.01601539565529	125296.614	1	0.002	**	0.1565553	0.1485462;0.1648225	3.714e-08	***
LTR	Gypsy?	LTR88c	166	0.120323859641493	129739	1040	195.477	11.6827204433281	0.141690042838193	125296.614	9	0.018	*	0.1596154	0.1378635;0.1833128	0.01914	*
LTR	Gypsy?	LTR85c	181	0.131196497560905	129739	1154	211.46	12.931265120537	0.153275200962591	125296.614	14	0.028	*	0.1568458	0.1363265;0.1791307	0.02024	*
LTR	Gypsy?	LTR88b	258	0.187009372213887	129739	1636	311.065	14.7554226471998	0.225473140960126	125296.614	1	0.002	**	0.1577017	0.1403616;0.1762794	0.0007416	***
LTR	Gypsy?	LTR88a	163	0.11814933205761	129739	903	168.281	11.0265871703181	0.121977225447771	125296.614	344	0.688	ns	0.1805094	0.1559449;0.2071778	0.7005	ns
LTR	Gypsy?	LTR85b	197	0.142793978008278	129739	1177	218.635	12.1712741697373	0.15847594610071	125296.614	43	0.086	ns	0.1673747	0.1464748;0.1899511	0.1071	ns
LTR	Gypsy?	LTR85a	290	0.210204333108632	129739	1870	315.128	16.0608083721077	0.228418176151231	125296.614	68	0.136	ns	0.1550802	0.1389572;0.1722930	0.1225	ns
LTR	tot	tot	67532	48.9500655982488	129739	741743	67632.737	148.233751474069	49.023084059988	125296.614	249	0.498	ns	0.09104501	0.09039127;0.09170195	0.6867	ns
LTR	ERV1--int	HERV4_I-int	56	0.0405911815658048	129739	348	72.032	7.87139980784453	0.0522118569740724	125296.614	20	0.04	*	0.1609195	0.1239048;0.2038220	0.03412	*
LTR	ERV1--int	PRIMA4-int	72	0.0521886620131776	129739	419	101.285	8.32953517047357	0.0734156754445097	125296.614	1	0.002	**	0.1718377	0.1369499;0.2114376	0.000606	***
LTR	ERV1--int	LTR39-int	23	0.0166713781430984	129739	180	40.593	5.02957728319664	0.0294235327375128	125296.614	1	0.002	**	0.1277778	0.08275386;0.18553809	0.001241	**
LTR	ERV1--int	HERVFH19-int	29	0.0210204333108632	129739	110	32.603	4.95074750930614	0.023632040939106	125296.614	270	0.54	ns	0.2636364	0.1842039;0.3562094	0.5311	ns
LTR	ERV1--int	MER92-int	84	0.0608867723487072	129739	956	223.638	11.862110506384	0.162102333268098	125296.614	1	0.002	**	0.08786611	0.07068919;0.10762940	2.2e-16	***
LTR	ERV1--int	HERV3-int	35	0.025369488478628	129739	303	63.13	7.88652631373898	0.0457593087901653	125296.614	1	0.002	**	0.1155116	0.0817906;0.1569742	2.743e-05	***
LTR	ERV1--int	MER89-int	109	0.0790078355477273	129739	696	125.275	9.87810467407347	0.0908046476902893	125296.614	49	0.098	ns	0.1566092	0.1303927;0.1857748	0.1143	ns
LTR	ERV1--int	MER31-int	102	0.0739339378520017	129739	1145	272.728	13.3617570907629	0.197684852965693	125296.614	1	0.002	**	0.08908297	0.07321874;0.10709370	2.2e-16	***
LTR	ERV1--int	MER34-int	47	0.0340675988141576	129739	401	96.643	8.31821758213523	0.0700509564297156	125296.614	1	0.002	**	0.117207	0.08740282;0.15279905	6.002e-10	***
LTR	ERV1--int	LTR19-int	28	0.0202955907829024	129739	231	53.193	6.28181599636699	0.0385565485898189	125296.614	1	0.002	**	0.1212121	0.08207624;0.17040206	4.196e-05	***
LTR	ERV1--int	HERVIP10B3-int	61	0.0442153942056088	129739	239	44.495	6.70290264765227	0.0322518682816158	125296.614	993	0.018	*	0.2552301	0.2012115;0.3154302	0.00774	**
LTR	ERV1--int	MER66-int	99	0.0717594102681193	129739	776	173.068	11.2183433370185	0.12544704662912	125296.614	1	0.002	**	0.1275773	0.1049108;0.1531161	1.327e-11	***
LTR	ERV1--int	HUERS-P2-int	82	0.0594370872927856	129739	257	52.799	6.33093039605394	0.0382709606338023	125296.614	1001	0.002	**	0.3190661	0.2625178;0.3798467	1.892e-05	***
LTR	ERV1--int	HERV-Fc2-int	4	0.0028993701118432	129739	3	2.77344573234984	1.5365761546247	0.00201031141579855	125296.614	819	0.366	ns	na	na	na	na
LTR	ERV1--int	HERV30-int	13	0.00942295286349041	129739	69	16.637	3.82516180871645	0.0120592051376838	125296.614	218	0.436	ns	0.1884058	0.1043122;0.3006042	0.3978	ns
LTR	ERV1--int	MER34B-int	54	0.0391414965098832	129739	593	126.902	9.26662108140106	0.0919839664832815	125296.614	1	0.002	**	0.09106239	0.06914902;0.11714591	1.788e-15	***
LTR	ERV1--int	MER61-int	280	0.202955907829024	129739	1204	321.65	15.0827381131209	0.233145599118591	125296.614	2	0.004	**	0.2325581	0.2089566;0.2574733	0.006837	**
LTR	ERV1--int	MER83B-int	53	0.0384166539819224	129739	267	75.319	6.60081887418598	0.0545944143634795	125296.614	1	0.002	**	0.1985019	0.1523712;0.2514629	0.002148	**
LTR	ERV1--int	LTR23-int	27	0.0195707482549416	129739	173	55.157	5.09925027365331	0.0399801393147339	125296.614	1	0.002	**	0.1560694	0.1054403;0.2188903	1.676e-06	***
LTR	ERV1--int	HERVIP10FH-int	90	0.065235827516472	129739	400	98.101	9.10767526588145	0.0711077768354825	125296.614	199	0.398	ns	0.225	0.1849932;0.2691299	0.3833	ns
LTR	ERV1--int	LTR46-int	26	0.0188459057269808	129739	80	34.158	5.124577767709	0.024759171070085	125296.614	60	0.12	ns	0.325	0.2244596;0.4389370	0.07068	ns
LTR	ERV1--int	PRIMAX-int	8	0.0057987402236864	129739	72	16.118	3.33424552083274	0.0116830118656722	125296.614	6	0.012	*	0.1111111	0.04920804;0.20724687	0.02266	*
LTR	ERV1--int	MER65-int	114	0.0826320481875313	129739	1038	222.183	12.817636396887	0.161047687389915	125296.614	1	0.002	**	0.1098266	0.09145101;0.13044694	2.2e-16	***
LTR	ERV1--int	HERVH-int	313	0.226875711251731	129739	5787	1313.236	32.6410744881927	0.95188930204913	125296.614	1	0.002	**	0.05408675	0.04839875;0.06022937	2.2e-16	***
LTR	ERV1--int	MER50-int	123	0.0891556309391785	129739	544	164.289	10.1247216746432	0.119083654076152	125296.614	1	0.002	**	0.2261029	0.1916005;0.2636115	8.499e-05	***
LTR	ERV1--int	HUERS-P3b-int	89	0.0645109849885112	129739	519	128.659	9.61619416350305	0.0932575148049086	125296.614	1	0.002	**	0.1714836	0.1400397;0.2067229	3.614e-05	***
LTR	ERV1--int	HUERS-P1-int	108	0.0782829930197664	129739	498	125.026	9.59361044452824	0.090624161900827	125296.614	42	0.084	ns	0.2168675	0.1814401;0.2556951	0.0791	ns
LTR	ERV1--int	HERVH48-int	25	0.01812106319902	129739	120	36.567	5.74251578034294	0.0265053167199426	125296.614	23	0.046	*	0.2083333	0.1395915;0.2919913	0.02226	*
LTR	ERV1--int	PABL_A-int	73	0.0529135045411384	129739	449	118.694	8.66945924054803	0.0860344590137792	125296.614	1	0.002	**	0.1625835	0.1296581;0.2000289	3.282e-07	***
LTR	ERV1--int	MER57A-int	180	0.130471655032944	129739	1903	416.241	16.7774372715681	0.301709178680932	125296.614	1	0.002	**	0.09458749	0.08180892;0.10863062	2.2e-16	***
LTR	ERV1--int	HERV9-int	115	0.0833568907154921	129739	355	81.877	9.67105994192986	0.0593479316618465	125296.614	1001	0.002	**	0.3239437	0.2755022;0.3753521	6.646e-05	***
LTR	ERV1--int	MER4-int	323	0.234124136531339	129739	3018	834.711	22.9654281451466	0.605034031356688	125296.614	1	0.002	**	0.1070245	0.09621438;0.11860292	2.2e-16	***
LTR	ERV1--int	HERVFH21-int	22	0.0159465356151376	129739	131	32.304	5.23363878911937	0.0234153130232457	125296.614	24	0.048	*	0.1679389	0.1083414;0.2431482	0.04198	*
LTR	ERV1--int	PABL_B-int	43	0.0311682287023144	129739	246	60.095	6.53197073184208	0.0435594117178043	125296.614	2	0.004	**	0.1747967	0.1294838;0.2281374	0.01142	*
LTR	ERV1--int	HERVS71-int	32	0.0231949608947456	129739	174	36.052	6.351033902573	0.0261320228180428	125296.614	304	0.608	ns	0.183908	0.1293248;0.2495875	0.5126	ns
LTR	ERV1--int	HERV35I-int	98	0.0710345677401585	129739	615	152.273	10.219829544367	0.110373946260175	125296.614	1	0.002	**	0.1593496	0.1313026;0.1907126	1.472e-07	***
LTR	ERV1--int	MER4B-int	184	0.133371025144787	129739	1527	443.474	15.8300320250438	0.321448815244888	125296.614	1	0.002	**	0.1204977	0.1045838;0.1378867	2.2e-16	***
LTR	ERV1--int	HERVIP10F-int	73	0.0529135045411384	129739	302	68.713	8.30696314164428	0.0498061046237705	125296.614	718	0.568	ns	0.2417219	0.1945252;0.2940648	0.5375	ns
LTR	ERV1--int	LTR37-int	95	0.068860040156276	129739	1383	278.656	13.7597599904575	0.201981719471445	125296.614	1	0.002	**	0.06869125	0.05592747;0.08332225	2.2e-16	***
LTR	ERV1--int	ERV24_Prim-int	48	0.0347924413421184	129739	416	89.958	8.09566401080083	0.0652053841302977	125296.614	1	0.002	**	0.1153846	0.0863120;0.1500607	1.294e-07	***
LTR	ERV1--int	LOR1-int	162	0.11742448952965	129739	1390	318.281	15.0397550921959	0.230703604641892	125296.614	1	0.002	**	0.1165468	0.1001424;0.1345909	2.2e-16	***
LTR	ERV1--int	HERVE-int	78	0.0565377171809424	129739	268	66.257	7.85739713198268	0.0480258913750988	125296.614	950	0.104	ns	0.2910448	0.2373771;0.3494015	0.1032	ns
LTR	ERV1--int	MER51-int	84	0.0608867723487072	129739	608	166.434	9.68666482724966	0.120638441298628	125296.614	1	0.002	**	0.1381579	0.1117192;0.1681676	1.335e-15	***
LTR	ERV1--int	HERV-Fc1-int	3	0.0021745275838824	129739	6	1.82335329341317	1.09322274260631	0.00132164401056326	125296.614	615	0.774	ns	0.5	0.1181172;0.8818828	0.3767	ns
LTR	ERV1--int	MER84-int	31	0.0224701183667848	129739	140	36.68	4.94550887756337	0.0265872239256022	125296.614	150	0.3	ns	0.2214286	0.1556811;0.2993334	0.292	ns
LTR	ERV1--int	HERV17-int	140	0.101477953914512	129739	899	196.614	12.5932360254858	0.142514188792485	125296.614	1	0.002	**	0.1557286	0.1326288;0.1811095	2.699e-06	***
LTR	ERV1--int	MER101-int	110	0.0797326780756881	129739	1219	253.041	13.7338245560709	0.183414878117729	125296.614	1	0.002	**	0.0902379	0.07474694;0.10773714	2.2e-16	***
LTR	ERV1--int	MER110-int	35	0.025369488478628	129739	393	78.34	7.59632174832688	0.0567841636404491	125296.614	1	0.002	**	0.08905852	0.06281676;0.12168175	3.059e-09	***
LTR	ERV1--int	HERV9NC-int	97	0.0703097252121977	129739	257	75.629	8.65900325310816	0.0548191155471474	125296.614	989	0.026	*	0.3774319	0.3179437;0.4397825	0.004021	**
LTR	ERV1--int	HERVI-int	30	0.021745275838824	129739	76	18.78	4.55151802328809	0.0136125426751038	125296.614	994	0.016	*	0.3947368	0.2844332;0.5135050	0.004794	**
LTR	ERV1--int	HERVE_a-int	55	0.039866339037844	129739	189	57.82	7.16944914208902	0.0419103949666935	125296.614	406	0.812	ns	0.2910053	0.2273529;0.3613452	0.6936	ns
LTR	ERV1--int	MER57-int	169	0.122498387225375	129739	1272	297.124	14.8510328656689	0.215368111277825	125296.614	1	0.002	**	0.1328616	0.1146806;0.1527577	2.2e-16	***
LTR	ERV1--int	LTR43-int	15	0.010872637919412	129739	147	33.729	3.9381554144127	0.0244482136255898	125296.614	1	0.002	**	0.1020408	0.05824549;0.16271228	0.00011	***
LTR	ERV1--int	MER83A-int	10	0.00724842527960801	129739	102	27.843	3.97292526171021	0.0201817905060126	125296.614	1	0.002	**	0.09803922	0.04802276;0.17291434	1.887e-05	***
LTR	ERV1--int	tot	4550	3.29803350222164	129739	42759	9261.386	78.343926214958	6.71304644066077	125296.614	1	0.002	**	0.1064103	0.1035027;0.1093716	2.2e-16	***
LTR	ERV1--int	LTR38-int	17	0.0123223229753336	129739	116	22.598	4.06803944731919	0.0163799914468582	125296.614	108	0.216	ns	0.1465517	0.0877510;0.2242442	0.2401	ns
LTR	ERV1--int	LTR49-int	237	0.17178767912671	129739	2182	524.567	18.5027528455326	0.380228470364813	125296.614	1	0.002	**	0.1086159	0.09586328;0.12243015	2.2e-16	***
LTR	ERV1--int	HUERS-P3-int	129	0.0935046861069433	129739	715	169.404	11.0070858968185	0.122791223606671	125296.614	1	0.002	**	0.1804196	0.1529001;0.2106049	0.0003031	***
LTR	ERV1--int	HERV9N-int	70	0.050738976957256	129739	237	44.942	7.02053587156448	0.0325758728916143	125296.614	1001	0.002	**	0.2953586	0.2380586;0.3578605	8.713e-05	***
LTR	ERV1--int	HERVP71A-int	36	0.0260943310065888	129739	250	51.062	6.33626895769935	0.0370119091627344	125296.614	9	0.018	*	0.144	0.1029375;0.1937425	0.01832	*
LTR	ERV1--int	MER52-int	159	0.115249961945767	129739	489	121.808	9.62079496173241	0.0882916186458492	125296.614	1001	0.002	**	0.3251534	0.2837786;0.3686583	0.0001604	***
LTR	ERV1--int	Harlequin-int	108	0.0782829930197664	129739	570	139.657	11.3664659216287	0.101229332927422	125296.614	2	0.004	**	0.1894737	0.1581037;0.2241012	0.001802	**
LTR	ERV1--int	HERV15-int	13	0.00942295286349041	129739	95	26.585	5.05512901213503	0.0192699386058379	125296.614	7	0.014	*	0.1368421	0.07492247;0.22263125	0.001268	**
LTR	ERV1--int	PRIMA41-int	65	0.047114764317452	129739	460	110.925	9.15954541842945	0.0804031574140518	125296.614	1	0.002	**	0.1413043	0.1107779;0.1765300	1.443e-07	***
LTR	ERV1--int	HERV1_I-int	8	0.0057987402236864	129739	49	13.208	3.37670521931336	0.00957372010930625	125296.614	76	0.152	ns	0.1632653	0.07322276;0.29657136	0.1075	ns
LTR	ERV1--int	MER41-int	267	0.193532954965534	129739	1715	444.884	16.7631604283782	0.322470843209313	125296.614	1	0.002	**	0.1556851	0.1388349;0.1737225	2.2e-16	***
LTR	ERV1--int	LTR25-int	115	0.0833568907154921	129739	592	129.131	9.39575005622858	0.0935996404781061	125296.614	63	0.126	ns	0.1942568	0.1631340;0.2284651	0.1638	ns
LTR	ERV1--int	ERV24B_Prim-int	34	0.0246446459506672	129739	376	88.646	7.96782091730043	0.0642543907336131	125296.614	1	0.002	**	0.09042553	0.06343592;0.12406724	3.513e-13	***
LTR	ERVK--int	HERVK3-int	51	0.0369669689260008	129739	336	75.076	8.05922919237164	0.0544182776291851	125296.614	2	0.004	**	0.1517857	0.1151496;0.1946949	0.001289	**
LTR	ERVK--int	HERVK9-int	157	0.113800276889846	129739	680	150.974	12.0189758207503	0.109432375816354	125296.614	714	0.576	ns	0.2308824	0.1996992;0.2644210	0.5799	ns
LTR	ERVK--int	HERVK14C-int	20	0.014496850559216	129739	82	13.375	3.76677097307011	0.00969476881147571	125296.614	960	0.084	ns	0.2439024	0.1557907;0.3512488	0.05233	ns
LTR	ERVK--int	HERVK11-int	69	0.0500141344292952	129739	286	73.518	7.88135723031198	0.0532889729706221	125296.614	322	0.644	ns	0.2412587	0.1928357;0.2951307	0.5884	ns
LTR	ERVK--int	HERVK22-int	103	0.0746587803799625	129739	421	104.595	9.08556671443903	0.0758149042120599	125296.614	447	0.894	ns	0.2446556	0.2043235;0.2886185	0.9102	ns
LTR	ERVK--int	tot	507	0.367495161676126	129739	2628	596.588	22.6909924229227	0.432432354071078	125296.614	2	0.004	**	0.1929224	0.1779943;0.2085377	2.471e-05	***
LTR	ERVK--int	HERVK-int	46	0.0333427562861968	129739	251	63.186	8.12079745784558	0.0457998999717311	125296.614	13	0.026	*	0.1832669	0.1374099;0.2367768	0.01318	*
LTR	ERVK--int	HERVK11D-int	15	0.010872637919412	129739	43	12.516	3.33809629682651	0.00907212907995738	125296.614	835	0.334	ns	0.3488372	0.2100782;0.5092664	0.404	ns
LTR	ERVK--int	HERVK14-int	59	0.0427657091496872	129739	407	82.258	8.05309184650767	0.0596240966649995	125296.614	4	0.008	**	0.1449631	0.1122192;0.1829731	0.003643	**
LTR	ERVK--int	HERVKC4-int	11	0.00797326780756881	129739	55	10.591	3.0057867112877	0.00767680721363284	125296.614	661	0.682	ns	0.2	0.1042959;0.3297285	0.8646	ns
LTR	ERVK--int	HERVK13-int	9	0.0065235827516472	129739	67	14.245	4.02631173484943	0.0103253818108016	125296.614	125	0.25	ns	0.1343284	0.06330823;0.23974175	0.1354	ns
LTR	ERVL-MaLR--int	MLT1J-int	169	0.122498387225375	129739	1434	255.011	14.8639771534007	0.184842817897812	125296.614	1	0.002	**	0.1178522	0.1016110;0.1356766	5.576e-10	***
LTR	ERVL-MaLR--int	MLT-int	95	0.068860040156276	129739	409	94.251	7.54260498036918	0.0683171331028334	125296.614	572	0.86	ns	0.2322738	0.1921912;0.2762792	0.9067	ns
LTR	ERVL-MaLR--int	MLT1K-int	38	0.0275440160625104	129739	202	38.798	5.3853689008459	0.0281224403998231	125296.614	488	0.976	ns	0.1881188	0.1366973;0.2489383	1	ns
LTR	ERVL-MaLR--int	MST-int	76	0.0550880321250208	129739	227	56.52	5.66972184024452	0.0409680996803444	125296.614	1001	0.002	**	0.3348018	0.2737313;0.4002529	0.003503	**
LTR	ERVL-MaLR--int	MSTB1-int	75	0.05436318959706	129739	231	61.38	6.15706988018729	0.0444908343662339	125296.614	991	0.022	*	0.3246753	0.2647299;0.3891898	0.04446	*
LTR	ERVL-MaLR--int	MLT1H-int	132	0.0956792136908257	129739	807	143.187	10.4235637706919	0.103788027051123	125296.614	152	0.304	ns	0.1635688	0.1386957;0.1909273	0.3331	ns
LTR	ERVL-MaLR--int	THE1B-int	2167	1.57073375809105	129739	4215	1024.107	27.6185505654322	0.742316306782351	125296.614	1001	0.002	**	0.5141163	0.4989037;0.5293092	2.2e-16	***
LTR	ERVL-MaLR--int	MLT1G3-int	35	0.025369488478628	129739	237	39.287	5.96038229958089	0.028476888395996	125296.614	257	0.514	ns	0.1476793	0.1050694;0.1993558	0.4859	ns
LTR	ERVL-MaLR--int	MSTA1-int	10	0.00724842527960801	129739	28	11.135	2.29957888820171	0.00807112154884351	125296.614	394	0.788	ns	0.3571429	0.1864067;0.5593497	0.7045	ns
LTR	ERVL-MaLR--int	MLT1I-int	93	0.0674103551003544	129739	801	143.485	10.9262600261095	0.104004030124455	125296.614	1	0.002	**	0.1161049	0.09474125;0.14033943	1.209e-06	***
LTR	ERVL-MaLR--int	THE1A-int	559	0.405186973130087	129739	1461	354.537	17.0989767531863	0.256983495335638	125296.614	1001	0.002	**	0.3826146	0.3576077;0.4080947	2.2e-16	***
LTR	ERVL-MaLR--int	MLT1C2-int	93	0.0674103551003544	129739	436	106.835	8.07619960129764	0.0774385514746921	125296.614	48	0.096	ns	0.2133028	0.1757619;0.2547848	0.1327	ns
LTR	ERVL-MaLR--int	MLT1E-int	4	0.0028993701118432	129739	13	3.35606820461384	1.29665765398917	0.00243262096144116	125296.614	828	0.348	ns	0.3076923	0.09092039;0.61426166	0.7516	ns
LTR	ERVL-MaLR--int	MLT1-int	54	0.0391414965098832	129739	245	57.284	5.93165478838145	0.0415218793717065	125296.614	324	0.648	ns	0.2204082	0.1701301;0.2775872	0.6514	ns
LTR	ERVL-MaLR--int	MLT1E1-int	9	0.0065235827516472	129739	45	12.032	2.57169002595368	0.00872130529642435	125296.614	167	0.334	ns	0.2	0.09575727;0.34595830	0.3996	ns
LTR	ERVL-MaLR--int	MLT1J2-int	57	0.0413160240937656	129739	582	104.39	9.17878805453912	0.075666311493828	125296.614	1	0.002	**	0.09793814	0.07502305;0.12502637	5.45e-08	***
LTR	ERVL-MaLR--int	MLT1E2-int	25	0.01812106319902	129739	128	27.636	4.48905955135992	0.0200317481027247	125296.614	334	0.668	ns	0.1953125	0.1305646;0.2746720	0.6674	ns
LTR	ERVL-MaLR--int	MLT1A0-int	203	0.147143033176042	129739	925	220.943	12.1573661848508	0.160148882655243	125296.614	80	0.16	ns	0.2194595	0.1931748;0.2475435	0.1771	ns
LTR	ERVL-MaLR--int	MLT1H1-int	70	0.050738976957256	129739	425	68.892	7.70686263869622	0.0499358514362755	125296.614	600	0.804	ns	0.1647059	0.1307045;0.2034558	0.8952	ns
LTR	ERVL-MaLR--int	THE1-int	68	0.0492892919013344	129739	200	43.998	5.50566147781612	0.0318916215452193	125296.614	1001	0.002	**	0.34	0.2746683;0.4101559	0.0001073	***
LTR	ERVL-MaLR--int	MSTC-int	47	0.0340675988141576	129739	204	42.214	5.63293297793733	0.0305985024753372	125296.614	831	0.342	ns	0.2303922	0.1744656;0.2943307	0.3888	ns
LTR	ERVL-MaLR--int	MSTD-int	189	0.136995237784591	129739	729	186.43	11.4693786512891	0.135132392487732	125296.614	616	0.772	ns	0.2592593	0.2277897;0.2926906	0.8319	ns
LTR	ERVL-MaLR--int	MLT1O-int	5	0.003624212639804	129739	13	2.71140262361251	1.25265824434458	0.00196533993201884	125296.614	967	0.07	ns	0.3846154	0.1385793;0.6842224	0.1624	ns
LTR	ERVL-MaLR--int	MLT1H2-int	61	0.0442153942056088	129739	343	60.037	6.85438645055949	0.0435173708511826	125296.614	600	0.804	ns	0.1778426	0.1388525;0.2224995	0.887	ns
LTR	ERVL-MaLR--int	MLT1F1-int	39	0.0282688585904712	129739	157	30.135	4.87509400335435	0.0218431295800987	125296.614	978	0.048	*	0.2484076	0.1829918;0.3235712	0.08415	ns
LTR	ERVL-MaLR--int	MLT1A-int	73	0.0529135045411384	129739	443	83.883	8.01358400021667	0.0608019657729358	125296.614	91	0.182	ns	0.1647856	0.1314465;0.2026760	0.2028	ns
LTR	ERVL-MaLR--int	MLT1M-int	0	0	129739	1	1.12686567164179	0.37640247598214	0.000816800162105081	125296.614	1	0.002	**	na	na	na	na
LTR	ERVL-MaLR--int	MLT1G-int	27	0.0195707482549416	129739	180	32.611	5.17614446006596	0.0236378396793297	125296.614	166	0.332	ns	0.15	0.1012372;0.2106886	0.3327	ns
LTR	ERVL-MaLR--int	MLT1G1-int	53	0.0384166539819224	129739	297	53.833	6.71030097232152	0.0390204478077138	125296.614	509	0.986	ns	0.1784512	0.136623;0.226828	0.9401	ns
LTR	ERVL-MaLR--int	MLT1F2-int	61	0.0442153942056088	129739	305	59.049	6.8560633460175	0.0428012264335573	125296.614	650	0.704	ns	0.2	0.1565772;0.2493579	0.772	ns
LTR	ERVL-MaLR--int	tot	8497	6.15898696008292	129739	27209	5832.547	64.3286558771981	4.22767811193018	125296.614	1001	0.002	**	0.3122864	0.3067818;0.3178310	2.2e-16	***
LTR	ERVL-MaLR--int	MLT1J1-int	52	0.0376918114539616	129739	477	85.859	8.05356933160565	0.0622342546081864	125296.614	1	0.002	**	0.1090147	0.08249586;0.14049358	2.771e-05	***
LTR	ERVL-MaLR--int	MLT1F-int	103	0.0746587803799625	129739	518	99.535	8.79329841965444	0.0721472010205783	125296.614	676	0.652	ns	0.1988417	0.1653058;0.2358566	0.6963	ns
LTR	ERVL-MaLR--int	THE1D-int	998	0.723392842904879	129739	2538	620.243	21.2893679612192	0.449578504069991	125296.614	1001	0.002	**	0.393223	0.3741548;0.4125379	2.2e-16	***
LTR	ERVL-MaLR--int	MLT1D-int	133	0.0964040562187865	129739	587	116	8.98937199190293	0.0840817332434529	125296.614	977	0.05	*	0.2265758	0.1933066;0.2626231	0.08698	ns
LTR	ERVL-MaLR--int	MLT1N2-int	10	0.00724842527960801	129739	73	12.82	3.10729066153382	0.00929248120845746	125296.614	229	0.458	ns	0.1369863	0.06769407;0.23752865	0.4447	ns
LTR	ERVL-MaLR--int	MSTB-int	426	0.308782916911301	129739	869	220.375	12.7547268907671	0.159737172099361	125296.614	1001	0.002	**	0.4902186	0.4564874;0.5240164	2.2e-16	***
LTR	ERVL-MaLR--int	MLT1E3-int	14	0.0101477953914512	129739	72	12.64	3.15758932896132	0.00916200955342452	125296.614	743	0.518	ns	0.1944444	0.1105838;0.3046689	0.6431	ns
LTR	ERVL-MaLR--int	MLT1E1A-int	26	0.0188459057269808	129739	86	21.559	3.64661717442575	0.0156268800603069	125296.614	906	0.192	ns	0.3023256	0.2078999;0.4108301	0.2645	ns
LTR	ERVL-MaLR--int	MSTA-int	1470	1.06551851610238	129739	3150	774.365	24.2428441089425	0.561292684164365	125296.614	1001	0.002	**	0.4666667	0.4491238;0.4842715	2.2e-16	***
LTR	ERVL-MaLR--int	THE1C-int	881	0.638586267133465	129739	1795	492.456	19.0228266020571	0.356953051949464	125296.614	1001	0.002	**	0.4908078	0.4674337;0.5142120	2.2e-16	***
LTR	ERVL-MaLR--int	MLT1B-int	95	0.068860040156276	129739	553	121.297	8.83055885942503	0.0879212241140612	125296.614	2	0.004	**	0.1717902	0.1412713;0.2058643	0.006402	**
LTR	ERVL-MaLR--int	MLT1C-int	30	0.021745275838824	129739	117	25.208	4.22001712609612	0.0182718304448359	125296.614	888	0.228	ns	0.2564103	0.1801622;0.3453832	0.3108	ns
LTR	ERVL-MaLR--int	MLT1A1-int	115	0.0833568907154921	129739	454	111.026	8.6086836063032	0.0804763665093758	125296.614	689	0.626	ns	0.253304	0.2139170;0.2959391	0.6624	ns
LTR	ERVL-MaLR--int	MSTB2-int	34	0.0246446459506672	129739	88	25.514	4.09225494691504	0.0184936322583919	125296.614	980	0.044	*	0.3863636	0.2844181;0.4961859	0.05923	ns
LTR	ERVL-MaLR--int	MLT1L-int	12	0.00869811033552961	129739	109	18.775	3.86099498604728	0.013608918462464	125296.614	37	0.074	ns	0.1100917	0.05819613;0.18441268	0.0983	ns
LTR	LTR	EUTREP8	46	0.0333427562861968	129739	275	48.957	6.04811794947244	0.0354861156413769	125296.614	340	0.68	ns	0.1672727	0.1251433;0.2167400	0.6938	ns
LTR	LTR	LTR106_Mam	93	0.0674103551003544	129739	639	115.334	8.94664666154234	0.083598988119831	125296.614	3	0.006	**	0.1455399	0.1191041;0.1752990	0.02061	*
LTR	LTR	LTR107_Mam	57	0.0413160240937656	129739	426	77.812	7.43235466698784	0.0564014467856858	125296.614	3	0.006	**	0.1338028	0.1029400;0.1698582	0.008342	**
LTR	LTR	LTR91A	317	0.229775081363574	129739	2403	416.459	17.295706416925	0.301867194352027	125296.614	1	0.002	**	0.1319184	0.1186349;0.1461060	3.665e-08	***
LTR	LTR	tot	1027	0.744413276215742	129739	7931	1384.065	31.5522791779187	1.00322917346207	125296.614	1	0.002	**	0.1294919	0.1221768;0.1370803	2.2e-16	***
LTR	LTR	LTR91	151	0.109451221722081	129739	1566	266.852	14.0913683743866	0.193425678271396	125296.614	1	0.002	**	0.09642401	0.08225252;0.11212856	2.2e-16	***
LTR	LTR	LTR90A	62	0.0449402367335696	129739	406	85.484	7.37102951263093	0.0619624386602011	125296.614	1	0.002	**	0.1527094	0.1191294;0.1914487	0.003455	**
LTR	LTR	MamRep1527	171	0.123948072281297	129739	1268	213.288	13.4737744748307	0.154600213103703	125296.614	3	0.006	**	0.134858	0.1165264;0.1549005	0.001234	**
LTR	LTR	LTR90B	69	0.0500141344292952	129739	537	99.709	8.39266082692228	0.0722733236204435	125296.614	1	0.002	**	0.1284916	0.1013666;0.1597814	0.000458	***
LTR	LTR	EUTREP16	79	0.0572625597089032	129739	411	78.021	6.95707984429961	0.0565529388740296	125296.614	585	0.834	ns	0.1922141	0.1552362;0.2336912	0.8999	ns
LTR	ERVL--int	HERVL-int	674	0.48854386384558	129739	2324	665.195	23.8724290315809	0.482161625386885	125296.614	658	0.688	ns	0.2900172	0.2716275;0.3089377	0.6797	ns
LTR	ERVL--int	LTR57-int	61	0.0442153942056088	129739	366	67.992	7.27178209346339	0.0492834931611108	125296.614	183	0.366	ns	0.1666667	0.1299505;0.2088777	0.3823	ns
LTR	ERVL--int	MER76-int	29	0.0210204333108632	129739	155	38.806	4.86024546561035	0.0281282391400468	125296.614	25	0.05	*	0.1870968	0.1290273;0.2575215	0.07769	ns
LTR	ERVL--int	tot	3674	2.66307144772798	129739	29730	5963.992	64.9261221492347	4.32295503801799	125296.614	1	0.002	**	0.1235789	0.1198580;0.1273734	2.2e-16	***
LTR	ERVL--int	MER21-int	107	0.0775581504918057	129739	1093	232.136	11.8877593693186	0.168262045070708	125296.614	1	0.002	**	0.0978957	0.08092165;0.11706866	2.2e-16	***
LTR	ERVL--int	ERVL-B4-int	537	0.38924043751495	129739	3898	937.083	26.0354749708346	0.679237610629091	125296.614	1	0.002	**	0.137763	0.1270897;0.1489823	2.2e-16	***
LTR	ERVL--int	MER70-int	28	0.0202955907829024	129739	258	43.869	5.98394908456336	0.0317981168591124	125296.614	8	0.016	*	0.1085271	0.07333728;0.15302253	0.007777	**
LTR	ERVL--int	MER68-int	90	0.065235827516472	129739	410	175.813	8.50543199216673	0.127436739368372	125296.614	1	0.002	**	0.2195122	0.1803763;0.2627506	2.2e-16	***
LTR	ERVL--int	LTR52-int	30	0.021745275838824	129739	170	52.666	5.33731495519337	0.0381745565775835	125296.614	1	0.002	**	0.1764706	0.1223447;0.2422375	0.0001203	***
LTR	ERVL--int	HERVL40-int	139	0.100753111386551	129739	1333	272.038	14.3726521257953	0.1971847116214	125296.614	1	0.002	**	0.1042761	0.08838093;0.12193917	2.2e-16	***
LTR	ERVL--int	ERVL47-int	24	0.0173962206710592	129739	212	43.835	5.71983316990028	0.0317734722131617	125296.614	1	0.002	**	0.1132075	0.07389576;0.16374917	0.0004689	***
LTR	ERVL--int	HERVL74-int	55	0.039866339037844	129739	371	95.944	8.15053957080728	0.069544291502671	125296.614	1	0.002	**	0.148248	0.1136738;0.1885531	3.902e-07	***
LTR	ERVL--int	ERVL-int	137	0.0993034263306297	129739	820	206.523	12.2776305210416	0.149696653402048	125296.614	1	0.002	**	0.1670732	0.1421641;0.1944016	6.105e-09	***
LTR	ERVL--int	ERV3-16A3_I-int	711	0.515363037380129	129739	6505	1209.431	31.5158132607344	0.876647023434159	125296.614	1	0.002	**	0.1093005	0.1018178;0.1171356	2.2e-16	***
LTR	ERVL--int	HERVL32-int	17	0.0123223229753336	129739	114	20.657	4.23075055400933	0.0149730721000863	125296.614	235	0.47	ns	0.1491228	0.08933565;0.22799117	0.4651	ns
LTR	ERVL--int	ERVL-E-int	940	0.681351976283152	129739	8861	1641.772	34.5604751478107	1.19002616681526	125296.614	1	0.002	**	0.1060828	0.09974491;0.11268105	2.2e-16	***
LTR	ERVL--int	LTR53-int	50	0.03624212639804	129739	325	95.585	7.72453516034741	0.0692840730351331	125296.614	1	0.002	**	0.1538462	0.1163943;0.1977475	5.259e-09	***
LTR	ERVL--int	HERVL18-int	64	0.0463899217894912	129739	504	93.758	9.22477818337831	0.0679597857365487	125296.614	2	0.004	**	0.1269841	0.09918316;0.15924639	0.0004637	***
LTR	ERVL--int	HERV16-int	254	0.184110002102043	129739	1904	362.968	16.0790395083634	0.263094642688876	125296.614	1	0.002	**	0.1334034	0.1184419;0.1495037	3.84e-11	***
LTR	ERVL--int	HERVL66-int	21	0.0152216930871768	129739	107	24.722	4.53930846289623	0.0179195569762469	125296.614	237	0.474	ns	0.1962617	0.1257873;0.2842237	0.4245	ns
LTR	ERVL?	tot	615	0.445778154695892	129739	3926	744.482	22.4760505616278	0.539632214901313	125296.614	1	0.002	**	0.156648	0.1454099;0.1683997	7.512e-08	***
LTR	ERVL?	LTR89B	126	0.0913301585230609	129739	732	135.679	10.3507051013975	0.0983459093511935	125296.614	184	0.368	ns	0.1721311	0.1454672;0.2014672	0.3918	ns
LTR	ERVL?	Eutr10	121	0.0877059458832569	129739	999	182.489	11.23976028264	0.132275788085039	125296.614	1	0.002	**	0.1211211	0.1015284;0.1429770	1.471e-07	***
LTR	ERVL?	LTR89	184	0.133371025144787	129739	1093	193.487	12.3474001024219	0.140247606207551	125296.614	224	0.448	ns	0.168344	0.1466204;0.1918692	0.4757	ns
LTR	ERVL?	LTR55	117	0.0848065757714137	129739	406	113.056	7.72415215583733	0.0819477968411363	125296.614	708	0.588	ns	0.2881773	0.2445743;0.3348995	0.6581	ns
LTR	ERVL?	LTR87	71	0.0514638194852168	129739	696	124.464	10.0151388910492	0.0902168004001131	125296.614	1	0.002	**	0.1020115	0.08053375;0.12692971	1.956e-08	***
LTR	ERVK	MER9a1	118	0.0855314182993745	129739	341	68.1	7.26999675741695	0.0493617761541305	125296.614	1001	0.002	**	0.3460411	0.2956159;0.3991672	2.737e-10	***
LTR	ERVK	MER11C	350	0.25369488478628	129739	869	206.093	12.5644823696489	0.149384971115025	125296.614	1001	0.002	**	0.4027618	0.3699547;0.4362306	2.2e-16	***
LTR	ERVK	LTR22	24	0.0173962206710592	129739	104	16.596	3.43228270463909	0.0120294865940374	125296.614	987	0.03	*	0.2307692	0.1537994;0.3236326	0.05942	ns
LTR	ERVK	LTR14A	43	0.0311682287023144	129739	133	26.444	4.18693138162	0.0191677358093954	125296.614	1001	0.002	**	0.3233083	0.2448367;0.4098491	0.0006811	***
LTR	ERVK	LTR3B_	55	0.039866339037844	129739	264	46.388	6.11038401352917	0.0336239951870456	125296.614	944	0.116	ns	0.2083333	0.1609730;0.2623723	0.169	ns
LTR	ERVK	MER11A	583	0.422583193801147	129739	968	227.542	12.9355929730943	0.164932118497256	125296.614	1001	0.002	**	0.6022727	0.5706514;0.6332699	2.2e-16	***
LTR	ERVK	LTR5A	62	0.0449402367335696	129739	267	51.578	6.90649083222555	0.0373859279071622	125296.614	935	0.134	ns	0.2322097	0.1829157;0.2875549	0.1205	ns
LTR	ERVK	LTR13	124	0.0898804734671393	129739	466	104.567	9.43008151806959	0.075794608621277	125296.614	982	0.04	*	0.2660944	0.2264924;0.3086941	0.03471	*
LTR	ERVK	LTR13A	38	0.0275440160625104	129739	189	40.595	5.90371313910397	0.0294249824225687	125296.614	347	0.694	ns	0.2010582	0.1463838;0.2653597	0.7232	ns
LTR	ERVK	LTR22C0	39	0.0282688585904712	129739	113	28.027	3.95903333465946	0.0203151615311574	125296.614	999	0.006	**	0.3451327	0.2582140;0.4403905	0.02166	*
LTR	ERVK	LTR22E	41	0.0297185436463928	129739	122	20.866	4.27648597943827	0.0151245641884301	125296.614	1001	0.002	**	0.3360656	0.2531022;0.4271979	9.739e-06	***
LTR	ERVK	LTR3B	16	0.0115974804473728	129739	90	16.547	3.45626051343598	0.0119939693101674	125296.614	515	0.974	ns	0.1777778	0.1051691;0.2725848	1	ns
LTR	ERVK	LTR5_Hs	141	0.102202796442473	129739	653	137.147	10.5356723274498	0.0994099781822399	125296.614	667	0.67	ns	0.2159265	0.1849449;0.2495004	0.7009	ns
LTR	ERVK	LTR22C2	22	0.0159465356151376	129739	70	14.413	3.13819681971658	0.010447155355499	125296.614	993	0.018	*	0.3142857	0.2085298;0.4363330	0.0369	*
LTR	ERVK	LTR22B2	7	0.0050738976957256	129739	40	8.158	2.30094118358778	0.00591326534310421	125296.614	400	0.8	ns	0.175	0.07338273;0.32779013	0.8443	ns
LTR	ERVK	LTR14	21	0.0152216930871768	129739	97	18.597	3.72161812138771	0.013479896492487	125296.614	803	0.398	ns	0.2164948	0.1392900;0.3116958	0.5198	ns
LTR	ERVK	LTR22A	51	0.0369669689260008	129739	170	36.638	5.17491408003415	0.0265567805394278	125296.614	999	0.006	**	0.3	0.2322231;0.3749013	0.01141	*
LTR	ERVK	LTR5	4	0.0028993701118432	129739	27	5.875	2.00982944908627	0.0042584498517697	125296.614	265	0.53	ns	0.1481481	0.0418874;0.3373109	0.4886	ns
LTR	ERVK	MER9a2	86	0.0623364574046288	129739	310	56.396	6.67965581462112	0.0408782192068773	125296.614	1001	0.002	**	0.2774194	0.2283054;0.3308443	3.403e-05	***
LTR	ERVK	LTR5B	101	0.0732090953240409	129739	442	107.538	9.22809372046652	0.0779481157718486	125296.614	257	0.514	ns	0.2285068	0.1901620;0.2705291	0.506	ns
LTR	ERVK	LTR22B	29	0.0210204333108632	129739	142	23.648	4.22563036149069	0.017141076101217	125296.614	918	0.168	ns	0.2042254	0.1412436;0.2799524	0.2169	ns
LTR	ERVK	LTR3A	48	0.0347924413421184	129739	163	35.043	5.29009793256572	0.0254006567073303	125296.614	996	0.012	*	0.2944785	0.2257738;0.3708261	0.01686	*
LTR	ERVK	MER11D	94	0.0681351976283152	129739	260	66.911	6.83738464830147	0.0484999383883851	125296.614	1001	0.002	**	0.3615385	0.3030950;0.4231787	0.000211	***
LTR	ERVK	LTR3	36	0.0260943310065888	129739	92	18.608	3.90276409325078	0.0134878697602946	125296.614	1001	0.002	**	0.3913043	0.2911782;0.4986313	3.772e-05	***
LTR	ERVK	tot	2738	1.98461884155667	129739	8264	1733.896	36.2953238659546	1.25680155986112	125296.614	1001	0.002	**	0.3313166	0.3211689;0.3415833	2.2e-16	***
LTR	ERVK	LTR13_	15	0.010872637919412	129739	44	8.894	2.54740127448606	0.00644674944368336	125296.614	992	0.02	*	0.3409091	0.2049173;0.4991950	0.03622	*
LTR	ERVK	LTR14B	110	0.0797326780756881	129739	363	72.874	7.38109779129124	0.0528221743826154	125296.614	1001	0.002	**	0.3030303	0.2561529;0.3531550	3.891e-06	***
LTR	ERVK	LTR22C	10	0.00724842527960801	129739	16	2.25085910652921	1.25620563076976	0.00163151840486022	125296.614	874	0.256	ns	0.625	0.3543461;0.8480163	1.073e-05	***
LTR	ERVK	MER11B	277	0.200781380245142	129739	544	123.776	9.8103040761266	0.089718108740876	125296.614	1001	0.002	**	0.5091912	0.4663108;0.5519712	2.2e-16	***
LTR	ERVK	MER9B	6	0.0043490551677648	129739	39	6.48248248248248	2.17137587483675	0.00469877899006421	125296.614	534	0.936	ns	0.1538462	0.05862426;0.30527992	1	ns
LTR	ERVK	MER9a3	203	0.147143033176042	129739	575	115.401	8.91805644357171	0.0836475525692043	125296.614	1001	0.002	**	0.3530435	0.3139526;0.3936531	2.2e-16	***
LTR	ERVK	LTR14C	42	0.0304433861743536	129739	137	21.147	4.21249761259708	0.015328244938787	125296.614	1001	0.002	**	0.3065693	0.2306936;0.3910234	7.677e-06	***
LTR	ERVK	LTR22B1	51	0.0369669689260008	129739	154	31.937	4.63557111039401	0.0231492958154841	125296.614	1001	0.002	**	0.3311688	0.2575133;0.4114651	0.0003163	***
LTR	ERV1	LTR64	58	0.0420408666217264	129739	372	65.86	7.34359096956853	0.0477381288914983	125296.614	160	0.32	ns	0.155914	0.1205705;0.1968430	0.3085	ns
LTR	ERV1	LTR9C	41	0.0297185436463928	129739	153	26.577	4.80761730841632	0.0192641398656142	125296.614	998	0.008	**	0.2679739	0.1996676;0.3454967	0.003703	**
LTR	ERV1	LTR43B	53	0.0384166539819224	129739	242	49.912	5.926498070478	0.0361783402555795	125296.614	740	0.524	ns	0.2190083	0.1685678;0.2764725	0.6335	ns
LTR	ERV1	MER61F	31	0.0224701183667848	129739	159	32.275	4.67902428592417	0.0233942925899348	125296.614	432	0.864	ns	0.1949686	0.1364829;0.2651786	0.9214	ns
LTR	ERV1	MER4E	138	0.10002826885859	129739	729	182.994	10.6661018994631	0.132641833561659	125296.614	1	0.002	**	0.1893004	0.1614811;0.2196596	8.328e-05	***
LTR	ERV1	LTR77	27	0.0195707482549416	129739	103	15.723	3.81717720859826	0.0113966990671277	125296.614	994	0.016	*	0.2621359	0.1803902;0.3580227	0.003709	**
LTR	ERV1	LTR21C	3	0.0021745275838824	129739	22	4.299	1.80910803211746	0.00311609802770348	125296.614	355	0.71	ns	0.1363636	0.02905585;0.34912210	0.6008	ns
LTR	ERV1	LTR10F	120	0.0869811033552961	129739	449	89.733	7.76208483340403	0.0650422945615065	125296.614	1001	0.002	**	0.2672606	0.2268642;0.3107541	0.0005961	***
LTR	ERV1	LTR2752	120	0.0869811033552961	129739	230	44.627	6.02363305283075	0.0323475474953066	125296.614	1001	0.002	**	0.5217391	0.4550899;0.5878209	2.2e-16	***
LTR	ERV1	MER95	17	0.0123223229753336	129739	139	28.321	4.35050409560615	0.0205282652343778	125296.614	8	0.016	*	0.1223022	0.07288577;0.18858388	0.01523	*
LTR	ERV1	LTR68	33	0.0239198034227064	129739	352	65.314	6.77564117359482	0.0473423648712317	125296.614	1	0.002	**	0.09375	0.06541391;0.12913859	2.621e-06	***
LTR	ERV1	LTR9B	148	0.107276694138198	129739	685	147.573	10.0081383800302	0.106967186378759	125296.614	535	0.934	ns	0.2160584	0.1857866;0.2487988	0.9629	ns
LTR	ERV1	MER57E3	22	0.0159465356151376	129739	243	61.595	6.9326067273455	0.0446466755097455	125296.614	1	0.002	**	0.09053498	0.05760945;0.13386151	1.809e-10	***
LTR	ERV1	HERV-Fc1_LTR3	4	0.0028993701118432	129739	5	1.48294434470377	0.755183492013128	0.00107490112764025	125296.614	557	0.89	ns	0.8	0.2835821;0.9949492	0.02951	*
LTR	ERV1	LTR6B	30	0.021745275838824	129739	154	31.561	4.733992996371	0.0228767550249708	125296.614	411	0.822	ns	0.1948052	0.1354622;0.2662677	0.8418	ns
LTR	ERV1	LTR60B	59	0.0427657091496872	129739	247	52.155	5.95486653380539	0.0378041620457956	125296.614	891	0.222	ns	0.2388664	0.1870906;0.2970262	0.2761	ns
LTR	ERV1	LTR12F	180	0.130471655032944	129739	637	108.693	9.30211160330172	0.0787853088916433	125296.614	1001	0.002	**	0.2825746	0.2479009;0.3192775	2.235e-12	***
LTR	ERV1	MER90a	180	0.130471655032944	129739	1252	272.627	13.6282647685096	0.197611643870369	125296.614	1	0.002	**	0.14377	0.1247901;0.1644393	3.352e-11	***
LTR	ERV1	LTR109A2	4	0.0028993701118432	129739	26	4.97088353413655	1.97067843392565	0.00360310778708225	125296.614	438	0.876	ns	0.1538462	0.04356348;0.34867879	0.8049	ns
LTR	ERV1	MER51B	128	0.0927798435789825	129739	713	155.187	10.140357876222	0.112486137386653	125296.614	2	0.004	**	0.1795231	0.1520246;0.2097028	0.01417	*
LTR	ERV1	LTR58	11	0.00797326780756881	129739	76	14.996	3.34920904113213	0.0108697385493002	125296.614	143	0.286	ns	0.1447368	0.07452894;0.24423396	0.3125	ns
LTR	ERV1	LTR78B	448	0.324729452526439	129739	3270	582.958	20.3103112911827	0.422552750414972	125296.614	1	0.002	**	0.1370031	0.1253933;0.1492661	2.329e-10	***
LTR	ERV1	LTR12C	966	0.700197882010133	129739	2731	590.603	22.7383469808916	0.428094171541233	125296.614	1001	0.002	**	0.3537166	0.3357664;0.3719809	2.2e-16	***
LTR	ERV1	MER41B	478	0.346474728365263	129739	2851	584.175	21.0608626351091	0.423434883771501	125296.614	1	0.002	**	0.1676605	0.1541191;0.1818877	5.268e-07	***
LTR	ERV1	LTR12	252	0.182660317046122	129739	778	158.312	11.2075985949831	0.11475127028653	125296.614	1001	0.002	**	0.3239075	0.2911020;0.3580542	3.705e-15	***
LTR	ERV1	LTR6A	60	0.043490551677648	129739	287	51.057	6.26857607802969	0.0370082849500946	125296.614	928	0.148	ns	0.2090592	0.1634928;0.2607444	0.1652	ns
LTR	ERV1	MER101B	44	0.0318930712302752	129739	261	46.235	5.78958498463356	0.0335130942802676	125296.614	398	0.796	ns	0.1685824	0.1252444;0.2196280	0.8078	ns
LTR	ERV1	MER50B	153	0.110900906778002	129739	692	162.835	9.87478031584939	0.118029733040497	125296.614	171	0.342	ns	0.2210983	0.1907001;0.2538958	0.3947	ns
LTR	ERV1	HERV1_LTRb	5	0.003624212639804	129739	10	4.37137137137137	1.25952134131967	0.0031685558754803	125296.614	833	0.338	ns	0.5	0.187086;0.812914	0.7562	ns
LTR	ERV1	LTR25	67	0.0485644493733736	129739	284	58.404	5.46558840900564	0.0423337030030226	125296.614	953	0.098	ns	0.2359155	0.1877624;0.2896716	0.212	ns
LTR	ERV1	LTR10B2	46	0.0333427562861968	129739	101	19.381	3.78234651309807	0.0140481730344083	125296.614	1001	0.002	**	0.4554455	0.3560016;0.5575711	2.038e-09	***
LTR	ERV1	LTR24B	55	0.039866339037844	129739	454	86.665	7.98226105132446	0.0628184776857228	125296.614	1	0.002	**	0.1211454	0.09258098;0.15475391	9.715e-05	***
LTR	ERV1	LTR45C	73	0.0529135045411384	129739	424	73.175	7.56833235624959	0.0530403519835316	125296.614	539	0.926	ns	0.1721698	0.1374504;0.2115399	1	ns
LTR	ERV1	MER31B	262	0.18990874232573	129739	1486	303.758	14.2580057065049	0.220176716608317	125296.614	3	0.006	**	0.1763122	0.1572544;0.1966585	0.006875	**
LTR	ERV1	LTR49	241	0.174687049238553	129739	1462	334.603	14.5310888629704	0.242534484383268	125296.614	1	0.002	**	0.1648427	0.1461695;0.1848729	1.722e-09	***
LTR	ERV1	LTR35	15	0.010872637919412	129739	105	19.898	4.05561882381025	0.014422916621364	125296.614	133	0.266	ns	0.1428571	0.08221719;0.22465361	0.2624	ns
LTR	ERV1	MER4B	285	0.206580120468828	129739	1738	400.54	16.3730411492941	0.290328426149419	125296.614	1	0.002	**	0.1639816	0.1468652;0.1822405	1.064e-11	***
LTR	ERV1	MER34A1	127	0.0920550010510217	129739	775	141.633	10.0138198299943	0.102661621762672	125296.614	73	0.146	ns	0.163871	0.1384838;0.1918451	0.178	ns
LTR	ERV1	MER89	230	0.166713781430984	129739	1388	251.667	13.551079025035	0.182418944484311	125296.614	67	0.134	ns	0.1657061	0.1465088;0.1863297	0.1342	ns
LTR	ERV1	MER92D	29	0.0210204333108632	129739	231	48.686	5.42963027147198	0.0352896833162995	125296.614	1	0.002	**	0.1255411	0.08571324;0.17529937	0.001178	**
LTR	ERV1	MER49	242	0.175411891766514	129739	1335	282.365	14.3070775306303	0.204670160407651	125296.614	2	0.004	**	0.1812734	0.1609528;0.2030074	0.006611	**
LTR	ERV1	LTR1A1	127	0.0920550010510217	129739	359	83.763	7.7854636627785	0.0607149846695805	125296.614	1001	0.002	**	0.3537604	0.3042946;0.4056611	2.577e-07	***
LTR	ERV1	LTR72	36	0.0260943310065888	129739	153	28.184	4.77880539266676	0.0204289618080472	125296.614	957	0.09	ns	0.2352941	0.1705637;0.3105643	0.1169	ns
LTR	ERV1	MER34D	35	0.025369488478628	129739	249	46.103	6.03728745711514	0.0334174150665768	125296.614	32	0.064	ns	0.1405622	0.09989914;0.19002992	0.07263	ns
LTR	ERV1	LTR26	199	0.144243663064199	129739	596	122.317	9.71281884160564	0.0886605634925812	125296.614	1001	0.002	**	0.3338926	0.2960958;0.3733456	2.403e-13	***
LTR	ERV1	LTR29	122	0.0884307884112177	129739	708	160.154	9.72279881602088	0.116086430223034	125296.614	1	0.002	**	0.1723164	0.1452046;0.2021906	0.0004537	***
LTR	ERV1	LTR27C	58	0.0420408666217264	129739	120	22.574	4.31661408480735	0.0163625952261871	125296.614	1001	0.002	**	0.4833333	0.3911723;0.5763363	2.407e-13	***
LTR	ERV1	LTR23	101	0.0732090953240409	129739	856	160.513	10.8434040047584	0.116346648690572	125296.614	1	0.002	**	0.1179907	0.09714028;0.14151096	4.98e-08	***
LTR	ERV1	MER61E	122	0.0884307884112177	129739	318	64.323	6.69951897934132	0.0466240459260226	125296.614	1001	0.002	**	0.3836478	0.3299350;0.4395498	1.213e-13	***
LTR	ERV1	PABL_A	82	0.0594370872927856	129739	524	126.863	9.26131756301463	0.091955697624691	125296.614	1	0.002	**	0.1564885	0.1264370;0.1904755	1.942e-06	***
LTR	ERV1	MER65D	53	0.0384166539819224	129739	470	75.286	7.71918323333428	0.0545704945600568	125296.614	1	0.002	**	0.112766	0.08561915;0.14489655	0.004556	**
LTR	ERV1	MER57E1	81	0.0587122447648248	129739	501	95.185	8.1598626433512	0.0689941360239488	125296.614	44	0.088	ns	0.1616766	0.1305172;0.1968909	0.1108	ns
LTR	ERV1	LTR8	796	0.576974652256797	129739	3403	754.87	23.2785521669839	0.547161879081769	125296.614	961	0.082	ns	0.2339113	0.2197750;0.2485061	0.09071	ns
LTR	ERV1	LTR8A	312	0.22615086872377	129739	1442	316.568	14.3346034774896	0.229461949391495	125296.614	386	0.772	ns	0.2163662	0.1953615;0.2385327	0.7991	ns
LTR	ERV1	MER57B2	144	0.104377324026355	129739	1104	207.744	12.8519896373144	0.150581686128689	125296.614	1	0.002	**	0.1304348	0.1111213;0.1517413	3.485e-07	***
LTR	ERV1	LTR39	181	0.131196497560905	129739	1272	247.357	13.73529064888	0.1792948731888	125296.614	1	0.002	**	0.1422956	0.1235477;0.1627132	1.379e-06	***
LTR	ERV1	MER4E1	160	0.115974804473728	129739	1050	219.929	12.442619409826	0.159413892331891	125296.614	1	0.002	**	0.152381	0.1311649;0.1755657	2.944e-06	***
LTR	ERV1	LTR44	29	0.0210204333108632	129739	218	39.032	5.55426195149507	0.028292053551366	125296.614	40	0.08	ns	0.1330275	0.09093341;0.18543252	0.07754	ns
LTR	ERV1	LTR1B	132	0.0956792136908257	129739	321	64.772	6.92863781864965	0.046949500221077	125296.614	1001	0.002	**	0.411215	0.3568692;0.4672147	2.2e-16	***
LTR	ERV1	LTR46	59	0.0427657091496872	129739	255	62.626	5.91685162338326	0.0453939881560731	125296.614	304	0.608	ns	0.2313725	0.1810467;0.2880594	0.6625	ns
LTR	ERV1	LTR1B1	59	0.0427657091496872	129739	168	34.577	5.01489982155379	0.0250628800893006	125296.614	1001	0.002	**	0.3511905	0.2792520;0.4284831	1.353e-05	***
LTR	ERV1	MER4D1	208	0.150767245815846	129739	1536	314.426	15.8411952663764	0.227909336696603	125296.614	1	0.002	**	0.1354167	0.1186889;0.1535514	1.885e-12	***
LTR	ERV1	HERV1_LTRa	6	0.0043490551677648	129739	27	5.997	2.04723769557474	0.00434688064018092	125296.614	619	0.766	ns	0.2222222	0.08621694;0.42258306	1	ns
LTR	ERV1	LTR38B	31	0.0224701183667848	129739	226	43.453	5.80685030894637	0.0314965823674807	125296.614	22	0.044	*	0.1371681	0.09513884;0.18901586	0.03475	*
LTR	ERV1	LTR28B	104	0.0753836229079232	129739	261	56.344	6.43343244722855	0.0408405273954233	125296.614	1001	0.002	**	0.3984674	0.3386123;0.4606559	2.627e-11	***
LTR	ERV1	LTR1A2	235	0.170337994070788	129739	837	168.688	11.3586828318989	0.122272236356652	125296.614	1001	0.002	**	0.2807646	0.2505407;0.3125412	3.984e-08	***
LTR	ERV1	MER51E	51	0.0369669689260008	129739	233	42.92	5.93859132007472	0.0311102413000776	125296.614	924	0.156	ns	0.2188841	0.1675309;0.2775407	0.1763	ns
LTR	ERV1	MER72	147	0.106551851610238	129739	774	141.576	10.5137416157504	0.102620305738578	125296.614	727	0.55	ns	0.1899225	0.1628673;0.2193631	0.6091	ns
LTR	ERV1	MER92B	142	0.102927638970434	129739	804	194.628	11.4598841593161	0.141074651531955	125296.614	1	0.002	**	0.1766169	0.1508601;0.2047696	8.386e-06	***
LTR	ERV1	LTR26C	54	0.0391414965098832	129739	312	61.728	6.77509541762461	0.0447430795659643	125296.614	142	0.284	ns	0.1730769	0.1327768;0.2197129	0.2872	ns
LTR	ERV1	MER65A	221	0.160190198679337	129739	1394	252.25	13.8056544972014	0.182841527678112	125296.614	16	0.032	*	0.1585366	0.1397397;0.1787847	0.03094	*
LTR	ERV1	LTR10A	133	0.0964040562187865	129739	311	57.05	7.05246320353656	0.0413522662201637	125296.614	1001	0.002	**	0.4276527	0.3719818;0.4847151	2.2e-16	***
LTR	ERV1	MER51C	31	0.0224701183667848	129739	180	36.301	5.37878520953665	0.026312508607505	125296.614	189	0.378	ns	0.1722222	0.1201176;0.2354585	0.3539	ns
LTR	ERV1	HERV-Fc1_LTR1	1	0.0007248425279608	129739	17	2.75215517241379	1.37515153216413	0.00199487911251281	125296.614	178	0.356	ns	0.05882353	0.001488174;0.286889397	0.3399	ns
LTR	ERV1	MER39	391	0.283413428432673	129739	3348	619.271	20.5505689674248	0.448873957132813	125296.614	1	0.002	**	0.1167861	0.1060961;0.1281504	2.2e-16	***
LTR	ERV1	LTR71B	43	0.0311682287023144	129739	233	43.439	5.8578659589985	0.0314864345720892	125296.614	519	0.966	ns	0.1845494	0.1368967;0.2404232	1	ns
LTR	ERV1	LTR19B	95	0.068860040156276	129739	283	56.67	6.15328879242335	0.0410768260595386	125296.614	1001	0.002	**	0.335689	0.2808829;0.3939786	9.568e-08	***
LTR	ERV1	MER34B	113	0.0819072056595705	129739	667	133.924	9.74233735492346	0.0970738107146222	125296.614	14	0.028	*	0.1694153	0.1417119;0.2000799	0.0424	*
LTR	ERV1	MER67C	189	0.136995237784591	129739	1648	334.404	14.5638212323857	0.242390240720204	125296.614	1	0.002	**	0.1146845	0.09969361;0.13106255	2.2e-16	***
LTR	ERV1	LTR51	72	0.0521886620131776	129739	414	82.773	7.71381708196233	0.0599973905668993	125296.614	83	0.166	ns	0.173913	0.1386363;0.2139286	0.1971	ns
LTR	ERV1	LTR48B	156	0.113075434361885	129739	1013	199.961	11.7488516253511	0.14494023673357	125296.614	1	0.002	**	0.153998	0.1323079;0.1777199	0.0004349	***
LTR	ERV1	MER41C	160	0.115974804473728	129739	837	179.843	10.6401863030947	0.130357854756054	125296.614	32	0.064	ns	0.1911589	0.1650480;0.2194646	0.1007	ns
LTR	ERV1	LTR27E	84	0.0608867723487072	129739	222	40.14	5.84076317911576	0.0290951790723465	125296.614	1001	0.002	**	0.3783784	0.3143411;0.4457106	4.622e-12	***
LTR	ERV1	LTR1	82	0.0594370872927856	129739	244	50.137	6.06605539275961	0.0363414298243707	125296.614	1001	0.002	**	0.3360656	0.2770656;0.3991052	2.289e-06	***
LTR	ERV1	LTR31	47	0.0340675988141576	129739	241	45.956	6.178206392978	0.0333108632149665	125296.614	602	0.8	ns	0.1950207	0.1469547;0.2507582	0.8697	ns
LTR	ERV1	MER87	39	0.0282688585904712	129739	165	37.435	4.95240358828936	0.0271344800342126	125296.614	682	0.64	ns	0.2363636	0.1737976;0.3086489	0.7804	ns
LTR	ERV1	LTR4	36	0.0260943310065888	129739	102	24.394	3.7882865671851	0.0176818086270758	125296.614	1001	0.002	**	0.3529412	0.2608650;0.4538017	0.0102	*
LTR	ERV1	MER61A	197	0.142793978008278	129739	811	165.685	10.6614934433428	0.120095534245185	125296.614	999	0.006	**	0.24291	0.2137578;0.2739441	0.007832	**
LTR	ERV1	MER34C_	126	0.0913301585230609	129739	651	132.235	9.24701477679592	0.0958495516848965	125296.614	258	0.516	ns	0.1935484	0.1638776;0.2260280	0.592	ns
LTR	ERV1	LTR12_	168	0.121773544697414	129739	545	97.648	9.18294192633397	0.0707794231703163	125296.614	1001	0.002	**	0.3082569	0.2697009;0.3489069	2.955e-13	***
LTR	ERV1	LTR10C	153	0.110900906778002	129739	519	125.121	8.93679054388236	0.0906930219409833	125296.614	1001	0.002	**	0.2947977	0.2558721;0.3360789	0.005516	**
LTR	ERV1	MER66B	329	0.238473191699103	129739	1430	283.474	14.6938501841156	0.20547401077116	125296.614	1001	0.002	**	0.2300699	0.2084786;0.2527758	0.003136	**
LTR	ERV1	LTR70	23	0.0166713781430984	129739	151	40.967	5.76777064195328	0.0296946238429701	125296.614	2	0.004	**	0.1523179	0.0990735;0.2197348	0.0006636	***
LTR	ERV1	MER83B	25	0.01812106319902	129739	147	33.696	4.58154718131053	0.0244242938221671	125296.614	29	0.058	ns	0.170068	0.1131866;0.2407333	0.09522	ns
LTR	ERV1	HERV1_LTRd	1	0.0007248425279608	129739	16	2.60213903743315	1.38514438595449	0.00188614103799853	125296.614	234	0.468	ns	0.0625	0.001581112;0.302320738	0.4958	ns
LTR	ERV1	LTR12E	35	0.025369488478628	129739	112	20.485	4.20659844416727	0.014848399185277	125296.614	1001	0.002	**	0.3125	0.2282504;0.4069526	0.0008613	***
LTR	ERV1	LTR61	29	0.0210204333108632	129739	184	32.978	5.07022910953964	0.0239038568870913	125296.614	268	0.536	ns	0.1576087	0.1081652;0.2184456	0.5013	ns
LTR	ERV1	MER90	111	0.0804575206036489	129739	701	142.884	9.77138802954951	0.103568399765151	125296.614	1	0.002	**	0.1583452	0.1320914;0.1875116	0.002297	**
LTR	ERV1	MER72B	44	0.0318930712302752	129739	188	33.731	5.15919143434863	0.0244496633106458	125296.614	977	0.05	*	0.2340426	0.1755007;0.3011708	0.05694	ns
LTR	ERV1	MER57F	61	0.0442153942056088	129739	413	75.127	7.34730248825062	0.0544552445981111	125296.614	34	0.068	ns	0.1476998	0.1148999;0.1856461	0.07406	ns
LTR	ERV1	MER50	539	0.390690122570871	129739	2531	512.037	18.9205078318902	0.371146193489464	125296.614	927	0.15	ns	0.2129593	0.1971514;0.2294340	0.1816	ns
LTR	ERV1	LTR56	127	0.0920550010510217	129739	976	180.902	11.9293212172657	0.131125462993165	125296.614	1	0.002	**	0.130123	0.1096443;0.1528616	4.568e-06	***
LTR	ERV1	LTR1D	108	0.0782829930197664	129739	296	56.619	6.79411502691845	0.0410398590906126	125296.614	1001	0.002	**	0.3648649	0.3099335;0.4225315	3.873e-12	***
LTR	ERV1	MER61B	93	0.0674103551003544	129739	429	91.453	7.77857938812077	0.0662890237095991	125296.614	616	0.772	ns	0.2167832	0.1786944;0.2588291	0.8596	ns
LTR	ERV1	MER57C2	68	0.0492892919013344	129739	454	79.202	7.54838884624886	0.0574089778995513	125296.614	80	0.16	ns	0.1497797	0.1182249;0.1859798	0.1739	ns
LTR	ERV1	LTR26E	22	0.0159465356151376	129739	118	22.144	4.10464518711571	0.016050912939164	125296.614	548	0.908	ns	0.1864407	0.1206857;0.2685539	1	ns
LTR	ERV1	MER4A	164	0.118874174585571	129739	834	196.478	10.9896445933564	0.142415610208682	125296.614	4	0.008	**	0.1966427	0.1701789;0.2252696	0.00795	**
LTR	ERV1	MER52D	236	0.171062836598749	129739	657	131.848	10.5026282996782	0.0955690376265756	125296.614	1001	0.002	**	0.3592085	0.3224652;0.3972232	2.2e-16	***
LTR	ERV1	HERV-Fc1_LTR2	1	0.0007248425279608	129739	3	1.225	0.469393540781677	0.000887932096751981	125296.614	351	0.702	ns	0.3333333	0.008403759;0.905700676	1	ns
LTR	ERV1	LTR10D	44	0.0318930712302752	129739	181	40.855	5.06355750580701	0.0296134414798385	125296.614	764	0.476	ns	0.2430939	0.1825287;0.3122741	0.5936	ns
LTR	ERV1	LTR35B	36	0.0260943310065888	129739	206	42.895	5.50693211337323	0.0310921202368785	125296.614	116	0.232	ns	0.1747573	0.1255011;0.2336350	0.2647	ns
LTR	ERV1	MER65C	139	0.100753111386551	129739	680	135.424	9.78028005109658	0.0981610745065635	125296.614	662	0.68	ns	0.2044118	0.1747030;0.2367112	0.7368	ns
LTR	ERV1	LTR1F	67	0.0485644493733736	129739	132	31.313	4.65518009336929	0.0226969940780365	125296.614	1001	0.002	**	0.5075758	0.4191869;0.5956172	1.995e-11	***
LTR	ERV1	LTR7B	137	0.0993034263306297	129739	845	176.586	11.093857655373	0.127997042642486	125296.614	1	0.002	**	0.1621302	0.1379006;0.1887424	0.0006992	***
LTR	ERV1	MER52A	649	0.47042280064656	129739	1420	297.488	16.0409216433211	0.215631953958003	125296.614	1001	0.002	**	0.4570423	0.4308920;0.4833706	2.2e-16	***
LTR	ERV1	LTR27B	44	0.0318930712302752	129739	150	32.06	4.89942898758665	0.0232384514464233	125296.614	994	0.016	*	0.2933333	0.2219063;0.3731242	0.02161	*
LTR	ERV1	MER4D	193	0.139894607896434	129739	1315	259.251	14.3175763309295	0.187916150216365	125296.614	1	0.002	**	0.1467681	0.1280673;0.1670626	2.335e-06	***
LTR	ERV1	MER4D0	65	0.047114764317452	129739	444	95.739	8.47624478915785	0.0693956987844391	125296.614	1	0.002	**	0.1463964	0.1148376;0.1827546	0.0002665	***
LTR	ERV1	MER101	83	0.0601619298207464	129739	364	82.375	7.1054107454715	0.0597089032407709	125296.614	577	0.85	ns	0.228022	0.1859124;0.2746182	0.9501	ns
LTR	ERV1	LTR10G	53	0.0384166539819224	129739	116	21.661	4.14937300038167	0.0157008139981589	125296.614	1001	0.002	**	0.4568966	0.3641048;0.5519424	2.853e-11	***
LTR	ERV1	LTR1F1	104	0.0753836229079232	129739	221	44.103	5.93477991273582	0.0319677300106552	125296.614	1001	0.002	**	0.4705882	0.4033069;0.5386691	2.2e-16	***
LTR	ERV1	MER61D	78	0.0565377171809424	129739	267	51.007	6.06611479851386	0.0369720428236966	125296.614	1001	0.002	**	0.2921348	0.2382969;0.3506548	6.496e-05	***
LTR	ERV1	MER51D	24	0.0173962206710592	129739	151	30.244	4.5770529179171	0.0219221374156465	125296.614	104	0.208	ns	0.1589404	0.1045700;0.2271979	0.2232	ns
LTR	ERV1	MER57C1	21	0.0152216930871768	129739	187	33.453	5.14181186248868	0.0242481570878727	125296.614	9	0.018	*	0.1122995	0.07087411;0.16652873	0.0167	*
LTR	ERV1	MER67D	118	0.0855314182993745	129739	1042	183.194	11.5266312176293	0.132786802067251	125296.614	1	0.002	**	0.1132438	0.09463672;0.13406632	2.793e-08	***
LTR	ERV1	MER41A	429	0.310957444495183	129739	2558	514.925	19.6361134635129	0.373239538710215	125296.614	1	0.002	**	0.1677091	0.1534221;0.1827611	1.757e-05	***
LTR	ERV1	MER4A1_	90	0.065235827516472	129739	400	102.838	8.21542751469753	0.0745413558904328	125296.614	63	0.126	ns	0.225	0.1849932;0.2691299	0.1526	ns
LTR	ERV1	LTR9	181	0.131196497560905	129739	810	163.306	11.3554969645239	0.118371133871166	125296.614	944	0.116	ns	0.2234568	0.1952016;0.2537404	0.1253	ns
LTR	ERV1	MER66C	111	0.0804575206036489	129739	589	123.136	9.03034058333632	0.0892542095229811	125296.614	104	0.208	ns	0.188455	0.1576511;0.2224205	0.2437	ns
LTR	ERV1	MER57B1	159	0.115249961945767	129739	1010	207.575	11.925795554159	0.150459187741463	125296.614	1	0.002	**	0.1574257	0.1354939;0.1813748	0.0001131	***
LTR	ERV1	LTR37A	286	0.207304962996789	129739	1963	379.51	16.3670333224986	0.275084987786403	125296.614	1	0.002	**	0.1456954	0.1303717;0.1620854	3.872e-08	***
LTR	ERV1	MER66D	38	0.0275440160625104	129739	246	52.574	6.05286388093777	0.0381078710650111	125296.614	10	0.02	*	0.1544715	0.1116907;0.2058037	0.02383	*
LTR	ERV1	PRIMA4_LTR	83	0.0601619298207464	129739	334	75.295	6.93123488398835	0.0545770181428085	125296.614	884	0.236	ns	0.248503	0.2030722;0.2984561	0.3259	ns
LTR	ERV1	PrimLTR79	29	0.0210204333108632	129739	141	28.057	4.48060563170057	0.0203369068069962	125296.614	631	0.742	ns	0.2056738	0.1422800;0.2818401	0.833	ns
LTR	ERV1	MER83C	32	0.0231949608947456	129739	151	29.402	4.64477878590253	0.0213118200071035	125296.614	744	0.516	ns	0.2119205	0.1496976;0.2857937	0.6072	ns
LTR	ERV1	MER110A	95	0.068860040156276	129739	635	125.646	9.50457895022294	0.0910735642681627	125296.614	1	0.002	**	0.1496063	0.1227580;0.1797595	0.00198	**
LTR	ERV1	LTR9D	187	0.13554555272867	129739	724	147.75	10.7584964212126	0.107095483506208	125296.614	1001	0.002	**	0.2582873	0.2267535;0.2918045	0.0004464	***
LTR	ERV1	LTR06	16	0.0115974804473728	129739	98	21.756	3.59407587306966	0.0157696740383152	125296.614	74	0.148	ns	0.1632653	0.09629865;0.25155043	0.1818	ns
LTR	ERV1	LTR19C	41	0.0297185436463928	129739	129	35.388	4.56380151674942	0.0256507273794768	125296.614	906	0.192	ns	0.3178295	0.2386680;0.4055749	0.2779	ns
LTR	ERV1	LTR59	23	0.0166713781430984	129739	114	23.292	4.10701882191982	0.016883032161263	125296.614	540	0.924	ns	0.2017544	0.1324035;0.2871899	1	ns
LTR	ERV1	LTR78	606	0.439254571944245	129739	4812	841.806	25.5958494977508	0.61017678909257	125296.614	1	0.002	**	0.1259352	0.1166862;0.1356406	2.2e-16	***
LTR	ERV1	MER31A	245	0.177586419350396	129739	1349	273.524	14.203984552835	0.19826182761795	125296.614	18	0.036	*	0.181616	0.1613834;0.2032457	0.05361	ns
LTR	ERV1	MER34A	275	0.19933169518922	129739	1464	284.61	14.6535533788438	0.206297431882923	125296.614	271	0.542	ns	0.1878415	0.1681344;0.2088094	0.5522	ns
LTR	ERV1	LTR10B1	86	0.0623364574046288	129739	171	29.489	4.84327743747314	0.021374881307036	125296.614	1001	0.002	**	0.502924	0.4255857;0.5801592	2.2e-16	***
LTR	ERV1	HERV-Fc2_LTR	3	0.0021745275838824	129739	4	2.14777327935223	0.785136170156826	0.00155679741329233	125296.614	942	0.12	ns	0.75	0.1941204;0.9936905	0.6291	ns
LTR	ERV1	MER41G	26	0.0188459057269808	129739	114	22.638	4.20245364241137	0.0164089851479766	125296.614	821	0.362	ns	0.2280702	0.1547148;0.3160484	0.4126	ns
LTR	ERV1	MER41E	66	0.0478396068454128	129739	360	64.566	7.34149450326986	0.046800182660317	125296.614	617	0.77	ns	0.1833333	0.1447213;0.2272455	0.8368	ns
LTR	ERV1	LTR1C1	32	0.0231949608947456	129739	70	11.532	3.21952501797103	0.00835888403244395	125296.614	1001	0.002	**	0.4571429	0.3374477;0.5805791	1.039e-08	***
LTR	ERV1	MER87B	34	0.0246446459506672	129739	202	39.159	5.27404347105089	0.028384108552417	125296.614	198	0.396	ns	0.1683168	0.1194696;0.2271826	0.4228	ns
LTR	ERV1	MER4CL34	132	0.0956792136908257	129739	896	165.464	11.8190691001615	0.119935344046506	125296.614	7	0.014	*	0.1473214	0.1247461;0.1722432	0.003402	**
LTR	ERV1	LTR19A	153	0.110900906778002	129739	447	96.352	7.90611172464712	0.0698400272540791	125296.614	1001	0.002	**	0.3422819	0.2983490;0.3883183	7.536e-10	***
LTR	ERV1	HERV1_LTRc	7	0.0050738976957256	129739	34	6.973	2.23590479901767	0.00505432694747066	125296.614	608	0.788	ns	0.2058824	0.08702131;0.37897775	1	ns
LTR	ERV1	LTR7Y	29	0.0210204333108632	129739	257	60.29	6.09270227575753	0.0437007560107567	125296.614	1	0.002	**	0.1128405	0.07688652;0.15802489	9.457e-07	***
LTR	ERV1	LOR1a	237	0.17178767912671	129739	808	150.463	11.2591918182612	0.109061981284566	125296.614	1001	0.002	**	0.2933168	0.2621079;0.3260421	1.619e-13	***
LTR	ERV1	LTR12B	45	0.032617913758236	129739	171	30.002	5.30812322503653	0.0217467255238799	125296.614	996	0.012	*	0.2631579	0.1988782;0.3358413	0.004594	**
LTR	ERV1	LTR54	149	0.108001536666159	129739	1113	214.348	11.9175048950241	0.155368546183342	125296.614	1	0.002	**	0.1338724	0.1144065;0.1552960	2.674e-07	***
LTR	ERV1	MER51A	227	0.164539253847102	129739	941	219.288	12.086402985882	0.158949268271468	125296.614	764	0.476	ns	0.2412327	0.2142108;0.2698846	0.563	ns
LTR	ERV1	LTR12D	174	0.126122599865179	129739	490	95.955	8.35971649398828	0.0695522647704786	125296.614	1001	0.002	**	0.355102	0.3126959;0.3992686	2.2e-16	***
LTR	ERV1	LTR48	141	0.102202796442473	129739	975	190.948	11.5867833996131	0.138407231029059	125296.614	1	0.002	**	0.1446154	0.1231253;0.1682764	3.718e-05	***
LTR	ERV1	LTR43	95	0.068860040156276	129739	424	82.13	7.59043573944966	0.0595313168214205	125296.614	961	0.082	ns	0.2240566	0.1852339;0.2667791	0.1242	ns
LTR	ERV1	MER92A	30	0.021745275838824	129739	151	37.938	4.78592321930273	0.0274990758257769	125296.614	53	0.106	ns	0.1986755	0.1382419;0.2713121	0.1589	ns
LTR	ERV1	LTR2C	72	0.0521886620131776	129739	291	66.963	6.79380503008342	0.0485376301998391	125296.614	786	0.432	ns	0.2474227	0.1989228;0.3011469	0.4863	ns
LTR	ERV1	LTR17	214	0.155116300983611	129739	843	183.473	11.3654936296425	0.132989033132552	125296.614	996	0.012	*	0.2538553	0.2247860;0.2846566	0.01223	*
LTR	ERV1	MER50C	21	0.0152216930871768	129739	85	21.82	3.44026676806254	0.0158160639601047	125296.614	475	0.95	ns	0.2470588	0.1598981;0.3525290	0.9017	ns
LTR	ERV1	MER57D	63	0.0456650792615304	129739	452	76.839	7.82114117308015	0.0556961750059799	125296.614	40	0.08	ns	0.1393805	0.1087937;0.1747780	0.09064	ns
LTR	ERV1	LTR45	23	0.0166713781430984	129739	174	32.643	4.88153463373765	0.0236610346402244	125296.614	27	0.054	ns	0.1321839	0.08567335;0.19171258	0.06474	ns
LTR	ERV1	LTR73	37	0.0268191735345496	129739	217	38.938	5.44497968809836	0.0282239183537377	125296.614	409	0.818	ns	0.1705069	0.1229846;0.2272775	0.791	ns
LTR	ERV1	MER92C	26	0.0188459057269808	129739	128	27.883	4.3120650395031	0.020210784207131	125296.614	385	0.77	ns	0.203125	0.1371863;0.2832872	0.7488	ns
LTR	ERV1	LTR24	55	0.039866339037844	129739	308	66.42	7.02901180871159	0.0481440407071564	125296.614	51	0.102	ns	0.1785714	0.1374497;0.2260014	0.1272	ns
LTR	ERV1	LTR24C	46	0.0333427562861968	129739	382	71.084	7.41889371698934	0.0515247062575655	125296.614	1	0.002	**	0.1204188	0.0895255;0.1573395	0.0006153	***
LTR	ERV1	MER84	53	0.0384166539819224	129739	358	74.958	6.86493724394939	0.0543327462108857	125296.614	2	0.004	**	0.1480447	0.1129033;0.1891327	0.004159	**
LTR	ERV1	LTR15	55	0.039866339037844	129739	264	55.397	6.07027505466097	0.0401541015214445	125296.614	509	0.986	ns	0.2083333	0.1609730;0.2623723	1	ns
LTR	ERV1	MER4C	120	0.0869811033552961	129739	668	144.76	9.52655001326057	0.104928204347605	125296.614	6	0.012	*	0.1796407	0.1512486;0.2108960	0.02128	*
LTR	ERV1	LTR27	89	0.0645109849885112	129739	315	65.045	6.94688665764991	0.0471473822312103	125296.614	1000	0.004	**	0.2825397	0.2334853;0.3357372	0.001317	**
LTR	ERV1	LTR1B0	33	0.0239198034227064	129739	92	21.332	4.03807900889545	0.0154623408064598	125296.614	997	0.01	**	0.3586957	0.2613292;0.4654333	0.006174	**
LTR	ERV1	LTR28	62	0.0449402367335696	129739	139	33.781	4.99459557772048	0.0244859054370438	125296.614	1001	0.002	**	0.4460432	0.3617698;0.5326650	1.655e-07	***
LTR	ERV1	LTR9A1	109	0.0790078355477273	129739	479	104.781	8.76115270936404	0.0759497249222606	125296.614	715	0.574	ns	0.2275574	0.1907484;0.2677680	0.6584	ns
LTR	ERV1	LTR72B	42	0.0304433861743536	129739	163	32.793	4.95951083754716	0.0237697610194185	125296.614	967	0.07	ns	0.2576687	0.1924458;0.3319230	0.07835	ns
LTR	ERV1	LTR21A	25	0.01812106319902	129739	94	24.583	3.65382832950065	0.0178188038648604	125296.614	601	0.802	ns	0.2659574	0.1800841;0.3670972	0.9069	ns
LTR	ERV1	LTR37B	243	0.176136734294475	129739	2032	384.685	16.0185632741944	0.278836047868601	125296.614	1	0.002	**	0.1195866	0.1057888;0.1344922	2.2e-16	***
LTR	ERV1	MER39B	163	0.11814933205761	129739	1186	268.662	12.9399845130973	0.194737643247005	125296.614	1	0.002	**	0.1374368	0.1183376;0.1583532	1.286e-14	***
LTR	ERV1	EUTREP7	38	0.0275440160625104	129739	275	52.369	5.913358335735	0.0379592783467792	125296.614	8	0.016	*	0.1381818	0.09967618;0.18469863	0.02589	*
LTR	ERV1	MER34	180	0.130471655032944	129739	1330	251.44	12.5268240716201	0.182254405230464	125296.614	1	0.002	**	0.1353383	0.1173991;0.1549055	2.471e-07	***
LTR	ERV1	LTR45B	70	0.050738976957256	129739	444	81.136	8.10809751083725	0.0588108233486275	125296.614	96	0.192	ns	0.1576577	0.1250113;0.1949449	0.1772	ns
LTR	ERV1	MER41D	88	0.0637861424605504	129739	472	111.294	8.35136571521745	0.0806706243068693	125296.614	3	0.006	**	0.1864407	0.1523036;0.2245620	0.01078	*
LTR	ERV1	LTR1F2	63	0.0456650792615304	129739	135	27.675	4.58065032035381	0.0200600169613152	125296.614	1001	0.002	**	0.4666667	0.3803812;0.5544464	1.037e-11	***
LTR	ERV1	LTR1E	169	0.122498387225375	129739	296	60.729	6.78214984769258	0.0440189618805315	125296.614	1001	0.002	**	0.5709459	0.5123994;0.6280580	2.2e-16	***
LTR	ERV1	LTR26B	26	0.0188459057269808	129739	138	25.744	4.38334092647123	0.0186603460398229	125296.614	573	0.858	ns	0.1884058	0.1269191;0.2637429	0.9133	ns
LTR	ERV1	LTR71A	26	0.0188459057269808	129739	166	29.548	4.94916055409301	0.0214176470161857	125296.614	274	0.548	ns	0.1566265	0.1049371;0.2210117	0.5427	ns
LTR	ERV1	LTR38C	25	0.01812106319902	129739	127	26.63	4.46486674325619	0.0193025565195961	125296.614	415	0.83	ns	0.1968504	0.1316285;0.2767242	0.8274	ns
LTR	ERV1	LTR2B	65	0.047114764317452	129739	326	76.37	6.96560260276308	0.0553562238603663	125296.614	59	0.118	ns	0.1993865	0.1573866;0.2469445	0.1501	ns
LTR	ERV1	MER66A	86	0.0623364574046288	129739	331	65.328	7.13072669952111	0.0473525126666232	125296.614	999	0.006	**	0.2598187	0.2134010;0.3105925	0.005641	**
LTR	ERV1	MER48	28	0.0202955907829024	129739	193	39.422	5.25733350240933	0.0285747421372707	125296.614	15	0.03	*	0.1450777	0.09861814;0.20280799	0.04012	*
LTR	ERV1	LTR21B	8	0.0057987402236864	129739	36	8.8	2.22507324619908	0.00637861424605505	125296.614	452	0.904	ns	0.2222222	0.1011505;0.3915176	0.8484	ns
LTR	ERV1	LTR36	77	0.0558128746529816	129739	484	101.324	8.61924099415461	0.0734439443031001	125296.614	3	0.006	**	0.1590909	0.1276386;0.1947759	0.006115	**
LTR	ERV1	LTR26D	45	0.032617913758236	129739	196	40.446	5.4305224955408	0.0293169808859025	125296.614	816	0.372	ns	0.2295918	0.1726672;0.2948868	0.427	ns
LTR	ERV1	LTR1D1	157	0.113800276889846	129739	311	72.43	7.22532388930111	0.0525003443002008	125296.614	1001	0.002	**	0.5048232	0.4478326;0.5617210	2.2e-16	***
LTR	ERV1	MER110	97	0.0703097252121977	129739	784	140.16	10.256392815878	0.101593928718986	125296.614	1	0.002	**	0.1237245	0.1014882;0.1488340	3.207e-05	***
LTR	ERV1	PABL_B	79	0.0572625597089032	129739	377	90.251	7.25290311555336	0.0654177629909902	125296.614	78	0.156	ns	0.2095491	0.1695608;0.2541665	0.1844	ns
LTR	ERV1	MER67B	85	0.061611614876668	129739	482	104.35	8.42760491032445	0.0756373177927095	125296.614	9	0.018	*	0.1763485	0.1433607;0.2133656	0.03108	*
LTR	ERV1	LOR1b	233	0.168888309014867	129739	1101	215.49	12.4592589319403	0.156196316350273	125296.614	938	0.128	ns	0.2116258	0.1878410;0.2369622	0.1838	ns
LTR	ERV1	LTR34	54	0.0391414965098832	129739	264	54.685	6.43904000890166	0.0396380136415364	125296.614	494	0.988	ns	0.2045455	0.1575574;0.2583010	1	ns
LTR	ERV1	MER83	88	0.0637861424605504	129739	466	92.443	8.24637822039189	0.0670066178122803	125296.614	314	0.628	ns	0.1888412	0.1543033;0.2273839	0.6423	ns
LTR	ERV1	LTR27D	92	0.0666855125723936	129739	273	45.643	6.16015409697665	0.0330839875037148	125296.614	1001	0.002	**	0.3369963	0.2811375;0.3964393	9.522e-12	***
LTR	ERV1	MER34C2	93	0.0674103551003544	129739	590	117.311	9.18197078995504	0.0850320017976095	125296.614	6	0.012	*	0.1576271	0.1291512;0.1895799	0.01143	*
LTR	ERV1	MER57E2	18	0.0130471655032944	129739	76	15.435	3.37389361986388	0.011187944419075	125296.614	825	0.354	ns	0.2368421	0.1468151;0.3482394	0.4757	ns
LTR	ERV1	LTR65	70	0.050738976957256	129739	462	98.287	8.09630663828768	0.0712425975456832	125296.614	1	0.002	**	0.1515152	0.1200573;0.1875129	0.0009611	***
LTR	ERV1	LTR10E	116	0.0840817332434529	129739	288	57.079	6.68651392494388	0.0413732866534745	125296.614	1001	0.002	**	0.4027778	0.3456586;0.4619189	1.64e-15	***
LTR	ERV1	LTR75_1	21	0.0152216930871768	129739	129	24.647	4.19475708319171	0.0178651937866498	125296.614	226	0.452	ns	0.1627907	0.1036855;0.2380145	0.5012	ns
LTR	ERV1	LTR2	204	0.147867875704003	129739	854	174.637	11.1113767685959	0.12658432455549	125296.614	998	0.008	**	0.2388759	0.2106341;0.2689320	0.01386	*
LTR	ERV1	tot	19403	14.0641195700234	129739	134544	21619.881	111.547647741746	15.6710091982517	125296.614	1	0.002	**	0.144213	0.1423399;0.1461016	2.2e-16	***
LTR	ERV1	MER61C	67	0.0485644493733736	129739	312	62.179	6.59351449785568	0.0450699835460746	125296.614	781	0.442	ns	0.2147436	0.1704754;0.2645201	0.4791	ns
LTR	ERV1	LTR38	37	0.0268191735345496	129739	237	50.249	6.10608575793718	0.0364226121875023	125296.614	16	0.032	*	0.1561181	0.1123657;0.2087091	0.03841	*
LTR	ERV1	LTR1C	18	0.0130471655032944	129739	65	13.178	3.33428154681535	0.00955197483346743	125296.614	939	0.126	ns	0.2769231	0.1731004;0.4019012	0.163	ns
LTR	ERV1	LTR60	18	0.0130471655032944	129739	42	12.152	2.62178751422951	0.00880828639977965	125296.614	988	0.028	*	0.4285714	0.2772067;0.5903887	0.05976	ns
LTR	ERV1	HERV1_LTRe	6	0.0043490551677648	129739	31	4.83434343434343	1.96502078790485	0.00350413771598019	125296.614	805	0.394	ns	0.1935484	0.0745199;0.3747322	0.6178	ns
LTR	ERV1	LTR7	284	0.205855277940867	129739	2350	479.518	18.6278466998382	0.347575039322707	125296.614	1	0.002	**	0.1208511	0.1079384;0.1347169	2.2e-16	***
LTR	ERV1	MER67A	54	0.0391414965098832	129739	476	81.911	8.20221649039787	0.0593725763077971	125296.614	1	0.002	**	0.1134454	0.08638171;0.14541961	0.0005147	***
LTR	ERV1	MER34C	30	0.021745275838824	129739	198	36.526	5.17688363053721	0.0264755981762962	125296.614	123	0.246	ns	0.1515152	0.1046209;0.2091788	0.2712	ns
LTR	ERV1	LTR28C	81	0.0587122447648248	129739	227	48.774	6.35163500740301	0.0353534694587601	125296.614	1001	0.002	**	0.3568282	0.2945458;0.4229047	9.468e-07	***
LTR	ERV1	MER57A1	191	0.138444922840513	129739	1058	206.975	12.0022676786276	0.150024282224687	125296.614	95	0.19	ns	0.1805293	0.1577944;0.2050564	0.2296	ns
LTR	ERV1	LTR7C	76	0.0550880321250208	129739	320	68.742	6.52855711915413	0.0498271250570814	125296.614	876	0.252	ns	0.2375	0.1919326;0.2880003	0.3404	ns
LTR	ERV1	MER65B	29	0.0210204333108632	129739	198	33.163	5.23716133595853	0.024037952754764	125296.614	238	0.476	ns	0.1464646	0.1003355;0.2035282	0.5049	ns
LTR	ERV1	LTR38A1	21	0.0152216930871768	129739	167	33.122	4.8837451783408	0.0240082342111176	125296.614	7	0.014	*	0.1257485	0.07955357;0.18577751	0.01936	*
LTR	ERV1	LTR30	26	0.0188459057269808	129739	145	28.562	4.37255935068643	0.0207029522836164	125296.614	346	0.692	ns	0.1793103	0.1206021;0.2515873	0.6763	ns
LTR	ERV1	LTR35A	19	0.0137720080312552	129739	93	17.821	3.55775443455793	0.0129174186907894	125296.614	681	0.642	ns	0.2043011	0.1277153;0.3005102	0.7919	ns
LTR	ERV1	LTR1C3	28	0.0202955907829024	129739	66	15.989	3.1123247847173	0.0115895071795652	125296.614	1001	0.002	**	0.4242424	0.3034019;0.5521060	0.001307	**
LTR	ERV1	LTR76	58	0.0420408666217264	129739	188	38.554	5.09323325845432	0.0279455788230007	125296.614	1001	0.002	**	0.3085106	0.2433308;0.3798460	0.0007829	***
LTR	ERV1	MER52C	157	0.113800276889846	129739	381	80.435	8.21664702225234	0.058302708736527	125296.614	1001	0.002	**	0.4120735	0.362190;0.463334	2.2e-16	***
LTR	ERV1	LTR8B	369	0.267466892817535	129739	1611	327.568	15.7134429164422	0.237435217199063	125296.614	998	0.008	**	0.2290503	0.2087284;0.2503642	0.01113	*
LTR	ERV1	LTR10B	32	0.0231949608947456	129739	79	14.308	3.51304390486051	0.0103710468900631	125296.614	1001	0.002	**	0.4050633	0.2959895;0.5214752	2.99e-06	***
LTR	ERV1	MER4A1	486	0.352273468588949	129739	2254	514.272	18.1899117339499	0.372766216539457	125296.614	64	0.128	ns	0.2156167	0.1987955;0.2331803	0.1599	ns
LTR	ERV1	LTR54B	114	0.0826320481875313	129739	861	171.077	10.9295254025747	0.12400388515595	125296.614	1	0.002	**	0.1324042	0.1104732;0.1568851	4.263e-07	***
LTR	Gypsy	MamGypsy2-I	212	0.15366661592769	129739	2287	444.009	17.9206045396651	0.321836605997347	125296.614	1	0.002	**	0.09269786	0.0811210;0.1053299	2.2e-16	***
LTR	Gypsy	MamGypLTR3a	199	0.144243663064199	129739	1326	241.385	13.2114843344084	0.174966113611818	125296.614	2	0.004	**	0.1500754	0.1312673;0.1704487	0.002201	**
LTR	Gypsy	X1_LR	2	0.0014496850559216	129739	15	2.38377192982456	1.2270639211946	0.00172785927169603	125296.614	535	0.934	ns	0.1333333	0.01657591;0.40460270	1	ns
LTR	Gypsy	tot	2385	1.72874942918651	129739	18029	3194.989	46.9276366556221	2.31586390356695	125296.614	1	0.002	**	0.1322869	0.1273732;0.1373194	2.2e-16	***
LTR	Gypsy	MamGypLTR1d	132	0.0956792136908257	129739	751	138.991	9.86317399224009	0.1007465878038	125296.614	254	0.508	ns	0.1757656	0.1491943;0.2049111	0.5414	ns
LTR	Gypsy	MamGypLTR2b	173	0.125397757337219	129739	890	154.662	10.0934450825094	0.112105595059473	125296.614	968	0.068	ns	0.194382	0.1688681;0.2219367	0.1111	ns
LTR	Gypsy	LTR81AB	43	0.0311682287023144	129739	266	47.5	6.06174436484621	0.034430020078138	125296.614	261	0.522	ns	0.1616541	0.1195278;0.2115050	0.522	ns
LTR	Gypsy	LTR104_Mam	287	0.20802980552475	129739	1971	347.483	16.3639692767522	0.251870456143403	125296.614	1	0.002	**	0.1456114	0.1303221;0.1619629	0.0002754	***
LTR	Gypsy	LTR81	54	0.0391414965098832	129739	325	58.601	6.48103408437286	0.0424764969810309	125296.614	270	0.54	ns	0.1661538	0.1273532;0.2111657	0.5638	ns
LTR	Gypsy	MamGypLTR1b	196	0.142069135480317	129739	1214	224.948	12.5101478728191	0.163051876979726	125296.614	6	0.012	*	0.1614498	0.1411797;0.1833743	0.03215	*
LTR	Gypsy	MamGypsy2-LTR	127	0.0920550010510217	129739	904	168.23	10.1108520575335	0.121940258478845	125296.614	1	0.002	**	0.1404867	0.1184822;0.1648631	0.000324	***
LTR	Gypsy	MamGypLTR3	84	0.0608867723487072	129739	675	110.903	9.38091640473321	0.0803872108784367	125296.614	1	0.002	**	0.1244444	0.1004883;0.1517390	0.00496	**
LTR	Gypsy	LTR81C	101	0.0732090953240409	129739	728	132.738	9.45096167999195	0.0962141474764607	125296.614	1	0.002	**	0.1387363	0.1144442;0.1659975	0.002091	**
LTR	Gypsy	MamGypLTR4	112	0.0811823631316097	129739	712	120.659	9.79155726090562	0.0874587745812222	125296.614	203	0.406	ns	0.1573034	0.1313226;0.1861600	0.4241	ns
LTR	Gypsy	LTR81B	143	0.103652481498394	129739	1157	196.16	12.6718181400687	0.142185110284791	125296.614	1	0.002	**	0.1235955	0.1051746;0.1439533	1.877e-05	***
LTR	Gypsy	MamGyp-int	125	0.0906053159951001	129739	684	177.97	9.4542309302493	0.129000224701184	125296.614	1	0.002	**	0.1827485	0.1544754;0.2137892	1.917e-06	***
LTR	Gypsy	MamGypLTR1c	204	0.147867875704003	129739	1139	204.568	12.3959281635154	0.148279586259885	125296.614	500	1	ns	0.1791045	0.1572487;0.2026311	1	ns
LTR	Gypsy	LTR81A	111	0.0804575206036489	129739	854	144.275	10.7141106568472	0.104576655721545	125296.614	3	0.006	**	0.1299766	0.1081451;0.1543969	0.00189	**
LTR	Gypsy	MamGypLTR2c	163	0.11814933205761	129739	1037	188.007	11.5586570826179	0.136275469154326	125296.614	20	0.04	*	0.1571842	0.1355468;0.1807870	0.04387	*
LTR	Gypsy	MamGypLTR1a	137	0.0993034263306297	129739	1094	199.03	12.2059036570048	0.144265408340038	125296.614	1	0.002	**	0.1252285	0.1061871;0.1463107	4.895e-07	***
RC?	tot	tot	64	0.0463899217894912	129739	435	84.422	7.15255724025156	0.0611926558955067	125296.614	2	0.004	**	0.1471264	0.1151849;0.1839580	0.01281	*
RC?	Helitron?	tot	64	0.0463899217894912	129739	435	84.422	7.15255724025156	0.0611926558955067	125296.614	2	0.004	**	0.1471264	0.1151849;0.1839580	0.01281	*
RC?	Helitron?	Helitron2Na_Mam	64	0.0463899217894912	129739	435	84.422	7.15255724025156	0.0611926558955067	125296.614	2	0.004	**	0.1471264	0.1151849;0.1839580	0.01281	*
Satellite	tot	tot	1148	0.832119222098999	129739	6330	1452.003	47.6481829699763	1.05247352512667	125296.614	1	0.002	**	0.1813586	0.1719360;0.1910758	2.2e-16	***
Satellite	telo	tot	103	0.0746587803799625	129739	367	65.676	7.57934498954036	0.0476047578663535	125296.614	1001	0.002	**	0.280654	0.2352544;0.3296327	1.582e-06	***
Satellite	telo	REP522	66	0.0478396068454128	129739	243	45.313	6.3862206988809	0.0328447894694878	125296.614	1000	0.004	**	0.2716049	0.2167196;0.3321566	0.001238	**
Satellite	telo	TAR1	41	0.0297185436463928	129739	124	20.418	4.45860461973869	0.0147998347359036	125296.614	1001	0.002	**	0.3306452	0.2488021;0.4207908	5.132e-06	***
Satellite	acro	tot	19	0.0137720080312552	129739	61	8.436	2.79888151548752	0.00611477156587731	125296.614	1000	0.004	**	0.3114754	0.1990336;0.4429366	0.0005165	***
Satellite	acro	ACRO1	19	0.0137720080312552	129739	61	8.436	2.79888151548752	0.00611477156587731	125296.614	1000	0.004	**	0.3114754	0.1990336;0.4429366	0.0005165	***
Satellite	centr	tot	555	0.402287603018244	129739	1815	782.876	38.6217330302805	0.56746181891984	125296.614	1	0.002	**	0.3057851	0.2846411;0.3275587	2.2e-16	***
Satellite	centr	GSATX	21	0.0152216930871768	129739	56	30.208	4.514323328597	0.0218960430846399	125296.614	20	0.04	*	0.375	0.2491841;0.5145217	0.01547	*
Satellite	centr	HSAT4	43	0.0311682287023144	129739	100	74.403	7.73863537566395	0.0539304586078674	125296.614	1	0.002	**	0.43	0.3313910;0.5328663	3.343e-11	***
Satellite	centr	SST1	57	0.0413160240937656	129739	609	68.283	7.82944514069875	0.0494944223367473	125296.614	76	0.152	ns	0.09359606	0.07165987;0.11956345	0.1576	ns
Satellite	centr	ALR_Alpha	431	0.312407129551105	129739	844	560.405	35.6269315722426	0.406205376881872	125296.614	1	0.002	**	0.5106635	0.4763594;0.5448929	2.2e-16	***
Satellite	centr	GSAT	9	0.0065235827516472	129739	39	17.314	5.24298511278574	0.0125499235291133	125296.614	45	0.09	ns	0.2307692	0.1113369;0.3932615	0.009049	**
Satellite	centr	GSATII	26	0.0188459057269808	129739	167	34.946	5.83018653861737	0.0253303469821181	125296.614	67	0.134	ns	0.1556886	0.1042922;0.2197396	0.1051	ns
Satellite	Satellite	CER	40	0.028993701118432	129739	72	23.047	11.9337003567294	0.0167054457419126	125296.614	908	0.188	ns	0.5555556	0.4336464;0.6727508	3.969e-05	***
Satellite	Satellite	HSAT5	11	0.00797326780756881	129739	260	40.089	5.81040788928282	0.0290582121034205	125296.614	1	0.002	**	0.04230769	0.02130612;0.07443785	1.443e-08	***
Satellite	Satellite	LSAU	10	0.00724842527960801	129739	129	6.24124124124124	2.44516226411594	0.0045239170789145	125296.614	946	0.112	ns	0.07751938	0.0377990;0.1379411	0.1444	ns
Satellite	Satellite	SATR1	208	0.150767245815846	129739	670	128.709	11.641040882706	0.0932937569313067	125296.614	1001	0.002	**	0.3104478	0.2755682;0.3470071	2.469e-13	***
Satellite	Satellite	HSATI	7	0.0050738976957256	129739	45	9.582	2.8360746321843	0.00694544110292039	125296.614	236	0.472	ns	0.1555556	0.06490921;0.29455160	0.4659	ns
Satellite	Satellite	(CATTC)n	5	0.003624212639804	129739	2	1.71823204419889	1.29139181100268	0.00124544765854038	125296.614	527	0.95	ns	na	na	na	na
Satellite	Satellite	(GAATG)n	15	0.010872637919412	129739	18	6.30391173520562	3.57519830441561	0.0045693433181882	125296.614	968	0.068	ns	0.8333333	0.5858225;0.9642149	3.626e-05	***
Satellite	Satellite	tot	482	0.349374098477106	129739	4087	610.52	26.721707461344	0.442530860170628	125296.614	1	0.002	**	0.1179349	0.1082001;0.1282195	6.695e-09	***
Satellite	Satellite	D20S16	21	0.0152216930871768	129739	269	39.031	5.73610860618433	0.028291328708838	125296.614	1	0.002	**	0.07806691	0.04897251;0.11685907	0.001268	**
Satellite	Satellite	SAR	2	0.0014496850559216	129739	1	1.32567049808429	0.72142489257461	0.000960902355074471	125296.614	238	0.476	ns	na	na	na	na
Satellite	Satellite	HSAT6	7	0.0050738976957256	129739	17	3.68522267206478	1.67316996189574	0.00267120611771789	125296.614	971	0.062	ns	0.4117647	0.1844370;0.6707528	0.07147	ns
Satellite	Satellite	BSR_Beta	68	0.0492892919013344	129739	1870	186.07	13.0574728641341	0.134871449177666	125296.614	1	0.002	**	0.03636364	0.02834626;0.04587390	2.2e-16	***
Satellite	Satellite	SATR2	143	0.103652481498394	129739	418	77.901	9.12241291640635	0.0564659577706743	125296.614	1001	0.002	**	0.3421053	0.2966882;0.3897762	4.684e-14	***
Satellite	Satellite	MSR1	59	0.0427657091496872	129739	316	98.582	8.5044459902807	0.0714564260914316	125296.614	1	0.002	**	0.1867089	0.1452768;0.2341264	7.304e-07	***
RC	tot	tot	206	0.149317560759925	129739	1796	325.972	15.5751661885773	0.236278368524438	125296.614	1	0.002	**	0.1146993	0.1003220;0.1303483	9.688e-15	***
RC	Helitron	tot	206	0.149317560759925	129739	1796	325.972	15.5751661885773	0.236278368524438	125296.614	1	0.002	**	0.1146993	0.1003220;0.1303483	9.688e-15	***
RC	Helitron	Helitron1Na_Mam	46	0.0333427562861968	129739	326	61.961	7.07103093462887	0.0449119678749792	125296.614	12	0.024	*	0.1411043	0.1051932;0.1836926	0.02374	*
RC	Helitron	Helitron1Nb_Mam	37	0.0268191735345496	129739	359	67.649	6.98760514236641	0.0490348721740202	125296.614	1	0.002	**	0.1030641	0.07361034;0.13925609	1.382e-05	***
RC	Helitron	Helitron3Na_Mam	133	0.0964040562187865	129739	1111	197.044	11.7819726225653	0.142825871079508	125296.614	1	0.002	**	0.119712	0.1012000;0.1402638	1.62e-07	***
Unknown	tot	tot	1058	0.766883394582527	129739	6436	1140.467	29.7815354011651	0.82665898333587	125296.614	3	0.006	**	0.1643878	0.1554090;0.1736719	0.007068	**
Unknown	Unknown	UCON84	14	0.0101477953914512	129739	103	17.516	3.77040580839251	0.0126963417197614	125296.614	221	0.442	ns	0.1359223	0.0763482;0.2175284	0.4312	ns
Unknown	Unknown	UCON15	7	0.0050738976957256	129739	48	7.701	2.52229279841993	0.00558201230782612	125296.614	476	0.952	ns	0.1458333	0.06070447;0.27763834	1	ns
Unknown	Unknown	UCON4	14	0.0101477953914512	129739	138	22.728	4.36589934344312	0.0164742209754931	125296.614	24	0.048	*	0.1014493	0.05658231;0.16435493	0.05011	ns
Unknown	Unknown	UCON57	4	0.0028993701118432	129739	22	3.72177419354839	1.60322885524178	0.00269770021495088	125296.614	697	0.61	ns	0.1818182	0.0518673;0.4028458	0.7796	ns
Unknown	Unknown	EUTREP6	5	0.003624212639804	129739	14	3.56582914572864	1.33005733184352	0.00258466461226625	125296.614	910	0.184	ns	0.3571429	0.1275984;0.6486199	0.3668	ns
Unknown	Unknown	MARE11	6	0.0043490551677648	129739	13	3.43259557344064	1.32828244102013	0.00248809125291977	125296.614	977	0.05	*	0.4615385	0.1922324;0.7486545	0.1191	ns
Unknown	Unknown	UCON61	4	0.0028993701118432	129739	16	3.99798994974874	1.46522259174491	0.00289791314193775	125296.614	658	0.688	ns	0.25	0.07266204;0.52377082	1	ns
Unknown	Unknown	UCON5	21	0.0152216930871768	129739	118	20.362	3.78117088390001	0.0147592435543378	125296.614	616	0.772	ns	0.1779661	0.1136706;0.2590826	0.9029	ns
Unknown	Unknown	UCON24	4	0.0028993701118432	129739	23	3.37071651090343	1.74956311909576	0.00244323867680245	125296.614	733	0.538	ns	0.173913	0.04950765;0.38781189	0.7657	ns
Unknown	Unknown	UCON93	3	0.0021745275838824	129739	27	4.50903614457831	1.80477275527689	0.00326834115770277	125296.614	297	0.594	ns	0.1111111	0.02352745;0.29158692	0.6076	ns
Unknown	Unknown	UCON80_AMi	30	0.021745275838824	129739	220	41.021	5.26500515472485	0.02973376533948	125296.614	19	0.038	*	0.1363636	0.09393166;0.18891165	0.05689	ns
Unknown	Unknown	MARE9	2	0.0014496850559216	129739	23	3.34575569358178	1.63082915379066	0.00242514601487506	125296.614	329	0.658	ns	0.08695652	0.01070997;0.28037934	0.565	ns
Unknown	Unknown	UCON25	3	0.0021745275838824	129739	49	7.82382382382382	2.47289778192968	0.0056710402387804	125296.614	34	0.068	ns	0.06122449	0.01280842;0.16865890	0.07598	ns
Unknown	Unknown	UCON92	1	0.0007248425279608	129739	19	2.89550679205852	1.48969636877312	0.00209878646288336	125296.614	173	0.346	ns	0.05263158	0.001331629;0.260280654	0.3426	ns
Unknown	Unknown	UCON28c	16	0.0115974804473728	129739	65	10.451	2.88928138936776	0.00757532925971833	125296.614	978	0.048	*	0.2461538	0.1477231;0.3687286	0.08847	ns
Unknown	Unknown	UCON71_Crp	47	0.0340675988141576	129739	276	48.811	6.1821920463941	0.0353802886322946	125296.614	403	0.806	ns	0.1702899	0.1278870;0.2199347	0.8746	ns
Unknown	Unknown	UCON31	13	0.00942295286349041	129739	115	16.765	3.78498363287097	0.0121519849812628	125296.614	197	0.394	ns	0.1130435	0.06158234;0.18554852	0.3575	ns
Unknown	Unknown	UCON63	2	0.0014496850559216	129739	14	2.84012219959267	1.37321812457884	0.00205864135487034	125296.614	448	0.896	ns	0.1428571	0.01779452;0.42812916	0.7491	ns
Unknown	Unknown	EUTREP2	133	0.0964040562187865	129739	819	151.86	10.5908718511068	0.110074586296127	125296.614	30	0.06	ns	0.1623932	0.1377754;0.1894682	0.09609	ns
Unknown	Unknown	UCON59	11	0.00797326780756881	129739	43	7.896	2.28482043154476	0.00572335660077848	125296.614	945	0.114	ns	0.255814	0.1351860;0.4117157	0.2357	ns
Unknown	Unknown	UCON35	25	0.01812106319902	129739	170	29.537	4.59997725981236	0.0214096737483782	125296.614	200	0.4	ns	0.1470588	0.09748528;0.20938860	0.4179	ns
Unknown	Unknown	Eulor4	4	0.0028993701118432	129739	31	4.60381143430291	1.91969958653949	0.00333703831829496	125296.614	516	0.972	ns	0.1290323	0.03630166;0.29833583	1	ns
Unknown	Unknown	UCON87	3	0.0021745275838824	129739	6	1.43833333333333	0.640479699885556	0.00104256516938362	125296.614	597	0.81	ns	0.5	0.1181172;0.8818828	0.1535	ns
Unknown	Unknown	UCON20	9	0.0065235827516472	129739	46	8.582	2.57019102050449	0.00622059857495959	125296.614	651	0.702	ns	0.1956522	0.09357573;0.33914760	0.8502	ns
Unknown	Unknown	UCON71	3	0.0021745275838824	129739	17	3.33670374115268	1.46927977281586	0.00241858477479337	125296.614	562	0.88	ns	0.1764706	0.03798507;0.43431787	1	ns
Unknown	Unknown	UCON94	6	0.0043490551677648	129739	29	6.226	1.94285838359329	0.00451286957908394	125296.614	583	0.838	ns	0.2068966	0.07994185;0.39724695	1	ns
Unknown	Unknown	UCON66	8	0.0057987402236864	129739	64	10.897	2.89426463333396	0.00789860902718884	125296.614	212	0.424	ns	0.125	0.05554279;0.23152631	0.4072	ns
Unknown	Unknown	UCON68	2	0.0014496850559216	129739	12	1.97859690844233	0.98899584978664	0.00143417118493076	125296.614	616	0.772	ns	0.1666667	0.02086253;0.48413775	1	ns
Unknown	Unknown	UCON96	2	0.0014496850559216	129739	17	2.71948608137045	1.39840107489174	0.00197119916597477	125296.614	477	0.954	ns	0.1176471	0.01457932;0.36440916	1	ns
Unknown	Unknown	UCON22	7	0.0050738976957256	129739	37	6.841	2.05862987371625	0.00495864773377984	125296.614	664	0.676	ns	0.1891892	0.07962112;0.35155238	1	ns
Unknown	Unknown	UCON48	26	0.0188459057269808	129739	195	35.756	5.06044188506024	0.0259174694297664	125296.614	28	0.056	ns	0.1333333	0.08898117;0.18923171	0.07823	ns
Unknown	Unknown	UCON67	3	0.0021745275838824	129739	20	2.99896265560166	1.4910598802934	0.00217377567254634	125296.614	642	0.72	ns	0.15	0.03207094;0.37892683	1	ns
Unknown	Unknown	UCON64	3	0.0021745275838824	129739	15	4.323	1.3851316145369	0.00313349424837454	125296.614	269	0.538	ns	0.2	0.04331201;0.48089113	0.5769	ns
Unknown	Unknown	UCON1	37	0.0268191735345496	129739	241	42.555	5.49392010846155	0.0308456737773719	125296.614	176	0.352	ns	0.153527	0.1104584;0.2053530	0.3981	ns
Unknown	Unknown	UCON47	30	0.021745275838824	129739	155	28.932	4.46848333815214	0.0209711440189619	125296.614	641	0.722	ns	0.1935484	0.1345604;0.2646275	0.8366	ns
Unknown	Unknown	UCON28b	13	0.00942295286349041	129739	75	11.953	3.19170455681255	0.00866404273671545	125296.614	697	0.61	ns	0.1733333	0.09565062;0.27814872	0.7519	ns
Unknown	Unknown	UCON60	7	0.0050738976957256	129739	38	6.52752752752753	2.23090718918706	0.00473142955438677	125296.614	677	0.65	ns	0.1842105	0.07742685;0.34326199	0.8296	ns
Unknown	Unknown	UCON103	3	0.0021745275838824	129739	14	2.40021810250818	1.24513023309111	0.0017397801570793	125296.614	753	0.498	ns	0.2142857	0.04657929;0.50797568	0.72	ns
Unknown	Unknown	UCON85	6	0.0043490551677648	129739	28	5.766	1.90601072317993	0.00417944201622198	125296.614	671	0.662	ns	0.2142857	0.08296061;0.40953103	0.8189	ns
Unknown	Unknown	UCON16	3	0.0021745275838824	129739	37	6.06	2.14546102341734	0.00439254571944245	125296.614	120	0.24	ns	0.08108108	0.01704353;0.21909621	0.2632	ns
Unknown	Unknown	UCON56	2	0.0014496850559216	129739	15	2.59055982436883	1.2874196078559	0.00187774793192919	125296.614	481	0.962	ns	0.1333333	0.01657591;0.40460270	1	ns
Unknown	Unknown	UCON6	16	0.0115974804473728	129739	97	17.011	3.49472346432333	0.0123302962431412	125296.614	460	0.92	ns	0.1649485	0.09732465;0.25400119	0.894	ns
Unknown	Unknown	tot	1058	0.766883394582527	129739	6436	1140.467	29.7815354011651	0.82665898333587	125296.614	3	0.006	**	0.1643878	0.1554090;0.1736719	0.007068	**
Unknown	Unknown	UCON65	8	0.0057987402236864	129739	33	6.478	2.16152450557198	0.00469552989613007	125296.614	830	0.344	ns	0.2424242	0.1109233;0.4225893	0.5107	ns
Unknown	Unknown	UCON101	41	0.0297185436463928	129739	210	42.152	5.39128574293386	0.0305535622386037	125296.614	454	0.908	ns	0.1952381	0.1439000;0.2553966	0.9313	ns
Unknown	Unknown	UCON18	8	0.0057987402236864	129739	34	6.51751751751752	2.20525957270554	0.0047241738734262	125296.614	821	0.362	ns	0.2352941	0.1074618;0.4117078	0.5137	ns
Unknown	Unknown	UCON12A	3	0.0021745275838824	129739	24	4.57243460764588	1.85183415467054	0.00331429505994149	125296.614	300	0.6	ns	0.125	0.02655931;0.32361136	0.6034	ns
Unknown	Unknown	UCON76	13	0.00942295286349041	129739	140	29.117	4.45815950658859	0.0211052398866346	125296.614	1	0.002	**	0.09285714	0.05037346;0.15355377	0.0003627	***
Unknown	Unknown	UCON12	11	0.00797326780756881	129739	59	11.798	2.73544853336317	0.00855169214488152	125296.614	478	0.956	ns	0.1864407	0.09691947;0.30914865	1	ns
Unknown	Unknown	UCON9	8	0.0057987402236864	129739	49	8.479	2.50076244629769	0.00614593979457963	125296.614	522	0.96	ns	0.1632653	0.07322276;0.29657136	1	ns
Unknown	Unknown	EUTREP14	80	0.057987402236864	129739	382	68.716	6.7004656733872	0.0498082791513544	125296.614	960	0.084	ns	0.2094241	0.1696999;0.2537179	0.1425	ns
Unknown	Unknown	UCON26	19	0.0137720080312552	129739	206	31.628	5.19698226133443	0.0229253194743442	125296.614	9	0.018	*	0.09223301	0.0564468;0.1402846	0.01191	*
Unknown	Unknown	UCON27	12	0.00869811033552961	129739	102	17.848	3.60442615236987	0.0129369894390444	125296.614	66	0.132	ns	0.1176471	0.06229089;0.19648973	0.151	ns
Unknown	Unknown	MamRep564	166	0.120323859641493	129739	788	140.248	10.5842582414888	0.101657714861446	125296.614	993	0.018	*	0.2106599	0.1826800;0.2408233	0.01976	*
Unknown	Unknown	UCON17	2	0.0014496850559216	129739	33	5.63263263263263	2.08443419373033	0.00408277167651194	125296.614	59	0.118	ns	0.06060606	0.007425838;0.202264313	0.1064	ns
Unknown	Unknown	UCON19	10	0.00724842527960801	129739	30	4.88531187122736	2.05192552050796	0.00354108180661735	125296.614	984	0.036	*	0.3333333	0.1728742;0.5281200	0.02173	*
Unknown	Unknown	UCON75	7	0.0050738976957256	129739	22	3.39689119170984	1.63563490076634	0.00246221119860674	125296.614	949	0.106	ns	0.3181818	0.1386465;0.5487244	0.06731	ns
Unknown	Unknown	UCON70	12	0.00869811033552961	129739	59	9.657	2.8564856923343	0.00699980429251745	125296.614	840	0.324	ns	0.2033898	0.1097537;0.3283302	0.3815	ns
Unknown	Unknown	UCON41	103	0.0746587803799625	129739	579	108.992	9.17268085534834	0.0790020368075036	125296.614	276	0.552	ns	0.1778929	0.1475887;0.2115256	0.5588	ns
Unknown	Unknown	UCON88	8	0.0057987402236864	129739	33	6.167	2.05945438219746	0.00447010386993426	125296.614	883	0.238	ns	0.2424242	0.1109233;0.4225893	0.3773	ns
Unknown	Unknown	UCON28a	21	0.0152216930871768	129739	129	22.963	4.04004368206001	0.0166445589695639	125296.614	358	0.716	ns	0.1627907	0.1036855;0.2380145	0.7304	ns
