# Supplementary material for: Transposable elements generate regulatory novelty in a tissue-specific fashion
Source: BMC Genomics. 2018 Jun 18;19:468. doi: 10.1186/s12864-018-4850-3 (PMC6006921; doi:10.1186/s12864-018-4850-3)
Supplement: Supplementary file 2 — It contains two folders “TE_PIPELINE_SUMMARY_STATISTICS_ACTIVE” “TE_PIPELINE_SUMMARY_STATISTICS_REPRESSED”. In each of the two folders are included multiple spreadsheets (txt format) with the summary statistics of the TE analysis pipeline for ACTIVE and REPRESSED regions respectively. (ZIP 3922 kb) [file 12864_2018_4850_MOESM2_ESM.zip › Supplemental_File_S1/TE_PIPELINE_SUMMARY_STATISTICS_REPRESSED/E062_15_coreMarks_dense_no_header_REPRESSED.bed.shuffle-rm.nonTE-no_low.boot-1000.stats.tab.txt]

#Script TE-analysis_Shuffle_bed.pl, v4.3
#Aggregated results + stats
#Features in input file (counts):
	71392
#With 1000 bootstraps for exp (expected); sd = standard deviation; nb = number; len = length; avg = average
#Two tests are made (permutation and binomial) to assess how significant the difference between observed and random, so two pvalues are given
#For the two tailed permutation test:
#if rank is < 500 and pvalue is not "ns", there are significantly fewer observed values than expected 
#if rank is > 500 and pvalue is not "ns", there are significantly higher observed values than expected 
#The binomial test is done with binom.test from R, two sided

#Level_(tot_means_all)	#	#	#COUNTS	#	#	#	#	#	#	#	#	#	#	#	#	#
#Rclass	Rfam	Rname	obs_hits	%_obs_(%of_features)	obs_tot_hits	nb_of_trials(nb_of_TE_in_genome)	exp_avg_hits	exp_sd	%_exp_(%of_features)	exp_tot_hits(avg)	obs_rank_in_exp	2-tailed_permutation-test_pvalue(obs.vs.exp)	significance	binomal_test_proba	binomial_test_95%_confidence_interval	binomial_test_pval	significance

age	cat.2	tot	62811	87.980445988346	62811	4687922	60919.438	35.964504745674	85.3309026221425	60919.438	1001	0.002	**	0.01339847	0.01329459;0.01350296	1.652e-14	***
age	cat.2	Ancient	48321	67.6840542357687	62811	2716717	52725.949	73.8042103166239	73.8541419206634	60919.438	1	0.002	**	0.01778654	0.01762970;0.01794441	2.2e-16	***
age	cat.2	LineageSpe	50160	70.2599731062304	62811	1971205	49509.378	87.7533804008244	69.3486357014792	60919.438	1001	0.002	**	0.02544636	0.02522697;0.02566715	0.003113	**
age	cat.1	01_Human	1534	2.14870013446885	62811	10400	1565.725	40.1400373392652	2.19313788659794	60919.438	224	0.448	ns	0.1475	0.1407362;0.1544618	0.3953	ns
age	cat.1	06_Boreotheria/Eutheria?	196	0.274540564769162	62811	2965	405.858	18.8045059878064	0.568492268041237	60919.438	1	0.002	**	0.06610455	0.05742424;0.07565251	2.2e-16	***
age	cat.1	04_Primates/Glires	739	1.03512998655312	62811	9067	1220.204	32.1346389277835	1.70916069027342	60919.438	1	0.002	**	0.08150436	0.07595256;0.08732674	2.2e-16	***
age	cat.1	07_Eutheria+Metatheria	12843	17.989410578216	62811	189643	15587.747	86.0501692190237	21.8340248207082	60919.438	1	0.002	**	0.06772198	0.06659508;0.06886212	2.2e-16	***
age	cat.1	07_Eutheria	38330	53.6894890183774	62811	1469955	43694.115	94.6731788089202	61.2030969856567	60919.438	1	0.002	**	0.02607563	0.02581860;0.02633452	2.2e-16	***
age	cat.1	10_Amniota/Theria	296	0.414612281488122	62811	2529	327.892	16.4206569288191	0.459283953384133	60919.438	25	0.05	*	0.1170423	0.1047644;0.1302144	0.06214	ns
age	cat.1	07_Eutheria/03_Primates	2	0.0028014343343792	62811	21	2.80896478121665	1.35274518917467	0.00393456519108114	60919.438	431	0.862	ns	0.0952381	0.01174932;0.30377441	1	ns
age	cat.1	02_Hominidae	983	1.37690497534738	62811	10036	1547.244	37.0457670031658	2.16725123263111	60919.438	1	0.002	**	0.09794739	0.09219943;0.10392983	2.2e-16	***
age	cat.1	07_Metatheria	1	0.0014007171671896	62811	59	8.631	2.73721232850712	0.0120895898700134	60919.438	2	0.004	**	0.01694915	0.0004290233;0.0908559329	0.001499	**
age	cat.1	02_Haplorrhini	368	0.515463917525773	62811	4342	627.5	24.0416721964593	0.878950022411475	60919.438	1	0.002	**	0.08475357	0.07663561;0.09343507	2.2e-16	***
age	cat.1	15_Euteleostomi	11	0.0154078888390856	62811	73	9.961	2.88683439303553	0.0139525437023756	60919.438	717	0.57	ns	0.1506849	0.07769566;0.25364177	0.7322	ns
age	cat.1	07_Eutheria + Transfert Opossum?	112	0.156880322725235	62811	890	132.293	10.5675363176014	0.185305076199014	60919.438	28	0.056	ns	0.1258427	0.1047577;0.1494392	0.0593	ns
age	cat.1	05_Boreotheria	9227	12.9244173016584	62811	118653	11486.197	81.5399224303651	16.0889133236217	60919.438	1	0.002	**	0.07776457	0.07624692;0.07930290	2.2e-16	***
age	cat.1	16_Metazoa	81	0.113458090542358	62811	491	66.777	7.45377956675872	0.09353569027342	60919.438	971	0.062	ns	0.1649695	0.1332222;0.2008140	0.06512	ns
age	cat.1	16_Vertebrata	1081	1.51417525773196	62811	8857	1149.735	29.6155002127746	1.61045355221874	60919.438	5	0.01	**	0.1220504	0.1153018;0.1290486	0.03032	*
age	cat.1	07_Eutheria/Primates?	71	0.0994509188704617	62811	424	60.617	7.44793815648216	0.084907272523532	60919.438	919	0.166	ns	0.1674528	0.1331600;0.2064654	0.1648	ns
age	cat.1	03_Euarchontoglires/Primates?	1065	1.49176378305693	62811	13041	1719.493	38.9252504953549	2.40852336396235	60919.438	1	0.002	**	0.08166552	0.07702075;0.08649795	2.2e-16	***
age	cat.1	tot	62811	87.980445988346	62811	4687922	60919.438	35.964504745674	85.3309026221425	60919.438	1001	0.002	**	0.01339847	0.01329459;0.01350296	1.652e-14	***
age	cat.1	09_Theria	626	0.87684894666069	62811	9723	1323.025	32.6429155397452	1.85318383012102	60919.438	1	0.002	**	0.06438342	0.05958458;0.06944518	2.2e-16	***
age	cat.1	10_Theria/Mammalia	8367	11.7198005378754	62811	104874	10092.251	71.4126302747824	14.1363892312864	60919.438	1	0.002	**	0.07978145	0.07814845;0.08143774	2.2e-16	***
age	cat.1	03_Primates	42376	59.3567906768265	62811	1475760	44342.968	91.6518468828482	62.1119565217391	60919.438	1	0.002	**	0.0287147	0.02844584;0.02898540	2.2e-16	***
age	cat.1	08_Eutheria/Theria	240	0.336172120125504	62811	2459	347.253	17.1168331468463	0.486403238458091	60919.438	1	0.002	**	0.09760065	0.08615187;0.11001770	9.596e-11	***
age	cat.1	13_Amniota/Euteleostemi?	18	0.0252129090094128	62811	191	26.133	4.64401527537085	0.0366049417301658	60919.438	46	0.092	ns	0.09424084	0.05681365;0.14484980	0.09199	ns
age	cat.1	14_Tetrapoda	962	1.3474899148364	62811	8931	1159.226	30.7042941244002	1.62374775885253	60919.438	1	0.002	**	0.1077147	0.1013578;0.1143288	2.171e-10	***
age	cat.1	12_Amniota	4325	6.05810174809502	62811	36530	4411.119	55.5027512326587	6.17873010981623	60919.438	55	0.11	ns	0.1183958	0.1150995;0.1217529	0.1698	ns
age	cat.1	03_Primates/Indep	1570	2.19912595248767	62811	25104	3289.991	50.4007852930701	4.60834687359928	60919.438	1	0.002	**	0.06253983	0.05957545;0.06560597	2.2e-16	***
age	cat.1	11_Mammalia	26275	36.8038435679068	62811	619071	29602.088	95.0574361750419	41.4641528462573	60919.438	1	0.002	**	0.04244263	0.04194178;0.04294776	2.2e-16	***
age	cat.1	08_Eutheria/Theria?	16366	22.924137158225	62811	259031	19220.776	91.502078962472	26.9228709099059	60919.438	1	0.002	**	0.06318163	0.06224768;0.06412536	2.2e-16	***
age	cat.1	02_Simiiformes	13764	19.2794710891977	62811	154323	13711.153	86.3833298193041	19.2054473890632	60919.438	740	0.524	ns	0.08918956	0.08777203;0.09062254	0.6354	ns
age	cat.1	02_Hominoidea	6403	8.96879202151501	62811	64786	7917.196	74.1718750676498	11.0897523532048	60919.438	1	0.002	**	0.09883308	0.09654531;0.10115686	2.2e-16	***
age	cat.1	04_Euarchontoglires	4997	6.99938368444644	62811	55401	6336.856	65.5258338283375	8.87614298520843	60919.438	1	0.002	**	0.09019693	0.08782403;0.09261286	2.2e-16	***
age	cat.1	02_Catarrhini	3373	4.72461900493052	62811	30292	4055.223	58.2144328426482	5.68022047288212	60919.438	1	0.002	**	0.1113495	0.1078280;0.1149457	2.2e-16	***
DNA?	tot	tot	518	0.725571492604213	62811	4312	576.379	22.6526046956967	0.807343960107575	60919.438	7	0.014	*	0.1201299	0.1105698;0.1302078	0.008827	**
DNA?	PiggyBac?	tot	39	0.0546279695203944	62811	294	40.643	5.94684083492367	0.056929347826087	60919.438	441	0.882	ns	0.1326531	0.09605791;0.17685235	0.8658	ns
DNA?	PiggyBac?	EUTREP4	39	0.0546279695203944	62811	294	40.643	5.94684083492367	0.056929347826087	60919.438	441	0.882	ns	0.1326531	0.09605791;0.17685235	0.8658	ns
DNA?	hAT-Tip100?	tot	74	0.10365307037203	62811	520	74.355	8.07949585390408	0.104150324966383	60919.438	525	0.954	ns	0.1423077	0.1134223;0.1753292	1	ns
DNA?	hAT-Tip100?	Eutr16	74	0.10365307037203	62811	520	74.355	8.07949585390408	0.104150324966383	60919.438	525	0.954	ns	0.1423077	0.1134223;0.1753292	1	ns
DNA?	DNA?	Eulor12	14	0.0196100403406544	62811	60	8.169	2.6528242453047	0.0114424585387719	60919.438	989	0.026	*	0.2333333	0.1338373;0.3603828	0.03688	*
DNA?	DNA?	Eulor2C	4	0.0056028686687584	62811	38	4.98293172690763	2.06592596426069	0.00697967801281324	60919.438	436	0.872	ns	0.1052632	0.02943452;0.24804938	0.8118	ns
DNA?	DNA?	UCON83	4	0.0056028686687584	62811	50	6.31231231231231	2.32882059620253	0.00884176422051814	60919.438	225	0.45	ns	0.08	0.02222796;0.19234278	0.4	ns
DNA?	DNA?	Eulor6D	10	0.014007171671896	62811	75	10.779	2.95040062768834	0.0150983303451367	60919.438	494	0.988	ns	0.1333333	0.06583383;0.23156644	1	ns
DNA?	DNA?	tot	407	0.570091887046168	62811	3498	465.065	20.4382116511082	0.651424529359032	60919.438	4	0.008	**	0.1163522	0.1059073;0.1274430	0.003565	**
DNA?	DNA?	UCON7	20	0.028014343343792	62811	127	17.906	3.86265246742237	0.025081241595697	60919.438	740	0.524	ns	0.1574803	0.09892711;0.23268501	0.6093	ns
DNA?	DNA?	Eulor6C	2	0.0028014343343792	62811	21	3.1151832460733	1.54774802354037	0.0043634906517163	60919.438	376	0.752	ns	0.0952381	0.01174932;0.30377441	0.7588	ns
DNA?	DNA?	MER133B	5	0.00700358583594801	62811	40	5.26733668341709	2.11464388366918	0.00737804891782985	60919.438	578	0.848	ns	0.125	0.04185963;0.26803292	1	ns
DNA?	DNA?	Eulor6E	3	0.0042021515015688	62811	31	4.21218274111675	1.8872307881848	0.00590007667682198	60919.438	373	0.746	ns	0.09677419	0.02041986;0.25753906	0.7921	ns
DNA?	DNA?	Eulor7	0	0	62811	12	1.83035714285714	0.977680354777312	0.00256381267208811	60919.438	1	0.002	**	0	0.0000000;0.2646485	0.2341	ns
DNA?	DNA?	Eulor2A	7	0.00980502017032721	62811	67	9.023	2.73531587809396	0.0126386709995518	60919.438	307	0.614	ns	0.1044776	0.04304938;0.20348920	0.5919	ns
DNA?	DNA?	MER123	4	0.0056028686687584	62811	46	6.3983983983984	2.3030513516842	0.00896234647915508	60919.438	203	0.406	ns	0.08695652	0.02420307;0.20791732	0.3965	ns
DNA?	DNA?	Eulor6A	4	0.0056028686687584	62811	30	3.56704196519959	1.70337741625646	0.0049964169167408	60919.438	720	0.564	ns	0.1333333	0.0375535;0.3072184	0.7763	ns
DNA?	DNA?	UCON100	2	0.0028014343343792	62811	19	2.53505933117584	1.3097947062429	0.00355090112502218	60919.438	516	0.972	ns	0.1052632	0.01301216;0.33137666	1	ns
DNA?	DNA?	Eulor5A	13	0.0182093231734648	62811	126	16.437	3.89348047255796	0.0230235880770955	60919.438	225	0.45	ns	0.1031746	0.05609042;0.16996860	0.428	ns
DNA?	DNA?	UCON21	4	0.0056028686687584	62811	28	3.75788402848423	1.73803046490097	0.00526373267100548	60919.438	686	0.632	ns	0.1428571	0.04033563;0.32665267	0.7842	ns
DNA?	DNA?	Eulor2B	4	0.0056028686687584	62811	57	7.47347347347347	2.49950837792348	0.0104682225928304	60919.438	119	0.238	ns	0.07017544	0.01945042;0.17003982	0.2367	ns
DNA?	DNA?	Eulor6B	10	0.014007171671896	62811	64	8.492	2.72935622178297	0.0118948901837741	60919.438	769	0.466	ns	0.15625	0.07755733;0.26863424	0.579	ns
DNA?	DNA?	MER133A	6	0.00840430300313761	62811	54	7.395	2.47853144384295	0.0103583034513671	60919.438	383	0.766	ns	0.1111111	0.04188376;0.22631316	0.6953	ns
DNA?	DNA?	MER131	110	0.154078888390856	62811	1106	151.132	11.6813111006012	0.211693186911699	60919.438	1	0.002	**	0.0994575	0.08245161;0.11862715	0.0002293	***
DNA?	DNA?	Eulor3	2	0.0028014343343792	62811	37	4.98793969849246	2.11201775331645	0.00698669276458491	60919.438	105	0.21	ns	0.05405405	0.00661457;0.18194912	0.2246	ns
DNA?	DNA?	UCON62	5	0.00700358583594801	62811	24	3.19162303664921	1.5721411724573	0.00447056117863236	60919.438	882	0.24	ns	0.2083333	0.07131862;0.42151284	0.2395	ns
DNA?	DNA?	UCON2	16	0.0224114746750336	62811	135	18.624	3.97648543772468	0.0260869565217391	60919.438	313	0.626	ns	0.1185185	0.06928366;0.18532304	0.6173	ns
DNA?	DNA?	MER124	110	0.154078888390856	62811	747	98.346	9.27449730714824	0.137754930524429	60919.438	906	0.192	ns	0.1472557	0.1226076;0.1747258	0.2131	ns
DNA?	DNA?	Eulor10	3	0.0042021515015688	62811	39	5.543	2.18790720505645	0.00776417525773196	60919.438	163	0.326	ns	0.07692308	0.0161533;0.2087019	0.3568	ns
DNA?	DNA?	UCON14	9	0.0126064545047064	62811	98	13.738	3.37590769316236	0.0192430524428507	60919.438	104	0.208	ns	0.09183673	0.04285837;0.16718665	0.1914	ns
DNA?	DNA?	Eulor5B	6	0.00840430300313761	62811	43	5.77177177177177	2.22662967810339	0.00808461980582106	60919.438	634	0.736	ns	0.1395349	0.05297657;0.27932480	0.8246	ns
DNA?	DNA?	MER134	10	0.014007171671896	62811	89	12.171	3.23762895360807	0.0170481286418646	60919.438	312	0.624	ns	0.1123596	0.05521446;0.19694081	0.6428	ns
DNA?	DNA?	UCON58	34	0.0476243836844464	62811	235	31.136	5.37926021311857	0.0436127297176154	60919.438	750	0.504	ns	0.1446809	0.1023224;0.1962669	0.5639	ns
snRNA	tot	tot	505	0.707362169430748	62811	4380	586.414	21.9833544271995	0.821400156880323	60919.438	1	0.002	**	0.1152968	0.1059831;0.1251269	0.00025	***
snRNA	snRNA	U14	0	0	62811	7	1.6011396011396	0.781672270365484	0.00224274372638335	60919.438	1	0.002	**	0	0.0000000;0.4096164	0.3631	ns
snRNA	snRNA	U4	18	0.0252129090094128	62811	162	22.433	4.37019560312918	0.0314222882115643	60919.438	196	0.392	ns	0.1111111	0.06719591;0.16991107	0.3631	ns
snRNA	snRNA	U2	131	0.183493948901838	62811	1087	144.006	10.7965980998892	0.201711676378306	60919.438	130	0.26	ns	0.1205152	0.1017489;0.1413624	0.2633	ns
snRNA	snRNA	U5	25	0.03501792917974	62811	214	27.978	4.90505612359079	0.0391892649036307	60919.438	337	0.674	ns	0.1168224	0.07704559;0.16760829	0.6126	ns
snRNA	snRNA	U13	15	0.021010757507844	62811	176	25.735	4.72917964769157	0.0360474562976244	60919.438	19	0.038	*	0.08522727	0.0484867;0.1366726	0.01883	*
snRNA	snRNA	U3	43	0.0602308381891528	62811	229	32.273	5.36649515701545	0.04520534513671	60919.438	979	0.046	*	0.1877729	0.1393517;0.2444735	0.04594	*
snRNA	snRNA	tot	505	0.707362169430748	62811	4380	586.414	21.9833544271995	0.821400156880323	60919.438	1	0.002	**	0.1152968	0.1059831;0.1251269	0.00025	***
snRNA	snRNA	U6	180	0.252129090094128	62811	1710	232.69	14.3422313326623	0.325932877633348	60919.438	2	0.004	**	0.1052632	0.09111185;0.12078479	0.0001376	***
snRNA	snRNA	U17	0	0	62811	9	1.7840616966581	0.881471191132237	0.0024989658458344	60919.438	1	0.002	**	0	0.0000000;0.3362671	0.2202	ns
snRNA	snRNA	U8	6	0.00840430300313761	62811	29	4.32525252525252	1.87993198650413	0.00605845546455139	60919.438	867	0.27	ns	0.2068966	0.07994185;0.39724695	0.4292	ns
snRNA	snRNA	U1	27	0.0378193635141192	62811	204	25.317	4.68641371130137	0.0354619565217391	60919.438	684	0.636	ns	0.1323529	0.08906612;0.18669666	0.672	ns
snRNA	snRNA	U13_	42	0.0588301210219632	62811	308	43.8	6.22082781458374	0.0613514119229045	60919.438	421	0.842	ns	0.1363636	0.1000774;0.1798239	0.8703	ns
snRNA	snRNA	U7	27	0.0378193635141192	62811	245	34.376	5.29420935104125	0.0481510533393097	60919.438	86	0.172	ns	0.1102041	0.07389301;0.15628063	0.1975	ns
Retroposon	tot	tot	686	0.960891976692066	62811	5565	853.94	28.3861616668082	1.19612841774989	60919.438	1	0.002	**	0.1232704	0.1147425;0.1321956	1.517e-10	***
Retroposon	SVA	tot	686	0.960891976692066	62811	5565	853.94	28.3861616668082	1.19612841774989	60919.438	1	0.002	**	0.1232704	0.1147425;0.1321956	1.517e-10	***
Retroposon	SVA	SVA_D	166	0.232519049753474	62811	1433	240.243	15.5127236678668	0.336512494397131	60919.438	1	0.002	**	0.1158409	0.09972245;0.13355238	4.777e-08	***
Retroposon	SVA	SVA_B	107	0.149876736889287	62811	801	121.264	10.174665981143	0.16985656656208	60919.438	83	0.166	ns	0.133583	0.1107821;0.1591186	0.1676	ns
Retroposon	SVA	SVA_E	79	0.110656656207978	62811	686	102.568	9.38421224394672	0.143668758404303	60919.438	11	0.022	*	0.1151603	0.09224114;0.14144883	0.01173	*
Retroposon	SVA	SVA_C	68	0.0952487673688929	62811	486	77.001	8.28707877811444	0.107856622590766	60919.438	151	0.302	ns	0.1399177	0.1103167;0.1739801	0.2908	ns
Retroposon	SVA	SVA_A	188	0.263334827431645	62811	1186	175.488	12.7498397799507	0.245809054235769	60919.438	850	0.304	ns	0.158516	0.1381755;0.1805655	0.3066	ns
Retroposon	SVA	SVA_F	109	0.152678171223667	62811	973	155.147	12.4704010321201	0.217317066337965	60919.438	1	0.002	**	0.1120247	0.09289091;0.13354123	3.052e-05	***
tot	tot	tot	62811	87.980445988346	62811	4687922	60919.438	35.964504745674	85.3309026221425	60919.438	1001	0.002	**	0.01339847	0.01329459;0.01350296	1.652e-14	***
rRNA	tot	tot	230	0.322164948453608	62811	1766	241.483	14.2214612807883	0.338249383684446	60919.438	223	0.446	ns	0.1302378	0.1148816;0.1468337	0.4461	ns
rRNA	rRNA	tot	230	0.322164948453608	62811	1766	241.483	14.2214612807883	0.338249383684446	60919.438	223	0.446	ns	0.1302378	0.1148816;0.1468337	0.4461	ns
rRNA	rRNA	SSU-rRNA_Hsa	15	0.021010757507844	62811	80	9.732	2.98648540848522	0.0136317794710892	60919.438	972	0.06	ns	0.1875	0.1089137;0.2903279	0.0848	ns
rRNA	rRNA	5S	150	0.21010757507844	62811	1275	175.433	12.0860905417999	0.245732014791573	60919.438	21	0.042	*	0.1176471	0.1004671;0.1366113	0.03813	*
rRNA	rRNA	LSU-rRNA_Hsa	66	0.0924473330345137	62811	411	57.08	6.92687386788453	0.0799529359031824	60919.438	908	0.188	ns	0.1605839	0.1264255;0.1997180	0.1995	ns
tRNA	tot	tot	304	0.425818018825639	62811	1997	250.013	13.8709492910267	0.350197501120574	60919.438	1001	0.002	**	0.1522283	0.1367413;0.1687438	0.0003799	***
tRNA	tRNA	tRNA-Arg-AGA	6	0.00840430300313761	62811	41	5.958	2.17001035595339	0.00834547288211564	60919.438	593	0.818	ns	0.1463415	0.05565736;0.29173049	1	ns
tRNA	tRNA	tRNA-His-CAY_	17	0.0238121918422232	62811	44	7.343	2.4333664484151	0.0102854661586732	60919.438	1000	0.004	**	0.3863636	0.2435716;0.5450447	0.0004224	***
tRNA	tRNA	tRNA-Thr-ACG_	5	0.00700358583594801	62811	12	2.31792559188275	1.13449155440134	0.00324675816881829	60919.438	878	0.248	ns	0.4166667	0.1516522;0.7233303	0.06382	ns
tRNA	tRNA	tRNA-Arg-CGA_	0	0	62811	2	1.09271523178808	0.301733493934475	0.00153058498401513	60919.438	1	0.002	**	0	0.0000000;0.8418861	0.2058	ns
tRNA	tRNA	tRNA-Leu-TTA(m)	1	0.0014007171671896	62811	27	3.38119834710744	1.58402632884135	0.00473610257046649	60919.438	106	0.212	ns	0.03703704	0.0009372571;0.1897056174	0.2444	ns
tRNA	tRNA	tRNA-Lys-AAA	9	0.0126064545047064	62811	47	5.05805805805806	2.07828563363715	0.00708490875456362	60919.438	982	0.04	*	0.1914894	0.09149157;0.33259734	0.09233	ns
tRNA	tRNA	tRNA-Ser-TCG	3	0.0042021515015688	62811	7	1.49925261584454	0.704189373757982	0.00210002887696737	60919.438	663	0.678	ns	0.4285714	0.09898828;0.81594843	0.1733	ns
tRNA	tRNA	tRNA-Thr-ACY	2	0.0028014343343792	62811	13	2.36743674367437	1.20446861060584	0.00331610928910013	60919.438	539	0.926	ns	0.1538462	0.01920667;0.45447106	1	ns
tRNA	tRNA	tRNA-Ser-TCA_	2	0.0028014343343792	62811	4	1.19047619047619	0.461475301981337	0.00166752043713048	60919.438	370	0.74	ns	0.5	0.06758599;0.93241401	0.5875	ns
tRNA	tRNA	tRNA-Arg-CGY_	10	0.014007171671896	62811	40	5.39217652958877	2.13256896217791	0.00755291423351183	60919.438	982	0.04	*	0.25	0.1269148;0.4119620	0.05829	ns
tRNA	tRNA	tRNA-Cys-TGY	19	0.0266136261766024	62811	136	18.671	3.94237254724884	0.026152790228597	60919.438	598	0.808	ns	0.1397059	0.08625598;0.20954194	0.9009	ns
tRNA	tRNA	tRNA-Glu-GAA	11	0.0154078888390856	62811	95	13.15	3.34734293204397	0.0184194307485433	60919.438	327	0.654	ns	0.1157895	0.05924063;0.19774082	0.6553	ns
tRNA	tRNA	tRNA-Ala-GCY	6	0.00840430300313761	62811	28	4.05300713557594	1.83704610635874	0.00567711667354317	60919.438	876	0.252	ns	0.2142857	0.08296061;0.40953103	0.2827	ns
tRNA	tRNA	tRNA-Thr-ACG	1	0.0014007171671896	62811	3	1.18509615384615	0.412887557708481	0.00165998452746268	60919.438	344	0.688	ns	0.3333333	0.008403759;0.905700676	1	ns
tRNA	tRNA	tRNA-Gly-GGY	8	0.0112057373375168	62811	37	5.73620862587763	2.18878642463271	0.00803480589684787	60919.438	892	0.22	ns	0.2162162	0.09826564;0.38213649	0.3594	ns
tRNA	tRNA	tRNA-Met	8	0.0112057373375168	62811	50	6.159	2.29978433945621	0.00862701703272075	60919.438	844	0.316	ns	0.16	0.07170077;0.29112631	0.3909	ns
tRNA	tRNA	tRNA-Ile-ATC	1	0.0014007171671896	62811	9	1.25806451612903	0.498417175343852	0.00176219256517401	60919.438	383	0.766	ns	0.1111111	0.002809137;0.482496515	1	ns
tRNA	tRNA	tRNA-Met_	3	0.0042021515015688	62811	48	5.15175879396985	2.15264668457278	0.00721615698393356	60919.438	233	0.466	ns	0.0625	0.01307924;0.17195993	0.4811	ns
tRNA	tRNA	tRNA-Thr-ACA	6	0.00840430300313761	62811	25	3.43930041152263	1.64307952444979	0.00481748712954201	60919.438	927	0.15	ns	0.24	0.09356444;0.45128802	0.1438	ns
tRNA	tRNA	tRNA-Trp-TGG	5	0.00700358583594801	62811	13	2.36789297658863	1.18425087350204	0.00331674834237538	60919.438	885	0.234	ns	0.3846154	0.1385793;0.6842224	0.07105	ns
tRNA	tRNA	tRNA-Lys-AAG	18	0.0252129090094128	62811	73	10.889	3.11550724367404	0.0152524092335276	60919.438	991	0.022	*	0.2465753	0.1531554;0.3614143	0.03062	*
tRNA	tRNA	tRNA-Leu-TTG	3	0.0042021515015688	62811	26	2.36743674367437	1.23872719937176	0.00331610928910013	60919.438	755	0.494	ns	0.1153846	0.02445808;0.30154040	0.7275	ns
tRNA	tRNA	tRNA-Gln-CAG	16	0.0224114746750336	62811	79	10.187	2.9179694216262	0.0142691057821605	60919.438	978	0.048	*	0.2025316	0.1204271;0.3079571	0.06277	ns
tRNA	tRNA	tRNA-Ile-ATT	11	0.0154078888390856	62811	53	7.821	2.53917435525929	0.0109550089645899	60919.438	930	0.144	ns	0.2075472	0.1084228;0.3410714	0.2419	ns
tRNA	tRNA	tRNA-Arg-AGG	2	0.0028014343343792	62811	20	2.92706131078224	1.43352425101482	0.00409998502742918	60919.438	382	0.764	ns	0.1	0.01234853;0.31698271	0.7574	ns
tRNA	tRNA	tRNA-Glu-GAG_	16	0.0224114746750336	62811	96	11.696	3.07783317563787	0.0163827879874496	60919.438	935	0.134	ns	0.1666667	0.09837277;0.25649997	0.209	ns
tRNA	tRNA	tRNA-Arg-CGG	2	0.0028014343343792	62811	17	1.32664233576642	0.545097850930669	0.00185825069442854	60919.438	534	0.936	ns	0.1176471	0.01457932;0.36440916	0.3872	ns
tRNA	tRNA	tRNA-Gln-CAA	3	0.0042021515015688	62811	24	3.61797752808989	1.61065077078334	0.0050677632341017	60919.438	494	0.988	ns	0.125	0.02655931;0.32361136	1	ns
tRNA	tRNA	tRNA-Val-GTG	15	0.021010757507844	62811	38	5.93787575150301	2.16430148068402	0.00831728450176911	60919.438	999	0.006	**	0.3947368	0.2403879;0.5661385	0.0003384	***
tRNA	tRNA	tRNA-Tyr-TAT	0	0	62811	5	1.30443974630021	0.552652840529836	0.00182715114620715	60919.438	1	0.002	**	0	0.0000000;0.5218238	0.3359	ns
tRNA	tRNA	tRNA-Arg-CGA	1	0.0014007171671896	62811	8	1.54239766081871	0.761222015774978	0.00216046288214186	60919.438	410	0.82	ns	0.125	0.003159724;0.526509671	1	ns
tRNA	tRNA	tRNA-Tyr-TAC	6	0.00840430300313761	62811	34	4.3161094224924	1.9153945198088	0.0060456485635539	60919.438	854	0.296	ns	0.1764706	0.06764065;0.34531513	0.4339	ns
tRNA	tRNA	tRNA-Ala-GCY_	10	0.014007171671896	62811	82	2.78138075313808	1.34254138056902	0.00389592776941124	60919.438	957	0.09	ns	0.1219512	0.06005801;0.21285883	0.0004632	***
tRNA	tRNA	tRNA-Pro-CCA	2	0.0028014343343792	62811	9	1.76962676962677	0.87473353215259	0.00247874659573449	60919.438	646	0.712	ns	0.2222222	0.02814497;0.60009357	0.6929	ns
tRNA	tRNA	tRNA-Leu-TTA	6	0.00840430300313761	62811	13	2.11162790697674	1.14149368116209	0.00295779346001897	60919.438	860	0.284	ns	0.4615385	0.1922324;0.7486545	0.01117	*
tRNA	tRNA	tRNA-Val-GTY	9	0.0126064545047064	62811	29	4.03553299492386	1.79366442182127	0.00565264034474991	60919.438	983	0.038	*	0.3103448	0.1528459;0.5083234	0.0141	*
tRNA	tRNA	tRNA-Met-i	11	0.0154078888390856	62811	40	5.54363089267803	2.17584218476905	0.00776505895993674	60919.438	995	0.014	*	0.275	0.1460090;0.4388829	0.02006	*
tRNA	tRNA	tRNA-Leu-CTG	3	0.0042021515015688	62811	16	2.70454545454545	1.41434414092218	0.00378830324762642	60919.438	684	0.636	ns	0.1875	0.04047373;0.45645655	0.7434	ns
tRNA	tRNA	tRNA-Thr-ACY_	4	0.0056028686687584	62811	12	1.80636942675159	0.910937054593475	0.00253021266633739	60919.438	780	0.444	ns	0.3333333	0.09924609;0.65112449	0.09318	ns
tRNA	tRNA	tRNA-Asn-AAT	1	0.0014007171671896	62811	2	1.00578034682081	0.0760285921269705	0.00140881379821382	60919.438	173	0.346	ns	0.5	0.01257912;0.98742088	1	ns
tRNA	tRNA	tot	304	0.425818018825639	62811	1997	250.013	13.8709492910267	0.350197501120574	60919.438	1001	0.002	**	0.1522283	0.1367413;0.1687438	0.0003799	***
tRNA	tRNA	tRNA-Gly-GGA	12	0.0168086060062752	62811	107	15.567	3.58948400127307	0.0218049641416405	60919.438	198	0.396	ns	0.1121495	0.05931005;0.18770939	0.41	ns
tRNA	tRNA	tRNA-Asn-AAC	12	0.0168086060062752	62811	46	7.96496496496496	2.45638788807613	0.0111566631624901	60919.438	964	0.076	ns	0.2608696	0.1426685;0.4113188	0.1198	ns
tRNA	tRNA	tRNA-Ile-ATA	7	0.00980502017032721	62811	65	8.663	2.70087499261365	0.0121344128193635	60919.438	359	0.718	ns	0.1076923	0.04440866;0.20938160	0.7145	ns
tRNA	tRNA	tRNA-Leu-CTA_	2	0.0028014343343792	62811	7	1.5145482388974	0.731742805450759	0.00212145371876036	60919.438	593	0.818	ns	0.2857143	0.03669257;0.70957914	0.6493	ns
tRNA	tRNA	tRNA-Ser-TCA(m)	5	0.00700358583594801	62811	31	3.98382204246714	1.76324976950958	0.00558020792591206	60919.438	809	0.386	ns	0.1612903	0.05452433;0.33727158	0.588	ns
tRNA	tRNA	tRNA-Phe-TTY	10	0.014007171671896	62811	87	6.648	2.33142264112098	0.00931196772747647	60919.438	948	0.108	ns	0.1149425	0.05651668;0.20124123	0.2202	ns
tRNA	tRNA	tRNA-Ala-GCA	6	0.00840430300313761	62811	40	1.90447400241838	0.997244051156916	0.00266762942965371	60919.438	828	0.348	ns	0.15	0.05710226;0.29835267	0.0111	*
tRNA	tRNA	tRNA-Leu-CTY	7	0.00980502017032721	62811	30	2.87015706806283	1.43185512353751	0.00402027827776618	60919.438	954	0.096	ns	0.2333333	0.09933786;0.42283652	0.02076	*
tRNA	tRNA	tRNA-Leu-CTA	0	0	62811	1	1	0	0.0014007171671896	60919.438	1	0.002	**	0	0.000;0.975	2.2e-16	***
tRNA	tRNA	tRNA-SeC(e)-TGA	0	0	62811	3	1.24040404040404	0.459695197361871	0.00173745523364528	60919.438	1	0.002	**	0	0.0000000;0.7075982	0.2725	ns
tRNA	tRNA	tRNA-Ser-TCY	6	0.00840430300313761	62811	15	2.41629464285714	1.19483155972101	0.00338454538723827	60919.438	894	0.216	ns	0.4	0.1633643;0.6771302	0.02344	*
tRNA	tRNA	tRNA-Val-GTA	2	0.0028014343343792	62811	12	2.17045454545455	1.0710970730569	0.00304019294242288	60919.438	578	0.848	ns	0.1666667	0.02086253;0.48413775	1	ns
tRNA	tRNA	tRNA-Gly-GGG	7	0.00980502017032721	62811	47	7.064	2.40742594895454	0.00989466606902734	60919.438	589	0.826	ns	0.1489362	0.06204412;0.28305753	1	ns
tRNA	tRNA	tRNA-Glu-GAG	4	0.0056028686687584	62811	18	2.16875712656784	1.14428495811768	0.00303781533864837	60919.438	844	0.316	ns	0.2222222	0.06409205;0.47637277	0.2627	ns
tRNA	tRNA	tRNA-Ser-AGY	6	0.00840430300313761	62811	14	2.29828571428571	1.16741976658311	0.00321924825510661	60919.438	874	0.256	ns	0.4285714	0.1766111;0.7113906	0.01776	*
tRNA	tRNA	tRNA-His-CAY	0	0	62811	1	1	0	0.0014007171671896	60919.438	1	0.002	**	0	0.000;0.975	2.2e-16	***
tRNA	tRNA	tRNA-Gln-CAA_	5	0.00700358583594801	62811	34	4.50050352467271	1.92087685481621	0.00630393254800637	60919.438	712	0.58	ns	0.1470588	0.04952846;0.31056573	0.7989	ns
tRNA	tRNA	tRNA-Pro-CCY	6	0.00840430300313761	62811	17	2.62566844919786	1.33915820870557	0.00367781887213954	60919.438	929	0.146	ns	0.3529412	0.1420975;0.6167163	0.03626	*
tRNA	tRNA	tRNA-Asp-GAY	8	0.0112057373375168	62811	49	6.16216216216216	2.27686141993335	0.00863144632754673	60919.438	845	0.314	ns	0.1632653	0.07322276;0.29657136	0.3906	ns
tRNA	tRNA	tRNA-Ser-TCA	0	0	62811	1	1	0	0.0014007171671896	60919.438	1	0.002	**	0	0.000;0.975	2.2e-16	***
tRNA	tRNA	tRNA-Pro-CCG	2	0.0028014343343792	62811	4	1.28649635036496	0.513118709324348	0.00180201752348297	60919.438	537	0.93	ns	0.5	0.06758599;0.93241401	0.5984	ns
tRNA	tRNA	tRNA-Ala-GCG	3	0.0042021515015688	62811	11	1.62680115273775	0.811481016982026	0.0022786883022436	60919.438	672	0.66	ns	0.2727273	0.06021773;0.60974256	0.2148	ns
LTR?	tot	tot	851	1.19201030927835	62811	8420	1107.493	29.4537514499338	1.55128445764231	60919.438	1	0.002	**	0.1010689	0.09471016;0.10770516	2.2e-16	***
LTR?	LTR?	MER129	12	0.0168086060062752	62811	122	17.254	3.90854970043375	0.0241679740026894	60919.438	105	0.21	ns	0.09836066	0.05186499;0.16551339	0.1945	ns
LTR?	LTR?	Eutr18	130	0.182093231734648	62811	676	87.362	8.78533654097202	0.122369453160018	60919.438	1001	0.002	**	0.1923077	0.1632548;0.2240753	4.023e-06	***
LTR?	LTR?	MamRep605	290	0.406207978484984	62811	3549	478.34	19.9556665794112	0.670019049753474	60919.438	1	0.002	**	0.08171316	0.07290743;0.09121488	2.2e-16	***
LTR?	LTR?	MamRep1151	124	0.173688928731511	62811	1260	174.694	12.2947763511796	0.24469688480502	60919.438	1	0.002	**	0.0984127	0.0825205;0.1162059	1.811e-05	***
LTR?	LTR?	MamRep605b	255	0.357182877633348	62811	2374	317.581	16.8657609639439	0.444841158673241	60919.438	1	0.002	**	0.1074136	0.0952376;0.1205676	0.0001128	***
LTR?	LTR?	tot	851	1.19201030927835	62811	8420	1107.493	29.4537514499338	1.55128445764231	60919.438	1	0.002	**	0.1010689	0.09471016;0.10770516	2.2e-16	***
LTR?	LTR?	UCON51	1	0.0014007171671896	62811	42	5.5140562248996	2.15033086453836	0.00772363321506555	60919.438	17	0.034	*	0.02380952	0.0006026233;0.1256585572	0.03717	*
LTR?	LTR?	Eutr5	66	0.0924473330345137	62811	397	55.954	7.07304120671667	0.0783757283729269	60919.438	929	0.146	ns	0.1662469	0.1309703;0.2065886	0.1491	ns
LINE	Penelope	tot	110	0.154078888390856	62811	1097	145.924	11.1334710750142	0.204398251904975	60919.438	1	0.002	**	0.1002735	0.08313413;0.11958989	0.001153	**
LINE	Penelope	Penelope1_Vert	110	0.154078888390856	62811	1097	145.924	11.1334710750142	0.204398251904975	60919.438	1	0.002	**	0.1002735	0.08313413;0.11958989	0.001153	**
LINE	L1-Tx1	tot	15	0.021010757507844	62811	189	25.924	4.71428132894596	0.0363121918422232	60919.438	14	0.028	*	0.07936508	0.04509969;0.12752200	0.01953	*
LINE	L1-Tx1	MARE6	15	0.021010757507844	62811	189	25.924	4.71428132894596	0.0363121918422232	60919.438	14	0.028	*	0.07936508	0.04509969;0.12752200	0.01953	*
LINE	RTE-X	tot	1295	1.81392873151053	62811	15596	2001.617	39.630681320183	2.80369929403855	60919.438	1	0.002	**	0.08303411	0.07874953;0.08747495	2.2e-16	***
LINE	RTE-X	L5	80	0.112057373375168	62811	737	104.814	9.34969629564623	0.146814769161811	60919.438	7	0.014	*	0.1085482	0.08701453;0.13327110	0.00828	**
LINE	RTE-X	L4_C_Mam	452	0.6331241595697	62811	5015	670.832	24.4917868605707	0.939645898700134	60919.438	1	0.002	**	0.09012961	0.08234451;0.09839551	2.2e-16	***
LINE	RTE-X	L4_B_Mam	286	0.400605109816226	62811	3247	438.48	19.1071369567155	0.614186463469296	60919.438	1	0.002	**	0.08808131	0.07855336;0.09835853	2.2e-16	***
LINE	RTE-X	L4_A_Mam	558	0.781600179291797	62811	6597	876.844	26.6248106949992	1.2282104437472	60919.438	1	0.002	**	0.0845839	0.07797811;0.09155955	2.2e-16	***
LINE	L1	L1M2	1160	1.62483191393994	62811	9096	1214.967	32.7287806690699	1.70182513446885	60919.438	50	0.1	ns	0.1275286	0.1207388;0.1345579	0.09298	ns
LINE	L1	L1P	18	0.0252129090094128	62811	161	18.32	4.03334450151085	0.0256611385029135	60919.438	528	0.948	ns	0.1118012	0.06762206;0.17093062	1	ns
LINE	L1	L1MEg1	56	0.0784401613626177	62811	1013	135.508	10.8854227491829	0.189808381891528	60919.438	1	0.002	**	0.05528134	0.04202564;0.07119020	4.993e-16	***
LINE	L1	L1MB7	1681	2.35460555804572	62811	23185	3047.007	48.5759464506207	4.26799501344688	60919.438	1	0.002	**	0.07250377	0.06919799;0.07591719	2.2e-16	***
LINE	L1	L1MB1	438	0.613514119229045	62811	6197	827.852	27.1491652389751	1.15958650829225	60919.438	1	0.002	**	0.07067936	0.06442093;0.07734541	2.2e-16	***
LINE	L1	L1P2	204	0.285746302106679	62811	1631	242.522	15.8428694532434	0.339704728821156	60919.438	6	0.012	*	0.1250766	0.1094013;0.1421147	0.00663	**
LINE	L1	L1MCb	124	0.173688928731511	62811	2145	293.611	16.0289927196817	0.411265968175706	60919.438	1	0.002	**	0.05780886	0.04830915;0.06853791	2.2e-16	***
LINE	L1	L1M3b	88	0.123263110712685	62811	564	77.899	8.24674528573593	0.109114466606903	60919.438	897	0.21	ns	0.1560284	0.1270599;0.1886540	0.2221	ns
LINE	L1	L1MEh	230	0.322164948453608	62811	3050	403.914	18.8498254612588	0.565769273868221	60919.438	1	0.002	**	0.07540984	0.06628559;0.08535805	2.2e-16	***
LINE	L1	L1ME2	870	1.21862393545495	62811	12799	1758.72	38.1275662914814	2.4634692962797	60919.438	1	0.002	**	0.06797406	0.06367301;0.07247279	2.2e-16	***
LINE	L1	L1PA16	1265	1.77190721649485	62811	13973	1864.228	40.9372920193541	2.61125616315554	60919.438	1	0.002	**	0.09053174	0.08582387;0.09541091	2.2e-16	***
LINE	L1	L1MEd	1067	1.4945652173913	62811	16918	2236.688	41.6858533122013	3.13296727924697	60919.438	1	0.002	**	0.06306892	0.05945173;0.06683719	2.2e-16	***
LINE	L1	L1M4b	295	0.413211564320932	62811	4228	571.42	22.4432461845273	0.800397803675482	60919.438	1	0.002	**	0.06977294	0.06227474;0.07787191	2.2e-16	***
LINE	L1	L1ME3A	1223	1.71307709547288	62811	15879	2144.155	39.3894720135407	3.00335471761542	60919.438	1	0.002	**	0.07701996	0.07291923;0.08127642	2.2e-16	***
LINE	L1	L1MC4	1590	2.22714029583147	62811	23685	3095.198	47.9058218149294	4.33549697445092	60919.438	1	0.002	**	0.0671311	0.06397623;0.07039267	2.2e-16	***
LINE	L1	L1M4	1639	2.29577543702376	62811	20125	2597.516	46.3963615638809	3.63838525324966	60919.438	1	0.002	**	0.08144099	0.07769800;0.08530542	2.2e-16	***
LINE	L1	L1MEf	788	1.10376512774541	62811	11271	1546.04	36.583367023044	2.16556476916181	60919.438	1	0.002	**	0.06991394	0.06527341;0.07477807	2.2e-16	***
LINE	L1	L1MDa	534	0.747982967279247	62811	6954	924.265	28.4683195889785	1.2946338525325	60919.438	1	0.002	**	0.07679034	0.07063887;0.08329935	2.2e-16	***
LINE	L1	L1ME3G	1615	2.26215822501121	62811	18628	2428.105	42.8945208029524	3.40108835723891	60919.438	1	0.002	**	0.08669744	0.08269447;0.09082997	2.2e-16	***
LINE	L1	L1MEj	153	0.214309726580009	62811	2345	317.083	16.4399629982364	0.44414360152398	60919.438	1	0.002	**	0.0652452	0.05558471;0.07600821	2.2e-16	***
LINE	L1	L1P4e	28	0.0392200806813088	62811	194	24.391	4.63935799897385	0.0341648924249216	60919.438	818	0.368	ns	0.1443299	0.09809779;0.20179837	0.4476	ns
LINE	L1	L1ME3E	288	0.403406544150605	62811	4540	611.939	22.3026610001517	0.857153462572837	60919.438	1	0.002	**	0.06343612	0.05651843;0.07092163	2.2e-16	***
LINE	L1	L1MC2	498	0.697557149260421	62811	6382	897.091	27.4109116425754	1.25657076423129	60919.438	1	0.002	**	0.07803196	0.07156700;0.08488558	2.2e-16	***
LINE	L1	L1PA2	367	0.514063200358584	62811	4918	793.116	28.10680587574	1.11093119677275	60919.438	1	0.002	**	0.07462383	0.06743200;0.08232532	2.2e-16	***
LINE	L1	L1MA2	634	0.888054683998207	62811	7417	981.528	28.1545003843416	1.37484311967727	60919.438	1	0.002	**	0.0854793	0.07921273;0.09207385	2.2e-16	***
LINE	L1	L1M3e	130	0.182093231734648	62811	810	99.853	9.53794335081538	0.139865811295383	60919.438	999	0.006	**	0.1604938	0.1358706;0.1876163	0.001896	**
LINE	L1	L1MC5	1094	1.53238458090542	62811	14431	1907.696	40.0043739350328	2.67214253697893	60919.438	1	0.002	**	0.07580902	0.07154163;0.08024835	2.2e-16	***
LINE	L1	L1MEa	27	0.0378193635141192	62811	355	46.957	6.52930186028972	0.0657734760197221	60919.438	1	0.002	**	0.07605634	0.05071755;0.10873039	0.001246	**
LINE	L1	L1PB1	1250	1.750896458987	62811	13093	1794.955	39.9594511064996	2.51422428283281	60919.438	1	0.002	**	0.09547086	0.09048943;0.10063292	2.2e-16	***
LINE	L1	L1MCc	211	0.295551322277006	62811	3179	437.51	19.1787832180701	0.612827767817122	60919.438	1	0.002	**	0.06637307	0.05796453;0.07558968	2.2e-16	***
LINE	L1	L1PA8	829	1.16119453160018	62811	8111	1119.9	32.2950920880089	1.56866315553563	60919.438	1	0.002	**	0.1022069	0.09569667;0.10900443	2.2e-16	***
LINE	L1	L1P4	321	0.449630210667862	62811	3775	502.504	20.4835924964729	0.703865979381443	60919.438	1	0.002	**	0.08503311	0.07632662;0.09438813	2.2e-16	***
LINE	L1	L1M7	226	0.31656207978485	62811	3059	423.395	18.9040826103606	0.593056645002241	60919.438	1	0.002	**	0.07388035	0.06485833;0.08372702	2.2e-16	***
LINE	L1	L1PA13	958	1.34188704616764	62811	9060	1187.377	32.1589033716336	1.66317934782609	60919.438	1	0.002	**	0.1057395	0.09947992;0.11225387	2.168e-13	***
LINE	L1	L1PREC2	786	1.10096369341103	62811	7902	1097.05	30.6189977468731	1.53665676826535	60919.438	1	0.002	**	0.09946849	0.09295491;0.10627914	2.2e-16	***
LINE	L1	L1M2a1	31	0.0434222321828776	62811	120	17.393	4.09161243182834	0.0243626736889287	60919.438	998	0.008	**	0.2583333	0.1827585;0.3462094	0.00104	**
LINE	L1	L1MA9	1198	1.67805916629314	62811	16437	2124.806	40.4763473981867	2.97625224114747	60919.438	1	0.002	**	0.07288435	0.06895583;0.07696479	2.2e-16	***
LINE	L1	L1MA4	849	1.18920887494397	62811	10000	1333.397	34.4515355143904	1.86771206857911	60919.438	1	0.002	**	0.0849	0.07950840;0.09053475	2.2e-16	***
LINE	L1	L1PB3	343	0.480445988346033	62811	3601	493.464	20.971993909224	0.691203496190049	60919.438	1	0.002	**	0.09525132	0.08585573;0.10530968	2.427e-14	***
LINE	L1	HAL1b	352	0.49305244285074	62811	4340	597.7	23.0659063562661	0.837208650829225	60919.438	1	0.002	**	0.08110599	0.07315276;0.08962818	2.2e-16	***
LINE	L1	L1MC1	965	1.35169206633797	62811	13002	1792.283	38.0632594863173	2.51048156656208	60919.438	1	0.002	**	0.07421935	0.06977094;0.07885944	2.2e-16	***
LINE	L1	L1PA4	1145	1.60382115643209	62811	11926	1762.459	40.4254936833125	2.46870657776782	60919.438	1	0.002	**	0.09600872	0.09077851;0.10143705	2.2e-16	***
LINE	L1	L1MD3	488	0.683549977588525	62811	5356	765.779	24.7448674974724	1.07263979157329	60919.438	1	0.002	**	0.09111277	0.08353698;0.09913741	2.2e-16	***
LINE	L1	L1PBa	284	0.397803675481847	62811	2167	314.472	16.6536049718539	0.440486329000448	60919.438	40	0.08	ns	0.1310568	0.1171238;0.1459957	0.06288	ns
LINE	L1	L1MA8	947	1.32647915732855	62811	11124	1459.06	35.2182157799444	2.04373038995966	60919.438	1	0.002	**	0.08513125	0.08000926;0.09047156	2.2e-16	***
LINE	L1	L1M3c	179	0.250728372926939	62811	1070	140.284	11.3042084698191	0.196498207082026	60919.438	1001	0.002	**	0.1672897	0.1453982;0.1910280	0.0006701	***
LINE	L1	L1P4b	19	0.0266136261766024	62811	155	21.152	4.29853153685922	0.0296279695203944	60919.438	371	0.742	ns	0.1225806	0.07544045;0.18479123	0.7254	ns
LINE	L1	L1MC	734	1.02812640071717	62811	7862	1064.972	30.2780775145645	1.49172456297624	60919.438	1	0.002	**	0.09336047	0.08701745;0.10000674	2.2e-16	***
LINE	L1	L1M3de	56	0.0784401613626177	62811	499	61.531	7.5111554674668	0.0861875280143433	60919.438	247	0.494	ns	0.1122244	0.0858947;0.1432500	0.496	ns
LINE	L1	L1MA5	438	0.613514119229045	62811	4447	618.078	22.5929271312142	0.865752465262214	60919.438	1	0.002	**	0.09849337	0.08988877;0.10762927	3.781e-16	***
LINE	L1	HAL1M8	163	0.228316898251905	62811	2197	315.027	16.4983170494892	0.441263727028238	60919.438	1	0.002	**	0.07419208	0.06357911;0.08595674	2.2e-16	***
LINE	L1	L1ME4c	995	1.39371358135365	62811	9421	1275.445	31.4075693171314	1.78653770730614	60919.438	1	0.002	**	0.1056151	0.09947848;0.11199678	2.2e-16	***
LINE	L1	L1M2a	106	0.148476019722098	62811	489	75.261	8.41139885100158	0.105419374719857	60919.438	1001	0.002	**	0.2167689	0.1810319;0.2559709	0.0002629	***
LINE	L1	L1MC3	834	1.16819811743613	62811	13130	1793.87	37.8644267725634	2.51270450470641	60919.438	1	0.002	**	0.06351866	0.05940595;0.06782610	2.2e-16	***
LINE	L1	L1P4d	24	0.0336172120125504	62811	167	22.94	4.64521021892206	0.0321324518153294	60919.438	638	0.728	ns	0.1437126	0.0943006;0.2062463	0.8219	ns
LINE	L1	L1ME3C	235	0.329168534289556	62811	3264	451.147	20.0422824070534	0.631929347826087	60919.438	1	0.002	**	0.07199755	0.06336332;0.08140772	2.2e-16	***
LINE	L1	L1M4a2	161	0.225515463917526	62811	2051	277.431	15.6310450248398	0.388602364410578	60919.438	1	0.002	**	0.07849829	0.06722365;0.09099435	1.129e-15	***
LINE	L1	L1M2c	120	0.168086060062752	62811	450	67.74	7.79288965205649	0.0948845809054236	60919.438	1001	0.002	**	0.2666667	0.2263471;0.3100843	2.228e-10	***
LINE	L1	L1M6	378	0.529471089197669	62811	5357	732.04	24.1157618575481	1.02538099506948	60919.438	1	0.002	**	0.07056188	0.06384616;0.07774983	2.2e-16	***
LINE	L1	L1M1	1061	1.48616091438817	62811	9983	1279.952	32.7060144221117	1.79285073957866	60919.438	1	0.002	**	0.1062807	0.1003004;0.1124917	1.943e-11	***
LINE	L1	L1PA7	1324	1.85454952935903	62811	13116	1908.626	43.2237019748704	2.67344520394442	60919.438	1	0.002	**	0.1009454	0.09584058;0.10622806	2.2e-16	***
LINE	L1	L1P3b	24	0.0336172120125504	62811	83	12.539	3.43457061002905	0.0175635925593904	60919.438	998	0.008	**	0.2891566	0.1948431;0.3990525	0.001134	**
LINE	L1	L1MA10	430	0.602308381891528	62811	5109	683.5	24.1821996265596	0.957390183774092	60919.438	1	0.002	**	0.0841652	0.07669353;0.09211586	2.2e-16	***
LINE	L1	L1MB8	1208	1.69206633796504	62811	16563	2212.722	42.0431723867781	3.09939769161811	60919.438	1	0.002	**	0.07293365	0.06901868;0.07699936	2.2e-16	***
LINE	L1	L1MA4A	707	0.990307037203048	62811	6240	859.141	27.9162754936513	1.20341354773644	60919.438	1	0.002	**	0.1133013	0.1055389;0.1214271	1.082e-08	***
LINE	L1	L1PB	155	0.217111160914388	62811	1846	247.899	14.3359100624033	0.347236385029135	60919.438	1	0.002	**	0.08396533	0.07171188;0.09755892	1.919e-11	***
LINE	L1	L1MB4	808	1.1317794710892	62811	9160	1262.176	31.5788893131194	1.7679515912147	60919.438	1	0.002	**	0.08820961	0.08247893;0.09420370	2.2e-16	***
LINE	L1	L1M4c	355	0.497254594352308	62811	3615	493.984	19.9540449009194	0.691931869116988	60919.438	1	0.002	**	0.09820194	0.08869059;0.10836849	2.379e-12	***
LINE	L1	L1MEg	930	1.30266696548633	62811	13185	1785.132	36.3587752342751	2.50046503809951	60919.438	1	0.002	**	0.0705347	0.06622148;0.07503861	2.2e-16	***
LINE	L1	L1P1	313	0.438424473330345	62811	3259	445.592	20.7905214408341	0.624148363962349	60919.438	1	0.002	**	0.09604173	0.08613814;0.10667682	1.763e-12	***
LINE	L1	L1ME3	767	1.07435006723442	62811	9162	1286.002	31.8618450999494	1.80132507844016	60919.438	1	0.002	**	0.08371535	0.07812264;0.08957436	2.2e-16	***
LINE	L1	X9_LINE	60	0.0840430300313761	62811	653	87.179	8.54060307594847	0.122113121918422	60919.438	1	0.002	**	0.09188361	0.07084899;0.11669001	0.00125	**
LINE	L1	L1PA17	497	0.696156432093232	62811	4789	668.258	24.4575470480506	0.936040452711788	60919.438	1	0.002	**	0.1037795	0.09528105;0.11276435	1.231e-13	***
LINE	L1	L1PA15-16	242	0.338973554459883	62811	1431	193.261	13.2711341641173	0.270704000448229	60919.438	999	0.006	**	0.1691125	0.1500360;0.1895577	0.0002716	***
LINE	L1	L1ME3B	594	0.832025997310623	62811	8120	1112.055	30.3036018202999	1.55767452935903	60919.438	1	0.002	**	0.07315271	0.06758153;0.07903249	2.2e-16	***
LINE	L1	L1MD1	474	0.663939937247871	62811	6979	969.711	29.7831918624837	1.3582908449126	60919.438	1	0.002	**	0.06791804	0.06212487;0.07407525	2.2e-16	***
LINE	L1	L1HS	137	0.191898251904975	62811	1571	259.466	17.1517645455803	0.363438480502017	60919.438	1	0.002	**	0.0872056	0.07371742;0.10225878	2.2e-16	***
LINE	L1	L1MEb	144	0.201703272075303	62811	1672	239.608	14.5912727766032	0.335623038995966	60919.438	1	0.002	**	0.0861244	0.07311359;0.10060855	1.443e-12	***
LINE	L1	L1PA11	486	0.680748543254146	62811	4144	581.073	23.5431933465482	0.813918926490363	60919.438	2	0.004	**	0.117278	0.1076334;0.1274656	1.557e-05	***
LINE	L1	HAL1ME	598	0.837628865979381	62811	7407	987.494	28.7786409368854	1.38319979829673	60919.438	1	0.002	**	0.08073444	0.07462877;0.08717241	2.2e-16	***
LINE	L1	L1PA8A	265	0.371190049305244	62811	2429	358.921	18.6241138478215	0.502746806364859	60919.438	1	0.002	**	0.1090984	0.09697124;0.12217688	2.765e-08	***
LINE	L1	L1MEc	1254	1.75649932765576	62811	17812	2385.609	44.6973821937591	3.34156348050202	60919.438	1	0.002	**	0.07040198	0.06668735;0.07425758	2.2e-16	***
LINE	L1	L1P4c	12	0.0168086060062752	62811	43	7.786	2.57426316269935	0.0109059838637382	60919.438	964	0.076	ns	0.2790698	0.1532892;0.4366870	0.1108	ns
LINE	L1	L1MCa	426	0.59670551322277	62811	7243	996.067	28.7745457911239	1.39520814657104	60919.438	1	0.002	**	0.05881541	0.05350641;0.06448284	2.2e-16	***
LINE	L1	L1MB2	767	1.07435006723442	62811	8944	1262.646	31.5197109151746	1.76860992828328	60919.438	1	0.002	**	0.08575581	0.08003263;0.09175047	2.2e-16	***
LINE	L1	L1MEi	391	0.547680412371134	62811	5311	716.235	24.2464361229576	1.00324266024204	60919.438	1	0.002	**	0.07362079	0.06673889;0.08097548	2.2e-16	***
LINE	L1	L1MC4a	713	0.998711340206185	62811	9991	1382.641	32.32678672773	1.9366889847602	60919.438	1	0.002	**	0.07136423	0.06639183;0.07658819	2.2e-16	***
LINE	L1	L1MB5	926	1.29706409681757	62811	9769	1356.94	32.3289275968065	1.90068915284626	60919.438	1	0.002	**	0.09478964	0.0890512;0.1007709	2.2e-16	***
LINE	L1	HAL1	1511	2.11648363962349	62811	21238	2764.377	45.9988778968332	3.87211032048409	60919.438	1	0.002	**	0.07114606	0.06772406;0.07468599	2.2e-16	***
LINE	L1	L1PA3	914	1.2802554908113	62811	10703	1644.532	38.7790251139555	2.30352420439265	60919.438	1	0.002	**	0.08539662	0.08016863;0.09085142	2.2e-16	***
LINE	L1	L1M6B	92	0.128865979381443	62811	730	102.729	9.42711140431837	0.143894273868221	60919.438	135	0.27	ns	0.1260274	0.1028176;0.1523066	0.2641	ns
LINE	L1	L1P3	356	0.498655311519498	62811	3552	467.749	21.8194428683935	0.655184054235769	60919.438	1	0.002	**	0.1002252	0.09054079;0.11057312	1.1e-08	***
LINE	L1	L1PB4	630	0.882451815329449	62811	7440	982.715	28.349664521445	1.37650577095473	60919.438	1	0.002	**	0.08467742	0.07844780;0.09123465	2.2e-16	***
LINE	L1	L1ME3F	310	0.434222321828776	62811	4605	647.896	23.8233653528786	0.907519049753474	60919.438	1	0.002	**	0.06731813	0.06024859;0.07494213	2.2e-16	***
LINE	L1	L1MA1	341	0.477644554011654	62811	4314	547.494	22.364439007767	0.766884244733304	60919.438	1	0.002	**	0.07904497	0.07116487;0.08750043	2.2e-16	***
LINE	L1	L1PA14	354	0.495853877185119	62811	3056	420.573	19.7883867773816	0.589103821156432	60919.438	1	0.002	**	0.1158377	0.1046993;0.1277172	0.0003905	***
LINE	L1	L1M2b	42	0.0588301210219632	62811	220	29.954	5.20662971537183	0.0419570820259973	60919.438	993	0.018	*	0.1909091	0.1411911;0.2491623	0.02323	*
LINE	L1	L1M8	101	0.14147243388615	62811	1662	229.111	14.0274533842907	0.320919710891977	60919.438	1	0.002	**	0.06077016	0.04976759;0.07335348	2.2e-16	***
LINE	L1	L1M3f	114	0.159681757059615	62811	671	93.869	9.40810030512811	0.131483919766921	60919.438	977	0.05	*	0.1698957	0.1422385;0.2004918	0.02976	*
LINE	L1	L1M3d	78	0.109255939040789	62811	532	71.538	8.04893417424576	0.10020450470641	60919.438	801	0.402	ns	0.1466165	0.1176513;0.1795725	0.4087	ns
LINE	L1	L1M3a	97	0.135869565217391	62811	636	106.864	9.04529277145419	0.14968623935455	60919.438	138	0.276	ns	0.1525157	0.1254543;0.1828484	0.3138	ns
LINE	L1	L1MA3	725	1.01551994621246	62811	8888	1235.02	32.4167309339551	1.7299137158225	60919.438	1	0.002	**	0.08157066	0.07596193;0.08745541	2.2e-16	***
LINE	L1	L1M3	657	0.920271178843568	62811	7225	965.745	29.323332566965	1.35273560062752	60919.438	1	0.002	**	0.09093426	0.08440143;0.09779927	2.2e-16	***
LINE	L1	L1ME3D	248	0.347377857463021	62811	4186	588.536	23.375866510894	0.824372478709099	60919.438	1	0.002	**	0.0592451	0.05228352;0.06682935	2.2e-16	***
LINE	L1	L1MDb	68	0.0952487673688929	62811	971	117.067	10.3412500430292	0.163977756611385	60919.438	1	0.002	**	0.0700309	0.05478870;0.08793933	2.682e-07	***
LINE	L1	L1MD	747	1.04633572389063	62811	8496	1122.681	30.7266556326322	1.57255854997759	60919.438	1	0.002	**	0.08792373	0.08198538;0.09414641	2.2e-16	***
LINE	L1	L1M5	3628	5.08180188256387	62811	44640	5309.059	62.8899408782014	7.43649008292246	60919.438	1	0.002	**	0.0812724	0.07875365;0.08384577	2.2e-16	***
LINE	L1	L1MA5A	356	0.498655311519498	62811	3431	485.206	21.1647705282035	0.679636373823398	60919.438	1	0.002	**	0.1037598	0.09375111;0.11444936	4.837e-11	***
LINE	L1	L1PB2	302	0.42301658449126	62811	2887	406.08	19.531591923934	0.568803227252353	60919.438	1	0.002	**	0.1046069	0.09367483;0.11634745	8.213e-09	***
LINE	L1	L1M4a1	208	0.291349170775437	62811	2655	366.804	17.736407870935	0.513788659793814	60919.438	1	0.002	**	0.07834275	0.06840252;0.08922403	2.2e-16	***
LINE	L1	L1MEg2	33	0.0462236665172568	62811	755	103.183	9.42647173492657	0.144530199462125	60919.438	1	0.002	**	0.04370861	0.03027491;0.06083817	2.2e-16	***
LINE	L1	L1PA5	1171	1.64023980277902	62811	11398	1677.093	40.5656742200216	2.34913295607351	60919.438	1	0.002	**	0.1027373	0.09722155;0.10845692	2.2e-16	***
LINE	L1	L1ME4b	2107	2.95131107126849	62811	24590	3168.289	47.4397302585819	4.43787679291797	60919.438	1	0.002	**	0.08568524	0.08221561;0.08925314	2.2e-16	***
LINE	L1	L1PA12	191	0.267536978933214	62811	1769	246.13	14.9528822869937	0.344758516360377	60919.438	1	0.002	**	0.1079706	0.09388524;0.12337061	0.0001022	***
LINE	L1	L1MC5a	1319	1.84754594352308	62811	17929	2341.185	41.2340031772083	3.27933802106679	60919.438	1	0.002	**	0.07356796	0.06978808;0.07748684	2.2e-16	***
LINE	L1	L1ME4a	2746	3.84636934110264	62811	29291	3638.453	49.2394792551395	5.09644357911251	60919.438	1	0.002	**	0.09374893	0.09043426;0.09714444	2.2e-16	***
LINE	L1	L1PA10	923	1.292861945316	62811	7090	998.036	30.36479416569	1.39796615867324	60919.438	7	0.014	*	0.1301834	0.1224333;0.1382389	0.01042	*
LINE	L1	L1M	83	0.116259524876737	62811	748	102.605	9.48466836183184	0.143720584939489	60919.438	18	0.036	*	0.1109626	0.08935537;0.13569090	0.03805	*
LINE	L1	L1ME5	422	0.591102644554012	62811	3442	475.118	19.7356928830374	0.665505939040789	60919.438	4	0.008	**	0.1226031	0.1118249;0.1340269	0.00819	**
LINE	L1	L1MA7	675	0.945484087852981	62811	8595	1119.03	30.6902099860687	1.56744453160018	60919.438	1	0.002	**	0.07853403	0.07293230;0.08442339	2.2e-16	***
LINE	L1	L1MD2	800	1.12057373375168	62811	10982	1445.335	32.7814489978463	2.02450554683998	60919.438	1	0.002	**	0.07284648	0.06805410;0.07786676	2.2e-16	***
LINE	L1	L1MB3	1776	2.48767368892873	62811	17260	2374.486	42.637140262097	3.32598330345137	60919.438	1	0.002	**	0.1028969	0.09840245;0.10752558	2.2e-16	***
LINE	L1	tot	34452	48.2575078440161	62811	950736	38643.004	102.426877572487	54.1279190945764	60919.438	1	0.002	**	0.03623719	0.03586243;0.03661478	2.2e-16	***
LINE	L1	L1PBb	58	0.0812415956969969	62811	317	42.744	6.45462052533888	0.0598722545943523	60919.438	990	0.024	*	0.1829653	0.1419641;0.2300062	0.01671	*
LINE	L1	L1P4a	61	0.0854437471985657	62811	601	82.968	9.06438851435325	0.116214701927387	60919.438	12	0.024	*	0.1014975	0.07852973;0.12846560	0.009135	**
LINE	L1	L1P5	64	0.0896458987001345	62811	762	97.551	9.32396564425971	0.136641360376513	60919.438	1	0.002	**	0.0839895	0.06528096;0.10598889	0.0001748	***
LINE	L1	L1ME1	2103	2.94570820259973	62811	31305	4031.012	54.576831041079	5.64630770954729	60919.438	1	0.002	**	0.06717777	0.06442903;0.07000714	2.2e-16	***
LINE	L1	L1MA6	429	0.600907664724339	62811	5458	740.502	24.9003619255629	1.03723386373823	60919.438	1	0.002	**	0.07860022	0.07159585;0.08605895	2.2e-16	***
LINE	L1	L1PBa1	92	0.128865979381443	62811	441	67.574	8.26176620225849	0.0946520618556701	60919.438	998	0.008	**	0.2086168	0.1716236;0.2495706	0.001844	**
LINE	L1	L1ME3Cz	1094	1.53238458090542	62811	14145	1870.4	38.1203510104664	2.61990138951143	60919.438	1	0.002	**	0.07734182	0.07299149;0.08186692	2.2e-16	***
LINE	L1	L1PA15	806	1.12897803675482	62811	8463	1132.85	31.6144424744922	1.58680244285074	60919.438	1	0.002	**	0.0952381	0.08906514;0.10169131	2.2e-16	***
LINE	L1	L1PA6	850	1.19060959211116	62811	6051	955.507	32.6941410325743	1.33839505826983	60919.438	1	0.002	**	0.1404726	0.1318098;0.1494836	0.0001729	***
LINE	L1	L1ME2z	573	0.802610936799641	62811	7272	1017.56	28.8953515524788	1.42531376064545	60919.438	1	0.002	**	0.07879538	0.07270413;0.08522676	2.2e-16	***
LINE	Jockey	tot	34	0.0476243836844464	62811	221	30.537	5.14247762037679	0.0427737001344688	60919.438	774	0.456	ns	0.1538462	0.1089562;0.2082941	0.4948	ns
LINE	Jockey	X12_LINE	34	0.0476243836844464	62811	221	30.537	5.14247762037679	0.0427737001344688	60919.438	774	0.456	ns	0.1538462	0.1089562;0.2082941	0.4948	ns
LINE	tot	tot	44770	62.7101075750784	62811	1569213	45823.031	94.5522192291707	64.1851061743613	60919.438	1	0.002	**	0.02853023	0.0282703;0.0287919	5.534e-07	***
LINE	L2	X24_LINE	55	0.0770394441954281	62811	550	69.769	7.68353276010948	0.0977266360376513	60919.438	28	0.056	ns	0.1	0.07622468;0.12817158	0.06285	ns
LINE	L2	UCON86	10	0.014007171671896	62811	66	9.587	2.81644516427416	0.0134286754818467	60919.438	656	0.692	ns	0.1515152	0.07512463;0.26104107	0.8613	ns
LINE	L2	L2-1_Crp	6	0.00840430300313761	62811	41	5.31663326653307	2.20965872088064	0.00744709948808419	60919.438	724	0.556	ns	0.1463415	0.05565736;0.29173049	0.6469	ns
LINE	L2	UCON49	17	0.0238121918422232	62811	106	14.902	3.50095024995396	0.0208734872254594	60919.438	761	0.482	ns	0.1603774	0.09629181;0.24431648	0.5752	ns
LINE	L2	tot	23379	32.7473666517257	62811	523574	27761.302	93.5528456591831	38.885732294935	60919.438	1	0.002	**	0.04465271	0.04409483;0.04521565	2.2e-16	***
LINE	L2	L2-2_Mam	67	0.0938480502017033	62811	520	70.145	7.86930116979271	0.0982533056925146	60919.438	385	0.77	ns	0.1288462	0.1012667;0.1607246	0.7482	ns
LINE	L2	L2	4723	6.61558718063649	62811	54017	6161.365	63.8902476027347	8.63032972882116	60919.438	1	0.002	**	0.08743544	0.08506630;0.08984901	2.2e-16	***
LINE	L2	L2d2	4879	6.83409905871806	62811	52674	5897.334	60.051899842342	8.26049697445092	60919.438	1	0.002	**	0.09262634	0.09016358;0.09513411	2.2e-16	***
LINE	L2	L2d	2841	3.97943747198566	62811	27881	3396.953	49.0948581431508	4.75817038323622	60919.438	1	0.002	**	0.1018973	0.09837013;0.10550777	2.2e-16	***
LINE	L2	L2-3_AMi	1	0.0014007171671896	62811	12	1.9480198019802	1.0225565257873	0.00272862477865895	60919.438	337	0.674	ns	0.08333333	0.002107593;0.384796165	0.7041	ns
LINE	L2	L2a	11465	16.0592223218288	62811	166340	14566.435	85.2251670817025	20.4034555692515	60919.438	1	0.002	**	0.06892509	0.06771221;0.07015302	2.2e-16	***
LINE	L2	L2-1_AMi	150	0.21010757507844	62811	951	132.366	10.6685454426488	0.185407328552219	60919.438	955	0.094	ns	0.1577287	0.1351257;0.1824737	0.101	ns
LINE	L2	X13_LINE	17	0.0238121918422232	62811	139	18.469	4.06319437740168	0.0258698453608247	60919.438	418	0.836	ns	0.1223022	0.07288577;0.18858388	0.8032	ns
LINE	L2	L2b	9056	12.684894666069	62811	91943	9665.91	75.2814798021479	13.5392060735096	60919.438	1	0.002	**	0.09849581	0.09657694;0.10044004	3.761e-11	***
LINE	L2	X15_LINE	22	0.0308157776781712	62811	244	32.982	5.38708610444431	0.0461984536082474	60919.438	20	0.04	*	0.09016393	0.05736966;0.13332609	0.03915	*
LINE	L2	L2-3_Crp	240	0.336172120125504	62811	1730	239.236	13.5640808125095	0.335101972209771	60919.438	547	0.91	ns	0.1387283	0.1227741;0.1559185	0.9445	ns
LINE	L2	L2c	9733	13.6331801882564	62811	126360	11830.391	77.4643714739095	16.5710317682653	60919.438	1	0.002	**	0.07702596	0.07556159;0.07850977	2.2e-16	***
LINE	Dong-R4	tot	75	0.10505378753922	62811	551	73.887	8.13857895872908	0.103494789332138	60919.438	599	0.806	ns	0.1361162	0.1085913;0.1676110	0.9005	ns
LINE	Dong-R4	Mam_R4	75	0.10505378753922	62811	551	73.887	8.13857895872908	0.103494789332138	60919.438	599	0.806	ns	0.1361162	0.1085913;0.1676110	0.9005	ns
LINE	RTE-BovB	tot	853	1.19481174361273	62811	8868	1135.21	30.0454094102015	1.59010813536531	60919.438	1	0.002	**	0.09618854	0.09012883;0.10251500	2.2e-16	***
LINE	RTE-BovB	MamRTE1	848	1.18780815777678	62811	8819	1128.716	30.1797972850078	1.58101187808158	60919.438	1	0.002	**	0.09615603	0.09008066;0.10249965	2.2e-16	***
LINE	RTE-BovB	MamRTE2	7	0.00980502017032721	62811	49	7.024	2.41231076838024	0.00983863738233976	60919.438	591	0.822	ns	0.1428571	0.05942151;0.27242151	1	ns
LINE	CR1	CR1-16_AMi	47	0.0658337068579112	62811	306	42.114	5.8755021509251	0.0589898027790229	60919.438	810	0.384	ns	0.1535948	0.1150902;0.1989623	0.4068	ns
LINE	CR1	X8_LINE	27	0.0378193635141192	62811	223	30.842	5.11264854798129	0.0432009188704617	60919.438	269	0.538	ns	0.1210762	0.08132687;0.17125296	0.4983	ns
LINE	CR1	X7D_LINE	4	0.0056028686687584	62811	55	7.49	2.54958828056617	0.0104913715822501	60919.438	124	0.248	ns	0.07272727	0.02017053;0.17586754	0.2356	ns
LINE	CR1	CR1-12_AMi	15	0.021010757507844	62811	133	18.297	4.02405069351567	0.0256289220080681	60919.438	244	0.488	ns	0.112782	0.06451473;0.17918756	0.4524	ns
LINE	CR1	X2_LINE	18	0.0252129090094128	62811	191	26.133	4.64401527537085	0.0366049417301658	60919.438	46	0.092	ns	0.09424084	0.05681365;0.14484980	0.09199	ns
LINE	CR1	CR1_Mam	175	0.24512550425818	62811	1695	222.561	13.6115227859543	0.311745013446885	60919.438	1	0.002	**	0.1032448	0.08916073;0.11871890	0.0004801	***
LINE	CR1	CR1-3_Croc	203	0.284345584939489	62811	1338	182.782	12.7714363164675	0.25602588525325	60919.438	944	0.116	ns	0.151719	0.1329040;0.1720775	0.1113	ns
LINE	CR1	X21_LINE	4	0.0056028686687584	62811	45	6.06613226452906	2.2442694818275	0.00849693560136858	60919.438	268	0.536	ns	0.08888889	0.02475296;0.21221174	0.5119	ns
LINE	CR1	tot	5799	8.1227588525325	62811	68381	7325.161	66.8005493419956	10.2604787651277	60919.438	1	0.002	**	0.08480426	0.08272652;0.08691731	2.2e-16	***
LINE	CR1	CR1-L3B_Croc	9	0.0126064545047064	62811	37	5.43229689067202	2.10246557309855	0.00760911151203498	60919.438	959	0.086	ns	0.2432432	0.1177252;0.4119917	0.1038	ns
LINE	CR1	X7B_LINE	112	0.156880322725235	62811	934	120.223	9.9005703013661	0.168398419991035	60919.438	216	0.432	ns	0.1199143	0.09976938;0.14249028	0.4635	ns
LINE	CR1	CR1-13_AMi	10	0.014007171671896	62811	102	13.864	3.43180437689582	0.0194195428059166	60919.438	151	0.302	ns	0.09803922	0.04802276;0.17291434	0.3127	ns
LINE	CR1	X7A_LINE	117	0.163883908561183	62811	920	122.193	10.2220468224931	0.171157832810399	60919.438	342	0.684	ns	0.1271739	0.1063225;0.1504447	0.6619	ns
LINE	CR1	CR1-1_Amn	8	0.0112057373375168	62811	66	9.07	2.84555744928778	0.0127045047064097	60919.438	463	0.926	ns	0.1212121	0.05381086;0.22494016	0.8583	ns
LINE	CR1	X17_LINE	105	0.147075302554908	62811	966	130.297	10.5835155691198	0.182509244733303	60919.438	9	0.018	*	0.1086957	0.08976627;0.13004700	0.01625	*
LINE	CR1	X1_LINE	16	0.0224114746750336	62811	85	11.981	3.29901841803324	0.0167819923800986	60919.438	900	0.204	ns	0.1882353	0.1115951;0.2876061	0.2119	ns
LINE	CR1	X6A_LINE	112	0.156880322725235	62811	1033	135.311	10.7404672448007	0.189532440609592	60919.438	14	0.028	*	0.1084221	0.0901150;0.1289935	0.03022	*
LINE	CR1	CR1-11_Crp	4	0.0056028686687584	62811	25	3.33196721311475	1.55923802000415	0.00466714367592273	60919.438	770	0.464	ns	0.16	0.04537945;0.36082845	0.5674	ns
LINE	CR1	X6B_LINE	96	0.134468848050202	62811	875	116.467	10.0129501232239	0.163137326311071	60919.438	20	0.04	*	0.1097143	0.08977665;0.13232244	0.04127	*
LINE	CR1	X20_LINE	19	0.0266136261766024	62811	161	21.998	4.35142860804713	0.0308129762438368	60919.438	279	0.558	ns	0.1180124	0.07256737;0.17814436	0.5665	ns
LINE	CR1	CR1-L3A_Croc	58	0.0812415956969969	62811	323	42.876	6.1135914158537	0.0600571492604213	60919.438	996	0.012	*	0.1795666	0.1392679;0.2258561	0.01707	*
LINE	CR1	CR1-8_Crp	2	0.0028014343343792	62811	7	1.47880690737834	0.701485276509609	0.0020713902221234	60919.438	579	0.846	ns	0.2857143	0.03669257;0.70957914	0.6439	ns
LINE	CR1	X5B_LINE	11	0.0154078888390856	62811	73	9.961	2.88683439303553	0.0139525437023756	60919.438	717	0.57	ns	0.1506849	0.07769566;0.25364177	0.7322	ns
LINE	CR1	L3	4012	5.61967727476468	62811	45293	5267.372	60.1198970226831	7.37809838637382	60919.438	1	0.002	**	0.08857881	0.08597748;0.09123301	2.2e-16	***
LINE	CR1	X7C_LINE	75	0.10505378753922	62811	620	80.415	8.37023511233919	0.112638670999552	60919.438	281	0.562	ns	0.1209677	0.09634859;0.14926183	0.5503	ns
LINE	CR1	Plat_L3	470	0.658337068579113	62811	3315	440.853	18.9115053878858	0.617510365307037	60919.438	936	0.132	ns	0.1417798	0.1300744;0.1541209	0.1379	ns
LINE	CR1	L3b	1256	1.75930076199014	62811	9560	1255.772	33.4011025214685	1.75898139847602	60919.438	515	0.974	ns	0.1313808	0.1246698;0.1383172	0.9879	ns
scRNA	tot	tot	219	0.306757059614523	62811	1861	257.299	14.7719263743362	0.360403126400717	60919.438	6	0.012	*	0.1176787	0.1033813;0.1331929	0.009684	**
scRNA	scRNA	tot	219	0.306757059614523	62811	1861	257.299	14.7719263743362	0.360403126400717	60919.438	6	0.012	*	0.1176787	0.1033813;0.1331929	0.009684	**
scRNA	scRNA	HY3	70	0.0980502017032721	62811	545	72.741	7.79915032203801	0.101889567458539	60919.438	386	0.772	ns	0.1284404	0.1015108;0.1594731	0.801	ns
scRNA	scRNA	BC200	88	0.123263110712685	62811	676	96.448	8.90418893446116	0.135096369341103	60919.438	200	0.4	ns	0.1301775	0.1057308;0.1579043	0.379	ns
scRNA	scRNA	HY4	20	0.028014343343792	62811	162	23.116	4.28309337849284	0.0323789780367548	60919.438	268	0.536	ns	0.1234568	0.07706743;0.18421295	0.5741	ns
scRNA	scRNA	HY1	39	0.0546279695203944	62811	456	63.437	7.69423370013104	0.0888572949350067	60919.438	1	0.002	**	0.08552632	0.06152352;0.11506296	0.0005427	***
scRNA	scRNA	HY5	4	0.0056028686687584	62811	22	3.33298755186722	1.54882831668642	0.00466857288192966	60919.438	761	0.482	ns	0.1818182	0.0518673;0.4028458	0.7639	ns
SINE	tot	tot	40870	57.247310623039	62811	1806997	46319.617	87.6703279188426	64.8806827095473	60919.438	1	0.002	**	0.02261764	0.02240134;0.02283546	2.2e-16	***
SINE	Alu	AluYc	785	1.09956297624384	62811	6703	932.383	27.6374046744107	1.30600487449574	60919.438	1	0.002	**	0.1171117	0.1095071;0.1250512	1.172e-07	***
SINE	Alu	AluYd8	24	0.0336172120125504	62811	224	31.747	5.30368929332406	0.0444685679067683	60919.438	81	0.162	ns	0.1071429	0.0698651;0.1552172	0.1508	ns
SINE	Alu	AluY	8054	11.281376064545	62811	98084	10265.927	75.2063672082934	14.3796601860152	60919.438	1	0.002	**	0.08211329	0.08040246;0.08384888	2.2e-16	***
SINE	Alu	AluYh3	62	0.0868444643657553	62811	649	95.773	8.76528957315736	0.13415088525325	60919.438	1	0.002	**	0.09553159	0.07402856;0.12079342	0.0001021	***
SINE	Alu	AluYk11	22	0.0308157776781712	62811	171	24.48	4.47991848917697	0.0342895562528014	60919.438	339	0.678	ns	0.128655	0.08241464;0.18828447	0.6628	ns
SINE	Alu	AluYe5	149	0.208706857911251	62811	1297	187.429	12.2712486138348	0.26253501792918	60919.438	3	0.006	**	0.1148805	0.09802872;0.13349912	0.00205	**
SINE	Alu	Alu	895	1.25364186463469	62811	7748	1068.812	29.2624152274713	1.49710331689825	60919.438	1	0.002	**	0.1155137	0.1084774;0.1228406	4.885e-09	***
SINE	Alu	AluSx3	3906	5.47120125504258	62811	38631	4851.906	58.7758093075694	6.79614802779023	60919.438	1	0.002	**	0.1011105	0.09812133;0.10415979	2.2e-16	***
SINE	Alu	AluSx	10087	14.1290340654415	62811	124945	12228.434	80.8300633622364	17.128577431645	60919.438	1	0.002	**	0.08073152	0.07922673;0.08225581	2.2e-16	***
SINE	Alu	AluSc	3835	5.37175033617212	62811	37679	4726.402	58.70845832654	6.62035242043927	60919.438	1	0.002	**	0.1017808	0.09874536;0.10487783	2.2e-16	***
SINE	Alu	AluSg	4284	6.00067234424025	62811	42580	5313.108	60.3381058952219	7.44216158673241	60919.438	1	0.002	**	0.1006106	0.09776897;0.10350685	2.2e-16	***
SINE	Alu	AluYh3a3	20	0.028014343343792	62811	158	24.294	4.59311012938517	0.0340290228597042	60919.438	198	0.396	ns	0.1265823	0.07906374;0.18870751	0.3792	ns
SINE	Alu	AluYg6	110	0.154078888390856	62811	811	115.329	9.71592291849612	0.161543310174809	60919.438	317	0.634	ns	0.135635	0.1128117;0.1611431	0.6155	ns
SINE	Alu	AluSx1	9403	13.1709435230838	62811	106483	10970.801	76.6378154291585	15.3669892985208	60919.438	1	0.002	**	0.08830518	0.08660749;0.09002532	2.2e-16	***
SINE	Alu	AluYj4	337	0.472041685342896	62811	2787	402.116	18.4725141163236	0.563250784401614	60919.438	1	0.002	**	0.1209186	0.1090376;0.1336018	0.0003704	***
SINE	Alu	FLAM_A	1633	2.28737113402062	62811	14934	2009.738	38.0605828116697	2.81507451815329	60919.438	1	0.002	**	0.1093478	0.1043856;0.1144628	2.2e-16	***
SINE	Alu	AluYk3	677	0.94828552218736	62811	6065	859.996	27.4071730964202	1.20461116091439	60919.438	1	0.002	**	0.1116241	0.1038046;0.1198192	4.263e-12	***
SINE	Alu	AluSc5	491	0.687752129090094	62811	4143	594.299	22.344190785568	0.832444811743613	60919.438	1	0.002	**	0.1185132	0.1088220;0.1287457	2.885e-06	***
SINE	Alu	AluYa8	54	0.0756387270282385	62811	390	55.188	7.03520789672559	0.0773027790228597	60919.438	482	0.964	ns	0.1384615	0.1057576;0.1767708	0.9421	ns
SINE	Alu	AluYi6	47	0.0658337068579112	62811	454	65.201	7.25887665484752	0.0913281600179292	60919.438	8	0.016	*	0.1035242	0.07706202;0.13528172	0.01321	*
SINE	Alu	AluYk2	753	1.05474002689377	62811	6622	940.549	27.8062004557218	1.31744313088301	60919.438	1	0.002	**	0.1137119	0.1061615;0.1216042	1.177e-11	***
SINE	Alu	AluSq2	5221	7.31314432989691	62811	51711	6229.214	63.0745955881495	8.7253669878978	60919.438	1	0.002	**	0.100965	0.09838101;0.10359384	2.2e-16	***
SINE	Alu	AluJo	4674	6.5469520394442	62811	45868	5624.115	57.8614701223943	7.87779443074854	60919.438	1	0.002	**	0.1019011	0.09914696;0.10470575	2.2e-16	***
SINE	Alu	AluYb8	270	0.378193635141192	62811	2645	364.482	18.3160354103489	0.5105361945316	60919.438	1	0.002	**	0.1020794	0.09079772;0.11425020	3.6e-08	***
SINE	Alu	AluSp	5782	8.09894666069027	62811	64572	7472.668	66.3244050308987	10.4670943523084	60919.438	1	0.002	**	0.08954346	0.08735191;0.09177197	2.2e-16	***
SINE	Alu	AluYk4	126	0.17649036306589	62811	1095	158.885	11.8681349683776	0.22255294710892	60919.438	3	0.006	**	0.1150685	0.09676539;0.13546804	0.004033	**
SINE	Alu	AluYh9	23	0.0322164948453608	62811	168	21.923	4.37746881579222	0.0307079224562976	60919.438	641	0.722	ns	0.1369048	0.08880652;0.19831136	0.8185	ns
SINE	Alu	AluYe6	26	0.0364186463469296	62811	193	30.447	4.96526382429423	0.0426476355894218	60919.438	222	0.444	ns	0.134715	0.08992404;0.19112759	0.4298	ns
SINE	Alu	AluYc3	74	0.10365307037203	62811	557	82.96	8.43145832519439	0.116203496190049	60919.438	154	0.308	ns	0.1328546	0.1057788;0.1638937	0.3117	ns
SINE	Alu	AluYk12	10	0.014007171671896	62811	100	14.72	3.61367661235184	0.0206185567010309	60919.438	113	0.226	ns	0.1	0.04900469;0.17622260	0.2055	ns
SINE	Alu	AluYf1	234	0.327767817122367	62811	1999	294.325	15.6290640360402	0.412266080233079	60919.438	1	0.002	**	0.1170585	0.1032846;0.1319664	0.0001019	***
SINE	Alu	AluSq	1408	1.97220977140296	62811	12256	1726.174	36.7482538110066	2.41788155535634	60919.438	1	0.002	**	0.1148825	0.1092882;0.1206605	2.2e-16	***
SINE	Alu	AluSz	9841	13.7844576423129	62811	118033	11792.675	74.2269561279191	16.5182023195876	60919.438	1	0.002	**	0.08337499	0.08180390;0.08496658	2.2e-16	***
SINE	Alu	tot	33073	46.3259188704617	62811	1196725	40218.592	93.3374491584991	56.3348722545943	60919.438	1	0.002	**	0.02763626	0.02734328;0.02793152	2.2e-16	***
SINE	Alu	AluSg4	1282	1.79571940833707	62811	11821	1677.149	37.4691972123735	2.34921139623487	60919.438	1	0.002	**	0.1084511	0.1029002;0.1141955	2.2e-16	***
SINE	Alu	AluYi6_4d	5	0.00700358583594801	62811	46	6.575	2.32331073530269	0.00920971537427163	60919.438	331	0.662	ns	0.1086957	0.03624837;0.23569670	0.6737	ns
SINE	Alu	AluYb9	49	0.0686351411922904	62811	378	53.942	6.78754054917584	0.0755574854325415	60919.438	255	0.51	ns	0.1296296	0.09746136;0.16773358	0.5084	ns
SINE	Alu	AluSq10	173	0.242324069923801	62811	1528	224.828	13.8825480781138	0.314920439264904	60919.438	1	0.002	**	0.1132199	0.09776003;0.13018317	0.0001269	***
SINE	Alu	AluYm1	504	0.705961452263559	62811	4667	661.121	23.091331026352	0.926043534289556	60919.438	1	0.002	**	0.1079923	0.09922793;0.11725042	9.733e-12	***
SINE	Alu	AluYh7	56	0.0784401613626177	62811	462	65.722	7.47640372188478	0.092057933662035	60919.438	110	0.22	ns	0.1212121	0.09287501;0.15450348	0.2061	ns
SINE	Alu	AluSg7	638	0.893657552666965	62811	5829	837.962	26.1228436231387	1.17374775885253	60919.438	1	0.002	**	0.1094527	0.1015491;0.1177496	1.161e-14	***
SINE	Alu	AluSq4	180	0.252129090094128	62811	1638	242.099	13.9333893341978	0.339112225459435	60919.438	1	0.002	**	0.1098901	0.09514838;0.12604567	8.118e-06	***
SINE	Alu	FAM	483	0.676546391752577	62811	4262	600.643	21.9056021694545	0.841330961452264	60919.438	1	0.002	**	0.1133271	0.1039604;0.1232273	1.099e-07	***
SINE	Alu	FLAM_C	2552	3.57463021066786	62811	24406	3200.051	46.5421375698363	4.48236637158225	60919.438	1	0.002	**	0.1045645	0.1007523;0.1084711	2.2e-16	***
SINE	Alu	FRAM	2429	3.40234199910354	62811	20221	2688.416	45.9533094635267	3.7657104437472	60919.438	1	0.002	**	0.1201226	0.1156718;0.1246830	5.384e-08	***
SINE	Alu	AluSc8	2113	2.95971537427163	62811	20437	2740.815	44.7028983861687	3.83910662259077	60919.438	1	0.002	**	0.1033909	0.09924878;0.10764623	2.2e-16	***
SINE	Alu	AluJr	9633	13.4931084715374	62811	114124	11425.954	77.9029958394461	16.0045299193187	60919.438	1	0.002	**	0.08440819	0.08280150;0.08603603	2.2e-16	***
SINE	Alu	AluSx4	1304	1.82653518601524	62811	11827	1660.904	35.4878312970823	2.32645674585388	60919.438	1	0.002	**	0.1102562	0.1046656;0.1160394	2.2e-16	***
SINE	Alu	AluYa5	403	0.564489018377409	62811	3782	522.219	21.5319451899651	0.731481118332586	60919.438	1	0.002	**	0.1065574	0.09689839;0.11682898	7.391e-09	***
SINE	Alu	AluJr4	1265	1.77190721649485	62811	12307	1707.279	34.4324956364734	2.39141500448229	60919.438	1	0.002	**	0.102787	0.09747556;0.10828718	2.2e-16	***
SINE	Alu	AluSz6	4133	5.78916405199462	62811	40962	5129.541	58.963692523756	7.18503613850291	60919.438	1	0.002	**	0.1008984	0.09799777;0.10385573	2.2e-16	***
SINE	Alu	AluJb	9591	13.4342783505155	62811	117273	11640.047	77.8079357512192	16.3044136597938	60919.438	1	0.002	**	0.08178353	0.08022123;0.08336655	2.2e-16	***
SINE	5S-Deu-L2	tot	322	0.451030927835051	62811	2614	354.012	17.8512330812894	0.495870685791125	60919.438	41	0.082	ns	0.1231829	0.1108202;0.1363962	0.06739	ns
SINE	5S-Deu-L2	AmnSINE1	322	0.451030927835051	62811	2614	354.012	17.8512330812894	0.495870685791125	60919.438	41	0.082	ns	0.1231829	0.1108202;0.1363962	0.06739	ns
SINE	MIR	tot	26076	36.525100851636	62811	598863	29167.324	95.2846272185822	40.8551714477813	60919.438	1	0.002	**	0.04354251	0.04302703;0.04406242	2.2e-16	***
SINE	MIR	MIR1_Amn	2072	2.90228597041685	62811	11716	1639.608	34.4155599513761	2.29662707306141	60919.438	1001	0.002	**	0.1768522	0.1699816;0.1838837	2.2e-16	***
SINE	MIR	MIR3	9323	13.0588861497087	62811	87870	9024.99	69.8124607765668	12.6414584267145	60919.438	1001	0.002	**	0.1060999	0.1040710;0.1081549	0.0009845	***
SINE	MIR	MIRb	16049	22.4801098162259	62811	223887	17257.902	83.7832443154837	24.1734396010757	60919.438	1	0.002	**	0.07168348	0.07061826;0.07275981	2.2e-16	***
SINE	MIR	MIRc	9965	13.9581465710444	62811	100994	10047.15	73.5523313392951	14.073215486329	60919.438	134	0.268	ns	0.09866923	0.0968366;0.1005249	0.3915	ns
SINE	MIR	MIR	13627	19.0875728372927	62811	174396	14829.236	83.5645459350874	20.7715654415061	60919.438	1	0.002	**	0.07813826	0.07688278;0.07940779	2.2e-16	***
SINE	tRNA-RTE	tot	645	0.903462572837293	62811	5836	749.956	25.4303119281845	1.05047624383684	60919.438	1	0.002	**	0.1105209	0.1025872;0.1188462	3.077e-05	***
SINE	tRNA-RTE	MamSINE1	645	0.903462572837293	62811	5836	749.956	25.4303119281845	1.05047624383684	60919.438	1	0.002	**	0.1105209	0.1025872;0.1188462	3.077e-05	***
SINE	tRNA	tot	253	0.354381443298969	62811	2292	307.788	15.8725862730368	0.431123935454953	60919.438	1	0.002	**	0.1103839	0.09784085;0.12393240	0.0006669	***
SINE	tRNA	LFSINE_Vert	253	0.354381443298969	62811	2292	307.788	15.8725862730368	0.431123935454953	60919.438	1	0.002	**	0.1103839	0.09784085;0.12393240	0.0006669	***
SINE	tRNA-Deu	tot	68	0.0952487673688929	62811	667	89.37	8.99466530805921	0.125182093231735	60919.438	11	0.022	*	0.101949	0.08003953;0.12745186	0.0144	*
SINE	tRNA-Deu	AmnSINE2	68	0.0952487673688929	62811	667	89.37	8.99466530805921	0.125182093231735	60919.438	11	0.022	*	0.101949	0.08003953;0.12745186	0.0144	*
DNA	TcMar-Mariner	tot	1641	2.29857687135814	62811	16390	2089.219	41.3182797226511	2.92640491931869	60919.438	1	0.002	**	0.100122	0.09556745;0.10481905	2.2e-16	***
DNA	TcMar-Mariner	MADE1	801	1.12197445091887	62811	7843	1013.503	29.5833934525465	1.41963105109816	60919.438	1	0.002	**	0.1021293	0.09551252;0.10904334	1.799e-13	***
DNA	TcMar-Mariner	HSMAR2	131	0.183493948901838	62811	1770	254.229	15.2163101668931	0.356102924697445	60919.438	1	0.002	**	0.0740113	0.06224702;0.08720980	2.2e-16	***
DNA	TcMar-Mariner	MARNA	347	0.486048857014792	62811	3156	426.976	19.1771005416665	0.598072613177947	60919.438	1	0.002	**	0.1099493	0.09924211;0.12138524	2.183e-05	***
DNA	TcMar-Mariner	HSMAR1	82	0.114858807709547	62811	716	106.844	10.1269056586017	0.149658225011206	60919.438	6	0.012	*	0.1145251	0.09212844;0.14015328	0.008641	**
DNA	TcMar-Mariner	MADE2	332	0.465038099506948	62811	2664	353.062	17.3794188683109	0.494540004482295	60919.438	115	0.23	ns	0.1246246	0.1123121;0.1377684	0.2414	ns
DNA	TcMar-Mariner	UCON40	28	0.0392200806813088	62811	241	33.786	5.36870813390213	0.0473246302106679	60919.438	168	0.336	ns	0.1161826	0.0786069;0.1635240	0.3084	ns
DNA	TcMar	tot	194	0.271739130434783	62811	1834	241.183	14.2611672696134	0.33782916853429	60919.438	2	0.004	**	0.1057797	0.09207032;0.12076400	0.0009027	***
DNA	TcMar	UCON44	41	0.0574294038547736	62811	364	49.322	6.51542529438924	0.0690861721201255	60919.438	110	0.22	ns	0.1126374	0.0820535;0.1496918	0.2206	ns
DNA	TcMar	DNA1_Mam	12	0.0168086060062752	62811	169	23.381	4.54516198803712	0.0327501680860601	60919.438	6	0.012	*	0.07100592	0.03722592;0.12074769	0.009891	**
DNA	TcMar	X4a_DNA	18	0.0252129090094128	62811	179	23.24	4.47083754887027	0.0325526669654863	60919.438	133	0.266	ns	0.1005587	0.06069389;0.15426619	0.2676	ns
DNA	TcMar	X4b_DNA	77	0.107855221873599	62811	699	91.165	8.72673655675081	0.12769638054684	60919.438	67	0.134	ns	0.1101574	0.08791752;0.13574821	0.1159	ns
DNA	TcMar	X5a_DNA	49	0.0686351411922904	62811	423	55.464	7.09514235551661	0.077689376961004	60919.438	214	0.428	ns	0.1158392	0.08693842;0.15024203	0.3874	ns
DNA	TcMar-Tc1	tot	69	0.0966494845360825	62811	649	89.929	8.73374130812431	0.125965094128194	60919.438	13	0.026	*	0.1063174	0.08366707;0.13261930	0.01689	*
DNA	TcMar-Tc1	EutTc1-N2	19	0.0266136261766024	62811	198	28.28	5.01465320303875	0.0396122814881219	60919.438	34	0.068	ns	0.0959596	0.0587675;0.1457942	0.0667	ns
DNA	TcMar-Tc1	X32_DNA	42	0.0588301210219632	62811	328	44.617	6.27691888673979	0.0624957978484984	60919.438	384	0.768	ns	0.1280488	0.09386715;0.16912138	0.7473	ns
DNA	TcMar-Tc1	X33a_DNA	5	0.00700358583594801	62811	67	8.295	2.71391605255954	0.0116189489018377	60919.438	159	0.318	ns	0.07462687	0.02467471;0.16562617	0.2681	ns
DNA	TcMar-Tc1	EutTc1-N1	5	0.00700358583594801	62811	56	8.889	2.668670230808	0.0124509748991484	60919.438	98	0.196	ns	0.08928571	0.02962984;0.19619344	0.1994	ns
DNA	PIF-Harbinger	tot	7	0.00980502017032721	62811	30	3.77268093781855	1.70542586970968	0.00528445895593141	60919.438	961	0.082	ns	0.2333333	0.09933786;0.42283652	0.09219	ns
DNA	PIF-Harbinger	Chompy-7_Croc	3	0.0042021515015688	62811	14	2.1280276816609	1.06638157432056	0.00298076490595711	60919.438	777	0.45	ns	0.2142857	0.04657929;0.50797568	0.4598	ns
DNA	PIF-Harbinger	Chompy-6_Croc	4	0.0056028686687584	62811	16	2.15063731170336	1.07190289273798	0.00301243460290139	60919.438	838	0.328	ns	0.25	0.07266204;0.52377082	0.2577	ns
DNA	hAT-Blackjack	BLACKJACK	121	0.169486777229942	62811	2129	287.619	15.24605789315	0.402872870909906	60919.438	1	0.002	**	0.05683419	0.04738050;0.06752962	2.2e-16	***
DNA	hAT-Blackjack	MER81	590	0.826423128641865	62811	3668	509.151	20.6206064025384	0.713176546391753	60919.438	1001	0.002	**	0.1608506	0.1490986;0.1731457	0.0001599	***
DNA	hAT-Blackjack	MER63D	196	0.274540564769162	62811	1718	241.597	14.1082824835142	0.338409065441506	60919.438	2	0.004	**	0.1140861	0.09943083;0.13007367	0.001395	**
DNA	hAT-Blackjack	tot	2317	3.24546167637831	62811	19734	2527.463	43.5932449125091	3.54026081353653	60919.438	1	0.002	**	0.1174116	0.1129515;0.1219847	5.974e-06	***
DNA	hAT-Blackjack	MER63C	112	0.156880322725235	62811	890	132.293	10.5675363176014	0.185305076199014	60919.438	28	0.056	ns	0.1258427	0.1047577;0.1494392	0.0593	ns
DNA	hAT-Blackjack	MER94B	104	0.145674585387719	62811	622	85.832	8.41216622164235	0.120226355894218	60919.438	986	0.032	*	0.1672026	0.1387101;0.1988956	0.03642	*
DNA	hAT-Blackjack	MER63A	543	0.760589421783953	62811	3511	479.887	19.9271503813848	0.672185959211116	60919.438	999	0.006	**	0.1546568	0.1428456;0.1670461	0.002308	**
DNA	hAT-Blackjack	MER94	586	0.820820259973106	62811	4792	634.447	22.899947567595	0.888680804571941	60919.438	19	0.038	*	0.1222871	0.1131391;0.1318981	0.0387	*
DNA	hAT-Blackjack	MER63B	332	0.465038099506948	62811	2404	337.105	17.1215397123659	0.47218876064545	60919.438	398	0.796	ns	0.1381032	0.1245509;0.1525436	0.7915	ns
DNA	hAT-Tag1	tot	197	0.275941281936351	62811	2372	319.694	15.9281533791607	0.447800874047512	60919.438	1	0.002	**	0.08305228	0.07225608;0.09489071	5.415e-15	***
DNA	hAT-Tag1	hAT-5_Mam	80	0.112057373375168	62811	904	118.791	9.88154663825274	0.16639259300762	60919.438	1	0.002	**	0.08849558	0.07079364;0.10893068	7.846e-05	***
DNA	hAT-Tag1	hAT-1_Mam	117	0.163883908561183	62811	1468	202.64	12.9423299256318	0.283841326759301	60919.438	1	0.002	**	0.07970027	0.06635736;0.09475210	4.627e-12	***
DNA	hAT-Ac	tot	585	0.819419542805917	62811	5533	734.121	24.6999280453495	1.0282958874944	60919.438	1	0.002	**	0.1057293	0.09774623;0.11413073	1.283e-09	***
DNA	hAT-Ac	UCON37	37	0.0518265351860152	62811	174	24.187	4.49736114374388	0.0338791461228149	60919.438	1000	0.004	**	0.2126437	0.1543591;0.2809847	0.008102	**
DNA	hAT-Ac	EuthAT-2	62	0.0868444643657553	62811	1150	161.892	11.4866130028951	0.226764903630659	60919.438	1	0.002	**	0.05391304	0.04158124;0.06858451	2.2e-16	***
DNA	hAT-Ac	OldhAT1	487	0.682149260421336	62811	4209	554.78	21.5789075082417	0.777089870013447	60919.438	2	0.004	**	0.1157044	0.1061914;0.1257544	0.001796	**
DNA	tot	tot	22330	31.2780143433438	62811	524553	27636.198	92.8402073462791	38.7104969744509	60919.438	1	0.002	**	0.04256958	0.04202482;0.04311940	2.2e-16	***
DNA	hAT-Charlie	MER102b	437	0.612113402061856	62811	3128	446.141	19.013538167149	0.624917357687136	60919.438	339	0.678	ns	0.1397059	0.1277380;0.1523517	0.6638	ns
DNA	hAT-Charlie	MER3	1154	1.6164276109368	62811	10909	1464.476	33.2648158265151	2.05131667413716	60919.438	1	0.002	**	0.1057842	0.1000727;0.1117071	2.2e-16	***
DNA	hAT-Charlie	Charlie17a	131	0.183493948901838	62811	1214	163.762	12.1968077019406	0.229384244733303	60919.438	6	0.012	*	0.1079077	0.0910089;0.1267316	0.005511	**
DNA	hAT-Charlie	MER102c	431	0.603709099058718	62811	3112	439.264	18.6655486580681	0.615284625728373	60919.438	343	0.686	ns	0.1384961	0.1265435;0.1511326	0.6994	ns
DNA	hAT-Charlie	Charlie32a	34	0.0476243836844464	62811	259	34.539	5.6060598379706	0.0483793702375616	60919.438	504	0.996	ns	0.1312741	0.09265282;0.17858506	1	ns
DNA	hAT-Charlie	UCON81	4	0.0056028686687584	62811	40	5.45045045045045	2.10669733103417	0.00763453951486224	60919.438	341	0.682	ns	0.1	0.02792542;0.23663740	0.6478	ns
DNA	hAT-Charlie	Charlie2a	184	0.257731958762887	62811	2080	283.068	15.9457091921821	0.396498207082026	60919.438	1	0.002	**	0.08846154	0.07660424;0.10149293	2.548e-11	***
DNA	hAT-Charlie	Chap1a_Mam	153	0.214309726580009	62811	1415	197.026	13.0160186209432	0.275977700582698	60919.438	1	0.002	**	0.1081272	0.09241988;0.12548183	0.0005426	***
DNA	hAT-Charlie	Charlie1a	309	0.432821604661587	62811	5747	803.247	25.3940711554853	1.12512186239355	60919.438	1	0.002	**	0.05376718	0.04807640;0.05991614	2.2e-16	***
DNA	hAT-Charlie	Charlie17	42	0.0588301210219632	62811	535	74.499	8.11762864972862	0.104352028238458	60919.438	1	0.002	**	0.07850467	0.05716264;0.10463586	1.967e-05	***
DNA	hAT-Charlie	MER58D	132	0.184894666069027	62811	1140	159.803	11.6693772483953	0.2238388054684	60919.438	7	0.014	*	0.1157895	0.0977867;0.1358009	0.01686	*
DNA	hAT-Charlie	MER106B	92	0.128865979381443	62811	827	116.41	9.8935222131343	0.163057485432541	60919.438	8	0.016	*	0.1112455	0.0906266;0.1346806	0.01419	*
DNA	hAT-Charlie	Charlie10a	23	0.0322164948453608	62811	305	41.519	6.01496623588352	0.058156376064545	60919.438	2	0.004	**	0.07540984	0.04840165;0.11100464	0.001418	**
DNA	hAT-Charlie	Charlie23a	202	0.282944867772299	62811	1488	201.378	13.4746681845114	0.282073621694307	60919.438	525	0.954	ns	0.1357527	0.1187450;0.1542118	0.9698	ns
DNA	hAT-Charlie	hAT-16_Crp	3	0.0042021515015688	62811	20	2.76220806794055	1.39938296984793	0.00386907226011395	60919.438	694	0.616	ns	0.15	0.03207094;0.37892683	0.7503	ns
DNA	hAT-Charlie	Charlie24	128	0.179291797400269	62811	1286	173.745	12.2295354178536	0.243367604213357	60919.438	1	0.002	**	0.09953344	0.08371208;0.11721135	0.000123	***
DNA	hAT-Charlie	MER102a	381	0.533673240699238	62811	3028	435.058	19.4196745533945	0.609393209323173	60919.438	2	0.004	**	0.1258256	0.1142134;0.1381660	0.004736	**
DNA	hAT-Charlie	MER5B	2734	3.82956073509637	62811	24966	3100.653	46.6450249153042	4.34313788659794	60919.438	1	0.002	**	0.1095089	0.1056609;0.1134481	8.65e-13	***
DNA	hAT-Charlie	MER105	60	0.0840430300313761	62811	714	100.064	8.93149907214213	0.14016136261766	60919.438	1	0.002	**	0.08403361	0.06473717;0.10684598	5.458e-06	***
DNA	hAT-Charlie	MER20B	413	0.578496190049305	62811	4146	571.231	22.0362254988062	0.800133068130883	60919.438	1	0.002	**	0.09961409	0.09066188;0.10913485	1.123e-13	***
DNA	hAT-Charlie	Charlie1b	255	0.357182877633348	62811	3033	424.024	18.5365322276586	0.593937696100403	60919.438	1	0.002	**	0.08407517	0.07443922;0.09452197	2.2e-16	***
DNA	hAT-Charlie	Charlie17b	63	0.0882451815329449	62811	527	72.462	7.97848433051116	0.101498767368893	60919.438	120	0.24	ns	0.1195446	0.09309552;0.15034655	0.2547	ns
DNA	hAT-Charlie	Charlie12	2	0.0028014343343792	62811	21	2.80896478121665	1.35274518917467	0.00393456519108114	60919.438	431	0.862	ns	0.0952381	0.01174932;0.30377441	1	ns
DNA	hAT-Charlie	MER113	547	0.766192290452712	62811	3734	559.131	21.9152485068529	0.783184390407889	60919.438	277	0.554	ns	0.1464917	0.1352963;0.1582435	0.5979	ns
DNA	hAT-Charlie	MER112	507	0.710163603765128	62811	4468	612.9	23.2552963603736	0.858499551770506	60919.438	1	0.002	**	0.1134736	0.1043165;0.1231392	2.605e-06	***
DNA	hAT-Charlie	Charlie13a	34	0.0476243836844464	62811	548	76.208	8.30142455543924	0.106745853877185	60919.438	1	0.002	**	0.0620438	0.04334614;0.08562386	1.453e-08	***
DNA	hAT-Charlie	Charlie25	55	0.0770394441954281	62811	1076	159.373	11.8718495531156	0.223236497086508	60919.438	1	0.002	**	0.05111524	0.03873580;0.06601683	2.2e-16	***
DNA	hAT-Charlie	MER113A	292	0.409009412819364	62811	2067	298.971	15.8402990525455	0.418773812191842	60919.438	349	0.698	ns	0.1412675	0.1265273;0.1570330	0.6844	ns
DNA	hAT-Charlie	Charlie18a	309	0.432821604661587	62811	2463	344.933	16.8834700983703	0.483153574630211	60919.438	12	0.024	*	0.1254568	0.1126235;0.1391877	0.03658	*
DNA	hAT-Charlie	Charlie29a	89	0.124663827879874	62811	978	135.783	11.1992559723552	0.190193579112506	60919.438	1	0.002	**	0.09100204	0.07371837;0.11079234	6.805e-06	***
DNA	hAT-Charlie	Charlie10	106	0.148476019722098	62811	1131	160.275	11.6619628011916	0.224499943971313	60919.438	1	0.002	**	0.09372237	0.07736923;0.11222285	1.357e-06	***
DNA	hAT-Charlie	Charlie30b	82	0.114858807709547	62811	614	80.473	8.75247832770106	0.112719912595249	60919.438	583	0.838	ns	0.1335505	0.1076448;0.1630387	0.8576	ns
DNA	hAT-Charlie	Charlie14a	55	0.0770394441954281	62811	523	67.666	7.62604750841486	0.0947809278350515	60919.438	58	0.116	ns	0.1051625	0.0802100;0.1346785	0.1033	ns
DNA	hAT-Charlie	Charlie21a	42	0.0588301210219632	62811	742	106.409	9.63901600940831	0.149048913043478	60919.438	1	0.002	**	0.05660377	0.04109591;0.07574483	8.186e-14	***
DNA	hAT-Charlie	MER5C1	58	0.0812415956969969	62811	617	84.375	8.41945736150865	0.118185510981623	60919.438	1	0.002	**	0.09400324	0.07215482;0.11982530	0.001518	**
DNA	hAT-Charlie	Charlie6	10	0.014007171671896	62811	260	37.079	5.52895363774452	0.0519371918422232	60919.438	1	0.002	**	0.03846154	0.01859528;0.06959294	6.126e-08	***
DNA	hAT-Charlie	Charlie9	120	0.168086060062752	62811	1284	141.287	11.1762936853208	0.197903126400717	60919.438	35	0.07	ns	0.09345794	0.0780925;0.1107127	0.06092	ns
DNA	hAT-Charlie	Charlie20a	64	0.0896458987001345	62811	869	115.666	10.0106271859787	0.162015351860152	60919.438	1	0.002	**	0.07364787	0.05717661;0.09307654	3.426e-08	***
DNA	hAT-Charlie	MER107	42	0.0588301210219632	62811	337	50.713	6.72471953711475	0.0710345696996862	60919.438	116	0.232	ns	0.1246291	0.09131729;0.16470961	0.1957	ns
DNA	hAT-Charlie	Charlie29b	122	0.170887494397131	62811	1420	192.843	13.2224500068703	0.270118500672344	60919.438	1	0.002	**	0.08591549	0.07185598;0.10171458	7.076e-09	***
DNA	hAT-Charlie	MER30	415	0.581297624383684	62811	4132	567.799	21.418574984213	0.795325806813088	60919.438	1	0.002	**	0.1004356	0.09143459;0.11000596	7.247e-13	***
DNA	hAT-Charlie	Charlie7	269	0.376792917974003	62811	3902	525.163	20.8814862370346	0.735604829672793	60919.438	1	0.002	**	0.06893901	0.06118675;0.07734405	2.2e-16	***
DNA	hAT-Charlie	MER1A	408	0.571492604213357	62811	3227	462.732	20.4621816255471	0.648156656207978	60919.438	7	0.014	*	0.1264332	0.1151543;0.1383939	0.005718	**
DNA	hAT-Charlie	UCON34	40	0.056028686687584	62811	339	44.065	6.17469852720777	0.0617226019722098	60919.438	275	0.55	ns	0.1179941	0.08564909;0.15719413	0.5718	ns
DNA	hAT-Charlie	Charlie1	151	0.21150829224563	62811	1930	270.402	15.3059030006944	0.378756723442402	60919.438	1	0.002	**	0.07823834	0.06664630;0.09113023	2.2e-16	***
DNA	hAT-Charlie	Charlie22a	127	0.177891080233079	62811	1112	157.084	11.3463511175921	0.220030255490811	60919.438	5	0.01	**	0.1142086	0.0961045;0.1343815	0.008613	**
DNA	hAT-Charlie	MER20	1944	2.72299417301658	62811	16757	2206.533	40.5412938558639	3.09072865307037	60919.438	1	0.002	**	0.1160112	0.1111996;0.1209565	1.126e-09	***
DNA	hAT-Charlie	Charlie4a	336	0.470640968175706	62811	2852	394.119	17.4916207309613	0.552049249215598	60919.438	1	0.002	**	0.1178121	0.1062016;0.1302129	0.001492	**
DNA	hAT-Charlie	MER5C	147	0.205905423576871	62811	1336	183.895	12.4131406606491	0.257584883460332	60919.438	1	0.002	**	0.1100299	0.09374778;0.12804923	0.002883	**
DNA	hAT-Charlie	Charlie19a	206	0.288547736441058	62811	1605	228.656	14.0397570769148	0.320282384580905	60919.438	50	0.1	ns	0.1283489	0.1123649;0.1457056	0.1081	ns
DNA	hAT-Charlie	UCON38	32	0.0448229493500672	62811	207	28.231	4.82212524639208	0.0395436463469296	60919.438	815	0.374	ns	0.1545894	0.1082053;0.2111691	0.4189	ns
DNA	hAT-Charlie	Cheshire	69	0.0966494845360825	62811	1020	138.604	11.0875659239581	0.194145002241148	60919.438	1	0.002	**	0.06764706	0.05301122;0.08483445	5.275e-12	***
DNA	hAT-Charlie	Charlie16a	184	0.257731958762887	62811	1410	197.793	13.3918442528463	0.277052050649933	60919.438	171	0.342	ns	0.1304965	0.1133435;0.1492049	0.3007	ns
DNA	hAT-Charlie	Charlie31a	80	0.112057373375168	62811	803	112.303	10.2120260710829	0.157304740026894	60919.438	1	0.002	**	0.0996264	0.07978908;0.12245752	0.0007655	***
DNA	hAT-Charlie	Chap1_Mam	47	0.0658337068579112	62811	484	65.251	7.37131842585404	0.0913981958762887	60919.438	5	0.01	**	0.09710744	0.07222547;0.12703701	0.01369	*
DNA	hAT-Charlie	Charlie26a	48	0.0672344240251009	62811	513	70.668	7.66606447563184	0.0989858807709547	60919.438	2	0.004	**	0.09356725	0.06979574;0.12214090	0.003126	**
DNA	hAT-Charlie	Charlie15b	150	0.21010757507844	62811	1888	265.478	15.0446621051407	0.371859592111161	60919.438	1	0.002	**	0.07944915	0.06764620;0.09257717	2.723e-16	***
DNA	hAT-Charlie	MER1B	664	0.930076199013895	62811	5366	729.959	25.1931342435397	1.02246610264455	60919.438	6	0.012	*	0.1237421	0.1150448;0.1328508	0.00857	**
DNA	hAT-Charlie	MER103C	1062	1.48756163155536	62811	8923	1191.026	30.6539555194593	1.66829056476916	60919.438	1	0.002	**	0.1190183	0.1123687;0.1259176	4.84e-05	***
DNA	hAT-Charlie	Charlie7b_Mars	1	0.0014007171671896	62811	59	8.631	2.73721232850712	0.0120895898700134	60919.438	2	0.004	**	0.01694915	0.0004290233;0.0908559329	0.001499	**
DNA	hAT-Charlie	Charlie15a	430	0.602308381891528	62811	3213	448.21	19.9850770151957	0.627815441506051	60919.438	186	0.372	ns	0.1338313	0.1222403;0.1460932	0.3728	ns
DNA	hAT-Charlie	MER117	679	0.951086956521739	62811	4370	615.782	21.6601855864542	0.862536418646347	60919.438	1001	0.002	**	0.1553776	0.1447554;0.1664625	0.006569	**
DNA	hAT-Charlie	MER5A1	2002	2.80423576871358	62811	15942	2050.625	41.2597229721643	2.87234564096818	60919.438	126	0.252	ns	0.1255802	0.1204736;0.1308239	0.2561	ns
DNA	hAT-Charlie	Charlie8	523	0.732575078440161	62811	4378	621.854	22.8378249894829	0.871041573285522	60919.438	1	0.002	**	0.1194609	0.1099957;0.1294370	1.339e-05	***
DNA	hAT-Charlie	Charlie3	25	0.03501792917974	62811	337	51.482	7.1278666150877	0.072111721201255	60919.438	1	0.002	**	0.07418398	0.04858074;0.10756409	1.937e-05	***
DNA	hAT-Charlie	Charlie5	212	0.296952039444195	62811	2568	369.914	17.8823483464108	0.518144890183774	60919.438	1	0.002	**	0.08255452	0.07219623;0.09387584	2.2e-16	***
DNA	hAT-Charlie	Charlie4z	827	1.1583930972658	62811	5940	802.361	25.4266236884135	1.12388082698342	60919.438	829	0.346	ns	0.1392256	0.1305166;0.1482905	0.3523	ns
DNA	hAT-Charlie	MER30B	35	0.049025100851636	62811	223	29.044	4.88158723100324	0.0406824294038548	60919.438	901	0.202	ns	0.1569507	0.1118220;0.2114608	0.2326	ns
DNA	hAT-Charlie	Charlie13b	50	0.07003585835948	62811	404	56.681	7.07865427509681	0.0793940497534738	60919.438	192	0.384	ns	0.1237624	0.09327088;0.15989340	0.3896	ns
DNA	hAT-Charlie	Charlie10b	38	0.0532272523532048	62811	273	36.152	5.67759906396454	0.0506387270282385	60919.438	649	0.706	ns	0.1391941	0.1004211;0.1860144	0.7211	ns
DNA	hAT-Charlie	Charlie2b	273	0.382395786642761	62811	3650	484.574	20.2467393536454	0.678751120573734	60919.438	1	0.002	**	0.07479452	0.06646660;0.08381074	2.2e-16	***
DNA	hAT-Charlie	Charlie7a	149	0.208706857911251	62811	1424	196.183	13.2771907719515	0.274796896010758	60919.438	1	0.002	**	0.1046348	0.08921427;0.12170739	0.0001896	***
DNA	hAT-Charlie	MER5A	3842	5.38155535634245	62811	34906	4163.086	55.0134809577351	5.83130602868669	60919.438	1	0.002	**	0.110067	0.1068020;0.1133971	8.723e-08	***
DNA	hAT-Charlie	tot	15304	21.4365755266697	62811	266107	19115.343	90.3511299192084	26.7751890968176	60919.438	1	0.002	**	0.0575107	0.05662907;0.05840198	2.2e-16	***
DNA	hAT-Charlie	Charlie4	85	0.119060959211116	62811	917	128.634	10.4844631702328	0.180179852084267	60919.438	1	0.002	**	0.09269357	0.07471078;0.11334065	1.447e-05	***
DNA	hAT-Charlie	MER58A	1312	1.83774092335276	62811	13479	1785.073	38.9268926832591	2.50038239578664	60919.438	1	0.002	**	0.0973366	0.09238278;0.10246501	2.2e-16	***
DNA	hAT-Charlie	MER119	105	0.147075302554908	62811	1203	172.463	11.9121169205784	0.24157188480502	60919.438	1	0.002	**	0.0872818	0.07194095;0.10467370	4.491e-09	***
DNA	hAT-Charlie	MER33	998	1.39791573285522	62811	9580	1314.997	30.845363143063	1.84193887270282	60919.438	1	0.002	**	0.1041754	0.09812689;0.11046567	2.2e-16	***
DNA	hAT-Charlie	MER58B	714	1.00011205737338	62811	7005	973.656	26.7429401683669	1.36381667413716	60919.438	1	0.002	**	0.1019272	0.09493748;0.10925016	2.2e-16	***
DNA	hAT-Charlie	MER106A	86	0.120461676378306	62811	742	104.835	9.40618154466791	0.146844184222322	60919.438	22	0.044	*	0.115903	0.0937601;0.1411505	0.05095	ns
DNA	hAT-Charlie	MER58C	249	0.348778574630211	62811	2592	355.913	16.8107713396213	0.498533449125953	60919.438	1	0.002	**	0.09606481	0.08498857;0.10806280	2.156e-10	***
DNA	hAT-Charlie	Charlie11	6	0.00840430300313761	62811	104	15.292	3.6260010871322	0.0214197669206634	60919.438	4	0.008	**	0.05769231	0.02146388;0.12134989	0.007863	**
DNA	hAT-Charlie	Charlie16	146	0.204504706409682	62811	1464	206.571	13.3055626336129	0.289347545943523	60919.438	1	0.002	**	0.09972678	0.08485142;0.11622932	2.564e-06	***
DNA	hAT-Charlie	Charlie30a	48	0.0672344240251009	62811	457	62.097	7.37549923659334	0.0869803339309727	60919.438	21	0.042	*	0.1050328	0.0784636;0.1368403	0.05577	ns
DNA	MULE-MuDR	tot	142	0.198901837740923	62811	1949	269.159	15.6977749741528	0.377015632003586	60919.438	1	0.002	**	0.07285788	0.06171221;0.08530815	2.2e-16	***
DNA	MULE-MuDR	Ricksha_b	7	0.00980502017032721	62811	117	16.861	3.95440467280681	0.0236174921559839	60919.438	5	0.01	**	0.05982906	0.02439017;0.11938916	0.007817	**
DNA	MULE-MuDR	Ricksha	35	0.049025100851636	62811	410	59.444	7.41159873413259	0.0832642312864186	60919.438	2	0.004	**	0.08536585	0.0601800;0.1167238	0.0003306	***
DNA	MULE-MuDR	Ricksha_c	102	0.142873151053339	62811	982	132.754	10.4711570100505	0.185950806813088	60919.438	2	0.004	**	0.1038697	0.08548881;0.12466338	0.00376	**
DNA	MULE-MuDR	Ricksha_0	27	0.0378193635141192	62811	384	53.481	7.15449689536768	0.0749117548184671	60919.438	2	0.004	**	0.0703125	0.0468446;0.1006545	3.271e-05	***
DNA	MULE-MuDR	Ricksha_a	2	0.0028014343343792	62811	56	8.123	2.61853541655021	0.0113780255490811	60919.438	12	0.024	*	0.03571429	0.004354813;0.123131807	0.01337	*
DNA	Merlin	tot	6	0.00840430300313761	62811	57	7.647	2.66824108927783	0.0107112841774989	60919.438	335	0.67	ns	0.1052632	0.03962154;0.21516360	0.6969	ns
DNA	Merlin	Merlin1_HS	6	0.00840430300313761	62811	57	7.647	2.66824108927783	0.0107112841774989	60919.438	335	0.67	ns	0.1052632	0.03962154;0.21516360	0.6969	ns
DNA	DNA	X24_DNA	69	0.0966494845360825	62811	456	60.84	6.89463094994475	0.0852196324518153	60919.438	897	0.21	ns	0.1513158	0.1196798;0.1875552	0.2701	ns
DNA	DNA	X2a_DNA	70	0.0980502017032721	62811	412	55.117	6.9611614525716	0.0772033281039892	60919.438	987	0.03	*	0.1699029	0.1349086;0.2097199	0.03559	*
DNA	DNA	X34_DNA	5	0.00700358583594801	62811	99	12.54	3.38435427428246	0.0175649932765576	60919.438	17	0.034	*	0.05050505	0.01659991;0.11393582	0.022	*
DNA	DNA	Eulor9B	3	0.0042021515015688	62811	27	3.79268292682927	1.75790825165426	0.00531247608531666	60919.438	471	0.942	ns	0.1111111	0.02352745;0.29158692	1	ns
DNA	DNA	Eulor9A	15	0.021010757507844	62811	123	16.967	3.76405088688757	0.023765968175706	60919.438	352	0.704	ns	0.1219512	0.06988841;0.19315305	0.6956	ns
DNA	DNA	MER126	22	0.0308157776781712	62811	267	36.047	5.57529146097986	0.0504916517256835	60919.438	5	0.01	**	0.082397	0.05235746;0.12209320	0.009341	**
DNA	DNA	UCON78	24	0.0336172120125504	62811	179	24.636	4.67068724272128	0.034508068130883	60919.438	495	0.99	ns	0.1340782	0.08783232;0.19290013	1	ns
DNA	DNA	Eulor11	6	0.00840430300313761	62811	101	13.471	3.52158495007014	0.0188690609592111	60919.438	13	0.026	*	0.05940594	0.02211057;0.12482644	0.02712	*
DNA	DNA	MER125	19	0.0266136261766024	62811	140	19.822	4.03442593098356	0.0277650156880323	60919.438	482	0.964	ns	0.1357143	0.08372867;0.20379656	1	ns
DNA	DNA	X2b_DNA	21	0.0294150605109816	62811	185	23.917	4.67760526241698	0.0335009524876737	60919.438	319	0.638	ns	0.1135135	0.07165585;0.16827248	0.5846	ns
DNA	DNA	tot	733	1.02672568354998	62811	6503	851.82	26.3489633167582	1.19315889735545	60919.438	1	0.002	**	0.1127172	0.1051289;0.1206547	9.375e-06	***
DNA	DNA	X30_DNA	115	0.161082474226804	62811	758	99.652	9.22485739694625	0.139584267144778	60919.438	956	0.092	ns	0.151715	0.1269116;0.1792628	0.1066	ns
DNA	DNA	X23_DNA	7	0.00980502017032721	62811	59	8.876	2.78430895849874	0.0124327655759749	60919.438	333	0.666	ns	0.1186441	0.04905579;0.22929255	0.588	ns
DNA	DNA	Eutr2	40	0.056028686687584	62811	230	33.069	5.38379273600166	0.0463203160017929	60919.438	913	0.178	ns	0.173913	0.1272480;0.2291998	0.1887	ns
DNA	DNA	UCON99	6	0.00840430300313761	62811	56	7	2.42979503331123	0.00980502017032721	60919.438	446	0.892	ns	0.1071429	0.04034795;0.21875647	0.8407	ns
DNA	DNA	MER135	69	0.0966494845360825	62811	818	103.793	9.65532891083346	0.14538463693411	60919.438	1	0.002	**	0.08435208	0.06622174;0.10554115	0.0001495	***
DNA	DNA	UCON8	24	0.0336172120125504	62811	206	28.449	4.87700565759199	0.039849002689377	60919.438	205	0.41	ns	0.1165049	0.07609077;0.16837639	0.4194	ns
DNA	DNA	MARE8	31	0.0434222321828776	62811	218	29.654	5.38100726994854	0.0415368668758404	60919.438	637	0.73	ns	0.1422018	0.09870811;0.19573238	0.767	ns
DNA	DNA	MER136	3	0.0042021515015688	62811	28	4.30954773869347	1.82114212744987	0.00603645750041107	60919.438	352	0.704	ns	0.1071429	0.02266509;0.28226440	0.7919	ns
DNA	DNA	Eulor1	7	0.00980502017032721	62811	86	11.783	3.18497332093301	0.0165046503809951	60919.438	82	0.164	ns	0.08139535	0.03335243;0.16053967	0.1578	ns
DNA	DNA	MER130	26	0.0364186463469296	62811	181	24.919	4.64025548552781	0.0349044710891977	60919.438	650	0.704	ns	0.1436464	0.09602971;0.20335000	0.8289	ns
DNA	DNA	Eutr2B	39	0.0546279695203944	62811	433	56.73	7.22920198648242	0.0794626848946661	60919.438	8	0.016	*	0.09006928	0.06483232;0.12106992	0.01021	*
DNA	DNA	Eutr11	69	0.0966494845360825	62811	597	86.173	8.43078579665912	0.120704000448229	60919.438	28	0.056	ns	0.1155779	0.09104789;0.14398417	0.0475	*
DNA	DNA	X9a_DNA	69	0.0966494845360825	62811	695	92.574	8.86561465004672	0.12966999103541	60919.438	4	0.008	**	0.09928058	0.0780689;0.1239630	0.007325	**
DNA	DNA	Eulor9C	14	0.0196100403406544	62811	107	14.523	3.53128035433906	0.0203426154190946	60919.438	523	0.958	ns	0.1308411	0.07341663;0.20977645	1	ns
DNA	DNA	UCON97	4	0.0056028686687584	62811	42	5.80541624874624	2.18065857933223	0.00813174620230031	60919.438	287	0.574	ns	0.0952381	0.02656357;0.22622487	0.6525	ns
DNA	hAT-Tip100?	tot	351	0.49165172568355	62811	2411	328.754	16.687958891727	0.46049137158225	60919.438	908	0.188	ns	0.1455827	0.1317344;0.1602980	0.1916	ns
DNA	hAT-Tip100?	Eutr15	72	0.100851636037651	62811	657	89.763	8.7112982796893	0.12573257507844	60919.438	25	0.05	*	0.109589	0.08673982;0.13601274	0.04655	*
DNA	hAT-Tip100?	hAT-N1_Mam	25	0.03501792917974	62811	239	33.525	5.3602338668296	0.0469590430300314	60919.438	68	0.136	ns	0.1046025	0.06884558;0.15053418	0.1352	ns
DNA	hAT-Tip100?	UCON23	4	0.0056028686687584	62811	31	4.25075528700906	1.84875773830272	0.00595410590403556	60919.438	583	0.838	ns	0.1290323	0.03630166;0.29833583	1	ns
DNA	hAT-Tip100?	MamRep1879	254	0.355782160466159	62811	1484	203.065	12.854649626381	0.284436631555356	60919.438	1001	0.002	**	0.171159	0.1523244;0.1913047	0.0001818	***
DNA	hAT	tot	1283	1.79712012550426	62811	8917	1191.109	31.0518169248489	1.66840682429404	60919.438	999	0.006	**	0.1438825	0.1366589;0.1513395	0.00461	**
DNA	hAT	MER53	835	1.16959883460332	62811	5855	793.001	25.3898728757086	1.11077011429852	60919.438	949	0.106	ns	0.1426132	0.1337507;0.1518333	0.1087	ns
DNA	hAT	MamRep38	344	0.481846705513223	62811	2128	295.819	15.7999961670527	0.414358751680861	60919.438	1001	0.002	**	0.1616541	0.1462522;0.1779940	0.003207	**
DNA	hAT	UCON73	37	0.0518265351860152	62811	248	33.289	5.23267234401887	0.0466284737785746	60919.438	788	0.428	ns	0.1491935	0.1072721;0.1997320	0.4574	ns
DNA	hAT	MamRep1894	106	0.148476019722098	62811	686	91.994	8.70757060182607	0.12885757507844	60919.438	953	0.098	ns	0.154519	0.1282757;0.1837737	0.1168	ns
DNA	Kolobok	tot	23	0.0322164948453608	62811	232	32.892	5.4618832071153	0.0460723890632004	60919.438	44	0.088	ns	0.09913793	0.06388862;0.14503757	0.0729	ns
DNA	Kolobok	UCON29	23	0.0322164948453608	62811	232	32.892	5.4618832071153	0.0460723890632004	60919.438	44	0.088	ns	0.09913793	0.06388862;0.14503757	0.0729	ns
DNA	PiggyBac	tot	209	0.292749887942627	62811	2114	297.079	15.7296592836965	0.416123655311519	60919.438	1	0.002	**	0.09886471	0.08646734;0.11238652	9.542e-09	***
DNA	PiggyBac	MER75B	9	0.0126064545047064	62811	114	16.953	3.85508140674781	0.0237463581353653	60919.438	19	0.038	*	0.07894737	0.03673531;0.14458012	0.03472	*
DNA	PiggyBac	MER85	111	0.155479605558046	62811	902	124.339	10.2449518319043	0.174163771851188	60919.438	115	0.23	ns	0.1230599	0.1023260;0.1462905	0.2092	ns
DNA	PiggyBac	MER75	55	0.0770394441954281	62811	475	66.35	7.7213417952529	0.09293758404303	60919.438	71	0.142	ns	0.1157895	0.0884299;0.1480384	0.1451	ns
DNA	PiggyBac	MER75A	19	0.0266136261766024	62811	92	13.315	3.35037311355019	0.0186505490811295	60919.438	962	0.08	ns	0.2065217	0.1291600;0.3035698	0.1019	ns
DNA	PiggyBac	Looper	19	0.0266136261766024	62811	531	78.123	8.07546184958385	0.109428227252353	60919.438	1	0.002	**	0.03578154	0.02167774;0.05531487	2.2e-16	***
DNA	hAT-Tip100	MER115	326	0.45663379650381	62811	2520	353.815	17.2150263471228	0.495594744509189	60919.438	47	0.094	ns	0.1293651	0.1164999;0.1430981	0.1148	ns
DNA	hAT-Tip100	MamRep488	88	0.123263110712685	62811	494	66.591	7.48209200028312	0.0932751568803227	60919.438	1000	0.004	**	0.1781377	0.1453952;0.2147876	0.006768	**
DNA	hAT-Tip100	MamTip3B	94	0.131667413715822	62811	824	112.692	9.89105499777292	0.15784961900493	60919.438	30	0.06	ns	0.1140777	0.09317614;0.13778425	0.06053	ns
DNA	hAT-Tip100	Arthur1C	115	0.161082474226804	62811	710	99.111	9.33787314514793	0.138826479157329	60919.438	960	0.084	ns	0.1619718	0.1356178;0.1911696	0.09295	ns
DNA	hAT-Tip100	FordPrefect_a	43	0.0602308381891528	62811	281	39.826	5.99045988298142	0.0557849619004931	60919.438	754	0.496	ns	0.1530249	0.1130115;0.2005372	0.6075	ns
DNA	hAT-Tip100	Arthur2	88	0.123263110712685	62811	989	132.907	10.4120488743456	0.186165116539668	60919.438	1	0.002	**	0.08897877	0.07197368;0.10847530	1.37e-05	***
DNA	hAT-Tip100	EuthAT-N1a	3	0.0042021515015688	62811	46	5.62650602409639	2.23742948367898	0.00788114357924751	60919.438	166	0.332	ns	0.06521739	0.01365677;0.17896439	0.3642	ns
DNA	hAT-Tip100	Arthur1	215	0.301154190945764	62811	2337	321.223	17.2946921735363	0.449942570596145	60919.438	1	0.002	**	0.09199829	0.08058333;0.10444743	2.27e-11	***
DNA	hAT-Tip100	MamTip2b	1029	1.4413379650381	62811	6730	859.369	26.2183951309618	1.20373291125056	60919.438	1001	0.002	**	0.1528975	0.1443767;0.1617201	1.622e-09	***
DNA	hAT-Tip100	MER97a	24	0.0336172120125504	62811	277	40.164	6.06315642762628	0.0562584043030031	60919.438	4	0.008	**	0.0866426	0.05630279;0.12617371	0.004691	**
DNA	hAT-Tip100	MamTip1b	79	0.110656656207978	62811	440	63.42	7.58162786485073	0.0888334827431645	60919.438	983	0.038	*	0.1795455	0.1448039;0.2186623	0.04136	*
DNA	hAT-Tip100	Zaphod	162	0.226916181084715	62811	2282	312.888	17.2590071941966	0.43826759300762	60919.438	1	0.002	**	0.07099036	0.06079078;0.08230714	2.2e-16	***
DNA	hAT-Tip100	MER45B	135	0.189096817570596	62811	1314	185.216	12.6905632024112	0.259435230838189	60919.438	1	0.002	**	0.1027397	0.08684547;0.12043516	4.297e-05	***
DNA	hAT-Tip100	EuthAT-N1	14	0.0196100403406544	62811	78	10.678	3.12443244095277	0.0149568579112506	60919.438	889	0.226	ns	0.1794872	0.1017493;0.2827732	0.2518	ns
DNA	hAT-Tip100	FordPrefect	81	0.113458090542358	62811	599	86.728	8.65129243875509	0.12148139847602	60919.438	280	0.56	ns	0.1352254	0.1088593;0.1652477	0.5614	ns
DNA	hAT-Tip100	Zaphod3	133	0.186295383236217	62811	1217	164.997	11.7248651789035	0.231114130434783	60919.438	5	0.01	**	0.1092851	0.09230581;0.12817759	0.006482	**
DNA	hAT-Tip100	MER91B	225	0.31516136261766	62811	1442	204.704	13.4085858379687	0.28673240699238	60919.438	948	0.108	ns	0.1560333	0.1376719;0.1758076	0.1311	ns
DNA	hAT-Tip100	Arthur1A	168	0.235320484087853	62811	1160	161.357	11.9424525610602	0.226015519946212	60919.438	736	0.532	ns	0.1448276	0.1250648;0.1664099	0.5812	ns
DNA	hAT-Tip100	MER96B	290	0.406207978484984	62811	2150	311.001	16.6546803444971	0.435624439713133	60919.438	102	0.204	ns	0.1348837	0.1207169;0.1500537	0.2087	ns
DNA	hAT-Tip100	Zaphod5a	10	0.014007171671896	62811	78	10.998	3.08634436210892	0.0154050874047512	60919.438	471	0.942	ns	0.1282051	0.06322773;0.22316215	0.8712	ns
DNA	hAT-Tip100	ORSL	172	0.240923352756611	62811	1214	175.935	12.4753520755692	0.246435174809502	60919.438	404	0.808	ns	0.1416804	0.1225384;0.1625759	0.7754	ns
DNA	hAT-Tip100	MER97d	14	0.0196100403406544	62811	137	18.662	4.21396648224847	0.0261401837740923	60919.438	172	0.344	ns	0.1021898	0.05700389;0.16551144	0.3177	ns
DNA	hAT-Tip100	hAT-N1a_Mam	56	0.0784401613626177	62811	461	63.006	7.40789044471102	0.088253585835948	60919.438	210	0.42	ns	0.1214751	0.09307946;0.15483220	0.378	ns
DNA	hAT-Tip100	Zaphod4a	38	0.0532272523532048	62811	373	51.333	6.81898889936108	0.0719030143433438	60919.438	28	0.056	ns	0.1018767	0.07310753;0.13714688	0.0502	ns
DNA	hAT-Tip100	Arthur1B	257	0.359984311967727	62811	2312	317.464	16.7853642335355	0.444677274764679	60919.438	1	0.002	**	0.1111592	0.0986290;0.1246839	0.0001996	***
DNA	hAT-Tip100	MER91A	598	0.837628865979381	62811	3627	500.132	20.4017844515819	0.700543478260869	60919.438	1001	0.002	**	0.1648746	0.1529343;0.1773575	4.167e-06	***
DNA	hAT-Tip100	ORSL-2a	66	0.0924473330345137	62811	367	55.358	6.99204724846199	0.0775409009412819	60919.438	948	0.108	ns	0.1798365	0.1419024;0.2230271	0.1254	ns
DNA	hAT-Tip100	tot	5713	8.00229717615419	62811	53611	6097.165	65.0295518792619	8.54040368668758	60919.438	1	0.002	**	0.106564	0.1039641;0.1092065	1.401e-07	***
DNA	hAT-Tip100	MER45A	526	0.73677722994173	62811	3468	489.469	21.3043872457275	0.685607631107127	60919.438	964	0.076	ns	0.1516724	0.1398873;0.1640480	0.07507	ns
DNA	hAT-Tip100	MER96	216	0.302554908112954	62811	1274	180.142	12.4315880071848	0.252327991931869	60919.438	1000	0.004	**	0.1695447	0.1493287;0.1912981	0.004849	**
DNA	hAT-Tip100	ORSL-2b	100	0.14007171671896	62811	709	105.326	9.09606851680782	0.147531936351412	60919.438	300	0.6	ns	0.1410437	0.1162546;0.1688626	0.5979	ns
DNA	hAT-Tip100	MER45C	138	0.193298969072165	62811	1197	162.123	12.2174931200365	0.22708846929628	60919.438	29	0.058	ns	0.1152882	0.09774045;0.13475034	0.04253	*
DNA	hAT-Tip100	MamTip2	874	1.22422680412371	62811	5239	690.723	24.0231843098367	0.967507563872703	60919.438	1001	0.002	**	0.1668257	0.1568226;0.1772015	4.526e-13	***
DNA	hAT-Tip100	MamTip1	135	0.189096817570596	62811	756	104.267	9.72101893883605	0.146048576871358	60919.438	1000	0.004	**	0.1785714	0.1519060;0.2077712	0.001818	**
DNA	hAT-Tip100	hAT-4b_Ther	26	0.0364186463469296	62811	228	30.795	5.09184661020947	0.0431350851636038	60919.438	205	0.41	ns	0.1140351	0.07585866;0.16261054	0.3844	ns
DNA	hAT-Tip100	MamTip3	162	0.226916181084715	62811	1155	161.819	11.4218517630767	0.226662651277454	60919.438	528	0.948	ns	0.1402597	0.1207361;0.1616351	0.9662	ns
DNA	hAT-Tip100	MARE4	49	0.0686351411922904	62811	308	40.882	5.91972289208872	0.0572641192290453	60919.438	939	0.126	ns	0.1590909	0.1200732;0.2048134	0.1786	ns
DNA	hAT-Tip100	MER97b	24	0.0336172120125504	62811	173	23.663	4.38596257025383	0.0331451703272075	60919.438	581	0.842	ns	0.1387283	0.09095151;0.19935053	0.912	ns
DNA	hAT-Tip100	MamRep4096	183	0.256331241595697	62811	1259	182.521	12.542442819159	0.255660298072613	60919.438	530	0.944	ns	0.1453535	0.1263330;0.1660461	0.9681	ns
DNA	hAT-Tip100	Zaphod5b	16	0.0224114746750336	62811	74	10.882	2.97605996796653	0.0152426042133572	60919.438	969	0.066	ns	0.2162162	0.128933;0.327237	0.1001	ns
DNA	hAT-Tip100	MER91C	269	0.376792917974003	62811	1637	224.116	13.8184475789972	0.313923128641865	60919.438	1000	0.004	**	0.164325	0.1466825;0.1831799	0.00155	**
DNA	hAT-Tip100	Zaphod2	105	0.147075302554908	62811	844	118.185	10.1666186677349	0.165543758404303	60919.438	110	0.22	ns	0.1244076	0.1028910;0.1485851	0.1975	ns
DNA	hAT-Tip100	MER97c	30	0.042021515015688	62811	215	30.881	5.36242432064031	0.0432555468399821	60919.438	484	0.968	ns	0.1395349	0.09616452;0.19316578	0.9228	ns
DNA	hAT-Tip100	MER45R	80	0.112057373375168	62811	616	85.315	8.3876174881266	0.119502185118781	60919.438	288	0.576	ns	0.1298701	0.1043383;0.1590101	0.5995	ns
DNA	TcMar-Pogo	tot	4	0.0056028686687584	62811	37	4.82429718875502	2.05214730240937	0.00675747589191369	60919.438	469	0.938	ns	0.1081081	0.03025197;0.25417594	1	ns
DNA	TcMar-Pogo	MER132	4	0.0056028686687584	62811	37	4.82429718875502	2.05214730240937	0.00675747589191369	60919.438	469	0.938	ns	0.1081081	0.03025197;0.25417594	1	ns
DNA	TcMar-Tigger	Tigger18a	117	0.163883908561183	62811	1259	182.362	12.6306963580988	0.25543758404303	60919.438	1	0.002	**	0.0929309	0.07746141;0.11033038	3.746e-08	***
DNA	TcMar-Tigger	Tigger17c	32	0.0448229493500672	62811	342	49.279	6.77192867785964	0.0690259412819364	60919.438	6	0.012	*	0.09356725	0.06488228;0.12951941	0.006861	**
DNA	TcMar-Tigger	X12_DNA	177	0.247926938592559	62811	1374	182.842	11.924396304519	0.256109928283281	60919.438	326	0.652	ns	0.128821	0.1115519;0.1476942	0.6912	ns
DNA	TcMar-Tigger	MER6	54	0.0756387270282385	62811	812	110.348	10.3260604067342	0.154566337965038	60919.438	1	0.002	**	0.06650246	0.05035002;0.08588350	4.349e-10	***
DNA	TcMar-Tigger	Tigger17b	9	0.0126064545047064	62811	90	12.773	3.44577195187731	0.0178913603765128	60919.438	173	0.346	ns	0.1	0.04675532;0.18135997	0.2927	ns
DNA	TcMar-Tigger	Tigger12	63	0.0882451815329449	62811	876	119.433	10.5111367127916	0.167291853428956	60919.438	1	0.002	**	0.07191781	0.05570283;0.09107933	2.763e-09	***
DNA	TcMar-Tigger	MER44B	164	0.229717615419095	62811	2126	294.131	16.1620868718137	0.411994341102645	60919.438	1	0.002	**	0.07714017	0.06615239;0.08930979	2.2e-16	***
DNA	TcMar-Tigger	X6b_DNA	173	0.242324069923801	62811	959	127.527	10.4691391180877	0.178629258180188	60919.438	1001	0.002	**	0.1803962	0.1565497;0.2062232	3.354e-05	***
DNA	TcMar-Tigger	MER47B	56	0.0784401613626177	62811	618	82.95	8.71030248437843	0.116189489018377	60919.438	3	0.006	**	0.09061489	0.06917507;0.11605772	0.001135	**
DNA	TcMar-Tigger	Tigger3a	503	0.704560735096369	62811	5323	736.147	26.2460329430039	1.03113374047512	60919.438	1	0.002	**	0.09449559	0.08676739;0.10267158	2.2e-16	***
DNA	TcMar-Tigger	Tigger4b	172	0.240923352756611	62811	2520	346.61	17.9124190090215	0.485502577319588	60919.438	1	0.002	**	0.06825397	0.05871576;0.07880955	2.2e-16	***
DNA	TcMar-Tigger	Tigger22N1	118	0.165284625728373	62811	1102	149.931	11.5301857827263	0.210010925593904	60919.438	5	0.01	**	0.107078	0.08943598;0.12684832	0.004273	**
DNA	TcMar-Tigger	UCON11	3	0.0042021515015688	62811	45	6.34034034034034	2.17341476662414	0.00888102356053947	60919.438	97	0.194	ns	0.06666667	0.0139651;0.1826845	0.198	ns
DNA	TcMar-Tigger	MER47A	243	0.340374271627073	62811	2589	360.55	17.2076030173177	0.505028574630211	60919.438	1	0.002	**	0.09385863	0.0828960;0.1057493	2.554e-12	***
DNA	TcMar-Tigger	Tigger17	7	0.00980502017032721	62811	54	8.66	2.82070139439757	0.0121302106678619	60919.438	358	0.716	ns	0.1296296	0.05374299;0.24901219	0.7102	ns
DNA	TcMar-Tigger	Tigger21a	9	0.0126064545047064	62811	169	25.115	4.51355150044254	0.0351790116539668	60919.438	1	0.002	**	0.05325444	0.02463739;0.09868407	0.0001365	***
DNA	TcMar-Tigger	X9b_DNA	39	0.0546279695203944	62811	601	77.191	8.17479946826503	0.108122758852533	60919.438	1	0.002	**	0.06489185	0.04654779;0.08764458	6.626e-07	***
DNA	TcMar-Tigger	Tigger3c	196	0.274540564769162	62811	2327	324.049	16.8389473883954	0.453900997310623	60919.438	1	0.002	**	0.08422862	0.07325831;0.09625839	3.732e-16	***
DNA	TcMar-Tigger	Tigger19b	374	0.523868220528911	62811	3538	463.48	19.1583047433911	0.649204392649036	60919.438	1	0.002	**	0.1057094	0.09576568;0.11630989	5.04e-06	***
DNA	TcMar-Tigger	MER44C	93	0.130266696548633	62811	1091	157.141	11.9642075066116	0.220110096369341	60919.438	1	0.002	**	0.0852429	0.0693512;0.1034116	4.997e-09	***
DNA	TcMar-Tigger	Tigger3b	332	0.465038099506948	62811	6279	871.335	27.1908830147003	1.22049389287315	60919.438	1	0.002	**	0.05287466	0.04746865;0.05870059	2.2e-16	***
DNA	TcMar-Tigger	UCON39	13	0.0182093231734648	62811	107	14.019	3.47458079654392	0.019636653966831	60919.438	444	0.888	ns	0.1214953	0.06630421;0.19879713	0.8863	ns
DNA	TcMar-Tigger	Tigger12A	48	0.0672344240251009	62811	744	99.767	9.39952456574597	0.139745349619005	60919.438	1	0.002	**	0.06451613	0.04794862;0.08463200	1.772e-09	***
DNA	TcMar-Tigger	Tigger17a	197	0.275941281936351	62811	2389	343.784	17.0749787378755	0.48154415060511	60919.438	1	0.002	**	0.08246128	0.07173903;0.09421981	2.2e-16	***
DNA	TcMar-Tigger	Tigger1a_Mars	1	0.0014007171671896	62811	44	4.73393574297189	1.96207585997305	0.00663090506355318	60919.438	32	0.064	ns	0.02272727	0.0005752392;0.1202415822	0.08423	ns
DNA	TcMar-Tigger	MER44A	201	0.28154415060511	62811	2334	325.386	16.7665775315692	0.455773756163156	60919.438	1	0.002	**	0.08611825	0.07504765;0.09824004	3.099e-15	***
DNA	TcMar-Tigger	Tigger4a	246	0.344576423128642	62811	3497	490.148	20.4277602636557	0.686558718063649	60919.438	1	0.002	**	0.07034601	0.06208919;0.07932951	2.2e-16	***
DNA	TcMar-Tigger	Tigger1a_Art	15	0.021010757507844	62811	302	41.827	5.99207609898072	0.0585877969520394	60919.438	1	0.002	**	0.04966887	0.02806232;0.08059892	9.89e-07	***
DNA	TcMar-Tigger	Tigger10	110	0.154078888390856	62811	1450	194.675	12.6780166866552	0.272684614522636	60919.438	1	0.002	**	0.07586207	0.06275902;0.09071259	3.217e-12	***
DNA	TcMar-Tigger	Tigger6a	34	0.0476243836844464	62811	674	96.521	9.63672275337552	0.135198621694307	60919.438	1	0.002	**	0.0504451	0.03518418;0.06978152	1.486e-14	***
DNA	TcMar-Tigger	MER2	739	1.03512998655312	62811	9067	1220.204	32.1346389277835	1.70916069027342	60919.438	1	0.002	**	0.08150436	0.07595256;0.08732674	2.2e-16	***
DNA	TcMar-Tigger	Tigger7	223	0.312359928283281	62811	2944	407.312	19.1761409146987	0.570528910802331	60919.438	1	0.002	**	0.07574728	0.06644494;0.08590285	2.2e-16	***
DNA	TcMar-Tigger	Tigger8	63	0.0882451815329449	62811	938	131.229	10.7058476625709	0.183814713133124	60919.438	1	0.002	**	0.06716418	0.05199323;0.08511748	3.129e-12	***
DNA	TcMar-Tigger	Tigger11a	33	0.0462236665172568	62811	421	60.389	7.2422461383972	0.0845879090094128	60919.438	2	0.004	**	0.0783848	0.05456863;0.10832196	6.7e-05	***
DNA	TcMar-Tigger	MER47C	75	0.10505378753922	62811	762	98.238	8.91250743555307	0.137603653070372	60919.438	5	0.01	**	0.0984252	0.07820568;0.12181250	0.01099	*
DNA	TcMar-Tigger	Tigger2	193	0.270338413267593	62811	2729	399.936	18.9595719722089	0.56019722097714	60919.438	1	0.002	**	0.07072188	0.06138488;0.08099171	2.2e-16	***
DNA	TcMar-Tigger	X1_DNA	62	0.0868444643657553	62811	676	99.09	9.14612221389763	0.138797064096818	60919.438	1	0.002	**	0.09171598	0.07104072;0.11603396	2.635e-05	***
DNA	TcMar-Tigger	Tigger4	70	0.0980502017032721	62811	1445	203.407	14.0189829475209	0.284915676826535	60919.438	1	0.002	**	0.04844291	0.03795526;0.06081118	2.2e-16	***
DNA	TcMar-Tigger	X6a_DNA	153	0.214309726580009	62811	979	134.284	10.7882218057347	0.188093904078888	60919.438	962	0.08	ns	0.1562819	0.1340856;0.1805673	0.08555	ns
DNA	TcMar-Tigger	Tigger3	65	0.0910466158673241	62811	1147	161.521	12.066779444664	0.226245237561632	60919.438	1	0.002	**	0.05666957	0.04400520;0.07166315	2.2e-16	***
DNA	TcMar-Tigger	Tigger16a	204	0.285746302106679	62811	1789	237.199	14.2333406826011	0.332248711340206	60919.438	11	0.022	*	0.1140302	0.09966409;0.12967522	0.01952	*
DNA	TcMar-Tigger	Tigger19a	446	0.624719856566562	62811	3579	483.02	19.9817634574847	0.676574406095921	60919.438	34	0.068	ns	0.1246158	0.1139653;0.1358835	0.07029	ns
DNA	TcMar-Tigger	X10b_DNA	46	0.0644329896907216	62811	298	37.154	5.68617768071107	0.0520422456297624	60919.438	946	0.112	ns	0.1543624	0.1152825;0.2004768	0.1352	ns
DNA	TcMar-Tigger	X11_DNA	37	0.0518265351860152	62811	268	35.507	5.39045526908516	0.0497352644554012	60919.438	647	0.71	ns	0.1380597	0.09910477;0.18524244	0.7868	ns
DNA	TcMar-Tigger	MamRep434	290	0.406207978484984	62811	2112	279.614	15.2315792025976	0.391660129986553	60919.438	765	0.474	ns	0.1373106	0.1229064;0.1527293	0.5002	ns
DNA	TcMar-Tigger	Tigger5	51	0.0714365755266697	62811	537	73.662	7.87424661537596	0.10317962796952	60919.438	4	0.008	**	0.09497207	0.0715315;0.1229787	0.003824	**
DNA	TcMar-Tigger	Tigger2b_Pri	167	0.233919766920663	62811	2104	296.742	15.3590799638955	0.415651613626177	60919.438	1	0.002	**	0.07937262	0.06817662;0.09175628	2.2e-16	***
DNA	TcMar-Tigger	MER6A	84	0.117660242043926	62811	1009	141.142	11.0621067706928	0.197700022411475	60919.438	1	0.002	**	0.08325074	0.06694518;0.10203424	4.488e-08	***
DNA	TcMar-Tigger	Tigger20a	100	0.14007171671896	62811	1356	182.047	12.5572479260177	0.254996358135365	60919.438	1	0.002	**	0.07374631	0.06040258;0.08897065	2.423e-12	***
DNA	TcMar-Tigger	Tigger6b	15	0.021010757507844	62811	174	23.417	4.45476777800549	0.0328005939040789	60919.438	33	0.066	ns	0.0862069	0.04905348;0.13819819	0.07428	ns
DNA	TcMar-Tigger	Tigger3d	64	0.0896458987001345	62811	636	83.611	8.60358650219201	0.11711536306589	60919.438	11	0.022	*	0.1006289	0.07836117;0.12668178	0.0219	*
DNA	TcMar-Tigger	UCON33	23	0.0322164948453608	62811	133	18.599	3.92219104361103	0.0260519385925594	60919.438	893	0.218	ns	0.1729323	0.1128965;0.2480972	0.2612	ns
DNA	TcMar-Tigger	MERX	45	0.0630322725235321	62811	436	58.645	6.93722567746647	0.0821450582698342	60919.438	32	0.064	ns	0.103211	0.07628372;0.13566146	0.05782	ns
DNA	TcMar-Tigger	MER6C	16	0.0224114746750336	62811	160	21.57	4.33103427114793	0.0302134692962797	60919.438	113	0.226	ns	0.1	0.05824669;0.15731174	0.2459	ns
DNA	TcMar-Tigger	Tigger9b	47	0.0658337068579112	62811	754	105.719	9.82295930611186	0.148082418198117	60919.438	1	0.002	**	0.06233422	0.04615672;0.08203216	1.799e-11	***
DNA	TcMar-Tigger	Tigger6	16	0.0224114746750336	62811	230	30.033	5.09331452522352	0.0420677386822053	60919.438	2	0.004	**	0.06956522	0.04028261;0.11051286	0.004357	**
DNA	TcMar-Tigger	Tigger2a	287	0.402005826983415	62811	3318	462.158	20.1584076106571	0.647352644554012	60919.438	1	0.002	**	0.08649789	0.07715017;0.09658164	2.2e-16	***
DNA	TcMar-Tigger	Tigger17d	35	0.049025100851636	62811	331	46.893	6.24151484076643	0.065683830121022	60919.438	34	0.068	ns	0.1057402	0.07476443;0.14398369	0.06928	ns
DNA	TcMar-Tigger	Tigger16b	138	0.193298969072165	62811	1329	174.212	12.1429200156514	0.244021739130435	60919.438	3	0.006	**	0.1038375	0.08795077;0.12149959	0.002975	**
DNA	TcMar-Tigger	Tigger5b	200	0.28014343343792	62811	2766	365.528	18.1264940290666	0.512001344688481	60919.438	1	0.002	**	0.07230658	0.06293045;0.08259931	2.2e-16	***
DNA	TcMar-Tigger	MER46C	312	0.437023756163156	62811	2812	391.881	17.9684084632641	0.548914444195428	60919.438	1	0.002	**	0.1109531	0.09957621;0.12314649	8.884e-06	***
DNA	TcMar-Tigger	tot	7724	10.8191393993725	62811	125710	11913.833	76.9103003849635	16.68791041013	60919.438	1	0.002	**	0.061443	0.06012167;0.06278461	2.2e-16	***
DNA	TcMar-Tigger	Tigger9a	58	0.0812415956969969	62811	1026	135.02	10.4163381329573	0.18912483191394	60919.438	1	0.002	**	0.05653021	0.04320209;0.07246872	4.856e-15	***
DNA	TcMar-Tigger	MamRep137	240	0.336172120125504	62811	2459	347.253	17.1168331468463	0.486403238458091	60919.438	1	0.002	**	0.09760065	0.08615187;0.11001770	9.596e-11	***
DNA	TcMar-Tigger	Tigger15a	477	0.66814208874944	62811	4828	651.407	23.5695752162799	0.912436967727477	60919.438	1	0.002	**	0.09879867	0.0905227;0.1075633	2.205e-14	***
DNA	TcMar-Tigger	MER8	157	0.219912595248767	62811	1941	262.739	14.1640919405552	0.368023027790229	60919.438	1	0.002	**	0.08088614	0.06913890;0.09391713	8.511e-14	***
DNA	TcMar-Tigger	X26_DNA	113	0.158281039892425	62811	957	128.828	10.3632916495587	0.180451591214702	60919.438	63	0.126	ns	0.1180773	0.09830959;0.14022874	0.142	ns
DNA	TcMar-Tigger	Tigger13a	248	0.347377857463021	62811	3113	430.183	18.5062149288014	0.602564713133124	60919.438	1	0.002	**	0.07966592	0.07039176;0.08973866	2.2e-16	***
DNA	TcMar-Tigger	Tigger23a	67	0.0938480502017033	62811	583	77.156	8.31533576043739	0.108073733751681	60919.438	132	0.264	ns	0.1149228	0.09018187;0.14364194	0.2452	ns
DNA	TcMar-Tigger	MER2B	144	0.201703272075303	62811	1710	234.838	14.5417061315795	0.328941618108472	60919.438	1	0.002	**	0.08421053	0.07147810;0.09839019	1.296e-11	***
DNA	TcMar-Tigger	MARE10	12	0.0168086060062752	62811	79	9.815	2.90330918164157	0.0137480389959659	60919.438	824	0.356	ns	0.1518987	0.08102782;0.25030743	0.4928	ns
DNA	TcMar-Tigger	Tigger12c	68	0.0952487673688929	62811	859	115.004	10.2367365295183	0.161088077095473	60919.438	1	0.002	**	0.07916182	0.0619939;0.0992796	6.34e-07	***
DNA	TcMar-Tigger	MER127	25	0.03501792917974	62811	211	28.129	5.07623158722365	0.0394007731958763	60919.438	303	0.606	ns	0.1184834	0.07816283;0.16992071	0.6124	ns
DNA	TcMar-Tigger	Tigger14a	180	0.252129090094128	62811	1293	171.947	12.0727769358562	0.24084911474675	60919.438	773	0.458	ns	0.1392111	0.1207927;0.1592863	0.5122	ns
DNA	TcMar-Tigger	UCON55	54	0.0756387270282385	62811	404	51.54	6.89796941004974	0.072192962796952	60919.438	670	0.664	ns	0.1336634	0.1020316;0.1707781	0.7091	ns
DNA	TcMar-Tigger	MER6B	56	0.0784401613626177	62811	676	92.453	8.77900118816838	0.12950050425818	60919.438	1	0.002	**	0.08284024	0.06318134;0.10622826	1.941e-05	***
DNA	TcMar-Tigger	MER44D	39	0.0546279695203944	62811	638	88.888	8.44468879052206	0.124506947557149	60919.438	1	0.002	**	0.06112853	0.04382579;0.08262036	4.655e-10	***
DNA	TcMar-Tigger	Tigger1	573	0.802610936799641	62811	12059	1692.498	38.1087952614128	2.37071100403407	60919.438	1	0.002	**	0.04751638	0.04378751;0.05146555	2.2e-16	***
DNA	hAT?	MER121B	7	0.00980502017032721	62811	68	9.229	2.85003187380101	0.0129272187359928	60919.438	278	0.556	ns	0.1029412	0.04240049;0.20066530	0.5938	ns
DNA	hAT?	UCON69	4	0.0056028686687584	62811	28	3.93515704154002	1.77538101234767	0.00551204202367215	60919.438	652	0.7	ns	0.1428571	0.04033563;0.32665267	1	ns
DNA	hAT?	tot	254	0.355782160466159	62811	2048	283.314	15.4965656694491	0.396842783505155	60919.438	26	0.052	ns	0.1240234	0.1100499;0.1390827	0.06335	ns
DNA	hAT?	MER121	140	0.196100403406544	62811	927	131.409	10.5437607090587	0.184066842223218	60919.438	810	0.384	ns	0.1510248	0.1285726;0.1757194	0.4233	ns
DNA	hAT?	MER99	22	0.0308157776781712	62811	295	42.69	6.13788021824909	0.0597966158673241	60919.438	1	0.002	**	0.07457627	0.04732431;0.11073419	0.0003399	***
DNA	hAT?	UCON89	10	0.014007171671896	62811	48	6.3530591775326	2.38252573649241	0.00889883905414136	60919.438	948	0.108	ns	0.2083333	0.1046907;0.3499102	0.1329	ns
DNA	hAT?	UCON105	71	0.0994509188704617	62811	638	85.593	8.2643602686869	0.11989158449126	60919.438	45	0.09	ns	0.1112853	0.08794384;0.13829253	0.09215	ns
DNA	hAT?	UCON80	4	0.0056028686687584	62811	44	5.953	2.23243695874594	0.00833846929627969	60919.438	265	0.53	ns	0.09090909	0.02532842;0.21668659	0.5107	ns
DNA	TcMar-Tc2	Kanga1a	75	0.10505378753922	62811	843	120.558	10.3420304386321	0.168867660242044	60919.438	1	0.002	**	0.08896797	0.0706207;0.1102460	2.712e-06	***
DNA	TcMar-Tc2	Kanga11a	83	0.116259524876737	62811	883	122.514	10.4540466371205	0.171607463021067	60919.438	1	0.002	**	0.09399773	0.07556373;0.11519085	6.335e-05	***
DNA	TcMar-Tc2	MER104	256	0.358583594800538	62811	2206	306.756	16.1953930101975	0.429678395338413	60919.438	2	0.004	**	0.1160471	0.1029719;0.1301517	0.001521	**
DNA	TcMar-Tc2	Kanga1c	86	0.120461676378306	62811	826	114.802	9.75376501315938	0.160805132227701	60919.438	3	0.006	**	0.1041162	0.08412554;0.12698133	0.002987	**
DNA	TcMar-Tc2	Kanga2_a	103	0.144273868220529	62811	1534	215.147	13.201275115104	0.301360096369341	60919.438	1	0.002	**	0.06714472	0.05513297;0.08084381	2.2e-16	***
DNA	TcMar-Tc2	tot	694	0.972097714029583	62811	8147	1107.553	29.3763537758034	1.55136850067234	60919.438	1	0.002	**	0.08518473	0.07921079;0.09145729	2.2e-16	***
DNA	TcMar-Tc2	Kanga1d	70	0.0980502017032721	62811	664	93.947	8.95110682057323	0.131593175705961	60919.438	1	0.002	**	0.1054217	0.08310697;0.13131268	0.007416	**
DNA	TcMar-Tc2	Kanga1	76	0.10645450470641	62811	812	111.86	9.85522833451999	0.156684222321829	60919.438	1	0.002	**	0.09359606	0.07445152;0.11574836	0.0001587	***
DNA	TcMar-Tc2	Kanga1b	28	0.0392200806813088	62811	379	55.583	7.14045496429304	0.0778560623038996	60919.438	1	0.002	**	0.07387863	0.04965051;0.10500680	2.22e-05	***
DNA	TcMar?	tot	13	0.0182093231734648	62811	168	21.424	4.42784708744892	0.03000896458987	60919.438	31	0.062	ns	0.07738095	0.04184445;0.12868880	0.04937	*
DNA	TcMar?	X22_DNA	2	0.0028014343343792	62811	24	3.46878198567042	1.63945270586166	0.00485878247656659	60919.438	296	0.592	ns	0.08333333	0.01025634;0.26997280	0.5653	ns
DNA	TcMar?	Eulor8	11	0.0154078888390856	62811	144	18.04	4.09134930544178	0.0252689376961004	60919.438	52	0.104	ns	0.07638889	0.03874895;0.13256934	0.07822	ns
RNA	tot	tot	95	0.133068130883012	62811	730	99.269	9.1019494881308	0.139047792469745	60919.438	349	0.698	ns	0.130137	0.1065793;0.1567289	0.7054	ns
RNA	RNA	tot	95	0.133068130883012	62811	730	99.269	9.1019494881308	0.139047792469745	60919.438	349	0.698	ns	0.130137	0.1065793;0.1567289	0.7054	ns
RNA	RNA	7SK	95	0.133068130883012	62811	730	99.269	9.1019494881308	0.139047792469745	60919.438	349	0.698	ns	0.130137	0.1065793;0.1567289	0.7054	ns
srpRNA	tot	tot	146	0.204504706409682	62811	1383	202.855	13.2370387245106	0.284142480950247	60919.438	1	0.002	**	0.1055676	0.08986239;0.12297023	8.357e-06	***
srpRNA	srpRNA	tot	146	0.204504706409682	62811	1383	202.855	13.2370387245106	0.284142480950247	60919.438	1	0.002	**	0.1055676	0.08986239;0.12297023	8.357e-06	***
srpRNA	srpRNA	7SLRNA	146	0.204504706409682	62811	1383	202.855	13.2370387245106	0.284142480950247	60919.438	1	0.002	**	0.1055676	0.08986239;0.12297023	8.357e-06	***
SINE?	tot	tot	0	0	62811	5	1.30350194552529	0.549062103912959	0.00182583755256232	60919.438	1	0.002	**	0	0.0000000;0.5218238	0.336	ns
SINE?	tRNA	tot	0	0	62811	5	1.30350194552529	0.549062103912959	0.00182583755256232	60919.438	1	0.002	**	0	0.0000000;0.5218238	0.336	ns
SINE?	tRNA	CRP1	0	0	62811	5	1.30350194552529	0.549062103912959	0.00182583755256232	60919.438	1	0.002	**	0	0.0000000;0.5218238	0.336	ns
LTR	ERVL	LTR108b_Mam	2	0.0028014343343792	62811	53	7.009	2.46880821734174	0.00981762662483191	60919.438	25	0.05	*	0.03773585	0.004603109;0.129758382	0.04091	*
LTR	ERVL	LTR16D2	31	0.0434222321828776	62811	282	39.498	6.00683594566042	0.0553255266696549	60919.438	85	0.17	ns	0.1099291	0.07592418;0.15239671	0.1691	ns
LTR	ERVL	MER21B	317	0.444027341999104	62811	2786	404.842	18.4249970560789	0.567069139399372	60919.438	1	0.002	**	0.1137832	0.1022226;0.1261619	1.272e-06	***
LTR	ERVL	LTR16B2	220	0.308157776781712	62811	1617	209.761	13.8983107621769	0.293815833706858	60919.438	782	0.44	ns	0.1360544	0.1197068;0.1537354	0.4372	ns
LTR	ERVL	MLT2A1	239	0.334771402958315	62811	3738	473.568	20.0522185173479	0.663334827431645	60919.438	1	0.002	**	0.06393793	0.05630497;0.07226105	2.2e-16	***
LTR	ERVL	LTR86A2	20	0.028014343343792	62811	308	41.132	5.99236885417483	0.0576142985208427	60919.438	1	0.002	**	0.06493506	0.04011179;0.09850768	0.0001519	***
LTR	ERVL	LTR86C	14	0.0196100403406544	62811	285	37.871	5.74938382910851	0.0530465598386374	60919.438	1	0.002	**	0.04912281	0.02711271;0.08104694	4.559e-06	***
LTR	ERVL	LTR80A	15	0.021010757507844	62811	393	52.559	6.71577401500532	0.0736202935903182	60919.438	1	0.002	**	0.03816794	0.02151692;0.06217155	2.557e-10	***
LTR	ERVL	LTR108d_Mam	2	0.0028014343343792	62811	66	8.905	2.86604068170519	0.0124733863738234	60919.438	4	0.008	**	0.03030303	0.003691139;0.105216649	0.01012	*
LTR	ERVL	MER54B	51	0.0714365755266697	62811	438	66.402	7.56674643764753	0.0930104213357239	60919.438	19	0.038	*	0.1164384	0.08793607;0.15024172	0.0389	*
LTR	ERVL	LTR41C	95	0.133068130883012	62811	759	108.099	9.54087140816955	0.151416125056029	60919.438	90	0.18	ns	0.1251647	0.1024576;0.1508292	0.1939	ns
LTR	ERVL	LTR16D	149	0.208706857911251	62811	1115	149.068	11.5354428802037	0.208802106678619	60919.438	537	0.93	ns	0.1336323	0.1141991;0.1550209	1	ns
LTR	ERVL	LTR86B1	23	0.0322164948453608	62811	295	38.978	5.64405628704846	0.0545971537427163	60919.438	5	0.01	**	0.0779661	0.05006399;0.11469180	0.004438	**
LTR	ERVL	MER54A	98	0.137270282384581	62811	682	98.791	9.29029755328798	0.138378249663828	60919.438	488	0.976	ns	0.143695	0.1182233;0.1722942	1	ns
LTR	ERVL	LTR16E1	399	0.558886149708651	62811	2475	346.648	17.0088034674811	0.485555804571941	60919.438	1000	0.004	**	0.1612121	0.1469302;0.1763005	0.002844	**
LTR	ERVL	LTR86A1	40	0.056028686687584	62811	531	73.398	8.11969984208318	0.102809838637382	60919.438	1	0.002	**	0.07532957	0.05435909;0.10116695	9.553e-06	***
LTR	ERVL	LTR82A	70	0.0980502017032721	62811	1041	141.374	10.815317614157	0.198024988794263	60919.438	1	0.002	**	0.06724304	0.05279086;0.08419699	2.354e-12	***
LTR	ERVL	LTR40c	85	0.119060959211116	62811	603	82.532	8.44774173021052	0.115603989242492	60919.438	645	0.714	ns	0.1409619	0.1141722;0.1713236	0.767	ns
LTR	ERVL	LTR86B2	25	0.03501792917974	62811	273	36.587	5.84727471747494	0.0512480389959659	60919.438	25	0.05	*	0.09157509	0.06014128;0.13221284	0.04059	*
LTR	ERVL	LTR105_Mam	75	0.10505378753922	62811	667	86.871	8.44355687211572	0.121681701030928	60919.438	91	0.182	ns	0.1124438	0.0894777;0.1389026	0.1857	ns
LTR	ERVL	LTR33A	295	0.413211564320932	62811	2044	282.418	15.951856874287	0.395587740923353	60919.438	799	0.406	ns	0.1443249	0.1293639;0.1603136	0.4229	ns
LTR	ERVL	LTR69	11	0.0154078888390856	62811	141	18.335	3.89177606253507	0.0256821492604213	60919.438	31	0.062	ns	0.07801418	0.03958721;0.13530079	0.07818	ns
LTR	ERVL	MLT2D	429	0.600907664724339	62811	4453	585.927	22.0580195672056	0.820718007619901	60919.438	1	0.002	**	0.09633955	0.08782793;0.10538468	4.566e-13	***
LTR	ERVL	LTR108c_Mam	1	0.0014007171671896	62811	43	5.846	2.24796293059679	0.00818859255939041	60919.438	14	0.028	*	0.02325581	0.0005886129;0.1228904827	0.02474	*
LTR	ERVL	MLT2B3	323	0.452431645002241	62811	3276	442.707	19.611776379838	0.620107294935007	60919.438	1	0.002	**	0.09859585	0.08859634;0.10931826	2.171e-10	***
LTR	ERVL	MER74B	158	0.221313312415957	62811	931	135.973	10.9358979907854	0.190459715374272	60919.438	975	0.054	ns	0.16971	0.1461356;0.1953946	0.04583	*
LTR	ERVL	LTR40A1	40	0.056028686687584	62811	563	75.872	8.35460444398271	0.106275212909009	60919.438	1	0.002	**	0.07104796	0.05123957;0.09549309	2.38e-06	***
LTR	ERVL	MER70C	46	0.0644329896907216	62811	275	37.751	5.83412684435607	0.0528784737785746	60919.438	938	0.128	ns	0.1672727	0.1251433;0.2167400	0.1602	ns
LTR	ERVL	MLT2C2	115	0.161082474226804	62811	1336	176.312	11.9560697389905	0.246963245181533	60919.438	1	0.002	**	0.08607784	0.07158713;0.10241834	2.11e-07	***
LTR	ERVL	MER74A	281	0.393601523980278	62811	1568	228.425	14.2980001331588	0.319958818915285	60919.438	1000	0.004	**	0.1792092	0.1605214;0.1991063	0.0002566	***
LTR	ERVL	MER77B	180	0.252129090094128	62811	1256	184.97	12.7178946703	0.259090654415061	60919.438	364	0.728	ns	0.1433121	0.1243885;0.1639220	0.7202	ns
LTR	ERVL	LTR42	40	0.056028686687584	62811	309	44.633	6.20457958348572	0.0625182093231735	60919.438	265	0.53	ns	0.1294498	0.09411566;0.17207843	0.5172	ns
LTR	ERVL	MER68	127	0.177891080233079	62811	1492	217.137	13.261753470228	0.304147523532048	60919.438	1	0.002	**	0.08512064	0.07145301;0.10044615	1.873e-12	***
LTR	ERVL	LTR84a	70	0.0980502017032721	62811	671	90.376	8.96130174299075	0.126591214701927	60919.438	9	0.018	*	0.1043219	0.08223008;0.12996257	0.02033	*
LTR	ERVL	MLT2C1	249	0.348778574630211	62811	2635	349.403	16.3740251526526	0.489414780367548	60919.438	1	0.002	**	0.09449715	0.08359362;0.10631089	2.14e-09	***
LTR	ERVL	LTR40b	104	0.145674585387719	62811	1140	150.887	11.1373368123295	0.211350011205737	60919.438	1	0.002	**	0.09122807	0.07514696;0.10945324	2.148e-05	***
LTR	ERVL	LTR47B	3	0.0042021515015688	62811	46	5.35341365461847	2.1949229662366	0.00749861840909132	60919.438	216	0.432	ns	0.06521739	0.01365677;0.17896439	0.3618	ns
LTR	ERVL	LTR79	440	0.616315553563424	62811	4053	535.518	20.5005841367984	0.750109255939041	60919.438	1	0.002	**	0.1085616	0.09914558;0.11854589	6.016e-06	***
LTR	ERVL	MER68B	47	0.0658337068579112	62811	450	61.583	7.12333158380634	0.0862603653070372	60919.438	26	0.052	ns	0.1044444	0.07775629;0.13646252	0.04648	*
LTR	ERVL	LTR47B4	22	0.0308157776781712	62811	105	14.777	3.63654994403976	0.0206983975795607	60919.438	980	0.044	*	0.2095238	0.1362109;0.2998575	0.04898	*
LTR	ERVL	LTR16C	999	1.39931645002241	62811	6620	922.443	26.7495474595233	1.29208174585388	60919.438	997	0.01	**	0.1509063	0.1423631;0.1597583	0.006987	**
LTR	ERVL	MER76	70	0.0980502017032721	62811	715	93.306	9.16047369289811	0.130695316001793	60919.438	6	0.012	*	0.0979021	0.07711564;0.12207301	0.008971	**
LTR	ERVL	LTR57	26	0.0364186463469296	62811	268	34.694	5.50041985839432	0.048596481398476	60919.438	58	0.116	ns	0.09701493	0.06435631;0.13891409	0.1219	ns
LTR	ERVL	MLT2A2	365	0.511261766024204	62811	3866	508.527	20.1512616067666	0.712302498879426	60919.438	1	0.002	**	0.09441283	0.08537547;0.10406847	1.207e-12	***
LTR	ERVL	LTR47A2	36	0.0504258180188256	62811	275	35.884	5.1490831278061	0.0502633348274316	60919.438	547	0.91	ns	0.1309091	0.09339879;0.17660146	1	ns
LTR	ERVL	LTR33B	155	0.217111160914388	62811	1608	212.124	13.7365686150988	0.297125728372927	60919.438	1	0.002	**	0.09639303	0.08240389;0.11187481	1.334e-05	***
LTR	ERVL	LTR41B	116	0.162483191393994	62811	848	118.482	10.3263890257103	0.165959771402958	60919.438	425	0.85	ns	0.1367925	0.1143689;0.1617736	0.843	ns
LTR	ERVL	MLT2E	47	0.0658337068579112	62811	403	53.909	6.8719679090449	0.0755112617660242	60919.438	174	0.348	ns	0.1166253	0.08696245;0.15205612	0.3416	ns
LTR	ERVL	LTR33A_	259	0.362785746302107	62811	1666	229.966	13.7543457142107	0.322117324069924	60919.438	978	0.048	*	0.1554622	0.1383814;0.1737662	0.04284	*
LTR	ERVL	LTR52	122	0.170887494397131	62811	1073	146.779	11.2492980094629	0.205595865082922	60919.438	16	0.032	*	0.1136999	0.09531951;0.13422827	0.02635	*
LTR	ERVL	LTR102_Mam	56	0.0784401613626177	62811	518	69.287	7.64781799731924	0.0970514903630659	60919.438	43	0.086	ns	0.1081081	0.08270294;0.13808486	0.09304	ns
LTR	ERVL	LTR40a	165	0.231118332586284	62811	1974	260.937	15.6467841057788	0.365498935454953	60919.438	1	0.002	**	0.08358663	0.07174957;0.09667707	1.646e-11	***
LTR	ERVL	LTR41	154	0.215710443747199	62811	1129	159.563	11.7506641986361	0.223502633348274	60919.438	321	0.642	ns	0.1364039	0.1169084;0.1578152	0.6693	ns
LTR	ERVL	LTR18B	48	0.0672344240251009	62811	367	50.73	6.63815977249458	0.0710583818915285	60919.438	360	0.72	ns	0.1307902	0.0980322;0.1696451	0.7621	ns
LTR	ERVL	LTR75B	30	0.042021515015688	62811	205	23.556	4.70435914817257	0.0329952935903182	60919.438	928	0.148	ns	0.1463415	0.1009649;0.2022749	0.1549	ns
LTR	ERVL	LTR108a_Mam	10	0.014007171671896	62811	86	11.936	3.16479381949597	0.0167189601075751	60919.438	344	0.688	ns	0.1162791	0.05719112;0.20346245	0.6413	ns
LTR	ERVL	LTR47B2	28	0.0392200806813088	62811	174	25.095	4.65657155626955	0.035150997310623	60919.438	758	0.488	ns	0.1609195	0.1096725;0.2241069	0.5174	ns
LTR	ERVL	LTR16D1	29	0.0406207978484984	62811	207	28.618	5.11705581953727	0.040085723890632	60919.438	575	0.854	ns	0.1400966	0.09587448;0.19496717	0.9198	ns
LTR	ERVL	LTR53	60	0.0840430300313761	62811	494	72.042	7.83911268497192	0.100910466158673	60919.438	75	0.15	ns	0.1214575	0.09397774;0.15356165	0.1422	ns
LTR	ERVL	LTR16B1	192	0.268937696100403	62811	1199	164.016	12.1705326862001	0.22974002689377	60919.438	992	0.02	*	0.1601334	0.1398118;0.1821371	0.02075	*
LTR	ERVL	LTR66	51	0.0714365755266697	62811	379	54.41	6.46449454247505	0.0762130210667862	60919.438	316	0.632	ns	0.1345646	0.1018596;0.1731063	0.6607	ns
LTR	ERVL	MER77	142	0.198901837740923	62811	1299	196.351	13.1266182662218	0.275032216494845	60919.438	1	0.002	**	0.1093149	0.09286012;0.12756028	1.387e-05	***
LTR	ERVL	LTR16A1	401	0.56168758404303	62811	2692	381.981	17.3254960047848	0.535047344240251	60919.438	860	0.284	ns	0.1489599	0.1357114;0.1629765	0.2939	ns
LTR	ERVL	MLT2B5	41	0.0574294038547736	62811	369	48.19	6.60784106676027	0.0675005602868669	60919.438	158	0.316	ns	0.1111111	0.08092463;0.14770575	0.3147	ns
LTR	ERVL	LTR75	40	0.056028686687584	62811	291	39.122	5.66278934653085	0.0547988570147916	60919.438	606	0.792	ns	0.137457	0.1000503;0.1824417	0.8636	ns
LTR	ERVL	MER70B	90	0.126064545047064	62811	477	64.672	7.54064170195596	0.0905871806364859	60919.438	1001	0.002	**	0.1886792	0.1545415;0.2267301	0.001272	**
LTR	ERVL	LTR50	292	0.409009412819364	62811	2565	356.881	17.0280590142798	0.499889343343792	60919.438	1	0.002	**	0.1138402	0.1017996;0.1267698	0.0001643	***
LTR	ERVL	MLT2B4	409	0.572893321380547	62811	4467	601.048	23.4851282144094	0.841898251904975	60919.438	1	0.002	**	0.09156033	0.08325997;0.10039903	2.2e-16	***
LTR	ERVL	LTR82B	84	0.117660242043926	62811	1154	150.341	11.147869482282	0.210585219632452	60919.438	1	0.002	**	0.07279029	0.05847261;0.08932889	5.752e-10	***
LTR	ERVL	ERV3-16A3_LTR	162	0.226916181084715	62811	1093	149.358	11.3827678270007	0.209208314657104	60919.438	877	0.25	ns	0.1482159	0.1276631;0.1706823	0.2708	ns
LTR	ERVL	LTR33	1287	1.80272299417302	62811	9255	1254.466	31.467046556978	1.75715206185567	60919.438	857	0.29	ns	0.13906	0.1320710;0.1462769	0.3237	ns
LTR	ERVL	MER88	16	0.0224114746750336	62811	112	17.253	3.86392558428872	0.0241665732855222	60919.438	431	0.862	ns	0.1428571	0.08391576;0.22160169	0.8957	ns
LTR	ERVL	LTR16E2	320	0.448229493500672	62811	2318	323.205	16.5935023222742	0.452718792021515	60919.438	430	0.86	ns	0.13805	0.1242557;0.1527660	0.8808	ns
LTR	ERVL	MLT2B2	230	0.322164948453608	62811	2172	297.545	16.0331230905284	0.41677638951143	60919.438	1	0.002	**	0.1058932	0.09326087;0.11959967	1.619e-05	***
LTR	ERVL	LTR33C	99	0.138670999551771	62811	919	130.767	10.8525798540941	0.183167581801883	60919.438	2	0.004	**	0.1077258	0.08841973;0.12958624	0.002132	**
LTR	ERVL	MER73	26	0.0364186463469296	62811	279	38.815	5.92028925178701	0.0543688368444644	60919.438	18	0.036	*	0.09318996	0.06178039;0.13356078	0.0244	*
LTR	ERVL	MER70A	78	0.109255939040789	62811	533	76.202	7.97250003178155	0.106737449574182	60919.438	633	0.738	ns	0.1463415	0.1174271;0.1792421	0.8046	ns
LTR	ERVL	LTR108e_Mam	14	0.0196100403406544	62811	168	22.862	4.40049091810452	0.0320231958762887	60919.438	25	0.05	*	0.08333333	0.04630854;0.13586659	0.05459	ns
LTR	ERVL	MLT2B1	416	0.582698341550874	62811	4436	592.427	22.5426005562766	0.829822669206634	60919.438	1	0.002	**	0.09377818	0.08535631;0.10273914	3.979e-16	***
LTR	ERVL	MLT2F	219	0.306757059614523	62811	1911	260.211	14.7205697639111	0.364482014791573	60919.438	2	0.004	**	0.1145997	0.100656;0.129738	0.00561	**
LTR	ERVL	LTR62	32	0.0448229493500672	62811	313	46.936	6.21663498611191	0.0657440609592111	60919.438	12	0.024	*	0.1022364	0.07098654;0.14125644	0.01728	*
LTR	ERVL	MER68C	16	0.0224114746750336	62811	163	21.328	4.26809473098156	0.0298744957418198	60919.438	136	0.272	ns	0.09815951	0.05715421;0.15450858	0.2458	ns
LTR	ERVL	LTR53B	35	0.049025100851636	62811	187	27.713	4.84604117967595	0.0388180748543254	60919.438	938	0.128	ns	0.1871658	0.1339663;0.2505649	0.1486	ns
LTR	ERVL	MER21C	625	0.875448229493501	62811	5505	797.729	26.0057658771831	1.11739270506499	60919.438	1	0.002	**	0.1135332	0.1052684;0.1222099	1.014e-11	***
LTR	ERVL	LTR47A	80	0.112057373375168	62811	679	99.495	9.21612239024157	0.139364354549529	60919.438	16	0.032	*	0.1178203	0.09453829;0.14448217	0.03422	*
LTR	ERVL	LTR84b	137	0.191898251904975	62811	1278	166.285	12.0115799565691	0.232918254146123	60919.438	14	0.028	*	0.1071987	0.09076487;0.12546344	0.01412	*
LTR	ERVL	LTR16	400	0.56028686687584	62811	3017	418.299	18.6736794795591	0.585918590318243	60919.438	173	0.346	ns	0.132582	0.1206760;0.1452053	0.3431	ns
LTR	ERVL	LTR32	135	0.189096817570596	62811	1216	171.373	12.0532631329509	0.240045103092784	60919.438	2	0.004	**	0.1110197	0.09390819;0.13003715	0.002273	**
LTR	ERVL	MER74C	29	0.0406207978484984	62811	234	32.53	5.39019054896523	0.0455653294486777	60919.438	306	0.612	ns	0.1239316	0.08459264;0.17311606	0.5709	ns
LTR	ERVL	tot	10611	14.8630098610489	62811	133596	12401.201	82.0382891086832	17.3705751344688	60919.438	1	0.002	**	0.07942603	0.07798145;0.08088890	2.2e-16	***
LTR	ERVL	LTR16B	94	0.131667413715822	62811	694	93.407	9.25229463192542	0.130836788435679	60919.438	561	0.882	ns	0.1354467	0.1108604;0.1631793	0.9556	ns
LTR	ERVL	LTR16A2	278	0.389399372478709	62811	1825	256.199	14.5046814782258	0.358862337516809	60919.438	936	0.132	ns	0.1523288	0.1361374;0.1696461	0.1473	ns
LTR	ERVL	LTR101_Mam	104	0.145674585387719	62811	1151	164.821	11.511188751231	0.230867604213357	60919.438	1	0.002	**	0.09035621	0.07442286;0.10841764	8.152e-08	***
LTR	ERVL	LTR18C	24	0.0336172120125504	62811	77	9.916	3.06403856573842	0.0138895114298521	60919.438	1001	0.002	**	0.3116883	0.2109468;0.4274275	2.291e-05	***
LTR	ERVL	LTR83	53	0.0742380098610489	62811	726	97.891	9.44628770212676	0.137117604213357	60919.438	1	0.002	**	0.07300275	0.05515909;0.09440456	2.084e-07	***
LTR	ERVL	MER21A	137	0.191898251904975	62811	1975	283.645	15.8412095156563	0.397306420887494	60919.438	1	0.002	**	0.06936709	0.05855440;0.08147833	2.2e-16	***
LTR	ERVL	LTR80B	22	0.0308157776781712	62811	507	67.52	7.63753441445156	0.0945764231286419	60919.438	1	0.002	**	0.0433925	0.02739046;0.06496200	2.179e-11	***
LTR	ERVL	LTR67B	499	0.698957866427611	62811	3708	500.59	20.4818799773704	0.701185006723442	60919.438	497	0.994	ns	0.1345739	0.1237459;0.1459813	0.9617	ns
LTR	ERVL	LTR16A	566	0.792805916629314	62811	4245	569.867	22.4115056742421	0.798222489914836	60919.438	413	0.826	ns	0.1333333	0.1232445;0.1439296	0.8748	ns
LTR	ERVL	LTR18A	54	0.0756387270282385	62811	198	28.026	4.98981184236662	0.0392564993276558	60919.438	1001	0.002	**	0.2727273	0.2120018;0.3403958	1.751e-06	***
LTR	ERVL	LTR47B3	15	0.021010757507844	62811	120	17.057	3.75844075074716	0.023892032720753	60919.438	337	0.674	ns	0.125	0.07167968;0.19777641	0.6951	ns
LTR	ERV1?	tot	243	0.340374271627073	62811	1544	216.045	14.1474069752773	0.302617940385477	60919.438	975	0.054	ns	0.1573834	0.1395600;0.1765202	0.05178	ns
LTR	ERV1?	LTR103_Mam	123	0.172288211564321	62811	748	105.859	9.78891934495029	0.148278518601524	60919.438	968	0.068	ns	0.1644385	0.1385716;0.1929825	0.07449	ns
LTR	ERV1?	EUTREP15	21	0.0294150605109816	62811	196	25.962	4.8249182206371	0.0363654190945764	60919.438	176	0.352	ns	0.1071429	0.06755759;0.15910864	0.3429	ns
LTR	ERV1?	LTR103b_Mam	100	0.14007171671896	62811	600	85.142	8.68188984099726	0.119259861048857	60919.438	953	0.098	ns	0.1666667	0.1377144;0.1989441	0.08948	ns
LTR	ERVL-MaLR	THE1A	426	0.59670551322277	62811	4236	557.499	21.362545666595	0.780898419991035	60919.438	1	0.002	**	0.1005666	0.09166933;0.11001883	6.968e-10	***
LTR	ERVL-MaLR	MLT1M	330	0.462236665172568	62811	2320	319.648	16.4734778195581	0.447736441057822	60919.438	753	0.498	ns	0.1422414	0.1282709;0.1571218	0.5271	ns
LTR	ERVL-MaLR	MLT1C2	2017	2.82524652622143	62811	15985	2107.452	40.1396922122092	2.95194419542806	60919.438	14	0.028	*	0.1261808	0.1210703;0.1314277	0.03436	*
LTR	ERVL-MaLR	MLT1J2	889	1.24523756163156	62811	6900	933.468	27.3269782401886	1.30752465262214	60919.438	54	0.108	ns	0.1288406	0.1210212;0.1369750	0.1214	ns
LTR	ERVL-MaLR	MLT1O	730	1.02252353204841	62811	5061	705.9	24.6141800159554	0.988766248319139	60919.438	837	0.33	ns	0.1442403	0.1346693;0.1542235	0.3301	ns
LTR	ERVL-MaLR	MSTB	1060	1.48476019722098	62811	8566	1147.581	29.7648346943904	1.60743640744061	60919.438	1	0.002	**	0.123745	0.1168422;0.1309049	0.005243	**
LTR	ERVL-MaLR	MSTD	844	1.18220528910802	62811	7647	1003.701	28.6379071988288	1.40590122142537	60919.438	1	0.002	**	0.1103701	0.1034310;0.1176077	3.333e-08	***
LTR	ERVL-MaLR	THE1B	2749	3.85057149260421	62811	22429	2781.544	46.1712231356919	3.89615643209323	60919.438	259	0.518	ns	0.1225645	0.1182996;0.1269275	0.5168	ns
LTR	ERVL-MaLR	MLT1E3	206	0.288547736441058	62811	2044	254.169	14.9056572353458	0.356018881667414	60919.438	1	0.002	**	0.1007828	0.08806707;0.11465607	0.001013	**
LTR	ERVL-MaLR	MLT1G1	530	0.742380098610489	62811	3600	500.572	20.8813037151622	0.701159793814433	60919.438	913	0.178	ns	0.1472222	0.1357988;0.1592217	0.1553	ns
LTR	ERVL-MaLR	MLT1H2	589	0.825022411474675	62811	4721	649.415	22.6418512588619	0.909646739130435	60919.438	4	0.008	**	0.1247617	0.1154638;0.1345263	0.01056	*
LTR	ERVL-MaLR	MLT1F1	380	0.532272523532048	62811	3265	442.833	19.704907875816	0.620283785298073	60919.438	1	0.002	**	0.1163859	0.1055801;0.1278840	0.001165	**
LTR	ERVL-MaLR	MLT1F2	784	1.09816225907665	62811	6038	824.796	27.0176301021451	1.15530591662931	60919.438	61	0.122	ns	0.1298443	0.1214635;0.1385845	0.1291	ns
LTR	ERVL-MaLR	MLT1A1	725	1.01551994621246	62811	6780	896.382	26.9757997058432	1.25557765575975	60919.438	1	0.002	**	0.1069322	0.0996728;0.1145315	3.011e-10	***
LTR	ERVL-MaLR	MLT1E1	95	0.133068130883012	62811	1045	143.369	11.0498388195456	0.200819419542806	60919.438	1	0.002	**	0.09090909	0.07417229;0.10998992	5.345e-06	***
LTR	ERVL-MaLR	MLT1K	2288	3.20484087852981	62811	17616	2386.574	42.6543305646204	3.34291517256836	60919.438	12	0.024	*	0.1298819	0.1249506;0.1349357	0.03011	*
LTR	ERVL-MaLR	MLT1A0	2269	3.17822725235321	62811	20690	2613.664	45.0914664248607	3.66100403406544	60919.438	1	0.002	**	0.1096665	0.1054396;0.1140034	2.013e-13	***
LTR	ERVL-MaLR	MLT1G	408	0.571492604213357	62811	2834	401.464	18.4366649536898	0.562337516808606	60919.438	660	0.684	ns	0.1439661	0.1312375;0.1574347	0.7262	ns
LTR	ERVL-MaLR	MSTB2	192	0.268937696100403	62811	1582	209.039	13.7610626713872	0.292804515912147	60919.438	117	0.234	ns	0.1213654	0.1056718;0.1384788	0.2204	ns
LTR	ERVL-MaLR	MLT1J	1948	2.72859704168534	62811	15262	2023.983	38.7303595613538	2.83502773419991	60919.438	32	0.064	ns	0.1276373	0.1223819;0.1330350	0.0697	ns
LTR	ERVL-MaLR	MLT1A	1083	1.51697669206634	62811	9077	1212.359	31.1709760634592	1.69817206409682	60919.438	1	0.002	**	0.1193125	0.1127119;0.1261586	5.633e-05	***
LTR	ERVL-MaLR	MLT1E2	391	0.547680412371134	62811	4004	534.672	21.7482735729392	0.748924249215598	60919.438	1	0.002	**	0.09765235	0.08862901;0.10726755	4.069e-12	***
LTR	ERVL-MaLR	tot	20462	28.6614746750336	62811	323803	21650.485	91.3261969494474	30.3262060174809	60919.438	1	0.002	**	0.06319274	0.06235707;0.06403625	2.2e-16	***
LTR	ERVL-MaLR	MSTA1	72	0.100851636037651	62811	544	76.438	8.14656507508056	0.107068018825639	60919.438	317	0.634	ns	0.1323529	0.1050184;0.1637529	0.6219	ns
LTR	ERVL-MaLR	MLT1E	88	0.123263110712685	62811	918	125.959	10.3240449875475	0.176432933662035	60919.438	1	0.002	**	0.09586057	0.07759278;0.11676761	0.0001768	***
LTR	ERVL-MaLR	MSTA	2355	3.29868892873151	62811	19752	2455.44	43.7699921431592	3.43937696100403	60919.438	13	0.026	*	0.1192284	0.1147402;0.1238291	0.0302	*
LTR	ERVL-MaLR	MSTC	332	0.465038099506948	62811	3205	439.484	19.3868923656061	0.615592783505155	60919.438	1	0.002	**	0.1035881	0.09324767;0.11465819	1.146e-08	***
LTR	ERVL-MaLR	MSTB1	577	0.8082138054684	62811	4555	607.8	22.7516073198277	0.85135589421784	60919.438	87	0.174	ns	0.126674	0.1171467;0.1366826	0.1839	ns
LTR	ERVL-MaLR	THE1D	1465	2.05205064993277	62811	12601	1606.887	35.3472156846428	2.2507942066338	60919.438	1	0.002	**	0.1162606	0.1107134;0.1219857	0.0001335	***
LTR	ERVL-MaLR	MLT1F	644	0.902061855670103	62811	4306	617.297	23.1186345241725	0.864658505154639	60919.438	889	0.226	ns	0.1495588	0.1390308;0.1605644	0.2491	ns
LTR	ERVL-MaLR	MLT1H	1264	1.77050649932766	62811	10078	1374.486	33.5532356654857	1.92526613626177	60919.438	1	0.002	**	0.1254217	0.1190148;0.1320459	0.001272	**
LTR	ERVL-MaLR	MLT1L	1435	2.01002913491708	62811	12035	1613.974	35.6977261411935	2.26072108919767	60919.438	1	0.002	**	0.1192356	0.1134969;0.1251591	1.278e-06	***
LTR	ERVL-MaLR	MLT1B	1948	2.72859704168534	62811	17694	2273.953	44.0338934773519	3.18516500448229	60919.438	1	0.002	**	0.1100938	0.1055179;0.1147983	7.874e-14	***
LTR	ERVL-MaLR	MLT1E1A	340	0.476243836844464	62811	3367	454.319	19.8308472209712	0.636372422680412	60919.438	1	0.002	**	0.1009801	0.09100417;0.11165491	2.497e-09	***
LTR	ERVL-MaLR	MLT1H1	470	0.658337068579113	62811	3631	500.443	20.3254981950475	0.700979101299866	60919.438	69	0.138	ns	0.1294409	0.1186861;0.1407961	0.1486	ns
LTR	ERVL-MaLR	THE1C	1199	1.67945988346033	62811	9865	1269.577	32.0629709338531	1.77831829896907	60919.438	16	0.032	*	0.1215408	0.1151546;0.1281514	0.03402	*
LTR	ERVL-MaLR	MLT1J1	553	0.774596593455849	62811	4928	657.045	22.7931239960981	0.920334211116091	60919.438	1	0.002	**	0.1122159	0.1035337;0.1213604	8.818e-06	***
LTR	ERVL-MaLR	MLT1C	835	1.16959883460332	62811	6450	888.495	28.2444636119138	1.24453019946212	60919.438	33	0.066	ns	0.1294574	0.1213560;0.1378953	0.05324	ns
LTR	ERVL-MaLR	MLT1N2	801	1.12197445091887	62811	5722	775.173	25.0060067058171	1.08579812864186	60919.438	859	0.286	ns	0.139986	0.1310937;0.1492471	0.3152	ns
LTR	ERVL-MaLR	MLT1D	2148	3.00874047512326	62811	18645	2414.707	42.7619191890721	3.3823215486329	60919.438	1	0.002	**	0.1152051	0.1106559;0.1198748	3.6e-09	***
LTR	ERVL-MaLR	MLT1G3	379	0.530871806364859	62811	2737	386.788	18.6918281727722	0.541780591662931	60919.438	360	0.72	ns	0.1384728	0.1257421;0.1519819	0.7009	ns
LTR	ERVL-MaLR	MLT1I	1317	1.8447445091887	62811	11068	1473.738	34.4702415650595	2.06429011653967	60919.438	1	0.002	**	0.1189917	0.1130153;0.1251693	9.176e-06	***
LTR	Gypsy?	tot	984	1.37830569251457	62811	7780	1033.333	28.4927349853774	1.44740727252353	60919.438	39	0.078	ns	0.1264781	0.1191689;0.1340684	0.1016	ns
LTR	Gypsy?	LTR88c	142	0.198901837740923	62811	1040	138.924	11.0448273962164	0.194593231734648	60919.438	630	0.744	ns	0.1365385	0.1162413;0.1589167	0.7845	ns
LTR	Gypsy?	LTR85c	146	0.204504706409682	62811	1154	155.861	11.7289064386347	0.218317178395338	60919.438	211	0.422	ns	0.1265165	0.1078741;0.1470852	0.4134	ns
LTR	Gypsy?	LTR88b	222	0.310959211116091	62811	1636	220.172	13.2028304060429	0.308398700134469	60919.438	571	0.862	ns	0.1356968	0.1194612;0.1532515	0.8848	ns
LTR	Gypsy?	LTR88a	130	0.182093231734648	62811	903	124.361	9.81840516988782	0.174194587628866	60919.438	744	0.516	ns	0.1439646	0.1217048;0.1685751	0.5952	ns
LTR	Gypsy?	LTR85b	155	0.217111160914388	62811	1177	160.619	12.1456723303552	0.224981790676827	60919.438	340	0.68	ns	0.1316907	0.1128863;0.1523565	0.6711	ns
LTR	Gypsy?	LTR85a	256	0.358583594800538	62811	1870	262.54	15.4897492662836	0.367744285073958	60919.438	350	0.7	ns	0.1368984	0.1216301;0.1533152	0.6896	ns
LTR	tot	tot	33178	46.4729941730166	62811	741743	33494.698	102.913886643466	46.9165984984312	60919.438	5	0.01	**	0.04472978	0.04426047;0.04520265	0.07676	ns
LTR	ERV1--int	HERV4_I-int	35	0.049025100851636	62811	348	50.572	6.58195549499831	0.0708370685791125	60919.438	13	0.026	*	0.1005747	0.07105848;0.13709466	0.01806	*
LTR	ERV1--int	PRIMA4-int	37	0.0518265351860152	62811	419	57.628	7.21440667440254	0.0807205289108023	60919.438	4	0.008	**	0.08830549	0.0629372;0.1196628	0.002795	**
LTR	ERV1--int	LTR39-int	8	0.0112057373375168	62811	180	23.528	4.39232381644483	0.0329560735096369	60919.438	1	0.002	**	0.04444444	0.01938047;0.08569258	0.0002172	***
LTR	ERV1--int	HERVFH19-int	8	0.0112057373375168	62811	110	13.643	3.7554832784416	0.0191099843119677	60919.438	68	0.136	ns	0.07272727	0.03192018;0.13827849	0.1118	ns
LTR	ERV1--int	MER92-int	39	0.0546279695203944	62811	956	118.538	10.4560932420233	0.166038211564321	60919.438	1	0.002	**	0.04079498	0.02916725;0.05534854	2.2e-16	***
LTR	ERV1--int	HERV3-int	43	0.0602308381891528	62811	303	46.35	6.7323714116814	0.064923240699238	60919.438	352	0.704	ns	0.1419142	0.1046452;0.1863607	0.6328	ns
LTR	ERV1--int	MER89-int	47	0.0658337068579112	62811	696	100.436	9.64214057535332	0.140682429403855	60919.438	1	0.002	**	0.06752874	0.05003601;0.08878988	4.011e-10	***
LTR	ERV1--int	MER31-int	46	0.0644329896907216	62811	1145	154.997	11.6592851380318	0.217106958762887	60919.438	1	0.002	**	0.04017467	0.02956037;0.05322612	2.2e-16	***
LTR	ERV1--int	MER34-int	30	0.042021515015688	62811	401	58.037	7.20051932005452	0.0812934222321829	60919.438	2	0.004	**	0.07481297	0.05104261;0.10507929	2.498e-05	***
LTR	ERV1--int	LTR19-int	20	0.028014343343792	62811	231	29.783	5.34532351532472	0.0417175593904079	60919.438	37	0.074	ns	0.08658009	0.05368821;0.13054851	0.06131	ns
LTR	ERV1--int	HERVIP10B3-int	57	0.0798408785298073	62811	239	38.843	6.18211691652379	0.0544080569251457	60919.438	1001	0.002	**	0.2384937	0.1859217;0.2976767	0.002717	**
LTR	ERV1--int	MER66-int	49	0.0686351411922904	62811	776	110.764	10.0978349298387	0.155149036306589	60919.438	1	0.002	**	0.06314433	0.04707600;0.08262398	3.982e-12	***
LTR	ERV1--int	HUERS-P2-int	39	0.0546279695203944	62811	257	35.655	5.8660365993902	0.0499425705961452	60919.438	739	0.526	ns	0.151751	0.1101887;0.2015588	0.5279	ns
LTR	ERV1--int	HERV-Fc2-int	3	0.0042021515015688	62811	3	1.40481927710843	0.834043699323435	0.00196775447824467	60919.438	402	0.804	ns	1	0.2924018;1.0000000	0.1027	ns
LTR	ERV1--int	HERV30-int	7	0.00980502017032721	62811	69	9.815	3.15193745333085	0.0137480389959659	60919.438	236	0.472	ns	0.1014493	0.04177088;0.19791848	0.3923	ns
LTR	ERV1--int	MER34B-int	28	0.0392200806813088	62811	593	81.646	8.33031080321005	0.114362953832362	60919.438	1	0.002	**	0.04721754	0.03160165;0.06752199	6.843e-13	***
LTR	ERV1--int	MER83B-int	31	0.0434222321828776	62811	267	34.52	5.69122043062733	0.048352756611385	60919.438	309	0.618	ns	0.1161049	0.08026601;0.16073957	0.5843	ns
LTR	ERV1--int	MER61-int	143	0.200302554908113	62811	1204	159.562	12.4967325459227	0.223501232631107	60919.438	93	0.186	ns	0.1187708	0.1010298;0.1383969	0.1736	ns
LTR	ERV1--int	LTR23-int	15	0.021010757507844	62811	173	19.851	4.13786429464779	0.0278056364858808	60919.438	129	0.258	ns	0.0867052	0.04934186;0.13897379	0.2835	ns
LTR	ERV1--int	HERVIP10FH-int	67	0.0938480502017033	62811	400	62.502	7.48037111057681	0.0875476243836844	60919.438	748	0.508	ns	0.1675	0.1322317;0.2077754	0.5354	ns
LTR	ERV1--int	LTR46-int	7	0.00980502017032721	62811	80	10.008	3.0257381068247	0.0140183774092335	60919.438	203	0.406	ns	0.0875	0.03590636;0.17200834	0.3977	ns
LTR	ERV1--int	PRIMAX-int	3	0.0042021515015688	62811	72	10.711	3.03293219140779	0.0150030815777678	60919.438	3	0.006	**	0.04166667	0.008676497;0.116974820	0.007236	**
LTR	ERV1--int	MER65-int	74	0.10365307037203	62811	1038	154.512	11.9018279902504	0.2164276109368	60919.438	1	0.002	**	0.07129094	0.05638999;0.08867500	2.112e-14	***
LTR	ERV1--int	HERVH-int	185	0.259132675930076	62811	5787	851.845	27.5474106738698	1.19319391528463	60919.438	1	0.002	**	0.0319682	0.02758671;0.03682945	2.2e-16	***
LTR	ERV1--int	MER50-int	45	0.0630322725235321	62811	544	69.549	7.8950573735047	0.0974184782608696	60919.438	1	0.002	**	0.08272059	0.0609751;0.1091219	0.001039	**
LTR	ERV1--int	HUERS-P3b-int	66	0.0924473330345137	62811	519	73.4	8.19519134377967	0.102812640071717	60919.438	197	0.394	ns	0.1271676	0.09973288;0.15893025	0.3781	ns
LTR	ERV1--int	HUERS-P1-int	59	0.0826423128641865	62811	498	71.664	8.25258803098818	0.100380995069476	60919.438	73	0.146	ns	0.1184739	0.0914225;0.1501501	0.1105	ns
LTR	ERV1--int	HERVH48-int	12	0.0168086060062752	62811	120	19.896	4.41096822031634	0.0278686687584043	60919.438	36	0.072	ns	0.1	0.05274779;0.16816521	0.06423	ns
LTR	ERV1--int	MER57A-int	113	0.158281039892425	62811	1903	289.521	16.3933615009644	0.4055370349619	60919.438	1	0.002	**	0.05937993	0.04918476;0.07095770	2.2e-16	***
LTR	ERV1--int	HERV9-int	53	0.0742380098610489	62811	355	55.902	7.99364086598181	0.0783028910802331	60919.438	410	0.82	ns	0.1492958	0.1138754;0.1906916	0.716	ns
LTR	ERV1--int	PABL_A-int	43	0.0602308381891528	62811	449	63.528	7.72702548998791	0.088984760197221	60919.438	5	0.01	**	0.09576837	0.0701769;0.1268291	0.004381	**
LTR	ERV1--int	MER4-int	177	0.247926938592559	62811	3018	381.339	18.2075697058832	0.534148083818915	60919.438	1	0.002	**	0.05864811	0.05053079;0.06763349	2.2e-16	***
LTR	ERV1--int	HERVFH21-int	21	0.0294150605109816	62811	131	20.391	4.68914780179801	0.0285620237561632	60919.438	629	0.746	ns	0.1603053	0.1020558;0.2345456	0.9039	ns
LTR	ERV1--int	PABL_B-int	19	0.0266136261766024	62811	246	35.041	5.83295314076346	0.0490825302554908	60919.438	2	0.004	**	0.07723577	0.04713984;0.11798679	0.002468	**
LTR	ERV1--int	HERVS71-int	29	0.0406207978484984	62811	174	30.584	5.63299872844604	0.0428395338413268	60919.438	433	0.866	ns	0.1666667	0.1145511;0.2305102	0.8422	ns
LTR	ERV1--int	HERV35I-int	43	0.0602308381891528	62811	615	82.511	8.42014119702144	0.115574574181981	60919.438	1	0.002	**	0.0699187	0.05105928;0.09302728	5.751e-07	***
LTR	ERV1--int	HERVIP10F-int	69	0.0966494845360825	62811	302	54.215	7.48858156487954	0.0759398812191842	60919.438	978	0.048	*	0.2284768	0.1823392;0.2800291	0.0296	*
LTR	ERV1--int	LTR37-int	51	0.0714365755266697	62811	1383	190.706	12.6949094019896	0.26712516808606	60919.438	1	0.002	**	0.03687636	0.02757777;0.04820273	2.2e-16	***
LTR	ERV1--int	MER4B-int	89	0.124663827879874	62811	1527	186.59	12.8525907539721	0.261359816225908	60919.438	1	0.002	**	0.05828422	0.04706515;0.07123699	2.2e-16	***
LTR	ERV1--int	ERV24_Prim-int	29	0.0406207978484984	62811	416	57.025	7.0979402474067	0.079875896458987	60919.438	1	0.002	**	0.06971154	0.04718076;0.09858510	2.29e-05	***
LTR	ERV1--int	LOR1-int	105	0.147075302554908	62811	1390	201.753	13.2601592306738	0.282598890632004	60919.438	1	0.002	**	0.07553957	0.06219654;0.09070814	2.127e-15	***
LTR	ERV1--int	HERVE-int	43	0.0602308381891528	62811	268	44.544	6.74355540790906	0.0623935454952936	60919.438	454	0.908	ns	0.1604478	0.1186158;0.2099739	0.8697	ns
LTR	ERV1--int	MER51-int	51	0.0714365755266697	62811	608	76.265	8.14119487876651	0.106825694755715	60919.438	3	0.006	**	0.08388158	0.06309135;0.10881527	0.001418	**
LTR	ERV1--int	HERV-Fc1-int	3	0.0042021515015688	62811	6	1.61952861952862	0.921921034919165	0.00226850154012861	60919.438	568	0.868	ns	0.5	0.1181172;0.8818828	0.3536	ns
LTR	ERV1--int	MER84-int	15	0.021010757507844	62811	140	18.479	4.10053330353179	0.0258838525324966	60919.438	242	0.484	ns	0.1071429	0.06121995;0.17055359	0.454	ns
LTR	ERV1--int	HERV17-int	67	0.0938480502017033	62811	899	134.262	11.1575017744048	0.18806308830121	60919.438	1	0.002	**	0.07452725	0.05822125;0.09368367	1.143e-11	***
LTR	ERV1--int	MER101-int	71	0.0994509188704617	62811	1219	175.254	12.4409107488262	0.245481286418646	60919.438	1	0.002	**	0.05824446	0.04576617;0.07290309	2.2e-16	***
LTR	ERV1--int	MER110-int	26	0.0364186463469296	62811	393	55.052	7.17947357686069	0.0771122814881219	60919.438	1	0.002	**	0.06615776	0.04366815;0.09543621	5.648e-06	***
LTR	ERV1--int	HERV9NC-int	33	0.0462236665172568	62811	257	43.024	7.01631332343794	0.0602644554011654	60919.438	75	0.15	ns	0.1284047	0.09006213;0.17557866	0.09522	ns
LTR	ERV1--int	HERVI-int	27	0.0378193635141192	62811	76	13.562	3.9203986437001	0.0189965262214254	60919.438	998	0.008	**	0.3552632	0.2487729;0.4734086	0.0002323	***
LTR	ERV1--int	HERVE_a-int	22	0.0308157776781712	62811	189	27.769	5.3660444867177	0.038896515015688	60919.438	163	0.326	ns	0.1164021	0.0744044;0.1709180	0.2593	ns
LTR	ERV1--int	MER57-int	93	0.130266696548633	62811	1272	167.021	12.4808786281788	0.233949181981174	60919.438	1	0.002	**	0.07311321	0.05941416;0.08882231	4.417e-11	***
LTR	ERV1--int	LTR43-int	1	0.0014007171671896	62811	147	8.836	2.84661328726036	0.0123767368892873	60919.438	2	0.004	**	0.006802721	0.0001722152;0.0373181816	0.002523	**
LTR	ERV1--int	MER83A-int	12	0.0168086060062752	62811	102	13.31	3.50030743680497	0.0186435454952936	60919.438	418	0.836	ns	0.1176471	0.06229089;0.19648973	0.8828	ns
LTR	ERV1--int	tot	2559	3.58443523083819	62811	42759	5199.249	62.5055512970084	7.28267733079337	60919.438	1	0.002	**	0.05984705	0.0576170;0.0621371	2.2e-16	***
LTR	ERV1--int	LTR38-int	12	0.0168086060062752	62811	116	15.852	3.78687687104248	0.0222041685342896	60919.438	194	0.388	ns	0.1034483	0.05460675;0.17373177	0.3453	ns
LTR	ERV1--int	LTR49-int	135	0.189096817570596	62811	2182	304.618	16.5354012801473	0.426683662034962	60919.438	1	0.002	**	0.06186984	0.05212607;0.07280963	2.2e-16	***
LTR	ERV1--int	HUERS-P3-int	89	0.124663827879874	62811	715	95.637	8.83760908472049	0.133960387718512	60919.438	239	0.478	ns	0.1244755	0.1011683;0.1509311	0.5096	ns
LTR	ERV1--int	HERV9N-int	29	0.0406207978484984	62811	237	35.855	5.80910670591621	0.0502227140295831	60919.438	139	0.278	ns	0.1223629	0.08350097;0.17098640	0.2387	ns
LTR	ERV1--int	HERVP71A-int	21	0.0294150605109816	62811	250	31.08	5.53500101501672	0.0435342895562528	60919.438	37	0.074	ns	0.084	0.05274915;0.12553683	0.05485	ns
LTR	ERV1--int	MER52-int	96	0.134468848050202	62811	489	70.013	8.09483522731361	0.0980684110264455	60919.438	1000	0.004	**	0.196319	0.1620164;0.2343416	0.001217	**
LTR	ERV1--int	Harlequin-int	57	0.0798408785298073	62811	570	89.276	9.6768520431732	0.125050425818019	60919.438	1	0.002	**	0.1	0.07662131;0.12761781	0.0001076	***
LTR	ERV1--int	HERV15-int	12	0.0168086060062752	62811	95	12.068	3.55359029771356	0.0169038547736441	60919.438	571	0.862	ns	0.1263158	0.06700594;0.21025495	1	ns
LTR	ERV1--int	PRIMA41-int	34	0.0476243836844464	62811	460	70.288	7.84937377557399	0.0984536082474227	60919.438	1	0.002	**	0.07391304	0.05172718;0.10175675	4.913e-07	***
LTR	ERV1--int	HERV1_I-int	6	0.00840430300313761	62811	49	6.518555667001	2.65047292895987	0.00913065282804937	60919.438	539	0.926	ns	0.122449	0.04628903;0.24769297	1	ns
LTR	ERV1--int	MER41-int	149	0.208706857911251	62811	1715	237.346	14.3961638478288	0.332454616763783	60919.438	1	0.002	**	0.08688047	0.07397422;0.10121985	6.751e-11	***
LTR	ERV1--int	LTR25-int	69	0.0966494845360825	62811	592	65.779	7.7535976989574	0.0921377745405648	60919.438	702	0.6	ns	0.1165541	0.09182682;0.14518039	0.6474	ns
LTR	ERV1--int	ERV24B_Prim-int	28	0.0392200806813088	62811	376	55.321	7.12212634566983	0.0774890744060959	60919.438	1	0.002	**	0.07446809	0.05005128;0.10583030	2.169e-05	***
LTR	ERVK--int	HERVK3-int	34	0.0476243836844464	62811	336	52.943	6.75969262943549	0.074158168982519	60919.438	2	0.004	**	0.1011905	0.07110035;0.13852795	0.003434	**
LTR	ERVK--int	HERVK9-int	138	0.193298969072165	62811	680	102.81	9.91080844957282	0.144007731958763	60919.438	1001	0.002	**	0.2029412	0.1733199;0.2351661	0.0003222	***
LTR	ERVK--int	HERVK14C-int	17	0.0238121918422232	62811	82	10.683	3.30506194108895	0.0149638614970865	60919.438	979	0.046	*	0.2073171	0.1256580;0.3110517	0.04753	*
LTR	ERVK--int	HERVK11-int	63	0.0882451815329449	62811	286	45.354	6.71295372751427	0.0635281264007172	60919.438	995	0.014	*	0.2202797	0.1736210;0.2728373	0.005808	**
LTR	ERVK--int	HERVK22-int	53	0.0742380098610489	62811	421	55.079	7.14197219028236	0.077150100851636	60919.438	421	0.842	ns	0.1258907	0.09574062;0.16141599	0.8284	ns
LTR	ERVK--int	tot	386	0.540676826535186	62811	2628	396.225	19.4429525382181	0.5549991595697	60919.438	320	0.64	ns	0.1468798	0.1335546;0.1609966	0.6045	ns
LTR	ERVK--int	HERVK14-int	45	0.0630322725235321	62811	407	57.826	6.90386756734134	0.0809978709099059	60919.438	36	0.072	ns	0.1105651	0.08179869;0.14513834	0.0755	ns
LTR	ERVK--int	HERVK11D-int	3	0.0042021515015688	62811	43	7.80680680680681	2.70968605390646	0.0109351283152269	60919.438	38	0.076	ns	0.06976744	0.0146255;0.1906072	0.07198	ns
LTR	ERVK--int	HERVK-int	40	0.056028686687584	62811	251	46.734	7.23142707475762	0.0654611160914388	60919.438	197	0.394	ns	0.1593625	0.1163573;0.2106214	0.2927	ns
LTR	ERVK--int	HERVKC4-int	11	0.0154078888390856	62811	55	9.089	2.81229230130653	0.0127311183325863	60919.438	813	0.378	ns	0.2	0.1042959;0.3297285	0.4685	ns
LTR	ERVK--int	HERVK13-int	5	0.00700358583594801	62811	67	12.651	3.41509324350915	0.0177204728821156	60919.438	12	0.024	*	0.07462687	0.02467471;0.16562617	0.0178	*
LTR	ERVL-MaLR--int	MLT1J-int	117	0.163883908561183	62811	1434	200.403	12.8141637961201	0.280707922456298	60919.438	1	0.002	**	0.08158996	0.06794173;0.09697977	1.291e-11	***
LTR	ERVL-MaLR--int	MLT-int	36	0.0504258180188256	62811	409	50.399	6.68853762309337	0.0705947445091887	60919.438	17	0.034	*	0.08801956	0.06240916;0.11977343	0.02899	*
LTR	ERVL-MaLR--int	MLT1K-int	31	0.0434222321828776	62811	202	27.827	4.87163256042611	0.038977756611385	60919.438	789	0.426	ns	0.1534653	0.1067160;0.2107039	0.5396	ns
LTR	ERVL-MaLR--int	MST-int	29	0.0406207978484984	62811	227	29.402	5.08510120393435	0.0411838861497087	60919.438	528	0.948	ns	0.1277533	0.08725443;0.17829746	1	ns
LTR	ERVL-MaLR--int	MSTB1-int	33	0.0462236665172568	62811	231	27.112	5.13827382083302	0.0379762438368445	60919.438	888	0.228	ns	0.1428571	0.1004204;0.1947356	0.2204	ns
LTR	ERVL-MaLR--int	MLT1H-int	77	0.107855221873599	62811	807	113.612	9.56686892253578	0.159138278798745	60919.438	1	0.002	**	0.09541512	0.07603387;0.11780856	0.0001165	***
LTR	ERVL-MaLR--int	THE1B-int	1078	1.50997310623039	62811	4215	611.61	23.8267415651745	0.856692626624832	60919.438	1001	0.002	**	0.2557533	0.2426365;0.2692093	2.2e-16	***
LTR	ERVL-MaLR--int	MLT1G3-int	29	0.0406207978484984	62811	237	34.246	5.51796447360183	0.0479689601075751	60919.438	187	0.374	ns	0.1223629	0.08350097;0.17098640	0.4051	ns
LTR	ERVL-MaLR--int	MSTA1-int	5	0.00700358583594801	62811	28	3.50715746421268	1.72418817701399	0.00491253566815985	60919.438	860	0.284	ns	0.1785714	0.06064291;0.36893335	0.3873	ns
LTR	ERVL-MaLR--int	MLT1I-int	58	0.0812415956969969	62811	801	113.286	9.88118625681355	0.158681645002241	60919.438	1	0.002	**	0.07240949	0.05543944;0.09260330	1.712e-09	***
LTR	ERVL-MaLR--int	MLT1C2-int	23	0.0322164948453608	62811	436	58.694	7.39534009056075	0.0822136934110265	60919.438	1	0.002	**	0.05275229	0.03373066;0.07810545	3.263e-08	***
LTR	ERVL-MaLR--int	THE1A-int	268	0.375392200806813	62811	1461	218.669	14.2316541195667	0.306293422232183	60919.438	1001	0.002	**	0.183436	0.1639003;0.2042531	0.0004249	***
LTR	ERVL-MaLR--int	MLT1E-int	1	0.0014007171671896	62811	13	1.8681875792142	1.01153970456253	0.00261680241373571	60919.438	366	0.732	ns	0.07692308	0.001945628;0.360297435	0.7077	ns
LTR	ERVL-MaLR--int	MLT1-int	22	0.0308157776781712	62811	245	32.992	5.41139715962701	0.0462124607799193	60919.438	26	0.052	ns	0.08979592	0.05713186;0.13279492	0.03921	*
LTR	ERVL-MaLR--int	MLT1E1-int	5	0.00700358583594801	62811	45	6.01002004008016	2.2470084424453	0.00841833824529382	60919.438	441	0.882	ns	0.1111111	0.03707666;0.24053581	0.8275	ns
LTR	ERVL-MaLR--int	MLT1J2-int	43	0.0602308381891528	62811	582	82.082	8.68416321188695	0.114973666517257	60919.438	1	0.002	**	0.07388316	0.05398262;0.09823228	6.612e-07	***
LTR	ERVL-MaLR--int	MLT1E2-int	14	0.0196100403406544	62811	128	16.897	3.83524446419001	0.0236679179740027	60919.438	290	0.58	ns	0.109375	0.06110137;0.17670059	0.5152	ns
LTR	ERVL-MaLR--int	MLT1A0-int	86	0.120461676378306	62811	925	127.313	10.2313103125021	0.17832950470641	60919.438	1	0.002	**	0.09297297	0.0750384;0.1135465	3.933e-05	***
LTR	ERVL-MaLR--int	MLT1H1-int	45	0.0630322725235321	62811	425	59.692	7.05343085929726	0.0836116091438817	60919.438	20	0.04	*	0.1058824	0.07828573;0.13910685	0.04258	*
LTR	ERVL-MaLR--int	THE1-int	33	0.0462236665172568	62811	200	26.702	5.21559185504373	0.0374019497982967	60919.438	919	0.166	ns	0.165	0.1163831;0.2238435	0.211	ns
LTR	ERVL-MaLR--int	MSTC-int	25	0.03501792917974	62811	204	27.747	4.99619384661495	0.0388656992380099	60919.438	340	0.68	ns	0.122549	0.08090022;0.17557240	0.6825	ns
LTR	ERVL-MaLR--int	MSTD-int	82	0.114858807709547	62811	729	101.526	9.82832233496235	0.142209211116091	60919.438	26	0.052	ns	0.1124829	0.09046656;0.13768976	0.03685	*
LTR	ERVL-MaLR--int	MLT1O-int	1	0.0014007171671896	62811	13	2.09707602339181	1.11564491281817	0.00293741038686661	60919.438	318	0.636	ns	0.07692308	0.001945628;0.360297435	0.7069	ns
LTR	ERVL-MaLR--int	MLT1H2-int	28	0.0392200806813088	62811	343	49.402	6.56700247613183	0.0691982294935007	60919.438	1	0.002	**	0.08163265	0.05492845;0.11582119	0.0006689	***
LTR	ERVL-MaLR--int	MLT1F1-int	21	0.0294150605109816	62811	157	23.057	4.46090244800877	0.0322963357238906	60919.438	378	0.756	ns	0.133758	0.0847431;0.1971695	0.7353	ns
LTR	ERVL-MaLR--int	MLT1A-int	35	0.049025100851636	62811	443	62.798	7.74630242123306	0.0879622366651726	60919.438	1	0.002	**	0.07900677	0.055646;0.108168	7.123e-05	***
LTR	ERVL-MaLR--int	MLT1M-int	0	0	62811	1	1.00900900900901	0.0949157995752501	0.00141333624076789	60919.438	1	0.002	**	na	na	na	na
LTR	ERVL-MaLR--int	MLT1F2-int	27	0.0378193635141192	62811	305	44.286	6.22518730296178	0.0620321604661587	60919.438	4	0.008	**	0.08852459	0.05914948;0.12618413	0.004274	**
LTR	ERVL-MaLR--int	MLT1G-int	19	0.0266136261766024	62811	180	25.2	4.66881117607019	0.0352980726131779	60919.438	123	0.246	ns	0.1055556	0.0647582;0.1599243	0.1984	ns
LTR	ERVL-MaLR--int	MLT1G1-int	33	0.0462236665172568	62811	297	44.251	6.4276989906431	0.061983135365307	60919.438	45	0.09	ns	0.1111111	0.0777291;0.1524926	0.07258	ns
LTR	ERVL-MaLR--int	tot	4498	6.30042581801883	62811	27209	3468.084	52.8279825446679	4.85780479605558	60919.438	1001	0.002	**	0.1653129	0.1609167;0.1697808	2.2e-16	***
LTR	ERVL-MaLR--int	MLT1J1-int	31	0.0434222321828776	62811	477	67.171	7.50627091857888	0.0940875728372927	60919.438	1	0.002	**	0.06498952	0.04458079;0.09098186	2.34e-07	***
LTR	ERVL-MaLR--int	MLT1F-int	59	0.0826423128641865	62811	518	75.862	8.09706851388318	0.106261205737338	60919.438	13	0.026	*	0.1138996	0.08784495;0.14445388	0.03463	*
LTR	ERVL-MaLR--int	THE1D-int	571	0.799809502465262	62811	2538	346.657	17.8266413028405	0.485568411026446	60919.438	1001	0.002	**	0.2249803	0.2088625;0.2417350	2.2e-16	***
LTR	ERVL-MaLR--int	MLT1D-int	43	0.0602308381891528	62811	587	81.039	8.4865482088126	0.113512718511878	60919.438	1	0.002	**	0.07325383	0.05351835;0.09740653	1.113e-06	***
LTR	ERVL-MaLR--int	MLT1N2-int	14	0.0196100403406544	62811	73	10.138	2.96171027072665	0.0142004706409682	60919.438	933	0.138	ns	0.1917808	0.1090062;0.3007886	0.1787	ns
LTR	ERVL-MaLR--int	MSTB-int	204	0.285746302106679	62811	869	126.488	10.7521842183561	0.177173913043478	60919.438	1001	0.002	**	0.2347526	0.2069355;0.2643809	3.014e-12	***
LTR	ERVL-MaLR--int	MLT1E3-int	10	0.014007171671896	62811	72	9.324	2.68593340167589	0.0130602868668758	60919.438	693	0.618	ns	0.1388889	0.06866421;0.24062593	0.7278	ns
LTR	ERVL-MaLR--int	MLT1E1A-int	7	0.00980502017032721	62811	86	10.692	3.1453185894324	0.0149764679515912	60919.438	152	0.304	ns	0.08139535	0.03335243;0.16053967	0.3242	ns
LTR	ERVL-MaLR--int	MSTA-int	849	1.18920887494397	62811	3150	434.299	19.8497761350755	0.608330064993277	60919.438	1001	0.002	**	0.2695238	0.2540897;0.2853869	2.2e-16	***
LTR	ERVL-MaLR--int	THE1C-int	528	0.739578664276109	62811	1795	250.392	15.3296227394327	0.350728372926939	60919.438	1001	0.002	**	0.2941504	0.2731431;0.3158326	2.2e-16	***
LTR	ERVL-MaLR--int	MLT1C-int	12	0.0168086060062752	62811	117	16.639	3.69923821392505	0.0233065329448678	60919.438	134	0.268	ns	0.1025641	0.05412983;0.17230592	0.2881	ns
LTR	ERVL-MaLR--int	MLT1B-int	34	0.0476243836844464	62811	553	75.159	8.12217265814319	0.105276501568803	60919.438	1	0.002	**	0.06148282	0.04295075;0.08485939	2.624e-08	***
LTR	ERVL-MaLR--int	MLT1A1-int	52	0.0728372926938593	62811	454	63.678	7.67823360358824	0.0891948677722994	60919.438	67	0.134	ns	0.1145374	0.08673498;0.14747761	0.1201	ns
LTR	ERVL-MaLR--int	MSTB2-int	11	0.0154078888390856	62811	88	11.827	3.31693730315679	0.0165662819363514	60919.438	482	0.964	ns	0.125	0.0640832;0.2126616	1	ns
LTR	ERVL-MaLR--int	MLT1L-int	10	0.014007171671896	62811	109	14.317	3.44563250846395	0.0200540676826535	60919.438	147	0.294	ns	0.09174312	0.04487571;0.16225185	0.2575	ns
LTR	LTR	EUTREP8	40	0.056028686687584	62811	275	39.089	5.73497767815788	0.0547526333482743	60919.438	618	0.768	ns	0.1454545	0.1059916;0.1927590	0.8629	ns
LTR	LTR	LTR106_Mam	79	0.110656656207978	62811	639	86.7	8.43547017996963	0.121442178395338	60919.438	200	0.4	ns	0.1236307	0.09911368;0.15168523	0.4185	ns
LTR	LTR	LTR107_Mam	53	0.0742380098610489	62811	426	58.487	7.1951094919119	0.0819237449574182	60919.438	244	0.488	ns	0.1244131	0.09459944;0.15955989	0.4816	ns
LTR	LTR	LTR91A	224	0.313760645450471	62811	2403	320.318	16.4273166625816	0.448674921559839	60919.438	1	0.002	**	0.09321681	0.08188549;0.10555048	1.789e-09	***
LTR	LTR	tot	742	1.03933213805468	62811	7931	1045.894	29.5064975454119	1.4650016808606	60919.438	1	0.002	**	0.09355693	0.08723506;0.10017925	2.2e-16	***
LTR	LTR	LTR91	127	0.177891080233079	62811	1566	209.486	13.8593609479617	0.293430636485881	60919.438	1	0.002	**	0.08109834	0.06805383;0.09573766	8.878e-11	***
LTR	LTR	LTR90A	41	0.0574294038547736	62811	406	53.281	6.56758495736235	0.0746316113850291	60919.438	27	0.054	ns	0.1009852	0.07344751;0.13449920	0.07733	ns
LTR	LTR	MamRep1527	104	0.145674585387719	62811	1268	182.738	12.1070201096692	0.255964253697893	60919.438	1	0.002	**	0.08201893	0.06750454;0.09850429	1.933e-11	***
LTR	LTR	LTR90B	54	0.0756387270282385	62811	537	71.984	8.10206068771319	0.100829224562976	60919.438	14	0.028	*	0.1005587	0.07644842;0.12916688	0.02241	*
LTR	LTR	EUTREP16	50	0.07003585835948	62811	411	53.641	6.73435004068473	0.0751358695652174	60919.438	317	0.634	ns	0.1216545	0.09165763;0.15722595	0.6603	ns
LTR	ERVL--int	HERVL-int	229	0.320764231286419	62811	2324	351.93	18.5155590227767	0.492954392649036	60919.438	1	0.002	**	0.09853701	0.08671639;0.11138027	6.96e-14	***
LTR	ERVL--int	LTR57-int	40	0.056028686687584	62811	366	44.887	6.263022948741	0.0628739914836396	60919.438	243	0.486	ns	0.1092896	0.07923452;0.14583915	0.4738	ns
LTR	ERVL--int	MER76-int	5	0.00700358583594801	62811	155	19.63	4.19889637056344	0.0274960779919319	60919.438	1	0.002	**	0.03225806	0.01055549;0.07367159	8.559e-05	***
LTR	ERVL--int	tot	2020	2.82944867772299	62811	29730	3721.387	52.3997229187518	5.21261065665621	60919.438	1	0.002	**	0.06794484	0.06510979;0.07086466	2.2e-16	***
LTR	ERVL--int	MER21-int	64	0.0896458987001345	62811	1093	129.485	10.5050526477087	0.181371862393546	60919.438	1	0.002	**	0.05855444	0.04538254;0.07416092	3.056e-11	***
LTR	ERVL--int	ERVL-B4-int	271	0.379594352308382	62811	3898	537.565	22.012367417416	0.752976523980278	60919.438	1	0.002	**	0.06952283	0.06173517;0.07796303	2.2e-16	***
LTR	ERVL--int	MER70-int	28	0.0392200806813088	62811	258	38.438	5.79307480667355	0.0538407664724339	60919.438	41	0.082	ns	0.1085271	0.07333728;0.15302253	0.07962	ns
LTR	ERVL--int	MER68-int	18	0.0252129090094128	62811	410	46.751	6.12964693694275	0.065484928283281	60919.438	1	0.002	**	0.04390244	0.02622370;0.06849906	7.902e-07	***
LTR	ERVL--int	LTR52-int	21	0.0294150605109816	62811	170	24.709	4.58184595030347	0.0346103204840879	60919.438	256	0.512	ns	0.1235294	0.07811849;0.18261180	0.5132	ns
LTR	ERVL--int	HERVL40-int	68	0.0952487673688929	62811	1333	180.429	12.5832944135587	0.252729997758853	60919.438	1	0.002	**	0.05101275	0.03982794;0.06422567	2.2e-16	***
LTR	ERVL--int	ERVL47-int	18	0.0252129090094128	62811	212	27.169	5.04220813363182	0.0380560847153743	60919.438	39	0.078	ns	0.08490566	0.05109723;0.13086820	0.06378	ns
LTR	ERVL--int	HERVL74-int	34	0.0476243836844464	62811	371	58.011	7.01085094913813	0.081257003585836	60919.438	1	0.002	**	0.0916442	0.06430235;0.12570764	0.0003332	***
LTR	ERVL--int	ERVL-int	58	0.0812415956969969	62811	820	110.478	10.0052796873262	0.154748431196773	60919.438	1	0.002	**	0.07073171	0.05414430;0.09048056	8.32e-09	***
LTR	ERVL--int	ERV3-16A3_I-int	462	0.647131331241596	62811	6505	870.763	26.0540907852615	1.21969268265352	60919.438	1	0.002	**	0.07102229	0.06489680;0.07753563	2.2e-16	***
LTR	ERVL--int	HERVL32-int	11	0.0154078888390856	62811	114	16.959	3.9289636999794	0.0237547624383684	60919.438	77	0.154	ns	0.09649123	0.04915913;0.16609232	0.1461	ns
LTR	ERVL--int	ERVL-E-int	666	0.932877633348274	62811	8861	1206.575	32.4725860356677	1.69007031600179	60919.438	1	0.002	**	0.07516082	0.06975521;0.08084768	2.2e-16	***
LTR	ERVL--int	LTR53-int	30	0.042021515015688	62811	325	45.657	6.4393179620062	0.0639525437023756	60919.438	10	0.02	*	0.09230769	0.06314796;0.12915029	0.01053	*
LTR	ERVL--int	HERVL18-int	64	0.0896458987001345	62811	504	75.594	8.47094569224245	0.105885813536531	60919.438	85	0.17	ns	0.1269841	0.09918316;0.15924639	0.1696	ns
LTR	ERVL--int	HERV16-int	162	0.226916181084715	62811	1904	260.061	15.1740413381054	0.364271907216495	60919.438	1	0.002	**	0.08508403	0.07293566;0.09852752	4.187e-12	***
LTR	ERVL--int	HERVL66-int	18	0.0252129090094128	62811	107	21.645	4.33055755402566	0.0303185230838189	60919.438	234	0.468	ns	0.1682243	0.1028566;0.2527747	0.4698	ns
LTR	ERVL?	tot	434	0.607911250560287	62811	3926	538.8	20.1825006709608	0.754706409681757	60919.438	1	0.002	**	0.1105451	0.1009017;0.1207723	6.777e-07	***
LTR	ERVL?	LTR89B	70	0.0980502017032721	62811	732	103.036	9.34537532900852	0.144324294038548	60919.438	1	0.002	**	0.09562842	0.07530604;0.11927533	0.0002913	***
LTR	ERVL?	Eutr10	112	0.156880322725235	62811	999	138.943	10.5802501242973	0.194619845360825	60919.438	7	0.014	*	0.1121121	0.09321269;0.13333089	0.01347	*
LTR	ERVL?	LTR89	153	0.214309726580009	62811	1093	154.713	11.3117897605811	0.216709155087405	60919.438	476	0.952	ns	0.1399817	0.1199452;0.1619778	0.9308	ns
LTR	ERVL?	LTR55	55	0.0770394441954281	62811	406	54.276	6.87743579563802	0.0760253249663828	60919.438	571	0.862	ns	0.135468	0.1037094;0.1726537	0.8842	ns
LTR	ERVL?	LTR87	49	0.0686351411922904	62811	696	94.896	9.0461603466342	0.132922456297624	60919.438	1	0.002	**	0.0704023	0.05253452;0.09201017	5.165e-08	***
LTR	ERVK	MER9a1	63	0.0882451815329449	62811	341	47.058	6.59500797043717	0.0659149484536082	60919.438	994	0.016	*	0.1847507	0.1449872;0.2300892	0.01482	*
LTR	ERVK	MER11C	174	0.243724787090991	62811	869	126.714	10.6642360218597	0.177490475123263	60919.438	1001	0.002	**	0.2002301	0.1741012;0.2284091	1.426e-05	***
LTR	ERVK	LTR22	13	0.0182093231734648	62811	104	10.107	2.98269130944645	0.0141570484087853	60919.438	863	0.278	ns	0.125	0.06826726;0.20426531	0.3202	ns
LTR	ERVK	LTR14A	34	0.0476243836844464	62811	133	16.591	3.86376081656818	0.0232392985208427	60919.438	1001	0.002	**	0.2556391	0.183986;0.338496	3.459e-05	***
LTR	ERVK	LTR3B_	38	0.0532272523532048	62811	264	36.082	5.59648073315692	0.0505406768265352	60919.438	684	0.636	ns	0.1439394	0.1039160;0.1921746	0.72	ns
LTR	ERVK	MER11A	378	0.529471089197669	62811	968	136.909	11.7686541380151	0.191770786642761	60919.438	1001	0.002	**	0.3904959	0.3596193;0.4220408	2.2e-16	***
LTR	ERVK	LTR5A	42	0.0588301210219632	62811	267	39.456	5.88597559532052	0.0552666965486329	60919.438	708	0.588	ns	0.1573034	0.1157830;0.2066221	0.6661	ns
LTR	ERVK	LTR13	80	0.112057373375168	62811	466	80.299	8.7462046108638	0.112476187808158	60919.438	501	1.002	ns	0.1716738	0.1385382;0.2090411	1	ns
LTR	ERVK	LTR13A	25	0.03501792917974	62811	189	33.143	5.27753762690548	0.046423969072165	60919.438	67	0.134	ns	0.1322751	0.08746456;0.18904404	0.1263	ns
LTR	ERVK	LTR22C0	20	0.028014343343792	62811	113	14.497	3.65093417091028	0.0203061967727476	60919.438	942	0.12	ns	0.1769912	0.1115928;0.2600272	0.1221	ns
LTR	ERVK	LTR22E	18	0.0252129090094128	62811	122	16.256	3.72724514304551	0.0227700582698342	60919.438	716	0.572	ns	0.147541	0.08984874;0.22312043	0.5954	ns
LTR	ERVK	LTR3B	20	0.028014343343792	62811	90	12.345	3.32039154317679	0.0172918534289556	60919.438	996	0.012	*	0.2222222	0.1413369;0.3221268	0.03009	*
LTR	ERVK	LTR5_Hs	101	0.14147243388615	62811	653	103.734	9.84317693288767	0.145301994621246	60919.438	419	0.838	ns	0.1546708	0.1277833;0.1847227	0.8304	ns
LTR	ERVK	LTR22C2	8	0.0112057373375168	62811	70	10.161	3.04636822451905	0.0142326871358135	60919.438	298	0.596	ns	0.1142857	0.0506522;0.2128280	0.6099	ns
LTR	ERVK	LTR22B2	5	0.00700358583594801	62811	40	5.21909547738693	2.1220878224728	0.00731047663237749	60919.438	585	0.834	ns	0.125	0.04185963;0.26803292	1	ns
LTR	ERVK	LTR14	16	0.0224114746750336	62811	97	13.526	3.4300275638964	0.0189461004034065	60919.438	807	0.39	ns	0.1649485	0.09732465;0.25400119	0.463	ns
LTR	ERVK	LTR22A	26	0.0364186463469296	62811	170	24.919	4.72490886301141	0.0349044710891977	60919.438	661	0.682	ns	0.1529412	0.1024040;0.2160094	0.8281	ns
LTR	ERVK	LTR5	3	0.0042021515015688	62811	27	3.97768762677485	1.8594003530392	0.00557161534454119	60919.438	421	0.842	ns	0.1111111	0.02352745;0.29158692	0.7885	ns
LTR	ERVK	MER9a2	77	0.107855221873599	62811	310	42.879	6.29968610686636	0.0600613514119229	60919.438	1001	0.002	**	0.2483871	0.2012846;0.3003699	2.391e-07	***
LTR	ERVK	LTR5B	84	0.117660242043926	62811	442	79.825	8.23615257321092	0.11181224787091	60919.438	703	0.598	ns	0.1900452	0.1545166;0.2297829	0.6208	ns
LTR	ERVK	LTR22B	24	0.0336172120125504	62811	142	15.532	3.63320467028438	0.0217559390407889	60919.438	988	0.028	*	0.1690141	0.1113948;0.2409612	0.03036	*
LTR	ERVK	LTR3A	31	0.0434222321828776	62811	163	26.824	4.62021323862551	0.0375728372926939	60919.438	849	0.306	ns	0.190184	0.1330301;0.2589546	0.3974	ns
LTR	ERVK	MER11D	49	0.0686351411922904	62811	260	39.161	5.96897878264849	0.054853484984312	60919.438	954	0.096	ns	0.1884615	0.1427984;0.2413828	0.09881	ns
LTR	ERVK	LTR3	24	0.0336172120125504	62811	92	16.014	3.70938857004272	0.0224310847153743	60919.438	984	0.036	*	0.2608696	0.1748379;0.3628514	0.03785	*
LTR	ERVK	tot	1725	2.41623711340206	62811	8264	1163.819	31.9677990981422	1.63018125280143	60919.438	1001	0.002	**	0.2087367	0.2000179;0.2176614	2.2e-16	***
LTR	ERVK	LTR13_	9	0.0126064545047064	62811	44	5.15562248995984	2.16942632207012	0.00722156892923554	60919.438	968	0.068	ns	0.2045455	0.09804318;0.35304506	0.09453	ns
LTR	ERVK	LTR22C	3	0.0042021515015688	62811	16	2.02168674698795	1.08148673443562	0.00283181133318572	60919.438	742	0.52	ns	0.1875	0.04047373;0.45645655	0.4444	ns
LTR	ERVK	LTR14B	89	0.124663827879874	62811	363	54.105	6.72199078846142	0.0757858023307934	60919.438	1001	0.002	**	0.2451791	0.2017833;0.2927861	1.923e-06	***
LTR	ERVK	MER11B	170	0.238121918422232	62811	544	78.844	8.5605459491172	0.110438144329897	60919.438	1001	0.002	**	0.3125	0.2737402;0.3533112	2.2e-16	***
LTR	ERVK	MER9B	7	0.00980502017032721	62811	39	4.90744466800805	2.00640588151711	0.00687394199351195	60919.438	893	0.218	ns	0.1794872	0.07535048;0.33534956	0.3292	ns
LTR	ERVK	MER9a3	131	0.183493948901838	62811	575	73.484	8.00386193070606	0.102930300313761	60919.438	1001	0.002	**	0.2278261	0.1941460;0.2643299	4.764e-11	***
LTR	ERVK	LTR14C	27	0.0378193635141192	62811	137	15.566	3.81315934419009	0.0218035634244733	60919.438	999	0.006	**	0.1970803	0.1340769;0.2736343	0.004248	**
LTR	ERVK	LTR22B1	19	0.0266136261766024	62811	154	19.513	4.27271425291782	0.0273321940833707	60919.438	503	0.998	ns	0.1233766	0.07594158;0.18594748	1	ns
LTR	ERV1	LTR64	44	0.0616315553563424	62811	372	52.656	6.71436867819654	0.0737561631555356	60919.438	121	0.242	ns	0.1182796	0.08727121;0.15551783	0.2335	ns
LTR	ERV1	LTR9C	30	0.042021515015688	62811	153	21.772	4.14695228007427	0.030496414164052	60919.438	976	0.052	ns	0.1960784	0.1363763;0.2679283	0.06356	ns
LTR	ERV1	MER61F	24	0.0336172120125504	62811	159	20.256	4.25212235766382	0.0283729269385926	60919.438	837	0.33	ns	0.1509434	0.0991699;0.2162169	0.3433	ns
LTR	ERV1	LTR43B	20	0.028014343343792	62811	242	33.863	5.21357961600399	0.0474324854325415	60919.438	5	0.01	**	0.08264463	0.05121186;0.12475264	0.00915	**
LTR	ERV1	MER4E	68	0.0952487673688929	62811	729	93.465	9.05343800662156	0.130918030031376	60919.438	2	0.004	**	0.09327846	0.07316224;0.11675401	0.003924	**
LTR	ERV1	LTR77	21	0.0294150605109816	62811	103	13.648	3.39965493155609	0.0191169878978037	60919.438	988	0.028	*	0.2038835	0.1308610;0.2946134	0.04078	*
LTR	ERV1	LTR21C	3	0.0042021515015688	62811	22	3.20188284518828	1.58065418588961	0.00448493226858511	60919.438	584	0.836	ns	0.1363636	0.02905585;0.34912210	1	ns
LTR	ERV1	LTR10F	67	0.0938480502017033	62811	449	60.895	7.37484666710865	0.0852966718960108	60919.438	822	0.36	ns	0.1492205	0.1175527;0.1855939	0.4079	ns
LTR	ERV1	LTR2752	118	0.165284625728373	62811	230	34.146	5.55333445089736	0.0478288883908561	60919.438	1001	0.002	**	0.5130435	0.4464690;0.5792774	2.2e-16	***
LTR	ERV1	LTR68	22	0.0308157776781712	62811	352	45.8	6.33878380923187	0.0641528462572837	60919.438	1	0.002	**	0.0625	0.03957930;0.09309934	6.549e-05	***
LTR	ERV1	MER95	7	0.00980502017032721	62811	139	19.858	4.11543105552417	0.0278154415060511	60919.438	2	0.004	**	0.05035971	0.02048416;0.10100701	0.0009176	***
LTR	ERV1	LTR9B	94	0.131667413715822	62811	685	92.591	9.17943249776265	0.129693803227252	60919.438	575	0.854	ns	0.1372263	0.1123366;0.1652881	0.8669	ns
LTR	ERV1	MER57E3	34	0.0476243836844464	62811	243	55.142	6.43220096150682	0.077238346033169	60919.438	1	0.002	**	0.1399177	0.09888231;0.18999689	0.0009353	***
LTR	ERV1	HERV-Fc1_LTR3	2	0.0028014343343792	62811	5	1.37209302325581	0.596592250965276	0.0019219142526555	60919.438	528	0.948	ns	0.4	0.05274495;0.85336720	0.6197	ns
LTR	ERV1	LTR60B	25	0.03501792917974	62811	247	33.48	5.68171469557227	0.0468960107575078	60919.438	81	0.162	ns	0.1012146	0.06657822;0.14578129	0.1361	ns
LTR	ERV1	LTR6B	25	0.03501792917974	62811	154	22.989	4.44912055058903	0.0322010869565217	60919.438	724	0.556	ns	0.1623377	0.107897;0.230246	0.6507	ns
LTR	ERV1	LTR12F	99	0.138670999551771	62811	637	87.003	8.78089375263675	0.121866595696997	60919.438	929	0.146	ns	0.155416	0.1281462;0.1859238	0.1662	ns
LTR	ERV1	MER90a	135	0.189096817570596	62811	1252	170.387	12.2763161794953	0.238663995965935	60919.438	2	0.004	**	0.1078275	0.09118407;0.12633710	0.002985	**
LTR	ERV1	LTR109A2	1	0.0014007171671896	62811	26	4.2134944612286	1.81468560499591	0.0059019140257012	60919.438	59	0.118	ns	0.03846154	0.0009732879;0.1963696468	0.1089	ns
LTR	ERV1	MER51B	82	0.114858807709547	62811	713	96.235	8.78264822874684	0.134798016584491	60919.438	53	0.106	ns	0.115007	0.09252067;0.14073435	0.1249	ns
LTR	ERV1	LTR58	9	0.0126064545047064	62811	76	10.824	3.12646746325607	0.0151613626176602	60919.438	343	0.686	ns	0.1184211	0.05560421;0.21293324	0.7418	ns
LTR	ERV1	LTR78B	354	0.495853877185119	62811	3270	441.029	19.2544252547795	0.617756891528463	60919.438	1	0.002	**	0.1082569	0.09780851;0.11941152	5.104e-06	***
LTR	ERV1	LTR12C	675	0.945484087852981	62811	2731	412.583	20.1382884491622	0.577912090990587	60919.438	1001	0.002	**	0.2471622	0.2310788;0.2637892	2.2e-16	***
LTR	ERV1	MER41B	334	0.467839533841327	62811	2851	406.468	18.5964729130232	0.569346705513223	60919.438	1	0.002	**	0.1171519	0.1055689;0.1295270	8.132e-05	***
LTR	ERV1	LTR12	123	0.172288211564321	62811	778	105.661	9.44496089384633	0.14800117660242	60919.438	967	0.07	ns	0.1580977	0.1331536;0.1856641	0.075	ns
LTR	ERV1	LTR6A	54	0.0756387270282385	62811	287	38.666	5.78289597743949	0.0541601299865531	60919.438	998	0.008	**	0.1881533	0.1446226;0.2382543	0.01182	*
LTR	ERV1	MER101B	26	0.0364186463469296	62811	261	33.799	5.25739852391267	0.0473428395338413	60919.438	77	0.154	ns	0.09961686	0.06611046;0.14254982	0.1666	ns
LTR	ERV1	MER50B	62	0.0868444643657553	62811	692	87.777	8.54554253966928	0.122950750784402	60919.438	1	0.002	**	0.08959538	0.06938132;0.11338642	0.00244	**
LTR	ERV1	HERV1_LTRb	0	0	62811	10	1.40489642184557	0.667220748318853	0.00196786253620234	60919.438	1	0.002	**	0	0.0000000;0.3084971	0.3758	ns
LTR	ERV1	LTR25	27	0.0378193635141192	62811	284	23.656	4.53544201089973	0.0331353653070372	60919.438	807	0.39	ns	0.09507042	0.0635900;0.1353051	0.4521	ns
LTR	ERV1	LTR10B2	43	0.0602308381891528	62811	101	16.48	3.89393923460071	0.0230838189152846	60919.438	1001	0.002	**	0.4257426	0.3278699;0.5280864	4.031e-10	***
LTR	ERV1	LTR24B	54	0.0756387270282385	62811	454	63.769	7.35634112550219	0.0893223330345137	60919.438	109	0.218	ns	0.1189427	0.0906290;0.1523317	0.1996	ns
LTR	ERV1	MER31B	168	0.235320484087853	62811	1486	203.596	13.5288511638577	0.285180412371134	60919.438	3	0.006	**	0.1130552	0.09739531;0.13026216	0.006581	**
LTR	ERV1	LTR45C	71	0.0994509188704617	62811	424	60.617	7.44793815648216	0.084907272523532	60919.438	919	0.166	ns	0.1674528	0.1331600;0.2064654	0.1648	ns
LTR	ERV1	LTR49	120	0.168086060062752	62811	1462	193.514	12.9413787242041	0.271058381891528	60919.438	1	0.002	**	0.08207934	0.06851804;0.09734627	1.955e-09	***
LTR	ERV1	LTR35	11	0.0154078888390856	62811	105	15.107	3.69502424947442	0.0211606342447333	60919.438	161	0.322	ns	0.1047619	0.05346912;0.17971995	0.329	ns
LTR	ERV1	MER4B	192	0.268937696100403	62811	1738	230.855	14.2756354943928	0.323362561631555	60919.438	4	0.008	**	0.1104718	0.09611345;0.12615965	0.005804	**
LTR	ERV1	MER34A1	68	0.0952487673688929	62811	775	108.377	9.86936042888673	0.151805524428507	60919.438	1	0.002	**	0.08774194	0.06877783;0.10990899	1.263e-05	***
LTR	ERV1	MER89	181	0.253529807261318	62811	1388	190.658	13.185252628861	0.267057933662035	60919.438	247	0.494	ns	0.1304035	0.1131242;0.1492635	0.4827	ns
LTR	ERV1	MER92D	10	0.014007171671896	62811	231	28.782	5.02431286045363	0.0403154415060511	60919.438	1	0.002	**	0.04329004	0.02095154;0.07816906	3.715e-05	***
LTR	ERV1	MER49	153	0.214309726580009	62811	1335	190.83	13.2677478545959	0.267298857014792	60919.438	2	0.004	**	0.1146067	0.09800739;0.13292329	0.002594	**
LTR	ERV1	LTR1A1	61	0.0854437471985657	62811	359	48.808	6.65382667413344	0.06836620349619	60919.438	967	0.07	ns	0.1699164	0.1325365;0.2128438	0.06444	ns
LTR	ERV1	LTR72	23	0.0322164948453608	62811	153	24.236	4.69599364952257	0.0339477812640072	60919.438	448	0.896	ns	0.1503268	0.09774395;0.21697775	0.9118	ns
LTR	ERV1	MER34D	32	0.0448229493500672	62811	249	37.275	5.67975656473361	0.0522117324069924	60919.438	197	0.394	ns	0.1285141	0.08959056;0.17655625	0.3756	ns
LTR	ERV1	LTR27C	36	0.0504258180188256	62811	120	17.191	3.8695597285082	0.0240797288211564	60919.438	1001	0.002	**	0.3	0.2197565;0.3903961	1.017e-05	***
LTR	ERV1	LTR26	110	0.154078888390856	62811	596	87.809	8.7735679455108	0.122995573733752	60919.438	995	0.014	*	0.1845638	0.1542063;0.2180850	0.01282	*
LTR	ERV1	LTR29	77	0.107855221873599	62811	708	91.998	8.75560715522668	0.128863177947109	60919.438	48	0.096	ns	0.1087571	0.08678711;0.13404728	0.1047	ns
LTR	ERV1	LTR23	85	0.119060959211116	62811	856	119.95	10.3973845560124	0.168016024204393	60919.438	2	0.004	**	0.09929907	0.08008773;0.12131833	0.0003841	***
LTR	ERV1	MER61E	60	0.0840430300313761	62811	318	39.303	5.77776544812728	0.0550523868220529	60919.438	1001	0.002	**	0.1886792	0.1471813;0.2360859	0.0008394	***
LTR	ERV1	PABL_A	46	0.0644329896907216	62811	524	73.073	8.084616999712	0.102354605558046	60919.438	1	0.002	**	0.08778626	0.06498671;0.11535831	0.0003955	***
LTR	ERV1	MER65D	37	0.0518265351860152	62811	470	64.216	7.28274552503261	0.0899484536082474	60919.438	1	0.002	**	0.0787234	0.05603199;0.10687877	0.0001212	***
LTR	ERV1	MER57E1	56	0.0784401613626177	62811	501	69.78	7.88287636207366	0.0977420439264904	60919.438	46	0.092	ns	0.1117764	0.08554717;0.14268817	0.0812	ns
LTR	ERV1	LTR8	425	0.59530479605558	62811	3403	471.394	21.01619481363	0.660289668310175	60919.438	19	0.038	*	0.1248898	0.1139613;0.1364672	0.021	*
LTR	ERV1	LTR8A	194	0.271739130434783	62811	1442	199.678	13.3664871592719	0.279692402510085	60919.438	353	0.706	ns	0.1345354	0.1173348;0.1532394	0.703	ns
LTR	ERV1	MER57B2	112	0.156880322725235	62811	1104	154.748	11.7267221341691	0.216758180188256	60919.438	1	0.002	**	0.1014493	0.08426725;0.12078765	0.000133	***
LTR	ERV1	LTR39	116	0.162483191393994	62811	1272	171.923	12.235226674311	0.240815497534738	60919.438	1	0.002	**	0.09119497	0.07594022;0.10836835	1.843e-06	***
LTR	ERV1	MER4E1	88	0.123263110712685	62811	1050	149.777	11.3990003161772	0.209795215150157	60919.438	1	0.002	**	0.08380952	0.06775802;0.10223721	8.24e-09	***
LTR	ERV1	LTR44	22	0.0308157776781712	62811	218	32.113	5.06338511954886	0.0449812303899597	60919.438	26	0.052	ns	0.1009174	0.06433192;0.14879916	0.05558	ns
LTR	ERV1	LTR1B	51	0.0714365755266697	62811	321	44.802	6.29844952877027	0.0627549305244285	60919.438	852	0.3	ns	0.1588785	0.1206411;0.2035483	0.3333	ns
LTR	ERV1	LTR46	34	0.0476243836844464	62811	255	36.215	5.4613736002586	0.0507269722097714	60919.438	373	0.746	ns	0.1333333	0.09413538;0.18130772	0.7877	ns
LTR	ERV1	LTR1B1	23	0.0322164948453608	62811	168	23.595	4.65087148882934	0.0330499215598386	60919.438	513	0.978	ns	0.1369048	0.08880652;0.19831136	1	ns
LTR	ERV1	MER4D1	134	0.187696100403407	62811	1536	215.418	13.6050127663436	0.30173969072165	60919.438	1	0.002	**	0.08723958	0.07360159;0.10247858	2.845e-10	***
LTR	ERV1	HERV1_LTRa	5	0.00700358583594801	62811	27	4.86144578313253	2.05719219244473	0.00680951056579523	60919.438	631	0.742	ns	0.1851852	0.06300001;0.38082988	1	ns
LTR	ERV1	LTR28B	41	0.0574294038547736	62811	261	37.136	5.79595523594662	0.052017032720753	60919.438	773	0.458	ns	0.1570881	0.1151485;0.2070142	0.4787	ns
LTR	ERV1	LTR38B	22	0.0308157776781712	62811	226	33.632	5.25282477988446	0.0471089197669207	60919.438	12	0.024	*	0.09734513	0.06201612;0.14366923	0.03103	*
LTR	ERV1	LTR1A2	132	0.184894666069027	62811	837	116.487	10.587630940344	0.163165340654415	60919.438	926	0.152	ns	0.1577061	0.1336575;0.1841927	0.1217	ns
LTR	ERV1	MER51E	44	0.0616315553563424	62811	233	36.867	5.31917330086214	0.051640239802779	60919.438	928	0.148	ns	0.1888412	0.1406933;0.2450949	0.2084	ns
LTR	ERV1	MER72	84	0.117660242043926	62811	774	111.89	9.78466349138485	0.156726243836844	60919.438	5	0.01	**	0.1085271	0.08749313;0.13259570	0.003552	**
LTR	ERV1	MER92B	70	0.0980502017032721	62811	804	122.147	9.91047973655203	0.171093399820708	60919.438	1	0.002	**	0.08706468	0.06849845;0.10872179	5.598e-08	***
LTR	ERV1	LTR26C	40	0.056028686687584	62811	312	48.251	6.58219753002934	0.0675860040340654	60919.438	117	0.234	ns	0.1282051	0.09319438;0.17046449	0.2107	ns
LTR	ERV1	LTR10A	122	0.170887494397131	62811	311	46.968	6.39154346209332	0.0657888839085612	60919.438	1001	0.002	**	0.392283	0.3376668;0.4489718	2.2e-16	***
LTR	ERV1	MER65A	180	0.252129090094128	62811	1394	196.642	13.3892908366765	0.275439825190498	60919.438	112	0.224	ns	0.1291248	0.1119584;0.1478708	0.2181	ns
LTR	ERV1	MER51C	31	0.0434222321828776	62811	180	26.349	4.75160780965525	0.0369074966382788	60919.438	862	0.28	ns	0.1722222	0.1201176;0.2354585	0.3418	ns
LTR	ERV1	HERV-Fc1_LTR1	3	0.0042021515015688	62811	17	2.55422993492408	1.2963611074067	0.00357775371879773	60919.438	732	0.54	ns	0.1764706	0.03798507;0.43431787	0.733	ns
LTR	ERV1	MER39	252	0.352980726131779	62811	3348	443.717	20.0140819043611	0.621522019273868	60919.438	1	0.002	**	0.07526882	0.06655686;0.08473093	2.2e-16	***
LTR	ERV1	LTR71B	37	0.0518265351860152	62811	233	33.382	5.43540427379782	0.0467587404751233	60919.438	773	0.458	ns	0.1587983	0.1143400;0.2121765	0.5123	ns
LTR	ERV1	LTR19B	42	0.0588301210219632	62811	283	36.186	5.54185132569578	0.0506863514119229	60919.438	872	0.26	ns	0.1484099	0.1091009;0.1952676	0.2862	ns
LTR	ERV1	MER34B	62	0.0868444643657553	62811	667	89.376	8.83587554782754	0.125190497534738	60919.438	2	0.004	**	0.09295352	0.0720095;0.1175782	0.001422	**
LTR	ERV1	MER67C	99	0.138670999551771	62811	1648	230.427	14.2155109564079	0.322763054683998	60919.438	1	0.002	**	0.06007282	0.04908910;0.07265375	2.2e-16	***
LTR	ERV1	LTR51	47	0.0658337068579112	62811	414	59.419	7.31566524370531	0.0832292133572389	60919.438	49	0.098	ns	0.1135266	0.08461761;0.14809568	0.09205	ns
LTR	ERV1	LTR48B	107	0.149876736889287	62811	1013	138.541	11.5158557621192	0.194056757059615	60919.438	6	0.012	*	0.1056269	0.08737353;0.12620719	0.003394	**
LTR	ERV1	MER41C	90	0.126064545047064	62811	837	112.685	9.82569688720954	0.15783981398476	60919.438	15	0.03	*	0.1075269	0.0873544;0.1305096	0.02253	*
LTR	ERV1	LTR27E	68	0.0952487673688929	62811	222	31.181	5.27314375349706	0.043675761990139	60919.438	1001	0.002	**	0.3063063	0.2463749;0.3714969	2.077e-10	***
LTR	ERV1	LTR1	39	0.0546279695203944	62811	244	32.433	5.27838728897118	0.0454294598834603	60919.438	914	0.176	ns	0.1598361	0.1161952;0.2119597	0.2198	ns
LTR	ERV1	LTR4	26	0.0364186463469296	62811	102	12.577	3.47305818165102	0.0176168198117436	60919.438	1001	0.002	**	0.254902	0.1737545;0.3507747	0.0002389	***
LTR	ERV1	LTR31	29	0.0406207978484984	62811	241	37.191	5.89434154611541	0.0520940721649485	60919.438	104	0.208	ns	0.120332	0.08208853;0.16822694	0.154	ns
LTR	ERV1	MER87	24	0.0336172120125504	62811	165	23.845	4.55474705342907	0.033400100851636	60919.438	566	0.872	ns	0.1454545	0.0954725;0.2086519	0.9122	ns
LTR	ERV1	MER61A	106	0.148476019722098	62811	811	102.816	9.67407523909814	0.144016136261766	60919.438	650	0.704	ns	0.1307028	0.1082634;0.1558648	0.712	ns
LTR	ERV1	MER34C_	65	0.0910466158673241	62811	651	86.671	8.64276902713803	0.12140155759749	60919.438	9	0.018	*	0.09984639	0.07790649;0.12549038	0.01108	*
LTR	ERV1	LTR12_	91	0.127465262214254	62811	545	77.917	8.04094321381315	0.109139679515912	60919.438	961	0.082	ns	0.1669725	0.1366197;0.2009878	0.1116	ns
LTR	ERV1	LTR10C	96	0.134468848050202	62811	519	79.747	8.17250150081239	0.111702991931869	60919.438	974	0.056	ns	0.1849711	0.1524770;0.2211008	0.05134	ns
LTR	ERV1	MER66B	246	0.344576423128642	62811	1430	217.277	13.9155277626439	0.304343623935455	60919.438	983	0.038	*	0.172028	0.1528068;0.1926066	0.03576	*
LTR	ERV1	LTR70	32	0.0448229493500672	62811	151	33.392	5.19435436963222	0.0467727476467952	60919.438	425	0.85	ns	0.2119205	0.1496976;0.2857937	0.8449	ns
LTR	ERV1	MER83B	29	0.0406207978484984	62811	147	21.554	4.25172449262193	0.0301910578216047	60919.438	961	0.082	ns	0.1972789	0.1362805;0.2708794	0.1012	ns
LTR	ERV1	HERV1_LTRd	2	0.0028014343343792	62811	16	2.37180910099889	1.24919705373998	0.00332223372506568	60919.438	537	0.93	ns	0.125	0.0155136;0.3834762	1	ns
LTR	ERV1	MER90	87	0.121862393545495	62811	701	94.267	8.91454879285431	0.132041405199462	60919.438	213	0.426	ns	0.1241084	0.1006117;0.1508207	0.4715	ns
LTR	ERV1	LTR12E	27	0.0378193635141192	62811	112	16.218	4.08278644373486	0.022716831017481	60919.438	995	0.014	*	0.2410714	0.1652705;0.3310321	0.006693	**
LTR	ERV1	LTR61	30	0.042021515015688	62811	184	24.014	4.53700213669647	0.0336368220528911	60919.438	918	0.168	ns	0.1630435	0.1127900;0.2245005	0.1891	ns
LTR	ERV1	MER57F	38	0.0532272523532048	62811	413	56.535	7.1520575310135	0.0791895450470641	60919.438	8	0.016	*	0.09200969	0.0659352;0.1241017	0.006451	**
LTR	ERV1	MER72B	19	0.0266136261766024	62811	188	25.217	4.64946540244452	0.0353218848050202	60919.438	97	0.194	ns	0.1010638	0.06195135;0.15332045	0.1999	ns
LTR	ERV1	MER50	259	0.362785746302107	62811	2531	343.663	17.2429913806088	0.48137466382788	60919.438	1	0.002	**	0.1023311	0.09079103;0.11480013	4.275e-07	***
LTR	ERV1	LTR56	124	0.173688928731511	62811	976	140.171	10.7669720296231	0.196339926042134	60919.438	71	0.142	ns	0.1270492	0.1067935;0.1495843	0.1443	ns
LTR	ERV1	LTR26E	19	0.0266136261766024	62811	118	17.762	3.91365208886439	0.0248795383236217	60919.438	670	0.664	ns	0.1610169	0.09981613;0.23997301	0.7005	ns
LTR	ERV1	MER61B	49	0.0686351411922904	62811	429	52.889	6.83925832634318	0.0740825302554908	60919.438	318	0.636	ns	0.1142191	0.08570468;0.14818147	0.6077	ns
LTR	ERV1	LTR1D	68	0.0952487673688929	62811	296	42.575	6.14964984313686	0.0596355333930973	60919.438	1001	0.002	**	0.2297297	0.1830378;0.2819219	8.662e-05	***
LTR	ERV1	MER57C2	48	0.0672344240251009	62811	454	58.87	7.4129651322566	0.0824602196324518	60919.438	66	0.132	ns	0.1057269	0.07898913;0.13772818	0.142	ns
LTR	ERV1	MER4A	108	0.151277454056477	62811	834	114.943	10.3140744195071	0.161002633348274	60919.438	262	0.524	ns	0.1294964	0.1074516;0.1541966	0.5139	ns
LTR	ERV1	MER52D	219	0.306757059614523	62811	657	92.008	9.08804316277869	0.128877185118781	60919.438	1001	0.002	**	0.3333333	0.2973443;0.3708282	2.2e-16	***
LTR	ERV1	HERV-Fc1_LTR2	2	0.0028014343343792	62811	3	1.24222222222222	0.505201844549976	0.00174000199213108	60919.438	439	0.878	ns	0.6666667	0.09429932;0.99159624	0.5735	ns
LTR	ERV1	LTR10D	23	0.0322164948453608	62811	181	25.68	4.50109540666045	0.035970416853429	60919.438	318	0.636	ns	0.1270718	0.08228653;0.18454741	0.6697	ns
LTR	ERV1	LTR35B	17	0.0238121918422232	62811	206	28.082	4.92580344101747	0.0393349394890184	60919.438	14	0.028	*	0.08252427	0.04880819;0.12884187	0.02486	*
LTR	ERV1	MER65C	78	0.109255939040789	62811	680	97.075	9.12231284223422	0.135974619004931	60919.438	21	0.042	*	0.1147059	0.09173353;0.14108197	0.0371	*
LTR	ERV1	LTR7B	100	0.14007171671896	62811	845	118.635	9.74005357498837	0.166174081129538	60919.438	28	0.056	ns	0.1183432	0.09733354;0.14205545	0.06685	ns
LTR	ERV1	LTR1F	16	0.0224114746750336	62811	132	17.769	4.17792940271782	0.024889343343792	60919.438	408	0.816	ns	0.1212121	0.07089589;0.18936807	0.7983	ns
LTR	ERV1	MER52A	553	0.774596593455849	62811	1420	205.791	14.3839569387988	0.288254986553115	60919.438	1001	0.002	**	0.3894366	0.3639732;0.4153585	2.2e-16	***
LTR	ERV1	LTR27B	35	0.049025100851636	62811	150	19.88	4.25131434660784	0.0278462572837293	60919.438	1001	0.002	**	0.2333333	0.1682253;0.3092774	0.0006779	***
LTR	ERV1	MER4D	144	0.201703272075303	62811	1315	187.602	12.3332763573069	0.262777341999104	60919.438	1	0.002	**	0.1095057	0.09313477;0.12764435	0.0004425	***
LTR	ERV1	MER4D0	40	0.056028686687584	62811	444	61.554	7.15081940886628	0.0862197445091887	60919.438	2	0.004	**	0.09009009	0.06514189;0.12065578	0.002435	**
LTR	ERV1	MER101	44	0.0616315553563424	62811	364	49.334	6.30001064555721	0.0691029807261318	60919.438	242	0.484	ns	0.1208791	0.08922046;0.15886116	0.4445	ns
LTR	ERV1	LTR10G	48	0.0672344240251009	62811	116	16.966	3.77691793783093	0.0237645674585388	60919.438	1001	0.002	**	0.4137931	0.3231317;0.5089654	2.599e-12	***
LTR	ERV1	LTR1F1	37	0.0518265351860152	62811	221	29.386	5.22094457567423	0.0411614746750336	60919.438	948	0.108	ns	0.1674208	0.1207030;0.2233047	0.1368	ns
LTR	ERV1	MER61D	40	0.056028686687584	62811	267	36.869	5.76602862341889	0.0516430412371134	60919.438	766	0.472	ns	0.1498127	0.1092352;0.1983672	0.5942	ns
LTR	ERV1	MER51D	25	0.03501792917974	62811	151	22.396	4.15745937664681	0.0313704616763783	60919.438	772	0.46	ns	0.1655629	0.1101021;0.2346269	0.5664	ns
LTR	ERV1	MER57C1	18	0.0252129090094128	62811	187	27.78	4.96913395797419	0.0389119229045271	60919.438	27	0.054	ns	0.09625668	0.05805071;0.14785836	0.04989	*
LTR	ERV1	MER67D	51	0.0714365755266697	62811	1042	140.798	11.087476183881	0.197218175705961	60919.438	1	0.002	**	0.04894434	0.03665615;0.06385361	2.2e-16	***
LTR	ERV1	MER41A	305	0.427218735992828	62811	2558	368.467	18.2509728236335	0.516118052442851	60919.438	2	0.004	**	0.1192338	0.1069213;0.1324251	0.0002787	***
LTR	ERV1	MER66C	74	0.10365307037203	62811	589	81.934	8.61881244301834	0.114766360376513	60919.438	197	0.394	ns	0.1256367	0.09995355;0.15514141	0.3719	ns
LTR	ERV1	MER4A1_	44	0.0616315553563424	62811	400	55.614	6.89380363286688	0.0778994845360825	60919.438	52	0.104	ns	0.11	0.08107216;0.14484759	0.09656	ns
LTR	ERV1	LTR9	108	0.151277454056477	62811	810	111.746	10.1805268590151	0.156524540564769	60919.438	377	0.754	ns	0.1333333	0.1106744;0.1586981	0.7598	ns
LTR	ERV1	MER57B1	105	0.147075302554908	62811	1010	136.091	11.0059006377874	0.190625	60919.438	3	0.006	**	0.1039604	0.08581839;0.12444684	0.003654	**
LTR	ERV1	LTR37A	212	0.296952039444195	62811	1963	269.806	15.259266339153	0.377921896010757	60919.438	1	0.002	**	0.107998	0.09460622;0.12257294	0.000108	***
LTR	ERV1	MER66D	29	0.0406207978484984	62811	246	35.608	5.69673492351441	0.0498767368892873	60919.438	141	0.282	ns	0.1178862	0.08038881;0.16490025	0.2762	ns
LTR	ERV1	PRIMA4_LTR	46	0.0644329896907216	62811	334	41.95	6.08872503670289	0.0587600851636038	60919.438	778	0.448	ns	0.1377246	0.1026272;0.1794007	0.5085	ns
LTR	ERV1	PrimLTR79	18	0.0252129090094128	62811	141	18.5	3.89373357603742	0.0259132675930076	60919.438	506	0.992	ns	0.1276596	0.07744599;0.19423597	1	ns
LTR	ERV1	MER83C	19	0.0266136261766024	62811	151	21.063	4.14490183372432	0.0295033056925146	60919.438	359	0.718	ns	0.1258278	0.07748574;0.18950455	0.7247	ns
LTR	ERV1	MER110A	64	0.0896458987001345	62811	635	87.423	8.61267956267092	0.122454896907216	60919.438	3	0.006	**	0.1007874	0.07848599;0.12687836	0.006681	**
LTR	ERV1	LTR9D	94	0.131667413715822	62811	724	107.106	9.92054339142677	0.150025212909009	60919.438	97	0.194	ns	0.1298343	0.1062084;0.1565225	0.1904	ns
LTR	ERV1	LTR06	10	0.014007171671896	62811	98	13.099	3.40423086581797	0.0183479941730166	60919.438	228	0.456	ns	0.1020408	0.05002763;0.17965966	0.4571	ns
LTR	ERV1	LTR19C	21	0.0294150605109816	62811	129	16.661	3.83311515242784	0.0233373487225459	60919.438	888	0.228	ns	0.1627907	0.1036855;0.2380145	0.2389	ns
LTR	ERV1	LTR59	19	0.0266136261766024	62811	114	16.187	3.52682143997531	0.0226734087852981	60919.438	816	0.372	ns	0.1666667	0.1034302;0.2479716	0.4221	ns
LTR	ERV1	HERV-Fc2_LTR	0	0	62811	4	1.14040114613181	0.364046320784653	0.00159737946286952	60919.438	1	0.002	**	0	0.0000000;0.6023646	0.5833	ns
LTR	ERV1	LTR78	484	0.677947108919767	62811	4812	647.353	22.9821358791904	0.90675846033169	60919.438	1	0.002	**	0.1005819	0.09222401;0.10942783	8.61e-13	***
LTR	ERV1	MER31A	156	0.218511878081578	62811	1349	186.394	12.189476910325	0.261085275661138	60919.438	8	0.016	*	0.1156412	0.09905679;0.13392006	0.01604	*
LTR	ERV1	MER34A	150	0.21010757507844	62811	1464	200.765	13.1247107790242	0.28121498207082	60919.438	1	0.002	**	0.102459	0.08739308;0.11914049	7.579e-05	***
LTR	ERV1	LTR10B1	84	0.117660242043926	62811	171	25.671	4.76859502353665	0.0359578103989242	60919.438	1001	0.002	**	0.4912281	0.4141061;0.5686594	2.2e-16	***
LTR	ERV1	MER41G	23	0.0322164948453608	62811	114	17.093	3.82033322446432	0.0239424585387718	60919.438	952	0.1	ns	0.2017544	0.1324035;0.2871899	0.1472	ns
LTR	ERV1	MER41E	44	0.0616315553563424	62811	360	52.8	6.72764901442259	0.0739578664276109	60919.438	115	0.23	ns	0.1222222	0.09022812;0.16058726	0.2055	ns
LTR	ERV1	LTR1C1	17	0.0238121918422232	62811	70	10.625	3.21974249618533	0.0148826199013895	60919.438	976	0.052	ns	0.2428571	0.1482890;0.3601152	0.04391	*
LTR	ERV1	MER87B	46	0.0644329896907216	62811	202	28.67	4.89091208477732	0.0401585611833259	60919.438	1001	0.002	**	0.2277228	0.1718066;0.2918135	0.001134	**
LTR	ERV1	MER4CL34	88	0.123263110712685	62811	896	122.638	10.3652493647955	0.171781151949798	60919.438	1	0.002	**	0.09821429	0.07951641;0.11960048	0.000546	***
LTR	ERV1	LTR19A	62	0.0868444643657553	62811	447	60.187	7.38204074260807	0.0843049641416405	60919.438	620	0.764	ns	0.1387025	0.1080232;0.1742567	0.7818	ns
LTR	ERV1	LTR7Y	13	0.0182093231734648	62811	257	36.535	5.59804547258354	0.0511752017032721	60919.438	1	0.002	**	0.05058366	0.02720517;0.08494640	3.986e-06	***
LTR	ERV1	HERV1_LTRc	5	0.00700358583594801	62811	34	4.90643863179074	2.04291786091898	0.00687253282131155	60919.438	632	0.74	ns	0.1470588	0.04952846;0.31056573	1	ns
LTR	ERV1	LOR1a	206	0.288547736441058	62811	808	113.492	10.0082016416587	0.158970192738682	60919.438	1001	0.002	**	0.2549505	0.2252199;0.2864809	2.2e-16	***
LTR	ERV1	LTR12B	27	0.0378193635141192	62811	171	23.514	4.7691245054568	0.0329364634692963	60919.438	808	0.388	ns	0.1578947	0.1067061;0.2213519	0.4366	ns
LTR	ERV1	LTR54	91	0.127465262214254	62811	1113	163.089	11.9911996008684	0.228441562079785	60919.438	1	0.002	**	0.08176101	0.06633713;0.09943637	7.042e-11	***
LTR	ERV1	MER51A	151	0.21150829224563	62811	941	132.794	10.8319386489628	0.186006835499776	60919.438	955	0.094	ns	0.1604676	0.1375766;0.1855059	0.09178	ns
LTR	ERV1	LTR48	74	0.10365307037203	62811	975	133.931	10.8805618249071	0.18759945091887	60919.438	1	0.002	**	0.07589744	0.06006268;0.09434735	2.836e-09	***
LTR	ERV1	LTR12D	115	0.161082474226804	62811	490	65.3	7.84445890648522	0.0914668310174809	60919.438	1001	0.002	**	0.2346939	0.1978458;0.2747779	1.398e-09	***
LTR	ERV1	LTR43	70	0.0980502017032721	62811	424	55.457	6.78455460448077	0.0776795719408337	60919.438	988	0.028	*	0.1650943	0.1310186;0.2039244	0.04331	*
LTR	ERV1	MER92A	16	0.0224114746750336	62811	151	20.218	4.32448577025953	0.0283196996862394	60919.438	200	0.4	ns	0.1059603	0.06179006;0.16636569	0.4017	ns
LTR	ERV1	LTR17	107	0.149876736889287	62811	843	113.741	10.1820230108065	0.159318971313312	60919.438	285	0.57	ns	0.1269276	0.1051981;0.1513027	0.5451	ns
LTR	ERV1	LTR2C	58	0.0812415956969969	62811	291	38.83	5.76960903254186	0.0543898476019722	60919.438	1001	0.002	**	0.1993127	0.1549659;0.2498999	0.001802	**
LTR	ERV1	MER50C	9	0.0126064545047064	62811	85	10.318	3.10749618383234	0.0144525997310623	60919.438	408	0.816	ns	0.1058824	0.04957266;0.19150390	0.8676	ns
LTR	ERV1	MER57D	38	0.0532272523532048	62811	452	62.226	7.02696963863531	0.0871610264455401	60919.438	1	0.002	**	0.0840708	0.06017915;0.11356819	0.000611	***
LTR	ERV1	LTR73	15	0.021010757507844	62811	217	30.501	5.07599889329822	0.04272327431645	60919.438	1	0.002	**	0.06912442	0.03920185;0.11144790	0.00164	**
LTR	ERV1	LTR45	27	0.0378193635141192	62811	174	25.149	4.54284453139622	0.0352266360376513	60919.438	696	0.612	ns	0.1551724	0.1048186;0.2176798	0.6665	ns
LTR	ERV1	MER92C	17	0.0238121918422232	62811	128	17.767	3.90998708424964	0.0248865419094576	60919.438	480	0.96	ns	0.1328125	0.07931095;0.20411080	1	ns
LTR	ERV1	LTR24	45	0.0630322725235321	62811	308	49.718	6.58633857737786	0.0696408561183326	60919.438	254	0.508	ns	0.1461039	0.1086073;0.1905724	0.5353	ns
LTR	ERV1	LTR24C	39	0.0546279695203944	62811	382	59.746	7.18129898103784	0.0836872478709099	60919.438	3	0.006	**	0.1020942	0.07361115;0.13691817	0.002991	**
LTR	ERV1	MER84	35	0.049025100851636	62811	358	47.32	6.42252667171175	0.0662819363514119	60919.438	30	0.06	ns	0.09776536	0.06904533;0.13334159	0.06056	ns
LTR	ERV1	LTR15	41	0.0574294038547736	62811	264	37.825	5.75443207349679	0.0529821268489467	60919.438	748	0.508	ns	0.155303	0.1138112;0.2047317	0.5978	ns
LTR	ERV1	MER4C	69	0.0966494845360825	62811	668	90.453	8.93720675964614	0.126699069923801	60919.438	15	0.03	*	0.1032934	0.08126023;0.12890152	0.0149	*
LTR	ERV1	LTR1B0	21	0.0294150605109816	62811	92	13.661	3.35370337482706	0.0191351972209771	60919.438	982	0.04	*	0.2282609	0.1471928;0.3275104	0.03912	*
LTR	ERV1	LTR27	50	0.07003585835948	62811	315	44.133	6.26630493812563	0.0618178507395787	60919.438	843	0.318	ns	0.1587302	0.1201660;0.2038546	0.3304	ns
LTR	ERV1	LTR28	30	0.042021515015688	62811	139	20.865	4.32104691555721	0.029225963693411	60919.438	983	0.038	*	0.2158273	0.1506056;0.2935488	0.04231	*
LTR	ERV1	LTR9A1	65	0.0910466158673241	62811	479	69.443	7.62541132647269	0.0972700022411475	60919.438	314	0.628	ns	0.1356994	0.1063149;0.1696671	0.6039	ns
LTR	ERV1	LTR72B	16	0.0224114746750336	62811	163	23.943	4.70849454931414	0.0335373711340206	60919.438	49	0.098	ns	0.09815951	0.05715421;0.15450858	0.09577	ns
LTR	ERV1	LTR21A	18	0.0252129090094128	62811	94	11.894	3.23345314164582	0.0166601299865531	60919.438	972	0.06	ns	0.1914894	0.1176195;0.2856463	0.06283	ns
LTR	ERV1	LTR37B	173	0.242324069923801	62811	2032	278.642	14.9971580891431	0.390298632900045	60919.438	1	0.002	**	0.0851378	0.07336236;0.09812562	5.323e-13	***
LTR	ERV1	MER39B	100	0.14007171671896	62811	1186	160.938	11.9330865476856	0.22542861945316	60919.438	1	0.002	**	0.08431703	0.06912797;0.10160302	5.146e-08	***
LTR	ERV1	EUTREP7	33	0.0462236665172568	62811	275	37.681	5.87228428490334	0.0527804235768714	60919.438	240	0.48	ns	0.12	0.084060;0.164381	0.4826	ns
LTR	ERV1	LTR45B	51	0.0714365755266697	62811	444	66.667	7.14234724191734	0.0933816113850291	60919.438	17	0.034	*	0.1148649	0.08673052;0.14825013	0.03917	*
LTR	ERV1	MER34	116	0.162483191393994	62811	1330	179.779	12.5710058940878	0.251819531600179	60919.438	1	0.002	**	0.08721805	0.07260348;0.10368540	8.729e-08	***
LTR	ERV1	MER41D	77	0.107855221873599	62811	472	70.869	7.59984187971019	0.0992674249215598	60919.438	809	0.386	ns	0.1631356	0.1309413;0.1996188	0.4392	ns
LTR	ERV1	LTR1F2	19	0.0266136261766024	62811	135	18.214	4.08005525095567	0.0255126624831914	60919.438	652	0.7	ns	0.1407407	0.08691185;0.21102914	0.8014	ns
LTR	ERV1	LTR1E	47	0.0658337068579112	62811	296	40.878	6.272197099618	0.0572585163603765	60919.438	858	0.288	ns	0.1587838	0.1190612;0.2054949	0.3115	ns
LTR	ERV1	LTR26B	16	0.0224114746750336	62811	138	20.458	4.28422578660259	0.0286558718063649	60919.438	168	0.336	ns	0.115942	0.06774316;0.18144690	0.3378	ns
LTR	ERV1	LTR71A	23	0.0322164948453608	62811	166	23.5	4.50069508590132	0.0329168534289556	60919.438	512	0.98	ns	0.1385542	0.0899025;0.2006129	1	ns
LTR	ERV1	LTR38C	14	0.0196100403406544	62811	127	18.507	3.99323138534407	0.0259230726131779	60919.438	174	0.348	ns	0.1102362	0.06159332;0.17803775	0.3137	ns
LTR	ERV1	LTR2B	40	0.056028686687584	62811	326	45.676	6.41405988155429	0.0639791573285522	60919.438	217	0.434	ns	0.1226994	0.08912323;0.16331587	0.4245	ns
LTR	ERV1	MER66A	58	0.0812415956969969	62811	331	49.9	6.36400035359054	0.0698957866427611	60919.438	907	0.19	ns	0.1752266	0.1358286;0.2205499	0.2188	ns
LTR	ERV1	MER48	26	0.0364186463469296	62811	193	28.34	4.86621825240916	0.0396963245181533	60919.438	351	0.702	ns	0.134715	0.08992404;0.19112759	0.6853	ns
LTR	ERV1	LTR21B	9	0.0126064545047064	62811	36	4.33333333333333	1.86051400883653	0.00606977439115494	60919.438	976	0.052	ns	0.25	0.1212033;0.4220296	0.03389	*
LTR	ERV1	LTR36	65	0.0910466158673241	62811	484	68.288	7.78393510029764	0.0956521739130435	60919.438	360	0.72	ns	0.1342975	0.1051997;0.1679487	0.744	ns
LTR	ERV1	LTR1D1	57	0.0798408785298073	62811	311	43.416	6.3011624839111	0.0608135365307037	60919.438	984	0.036	*	0.1832797	0.1418709;0.2308406	0.03291	*
LTR	ERV1	MER110	49	0.0686351411922904	62811	784	104.814	9.24017233523189	0.146814769161811	60919.438	1	0.002	**	0.0625	0.0465919;0.0817896	2.173e-10	***
LTR	ERV1	LTR26D	20	0.028014343343792	62811	196	29.76	5.00894095488152	0.0416853428955625	60919.438	28	0.056	ns	0.1020408	0.06345127;0.15318969	0.05785	ns
LTR	ERV1	PABL_B	33	0.0462236665172568	62811	377	47.913	6.70644521392722	0.0671125616315554	60919.438	11	0.022	*	0.08753316	0.06101979;0.12073270	0.02011	*
LTR	ERV1	MER67B	52	0.0728372926938593	62811	482	66.384	7.69842904817663	0.0929852084267145	60919.438	36	0.072	ns	0.1078838	0.08162859;0.13906190	0.06383	ns
LTR	ERV1	LOR1b	185	0.259132675930076	62811	1101	148.811	10.8514991606706	0.208442122366652	60919.438	999	0.006	**	0.1680291	0.1464000;0.1914482	0.002003	**
LTR	ERV1	LTR34	38	0.0532272523532048	62811	264	44.265	5.96677277742143	0.0620027454056477	60919.438	170	0.34	ns	0.1439394	0.1039160;0.1921746	0.3237	ns
LTR	ERV1	MER83	77	0.107855221873599	62811	466	66.481	7.50679632006829	0.0931210779919319	60919.438	928	0.148	ns	0.1652361	0.1326577;0.2021316	0.1643	ns
LTR	ERV1	LTR27D	46	0.0644329896907216	62811	273	36.336	5.55823695050849	0.0508964589870013	60919.438	969	0.066	ns	0.1684982	0.1260812;0.2182796	0.09018	ns
LTR	ERV1	MER34C2	52	0.0728372926938593	62811	590	83.901	8.57360517552014	0.117521571044375	60919.438	1	0.002	**	0.08813559	0.06652351;0.11397220	9.393e-05	***
LTR	ERV1	MER57E2	11	0.0154078888390856	62811	76	10.801	3.10596942129926	0.0151291461228149	60919.438	581	0.842	ns	0.1447368	0.07452894;0.24423396	0.8704	ns
LTR	ERV1	LTR65	59	0.0826423128641865	62811	462	64.983	7.20406896202485	0.0910228036754819	60919.438	220	0.44	ns	0.1277056	0.09865486;0.16162100	0.4618	ns
LTR	ERV1	LTR75_1	17	0.0238121918422232	62811	129	21.241	4.31016200350941	0.0297526333482743	60919.438	201	0.402	ns	0.1317829	0.07868037;0.20259463	0.3445	ns
LTR	ERV1	LTR10E	92	0.128865979381443	62811	288	41.516	6.02877185586667	0.0581521739130435	60919.438	1001	0.002	**	0.3194444	0.2659650;0.3766861	4.873e-14	***
LTR	ERV1	LTR2	137	0.191898251904975	62811	854	121.152	9.74011117830622	0.169699686239355	60919.438	946	0.112	ns	0.1604215	0.1364277;0.1867848	0.1282	ns
LTR	ERV1	tot	11562	16.1950918870462	62811	134544	12653.449	84.7332114115599	17.7239032384581	60919.438	1	0.002	**	0.08593471	0.08444235;0.08744494	2.2e-16	***
LTR	ERV1	MER61C	37	0.0518265351860152	62811	312	39.692	5.86357548919748	0.0555972658000896	60919.438	348	0.696	ns	0.1185897	0.08488812;0.15974032	0.7338	ns
LTR	ERV1	LTR38	25	0.03501792917974	62811	237	34.15	5.53824630836983	0.0478344912595249	60919.438	52	0.104	ns	0.1054852	0.06943677;0.15177117	0.09587	ns
LTR	ERV1	LTR1C	14	0.0196100403406544	62811	65	10.29	2.97703926120614	0.014413379650381	60919.438	916	0.172	ns	0.2153846	0.1230531;0.3348873	0.2317	ns
LTR	ERV1	LTR60	9	0.0126064545047064	62811	42	6.801	2.31662810260209	0.00952627745405648	60919.438	886	0.232	ns	0.2142857	0.1029596;0.3681156	0.399	ns
LTR	ERV1	HERV1_LTRe	5	0.00700358583594801	62811	31	4.14792299898683	1.81228712596124	0.00581006695286143	60919.438	770	0.464	ns	0.1612903	0.05452433;0.33727158	0.5985	ns
LTR	ERV1	LTR7	166	0.232519049753474	62811	2350	313.151	16.3785364259282	0.438635981622591	60919.438	1	0.002	**	0.0706383	0.06060661;0.08175542	2.2e-16	***
LTR	ERV1	MER67A	38	0.0532272523532048	62811	476	69.006	7.78540792615112	0.0966578888390856	60919.438	1	0.002	**	0.07983193	0.05711111;0.10793034	2.089e-05	***
LTR	ERV1	MER34C	21	0.0294150605109816	62811	198	25.209	4.64638654310077	0.0353106790676827	60919.438	221	0.442	ns	0.1060606	0.06686232;0.15754854	0.4547	ns
LTR	ERV1	LTR28C	77	0.107855221873599	62811	227	32.383	5.442235655402	0.0453594240251009	60919.438	1001	0.002	**	0.339207	0.2778825;0.4047949	1.074e-13	***
LTR	ERV1	MER57A1	129	0.180692514567459	62811	1058	142.782	10.9075868757233	0.199997198565666	60919.438	125	0.25	ns	0.1219282	0.1028124;0.1431744	0.2246	ns
LTR	ERV1	LTR7C	52	0.0728372926938593	62811	320	47.944	6.40264459874651	0.0671559838637382	60919.438	750	0.504	ns	0.1625	0.1238073;0.2075744	0.5307	ns
LTR	ERV1	LTR38A1	19	0.0266136261766024	62811	167	22.84	4.68447908996767	0.0319923800986105	60919.438	254	0.508	ns	0.1137725	0.06990521;0.17195837	0.4319	ns
LTR	ERV1	MER65B	21	0.0294150605109816	62811	198	29.057	5.09290572155903	0.0407006387270282	60919.438	65	0.13	ns	0.1060606	0.06686232;0.15754854	0.1088	ns
LTR	ERV1	LTR35A	20	0.028014343343792	62811	93	14.142	3.48453411204108	0.0198089421783953	60919.438	959	0.086	ns	0.2150538	0.1365864;0.3124056	0.1101	ns
LTR	ERV1	LTR30	13	0.0182093231734648	62811	145	16.58	3.85024991713842	0.0232238906320036	60919.438	225	0.45	ns	0.08965517	0.0486043;0.1484332	0.4329	ns
LTR	ERV1	LTR1C3	8	0.0112057373375168	62811	66	8.946	2.854335514832	0.0125308157776782	60919.438	458	0.916	ns	0.1212121	0.05381086;0.22494016	0.8583	ns
LTR	ERV1	LTR76	55	0.0770394441954281	62811	188	26.839	4.60415869375475	0.0375938480502017	60919.438	1001	0.002	**	0.2925532	0.2286110;0.3631687	1.061e-07	***
LTR	ERV1	MER52C	122	0.170887494397131	62811	381	57.34	7.08820447240644	0.0803171223666517	60919.438	1001	0.002	**	0.32021	0.2736067;0.3696339	2.2e-16	***
LTR	ERV1	LTR8B	266	0.372590766472434	62811	1611	234.467	14.4143221721899	0.328421952039444	60919.438	986	0.032	*	0.1651148	0.147297;0.184162	0.02843	*
LTR	ERV1	LTR10B	30	0.042021515015688	62811	79	12.488	3.23795310965744	0.0174921559838637	60919.438	1001	0.002	**	0.3797468	0.2728467;0.4959488	1.576e-06	***
LTR	ERV1	LTR54B	84	0.117660242043926	62811	861	121.607	10.8428833397357	0.170337012550426	60919.438	1	0.002	**	0.09756098	0.07856526;0.11936095	0.0001322	***
LTR	ERV1	MER4A1	254	0.355782160466159	62811	2254	294.175	16.3906994978869	0.412055972658001	60919.438	7	0.014	*	0.1126886	0.09992234;0.12647100	0.01131	*
LTR	Gypsy	MamGypsy2-I	131	0.183493948901838	62811	2287	299.289	15.579865571025	0.419219240251009	60919.438	1	0.002	**	0.05728028	0.04811016;0.06760391	2.2e-16	***
LTR	Gypsy	MamGypLTR3a	181	0.253529807261318	62811	1326	184.647	12.9554712471309	0.258638222770058	60919.438	412	0.824	ns	0.1365008	0.1184662;0.1561629	0.8119	ns
LTR	Gypsy	X1_LR	2	0.0028014343343792	62811	15	2.21681415929204	1.16781517180695	0.00310512964938934	60919.438	595	0.814	ns	0.1333333	0.01657591;0.40460270	1	ns
LTR	Gypsy	MamGypLTR1d	126	0.17649036306589	62811	751	102.295	9.35999917652692	0.14328636261766	60919.438	995	0.014	*	0.1677763	0.1417327;0.1964589	0.01428	*
LTR	Gypsy	tot	1874	2.62494397131331	62811	18029	2266.23	41.6858346301092	3.17434726580009	60919.438	1	0.002	**	0.1039436	0.09952524;0.10849025	2.2e-16	***
LTR	Gypsy	MamGypLTR2b	143	0.200302554908113	62811	890	120.61	10.6601847798028	0.168940497534738	60919.438	990	0.024	*	0.1606742	0.1371409;0.1864779	0.03109	*
LTR	Gypsy	LTR81AB	27	0.0378193635141192	62811	266	35.797	5.7999508989672	0.0501414724338861	60919.438	69	0.138	ns	0.1015038	0.06796352;0.14424092	0.1263	ns
LTR	Gypsy	LTR104_Mam	246	0.344576423128642	62811	1971	264.736	15.1991881138211	0.370820259973106	60919.438	119	0.238	ns	0.1248097	0.1105315;0.1402142	0.2218	ns
LTR	Gypsy	LTR81	39	0.0546279695203944	62811	325	41.6	6.03692342542494	0.0582698341550874	60919.438	378	0.756	ns	0.12	0.08673951;0.16037695	0.7398	ns
LTR	Gypsy	MamGypLTR3	100	0.14007171671896	62811	675	93.93	8.86496969468523	0.131569363514119	60919.438	783	0.438	ns	0.1481481	0.1221937;0.1772221	0.5044	ns
LTR	Gypsy	MamGypsy2-LTR	92	0.128865979381443	62811	904	116.784	9.67693065940781	0.16358135365307	60919.438	9	0.018	*	0.1017699	0.08283092;0.12334802	0.01309	*
LTR	Gypsy	MamGypLTR1b	166	0.232519049753474	62811	1214	167.199	12.1487032225662	0.234198509636934	60919.438	487	0.974	ns	0.1367381	0.1178975;0.1573570	0.9668	ns
LTR	Gypsy	LTR81C	84	0.117660242043926	62811	728	97.215	9.44679930013425	0.136170719408337	60919.438	85	0.17	ns	0.1153846	0.09308636;0.14085273	0.1567	ns
LTR	Gypsy	MamGypLTR4	99	0.138670999551771	62811	712	99.909	9.52740733308336	0.139944251456746	60919.438	488	0.976	ns	0.1390449	0.1144665;0.1666576	0.957	ns
LTR	Gypsy	LTR81B	130	0.182093231734648	62811	1157	157.135	12.218922909859	0.220101692066338	60919.438	13	0.026	*	0.1123596	0.09473354;0.13198274	0.02039	*
LTR	Gypsy	MamGyp-int	75	0.10505378753922	62811	684	86.562	8.93397850747202	0.121248879426266	60919.438	107	0.214	ns	0.1096491	0.08722783;0.13550088	0.2055	ns
LTR	Gypsy	MamGypLTR1c	190	0.266136261766024	62811	1139	156.514	11.4298926699443	0.219231846705513	60919.438	1001	0.002	**	0.166813	0.1456056;0.1897565	0.005102	**
LTR	Gypsy	LTR81A	103	0.144273868220529	62811	854	115.164	10.0737572228332	0.161312191842223	60919.438	122	0.244	ns	0.1206089	0.09952006;0.14435484	0.249	ns
LTR	Gypsy	MamGypLTR2c	124	0.173688928731511	62811	1037	140.362	10.8935589054095	0.196607463021067	60919.438	80	0.16	ns	0.1195757	0.1004470;0.1408927	0.1463	ns
LTR	Gypsy	MamGypLTR1a	120	0.168086060062752	62811	1094	148.608	11.3704715655782	0.208157776781712	60919.438	4	0.008	**	0.1096892	0.09178338;0.12972411	0.01047	*
RC?	tot	tot	50	0.07003585835948	62811	435	58.205	6.93491658695821	0.0815287427162707	60919.438	124	0.248	ns	0.1149425	0.08652658;0.14871903	0.2903	ns
RC?	Helitron?	tot	50	0.07003585835948	62811	435	58.205	6.93491658695821	0.0815287427162707	60919.438	124	0.248	ns	0.1149425	0.08652658;0.14871903	0.2903	ns
RC?	Helitron?	Helitron2Na_Mam	50	0.07003585835948	62811	435	58.205	6.93491658695821	0.0815287427162707	60919.438	124	0.248	ns	0.1149425	0.08652658;0.14871903	0.2903	ns
Satellite	tot	tot	1138	1.59401613626177	62811	6330	969.521	33.1912822924969	1.35802470865083	60919.438	1001	0.002	**	0.1797788	0.1703892;0.1894644	9.178e-09	***
Satellite	telo	tot	62	0.0868444643657553	62811	367	54.543	6.94898837525574	0.0763993164500224	60919.438	867	0.27	ns	0.1689373	0.1320449;0.2112709	0.2711	ns
Satellite	telo	REP522	31	0.0434222321828776	62811	243	38.251	5.9239422762289	0.0535788323621694	60919.438	129	0.258	ns	0.127572	0.08835053;0.17616781	0.218	ns
Satellite	telo	TAR1	33	0.0462236665172568	62811	124	16.359	3.81269663829365	0.0229143321380547	60919.438	1001	0.002	**	0.266129	0.1908014;0.3529637	8.188e-05	***
Satellite	acro	tot	15	0.021010757507844	62811	61	7.353	2.56495028606209	0.0102994733303451	60919.438	999	0.006	**	0.2459016	0.1446427;0.3729407	0.005465	**
Satellite	acro	ACRO1	15	0.021010757507844	62811	61	7.353	2.56495028606209	0.0102994733303451	60919.438	999	0.006	**	0.2459016	0.1446427;0.3729407	0.005465	**
Satellite	centr	tot	727	1.01832138054684	62811	1815	410.05	25.6529837558046	0.574364074406096	60919.438	1001	0.002	**	0.400551	0.3779085;0.4235155	2.2e-16	***
Satellite	centr	GSATX	13	0.0182093231734648	62811	56	6.03510531594784	2.50256320686596	0.00845347562184537	60919.438	992	0.02	*	0.2321429	0.1297920;0.3641843	0.007437	**
Satellite	centr	HSAT4	29	0.0406207978484984	62811	100	20.273	4.75195244631636	0.0283967391304348	60919.438	969	0.066	ns	0.29	0.2035742;0.3892660	0.03438	*
Satellite	centr	SST1	57	0.0798408785298073	62811	609	59.761	7.02005414225277	0.0837082586284178	60919.438	387	0.774	ns	0.09359606	0.07165987;0.11956345	0.7851	ns
Satellite	centr	ALR_Alpha	619	0.867043926490363	62811	844	292.952	23.169344283223	0.410342895562528	60919.438	1001	0.002	**	0.7334123	0.7022072;0.7629777	2.2e-16	***
Satellite	centr	GSAT	20	0.028014343343792	62811	39	10.469	3.9161684559497	0.0146641080233079	60919.438	982	0.04	*	0.5128205	0.3478022;0.6758192	0.00159	**
Satellite	centr	GSATII	13	0.0182093231734648	62811	167	22.829	4.81528254061441	0.0319769722097714	60919.438	22	0.044	*	0.07784431	0.04209901;0.12943749	0.02402	*
Satellite	Satellite	CER	18	0.0252129090094128	62811	72	15.645	6.40406019545311	0.0219142200806813	60919.438	714	0.576	ns	0.25	0.1553927;0.3660281	0.4772	ns
Satellite	Satellite	HSAT5	9	0.0126064545047064	62811	260	38.195	5.58499482248347	0.0535003922008068	60919.438	1	0.002	**	0.03461538	0.01594829;0.06469155	4.017e-09	***
Satellite	Satellite	LSAU	9	0.0126064545047064	62811	129	5.44076305220884	2.17835515377087	0.00762097020983981	60919.438	964	0.076	ns	0.06976744	0.03239652;0.12830935	0.1219	ns
Satellite	Satellite	SATR1	102	0.142873151053339	62811	670	109.151	9.96903107531422	0.152889679515912	60919.438	263	0.526	ns	0.1522388	0.1258704;0.1817127	0.4964	ns
Satellite	Satellite	HSATI	10	0.014007171671896	62811	45	7.632	2.58093727882668	0.010690273419991	60919.438	869	0.266	ns	0.2222222	0.1120459;0.3708876	0.3237	ns
Satellite	Satellite	(CATTC)n	4	0.0056028686687584	62811	2	1.52109181141439	1.08422739945952	0.00213061941311967	60919.438	397	0.794	ns	na	na	na	na
Satellite	Satellite	(GAATG)n	13	0.0182093231734648	62811	18	5.01722391084093	2.85602938489418	0.00702771166354904	60919.438	976	0.052	ns	0.7222222	0.4651980;0.9030508	0.0001182	***
Satellite	Satellite	tot	346	0.484648139847602	62811	4087	517.738	21.5726849681892	0.72520450470641	60919.438	1	0.002	**	0.08465867	0.07630111;0.09361539	2.2e-16	***
Satellite	Satellite	D20S16	13	0.0182093231734648	62811	269	38.789	5.98600963174228	0.0543324181981174	60919.438	1	0.002	**	0.04832714	0.02597976;0.08122316	8.256e-07	***
Satellite	Satellite	SAR	1	0.0014007171671896	62811	1	1.21025641025641	0.593693172774809	0.00169522693054741	60919.438	170	0.34	ns	na	na	na	na
Satellite	Satellite	HSAT6	5	0.00700358583594801	62811	17	2.85805084745763	1.47117183494363	0.00400332088673469	60919.438	899	0.206	ns	0.2941176	0.1031355;0.5595827	0.1873	ns
Satellite	Satellite	BSR_Beta	73	0.102252353204841	62811	1870	154.876	11.1338486870707	0.216937471985657	60919.438	1	0.002	**	0.03903743	0.03072160;0.04883563	5.505e-14	***
Satellite	Satellite	SATR2	57	0.0798408785298073	62811	418	65.885	8.13079853918943	0.0922862505602869	60919.438	144	0.288	ns	0.1363636	0.1049429;0.1730393	0.2539	ns
Satellite	Satellite	MSR1	84	0.117660242043926	62811	316	88.959	8.18280375404893	0.12460639847602	60919.438	295	0.59	ns	0.2658228	0.2179303;0.3181658	0.5737	ns
RC	tot	tot	156	0.218511878081578	62811	1796	250.713	15.492082998604	0.351178003137606	60919.438	1	0.002	**	0.08685969	0.07423944;0.10084771	1.039e-11	***
RC	Helitron	tot	156	0.218511878081578	62811	1796	250.713	15.492082998604	0.351178003137606	60919.438	1	0.002	**	0.08685969	0.07423944;0.10084771	1.039e-11	***
RC	Helitron	Helitron1Na_Mam	24	0.0336172120125504	62811	326	45.677	6.45293044370628	0.0639805580457194	60919.438	1	0.002	**	0.07361963	0.04773643;0.10756151	0.0003015	***
RC	Helitron	Helitron1Nb_Mam	37	0.0518265351860152	62811	359	49.72	6.69061763698722	0.069643657552667	60919.438	31	0.062	ns	0.1030641	0.07361034;0.13925609	0.0557	ns
RC	Helitron	Helitron3Na_Mam	109	0.152678171223667	62811	1111	156.461	12.0512120017329	0.219157608695652	60919.438	1	0.002	**	0.09810981	0.08125077;0.11713039	2.274e-05	***
Unknown	tot	tot	821	1.14998879426266	62811	6436	857.119	26.9899480602741	1.20058129762438	60919.438	97	0.194	ns	0.1275637	0.1195059;0.1359606	0.1927	ns
Unknown	Unknown	UCON84	12	0.0168086060062752	62811	103	14.175	3.48604755095618	0.0198551658449126	60919.438	330	0.66	ns	0.1165049	0.06167098;0.19466870	0.6673	ns
Unknown	Unknown	UCON4	20	0.028014343343792	62811	138	19.464	4.10725864459175	0.0272635589421784	60919.438	608	0.788	ns	0.1449275	0.09082897;0.21491836	0.9025	ns
Unknown	Unknown	UCON57	5	0.00700358583594801	62811	22	3.03256302521008	1.4638980223322	0.0042477630899962	60919.438	899	0.206	ns	0.2272727	0.07820626;0.45370362	0.2156	ns
Unknown	Unknown	EUTREP6	3	0.0042021515015688	62811	14	2.00244498777506	1.03665684650736	0.0028048590707293	60919.438	745	0.514	ns	0.2142857	0.04657929;0.50797568	0.4387	ns
Unknown	Unknown	UCON15	4	0.0056028686687584	62811	48	6.53406813627254	2.46588390514796	0.00915238141006352	60919.438	196	0.392	ns	0.08333333	0.0231735;0.1998280	0.3987	ns
Unknown	Unknown	MARE11	2	0.0028014343343792	62811	13	2.06127450980392	1.0606956130048	0.00288726259217268	60919.438	574	0.856	ns	0.1538462	0.01920667;0.45447106	1	ns
Unknown	Unknown	UCON61	2	0.0028014343343792	62811	16	2.38789237668161	1.21151843658547	0.00334476184541911	60919.438	535	0.934	ns	0.125	0.0155136;0.3834762	1	ns
Unknown	Unknown	UCON5	12	0.0168086060062752	62811	118	15.732	3.75530002506837	0.0220360824742268	60919.438	195	0.39	ns	0.1016949	0.05366117;0.17090325	0.415	ns
Unknown	Unknown	UCON24	4	0.0056028686687584	62811	23	3.50616016427105	1.63261435718138	0.00491113873301077	60919.438	734	0.536	ns	0.173913	0.04950765;0.38781189	0.7704	ns
Unknown	Unknown	UCON93	5	0.00700358583594801	62811	27	3.63001027749229	1.72991225184147	0.00508461771275814	60919.438	834	0.336	ns	0.1851852	0.06300001;0.38082988	0.3989	ns
Unknown	Unknown	UCON80_AMi	29	0.0406207978484984	62811	220	30.301	4.99312831102209	0.0424431308830121	60919.438	443	0.886	ns	0.1318182	0.09008928;0.18379811	0.922	ns
Unknown	Unknown	MARE9	4	0.0056028686687584	62811	23	3.14419087136929	1.55913463126865	0.0044041221304478	60919.438	786	0.432	ns	0.173913	0.04950765;0.38781189	0.545	ns
Unknown	Unknown	UCON25	2	0.0028014343343792	62811	49	6.723	2.36471200421169	0.00941702151501569	60919.438	24	0.048	*	0.04081633	0.004981842;0.139787187	0.05825	ns
Unknown	Unknown	UCON92	1	0.0014007171671896	62811	19	2.78010471204188	1.43767150632301	0.00389414039674177	60919.438	201	0.402	ns	0.05263158	0.001331629;0.260280654	0.3442	ns
Unknown	Unknown	UCON28c	10	0.014007171671896	62811	65	8.772	2.74144697769837	0.0122870909905872	60919.438	758	0.488	ns	0.1538462	0.07632158;0.26478351	0.5889	ns
Unknown	Unknown	UCON71_Crp	40	0.056028686687584	62811	276	37.498	5.76691019986035	0.0525240923352757	60919.438	698	0.608	ns	0.1449275	0.1055996;0.1920801	0.6603	ns
Unknown	Unknown	UCON31	9	0.0126064545047064	62811	115	15.692	3.69442617801262	0.0219800537875392	60919.438	46	0.092	ns	0.07826087	0.03641021;0.14336825	0.07642	ns
Unknown	Unknown	UCON63	3	0.0042021515015688	62811	14	2.23890784982935	1.1110489572239	0.00313607666101153	60919.438	766	0.472	ns	0.2142857	0.04657929;0.50797568	0.4801	ns
Unknown	Unknown	EUTREP2	113	0.158281039892425	62811	819	113.848	9.59911657596881	0.159468848050202	60919.438	476	0.952	ns	0.1379731	0.1150802;0.1635065	1	ns
Unknown	Unknown	UCON59	8	0.0112057373375168	62811	43	6.05917753259779	2.27909755566754	0.00848719398895926	60919.438	854	0.296	ns	0.1860465	0.0839124;0.3340145	0.3801	ns
Unknown	Unknown	UCON35	18	0.0252129090094128	62811	170	22.919	4.26880096299437	0.0321030367548185	60919.438	147	0.294	ns	0.1058824	0.06397085;0.16217199	0.3122	ns
Unknown	Unknown	Eulor4	1	0.0014007171671896	62811	31	4.38181818181818	1.88326479187398	0.00613768795077625	60919.438	42	0.084	ns	0.03225806	0.0008163701;0.1670211162	0.1161	ns
Unknown	Unknown	UCON87	1	0.0014007171671896	62811	6	1.45984251968504	0.676003733507472	0.00204482647871616	60919.438	405	0.81	ns	0.1666667	0.004210745;0.641234579	1	ns
Unknown	Unknown	UCON20	8	0.0112057373375168	62811	46	6.408	2.3725861765519	0.00897579560735096	60919.438	814	0.376	ns	0.173913	0.07820342;0.31419065	0.5203	ns
Unknown	Unknown	UCON71	2	0.0028014343343792	62811	17	2.46010928961749	1.26096676687669	0.00344591731512983	60919.438	537	0.93	ns	0.1176471	0.01457932;0.36440916	1	ns
Unknown	Unknown	UCON94	2	0.0028014343343792	62811	29	3.48144329896907	1.63809335018584	0.00487651739546318	60919.438	301	0.602	ns	0.06896552	0.008463962;0.227661890	0.571	ns
Unknown	Unknown	UCON66	9	0.0126064545047064	62811	64	8.735	2.73537150260385	0.0122352644554012	60919.438	609	0.786	ns	0.140625	0.06637407;0.25023684	0.8562	ns
Unknown	Unknown	UCON68	2	0.0028014343343792	62811	12	1.95641025641026	1.01876989728662	0.00274037743221966	60919.438	567	0.87	ns	0.1666667	0.02086253;0.48413775	1	ns
Unknown	Unknown	UCON96	3	0.0042021515015688	62811	17	2.7737843551797	1.34659667113725	0.00388528736438215	60919.438	697	0.61	ns	0.1764706	0.03798507;0.43431787	0.7497	ns
Unknown	Unknown	UCON22	4	0.0056028686687584	62811	37	5.15531062124249	2.13461861784216	0.00722113208936924	60919.438	399	0.798	ns	0.1081081	0.03025197;0.25417594	0.8119	ns
Unknown	Unknown	UCON48	17	0.0238121918422232	62811	195	27.463	5.01056251699715	0.038467895562528	60919.438	24	0.048	*	0.08717949	0.0516068;0.1359132	0.03023	*
Unknown	Unknown	UCON67	2	0.0028014343343792	62811	20	2.75825346112886	1.34945441699061	0.00386353297446333	60919.438	441	0.882	ns	0.1	0.01234853;0.31698271	1	ns
Unknown	Unknown	UCON64	0	0	62811	15	2.22474460839955	1.12689263400053	0.00311623796559775	60919.438	1	0.002	**	0	0.0000000;0.2180194	0.1492	ns
Unknown	Unknown	UCON1	14	0.0196100403406544	62811	241	31.557	5.52514961591795	0.0442024316450022	60919.438	1	0.002	**	0.05809129	0.03211950;0.09554729	0.0003668	***
Unknown	Unknown	UCON47	30	0.042021515015688	62811	155	19.921	4.19050346847719	0.027903686687584	60919.438	991	0.022	*	0.1935484	0.1345604;0.2646275	0.02177	*
Unknown	Unknown	UCON28b	8	0.0112057373375168	62811	75	10.366	3.10381663080755	0.0145198341550874	60919.438	281	0.562	ns	0.1066667	0.04718995;0.19940174	0.5062	ns
Unknown	Unknown	UCON60	3	0.0042021515015688	62811	38	5.32064128256513	2.02179567782399	0.00745271358494667	60919.438	188	0.376	ns	0.07894737	0.01658648;0.21377329	0.3552	ns
Unknown	Unknown	UCON103	0	0	62811	14	2.31519274376417	1.21864833537195	0.00324293022154327	60919.438	1	0.002	**	0	0.0000000;0.2316358	0.1467	ns
Unknown	Unknown	UCON85	8	0.0112057373375168	62811	28	3.95560040363269	1.68416463654529	0.00554067739191043	60919.438	986	0.032	*	0.2857143	0.1322365;0.4866683	0.04968	*
Unknown	Unknown	UCON16	6	0.00840430300313761	62811	37	5.34773869346734	2.15908599319629	0.00749066939358379	60919.438	710	0.584	ns	0.1621622	0.06192572;0.32013708	0.8139	ns
Unknown	Unknown	UCON56	1	0.0014007171671896	62811	15	2.30546265328874	1.17654876699388	0.00322930111677603	60919.438	267	0.534	ns	0.06666667	0.00168643;0.31948457	0.4936	ns
Unknown	Unknown	UCON6	11	0.0154078888390856	62811	97	12.755	3.30785684649698	0.0178661474675034	60919.438	360	0.72	ns	0.1134021	0.0579887;0.1938539	0.7632	ns
Unknown	Unknown	tot	821	1.14998879426266	62811	6436	857.119	26.9899480602741	1.20058129762438	60919.438	97	0.194	ns	0.1275637	0.1195059;0.1359606	0.1927	ns
Unknown	Unknown	UCON65	5	0.00700358583594801	62811	33	4.48286290322581	1.89260301833745	0.0062792230267058	60919.438	716	0.572	ns	0.1515152	0.0510887;0.3189898	0.798	ns
Unknown	Unknown	UCON101	27	0.0378193635141192	62811	210	26.408	4.74742815365057	0.036990138951143	60919.438	599	0.806	ns	0.1285714	0.08646756;0.18152755	0.917	ns
Unknown	Unknown	UCON18	5	0.00700358583594801	62811	34	5.31927710843374	2.02111215702505	0.00745080276282179	60919.438	551	0.902	ns	0.1470588	0.04952846;0.31056573	1	ns
Unknown	Unknown	UCON12A	1	0.0014007171671896	62811	24	3.40412371134021	1.57495343851585	0.0047682145217114	60919.438	109	0.218	ns	0.04166667	0.001054352;0.211201683	0.2403	ns
Unknown	Unknown	UCON76	10	0.014007171671896	62811	140	18.291	3.99428006945848	0.025620517705065	60919.438	18	0.036	*	0.07142857	0.03478243;0.12743630	0.04343	*
Unknown	Unknown	UCON9	4	0.0056028686687584	62811	49	6.31731731731732	2.35616498515808	0.00884877481695052	60919.438	229	0.458	ns	0.08163265	0.02269088;0.19601418	0.3993	ns
Unknown	Unknown	UCON12	4	0.0056028686687584	62811	59	7.87587587587588	2.60579910710355	0.0110318745459938	60919.438	100	0.2	ns	0.06779661	0.01877996;0.16458517	0.1785	ns
Unknown	Unknown	UCON26	16	0.0224114746750336	62811	206	29.048	5.06669195504989	0.0406880322725235	60919.438	2	0.004	**	0.0776699	0.04504549;0.12306774	0.006723	**
Unknown	Unknown	EUTREP14	46	0.0644329896907216	62811	382	52.889	6.78149450104235	0.0740825302554908	60919.438	174	0.348	ns	0.1204188	0.0895255;0.1573395	0.3358	ns
Unknown	Unknown	UCON27	10	0.014007171671896	62811	102	13.72	3.55362184654308	0.0192178395338413	60919.438	171	0.342	ns	0.09803922	0.04802276;0.17291434	0.3821	ns
Unknown	Unknown	UCON17	1	0.0014007171671896	62811	33	4.59251769464105	2.00827857251887	0.00643281837550573	60919.438	47	0.094	ns	0.03030303	0.0007669121;0.1575939723	0.07762	ns
Unknown	Unknown	MamRep564	168	0.235320484087853	62811	788	112.822	10.2642910944532	0.158031712236665	60919.438	1001	0.002	**	0.213198	0.1850839;0.2434761	1.069e-07	***
Unknown	Unknown	UCON19	2	0.0028014343343792	62811	30	4.53698074974671	1.95989200623393	0.00635502682337896	60919.438	147	0.294	ns	0.06666667	0.008178134;0.220735402	0.3046	ns
Unknown	Unknown	UCON75	4	0.0056028686687584	62811	22	3.36428571428571	1.525054629876	0.00471241275533073	60919.438	757	0.49	ns	0.1818182	0.0518673;0.4028458	0.7648	ns
Unknown	Unknown	UCON70	9	0.0126064545047064	62811	59	8.486	2.62691924213606	0.011886485880771	60919.438	663	0.678	ns	0.1525424	0.07220243;0.26991959	0.8524	ns
Unknown	Unknown	UCON41	90	0.126064545047064	62811	579	75.759	8.07627049727443	0.106116931869117	60919.438	965	0.074	ns	0.1554404	0.1268841;0.1875639	0.08422	ns
Unknown	Unknown	UCON88	10	0.014007171671896	62811	33	5.55533199195171	2.16663724678515	0.00778144889056436	60919.438	978	0.048	*	0.3030303	0.1559166;0.4871107	0.05779	ns
Unknown	Unknown	UCON28a	19	0.0266136261766024	62811	129	16.787	3.93791037710841	0.0235138390856118	60919.438	770	0.464	ns	0.1472868	0.09106673;0.22041415	0.5149	ns
