# Supplementary material for: Transposable elements generate regulatory novelty in a tissue-specific fashion
Source: BMC Genomics. 2018 Jun 18;19:468. doi: 10.1186/s12864-018-4850-3 (PMC6006921; doi:10.1186/s12864-018-4850-3)
Supplement: Supplementary file 2 — It contains two folders “TE_PIPELINE_SUMMARY_STATISTICS_ACTIVE” “TE_PIPELINE_SUMMARY_STATISTICS_REPRESSED”. In each of the two folders are included multiple spreadsheets (txt format) with the summary statistics of the TE analysis pipeline for ACTIVE and REPRESSED regions respectively. (ZIP 3922 kb) [file 12864_2018_4850_MOESM2_ESM.zip › Supplemental_File_S1/TE_PIPELINE_SUMMARY_STATISTICS_REPRESSED/E063_15_coreMarks_dense_no_header_REPRESSED.bed.shuffle-rm.nonTE-no_low.boot-1000.stats.tab.txt]

#Script TE-analysis_Shuffle_bed.pl, v4.3
#Aggregated results + stats
#Features in input file (counts):
	111083
#With 1000 bootstraps for exp (expected); sd = standard deviation; nb = number; len = length; avg = average
#Two tests are made (permutation and binomial) to assess how significant the difference between observed and random, so two pvalues are given
#For the two tailed permutation test:
#if rank is < 500 and pvalue is not "ns", there are significantly fewer observed values than expected 
#if rank is > 500 and pvalue is not "ns", there are significantly higher observed values than expected 
#The binomial test is done with binom.test from R, two sided

#Level_(tot_means_all)	#	#	#COUNTS	#	#	#	#	#	#	#	#	#	#	#	#	#
#Rclass	Rfam	Rname	obs_hits	%_obs_(%of_features)	obs_tot_hits	nb_of_trials(nb_of_TE_in_genome)	exp_avg_hits	exp_sd	%_exp_(%of_features)	exp_tot_hits(avg)	obs_rank_in_exp	2-tailed_permutation-test_pvalue(obs.vs.exp)	significance	binomal_test_proba	binomial_test_95%_confidence_interval	binomial_test_pval	significance

age	cat.2	tot	101207	91.1093506657184	101207	4687922	98201.643	41.3454107972578	88.4038448727528	98201.643	1001	0.002	**	0.02158888	0.02145751;0.02172085	2.2e-16	***
age	cat.2	Ancient	77837	70.0710279700764	101207	2716717	85212.284	96.281251671462	76.7104633472268	98201.643	1	0.002	**	0.02865113	0.02845307;0.02885019	2.2e-16	***
age	cat.2	LineageSpe	79719	71.7652566099223	101207	1971205	80038.692	114.735336027456	72.0530522222122	98201.643	5	0.01	**	0.04044176	0.04016718;0.04071769	0.2497	ns
age	cat.1	01_Human	1858	1.67262317366294	101207	10400	2027.502	46.564431084705	1.8252135790355	98201.643	1	0.002	**	0.1786538	0.1713344;0.1861536	2.304e-05	***
age	cat.1	06_Boreotheria/Eutheria?	243	0.218755345102311	101207	2965	477.352	20.1372193612625	0.429725520556701	98201.643	1	0.002	**	0.08195616	0.07233053;0.09241585	2.2e-16	***
age	cat.1	04_Primates/Glires	832	0.748989494342069	101207	9067	1449.649	33.4547907185506	1.30501426860996	98201.643	1	0.002	**	0.09176133	0.08589585;0.09789059	2.2e-16	***
age	cat.1	07_Eutheria+Metatheria	16739	15.068912434846	101207	189643	21802.825	108.169677146851	19.6275082595897	98201.643	1	0.002	**	0.08826585	0.08699275;0.08955155	2.2e-16	***
age	cat.1	07_Eutheria	63086	56.7917683173843	101207	1469955	70080.74	123.228477462223	63.088627422738	98201.643	1	0.002	**	0.04291696	0.04258989;0.04324583	2.2e-16	***
age	cat.1	10_Amniota/Theria	333	0.299775843288352	101207	2529	408.222	17.5119211791106	0.367492775672245	98201.643	1	0.002	**	0.1316726	0.1187286;0.1454758	3.497e-05	***
age	cat.1	07_Eutheria/03_Primates	1	0.000900227757622679	101207	21	3.05797101449275	1.46628911016873	0.00275287038925196	98201.643	139	0.278	ns	0.04761905	0.001204883;0.238159910	0.3491	ns
age	cat.1	02_Hominidae	1356	1.22070883933635	101207	10036	2062.839	44.7372383982237	1.85702492730661	98201.643	1	0.002	**	0.1351136	0.1284823;0.1419573	2.2e-16	***
age	cat.1	07_Metatheria	1	0.000900227757622679	101207	59	10.557	2.83915688397309	0.00950370443722262	98201.643	1	0.002	**	0.01694915	0.0004290233;0.0908559329	0.0002364	***
age	cat.1	02_Haplorrhini	443	0.398800896626847	101207	4342	778.431	24.345388412119	0.700765193593979	98201.643	1	0.002	**	0.1020267	0.09317839;0.11141437	2.2e-16	***
age	cat.1	15_Euteleostomi	14	0.0126031886067175	101207	73	11.178	3.00821630960364	0.0100627458747063	98201.643	853	0.298	ns	0.1917808	0.1090062;0.3007886	0.3321	ns
age	cat.1	07_Eutheria + Transfert Opossum?	105	0.0945239145503813	101207	890	154.39	11.4833691818981	0.138986163499365	98201.643	1	0.002	**	0.1179775	0.09751502;0.14100658	5.954e-06	***
age	cat.1	05_Boreotheria	13852	12.4699548985893	101207	118653	15979.742	101.048167564623	14.3854073080489	98201.643	1	0.002	**	0.1167438	0.1149218;0.1185845	2.2e-16	***
age	cat.1	16_Metazoa	84	0.075619131640305	101207	491	80.049	8.27182096167598	0.0720623317699378	98201.643	713	0.578	ns	0.1710794	0.1388167;0.2073624	0.6251	ns
age	cat.1	16_Vertebrata	1161	1.04516442659993	101207	8857	1390.028	33.6900316745805	1.25134178947274	98201.643	1	0.002	**	0.1310828	0.1241199;0.1382892	7.923e-12	***
age	cat.1	07_Eutheria/Primates?	72	0.0648163985488329	101207	424	69.163	7.53679203867497	0.0622624524004573	98201.643	666	0.672	ns	0.1698113	0.1353040;0.2090039	0.6935	ns
age	cat.1	03_Euarchontoglires/Primates?	1474	1.32693571473583	101207	13041	2292.082	41.2931762208043	2.0633958391473	98201.643	1	0.002	**	0.1130281	0.1076423;0.1185873	2.2e-16	***
age	cat.1	tot	101207	91.1093506657184	101207	4687922	98201.643	41.3454107972578	88.4038448727528	98201.643	1001	0.002	**	0.02158888	0.02145751;0.02172085	2.2e-16	***
age	cat.1	09_Theria	697	0.627458747063007	101207	9723	1580.717	35.6378024569973	1.42300532034605	98201.643	1	0.002	**	0.07168569	0.06663558;0.07699415	2.2e-16	***
age	cat.1	10_Theria/Mammalia	10159	9.14541378968879	101207	104874	13567.088	89.3298274602278	12.2134692077096	98201.643	1	0.002	**	0.09686862	0.09508490;0.09867467	2.2e-16	***
age	cat.1	03_Primates	66254	59.6436898535329	101207	1475760	71307.551	122.155144297235	64.1930367382948	98201.643	1	0.002	**	0.04489483	0.04456130;0.04523016	2.2e-16	***
age	cat.1	08_Eutheria/Theria	274	0.246662405588614	101207	2459	399.225	17.3979614916249	0.359393426536914	98201.643	1	0.002	**	0.1114274	0.09925548;0.12453318	8.356e-13	***
age	cat.1	13_Amniota/Euteleostemi?	24	0.0216054661829443	101207	191	31.574	5.07032861185863	0.0284237912191785	98201.643	83	0.166	ns	0.1256545	0.08219494;0.18117365	0.1718	ns
age	cat.1	14_Tetrapoda	1067	0.960543017383398	101207	8931	1354.979	32.2761569786322	1.21978970679582	98201.643	1	0.002	**	0.1194715	0.1128137;0.1263786	2.2e-16	***
age	cat.1	12_Amniota	5129	4.61726816884672	101207	36530	5462.817	60.2196306441257	4.91777949821305	98201.643	1	0.002	**	0.1404051	0.1368576;0.1440100	8.224e-07	***
age	cat.1	03_Primates/Indep	2369	2.13263955780813	101207	25104	4100.296	57.8137943644838	3.69120027366924	98201.643	1	0.002	**	0.09436743	0.09077832;0.09805075	2.2e-16	***
age	cat.1	11_Mammalia	38338	34.5129317717382	101207	619071	45309.29	131.14120601823	40.7886805361757	98201.643	1	0.002	**	0.06192828	0.06132912;0.06253154	2.2e-16	***
age	cat.1	08_Eutheria/Theria?	22271	20.0489723900147	101207	259031	27438.646	115.724452182038	24.7010307607825	98201.643	1	0.002	**	0.08597813	0.08490128;0.08706425	2.2e-16	***
age	cat.1	02_Simiiformes	19918	17.9307364763285	101207	154323	19318.143	106.436766844622	17.3907285543242	98201.643	1001	0.002	**	0.129067	0.1273979;0.1307499	4.302e-06	***
age	cat.1	02_Hominoidea	9400	8.46214092165318	101207	64786	11052.473	96.0357648958924	9.9497429849752	98201.643	1	0.002	**	0.1450931	0.1423893;0.1478287	2.2e-16	***
age	cat.1	04_Euarchontoglires	6602	5.94330365582492	101207	55401	8567.017	75.6044227525066	7.71226650342537	98201.643	1	0.002	**	0.1191675	0.1164807;0.1218943	2.2e-16	***
age	cat.1	02_Catarrhini	4682	4.21486636118938	101207	30292	5404.968	66.5793645793333	4.86570222266233	98201.643	1	0.002	**	0.1545623	0.1505082;0.1586826	2.2e-16	***
DNA?	tot	tot	598	0.538336199058362	101207	4312	678.948	22.3973421846642	0.611207835582402	98201.643	1	0.002	**	0.1386827	0.1284983;0.1493592	0.0006522	***
DNA?	PiggyBac?	tot	48	0.0432109323658886	101207	294	50.347	6.25857497844043	0.045323766913029	98201.643	395	0.79	ns	0.1632653	0.1228996;0.2105718	0.7573	ns
DNA?	PiggyBac?	EUTREP4	48	0.0432109323658886	101207	294	50.347	6.25857497844043	0.045323766913029	98201.643	395	0.79	ns	0.1632653	0.1228996;0.2105718	0.7573	ns
DNA?	hAT-Tip100?	tot	76	0.0684173095793236	101207	520	84.834	8.34590307265176	0.0763699215901623	98201.643	160	0.32	ns	0.1461538	0.1169126;0.1794850	0.3133	ns
DNA?	hAT-Tip100?	Eutr16	76	0.0684173095793236	101207	520	84.834	8.34590307265176	0.0763699215901623	98201.643	160	0.32	ns	0.1461538	0.1169126;0.1794850	0.3133	ns
DNA?	DNA?	Eulor12	9	0.00810204981860411	101207	60	8.812	2.63126957561926	0.00793280700017104	98201.643	625	0.754	ns	0.15	0.0709562;0.2657404	0.8567	ns
DNA?	DNA?	Eulor2C	6	0.00540136654573607	101207	38	5.687374749499	2.1648372879488	0.00511993261750133	98201.643	651	0.702	ns	0.1578947	0.06022973;0.31253361	0.8211	ns
DNA?	DNA?	UCON83	1	0.000900227757622679	101207	50	6.11746987951807	2.41711984930951	0.00550711619196283	98201.643	16	0.032	*	0.02	0.000506228;0.106469546	0.0273	*
DNA?	DNA?	Eulor6D	13	0.0117029608490948	101207	75	11.688	3.01392430889359	0.0105218620310939	98201.643	731	0.542	ns	0.1733333	0.09565062;0.27814872	0.6342	ns
DNA?	DNA?	tot	478	0.43030886814364	101207	3498	546.389	19.9389377911723	0.491874544259698	98201.643	1	0.002	**	0.1366495	0.1254313;0.1484787	0.001306	**
DNA?	DNA?	UCON7	23	0.0207052384253216	101207	127	20.621	3.98864240917486	0.0185635965899373	98201.643	768	0.468	ns	0.1811024	0.1184044;0.2592454	0.5479	ns
DNA?	DNA?	Eulor6C	2	0.00180045551524536	101207	21	3.5910478128179	1.63390789549163	0.00323276092004889	98201.643	272	0.544	ns	0.0952381	0.01174932;0.30377441	0.5615	ns
DNA?	DNA?	MER133B	3	0.00270068327286804	101207	40	5.65697091273822	2.23127731264858	0.00509256223971104	98201.643	172	0.344	ns	0.075	0.01574218;0.20386475	0.3601	ns
DNA?	DNA?	Eulor6E	4	0.00360091103049071	101207	31	5.03607214428858	2.02013470726884	0.00453361193367894	98201.643	418	0.836	ns	0.1290323	0.03630166;0.29833583	0.8085	ns
DNA?	DNA?	Eulor2A	9	0.00810204981860411	101207	67	10.373	2.86532390509016	0.00933806252982004	98201.643	396	0.792	ns	0.1343284	0.06330823;0.23974175	0.7378	ns
DNA?	DNA?	Eulor7	1	0.000900227757622679	101207	12	2.08744394618834	1.05896809999619	0.00187917498284017	98201.643	309	0.618	ns	0.08333333	0.002107593;0.384796165	0.7046	ns
DNA?	DNA?	MER123	5	0.00450113878811339	101207	46	7.122	2.46275885567004	0.00641142208978872	98201.643	267	0.534	ns	0.1086957	0.03624837;0.23569670	0.5398	ns
DNA?	DNA?	Eulor6A	4	0.00360091103049071	101207	30	6.00901803607214	2.08084323373133	0.00540948483212746	98201.643	242	0.484	ns	0.1333333	0.0375535;0.3072184	0.4945	ns
DNA?	DNA?	UCON100	1	0.000900227757622679	101207	19	2.72151898734177	1.35256844826502	0.00244998693530223	98201.643	186	0.372	ns	0.05263158	0.001331629;0.260280654	0.5066	ns
DNA?	DNA?	Eulor5A	13	0.0117029608490948	101207	126	19.437	3.78713260572868	0.017497726924912	98201.643	51	0.102	ns	0.1031746	0.05609042;0.16996860	0.1376	ns
DNA?	DNA?	UCON21	7	0.00630159430335875	101207	28	3.86220871327254	1.70706097887671	0.00347686748942011	98201.643	962	0.08	ns	0.25	0.1069080;0.4487155	0.09688	ns
DNA?	DNA?	Eulor6B	12	0.0108027330914721	101207	64	10.651	2.9023477776832	0.00958832584643915	98201.643	742	0.52	ns	0.1875	0.1008152;0.3046229	0.6158	ns
DNA?	DNA?	Eulor2B	11	0.00990250533384946	101207	57	9.031	2.6116775949301	0.00812995687909041	98201.643	833	0.338	ns	0.1929825	0.1004722;0.3191098	0.4677	ns
DNA?	DNA?	MER133A	4	0.00360091103049071	101207	54	7.649	2.52669412141303	0.00688584211805587	98201.643	93	0.186	ns	0.07407407	0.02055097;0.17893343	0.1757	ns
DNA?	DNA?	MER131	142	0.12783234158242	101207	1106	168.125	11.5415155669254	0.151350791750313	98201.643	12	0.024	*	0.1283906	0.1092323;0.1495496	0.02933	*
DNA?	DNA?	UCON62	4	0.00360091103049071	101207	24	3.60040774719674	1.66026793906614	0.00324118699278624	98201.643	720	0.564	ns	0.1666667	0.04735363;0.37384171	0.775	ns
DNA?	DNA?	Eulor3	3	0.00270068327286804	101207	37	4.89658634538153	2.06096732754314	0.00440804294570864	98201.643	255	0.51	ns	0.08108108	0.01704353;0.21909621	0.4713	ns
DNA?	DNA?	UCON2	19	0.0171043273948309	101207	135	21.034	4.01534145085657	0.0189353906538354	98201.643	349	0.698	ns	0.1407407	0.08691185;0.21102914	0.7221	ns
DNA?	DNA?	MER124	118	0.106226875399476	101207	747	127.038	9.85594722468093	0.11436313387287	98201.643	191	0.382	ns	0.1579652	0.1325341;0.1861302	0.4077	ns
DNA?	DNA?	Eulor10	7	0.00630159430335875	101207	39	6.315	2.22637187633417	0.00568493828938722	98201.643	715	0.574	ns	0.1794872	0.07535048;0.33534956	0.6692	ns
DNA?	DNA?	UCON14	12	0.0108027330914721	101207	98	15.417	3.55467955612693	0.0138788113392688	98201.643	207	0.414	ns	0.122449	0.06490049;0.20412687	0.406	ns
DNA?	DNA?	Eulor5B	5	0.00450113878811339	101207	43	6.05905905905906	2.19251676733969	0.00545453315004011	98201.643	425	0.85	ns	0.1162791	0.03885231;0.25083243	0.827	ns
DNA?	DNA?	MER134	19	0.0171043273948309	101207	89	14.004	3.37985316358676	0.012606789517748	98201.643	947	0.11	ns	0.2134831	0.1336974;0.3131318	0.146	ns
DNA?	DNA?	UCON58	35	0.0315079715167937	101207	235	38.771	5.49041926483795	0.0349027303907889	98201.643	272	0.544	ns	0.1489362	0.1059837;0.2009997	0.5977	ns
snRNA	tot	tot	532	0.478921167055265	101207	4380	702.778	22.8408059931873	0.632660263046551	98201.643	1	0.002	**	0.1214612	0.1119277;0.1315026	3.944e-13	***
snRNA	snRNA	U14	1	0.000900227757622679	101207	7	1.54331864904552	0.765978900658914	0.00138933828672751	98201.643	406	0.812	ns	0.1428571	0.003610297;0.578723197	1	ns
snRNA	snRNA	U4	19	0.0171043273948309	101207	162	26.96	4.62664087711655	0.0242701403455074	98201.643	51	0.102	ns	0.117284	0.07210968;0.17708269	0.1126	ns
snRNA	snRNA	U2	123	0.110728014187589	101207	1087	172.203	12.0890005763477	0.155021920545898	98201.643	1	0.002	**	0.1131555	0.09493054;0.13350345	2.615e-05	***
snRNA	snRNA	U5	26	0.0234059216981896	101207	214	33.142	5.08445549569348	0.0298353483431308	98201.643	87	0.174	ns	0.1214953	0.08092125;0.17293285	0.2185	ns
snRNA	snRNA	U3	39	0.0351088825472845	101207	229	41.315	5.62151015087373	0.037192909806181	98201.643	384	0.768	ns	0.1703057	0.1239951;0.2253760	0.7318	ns
snRNA	snRNA	U13	16	0.0144036441219629	101207	176	28.554	5.01899136025102	0.025705103391158	98201.643	10	0.02	*	0.09090909	0.05285827;0.14343207	0.007763	**
snRNA	snRNA	tot	532	0.478921167055265	101207	4380	702.778	22.8408059931873	0.632660263046551	98201.643	1	0.002	**	0.1214612	0.1119277;0.1315026	3.944e-13	***
snRNA	snRNA	U6	205	0.184546690312649	101207	1710	277.761	14.4463343300498	0.250048162185033	98201.643	1	0.002	**	0.119883	0.1048572;0.1362266	8.408e-07	***
snRNA	snRNA	U17	0	0	101207	9	1.7824377457405	0.904845998260557	0.00160459993494999	98201.643	1	0.002	**	0	0.0000000;0.3362671	0.2203	ns
snRNA	snRNA	U8	4	0.00360091103049071	101207	29	4.26802030456853	1.85096180216752	0.00384219034826979	98201.643	567	0.87	ns	0.137931	0.03889483;0.31664061	1	ns
snRNA	snRNA	U1	23	0.0207052384253216	101207	204	31.47	4.87225192686491	0.0283301675323857	98201.643	48	0.096	ns	0.1127451	0.07282786;0.16435892	0.12	ns
snRNA	snRNA	U13_	46	0.0414104768506432	101207	308	52.319	6.23860234020082	0.0470990160510609	98201.643	170	0.34	ns	0.1493506	0.1114642;0.1941420	0.3631	ns
snRNA	snRNA	U7	33	0.0297075160015484	101207	245	39.102	5.68787727961389	0.035200705778562	98201.643	164	0.328	ns	0.1346939	0.09456388;0.18393041	0.3368	ns
Retroposon	tot	tot	810	0.72918448367437	101207	5565	1068.822	30.2778973356319	0.962183232357786	98201.643	1	0.002	**	0.1455526	0.1363849;0.1550936	2.2e-16	***
Retroposon	SVA	tot	810	0.72918448367437	101207	5565	1068.822	30.2778973356319	0.962183232357786	98201.643	1	0.002	**	0.1455526	0.1363849;0.1550936	2.2e-16	***
Retroposon	SVA	SVA_D	213	0.191748512373631	101207	1433	307.403	16.9057503647544	0.276732713376484	98201.643	1	0.002	**	0.1486392	0.1306067;0.1681248	3.092e-10	***
Retroposon	SVA	SVA_B	130	0.117029608490948	101207	801	150.147	11.4784644507071	0.135166497123772	98201.643	46	0.092	ns	0.1622971	0.1374186;0.1896896	0.07013	ns
Retroposon	SVA	SVA_E	92	0.0828209537012864	101207	686	120.819	10.3313588639625	0.108764617448214	98201.643	2	0.004	**	0.1341108	0.1094996;0.1619177	0.003594	**
Retroposon	SVA	SVA_C	71	0.0639161707912102	101207	486	96.755	9.25714154961831	0.0871015366887823	98201.643	1	0.002	**	0.1460905	0.1158937;0.1806692	0.003078	**
Retroposon	SVA	SVA_A	196	0.176444640494045	101207	1186	218.823	13.5694436437461	0.196990538606267	98201.643	48	0.096	ns	0.1652614	0.1445521;0.1876451	0.09202	ns
Retroposon	SVA	SVA_F	136	0.122430975036684	101207	973	189.208	13.1041388291812	0.170330293564272	98201.643	1	0.002	**	0.1397739	0.1185883;0.1631654	9.629e-06	***
tot	tot	tot	101207	91.1093506657184	101207	4687922	98201.643	41.3454107972578	88.4038448727528	98201.643	1001	0.002	**	0.02158888	0.02145751;0.02172085	2.2e-16	***
rRNA	tot	tot	270	0.243061494558123	101207	1766	295.361	15.2695067646875	0.265892170719192	98201.643	46	0.092	ns	0.1528879	0.1364075;0.1705303	0.1108	ns
rRNA	rRNA	tot	270	0.243061494558123	101207	1766	295.361	15.2695067646875	0.265892170719192	98201.643	46	0.092	ns	0.1528879	0.1364075;0.1705303	0.1108	ns
rRNA	rRNA	SSU-rRNA_Hsa	12	0.0108027330914721	101207	80	11.957	3.06014959038206	0.0107640232978944	98201.643	599	0.806	ns	0.15	0.07998156;0.24736411	1	ns
rRNA	rRNA	LSU-rRNA_Hsa	72	0.0648163985488329	101207	411	68.116	7.56675622706318	0.0613199139382264	98201.643	715	0.574	ns	0.1751825	0.1396683;0.2154515	0.5958	ns
rRNA	rRNA	5S	188	0.169242818433064	101207	1275	215.885	13.1662874845617	0.194345669454372	98201.643	15	0.03	*	0.147451	0.1284274;0.1681156	0.03654	*
tRNA	tot	tot	305	0.274569466074917	101207	1997	292.475	15.8020593619971	0.263294113410693	98201.643	807	0.39	ns	0.1527291	0.1372201;0.1692650	0.4288	ns
tRNA	tRNA	tRNA-Arg-AGA	5	0.00450113878811339	101207	41	7.211	2.40338412561439	0.00649154236021714	98201.643	245	0.49	ns	0.1219512	0.04080673;0.26204468	0.5366	ns
tRNA	tRNA	tRNA-His-CAY_	16	0.0144036441219629	101207	44	7.16816816816817	2.485982293516	0.00645298395629229	98201.643	1000	0.004	**	0.3636364	0.2240801;0.5222785	0.001421	**
tRNA	tRNA	tRNA-Thr-ACG_	3	0.00270068327286804	101207	12	2.33745781777278	1.16381375183087	0.00210424440983119	98201.643	753	0.498	ns	0.25	0.05486064;0.57185846	0.7131	ns
tRNA	tRNA	tRNA-Arg-CGA_	0	0	101207	2	1.06227106227106	0.242091013067521	0.000956285896375739	98201.643	1	0.002	**	0	0.0000000;0.8418861	0.2198	ns
tRNA	tRNA	tRNA-Leu-TTA(m)	4	0.00360091103049071	101207	27	5.53453453453453	1.96832598237801	0.0049823416135093	98201.643	331	0.662	ns	0.1481481	0.0418874;0.3373109	0.6345	ns
tRNA	tRNA	tRNA-Lys-AAA	7	0.00630159430335875	101207	47	5.19	2.08043943152119	0.0046721820620617	98201.643	866	0.272	ns	0.1489362	0.06204412;0.28305753	0.3546	ns
tRNA	tRNA	tRNA-Ser-TCG	1	0.000900227757622679	101207	7	1.48644578313253	0.720187268306066	0.00133813975417708	98201.643	421	0.842	ns	0.1428571	0.003610297;0.578723197	1	ns
tRNA	tRNA	tRNA-Thr-ACY	1	0.000900227757622679	101207	13	2.62842105263158	1.33992459705555	0.00236617759029877	98201.643	213	0.426	ns	0.07692308	0.001945628;0.360297435	0.4873	ns
tRNA	tRNA	tRNA-Ser-TCA_	3	0.00270068327286804	101207	4	1.3265306122449	0.571989841155696	0.00119417967847906	98201.643	634	0.736	ns	0.75	0.1941204;0.9936905	0.1096	ns
tRNA	tRNA	tRNA-Arg-CGY_	6	0.00540136654573607	101207	40	4.8968968968969	2.0407620635391	0.00440832251280295	98201.643	789	0.426	ns	0.15	0.05710226;0.29835267	0.6262	ns
tRNA	tRNA	tRNA-Cys-TGY	19	0.0171043273948309	101207	136	20.636	4.16855860950532	0.0185771000063016	98201.643	405	0.81	ns	0.1397059	0.08625598;0.20954194	0.811	ns
tRNA	tRNA	tRNA-Glu-GAA	16	0.0144036441219629	101207	95	17.643	3.6817259683613	0.0158827183277369	98201.643	398	0.796	ns	0.1684211	0.09944375;0.25904819	0.7918	ns
tRNA	tRNA	tRNA-Ala-GCY	5	0.00450113878811339	101207	28	3.51487179487179	1.646206004239	0.00316418515422864	98201.643	865	0.274	ns	0.1785714	0.06064291;0.36893335	0.388	ns
tRNA	tRNA	tRNA-Thr-ACG	0	0	101207	3	1.25842696629213	0.47119081640332	0.00113287088599708	98201.643	1	0.002	**	0	0.0000000;0.7075982	0.2695	ns
tRNA	tRNA	tRNA-Gly-GGY	10	0.00900227757622679	101207	37	6.49349349349349	2.28213145011827	0.0058456230867851	98201.643	949	0.106	ns	0.2702703	0.1379026;0.4411936	0.1319	ns
tRNA	tRNA	tRNA-Met	13	0.0117029608490948	101207	50	10.415	2.75832981773091	0.0093758720956402	98201.643	857	0.29	ns	0.26	0.1463006;0.4034477	0.3834	ns
tRNA	tRNA	tRNA-Ile-ATC	2	0.00180045551524536	101207	9	3.45674044265594	1.33910125992193	0.00311185369737578	98201.643	248	0.496	ns	0.2222222	0.02814497;0.60009357	0.4971	ns
tRNA	tRNA	tRNA-Met_	3	0.00270068327286804	101207	48	5.878	2.07880673402735	0.0052915387593061	98201.643	127	0.254	ns	0.0625	0.01307924;0.17195993	0.2714	ns
tRNA	tRNA	tRNA-Thr-ACA	5	0.00450113878811339	101207	25	3.97272727272727	1.69942107443511	0.00357635936437373	98201.643	811	0.382	ns	0.2	0.06831146;0.40703743	0.582	ns
tRNA	tRNA	tRNA-Trp-TGG	3	0.00270068327286804	101207	13	2.49171270718232	1.21576473862027	0.00224310894302667	98201.643	732	0.54	ns	0.2307692	0.05038107;0.53813154	0.7241	ns
tRNA	tRNA	tRNA-Lys-AAG	16	0.0144036441219629	101207	73	12.234	3.11816724486789	0.0110133863867558	98201.643	916	0.172	ns	0.2191781	0.1307807;0.3313840	0.2705	ns
tRNA	tRNA	tRNA-Leu-TTG	5	0.00450113878811339	101207	26	2.52085561497326	1.28295668432842	0.00226934419755792	98201.643	913	0.178	ns	0.1923077	0.06554811;0.39350553	0.1012	ns
tRNA	tRNA	tRNA-Gln-CAG	18	0.0162040996372082	101207	79	12.095	2.99281338073925	0.0108882547284463	98201.643	984	0.036	*	0.2278481	0.1409802;0.3359836	0.08328	ns
tRNA	tRNA	tRNA-Ile-ATT	9	0.00810204981860411	101207	53	8.323	2.58908755633609	0.00749259562669355	98201.643	678	0.648	ns	0.1698113	0.08070888;0.29802167	0.7094	ns
tRNA	tRNA	tRNA-Arg-AGG	3	0.00270068327286804	101207	20	3.69207317073171	1.62874052494275	0.00332370675146666	98201.643	475	0.95	ns	0.15	0.03207094;0.37892683	1	ns
tRNA	tRNA	tRNA-Glu-GAG_	25	0.022505693940567	101207	96	15.513	3.47129383384364	0.0139652332040006	98201.643	998	0.008	**	0.2604167	0.1761509;0.3599859	0.01214	*
tRNA	tRNA	tRNA-Arg-CGG	1	0.000900227757622679	101207	17	1.36034482758621	0.58135677623	0.00122462017373154	98201.643	400	0.8	ns	0.05882353	0.001488174;0.286889397	1	ns
tRNA	tRNA	tRNA-Gln-CAA	4	0.00360091103049071	101207	24	3.6745867768595	1.68713571569555	0.00330796501432218	98201.643	698	0.608	ns	0.1666667	0.04735363;0.37384171	0.7784	ns
tRNA	tRNA	tRNA-Val-GTG	19	0.0171043273948309	101207	38	6.558	2.22431643063294	0.00590369363448953	98201.643	1001	0.002	**	0.5	0.333789;0.666211	3.814e-06	***
tRNA	tRNA	tRNA-Tyr-TAT	0	0	101207	5	1.28813559322034	0.50225301167097	0.0011596154165987	98201.643	1	0.002	**	0	0.0000000;0.5218238	0.3372	ns
tRNA	tRNA	tRNA-Arg-CGA	1	0.000900227757622679	101207	8	1.57627118644068	0.735906099811679	0.00141900307557473	98201.643	393	0.786	ns	0.125	0.003159724;0.526509671	1	ns
tRNA	tRNA	tRNA-Ala-GCY_	7	0.00630159430335875	101207	82	2.63412017167382	1.36089113509091	0.00237130809545459	98201.643	929	0.146	ns	0.08536585	0.03501266;0.16800795	0.01649	*
tRNA	tRNA	tRNA-Tyr-TAC	5	0.00450113878811339	101207	34	6.077	2.14188203658806	0.00547068408307302	98201.643	418	0.836	ns	0.1470588	0.04952846;0.31056573	0.8232	ns
tRNA	tRNA	tRNA-Pro-CCA	1	0.000900227757622679	101207	9	1.91850989522701	0.95486467186122	0.00172709586095713	98201.643	353	0.706	ns	0.1111111	0.002809137;0.482496515	0.6946	ns
tRNA	tRNA	tRNA-Leu-TTA	7	0.00630159430335875	101207	13	2.3025302530253	1.11842999836974	0.00207280164653935	98201.643	910	0.184	ns	0.5384615	0.2513455;0.8077676	0.003445	**
tRNA	tRNA	tRNA-Val-GTY	7	0.00630159430335875	101207	29	4.1417004048583	1.77342819466166	0.00372847366821053	98201.643	943	0.118	ns	0.2413793	0.1029836;0.4354003	0.1763	ns
tRNA	tRNA	tRNA-Leu-CTG	4	0.00360091103049071	101207	16	2.79746835443038	1.3629251122941	0.00251835866372927	98201.643	835	0.334	ns	0.25	0.07266204;0.52377082	0.505	ns
tRNA	tRNA	tRNA-Met-i	7	0.00630159430335875	101207	40	5.93193193193193	2.21204830117809	0.00534008978145345	98201.643	779	0.446	ns	0.175	0.07338273;0.32779013	0.6545	ns
tRNA	tRNA	tRNA-Thr-ACY_	5	0.00450113878811339	101207	12	2.02325581395349	1.03576041235679	0.0018213910444924	98201.643	858	0.288	ns	0.4166667	0.1516522;0.7233303	0.03803	*
tRNA	tRNA	tRNA-Asn-AAT	0	0	101207	2	1	0	0.000900227757622679	98201.643	1	0.002	**	0	0.0000000;0.8418861	0.5	ns
tRNA	tRNA	tot	305	0.274569466074917	101207	1997	292.475	15.8020593619971	0.263294113410693	98201.643	807	0.39	ns	0.1527291	0.1372201;0.1692650	0.4288	ns
tRNA	tRNA	tRNA-Gly-GGA	17	0.0153038718795855	101207	107	17.737	3.83464933671066	0.0159673397369534	98201.643	490	0.98	ns	0.1588785	0.09536355;0.24214953	1	ns
tRNA	tRNA	tRNA-Asn-AAC	9	0.00810204981860411	101207	46	8.274	2.6510284706038	0.00744848446657004	98201.643	688	0.628	ns	0.1956522	0.09357573;0.33914760	0.7045	ns
tRNA	tRNA	tRNA-Ile-ATA	8	0.00720182206098143	101207	65	10.533	2.87909711545133	0.00948209897103967	98201.643	254	0.508	ns	0.1230769	0.0546631;0.2281859	0.5008	ns
tRNA	tRNA	tRNA-Leu-CTA_	1	0.000900227757622679	101207	7	1.48885350318471	0.708708615687318	0.00134030725060064	98201.643	391	0.782	ns	0.1428571	0.003610297;0.578723197	1	ns
tRNA	tRNA	tRNA-Ser-TCA(m)	6	0.00540136654573607	101207	31	4.83249243188698	1.92175050244029	0.00435034382568618	98201.643	815	0.374	ns	0.1935484	0.0745199;0.3747322	0.6178	ns
tRNA	tRNA	tRNA-Phe-TTY	8	0.00720182206098143	101207	87	6.25	2.38268276889249	0.00562642348514174	98201.643	836	0.332	ns	0.09195402	0.04054017;0.17316917	0.4079	ns
tRNA	tRNA	tRNA-Ala-GCA	4	0.00360091103049071	101207	40	1.82247765006386	0.963744557478886	0.00164064496823443	98201.643	772	0.46	ns	0.1	0.02792542;0.23663740	0.1078	ns
tRNA	tRNA	tRNA-Leu-CTY	5	0.00450113878811339	101207	30	2.89146469968388	1.38627268829616	0.00260297678284155	98201.643	909	0.186	ns	0.1666667	0.0564217;0.3472117	0.2052	ns
tRNA	tRNA	tRNA-Leu-CTA	0	0	101207	1	1.00921658986175	0.0957805850067908	0.000908524787646851	98201.643	1	0.002	**	na	na	na	na
tRNA	tRNA	tRNA-SeC(e)-TGA	0	0	101207	3	1.27272727272727	0.486300932873194	0.0011457444187925	98201.643	1	0.002	**	0	0.0000000;0.7075982	0.2672	ns
tRNA	tRNA	tRNA-Ser-TCY	4	0.00360091103049071	101207	15	2.27951002227171	1.20332268733951	0.00205207819582809	98201.643	852	0.3	ns	0.2666667	0.07787155;0.55100324	0.2678	ns
tRNA	tRNA	tRNA-Val-GTA	4	0.00360091103049071	101207	12	2.43027027027027	1.14847557178903	0.00218779675582247	98201.643	875	0.254	ns	0.3333333	0.09924609;0.65112449	0.2783	ns
tRNA	tRNA	tRNA-Gly-GGG	11	0.00990250533384946	101207	47	7.788	2.44028912447093	0.00701097377636542	98201.643	933	0.138	ns	0.2340426	0.1230335;0.3802573	0.2359	ns
tRNA	tRNA	tRNA-Glu-GAG	4	0.00360091103049071	101207	18	2.53087757313109	1.22866609732047	0.00227836624247733	98201.643	859	0.286	ns	0.2222222	0.06409205;0.47637277	0.306	ns
tRNA	tRNA	tRNA-Ser-AGY	4	0.00360091103049071	101207	14	2.27323628219485	1.15372779853898	0.00204643040086678	98201.643	856	0.292	ns	0.2857143	0.08388932;0.58103526	0.2647	ns
tRNA	tRNA	tRNA-His-CAY	0	0	101207	1	1	0	0.000900227757622679	98201.643	1	0.002	**	0	0.000;0.975	2.2e-16	***
tRNA	tRNA	tRNA-Gln-CAA_	9	0.00810204981860411	101207	34	6.417	2.09559120596134	0.00577676152066473	98201.643	925	0.154	ns	0.2647059	0.1288174;0.4436154	0.2717	ns
tRNA	tRNA	tRNA-Pro-CCY	2	0.00180045551524536	101207	17	3.33744855967078	1.51725973668872	0.00300446383305347	98201.643	307	0.614	ns	0.1176471	0.01457932;0.36440916	0.5524	ns
tRNA	tRNA	tRNA-Asp-GAY	6	0.00540136654573607	101207	49	7.27	2.37502436634675	0.00654465579791687	98201.643	389	0.778	ns	0.122449	0.04628903;0.24769297	0.8401	ns
tRNA	tRNA	tRNA-Ser-TCA	0	0	101207	1	1	0	0.000900227757622679	98201.643	1	0.002	**	0	0.000;0.975	2.2e-16	***
tRNA	tRNA	tRNA-Pro-CCG	2	0.00180045551524536	101207	4	1.32678571428571	0.533658206169465	0.00119440932841723	98201.643	543	0.918	ns	0.5	0.06758599;0.93241401	0.604	ns
tRNA	tRNA	tRNA-Ala-GCG	1	0.000900227757622679	101207	11	1.46165413533835	0.666848572579784	0.00131582162467555	98201.643	418	0.836	ns	0.09090909	0.002298972;0.412779917	1	ns
LTR?	tot	tot	916	0.824608625982373	101207	8420	1326.654	32.2441617966721	1.19429075556116	98201.643	1	0.002	**	0.1087886	0.1022146;0.1156347	2.2e-16	***
LTR?	LTR?	MER129	16	0.0144036441219629	101207	122	20.189	4.12847711914737	0.0181746981986443	98201.643	201	0.402	ns	0.1311475	0.07685792;0.20422375	0.3928	ns
LTR?	LTR?	Eutr18	145	0.130533024855288	101207	676	116.36	9.44550780093996	0.104750501876975	98201.643	1001	0.002	**	0.214497	0.1841167;0.2473932	0.004301	**
LTR?	LTR?	MamRep605	330	0.297075160015484	101207	3549	556.686	20.6063102962181	0.501144189479938	98201.643	1	0.002	**	0.09298394	0.08362677;0.10301759	2.2e-16	***
LTR?	LTR?	MamRep1151	119	0.107127103157099	101207	1260	208.179	13.0295329052015	0.187408514354132	98201.643	1	0.002	**	0.09444444	0.07886088;0.11194886	5.751e-13	***
LTR?	LTR?	MamRep605b	250	0.22505693940567	101207	2374	377.842	17.1042565343131	0.340143856395668	98201.643	1	0.002	**	0.1053075	0.09324218;0.11835619	5.728e-14	***
LTR?	LTR?	tot	916	0.824608625982373	101207	8420	1326.654	32.2441617966721	1.19429075556116	98201.643	1	0.002	**	0.1087886	0.1022146;0.1156347	2.2e-16	***
LTR?	LTR?	UCON51	4	0.00360091103049071	101207	42	5.76429287863591	2.25520567510539	0.00518917645241478	98201.643	292	0.584	ns	0.0952381	0.02656357;0.22622487	0.6517	ns
LTR?	LTR?	Eutr5	70	0.0630159430335875	101207	397	63.59	7.08873403014602	0.0572454831072261	98201.643	826	0.352	ns	0.1763224	0.1401087;0.2174438	0.3739	ns
LINE	Penelope	tot	130	0.117029608490948	101207	1097	169.694	11.2987621457408	0.152763249102023	98201.643	1	0.002	**	0.118505	0.09996639;0.13911673	0.00071	***
LINE	Penelope	Penelope1_Vert	130	0.117029608490948	101207	1097	169.694	11.2987621457408	0.152763249102023	98201.643	1	0.002	**	0.118505	0.09996639;0.13911673	0.00071	***
LINE	L1-Tx1	tot	15	0.0135034163643402	101207	189	29.314	5.12480903719033	0.0263892764869512	98201.643	1	0.002	**	0.07936508	0.04509969;0.12752200	0.002494	**
LINE	L1-Tx1	MARE6	15	0.0135034163643402	101207	189	29.314	5.12480903719033	0.0263892764869512	98201.643	1	0.002	**	0.07936508	0.04509969;0.12752200	0.002494	**
LINE	RTE-X	tot	1400	1.26031886067175	101207	15596	2371.642	43.5699457903745	2.13501795954376	98201.643	1	0.002	**	0.08976661	0.08532519;0.09436171	2.2e-16	***
LINE	RTE-X	L5	81	0.072918448367437	101207	737	123.366	9.83528224184628	0.111057497546879	98201.643	1	0.002	**	0.109905	0.08824339;0.13474424	1.335e-05	***
LINE	RTE-X	L4_C_Mam	459	0.413204540748809	101207	5015	789.302	25.4635266054643	0.710551569547095	98201.643	1	0.002	**	0.09152542	0.08368451;0.09984545	2.2e-16	***
LINE	RTE-X	L4_B_Mam	304	0.273669238317294	101207	3247	503.636	21.2965971236968	0.453387106938055	98201.643	1	0.002	**	0.09362488	0.08382052;0.10416803	2.2e-16	***
LINE	RTE-X	L4_A_Mam	611	0.550039159907457	101207	6597	1019.012	29.2910194397501	0.917342887750601	98201.643	1	0.002	**	0.09261786	0.08572779;0.09987041	2.2e-16	***
LINE	L1	L1M2	1652	1.48717625559266	101207	9096	1691.477	36.5727636095228	1.52271454678034	98201.643	151	0.302	ns	0.1816183	0.1737434;0.1896976	0.2932	ns
LINE	L1	L1P	19	0.0171043273948309	101207	161	25.626	4.34914233372962	0.0230692365168388	98201.643	83	0.166	ns	0.1180124	0.07256737;0.17814436	0.1626	ns
LINE	L1	L1MEg1	69	0.0621157152759648	101207	1013	145.455	11.0048662909679	0.130942628485007	98201.643	1	0.002	**	0.06811451	0.05338023;0.08541521	9.252e-14	***
LINE	L1	L1MB7	2428	2.18575299550786	101207	23185	4166.146	55.2646076694738	3.75048027150869	98201.643	1	0.002	**	0.1047229	0.1008097;0.1087355	2.2e-16	***
LINE	L1	L1MB1	698	0.62835897482063	101207	6197	1127.461	29.8763296620264	1.01497168783702	98201.643	1	0.002	**	0.1126351	0.1048668;0.1207701	2.2e-16	***
LINE	L1	L1P2	388	0.349288369957599	101207	1631	353.313	18.0374160948673	0.318062169728941	98201.643	974	0.056	ns	0.2378909	0.2174067;0.2593227	0.03811	*
LINE	L1	L1MCb	221	0.198950334434612	101207	2145	370.012	17.9000633593367	0.333095073053483	98201.643	1	0.002	**	0.1030303	0.09048128;0.11667536	2.2e-16	***
LINE	L1	L1M3b	121	0.108927558672344	101207	564	100.025	9.44232664826487	0.0900452814562084	98201.643	990	0.024	*	0.214539	0.1813435;0.2507568	0.02369	*
LINE	L1	L1MEh	303	0.272769010559672	101207	3050	491.428	19.2399321981911	0.442397126472998	98201.643	1	0.002	**	0.09934426	0.08895268;0.11051133	2.2e-16	***
LINE	L1	L1ME2	1166	1.04966556538804	101207	12799	2153.235	41.6802473363345	1.93840191568467	98201.643	1	0.002	**	0.09110087	0.08617002;0.09621854	2.2e-16	***
LINE	L1	L1PA16	2174	1.9570951450717	101207	13973	2576.431	49.2071598812976	2.31937470179956	98201.643	1	0.002	**	0.1555858	0.1496123;0.1617031	2.2e-16	***
LINE	L1	L1MEd	1435	1.29182683218854	101207	16918	2726.153	45.1913470572503	2.45415860212634	98201.643	1	0.002	**	0.0848209	0.08066463;0.08912053	2.2e-16	***
LINE	L1	L1M4b	482	0.433909779174131	101207	4228	806.679	25.1286571151028	0.726194827291305	98201.643	1	0.002	**	0.1140019	0.1045730;0.1239677	2.2e-16	***
LINE	L1	L1ME3A	1554	1.39895393534564	101207	15879	2655.879	45.7464654164461	2.39089599668716	98201.643	1	0.002	**	0.0978651	0.09328605;0.10259207	2.2e-16	***
LINE	L1	L1M4	2289	2.06062133719831	101207	20125	3551.403	50.1439229020228	3.19707155910445	98201.643	1	0.002	**	0.1137391	0.1093838;0.1182064	2.2e-16	***
LINE	L1	L1MC4	1838	1.65461861851048	101207	23685	3854.122	51.6057969057186	3.46958760566423	98201.643	1	0.002	**	0.07760186	0.07422546;0.08108233	2.2e-16	***
LINE	L1	L1MEf	1051	0.946139373261435	101207	11271	1873.834	39.3758924331234	1.68687737997713	98201.643	1	0.002	**	0.09324816	0.08794113;0.09876635	2.2e-16	***
LINE	L1	L1MDa	772	0.694975828884708	101207	6954	1267.006	31.4090511237206	1.14059397027448	98201.643	1	0.002	**	0.1110152	0.1037239;0.1186344	2.2e-16	***
LINE	L1	L1ME3G	1924	1.73203820566603	101207	18628	3104.325	49.9899426821973	2.79459953368202	98201.643	1	0.002	**	0.1032854	0.0989504;0.1077446	2.2e-16	***
LINE	L1	L1MEj	187	0.168342590675441	101207	2345	407.138	18.2537161738139	0.366516928782982	98201.643	1	0.002	**	0.07974414	0.06909687;0.09145462	2.2e-16	***
LINE	L1	L1P4e	61	0.0549138932149834	101207	194	42.47	5.7473587091926	0.0382326728662352	98201.643	1001	0.002	**	0.314433	0.2498199;0.3848224	0.002246	**
LINE	L1	L1ME3E	377	0.33938586462375	101207	4540	747.813	25.6971666799158	0.673202020111088	98201.643	1	0.002	**	0.08303965	0.07517292;0.09144744	2.2e-16	***
LINE	L1	L1MC2	696	0.626558519305384	101207	6382	1142.486	30.3111294505594	1.0284976098953	98201.643	1	0.002	**	0.1090567	0.1015108;0.1169620	2.2e-16	***
LINE	L1	L1PA2	595	0.535635515785494	101207	4918	1106.175	33.8294369714573	0.995809439788266	98201.643	1	0.002	**	0.1209841	0.1119953;0.1304256	2.2e-16	***
LINE	L1	L1MA2	1246	1.12168378599786	101207	7417	1681.014	37.2793180134985	1.51329546375233	98201.643	1	0.002	**	0.1679924	0.1595485;0.1766982	2.2e-16	***
LINE	L1	L1M3e	215	0.193548967888876	101207	810	177.479	11.9649788850512	0.159771522195115	98201.643	1000	0.004	**	0.2654321	0.2353058;0.2972763	0.001905	**
LINE	L1	L1MC5	1291	1.16219403509088	101207	14431	2377.716	41.2420932331793	2.14048594294356	98201.643	1	0.002	**	0.08946019	0.08485210;0.09423456	2.2e-16	***
LINE	L1	L1MEa	42	0.0378095658201525	101207	355	56.382	6.95416683984763	0.0507566414302819	98201.643	19	0.038	*	0.1183099	0.08661193;0.15654176	0.03524	*
LINE	L1	L1PB1	2004	1.80405642627585	101207	13093	2555.73	47.0538326086533	2.30073908698901	98201.643	1	0.002	**	0.1530589	0.1469312;0.1593412	2.2e-16	***
LINE	L1	L1MCc	334	0.300676071045975	101207	3179	525.114	21.6229173460603	0.472722198716275	98201.643	1	0.002	**	0.1050645	0.09461493;0.11624681	2.2e-16	***
LINE	L1	L1PA8	1448	1.30352979303764	101207	8111	1513.955	37.8354396762546	1.36290431479164	98201.643	39	0.078	ns	0.178523	0.1702439;0.1870337	0.06	ns
LINE	L1	L1P4	513	0.461816839660434	101207	3775	681.991	22.9724760018082	0.613947228648848	98201.643	1	0.002	**	0.135894	0.1251152;0.1472399	1.427e-13	***
LINE	L1	L1M7	280	0.25206377213435	101207	3059	488.618	20.3441382211182	0.439867486474078	98201.643	1	0.002	**	0.09153318	0.08154514;0.10231005	2.2e-16	***
LINE	L1	L1PA13	1636	1.4727726114707	101207	9060	1786.885	38.5263553305403	1.6086034766796	98201.643	1	0.002	**	0.180574	0.1727017;0.1886522	5.969e-05	***
LINE	L1	L1PREC2	1443	1.29902865424953	101207	7902	1574.129	36.0323561495733	1.41707461987883	98201.643	1	0.002	**	0.182612	0.1741485;0.1913102	0.0002004	***
LINE	L1	L1M2a1	35	0.0315079715167937	101207	120	27.164	4.91520734692477	0.0244537868080624	98201.643	953	0.098	ns	0.2916667	0.2122897;0.3816243	0.101	ns
LINE	L1	L1MA9	1777	1.5997047252955	101207	16437	2857.45	45.2240059118021	2.57235580601892	98201.643	1	0.002	**	0.1081098	0.1034019;0.1129568	2.2e-16	***
LINE	L1	L1MA4	1198	1.07847285363197	101207	10000	1789.087	37.9696078742212	1.61058577820189	98201.643	1	0.002	**	0.1198	0.1134968;0.1263255	2.2e-16	***
LINE	L1	L1PB3	517	0.465417750690925	101207	3601	724.847	24.002327026826	0.652527389429526	98201.643	1	0.002	**	0.1435712	0.1322722;0.1554521	2.2e-16	***
LINE	L1	HAL1b	430	0.387097935777752	101207	4340	716.608	24.6227662259263	0.645110412934472	98201.643	1	0.002	**	0.09907834	0.09034649;0.10835389	2.2e-16	***
LINE	L1	L1MC1	1315	1.18379950127382	101207	13002	2182.442	42.320463816665	1.96469486780155	98201.643	1	0.002	**	0.1011383	0.09600692;0.10644895	2.2e-16	***
LINE	L1	L1PA4	1957	1.76174572166758	101207	11926	2546.758	51.0549316133324	2.29266224354762	98201.643	1	0.002	**	0.1640953	0.1574889;0.1708660	2.2e-16	***
LINE	L1	L1MD3	634	0.570744398332778	101207	5356	962.464	26.6582701495683	0.866436808512554	98201.643	1	0.002	**	0.1183719	0.1098366;0.1273254	2.2e-16	***
LINE	L1	L1PBa	461	0.415004996264055	101207	2167	474.346	20.6875871058048	0.427019435917287	98201.643	268	0.536	ns	0.2127365	0.1956728;0.2305806	0.4995	ns
LINE	L1	L1MA8	1242	1.11808287496737	101207	11124	1941.302	38.2754726660274	1.74761394632842	98201.643	1	0.002	**	0.1116505	0.1058552;0.1176498	2.2e-16	***
LINE	L1	L1M3c	247	0.222356256132802	101207	1070	219.997	12.9251712194095	0.198047405993716	98201.643	990	0.024	*	0.2308411	0.2058945;0.2572772	0.04491	*
LINE	L1	L1P4b	36	0.0324081992744164	101207	155	36.637	5.34020118991304	0.0329816443560221	98201.643	498	0.996	ns	0.2322581	0.1682823;0.3067570	1	ns
LINE	L1	L1MC	968	0.871420469378753	101207	7862	1347.051	33.5372202805203	1.21265270113339	98201.643	1	0.002	**	0.1231239	0.1159379;0.1305905	2.2e-16	***
LINE	L1	L1M3de	87	0.078319814913173	101207	499	98.878	9.24264802654209	0.0890127202182152	98201.643	116	0.232	ns	0.1743487	0.1420693;0.2105426	0.1964	ns
LINE	L1	L1MA5	577	0.519431416148285	101207	4447	828.521	25.8505282114081	0.745857601973299	98201.643	1	0.002	**	0.1297504	0.1200073;0.1399826	2.2e-16	***
LINE	L1	HAL1M8	206	0.185446918070272	101207	2197	373.614	16.8201641466997	0.336337693436439	98201.643	1	0.002	**	0.09376422	0.08189548;0.10672882	2.2e-16	***
LINE	L1	L1ME4c	1037	0.933536184654718	101207	9421	1544.299	32.9235410999266	1.39022082586894	98201.643	1	0.002	**	0.1100732	0.1038214;0.1165673	2.2e-16	***
LINE	L1	L1M2a	121	0.108927558672344	101207	489	89.644	8.96156088935257	0.0807000171043274	98201.643	1001	0.002	**	0.2474438	0.2097996;0.2881728	0.0004355	***
LINE	L1	L1MC3	1176	1.05866784296427	101207	13130	2249.952	41.898247686021	2.02546924371866	98201.643	1	0.002	**	0.08956588	0.08473475;0.09457980	2.2e-16	***
LINE	L1	L1P4d	51	0.0459116156387566	101207	167	35.877	5.49764450424862	0.0322974712602288	98201.643	998	0.008	**	0.3053892	0.2365780;0.3812577	0.0061	**
LINE	L1	L1ME3C	273	0.245762177830991	101207	3264	553.237	21.5380760449888	0.498039303943898	98201.643	1	0.002	**	0.08363971	0.07436521;0.09366793	2.2e-16	***
LINE	L1	L1M4a2	248	0.223256483890424	101207	2051	380.652	17.4880738999104	0.342673496394588	98201.643	1	0.002	**	0.1209166	0.1071123;0.1358144	2.889e-15	***
LINE	L1	L1M2c	112	0.10082550885374	101207	450	83.245	8.61877359363026	0.0749394596832999	98201.643	1000	0.004	**	0.2488889	0.2095930;0.2915214	0.0008096	***
LINE	L1	L1M1	1853	1.66812203487482	101207	9983	2122.83	40.6720704823017	1.91103049071415	98201.643	1	0.002	**	0.1856155	0.1780313;0.1933837	2.184e-11	***
LINE	L1	L1M6	443	0.398800896626847	101207	5357	874.085	25.9602717765187	0.786875579521619	98201.643	1	0.002	**	0.08269554	0.07545564;0.09039376	2.2e-16	***
LINE	L1	L1PA7	2483	2.23526552217711	101207	13116	2690.75	48.9074783795019	2.42228783882322	98201.643	1	0.002	**	0.1893108	0.1826377;0.1961220	6.182e-06	***
LINE	L1	L1P3b	28	0.025206377213435	101207	83	16.898	3.68852290235552	0.015212048648308	98201.643	1000	0.004	**	0.3373494	0.2371862;0.4494994	0.00399	**
LINE	L1	L1MA10	565	0.508628683056813	101207	5109	893.587	26.8752434353572	0.804431821250777	98201.643	1	0.002	**	0.1105892	0.1021158;0.1195103	2.2e-16	***
LINE	L1	L1MB8	1700	1.53038718795855	101207	16563	2932.214	48.1412274644278	2.63966043408982	98201.643	1	0.002	**	0.1026384	0.09805642;0.10736046	2.2e-16	***
LINE	L1	L1MA4A	913	0.821907942709505	101207	6240	1190.187	31.0604697933528	1.07143937416166	98201.643	1	0.002	**	0.1463141	0.1376318;0.1553284	2.2e-16	***
LINE	L1	L1PB	264	0.237660128012387	101207	1846	358.998	17.0164495578706	0.323179964531026	98201.643	1	0.002	**	0.1430119	0.1273478;0.1598195	7.749e-09	***
LINE	L1	L1MB4	1054	0.948840056534303	101207	9160	1648.734	37.1435712996056	1.48423611173627	98201.643	1	0.002	**	0.1150655	0.1085993;0.1217776	2.2e-16	***
LINE	L1	L1M4c	517	0.465417750690925	101207	3615	651.162	23.6793257181548	0.586194107109099	98201.643	1	0.002	**	0.1430152	0.1317567;0.1548542	2.56e-09	***
LINE	L1	L1MEg	1225	1.10277900308778	101207	13185	2132.279	41.0094981429661	1.91953674279593	98201.643	1	0.002	**	0.09290861	0.08800572;0.09799201	2.2e-16	***
LINE	L1	L1P1	557	0.501426860995832	101207	3259	622.526	22.5094202057272	0.560415185041816	98201.643	3	0.006	**	0.1709113	0.1581337;0.1842823	0.003265	**
LINE	L1	L1ME3	1005	0.904728896410792	101207	9162	1583.308	35.3754796513144	1.42533781046605	98201.643	1	0.002	**	0.1096922	0.1033635;0.1162703	2.2e-16	***
LINE	L1	X9_LINE	85	0.0765193593979277	101207	653	106.611	9.18913048765328	0.0959741814679114	98201.643	10	0.02	*	0.1301685	0.1053134;0.1584211	0.02266	*
LINE	L1	L1PA17	729	0.656266035306933	101207	4789	924.485	26.9368403560694	0.832247058505802	98201.643	1	0.002	**	0.1522238	0.1421594;0.1627142	1.978e-13	***
LINE	L1	L1PA15-16	323	0.290773565712125	101207	1431	276.259	15.4928353424074	0.248696020093084	98201.643	1000	0.004	**	0.2257163	0.2042876;0.2482769	0.002054	**
LINE	L1	L1ME3B	659	0.593250092273345	101207	8120	1375.253	33.7214787506291	1.23804092435386	98201.643	1	0.002	**	0.08115764	0.07530758;0.08731030	2.2e-16	***
LINE	L1	L1MD1	699	0.629259202578252	101207	6979	1252.652	32.2309436679991	1.12767210104156	98201.643	1	0.002	**	0.1001576	0.09321077;0.10744049	2.2e-16	***
LINE	L1	L1HS	211	0.189948056858385	101207	1571	364.419	19.7568664715023	0.328060099205099	98201.643	1	0.002	**	0.1343094	0.1178250;0.1521733	2.2e-16	***
LINE	L1	L1MEb	190	0.171043273948309	101207	1672	286.216	14.9595833208393	0.257659587875733	98201.643	1	0.002	**	0.1136364	0.09881329;0.12983038	5.954e-11	***
LINE	L1	L1PA11	906	0.815606348406147	101207	4144	835.669	26.7192319567078	0.752292429984786	98201.643	994	0.016	*	0.2186293	0.2061264;0.2315302	0.007117	**
LINE	L1	HAL1ME	659	0.593250092273345	101207	7407	1202.774	31.1262874395545	1.08277054094686	98201.643	1	0.002	**	0.08896989	0.08258150;0.09568386	2.2e-16	***
LINE	L1	L1PA8A	514	0.462717067418057	101207	2429	517.407	22.0431679268714	0.465784143388277	98201.643	446	0.892	ns	0.2116097	0.1955160;0.2284018	0.8818	ns
LINE	L1	L1MEc	1741	1.56729652602108	101207	17812	2920.003	49.1840427482437	2.62866775294149	98201.643	1	0.002	**	0.09774309	0.09341981;0.10219821	2.2e-16	***
LINE	L1	L1P4c	15	0.0135034163643402	101207	43	10.356	2.80840722673033	0.00932275865794046	98201.643	973	0.058	ns	0.3488372	0.2100782;0.5092664	0.1082	ns
LINE	L1	L1MCa	675	0.607653736395308	101207	7243	1291.479	32.1854542062476	1.16262524418678	98201.643	1	0.002	**	0.09319343	0.08659429;0.10012205	2.2e-16	***
LINE	L1	L1MB2	960	0.864218647317771	101207	8944	1602.418	36.9044606411639	1.44254116291422	98201.643	1	0.002	**	0.1073345	0.1009923;0.1139338	2.2e-16	***
LINE	L1	L1MEi	485	0.436610462446999	101207	5311	869.928	25.9666147404909	0.783133332733182	98201.643	1	0.002	**	0.0913199	0.08370463;0.09938762	2.2e-16	***
LINE	L1	L1MC4a	911	0.82010748719426	101207	9991	1724.486	36.6377691751304	1.5524301648317	98201.643	1	0.002	**	0.09118206	0.08560713;0.09699660	2.2e-16	***
LINE	L1	HAL1	1784	1.60600631959886	101207	21238	3336.612	51.2319057245011	3.00371073881692	98201.643	1	0.002	**	0.08400038	0.08030335;0.08781173	2.2e-16	***
LINE	L1	L1MB5	1420	1.2783234158242	101207	9769	1906.618	36.9565401771034	1.71639044678304	98201.643	1	0.002	**	0.1453578	0.1384238;0.1525039	2.2e-16	***
LINE	L1	L1PA3	1575	1.41785871825572	101207	10703	2375.496	49.2420832902789	2.13848743732164	98201.643	1	0.002	**	0.147155	0.1404935;0.1540091	2.2e-16	***
LINE	L1	L1M6B	78	0.0702177650945689	101207	730	122.74	10.0324997408946	0.110493954970608	98201.643	1	0.002	**	0.1068493	0.08538004;0.13155378	3.851e-06	***
LINE	L1	L1P3	606	0.545538021119343	101207	3552	673.515	23.6739990967566	0.606316898175238	98201.643	2	0.004	**	0.1706081	0.1583716;0.1833892	0.003602	**
LINE	L1	L1PB4	943	0.848914775438186	101207	7440	1353.826	33.0573518678147	1.21875174419128	98201.643	1	0.002	**	0.1267473	0.1192678;0.1345206	2.2e-16	***
LINE	L1	L1ME3F	378	0.340286092381372	101207	4605	783.72	24.7867299574184	0.705526498204046	98201.643	1	0.002	**	0.08208469	0.07431496;0.09038906	2.2e-16	***
LINE	L1	L1MA1	699	0.629259202578252	101207	4314	1005.924	28.3326836880124	0.905560706858835	98201.643	1	0.002	**	0.1620306	0.1511506;0.1733702	2.2e-16	***
LINE	L1	L1PA14	628	0.565343031787042	101207	3056	611.346	22.3567911407275	0.550350638711594	98201.643	773	0.458	ns	0.2054974	0.1912951;0.2202657	0.4556	ns
LINE	L1	L1M2b	50	0.0450113878811339	101207	220	40.883	5.84769240867767	0.036804011414888	98201.643	955	0.094	ns	0.2272727	0.1736421;0.2884103	0.1186	ns
LINE	L1	L1M8	147	0.132333480370534	101207	1662	273.12	15.0614889187108	0.245870205161906	98201.643	1	0.002	**	0.08844765	0.07523178;0.10313703	2.2e-16	***
LINE	L1	L1M3f	138	0.12423143055193	101207	671	127.655	10.2174542510046	0.114918574399323	98201.643	857	0.29	ns	0.2056632	0.1756858;0.2382550	0.302	ns
LINE	L1	L1M3d	106	0.0954241423080039	101207	532	107.305	9.00061031186141	0.0965989395317015	98201.643	469	0.938	ns	0.1992481	0.1661158;0.2357619	0.9141	ns
LINE	L1	L1M3a	119	0.107127103157099	101207	636	145.881	10.4170703345208	0.131326125509754	98201.643	4	0.008	**	0.1871069	0.1575213;0.2196302	0.01082	*
LINE	L1	L1MA3	1229	1.10637991411827	101207	8888	1768.42	37.6502475575014	1.5919807711351	98201.643	1	0.002	**	0.1382763	0.1311631;0.1456275	2.2e-16	***
LINE	L1	L1M3	933	0.839912497861959	101207	7225	1320.53	32.8915331499301	1.18877776077348	98201.643	1	0.002	**	0.1291349	0.1214839;0.1370866	2.2e-16	***
LINE	L1	L1ME3D	311	0.279970832620653	101207	4186	707.635	24.030548105323	0.637032669265324	98201.643	1	0.002	**	0.07429527	0.06653055;0.08266012	2.2e-16	***
LINE	L1	L1MDb	116	0.104426419884231	101207	971	213.421	12.4836533354864	0.19212750825959	98201.643	1	0.002	**	0.1194645	0.09972767;0.14154119	8.966e-16	***
LINE	L1	L1MD	997	0.897527074349811	101207	8496	1491.44	32.0167686294772	1.34263568682877	98201.643	1	0.002	**	0.1173493	0.1105791;0.1243832	2.2e-16	***
LINE	L1	L1MA5A	396	0.356490192018581	101207	3431	603.869	22.451724185882	0.543619635767849	98201.643	1	0.002	**	0.1154182	0.1049120;0.1265847	2.2e-16	***
LINE	L1	L1M5	4438	3.99521078832945	101207	44640	6812.534	70.8154621087351	6.13283220654826	98201.643	1	0.002	**	0.09941756	0.09665673;0.10223061	2.2e-16	***
LINE	L1	L1PB2	455	0.409603629718319	101207	2887	579.81	20.8110788043532	0.521961056147205	98201.643	1	0.002	**	0.157603	0.1444907;0.1714133	2.623e-09	***
LINE	L1	L1M4a1	265	0.23856035577001	101207	2655	437.913	19.1610693223938	0.39422143802382	98201.643	1	0.002	**	0.09981168	0.08866749;0.11184684	2.2e-16	***
LINE	L1	L1MEg2	60	0.0540136654573607	101207	755	118.407	9.83473807851907	0.106593268096828	98201.643	1	0.002	**	0.0794702	0.0611894;0.1011125	3.018e-10	***
LINE	L1	L1PA5	1956	1.76084549390996	101207	11398	2305.948	46.748804762761	2.0758783972345	98201.643	1	0.002	**	0.1716091	0.1647279;0.1786584	2.2e-16	***
LINE	L1	L1ME4b	2451	2.20645823393318	101207	24590	3938.896	54.7214182712548	3.54590351358894	98201.643	1	0.002	**	0.09967466	0.09595758;0.10348666	2.2e-16	***
LINE	L1	L1PA12	357	0.321381309471296	101207	1769	367.418	17.9583344934261	0.330759882250209	98201.643	274	0.548	ns	0.2018089	0.1833301;0.2212821	0.5579	ns
LINE	L1	L1MC5a	1546	1.39175211328466	101207	17929	2917.69	47.4889365968443	2.62658552613811	98201.643	1	0.002	**	0.08622901	0.08215967;0.09043314	2.2e-16	***
LINE	L1	L1ME4a	3046	2.74209374971868	101207	29291	4585.986	56.2259117948047	4.128431893269	98201.643	1	0.002	**	0.103991	0.1005176;0.1075431	2.2e-16	***
LINE	L1	L1PA10	1497	1.34764095316115	101207	7090	1394.576	35.0186597477763	1.2554360253144	98201.643	997	0.01	**	0.2111425	0.2016925;0.2208306	0.002422	**
LINE	L1	L1M	121	0.108927558672344	101207	748	127.649	10.2573394217025	0.114913173032777	98201.643	294	0.588	ns	0.1617647	0.1360828;0.1901456	0.5597	ns
LINE	L1	L1ME5	460	0.414104768506432	101207	3442	578.929	21.3190633345244	0.52116795549274	98201.643	1	0.002	**	0.1336432	0.1224452;0.1454675	2.623e-08	***
LINE	L1	L1MA7	990	0.891225480046452	101207	8595	1533.422	34.6807536058643	1.38042904854928	98201.643	1	0.002	**	0.1151832	0.1085072;0.1221213	2.2e-16	***
LINE	L1	L1MD2	1183	1.06496943726763	101207	10982	2063.151	39.4596155614859	1.85730579836699	98201.643	1	0.002	**	0.1077217	0.1019823;0.1136700	2.2e-16	***
LINE	L1	L1MB3	2346	2.1119343193828	101207	17260	2943.152	47.2652822154158	2.6495071253027	98201.643	1	0.002	**	0.1359212	0.1308412;0.1411242	2.2e-16	***
LINE	L1	tot	57169	51.4651206755309	101207	950736	61752.869	131.216216736098	55.591646786637	98201.643	1	0.002	**	0.06013131	0.05965426;0.06061104	2.2e-16	***
LINE	L1	L1PBb	83	0.0747189038826823	101207	317	73.613	8.18952375289916	0.0662684659218782	98201.643	888	0.228	ns	0.2618297	0.2142830;0.3138892	0.207	ns
LINE	L1	L1P4a	111	0.0999252810961173	101207	601	126.882	9.95214153441967	0.114222698342681	98201.643	57	0.114	ns	0.1846922	0.1544486;0.2180715	0.1212	ns
LINE	L1	L1P5	91	0.0819207259436637	101207	762	133.172	9.9712507661698	0.119885130938127	98201.643	1	0.002	**	0.1194226	0.09725006;0.14458794	3.171e-05	***
LINE	L1	L1ME1	2862	2.57645184231611	101207	31305	5119.043	63.6820269114571	4.60830460106407	98201.643	1	0.002	**	0.0914231	0.08825250;0.09466974	2.2e-16	***
LINE	L1	L1MA6	634	0.570744398332778	101207	5458	998.095	27.2616795919506	0.898512823744407	98201.643	1	0.002	**	0.1161598	0.1077745;0.1249578	2.2e-16	***
LINE	L1	L1PBa1	129	0.116129380733326	101207	441	105.566	9.90362184888567	0.0950334434611957	98201.643	992	0.02	*	0.292517	0.2504404;0.3374029	0.01021	*
LINE	L1	L1ME3Cz	1243	1.11898310272499	101207	14145	2335.788	41.8253082763584	2.10274119352196	98201.643	1	0.002	**	0.08787557	0.08325974;0.09266174	2.2e-16	***
LINE	L1	L1PA15	1588	1.42956167910481	101207	8463	1701.592	38.2386418395022	1.53182035054869	98201.643	3	0.006	**	0.1876403	0.1793718;0.1961245	0.001987	**
LINE	L1	L1PA6	1322	1.19010109557718	101207	6051	1322.088	37.0566249063437	1.19018031561985	98201.643	483	0.966	ns	0.2184763	0.2081199;0.2291047	1	ns
LINE	L1	L1ME2z	733	0.659866946337423	101207	7272	1302.2	32.2279481295449	1.17227658597625	98201.643	1	0.002	**	0.1007976	0.09397035;0.10794668	2.2e-16	***
LINE	Jockey	tot	32	0.0288072882439257	101207	221	35.664	5.34637145059037	0.0321057227478552	98201.643	278	0.556	ns	0.1447964	0.1011959;0.1982185	0.583	ns
LINE	Jockey	X12_LINE	32	0.0288072882439257	101207	221	35.664	5.34637145059037	0.0321057227478552	98201.643	278	0.556	ns	0.1447964	0.1011959;0.1982185	0.583	ns
LINE	tot	tot	74161	66.7617907330555	101207	1569213	73944.151	123.351464453337	66.5665772440427	98201.643	964	0.076	ns	0.04726	0.04692851;0.04759315	0.4136	ns
LINE	L2	X24_LINE	43	0.0387097935777752	101207	550	84.807	8.11169221251339	0.0763456154407065	98201.643	1	0.002	**	0.07818182	0.0571559;0.1038675	1.22e-07	***
LINE	L2	UCON86	14	0.0126031886067175	101207	66	10.004	2.90006799823631	0.00900587848725728	98201.643	938	0.128	ns	0.2121212	0.1211019;0.3302115	0.1701	ns
LINE	L2	L2-1_Crp	4	0.00360091103049071	101207	41	6.411	2.20111878914427	0.00577136015411899	98201.643	188	0.376	ns	0.09756098	0.02722747;0.23131455	0.3918	ns
LINE	L2	UCON49	23	0.0207052384253216	101207	106	15.845	3.53404364212787	0.0142641088195313	98201.643	987	0.03	*	0.2169811	0.1427965;0.3075760	0.05644	ns
LINE	L2	tot	33421	30.0865118875075	101207	523574	42054.536	128.328925098814	37.8586606411422	98201.643	1	0.002	**	0.06383243	0.06317174;0.06449795	2.2e-16	***
LINE	L2	L2-2_Mam	70	0.0630159430335875	101207	520	80.999	8.1335818772638	0.0729175481396793	98201.643	98	0.196	ns	0.1346154	0.1064643;0.1669955	0.2039	ns
LINE	L2	L2	5595	5.03677430389889	101207	54017	7984.825	71.5755085796003	7.1881611047595	98201.643	1	0.002	**	0.1035785	0.1010209;0.1061787	2.2e-16	***
LINE	L2	L2d2	5658	5.09348865262911	101207	52674	7523.251	70.1299522972118	6.77263937776257	98201.643	1	0.002	**	0.1074154	0.1047833;0.1100909	2.2e-16	***
LINE	L2	L2d	3368	3.03196708767318	101207	27881	4304.858	53.9069178472651	3.87535266422405	98201.643	1	0.002	**	0.1207991	0.1169955;0.1246819	2.2e-16	***
LINE	L2	L2-3_AMi	1	0.000900227757622679	101207	12	2.15645514223195	1.06658236203604	0.00194130077710536	98201.643	290	0.58	ns	0.08333333	0.002107593;0.384796165	0.706	ns
LINE	L2	L2a	14844	13.362980834151	101207	166340	20049.919	106.917162881919	18.0494936218863	98201.643	1	0.002	**	0.08923891	0.08787304;0.09061911	2.2e-16	***
LINE	L2	L2-1_AMi	185	0.166542135160196	101207	951	165.856	11.6123257838432	0.149308174968267	98201.643	950	0.104	ns	0.1945321	0.1698253;0.2211462	0.1044	ns
LINE	L2	X13_LINE	16	0.0144036441219629	101207	139	20.727	4.0631244110881	0.0186590207322453	98201.643	145	0.29	ns	0.1151079	0.06724478;0.18019057	0.2859	ns
LINE	L2	L2b	11778	10.6028825292799	101207	91943	12647.644	86.5861560899108	11.3857601973299	98201.643	1	0.002	**	0.1281011	0.1259472;0.1302785	2.2e-16	***
LINE	L2	X15_LINE	19	0.0171043273948309	101207	244	37.228	5.58670092516391	0.0335136789607771	98201.643	1	0.002	**	0.07786885	0.04753167;0.11893209	0.0006628	***
LINE	L2	L2-3_Crp	245	0.220555800617556	101207	1730	305.165	15.32346512978	0.274718003654925	98201.643	1	0.002	**	0.1416185	0.1255183;0.1589445	0.0001171	***
LINE	L2	L2c	12434	11.1934319382804	101207	126360	15980.296	97.4215753688439	14.3859060342267	98201.643	1	0.002	**	0.09840139	0.09676437;0.10005687	2.2e-16	***
LINE	Dong-R4	tot	81	0.072918448367437	101207	551	95.609	8.77320284092918	0.0860698756785467	98201.643	52	0.104	ns	0.1470054	0.1184891;0.1793683	0.1029	ns
LINE	Dong-R4	Mam_R4	81	0.072918448367437	101207	551	95.609	8.77320284092918	0.0860698756785467	98201.643	52	0.104	ns	0.1470054	0.1184891;0.1793683	0.1029	ns
LINE	RTE-BovB	tot	880	0.792200426707957	101207	8868	1366.991	31.4023729681059	1.23060324262038	98201.643	1	0.002	**	0.0992332	0.09308664;0.10564445	2.2e-16	***
LINE	RTE-BovB	MamRTE1	874	0.786799060162221	101207	8819	1360.145	31.3123687931693	1.2244402833917	98201.643	1	0.002	**	0.09910421	0.09294446;0.10553021	2.2e-16	***
LINE	RTE-BovB	MamRTE2	6	0.00540136654573607	101207	49	7.167	2.53328413892491	0.00645193233888174	98201.643	420	0.84	ns	0.122449	0.04628903;0.24769297	0.8395	ns
LINE	CR1	CR1-16_AMi	35	0.0315079715167937	101207	306	48.413	6.32474769721556	0.0435827264297867	98201.643	23	0.046	*	0.1143791	0.08097523;0.15547145	0.03437	*
LINE	CR1	X8_LINE	31	0.027907060486303	101207	223	34.263	5.32279655474104	0.0308445036594258	98201.643	321	0.642	ns	0.1390135	0.09644663;0.19147992	0.6421	ns
LINE	CR1	X7D_LINE	8	0.00720182206098143	101207	55	8.17217217217217	2.65036511765835	0.00735681622946101	98201.643	572	0.86	ns	0.1454545	0.06495142;0.26663232	1	ns
LINE	CR1	CR1-12_AMi	28	0.025206377213435	101207	133	20.364	4.24800536129012	0.0183322380562282	98201.643	966	0.072	ns	0.2105263	0.1446847;0.2896941	0.07077	ns
LINE	CR1	X2_LINE	24	0.0216054661829443	101207	191	31.574	5.07032861185863	0.0284237912191785	98201.643	83	0.166	ns	0.1256545	0.08219494;0.18117365	0.1718	ns
LINE	CR1	CR1_Mam	195	0.175544412736422	101207	1695	287.586	14.9408109496048	0.258892899903676	98201.643	1	0.002	**	0.1150442	0.1002357;0.1311998	3.808e-10	***
LINE	CR1	CR1-3_Croc	251	0.225957167163292	101207	1338	237.523	13.2730420267791	0.213824797673811	98201.643	849	0.306	ns	0.1875934	0.1670061;0.2095626	0.3341	ns
LINE	CR1	X21_LINE	5	0.00450113878811339	101207	45	7.667	2.44665017873359	0.00690204621769308	98201.643	185	0.37	ns	0.1111111	0.03707666;0.24053581	0.4256	ns
LINE	CR1	tot	6985	6.28809088699441	101207	68381	9487.286	76.7879977639774	8.54071820170503	98201.643	1	0.002	**	0.1021483	0.0998880;0.1044423	2.2e-16	***
LINE	CR1	CR1-L3B_Croc	6	0.00540136654573607	101207	37	5.58475426278837	2.12039443382934	0.00502755080686367	98201.643	666	0.672	ns	0.1621622	0.06192572;0.32013708	0.8183	ns
LINE	CR1	X7B_LINE	128	0.115229152975703	101207	934	149.012	10.9050803195931	0.134144738618871	98201.643	28	0.056	ns	0.137045	0.1156268;0.1607804	0.06059	ns
LINE	CR1	CR1-13_AMi	13	0.0117029608490948	101207	102	15.353	3.64110541575614	0.013821196762781	98201.643	324	0.648	ns	0.127451	0.06964188;0.20808057	0.5818	ns
LINE	CR1	X7A_LINE	132	0.118830064006194	101207	920	157.545	10.9166454622356	0.141826382074665	98201.643	11	0.022	*	0.1434783	0.1214523;0.1678142	0.02554	*
LINE	CR1	X17_LINE	104	0.0936236867927586	101207	966	148.898	10.8299068732323	0.134042112654502	98201.643	1	0.002	**	0.1076605	0.08881649;0.12893312	3.31e-05	***
LINE	CR1	CR1-1_Amn	12	0.0108027330914721	101207	66	9.716	2.77038246800311	0.00874661289306194	98201.643	832	0.34	ns	0.1818182	0.0976352;0.2960655	0.3883	ns
LINE	CR1	X1_LINE	11	0.00990250533384946	101207	85	13.012	3.32940549361909	0.0117137635821863	98201.643	342	0.684	ns	0.1294118	0.06640994;0.21976636	0.6519	ns
LINE	CR1	X6A_LINE	109	0.098124825580872	101207	1033	163.661	11.0984347659593	0.147332175040285	98201.643	1	0.002	**	0.1055179	0.08744411;0.12587369	1.123e-06	***
LINE	CR1	CR1-11_Crp	3	0.00270068327286804	101207	25	4.06438631790745	1.67075408427596	0.00365887338108211	98201.643	389	0.778	ns	0.12	0.0254654;0.3121903	0.7871	ns
LINE	CR1	X6B_LINE	100	0.0900227757622679	101207	875	132.772	10.3764968890126	0.119525039835078	98201.643	2	0.004	**	0.1142857	0.09396044;0.13724863	0.001578	**
LINE	CR1	X20_LINE	21	0.0189047829100762	101207	161	24.734	4.54817874867841	0.0222662333570393	98201.643	244	0.488	ns	0.1304348	0.08258805;0.19244939	0.5113	ns
LINE	CR1	CR1-L3A_Croc	65	0.0585148042454741	101207	323	54.496	6.42894356137268	0.0490588118794055	98201.643	954	0.096	ns	0.2012384	0.1588838;0.2491682	0.119	ns
LINE	CR1	CR1-8_Crp	1	0.000900227757622679	101207	7	1.43130990415335	0.673553354535295	0.00128850490547911	98201.643	415	0.83	ns	0.1428571	0.003610297;0.578723197	1	ns
LINE	CR1	X5B_LINE	14	0.0126031886067175	101207	73	11.178	3.00821630960364	0.0100627458747063	98201.643	853	0.298	ns	0.1917808	0.1090062;0.3007886	0.3321	ns
LINE	CR1	L3	4879	4.39221122944105	101207	45293	6628.532	69.4255780450324	5.96718849869017	98201.643	1	0.002	**	0.1077208	0.1048798;0.1106122	2.2e-16	***
LINE	CR1	X7C_LINE	75	0.0675170818217009	101207	620	95.626	8.41480439065181	0.0860851795504263	98201.643	5	0.01	**	0.1209677	0.09634859;0.14926183	0.02245	*
LINE	CR1	Plat_L3	526	0.473519800509529	101207	3315	566.933	20.8348890950637	0.510368823312298	98201.643	29	0.058	ns	0.1586727	0.1463894;0.1715613	0.06169	ns
LINE	CR1	L3b	1327	1.19460223436529	101207	9560	1499.658	33.4646517824244	1.35003375854091	98201.643	1	0.002	**	0.1388075	0.1319354;0.1459006	8.527e-07	***
scRNA	tot	tot	251	0.225957167163292	101207	1861	312.514	15.4193891435933	0.281333777445694	98201.643	1	0.002	**	0.1348737	0.1196702;0.1512379	0.0001044	***
scRNA	scRNA	tot	251	0.225957167163292	101207	1861	312.514	15.4193891435933	0.281333777445694	98201.643	1	0.002	**	0.1348737	0.1196702;0.1512379	0.0001044	***
scRNA	scRNA	BC200	100	0.0900227757622679	101207	676	118.676	9.58493061502768	0.106835429363629	98201.643	32	0.064	ns	0.147929	0.1220104;0.1769645	0.06131	ns
scRNA	scRNA	HY3	84	0.075619131640305	101207	545	91.314	8.5965868404446	0.0822033974595573	98201.643	217	0.434	ns	0.1541284	0.1248403;0.1872249	0.4224	ns
scRNA	scRNA	HY4	17	0.0153038718795855	101207	162	26.602	4.62200810892397	0.0239478588082785	98201.643	22	0.044	*	0.1049383	0.06232937;0.16269521	0.04335	*
scRNA	scRNA	HY1	48	0.0432109323658886	101207	456	73.864	7.56536441546201	0.0664944230890415	98201.643	1	0.002	**	0.1052632	0.078638;0.137135	0.000725	***
scRNA	scRNA	HY5	2	0.00180045551524536	101207	22	3.36372950819672	1.57410976862549	0.00302812267241317	98201.643	323	0.646	ns	0.09090909	0.01120559;0.29161274	0.5631	ns
DNA	TcMar-Mariner	tot	1928	1.73563911669652	101207	16390	2583.072	44.8416278427488	2.32535311433793	98201.643	1	0.002	**	0.1176327	0.1127381;0.1226635	2.2e-16	***
DNA	TcMar-Mariner	MADE1	967	0.87052024162113	101207	7843	1225.05	32.1026491131196	1.10282401447566	98201.643	1	0.002	**	0.1232947	0.1160956;0.1307749	2.2e-16	***
DNA	TcMar-Mariner	HSMAR2	199	0.179145323766913	101207	1770	329.494	16.5535489845527	0.296619644770127	98201.643	1	0.002	**	0.1124294	0.09808205;0.12807508	2.2e-16	***
DNA	TcMar-Mariner	MARNA	341	0.306977665349333	101207	3156	510.113	20.6022008941201	0.459217882124177	98201.643	1	0.002	**	0.1080482	0.09742593;0.11940280	2.2e-16	***
DNA	TcMar-Mariner	HSMAR1	74	0.0666168540640782	101207	716	129.817	10.2685419585233	0.116864866811303	98201.643	1	0.002	**	0.103352	0.08202751;0.12800713	8.861e-09	***
DNA	TcMar-Mariner	MADE2	369	0.332184042562768	101207	2664	432.635	17.8162620713267	0.389470035919088	98201.643	1	0.002	**	0.1385135	0.1256109;0.1522160	0.0006998	***
DNA	TcMar-Mariner	UCON40	26	0.0234059216981896	101207	241	37.868	5.49989316485556	0.0340898247256556	98201.643	15	0.03	*	0.1078838	0.07169398;0.15406988	0.03365	*
DNA	TcMar	tot	207	0.186347145827894	101207	1834	308.149	15.7176920966421	0.277404283283671	98201.643	1	0.002	**	0.112868	0.09874131;0.12824589	3.886e-11	***
DNA	TcMar	UCON44	39	0.0351088825472845	101207	364	59.403	6.90610492863273	0.05347622948606	98201.643	3	0.006	**	0.1071429	0.0773059;0.1435495	0.002844	**
DNA	TcMar	DNA1_Mam	13	0.0117029608490948	101207	169	26.055	4.73036482222581	0.0234554342248589	98201.643	3	0.006	**	0.07692308	0.04159295;0.12794872	0.003821	**
DNA	TcMar	X4a_DNA	20	0.0180045551524536	101207	179	31.884	4.9768778680327	0.0287028618240415	98201.643	8	0.016	*	0.1117318	0.06959932;0.16727702	0.01878	*
DNA	TcMar	X4b_DNA	88	0.0792200426707957	101207	699	116.496	9.71825233405823	0.104872932852012	98201.643	2	0.004	**	0.1258941	0.1022078;0.1527893	0.003212	**
DNA	TcMar	X5a_DNA	50	0.0450113878811339	101207	423	75.749	7.70073375077338	0.0681913524121603	98201.643	3	0.006	**	0.1182033	0.08901819;0.15285432	0.000753	***
DNA	TcMar-Tc1	tot	61	0.0549138932149834	101207	649	102.854	9.16398726879641	0.092592025782523	98201.643	1	0.002	**	0.09399076	0.07265854;0.11909723	2.049e-06	***
DNA	TcMar-Tc1	EutTc1-N2	20	0.0180045551524536	101207	198	33.322	5.2606073784298	0.0299973893395029	98201.643	11	0.022	*	0.1010101	0.06279867;0.15168665	0.01004	*
DNA	TcMar-Tc1	X32_DNA	35	0.0315079715167937	101207	328	51.249	6.40328048745337	0.0461357723504047	98201.643	4	0.008	**	0.1067073	0.07545893;0.14527186	0.01196	*
DNA	TcMar-Tc1	X33a_DNA	4	0.00360091103049071	101207	67	8.542	2.73197725094842	0.00768974550561292	98201.643	52	0.104	ns	0.05970149	0.0165044;0.1458632	0.1011	ns
DNA	TcMar-Tc1	EutTc1-N1	5	0.00450113878811339	101207	56	9.849	2.77847420699184	0.00886634318482576	98201.643	52	0.104	ns	0.08928571	0.02962984;0.19619344	0.1121	ns
DNA	PIF-Harbinger	tot	11	0.00990250533384946	101207	30	6.23423423423423	2.11852909355279	0.00561223070517922	98201.643	984	0.036	*	0.3666667	0.1992986;0.5614402	0.04146	*
DNA	PIF-Harbinger	Chompy-7_Croc	6	0.00540136654573607	101207	14	2.96058091286307	1.37795357268764	0.00266519711644722	98201.643	951	0.102	ns	0.4285714	0.1766111;0.7113906	0.09185	ns
DNA	PIF-Harbinger	Chompy-6_Croc	5	0.00450113878811339	101207	16	3.4253807106599	1.50093652411562	0.00308362279616134	98201.643	906	0.192	ns	0.3125	0.1101700;0.5866206	0.3593	ns
DNA	hAT-Blackjack	BLACKJACK	145	0.130533024855288	101207	2129	333.408	17.0148476643501	0.300143136213462	98201.643	1	0.002	**	0.06810709	0.05777131;0.07965010	2.2e-16	***
DNA	hAT-Blackjack	MER81	799	0.71928197834052	101207	3668	617.506	21.9335597896248	0.55589604169855	98201.643	1001	0.002	**	0.2178299	0.2045645;0.2315464	1.009e-14	***
DNA	hAT-Blackjack	MER63D	227	0.204351700980348	101207	1718	279.701	14.9056961856459	0.251794604034821	98201.643	1	0.002	**	0.1321304	0.1164653;0.1490635	0.0004664	***
DNA	hAT-Blackjack	tot	2893	2.60435890280241	101207	19734	3070.5	49.0160236103519	2.76414932978043	98201.643	1	0.002	**	0.1465998	0.1416918;0.1516121	0.0004553	***
DNA	hAT-Blackjack	MER94B	114	0.102625964368985	101207	622	106.152	8.77666940962949	0.0955609769271626	98201.643	824	0.356	ns	0.1832797	0.1536335;0.2159682	0.3941	ns
DNA	hAT-Blackjack	MER63C	105	0.0945239145503813	101207	890	154.39	11.4833691818981	0.138986163499365	98201.643	1	0.002	**	0.1179775	0.09751502;0.14100658	5.954e-06	***
DNA	hAT-Blackjack	MER63A	673	0.605853280880063	101207	3511	585.839	21.1729869025221	0.527388529297912	98201.643	1001	0.002	**	0.1916833	0.1787816;0.2051004	0.0001078	***
DNA	hAT-Blackjack	MER94	640	0.576145764878514	101207	4792	733.242	23.6939832202363	0.660084801454768	98201.643	1	0.002	**	0.1335559	0.1240455;0.1435152	0.0001488	***
DNA	hAT-Blackjack	MER63B	393	0.353789508745713	101207	2404	395.037	18.274013532078	0.35562327268799	98201.643	469	0.938	ns	0.1634775	0.1489038;0.1788761	0.9342	ns
DNA	hAT-Tag1	tot	202	0.181846007039781	101207	2372	387.174	17.479452372865	0.348544781829803	98201.643	1	0.002	**	0.0851602	0.07423432;0.09712276	2.2e-16	***
DNA	hAT-Tag1	hAT-5_Mam	81	0.072918448367437	101207	904	160.89	10.9926674987802	0.144837643923913	98201.643	1	0.002	**	0.08960177	0.07179228;0.11013653	6.841e-14	***
DNA	hAT-Tag1	hAT-1_Mam	122	0.109827786429967	101207	1468	227.529	13.7022228090887	0.20482792146413	98201.643	1	0.002	**	0.08310627	0.06948994;0.09841668	3.21e-16	***
DNA	hAT-Ac	tot	659	0.593250092273345	101207	5533	881.965	26.1267369064983	0.793969374251686	98201.643	1	0.002	**	0.1191036	0.1106809;0.1279302	2.2e-16	***
DNA	hAT-Ac	EuthAT-2	69	0.0621157152759648	101207	1150	203.877	12.5318361750351	0.183535734540839	98201.643	1	0.002	**	0.06	0.04698000;0.07532316	2.2e-16	***
DNA	hAT-Ac	UCON37	43	0.0387097935777752	101207	174	32.735	4.88022454315286	0.0294689556457784	98201.643	984	0.036	*	0.2471264	0.1849848;0.3180926	0.05206	ns
DNA	hAT-Ac	OldhAT1	549	0.494225038934851	101207	4209	650.766	22.739884484015	0.58583761691708	98201.643	1	0.002	**	0.1304348	0.1204007;0.1409848	1.009e-05	***
DNA	tot	tot	32240	29.0233429057552	101207	524553	41862.595	129.755938509875	37.6858700251164	98201.643	1	0.002	**	0.06146185	0.06081337;0.06211519	2.2e-16	***
DNA	hAT-Charlie	MER102b	499	0.449213651053717	101207	3128	528.348	20.7975343113897	0.475633535284427	98201.643	75	0.15	ns	0.1595269	0.1468579;0.1728359	0.1664	ns
DNA	hAT-Charlie	MER3	1342	1.20810565072963	101207	10909	1797.222	35.9828498243467	1.61790913101015	98201.643	1	0.002	**	0.1230177	0.1169095;0.1293279	2.2e-16	***
DNA	hAT-Charlie	Charlie17a	143	0.128732569340043	101207	1214	198.071	12.0892559369512	0.178309012180082	98201.643	1	0.002	**	0.1177924	0.1001897;0.1372696	1.091e-05	***
DNA	hAT-Charlie	Chap1a_Mam	168	0.15123826328061	101207	1415	233.859	13.6722364318735	0.210526363169882	98201.643	1	0.002	**	0.1187279	0.1023255;0.1367313	1.077e-06	***
DNA	hAT-Charlie	MER102c	497	0.447413195538471	101207	3112	516.747	21.2572543349761	0.465189993068246	98201.643	182	0.364	ns	0.1597044	0.1469974;0.1730545	0.3476	ns
DNA	hAT-Charlie	Charlie32a	46	0.0414104768506432	101207	259	45.425	6.10570672851675	0.0408928458900102	98201.643	575	0.854	ns	0.1776062	0.1330620;0.2296994	0.9349	ns
DNA	hAT-Charlie	UCON81	3	0.00270068327286804	101207	40	6.794	2.24913819553682	0.00611614738528848	98201.643	62	0.124	ns	0.075	0.01574218;0.20386475	0.1392	ns
DNA	hAT-Charlie	Charlie2a	160	0.144036441219629	101207	2080	328.159	16.5245508193046	0.295417840713701	98201.643	1	0.002	**	0.07692308	0.06583365;0.08922148	2.2e-16	***
DNA	hAT-Charlie	Charlie1a	362	0.32588244825941	101207	5747	947.386	28.2947627238257	0.852863174383119	98201.643	1	0.002	**	0.06298939	0.05684443;0.06958243	2.2e-16	***
DNA	hAT-Charlie	Charlie17	40	0.0360091103049071	101207	535	87.802	8.48344062068951	0.0790417975747864	98201.643	1	0.002	**	0.07476636	0.05394853;0.10042113	1.332e-09	***
DNA	hAT-Charlie	MER58D	142	0.12783234158242	101207	1140	190.854	12.2727056227754	0.171812068453319	98201.643	1	0.002	**	0.1245614	0.1059416;0.1451421	7.081e-05	***
DNA	hAT-Charlie	MER106B	99	0.0891225480046452	101207	827	132.544	10.5692844494684	0.11931978790634	98201.643	4	0.008	**	0.1197098	0.09836743;0.14380414	0.001243	**
DNA	hAT-Charlie	Charlie10a	25	0.022505693940567	101207	305	46.959	6.27923146155226	0.0422737952702034	98201.643	2	0.004	**	0.08196721	0.05374624;0.11862228	0.0002434	***
DNA	hAT-Charlie	Charlie23a	220	0.198050106676989	101207	1488	231.906	14.5199170793773	0.208768218359245	98201.643	210	0.42	ns	0.1478495	0.1301871;0.1669139	0.4112	ns
DNA	hAT-Charlie	hAT-16_Crp	5	0.00450113878811339	101207	20	4.03733602421796	1.67983241320931	0.003634521955851	98201.643	802	0.4	ns	0.25	0.08657147;0.49104587	0.5789	ns
DNA	hAT-Charlie	Charlie24	129	0.116129380733326	101207	1286	201.082	12.7179015966087	0.181019597958283	98201.643	1	0.002	**	0.100311	0.08443125;0.11804359	6.029e-09	***
DNA	hAT-Charlie	MER102a	464	0.417705679536923	101207	3028	498.942	20.7585055230754	0.449161437843775	98201.643	47	0.094	ns	0.1532365	0.1405808;0.1665659	0.09097	ns
DNA	hAT-Charlie	MER5B	3230	2.90773565712125	101207	24966	3860.316	53.1993450553136	3.47516361639495	98201.643	1	0.002	**	0.129376	0.1252361;0.1336022	2.2e-16	***
DNA	hAT-Charlie	MER20B	467	0.420406362809791	101207	4146	692.348	22.8561873745667	0.623270887534546	98201.643	1	0.002	**	0.1126387	0.1031701;0.1226568	2.2e-16	***
DNA	hAT-Charlie	MER105	59	0.053113437699738	101207	714	112.34	9.52886137999704	0.101131586291332	98201.643	1	0.002	**	0.08263305	0.06349711;0.10529789	5.016e-09	***
DNA	hAT-Charlie	Charlie1b	268	0.241261039042878	101207	3033	500.815	20.5884107608542	0.450847564433802	98201.643	1	0.002	**	0.08836136	0.07849643;0.09902839	2.2e-16	***
DNA	hAT-Charlie	Charlie17b	58	0.0522132099421154	101207	527	83.839	8.39091690380059	0.0754741949713277	98201.643	2	0.004	**	0.1100569	0.08463819;0.13994387	0.001565	**
DNA	hAT-Charlie	Charlie12	1	0.000900227757622679	101207	21	3.05797101449275	1.46628911016873	0.00275287038925196	98201.643	139	0.278	ns	0.04761905	0.001204883;0.238159910	0.3491	ns
DNA	hAT-Charlie	MER113	649	0.584247814697118	101207	3734	656.999	22.3474474472457	0.591448736530342	98201.643	367	0.734	ns	0.1738082	0.1617788;0.1863506	0.7472	ns
DNA	hAT-Charlie	MER112	533	0.479821394812888	101207	4468	727.07	23.6879762795436	0.654528595734721	98201.643	1	0.002	**	0.1192927	0.1099278;0.1291584	3.285e-16	***
DNA	hAT-Charlie	Charlie13a	42	0.0378095658201525	101207	548	93.556	8.75382736255939	0.0842217080921473	98201.643	1	0.002	**	0.07664234	0.0557927;0.1021882	2.007e-10	***
DNA	hAT-Charlie	Charlie25	71	0.0639161707912102	101207	1076	182.673	12.7685201220073	0.164447305168208	98201.643	1	0.002	**	0.06598513	0.05189109;0.08250599	2.2e-16	***
DNA	hAT-Charlie	MER113A	357	0.321381309471296	101207	2067	364.926	17.347722255889	0.328516514678214	98201.643	327	0.654	ns	0.1727141	0.1566496;0.1897124	0.6653	ns
DNA	hAT-Charlie	Charlie18a	309	0.278170377105408	101207	2463	408.785	18.427651867597	0.367999603899787	98201.643	1	0.002	**	0.1254568	0.1126235;0.1391877	2.69e-08	***
DNA	hAT-Charlie	Charlie29a	86	0.0774195871555503	101207	978	156.362	11.2526253637797	0.140761412637397	98201.643	1	0.002	**	0.08793456	0.07093642;0.10745950	6.171e-11	***
DNA	hAT-Charlie	Charlie10	112	0.10082550885374	101207	1131	182.824	12.2938261807365	0.164583239559609	98201.643	1	0.002	**	0.09902741	0.08223788;0.11793457	1.525e-09	***
DNA	hAT-Charlie	Charlie30b	91	0.0819207259436637	101207	614	107.433	9.38720568809646	0.0967141686846772	98201.643	39	0.078	ns	0.1482085	0.1210373;0.1788134	0.08897	ns
DNA	hAT-Charlie	Charlie14a	49	0.0441111601235112	101207	523	76.975	7.58682640732837	0.0692950316430057	98201.643	1	0.002	**	0.09369025	0.07011711;0.12197031	0.0003308	***
DNA	hAT-Charlie	Charlie21a	51	0.0459116156387566	101207	742	120.051	10.1000202677722	0.10807324253036	98201.643	1	0.002	**	0.06873315	0.05160108;0.08938423	4.213e-14	***
DNA	hAT-Charlie	MER5C1	78	0.0702177650945689	101207	617	99.638	9.23559701655785	0.0896968933140084	98201.643	13	0.026	*	0.1264182	0.1012252;0.1552485	0.01849	*
DNA	hAT-Charlie	Charlie6	16	0.0144036441219629	101207	260	41.743	6.31195625711964	0.0375782072864435	98201.643	1	0.002	**	0.06153846	0.03558022;0.09801265	1.793e-06	***
DNA	hAT-Charlie	Charlie9	134	0.120630519521439	101207	1284	161.469	11.5639423971137	0.145358875795576	98201.643	11	0.022	*	0.1043614	0.08816992;0.12238876	0.02055	*
DNA	hAT-Charlie	Charlie20a	79	0.0711179928521916	101207	869	133.318	10.7143676282678	0.12001656419074	98201.643	1	0.002	**	0.09090909	0.0726333;0.1120121	7.012e-08	***
DNA	hAT-Charlie	MER107	47	0.0423107046082659	101207	337	54.612	7.01460338584162	0.0491632382992897	98201.643	160	0.32	ns	0.1394659	0.1043068;0.1811110	0.3004	ns
DNA	hAT-Charlie	Charlie29b	111	0.0999252810961173	101207	1420	222.227	13.5660424777644	0.200054913893215	98201.643	1	0.002	**	0.07816901	0.06473905;0.09337344	2.2e-16	***
DNA	hAT-Charlie	MER30	461	0.415004996264055	101207	4132	666.343	23.1843236663023	0.599860464697568	98201.643	1	0.002	**	0.1115682	0.1021248;0.1215647	2.2e-16	***
DNA	hAT-Charlie	Charlie7	290	0.261066049710577	101207	3902	615.089	21.7945883898523	0.553720191208376	98201.643	1	0.002	**	0.07432086	0.06628405;0.08300186	2.2e-16	***
DNA	hAT-Charlie	MER1A	499	0.449213651053717	101207	3227	551.916	21.2929174218173	0.496850103076078	98201.643	11	0.022	*	0.1546328	0.1423206;0.1675744	0.0132	*
DNA	hAT-Charlie	UCON34	51	0.0459116156387566	101207	339	59.558	6.83105404013899	0.0536157647884915	98201.643	127	0.254	ns	0.1504425	0.1141108;0.1930158	0.2532	ns
DNA	hAT-Charlie	Charlie1	143	0.128732569340043	101207	1930	307.107	16.6047966043029	0.276466245960228	98201.643	1	0.002	**	0.07409326	0.06280293;0.08669712	2.2e-16	***
DNA	hAT-Charlie	MER20	2577	2.31988693139364	101207	16757	2859.222	43.480078578968	2.57395100960543	98201.643	1	0.002	**	0.1537865	0.1483551;0.1593383	4.511e-09	***
DNA	hAT-Charlie	Charlie4a	394	0.354689736503335	101207	2852	505.22	19.8224753885717	0.45481306770613	98201.643	1	0.002	**	0.1381487	0.1256857;0.1513591	2.159e-08	***
DNA	hAT-Charlie	Charlie22a	121	0.108927558672344	101207	1112	175.259	12.4584562499586	0.157773016573193	98201.643	1	0.002	**	0.1088129	0.09111418;0.12861077	3.814e-06	***
DNA	hAT-Charlie	Charlie19a	219	0.197149878919367	101207	1605	260.771	14.7146552824074	0.234753292583024	98201.643	2	0.004	**	0.1364486	0.1200202;0.1542189	0.004455	**
DNA	hAT-Charlie	MER5C	178	0.160240540856837	101207	1336	219.268	13.0138209429643	0.197391139958409	98201.643	1	0.002	**	0.1332335	0.1154591;0.1526381	0.001911	**
DNA	hAT-Charlie	UCON38	41	0.0369093380625298	101207	207	38.344	5.38968577124054	0.034518333138284	98201.643	724	0.556	ns	0.1980676	0.1460457;0.2589546	0.6544	ns
DNA	hAT-Charlie	Cheshire	78	0.0702177650945689	101207	1020	170.464	11.6112671800077	0.153456424475392	98201.643	1	0.002	**	0.07647059	0.06091318;0.09452214	2.2e-16	***
DNA	hAT-Charlie	Charlie16a	212	0.190848284616008	101207	1410	233.151	14.0247243071617	0.209889001917485	98201.643	71	0.142	ns	0.1503546	0.1320875;0.1700914	0.1323	ns
DNA	hAT-Charlie	Charlie31a	91	0.0819207259436637	101207	803	126.668	10.3409240743132	0.114030049602549	98201.643	1	0.002	**	0.113325	0.09222931;0.13730624	0.0003985	***
DNA	hAT-Charlie	Chap1_Mam	67	0.0603152597607195	101207	484	83.196	8.48891310154874	0.0748953485231764	98201.643	33	0.066	ns	0.1384298	0.1089175;0.1724416	0.05367	ns
DNA	hAT-Charlie	Charlie26a	57	0.0513129821844927	101207	513	81.668	8.33962381197889	0.0735198005095289	98201.643	4	0.008	**	0.1111111	0.08524808;0.14155337	0.002487	**
DNA	hAT-Charlie	Charlie15b	175	0.157539857583969	101207	1888	314.017	15.5243588182159	0.282686819765401	98201.643	1	0.002	**	0.09269068	0.07998522;0.10667712	2.2e-16	***
DNA	hAT-Charlie	MER1B	733	0.659866946337423	101207	5366	849.437	26.9008119707321	0.764686765751735	98201.643	1	0.002	**	0.1366008	0.1275184;0.1460804	1.009e-05	***
DNA	hAT-Charlie	MER103C	1138	1.02445918817461	101207	8923	1403.299	32.9328129556096	1.26328871204415	98201.643	1	0.002	**	0.1275356	0.1206808;0.1346346	2.441e-15	***
DNA	hAT-Charlie	Charlie7b_Mars	1	0.000900227757622679	101207	59	10.557	2.83915688397309	0.00950370443722262	98201.643	1	0.002	**	0.01694915	0.0004290233;0.0908559329	0.0002364	***
DNA	hAT-Charlie	Charlie15a	504	0.45371478984183	101207	3213	541.752	21.3650406262418	0.487700188147601	98201.643	39	0.078	ns	0.1568627	0.1444489;0.1699046	0.0772	ns
DNA	hAT-Charlie	MER5A1	2410	2.16954889587066	101207	15942	2562.21	44.2550156073456	2.3065725628584	98201.643	1	0.002	**	0.151173	0.1456450;0.1568286	0.0009683	***
DNA	hAT-Charlie	Charlie8	627	0.564442804029419	101207	4378	736.614	23.2229263510934	0.663120369453472	98201.643	1	0.002	**	0.1432161	0.1329662;0.1539444	6.585e-06	***
DNA	hAT-Charlie	MER117	761	0.685073323550858	101207	4370	698.82	23.5571759882321	0.62909716158188	98201.643	999	0.006	**	0.1741419	0.1630043;0.1857167	0.01113	*
DNA	hAT-Charlie	Charlie3	35	0.0315079715167937	101207	337	55.129	7.291881137987	0.0496286560499806	98201.643	1	0.002	**	0.1038576	0.07341309;0.14147465	0.002441	**
DNA	hAT-Charlie	Charlie4z	870	0.78319814913173	101207	5940	978.646	28.5156066711516	0.881004294086404	98201.643	1	0.002	**	0.1464646	0.1375642;0.1557138	0.0001275	***
DNA	hAT-Charlie	Charlie5	231	0.207952612010839	101207	2568	435.96	18.4390454850135	0.392463293213183	98201.643	1	0.002	**	0.08995327	0.07916482;0.10168685	2.2e-16	***
DNA	hAT-Charlie	MER30B	32	0.0288072882439257	101207	223	34.268	5.32508521364045	0.0308490047982139	98201.643	374	0.748	ns	0.1434978	0.1002681;0.1964967	0.7804	ns
DNA	hAT-Charlie	Charlie13b	51	0.0459116156387566	101207	404	64.875	7.08558964240666	0.0584022757757713	98201.643	36	0.072	ns	0.1262376	0.09545505;0.16262045	0.06692	ns
DNA	hAT-Charlie	Charlie10b	31	0.027907060486303	101207	273	44.663	5.66811772624373	0.0402068723387017	98201.643	10	0.02	*	0.1135531	0.07847099;0.15729527	0.02675	*
DNA	hAT-Charlie	Charlie2b	255	0.229558078193783	101207	3650	571.155	21.62074076972	0.514169584904981	98201.643	1	0.002	**	0.06986301	0.06180319;0.07861957	2.2e-16	***
DNA	hAT-Charlie	Charlie7a	186	0.167442362917818	101207	1424	228.565	13.3591257663532	0.205760557421028	98201.643	1	0.002	**	0.130618	0.1135401;0.1492353	0.001889	**
DNA	hAT-Charlie	tot	20640	18.5807009173321	101207	266107	27497.692	115.544275564026	24.7541856089591	98201.643	1	0.002	**	0.07756278	0.07654923;0.07858556	2.2e-16	***
DNA	hAT-Charlie	MER5A	4571	4.11494108009326	101207	34906	5249.014	60.4370949537322	4.72530810295005	98201.643	1	0.002	**	0.1309517	0.1274292;0.1345357	2.2e-16	***
DNA	hAT-Charlie	Charlie4	116	0.104426419884231	101207	917	154.467	11.0030895197203	0.139055481036702	98201.643	1	0.002	**	0.1264995	0.1056662;0.1497647	0.0005658	***
DNA	hAT-Charlie	MER58A	1646	1.48177488904693	101207	13479	2263.622	41.6436947605915	2.03777535716536	98201.643	1	0.002	**	0.1221159	0.1166334;0.1277621	2.2e-16	***
DNA	hAT-Charlie	MER119	101	0.0909230035198905	101207	1203	191.676	12.762676439913	0.172552055670085	98201.643	1	0.002	**	0.08395677	0.06890216;0.10108016	1.473e-14	***
DNA	hAT-Charlie	MER58B	858	0.772395416040258	101207	7005	1209.932	29.8957041918923	1.08921437123592	98201.643	1	0.002	**	0.1224839	0.1148935;0.1303901	2.2e-16	***
DNA	hAT-Charlie	MER33	1136	1.02265873265936	101207	9580	1589.784	35.5584835130767	1.43116768542441	98201.643	1	0.002	**	0.1185804	0.1121710;0.1252226	2.2e-16	***
DNA	hAT-Charlie	MER106A	112	0.10082550885374	101207	742	125.393	10.1945318420945	0.112882259211581	98201.643	97	0.194	ns	0.1509434	0.1259396;0.1787579	0.2027	ns
DNA	hAT-Charlie	MER58C	285	0.256564910922463	101207	2592	431.782	18.0390100028212	0.388702141641835	98201.643	1	0.002	**	0.1099537	0.09816322;0.12263311	4.716e-16	***
DNA	hAT-Charlie	Charlie11	4	0.00360091103049071	101207	104	16.724	3.76510292024003	0.0150554090184817	98201.643	1	0.002	**	0.03846154	0.01057727;0.09555508	0.0001506	***
DNA	hAT-Charlie	Charlie16	147	0.132333480370534	101207	1464	227.726	13.5123464841421	0.205005266332382	98201.643	1	0.002	**	0.1004098	0.0854865;0.1169574	9.72e-10	***
DNA	hAT-Charlie	Charlie30a	75	0.0675170818217009	101207	457	77.452	7.85859106032714	0.0697244402833917	98201.643	404	0.808	ns	0.1641138	0.1313288;0.2013175	0.8032	ns
DNA	MULE-MuDR	tot	189	0.170143046190686	101207	1949	333.274	16.4623185466668	0.300022505693941	98201.643	1	0.002	**	0.09697281	0.08419244;0.11097994	2.2e-16	***
DNA	MULE-MuDR	Ricksha_b	8	0.00720182206098143	101207	117	20.872	3.95793901939901	0.0187895537571005	98201.643	1	0.002	**	0.06837607	0.02998023;0.13028627	0.0009793	***
DNA	MULE-MuDR	Ricksha	42	0.0378095658201525	101207	410	70.034	7.65973338410127	0.0630465507773467	98201.643	1	0.002	**	0.102439	0.07483113;0.13594025	0.0001316	***
DNA	MULE-MuDR	Ricksha_c	127	0.11432892521808	101207	982	163.086	11.5928857062855	0.146814544079652	98201.643	1	0.002	**	0.1293279	0.1089670;0.1519399	0.001723	**
DNA	MULE-MuDR	Ricksha_0	38	0.0342086547896618	101207	384	70.549	7.48235154109886	0.0635101680725224	98201.643	1	0.002	**	0.09895833	0.07098406;0.13329391	6.452e-06	***
DNA	MULE-MuDR	Ricksha_a	8	0.00720182206098143	101207	56	10.035	2.94660100072226	0.00903378554774358	98201.643	317	0.634	ns	0.1428571	0.06375137;0.26221730	0.6016	ns
DNA	Merlin	tot	5	0.00450113878811339	101207	57	8.414	2.63961579999279	0.00757451635263722	98201.643	130	0.26	ns	0.0877193	0.02909858;0.19295733	0.262	ns
DNA	Merlin	Merlin1_HS	5	0.00450113878811339	101207	57	8.414	2.63961579999279	0.00757451635263722	98201.643	130	0.26	ns	0.0877193	0.02909858;0.19295733	0.262	ns
DNA	DNA	X24_DNA	62	0.0558141209726061	101207	456	72.484	7.65966150782229	0.0652521087835222	98201.643	94	0.188	ns	0.1359649	0.1058570;0.1708878	0.2	ns
DNA	DNA	X2a_DNA	64	0.0576145764878514	101207	412	63.432	7.09279096574005	0.0571032471215217	98201.643	570	0.864	ns	0.1553398	0.1217322;0.1939903	0.9456	ns
DNA	DNA	X34_DNA	7	0.00630159430335875	101207	99	14.009	3.41768921928248	0.0126112906565361	98201.643	23	0.046	*	0.07070707	0.02889908;0.14026927	0.04283	*
DNA	DNA	Eulor9B	2	0.00180045551524536	101207	27	4.27676767676768	1.79657174275372	0.00385006497552972	98201.643	152	0.304	ns	0.07407407	0.009100073;0.242898347	0.2992	ns
DNA	DNA	Eulor9A	10	0.00900227757622679	101207	123	18.832	4.06008131202569	0.0169530891315503	98201.643	21	0.042	*	0.08130081	0.03967595;0.14443432	0.02395	*
DNA	DNA	MER126	21	0.0189047829100762	101207	267	39.147	5.66440433553931	0.035241216027655	98201.643	1	0.002	**	0.07865169	0.04934438;0.11771564	0.0009636	***
DNA	DNA	UCON78	23	0.0207052384253216	101207	179	28.796	4.86251252214615	0.0259229585085027	98201.643	139	0.278	ns	0.1284916	0.08322654;0.18653945	0.2638	ns
DNA	DNA	MER125	20	0.0180045551524536	101207	140	22.601	4.23931253516072	0.0203460475500302	98201.643	329	0.658	ns	0.1428571	0.08949706;0.21197487	0.6458	ns
DNA	DNA	Eulor11	7	0.00630159430335875	101207	101	16.06	3.61793995106186	0.0144576577874202	98201.643	3	0.006	**	0.06930693	0.02831741;0.13759588	0.01336	*
DNA	DNA	X2b_DNA	23	0.0207052384253216	101207	185	29.141	4.96243334914886	0.0262335370848825	98201.643	124	0.248	ns	0.1243243	0.08046885;0.18068809	0.2661	ns
DNA	DNA	tot	746	0.671569907186518	101207	6503	1020.929	28.0138668472551	0.919068624361963	98201.643	1	0.002	**	0.1147163	0.1070680;0.1227119	2.2e-16	***
DNA	DNA	X30_DNA	114	0.102625964368985	101207	758	129.241	9.89488897501272	0.116346335622913	98201.643	75	0.15	ns	0.1503958	0.1256888;0.1778577	0.1474	ns
DNA	DNA	X23_DNA	11	0.00990250533384946	101207	59	9.223	2.86696538006487	0.00830280060855396	98201.643	801	0.402	ns	0.1864407	0.09691947;0.30914865	0.4766	ns
DNA	DNA	Eutr2	33	0.0297075160015484	101207	230	35.909	5.63049033578972	0.0323262785484728	98201.643	347	0.694	ns	0.1434783	0.1008666;0.1955561	0.6503	ns
DNA	DNA	UCON99	1	0.000900227757622679	101207	56	7.57257257257257	2.53047329143102	0.00681704002644201	98201.643	3	0.006	**	0.01785714	0.0004520015;0.0955259026	0.005267	**
DNA	DNA	MER135	70	0.0630159430335875	101207	818	125.738	9.5300670605289	0.11319283778796	98201.643	1	0.002	**	0.08557457	0.06731524;0.10688286	8.865e-09	***
DNA	DNA	UCON8	24	0.0216054661829443	101207	206	30.131	5.20354839661512	0.0271247625649289	98201.643	144	0.288	ns	0.1165049	0.07609077;0.16837639	0.2773	ns
DNA	DNA	MARE8	32	0.0288072882439257	101207	218	35.289	5.36416379813791	0.0317681373387467	98201.643	319	0.638	ns	0.146789	0.1026203;0.2008583	0.6454	ns
DNA	DNA	MER136	4	0.00360091103049071	101207	28	4.44197780020182	1.8565781828411	0.0039987917144854	98201.643	532	0.94	ns	0.1428571	0.04033563;0.32665267	1	ns
DNA	DNA	Eulor1	11	0.00990250533384946	101207	86	14.085	3.44697790196812	0.0126797079661154	98201.643	237	0.474	ns	0.127907	0.06561579;0.21734610	0.4657	ns
DNA	DNA	MER130	16	0.0144036441219629	101207	181	27.593	4.69205353404737	0.0248399845160826	98201.643	8	0.016	*	0.08839779	0.05137317;0.13958300	0.0168	*
DNA	DNA	Eutr2B	42	0.0378095658201525	101207	433	74.4	7.58244640558004	0.0669769451671273	98201.643	1	0.002	**	0.09699769	0.07080406;0.12884821	1.341e-05	***
DNA	DNA	Eutr11	75	0.0675170818217009	101207	597	100.604	8.99110805318365	0.090566513327872	98201.643	2	0.004	**	0.1256281	0.1001107;0.1549153	0.004418	**
DNA	DNA	X9a_DNA	81	0.072918448367437	101207	695	113.101	9.57582871063886	0.101816659614883	98201.643	3	0.006	**	0.1165468	0.09364032;0.14276552	0.0006836	***
DNA	DNA	Eulor9C	13	0.0117029608490948	101207	107	16.337	3.80761459826607	0.0147070208762817	98201.643	250	0.5	ns	0.1214953	0.06630421;0.19879713	0.4219	ns
DNA	DNA	UCON97	4	0.00360091103049071	101207	42	5.96196196196196	2.24602845980166	0.00536712364804872	98201.643	261	0.522	ns	0.0952381	0.02656357;0.22622487	0.5091	ns
DNA	hAT-Tip100?	tot	358	0.322281537228919	101207	2411	389.313	18.3066152841852	0.350470369003358	98201.643	47	0.094	ns	0.1484861	0.1345187;0.1633131	0.08615	ns
DNA	hAT-Tip100?	Eutr15	56	0.05041275442687	101207	657	102.104	8.97874166026631	0.091916854964306	98201.643	1	0.002	**	0.08523592	0.06502705;0.10925971	1.146e-07	***
DNA	hAT-Tip100?	hAT-N1_Mam	28	0.025206377213435	101207	239	36.821	5.43143254210704	0.0331472862634246	98201.643	56	0.112	ns	0.1171548	0.07927709;0.16485487	0.1273	ns
DNA	hAT-Tip100?	UCON23	3	0.00270068327286804	101207	31	6.2032032032032	2.06840672075747	0.00558429570969744	98201.643	92	0.184	ns	0.09677419	0.02041986;0.25753906	0.1816	ns
DNA	hAT-Tip100?	MamRep1879	271	0.243961722315746	101207	1484	245.532	14.0052534115996	0.221034721784612	98201.643	966	0.072	ns	0.1826146	0.1632641;0.2032297	0.08061	ns
DNA	hAT	tot	1489	1.34043913110017	101207	8917	1459.404	32.3953120102314	1.31379599038557	98201.643	824	0.356	ns	0.1669844	0.1592970;0.1748901	0.3984	ns
DNA	hAT	MER53	977	0.879522519197357	101207	5855	974.69	26.5559243318156	0.877442993077248	98201.643	526	0.952	ns	0.1668659	0.1573978;0.1766672	0.9301	ns
DNA	hAT	MamRep38	392	0.35288928098809	101207	2128	349.386	16.61888056372	0.314526975324757	98201.643	996	0.012	*	0.1842105	0.1679486;0.2013470	0.01394	*
DNA	hAT	UCON73	45	0.0405102490930205	101207	248	42.198	5.6338740256183	0.0379878109161618	98201.643	721	0.562	ns	0.1814516	0.1355389;0.2351574	0.6127	ns
DNA	hAT	MamRep1894	102	0.0918232312775132	101207	686	111.474	9.57240591256738	0.10035198905323	98201.643	181	0.362	ns	0.148688	0.122893;0.177547	0.3516	ns
DNA	Kolobok	tot	24	0.0216054661829443	101207	232	37.612	5.62290610566041	0.0338593664197042	98201.643	9	0.018	*	0.1034483	0.0674138;0.1500060	0.01575	*
DNA	Kolobok	UCON29	24	0.0216054661829443	101207	232	37.612	5.62290610566041	0.0338593664197042	98201.643	9	0.018	*	0.1034483	0.0674138;0.1500060	0.01575	*
DNA	hAT-Tip100	MER115	368	0.331283814805146	101207	2520	407.967	17.6077808069315	0.367263217594051	98201.643	15	0.03	*	0.1460317	0.1324629;0.1604286	0.0305	*
DNA	hAT-Tip100	MamTip3B	83	0.0747189038826823	101207	824	128.489	10.6559574149125	0.11566936434918	98201.643	1	0.002	**	0.1007282	0.08102943;0.12333459	4.789e-06	***
DNA	hAT-Tip100	MamRep488	88	0.0792200426707957	101207	494	77.205	7.52752539940176	0.0695020840272589	98201.643	927	0.15	ns	0.1781377	0.1453952;0.2147876	0.1929	ns
DNA	hAT-Tip100	Arthur1C	116	0.104426419884231	101207	710	112.631	9.23710794367822	0.1013935525688	98201.643	660	0.684	ns	0.1633803	0.1369259;0.1926662	0.7192	ns
DNA	hAT-Tip100	FordPrefect_a	53	0.047712071154002	101207	281	47.72	6.19596562207942	0.0429588685937542	98201.643	821	0.362	ns	0.1886121	0.1445928;0.2393343	0.3831	ns
DNA	hAT-Tip100	Arthur2	76	0.0684173095793236	101207	989	154.744	11.4355251403351	0.139304844125564	98201.643	1	0.002	**	0.0768453	0.06102018;0.09524160	9.057e-14	***
DNA	hAT-Tip100	EuthAT-N1a	11	0.00990250533384946	101207	46	8.318	2.51061330737714	0.00748809448790544	98201.643	894	0.216	ns	0.2391304	0.1258614;0.3876689	0.3358	ns
DNA	hAT-Tip100	Arthur1	223	0.200750789949857	101207	2337	375.03	17.7666190580187	0.337612415941233	98201.643	1	0.002	**	0.09542148	0.0838088;0.1080593	2.2e-16	***
DNA	hAT-Tip100	MamTip2b	1184	1.06586966502525	101207	6730	1148.29	29.4422952357446	1.03372253180055	98201.643	899	0.206	ns	0.1759287	0.1668994;0.1852396	0.25	ns
DNA	hAT-Tip100	MER97a	43	0.0387097935777752	101207	277	48.552	6.18575456670886	0.0437078580880963	98201.643	212	0.424	ns	0.1552347	0.1146786;0.2033494	0.4293	ns
DNA	hAT-Tip100	MamTip1b	74	0.0666168540640782	101207	440	76.962	7.72827809297015	0.0692833286821566	98201.643	399	0.798	ns	0.1681818	0.1344278;0.2064708	0.7539	ns
DNA	hAT-Tip100	Zaphod	162	0.145836896734874	101207	2282	360.543	17.1320652187253	0.324570816416553	98201.643	1	0.002	**	0.07099036	0.06079078;0.08230714	2.2e-16	***
DNA	hAT-Tip100	MER45B	141	0.126932113824798	101207	1314	219.823	13.8672986905516	0.19789076636389	98201.643	1	0.002	**	0.1073059	0.0910836;0.1253078	9.404e-10	***
DNA	hAT-Tip100	EuthAT-N1	15	0.0135034163643402	101207	78	11.551	3.01138962398881	0.0103985308282996	98201.643	906	0.192	ns	0.1923077	0.1118197;0.2972706	0.2648	ns
DNA	hAT-Tip100	FordPrefect	90	0.0810204981860411	101207	599	100.045	9.11504575189062	0.0900632860113609	98201.643	139	0.278	ns	0.1502504	0.1225833;0.1814175	0.2979	ns
DNA	hAT-Tip100	Zaphod3	143	0.128732569340043	101207	1217	192.047	12.731177238334	0.172886040168163	98201.643	1	0.002	**	0.1175021	0.09994037;0.13693495	7.025e-05	***
DNA	hAT-Tip100	MER91B	288	0.259265594195331	101207	1442	235.04	13.7089874292865	0.211589532151634	98201.643	1001	0.002	**	0.1997226	0.1793693;0.2213067	0.0002367	***
DNA	hAT-Tip100	Arthur1A	183	0.16474167964495	101207	1160	183.373	11.6191598610173	0.165077464598543	98201.643	516	0.972	ns	0.1577586	0.1372395;0.1800294	1	ns
DNA	hAT-Tip100	MER96B	328	0.295274704500239	101207	2150	387.118	17.4045107082329	0.348494369075376	98201.643	1	0.002	**	0.1525581	0.1376085;0.1684615	0.0007548	***
DNA	hAT-Tip100	Zaphod5a	8	0.00720182206098143	101207	78	12.66	3.26512803134289	0.0113968834115031	98201.643	96	0.192	ns	0.1025641	0.04533095;0.19212746	0.169	ns
DNA	hAT-Tip100	ORSL	215	0.193548967888876	101207	1214	209.409	13.1223441089965	0.188515794496007	98201.643	689	0.626	ns	0.1771005	0.1560166;0.1997609	0.676	ns
DNA	hAT-Tip100	MER97d	12	0.0108027330914721	101207	137	23.393	4.36756529735122	0.0210590279340673	98201.643	3	0.006	**	0.08759124	0.04608116;0.14800564	0.008552	**
DNA	hAT-Tip100	hAT-N1a_Mam	61	0.0549138932149834	101207	461	74.904	7.52817756548405	0.0674306599569691	98201.643	31	0.062	ns	0.132321	0.1027484;0.1667055	0.08793	ns
DNA	hAT-Tip100	Zaphod4a	48	0.0432109323658886	101207	373	62.629	7.08290382022279	0.0563803642321507	98201.643	22	0.044	*	0.1286863	0.09642877;0.16697691	0.04431	*
DNA	hAT-Tip100	Arthur1B	271	0.243961722315746	101207	2312	362.413	17.4921813221624	0.326254242323308	98201.643	1	0.002	**	0.1172145	0.1043774;0.1310303	7.182e-08	***
DNA	hAT-Tip100	MER91A	716	0.644563074457838	101207	3627	594.247	22.0831079029799	0.534957644284004	98201.643	1001	0.002	**	0.1974083	0.1845643;0.2107419	1.028e-07	***
DNA	hAT-Tip100	ORSL-2a	78	0.0702177650945689	101207	367	60.08	7.30979021812753	0.0540856836779705	98201.643	999	0.006	**	0.2125341	0.1717828;0.2579928	0.01348	*
DNA	hAT-Tip100	tot	6943	6.25028132117426	101207	53611	7808.623	72.3960361971363	7.02953917341087	98201.643	1	0.002	**	0.129507	0.1266756;0.1323786	2.2e-16	***
DNA	hAT-Tip100	MER45A	638	0.574345309363269	101207	3468	579.334	21.3740331545849	0.521532547734577	98201.643	998	0.008	**	0.1839677	0.1711987;0.1972717	0.008268	**
DNA	hAT-Tip100	MER96	262	0.235859672497142	101207	1274	214.804	12.9275947765509	0.193372523248382	98201.643	1001	0.002	**	0.2056515	0.1837645;0.2289054	0.000569	***
DNA	hAT-Tip100	ORSL-2b	104	0.0936236867927586	101207	709	121.235	9.66163144205585	0.109139112195385	98201.643	48	0.096	ns	0.1466855	0.1214522;0.1748993	0.08982	ns
DNA	hAT-Tip100	MER45C	166	0.149437807765365	101207	1197	197.568	13.0177124271831	0.177856197617997	98201.643	10	0.02	*	0.13868	0.1195896;0.1595645	0.01411	*
DNA	hAT-Tip100	MamTip2	960	0.864218647317771	101207	5239	864.958	25.1394157892785	0.778659200777797	98201.643	1001	0.002	**	0.1832411	0.1728486;0.1939876	0.0004678	***
DNA	hAT-Tip100	MamTip1	150	0.135034163643402	101207	756	129.209	10.4592884899364	0.116317528334669	98201.643	981	0.042	*	0.1984127	0.1705448;0.2286556	0.04754	*
DNA	hAT-Tip100	hAT-4b_Ther	17	0.0153038718795855	101207	228	33.751	5.25934023045284	0.030383587047523	98201.643	2	0.004	**	0.0745614	0.04403266;0.11669728	0.001028	**
DNA	hAT-Tip100	MamTip3	163	0.146737124492497	101207	1155	177.301	12.7469558673388	0.159611281654259	98201.643	143	0.286	ns	0.1411255	0.1215481;0.1625500	0.2532	ns
DNA	hAT-Tip100	MARE4	60	0.0540136654573607	101207	308	53.407	6.41502170717321	0.0480784638513544	98201.643	867	0.27	ns	0.1948052	0.1520752;0.2435159	0.3277	ns
DNA	hAT-Tip100	MER97b	20	0.0180045551524536	101207	173	30.608	4.92753656674576	0.0275541712053149	98201.643	13	0.026	*	0.1156069	0.07206391;0.17288744	0.0359	*
DNA	hAT-Tip100	MamRep4096	198	0.17824509600929	101207	1259	204.117	12.8019999297845	0.183751789202668	98201.643	333	0.666	ns	0.1572677	0.1375796;0.1785706	0.6741	ns
DNA	hAT-Tip100	Zaphod5b	16	0.0144036441219629	101207	74	12.477	3.26099756287936	0.0112321417318582	98201.643	893	0.218	ns	0.2162162	0.128933;0.327237	0.2768	ns
DNA	hAT-Tip100	MER91C	317	0.285372199166389	101207	1637	264.398	13.9526439169167	0.238018418659921	98201.643	1001	0.002	**	0.1936469	0.1747619;0.2136369	0.0005377	***
DNA	hAT-Tip100	Zaphod2	132	0.118830064006194	101207	844	147.875	11.3024386802194	0.133121179658454	98201.643	79	0.158	ns	0.1563981	0.1325341;0.1826891	0.1604	ns
DNA	hAT-Tip100	MER97c	24	0.0216054661829443	101207	215	33.976	5.34134383408838	0.0305861382929881	98201.643	36	0.072	ns	0.1116279	0.0728451;0.1615295	0.06171	ns
DNA	hAT-Tip100	MER45R	86	0.0774195871555503	101207	616	106.844	9.11310664442773	0.0961839345354375	98201.643	15	0.03	*	0.1396104	0.1132105;0.1695195	0.02541	*
DNA	PiggyBac	tot	244	0.219655572859934	101207	2114	347.194	16.2538164918443	0.312553676080048	98201.643	1	0.002	**	0.115421	0.1021038;0.1298145	3.036e-10	***
DNA	PiggyBac	MER75B	14	0.0126031886067175	101207	114	18.935	3.99208112539208	0.0170458125905854	98201.643	122	0.244	ns	0.122807	0.06879433;0.19745901	0.257	ns
DNA	PiggyBac	MER75	72	0.0648163985488329	101207	475	81.582	7.87841007725197	0.0734423809223734	98201.643	121	0.242	ns	0.1515789	0.1205300;0.1870406	0.2733	ns
DNA	PiggyBac	MER85	126	0.113428697460458	101207	902	149.757	10.4542451780242	0.134815408298299	98201.643	13	0.026	*	0.1396896	0.1177179;0.1640438	0.03533	*
DNA	PiggyBac	MER75A	14	0.0126031886067175	101207	92	14.27	3.36904295764397	0.0128462501012756	98201.643	555	0.894	ns	0.1521739	0.08576754;0.24212308	1	ns
DNA	PiggyBac	Looper	20	0.0180045551524536	101207	531	84.036	8.67824959401474	0.0756515398395794	98201.643	1	0.002	**	0.03766478	0.02315569;0.05757255	2.2e-16	***
DNA	TcMar-Pogo	tot	3	0.00270068327286804	101207	37	6.605	2.22843912659534	0.00594600433909779	98201.643	71	0.142	ns	0.08108108	0.01704353;0.21909621	0.1368	ns
DNA	TcMar-Pogo	MER132	3	0.00270068327286804	101207	37	6.605	2.22843912659534	0.00594600433909779	98201.643	71	0.142	ns	0.08108108	0.01704353;0.21909621	0.1368	ns
DNA	TcMar-Tigger	Tigger18a	122	0.109827786429967	101207	1259	207.212	13.3124858038714	0.18653799411251	98201.643	1	0.002	**	0.0969023	0.08112055;0.11459413	6.272e-12	***
DNA	TcMar-Tigger	Tigger17c	37	0.0333084270320391	101207	342	54.902	6.71501954483287	0.0494243043490003	98201.643	2	0.004	**	0.1081871	0.07732601;0.14602984	0.00782	**
DNA	TcMar-Tigger	X12_DNA	162	0.145836896734874	101207	1374	222.395	13.6971744380944	0.200206152156496	98201.643	1	0.002	**	0.1179039	0.1013190;0.1361419	5.346e-06	***
DNA	TcMar-Tigger	MER6	65	0.0585148042454741	101207	812	131.082	10.254971498763	0.118003654924696	98201.643	1	0.002	**	0.08004926	0.06232107;0.10089403	9.138e-12	***
DNA	TcMar-Tigger	Tigger17b	9	0.00810204981860411	101207	90	13.683	3.5540318150155	0.0123178164075511	98201.643	112	0.224	ns	0.1	0.04675532;0.18135997	0.1883	ns
DNA	TcMar-Tigger	Tigger12	73	0.0657166263064555	101207	876	140.749	10.5778963357981	0.126706156657634	98201.643	1	0.002	**	0.08333333	0.06588667;0.10364037	1.915e-11	***
DNA	TcMar-Tigger	MER44B	178	0.160240540856837	101207	2126	342.956	17.3822382392546	0.308738510843243	98201.643	1	0.002	**	0.08372531	0.07229664;0.09631629	2.2e-16	***
DNA	TcMar-Tigger	MER47B	70	0.0630159430335875	101207	618	101.421	9.53817255745227	0.0913019994058497	98201.643	2	0.004	**	0.1132686	0.08936992;0.14093340	0.0004914	***
DNA	TcMar-Tigger	X6b_DNA	180	0.162040996372082	101207	959	165.529	11.2341160918144	0.149013800491524	98201.643	907	0.19	ns	0.1876955	0.1634504;0.2138750	0.2154	ns
DNA	TcMar-Tigger	Tigger3a	600	0.540136654573607	101207	5323	861.086	25.3822154443	0.775173518900282	98201.643	1	0.002	**	0.1127184	0.1043428;0.1215212	2.2e-16	***
DNA	TcMar-Tigger	Tigger4b	194	0.1746441849788	101207	2520	408.947	18.7366820503059	0.368145440796522	98201.643	1	0.002	**	0.07698413	0.06687426;0.08808943	2.2e-16	***
DNA	TcMar-Tigger	UCON11	7	0.00630159430335875	101207	45	6.86686686686687	2.41432209857854	0.00618174416145303	98201.643	620	0.764	ns	0.1555556	0.06490921;0.29455160	1	ns
DNA	TcMar-Tigger	Tigger22N1	113	0.101725736611363	101207	1102	173.721	11.9358964734378	0.156388466281969	98201.643	1	0.002	**	0.1025408	0.08525623;0.12197952	1.406e-07	***
DNA	TcMar-Tigger	MER47A	285	0.256564910922463	101207	2589	436.584	18.6315882328931	0.393025035333939	98201.643	1	0.002	**	0.1100811	0.0982777;0.1227742	2.2e-16	***
DNA	TcMar-Tigger	Tigger17	5	0.00450113878811339	101207	54	9.886	2.84589232106613	0.0088996516118578	98201.643	54	0.108	ns	0.09259259	0.03075279;0.20300155	0.1109	ns
DNA	TcMar-Tigger	Tigger21a	9	0.00810204981860411	101207	169	28.361	4.98432769012257	0.0255313594339368	98201.643	1	0.002	**	0.05325444	0.02463739;0.09868407	1.155e-05	***
DNA	TcMar-Tigger	X9b_DNA	58	0.0522132099421154	101207	601	107.24	9.22439642954972	0.096540424727456	98201.643	1	0.002	**	0.09650582	0.07409763;0.12296828	2.463e-08	***
DNA	TcMar-Tigger	Tigger3c	256	0.230458305951406	101207	2327	378.191	17.9999032085041	0.340458035883078	98201.643	1	0.002	**	0.1100129	0.09758148;0.12343537	6.743e-13	***
DNA	TcMar-Tigger	Tigger19b	417	0.375394974928657	101207	3538	560.56	21.4207200450229	0.504631671812969	98201.643	1	0.002	**	0.1178632	0.1074159;0.1289464	7.477e-12	***
DNA	TcMar-Tigger	MER44C	101	0.0909230035198905	101207	1091	179.096	12.1141874485059	0.161227190479191	98201.643	1	0.002	**	0.09257562	0.07603598;0.11134922	9.265e-12	***
DNA	TcMar-Tigger	Tigger3b	405	0.364592241837185	101207	6279	1045.837	29.4131869501855	0.941491497348829	98201.643	1	0.002	**	0.06450072	0.05854864;0.07086112	2.2e-16	***
DNA	TcMar-Tigger	UCON39	17	0.0153038718795855	101207	107	17.167	3.69171230457355	0.0154542099151085	98201.643	523	0.958	ns	0.1588785	0.09536355;0.24214953	1	ns
DNA	TcMar-Tigger	Tigger12A	71	0.0639161707912102	101207	744	123.006	9.9808607635605	0.110733415554135	98201.643	1	0.002	**	0.09543011	0.07528427;0.11884765	4.996e-08	***
DNA	TcMar-Tigger	Tigger17a	309	0.278170377105408	101207	2389	397.098	18.9745732608254	0.35747864209645	98201.643	1	0.002	**	0.1293428	0.1161375;0.1434640	6.392e-07	***
DNA	TcMar-Tigger	Tigger1a_Mars	2	0.00180045551524536	101207	44	4.47773279352227	1.93420397232106	0.00403097935194608	98201.643	155	0.31	ns	0.04545455	0.005552952;0.154731578	0.3166	ns
DNA	TcMar-Tigger	MER44A	216	0.194449195646499	101207	2334	373.235	16.8961313398735	0.3359965071163	98201.643	1	0.002	**	0.09254499	0.08109098;0.10503308	2.2e-16	***
DNA	TcMar-Tigger	Tigger1a_Art	16	0.0144036441219629	101207	302	51.851	6.24626406861052	0.0466777094604935	98201.643	1	0.002	**	0.05298013	0.03058238;0.08461226	9.015e-10	***
DNA	TcMar-Tigger	Tigger4a	257	0.231358533709028	101207	3497	580.822	22.2150359852021	0.522872086637919	98201.643	1	0.002	**	0.07349156	0.06505938;0.08264480	2.2e-16	***
DNA	TcMar-Tigger	Tigger10	121	0.108927558672344	101207	1450	243.171	13.9262952970523	0.218909284048864	98201.643	1	0.002	**	0.08344828	0.06972375;0.09888671	2.2e-16	***
DNA	TcMar-Tigger	Tigger6a	55	0.0495125266692473	101207	674	114.449	10.0991778077422	0.103030166632158	98201.643	1	0.002	**	0.08160237	0.0620635;0.1048939	5.011e-11	***
DNA	TcMar-Tigger	MER2	832	0.748989494342069	101207	9067	1449.649	33.4547907185506	1.30501426860996	98201.643	1	0.002	**	0.09176133	0.08589585;0.09789059	2.2e-16	***
DNA	TcMar-Tigger	Tigger7	269	0.242161266800501	101207	2944	475.374	18.8591036316626	0.427944870052123	98201.643	1	0.002	**	0.09137228	0.08120414;0.10236072	2.2e-16	***
DNA	TcMar-Tigger	Tigger8	82	0.0738186761250596	101207	938	148.506	10.6312269746717	0.133689223373514	98201.643	1	0.002	**	0.08742004	0.07012992;0.10735007	2.258e-10	***
DNA	TcMar-Tigger	Tigger11a	28	0.025206377213435	101207	421	62.748	7.30697528994645	0.0564874913353078	98201.643	1	0.002	**	0.06650831	0.04464581;0.09469092	2.313e-07	***
DNA	TcMar-Tigger	MER47C	88	0.0792200426707957	101207	762	113.238	9.71028555942852	0.101939990817677	98201.643	4	0.008	**	0.1154856	0.09365998;0.14033652	0.009331	**
DNA	TcMar-Tigger	Tigger2	260	0.234059216981896	101207	2729	479.165	20.9207900055054	0.431357633481271	98201.643	1	0.002	**	0.09527299	0.08451314;0.10690964	2.2e-16	***
DNA	TcMar-Tigger	X1_DNA	59	0.053113437699738	101207	676	109.149	9.66137366740057	0.0982589595167577	98201.643	1	0.002	**	0.08727811	0.06710276;0.11113920	2.475e-08	***
DNA	TcMar-Tigger	Tigger4	100	0.0900227757622679	101207	1445	229.126	13.975601648639	0.206265585193054	98201.643	1	0.002	**	0.06920415	0.05665865;0.08353321	2.2e-16	***
DNA	TcMar-Tigger	Tigger3	106	0.0954241423080039	101207	1147	193.709	12.5970236168709	0.174382218701331	98201.643	1	0.002	**	0.092415	0.07628093;0.11067324	1.634e-13	***
DNA	TcMar-Tigger	X6a_DNA	165	0.148537580007742	101207	979	170.441	11.9249622105784	0.153435719236967	98201.643	328	0.656	ns	0.1685393	0.1456041;0.1934873	0.6735	ns
DNA	TcMar-Tigger	Tigger19a	479	0.431209095901263	101207	3579	588.598	21.0561572410009	0.529872257681193	98201.643	1	0.002	**	0.1338363	0.1228444;0.1454299	4.313e-07	***
DNA	TcMar-Tigger	Tigger16a	215	0.193548967888876	101207	1789	287.044	14.998834255669	0.258404976459044	98201.643	1	0.002	**	0.1201789	0.1054636;0.1361521	1.797e-06	***
DNA	TcMar-Tigger	X10b_DNA	41	0.0369093380625298	101207	298	52.801	6.37997673217568	0.0475329258302351	98201.643	43	0.086	ns	0.1375839	0.1005746;0.1819867	0.08062	ns
DNA	TcMar-Tigger	X11_DNA	44	0.0396100213353979	101207	268	46.018	5.88628272548344	0.0414266809502804	98201.643	405	0.81	ns	0.1641791	0.1218986;0.2140657	0.8081	ns
DNA	TcMar-Tigger	Tigger5	60	0.0540136654573607	101207	537	86.813	8.39467101806268	0.0781514723224976	98201.643	3	0.006	**	0.1117318	0.08635344;0.14147366	0.001237	**
DNA	TcMar-Tigger	MamRep434	302	0.271868782802049	101207	2112	362.227	17.0974206473606	0.32608679996039	98201.643	2	0.004	**	0.1429924	0.1283292;0.1586538	0.0004254	***
DNA	TcMar-Tigger	Tigger2b_Pri	168	0.15123826328061	101207	2104	337.708	16.7434488406385	0.30401411557124	98201.643	1	0.002	**	0.07984791	0.06861971;0.09226233	2.2e-16	***
DNA	TcMar-Tigger	MER6A	88	0.0792200426707957	101207	1009	166.273	11.9538849905111	0.149683569943196	98201.643	1	0.002	**	0.08721506	0.07053484;0.10634781	9.935e-13	***
DNA	TcMar-Tigger	Tigger20a	96	0.0864218647317771	101207	1356	211.418	12.8884206707955	0.190324352061071	98201.643	1	0.002	**	0.07079646	0.05771838;0.08576935	2.2e-16	***
DNA	TcMar-Tigger	Tigger6b	20	0.0180045551524536	101207	174	27.882	5.02287818937562	0.0251001503380355	98201.643	69	0.138	ns	0.1149425	0.07164108;0.17192642	0.1203	ns
DNA	TcMar-Tigger	Tigger3d	74	0.0666168540640782	101207	636	103.643	8.85279181518028	0.0933023054832873	98201.643	1	0.002	**	0.1163522	0.09247428;0.14385701	0.001044	**
DNA	TcMar-Tigger	UCON33	22	0.0198050106676989	101207	133	22.752	4.08376948090525	0.0204819819414312	98201.643	475	0.95	ns	0.1654135	0.1066632;0.2396588	1	ns
DNA	TcMar-Tigger	MERX	50	0.0450113878811339	101207	436	78.39	8.00587246925617	0.0705688539200418	98201.643	2	0.004	**	0.1146789	0.08632523;0.14838449	0.000226	***
DNA	TcMar-Tigger	MER6C	13	0.0117029608490948	101207	160	25.838	4.69124330681791	0.0232600848014548	98201.643	2	0.004	**	0.08125	0.04397153;0.13493234	0.004885	**
DNA	TcMar-Tigger	Tigger9b	73	0.0657166263064555	101207	754	131.039	9.97782722019357	0.117964945131118	98201.643	1	0.002	**	0.09681698	0.07665748;0.12019217	2.81e-09	***
DNA	TcMar-Tigger	Tigger6	25	0.022505693940567	101207	230	39.055	5.54966429379056	0.0351583950739537	98201.643	7	0.014	*	0.1086957	0.0715884;0.1562653	0.01357	*
DNA	TcMar-Tigger	Tigger2a	325	0.292574021227371	101207	3318	552.3	21.5726071066382	0.497195790535005	98201.643	1	0.002	**	0.09795057	0.08804338;0.10857262	2.2e-16	***
DNA	TcMar-Tigger	Tigger17d	35	0.0315079715167937	101207	331	51.074	6.66490397117206	0.0459782324928207	98201.643	9	0.018	*	0.1057402	0.07476443;0.14398369	0.01461	*
DNA	TcMar-Tigger	Tigger16b	122	0.109827786429967	101207	1329	215.857	13.0980192819032	0.194320463077159	98201.643	1	0.002	**	0.09179834	0.07681446;0.10861456	9.981e-14	***
DNA	TcMar-Tigger	Tigger5b	247	0.222356256132802	101207	2766	446.842	18.5800498991325	0.402259571671633	98201.643	1	0.002	**	0.08929863	0.07892913;0.10054638	2.2e-16	***
DNA	TcMar-Tigger	MER46C	311	0.279970832620653	101207	2812	468.047	19.4982299702299	0.421348901272022	98201.643	1	0.002	**	0.1105974	0.09923726;0.12277498	2.2e-16	***
DNA	TcMar-Tigger	tot	9885	8.89875138410018	101207	125710	16055.723	99.1495178903957	14.4538075133009	98201.643	1	0.002	**	0.07863336	0.07715119;0.08013501	2.2e-16	***
DNA	TcMar-Tigger	MamRep137	274	0.246662405588614	101207	2459	399.225	17.3979614916249	0.359393426536914	98201.643	1	0.002	**	0.1114274	0.09925548;0.12453318	8.356e-13	***
DNA	TcMar-Tigger	Tigger9a	62	0.0558141209726061	101207	1026	156.406	11.1643991243509	0.140801022658733	98201.643	1	0.002	**	0.06042885	0.04664073;0.07680106	2.2e-16	***
DNA	TcMar-Tigger	Tigger15a	484	0.435710234689376	101207	4828	787.753	24.5827236347257	0.709157116750538	98201.643	1	0.002	**	0.1002486	0.091917;0.109067	2.2e-16	***
DNA	TcMar-Tigger	MER8	192	0.172843729463554	101207	1941	314.285	16.1216526039573	0.282928080804444	98201.643	1	0.002	**	0.09891808	0.08599223;0.11306961	1.437e-15	***
DNA	TcMar-Tigger	X26_DNA	109	0.098124825580872	101207	957	156.506	10.9924882896821	0.140891045434495	98201.643	1	0.002	**	0.1138976	0.09445996;0.13574620	1.761e-05	***
DNA	TcMar-Tigger	Tigger13a	257	0.231358533709028	101207	3113	500.281	20.459683224274	0.450366842811231	98201.643	1	0.002	**	0.08255702	0.07312434;0.09278251	2.2e-16	***
DNA	TcMar-Tigger	Tigger23a	92	0.0828209537012864	101207	583	104.585	8.96253882011688	0.0941503200309678	98201.643	86	0.172	ns	0.1578045	0.1291498;0.1899764	0.1949	ns
DNA	TcMar-Tigger	MER2B	158	0.142235985704383	101207	1710	272.587	14.9854260531356	0.245390383767093	98201.643	1	0.002	**	0.09239766	0.07908822;0.10712422	7.216e-16	***
DNA	TcMar-Tigger	Tigger12c	77	0.0693175373369462	101207	859	131.039	10.4032546208726	0.117964945131118	98201.643	1	0.002	**	0.08963912	0.0713881;0.1107604	5.549e-08	***
DNA	TcMar-Tigger	MER127	31	0.027907060486303	101207	211	32.116	5.1352619129812	0.0289117146638099	98201.643	446	0.892	ns	0.1469194	0.1020586;0.2020127	0.9237	ns
DNA	TcMar-Tigger	MARE10	7	0.00630159430335875	101207	79	12.371	3.09886462465884	0.0111367175895502	98201.643	59	0.118	ns	0.08860759	0.03637055;0.17408069	0.1198	ns
DNA	TcMar-Tigger	Tigger14a	170	0.153038718795855	101207	1293	219.064	13.209253892192	0.197207493495854	98201.643	1	0.002	**	0.1314772	0.1135253;0.1511224	0.0002059	***
DNA	TcMar-Tigger	UCON55	34	0.0306077437591711	101207	404	67.906	6.93824929671047	0.0611308661091256	98201.643	1	0.002	**	0.08415842	0.05898524;0.11561791	1.411e-06	***
DNA	TcMar-Tigger	MER6B	73	0.0657166263064555	101207	676	108.23	9.31116522234452	0.0974316502075025	98201.643	1	0.002	**	0.1079882	0.08560522;0.13385854	0.0001248	***
DNA	TcMar-Tigger	MER44D	45	0.0405102490930205	101207	638	98.662	9.17354402125536	0.0888182710225687	98201.643	1	0.002	**	0.07053292	0.05190910;0.09324285	1.518e-10	***
DNA	TcMar-Tigger	Tigger1	1092	0.983048711323965	101207	12059	2118.625	42.5836793237121	1.90724503299335	98201.643	1	0.002	**	0.09055477	0.08549062;0.09581755	2.2e-16	***
DNA	hAT?	MER121B	7	0.00630159430335875	101207	68	9.196	2.82162108468616	0.00827849445909815	98201.643	279	0.558	ns	0.1029412	0.04240049;0.20066530	0.5934	ns
DNA	hAT?	UCON69	2	0.00180045551524536	101207	28	3.80820512820513	1.77222883109033	0.00342825196313129	98201.643	250	0.5	ns	0.07142857	0.008770497;0.235034773	0.4186	ns
DNA	hAT?	tot	255	0.229558078193783	101207	2048	317.782	15.574821060001	0.28607617727285	98201.643	1	0.002	**	0.1245117	0.1105134;0.1395944	9.243e-05	***
DNA	hAT?	MER121	132	0.118830064006194	101207	927	142.34	10.4649852324748	0.128138419020012	98201.643	179	0.358	ns	0.1423948	0.1205241;0.1665650	0.3624	ns
DNA	hAT?	MER99	30	0.0270068327286804	101207	295	49.106	6.32113286687764	0.0442065842658192	98201.643	4	0.008	**	0.1016949	0.06967087;0.14198693	0.002204	**
DNA	hAT?	UCON105	76	0.0684173095793236	101207	638	100.892	8.68284099403692	0.0908257789220673	98201.643	6	0.012	*	0.1191223	0.09501271;0.14681963	0.006577	**
DNA	hAT?	UCON89	6	0.00540136654573607	101207	48	7.635	2.47343746492465	0.00687323892944915	98201.643	347	0.694	ns	0.125	0.04728376;0.25246051	0.6926	ns
DNA	hAT?	UCON80	5	0.00450113878811339	101207	44	6.06506506506507	2.26606285271961	0.00545993992335917	98201.643	426	0.852	ns	0.1136364	0.03794371;0.24557678	0.8273	ns
DNA	TcMar-Tc2	Kanga1a	97	0.0873220924893998	101207	843	131.219	10.5433486711387	0.11812698612749	98201.643	1	0.002	**	0.1150652	0.09430696;0.13855704	0.0008683	***
DNA	TcMar-Tc2	Kanga11a	97	0.0873220924893998	101207	883	137.115	11.1487249974636	0.123434728986434	98201.643	1	0.002	**	0.1098528	0.0899901;0.1323604	0.000134	***
DNA	TcMar-Tc2	MER104	270	0.243061494558123	101207	2206	353.978	16.9032907221415	0.318660821187761	98201.643	1	0.002	**	0.1223935	0.1089987;0.1368000	5.07e-07	***
DNA	TcMar-Tc2	Kanga1c	94	0.0846214092165318	101207	826	132.034	10.2296377985484	0.118860671749953	98201.643	1	0.002	**	0.1138015	0.09294805;0.13745512	0.0002064	***
DNA	TcMar-Tc2	tot	819	0.737286533492974	101207	8147	1284.462	30.7274589371255	1.15630834601154	98201.643	1	0.002	**	0.1005278	0.09408056;0.10726235	2.2e-16	***
DNA	TcMar-Tc2	Kanga1d	84	0.075619131640305	101207	664	106.163	9.18296018491628	0.0955708794324964	98201.643	13	0.026	*	0.126506	0.1021746;0.1542125	0.01966	*
DNA	TcMar-Tc2	Kanga2_a	126	0.113428697460458	101207	1534	249.712	14.2513914463872	0.224797673811474	98201.643	1	0.002	**	0.0821382	0.06888207;0.09701856	2.2e-16	***
DNA	TcMar-Tc2	Kanga1	83	0.0747189038826823	101207	812	131.931	10.0817598107117	0.118767948290918	98201.643	1	0.002	**	0.1022167	0.08223933;0.12513386	1.113e-06	***
DNA	TcMar-Tc2	Kanga1b	42	0.0378095658201525	101207	379	65.173	7.3848227200527	0.0586705436475428	98201.643	1	0.002	**	0.1108179	0.08104421;0.14683231	0.001063	**
DNA	TcMar?	tot	16	0.0144036441219629	101207	168	27.144	4.79919746377416	0.02443578225291	98201.643	8	0.016	*	0.0952381	0.05542177;0.15005199	0.02045	*
DNA	TcMar?	X22_DNA	3	0.00270068327286804	101207	24	3.58110882956879	1.67905065505008	0.00322381357144548	98201.643	511	0.982	ns	0.125	0.02655931;0.32361136	1	ns
DNA	TcMar?	Eulor8	13	0.0117029608490948	101207	144	23.658	4.54507356306734	0.0212975882898373	98201.643	13	0.026	*	0.09027778	0.04894811;0.14942983	0.01328	*
SINE	tot	tot	62717	56.4595842748215	101207	1806997	74316.127	115.217020586513	66.9014403644122	98201.643	1	0.002	**	0.03470786	0.03444145;0.03497576	2.2e-16	***
SINE	Alu	AluYc	949	0.854316141983922	101207	6703	1111.789	29.329109697972	1.00086331841956	98201.643	1	0.002	**	0.1415784	0.1333154;0.1501546	5.399e-08	***
SINE	Alu	AluYd8	25	0.022505693940567	101207	224	35.793	5.55310615673679	0.0322218521285885	98201.643	26	0.052	ns	0.1116071	0.07354174;0.16033454	0.05485	ns
SINE	Alu	AluY	10614	9.55501741940711	101207	98084	13573.916	91.759395871653	12.2196159628386	98201.643	1	0.002	**	0.1082134	0.1062758;0.1101742	2.2e-16	***
SINE	Alu	AluYh3	87	0.078319814913173	101207	649	109.561	9.3449241091946	0.0986298533528983	98201.643	10	0.02	*	0.1340524	0.1087823;0.1627039	0.01824	*
SINE	Alu	AluYk11	22	0.0198050106676989	101207	171	28.35	4.81525562007736	0.0255214569286029	98201.643	102	0.204	ns	0.128655	0.08241464;0.18828447	0.2172	ns
SINE	Alu	AluYe5	189	0.170143046190686	101207	1297	219.293	13.4930060480314	0.19741364565235	98201.643	12	0.024	*	0.1457209	0.1269533;0.1661095	0.02385	*
SINE	Alu	Alu	1107	0.996552127688305	101207	7748	1280.521	30.8124482306416	1.15276054841875	98201.643	1	0.002	**	0.1428756	0.1351544;0.1508665	7.205e-08	***
SINE	Alu	AluSx3	4936	4.44352421162554	101207	38631	6133.21	67.2199406457668	5.52128588532899	98201.643	1	0.002	**	0.127773	0.1244592;0.1311430	2.2e-16	***
SINE	Alu	AluSx	13421	12.081956735054	101207	124945	16709.105	92.8337335082301	15.0420001260319	98201.643	1	0.002	**	0.1074153	0.1057035;0.1091453	2.2e-16	***
SINE	Alu	AluSc	4666	4.20046271706742	101207	37679	5871.77	64.9757258131445	5.28593034037612	98201.643	1	0.002	**	0.1238356	0.1205254;0.1272038	2.2e-16	***
SINE	Alu	AluSg	5521	4.97015744983481	101207	42580	6774.768	66.5840191608137	6.09883420505388	98201.643	1	0.002	**	0.1296618	0.1264846;0.1328896	2.2e-16	***
SINE	Alu	AluYh3a3	25	0.022505693940567	101207	158	29.254	4.79295905015435	0.0263352628214938	98201.643	236	0.472	ns	0.1582278	0.1050908;0.2246525	0.4144	ns
SINE	Alu	AluYg6	109	0.098124825580872	101207	811	133.74	10.3826875229971	0.120396460304457	98201.643	11	0.022	*	0.134402	0.1116736;0.1598245	0.01798	*
SINE	Alu	AluSx1	12763	11.4896068705382	101207	106483	14846.675	98.9719294437459	13.3653889434027	98201.643	1	0.002	**	0.1198595	0.1179144;0.1218254	2.2e-16	***
SINE	Alu	AluYj4	400	0.360091103049071	101207	2787	470.35	19.4638213190612	0.423422125797827	98201.643	1	0.002	**	0.1435235	0.1307069;0.1570936	0.0003268	***
SINE	Alu	FLAM_A	1886	1.69782955087637	101207	14934	2404.187	43.2988316218789	2.16431587191559	98201.643	1	0.002	**	0.126289	0.1210012;0.1317229	2.2e-16	***
SINE	Alu	AluYk3	792	0.712980384037161	101207	6065	1030.721	28.3281069018147	0.927883654564605	98201.643	1	0.002	**	0.1305853	0.1222021;0.1393256	2.2e-16	***
SINE	Alu	AluSc5	590	0.53113437699738	101207	4143	699.438	24.1508886259165	0.629653502336091	98201.643	1	0.002	**	0.1424089	0.1319017;0.1534230	4.089e-06	***
SINE	Alu	AluYi6	67	0.0603152597607195	101207	454	76.651	7.92085468487706	0.0690033578495359	98201.643	137	0.274	ns	0.1475771	0.1162362;0.1835937	0.2592	ns
SINE	Alu	AluYa8	60	0.0540136654573607	101207	390	66.379	7.43105507849185	0.0597562183232358	98201.643	207	0.414	ns	0.1538462	0.1195000;0.1935488	0.4191	ns
SINE	Alu	AluYk2	863	0.776896554828371	101207	6622	1122.776	29.7482231533378	1.01075412079256	98201.643	1	0.002	**	0.1303232	0.1223032;0.1386702	2.2e-16	***
SINE	Alu	AluSq2	6781	6.10444442443938	101207	51711	8042.785	73.3292162030179	7.24033830559132	98201.643	1	0.002	**	0.1311326	0.1282344;0.1340723	2.2e-16	***
SINE	Alu	AluJo	6088	5.48058658840687	101207	45868	7224.656	69.058792204764	6.50383587047523	98201.643	1	0.002	**	0.1327287	0.1296362;0.1358678	2.2e-16	***
SINE	Alu	AluYb8	326	0.293474248984993	101207	2645	424.955	18.7051024016405	0.382556286740545	98201.643	1	0.002	**	0.1232514	0.1109569;0.1363864	7.348e-08	***
SINE	Alu	AluSp	7447	6.70399611101609	101207	64572	9788.087	80.9743680387766	8.81150761142569	98201.643	1	0.002	**	0.1153286	0.1128745;0.1178174	2.2e-16	***
SINE	Alu	AluYh9	21	0.0189047829100762	101207	168	28.604	4.47428242327227	0.0257501147790391	98201.643	48	0.096	ns	0.125	0.07906939;0.18471017	0.1244	ns
SINE	Alu	AluYk4	128	0.115229152975703	101207	1095	185.308	12.7627592637338	0.166819405309543	98201.643	1	0.002	**	0.116895	0.09845734;0.13741867	1.542e-06	***
SINE	Alu	AluYe6	32	0.0288072882439257	101207	193	32.361	5.18339141359656	0.0291322704644275	98201.643	525	0.954	ns	0.1658031	0.1162590;0.2259261	1	ns
SINE	Alu	AluYc3	73	0.0657166263064555	101207	557	98.81	8.90231156223771	0.0889515047306969	98201.643	2	0.004	**	0.1310592	0.1041548;0.1619473	0.003855	**
SINE	Alu	AluYk12	6	0.00540136654573607	101207	100	17.099	3.74342252654068	0.0153929944275902	98201.643	1	0.002	**	0.06	0.02233489;0.12602993	0.001961	**
SINE	Alu	AluYf1	329	0.296174932257861	101207	1999	346.774	16.1504724934524	0.312175580421847	98201.643	142	0.284	ns	0.1645823	0.1485782;0.1815766	0.3014	ns
SINE	Alu	AluSq	1797	1.61770928044795	101207	12256	2123.363	39.9537424095983	1.91151031210896	98201.643	1	0.002	**	0.1466221	0.1404033;0.1530092	2.005e-15	***
SINE	Alu	AluSg4	1646	1.48177488904693	101207	11821	2059.797	38.9296456226911	1.85428643446792	98201.643	1	0.002	**	0.1392437	0.1330499;0.1456158	2.2e-16	***
SINE	Alu	tot	49270	44.3542216180694	101207	1196725	63766.556	122.671721334687	57.404423719201	98201.643	1	0.002	**	0.0411707	0.04081542;0.04152820	2.2e-16	***
SINE	Alu	AluSz	13077	11.7722783864318	101207	118033	16029.536	99.0036485510833	14.430233249012	98201.643	1	0.002	**	0.110791	0.1090058;0.1125955	2.2e-16	***
SINE	Alu	AluYi6_4d	8	0.00720182206098143	101207	46	9.119	2.73830921141812	0.0082091769217612	98201.643	430	0.86	ns	0.173913	0.07820342;0.31419065	0.8533	ns
SINE	Alu	AluYb9	56	0.05041275442687	101207	378	63.861	7.45770046973572	0.0574894448295419	98201.643	156	0.312	ns	0.1481481	0.1138900;0.1880308	0.3034	ns
SINE	Alu	AluSq10	194	0.1746441849788	101207	1528	267.877	14.2785064606473	0.24115031102869	98201.643	1	0.002	**	0.1269634	0.1106719;0.1447030	2.98e-07	***
SINE	Alu	AluYh7	68	0.0612154875183421	101207	462	75.134	7.86319743322488	0.0676377123412223	98201.643	201	0.402	ns	0.1471861	0.1161434;0.1828275	0.4123	ns
SINE	Alu	AluYm1	619	0.557240981968438	101207	4667	784.661	24.9135859676154	0.706373612523968	98201.643	1	0.002	**	0.1326334	0.1230273;0.1427016	2.702e-11	***
SINE	Alu	AluSg7	817	0.735486077977728	101207	5829	1013.902	28.9862829731686	0.912742723909149	98201.643	1	0.002	**	0.1401613	0.1313452;0.1493391	3.17e-12	***
SINE	Alu	AluSq4	226	0.203451473222725	101207	1638	290.851	15.8510584837435	0.261832143532314	98201.643	1	0.002	**	0.1379731	0.1216267;0.1556285	1.677e-05	***
SINE	Alu	FAM	521	0.469018661721416	101207	4262	695.439	23.3600078974509	0.626053491533358	98201.643	1	0.002	**	0.1222431	0.1125529;0.1324542	7.75e-14	***
SINE	Alu	FLAM_C	3137	2.82401447566234	101207	24406	3931.241	54.3844517080717	3.53901227010434	98201.643	1	0.002	**	0.128534	0.1243590;0.1327976	2.2e-16	***
SINE	Alu	FRAM	2960	2.66467416256313	101207	20221	3293.466	48.4947067274417	2.96486951198653	98201.643	1	0.002	**	0.1463825	0.1415367;0.1513302	1.282e-10	***
SINE	Alu	AluSc8	2730	2.45762177830991	101207	20437	3394.652	49.1425873341025	3.05595995786934	98201.643	1	0.002	**	0.1335812	0.128945;0.138322	2.2e-16	***
SINE	Alu	AluJr	12549	11.296958130407	101207	114124	15455.604	95.7038264982461	13.9135637316241	98201.643	1	0.002	**	0.1099593	0.1081499;0.1117887	2.2e-16	***
SINE	Alu	AluSx4	1625	1.46287010613685	101207	11827	2017.866	38.1793098903543	1.81653898436304	98201.643	1	0.002	**	0.1373975	0.1312405;0.1437335	2.2e-16	***
SINE	Alu	AluYa5	450	0.405102490930205	101207	3782	607.199	22.0110400682222	0.546617394200733	98201.643	1	0.002	**	0.1189847	0.1088311;0.1297310	5.568e-13	***
SINE	Alu	AluJr4	1475	1.32783594249345	101207	12307	2032.445	40.7421267964241	1.82966340484142	98201.643	1	0.002	**	0.1198505	0.1141621;0.1257193	2.2e-16	***
SINE	Alu	AluSz6	5099	4.59026133611804	101207	40962	6493.967	65.6868074096136	5.84604935048567	98201.643	1	0.002	**	0.1244812	0.1212987;0.1277171	2.2e-16	***
SINE	Alu	AluJb	12556	11.3032597247104	101207	117273	15781.473	94.6722245492367	14.2069200507728	98201.643	1	0.002	**	0.1070664	0.1053022;0.1088500	2.2e-16	***
SINE	5S-Deu-L2	tot	326	0.293474248984993	101207	2614	404.001	18.0009731413064	0.36369291430732	98201.643	1	0.002	**	0.1247131	0.1122818;0.1379915	1.664e-05	***
SINE	5S-Deu-L2	AmnSINE1	326	0.293474248984993	101207	2614	404.001	18.0009731413064	0.36369291430732	98201.643	1	0.002	**	0.1247131	0.1122818;0.1379915	1.664e-05	***
SINE	MIR	tot	38066	34.2680698216649	101207	598863	44501.442	130.057162438297	40.0614333426357	98201.643	1	0.002	**	0.06356379	0.06294715;0.06418465	2.2e-16	***
SINE	MIR	MIR1_Amn	2527	2.27487554351251	101207	11716	1958.621	38.1489803756759	1.76320499086269	98201.643	1001	0.002	**	0.2156879	0.2082690;0.2232484	2.2e-16	***
SINE	MIR	MIR3	11720	10.5506693193378	101207	87870	11892.463	83.1112152787162	10.7059252991007	98201.643	18	0.036	*	0.1333789	0.1311373;0.1356446	0.08985	ns
SINE	MIR	MIRb	22484	20.2407209023883	101207	223887	24283.615	114.034769713907	21.8607842784224	98201.643	1	0.002	**	0.1004257	0.09918359;0.10167809	2.2e-16	***
SINE	MIR	MIRc	12853	11.5706273687243	101207	100994	13257.706	90.3449931196067	11.9349549436007	98201.643	1	0.002	**	0.127265	0.1252154;0.1293360	0.0001548	***
SINE	MIR	MIR	18593	16.7379346974785	101207	174396	20463.068	109.101771628936	18.4214218197204	98201.643	1	0.002	**	0.1066137	0.1051689;0.1080716	2.2e-16	***
SINE	tRNA	tot	241	0.216954889587066	101207	2292	352.164	16.2948650386134	0.317027808035433	98201.643	1	0.002	**	0.1051483	0.09288297;0.11843306	1.63e-11	***
SINE	tRNA	LFSINE_Vert	241	0.216954889587066	101207	2292	352.164	16.2948650386134	0.317027808035433	98201.643	1	0.002	**	0.1051483	0.09288297;0.11843306	1.63e-11	***
SINE	tRNA-RTE	tot	671	0.604052825364817	101207	5836	966.541	27.3113937987652	0.870107037080381	98201.643	1	0.002	**	0.114976	0.1069002;0.1234389	2.2e-16	***
SINE	tRNA-RTE	MamSINE1	671	0.604052825364817	101207	5836	966.541	27.3113937987652	0.870107037080381	98201.643	1	0.002	**	0.114976	0.1069002;0.1234389	2.2e-16	***
SINE	tRNA-Deu	tot	73	0.0657166263064555	101207	667	102.703	9.09986805391148	0.092456091391122	98201.643	2	0.004	**	0.1094453	0.08677394;0.13563797	0.001048	**
SINE	tRNA-Deu	AmnSINE2	73	0.0657166263064555	101207	667	102.703	9.09986805391148	0.092456091391122	98201.643	2	0.004	**	0.1094453	0.08677394;0.13563797	0.001048	**
RNA	tot	tot	98	0.0882223202470225	101207	730	117.151	9.21895808582446	0.105462582033254	98201.643	23	0.046	*	0.1342466	0.1103490;0.1611433	0.05525	ns
RNA	RNA	tot	98	0.0882223202470225	101207	730	117.151	9.21895808582446	0.105462582033254	98201.643	23	0.046	*	0.1342466	0.1103490;0.1611433	0.05525	ns
RNA	RNA	7SK	98	0.0882223202470225	101207	730	117.151	9.21895808582446	0.105462582033254	98201.643	23	0.046	*	0.1342466	0.1103490;0.1611433	0.05525	ns
srpRNA	tot	tot	207	0.186347145827894	101207	1383	237.3	14.0342067449129	0.213624046883862	98201.643	15	0.03	*	0.1496746	0.1312707;0.1695803	0.03229	*
srpRNA	srpRNA	tot	207	0.186347145827894	101207	1383	237.3	14.0342067449129	0.213624046883862	98201.643	15	0.03	*	0.1496746	0.1312707;0.1695803	0.03229	*
srpRNA	srpRNA	7SLRNA	207	0.186347145827894	101207	1383	237.3	14.0342067449129	0.213624046883862	98201.643	15	0.03	*	0.1496746	0.1312707;0.1695803	0.03229	*
SINE?	tot	tot	0	0	101207	5	1.32298136645963	0.549641352005689	0.00119098454890454	98201.643	1	0.002	**	0	0.0000000;0.5218238	0.3346	ns
SINE?	tRNA	tot	0	0	101207	5	1.32298136645963	0.549641352005689	0.00119098454890454	98201.643	1	0.002	**	0	0.0000000;0.5218238	0.3346	ns
SINE?	tRNA	CRP1	0	0	101207	5	1.32298136645963	0.549641352005689	0.00119098454890454	98201.643	1	0.002	**	0	0.0000000;0.5218238	0.3346	ns
Satellite	tot	tot	1290	1.16129380733326	101207	6330	1270.769	41.09586973784	1.14398152732641	98201.643	692	0.62	ns	0.2037915	0.1939275;0.2139291	0.551	ns
Satellite	telo	tot	75	0.0675170818217009	101207	367	62.817	7.17795472499195	0.0565496070505838	98201.643	956	0.092	ns	0.2043597	0.1642724;0.2492911	0.0961	ns
Satellite	telo	REP522	44	0.0396100213353979	101207	243	44.22	6.21500009865054	0.0398080714420748	98201.643	524	0.956	ns	0.18107	0.1347563;0.2353501	1	ns
Satellite	telo	TAR1	32	0.0288072882439257	101207	124	18.65	4.04423736393597	0.016789247679663	98201.643	1000	0.004	**	0.2580645	0.1836902;0.3443496	0.001585	**
Satellite	acro	tot	19	0.0171043273948309	101207	61	8.205	2.5825655160411	0.00738636875129408	98201.643	1001	0.002	**	0.3114754	0.1990336;0.4429366	0.0004303	***
Satellite	acro	ACRO1	19	0.0171043273948309	101207	61	8.205	2.5825655160411	0.00738636875129408	98201.643	1001	0.002	**	0.3114754	0.1990336;0.4429366	0.0004303	***
Satellite	centr	tot	802	0.721982661613388	101207	1815	625.327	33.8847494788916	0.562936722990917	98201.643	1001	0.002	**	0.4418733	0.4188607;0.4650741	2.2e-16	***
Satellite	centr	GSATX	25	0.022505693940567	101207	56	18.332	4.01446034877565	0.0165029752527389	98201.643	952	0.1	ns	0.4464286	0.3134361;0.5852833	0.06423	ns
Satellite	centr	HSAT4	37	0.0333084270320391	101207	100	50.281	7.35908929115521	0.0452643518810259	98201.643	35	0.07	ns	0.37	0.2755666;0.4723516	0.00905	**
Satellite	centr	SST1	48	0.0432109323658886	101207	609	69.436	7.87501872505202	0.0625082145782883	98201.643	2	0.004	**	0.07881773	0.0586833;0.1031444	0.004976	**
Satellite	centr	ALR_Alpha	673	0.605853280880063	101207	844	445.643	30.3503326784682	0.401180198590243	98201.643	1001	0.002	**	0.7973934	0.7686663;0.8240259	2.2e-16	***
Satellite	centr	GSAT	28	0.025206377213435	101207	39	13.16	4.50540771725475	0.0118469972903145	98201.643	997	0.01	**	0.7179487	0.5512637;0.8499859	1.479e-06	***
Satellite	centr	GSATII	26	0.0234059216981896	101207	167	31.16	5.62370216370196	0.0280510969275227	98201.643	208	0.416	ns	0.1556886	0.1042922;0.2197396	0.3708	ns
Satellite	Satellite	CER	34	0.0306077437591711	101207	72	22.342	10.9232941164446	0.0201128885608059	98201.643	857	0.29	ns	0.4722222	0.3533297;0.5934709	0.004677	**
Satellite	Satellite	HSAT5	11	0.00990250533384946	101207	260	39.976	5.67870334422143	0.0359875048387242	98201.643	1	0.002	**	0.04230769	0.02130612;0.07443785	2.125e-08	***
Satellite	Satellite	LSAU	5	0.00450113878811339	101207	129	5.40502512562814	2.20384127663666	0.00486575364873846	98201.643	533	0.938	ns	0.03875969	0.01270299;0.08813398	1	ns
Satellite	Satellite	SATR1	121	0.108927558672344	101207	670	116.935	11.3094951116166	0.105268132837608	98201.643	653	0.698	ns	0.180597	0.1521818;0.2118581	0.6839	ns
Satellite	Satellite	HSATI	6	0.00540136654573607	101207	45	11.492	2.98845559894519	0.0103454173905998	98201.643	42	0.084	ns	0.1333333	0.05054238;0.26792495	0.06119	ns
Satellite	Satellite	(CATTC)n	3	0.00270068327286804	101207	2	1.59060402684564	1.18291323225797	0.00143190589635285	98201.643	418	0.836	ns	na	na	na	na
Satellite	Satellite	(GAATG)n	4	0.00360091103049071	101207	18	6.29879275653924	3.59733852487442	0.00567034807894929	98201.643	355	0.71	ns	0.2222222	0.06409205;0.47637277	0.3277	ns
Satellite	Satellite	tot	405	0.364592241837185	101207	4087	592.698	24.2327468938629	0.533563191487446	98201.643	1	0.002	**	0.09909469	0.09010102;0.10866597	2.2e-16	***
Satellite	Satellite	D20S16	18	0.0162040996372082	101207	269	39.245	5.66012473466902	0.035329438347902	98201.643	1	0.002	**	0.0669145	0.04013677;0.10369393	8.946e-05	***
Satellite	Satellite	SAR	1	0.000900227757622679	101207	1	1.26865671641791	0.66892651806246	0.00114207999101385	98201.643	169	0.338	ns	na	na	na	na
Satellite	Satellite	HSAT6	7	0.00630159430335875	101207	17	3.6551724137931	1.61928687089203	0.00329048766579324	98201.643	975	0.054	ns	0.4117647	0.1844370;0.6707528	0.06994	ns
Satellite	Satellite	BSR_Beta	75	0.0675170818217009	101207	1870	182.498	12.2207750713015	0.164289765310624	98201.643	1	0.002	**	0.04010695	0.03167493;0.05001719	2.2e-16	***
Satellite	Satellite	SATR2	73	0.0657166263064555	101207	418	71.293	8.21478141119005	0.0641799375241936	98201.643	608	0.788	ns	0.1746411	0.1394621;0.2145022	0.7951	ns
Satellite	Satellite	MSR1	112	0.10082550885374	101207	316	107.391	8.40563940303019	0.0966763591188571	98201.643	736	0.532	ns	0.3544304	0.3016930;0.4099259	0.5932	ns
RC?	tot	tot	42	0.0378095658201525	101207	435	70.548	7.36423301694942	0.0635092678447647	98201.643	1	0.002	**	0.09655172	0.07047427;0.12826630	0.0001153	***
RC?	Helitron?	tot	42	0.0378095658201525	101207	435	70.548	7.36423301694942	0.0635092678447647	98201.643	1	0.002	**	0.09655172	0.07047427;0.12826630	0.0001153	***
RC?	Helitron?	Helitron2Na_Mam	42	0.0378095658201525	101207	435	70.548	7.36423301694942	0.0635092678447647	98201.643	1	0.002	**	0.09655172	0.07047427;0.12826630	0.0001153	***
LTR	ERVL	LTR108b_Mam	2	0.00180045551524536	101207	53	8.03803803803804	2.61155029521613	0.00723606495866878	98201.643	8	0.016	*	0.03773585	0.004603109;0.129758382	0.01938	*
LTR	ERVL	LTR16D2	33	0.0297075160015484	101207	282	41.702	5.77551318521157	0.0375412979483809	98201.643	85	0.17	ns	0.1170213	0.08193653;0.16040229	0.1541	ns
LTR	ERVL	MER21B	360	0.324081992744164	101207	2786	507.036	20.587679727365	0.456447881313972	98201.643	1	0.002	**	0.1292175	0.1169766;0.1422431	6.085e-14	***
LTR	ERVL	LTR16B2	265	0.23856035577001	101207	1617	256.282	14.1311062611589	0.230712170179055	98201.643	732	0.54	ns	0.1638837	0.1461548;0.1828419	0.5401	ns
LTR	ERVL	MLT2A1	386	0.347487914442354	101207	3738	628.072	22.5184345791597	0.565407848185591	98201.643	1	0.002	**	0.1032638	0.09368785;0.11346494	2.2e-16	***
LTR	ERVL	LTR86A2	20	0.0180045551524536	101207	308	52.006	6.48969029153781	0.046817244762925	98201.643	1	0.002	**	0.06493506	0.04011179;0.09850768	1.076e-07	***
LTR	ERVL	LTR86C	24	0.0216054661829443	101207	285	43.53	6.08342897617027	0.0391869142893152	98201.643	1	0.002	**	0.08421053	0.05470012;0.12270738	0.000708	***
LTR	ERVL	LTR80A	20	0.0180045551524536	101207	393	54.367	6.96913767118141	0.0489426824986722	98201.643	1	0.002	**	0.05089059	0.03135881;0.07750447	2.932e-08	***
LTR	ERVL	LTR108d_Mam	3	0.00270068327286804	101207	66	9.691	2.95334407769248	0.00872410719912138	98201.643	11	0.022	*	0.04545455	0.009473739;0.127142506	0.01445	*
LTR	ERVL	MER54B	83	0.0747189038826823	101207	438	81.102	8.60067250670362	0.0730102715987145	98201.643	612	0.78	ns	0.1894977	0.1538568;0.2293943	0.8057	ns
LTR	ERVL	LTR41C	98	0.0882223202470225	101207	759	119.641	10.2250021843357	0.107704149149735	98201.643	18	0.036	*	0.1291173	0.1060805;0.1550789	0.03206	*
LTR	ERVL	LTR16D	168	0.15123826328061	101207	1115	180.147	11.9367448191237	0.162173329852453	98201.643	164	0.328	ns	0.1506726	0.1301701;0.1730371	0.3493	ns
LTR	ERVL	LTR86B1	32	0.0288072882439257	101207	295	50.562	6.59056838152762	0.0455173158809179	98201.643	3	0.006	**	0.1084746	0.07538919;0.14967419	0.003233	**
LTR	ERVL	MER54A	118	0.106226875399476	101207	682	123.289	9.88945298185296	0.110988180009542	98201.643	323	0.646	ns	0.1730205	0.1453630;0.2035409	0.6542	ns
LTR	ERVL	LTR16E1	475	0.427608184870772	101207	2475	428.294	18.4764970961745	0.385562147223247	98201.643	996	0.012	*	0.1919192	0.1765739;0.2079970	0.01448	*
LTR	ERVL	LTR86A1	42	0.0378095658201525	101207	531	88.151	8.44698470168797	0.0793559770621967	98201.643	1	0.002	**	0.07909605	0.0575978;0.1054127	5.938e-09	***
LTR	ERVL	LTR40c	87	0.078319814913173	101207	603	93.321	8.71848444231973	0.084010154569106	98201.643	255	0.51	ns	0.1442786	0.1172027;0.1748924	0.4997	ns
LTR	ERVL	LTR82A	75	0.0675170818217009	101207	1041	166.482	11.4228787158999	0.149871717544539	98201.643	1	0.002	**	0.07204611	0.05708724;0.08947599	2.2e-16	***
LTR	ERVL	LTR86B2	29	0.0261066049710577	101207	273	40.645	5.95654727635528	0.0365897572085738	98201.643	37	0.074	ns	0.1062271	0.07230478;0.14898838	0.05012	ns
LTR	ERVL	LTR105_Mam	84	0.075619131640305	101207	667	108.009	9.35116909072675	0.0972326998730679	98201.643	10	0.02	*	0.125937	0.1017091;0.1535300	0.01153	*
LTR	ERVL	LTR33A	343	0.308778120864579	101207	2044	334.376	16.3057812601084	0.301014556682841	98201.643	706	0.592	ns	0.1678082	0.1518485;0.1847268	0.6112	ns
LTR	ERVL	LTR69	19	0.0171043273948309	101207	141	22.197	4.31866204302234	0.0199823555359506	98201.643	282	0.564	ns	0.1347518	0.08311984;0.20240901	0.5626	ns
LTR	ERVL	MLT2D	506	0.455515245357075	101207	4453	700.617	23.8903968586137	0.630714870862328	98201.643	1	0.002	**	0.1136313	0.1044533;0.1233193	2.2e-16	***
LTR	ERVL	LTR108c_Mam	4	0.00360091103049071	101207	43	6.346	2.3159550184854	0.00571284534987352	98201.643	224	0.448	ns	0.09302326	0.02593129;0.22135345	0.394	ns
LTR	ERVL	MER74B	167	0.150338035522987	101207	931	164.124	11.4748549575276	0.147748980492065	98201.643	605	0.794	ns	0.179377	0.1552403;0.2055610	0.7964	ns
LTR	ERVL	MLT2B3	412	0.370893836140544	101207	3276	560.424	20.5269964091579	0.504509240837932	98201.643	1	0.002	**	0.1257631	0.1145938;0.1376051	9.644e-13	***
LTR	ERVL	LTR40A1	45	0.0405102490930205	101207	563	85.175	8.40494009603981	0.0766768992555116	98201.643	1	0.002	**	0.07992895	0.05889591;0.10549086	4.887e-07	***
LTR	ERVL	MER70C	42	0.0378095658201525	101207	275	44.243	6.24395210887607	0.0398287766805002	98201.643	395	0.79	ns	0.1527273	0.1123426;0.2007847	0.8054	ns
LTR	ERVL	MLT2C2	141	0.126932113824798	101207	1336	214.948	13.013479421225	0.19350215604548	98201.643	1	0.002	**	0.1055389	0.08957102;0.12326488	8.776e-09	***
LTR	ERVL	MER74A	333	0.299775843288352	101207	1568	271.886	15.242550289874	0.244759324109	98201.643	1001	0.002	**	0.2123724	0.1923636;0.2334641	7.077e-05	***
LTR	ERVL	MER77B	209	0.18814760134314	101207	1256	222.088	12.8203204568613	0.199929782234905	98201.643	167	0.334	ns	0.1664013	0.1462055;0.1881718	0.3552	ns
LTR	ERVL	MER68	201	0.180945779282158	101207	1492	288.372	14.9548407969882	0.259600478921167	98201.643	1	0.002	**	0.1347185	0.1177910;0.1530977	2.691e-09	***
LTR	ERVL	LTR42	55	0.0495125266692473	101207	309	54.004	6.51923956336048	0.0486158998226551	98201.643	600	0.804	ns	0.1779935	0.1369948;0.2252914	0.8809	ns
LTR	ERVL	LTR84a	72	0.0648163985488329	101207	671	108.558	9.19832839407494	0.0977269249120027	98201.643	1	0.002	**	0.1073025	0.08490899;0.13321646	6.544e-05	***
LTR	ERVL	MLT2C1	359	0.323181764986542	101207	2635	436.934	18.2779574276703	0.393340115049107	98201.643	1	0.002	**	0.1362429	0.1233645;0.1499352	3.089e-05	***
LTR	ERVL	LTR40b	128	0.115229152975703	101207	1140	175.606	12.3182183168875	0.158085395605088	98201.643	1	0.002	**	0.1122807	0.09453409;0.13205511	5.65e-05	***
LTR	ERVL	LTR47B	10	0.00900227757622679	101207	46	8.61761761761762	2.56575449374532	0.0077578185839576	98201.643	768	0.468	ns	0.2173913	0.1094817;0.3636244	0.5725	ns
LTR	ERVL	LTR79	438	0.394299757838733	101207	4053	617.287	23.7029209056491	0.55569889181963	98201.643	1	0.002	**	0.1080681	0.09867162;0.11803366	3.057e-16	***
LTR	ERVL	MER68B	68	0.0612154875183421	101207	450	92.161	8.51854709704915	0.0829658903702637	98201.643	3	0.006	**	0.1511111	0.1192939;0.1875970	0.004152	**
LTR	ERVL	LTR47B4	19	0.0171043273948309	101207	105	17.661	3.71535770591245	0.0158989224273741	98201.643	703	0.598	ns	0.1809524	0.112605;0.268067	0.6961	ns
LTR	ERVL	LTR16C	1476	1.32873617025107	101207	6620	1256.172	30.023421221137	1.1308409027484	98201.643	1001	0.002	**	0.2229607	0.2129823;0.2331838	1.533e-11	***
LTR	ERVL	MER76	72	0.0648163985488329	101207	715	115.994	9.51527742656536	0.104421018517685	98201.643	1	0.002	**	0.1006993	0.07962694;0.12513093	2.821e-06	***
LTR	ERVL	LTR57	34	0.0306077437591711	101207	268	42.358	5.87182376390115	0.0381318473573814	98201.643	86	0.172	ns	0.1268657	0.08948204;0.17274793	0.1801	ns
LTR	ERVL	MLT2A2	491	0.442011828992735	101207	3866	668.09	22.4998253802589	0.601433162590135	98201.643	1	0.002	**	0.1270047	0.1166640;0.1379127	6.179e-15	***
LTR	ERVL	LTR47A2	34	0.0306077437591711	101207	275	43.646	5.87377095103181	0.0392913407091994	98201.643	53	0.106	ns	0.1236364	0.08716212;0.16846490	0.1171	ns
LTR	ERVL	LTR33B	169	0.152138491038233	101207	1608	249.399	14.3001501143622	0.224515902523338	98201.643	1	0.002	**	0.1050995	0.09053016;0.12112779	7.974e-09	***
LTR	ERVL	LTR41B	125	0.112528469702835	101207	848	137.005	10.471897422895	0.123335703933095	98201.643	137	0.274	ns	0.1474057	0.1242138;0.1730779	0.2832	ns
LTR	ERVL	MLT2E	47	0.0423107046082659	101207	403	64.287	7.48148405088212	0.0578729418542891	98201.643	8	0.016	*	0.1166253	0.08696245;0.15205612	0.01719	*
LTR	ERVL	LTR52	150	0.135034163643402	101207	1073	182.53	11.7970449804292	0.164318572598868	98201.643	2	0.004	**	0.139795	0.1195901;0.1619976	0.008212	**
LTR	ERVL	LTR33A_	258	0.232258761466651	101207	1666	265.387	14.5886963454951	0.23890874391221	98201.643	343	0.686	ns	0.1548619	0.1378096;0.1731396	0.6394	ns
LTR	ERVL	LTR102_Mam	59	0.053113437699738	101207	518	82.358	8.10688334426725	0.0741409576622886	98201.643	2	0.004	**	0.1138996	0.08784495;0.14445388	0.004647	**
LTR	ERVL	LTR40a	232	0.208852839768461	101207	1974	304.197	15.6578209964974	0.273846583185546	98201.643	1	0.002	**	0.1175279	0.1036438;0.1325589	3.836e-06	***
LTR	ERVL	LTR18B	73	0.0657166263064555	101207	367	57.265	7.23180987540976	0.0515515425402627	98201.643	985	0.034	*	0.1989101	0.1592799;0.2434757	0.02579	*
LTR	ERVL	LTR41	179	0.161140768614459	101207	1129	192.038	12.8296982488739	0.172877938118344	98201.643	179	0.358	ns	0.1585474	0.1377102;0.1811807	0.322	ns
LTR	ERVL	LTR75B	54	0.0486122989116246	101207	205	49.348	5.87770732883524	0.0444244393831639	98201.643	818	0.368	ns	0.2634146	0.2045022;0.3293073	0.4621	ns
LTR	ERVL	LTR108a_Mam	7	0.00630159430335875	101207	86	18.217	3.82498909038203	0.0163994490606123	98201.643	1	0.002	**	0.08139535	0.03335243;0.16053967	0.002108	**
LTR	ERVL	LTR47B2	36	0.0324081992744164	101207	174	28.611	4.88052235918437	0.0257564163733425	98201.643	947	0.11	ns	0.2068966	0.1493143;0.2747421	0.1512	ns
LTR	ERVL	LTR16D1	29	0.0261066049710577	101207	207	32.235	5.07163647124836	0.029018841766967	98201.643	291	0.582	ns	0.1400966	0.09587448;0.19496717	0.6314	ns
LTR	ERVL	LTR53	84	0.075619131640305	101207	494	93.378	8.60099372706975	0.0840614675512905	98201.643	143	0.286	ns	0.1700405	0.1379586;0.2061309	0.3011	ns
LTR	ERVL	LTR16B1	219	0.197149878919367	101207	1199	197.472	12.5377993448776	0.177769775753266	98201.643	957	0.09	ns	0.1826522	0.1611643;0.2057087	0.09418	ns
LTR	ERVL	LTR66	55	0.0495125266692473	101207	379	69.191	7.33950866116986	0.0622876587776707	98201.643	28	0.056	ns	0.1451187	0.1112309;0.1846664	0.06243	ns
LTR	ERVL	LTR16A1	540	0.486122989116246	101207	2692	477.489	19.8454962831047	0.429848851759495	98201.643	1000	0.004	**	0.2005944	0.1856135;0.2162291	0.001906	**
LTR	ERVL	MER77	207	0.186347145827894	101207	1299	236.733	13.7351507223389	0.21311361774529	98201.643	14	0.028	*	0.1593533	0.1398531;0.1804084	0.0339	*
LTR	ERVL	LTR75	66	0.0594150320030968	101207	291	59.499	6.61556987452818	0.0535626513507917	98201.643	853	0.298	ns	0.2268041	0.1799722;0.2792941	0.3449	ns
LTR	ERVL	MLT2B5	55	0.0495125266692473	101207	369	59.759	6.83444428089282	0.0537967105677737	98201.643	269	0.538	ns	0.1490515	0.1143014;0.1895505	0.5717	ns
LTR	ERVL	MER70B	105	0.0945239145503813	101207	477	73.217	8.00162089435241	0.0659119757298597	98201.643	1001	0.002	**	0.2201258	0.1837281;0.2600341	0.000129	***
LTR	ERVL	LTR50	315	0.283571743651144	101207	2565	415.801	18.2816196387688	0.374315601847267	98201.643	1	0.002	**	0.122807	0.1103463;0.1361357	2.79e-08	***
LTR	ERVL	LTR82B	99	0.0891225480046452	101207	1154	184.03	12.2159047281946	0.165668914235302	98201.643	1	0.002	**	0.08578856	0.07026955;0.10345536	2.428e-13	***
LTR	ERVL	MLT2B4	567	0.510429138572059	101207	4467	735.409	23.8464330953577	0.662035595005536	98201.643	1	0.002	**	0.1269308	0.1173029;0.1370493	2.397e-12	***
LTR	ERVL	LTR33	1427	1.28462501012756	101207	9255	1484.36	34.9966736586089	1.3362620743048	98201.643	48	0.096	ns	0.1541869	0.1468852;0.1617070	0.1064	ns
LTR	ERVL	ERV3-16A3_LTR	209	0.18814760134314	101207	1093	190.42	12.1537365988125	0.17142136960651	98201.643	942	0.12	ns	0.1912168	0.1683015;0.2158074	0.1401	ns
LTR	ERVL	MER88	19	0.0171043273948309	101207	112	20.556	4.21219736083278	0.0185050817856918	98201.643	405	0.81	ns	0.1696429	0.1053373;0.2521734	0.8073	ns
LTR	ERVL	LTR16E2	332	0.298875615530729	101207	2318	377.222	18.5353250382688	0.339585715185942	98201.643	9	0.018	*	0.1432269	0.1292083;0.1581537	0.01044	*
LTR	ERVL	MLT2B2	294	0.264666960741067	101207	2172	357.993	17.1139077021245	0.322275235634616	98201.643	1	0.002	**	0.1353591	0.1212408;0.1504690	0.0001684	***
LTR	ERVL	LTR33C	128	0.115229152975703	101207	919	145.979	11.340598227967	0.131414347830001	98201.643	61	0.122	ns	0.1392818	0.1175366;0.1633677	0.1141	ns
LTR	ERVL	MER73	28	0.025206377213435	101207	279	50.562	6.29108366926825	0.0455173158809179	98201.643	1	0.002	**	0.1003584	0.06772892;0.14177399	0.0002408	***
LTR	ERVL	MER70A	94	0.0846214092165318	101207	533	84.036	8.12900884393575	0.0756515398395794	98201.643	907	0.19	ns	0.1763602	0.1449353;0.2114229	0.2347	ns
LTR	ERVL	LTR108e_Mam	18	0.0162040996372082	101207	168	26.131	4.74746009750238	0.0235238515344382	98201.643	50	0.1	ns	0.1071429	0.06474773;0.16404000	0.08846	ns
LTR	ERVL	MLT2B1	526	0.473519800509529	101207	4436	725.31	24.5107053075728	0.652944194881305	98201.643	1	0.002	**	0.1185753	0.1092024;0.1284535	2.2e-16	***
LTR	ERVL	MLT2F	253	0.227757622678538	101207	1911	320.647	16.2950888589452	0.288655329798439	98201.643	1	0.002	**	0.1323914	0.1175073;0.1484133	2.346e-05	***
LTR	ERVL	LTR62	49	0.0441111601235112	101207	313	58.62	6.88134819297446	0.0527713511518414	98201.643	95	0.19	ns	0.1565495	0.1181155;0.2016304	0.1693	ns
LTR	ERVL	MER68C	28	0.025206377213435	101207	163	29.852	4.58116612699028	0.0268735990205522	98201.643	379	0.758	ns	0.1717791	0.1172852;0.2386089	0.7621	ns
LTR	ERVL	LTR53B	48	0.0432109323658886	101207	187	34.129	5.26783723259452	0.0307238731399044	98201.643	999	0.006	**	0.2566845	0.1957259;0.3255287	0.0134	*
LTR	ERVL	MER21C	717	0.64546330221546	101207	5505	938.132	28.3988216140929	0.844532466714079	98201.643	1	0.002	**	0.1302452	0.1214612;0.1394233	2.72e-16	***
LTR	ERVL	LTR47A	111	0.0999252810961173	101207	679	115.685	10.1921369032531	0.10414284814058	98201.643	367	0.734	ns	0.1634757	0.1364360;0.1934773	0.683	ns
LTR	ERVL	LTR32	159	0.143136213462006	101207	1216	197.776	12.4345664356439	0.178043444991583	98201.643	1	0.002	**	0.1307566	0.1123070;0.1510117	0.002136	**
LTR	ERVL	LTR16	500	0.450113878811339	101207	3017	495.071	20.8282926995176	0.445676656194017	98201.643	615	0.774	ns	0.1657275	0.1526226;0.1794841	0.8058	ns
LTR	ERVL	LTR84b	134	0.120630519521439	101207	1278	176.353	12.439820743891	0.158757865740032	98201.643	1	0.002	**	0.1048513	0.08858742;0.12295752	0.0004773	***
LTR	ERVL	MER74C	44	0.0396100213353979	101207	234	40.676	5.55264404188274	0.0366176642690601	98201.643	761	0.482	ns	0.1880342	0.1400761;0.2440843	0.5465	ns
LTR	ERVL	tot	14688	13.2225453039619	101207	133596	16963.572	101.044330730491	15.2710783828309	98201.643	1	0.002	**	0.1099434	0.1082707;0.1116331	2.2e-16	***
LTR	ERVL	LTR16B	113	0.101725736611363	101207	694	110.619	9.4970539133477	0.0995822943204631	98201.643	634	0.736	ns	0.1628242	0.1361160;0.1924351	0.7955	ns
LTR	ERVL	LTR16A2	390	0.351088825472845	101207	1825	337.647	16.2024353079995	0.303959201678025	98201.643	1001	0.002	**	0.2136986	0.195090;0.233232	0.001896	**
LTR	ERVL	LTR101_Mam	132	0.118830064006194	101207	1151	192.424	12.5361628650628	0.173225426032786	98201.643	1	0.002	**	0.1146829	0.09684325;0.13451768	7.384e-07	***
LTR	ERVL	LTR18C	10	0.00900227757622679	101207	77	13.37	3.27136084860747	0.0120360451194152	98201.643	180	0.36	ns	0.1298701	0.06407318;0.22589520	0.3681	ns
LTR	ERVL	LTR83	65	0.0585148042454741	101207	726	113.869	9.48893454919354	0.102508034532737	98201.643	1	0.002	**	0.08953168	0.06977735;0.11269306	1.27e-07	***
LTR	ERVL	MER21A	165	0.148537580007742	101207	1975	336.5	16.1710080545865	0.302926640440031	98201.643	1	0.002	**	0.0835443	0.07171302;0.09662847	2.2e-16	***
LTR	ERVL	LTR80B	25	0.022505693940567	101207	507	77.517	8.21676494894592	0.0697829550876372	98201.643	1	0.002	**	0.04930966	0.03216130;0.07193279	2.513e-13	***
LTR	ERVL	LTR67B	536	0.482522078085756	101207	3708	577.792	21.5665911505238	0.520144396532323	98201.643	35	0.07	ns	0.1445523	0.1333825;0.1562855	0.06019	ns
LTR	ERVL	LTR16A	707	0.636461024639234	101207	4245	707.422	24.3893574486241	0.636840920752951	98201.643	510	0.984	ns	0.1665489	0.1554556;0.1781030	1	ns
LTR	ERVL	LTR18A	31	0.027907060486303	101207	198	28.177	4.99024784690837	0.0253657175265342	98201.643	742	0.52	ns	0.1565657	0.1089254;0.2148109	0.5421	ns
LTR	ERVL	LTR47B3	11	0.00990250533384946	101207	120	19.038	3.83004245736587	0.0171385360496206	98201.643	19	0.038	*	0.09166667	0.04665227;0.15809854	0.04509	*
LTR	ERV1?	tot	233	0.209753067526084	101207	1544	245.911	14.4679784835824	0.221375908104751	98201.643	197	0.394	ns	0.1509067	0.1334049;0.1697473	0.3847	ns
LTR	ERV1?	LTR103_Mam	104	0.0936236867927586	101207	748	118.615	10.1153890728976	0.106780515470414	98201.643	88	0.176	ns	0.1390374	0.1150369;0.1659241	0.1469	ns
LTR	ERV1?	EUTREP15	22	0.0198050106676989	101207	196	31.032	5.11714384800361	0.027935867774547	98201.643	40	0.08	ns	0.1122449	0.07169471;0.16499849	0.07848	ns
LTR	ERV1?	LTR103b_Mam	108	0.0972245978232493	101207	600	96.881	8.80581520254548	0.0872149653862427	98201.643	915	0.174	ns	0.18	0.1500632;0.2131256	0.2221	ns
LTR	ERVL-MaLR	THE1A	604	0.543737565604098	101207	4236	697.794	24.633236903833	0.628173527902559	98201.643	1	0.002	**	0.1425873	0.1321890;0.1534812	8.26e-05	***
LTR	ERVL-MaLR	MLT1M	307	0.276369921590162	101207	2320	370.631	17.4995735397773	0.333652314035451	98201.643	2	0.004	**	0.1323276	0.1187946;0.1467962	0.0002543	***
LTR	ERVL-MaLR	MLT1C2	3029	2.72678987783909	101207	15985	2671.504	43.8638578105258	2.40496205540002	98201.643	1001	0.002	**	0.1894901	0.1834405;0.1956530	8.991e-14	***
LTR	ERVL-MaLR	MLT1J2	1150	1.03526192126608	101207	6900	1136.698	28.39173976506	1.02328709163418	98201.643	684	0.636	ns	0.1666667	0.1579430;0.1756729	0.6613	ns
LTR	ERVL-MaLR	MLT1O	760	0.684173095793236	101207	5061	812.224	25.3891400490925	0.731186590207322	98201.643	21	0.042	*	0.150168	0.1404310;0.1603102	0.04641	*
LTR	ERVL-MaLR	MSTB	1469	1.32243457594771	101207	8566	1453.781	34.5098822219226	1.30873400970446	98201.643	680	0.644	ns	0.1714919	0.163564;0.179644	0.6555	ns
LTR	ERVL-MaLR	MSTD	1142	1.0280600992051	101207	7647	1239.618	31.2739209907254	1.11593853244871	98201.643	1	0.002	**	0.1493396	0.1414204;0.1575270	0.002356	**
LTR	ERVL-MaLR	THE1B	3677	3.31013746477859	101207	22429	3539.83	50.7610459287807	3.18665322326549	98201.643	999	0.006	**	0.1639395	0.1591159;0.1688504	0.01242	*
LTR	ERVL-MaLR	MLT1E3	304	0.273669238317294	101207	2044	324.694	15.8932362644919	0.292298551533538	98201.643	102	0.204	ns	0.148728	0.1335700;0.1649008	0.2149	ns
LTR	ERVL-MaLR	MLT1G1	701	0.631059658093498	101207	3600	610.439	22.6711327299555	0.54953413213543	98201.643	1001	0.002	**	0.1947222	0.1818999;0.2080422	7.659e-05	***
LTR	ERVL-MaLR	MLT1H2	814	0.73278539470486	101207	4721	795.252	24.596127041985	0.71590792470495	98201.643	782	0.44	ns	0.1724211	0.1617449;0.1835040	0.4601	ns
LTR	ERVL-MaLR	MLT1F1	546	0.491524355661982	101207	3265	532.014	21.0022593760504	0.478933770243872	98201.643	759	0.486	ns	0.1672282	0.1545770;0.1804784	0.5071	ns
LTR	ERVL-MaLR	MLT1F2	1136	1.02265873265936	101207	6038	1031.356	27.862081034258	0.928455299190695	98201.643	1001	0.002	**	0.1881418	0.1783535;0.1982322	0.0004002	***
LTR	ERVL-MaLR	MLT1A1	979	0.881322974712602	101207	6780	1123.758	29.4148035292889	1.01163814445055	98201.643	1	0.002	**	0.1443953	0.1361092;0.1529884	1.694e-06	***
LTR	ERVL-MaLR	MLT1E1	146	0.131433252612911	101207	1045	185.744	12.1651327347652	0.167211904611867	98201.643	2	0.004	**	0.1397129	0.1192524;0.1622259	0.001039	**
LTR	ERVL-MaLR	MLT1K	2814	2.53324090995022	101207	17616	2833.574	46.3700841999312	2.55086196807792	98201.643	337	0.674	ns	0.1597411	0.1543591;0.1652358	0.6968	ns
LTR	ERVL-MaLR	MLT1G	546	0.491524355661982	101207	2834	493.626	20.5084060501717	0.444375827084252	98201.643	996	0.012	*	0.1926606	0.1782870;0.2076716	0.01072	*
LTR	ERVL-MaLR	MLT1A0	3000	2.70068327286804	101207	20690	3240.075	49.9769053270215	2.9168054517793	98201.643	1	0.002	**	0.1449976	0.1402258;0.1498693	3.657e-06	***
LTR	ERVL-MaLR	MSTB2	270	0.243061494558123	101207	1582	281.938	14.8771464160801	0.253808413528623	98201.643	223	0.446	ns	0.17067	0.1524393;0.1901316	0.45	ns
LTR	ERVL-MaLR	MLT1J	2467	2.22086187805515	101207	15262	2415.073	45.1592407822366	2.17411575128508	98201.643	871	0.262	ns	0.1616433	0.1558351;0.1675807	0.2488	ns
LTR	ERVL-MaLR	MLT1A	1481	1.33323730903919	101207	9077	1457.615	32.9400944871872	1.31218548292718	98201.643	775	0.454	ns	0.1631596	0.1556120;0.1709241	0.5017	ns
LTR	ERVL-MaLR	MLT1E2	603	0.542837337846475	101207	4004	684.937	23.0271422517055	0.616599299622805	98201.643	1	0.002	**	0.1505994	0.1396543;0.1620570	0.0005327	***
LTR	ERVL-MaLR	tot	33575	30.2251469621814	101207	323803	31846.942	117.141797992163	28.6695011837995	98201.643	1001	0.002	**	0.1036896	0.1026416;0.1047447	2.2e-16	***
LTR	ERVL-MaLR	MSTA1	82	0.0738186761250596	101207	544	98.969	8.85564573938352	0.0890946409441589	98201.643	27	0.054	ns	0.1507353	0.1217148;0.1836100	0.05893	ns
LTR	ERVL-MaLR	MLT1E	143	0.128732569340043	101207	918	160.406	11.2804438038764	0.144401933689223	98201.643	63	0.126	ns	0.1557734	0.1329043;0.1808755	0.1394	ns
LTR	ERVL-MaLR	MSTA	3205	2.88522996318068	101207	19752	3187.047	49.3985932189573	2.86906817424808	98201.643	645	0.714	ns	0.162262	0.1571450;0.1674787	0.7277	ns
LTR	ERVL-MaLR	MSTC	432	0.388898391292997	101207	3205	544.257	20.8033586406313	0.489955258680446	98201.643	1	0.002	**	0.1347894	0.1231478;0.1471018	6.094e-08	***
LTR	ERVL-MaLR	MSTB1	699	0.629259202578252	101207	4555	786.936	24.4085575502053	0.70842163067256	98201.643	1	0.002	**	0.1534577	0.1431056;0.1642562	0.0005207	***
LTR	ERVL-MaLR	THE1D	1924	1.73203820566603	101207	12601	2057.78	38.9287689125799	1.8524706750808	98201.643	1	0.002	**	0.1526863	0.1464472;0.1590862	0.001188	**
LTR	ERVL-MaLR	MLT1F	763	0.686873779066104	101207	4306	738.509	24.5216481956297	0.664826301054167	98201.643	850	0.304	ns	0.1771946	0.1658956;0.1889332	0.3219	ns
LTR	ERVL-MaLR	MLT1H	1748	1.57359812032444	101207	10078	1723.386	37.8609621702415	1.55143991429832	98201.643	747	0.51	ns	0.1734471	0.1661003;0.1809831	0.5169	ns
LTR	ERVL-MaLR	MLT1L	1700	1.53038718795855	101207	12035	1926.457	38.1650982669471	1.73425006526651	98201.643	1	0.002	**	0.1412547	0.1350780;0.1476054	1.147e-08	***
LTR	ERVL-MaLR	MLT1E1A	501	0.451014106568962	101207	3367	576.962	22.0783153344635	0.519397207493496	98201.643	1	0.002	**	0.1487971	0.1369365;0.1612711	0.0004645	***
LTR	ERVL-MaLR	MLT1B	2725	2.4531206395218	101207	17694	2833.168	45.6144983361481	2.55049647560833	98201.643	11	0.022	*	0.154007	0.1487174;0.1594106	0.02682	*
LTR	ERVL-MaLR	MLT1H1	597	0.537435971300739	101207	3631	602.933	21.2196792102469	0.542777022586714	98201.643	412	0.824	ns	0.1644175	0.1524976;0.1768803	0.8063	ns
LTR	ERVL-MaLR	THE1C	1571	1.41425780722523	101207	9865	1610.048	36.255374058864	1.44940990070488	98201.643	150	0.3	ns	0.1592499	0.1520800;0.1666215	0.2942	ns
LTR	ERVL-MaLR	MLT1J1	697	0.627458747063007	101207	4928	791.169	24.949607650661	0.712232294770577	98201.643	1	0.002	**	0.1414367	0.1318205;0.1514797	0.0002263	***
LTR	ERVL-MaLR	MLT1C	1129	1.016357138356	101207	6450	1061.039	29.6930826651286	0.955176759720209	98201.643	990	0.024	*	0.1750388	0.1658360;0.1845363	0.02337	*
LTR	ERVL-MaLR	MLT1N2	894	0.804803615314675	101207	5722	892.29	26.1593618464253	0.80326422584914	98201.643	555	0.894	ns	0.1562391	0.1469211;0.1659089	0.9419	ns
LTR	ERVL-MaLR	MLT1D	3253	2.92844089554657	101207	18645	3103.458	49.8069771314318	2.79381903621616	98201.643	999	0.006	**	0.1744704	0.1690472;0.1799953	0.003502	**
LTR	ERVL-MaLR	MLT1G3	495	0.445612740023226	101207	2737	454.621	18.9114516101224	0.40926244339818	98201.643	989	0.026	*	0.180855	0.1665997;0.1957961	0.0399	*
LTR	ERVL-MaLR	MLT1I	1648	1.48357534456217	101207	11068	1748.293	36.6326234400445	1.57386188705743	98201.643	6	0.012	*	0.1488977	0.1423135;0.1556672	0.008805	**
LTR	Gypsy?	tot	1068	0.961443245141021	101207	7780	1215.116	31.8465499975546	1.09388115193144	98201.643	1	0.002	**	0.1372751	0.1297007;0.1451222	3.241e-06	***
LTR	Gypsy?	LTR88c	147	0.132333480370534	101207	1040	165.383	11.6169386786823	0.148882367238911	98201.643	63	0.126	ns	0.1413462	0.1207308;0.1640143	0.1268	ns
LTR	Gypsy?	LTR85c	166	0.149437807765365	101207	1154	184.23	12.5052581533322	0.165848959786826	98201.643	79	0.158	ns	0.1438475	0.1240945;0.1654348	0.148	ns
LTR	Gypsy?	LTR88b	212	0.190848284616008	101207	1636	264.966	14.4950664348581	0.238529748026251	98201.643	1	0.002	**	0.1295844	0.1136803;0.1468302	0.0002869	***
LTR	Gypsy?	LTR88a	161	0.144936668977251	101207	903	145.103	10.9550172707944	0.130625748314324	98201.643	937	0.13	ns	0.1782946	0.1538578;0.2048501	0.1599	ns
LTR	Gypsy?	LTR85b	163	0.146737124492497	101207	1177	189.929	12.3872273896301	0.170979357777518	98201.643	16	0.032	*	0.1384877	0.1192521;0.1595491	0.03237	*
LTR	Gypsy?	LTR85a	262	0.235859672497142	101207	1870	286.132	15.4131807924952	0.257583968744092	98201.643	61	0.122	ns	0.140107	0.1246815;0.1566705	0.1232	ns
LTR	tot	tot	52341	47.1188210617286	101207	741743	52272.606	133.284340713677	47.0572508844738	98201.643	690	0.624	ns	0.07056487	0.06998307;0.07115003	0.756	ns
LTR	ERV1--int	HERV4_I-int	43	0.0387097935777752	101207	348	60.917	7.72708346135971	0.0548391743111007	98201.643	11	0.022	*	0.1235632	0.09088471;0.16281199	0.01092	*
LTR	ERV1--int	PRIMA4-int	64	0.0576145764878514	101207	419	80.384	8.36591492501165	0.0723639080687414	98201.643	30	0.06	ns	0.1527446	0.1196620;0.1908232	0.04072	*
LTR	ERV1--int	LTR39-int	21	0.0189047829100762	101207	180	33.535	5.14716118537862	0.0301891378518765	98201.643	13	0.026	*	0.1166667	0.07368782;0.17279569	0.01627	*
LTR	ERV1--int	HERVFH19-int	25	0.022505693940567	101207	110	23.445	4.57010512579972	0.0211058397774637	98201.643	687	0.63	ns	0.2272727	0.1528010;0.3169551	0.7269	ns
LTR	ERV1--int	MER92-int	54	0.0486122989116246	101207	956	171.937	11.2581426877073	0.15478245996237	98201.643	1	0.002	**	0.05648536	0.04271486;0.07306160	2.2e-16	***
LTR	ERV1--int	HERV3-int	39	0.0351088825472845	101207	303	56.639	7.31739183201386	0.0509879999639909	98201.643	7	0.014	*	0.1287129	0.09315244;0.17173094	0.007918	**
LTR	ERV1--int	MER89-int	71	0.0639161707912102	101207	696	112.583	9.55302943423558	0.101350341636434	98201.643	1	0.002	**	0.1020115	0.08053375;0.12692971	7.089e-06	***
LTR	ERV1--int	MER31-int	75	0.0675170818217009	101207	1145	221.678	13.1183233077405	0.19956068885428	98201.643	1	0.002	**	0.06550218	0.05186670;0.08141858	2.2e-16	***
LTR	ERV1--int	MER34-int	46	0.0414104768506432	101207	401	80.746	8.12314406307493	0.0726897905170008	98201.643	1	0.002	**	0.1147132	0.08521947;0.15003516	4.961e-06	***
LTR	ERV1--int	LTR19-int	24	0.0216054661829443	101207	231	43.701	6.08560873155954	0.0393408532358687	98201.643	1	0.002	**	0.1038961	0.06771076;0.15063823	0.000538	***
LTR	ERV1--int	HERVIP10B3-int	55	0.0495125266692473	101207	239	44.468	6.51347844100227	0.0400313279259653	98201.643	964	0.076	ns	0.2301255	0.1783192;0.2887584	0.08124	ns
LTR	ERV1--int	MER66-int	79	0.0711179928521916	101207	776	146.427	11.0698334319994	0.131817649865416	98201.643	1	0.002	**	0.1018041	0.08142973;0.12526029	4.028e-11	***
LTR	ERV1--int	HUERS-P2-int	53	0.047712071154002	101207	257	44.915	6.327069369527	0.0404337297336226	98201.643	917	0.17	ns	0.2062257	0.1584609;0.2609050	0.1886	ns
LTR	ERV1--int	HERV-Fc2-int	3	0.00270068327286804	101207	3	1.94663278271919	1.14349503130027	0.00175241286490209	98201.643	708	0.588	ns	1	0.2924018;1.0000000	0.5565	ns
LTR	ERV1--int	HERV30-int	5	0.00450113878811339	101207	69	13.199	3.59114122463811	0.0118821061728617	98201.643	10	0.02	*	0.07246377	0.02394662;0.16106174	0.008828	**
LTR	ERV1--int	MER34B-int	42	0.0378095658201525	101207	593	105.637	9.22888960836585	0.0950973596319869	98201.643	1	0.002	**	0.07082631	0.05151889;0.09453345	4.594e-14	***
LTR	ERV1--int	MER83B-int	46	0.0414104768506432	101207	267	58.317	6.59530204077181	0.0524985821412818	98201.643	31	0.062	ns	0.1722846	0.1289811;0.2230320	0.07513	ns
LTR	ERV1--int	MER61-int	221	0.198950334434612	101207	1204	242.42	14.2248355331774	0.21823321300289	98201.643	68	0.136	ns	0.1835548	0.1620668;0.2066003	0.1311	ns
LTR	ERV1--int	LTR23-int	19	0.0171043273948309	101207	173	39.113	5.57775423825237	0.0352106082838958	98201.643	1	0.002	**	0.1098266	0.06743155;0.16618700	0.0001186	***
LTR	ERV1--int	HERVIP10FH-int	82	0.0738186761250596	101207	400	83.225	8.32404136610726	0.0749214551281474	98201.643	470	0.94	ns	0.205	0.1664967;0.2479319	0.9509	ns
LTR	ERV1--int	LTR46-int	20	0.0180045551524536	101207	80	21.98	4.38438397301409	0.0197870061125465	98201.643	397	0.794	ns	0.25	0.1598796;0.3593635	0.7076	ns
LTR	ERV1--int	PRIMAX-int	4	0.00360091103049071	101207	72	14.704	3.40440508370758	0.0132369489480839	98201.643	2	0.004	**	0.05555556	0.01534254;0.13617865	0.0006593	***
LTR	ERV1--int	MER65-int	90	0.0810204981860411	101207	1038	192.021	12.643671200305	0.172862634246464	98201.643	1	0.002	**	0.0867052	0.07029586;0.10550063	2.2e-16	***
LTR	ERV1--int	HERVH-int	263	0.236759900254764	101207	5787	1092.403	31.088021102284	0.983411503110287	98201.643	1	0.002	**	0.04544669	0.04022442;0.05113316	2.2e-16	***
LTR	ERV1--int	MER50-int	73	0.0657166263064555	101207	544	121.126	10.1775097988509	0.109040987369805	98201.643	1	0.002	**	0.1341912	0.1066803;0.1657462	2.209e-07	***
LTR	ERV1--int	HUERS-P3b-int	90	0.0810204981860411	101207	519	103.904	9.42876904403145	0.0935372649280268	98201.643	78	0.156	ns	0.1734104	0.1418121;0.2087812	0.1384	ns
LTR	ERV1--int	HUERS-P1-int	76	0.0684173095793236	101207	498	99.015	9.02542149892365	0.0891360514210095	98201.643	4	0.008	**	0.1526104	0.1221631;0.1872506	0.00969	**
LTR	ERV1--int	HERVH48-int	18	0.0162040996372082	101207	120	29.022	5.31429748487584	0.0261264099817254	98201.643	19	0.038	*	0.15	0.09138957;0.22666714	0.01859	*
LTR	ERV1--int	PABL_A-int	68	0.0612154875183421	101207	449	93.036	8.71818276424116	0.0837535896581835	98201.643	1	0.002	**	0.1514477	0.1195642;0.1880057	0.002946	**
LTR	ERV1--int	HERV9-int	92	0.0828209537012864	101207	355	68.953	8.99231075156173	0.0620734045713566	98201.643	991	0.022	*	0.2591549	0.2143420;0.3080365	0.003066	**
LTR	ERV1--int	MER57A-int	121	0.108927558672344	101207	1903	360.555	16.6850041763364	0.324581619149645	98201.643	1	0.002	**	0.06358382	0.05303737;0.07549834	2.2e-16	***
LTR	ERV1--int	MER4-int	289	0.260165821952954	101207	3018	626.052	21.437230484623	0.563589388115193	98201.643	1	0.002	**	0.09575878	0.08549043;0.10681819	2.2e-16	***
LTR	ERV1--int	HERVFH21-int	26	0.0234059216981896	101207	131	26.964	5.12669357256573	0.0242737412565379	98201.643	479	0.958	ns	0.1984733	0.1339356;0.2771277	0.9141	ns
LTR	ERV1--int	PABL_B-int	32	0.0288072882439257	101207	246	46.479	6.61387195992652	0.0418416859465445	98201.643	14	0.028	*	0.1300813	0.09070501;0.17864837	0.01792	*
LTR	ERV1--int	HERVS71-int	27	0.0243061494558123	101207	174	34.563	6.0912342045052	0.0311145719867126	98201.643	129	0.258	ns	0.1551724	0.1048186;0.2176798	0.1827	ns
LTR	ERV1--int	HERV35I-int	67	0.0603152597607195	101207	615	120.429	10.0945955768352	0.108413528622742	98201.643	1	0.002	**	0.1089431	0.08543218;0.13628372	7.802e-09	***
LTR	ERV1--int	MER4B-int	139	0.125131658309552	101207	1527	324.107	15.6815644137459	0.291770117839813	98201.643	1	0.002	**	0.09102816	0.07707034;0.10658089	2.2e-16	***
LTR	ERV1--int	HERVIP10F-int	62	0.0558141209726061	101207	302	64.407	8.07480981531786	0.0579809691852039	98201.643	417	0.834	ns	0.205298	0.1611766;0.2553061	0.779	ns
LTR	ERV1--int	LTR37-int	68	0.0612154875183421	101207	1383	235.092	13.7085177703302	0.211636343995031	98201.643	1	0.002	**	0.04916847	0.03838043;0.06191933	2.2e-16	***
LTR	ERV1--int	ERV24_Prim-int	39	0.0351088825472845	101207	416	75.07	8.09324413326328	0.0675800977647345	98201.643	1	0.002	**	0.09375	0.06751624;0.12592890	1.062e-06	***
LTR	ERV1--int	LOR1-int	153	0.13773484691627	101207	1390	266.114	14.7619415700957	0.239563209492001	98201.643	1	0.002	**	0.1100719	0.09409628;0.12771622	2.536e-16	***
LTR	ERV1--int	HERVE-int	59	0.053113437699738	101207	268	55.007	7.7700273052496	0.0495188282635507	98201.643	738	0.528	ns	0.2201493	0.1720180;0.2745855	0.5453	ns
LTR	ERV1--int	MER51-int	65	0.0585148042454741	101207	608	124.358	9.65686756102055	0.111950523482441	98201.643	1	0.002	**	0.1069079	0.08348291;0.13422896	1.775e-10	***
LTR	ERV1--int	HERV-Fc1-int	4	0.00360091103049071	101207	6	1.68760064412238	0.996278984246483	0.00151922494362088	98201.643	610	0.784	ns	0.6666667	0.2227781;0.9567281	0.05658	ns
LTR	ERV1--int	MER84-int	27	0.0243061494558123	101207	140	28.066	4.79172250914059	0.0252657922454381	98201.643	461	0.922	ns	0.1928571	0.1311086;0.2680516	0.916	ns
LTR	ERV1--int	HERV17-int	76	0.0684173095793236	101207	899	165.366	12.9285417271706	0.148867063367032	98201.643	1	0.002	**	0.08453838	0.0671828;0.1046711	2.2e-16	***
LTR	ERV1--int	MER101-int	95	0.0855216369741545	101207	1219	218.577	13.6546153193533	0.196769082577892	98201.643	1	0.002	**	0.07793273	0.06350691;0.09443165	2.2e-16	***
LTR	ERV1--int	MER110-int	31	0.027907060486303	101207	393	65.395	7.33599289747419	0.0588703942097351	98201.643	1	0.002	**	0.07888041	0.05422265;0.11009726	6.147e-07	***
LTR	ERV1--int	HERVI-int	27	0.0243061494558123	101207	76	16.22	4.08855919809366	0.0146016942286398	98201.643	997	0.01	**	0.3552632	0.2487729;0.4734086	0.004623	**
LTR	ERV1--int	HERV9NC-int	72	0.0648163985488329	101207	257	59.605	8.11250810710152	0.0536580754930998	98201.643	937	0.13	ns	0.2801556	0.2261284;0.3393332	0.07574	ns
LTR	ERV1--int	HERVE_a-int	32	0.0288072882439257	101207	189	43.77	6.537265164871	0.0394029689511446	98201.643	42	0.084	ns	0.1693122	0.1187853;0.2305280	0.04689	*
LTR	ERV1--int	MER57-int	125	0.112528469702835	101207	1272	235.18	14.2445957650089	0.211715564037702	98201.643	1	0.002	**	0.09827044	0.0824615;0.1159629	2.2e-16	***
LTR	ERV1--int	LTR43-int	15	0.0135034163643402	101207	147	21.78	3.88750726207845	0.0196069605610219	98201.643	48	0.096	ns	0.1020408	0.05824549;0.16271228	0.1308	ns
LTR	ERV1--int	MER83A-int	17	0.0153038718795855	101207	102	20.751	4.07671664683954	0.0186806261984282	98201.643	200	0.4	ns	0.1666667	0.1001931;0.2533850	0.3917	ns
LTR	ERV1--int	tot	3543	3.18950694525715	101207	42759	7309.36	75.059165185061	6.5800887624569	98201.643	1	0.002	**	0.08285975	0.08026353;0.08551277	2.2e-16	***
LTR	ERV1--int	LTR38-int	19	0.0171043273948309	101207	116	18.793	3.87442410716253	0.016917980249003	98201.643	583	0.838	ns	0.1637931	0.1015910;0.2439069	0.9002	ns
LTR	ERV1--int	LTR49-int	157	0.141335757946761	101207	2182	427.103	17.8073437798143	0.384489975963919	98201.643	1	0.002	**	0.07195234	0.06146132;0.08360960	2.2e-16	***
LTR	ERV1--int	HUERS-P3-int	120	0.108027330914721	101207	715	135.913	10.3439077445338	0.122352655221771	98201.643	72	0.144	ns	0.1678322	0.1411562;0.1972815	0.1394	ns
LTR	ERV1--int	HERV9N-int	53	0.047712071154002	101207	237	41.412	6.70143008358404	0.0372802318986704	98201.643	958	0.088	ns	0.2236287	0.1722301;0.2820815	0.05924	ns
LTR	ERV1--int	HERVP71A-int	34	0.0306077437591711	101207	250	41.638	6.312273821754	0.0374836833718931	98201.643	136	0.272	ns	0.136	0.09605671;0.18482988	0.2341	ns
LTR	ERV1--int	MER52-int	118	0.106226875399476	101207	489	96.285	9.1426124473458	0.0866784296426996	98201.643	993	0.018	*	0.2413088	0.2040242;0.2817541	0.01676	*
LTR	ERV1--int	Harlequin-int	69	0.0621157152759648	101207	570	117.187	11.1971159861103	0.105494990232529	98201.643	1	0.002	**	0.1210526	0.09541873;0.15068865	1.44e-07	***
LTR	ERV1--int	HERV1_I-int	12	0.0108027330914721	101207	49	9.675	3.09595864958819	0.00870970355499942	98201.643	831	0.342	ns	0.244898	0.1334287;0.3886959	0.3739	ns
LTR	ERV1--int	PRIMA41-int	57	0.0513129821844927	101207	460	94.228	9.08077510328697	0.0848266611452698	98201.643	1	0.002	**	0.123913	0.0952170;0.1575478	7.793e-06	***
LTR	ERV1--int	HERV15-int	14	0.0126031886067175	101207	95	20.273	4.44141837673475	0.0182503173302846	98201.643	100	0.2	ns	0.1473684	0.08297541;0.23488221	0.1327	ns
LTR	ERV1--int	MER41-int	205	0.184546690312649	101207	1715	347.905	16.8192408229938	0.313193738015718	98201.643	1	0.002	**	0.1195335	0.1045490;0.1358331	2.2e-16	***
LTR	ERV1--int	LTR25-int	91	0.0819207259436637	101207	592	99.107	9.15463589436291	0.0892188723747108	98201.643	199	0.398	ns	0.1537162	0.1256048;0.1853334	0.4089	ns
LTR	ERV1--int	ERV24B_Prim-int	34	0.0306077437591711	101207	376	74.398	7.89302830958409	0.066975144711612	98201.643	1	0.002	**	0.09042553	0.06343592;0.12406724	1.882e-08	***
LTR	ERVK--int	HERVK3-int	43	0.0387097935777752	101207	336	67.856	7.95490694757297	0.0610858547212445	98201.643	2	0.004	**	0.1279762	0.09418726;0.16849011	0.0005033	***
LTR	ERVK--int	HERVK9-int	155	0.139535302431515	101207	680	129.288	11.7094050304089	0.116388646327521	98201.643	984	0.036	*	0.2279412	0.1969128;0.2613511	0.01444	*
LTR	ERVK--int	HERVK14C-int	17	0.0153038718795855	101207	82	12.084	3.58633598618504	0.0108783522231124	98201.643	930	0.144	ns	0.2073171	0.1256580;0.3110517	0.1583	ns
LTR	ERVK--int	HERVK11-int	64	0.0576145764878514	101207	286	61.369	7.40916558964196	0.0552460772575462	98201.643	674	0.656	ns	0.2237762	0.1768115;0.2765646	0.7187	ns
LTR	ERVK--int	HERVK22-int	73	0.0657166263064555	101207	421	80.465	8.37979689467447	0.0724368265171088	98201.643	199	0.398	ns	0.1733967	0.1384489;0.2130108	0.3856	ns
LTR	ERVK--int	tot	459	0.413204540748809	101207	2628	511.502	21.9032817118748	0.460468298479515	98201.643	10	0.02	*	0.1746575	0.1603199;0.1897238	0.009668	**
LTR	ERVK--int	HERVK14-int	55	0.0495125266692473	101207	407	72.255	8.07720348983584	0.0650459566270266	98201.643	17	0.034	*	0.1351351	0.1034503;0.1722387	0.02715	*
LTR	ERVK--int	HERVK11D-int	16	0.0144036441219629	101207	43	10.019	3.06072001447487	0.00901938190362162	98201.643	977	0.05	*	0.372093	0.2297517;0.5327491	0.04492	*
LTR	ERVK--int	HERVK-int	49	0.0441111601235112	101207	251	57.403	7.8350481159326	0.0516757739708146	98201.643	160	0.32	ns	0.1952191	0.1480536;0.2497400	0.2292	ns
LTR	ERVK--int	HERVKC4-int	9	0.00810204981860411	101207	55	10.34	3.03506369152472	0.0093083550138185	98201.643	417	0.834	ns	0.1636364	0.07765882;0.28803000	0.7326	ns
LTR	ERVK--int	HERVK13-int	6	0.00540136654573607	101207	67	14.846	3.96105717883168	0.0133647812896663	98201.643	6	0.012	*	0.08955224	0.03357699;0.18479617	0.007493	**
LTR	ERVL-MaLR--int	MLT1J-int	131	0.117929836248571	101207	1434	222.146	13.277084204183	0.199981995444848	98201.643	1	0.002	**	0.09135286	0.07694122;0.10746284	1.499e-12	***
LTR	ERVL-MaLR--int	MLT-int	54	0.0486122989116246	101207	409	74.023	7.43166876957664	0.0666375593025035	98201.643	6	0.012	*	0.1320293	0.1007638;0.1687350	0.01004	*
LTR	ERVL-MaLR--int	MLT1K-int	36	0.0324081992744164	101207	202	33.255	5.26571008532588	0.0299370740797422	98201.643	749	0.506	ns	0.1782178	0.1280534;0.2380896	0.5702	ns
LTR	ERVL-MaLR--int	MST-int	38	0.0342086547896618	101207	227	43.723	5.9187247192535	0.0393606582465364	98201.643	190	0.38	ns	0.1674009	0.1212691;0.2224522	0.3558	ns
LTR	ERVL-MaLR--int	MSTB1-int	43	0.0387097935777752	101207	231	45.332	5.9983127424098	0.0408091247085513	98201.643	391	0.782	ns	0.1861472	0.1381133;0.2424315	0.741	ns
LTR	ERVL-MaLR--int	MLT1H-int	94	0.0846214092165318	101207	807	124.493	10.0732030864279	0.11207205422972	98201.643	2	0.004	**	0.1164808	0.09516111;0.14064682	0.002483	**
LTR	ERVL-MaLR--int	THE1B-int	1451	1.30623047631051	101207	4215	810.277	27.1951438100048	0.729433846763231	98201.643	1001	0.002	**	0.3442467	0.3298967;0.3588130	2.2e-16	***
LTR	ERVL-MaLR--int	MLT1G3-int	32	0.0288072882439257	101207	237	36.089	5.48590686889363	0.0324883195448448	98201.643	266	0.532	ns	0.1350211	0.09422127;0.18523272	0.5267	ns
LTR	ERVL-MaLR--int	MSTA1-int	7	0.00630159430335875	101207	28	7.835	2.30197177959984	0.00705328448097369	98201.643	453	0.906	ns	0.25	0.1069080;0.4487155	0.8354	ns
LTR	ERVL-MaLR--int	MLT1I-int	66	0.0594150320030968	101207	801	125.773	10.6007474664217	0.113224345759477	98201.643	1	0.002	**	0.082397	0.06429667;0.10363818	5.341e-10	***
LTR	ERVL-MaLR--int	MLT1C2-int	62	0.0558141209726061	101207	436	83.606	7.87469204317061	0.0752644419038017	98201.643	3	0.006	**	0.1422018	0.1107943;0.1785590	0.007407	**
LTR	ERVL-MaLR--int	THE1A-int	364	0.327682903774655	101207	1461	286.289	16.165729485854	0.257725304502039	98201.643	1001	0.002	**	0.2491444	0.2271462;0.2721557	7.293e-07	***
LTR	ERVL-MaLR--int	MLT1E-int	3	0.00270068327286804	101207	13	2.56549520766773	1.27829262323903	0.00230952999799045	98201.643	740	0.524	ns	0.2307692	0.05038107;0.53813154	0.7294	ns
LTR	ERVL-MaLR--int	MLT1-int	33	0.0297075160015484	101207	245	46.531	5.83756080192027	0.0418884977899409	98201.643	15	0.03	*	0.1346939	0.09456388;0.18393041	0.0276	*
LTR	ERVL-MaLR--int	MLT1E1-int	9	0.00810204981860411	101207	45	8.988	2.6894402929028	0.00809124708551263	98201.643	596	0.812	ns	0.2	0.09575727;0.34595830	1	ns
LTR	ERVL-MaLR--int	MLT1J2-int	34	0.0306077437591711	101207	582	92.134	9.16548144125832	0.0829415842208079	98201.643	1	0.002	**	0.05841924	0.04079259;0.08068137	1.904e-13	***
LTR	ERVL-MaLR--int	MLT1E2-int	18	0.0162040996372082	101207	128	21.904	4.2556897084838	0.0197185888029671	98201.643	214	0.428	ns	0.140625	0.08552323;0.21311477	0.4121	ns
LTR	ERVL-MaLR--int	MLT1A0-int	137	0.123331202794307	101207	925	175.947	12.1605950130358	0.158392373270437	98201.643	1	0.002	**	0.1481081	0.1258261;0.1726567	0.0009207	***
LTR	ERVL-MaLR--int	MLT1H1-int	69	0.0621157152759648	101207	425	61.916	7.72506444119534	0.0557385018409658	98201.643	838	0.328	ns	0.1623529	0.1285709;0.2009181	0.3355	ns
LTR	ERVL-MaLR--int	THE1-int	38	0.0342086547896618	101207	200	35.127	5.27927473633849	0.0316223004420118	98201.643	740	0.524	ns	0.19	0.1381031;0.2513315	0.5776	ns
LTR	ERVL-MaLR--int	MSTC-int	33	0.0297075160015484	101207	204	36.25	5.54511030081893	0.0326332562138221	98201.643	312	0.624	ns	0.1617647	0.1140437;0.2196089	0.6468	ns
LTR	ERVL-MaLR--int	MSTD-int	126	0.113428697460458	101207	729	145.275	11.1327136095524	0.130780587488635	98201.643	42	0.084	ns	0.1728395	0.1460750;0.2022814	0.078	ns
LTR	ERVL-MaLR--int	MLT1O-int	3	0.00270068327286804	101207	13	2.37904967602592	1.19817589455237	0.00214168655512177	98201.643	770	0.464	ns	0.2307692	0.05038107;0.53813154	0.7172	ns
LTR	ERVL-MaLR--int	MLT1H2-int	48	0.0432109323658886	101207	343	53.909	6.63767864375625	0.048530378185681	98201.643	206	0.412	ns	0.1399417	0.1050175;0.1812275	0.4148	ns
LTR	ERVL-MaLR--int	MLT1F1-int	28	0.025206377213435	101207	157	26.602	4.77623370538005	0.0239478588082785	98201.643	666	0.672	ns	0.1783439	0.1219011;0.2473366	0.7498	ns
LTR	ERVL-MaLR--int	MLT1A-int	56	0.05041275442687	101207	443	74.285	7.93124704442372	0.0668734189750007	98201.643	13	0.026	*	0.1264108	0.0969198;0.1609977	0.01858	*
LTR	ERVL-MaLR--int	MLT1M-int	0	0	101207	1	1.04210526315789	0.201894720494355	0.000938132084259423	98201.643	1	0.002	**	na	na	na	na
LTR	ERVL-MaLR--int	MLT1F2-int	39	0.0351088825472845	101207	305	52.243	6.52522256551679	0.0470305987414816	98201.643	27	0.054	ns	0.1278689	0.0925305;0.1706328	0.04776	*
LTR	ERVL-MaLR--int	MLT1G1-int	53	0.047712071154002	101207	297	49.411	6.22887452738276	0.0444811537318942	98201.643	771	0.462	ns	0.1784512	0.136623;0.226828	0.5853	ns
LTR	ERVL-MaLR--int	MLT1G-int	24	0.0216054661829443	101207	180	28.331	4.68715355076068	0.0255043526012081	98201.643	210	0.42	ns	0.1333333	0.08733315;0.19186535	0.4141	ns
LTR	ERVL-MaLR--int	tot	5960	5.36535743543116	101207	27209	4627.87	61.0724401259926	4.16613703266927	98201.643	1001	0.002	**	0.2190452	0.2141426;0.2240078	2.2e-16	***
LTR	ERVL-MaLR--int	MLT1J1-int	38	0.0342086547896618	101207	477	75.656	8.06751193049931	0.0681076312307014	98201.643	1	0.002	**	0.07966457	0.05699005;0.10770755	4.428e-07	***
LTR	ERVL-MaLR--int	MLT1F-int	78	0.0702177650945689	101207	518	87.546	8.75617236893807	0.078811339268835	98201.643	153	0.306	ns	0.1505792	0.1208825;0.1843285	0.2911	ns
LTR	ERVL-MaLR--int	THE1D-int	724	0.651764896518819	101207	2538	476.863	19.5926543148983	0.429285309183223	98201.643	1001	0.002	**	0.285264	0.2677559;0.3032688	2.2e-16	***
LTR	ERVL-MaLR--int	MLT1D-int	89	0.0801202704284184	101207	587	99.344	9.48122131149555	0.0894322263532674	98201.643	162	0.324	ns	0.1516184	0.123566;0.183229	0.2711	ns
LTR	ERVL-MaLR--int	MLT1N2-int	16	0.0144036441219629	101207	73	11.005	3.10461166872985	0.00990700647263758	98201.643	955	0.094	ns	0.2191781	0.1307807;0.3313840	0.1031	ns
LTR	ERVL-MaLR--int	MSTB-int	284	0.255664683164841	101207	869	174.344	12.5048804886747	0.156949308174968	98201.643	1001	0.002	**	0.3268124	0.2956833;0.3591212	2.2e-16	***
LTR	ERVL-MaLR--int	MLT1E3-int	11	0.00990250533384946	101207	72	11.233	3.09293990844912	0.0101122584013755	98201.643	557	0.89	ns	0.1527778	0.07881196;0.25694012	1	ns
LTR	ERVL-MaLR--int	MLT1E1A-int	19	0.0171043273948309	101207	86	16.225	3.59684755199776	0.014606195367428	98201.643	824	0.356	ns	0.2209302	0.1385661;0.3233114	0.4113	ns
LTR	ERVL-MaLR--int	MSTA-int	1093	0.983948939081588	101207	3150	599.12	23.5041282340793	0.539344454146899	98201.643	1001	0.002	**	0.3469841	0.3303509;0.3639020	2.2e-16	***
LTR	ERVL-MaLR--int	THE1C-int	605	0.54463779336172	101207	1795	370.016	17.287469467814	0.333098673964513	98201.643	1001	0.002	**	0.3370474	0.3151823;0.3594463	2.2e-16	***
LTR	ERVL-MaLR--int	MLT1B-int	67	0.0603152597607195	101207	553	97.974	8.88303057701774	0.0881989143253243	98201.643	2	0.004	**	0.1211573	0.09514092;0.15129985	0.0003566	***
LTR	ERVL-MaLR--int	MLT1C-int	19	0.0171043273948309	101207	117	20.957	4.26066946668059	0.0188660731164985	98201.643	392	0.784	ns	0.1623932	0.1006957;0.2419240	0.7182	ns
LTR	ERVL-MaLR--int	MLT1A1-int	74	0.0666168540640782	101207	454	86.224	8.73304586556661	0.0776212381732578	98201.643	97	0.194	ns	0.1629956	0.1302074;0.2002475	0.1511	ns
LTR	ERVL-MaLR--int	MSTB2-int	17	0.0153038718795855	101207	88	19.359	4.09962509577716	0.0174275091598174	98201.643	343	0.686	ns	0.1931818	0.1167534;0.2911859	0.6083	ns
LTR	ERVL-MaLR--int	MLT1L-int	15	0.0135034163643402	101207	109	16.121	3.68564009948651	0.0145125716806352	98201.643	449	0.898	ns	0.1376147	0.07911543;0.21679895	0.8927	ns
LTR	LTR	EUTREP8	47	0.0423107046082659	101207	275	44.057	6.19371561448482	0.0396613343175823	98201.643	718	0.568	ns	0.1709091	0.1283628;0.2207101	0.6219	ns
LTR	LTR	LTR106_Mam	70	0.0630159430335875	101207	639	100.458	9.0000687351396	0.090435080075259	98201.643	2	0.004	**	0.1095462	0.0863975;0.1363722	0.0007297	***
LTR	LTR	LTR107_Mam	49	0.0441111601235112	101207	426	68.601	7.65312807741836	0.0617565244006734	98201.643	6	0.012	*	0.1150235	0.08631714;0.14920464	0.008326	**
LTR	LTR	LTR91A	233	0.209753067526084	101207	2403	360.369	17.4270634801604	0.324414176786727	98201.643	1	0.002	**	0.09696213	0.0854196;0.1094974	1.948e-14	***
LTR	LTR	tot	794	0.714780839552407	101207	7931	1202.837	29.9429292155929	1.08282725529559	98201.643	1	0.002	**	0.1001135	0.09359247;0.10692998	2.2e-16	***
LTR	LTR	LTR91	127	0.11432892521808	101207	1566	230.679	13.9334166340887	0.207663638900642	98201.643	1	0.002	**	0.08109834	0.06805383;0.09573766	2.304e-15	***
LTR	LTR	LTR90A	50	0.0450113878811339	101207	406	69.838	7.44561570276046	0.0628701061368526	98201.643	2	0.004	**	0.1231527	0.09280418;0.15912209	0.008396	**
LTR	LTR	MamRep1527	126	0.113428697460458	101207	1268	197.068	12.866114911383	0.177406083739186	98201.643	1	0.002	**	0.09936909	0.08345236;0.11716990	6.891e-09	***
LTR	LTR	LTR90B	62	0.0558141209726061	101207	537	84.565	8.40240295245208	0.0761277603233618	98201.643	3	0.006	**	0.1154562	0.08967448;0.14555697	0.006382	**
LTR	LTR	EUTREP16	51	0.0459116156387566	101207	411	67.429	7.16647174816991	0.0607014574687396	98201.643	10	0.02	*	0.1240876	0.09380368;0.15990806	0.02784	*
LTR	ERVL--int	HERVL-int	544	0.489723900146737	101207	2324	510.936	21.2886615622286	0.459958769568701	98201.643	941	0.122	ns	0.2340792	0.2169929;0.2518383	0.09837	ns
LTR	ERVL--int	LTR57-int	59	0.053113437699738	101207	366	57.844	7.12294885566367	0.0520727744119262	98201.643	593	0.818	ns	0.1612022	0.1250367;0.2029559	0.886	ns
LTR	ERVL--int	MER76-int	17	0.0153038718795855	101207	155	28.524	4.72586053092531	0.0256780965584293	98201.643	9	0.018	*	0.1096774	0.06520338;0.16979029	0.01662	*
LTR	ERVL--int	tot	2878	2.59085548643807	101207	29730	4847.175	59.5660178750056	4.36356148105471	98201.643	1	0.002	**	0.09680457	0.09346611;0.10022206	2.2e-16	***
LTR	ERVL--int	MER21-int	91	0.0819207259436637	101207	1093	183.59	12.0827932984842	0.165272814021948	98201.643	1	0.002	**	0.08325709	0.06756072;0.10123796	4.993e-16	***
LTR	ERVL--int	ERVL-B4-int	387	0.348388142199977	101207	3898	741.817	24.9117664389161	0.667804254476383	98201.643	1	0.002	**	0.09928168	0.09006876;0.10910016	2.2e-16	***
LTR	ERVL--int	MER70-int	26	0.0234059216981896	101207	258	40.35	5.87332920888962	0.0363241900200751	98201.643	6	0.012	*	0.1007752	0.06689187;0.14416685	0.01268	*
LTR	ERVL--int	LTR52-int	29	0.0261066049710577	101207	170	40.779	5.50349411260225	0.0367103877280952	98201.643	16	0.032	*	0.1705882	0.1173219;0.2357166	0.03835	*
LTR	ERVL--int	MER68-int	64	0.0576145764878514	101207	410	117.473	8.84440469983675	0.105752455371209	98201.643	1	0.002	**	0.1560976	0.1223369;0.1949145	9.57e-10	***
LTR	ERVL--int	HERVL40-int	93	0.0837211814589091	101207	1333	223.066	13.6554793440625	0.20081020498186	98201.643	1	0.002	**	0.06976744	0.05667730;0.08479066	2.2e-16	***
LTR	ERVL--int	ERVL47-int	22	0.0198050106676989	101207	212	36.528	5.42334109462319	0.0328835195304412	98201.643	6	0.012	*	0.1037736	0.06618559;0.15289338	0.006297	**
LTR	ERVL--int	ERVL-int	84	0.075619131640305	101207	820	159.141	11.3844949701656	0.143263145575831	98201.643	1	0.002	**	0.102439	0.08253411;0.12525276	1.149e-12	***
LTR	ERVL--int	HERVL74-int	41	0.0369093380625298	101207	371	79.254	7.9530330525363	0.0713466507026278	98201.643	1	0.002	**	0.1105121	0.08048174;0.14692598	2.413e-07	***
LTR	ERVL--int	ERV3-16A3_I-int	583	0.524832782694022	101207	6505	1025.839	28.7554856845952	0.923488742651891	98201.643	1	0.002	**	0.08962337	0.08279024;0.09682693	2.2e-16	***
LTR	ERVL--int	HERVL32-int	21	0.0189047829100762	101207	114	18.813	4.0964389183548	0.0169359848041554	98201.643	745	0.514	ns	0.1842105	0.1177964;0.2676953	0.6131	ns
LTR	ERVL--int	ERVL-E-int	770	0.693175373369462	101207	8861	1415	33.6950939954077	1.27382227703609	98201.643	1	0.002	**	0.08689764	0.08111270;0.09295583	2.2e-16	***
LTR	ERVL--int	LTR53-int	43	0.0387097935777752	101207	325	74.69	7.52213284132117	0.0672380112168379	98201.643	1	0.002	**	0.1323077	0.09743283;0.17405405	1.214e-05	***
LTR	ERVL--int	HERVL18-int	46	0.0414104768506432	101207	504	82.14	8.86436557103649	0.0739447080111268	98201.643	1	0.002	**	0.09126984	0.06759608;0.11986346	4.078e-06	***
LTR	ERVL--int	HERV16-int	194	0.1746441849788	101207	1904	310.204	16.4210241469293	0.279254251325585	98201.643	1	0.002	**	0.1018908	0.08866151;0.11636011	2.918e-14	***
LTR	ERVL--int	HERVL66-int	17	0.0153038718795855	101207	107	25.419	4.42798442251619	0.0228828893710109	98201.643	28	0.056	ns	0.1588785	0.09536355;0.24214953	0.06818	ns
LTR	ERVL?	tot	490	0.441111601235113	101207	3926	648.906	22.6889389781001	0.584163193287902	98201.643	1	0.002	**	0.124809	0.1146254;0.1355545	1.693e-12	***
LTR	ERVL?	LTR89B	88	0.0792200426707957	101207	732	120.37	9.85729507858349	0.108360415185042	98201.643	2	0.004	**	0.1202186	0.09754461;0.14600320	0.0009782	***
LTR	ERVL?	Eutr10	107	0.0963243700656266	101207	999	160.805	11.3390276720955	0.144761124564515	98201.643	1	0.002	**	0.1071071	0.08860991;0.12795510	1.335e-06	***
LTR	ERVL?	LTR89	167	0.150338035522987	101207	1093	176.804	12.0407044047498	0.15916386845872	98201.643	224	0.448	ns	0.1527905	0.1319605;0.1755085	0.4354	ns
LTR	ERVL?	LTR55	76	0.0684173095793236	101207	406	86.317	7.85035917261999	0.0777049593547167	98201.643	93	0.186	ns	0.1871921	0.1504171;0.2285988	0.2252	ns
LTR	ERVL?	LTR87	57	0.0513129821844927	101207	696	110.093	9.48273553745297	0.0991087745199535	98201.643	1	0.002	**	0.08189655	0.0626156;0.1048064	3.441e-09	***
LTR	ERVK	MER9a1	102	0.0918232312775132	101207	341	58.017	6.8168306550904	0.0522285138139949	98201.643	1001	0.002	**	0.2991202	0.2509876;0.3507819	5.063e-09	***
LTR	ERVK	MER11C	234	0.210653295283707	101207	869	168.42	12.0479356220372	0.151616358938812	98201.643	1001	0.002	**	0.269275	0.2400309;0.3000928	7.225e-08	***
LTR	ERVK	LTR22	17	0.0153038718795855	101207	104	13.483	3.3058493068559	0.0121377708560266	98201.643	878	0.248	ns	0.1634615	0.09820368;0.24876842	0.3058	ns
LTR	ERVK	LTR14A	47	0.0423107046082659	101207	133	22.192	4.08776783169564	0.0199778543971625	98201.643	1001	0.002	**	0.3533835	0.2725074;0.4409474	2.56e-07	***
LTR	ERVK	LTR3B_	47	0.0423107046082659	101207	264	41.706	6.14437281724647	0.0375448988594114	98201.643	828	0.348	ns	0.1780303	0.1338405;0.2296135	0.3542	ns
LTR	ERVK	MER11A	551	0.496025494450096	101207	968	180.607	12.6861140026601	0.162587434620959	98201.643	1001	0.002	**	0.5692149	0.5373328;0.6006747	2.2e-16	***
LTR	ERVK	LTR5A	63	0.0567143487302288	101207	267	44.242	6.30231347642714	0.0398278764527425	98201.643	1001	0.002	**	0.2359551	0.1863387;0.2915364	0.002966	**
LTR	ERVK	LTR13	113	0.101725736611363	101207	466	98.986	9.2270766195444	0.0891099448160385	98201.643	930	0.144	ns	0.2424893	0.2042431;0.2840391	0.113	ns
LTR	ERVK	LTR13A	58	0.0522132099421154	101207	189	39.542	5.61157070041229	0.035596805991916	98201.643	1000	0.004	**	0.3068783	0.2419894;0.3779423	0.001647	**
LTR	ERVK	LTR22C0	30	0.0270068327286804	101207	113	21.642	4.05317952529422	0.01948272913047	98201.643	984	0.036	*	0.2654867	0.1868327;0.3568243	0.05491	ns
LTR	ERVK	LTR22E	30	0.0270068327286804	101207	122	17.865	3.93576743028158	0.0160825688899291	98201.643	1000	0.004	**	0.2459016	0.1724670;0.3320671	0.004364	**
LTR	ERVK	LTR3B	23	0.0207052384253216	101207	90	15.347	3.45347904547248	0.0138157953962352	98201.643	991	0.022	*	0.2555556	0.1694063;0.3583860	0.04808	*
LTR	ERVK	LTR5_Hs	157	0.141335757946761	101207	653	126.551	10.3765635964934	0.113924722954908	98201.643	1000	0.004	**	0.2404288	0.2081213;0.2751024	0.00344	**
LTR	ERVK	LTR22C2	16	0.0144036441219629	101207	70	12.502	3.29618883877439	0.0112546474257987	98201.643	887	0.23	ns	0.2285714	0.136657;0.344475	0.2749	ns
LTR	ERVK	LTR22B2	4	0.00360091103049071	101207	40	6.714	2.35153858861251	0.00604412916467866	98201.643	185	0.37	ns	0.1	0.02792542;0.23663740	0.3944	ns
LTR	ERVK	LTR14	15	0.0135034163643402	101207	97	17.179	3.75726976354853	0.0154650126482	98201.643	333	0.666	ns	0.1546392	0.08921326;0.24219730	0.6896	ns
LTR	ERVK	LTR22A	30	0.0270068327286804	101207	170	31.215	5.09556078756202	0.0281006094541919	98201.643	440	0.88	ns	0.1764706	0.1223447;0.2422375	0.9211	ns
LTR	ERVK	LTR5	3	0.00270068327286804	101207	27	5.01005025125628	2.00299059544474	0.00451018630326538	98201.643	228	0.456	ns	0.1111111	0.02352745;0.29158692	0.4581	ns
LTR	ERVK	MER9a2	88	0.0792200426707957	101207	310	50.139	6.45207782875472	0.0451365195394435	98201.643	1001	0.002	**	0.283871	0.2343463;0.3375805	6.933e-08	***
LTR	ERVK	LTR5B	91	0.0819207259436637	101207	442	100.198	9.18417906756752	0.0902010208582771	98201.643	176	0.352	ns	0.2058824	0.1691317;0.2466224	0.3071	ns
LTR	ERVK	LTR22B	30	0.0270068327286804	101207	142	19.595	3.96897061310962	0.0176399629106164	98201.643	999	0.006	**	0.2112676	0.1473115;0.2876562	0.01477	*
LTR	ERVK	LTR3A	35	0.0315079715167937	101207	163	32.647	5.24899446970017	0.0293897356031076	98201.643	705	0.594	ns	0.2147239	0.1543529;0.2857636	0.6253	ns
LTR	ERVK	MER11D	85	0.0765193593979277	101207	260	54.387	6.67711126272545	0.0489606870538246	98201.643	1001	0.002	**	0.3269231	0.2702481;0.3875980	1.163e-05	***
LTR	ERVK	LTR3	28	0.025206377213435	101207	92	18.348	3.74658950686259	0.0165173788968609	98201.643	996	0.012	*	0.3043478	0.2126724;0.4090331	0.01793	*
LTR	ERVK	tot	2370	2.13353978556575	101207	8264	1480.057	34.3580299962792	1.33238839426375	98201.643	1001	0.002	**	0.2867861	0.2770513;0.2966714	2.2e-16	***
LTR	ERVK	LTR13_	9	0.00810204981860411	101207	44	7.491	2.56407751316016	0.00674360613235148	98201.643	780	0.444	ns	0.2045455	0.09804318;0.35304506	0.5466	ns
LTR	ERVK	LTR22C	4	0.00360091103049071	101207	16	1.99254658385093	1.03059857957295	0.00179374574313885	98201.643	788	0.428	ns	0.25	0.07266204;0.52377082	0.1288	ns
LTR	ERVK	LTR14B	92	0.0828209537012864	101207	363	64.465	7.15289724090448	0.058033182395146	98201.643	1001	0.002	**	0.2534435	0.2094897;0.3014705	0.0003329	***
LTR	ERVK	MER11B	206	0.185446918070272	101207	544	101.359	9.45608463036031	0.0912461852848771	98201.643	1001	0.002	**	0.3786765	0.3377518;0.4209267	2.2e-16	***
LTR	ERVK	MER9B	12	0.0108027330914721	101207	39	5.73046092184369	2.07977652625792	0.00515871998581573	98201.643	997	0.01	**	0.3076923	0.1701959;0.4756914	0.01026	*
LTR	ERVK	MER9a3	178	0.160240540856837	101207	575	95.446	8.86880712044975	0.0859231385540542	98201.643	1001	0.002	**	0.3095652	0.2719694;0.3491310	2.2e-16	***
LTR	ERVK	LTR14C	28	0.025206377213435	101207	137	18.202	3.91772185645492	0.016385945644248	98201.643	991	0.022	*	0.2043796	0.1403129;0.2816592	0.02238	*
LTR	ERVK	LTR22B1	36	0.0324081992744164	101207	154	25.481	4.53676329790536	0.0229387034919835	98201.643	988	0.028	*	0.2337662	0.1694153;0.3086490	0.02938	*
LTR	ERV1	LTR64	55	0.0495125266692473	101207	372	60.134	7.01307544713641	0.0541342959768822	98201.643	269	0.538	ns	0.1478495	0.1133626;0.1880584	0.526	ns
LTR	ERV1	LTR9C	34	0.0306077437591711	101207	153	24.439	4.59754460733296	0.0220006661685406	98201.643	978	0.048	*	0.2222222	0.1590722;0.2964452	0.04598	*
LTR	ERV1	LTR43B	41	0.0369093380625298	101207	242	42.96	5.90468163961999	0.0386737844674703	98201.643	396	0.792	ns	0.1694215	0.1244075;0.2227387	0.801	ns
LTR	ERV1	MER61F	30	0.0270068327286804	101207	159	26.658	4.73660970225239	0.0239982715627054	98201.643	802	0.4	ns	0.1886792	0.1310702;0.2582632	0.4583	ns
LTR	ERV1	MER4E	87	0.078319814913173	101207	729	139.692	10.0841869690534	0.125754615917827	98201.643	1	0.002	**	0.1193416	0.09670093;0.14511342	2.025e-07	***
LTR	ERV1	LTR21C	4	0.00360091103049071	101207	22	3.70253807106599	1.68802683881486	0.00333312754522833	98201.643	691	0.622	ns	0.1818182	0.0518673;0.4028458	0.7786	ns
LTR	ERV1	LTR77	36	0.0324081992744164	101207	103	13.721	3.61970458204274	0.0123520250623408	98201.643	1001	0.002	**	0.3495146	0.2581794;0.4497513	2.12e-08	***
LTR	ERV1	LTR10F	84	0.075619131640305	101207	449	74.552	7.93828144577353	0.0671137797862859	98201.643	887	0.23	ns	0.1870824	0.1520596;0.2262881	0.2284	ns
LTR	ERV1	LTR2752	100	0.0900227757622679	101207	230	37.935	5.80262401379285	0.0341501399854163	98201.643	1001	0.002	**	0.4347826	0.3697542;0.5015140	2.2e-16	***
LTR	ERV1	MER95	10	0.00900227757622679	101207	139	24.411	4.36223659469638	0.0219754597913272	98201.643	1	0.002	**	0.07194245	0.03503662;0.12832476	0.0007216	***
LTR	ERV1	LTR68	29	0.0261066049710577	101207	352	53.592	6.85481761424215	0.0482450059865146	98201.643	1	0.002	**	0.08238636	0.05586852;0.11617764	0.0001405	***
LTR	ERV1	LTR9B	111	0.0999252810961173	101207	685	123.739	10.146616817089	0.111393282500473	98201.643	121	0.242	ns	0.1620438	0.135223;0.191813	0.2146	ns
LTR	ERV1	HERV-Fc1_LTR3	3	0.00270068327286804	101207	5	1.44388609715243	0.669781823956397	0.00129982634350209	98201.643	592	0.82	ns	0.6	0.1466328;0.9472550	0.1486	ns
LTR	ERV1	MER57E3	22	0.0198050106676989	101207	243	64.999	6.85959569166093	0.0585139040177165	98201.643	1	0.002	**	0.09053498	0.05760945;0.13386151	6.964e-12	***
LTR	ERV1	LTR60B	43	0.0387097935777752	101207	247	43.338	5.68031883101837	0.0390140705598516	98201.643	510	0.984	ns	0.1740891	0.1289468;0.2272440	1	ns
LTR	ERV1	LTR6B	33	0.0297075160015484	101207	154	27.749	4.76914496988126	0.0249804200462717	98201.643	880	0.244	ns	0.2142857	0.1523309;0.2875629	0.2936	ns
LTR	ERV1	LTR12F	145	0.130533024855288	101207	637	96.482	8.94223907305318	0.0868557745109513	98201.643	1001	0.002	**	0.2276295	0.1956081;0.2621983	4.232e-07	***
LTR	ERV1	MER90a	167	0.150338035522987	101207	1252	227.563	13.476559228848	0.20485852920789	98201.643	1	0.002	**	0.1333866	0.1150323;0.1534810	5.281e-06	***
LTR	ERV1	LTR109A2	2	0.00180045551524536	101207	26	4.69114688128773	1.88495449993443	0.00422310063762027	98201.643	119	0.238	ns	0.07692308	0.009455391;0.251302917	0.2092	ns
LTR	ERV1	MER51B	107	0.0963243700656266	101207	713	127.21	10.4880837096154	0.114517973047181	98201.643	28	0.056	ns	0.1500701	0.1246459;0.1784286	0.05027	ns
LTR	ERV1	LTR58	9	0.00810204981860411	101207	76	12.508	3.30951490235184	0.0112600487923445	98201.643	184	0.368	ns	0.1184211	0.05560421;0.21293324	0.3528	ns
LTR	ERV1	LTR78B	369	0.332184042562768	101207	3270	506.933	20.6197401701546	0.456355157854937	98201.643	1	0.002	**	0.112844	0.1021963;0.1241895	4.444e-12	***
LTR	ERV1	LTR12C	569	0.512229594087304	101207	2731	495.925	21.2925514616673	0.446445450699027	98201.643	1000	0.004	**	0.2083486	0.1932527;0.2240722	0.00035	***
LTR	ERV1	MER41B	426	0.383497024747261	101207	2851	513.171	20.3898873588479	0.461970778606988	98201.643	1	0.002	**	0.1494213	0.1365246;0.1630420	1.576e-05	***
LTR	ERV1	LTR12	209	0.18814760134314	101207	778	132.157	10.5987114161903	0.11897139976414	98201.643	1001	0.002	**	0.2686375	0.2377745;0.3012652	5.907e-12	***
LTR	ERV1	LTR6A	81	0.072918448367437	101207	287	47.067	6.08091181390493	0.0423710198680266	98201.643	1001	0.002	**	0.28223	0.2309054;0.3381147	5.621e-07	***
LTR	ERV1	MER101B	28	0.025206377213435	101207	261	38.726	5.90489557839864	0.0348622201416958	98201.643	34	0.068	ns	0.1072797	0.07247986;0.15130764	0.06698	ns
LTR	ERV1	MER50B	93	0.0837211814589091	101207	692	126.38	9.79160229357154	0.113770784008354	98201.643	1	0.002	**	0.1343931	0.1098609;0.1620903	0.0008035	***
LTR	ERV1	HERV1_LTRb	3	0.00270068327286804	101207	10	2.79938271604938	1.24533305081233	0.00252008202519682	98201.643	700	0.604	ns	0.3	0.06673951;0.65245285	1	ns
LTR	ERV1	LTR25	37	0.0333084270320391	101207	284	42.833	5.60236534844859	0.0385594555422522	98201.643	178	0.356	ns	0.1302817	0.09341544;0.17507959	0.3624	ns
LTR	ERV1	LTR10B2	42	0.0378095658201525	101207	101	18.69	3.97060016441667	0.0168252567899679	98201.643	1001	0.002	**	0.4158416	0.3185696;0.5181818	9.235e-08	***
LTR	ERV1	LTR24B	58	0.0522132099421154	101207	454	76.13	7.88754165208104	0.0685343391878145	98201.643	12	0.024	*	0.1277533	0.09845591;0.16200194	0.0235	*
LTR	ERV1	LTR45C	72	0.0648163985488329	101207	424	69.163	7.53679203867497	0.0622624524004573	98201.643	666	0.672	ns	0.1698113	0.1353040;0.2090039	0.6935	ns
LTR	ERV1	MER31B	238	0.214254206314198	101207	1486	255.272	14.1955461159312	0.229802940143856	98201.643	123	0.246	ns	0.1601615	0.1418635;0.1798133	0.2424	ns
LTR	ERV1	LTR49	171	0.153938946553478	101207	1462	268.33	14.2638198445072	0.241558114202893	98201.643	1	0.002	**	0.1169631	0.1009296;0.1345529	4.621e-12	***
LTR	ERV1	LTR35	10	0.00900227757622679	101207	105	17.046	4.01148052169968	0.0153452823564362	98201.643	41	0.082	ns	0.0952381	0.04662154;0.16817809	0.06385	ns
LTR	ERV1	MER4B	235	0.211553523041329	101207	1738	324.791	15.7396014579167	0.292385873626027	98201.643	1	0.002	**	0.1352129	0.1194750;0.1521933	1.163e-08	***
LTR	ERV1	MER34A1	89	0.0801202704284184	101207	775	124.632	10.2665465458438	0.11219718588803	98201.643	1	0.002	**	0.1148387	0.09324649;0.13941002	0.0003481	***
LTR	ERV1	MER89	202	0.181846007039781	101207	1388	219.207	13.4272276156116	0.197336226065194	98201.643	99	0.198	ns	0.1455331	0.1273867;0.1651940	0.211	ns
LTR	ERV1	MER92D	15	0.0135034163643402	101207	231	37.953	5.55748834246881	0.0341663440850535	98201.643	1	0.002	**	0.06493506	0.03679599;0.10483959	1.077e-05	***
LTR	ERV1	MER49	203	0.182746234797404	101207	1335	243.326	14.1713284680919	0.219048819351296	98201.643	2	0.004	**	0.1520599	0.1332058;0.1724595	0.004059	**
LTR	ERV1	LTR1A1	90	0.0810204981860411	101207	359	66.268	7.65511441957441	0.0596562930421397	98201.643	1000	0.004	**	0.2506964	0.2066882;0.2988702	0.001728	**
LTR	ERV1	LTR72	23	0.0207052384253216	101207	153	27.374	4.80241472461377	0.0246428346371632	98201.643	213	0.426	ns	0.1503268	0.09774395;0.21697775	0.3996	ns
LTR	ERV1	MER34D	42	0.0378095658201525	101207	249	42.892	6.09684406127525	0.0386125689799519	98201.643	490	0.98	ns	0.1686747	0.1243521;0.2210815	0.9333	ns
LTR	ERV1	LTR27C	42	0.0378095658201525	101207	120	19.086	4.31546373258161	0.0171817469819864	98201.643	1001	0.002	**	0.35	0.2652023;0.4423947	2.727e-07	***
LTR	ERV1	LTR26	206	0.185446918070272	101207	596	108.126	9.29841839156447	0.0973380265207097	98201.643	1001	0.002	**	0.3456376	0.3074644;0.3853495	2.2e-16	***
LTR	ERV1	LTR29	98	0.0882223202470225	101207	708	128.129	9.7489179092041	0.115345282356436	98201.643	1	0.002	**	0.1384181	0.1138237;0.1660696	0.002867	**
LTR	ERV1	LTR23	90	0.0810204981860411	101207	856	141.366	10.7027376214029	0.127261597184088	98201.643	1	0.002	**	0.1051402	0.08539545;0.12764944	7.692e-07	***
LTR	ERV1	MER61E	102	0.0918232312775132	101207	318	52.066	6.47793235589934	0.0468712584283824	98201.643	1001	0.002	**	0.3207547	0.2697629;0.3751242	5.684e-12	***
LTR	ERV1	PABL_A	74	0.0666168540640782	101207	524	104.577	9.04311057373782	0.0941431182089068	98201.643	2	0.004	**	0.1412214	0.1125431;0.1740167	0.0006799	***
LTR	ERV1	MER65D	50	0.0450113878811339	101207	470	70.247	7.65732496539266	0.0632382992897203	98201.643	5	0.01	**	0.106383	0.07999618;0.13784156	0.007877	**
LTR	ERV1	MER57E1	66	0.0594150320030968	101207	501	81.793	8.66482718986537	0.0736323289792317	98201.643	42	0.084	ns	0.1317365	0.1033700;0.1645315	0.06069	ns
LTR	ERV1	LTR8	674	0.606753508637685	101207	3403	631.088	21.5138816372849	0.568122935102581	98201.643	974	0.056	ns	0.1980605	0.1847872;0.2118546	0.06082	ns
LTR	ERV1	LTR8A	280	0.25206377213435	101207	1442	265.239	14.13448487433	0.238775510204082	98201.643	853	0.298	ns	0.1941748	0.1740507;0.2155526	0.3243	ns
LTR	ERV1	MER57B2	137	0.123331202794307	101207	1104	180.9	11.944901869864	0.162851201353943	98201.643	1	0.002	**	0.1240942	0.1052155;0.1450013	0.0002492	***
LTR	ERV1	LTR39	159	0.143136213462006	101207	1272	213.277	13.2999684270362	0.191997875462492	98201.643	1	0.002	**	0.125	0.1073151;0.1444378	3.002e-05	***
LTR	ERV1	MER4E1	125	0.112528469702835	101207	1050	190.144	12.0902207356788	0.171172906745407	98201.643	1	0.002	**	0.1190476	0.1000726;0.1401866	4.626e-08	***
LTR	ERV1	LTR44	36	0.0324081992744164	101207	218	37.244	5.3780468004088	0.033528082604899	98201.643	465	0.93	ns	0.1651376	0.1184208;0.2212159	0.9283	ns
LTR	ERV1	LTR1B	88	0.0792200426707957	101207	321	53.877	6.8075115286875	0.048501570897437	98201.643	1001	0.002	**	0.2741433	0.2260707;0.3264389	2.026e-06	***
LTR	ERV1	LTR46	54	0.0486122989116246	101207	255	52.706	6.32072112306148	0.0474474041932609	98201.643	608	0.788	ns	0.2117647	0.1632725;0.2670921	0.8169	ns
LTR	ERV1	LTR1B1	41	0.0369093380625298	101207	168	28.578	4.87562177447017	0.0257267088573409	98201.643	1000	0.004	**	0.2440476	0.1811799;0.3161743	0.01356	*
LTR	ERV1	MER4D1	176	0.158440085341591	101207	1536	268.04	14.9454262490491	0.241297048153183	98201.643	1	0.002	**	0.1145833	0.0990772;0.1315795	9.42e-11	***
LTR	ERV1	HERV1_LTRa	3	0.00270068327286804	101207	27	5.32698094282849	2.05188820197679	0.00479549610906123	98201.643	194	0.388	ns	0.1111111	0.02352745;0.29158692	0.3383	ns
LTR	ERV1	LTR38B	30	0.0270068327286804	101207	226	39.367	5.90738590310539	0.035439266134332	98201.643	62	0.124	ns	0.1327434	0.09138548;0.18404730	0.1139	ns
LTR	ERV1	LTR28B	66	0.0594150320030968	101207	261	45.418	6.35875064062979	0.0408865442957068	98201.643	1001	0.002	**	0.2528736	0.2013022;0.3101523	0.001375	**
LTR	ERV1	LTR1A2	150	0.135034163643402	101207	837	143.157	10.7753635418699	0.12887390509799	98201.643	759	0.486	ns	0.1792115	0.1537977;0.2069067	0.5206	ns
LTR	ERV1	MER51E	58	0.0522132099421154	101207	233	40.545	5.75283148284999	0.0364997344328115	98201.643	1001	0.002	**	0.248927	0.1947783;0.3095849	0.004164	**
LTR	ERV1	MER72	95	0.0855216369741545	101207	774	126.676	10.6646499595045	0.11403725142461	98201.643	3	0.006	**	0.122739	0.1004484;0.1479485	0.001841	**
LTR	ERV1	MER92B	107	0.0963243700656266	101207	804	165.492	11.0431828694398	0.148980492064492	98201.643	1	0.002	**	0.1330846	0.1103637;0.1585336	9.39e-08	***
LTR	ERV1	LTR26C	53	0.047712071154002	101207	312	56.653	6.84583497145939	0.0510006031525976	98201.643	318	0.636	ns	0.1698718	0.1299108;0.2162329	0.6594	ns
LTR	ERV1	MER65A	190	0.171043273948309	101207	1394	225.662	14.0290616425537	0.203147196240649	98201.643	6	0.012	*	0.1362984	0.1187095;0.1554354	0.008828	**
LTR	ERV1	LTR10A	128	0.115229152975703	101207	311	53.22	6.72300519104357	0.047910121260679	98201.643	1001	0.002	**	0.4115756	0.3563481;0.4685040	2.2e-16	***
LTR	ERV1	MER51C	31	0.027907060486303	101207	180	32.212	5.07610311388793	0.0289981365285417	98201.643	453	0.906	ns	0.1722222	0.1201176;0.2354585	0.9225	ns
LTR	ERV1	HERV-Fc1_LTR1	0	0	101207	17	2.84688489968321	1.38353283982463	0.00256284480945168	98201.643	1	0.002	**	0	0.0000000;0.1950643	0.09577	ns
LTR	ERV1	MER39	311	0.279970832620653	101207	3348	530.013	20.9743833224187	0.477132414500869	98201.643	1	0.002	**	0.09289128	0.0832680;0.1032322	2.2e-16	***
LTR	ERV1	LTR71B	52	0.0468118433963793	101207	233	40.028	5.67480567239261	0.0360343166821206	98201.643	983	0.038	*	0.223176	0.1713997;0.2821417	0.04522	*
LTR	ERV1	MER34B	86	0.0774195871555503	101207	667	110.899	9.62701815093742	0.0998343580925974	98201.643	5	0.01	**	0.1289355	0.1044405;0.1567673	0.009225	**
LTR	ERV1	LTR19B	64	0.0576145764878514	101207	283	47.403	6.2388712532408	0.0426734963945878	98201.643	999	0.006	**	0.2261484	0.1787380;0.2793937	0.01067	*
LTR	ERV1	MER67C	129	0.116129380733326	101207	1648	280.938	15.3417575761555	0.252908185771	98201.643	1	0.002	**	0.0782767	0.06576506;0.09231365	2.2e-16	***
LTR	ERV1	LTR51	63	0.0567143487302288	101207	414	71.965	7.67024169160318	0.0647848905773161	98201.643	131	0.262	ns	0.1521739	0.1189584;0.1904554	0.2702	ns
LTR	ERV1	LTR48B	125	0.112528469702835	101207	1013	169.43	11.4321386360468	0.15252558897401	98201.643	1	0.002	**	0.1233959	0.1037663;0.1452428	0.0001243	***
LTR	ERV1	MER41C	110	0.0990250533384947	101207	837	149.685	10.8626779742738	0.134750591899751	98201.643	1	0.002	**	0.1314217	0.1092653;0.1562096	0.0002519	***
LTR	ERV1	LTR27E	74	0.0666168540640782	101207	222	34.606	5.66258146332825	0.0311532817802904	98201.643	1001	0.002	**	0.3333333	0.2716747;0.3995129	5.491e-11	***
LTR	ERV1	LTR1	45	0.0405102490930205	101207	244	41.898	6.21789821871171	0.037717742588875	98201.643	725	0.554	ns	0.1844262	0.1378178;0.2388815	0.6103	ns
LTR	ERV1	LTR4	37	0.0333084270320391	101207	102	19.65	3.95741849709645	0.0176894754372856	98201.643	1001	0.002	**	0.3627451	0.2698243;0.4638616	7.081e-05	***
LTR	ERV1	LTR31	34	0.0306077437591711	101207	241	42.708	5.99522132024153	0.0384469270725494	98201.643	86	0.172	ns	0.1410788	0.09972043;0.19152658	0.1518	ns
LTR	ERV1	MER87	29	0.0261066049710577	101207	165	31.814	4.94386952152318	0.0286398458810079	98201.643	339	0.678	ns	0.1757576	0.1209801;0.2425639	0.623	ns
LTR	ERV1	MER34C_	85	0.0765193593979277	101207	651	109.833	9.33714588583113	0.0988747153029717	98201.643	7	0.014	*	0.1305684	0.1056413;0.1588998	0.008799	**
LTR	ERV1	MER61A	141	0.126932113824798	101207	811	132.999	10.4816441393449	0.119729391536059	98201.643	807	0.39	ns	0.1738594	0.1483830;0.2017314	0.448	ns
LTR	ERV1	LTR12_	113	0.101725736611363	101207	545	85.712	8.30542208656706	0.077160321561355	98201.643	1001	0.002	**	0.2073394	0.1740503;0.2438379	0.001799	**
LTR	ERV1	LTR10C	113	0.101725736611363	101207	519	108.208	9.34034142727009	0.0974118451968348	98201.643	712	0.58	ns	0.2177264	0.1829500;0.2557536	0.5894	ns
LTR	ERV1	MER66B	300	0.270068327286804	101207	1430	263.864	14.4824461071065	0.23753769703735	98201.643	993	0.018	*	0.2097902	0.1889508;0.2318287	0.01546	*
LTR	ERV1	LTR70	29	0.0261066049710577	101207	151	40.685	5.91377609888536	0.0366257663188787	98201.643	28	0.056	ns	0.192053	0.1325546;0.2640322	0.0345	*
LTR	ERV1	MER83B	35	0.0315079715167937	101207	147	29.784	4.85705002392759	0.0268123835330339	98201.643	885	0.234	ns	0.2380952	0.1717890;0.3152609	0.3043	ns
LTR	ERV1	HERV1_LTRd	2	0.00180045551524536	101207	16	2.61307609860665	1.29762099570508	0.00235236363674608	98201.643	475	0.95	ns	0.125	0.0155136;0.3834762	1	ns
LTR	ERV1	MER90	117	0.105326647641853	101207	701	120.914	9.31758667367368	0.108850139085189	98201.643	367	0.734	ns	0.1669044	0.1400363;0.1966101	0.7266	ns
LTR	ERV1	LTR12E	26	0.0234059216981896	101207	112	17.447	3.84915666179062	0.0157062736872429	98201.643	988	0.028	*	0.2321429	0.1575922;0.3213537	0.0358	*
LTR	ERV1	LTR61	40	0.0360091103049071	101207	184	30.458	4.89205152959043	0.0274191370416715	98201.643	975	0.054	ns	0.2173913	0.1600806;0.2840408	0.07328	ns
LTR	ERV1	MER57F	53	0.047712071154002	101207	413	66.903	7.54735407633388	0.0602279376682301	98201.643	37	0.074	ns	0.1283293	0.09762494;0.16447718	0.07098	ns
LTR	ERV1	MER72B	31	0.027907060486303	101207	188	29.887	4.97262083392228	0.026905106992069	98201.643	637	0.73	ns	0.1648936	0.1148714;0.2258129	0.8417	ns
LTR	ERV1	MER50	326	0.293474248984993	101207	2531	427.546	18.4040917894525	0.384888776860546	98201.643	1	0.002	**	0.1288028	0.1159900;0.1424811	2.83e-08	***
LTR	ERV1	LTR56	131	0.117929836248571	101207	976	161.492	11.5842190125243	0.145379581034002	98201.643	5	0.01	**	0.1342213	0.1134514;0.1572253	0.008536	**
LTR	ERV1	MER61B	60	0.0540136654573607	101207	429	73.122	7.2602911668767	0.0658264540928855	98201.643	44	0.088	ns	0.1398601	0.1084539;0.1763326	0.09512	ns
LTR	ERV1	LTR1D	66	0.0594150320030968	101207	296	48.213	6.77181574531443	0.0434026808782622	98201.643	997	0.01	**	0.222973	0.1768498;0.2747365	0.007251	**
LTR	ERV1	LTR26E	25	0.022505693940567	101207	118	20.433	4.25365779119625	0.0183943537715042	98201.643	882	0.24	ns	0.2118644	0.1420471;0.2966661	0.2731	ns
LTR	ERV1	MER57C2	44	0.0396100213353979	101207	454	67.363	7.63672381002157	0.0606420424367365	98201.643	1	0.002	**	0.0969163	0.07130484;0.12791880	0.001484	**
LTR	ERV1	MER4A	135	0.121530747279062	101207	834	162.318	11.2939997534279	0.146123169161798	98201.643	5	0.01	**	0.1618705	0.1375032;0.1886542	0.01613	*
LTR	ERV1	MER52D	206	0.185446918070272	101207	657	113.116	9.78909446120375	0.101830163031247	98201.643	1001	0.002	**	0.3135464	0.2782160;0.3505621	2.2e-16	***
LTR	ERV1	HERV-Fc1_LTR2	2	0.00180045551524536	101207	3	1.20417633410673	0.442068295782786	0.0010840329610352	98201.643	425	0.85	ns	0.6666667	0.09429932;0.99159624	0.5685	ns
LTR	ERV1	LTR10D	37	0.0333084270320391	101207	181	34.959	5.30579593185325	0.0314710621787312	98201.643	689	0.626	ns	0.2044199	0.1482026;0.2705818	0.7064	ns
LTR	ERV1	LTR35B	32	0.0288072882439257	101207	206	36.246	5.28577557444728	0.0326296553027916	98201.643	244	0.488	ns	0.1553398	0.1087433;0.2121591	0.5215	ns
LTR	ERV1	MER65C	82	0.0738186761250596	101207	680	119.653	9.77814927290452	0.107714951882826	98201.643	1	0.002	**	0.1205882	0.09706645;0.14745909	8.325e-05	***
LTR	ERV1	LTR1F	59	0.053113437699738	101207	132	24.011	4.56417689301266	0.0216153686882781	98201.643	1001	0.002	**	0.4469697	0.3604332;0.5359387	2.273e-12	***
LTR	ERV1	LTR7B	119	0.107127103157099	101207	845	153.936	11.003316635314	0.138577460097405	98201.643	2	0.004	**	0.1408284	0.1180684;0.1661257	0.001536	**
LTR	ERV1	MER52A	500	0.450113878811339	101207	1420	249.246	15.2072596066729	0.224378167676422	98201.643	1001	0.002	**	0.3521127	0.3272456;0.3775932	2.2e-16	***
LTR	ERV1	LTR27B	48	0.0432109323658886	101207	150	25.453	4.47837546961472	0.02291349711477	98201.643	1001	0.002	**	0.32	0.2462695;0.4010058	6.008e-06	***
LTR	ERV1	MER4D	177	0.159340313099214	101207	1315	223.496	13.8980984721343	0.201197302917638	98201.643	1	0.002	**	0.1346008	0.1166064;0.1542453	0.0004835	***
LTR	ERV1	MER4D0	66	0.0594150320030968	101207	444	79.818	8.00093062655157	0.071854379157927	98201.643	46	0.092	ns	0.1486486	0.1168672;0.1851977	0.09497	ns
LTR	ERV1	MER101	63	0.0567143487302288	101207	364	65.96	7.21931565444527	0.0593790228927919	98201.643	371	0.742	ns	0.1730769	0.1356355;0.2159342	0.7339	ns
LTR	ERV1	LTR10G	46	0.0414104768506432	101207	116	19.68	4.17384966440108	0.0177164822700143	98201.643	1001	0.002	**	0.3965517	0.3069355;0.4915831	6.382e-09	***
LTR	ERV1	LTR1F1	76	0.0684173095793236	101207	221	36.431	5.68044949863182	0.0327961974379518	98201.643	1001	0.002	**	0.3438914	0.2814814;0.4105540	1.282e-10	***
LTR	ERV1	MER61D	57	0.0513129821844927	101207	267	43.414	5.98719053066215	0.039082487869431	98201.643	992	0.02	*	0.2134831	0.1658859;0.2675633	0.03059	*
LTR	ERV1	MER51D	31	0.027907060486303	101207	151	28.044	4.83481534698477	0.0252459872347704	98201.643	771	0.462	ns	0.205298	0.1439566;0.2785657	0.5303	ns
LTR	ERV1	MER57C1	18	0.0162040996372082	101207	187	31.643	5.15598052121368	0.0284859069344544	98201.643	5	0.01	**	0.09625668	0.05805071;0.14785836	0.006131	**
LTR	ERV1	MER67D	75	0.0675170818217009	101207	1042	154.291	11.4283387211758	0.138897040951361	98201.643	1	0.002	**	0.07197697	0.05703204;0.08939094	5.781e-14	***
LTR	ERV1	MER41A	388	0.349288369957599	101207	2558	454.396	20.3181695044611	0.409059892152715	98201.643	2	0.004	**	0.151681	0.1379893;0.1661751	0.0005241	***
LTR	ERV1	MER4A1_	69	0.0621157152759648	101207	400	81.245	8.04522844304005	0.0731390041680545	98201.643	59	0.118	ns	0.1725	0.1367656;0.2131639	0.1359	ns
LTR	ERV1	MER66C	91	0.0819207259436637	101207	589	105.696	9.16927803371997	0.0951504730696866	98201.643	63	0.126	ns	0.1544992	0.1262545;0.1862595	0.1195	ns
LTR	ERV1	LTR9	159	0.143136213462006	101207	810	137.036	10.5892793351029	0.123363610993581	98201.643	985	0.034	*	0.1962963	0.1694713;0.2253519	0.04375	*
LTR	ERV1	MER57B1	123	0.110728014187589	101207	1010	173.09	12.0923167393235	0.155820422566909	98201.643	1	0.002	**	0.1217822	0.1022436;0.1435548	1.629e-05	***
LTR	ERV1	LTR37A	225	0.202551245465103	101207	1963	324.529	16.4018956581604	0.29215001395353	98201.643	1	0.002	**	0.1146205	0.1008569;0.1295466	2.896e-10	***
LTR	ERV1	MER66D	40	0.0360091103049071	101207	246	44.909	6.21863251771564	0.0404283283670769	98201.643	255	0.51	ns	0.1626016	0.1187775;0.2147668	0.458	ns
LTR	ERV1	PRIMA4_LTR	54	0.0486122989116246	101207	334	59.114	6.63106137620328	0.053216063664107	98201.643	235	0.47	ns	0.1616766	0.1238510;0.2056271	0.5187	ns
LTR	ERV1	PrimLTR79	26	0.0234059216981896	101207	141	23.79	4.37847816839037	0.0214164183538435	98201.643	749	0.506	ns	0.1843972	0.1241324;0.2583929	0.5757	ns
LTR	ERV1	MER83C	32	0.0288072882439257	101207	151	25.804	4.58700606328622	0.0232294770576956	98201.643	921	0.162	ns	0.2119205	0.1496976;0.2857937	0.1937	ns
LTR	ERV1	MER110A	76	0.0684173095793236	101207	635	105.99	9.1826042177707	0.0954151400304277	98201.643	1	0.002	**	0.119685	0.09546731;0.14750222	0.001141	**
LTR	ERV1	LTR9D	125	0.112528469702835	101207	724	128.44	9.78499597067603	0.115625253189057	98201.643	376	0.752	ns	0.1726519	0.1458103;0.2021913	0.7705	ns
LTR	ERV1	LTR06	17	0.0153038718795855	101207	98	17.658	3.60500097531638	0.0158962217441013	98201.643	492	0.984	ns	0.1734694	0.1044243;0.2631497	1	ns
LTR	ERV1	LTR19C	26	0.0234059216981896	101207	129	26.935	4.39523527164281	0.0242476346515668	98201.643	466	0.932	ns	0.2015504	0.1360853;0.2812040	0.9139	ns
LTR	ERV1	LTR59	21	0.0189047829100762	101207	114	19.548	4.08342630279652	0.0175976522060081	98201.643	689	0.626	ns	0.1842105	0.1177964;0.2676953	0.7094	ns
LTR	ERV1	MER34A	177	0.159340313099214	101207	1464	244.057	14.0092115769949	0.219706885842118	98201.643	1	0.002	**	0.1209016	0.1046336;0.1387073	1.242e-06	***
LTR	ERV1	LTR78	512	0.460916611902811	101207	4812	736.002	23.7466608157842	0.662569430065807	98201.643	1	0.002	**	0.1064007	0.09782527;0.11545684	2.2e-16	***
LTR	ERV1	MER31A	212	0.190848284616008	101207	1349	233.064	13.4941467309347	0.209810682102572	98201.643	61	0.122	ns	0.1571534	0.1381246;0.1776887	0.1397	ns
LTR	ERV1	LTR10B1	86	0.0774195871555503	101207	171	28.201	4.88922320041777	0.0253873229927172	98201.643	1001	0.002	**	0.502924	0.4255857;0.5801592	2.2e-16	***
LTR	ERV1	HERV-Fc2_LTR	1	0.000900227757622679	101207	4	1.63691194209891	0.745121407099917	0.00147359356706149	98201.643	422	0.844	ns	0.25	0.006309463;0.805879550	0.6493	ns
LTR	ERV1	MER41G	26	0.0234059216981896	101207	114	20.571	4.10094827774952	0.0185185852020561	98201.643	914	0.176	ns	0.2280702	0.1547148;0.3160484	0.1815	ns
LTR	ERV1	MER41E	57	0.0513129821844927	101207	360	59.618	7.38678824934359	0.0536697784539489	98201.643	390	0.78	ns	0.1583333	0.1221798;0.2002199	0.7767	ns
LTR	ERV1	LTR1C1	27	0.0243061494558123	101207	70	11.091	3.00828335912174	0.00998442605979313	98201.643	1001	0.002	**	0.3857143	0.2717200;0.5097006	3.801e-06	***
LTR	ERV1	MER87B	41	0.0369093380625298	101207	202	34.552	5.3764488467949	0.0311046694813788	98201.643	894	0.216	ns	0.2029703	0.1497679;0.2651095	0.2249	ns
LTR	ERV1	MER4CL34	114	0.102625964368985	101207	896	143.417	10.7863551052455	0.129107964314972	98201.643	2	0.004	**	0.1272321	0.1061087;0.1508404	0.00712	**
LTR	ERV1	LTR19A	95	0.0855216369741545	101207	447	81.158	7.78354800972022	0.0730606843531413	98201.643	959	0.086	ns	0.212528	0.1754943;0.2534150	0.09732	ns
LTR	ERV1	LTR7Y	28	0.025206377213435	101207	257	50.302	6.30623220033679	0.045283256663936	98201.643	1	0.002	**	0.1089494	0.07362761;0.15360282	0.0002739	***
LTR	ERV1	HERV1_LTRc	2	0.00180045551524536	101207	34	6.23	2.25525745452402	0.00560841892998929	98201.643	46	0.092	ns	0.05882353	0.007204917;0.196773209	0.07337	ns
LTR	ERV1	LOR1a	247	0.222356256132802	101207	808	132.134	10.0979211727965	0.118950694525715	98201.643	1001	0.002	**	0.3056931	0.2740661;0.3387451	2.2e-16	***
LTR	ERV1	LTR12B	33	0.0297075160015484	101207	171	25.752	4.85675653951112	0.0231826652142992	98201.643	942	0.12	ns	0.1929825	0.1367205;0.2602033	0.1335	ns
LTR	ERV1	LTR54	128	0.115229152975703	101207	1113	193.996	12.3585078677289	0.174640584067769	98201.643	1	0.002	**	0.1150045	0.09684959;0.13522182	5.605e-08	***
LTR	ERV1	MER51A	190	0.171043273948309	101207	941	180.438	11.7730523128355	0.162435296129921	98201.643	798	0.408	ns	0.2019129	0.1766983;0.2290081	0.4314	ns
LTR	ERV1	LTR48	88	0.0792200426707957	101207	975	162.436	12.0336491852103	0.146229396037197	98201.643	1	0.002	**	0.09025641	0.07301631;0.11001588	8.309e-12	***
LTR	ERV1	LTR12D	122	0.109827786429967	101207	490	79.138	8.37000675107332	0.0712422242827435	98201.643	1001	0.002	**	0.2489796	0.2112848;0.2897339	7.609e-07	***
LTR	ERV1	LTR43	85	0.0765193593979277	101207	424	70.598	7.36224141132295	0.0635542792326459	98201.643	972	0.06	ns	0.2004717	0.1633890;0.2417939	0.06763	ns
LTR	ERV1	MER92A	25	0.022505693940567	101207	151	30.152	4.78641889159377	0.027143667347839	98201.643	168	0.336	ns	0.1655629	0.1101021;0.2346269	0.359	ns
LTR	ERV1	LTR2C	70	0.0630159430335875	101207	291	56.169	6.52173074972986	0.0505648929179082	98201.643	985	0.034	*	0.2405498	0.1925885;0.2938798	0.04469	*
LTR	ERV1	LTR17	141	0.126932113824798	101207	843	147.96	11.0211553779931	0.133197699017852	98201.643	275	0.55	ns	0.1672598	0.1426718;0.1941990	0.5563	ns
LTR	ERV1	MER50C	11	0.00990250533384946	101207	85	16.557	3.60301717075185	0.0149050709829587	98201.643	78	0.156	ns	0.1294118	0.06640994;0.21976636	0.1692	ns
LTR	ERV1	MER57D	42	0.0378095658201525	101207	452	67.396	7.43602571798124	0.060671749952738	98201.643	2	0.004	**	0.09292035	0.06779044;0.12352436	0.0005653	***
LTR	ERV1	LTR45	25	0.022505693940567	101207	174	29.415	4.80039777714502	0.0264801994904711	98201.643	203	0.406	ns	0.1436782	0.09518919;0.20475042	0.4189	ns
LTR	ERV1	MER92C	21	0.0189047829100762	101207	128	23.372	4.20634155880252	0.0210401231511572	98201.643	335	0.67	ns	0.1640625	0.1045201;0.2397876	0.6484	ns
LTR	ERV1	LTR73	17	0.0153038718795855	101207	217	34.171	5.47811726497058	0.0307616827057245	98201.643	1	0.002	**	0.07834101	0.04629757;0.12246945	0.0007398	***
LTR	ERV1	LTR24	43	0.0387097935777752	101207	308	60.993	6.84278998470469	0.05490759162068	98201.643	4	0.008	**	0.1396104	0.1029137;0.1834136	0.009864	**
LTR	ERV1	LTR24C	42	0.0378095658201525	101207	382	67.339	7.73795547641334	0.0606204369705535	98201.643	1	0.002	**	0.1099476	0.0803982;0.1457026	0.0004552	***
LTR	ERV1	MER84	45	0.0405102490930205	101207	358	62.874	7.03104256561995	0.0566009200327683	98201.643	7	0.014	*	0.1256983	0.09318223;0.16455901	0.01224	*
LTR	ERV1	LTR15	47	0.0423107046082659	101207	264	48.845	6.26036477908174	0.0439716248210797	98201.643	427	0.854	ns	0.1780303	0.1338405;0.2296135	0.8125	ns
LTR	ERV1	MER4C	105	0.0945239145503813	101207	668	121.9	10.1209897951947	0.109737763654205	98201.643	50	0.1	ns	0.1571856	0.1303998;0.1870407	0.09815	ns
LTR	ERV1	LTR27	85	0.0765193593979277	101207	315	55.009	6.60155280971827	0.0495206287190659	98201.643	1001	0.002	**	0.2698413	0.2216051;0.3224648	2.829e-05	***
LTR	ERV1	LTR1B0	32	0.0288072882439257	101207	92	17.815	3.96364547928867	0.016037557502048	98201.643	1001	0.002	**	0.3478261	0.2514855;0.4542631	0.0004979	***
LTR	ERV1	LTR28	34	0.0306077437591711	101207	139	27.676	4.66913534017005	0.0249147034199652	98201.643	926	0.152	ns	0.2446043	0.1757272;0.3246862	0.2016	ns
LTR	ERV1	LTR9A1	90	0.0810204981860411	101207	479	89.622	8.5570052201888	0.0806802120936597	98201.643	544	0.916	ns	0.1878914	0.1538836;0.2258058	0.9533	ns
LTR	ERV1	LTR72B	27	0.0243061494558123	101207	163	28.396	4.60590907404808	0.0255628674054536	98201.643	433	0.866	ns	0.1656442	0.1120890;0.2317768	0.8369	ns
LTR	ERV1	LTR21A	25	0.022505693940567	101207	94	18.567	3.74720596612362	0.0167145287757803	98201.643	970	0.064	ns	0.2659574	0.1800841;0.3670972	0.1185	ns
LTR	ERV1	LTR37B	203	0.182746234797404	101207	2032	334.6	16.303306345579	0.301216207700548	98201.643	1	0.002	**	0.09990157	0.08720162;0.11376871	2.2e-16	***
LTR	ERV1	MER39B	143	0.128732569340043	101207	1186	217.369	12.7022118225601	0.195681607446684	98201.643	1	0.002	**	0.1205734	0.1025780;0.1404735	5.353e-09	***
LTR	ERV1	EUTREP7	29	0.0261066049710577	101207	275	45.694	6.06045320855571	0.0411350071568107	98201.643	2	0.004	**	0.1054545	0.07177019;0.14793090	0.005729	**
LTR	ERV1	MER34	147	0.132333480370534	101207	1330	216.658	13.2940500889596	0.195041545511014	98201.643	1	0.002	**	0.1105263	0.0941744;0.1286210	6.761e-08	***
LTR	ERV1	LTR45B	78	0.0702177650945689	101207	444	74.864	8.0503610050924	0.0673946508466642	98201.643	679	0.646	ns	0.1756757	0.1414138;0.2143266	0.7036	ns
LTR	ERV1	MER41D	93	0.0837211814589091	101207	472	95.999	8.697853278347	0.0864209645040195	98201.643	378	0.756	ns	0.1970339	0.1620842;0.2358303	0.775	ns
LTR	ERV1	LTR1F2	37	0.0333084270320391	101207	135	22.311	4.40382477769866	0.0200849815003196	98201.643	1001	0.002	**	0.2740741	0.2008809;0.3574566	0.00156	**
LTR	ERV1	LTR1E	108	0.0972245978232493	101207	296	49.943	6.67834944813098	0.0449600748989494	98201.643	1001	0.002	**	0.3648649	0.3099335;0.4225315	5.847e-16	***
LTR	ERV1	LTR26B	17	0.0153038718795855	101207	138	23.445	4.54484660144108	0.0211058397774637	98201.643	96	0.192	ns	0.1231884	0.07342652;0.18989731	0.1729	ns
LTR	ERV1	LTR71A	28	0.025206377213435	101207	166	26.61	4.79529924977524	0.0239550606303395	98201.643	669	0.666	ns	0.1686747	0.1151060;0.2344714	0.7511	ns
LTR	ERV1	LTR38C	18	0.0162040996372082	101207	127	23.596	4.35243928478364	0.0212417741688647	98201.643	122	0.244	ns	0.1417323	0.08621497;0.21471975	0.253	ns
LTR	ERV1	LTR2B	54	0.0486122989116246	101207	326	62.668	7.27892565965326	0.056415473114698	98201.643	134	0.268	ns	0.1656442	0.1269543;0.2105356	0.2329	ns
LTR	ERV1	MER66A	78	0.0702177650945689	101207	331	61.131	7.23672641525223	0.055031823051232	98201.643	992	0.02	*	0.2356495	0.1909639;0.2851357	0.01933	*
LTR	ERV1	MER48	38	0.0342086547896618	101207	193	34.257	5.33398560200554	0.0308391022928801	98201.643	792	0.42	ns	0.1968912	0.1432600;0.2600815	0.4526	ns
LTR	ERV1	LTR21B	8	0.00720182206098143	101207	36	7.02605210420842	2.31677036411699	0.00632504713071165	98201.643	759	0.486	ns	0.2222222	0.1011505;0.3915176	0.6744	ns
LTR	ERV1	LTR36	77	0.0693175373369462	101207	484	87.066	8.12229127867349	0.0783792299451761	98201.643	123	0.246	ns	0.1590909	0.1276386;0.1947759	0.2607	ns
LTR	ERV1	LTR26D	41	0.0369093380625298	101207	196	36.262	5.34096263625594	0.0326440589469136	98201.643	848	0.308	ns	0.2091837	0.1544934;0.2728916	0.4073	ns
LTR	ERV1	LTR1D1	96	0.0864218647317771	101207	311	57.681	6.75624791477384	0.0519260372874337	98201.643	1001	0.002	**	0.3086817	0.2577736;0.3632787	1.658e-07	***
LTR	ERV1	MER110	65	0.0585148042454741	101207	784	118.791	10.2084048964826	0.106938955555756	98201.643	1	0.002	**	0.08290816	0.06456741;0.10445483	1.126e-08	***
LTR	ERV1	PABL_B	49	0.0441111601235112	101207	377	71.114	7.30522897453395	0.0640187967555792	98201.643	5	0.01	**	0.1299735	0.09772423;0.16816861	0.002984	**
LTR	ERV1	MER67B	74	0.0666168540640782	101207	482	86.072	8.57451679911692	0.0774844035540992	98201.643	90	0.18	ns	0.153527	0.1225152;0.1888612	0.1711	ns
LTR	ERV1	LOR1b	228	0.205251928737971	101207	1101	182.151	12.3460367577463	0.163977386278729	98201.643	1001	0.002	**	0.2070845	0.1835032;0.2322421	0.0003009	***
LTR	ERV1	LTR34	43	0.0387097935777752	101207	264	51.47	6.45389438655087	0.0463347226848393	98201.643	114	0.228	ns	0.1628788	0.1204539;0.2130585	0.2136	ns
LTR	ERV1	MER83	84	0.075619131640305	101207	466	81.311	7.95371237476818	0.0731984192000576	98201.643	644	0.716	ns	0.1802575	0.146406;0.218227	0.7146	ns
LTR	ERV1	LTR27D	69	0.0621157152759648	101207	273	39.394	5.50682204988403	0.0354635722837878	98201.643	1001	0.002	**	0.2527473	0.2022995;0.3086503	2.501e-06	***
LTR	ERV1	MER34C2	80	0.0720182206098143	101207	590	101.396	8.63039209234828	0.0912794937119091	98201.643	7	0.014	*	0.1355932	0.1090019;0.1658935	0.01887	*
LTR	ERV1	MER57E2	15	0.0135034163643402	101207	76	13.336	3.28784335300724	0.012005437375656	98201.643	753	0.498	ns	0.1973684	0.1148853;0.3045513	0.6502	ns
LTR	ERV1	LTR10E	107	0.0963243700656266	101207	288	51.158	6.65502256384795	0.046053851624461	98201.643	1001	0.002	**	0.3715278	0.3155635;0.4301653	7.334e-15	***
LTR	ERV1	LTR75_1	22	0.0198050106676989	101207	129	23.807	4.62462302659775	0.0214317222257231	98201.643	403	0.806	ns	0.1705426	0.1100734;0.2467403	0.7349	ns
LTR	ERV1	LTR65	65	0.0585148042454741	101207	462	85.071	8.29401891423871	0.0765832755687189	98201.643	13	0.026	*	0.1406926	0.1102905;0.1757816	0.01619	*
LTR	ERV1	LTR2	168	0.15123826328061	101207	854	151.565	10.7568343151916	0.136443020084081	98201.643	949	0.106	ns	0.1967213	0.1705583;0.2249955	0.1396	ns
LTR	ERV1	tot	15291	13.7653826418084	101207	134544	17503.769	103.712592971832	15.7573787168154	98201.643	1	0.002	**	0.1136506	0.1119593;0.1153585	2.2e-16	***
LTR	ERV1	MER61C	51	0.0459116156387566	101207	312	50.385	6.53769963492639	0.0453579755678187	98201.643	565	0.874	ns	0.1634615	0.1241951;0.2092570	0.9386	ns
LTR	ERV1	LTR38	39	0.0351088825472845	101207	237	43.252	6.22553236705531	0.0389366509726961	98201.643	286	0.572	ns	0.164557	0.1197093;0.2180166	0.5558	ns
LTR	ERV1	LTR1C	21	0.0189047829100762	101207	65	12.669	3.36433615409605	0.0114049854613217	98201.643	993	0.018	*	0.3230769	0.2123276;0.4505496	0.01744	*
LTR	ERV1	LTR60	14	0.0126031886067175	101207	42	10.067	2.63352358000577	0.0090625928359875	98201.643	957	0.09	ns	0.3333333	0.1956680;0.4954875	0.152	ns
LTR	ERV1	HERV1_LTRe	5	0.00450113878811339	101207	31	4.58291457286432	1.98989134202273	0.00412566690930594	98201.643	696	0.612	ns	0.1612903	0.05452433;0.33727158	0.8	ns
LTR	ERV1	LTR7	255	0.229558078193783	101207	2350	396.567	17.8846686402732	0.357000621157153	98201.643	1	0.002	**	0.1085106	0.09621669;0.12178976	2.234e-16	***
LTR	ERV1	MER67A	66	0.0594150320030968	101207	476	76.21	7.99886753746316	0.0686063574084243	98201.643	107	0.214	ns	0.1386555	0.1088853;0.1729992	0.2117	ns
LTR	ERV1	MER34C	22	0.0198050106676989	101207	198	30.181	4.88570456629431	0.0271697739528101	98201.643	59	0.118	ns	0.1111111	0.07095641;0.16338168	0.1137	ns
LTR	ERV1	LTR28C	78	0.0702177650945689	101207	227	40.686	5.97085044654906	0.0366266665466363	98201.643	1001	0.002	**	0.3436123	0.2820396;0.4093310	3.297e-09	***
LTR	ERV1	MER57A1	132	0.118830064006194	101207	1058	175.047	12.0196198884267	0.157582168288577	98201.643	1	0.002	**	0.1247637	0.1054445;0.1461968	0.0002665	***
LTR	ERV1	LTR7C	76	0.0684173095793236	101207	320	61.78	6.98415194410735	0.0556160708659291	98201.643	984	0.036	*	0.2375	0.1919326;0.2880003	0.0473	*
LTR	ERV1	LTR38A1	25	0.022505693940567	101207	167	28.172	4.5809825803425	0.0253612163877461	98201.643	285	0.57	ns	0.1497006	0.09928146;0.21300721	0.6051	ns
LTR	ERV1	MER65B	22	0.0198050106676989	101207	198	30.72	4.98060301634314	0.0276549967141687	98201.643	52	0.104	ns	0.1111111	0.07095641;0.16338168	0.09482	ns
LTR	ERV1	LTR35A	18	0.0162040996372082	101207	93	16.45	3.72389142797792	0.0148087466128931	98201.643	709	0.586	ns	0.1935484	0.1189329;0.2885308	0.6832	ns
LTR	ERV1	LTR30	18	0.0162040996372082	101207	145	22.12	4.30884742897287	0.0199130379986136	98201.643	208	0.416	ns	0.1241379	0.07525916;0.18908092	0.4181	ns
LTR	ERV1	LTR1C3	17	0.0153038718795855	101207	66	12.986	3.07754370810152	0.0116903576604881	98201.643	925	0.154	ns	0.2575758	0.1577664;0.3800612	0.216	ns
LTR	ERV1	LTR76	62	0.0558141209726061	101207	188	33.631	5.23241982425121	0.0302755597166083	98201.643	1001	0.002	**	0.3297872	0.2630990;0.4019424	7.82e-07	***
LTR	ERV1	MER52C	127	0.11432892521808	101207	381	70.4	8.12453124850956	0.0633760341366366	98201.643	1001	0.002	**	0.3333333	0.2861432;0.3831373	4.956e-12	***
LTR	ERV1	LTR8B	388	0.349288369957599	101207	1611	285.03	15.3701444801713	0.256591917755192	98201.643	1001	0.002	**	0.2408442	0.2201411;0.2624959	1.106e-10	***
LTR	ERV1	LTR10B	36	0.0324081992744164	101207	79	14.418	3.44487200678678	0.0129794838094038	98201.643	1001	0.002	**	0.4556962	0.3431411;0.5716725	2.348e-08	***
LTR	ERV1	LTR54B	101	0.0909230035198905	101207	861	147.939	10.6234710493857	0.133178794234941	98201.643	1	0.002	**	0.1173055	0.09656995;0.14070015	1.114e-05	***
LTR	ERV1	MER4A1	349	0.314179487410315	101207	2254	413.511	17.9613610143967	0.372254080282311	98201.643	1	0.002	**	0.1548358	0.1401360;0.1704389	0.0003623	***
LTR	Gypsy	MamGypsy2-I	149	0.134133935885779	101207	2287	362.902	17.258918455867	0.326694453696785	98201.643	1	0.002	**	0.06515085	0.05537997;0.07605283	2.2e-16	***
LTR	Gypsy	MamGypLTR3a	184	0.165641907402573	101207	1326	210.92	12.7813521570671	0.189876038637775	98201.643	17	0.034	*	0.1387632	0.1205956;0.1585479	0.04263	*
LTR	Gypsy	X1_LR	0	0	101207	15	2.23958333333333	1.15306345456065	0.00201613508217579	98201.643	1	0.002	**	0	0.0000000;0.2180194	0.1491	ns
LTR	Gypsy	MamGypLTR1d	136	0.122430975036684	101207	751	121.209	9.37246830681023	0.109115706273687	98201.643	959	0.086	ns	0.1810919	0.1541802;0.2105345	0.1501	ns
LTR	Gypsy	tot	2014	1.81305870385207	101207	18029	2715.883	44.0865391467048	2.44491326305555	98201.643	1	0.002	**	0.1117089	0.1071459;0.1163976	2.2e-16	***
LTR	Gypsy	MamGypLTR2b	151	0.135934391401024	101207	890	136.369	10.9994466600292	0.122763159079247	98201.643	912	0.18	ns	0.1696629	0.1455682;0.1959667	0.1771	ns
LTR	Gypsy	LTR81AB	35	0.0315079715167937	101207	266	40.992	5.89412221426369	0.0369021362404688	98201.643	164	0.328	ns	0.1315789	0.09338934;0.17821717	0.3501	ns
LTR	Gypsy	LTR104_Mam	262	0.235859672497142	101207	1971	301.049	15.2666194250289	0.27101266620455	98201.643	4	0.008	**	0.1329274	0.1182403;0.1487158	0.01456	*
LTR	Gypsy	LTR81	46	0.0414104768506432	101207	325	49.642	6.172190205424	0.044689106343905	98201.643	306	0.612	ns	0.1415385	0.1055230;0.1842436	0.6435	ns
LTR	Gypsy	MamGypsy2-LTR	76	0.0684173095793236	101207	904	139.18	10.6135879064644	0.125293699305924	98201.643	1	0.002	**	0.0840708	0.06680796;0.10409858	5.252e-10	***
LTR	Gypsy	MamGypLTR1b	188	0.169242818433064	101207	1214	196.585	13.1424312247962	0.176971273732254	98201.643	277	0.554	ns	0.15486	0.1349528;0.1764545	0.5331	ns
LTR	Gypsy	MamGypLTR3	92	0.0828209537012864	101207	675	101.862	9.4576108189332	0.0916989998469613	98201.643	162	0.324	ns	0.1362963	0.1113081;0.1645130	0.3071	ns
LTR	Gypsy	LTR81C	95	0.0855216369741545	101207	728	113.962	9.28605334826302	0.102591755714196	98201.643	29	0.058	ns	0.1304945	0.1068758;0.1571528	0.05265	ns
LTR	Gypsy	MamGypLTR4	90	0.0810204981860411	101207	712	109.061	9.58442174260607	0.098179739474087	98201.643	24	0.048	*	0.1264045	0.1028823;0.1530716	0.04793	*
LTR	Gypsy	MamGyp-int	100	0.0900227757622679	101207	684	134.503	10.1268229738425	0.121083334083523	98201.643	1	0.002	**	0.1461988	0.1205633;0.1749299	0.0007414	***
LTR	Gypsy	LTR81B	118	0.106226875399476	101207	1157	171.359	11.8370703822878	0.154262128318465	98201.643	1	0.002	**	0.1019879	0.08514681;0.12088225	4.179e-06	***
LTR	Gypsy	MamGypLTR1c	180	0.162040996372082	101207	1139	180.521	11.8891930723625	0.162510015033804	98201.643	509	0.986	ns	0.1580334	0.1373149;0.1805348	1	ns
LTR	Gypsy	LTR81A	88	0.0792200426707957	101207	854	127.65	10.3121210155739	0.114914073260535	98201.643	1	0.002	**	0.1030445	0.0834669;0.1254088	8.037e-05	***
LTR	Gypsy	MamGypLTR2c	121	0.108927558672344	101207	1037	162.628	11.6034588057293	0.146402239766661	98201.643	1	0.002	**	0.1166827	0.09777035;0.13780079	0.0002771	***
LTR	Gypsy	MamGypLTR1a	145	0.130533024855288	101207	1094	173.827	12.4357435933168	0.156483890424277	98201.643	12	0.024	*	0.1325411	0.1130006;0.1540812	0.01642	*
RC	tot	tot	155	0.139535302431515	101207	1796	291.127	15.3692903572704	0.262080606393418	98201.643	1	0.002	**	0.0863029	0.07372139;0.10025412	2.2e-16	***
RC	Helitron	tot	155	0.139535302431515	101207	1796	291.127	15.3692903572704	0.262080606393418	98201.643	1	0.002	**	0.0863029	0.07372139;0.10025412	2.2e-16	***
RC	Helitron	Helitron1Na_Mam	32	0.0288072882439257	101207	326	54.553	6.75639251670887	0.04911012486159	98201.643	1	0.002	**	0.09815951	0.06811381;0.13574241	0.0004668	***
RC	Helitron	Helitron1Nb_Mam	39	0.0351088825472845	101207	359	58.25	7.17097782195168	0.052438266881521	98201.643	5	0.01	**	0.1086351	0.07839899;0.14550698	0.005113	**
RC	Helitron	Helitron3Na_Mam	96	0.0864218647317771	101207	1111	179.174	12.1363509760972	0.161297408244286	98201.643	1	0.002	**	0.08640864	0.07054987;0.10449605	3.702e-13	***
Unknown	tot	tot	895	0.805703843072297	101207	6436	993.226	28.0137768909459	0.894129614792542	98201.643	1	0.002	**	0.1390615	0.1306954;0.1477561	0.0006338	***
Unknown	Unknown	UCON84	16	0.0144036441219629	101207	103	15.244	3.61545785973721	0.0137230719372001	98201.643	637	0.73	ns	0.1553398	0.09147724;0.23997103	0.7822	ns
Unknown	Unknown	UCON57	5	0.00450113878811339	101207	22	3.22610483042138	1.53834959707682	0.00290422911734593	98201.643	898	0.208	ns	0.2272727	0.07820626;0.45370362	0.3582	ns
Unknown	Unknown	UCON15	3	0.00270068327286804	101207	48	6.744	2.4129414179143	0.00607113599740734	98201.643	83	0.166	ns	0.0625	0.01307924;0.17195993	0.1458	ns
Unknown	Unknown	UCON4	12	0.0108027330914721	101207	138	20.968	4.32893932917935	0.0188759756218323	98201.643	24	0.048	*	0.08695652	0.04574111;0.14696907	0.03232	*
Unknown	Unknown	EUTREP6	4	0.00360091103049071	101207	14	2.76538060479666	1.2924264034882	0.00248947238082935	98201.643	877	0.25	ns	0.2857143	0.08388932;0.58103526	0.4975	ns
Unknown	Unknown	UCON61	3	0.00270068327286804	101207	16	3.17948717948718	1.44352613550669	0.0028622626139798	98201.643	611	0.782	ns	0.1875	0.04047373;0.45645655	1	ns
Unknown	Unknown	MARE11	4	0.00360091103049071	101207	13	2.68272251308901	1.28238547102483	0.00241506127228199	98201.643	870	0.264	ns	0.3076923	0.09092039;0.61426166	0.322	ns
Unknown	Unknown	UCON5	14	0.0126031886067175	101207	118	17.445	3.94671401947893	0.0157044732317276	98201.643	241	0.482	ns	0.1186441	0.06640541;0.19104751	0.437	ns
Unknown	Unknown	UCON24	3	0.00270068327286804	101207	23	3.46177685950413	1.64558440341127	0.00311638761962148	98201.643	534	0.936	ns	0.1304348	0.02775151;0.33588914	1	ns
Unknown	Unknown	UCON93	3	0.00270068327286804	101207	27	3.95334685598377	1.79617584618871	0.00355891257526694	98201.643	430	0.86	ns	0.1111111	0.02352745;0.29158692	0.7885	ns
Unknown	Unknown	MARE9	0	0	101207	23	3.01347150259067	1.45500455235429	0.00271281069343705	98201.643	1	0.002	**	0	0.0000000;0.1481851	0.06355	ns
Unknown	Unknown	UCON80_AMi	35	0.0315079715167937	101207	220	36.334	5.58118209643741	0.0327088753454624	98201.643	454	0.908	ns	0.1590909	0.1133835;0.2142481	0.8564	ns
Unknown	Unknown	UCON25	5	0.00450113878811339	101207	49	7.077	2.46315613352831	0.0063709118406957	98201.643	268	0.536	ns	0.1020408	0.0339717;0.2222767	0.5416	ns
Unknown	Unknown	UCON92	1	0.000900227757622679	101207	19	2.66306695464363	1.33512906141967	0.00239736679297789	98201.643	204	0.408	ns	0.05263158	0.001331629;0.260280654	0.504	ns
Unknown	Unknown	UCON28c	10	0.00900227757622679	101207	65	8.915	2.82165496415434	0.00802553045920618	98201.643	729	0.546	ns	0.1538462	0.07632158;0.26478351	0.7172	ns
Unknown	Unknown	UCON71_Crp	31	0.027907060486303	101207	276	43.335	5.75846637004462	0.0390113698765788	98201.643	20	0.04	*	0.1123188	0.07760327;0.15562783	0.04651	*
Unknown	Unknown	UCON63	3	0.00270068327286804	101207	14	2.5	1.23679650222582	0.0022505693940567	98201.643	752	0.5	ns	0.2142857	0.04657929;0.50797568	0.7262	ns
Unknown	Unknown	UCON31	9	0.00810204981860411	101207	115	15.478	3.70016313251283	0.0139337252324838	98201.643	48	0.096	ns	0.07826087	0.03641021;0.14336825	0.09907	ns
Unknown	Unknown	EUTREP2	137	0.123331202794307	101207	819	133.47	10.8770128900084	0.120153398809899	98201.643	642	0.72	ns	0.1672772	0.1423401;0.1946351	0.7405	ns
Unknown	Unknown	UCON59	9	0.00810204981860411	101207	43	6.91	2.31111255486211	0.00622057380517271	98201.643	872	0.26	ns	0.2093023	0.1004411;0.3604248	0.4039	ns
Unknown	Unknown	UCON87	0	0	101207	6	1.42320819112628	0.670558344467133	0.00128121151852784	98201.643	1	0.002	**	0	0.0000000;0.4592581	0.3467	ns
Unknown	Unknown	UCON35	19	0.0171043273948309	101207	170	25.806	4.73569327456823	0.0232312775132108	98201.643	88	0.176	ns	0.1117647	0.06864609;0.16902350	0.1645	ns
Unknown	Unknown	Eulor4	1	0.000900227757622679	101207	31	4.32323232323232	1.98848191344217	0.00389189374002532	98201.643	62	0.124	ns	0.03225806	0.0008163701;0.1670211162	0.1152	ns
Unknown	Unknown	UCON20	12	0.0108027330914721	101207	46	7.545	2.47266841470689	0.00679221843126311	98201.643	974	0.056	ns	0.2608696	0.1426685;0.4113188	0.107	ns
Unknown	Unknown	UCON71	3	0.00270068327286804	101207	17	2.90946930280957	1.42854961023426	0.00261918502634028	98201.643	665	0.674	ns	0.1764706	0.03798507;0.43431787	1	ns
Unknown	Unknown	UCON94	2	0.00180045551524536	101207	29	4.79979879275654	1.83266763335278	0.00432091210424326	98201.643	102	0.204	ns	0.06896552	0.008463962;0.227661890	0.2134	ns
Unknown	Unknown	UCON66	4	0.00360091103049071	101207	64	9.51	2.81030208301488	0.00856116597499167	98201.643	28	0.056	ns	0.0625	0.01729003;0.15236347	0.05276	ns
Unknown	Unknown	UCON68	1	0.000900227757622679	101207	12	1.86804657179819	1.02212616861326	0.00168166737646462	98201.643	352	0.704	ns	0.08333333	0.002107593;0.384796165	0.7055	ns
Unknown	Unknown	UCON22	6	0.00540136654573607	101207	37	6.12224448897796	2.16220061670172	0.00551141442793043	98201.643	588	0.828	ns	0.1621622	0.06192572;0.32013708	1	ns
Unknown	Unknown	UCON96	2	0.00180045551524536	101207	17	2.67207792207792	1.30655469397679	0.00240547871598527	98201.643	458	0.916	ns	0.1176471	0.01457932;0.36440916	1	ns
Unknown	Unknown	UCON48	17	0.0153038718795855	101207	195	31.469	5.039288980941	0.0283292673046281	98201.643	2	0.004	**	0.08717949	0.0516068;0.1359132	0.003374	**
Unknown	Unknown	UCON67	3	0.00270068327286804	101207	20	2.76241900647948	1.47693333906021	0.00248680626781729	98201.643	667	0.67	ns	0.15	0.03207094;0.37892683	0.7504	ns
Unknown	Unknown	UCON64	2	0.00180045551524536	101207	15	3.38414634146341	1.49014827958303	0.0030465024724426	98201.643	298	0.596	ns	0.1333333	0.01657591;0.40460270	0.5446	ns
Unknown	Unknown	UCON1	28	0.025206377213435	101207	241	35.896	5.42462999757685	0.0323145755876237	98201.643	97	0.194	ns	0.1161826	0.0786069;0.1635240	0.1743	ns
Unknown	Unknown	UCON47	35	0.0315079715167937	101207	155	24.521	4.31255807580108	0.0220744848446657	98201.643	993	0.018	*	0.2258065	0.1626039;0.2997918	0.02708	*
Unknown	Unknown	UCON28b	13	0.0117029608490948	101207	75	10.917	3.0300647340102	0.00982778642996678	98201.643	819	0.366	ns	0.1733333	0.09565062;0.27814872	0.5111	ns
Unknown	Unknown	UCON60	6	0.00540136654573607	101207	38	5.71471471471471	2.19072870941387	0.00514454481308095	98201.643	659	0.686	ns	0.1578947	0.06022973;0.31253361	0.8218	ns
Unknown	Unknown	UCON103	3	0.00270068327286804	101207	14	2.28231292517007	1.17421410026963	0.00205460144681911	98201.643	764	0.476	ns	0.2142857	0.04657929;0.50797568	0.4884	ns
Unknown	Unknown	UCON85	4	0.00360091103049071	101207	28	5.28714859437751	2.00197779143401	0.00475963792333436	98201.643	360	0.72	ns	0.1428571	0.04033563;0.32665267	0.8084	ns
Unknown	Unknown	UCON16	5	0.00450113878811339	101207	37	5.4864593781344	2.07709520715908	0.00493906302326585	98201.643	538	0.928	ns	0.1351351	0.04537199;0.28774780	1	ns
Unknown	Unknown	UCON56	1	0.000900227757622679	101207	15	2.40198237885463	1.18715861185445	0.00216233121076549	98201.643	231	0.462	ns	0.06666667	0.00168643;0.31948457	0.4913	ns
Unknown	Unknown	UCON6	11	0.00990250533384946	101207	97	14.749	3.58732043005192	0.0132774591971769	98201.643	197	0.394	ns	0.1134021	0.0579887;0.1938539	0.3251	ns
Unknown	Unknown	tot	895	0.805703843072297	101207	6436	993.226	28.0137768909459	0.894129614792542	98201.643	1	0.002	**	0.1390615	0.1306954;0.1477561	0.0006338	***
Unknown	Unknown	UCON65	5	0.00450113878811339	101207	33	5.58475426278837	2.11755150167436	0.00502755080686367	98201.643	498	0.996	ns	0.1515152	0.0510887;0.3189898	1	ns
Unknown	Unknown	UCON101	30	0.0270068327286804	101207	210	33.378	5.11343947488021	0.0300478020939298	98201.643	286	0.572	ns	0.1428571	0.0985062;0.1976156	0.5721	ns
Unknown	Unknown	UCON18	9	0.00810204981860411	101207	34	6.01601601601602	2.22027091807351	0.00541578460792022	98201.643	936	0.132	ns	0.2647059	0.1288174;0.4436154	0.1792	ns
Unknown	Unknown	UCON12A	3	0.00270068327286804	101207	24	4.01612903225806	1.75713679114893	0.00361543083303302	98201.643	419	0.838	ns	0.125	0.02655931;0.32361136	0.7861	ns
Unknown	Unknown	UCON76	11	0.00990250533384946	101207	140	23.364	4.34930114161119	0.0210329213290963	98201.643	3	0.006	**	0.07857143	0.03987476;0.13623643	0.003112	**
Unknown	Unknown	UCON12	5	0.00450113878811339	101207	59	10.002	2.90248521450505	0.00900407803174203	98201.643	53	0.106	ns	0.08474576	0.02809126;0.18679434	0.08451	ns
Unknown	Unknown	UCON9	3	0.00270068327286804	101207	49	7.056	2.3669529920272	0.00635200705778562	98201.643	59	0.118	ns	0.06122449	0.01280842;0.16865890	0.1061	ns
Unknown	Unknown	EUTREP14	49	0.0441111601235112	101207	382	60.947	7.12832406698824	0.0548661811438294	98201.643	57	0.114	ns	0.1282723	0.09642388;0.16601570	0.1076	ns
Unknown	Unknown	UCON26	11	0.00990250533384946	101207	206	29.177	4.89158446708207	0.0262659452841569	98201.643	1	0.002	**	0.05339806	0.02695421;0.09353366	8.198e-05	***
Unknown	Unknown	UCON27	14	0.0126031886067175	101207	102	15.226	3.51158870815694	0.0137068678375629	98201.643	441	0.882	ns	0.1372549	0.07711808;0.21955654	0.8893	ns
Unknown	Unknown	MamRep564	162	0.145836896734874	101207	788	128.099	10.0668038393295	0.115318275523707	98201.643	1001	0.002	**	0.2055838	0.1778772;0.2355127	0.001424	**
Unknown	Unknown	UCON17	3	0.00270068327286804	101207	33	5.18618618618619	2.02077619796302	0.0046687487610041	98201.643	197	0.394	ns	0.09090909	0.01915494;0.24331635	0.47	ns
Unknown	Unknown	UCON19	6	0.00540136654573607	101207	30	4.91164658634538	1.90956989542829	0.00442160059266079	98201.643	809	0.386	ns	0.2	0.07713551;0.38566651	0.6195	ns
Unknown	Unknown	UCON75	6	0.00540136654573607	101207	22	3.19106957424714	1.57911367490529	0.00287268940724246	98201.643	933	0.138	ns	0.2727273	0.1072892;0.5022212	0.1197	ns
Unknown	Unknown	UCON70	10	0.00900227757622679	101207	59	9.13	2.76274007694041	0.00821907942709506	98201.643	714	0.576	ns	0.1694915	0.08439015;0.28968846	0.7193	ns
Unknown	Unknown	UCON88	16	0.0144036441219629	101207	33	6.396	2.29487482239238	0.00575785673775465	98201.643	1001	0.002	**	0.4848485	0.3079634;0.6645555	0.0001548	***
Unknown	Unknown	UCON41	80	0.0720182206098143	101207	579	90.864	8.59170072344942	0.0817982949686271	98201.643	117	0.234	ns	0.1381693	0.1111029;0.1689884	0.2302	ns
Unknown	Unknown	UCON28a	12	0.0108027330914721	101207	129	19.021	4.06412057843712	0.017123232177741	98201.643	52	0.104	ns	0.09302326	0.04899512;0.15685529	0.08274	ns
