# Supplementary material for: Transposable elements generate regulatory novelty in a tissue-specific fashion
Source: BMC Genomics. 2018 Jun 18;19:468. doi: 10.1186/s12864-018-4850-3 (PMC6006921; doi:10.1186/s12864-018-4850-3)
Supplement: Supplementary file 2 — It contains two folders “TE_PIPELINE_SUMMARY_STATISTICS_ACTIVE” “TE_PIPELINE_SUMMARY_STATISTICS_REPRESSED”. In each of the two folders are included multiple spreadsheets (txt format) with the summary statistics of the TE analysis pipeline for ACTIVE and REPRESSED regions respectively. (ZIP 3922 kb) [file 12864_2018_4850_MOESM2_ESM.zip › Supplemental_File_S1/TE_PIPELINE_SUMMARY_STATISTICS_REPRESSED/E065_15_coreMarks_dense_no_header_REPRESSED.bed.shuffle-rm.nonTE-no_low.boot-1000.stats.tab.txt]

#Script TE-analysis_Shuffle_bed.pl, v4.3
#Aggregated results + stats
#Features in input file (counts):
	102376
#With 1000 bootstraps for exp (expected); sd = standard deviation; nb = number; len = length; avg = average
#Two tests are made (permutation and binomial) to assess how significant the difference between observed and random, so two pvalues are given
#For the two tailed permutation test:
#if rank is < 500 and pvalue is not "ns", there are significantly fewer observed values than expected 
#if rank is > 500 and pvalue is not "ns", there are significantly higher observed values than expected 
#The binomial test is done with binom.test from R, two sided

#Level_(tot_means_all)	#	#	#COUNTS	#	#	#	#	#	#	#	#	#	#	#	#	#
#Rclass	Rfam	Rname	obs_hits	%_obs_(%of_features)	obs_tot_hits	nb_of_trials(nb_of_TE_in_genome)	exp_avg_hits	exp_sd	%_exp_(%of_features)	exp_tot_hits(avg)	obs_rank_in_exp	2-tailed_permutation-test_pvalue(obs.vs.exp)	significance	binomal_test_proba	binomial_test_95%_confidence_interval	binomial_test_pval	significance

age	cat.2	tot	93529	91.3583261701961	93529	4687922	89770.394	44.6670337934802	87.6869520200047	89770.394	1001	0.002	**	0.01995106	0.01982467;0.02007804	2.2e-16	***
age	cat.2	Ancient	70584	68.9458466828163	93529	2716717	76722.198	93.3894768718103	74.9415859185747	89770.394	1	0.002	**	0.02598136	0.02579252;0.02617121	2.2e-16	***
age	cat.2	LineageSpe	72803	71.1133468781746	93529	1971205	71088.666	113.397290044292	69.4388001094006	89770.394	1001	0.002	**	0.03693325	0.03667039;0.03719746	6.809e-11	***
age	cat.1	01_Human	1145	1.11842619363913	93529	10400	1520.632	40.9478118987975	1.48534031413613	89770.394	1	0.002	**	0.1100962	0.1041421;0.1162695	2.2e-16	***
age	cat.1	06_Boreotheria/Eutheria?	259	0.252988981792608	93529	2965	362.979	17.5370495553587	0.354554778463702	89770.394	1	0.002	**	0.08735245	0.07743170;0.09809598	1.335e-09	***
age	cat.1	04_Primates/Glires	552	0.539188872391967	93529	9067	1062.493	30.4325827542306	1.03783406267094	89770.394	1	0.002	**	0.06088011	0.05604498;0.06599969	2.2e-16	***
age	cat.1	07_Eutheria+Metatheria	14271	13.9397905759162	93529	189643	17161.991	106.589033869067	16.7636858248027	89770.394	1	0.002	**	0.07525192	0.07406851;0.07644833	2.2e-16	***
age	cat.1	07_Eutheria	57876	56.5327811205751	93529	1469955	61886.928	120.485291722772	60.450621239353	89770.394	1	0.002	**	0.03937263	0.03905881;0.03968827	2.2e-16	***
age	cat.1	10_Amniota/Theria	241	0.235406735953739	93529	2529	277.212	15.2367718108271	0.270778307415801	89770.394	19	0.038	*	0.09529458	0.08412685;0.10740913	0.02016	*
age	cat.1	02_Hominidae	848	0.828319137297804	93529	10036	1512.678	38.2425785063039	1.47757091505822	89770.394	1	0.002	**	0.08449582	0.07912568;0.09010847	2.2e-16	***
age	cat.1	07_Eutheria/03_Primates	1	0.000976791435492694	93529	21	2.54276315789474	1.21837930033115	0.00248374927511793	89770.394	191	0.382	ns	0.04761905	0.001204883;0.238159910	0.5036	ns
age	cat.1	07_Metatheria	0	0	93529	59	7.592	2.73294804286598	0.00741580057826053	89770.394	1	0.002	**	0	0.0000000;0.0606089	0.0006047	***
age	cat.1	02_Haplorrhini	354	0.345784168164414	93529	4342	548.864	21.3728871307623	0.536125654450262	89770.394	1	0.002	**	0.08152925	0.07355824;0.09006835	2.2e-16	***
age	cat.1	15_Euteleostomi	11	0.0107447057904196	93529	73	8.402	2.76080024956859	0.00820700164100961	89770.394	873	0.258	ns	0.1506849	0.07769566;0.25364177	0.3561	ns
age	cat.1	05_Boreotheria	12081	11.8006173321872	93529	118653	12061.842	88.3743348436585	11.7819039618661	89770.394	575	0.854	ns	0.1018179	0.1001027;0.1035526	0.8514	ns
age	cat.1	07_Eutheria + Transfert Opossum?	84	0.0820504805813863	93529	890	115.931	10.0927747970072	0.113240407908103	89770.394	4	0.008	**	0.09438202	0.07598096;0.11551738	0.001182	**
age	cat.1	16_Vertebrata	764	0.746268656716418	93529	8857	975.917	29.5387652018437	0.953267367351723	89770.394	1	0.002	**	0.08625946	0.08049298;0.09229974	1.149e-13	***
age	cat.1	16_Metazoa	66	0.0644682347425178	93529	491	56.119	7.09388202341722	0.0548165585684145	89770.394	923	0.158	ns	0.1344196	0.1055076;0.1678172	0.1565	ns
age	cat.1	07_Eutheria/Primates?	58	0.0566539032585762	93529	424	53.153	6.84298307884928	0.0519193951707431	89770.394	785	0.434	ns	0.1367925	0.1055373;0.1732204	0.4635	ns
age	cat.1	03_Euarchontoglires/Primates?	1021	0.99730405563804	93529	13041	1591.136	37.4429362827954	1.5542080175041	89770.394	1	0.002	**	0.07829154	0.07373720;0.08303511	2.2e-16	***
age	cat.1	tot	93529	91.3583261701961	93529	4687922	89770.394	44.6670337934802	87.6869520200047	89770.394	1001	0.002	**	0.01995106	0.01982467;0.02007804	2.2e-16	***
age	cat.1	09_Theria	493	0.481558177697898	93529	9723	1167.52	32.6260334404607	1.14042353676643	89770.394	1	0.002	**	0.05070452	0.04642737;0.05525326	2.2e-16	***
age	cat.1	10_Theria/Mammalia	7853	7.67074314292412	93529	104874	10256.69	81.7602142403788	10.0186469485036	89770.394	1	0.002	**	0.07488033	0.07329441;0.07648982	2.2e-16	***
age	cat.1	03_Primates	57588	56.2514651871532	93529	1475760	62278.441	124.227811169915	60.833047784637	89770.394	1	0.002	**	0.03902261	0.03871074;0.03933628	2.2e-16	***
age	cat.1	13_Amniota/Euteleostemi?	18	0.0175822458388685	93529	191	21.958	4.53042611249326	0.0214483863405486	89770.394	245	0.49	ns	0.09424084	0.05681365;0.14484980	0.4274	ns
age	cat.1	08_Eutheria/Theria	219	0.2139173243729	93529	2459	300.044	15.8402960508628	0.29308040947097	89770.394	1	0.002	**	0.08906059	0.07809386;0.10101707	2.181e-07	***
age	cat.1	14_Tetrapoda	932	0.91036961787919	93529	8931	1004.494	28.9513063978492	0.981181136203798	89770.394	9	0.018	*	0.1043556	0.09808893;0.11088169	0.01516	*
age	cat.1	12_Amniota	3739	3.65222317730718	93529	36530	4014.281	57.2572478506558	3.92111530046105	89770.394	1	0.002	**	0.1023542	0.0992639;0.1055079	3.437e-06	***
age	cat.1	03_Primates/Indep	1779	1.7377119637415	93529	25104	3107.024	50.7167192315277	3.03491443307025	89770.394	1	0.002	**	0.0708652	0.06772091;0.07410926	2.2e-16	***
age	cat.1	11_Mammalia	30825	30.1095959990623	93529	619071	38050.363	122.549245401792	37.1672686957881	89770.394	1	0.002	**	0.04979235	0.04925181;0.05033710	2.2e-16	***
age	cat.1	08_Eutheria/Theria?	18972	18.5316871141674	93529	259031	22130.119	107.44510826599	21.6165107056341	89770.394	1	0.002	**	0.0732422	0.07224173;0.07425222	2.2e-16	***
age	cat.1	02_Hominoidea	7383	7.21165116824256	93529	64786	8324.829	82.5808170845407	8.13162166914121	89770.394	1	0.002	**	0.1139598	0.1115226;0.1164317	2.2e-16	***
age	cat.1	02_Simiiformes	19824	19.3639134172072	93529	154323	14954.319	97.596128218507	14.6072507228257	89770.394	1001	0.002	**	0.1284578	0.1267922;0.1301375	2.2e-16	***
age	cat.1	04_Euarchontoglires	5521	5.39286551535516	93529	55401	6227.024	70.499088969614	6.08250371180745	89770.394	1	0.002	**	0.09965524	0.09717296;0.10217955	2.2e-16	***
age	cat.1	02_Catarrhini	4097	4.00191451121357	93529	30292	4013.041	59.6107940373702	3.91990407908103	89770.394	923	0.158	ns	0.1352502	0.1314176;0.1391529	0.1546	ns
DNA?	tot	tot	473	0.462022348988044	93529	4312	492.845	20.5947352038845	0.481406775025397	89770.394	169	0.338	ns	0.1096939	0.1005170;0.1194031	0.3507	ns
DNA?	PiggyBac?	tot	34	0.0332109088067516	93529	294	34.346	5.54156954237631	0.033548878643432	89770.394	517	0.97	ns	0.1156463	0.08143195;0.15784161	1	ns
DNA?	PiggyBac?	EUTREP4	34	0.0332109088067516	93529	294	34.346	5.54156954237631	0.033548878643432	89770.394	517	0.97	ns	0.1156463	0.08143195;0.15784161	1	ns
DNA?	hAT-Tip100?	tot	49	0.047862780339142	93529	520	62.383	7.37826197351042	0.0609351801203407	89770.394	42	0.084	ns	0.09423077	0.07052646;0.12266285	0.07887	ns
DNA?	hAT-Tip100?	Eutr16	49	0.047862780339142	93529	520	62.383	7.37826197351042	0.0609351801203407	89770.394	42	0.084	ns	0.09423077	0.07052646;0.12266285	0.07887	ns
DNA?	DNA?	Eulor12	8	0.00781433148394155	93529	60	6.942	2.44184327887739	0.00678088614519028	89770.394	767	0.47	ns	0.1333333	0.05936442;0.24592222	0.6845	ns
DNA?	DNA?	Eulor2C	4	0.00390716574197077	93529	38	4.18034447821682	1.82107859923221	0.00408332468373136	89770.394	585	0.834	ns	0.1052632	0.02943452;0.24804938	1	ns
DNA?	DNA?	UCON83	2	0.00195358287098539	93529	50	5.73716012084592	2.29401368387269	0.00560400887009252	89770.394	75	0.15	ns	0.04	0.004881433;0.137137626	0.1186	ns
DNA?	DNA?	Eulor6D	9	0.00879112291943424	93529	75	9.05	2.8802423154651	0.00883996249120888	89770.394	593	0.818	ns	0.12	0.05636628;0.21561312	1	ns
DNA?	DNA?	tot	393	0.383879034148629	93529	3498	397.392	18.932162125937	0.388169102133313	89770.394	405	0.81	ns	0.1123499	0.1020690;0.1232836	0.8313	ns
DNA?	DNA?	UCON7	14	0.0136750800968977	93529	127	15.09	3.5914897742857	0.0147397827615847	89770.394	440	0.88	ns	0.1102362	0.06159332;0.17803775	0.891	ns
DNA?	DNA?	MER133B	2	0.00195358287098539	93529	40	4.64321608040201	1.97986385233567	0.00453545370047864	89770.394	137	0.274	ns	0.05	0.006113647;0.169196864	0.3177	ns
DNA?	DNA?	Eulor6C	2	0.00195358287098539	93529	21	2.68051118210863	1.2913329895113	0.0026183003654261	89770.394	448	0.896	ns	0.0952381	0.01174932;0.30377441	1	ns
DNA?	DNA?	Eulor6E	4	0.00390716574197077	93529	31	3.62860082304527	1.66410115191031	0.00354438620677236	89770.394	707	0.59	ns	0.1290323	0.03630166;0.29833583	0.7792	ns
DNA?	DNA?	Eulor7	3	0.00293037430647808	93529	12	1.72267759562842	0.867961077563354	0.00168269672152498	89770.394	702	0.6	ns	0.25	0.05486064;0.57185846	0.398	ns
DNA?	DNA?	Eulor2A	12	0.0117214972259123	93529	67	7.948	2.63405281538436	0.00776353832929593	89770.394	949	0.106	ns	0.1791045	0.0961194;0.2919634	0.1298	ns
DNA?	DNA?	Eulor6A	4	0.00390716574197077	93529	30	3.18238993710692	1.57640796374108	0.00310853123496417	89770.394	774	0.456	ns	0.1333333	0.0375535;0.3072184	0.5534	ns
DNA?	DNA?	MER123	3	0.00293037430647808	93529	46	5.59519038076152	2.23773978645491	0.00546533404387896	89770.394	176	0.352	ns	0.06521739	0.01365677;0.17896439	0.3636	ns
DNA?	DNA?	UCON100	2	0.00195358287098539	93529	19	2.26166097838453	1.17093598786054	0.00220917107367403	89770.394	556	0.892	ns	0.1052632	0.01301216;0.33137666	1	ns
DNA?	DNA?	Eulor5A	15	0.0146518715323904	93529	126	14.328	3.7499971304627	0.0139954676877393	89770.394	635	0.734	ns	0.1190476	0.06818455;0.18874050	0.78	ns
DNA?	DNA?	UCON21	5	0.00488395717746347	93529	28	3.34984520123839	1.59751953802128	0.00327210010279596	89770.394	874	0.256	ns	0.1785714	0.06064291;0.36893335	0.374	ns
DNA?	DNA?	Eulor2B	9	0.00879112291943424	93529	57	6.21442885771543	2.44007666824007	0.00607020088469508	89770.394	908	0.188	ns	0.1578947	0.07483117;0.27868263	0.2826	ns
DNA?	DNA?	Eulor6B	5	0.00488395717746347	93529	64	7.15230460921844	2.47572967256801	0.00698630988631949	89770.394	261	0.522	ns	0.078125	0.02585384;0.17297833	0.55	ns
DNA?	DNA?	MER133A	8	0.00781433148394155	93529	54	6.22722722722723	2.32254339789154	0.00608270222242247	89770.394	839	0.326	ns	0.1481481	0.06619758;0.27119769	0.3975	ns
DNA?	DNA?	MER131	118	0.115261389388138	93529	1106	126.128	10.778951795133	0.123200750175822	89770.394	235	0.47	ns	0.1066908	0.08910952;0.12639464	0.4779	ns
DNA?	DNA?	Eulor3	4	0.00390716574197077	93529	37	4.28326612903226	1.93835424324156	0.00418385767077465	89770.394	571	0.862	ns	0.1081081	0.03025197;0.25417594	1	ns
DNA?	DNA?	UCON62	2	0.00195358287098539	93529	24	2.82898852971846	1.51676577367292	0.00276333176693606	89770.394	464	0.928	ns	0.08333333	0.01025634;0.26997280	1	ns
DNA?	DNA?	UCON2	23	0.022466203016332	93529	135	15.951	3.81407212125649	0.015580800187544	89770.394	974	0.056	ns	0.1703704	0.1111728;0.2445905	0.08107	ns
DNA?	DNA?	MER124	93	0.0908416035008205	93529	747	83.867	8.69395743582266	0.0819205673204657	89770.394	861	0.282	ns	0.124498	0.1016733;0.1503340	0.2966	ns
DNA?	DNA?	UCON14	11	0.0107447057904196	93529	98	11.476	3.22487578424716	0.0112096585137142	89770.394	516	0.972	ns	0.1122449	0.05738238;0.19196700	1	ns
DNA?	DNA?	Eulor10	10	0.00976791435492694	93529	39	4.83702213279678	2.05209042473574	0.0047247617926045	89770.394	989	0.026	*	0.2564103	0.1303768;0.4212739	0.0239	*
DNA?	DNA?	MER134	11	0.0107447057904196	93529	89	10.516	3.03825196041654	0.0102719387356412	89770.394	649	0.706	ns	0.1235955	0.06334346;0.21039404	0.8691	ns
DNA?	DNA?	Eulor5B	3	0.00293037430647808	93529	43	4.98893360160966	1.9997175705966	0.00487314761429403	89770.394	236	0.472	ns	0.06976744	0.0146255;0.1906072	0.476	ns
DNA?	DNA?	UCON58	20	0.0195358287098539	93529	235	26.39	4.72124879562497	0.0257775259826522	89770.394	100	0.2	ns	0.08510638	0.05276048;0.12837969	0.2147	ns
Retroposon	tot	tot	507	0.495233257794796	93529	5565	774.64	25.5661108897311	0.75666171759006	89770.394	1	0.002	**	0.09110512	0.08367074;0.09897138	2.2e-16	***
Retroposon	SVA	tot	507	0.495233257794796	93529	5565	774.64	25.5661108897311	0.75666171759006	89770.394	1	0.002	**	0.09110512	0.08367074;0.09897138	2.2e-16	***
Retroposon	SVA	SVA_D	114	0.111354223646167	93529	1433	224.829	14.3519244959252	0.219611041650387	89770.394	1	0.002	**	0.07955338	0.06606718;0.09479151	2.2e-16	***
Retroposon	SVA	SVA_B	88	0.085957646323357	93529	801	108.862	9.52248043493047	0.106335469250606	89770.394	21	0.042	*	0.1098627	0.08904988;0.13359556	0.03033	*
Retroposon	SVA	SVA_E	69	0.0673986090489959	93529	686	88.945	8.96026011125019	0.0868807142298976	89770.394	10	0.02	*	0.1005831	0.07910445;0.12556663	0.02287	*
Retroposon	SVA	SVA_C	49	0.047862780339142	93529	486	70.393	7.98701091418712	0.0687592795186372	89770.394	3	0.006	**	0.100823	0.07552358;0.13109871	0.005457	**
Retroposon	SVA	SVA_A	124	0.121122138001094	93529	1186	150.174	11.466263523886	0.14668867703368	89770.394	10	0.02	*	0.1045531	0.08771502;0.12338001	0.02306	*
Retroposon	SVA	SVA_F	83	0.0810736891458936	93529	973	138.415	11.6117012795975	0.135202586543721	89770.394	1	0.002	**	0.08530319	0.06851423;0.10464961	7.097e-08	***
snRNA	tot	tot	338	0.33015550519653	93529	4380	492.992	20.9333738833983	0.481550363366414	89770.394	1	0.002	**	0.07716895	0.06943571;0.08547144	8.247e-15	***
snRNA	snRNA	U14	0	0	93529	7	1.40508474576271	0.619689316104099	0.00137247474580245	89770.394	1	0.002	**	0	0.0000000;0.4096164	0.3577	ns
snRNA	snRNA	U4	7	0.00683754004844886	93529	162	18.853	3.92157745936118	0.0184154489333438	89770.394	1	0.002	**	0.04320988	0.01754652;0.08700014	0.001979	**
snRNA	snRNA	U2	93	0.0908416035008205	93529	1087	119.3	9.97775303139717	0.116531218254278	89770.394	4	0.008	**	0.08555658	0.06960849;0.10378833	0.01004	*
snRNA	snRNA	U5	17	0.0166054544033758	93529	214	23.28	4.54315311653044	0.0227397046182699	89770.394	96	0.192	ns	0.07943925	0.0469563;0.1241441	0.1878	ns
snRNA	snRNA	U13	12	0.0117214972259123	93529	176	21.448	4.40553114898813	0.0209502227084473	89770.394	13	0.026	*	0.06818182	0.0357243;0.1160706	0.028	*
snRNA	snRNA	U3	25	0.0244197858873173	93529	229	26.673	4.82071678387252	0.0260539579588966	89770.394	405	0.81	ns	0.1091703	0.07190672;0.15692913	0.8367	ns
snRNA	snRNA	tot	338	0.33015550519653	93529	4380	492.992	20.9333738833983	0.481550363366414	89770.394	1	0.002	**	0.07716895	0.06943571;0.08547144	8.247e-15	***
snRNA	snRNA	U6	126	0.123075720872079	93529	1710	194.561	12.8315598400166	0.190045518480894	89770.394	1	0.002	**	0.07368421	0.06174908;0.08710582	3.841e-08	***
snRNA	snRNA	U17	1	0.000976791435492694	93529	9	1.62806539509537	0.801994319145338	0.00159028033435118	89770.394	399	0.798	ns	0.1111111	0.002809137;0.482496515	1	ns
snRNA	snRNA	U8	3	0.00293037430647808	93529	29	3.53457172342621	1.65740632012333	0.00345253938757737	89770.394	514	0.976	ns	0.1034483	0.02186374;0.27351520	1	ns
snRNA	snRNA	U1	22	0.0214894115808393	93529	204	21.015	4.33330734572942	0.020527272016879	89770.394	648	0.708	ns	0.1078431	0.06883004;0.15871573	0.8175	ns
snRNA	snRNA	U13_	19	0.0185590372743612	93529	308	36.757	5.91463726139938	0.0359039227944049	89770.394	6	0.012	*	0.06168831	0.03754544;0.09465992	0.001072	**
snRNA	snRNA	U7	16	0.0156286629678831	93529	245	28.952	5.00847090245922	0.0282800656403845	89770.394	4	0.008	**	0.06530612	0.03778565;0.10388828	0.009643	**
tot	tot	tot	93529	91.3583261701961	93529	4687922	89770.394	44.6670337934802	87.6869520200047	89770.394	1001	0.002	**	0.01995106	0.01982467;0.02007804	2.2e-16	***
rRNA	tot	tot	198	0.193404704227553	93529	1766	203.63	13.4274866373941	0.198904040009377	89770.394	354	0.708	ns	0.1121178	0.09777301;0.12776499	0.7095	ns
rRNA	rRNA	tot	198	0.193404704227553	93529	1766	203.63	13.4274866373941	0.198904040009377	89770.394	354	0.708	ns	0.1121178	0.09777301;0.12776499	0.7095	ns
rRNA	rRNA	SSU-rRNA_Hsa	11	0.0107447057904196	93529	80	8.27	2.69190385161625	0.00807806517152458	89770.394	882	0.24	ns	0.1375	0.07068783;0.23272087	0.3547	ns
rRNA	rRNA	LSU-rRNA_Hsa	55	0.0537235289520981	93529	411	47.861	6.51322509215681	0.0467502148941158	89770.394	887	0.23	ns	0.13382	0.1024269;0.1705984	0.2811	ns
rRNA	rRNA	5S	133	0.129913260920528	93529	1275	147.779	11.3770644982173	0.144349261545675	89770.394	107	0.214	ns	0.1043137	0.08807069;0.12240606	0.2046	ns
tRNA	tot	tot	216	0.210986950066422	93529	1997	205.678	13.5357871412613	0.200904508869266	89770.394	791	0.422	ns	0.1081622	0.09487267;0.12261419	0.4395	ns
tRNA	tRNA	tRNA-Arg-AGA	3	0.00293037430647808	93529	41	4.93981945837513	2.09522050470969	0.00482517333982098	89770.394	270	0.54	ns	0.07317073	0.01535147;0.19924598	0.4745	ns
tRNA	tRNA	tRNA-His-CAY_	9	0.00879112291943424	93529	44	5.55711422845691	2.11557829055992	0.0054281415844113	89770.394	963	0.078	ns	0.2045455	0.09804318;0.35304506	0.1154	ns
tRNA	tRNA	tRNA-Thr-ACG_	4	0.00390716574197077	93529	12	1.87777777777778	0.947901201216792	0.00183419725109184	89770.394	799	0.406	ns	0.3333333	0.09924609;0.65112449	0.1044	ns
tRNA	tRNA	tRNA-Arg-CGA_	0	0	93529	2	1.03921568627451	0.194585254401666	0.0010150969819826	89770.394	1	0.002	**	0	0.0000000;0.8418861	0.2308	ns
tRNA	tRNA	tRNA-Leu-TTA(m)	2	0.00195358287098539	93529	27	2.94023479188901	1.49880762734522	0.00287199616305482	89770.394	415	0.83	ns	0.07407407	0.009100073;0.242898347	0.7626	ns
tRNA	tRNA	tRNA-Lys-AAA	11	0.0107447057904196	93529	47	4.12145748987854	1.79818243854295	0.00402580437786058	89770.394	989	0.026	*	0.2340426	0.1230335;0.3802573	0.002089	**
tRNA	tRNA	tRNA-Thr-ACY	1	0.000976791435492694	93529	13	2.04410011918951	1.03712028769932	0.00199665948971391	89770.394	313	0.626	ns	0.07692308	0.001945628;0.360297435	0.7063	ns
tRNA	tRNA	tRNA-Ser-TCG	1	0.000976791435492694	93529	7	1.43205574912892	0.674711720763898	0.0013988197908972	89770.394	380	0.76	ns	0.1428571	0.003610297;0.578723197	1	ns
tRNA	tRNA	tRNA-Ser-TCA_	2	0.00195358287098539	93529	4	1.14285714285714	0.350509832753865	0.00111633306913451	89770.394	302	0.604	ns	0.5	0.06758599;0.93241401	0.3232	ns
tRNA	tRNA	tRNA-Arg-CGY_	8	0.00781433148394155	93529	40	4.4868154158215	1.93139401548505	0.00438268287081103	89770.394	959	0.086	ns	0.2	0.09052241;0.35647802	0.08181	ns
tRNA	tRNA	tRNA-Cys-TGY	14	0.0136750800968977	93529	136	15.909	3.70032585205836	0.0155397749472533	89770.394	361	0.722	ns	0.1029412	0.05743181;0.16668431	0.6903	ns
tRNA	tRNA	tRNA-Glu-GAA	11	0.0107447057904196	93529	95	10.725	3.03060382754981	0.0104760881456591	89770.394	608	0.788	ns	0.1157895	0.05924063;0.19774082	0.8714	ns
tRNA	tRNA	tRNA-Ala-GCY	7	0.00683754004844886	93529	28	3.47222222222222	1.63643190258002	0.00339163692879408	89770.394	961	0.082	ns	0.25	0.1069080;0.4487155	0.07518	ns
tRNA	tRNA	tRNA-Ile-ATC	0	0	93529	9	1.21465968586387	0.423700439414459	0.00118646917819008	89770.394	1	0.002	**	0	0.0000000;0.3362671	0.6192	ns
tRNA	tRNA	tRNA-Thr-ACG	0	0	93529	3	1.19839142091153	0.431672898777656	0.0011705784763143	89770.394	1	0.002	**	0	0.0000000;0.7075982	0.2803	ns
tRNA	tRNA	tRNA-Gly-GGY	3	0.00293037430647808	93529	37	4.67406659939455	1.97400365140544	0.00456558822321106	89770.394	289	0.578	ns	0.08108108	0.01704353;0.21909621	0.6186	ns
tRNA	tRNA	tRNA-Met	6	0.00586074861295616	93529	50	5.1742195367573	2.0942654084305	0.0050541333288635	89770.394	748	0.508	ns	0.12	0.04533532;0.24310132	0.6421	ns
tRNA	tRNA	tRNA-Met_	4	0.00390716574197077	93529	48	4.45913218970737	1.93482044521851	0.00435564213263594	89770.394	541	0.922	ns	0.08333333	0.0231735;0.1998280	1	ns
tRNA	tRNA	tRNA-Thr-ACA	2	0.00195358287098539	93529	25	2.96367521367521	1.53000819866559	0.00289489256629993	89770.394	416	0.832	ns	0.08	0.00983959;0.26030584	0.7613	ns
tRNA	tRNA	tRNA-Trp-TGG	1	0.000976791435492694	93529	13	2.02347417840376	1.04960991938969	0.0019765122474054	89770.394	325	0.65	ns	0.07692308	0.001945628;0.360297435	0.7061	ns
tRNA	tRNA	tRNA-Lys-AAG	12	0.0117214972259123	93529	73	8.844	2.82765974962683	0.00863874345549738	89770.394	899	0.206	ns	0.1643836	0.08792993;0.26954357	0.2786	ns
tRNA	tRNA	tRNA-Leu-TTG	4	0.00390716574197077	93529	26	2.08235294117647	1.10264447844235	0.0020340245186142	89770.394	822	0.36	ns	0.1538462	0.04356348;0.34867879	0.1506	ns
tRNA	tRNA	tRNA-Gln-CAG	13	0.012698288661405	93529	79	8.329	2.59643996666599	0.00813569586621865	89770.394	980	0.044	*	0.164557	0.09063444;0.26494512	0.09703	ns
tRNA	tRNA	tRNA-Ile-ATT	5	0.00488395717746347	93529	53	6.38438438438438	2.3924556598954	0.00623621198755996	89770.394	369	0.738	ns	0.09433962	0.03134681;0.20658533	0.677	ns
tRNA	tRNA	tRNA-Arg-AGG	1	0.000976791435492694	93529	20	2.60589519650655	1.30267826924273	0.00254541610973915	89770.394	204	0.408	ns	0.05	0.001265089;0.248732763	0.5036	ns
tRNA	tRNA	tRNA-Glu-GAG_	9	0.00879112291943424	93529	96	9.65	2.89653066441388	0.00942603735250449	89770.394	511	0.982	ns	0.09375	0.04377038;0.17051854	1	ns
tRNA	tRNA	tRNA-Arg-CGG	1	0.000976791435492694	93529	17	1.29583333333333	0.524934962999477	0.00126575890182595	89770.394	355	0.71	ns	0.05882353	0.001488174;0.286889397	1	ns
tRNA	tRNA	tRNA-Gln-CAA	2	0.00195358287098539	93529	24	3.02103049421661	1.42370139910234	0.00295091671311305	89770.394	373	0.746	ns	0.08333333	0.01025634;0.26997280	0.7606	ns
tRNA	tRNA	tRNA-Val-GTG	12	0.0117214972259123	93529	38	4.49596774193548	1.96795310558964	0.00439162278457401	89770.394	993	0.018	*	0.3157895	0.1750253;0.4865271	0.001041	**
tRNA	tRNA	tRNA-Tyr-TAT	0	0	93529	5	1.24942791762014	0.478463608088109	0.00122043048919682	89770.394	1	0.002	**	0	0.0000000;0.5218238	0.3409	ns
tRNA	tRNA	tRNA-Tyr-TAC	7	0.00683754004844886	93529	34	3.57407407407407	1.67235555016434	0.00349112494537203	89770.394	953	0.098	ns	0.2058824	0.08702131;0.37897775	0.08314	ns
tRNA	tRNA	tRNA-Arg-CGA	2	0.00195358287098539	93529	8	1.45289256198347	0.683179455854418	0.00141917301123649	89770.394	556	0.892	ns	0.25	0.03185403;0.65085579	0.6428	ns
tRNA	tRNA	tRNA-Ala-GCY_	5	0.00488395717746347	93529	82	2.35307517084282	1.20268926001046	0.00229846367394978	89770.394	868	0.268	ns	0.06097561	0.0200930;0.1365868	0.08715	ns
tRNA	tRNA	tRNA-Pro-CCA	1	0.000976791435492694	93529	9	1.67117726657645	0.857847621495051	0.00163239164118197	89770.394	393	0.786	ns	0.1111111	0.002809137;0.482496515	1	ns
tRNA	tRNA	tRNA-Leu-TTA	4	0.00390716574197077	93529	13	1.83076923076923	0.918824344026253	0.00178827970497893	89770.394	772	0.46	ns	0.3076923	0.09092039;0.61426166	0.0984	ns
tRNA	tRNA	tRNA-Val-GTY	7	0.00683754004844886	93529	29	3.37874097007224	1.64831558901039	0.00330032524231484	89770.394	955	0.094	ns	0.2413793	0.1029836;0.4354003	0.0726	ns
tRNA	tRNA	tRNA-Met-i	10	0.00976791435492694	93529	40	4.59018036072144	1.92731091149917	0.00448364886371947	89770.394	994	0.016	*	0.25	0.1269148;0.4119620	0.02067	*
tRNA	tRNA	tRNA-Leu-CTG	1	0.000976791435492694	93529	16	2.27200902934537	1.19293865135935	0.00221927896122663	89770.394	273	0.546	ns	0.0625	0.001581112;0.302320738	0.7165	ns
tRNA	tRNA	tRNA-Thr-ACY_	1	0.000976791435492694	93529	12	1.62094395280236	0.781604035523068	0.00158332417051102	89770.394	367	0.734	ns	0.08333333	0.002107593;0.384796165	1	ns
tRNA	tRNA	tRNA-Asn-AAT	0	0	93529	2	1	0	0.000976791435492694	89770.394	1	0.002	**	0	0.0000000;0.8418861	0.5	ns
tRNA	tRNA	tot	216	0.210986950066422	93529	1997	205.678	13.5357871412613	0.200904508869266	89770.394	791	0.422	ns	0.1081622	0.09487267;0.12261419	0.4395	ns
tRNA	tRNA	tRNA-Gly-GGA	9	0.00879112291943424	93529	107	12.923	3.33409465780251	0.0126230757208721	89770.394	161	0.322	ns	0.08411215	0.03918444;0.15367207	0.2989	ns
tRNA	tRNA	tRNA-Asn-AAC	8	0.00781433148394155	93529	46	6.1372745490982	2.29039978613221	0.0059948372168264	89770.394	840	0.324	ns	0.173913	0.07820342;0.31419065	0.3871	ns
tRNA	tRNA	tRNA-Ile-ATA	9	0.00879112291943424	93529	65	7.15915915915916	2.55003903732422	0.00699300535199574	89770.394	827	0.35	ns	0.1384615	0.06531962;0.24663829	0.4286	ns
tRNA	tRNA	tRNA-Leu-CTA_	1	0.000976791435492694	93529	7	1.41126279863481	0.66907981909716	0.00137850941493593	89770.394	397	0.794	ns	0.1428571	0.003610297;0.578723197	1	ns
tRNA	tRNA	tRNA-Ser-TCA(m)	5	0.00488395717746347	93529	31	3.46106557377049	1.66979823494914	0.00338073921013762	89770.394	862	0.28	ns	0.1612903	0.05452433;0.33727158	0.3855	ns
tRNA	tRNA	tRNA-Ala-GCA	5	0.00488395717746347	93529	40	1.7361299052774	0.851863358135402	0.00169583682237771	89770.394	740	0.524	ns	0.125	0.04185963;0.26803292	0.02865	*
tRNA	tRNA	tRNA-Phe-TTY	5	0.00488395717746347	93529	87	5.15461847389558	2.19505812128041	0.00503498717853362	89770.394	588	0.828	ns	0.05747126	0.01892189;0.12904246	1	ns
tRNA	tRNA	tRNA-Leu-CTY	6	0.00586074861295616	93529	30	2.51211453744493	1.3507590010132	0.0024538119651529	89770.394	899	0.206	ns	0.2	0.07713551;0.38566651	0.03559	*
tRNA	tRNA	tRNA-Leu-CTA	0	0	93529	1	1	0	0.000976791435492694	89770.394	1	0.002	**	0	0.000;0.975	2.2e-16	***
tRNA	tRNA	tRNA-SeC(e)-TGA	1	0.000976791435492694	93529	3	1.14027149321267	0.366707379993273	0.0011138074287066	89770.394	384	0.768	ns	0.3333333	0.008403759;0.905700676	1	ns
tRNA	tRNA	tRNA-Val-GTA	3	0.00293037430647808	93529	12	1.81818181818182	0.937962164917081	0.00177598442816853	89770.394	725	0.554	ns	0.25	0.05486064;0.57185846	0.4086	ns
tRNA	tRNA	tRNA-Ser-TCY	4	0.00390716574197077	93529	15	2.14651162790698	1.13138090023855	0.00209669417432501	89770.394	831	0.342	ns	0.2666667	0.07787155;0.55100324	0.2552	ns
tRNA	tRNA	tRNA-Gly-GGG	5	0.00488395717746347	93529	47	5.65565565565566	2.2269855128614	0.00552439600654026	89770.394	483	0.966	ns	0.106383	0.0354563;0.2310476	1	ns
tRNA	tRNA	tRNA-Glu-GAG	1	0.000976791435492694	93529	18	2.06153846153846	1.06138602042809	0.00201369311316955	89770.394	304	0.608	ns	0.05555556	0.001405556;0.272943600	0.7134	ns
tRNA	tRNA	tRNA-Ser-AGY	5	0.00488395717746347	93529	14	2.02375	1.02689048470831	0.00197678166757834	89770.394	799	0.406	ns	0.3571429	0.1275984;0.6486199	0.04063	*
tRNA	tRNA	tRNA-His-CAY	0	0	93529	1	1	0	0.000976791435492694	89770.394	1	0.002	**	0	0.000;0.975	2.2e-16	***
tRNA	tRNA	tRNA-Gln-CAA_	2	0.00195358287098539	93529	34	3.83959390862944	1.72695507140806	0.00375048244571916	89770.394	231	0.462	ns	0.05882353	0.007204917;0.196773209	0.4247	ns
tRNA	tRNA	tRNA-Pro-CCY	1	0.000976791435492694	93529	17	2.34602463605823	1.21835660258053	0.00229157677195654	89770.394	261	0.522	ns	0.05882353	0.001488174;0.286889397	0.4973	ns
tRNA	tRNA	tRNA-Asp-GAY	5	0.00488395717746347	93529	49	5.12349397590361	2.09853029234828	0.00500458503546106	89770.394	579	0.846	ns	0.1020408	0.0339717;0.2222767	1	ns
tRNA	tRNA	tRNA-Ser-TCA	0	0	93529	1	1.00806451612903	0.0898026510133876	0.000984668785778925	89770.394	1	0.002	**	na	na	na	na
tRNA	tRNA	tRNA-Pro-CCG	2	0.00195358287098539	93529	4	1.16867469879518	0.393770240900925	0.00114155143666014	89770.394	413	0.826	ns	0.5	0.06758599;0.93241401	0.5855	ns
tRNA	tRNA	tRNA-Ala-GCG	2	0.00195358287098539	93529	11	1.47744945567652	0.684067704820025	0.00144315997467816	89770.394	590	0.824	ns	0.1818182	0.0228312;0.5177559	0.6508	ns
LINE	Penelope	tot	116	0.113307806517152	93529	1097	123.8	10.298643700122	0.120926779713995	89770.394	236	0.472	ns	0.1057429	0.08816653;0.12546503	0.504	ns
LINE	Penelope	Penelope1_Vert	116	0.113307806517152	93529	1097	123.8	10.298643700122	0.120926779713995	89770.394	236	0.472	ns	0.1057429	0.08816653;0.12546503	0.504	ns
LINE	L1-Tx1	tot	10	0.00976791435492694	93529	189	22.283	4.33147465335683	0.0217658435570837	89770.394	2	0.004	**	0.05291005	0.02566081;0.09514900	0.00325	**
LINE	L1-Tx1	MARE6	10	0.00976791435492694	93529	189	22.283	4.33147465335683	0.0217658435570837	89770.394	2	0.004	**	0.05291005	0.02566081;0.09514900	0.00325	**
LINE	RTE-X	tot	1200	1.17214972259123	93529	15596	1788.957	39.0060074811512	1.7474378760647	89770.394	1	0.002	**	0.07694281	0.07280740;0.08123681	2.2e-16	***
LINE	RTE-X	L5	66	0.0644682347425178	93529	737	88.359	8.96964734945436	0.0863083144486989	89770.394	3	0.006	**	0.08955224	0.06993566;0.11252392	0.01059	*
LINE	RTE-X	L4_C_Mam	375	0.36629678830976	93529	5015	583.385	22.1486192873582	0.569845471594905	89770.394	1	0.002	**	0.07477567	0.06764534;0.08240553	2.2e-16	***
LINE	RTE-X	L4_A_Mam	538	0.525513792295069	93529	6597	772.01	26.3254806400744	0.754092756114714	89770.394	1	0.002	**	0.08155222	0.07505828;0.08841881	2.2e-16	***
LINE	RTE-X	L4_B_Mam	267	0.260803313276549	93529	3247	379.649	18.4394634632576	0.370837891693366	89770.394	1	0.002	**	0.08222975	0.0730062;0.0922137	1.28e-10	***
LINE	L1	L1M2	1269	1.23954833164023	93529	9096	1104.895	31.4271162953052	1.0792519731187	89770.394	1001	0.002	**	0.1395119	0.1324528;0.1468026	2.344e-07	***
LINE	L1	L1P	15	0.0146518715323904	93529	161	15.843	3.62650003481353	0.0154753067125107	89770.394	491	0.982	ns	0.0931677	0.05308717;0.14900825	1	ns
LINE	L1	L1MEg1	75	0.073259357661952	93529	1013	118.196	10.5370115598595	0.115452840509494	89770.394	1	0.002	**	0.07403751	0.05867735;0.09192517	9.911e-06	***
LINE	L1	L1MB7	1395	1.36262405251231	93529	23185	2790.012	46.0858737984186	2.72525982652184	89770.394	1	0.002	**	0.06016821	0.05714100;0.06330625	2.2e-16	***
LINE	L1	L1MB1	444	0.433695397358756	93529	6197	748.878	25.7924090453832	0.731497616628897	89770.394	1	0.002	**	0.07164757	0.06534848;0.07835332	2.2e-16	***
LINE	L1	L1P2	354	0.345784168164414	93529	1631	236.056	14.6824534202714	0.230577479096663	89770.394	1001	0.002	**	0.2170448	0.1972554;0.2378577	5.286e-15	***
LINE	L1	L1MCb	179	0.174845666953192	93529	2145	268.071	15.5016857554674	0.261849456903962	89770.394	1	0.002	**	0.08344988	0.07208828;0.09596421	1.133e-09	***
LINE	L1	L1M3b	126	0.123075720872079	93529	564	71.91	8.15907289282736	0.0702410721262796	89770.394	1001	0.002	**	0.2234043	0.1896664;0.2600691	3.866e-10	***
LINE	L1	L1MEh	253	0.247128233179651	93529	3050	353.046	16.9425775764768	0.344852309134954	89770.394	1	0.002	**	0.08295082	0.0734022;0.0933080	3.709e-09	***
LINE	L1	L1ME2	814	0.795108228491053	93529	12799	1588.674	37.3821501407977	1.55180315698992	89770.394	1	0.002	**	0.06359872	0.05943145;0.06796575	2.2e-16	***
LINE	L1	L1PA16	1388	1.35578651246386	93529	13973	1777.206	40.5939087724923	1.73595959990623	89770.394	1	0.002	**	0.09933443	0.09442298;0.10441343	2.2e-16	***
LINE	L1	L1MEd	1062	1.03735250449324	93529	16918	2029.272	41.8245060377921	1.98217550988513	89770.394	1	0.002	**	0.06277338	0.05916426;0.06653368	2.2e-16	***
LINE	L1	L1M4b	377	0.368250371180745	93529	4228	513.814	21.4526366589195	0.501889114636243	89770.394	1	0.002	**	0.08916746	0.08074504;0.09816235	2.165e-11	***
LINE	L1	L1ME3A	1065	1.04028287879972	93529	15879	1939.234	39.968997545157	1.89422716261624	89770.394	1	0.002	**	0.06706971	0.06322713;0.07107179	2.2e-16	***
LINE	L1	L1M4	1481	1.44662811596468	93529	20125	2349.484	45.7993157298373	2.29495584902712	89770.394	1	0.002	**	0.07359006	0.07001963;0.07728425	2.2e-16	***
LINE	L1	L1MC4	1349	1.31769164647964	93529	23685	2812.264	47.3523024207329	2.74699538954442	89770.394	1	0.002	**	0.05695588	0.05403775;0.05998331	2.2e-16	***
LINE	L1	L1MEf	796	0.777525982652184	93529	11271	1406.602	34.5639735022503	1.37395678674689	89770.394	1	0.002	**	0.07062372	0.06596098;0.07550969	2.2e-16	***
LINE	L1	L1MDa	656	0.640775181683207	93529	6954	835.204	27.0671574978795	0.815820114089239	89770.394	1	0.002	**	0.0943342	0.08756354;0.10144713	9.55e-12	***
LINE	L1	L1ME3G	1259	1.2297804172853	93529	18628	2164.114	42.4335906283408	2.11388802062984	89770.394	1	0.002	**	0.06758643	0.06402235;0.07128619	2.2e-16	***
LINE	L1	L1MEj	203	0.198288661405017	93529	2345	276.961	15.111513386714	0.270533132765492	89770.394	1	0.002	**	0.08656716	0.07549449;0.09868484	9.458e-07	***
LINE	L1	L1P4e	49	0.047862780339142	93529	194	22.285	4.59313312150561	0.0217677971399547	89770.394	1001	0.002	**	0.2525773	0.1930755;0.3198056	9.755e-08	***
LINE	L1	L1ME3E	263	0.256896147534578	93529	4540	543.768	22.3485488037508	0.531147925294991	89770.394	1	0.002	**	0.05792952	0.05131018;0.06512433	2.2e-16	***
LINE	L1	L1MC2	436	0.425881065874814	93529	6382	808.444	27.0197878032551	0.789681175275455	89770.394	1	0.002	**	0.06831714	0.06224747;0.07478480	2.2e-16	***
LINE	L1	L1PA2	366	0.357505665390326	93529	4918	820.232	29.0015044999956	0.801195592717043	89770.394	1	0.002	**	0.0744205	0.06723799;0.08211291	2.2e-16	***
LINE	L1	L1MA2	787	0.76873485973275	93529	7417	916.131	29.5039713144404	0.894868914589357	89770.394	1	0.002	**	0.1061076	0.09918707;0.11333936	3.741e-06	***
LINE	L1	L1M3e	201	0.196335078534031	93529	810	88.028	9.05478907568836	0.0859849964835508	89770.394	1001	0.002	**	0.2481481	0.2187462;0.2793956	2.2e-16	***
LINE	L1	L1MC5	830	0.810736891458936	93529	14431	1696.759	39.5869175744089	1.65737965929515	89770.394	1	0.002	**	0.05751507	0.05377130;0.06143845	2.2e-16	***
LINE	L1	L1MEa	22	0.0214894115808393	93529	355	41.62	6.21516115866904	0.0406540595452059	89770.394	1	0.002	**	0.06197183	0.03924131;0.09232543	0.0006723	***
LINE	L1	L1PB1	1388	1.35578651246386	93529	13093	1728.941	40.4094845976219	1.68881476127217	89770.394	1	0.002	**	0.1060108	0.1007875;0.1114100	2.2e-16	***
LINE	L1	L1MCc	313	0.305735719309213	93529	3179	391.404	19.2169736450898	0.382320075017582	89770.394	1	0.002	**	0.09845863	0.08831759;0.10934511	1.542e-05	***
LINE	L1	L1PA8	995	0.97190747831523	93529	8111	1055.422	30.125295840032	1.03092717043057	89770.394	17	0.034	*	0.1226729	0.1156083;0.1300099	0.04586	*
LINE	L1	L1P4	285	0.278385559115418	93529	3775	446.038	19.3584944483631	0.43568609830429	89770.394	1	0.002	**	0.07549669	0.06726770;0.08438982	2.2e-16	***
LINE	L1	L1M7	216	0.210986950066422	93529	3059	373.048	18.0232775746959	0.364390091427678	89770.394	1	0.002	**	0.07061131	0.06178380;0.08027019	2.2e-16	***
LINE	L1	L1PA13	1135	1.10865827928421	93529	9060	1115.189	32.861849920237	1.08930706415566	89770.394	732	0.54	ns	0.1252759	0.1185257;0.1322682	0.5225	ns
LINE	L1	L1PREC2	804	0.785340314136126	93529	7902	1010.809	30.9486726587642	0.987349574118934	89770.394	1	0.002	**	0.1017464	0.09516529;0.10862284	7.806e-13	***
LINE	L1	L1M2a1	35	0.0341877002422443	93529	120	15.715	3.78313191510514	0.0153502774087677	89770.394	1001	0.002	**	0.2916667	0.2122897;0.3816243	3.846e-06	***
LINE	L1	L1MA9	1258	1.22880362584981	93529	16437	1957.243	41.4039398757804	1.91181819957803	89770.394	1	0.002	**	0.07653465	0.07251521;0.08070468	2.2e-16	***
LINE	L1	L1MA4	846	0.826365554426819	93529	10000	1231.471	33.4426609373502	1.20289032585762	89770.394	1	0.002	**	0.0846	0.07921726;0.09022608	2.2e-16	***
LINE	L1	L1PB3	335	0.327225130890052	93529	3601	456.801	19.9163767051404	0.446199304524498	89770.394	1	0.002	**	0.09302971	0.08373675;0.10298922	2.609e-10	***
LINE	L1	L1MC1	894	0.873251543330468	93529	13002	1659.26	38.2493321694825	1.62075095725561	89770.394	1	0.002	**	0.06875865	0.06446760;0.07324392	2.2e-16	***
LINE	L1	HAL1b	334	0.32624833945456	93529	4340	522.639	21.7389342024916	0.510509299054466	89770.394	1	0.002	**	0.07695853	0.06920061;0.08529129	2.2e-16	***
LINE	L1	L1PA4	1484	1.44955849027116	93529	11926	1780.215	42.1837675563154	1.73889876533563	89770.394	1	0.002	**	0.124434	0.1185603;0.1304917	7.329e-15	***
LINE	L1	L1MD3	455	0.444440103149176	93529	5356	661.398	24.3962040237979	0.646047901851997	89770.394	1	0.002	**	0.08495146	0.07761894;0.09273981	2.2e-16	***
LINE	L1	L1PBa	480	0.468859889036493	93529	2167	300.375	16.9581235091903	0.293403727436118	89770.394	1001	0.002	**	0.2215044	0.2041757;0.2395895	2.2e-16	***
LINE	L1	L1MA8	908	0.886926623427366	93529	11124	1328.332	34.3526692104396	1.29750332109088	89770.394	1	0.002	**	0.08162531	0.07660243;0.08686842	2.2e-16	***
LINE	L1	L1M3c	240	0.234429944518246	93529	1070	125.234	10.6036635971574	0.122327498632492	89770.394	1001	0.002	**	0.2242991	0.1996248;0.2504994	2.2e-16	***
LINE	L1	L1P4b	39	0.0380948659842151	93529	155	18.614	4.07720831300384	0.018181995780261	89770.394	1001	0.002	**	0.2516129	0.1854448;0.3275287	5.714e-06	***
LINE	L1	L1MC	636	0.621239352973353	93529	7862	932.184	28.7332166967387	0.910549347503321	89770.394	1	0.002	**	0.08089545	0.07496069;0.08714302	2.2e-16	***
LINE	L1	L1M3de	89	0.0869344377588497	93529	499	57.203	7.32690074141001	0.0558754004844886	89770.394	1001	0.002	**	0.1783567	0.1457557;0.2148228	3.004e-05	***
LINE	L1	L1MA5	415	0.405368445729468	93529	4447	564.619	23.0890654627671	0.551515003516449	89770.394	1	0.002	**	0.09332134	0.08492873;0.10225232	2.68e-12	***
LINE	L1	HAL1M8	125	0.122098929436587	93529	2197	275.116	15.6389616382009	0.268730952567008	89770.394	1	0.002	**	0.05689577	0.04757847;0.06741565	2.2e-16	***
LINE	L1	L1ME4c	757	0.739431116667969	93529	9421	1106.97	31.0358877160993	1.08127881534735	89770.394	1	0.002	**	0.0803524	0.07494049;0.08602541	2.2e-16	***
LINE	L1	L1M2a	130	0.12698288661405	93529	489	69.493	7.91382205887772	0.0678801672266938	89770.394	1001	0.002	**	0.2658487	0.2271869;0.3073683	7.771e-13	***
LINE	L1	L1MC3	908	0.886926623427366	93529	13130	1648.43	37.3628302070531	1.61017230600922	89770.394	1	0.002	**	0.06915461	0.06487263;0.07362872	2.2e-16	***
LINE	L1	L1P4d	41	0.0400484488552004	93529	167	21.243	4.64559280743938	0.0207499804641713	89770.394	1001	0.002	**	0.245509	0.1823050;0.3179742	3.425e-05	***
LINE	L1	L1ME3C	197	0.192427912792061	93529	3264	397.688	18.5665120949351	0.388458232398218	89770.394	1	0.002	**	0.06035539	0.05242928;0.06908004	2.2e-16	***
LINE	L1	L1M4a2	167	0.16312416972728	93529	2051	243.869	14.4884006278385	0.238209150582168	89770.394	1	0.002	**	0.0814237	0.06994887;0.09411094	4.475e-08	***
LINE	L1	L1M2c	123	0.120145346565601	93529	450	62.612	7.91581430530783	0.0611588653590685	89770.394	1001	0.002	**	0.2733333	0.2326519;0.3170235	1.064e-13	***
LINE	L1	L1M1	1479	1.44467453309369	93529	9983	1194.614	33.3102473208557	1.16688872391967	89770.394	1001	0.002	**	0.1481519	0.1412364;0.1552732	2.2e-16	***
LINE	L1	L1PA7	1722	1.68203485191842	93529	13116	1936.154	44.7002729119006	1.89121864499492	89770.394	1	0.002	**	0.13129	0.1255545;0.1371897	9.135e-08	***
LINE	L1	L1M6	397	0.387786199890599	93529	5357	644.441	23.5554957574741	0.629484449480347	89770.394	1	0.002	**	0.07410864	0.06723419;0.08145124	2.2e-16	***
LINE	L1	L1P3b	30	0.0293037430647808	93529	83	10.854	3.13696103331305	0.0106020942408377	89770.394	1001	0.002	**	0.3614458	0.2588011;0.4742907	8.664e-08	***
LINE	L1	L1MA10	410	0.400484488552004	93529	5109	603.523	23.0708416564012	0.589516097522857	89770.394	1	0.002	**	0.08025054	0.07294437;0.08804038	2.2e-16	***
LINE	L1	L1MB8	1014	0.990466515589591	93529	16563	2007.129	40.4680370295005	1.96054641712901	89770.394	1	0.002	**	0.06122079	0.05761692;0.06497968	2.2e-16	***
LINE	L1	L1MA4A	669	0.653473470344612	93529	6240	802.679	27.0165107082845	0.78404997264984	89770.394	1	0.002	**	0.1072115	0.09964002;0.11515236	2.412e-07	***
LINE	L1	L1PB	161	0.157263421114324	93529	1846	221.012	14.007786194616	0.215882628741111	89770.394	1	0.002	**	0.0872156	0.07473743;0.10102283	8.499e-06	***
LINE	L1	L1MB4	660	0.644682347425178	93529	9160	1111.362	31.3674173446089	1.08556888333203	89770.394	1	0.002	**	0.0720524	0.06683930;0.07753958	2.2e-16	***
LINE	L1	L1M4c	360	0.35164491677737	93529	3615	445.442	20.7352498558997	0.435103930608736	89770.394	1	0.002	**	0.09958506	0.09001203;0.10981097	9.399e-06	***
LINE	L1	L1MEg	844	0.824411971555833	93529	13185	1608.106	38.2821405656252	1.57078416816441	89770.394	1	0.002	**	0.06401214	0.05989274;0.06832522	2.2e-16	***
LINE	L1	L1P1	392	0.382902242713136	93529	3259	417.097	19.1202818016936	0.407416777369696	89770.394	97	0.194	ns	0.1202823	0.1093052;0.1319457	0.1988	ns
LINE	L1	L1ME3	611	0.596819567086036	93529	9162	1135.009	32.4683401502465	1.10866707040713	89770.394	1	0.002	**	0.0666885	0.06166384;0.07199074	2.2e-16	***
LINE	L1	X9_LINE	74	0.0722825662264593	93529	653	73.928	8.26892926509783	0.0722122372431039	89770.394	553	0.898	ns	0.1133231	0.09003749;0.14016909	1	ns
LINE	L1	L1PA17	484	0.472767054778464	93529	4789	608.153	24.3177084023545	0.594038641869188	89770.394	1	0.002	**	0.1010649	0.09266894;0.10995077	3.052e-08	***
LINE	L1	L1PA15-16	321	0.313550050793155	93529	1431	186.677	13.2902709642167	0.18234449480347	89770.394	1001	0.002	**	0.2243187	0.2029404;0.2468346	2.2e-16	***
LINE	L1	L1ME3B	449	0.438579354536219	93529	8120	971.544	29.7473523018263	0.948995858404313	89770.394	1	0.002	**	0.05529557	0.05042310;0.06049018	2.2e-16	***
LINE	L1	L1MD1	519	0.506954755020708	93529	6979	880.042	27.9236094365317	0.859617488473861	89770.394	1	0.002	**	0.07436596	0.06831766;0.08077262	2.2e-16	***
LINE	L1	L1HS	125	0.122098929436587	93529	1571	269.771	17.1488962806253	0.263510002344299	89770.394	1	0.002	**	0.07956715	0.06666235;0.09406785	2.2e-16	***
LINE	L1	L1MEb	158	0.154333046807846	93529	1672	207.37	13.5603459757848	0.20255723997812	89770.394	1	0.002	**	0.09449761	0.08089853;0.10953856	0.0001754	***
LINE	L1	L1PA11	620	0.60561069000547	93529	4144	552.465	22.3283526112056	0.539643080409471	89770.394	999	0.006	**	0.1496139	0.1388830;0.1608412	0.002365	**
LINE	L1	L1PA8A	388	0.378995076971165	93529	2429	350.065	18.6906960040849	0.34194049386575	89770.394	979	0.046	*	0.1597365	0.1453781;0.1749204	0.03023	*
LINE	L1	HAL1ME	582	0.568492615456748	93529	7407	858.363	27.5677204391333	0.838441626943815	89770.394	1	0.002	**	0.07857432	0.07254586;0.08493685	2.2e-16	***
LINE	L1	L1MEc	1293	1.26299132609205	93529	17812	2196.416	44.580942165957	2.14544033757912	89770.394	1	0.002	**	0.07259151	0.06882305;0.07650021	2.2e-16	***
LINE	L1	L1P4c	17	0.0166054544033758	93529	43	6.11111111111111	2.31763014427194	0.00596928099467757	89770.394	1000	0.004	**	0.3953488	0.2497678;0.5559005	4.017e-05	***
LINE	L1	L1MCa	511	0.499140423536766	93529	7243	903.223	29.5256674105097	0.882260490740017	89770.394	1	0.002	**	0.07055088	0.0647583;0.0766919	2.2e-16	***
LINE	L1	L1MB2	626	0.611471438618426	93529	8944	1118.286	30.7616072480045	1.09233218723138	89770.394	1	0.002	**	0.06999106	0.06478841;0.07547584	2.2e-16	***
LINE	L1	L1MEi	398	0.388762991326092	93529	5311	628.716	23.3790060079962	0.614124404157224	89770.394	1	0.002	**	0.07493881	0.06799864;0.08235024	2.2e-16	***
LINE	L1	L1MC4a	630	0.615378604360397	93529	9991	1230.717	33.0052762336457	1.20215382511526	89770.394	1	0.002	**	0.06305675	0.05836848;0.06800165	2.2e-16	***
LINE	L1	L1MB5	778	0.759943736813316	93529	9769	1196.04	31.5687977121237	1.16828162850668	89770.394	1	0.002	**	0.07963968	0.07434574;0.08518580	2.2e-16	***
LINE	L1	HAL1	1451	1.4173243728999	93529	21238	2534.614	44.9136531607065	2.47578924747988	89770.394	1	0.002	**	0.06832093	0.06496351;0.07179709	2.2e-16	***
LINE	L1	L1PA3	997	0.973861061186216	93529	10703	1685.555	40.4516168812609	1.64643568805189	89770.394	1	0.002	**	0.09315145	0.08770969;0.09881570	2.2e-16	***
LINE	L1	L1M6B	68	0.0664218176135032	93529	730	86.862	8.71268425153046	0.0848460576697663	89770.394	14	0.028	*	0.09315068	0.07306099;0.11659616	0.02979	*
LINE	L1	L1P3	419	0.409275611471439	93529	3552	433.713	20.616635920457	0.423647143861843	89770.394	252	0.504	ns	0.1179617	0.1075308;0.1290259	0.473	ns
LINE	L1	L1PB4	651	0.635891224505744	93529	7440	899.702	28.8853173352407	0.878821208095647	89770.394	1	0.002	**	0.0875	0.08117463;0.09415068	2.2e-16	***
LINE	L1	L1ME3F	269	0.262756896147535	93529	4605	567.34	22.0808052833668	0.554172853012425	89770.394	1	0.002	**	0.05841477	0.05181428;0.06558186	2.2e-16	***
LINE	L1	L1MA1	428	0.418066734390873	93529	4314	508.011	22.0065710224962	0.496220793936079	89770.394	1	0.002	**	0.09921187	0.09044879;0.10852175	0.0001175	***
LINE	L1	L1PA14	385	0.376064702664687	93529	3056	397.226	19.3581937087029	0.388006954755021	89770.394	263	0.526	ns	0.1259817	0.1144154;0.1382690	0.5361	ns
LINE	L1	L1M2b	61	0.0595842775650543	93529	220	27.754	5.03814121148533	0.0271098695006642	89770.394	1001	0.002	**	0.2772727	0.2192139;0.3414431	2.435e-09	***
LINE	L1	L1M8	95	0.0927951863718059	93529	1662	202.251	14.1754344533754	0.197557044619833	89770.394	1	0.002	**	0.05716005	0.04648880;0.06942656	2.2e-16	***
LINE	L1	L1M3f	134	0.130890052356021	93529	671	86.398	9.07601068586688	0.0843928264436977	89770.394	1001	0.002	**	0.1997019	0.1700837;0.2319885	2.481e-07	***
LINE	L1	L1M3d	93	0.0908416035008205	93529	532	64.036	7.84488663055414	0.0625498163632101	89770.394	1001	0.002	**	0.174812	0.1434791;0.2098076	0.0002359	***
LINE	L1	L1M3a	121	0.118191763694616	93529	636	89.74	8.98605303507325	0.0876572634211143	89770.394	1001	0.002	**	0.1902516	0.1604573;0.2229534	0.000613	***
LINE	L1	L1MA3	909	0.887903414862858	93529	8888	1170.202	32.7909811448887	1.14304329139642	89770.394	1	0.002	**	0.1022727	0.09604819;0.10875931	2.2e-16	***
LINE	L1	L1M3	571	0.557747909666328	93529	7225	848.647	27.4615098915833	0.828951121356568	89770.394	1	0.002	**	0.07903114	0.07291186;0.08549258	2.2e-16	***
LINE	L1	L1ME3D	262	0.255919356099086	93529	4186	513.2	20.7467691081872	0.50128936469485	89770.394	1	0.002	**	0.06258958	0.05543966;0.07035711	2.2e-16	***
LINE	L1	L1MDb	106	0.103539892162226	93529	971	103.284	9.40402997548284	0.100886926623427	89770.394	660	0.684	ns	0.1091658	0.09024481;0.13049307	0.7549	ns
LINE	L1	L1MD	571	0.557747909666328	93529	8496	983.038	28.976856527481	0.960223099163867	89770.394	1	0.002	**	0.0672081	0.06197430;0.07274102	2.2e-16	***
LINE	L1	L1MA5A	331	0.323317965148082	93529	3431	436.951	19.805222691145	0.426809994529968	89770.394	1	0.002	**	0.09647333	0.08679561;0.10684478	1.974e-08	***
LINE	L1	L1M5	3105	3.03293740720481	93529	44640	4990.715	64.3015432432494	4.87488766898492	89770.394	1	0.002	**	0.06955645	0.06721337;0.07195570	2.2e-16	***
LINE	L1	L1PB2	281	0.274478393373447	93529	2887	371.605	18.8474454821125	0.362980581386262	89770.394	1	0.002	**	0.09733287	0.08675958;0.10873012	1.962e-07	***
LINE	L1	L1M4a1	201	0.196335078534031	93529	2655	327.482	17.5844502014959	0.319881612878018	89770.394	1	0.002	**	0.07570621	0.06592795;0.08643176	2.076e-15	***
LINE	L1	L1MEg2	47	0.0459091974681566	93529	755	90.283	9.32758891219563	0.0881876611705869	89770.394	1	0.002	**	0.06225166	0.04609510;0.08192465	2.084e-07	***
LINE	L1	L1PA5	1519	1.4837461905134	93529	11398	1682.022	41.0992781769542	1.64298468391029	89770.394	1	0.002	**	0.133269	0.1270800;0.1396459	1.39e-05	***
LINE	L1	L1ME4b	1589	1.55212159099789	93529	24590	2859.935	49.6986189720371	2.7935600140658	89770.394	1	0.002	**	0.06461976	0.06157814;0.06776477	2.2e-16	***
LINE	L1	L1MC5a	1069	1.04419004454169	93529	17929	2088.838	44.3825367184613	2.04035906853169	89770.394	1	0.002	**	0.05962407	0.05620181;0.06319002	2.2e-16	***
LINE	L1	L1PA12	231	0.225638821598812	93529	1769	225.856	14.5789509159545	0.220614206454638	89770.394	663	0.678	ns	0.1305822	0.1152206;0.1471803	0.7216	ns
LINE	L1	L1ME4a	2135	2.0854497147769	93529	29291	3305.155	50.382113218208	3.22844709697585	89770.394	1	0.002	**	0.07288928	0.06993768;0.07592593	2.2e-16	***
LINE	L1	L1PA10	1174	1.14675314526842	93529	7090	942.484	29.2368352688272	0.920610299288896	89770.394	1001	0.002	**	0.1655853	0.1570014;0.1744452	4.289e-15	***
LINE	L1	L1M	76	0.0742361490974447	93529	748	86.473	8.89800232891884	0.0844660858013597	89770.394	136	0.272	ns	0.1016043	0.08088984;0.12551954	0.2526	ns
LINE	L1	L1ME5	362	0.353598499648355	93529	3442	412.499	18.9627420112331	0.402925490349301	89770.394	10	0.02	*	0.1051714	0.0951162;0.1159027	0.00743	**
LINE	L1	L1MA7	662	0.646635930296163	93529	8595	1005.925	30.7468167741271	0.982578924747988	89770.394	1	0.002	**	0.07702152	0.07147072;0.08286103	2.2e-16	***
LINE	L1	L1MD2	736	0.718918496522623	93529	10982	1302.046	33.9369651206704	1.27182738141752	89770.394	1	0.002	**	0.06701876	0.06241176;0.07185688	2.2e-16	***
LINE	L1	L1MB3	1406	1.37336875830273	93529	17260	2132.35	42.7232346010315	2.08286121747284	89770.394	1	0.002	**	0.08146002	0.07742099;0.08564073	2.2e-16	***
LINE	L1	tot	47023	45.9316636711729	93529	950736	53490.683	126.721911893539	52.2492410330546	89770.394	1	0.002	**	0.04945958	0.04902458;0.04989732	2.2e-16	***
LINE	L1	L1P4a	110	0.107447057904196	93529	601	78.169	8.7338834271886	0.0763548097210284	89770.394	1001	0.002	**	0.1830283	0.1529012;0.2163080	0.0002599	***
LINE	L1	L1PBb	78	0.0761897319684301	93529	317	40.362	6.49593358595616	0.0394252559193561	89770.394	1001	0.002	**	0.2460568	0.1996349;0.2972943	9.138e-09	***
LINE	L1	L1P5	71	0.0693521919199812	93529	762	83.546	8.50671783052949	0.0816070172696726	89770.394	74	0.148	ns	0.09317585	0.07348798;0.11607594	0.1637	ns
LINE	L1	L1ME1	1926	1.88130030475893	93529	31305	3804.836	59.8331439012619	3.71653121825428	89770.394	1	0.002	**	0.06152372	0.05888673;0.06424242	2.2e-16	***
LINE	L1	L1MA6	438	0.4278346487458	93529	5458	675.773	24.8643460944926	0.660089278737204	89770.394	1	0.002	**	0.08024918	0.07317589;0.08777497	2.2e-16	***
LINE	L1	L1PBa1	103	0.100609517855747	93529	441	65.662	8.13645856364782	0.0641380792373212	89770.394	1001	0.002	**	0.2335601	0.1948390;0.2758976	2.48e-06	***
LINE	L1	L1ME3Cz	902	0.88106587481441	93529	14145	1667.778	35.6886311644814	1.62907126670313	89770.394	1	0.002	**	0.06376812	0.0597962;0.0679206	2.2e-16	***
LINE	L1	L1PA15	1007	0.983628975541142	93529	8463	1075.92	32.044632287771	1.0509494412753	89770.394	19	0.038	*	0.1189885	0.1121634;0.1260772	0.02434	*
LINE	L1	L1PA6	1029	1.00511838712198	93529	6051	972.315	31.7069883165858	0.949748964601078	89770.394	964	0.076	ns	0.1700545	0.1606669;0.1797613	0.04795	*
LINE	L1	L1ME2z	452	0.441509728842697	93529	7272	888.749	28.6689013550381	0.868122411502696	89770.394	1	0.002	**	0.06215622	0.05671468;0.06795190	2.2e-16	***
LINE	Jockey	tot	26	0.02539657732281	93529	221	25.792	4.79079196873416	0.0251934047042276	89770.394	565	0.874	ns	0.1176471	0.07830818;0.16761312	0.9167	ns
LINE	Jockey	X12_LINE	26	0.02539657732281	93529	221	25.792	4.79079196873416	0.0251934047042276	89770.394	565	0.874	ns	0.1176471	0.07830818;0.16761312	0.9167	ns
LINE	tot	tot	63664	62.1864499492068	93529	1569213	65433.547	118.319225953478	63.9149283035086	89770.394	1	0.002	**	0.04057066	0.04026250;0.04088051	1.299e-12	***
LINE	L2	X24_LINE	38	0.0371180745487224	93529	550	59.991	7.22697365071632	0.0585986950066422	89770.394	2	0.004	**	0.06909091	0.04935337;0.09360203	0.00201	**
LINE	L2	UCON86	8	0.00781433148394155	93529	66	7.945	2.54999558381529	0.00776060795498945	89770.394	598	0.808	ns	0.1212121	0.05381086;0.22494016	1	ns
LINE	L2	L2-1_Crp	3	0.00293037430647808	93529	41	4.68951612903226	2.07487759179434	0.00458067919144356	89770.394	304	0.608	ns	0.07317073	0.01535147;0.19924598	0.6213	ns
LINE	L2	tot	29585	28.8983746190513	93529	523574	35185.686	123.761085201327	34.3690767367352	89770.394	1	0.002	**	0.05650586	0.05588194;0.05713470	2.2e-16	***
LINE	L2	UCON49	14	0.0136750800968977	93529	106	12.741	3.46437886509556	0.0124452996796124	89770.394	711	0.582	ns	0.1320755	0.0741282;0.2116623	0.655	ns
LINE	L2	L2-2_Mam	53	0.0517699460811128	93529	520	59.28	7.21690263781379	0.0579041962960069	89770.394	219	0.438	ns	0.1019231	0.07728293;0.13119405	0.4475	ns
LINE	L2	L2	4518	4.41314370555599	93529	54017	5897.457	68.3183690565762	5.76058548878644	89770.394	1	0.002	**	0.08364034	0.08131883;0.08600669	2.2e-16	***
LINE	L2	L2d	2648	2.58654372118465	93529	27881	3058.274	50.0359922907953	2.98729585058998	89770.394	1	0.002	**	0.09497507	0.09155812;0.09847669	1.112e-15	***
LINE	L2	L2d2	4676	4.56747675236384	93529	52674	5545.306	65.9125695966317	5.41660740798625	89770.394	1	0.002	**	0.08877245	0.08635680;0.09123352	2.2e-16	***
LINE	L2	L2-3_AMi	1	0.000976791435492694	93529	12	1.71409214092141	0.869093510601028	0.00167431052289737	89770.394	372	0.744	ns	0.08333333	0.002107593;0.384796165	1	ns
LINE	L2	L2a	12964	12.6631241697273	93529	166340	15830.454	95.003566046552	15.4630518871611	89770.394	1	0.002	**	0.07793676	0.07665286;0.07923538	2.2e-16	***
LINE	L2	L2-1_AMi	117	0.114284597952645	93529	951	111.994	9.93330934958911	0.109394780026569	89770.394	720	0.564	ns	0.1230284	0.1028190;0.1456043	0.6148	ns
LINE	L2	X13_LINE	10	0.00976791435492694	93529	139	16.014	3.76137633745308	0.01564233804798	89770.394	59	0.118	ns	0.07194245	0.03503662;0.12832476	0.1419	ns
LINE	L2	L2b	9064	8.85363757130578	93529	91943	9625.47	81.8132538682365	9.40207665859186	89770.394	1	0.002	**	0.09858282	0.09666319;0.10052781	1.114e-09	***
LINE	L2	X15_LINE	14	0.0136750800968977	93529	244	28.515	5.03499018133364	0.0278532077830742	89770.394	4	0.008	**	0.05737705	0.03172011;0.09439586	0.00261	**
LINE	L2	L2-3_Crp	178	0.173868875517699	93529	1730	203.103	13.1474425743658	0.198389270922873	89770.394	30	0.06	ns	0.1028902	0.08896745;0.11817568	0.06181	ns
LINE	L2	L2c	10508	10.2641244041572	93529	126360	12303.679	90.9773644366544	12.0181282722513	89770.394	1	0.002	**	0.08315923	0.08164239;0.08469523	2.2e-16	***
LINE	Dong-R4	tot	55	0.0537235289520981	93529	551	62.876	7.26921353830423	0.0614167382980386	89770.394	159	0.318	ns	0.09981851	0.07608467;0.12794263	0.3151	ns
LINE	Dong-R4	Mam_R4	55	0.0537235289520981	93529	551	62.876	7.26921353830423	0.0614167382980386	89770.394	159	0.318	ns	0.09981851	0.07608467;0.12794263	0.3151	ns
LINE	RTE-BovB	tot	795	0.776549191216691	93529	8868	994.823	28.0902604782108	0.971734586231148	89770.394	1	0.002	**	0.08964817	0.08378150;0.09578601	4.49e-12	***
LINE	RTE-BovB	MamRTE1	786	0.767758068297257	93529	8819	988.912	27.8650087872714	0.965960772055951	89770.394	1	0.002	**	0.08912575	0.08325889;0.09526565	1.876e-12	***
LINE	RTE-BovB	MamRTE2	10	0.00976791435492694	93529	49	6.11611611611612	2.38409276815834	0.00597416984070106	89770.394	956	0.092	ns	0.2040816	0.1024494;0.3434300	0.1245	ns
LINE	CR1	CR1-16_AMi	42	0.0410252402906931	93529	306	36.314	5.67676224882015	0.0354712041884817	89770.394	863	0.278	ns	0.1372549	0.1007440;0.1809691	0.3301	ns
LINE	CR1	X8_LINE	24	0.0234429944518246	93529	223	26.158	4.66055326723735	0.0255509103696179	89770.394	375	0.75	ns	0.1076233	0.07018411;0.15589409	0.7547	ns
LINE	CR1	X7D_LINE	6	0.00586074861295616	93529	55	6.21342685370742	2.34863542194099	0.00606922213576172	89770.394	554	0.896	ns	0.1090909	0.0411015;0.2224709	1	ns
LINE	CR1	CR1-12_AMi	15	0.0146518715323904	93529	133	15.547	3.88727435382453	0.0151861764476049	89770.394	508	0.988	ns	0.112782	0.06451473;0.17918756	1	ns
LINE	CR1	X2_LINE	18	0.0175822458388685	93529	191	21.958	4.53042611249326	0.0214483863405486	89770.394	245	0.49	ns	0.09424084	0.05681365;0.14484980	0.4274	ns
LINE	CR1	CR1_Mam	126	0.123075720872079	93529	1695	189.097	12.9547449383003	0.184708330077362	89770.394	1	0.002	**	0.07433628	0.06229890;0.08787101	3.324e-07	***
LINE	CR1	CR1-3_Croc	153	0.149449089630382	93529	1338	151.355	11.8521495286065	0.147842267718997	89770.394	558	0.888	ns	0.1143498	0.09778569;0.13262835	0.863	ns
LINE	CR1	X21_LINE	7	0.00683754004844886	93529	45	5.26907630522088	2.13322309053007	0.00514678860789724	89770.394	856	0.292	ns	0.1555556	0.06490921;0.29455160	0.3605	ns
LINE	CR1	tot	5184	5.06368680159412	93529	68381	7090.472	70.749535070647	6.92591232320075	89770.394	1	0.002	**	0.07581053	0.07383732;0.07781983	2.2e-16	***
LINE	CR1	CR1-L3B_Croc	4	0.00390716574197077	93529	37	4.51518218623482	1.94263534516967	0.00441039128920335	89770.394	517	0.97	ns	0.1081081	0.03025197;0.25417594	1	ns
LINE	CR1	X7B_LINE	89	0.0869344377588497	93529	934	101.776	9.71927406179537	0.0994139251387044	89770.394	102	0.204	ns	0.09528908	0.0772236;0.1159518	0.1893	ns
LINE	CR1	CR1-13_AMi	9	0.00879112291943424	93529	102	11.753	3.21003041968379	0.0114802297413456	89770.394	260	0.52	ns	0.08823529	0.04114383;0.16089819	0.5334	ns
LINE	CR1	X7A_LINE	97	0.0947487692427913	93529	920	102.863	9.37102166506125	0.100475697429085	89770.394	304	0.608	ns	0.1054348	0.08633467;0.12710218	0.5653	ns
LINE	CR1	X17_LINE	107	0.104516683597718	93529	966	111.941	10.1498048029279	0.109343010080488	89770.394	331	0.662	ns	0.110766	0.0916675;0.1322731	0.6512	ns
LINE	CR1	CR1-1_Amn	11	0.0107447057904196	93529	66	7.629	2.59192536101584	0.00745194186137376	89770.394	922	0.16	ns	0.1666667	0.08624793;0.27867345	0.1805	ns
LINE	CR1	X1_LINE	11	0.0107447057904196	93529	85	10.469	3.16497331048085	0.010226029538173	89770.394	651	0.702	ns	0.1294118	0.06640994;0.21976636	0.8684	ns
LINE	CR1	X6A_LINE	83	0.0810736891458936	93529	1033	114.76	10.2363657214454	0.112096585137142	89770.394	3	0.006	**	0.0803485	0.06450263;0.09863205	0.001267	**
LINE	CR1	CR1-11_Crp	3	0.00293037430647808	93529	25	2.83228511530398	1.46206512747791	0.00276655184350237	89770.394	686	0.632	ns	0.12	0.0254654;0.3121903	0.7576	ns
LINE	CR1	X20_LINE	22	0.0214894115808393	93529	161	18.899	4.12526566621069	0.0184603813393764	89770.394	802	0.4	ns	0.136646	0.08765803;0.19954552	0.4614	ns
LINE	CR1	X6B_LINE	87	0.0849808548878643	93529	875	98.479	9.2640910176003	0.096193443775885	89770.394	121	0.242	ns	0.09942857	0.08040562;0.12119656	0.2391	ns
LINE	CR1	CR1-8_Crp	0	0	93529	7	1.41290322580645	0.660807718158089	0.00138011177014774	89770.394	1	0.002	**	0	0.0000000;0.4096164	0.3576	ns
LINE	CR1	CR1-L3A_Croc	32	0.0312573259357662	93529	323	36.03	5.57352349633194	0.0351937954208018	89770.394	265	0.53	ns	0.09907121	0.06875591;0.13697635	0.5362	ns
LINE	CR1	X5B_LINE	11	0.0107447057904196	93529	73	8.402	2.76080024956859	0.00820700164100961	89770.394	873	0.258	ns	0.1506849	0.07769566;0.25364177	0.3561	ns
LINE	CR1	L3	3610	3.52621708212862	93529	45293	4920.151	61.1203230758223	4.80596135813081	89770.394	1	0.002	**	0.07970327	0.07722500;0.08223556	2.2e-16	***
LINE	CR1	X7C_LINE	56	0.0547003203875908	93529	620	67.243	7.91129190079215	0.0656823864968352	89770.394	84	0.168	ns	0.09032258	0.06894952;0.11568860	0.1554	ns
LINE	CR1	L3b	888	0.867390794717512	93529	9560	1084.665	30.1303935522856	1.05949148237868	89770.394	1	0.002	**	0.09288703	0.08714068;0.09888277	7.884e-11	***
LINE	CR1	Plat_L3	344	0.336016253809487	93529	3315	376.349	18.100630702598	0.36761447995624	89770.394	39	0.078	ns	0.1037707	0.09359147;0.11465482	0.07971	ns
LTR?	tot	tot	714	0.697429084941783	93529	8420	968.06	29.1433995569792	0.945592717043057	89770.394	1	0.002	**	0.0847981	0.07893279;0.09095257	2.2e-16	***
LTR?	LTR?	MER129	13	0.012698288661405	93529	122	14.688	3.67915645117087	0.0143471126045167	89770.394	393	0.786	ns	0.1065574	0.05797029;0.17532231	0.7805	ns
LTR?	LTR?	Eutr18	101	0.0986559349847621	93529	676	74.517	8.29086542222519	0.072787567398609	89770.394	1001	0.002	**	0.1494083	0.1233733;0.1785466	0.001704	**
LTR?	LTR?	MamRep605	273	0.266664061889505	93529	3549	414.714	19.2337760760113	0.405089083378917	89770.394	1	0.002	**	0.07692308	0.06836661;0.08618390	5.848e-15	***
LTR?	LTR?	MamRep1151	83	0.0810736891458936	93529	1260	152.476	11.7534491774784	0.148937250918184	89770.394	1	0.002	**	0.06587302	0.05280559;0.08100783	1.297e-10	***
LTR?	LTR?	MamRep605b	199	0.194381495663046	93529	2374	270.224	15.5021334060877	0.263952488864578	89770.394	1	0.002	**	0.08382477	0.07298524;0.09570361	1.96e-06	***
LTR?	LTR?	tot	714	0.697429084941783	93529	8420	968.06	29.1433995569792	0.945592717043057	89770.394	1	0.002	**	0.0847981	0.07893279;0.09095257	2.2e-16	***
LTR?	LTR?	UCON51	3	0.00293037430647808	93529	42	4.71586345381526	1.99461318712701	0.00460641503263974	89770.394	292	0.584	ns	0.07142857	0.01497969;0.19483120	0.6223	ns
LTR?	LTR?	Eutr5	57	0.0556771118230835	93529	397	47.6	6.55278100801018	0.0464952723294522	89770.394	932	0.14	ns	0.1435768	0.1105916;0.1819852	0.1426	ns
scRNA	tot	tot	148	0.144565132452919	93529	1861	214.442	13.7821835927615	0.209465109009924	89770.394	1	0.002	**	0.07952714	0.06763624;0.09276231	5.136e-07	***
scRNA	scRNA	tot	148	0.144565132452919	93529	1861	214.442	13.7821835927615	0.209465109009924	89770.394	1	0.002	**	0.07952714	0.06763624;0.09276231	5.136e-07	***
scRNA	scRNA	BC200	65	0.0634914433070251	93529	676	80.558	8.50146522141396	0.0786883644604204	89770.394	40	0.08	ns	0.09615385	0.07499414;0.12091357	0.06569	ns
scRNA	scRNA	HY3	51	0.0498163632101274	93529	545	60.755	7.10404409068824	0.0593449636633586	89770.394	95	0.19	ns	0.09357798	0.07046926;0.12120126	0.1962	ns
scRNA	scRNA	HY4	8	0.00781433148394155	93529	162	18.762	4.05460180483803	0.0183265609127139	89770.394	6	0.012	*	0.04938272	0.02155812;0.09498283	0.006397	**
scRNA	scRNA	HY1	24	0.0234429944518246	93529	456	52.324	6.98382400965244	0.0511096350707197	89770.394	1	0.002	**	0.05263158	0.03400949;0.07730204	6.454e-06	***
scRNA	scRNA	HY5	1	0.000976791435492694	93529	22	2.77765957446808	1.37934359960677	0.00271319408305471	89770.394	181	0.362	ns	0.04545455	0.001150148;0.228444398	0.3501	ns
DNA	TcMar-Mariner	tot	1507	1.47202469328749	93529	16390	1858.988	38.6654480495555	1.81584355708369	89770.394	1	0.002	**	0.09194631	0.08756484;0.09647320	2.2e-16	***
DNA	TcMar-Mariner	MADE1	709	0.69254512776432	93529	7843	875.388	27.3387795057655	0.855071501133078	89770.394	1	0.002	**	0.09039908	0.08414218;0.09696224	9.409e-10	***
DNA	TcMar-Mariner	HSMAR2	145	0.141634758146441	93529	1770	231.093	14.160185798988	0.225729663202313	89770.394	1	0.002	**	0.0819209	0.06956350;0.09568405	1.476e-10	***
DNA	TcMar-Mariner	MARNA	248	0.242244276002188	93529	3156	367.246	17.9172685561308	0.35872274751895	89770.394	1	0.002	**	0.07858048	0.0694281;0.0885226	3.516e-12	***
DNA	TcMar-Mariner	HSMAR1	128	0.125029303743065	93529	716	97.037	9.32816410906485	0.0947849105259045	89770.394	999	0.006	**	0.1787709	0.1513776;0.2088404	0.00104	**
DNA	TcMar-Mariner	MADE2	281	0.274478393373447	93529	2664	297.726	16.1498526848309	0.290816206923498	89770.394	149	0.298	ns	0.1054805	0.09406668;0.11776919	0.3251	ns
DNA	TcMar-Mariner	UCON40	26	0.02539657732281	93529	241	28.452	5.07064171554326	0.0277916699226381	89770.394	354	0.708	ns	0.1078838	0.07169398;0.15406988	0.6902	ns
DNA	TcMar	tot	125	0.122098929436587	93529	1834	203.865	13.4191224693662	0.199133585996718	89770.394	1	0.002	**	0.06815703	0.05704864;0.08066949	4.878e-10	***
DNA	TcMar	UCON44	32	0.0312573259357662	93529	364	41.762	6.14305242473911	0.0407927639290459	89770.394	58	0.116	ns	0.08791209	0.06090905;0.12183868	0.1179	ns
DNA	TcMar	DNA1_Mam	10	0.00976791435492694	93529	169	20.025	4.19332314029803	0.0195602484957412	89770.394	4	0.008	**	0.0591716	0.0287367;0.1061248	0.01648	*
DNA	TcMar	X4a_DNA	8	0.00781433148394155	93529	179	19.475	4.17238346557261	0.0190230132062202	89770.394	4	0.008	**	0.04469274	0.01948985;0.08616079	0.003682	**
DNA	TcMar	X4b_DNA	46	0.0449324060326639	93529	699	77.52	8.27115542182663	0.0757208720793936	89770.394	1	0.002	**	0.0658083	0.04857921;0.08680631	6.593e-05	***
DNA	TcMar	X5a_DNA	31	0.0302805345002735	93529	423	45.599	6.4104050022048	0.0445407126670313	89770.394	15	0.03	*	0.07328605	0.05033461;0.10241295	0.02259	*
DNA	TcMar-Tc1	tot	46	0.0449324060326639	93529	649	76.216	8.26980856693393	0.0744471360475111	89770.394	1	0.002	**	0.07087827	0.05235581;0.09341251	0.0001154	***
DNA	TcMar-Tc1	EutTc1-N2	12	0.0117214972259123	93529	198	23.051	4.43893040079512	0.0225160193795421	89770.394	7	0.014	*	0.06060606	0.03170495;0.10347288	0.01071	*
DNA	TcMar-Tc1	X32_DNA	29	0.0283269516292881	93529	328	38.364	5.92457632279344	0.0374736266312417	89770.394	68	0.136	ns	0.08841463	0.06001272;0.12450864	0.1214	ns
DNA	TcMar-Tc1	X33a_DNA	4	0.00390716574197077	93529	67	7.518	2.58347640793375	0.00734351801203407	89770.394	118	0.236	ns	0.05970149	0.0165044;0.1458632	0.2424	ns
DNA	TcMar-Tc1	EutTc1-N1	1	0.000976791435492694	93529	56	7.36036036036036	2.49895173819944	0.00718953696213992	89770.394	5	0.01	**	0.01785714	0.0004520015;0.0955259026	0.008373	**
DNA	PIF-Harbinger	Chompy-7_Croc	0	0	93529	14	1.89788293897883	0.974504414618043	0.00185383580036222	89770.394	1	0.002	**	0	0.0000000;0.2316358	0.2406	ns
DNA	PIF-Harbinger	tot	2	0.00195358287098539	93529	30	3.24502617801047	1.60471784595987	0.00316971377863022	89770.394	349	0.698	ns	0.06666667	0.008178134;0.220735402	0.7664	ns
DNA	PIF-Harbinger	Chompy-6_Croc	2	0.00195358287098539	93529	16	1.95167286245353	1.02518850269072	0.00190637733692812	89770.394	603	0.798	ns	0.125	0.0155136;0.3834762	1	ns
DNA	hAT-Blackjack	BLACKJACK	127	0.124052512307572	93529	2129	257.22	14.7771432951015	0.251250293037431	89770.394	1	0.002	**	0.05965242	0.04996905;0.07056880	2.2e-16	***
DNA	hAT-Blackjack	MER81	530	0.517699460811128	93529	3668	428.084	18.8333119136714	0.418148784871454	89770.394	1001	0.002	**	0.1444929	0.1332652;0.1562903	3.94e-07	***
DNA	hAT-Blackjack	MER63D	176	0.171915292646714	93529	1718	205.314	13.0788554721146	0.200548956786747	89770.394	7	0.014	*	0.1024447	0.0885032;0.1177602	0.02822	*
DNA	hAT-Blackjack	tot	2294	2.24075955302024	93529	19734	2249.639	44.3437825410739	2.19742810815035	89770.394	850	0.304	ns	0.1162461	0.1118056;0.1208000	0.3189	ns
DNA	hAT-Blackjack	MER94B	74	0.0722825662264593	93529	622	71.092	8.24399778623815	0.0694420567320466	89770.394	672	0.66	ns	0.1189711	0.09458239;0.14704297	0.7053	ns
DNA	hAT-Blackjack	MER63C	84	0.0820504805813863	93529	890	115.931	10.0927747970072	0.113240407908103	89770.394	4	0.008	**	0.09438202	0.07598096;0.11551738	0.001182	**
DNA	hAT-Blackjack	MER63A	573	0.559701492537313	93529	3511	410.199	19.4710688335675	0.400678870047668	89770.394	1001	0.002	**	0.1632014	0.1511194;0.1758469	3.879e-16	***
DNA	hAT-Blackjack	MER94	543	0.530397749472533	93529	4792	543.045	22.4571435917015	0.53044170508713	89770.394	512	0.98	ns	0.1133139	0.1044725;0.1226294	1	ns
DNA	hAT-Blackjack	MER63B	322	0.314526842228647	93529	2404	286.658	16.0913009407557	0.280005079315465	89770.394	990	0.024	*	0.1339434	0.1205727;0.1482128	0.02759	*
DNA	hAT-Tag1	tot	137	0.133820426662499	93529	2372	269.91	15.5032335417567	0.263645776353833	89770.394	1	0.002	**	0.05775717	0.04870931;0.06791532	2.2e-16	***
DNA	hAT-Tag1	hAT-5_Mam	50	0.0488395717746347	93529	904	99.219	9.28801950397965	0.0969162694381496	89770.394	1	0.002	**	0.05530973	0.04132710;0.07227207	1.423e-08	***
DNA	hAT-Tag1	hAT-1_Mam	87	0.0849808548878643	93529	1468	171.271	12.3136991268338	0.167296045948269	89770.394	1	0.002	**	0.05926431	0.04773724;0.07259143	9.945e-14	***
DNA	hAT-Ac	tot	538	0.525513792295069	93529	5533	631.226	23.4894162693899	0.616576150660311	89770.394	1	0.002	**	0.09723477	0.08955164;0.10534560	6.379e-05	***
DNA	hAT-Ac	EuthAT-2	55	0.0537235289520981	93529	1150	140.404	10.90934451733	0.137145424708916	89770.394	1	0.002	**	0.04782609	0.03622924;0.06180012	2.2e-16	***
DNA	hAT-Ac	UCON37	29	0.0283269516292881	93529	174	20.109	4.19508256387377	0.0196422989763226	89770.394	986	0.032	*	0.1666667	0.1145511;0.2305102	0.0429	*
DNA	hAT-Ac	OldhAT1	456	0.445416894584668	93529	4209	473.155	20.7219780758347	0.462173751660545	89770.394	210	0.42	ns	0.1083393	0.09910499;0.11812100	0.4207	ns
DNA	tot	tot	27773	27.1284285379386	93529	524553	35135.443	118.969468711453	34.3199998046417	89770.394	1	0.002	**	0.05294603	0.05234157;0.05355544	2.2e-16	***
DNA	hAT-Charlie	MER102b	359	0.350668125341877	93529	3128	384.086	18.223355747356	0.375171915292647	89770.394	93	0.186	ns	0.1147698	0.1038040;0.1264617	0.1819	ns
DNA	hAT-Charlie	MER3	898	0.877158709072439	93529	10909	1266.225	32.9277787531078	1.23683773540674	89770.394	1	0.002	**	0.08231735	0.07722590;0.08763301	2.2e-16	***
DNA	hAT-Charlie	Charlie17a	121	0.118191763694616	93529	1214	139.212	10.7872805387373	0.135981089317809	89770.394	50	0.1	ns	0.09967051	0.08339325;0.11791530	0.1049	ns
DNA	hAT-Charlie	Chap1a_Mam	138	0.134797218097992	93529	1415	166.792	12.3016285940548	0.162920997108697	89770.394	13	0.026	*	0.0975265	0.08256325;0.11418377	0.01676	*
DNA	hAT-Charlie	MER102c	377	0.368250371180745	93529	3112	376.59	18.2501223822463	0.367849886692193	89770.394	528	0.948	ns	0.121144	0.1098793;0.1331260	0.9781	ns
DNA	hAT-Charlie	Charlie32a	23	0.022466203016332	93529	259	28.737	5.16880523405047	0.0280700554817535	89770.394	152	0.304	ns	0.08880309	0.05712756;0.13026751	0.2777	ns
DNA	hAT-Charlie	Charlie2a	138	0.134797218097992	93529	2080	248.433	15.0523115528175	0.242667226693756	89770.394	1	0.002	**	0.06634615	0.05602707;0.07790675	1.067e-15	***
DNA	hAT-Charlie	UCON81	1	0.000976791435492694	93529	40	4.44354838709677	1.94184852418913	0.0043404200077135	89770.394	50	0.1	ns	0.025	0.0006327449;0.1315858585	0.124	ns
DNA	hAT-Charlie	Charlie1a	260	0.2539657732281	93529	5747	708.993	26.1473638372138	0.692538290224271	89770.394	1	0.002	**	0.045241	0.04001282;0.05093686	2.2e-16	***
DNA	hAT-Charlie	Charlie17	29	0.0283269516292881	93529	535	64.698	7.67213514333902	0.0631964522935063	89770.394	1	0.002	**	0.05420561	0.03659921;0.07692327	2.656e-07	***
DNA	hAT-Charlie	MER106B	71	0.0693521919199812	93529	827	97.816	9.56062495601358	0.0955458310541533	89770.394	6	0.012	*	0.08585248	0.06765855;0.10705940	0.003034	**
DNA	hAT-Charlie	MER58D	107	0.104516683597718	93529	1140	135.243	10.9760842482839	0.132104204110338	89770.394	9	0.018	*	0.09385965	0.07755711;0.11229155	0.008975	**
DNA	hAT-Charlie	Charlie10a	27	0.0263733687583027	93529	305	34.895	5.48927200155969	0.0340851371415175	89770.394	94	0.188	ns	0.08852459	0.05914948;0.12618413	0.1767	ns
DNA	hAT-Charlie	Charlie23a	163	0.159217003985309	93529	1488	171.946	11.9567574219789	0.167955380167227	89770.394	242	0.484	ns	0.109543	0.0941207;0.1265249	0.4907	ns
DNA	hAT-Charlie	hAT-16_Crp	2	0.00195358287098539	93529	20	2.42744656917885	1.29167915006117	0.00237110901889003	89770.394	515	0.974	ns	0.1	0.01234853;0.31698271	1	ns
DNA	hAT-Charlie	Charlie24	113	0.110377432210674	93529	1286	150.314	11.4038349449407	0.146825427834649	89770.394	1	0.002	**	0.08786936	0.07296341;0.10468919	0.0009552	***
DNA	hAT-Charlie	MER102a	380	0.371180745487224	93529	3028	372.007	18.4437828040813	0.36337325154333	89770.394	674	0.656	ns	0.1254954	0.1138967;0.1378228	0.6578	ns
DNA	hAT-Charlie	MER5B	2353	2.29839024771431	93529	24966	2764.043	47.5938475574872	2.69989352973353	89770.394	1	0.002	**	0.09424818	0.09065131;0.09793981	2.2e-16	***
DNA	hAT-Charlie	MER20B	350	0.341877002422443	93529	4146	495.362	21.2487756462923	0.483865359068532	89770.394	1	0.002	**	0.08441872	0.07613062;0.09329772	3.624e-13	***
DNA	hAT-Charlie	MER105	44	0.0429788231616785	93529	714	84.472	8.66338676674834	0.0825115261389388	89770.394	1	0.002	**	0.06162465	0.04512995;0.08184831	5.353e-07	***
DNA	hAT-Charlie	Charlie1b	189	0.184613581308119	93529	3033	362.816	17.8808800082622	0.354395561459717	89770.394	1	0.002	**	0.06231454	0.05397251;0.07151251	2.2e-16	***
DNA	hAT-Charlie	Charlie17b	62	0.060561069000547	93529	527	63.266	7.35413674929473	0.0617976869578808	89770.394	470	0.94	ns	0.1176471	0.09139935;0.14827062	0.9465	ns
DNA	hAT-Charlie	Charlie12	1	0.000976791435492694	93529	21	2.54276315789474	1.21837930033115	0.00248374927511793	89770.394	191	0.382	ns	0.04761905	0.001204883;0.238159910	0.5036	ns
DNA	hAT-Charlie	MER113	425	0.415136360084395	93529	3734	488.092	20.1844233741504	0.4767640853325	89770.394	3	0.006	**	0.113819	0.1038036;0.1244431	0.002041	**
DNA	hAT-Charlie	MER112	364	0.355552082519341	93529	4468	523.033	21.5671753842281	0.51089415488005	89770.394	1	0.002	**	0.08146822	0.07361076;0.08987769	9.783e-15	***
DNA	hAT-Charlie	Charlie13a	23	0.022466203016332	93529	548	65.638	7.74525305880609	0.0641146362428694	89770.394	1	0.002	**	0.0419708	0.02678886;0.06231338	3.829e-10	***
DNA	hAT-Charlie	Charlie25	47	0.0459091974681566	93529	1076	137.92	11.1895847468441	0.134719074783152	89770.394	1	0.002	**	0.0436803	0.03226824;0.05766474	2.2e-16	***
DNA	hAT-Charlie	MER113A	230	0.22466203016332	93529	2067	253.322	14.8425272988335	0.24744276002188	89770.394	55	0.11	ns	0.1112724	0.09803218;0.12562593	0.1228	ns
DNA	hAT-Charlie	Charlie18a	206	0.201219035711495	93529	2463	290.944	16.0545511495218	0.284191607407986	89770.394	1	0.002	**	0.08363784	0.07300155;0.09527594	3.678e-08	***
DNA	hAT-Charlie	Charlie29a	63	0.0615378604360397	93529	978	117.573	10.6032589377087	0.114844299445182	89770.394	1	0.002	**	0.06441718	0.04985138;0.08166847	9.69e-09	***
DNA	hAT-Charlie	Charlie10	91	0.0888880206298351	93529	1131	137.761	11.099598194533	0.134563764944909	89770.394	1	0.002	**	0.08045977	0.06527319;0.09786889	9.748e-06	***
DNA	hAT-Charlie	Charlie14a	46	0.0449324060326639	93529	523	56.792	7.23830982544468	0.0554739392045011	89770.394	81	0.162	ns	0.08795411	0.06511238;0.11557551	0.1398	ns
DNA	hAT-Charlie	Charlie30b	52	0.0507931546456201	93529	614	67.99	7.86318826747329	0.0664120496991482	89770.394	18	0.036	*	0.08469055	0.06389617;0.10957834	0.03945	*
DNA	hAT-Charlie	Charlie21a	31	0.0302805345002735	93529	742	91.556	8.80808982960815	0.089431116667969	89770.394	1	0.002	**	0.04177898	0.02856034;0.05878017	2.353e-14	***
DNA	hAT-Charlie	MER5C1	41	0.0400484488552004	93529	617	72.715	8.01548644955646	0.0710273892318512	89770.394	1	0.002	**	0.06645057	0.04810455;0.08907071	2.672e-05	***
DNA	hAT-Charlie	Charlie6	17	0.0166054544033758	93529	260	34.328	5.6547672270742	0.0335312963975932	89770.394	1	0.002	**	0.06538462	0.03854704;0.10262487	0.0008954	***
DNA	hAT-Charlie	Charlie9	78	0.0761897319684301	93529	1284	120.285	10.4664856720067	0.117493357818239	89770.394	1	0.002	**	0.06074766	0.04831124;0.07523893	2.372e-05	***
DNA	hAT-Charlie	Charlie20a	69	0.0673986090489959	93529	869	99.499	9.24020456377348	0.0971897710400875	89770.394	1	0.002	**	0.07940161	0.06230177;0.09941495	0.0007761	***
DNA	hAT-Charlie	MER107	33	0.0322341173712589	93529	337	40.919	6.05070657444649	0.0399693287489255	89770.394	108	0.216	ns	0.09792285	0.06836798;0.13476804	0.2106	ns
DNA	hAT-Charlie	Charlie29b	104	0.10158630929124	93529	1420	165.26	12.1041691540936	0.161424552629523	89770.394	1	0.002	**	0.07323944	0.06023081;0.08804497	8.637e-08	***
DNA	hAT-Charlie	MER30	367	0.358482456825819	93529	4132	487.063	19.926366730819	0.475758966945378	89770.394	1	0.002	**	0.08881897	0.08031688;0.09790748	2.087e-09	***
DNA	hAT-Charlie	Charlie7	259	0.252988981792608	93529	3902	462.004	20.5788112259059	0.451281550363366	89770.394	1	0.002	**	0.06637622	0.05876429;0.07464505	2.2e-16	***
DNA	hAT-Charlie	MER1A	502	0.490349300617332	93529	3227	411.806	19.4422829515046	0.402248573884504	89770.394	1001	0.002	**	0.1555624	0.1432189;0.1685337	3.809e-06	***
DNA	hAT-Charlie	UCON34	35	0.0341877002422443	93529	339	37.401	5.60335583348021	0.0365329764788622	89770.394	389	0.778	ns	0.1032448	0.07297344;0.14065761	0.7293	ns
DNA	hAT-Charlie	Charlie1	111	0.108423849339689	93529	1930	233.889	14.215440821788	0.228460772055951	89770.394	1	0.002	**	0.05751295	0.04754589;0.06884940	2.2e-16	***
DNA	hAT-Charlie	Charlie22a	109	0.106470266468704	93529	1112	133.414	10.9247404524755	0.130317652574822	89770.394	12	0.024	*	0.09802158	0.08117706;0.11702617	0.02366	*
DNA	hAT-Charlie	Charlie4a	259	0.252988981792608	93529	2852	339.271	17.087994573927	0.331397007111042	89770.394	1	0.002	**	0.09081346	0.08051637;0.10195879	1.768e-06	***
DNA	hAT-Charlie	MER20	1897	1.85297335312964	93529	16757	1939.303	41.3955647839691	1.89429456122529	89770.394	156	0.312	ns	0.1132064	0.1084467;0.1181008	0.3105	ns
DNA	hAT-Charlie	Charlie19a	160	0.156286629678831	93529	1605	191.809	13.2671978027592	0.187357388450418	89770.394	6	0.012	*	0.09968847	0.08546285;0.11539675	0.01375	*
DNA	hAT-Charlie	MER5C	107	0.104516683597718	93529	1336	156.698	12.1471951639195	0.153061264358834	89770.394	1	0.002	**	0.08008982	0.06609712;0.09596100	1.135e-05	***
DNA	hAT-Charlie	UCON38	25	0.0244197858873173	93529	207	23.33	4.44261599025132	0.0227885441900445	89770.394	697	0.61	ns	0.1207729	0.07970391;0.17310492	0.6612	ns
DNA	hAT-Charlie	Cheshire	53	0.0517699460811128	93529	1020	121.051	10.5035576698433	0.118241580057826	89770.394	1	0.002	**	0.05196078	0.03916107;0.06741808	4.891e-13	***
DNA	hAT-Charlie	Charlie16a	122	0.119168555130109	93529	1410	164.183	12.2183795897738	0.160372548253497	89770.394	1	0.002	**	0.08652482	0.07236933;0.10242966	0.0003483	***
DNA	hAT-Charlie	Charlie31a	86	0.0840040634523716	93529	803	96.411	9.06400768066951	0.0941734390872861	89770.394	141	0.282	ns	0.1070984	0.08656097;0.13057031	0.2776	ns
DNA	hAT-Charlie	Chap1_Mam	53	0.0517699460811128	93529	484	55.652	6.73440778749314	0.0543603969680394	89770.394	384	0.768	ns	0.1095041	0.08310898;0.14077971	0.7756	ns
DNA	hAT-Charlie	Charlie15b	143	0.139681175275455	93529	1888	226.032	14.5370664957653	0.220786121747285	89770.394	1	0.002	**	0.07574153	0.06420832;0.08861229	4.9e-10	***
DNA	hAT-Charlie	Charlie26a	51	0.0498163632101274	93529	513	60.143	7.36211598331298	0.0587471673048371	89770.394	117	0.234	ns	0.0994152	0.07491953;0.12863806	0.2428	ns
DNA	hAT-Charlie	MER1B	794	0.775572399781199	93529	5366	641.381	23.4065312403334	0.626495467687739	89770.394	1001	0.002	**	0.1479687	0.1385686;0.1577534	4.53e-10	***
DNA	hAT-Charlie	MER103C	918	0.896694537782293	93529	8923	1025.682	29.3493144427303	1.00187739313902	89770.394	1	0.002	**	0.1028802	0.09665103;0.10936997	0.0003156	***
DNA	hAT-Charlie	Charlie7b_Mars	0	0	93529	59	7.592	2.73294804286598	0.00741580057826053	89770.394	1	0.002	**	0	0.0000000;0.0606089	0.0006047	***
DNA	hAT-Charlie	Charlie15a	357	0.348714542470892	93529	3213	374.294	17.6066339076371	0.365607173556302	89770.394	169	0.338	ns	0.1111111	0.1004465;0.1224893	0.35	ns
DNA	hAT-Charlie	MER117	602	0.588028444166602	93529	4370	521.452	21.4414419158654	0.509349847620536	89770.394	1001	0.002	**	0.1377574	0.1276693;0.1483323	0.0002258	***
DNA	hAT-Charlie	MER5A1	1720	1.68008126904743	93529	15942	1793.377	38.2753167311633	1.75175529420958	89770.394	32	0.064	ns	0.1078911	0.1031157;0.1128101	0.06727	ns
DNA	hAT-Charlie	Charlie8	438	0.4278346487458	93529	4378	541.081	21.7901181329576	0.528523286707822	89770.394	1	0.002	**	0.1000457	0.09131215;0.10931681	1.244e-06	***
DNA	hAT-Charlie	Charlie3	49	0.047862780339142	93529	337	47.986	6.8473856829224	0.0468723138235524	89770.394	606	0.792	ns	0.1454006	0.1095433;0.1876320	0.8761	ns
DNA	hAT-Charlie	Charlie5	162	0.158240212549816	93529	2568	314.355	16.0425789491384	0.307059271704306	89770.394	1	0.002	**	0.06308411	0.05398903;0.07319023	2.2e-16	***
DNA	hAT-Charlie	Charlie4z	597	0.583144486989138	93529	5940	679.334	24.7540543589774	0.663567633038993	89770.394	1	0.002	**	0.1005051	0.09297219;0.10843278	0.0007114	***
DNA	hAT-Charlie	MER30B	30	0.0293037430647808	93529	223	25.027	4.74391987451048	0.0244461592560756	89770.394	872	0.26	ns	0.1345291	0.09264107;0.18644780	0.2884	ns
DNA	hAT-Charlie	Charlie13b	37	0.0361412831132297	93529	404	47.08	6.56068918960825	0.045987340782996	89770.394	66	0.132	ns	0.09158416	0.06530433;0.12402565	0.1214	ns
DNA	hAT-Charlie	Charlie10b	30	0.0293037430647808	93529	273	30.857	5.18801180284569	0.030140853324998	89770.394	481	0.962	ns	0.1098901	0.07538138;0.15314807	1	ns
DNA	hAT-Charlie	Charlie2b	200	0.195358287098539	93529	3650	425.391	19.4507699449521	0.415518285535672	89770.394	1	0.002	**	0.05479452	0.04763355;0.06267846	2.2e-16	***
DNA	hAT-Charlie	Charlie7a	146	0.142611549581933	93529	1424	168.475	11.9877888737699	0.164564937094632	89770.394	36	0.072	ns	0.1025281	0.08725413;0.11946326	0.0649	ns
DNA	hAT-Charlie	tot	17295	16.8936078768461	93529	266107	22023.765	109.039411995702	21.5126250293037	89770.394	1	0.002	**	0.06499265	0.06405890;0.06593589	2.2e-16	***
DNA	hAT-Charlie	MER5A	3441	3.36113932953036	93529	34906	3791.563	53.6622928383858	3.70356626553098	89770.394	1	0.002	**	0.09857904	0.09547102;0.10175404	1.012e-09	***
DNA	hAT-Charlie	Charlie4	69	0.0673986090489959	93529	917	109.802	9.52667589212279	0.107253653199969	89770.394	1	0.002	**	0.07524537	0.05901401;0.09426500	1.435e-05	***
DNA	hAT-Charlie	MER58A	1292	1.26201453465656	93529	13479	1563.023	36.5053573070051	1.5267474798781	89770.394	1	0.002	**	0.09585281	0.09093352;0.10094735	7.994e-14	***
DNA	hAT-Charlie	MER119	86	0.0840040634523716	93529	1203	150.792	11.5412276615591	0.147292334140814	89770.394	1	0.002	**	0.07148795	0.05757556;0.08753645	2.042e-09	***
DNA	hAT-Charlie	MER58B	584	0.570446198327733	93529	7005	837.28	27.005163929865	0.817847933109322	89770.394	1	0.002	**	0.08336902	0.07699847;0.09008879	2.2e-16	***
DNA	hAT-Charlie	MER33	833	0.813667265765414	93529	9580	1137.201	32.5700999447409	1.11080819723373	89770.394	1	0.002	**	0.08695198	0.08138375;0.09277281	2.2e-16	***
DNA	hAT-Charlie	MER106A	78	0.0761897319684301	93529	742	88.281	9.06698677892767	0.0862321247167305	89770.394	147	0.294	ns	0.1051213	0.08398405;0.12945538	0.257	ns
DNA	hAT-Charlie	MER58C	186	0.181683207001641	93529	2592	301.274	16.4081123274479	0.294281862936626	89770.394	1	0.002	**	0.07175926	0.06211873;0.08237997	6.246e-14	***
DNA	hAT-Charlie	Charlie11	5	0.00488395717746347	93529	104	13.714	3.6226133284312	0.0133957177463468	89770.394	5	0.01	**	0.04807692	0.01579245;0.10863596	0.008436	**
DNA	hAT-Charlie	Charlie16	118	0.115261389388138	93529	1464	178.332	12.8186619463224	0.174193170274283	89770.394	1	0.002	**	0.08060109	0.06716757;0.09574433	4.469e-07	***
DNA	hAT-Charlie	Charlie30a	47	0.0459091974681566	93529	457	51.582	6.60415709162728	0.0503848558255841	89770.394	260	0.52	ns	0.1028446	0.0765494;0.1344094	0.5542	ns
DNA	MULE-MuDR	tot	156	0.15237946393686	93529	1949	236.916	14.450874429313	0.231417519731187	89770.394	1	0.002	**	0.08004105	0.06837624;0.09298700	4.229e-09	***
DNA	MULE-MuDR	Ricksha_b	11	0.0107447057904196	93529	117	15.248	3.87679320128447	0.0148941158083926	89770.394	180	0.36	ns	0.09401709	0.04787289;0.16199703	0.2741	ns
DNA	MULE-MuDR	Ricksha	30	0.0293037430647808	93529	410	52.933	6.90189446073665	0.0517045010549347	89770.394	1	0.002	**	0.07317073	0.04990967;0.10280990	0.0003865	***
DNA	MULE-MuDR	Ricksha_c	106	0.103539892162226	93529	982	114.381	10.1347201022797	0.11172638118309	89770.394	232	0.464	ns	0.107943	0.08922394;0.12904874	0.4263	ns
DNA	MULE-MuDR	Ricksha_0	25	0.0244197858873173	93529	384	47.794	6.48178814661337	0.0466847698679378	89770.394	1	0.002	**	0.06510417	0.04257160;0.09460891	0.0001913	***
DNA	MULE-MuDR	Ricksha_a	4	0.00390716574197077	93529	56	7.11711711711712	2.61092534546979	0.00695193904539845	89770.394	151	0.302	ns	0.07142857	0.01980393;0.17290470	0.3123	ns
DNA	Merlin	tot	3	0.00293037430647808	93529	57	6.71871871871872	2.51567430212032	0.00656278690192889	89770.394	96	0.192	ns	0.05263158	0.01098826;0.14619906	0.151	ns
DNA	Merlin	Merlin1_HS	3	0.00293037430647808	93529	57	6.71871871871872	2.51567430212032	0.00656278690192889	89770.394	96	0.192	ns	0.05263158	0.01098826;0.14619906	0.151	ns
DNA	hAT-Tip100?	tot	248	0.242244276002188	93529	2411	279.315	15.3962599296004	0.272832499804642	89770.394	20	0.04	*	0.1028619	0.09101675;0.11568136	0.04844	*
DNA	hAT-Tip100?	hAT-N1_Mam	21	0.0205126201453466	93529	239	28.449	4.99763697915079	0.0277887395483316	89770.394	73	0.146	ns	0.08786611	0.05521439;0.13117584	0.1611	ns
DNA	hAT-Tip100?	Eutr15	48	0.0468859889036493	93529	657	76.658	8.17323912765544	0.0748788778619989	89770.394	1	0.002	**	0.07305936	0.05435637;0.09570157	0.0003198	***
DNA	hAT-Tip100?	UCON23	1	0.000976791435492694	93529	31	3.56160164271047	1.67313698188814	0.0034789419812363	89770.394	96	0.192	ns	0.03225806	0.0008163701;0.1670211162	0.2526	ns
DNA	hAT-Tip100?	MamRep1879	179	0.174845666953192	93529	1484	171.411	12.234613388447	0.167432796749238	89770.394	745	0.514	ns	0.1206199	0.1044760;0.1382817	0.5423	ns
DNA	DNA	X24_DNA	61	0.0595842775650543	93529	456	51.301	6.82209205009284	0.0501103774322107	89770.394	920	0.164	ns	0.1337719	0.1038929;0.1684964	0.1586	ns
DNA	DNA	X2a_DNA	55	0.0537235289520981	93529	412	46.504	6.31520909122301	0.0454247089161522	89770.394	925	0.154	ns	0.1334951	0.1021741;0.1701932	0.1856	ns
DNA	DNA	X34_DNA	11	0.0107447057904196	93529	99	11.024	3.22673764595696	0.0107681487848715	89770.394	564	0.876	ns	0.1111111	0.05678861;0.19011643	1	ns
DNA	DNA	Eulor9B	1	0.000976791435492694	93529	27	3.42663891779396	1.65172827533026	0.0033471115474271	89770.394	115	0.23	ns	0.03703704	0.0009372571;0.1897056174	0.2449	ns
DNA	DNA	Eulor9A	10	0.00976791435492694	93529	123	14.582	3.60142280859194	0.0142435727123545	89770.394	121	0.242	ns	0.08130081	0.03967595;0.14443432	0.2627	ns
DNA	DNA	MER126	23	0.022466203016332	93529	267	30.991	5.10264205642094	0.0302717433773541	89770.394	68	0.136	ns	0.08614232	0.05539081;0.12645159	0.1509	ns
DNA	DNA	UCON78	15	0.0146518715323904	93529	179	20.873	4.30643894841393	0.020388567633039	89770.394	99	0.198	ns	0.08379888	0.04766069;0.13444640	0.1997	ns
DNA	DNA	MER125	22	0.0214894115808393	93529	140	16.461	3.89276670667954	0.0160789638196452	89770.394	941	0.122	ns	0.1571429	0.1011783;0.2281948	0.1485	ns
DNA	DNA	Eulor11	6	0.00586074861295616	93529	101	11.651	3.2251512523602	0.0113805970149254	89770.394	45	0.09	ns	0.05940594	0.02211057;0.12482644	0.08585	ns
DNA	DNA	X2b_DNA	16	0.0156286629678831	93529	185	20.575	4.37670315768966	0.0200974837852622	89770.394	183	0.366	ns	0.08648649	0.05024387;0.13664922	0.3486	ns
DNA	DNA	tot	619	0.604633898569977	93529	6503	737.963	25.8549436106349	0.720835938110495	89770.394	1	0.002	**	0.09518684	0.08815987;0.10257919	2.205e-06	***
DNA	DNA	X30_DNA	81	0.0791201062749082	93529	758	85.476	8.53758246310478	0.0834922247401735	89770.394	320	0.64	ns	0.1068602	0.08577175;0.13106221	0.6461	ns
DNA	DNA	X23_DNA	8	0.00781433148394155	93529	59	7.236	2.49449925366326	0.00706806282722513	89770.394	702	0.6	ns	0.1355932	0.06040351;0.24980403	0.6927	ns
DNA	DNA	Eutr2	23	0.022466203016332	93529	230	27.837	4.91982069141098	0.0271909431898101	89770.394	180	0.36	ns	0.1	0.06445368;0.14626589	0.3638	ns
DNA	DNA	UCON99	3	0.00293037430647808	93529	56	6.33299798792757	2.34462331203186	0.00618601819560011	89770.394	111	0.222	ns	0.05357143	0.01118697;0.14867445	0.2051	ns
DNA	DNA	MER135	61	0.0595842775650543	93529	818	88.837	8.71058581872111	0.0867752207548644	89770.394	2	0.004	**	0.07457213	0.05751883;0.09476321	0.001325	**
DNA	DNA	UCON8	19	0.0185590372743612	93529	206	24.176	4.59784342536413	0.0236149097444714	89770.394	153	0.306	ns	0.09223301	0.0564468;0.1402846	0.3288	ns
DNA	DNA	MARE8	31	0.0302805345002735	93529	218	25.543	4.80929103717797	0.0249501836367899	89770.394	890	0.224	ns	0.1422018	0.09870811;0.19573238	0.2466	ns
DNA	DNA	MER136	5	0.00488395717746347	93529	28	3.6976506639428	1.73219974234185	0.0036118334999832	89770.394	820	0.364	ns	0.1785714	0.06064291;0.36893335	0.4074	ns
DNA	DNA	Eulor1	13	0.012698288661405	93529	86	9.944	2.96203268679427	0.00971321403453935	89770.394	887	0.23	ns	0.1511628	0.08301694;0.24461264	0.3094	ns
DNA	DNA	Eutr2B	32	0.0312573259357662	93529	433	47.907	6.62738811850289	0.0467951473001485	89770.394	11	0.022	*	0.073903	0.05109599;0.10272946	0.01395	*
DNA	DNA	MER130	23	0.022466203016332	93529	181	21.401	4.42807032541341	0.0209043135109791	89770.394	693	0.618	ns	0.1270718	0.08228653;0.18454741	0.7293	ns
DNA	DNA	Eutr11	52	0.0507931546456201	93529	597	73.581	7.9552954518186	0.0718732906149879	89770.394	4	0.008	**	0.08710218	0.06573514;0.11265469	0.006078	**
DNA	DNA	X9a_DNA	62	0.060561069000547	93529	695	79.888	8.3047230191274	0.0780339141986403	89770.394	20	0.04	*	0.08920863	0.06907878;0.11290339	0.03222	*
DNA	DNA	Eulor9C	9	0.00879112291943424	93529	107	12.404	3.28566273064958	0.0121161209658514	89770.394	181	0.362	ns	0.08411215	0.03918444;0.15367207	0.3657	ns
DNA	DNA	UCON97	3	0.00293037430647808	93529	42	4.96084337349398	2.06367796063054	0.0048457093200496	89770.394	259	0.518	ns	0.07142857	0.01497969;0.19483120	0.4752	ns
DNA	hAT	tot	1043	1.01879346721888	93529	8917	1023.424	30.5181844739097	0.999671798077674	89770.394	737	0.53	ns	0.1169676	0.1103669;0.1238196	0.5171	ns
DNA	hAT	MER53	665	0.649566304602641	93529	5855	675.645	24.3067849538929	0.659964249433461	89770.394	343	0.686	ns	0.1135781	0.1055593;0.1219842	0.6825	ns
DNA	hAT	MamRep38	284	0.277408767679925	93529	2128	251.187	15.192130588954	0.245357310307103	89770.394	987	0.03	*	0.1334586	0.1192872;0.1486478	0.02897	*
DNA	hAT	UCON73	24	0.0234429944518246	93529	248	27.244	5.05291955170434	0.0266117058685629	89770.394	308	0.616	ns	0.09677419	0.06299357;0.14056660	0.6111	ns
DNA	hAT	MamRep1894	86	0.0840040634523716	93529	686	77.693	8.78270384829677	0.0758898569977338	89770.394	836	0.332	ns	0.1253644	0.1015110;0.1524934	0.3061	ns
DNA	Kolobok	tot	23	0.022466203016332	93529	232	27.607	4.91637282167676	0.0269662811596468	89770.394	206	0.412	ns	0.09913793	0.06388862;0.14503757	0.4167	ns
DNA	Kolobok	UCON29	23	0.022466203016332	93529	232	27.607	4.91637282167676	0.0269662811596468	89770.394	206	0.412	ns	0.09913793	0.06388862;0.14503757	0.4167	ns
DNA	hAT-Tip100	MER115	360	0.35164491677737	93529	2520	305.678	16.4107168529479	0.298583652418536	89770.394	1001	0.002	**	0.1428571	0.1294173;0.1571326	0.001211	**
DNA	hAT-Tip100	MamRep488	71	0.0693521919199812	93529	494	56.401	6.67493473778986	0.0550920137532234	89770.394	989	0.026	*	0.1437247	0.1139868;0.1778022	0.04715	*
DNA	hAT-Tip100	MamTip3B	70	0.0683754004844885	93529	824	97.206	9.24743635171819	0.0949499882785028	89770.394	5	0.01	**	0.08495146	0.06682058;0.10611364	0.002916	**
DNA	hAT-Tip100	Arthur1C	77	0.0752129405329374	93529	710	83.871	8.99696083709962	0.0819244744862077	89770.394	234	0.468	ns	0.1084507	0.08653985;0.13367506	0.4501	ns
DNA	hAT-Tip100	FordPrefect_a	43	0.0420020317261858	93529	281	33.992	5.38896808090167	0.0332030944752676	89770.394	960	0.084	ns	0.1530249	0.1130115;0.2005372	0.09988	ns
DNA	hAT-Tip100	Arthur2	78	0.0761897319684301	93529	989	116.306	9.84821564301632	0.113606704696413	89770.394	1	0.002	**	0.07886754	0.06283798;0.09745488	9.221e-05	***
DNA	hAT-Tip100	EuthAT-N1a	2	0.00195358287098539	93529	46	4.83484390735146	2.10771298640736	0.00472263412064494	89770.394	136	0.272	ns	0.04347826	0.005309483;0.148386776	0.2298	ns
DNA	hAT-Tip100	Arthur1	198	0.193404704227553	93529	2337	282.942	15.8865042415572	0.276375322341174	89770.394	1	0.002	**	0.08472401	0.07374587;0.09675569	1.878e-08	***
DNA	hAT-Tip100	MamTip2b	849	0.829295928733297	93529	6730	735.677	24.7024468804587	0.718602992888958	89770.394	1001	0.002	**	0.1261516	0.1183081;0.1343205	1.435e-05	***
DNA	hAT-Tip100	MER97a	26	0.02539657732281	93529	277	35.112	5.78955740752045	0.0342971008830195	89770.394	58	0.116	ns	0.09386282	0.06223328;0.13450323	0.1042	ns
DNA	hAT-Tip100	MamTip1b	56	0.0547003203875908	93529	440	52.534	6.6151798618484	0.0513147612721732	89770.394	732	0.54	ns	0.1272727	0.09759089;0.16207327	0.6066	ns
DNA	hAT-Tip100	Zaphod	160	0.156286629678831	93529	2282	273.022	15.9476595099044	0.266685551301086	89770.394	1	0.002	**	0.07011394	0.05997577;0.08137175	7.57e-15	***
DNA	hAT-Tip100	MER45B	141	0.13772759240447	93529	1314	162.619	11.7535520156668	0.158844846448386	89770.394	30	0.06	ns	0.1073059	0.0910836;0.1253078	0.07162	ns
DNA	hAT-Tip100	EuthAT-N1	10	0.00976791435492694	93529	78	8.776	2.89105208915063	0.00857232163788388	89770.394	741	0.522	ns	0.1282051	0.06322773;0.22316215	0.5929	ns
DNA	hAT-Tip100	FordPrefect	109	0.106470266468704	93529	599	78.094	8.38722299152166	0.0762815503633664	89770.394	1001	0.002	**	0.1819699	0.1518688;0.2152452	0.0003298	***
DNA	hAT-Tip100	Zaphod3	112	0.109400640775182	93529	1217	141.739	11.2864637182451	0.138449441275299	89770.394	3	0.006	**	0.09202958	0.07637918;0.10968226	0.00728	**
DNA	hAT-Tip100	MER91B	198	0.193404704227553	93529	1442	172.359	12.5204185185592	0.168358795030085	89770.394	986	0.032	*	0.1373093	0.1199511;0.1561593	0.04227	*
DNA	hAT-Tip100	Arthur1A	122	0.119168555130109	93529	1160	135.962	11.2590106724046	0.132806517152458	89770.394	122	0.244	ns	0.1051724	0.08810601;0.12426946	0.2177	ns
DNA	hAT-Tip100	MER96B	225	0.219778072985856	93529	2150	260.29	14.8907230728945	0.254249042744393	89770.394	11	0.022	*	0.1046512	0.09202521;0.11836593	0.01889	*
DNA	hAT-Tip100	Zaphod5a	10	0.00976791435492694	93529	78	9.013	2.96911546536113	0.00880382120809565	89770.394	716	0.572	ns	0.1282051	0.06322773;0.22316215	0.7221	ns
DNA	hAT-Tip100	ORSL	133	0.129913260920528	93529	1214	145.903	10.8731695846619	0.14251680081269	89770.394	131	0.262	ns	0.1095552	0.09253598;0.12849095	0.2699	ns
DNA	hAT-Tip100	MER97d	7	0.00683754004844886	93529	137	16.738	3.95081826524139	0.0163495350472767	89770.394	6	0.012	*	0.05109489	0.02078679;0.10244103	0.008502	**
DNA	hAT-Tip100	Zaphod4a	24	0.0234429944518246	93529	373	44.292	6.24096832916862	0.0432640462608424	89770.394	1	0.002	**	0.06434316	0.04165741;0.09422724	0.0007219	***
DNA	hAT-Tip100	hAT-N1a_Mam	50	0.0488395717746347	93529	461	52.494	6.99248588549586	0.0512756896147535	89770.394	400	0.8	ns	0.1084599	0.08157938;0.14048384	0.7695	ns
DNA	hAT-Tip100	ORSL-2a	40	0.0390716574197077	93529	367	46.285	6.44867120888951	0.0452107915917793	89770.394	189	0.378	ns	0.1089918	0.07901535;0.14544999	0.3462	ns
DNA	hAT-Tip100	Arthur1B	219	0.2139173243729	93529	2312	275.745	15.3255619096935	0.269345354379933	89770.394	1	0.002	**	0.09472318	0.08308974;0.10739483	0.0001954	***
DNA	hAT-Tip100	MER91A	567	0.553840743924357	93529	3627	419.941	19.4904950783298	0.410194772212237	89770.394	1001	0.002	**	0.1563275	0.1446513;0.1685605	2.71e-13	***
DNA	hAT-Tip100	tot	5546	5.41728530124248	93529	53611	5771.032	67.6383613338165	5.63709463155427	89770.394	1	0.002	**	0.1034489	0.1008832;0.1060577	0.001675	**
DNA	hAT-Tip100	MER45A	428	0.418066734390873	93529	3468	415.263	19.2579515966704	0.405625341877002	89770.394	766	0.472	ns	0.1234141	0.1126439;0.1348234	0.4966	ns
DNA	hAT-Tip100	MER96	194	0.189497538485583	93529	1274	150.538	11.3465986666182	0.147044229116199	89770.394	1001	0.002	**	0.1522763	0.1329747;0.1731973	0.0002614	***
DNA	hAT-Tip100	ORSL-2b	78	0.0761897319684301	93529	709	89.055	9.10982787784511	0.0869881612878018	89770.394	121	0.242	ns	0.1100141	0.08793806;0.13539437	0.2338	ns
DNA	hAT-Tip100	MER45C	164	0.160193795420802	93529	1197	139.831	11.4662947334749	0.136585723216379	89770.394	984	0.036	*	0.1370092	0.1180222;0.1577988	0.03429	*
DNA	hAT-Tip100	MamTip2	666	0.650543096038134	93529	5239	589.695	22.3027663842042	0.576009025552864	89770.394	1001	0.002	**	0.1271235	0.1182175;0.1364472	0.001039	**
DNA	hAT-Tip100	MamTip1	99	0.0967023521137767	93529	756	87.482	9.16316755492547	0.0854516683597718	89770.394	899	0.206	ns	0.1309524	0.1077209;0.1571054	0.1909	ns
DNA	hAT-Tip100	hAT-4b_Ther	17	0.0166054544033758	93529	228	26.486	4.78232941929712	0.0258712979604595	89770.394	27	0.054	ns	0.0745614	0.04403266;0.11669728	0.04935	*
DNA	hAT-Tip100	MamTip3	138	0.134797218097992	93529	1155	138.61	11.4113153544242	0.135393060873642	89770.394	516	0.972	ns	0.1194805	0.1013293;0.1395941	1	ns
DNA	hAT-Tip100	MARE4	34	0.0332109088067516	93529	308	33.618	5.41972780215478	0.0328377744783934	89770.394	593	0.818	ns	0.1103896	0.07766974;0.15083242	0.9272	ns
DNA	hAT-Tip100	MER97b	13	0.012698288661405	93529	173	19.737	4.24898633616124	0.0192789325623193	89770.394	69	0.138	ns	0.07514451	0.04061649;0.12507152	0.1196	ns
DNA	hAT-Tip100	MamRep4096	129	0.126006095178557	93529	1259	155.488	11.6571757190902	0.151879346721888	89770.394	11	0.022	*	0.1024623	0.08625739;0.12054948	0.02311	*
DNA	hAT-Tip100	Zaphod5b	10	0.00976791435492694	93529	74	9.098	2.92008954022354	0.00888684848011253	89770.394	694	0.616	ns	0.1351351	0.06675098;0.23450980	0.7229	ns
DNA	hAT-Tip100	MER91C	251	0.245174650308666	93529	1637	188.244	13.0375013112345	0.183875126982887	89770.394	1001	0.002	**	0.1533293	0.1362034;0.1717081	3.168e-06	***
DNA	hAT-Tip100	Zaphod2	88	0.085957646323357	93529	844	100.873	9.39015687015111	0.0985318824724545	89770.394	101	0.202	ns	0.1042654	0.08446605;0.12687578	0.1846	ns
DNA	hAT-Tip100	MER97c	25	0.0244197858873173	93529	215	27.01	4.93642261848277	0.0263831366726577	89770.394	392	0.784	ns	0.1162791	0.07668024;0.16685139	0.7578	ns
DNA	hAT-Tip100	MER45R	85	0.083027272016879	93529	616	73.533	8.76091688493074	0.0718264046260842	89770.394	913	0.178	ns	0.137987	0.1117286;0.1677712	0.153	ns
DNA	PiggyBac	tot	145	0.141634758146441	93529	2114	255.913	14.584654371741	0.249973626631242	89770.394	1	0.002	**	0.06859035	0.05818341;0.08021172	2.071e-15	***
DNA	PiggyBac	MER75B	10	0.00976791435492694	93529	114	14.014	3.5789122107999	0.0136887551769946	89770.394	173	0.346	ns	0.0877193	0.04286914;0.15540579	0.3171	ns
DNA	PiggyBac	MER85	76	0.0742361490974447	93529	902	106.053	9.53525626882211	0.103591662108307	89770.394	2	0.004	**	0.08425721	0.06695739;0.10432685	0.001579	**
DNA	PiggyBac	MER75	39	0.0380948659842151	93529	475	58.27	7.27433955875143	0.0569176369461593	89770.394	5	0.01	**	0.08210526	0.05903466;0.11053240	0.006229	**
DNA	PiggyBac	Looper	12	0.0117214972259123	93529	531	67.062	7.52627403173714	0.065505587247011	89770.394	1	0.002	**	0.02259887	0.01173041;0.03914269	2.2e-16	***
DNA	PiggyBac	MER75A	11	0.0107447057904196	93529	92	11.201	3.03476668111552	0.0109410408689537	89770.394	541	0.922	ns	0.1195652	0.06122334;0.20387180	1	ns
DNA	TcMar-Pogo	tot	3	0.00293037430647808	93529	37	4.19635627530364	1.86524412503805	0.00409896486999262	89770.394	381	0.762	ns	0.08108108	0.01704353;0.21909621	0.7943	ns
DNA	TcMar-Pogo	MER132	3	0.00293037430647808	93529	37	4.19635627530364	1.86524412503805	0.00409896486999262	89770.394	381	0.762	ns	0.08108108	0.01704353;0.21909621	0.7943	ns
DNA	TcMar-Tigger	Tigger18a	83	0.0810736891458936	93529	1259	159.333	12.0326595520648	0.155635109791357	89770.394	1	0.002	**	0.06592534	0.05284781;0.08107165	2.724e-12	***
DNA	TcMar-Tigger	Tigger17c	30	0.0293037430647808	93529	342	41.801	6.03372230093537	0.0408308587950301	89770.394	21	0.042	*	0.0877193	0.05996664;0.12285568	0.057	ns
DNA	TcMar-Tigger	X12_DNA	120	0.117214972259123	93529	1374	156.519	11.8252896994736	0.152886418691881	89770.394	2	0.004	**	0.08733624	0.07293907;0.10352550	0.001653	**
DNA	TcMar-Tigger	MER6	78	0.0761897319684301	93529	812	99.139	9.28374207240092	0.0968381261233102	89770.394	17	0.034	*	0.09605911	0.0766716;0.1184349	0.02419	*
DNA	TcMar-Tigger	Tigger17b	6	0.00586074861295616	93529	90	11.518	3.29006086577446	0.0112506837540048	89770.394	57	0.114	ns	0.06666667	0.02485667;0.13947570	0.08353	ns
DNA	TcMar-Tigger	Tigger12	67	0.0654450261780105	93529	876	103.017	9.26026260229503	0.100626123310151	89770.394	1	0.002	**	0.07648402	0.05976272;0.09611713	8.037e-05	***
DNA	TcMar-Tigger	MER44B	141	0.13772759240447	93529	2126	257.909	15.2350525376786	0.251923302336485	89770.394	1	0.002	**	0.06632173	0.05611254;0.07774529	2.2e-16	***
DNA	TcMar-Tigger	MER47B	70	0.0683754004844885	93529	618	73.221	7.95571822354542	0.0715216456982105	89770.394	366	0.732	ns	0.1132686	0.08936992;0.14093340	0.7556	ns
DNA	TcMar-Tigger	X6b_DNA	112	0.109400640775182	93529	959	107.94	10.0664658015479	0.105434867547081	89770.394	676	0.652	ns	0.1167883	0.09714125;0.13882241	0.6826	ns
DNA	TcMar-Tigger	Tigger3a	433	0.422950691568336	93529	5323	644.109	23.5183381902555	0.629160154723763	89770.394	1	0.002	**	0.08134511	0.07413856;0.08901447	2.2e-16	***
DNA	TcMar-Tigger	Tigger4b	141	0.13772759240447	93529	2520	301.289	16.536593903762	0.294296514808158	89770.394	1	0.002	**	0.05595238	0.04730103;0.06565268	2.2e-16	***
DNA	TcMar-Tigger	UCON11	5	0.00488395717746347	93529	45	5.43029087261785	2.15848126727374	0.00530426161660727	89770.394	556	0.892	ns	0.1111111	0.03707666;0.24053581	1	ns
DNA	TcMar-Tigger	Tigger22N1	86	0.0840040634523716	93529	1102	128.665	10.513387004496	0.125678870047667	89770.394	1	0.002	**	0.07803993	0.06289295;0.09548317	2.882e-05	***
DNA	TcMar-Tigger	MER47A	188	0.183636789872626	93529	2589	310.316	16.9569951254249	0.303114011096351	89770.394	1	0.002	**	0.07261491	0.06291354;0.08329553	3.631e-15	***
DNA	TcMar-Tigger	Tigger17	7	0.00683754004844886	93529	54	7.86386386386386	2.60596769372281	0.0076813548721027	89770.394	465	0.93	ns	0.1296296	0.05374299;0.24901219	0.849	ns
DNA	TcMar-Tigger	Tigger21a	6	0.00586074861295616	93529	169	21.405	4.40549468089378	0.0209082206767211	89770.394	1	0.002	**	0.03550296	0.01313843;0.07567040	6.944e-05	***
DNA	TcMar-Tigger	X9b_DNA	34	0.0332109088067516	93529	601	66.151	7.72164638032737	0.0646157302492772	89770.394	1	0.002	**	0.05657238	0.03949249;0.07816009	8.211e-06	***
DNA	TcMar-Tigger	Tigger3c	187	0.182659998437134	93529	2327	278.033	16.4957576673829	0.27158025318434	89770.394	1	0.002	**	0.08036098	0.06963433;0.09215750	1.143e-09	***
DNA	TcMar-Tigger	Tigger19b	288	0.281315933421896	93529	3538	397.599	18.5938681002886	0.388371297960459	89770.394	1	0.002	**	0.08140192	0.07259878;0.09090379	1.422e-09	***
DNA	TcMar-Tigger	MER44C	91	0.0888880206298351	93529	1091	139.82	10.7963957949939	0.136574978510588	89770.394	1	0.002	**	0.08340972	0.06768557;0.10142171	3.624e-06	***
DNA	TcMar-Tigger	Tigger3b	313	0.305735719309213	93529	6279	789.73	26.4258476765727	0.771401500351645	89770.394	1	0.002	**	0.0498487	0.04459623;0.05552415	2.2e-16	***
DNA	TcMar-Tigger	UCON39	10	0.00976791435492694	93529	107	11.765	3.24041282482267	0.0114919512385715	89770.394	361	0.722	ns	0.09345794	0.04573196;0.16516192	0.7565	ns
DNA	TcMar-Tigger	Tigger12A	51	0.0498163632101274	93529	744	85.748	8.33726609902827	0.0837579120106275	89770.394	1	0.002	**	0.06854839	0.05146120;0.08914662	2.6e-05	***
DNA	TcMar-Tigger	Tigger17a	248	0.242244276002188	93529	2389	305.545	16.2050170495923	0.298453739157615	89770.394	1	0.002	**	0.1038091	0.09186028;0.11673894	0.0003347	***
DNA	TcMar-Tigger	Tigger1a_Mars	2	0.00195358287098539	93529	44	3.84060913705584	1.76171330667519	0.00375147411215113	89770.394	242	0.484	ns	0.04545455	0.005552952;0.154731578	0.4314	ns
DNA	TcMar-Tigger	MER44A	169	0.165077752598265	93529	2334	278.514	15.9234845860245	0.272050089864812	89770.394	1	0.002	**	0.07240788	0.06222147;0.08368244	1.045e-13	***
DNA	TcMar-Tigger	Tigger4a	197	0.192427912792061	93529	3497	415.881	19.2369670140566	0.406228998984137	89770.394	1	0.002	**	0.056334	0.04892282;0.06449731	2.2e-16	***
DNA	TcMar-Tigger	Tigger1a_Art	16	0.0156286629678831	93529	302	35.361	5.61285873536678	0.0345403219504571	89770.394	1	0.002	**	0.05298013	0.03058238;0.08461226	0.0002175	***
DNA	TcMar-Tigger	Tigger6a	46	0.0449324060326639	93529	674	86.772	9.05527547974185	0.084758146440572	89770.394	1	0.002	**	0.06824926	0.05039685;0.08998836	4.956e-07	***
DNA	TcMar-Tigger	Tigger10	89	0.0869344377588497	93529	1450	168.63	11.8779706257503	0.164716339767133	89770.394	1	0.002	**	0.06137931	0.04957920;0.07499241	1.881e-12	***
DNA	TcMar-Tigger	MER2	552	0.539188872391967	93529	9067	1062.493	30.4325827542306	1.03783406267094	89770.394	1	0.002	**	0.06088011	0.05604498;0.06599969	2.2e-16	***
DNA	TcMar-Tigger	Tigger7	194	0.189497538485583	93529	2944	351.177	17.27814241188	0.343026685942018	89770.394	1	0.002	**	0.06589674	0.05719981;0.07546802	2.2e-16	***
DNA	TcMar-Tigger	Tigger8	68	0.0664218176135032	93529	938	112.814	9.9818355546984	0.110195749003673	89770.394	1	0.002	**	0.07249467	0.05673143;0.09100214	2.169e-06	***
DNA	TcMar-Tigger	Tigger11a	26	0.02539657732281	93529	421	52.621	6.84369747981273	0.051399742127061	89770.394	1	0.002	**	0.06175772	0.04073516;0.08918256	3.227e-05	***
DNA	TcMar-Tigger	MER47C	65	0.0634914433070251	93529	762	83.791	8.68900557128478	0.0818463311713683	89770.394	15	0.03	*	0.08530184	0.06644932;0.10743389	0.02777	*
DNA	TcMar-Tigger	Tigger2	216	0.210986950066422	93529	2729	360.919	17.6402272268987	0.352542588106587	89770.394	1	0.002	**	0.07914987	0.06929321;0.08991994	2.2e-16	***
DNA	TcMar-Tigger	X1_DNA	48	0.0468859889036493	93529	676	84.213	8.77123512200908	0.0822585371571462	89770.394	1	0.002	**	0.07100592	0.05281493;0.09304386	8.678e-06	***
DNA	TcMar-Tigger	Tigger4	112	0.109400640775182	93529	1445	184.232	12.8071151395698	0.17995623974369	89770.394	1	0.002	**	0.07750865	0.06424555;0.09251801	1.756e-09	***
DNA	TcMar-Tigger	Tigger3	76	0.0742361490974447	93529	1147	142.861	11.3053744073556	0.139545401265922	89770.394	1	0.002	**	0.06625981	0.05255694;0.08223512	1.277e-10	***
DNA	TcMar-Tigger	X6a_DNA	113	0.110377432210674	93529	979	112.357	10.2921075819522	0.109749355317653	89770.394	549	0.906	ns	0.1154239	0.09607762;0.13711645	0.9202	ns
DNA	TcMar-Tigger	Tigger19a	332	0.324294756583574	93529	3579	407.056	18.8090042969489	0.397608814565914	89770.394	1	0.002	**	0.09276334	0.08345493;0.10274288	5.558e-05	***
DNA	TcMar-Tigger	Tigger16a	168	0.164100961162773	93529	1789	203.548	13.3912292572796	0.198823943111667	89770.394	4	0.008	**	0.09390721	0.08078514;0.10837780	0.007329	**
DNA	TcMar-Tigger	X10b_DNA	28	0.0273501601937954	93529	298	31.83	5.52898450618826	0.0310912713917324	89770.394	284	0.568	ns	0.09395973	0.06334621;0.13293188	0.573	ns
DNA	TcMar-Tigger	X11_DNA	24	0.0234429944518246	93529	268	30.015	5.11418907842972	0.0293183949363132	89770.394	137	0.274	ns	0.08955224	0.05822191;0.13031494	0.2861	ns
DNA	TcMar-Tigger	MamRep434	220	0.214894115808393	93529	2112	236.952	14.199694620918	0.231452684222865	89770.394	127	0.254	ns	0.1041667	0.09145798;0.11798539	0.2552	ns
DNA	TcMar-Tigger	Tigger5	50	0.0488395717746347	93529	537	64.107	7.35089019007806	0.0626191685551301	89770.394	33	0.066	ns	0.09310987	0.06989825;0.12091039	0.06222	ns
DNA	TcMar-Tigger	Tigger2b_Pri	144	0.140657966710948	93529	2104	256.11	14.7286398840094	0.250166054544034	89770.394	1	0.002	**	0.06844106	0.05802143;0.08008144	1.164e-15	***
DNA	TcMar-Tigger	MER6A	121	0.118191763694616	93529	1009	124.021	10.4957476970304	0.121142650621239	89770.394	406	0.812	ns	0.1199207	0.1005117;0.1415775	0.8106	ns
DNA	TcMar-Tigger	Tigger20a	97	0.0947487692427913	93529	1356	158.115	11.4459943118012	0.154445377822927	89770.394	1	0.002	**	0.07153392	0.05838880;0.08657029	4.359e-08	***
DNA	TcMar-Tigger	Tigger6b	9	0.00879112291943424	93529	174	20.593	4.31786926562107	0.020115066031101	89770.394	6	0.012	*	0.05172414	0.02392126;0.09591534	0.004519	**
DNA	TcMar-Tigger	Tigger3d	54	0.0527467375166055	93529	636	71.395	8.01043957234196	0.0697380245370009	89770.394	19	0.038	*	0.08490566	0.06442578;0.10933235	0.0278	*
DNA	TcMar-Tigger	UCON33	18	0.0175822458388685	93529	133	15.74	3.70514886720199	0.015374697194655	89770.394	774	0.456	ns	0.1353383	0.08222475;0.20543600	0.5033	ns
DNA	TcMar-Tigger	MERX	38	0.0371180745487224	93529	436	49.26	6.71651036711115	0.0481167461123701	89770.394	56	0.112	ns	0.08715596	0.06241448;0.11766561	0.0957	ns
DNA	TcMar-Tigger	MER6C	13	0.012698288661405	93529	160	18.436	4.00098886675682	0.0180081269047433	89770.394	104	0.208	ns	0.08125	0.04397153;0.13493234	0.2147	ns
DNA	TcMar-Tigger	Tigger9b	64	0.0625146518715324	93529	754	92.527	9.41657809094911	0.0903795811518325	89770.394	1	0.002	**	0.08488064	0.06598021;0.10709970	0.001044	**
DNA	TcMar-Tigger	Tigger6	27	0.0263733687583027	93529	230	26.249	4.81041985060963	0.0256397983902477	89770.394	622	0.76	ns	0.1173913	0.07880426;0.16618742	0.8359	ns
DNA	TcMar-Tigger	Tigger2a	262	0.255919356099086	93529	3318	401.737	18.2972845422927	0.392413260920528	89770.394	1	0.002	**	0.07896323	0.07001053;0.08866601	4.299e-15	***
DNA	TcMar-Tigger	Tigger17d	29	0.0283269516292881	93529	331	40.084	5.86270546039244	0.0391537079002891	89770.394	31	0.062	ns	0.08761329	0.05946137;0.12340255	0.0636	ns
DNA	TcMar-Tigger	Tigger16b	103	0.100609517855747	93529	1329	148.537	11.6023810593449	0.145089669453778	89770.394	1	0.002	**	0.07750188	0.06369707;0.09320777	4.105e-05	***
DNA	TcMar-Tigger	MER46C	220	0.214894115808393	93529	2812	335.358	16.9347164316566	0.327574822223959	89770.394	1	0.002	**	0.07823613	0.06857569;0.08878476	1.648e-12	***
DNA	TcMar-Tigger	Tigger5b	158	0.154333046807846	93529	2766	308.638	16.4107973685092	0.301474955067594	89770.394	1	0.002	**	0.0571222	0.04876517;0.06643097	2.2e-16	***
DNA	TcMar-Tigger	tot	7724	7.54473704774557	93529	125710	12572.914	90.1316721376139	12.2811147143862	89770.394	1	0.002	**	0.061443	0.06012167;0.06278461	2.2e-16	***
DNA	TcMar-Tigger	Tigger9a	39	0.0380948659842151	93529	1026	117.131	10.610863745682	0.114412557630695	89770.394	1	0.002	**	0.0380117	0.02716710;0.05159912	2.2e-16	***
DNA	TcMar-Tigger	MamRep137	219	0.2139173243729	93529	2459	300.044	15.8402960508628	0.29308040947097	89770.394	1	0.002	**	0.08906059	0.07809386;0.10101707	2.181e-07	***
DNA	TcMar-Tigger	Tigger15a	356	0.347737751035399	93529	4828	558.604	21.6454547124728	0.545639603031961	89770.394	1	0.002	**	0.07373654	0.06652064;0.08147280	2.2e-16	***
DNA	TcMar-Tigger	MER8	139	0.135774009533484	93529	1941	225.604	14.1974205668055	0.220368055012894	89770.394	1	0.002	**	0.07161257	0.06053820;0.08400111	7.88e-11	***
DNA	TcMar-Tigger	X26_DNA	63	0.0615378604360397	93529	957	112.009	9.72705168766644	0.109409431898101	89770.394	1	0.002	**	0.06583072	0.05095336;0.08344360	1.495e-07	***
DNA	TcMar-Tigger	Tigger13a	193	0.18852074705009	93529	3113	374.474	18.2515326053031	0.365782996014691	89770.394	1	0.002	**	0.06199807	0.05378096;0.07104953	2.2e-16	***
DNA	TcMar-Tigger	Tigger23a	54	0.0527467375166055	93529	583	64.733	7.62324240889825	0.0632306399937485	89770.394	90	0.18	ns	0.09262436	0.07034846;0.11912572	0.1664	ns
DNA	TcMar-Tigger	MER2B	119	0.116238180823631	93529	1710	197.64	13.6171151800161	0.193053059310776	89770.394	1	0.002	**	0.06959064	0.05798475;0.08269847	2.912e-10	***
DNA	TcMar-Tigger	Tigger12c	70	0.0683754004844885	93529	859	98.438	9.19536354423852	0.0961533953270298	89770.394	4	0.008	**	0.0814901	0.06407398;0.10183826	0.001853	**
DNA	TcMar-Tigger	MER127	22	0.0214894115808393	93529	211	24.296	4.63118039292704	0.0237321247167305	89770.394	360	0.72	ns	0.1042654	0.06650498;0.15359773	0.7459	ns
DNA	TcMar-Tigger	MARE10	7	0.00683754004844886	93529	79	8.69369369369369	2.77482785222602	0.00849192554279684	89770.394	350	0.7	ns	0.08860759	0.03637055;0.17408069	0.7183	ns
DNA	TcMar-Tigger	Tigger14a	120	0.117214972259123	93529	1293	146.081	11.2316779507601	0.142690669688208	89770.394	12	0.024	*	0.09280742	0.07754461;0.10994938	0.02224	*
DNA	TcMar-Tigger	UCON55	26	0.02539657732281	93529	404	43.652	6.11983237910552	0.0426388997421271	89770.394	1	0.002	**	0.06435644	0.04246691;0.09287766	0.003758	**
DNA	TcMar-Tigger	MER6B	45	0.0439556145971712	93529	676	79.319	8.527951979518	0.077478119871845	89770.394	1	0.002	**	0.06656805	0.04896605;0.08806219	1.533e-05	***
DNA	TcMar-Tigger	MER44D	62	0.060561069000547	93529	638	78.836	8.10090912976616	0.077006329608502	89770.394	24	0.048	*	0.09717868	0.07531916;0.12284624	0.04681	*
DNA	TcMar-Tigger	Tigger1	804	0.785340314136126	93529	12059	1600.221	37.3507863403201	1.56308216769555	89770.394	1	0.002	**	0.0666722	0.06228346;0.07127147	2.2e-16	***
DNA	hAT?	MER121B	6	0.00586074861295616	93529	68	7.854	2.6137168009399	0.00767171993435962	89770.394	318	0.636	ns	0.08823529	0.03307248;0.18222320	0.5735	ns
DNA	hAT?	UCON69	4	0.00390716574197077	93529	28	3.31729785056295	1.56211476114043	0.00324030812940821	89770.394	768	0.468	ns	0.1428571	0.04033563;0.32665267	0.5672	ns
DNA	hAT?	tot	213	0.208056575759944	93529	2048	243.493	15.1405147265932	0.237841877002422	89770.394	19	0.038	*	0.1040039	0.09111278;0.11804063	0.03727	*
DNA	hAT?	MER121	96	0.0937719778072986	93529	927	112.137	10.1489522726355	0.109534461201844	89770.394	56	0.112	ns	0.1035599	0.08469087;0.12498927	0.1071	ns
DNA	hAT?	MER99	24	0.0234429944518246	93529	295	36.899	5.81365612997514	0.0360426271782449	89770.394	14	0.028	*	0.08135593	0.05282072;0.11863324	0.02182	*
DNA	hAT?	UCON89	4	0.00390716574197077	93529	48	5.3433734939759	2.16425187906594	0.00521936146555433	89770.394	370	0.74	ns	0.08333333	0.0231735;0.1998280	0.817	ns
DNA	hAT?	UCON105	73	0.0713057747909666	93529	638	73.651	8.05866869533307	0.0719416660154724	89770.394	497	0.994	ns	0.1144201	0.09076698;0.14170771	1	ns
DNA	hAT?	UCON80	8	0.00781433148394155	93529	44	5.00600600600601	2.03574371395364	0.00488982379269165	89770.394	950	0.104	ns	0.1818182	0.08191884;0.32713685	0.1538	ns
DNA	TcMar-Tc2	Kanga1a	71	0.0693521919199812	93529	843	103.293	9.52375203650603	0.100895717746347	89770.394	1	0.002	**	0.08422301	0.06636277;0.10505069	0.0005097	***
DNA	TcMar-Tc2	Kanga11a	74	0.0722825662264593	93529	883	104.557	9.40123045851627	0.10213038212081	89770.394	1	0.002	**	0.08380521	0.06637589;0.10406834	0.001019	**
DNA	TcMar-Tc2	MER104	170	0.166054544033758	93529	2206	259.955	14.7981742441749	0.253921817613503	89770.394	1	0.002	**	0.07706256	0.0662745;0.0889893	3.92e-10	***
DNA	TcMar-Tc2	Kanga1c	79	0.0771665234039228	93529	826	97.101	9.0265318521167	0.094847425177776	89770.394	23	0.046	*	0.09564165	0.07645178;0.11777151	0.05167	ns
DNA	TcMar-Tc2	tot	553	0.54016566382746	93529	8147	963.707	28.6978172639613	0.941340743924357	89770.394	1	0.002	**	0.06787775	0.06250972;0.07355730	2.2e-16	***
DNA	TcMar-Tc2	Kanga2_a	85	0.083027272016879	93529	1534	186.591	12.7511690174396	0.182260490740017	89770.394	1	0.002	**	0.05541069	0.04449667;0.06806303	2.2e-16	***
DNA	TcMar-Tc2	Kanga1d	46	0.0449324060326639	93529	664	80.685	8.45442205311825	0.078812416972728	89770.394	1	0.002	**	0.06927711	0.05116257;0.09132745	1.329e-05	***
DNA	TcMar-Tc2	Kanga1	47	0.0459091974681566	93529	812	95.843	9.25440408643339	0.0936186215519262	89770.394	1	0.002	**	0.05788177	0.04283572;0.07623016	8.987e-09	***
DNA	TcMar-Tc2	Kanga1b	32	0.0312573259357662	93529	379	47.856	6.47481174916979	0.0467453309369383	89770.394	10	0.02	*	0.08443272	0.05846792;0.11710356	0.0131	*
DNA	TcMar?	tot	16	0.0156286629678831	93529	168	18.82	4.07899966146582	0.0183832148159725	89770.394	294	0.588	ns	0.0952381	0.05542177;0.15005199	0.6237	ns
DNA	TcMar?	X22_DNA	3	0.00293037430647808	93529	24	3.1265690376569	1.56990183654286	0.0030540058584599	89770.394	610	0.784	ns	0.125	0.02655931;0.32361136	1	ns
DNA	TcMar?	Eulor8	13	0.012698288661405	93529	144	15.831	3.79853496335993	0.0154635852152848	89770.394	279	0.558	ns	0.09027778	0.04894811;0.14942983	0.5929	ns
SINE	tot	tot	53556	52.3130421192467	93529	1806997	65463.418	111.711246876394	63.9441060404782	89770.394	1	0.002	**	0.02963812	0.02939134;0.02988642	2.2e-16	***
SINE	Alu	AluYc	627	0.612448230053919	93529	6703	797.918	25.2272807034704	0.779399468625459	89770.394	1	0.002	**	0.09354021	0.08667267;0.10076364	3.03e-11	***
SINE	Alu	AluYd8	14	0.0136750800968977	93529	224	26.565	4.74808585846121	0.0259484644838634	89770.394	2	0.004	**	0.0625	0.03458732;0.10264174	0.006998	**
SINE	Alu	AluY	6870	6.71055716183481	93529	98084	10331.259	85.5766631990538	10.0914853090568	89770.394	1	0.002	**	0.070042	0.06845244;0.07165706	2.2e-16	***
SINE	Alu	AluYh3	59	0.0576306946940689	93529	649	81.116	8.65317406628463	0.0792334140814253	89770.394	4	0.008	**	0.09090909	0.06992404;0.11569943	0.007491	**
SINE	Alu	AluYk11	18	0.0175822458388685	93529	171	20.806	4.28844432804656	0.020323122606861	89770.394	321	0.642	ns	0.1052632	0.06358937;0.16125383	0.6391	ns
SINE	Alu	AluYe5	98	0.095725560678284	93529	1297	159.332	12.1455049005502	0.155634132999922	89770.394	1	0.002	**	0.07555898	0.06176508;0.09131131	4.343e-08	***
SINE	Alu	Alu	712	0.695475502070798	93529	7748	897.064	28.770429987083	0.876244432288818	89770.394	1	0.002	**	0.09189468	0.08555224;0.09854601	1.287e-11	***
SINE	Alu	AluSx3	3047	2.97628350394624	93529	38631	4446.458	56.5622446825046	4.34326209267797	89770.394	1	0.002	**	0.07887448	0.07620540;0.08160707	2.2e-16	***
SINE	Alu	AluSx	8611	8.41115105102758	93529	124945	12626.59	88.0593342374693	12.3335449714777	89770.394	1	0.002	**	0.06891832	0.06751975;0.07033695	2.2e-16	***
SINE	Alu	AluSc	3214	3.13940767367352	93529	37679	4357.634	62.494060130156	4.25649957021177	89770.394	1	0.002	**	0.0852995	0.08249787;0.08816524	2.2e-16	***
SINE	Alu	AluSg	3425	3.34551066656248	93529	42580	4927.222	58.4489948673286	4.81286825037118	89770.394	1	0.002	**	0.08043682	0.07787052;0.08306051	2.2e-16	***
SINE	Alu	AluYh3a3	19	0.0185590372743612	93529	158	20.229	4.18617762201786	0.0197595139485817	89770.394	446	0.892	ns	0.1202532	0.07397601;0.18140703	0.9051	ns
SINE	Alu	AluYg6	60	0.0586074861295616	93529	811	98.071	9.11553904341658	0.0957949128702039	89770.394	1	0.002	**	0.07398274	0.05692828;0.09420743	1.552e-05	***
SINE	Alu	AluSx1	7855	7.67269672579511	93529	106483	11138.895	88.5987907407359	10.8803772368524	89770.394	1	0.002	**	0.07376764	0.07220457;0.07535398	2.2e-16	***
SINE	Alu	AluYj4	261	0.254942564663593	93529	2787	343.313	17.8886845809309	0.335345198093303	89770.394	1	0.002	**	0.09364909	0.08308432;0.10507580	1.075e-06	***
SINE	Alu	FLAM_A	1270	1.24052512307572	93529	14934	1730.073	38.8192298172388	1.68992048917715	89770.394	1	0.002	**	0.08504085	0.08061473;0.08962938	2.2e-16	***
SINE	Alu	AluYk3	517	0.505001172149723	93529	6065	744.079	26.8031932830805	0.726809994529968	89770.394	1	0.002	**	0.0852432	0.07833375;0.09255453	2.2e-16	***
SINE	Alu	AluSc5	405	0.395600531374541	93529	4143	509.858	21.6847888176497	0.498024927717434	89770.394	1	0.002	**	0.09775525	0.08887733;0.10720487	3.6e-07	***
SINE	Alu	AluYa8	38	0.0371180745487224	93529	390	46.044	6.41164356254878	0.0449753848558256	89770.394	116	0.232	ns	0.0974359	0.0698770;0.1312821	0.2386	ns
SINE	Alu	AluYi6	42	0.0410252402906931	93529	454	54.26	6.76965495636435	0.0530007032898335	89770.394	41	0.082	ns	0.09251101	0.06748808;0.12298942	0.08214	ns
SINE	Alu	AluYk2	579	0.56556224115027	93529	6622	809.637	26.3415851859775	0.790846487457998	89770.394	1	0.002	**	0.08743582	0.08073963;0.09449785	2.2e-16	***
SINE	Alu	AluSq2	4128	4.03219504571384	93529	51711	5878.368	67.3414838821618	5.74193951707431	89770.394	1	0.002	**	0.07982828	0.07750626;0.08219759	2.2e-16	***
SINE	Alu	AluJo	3861	3.77139173243729	93529	45868	5222.484	63.981226475751	5.10127764319762	89770.394	1	0.002	**	0.08417633	0.08165087;0.08675457	2.2e-16	***
SINE	Alu	AluYb8	203	0.198288661405017	93529	2645	317.625	17.1547270354168	0.310253379698367	89770.394	1	0.002	**	0.07674858	0.06688783;0.08755777	4.764e-13	***
SINE	Alu	AluSp	4569	4.46296006876612	93529	64572	7150.864	70.650923964638	6.98490271157302	89770.394	1	0.002	**	0.07075822	0.06879202;0.07276311	2.2e-16	***
SINE	Alu	AluYk4	93	0.0908416035008205	93529	1095	135.668	11.5366750353328	0.132519340470423	89770.394	1	0.002	**	0.08493151	0.0690958;0.1030376	5.203e-05	***
SINE	Alu	AluYh9	14	0.0136750800968977	93529	168	18.07	4.01537336037674	0.017650621239353	89770.394	188	0.376	ns	0.08333333	0.04630854;0.13586659	0.3825	ns
SINE	Alu	AluYe6	16	0.0156286629678831	93529	193	25.479	4.67240734422742	0.0248876689849183	89770.394	26	0.052	ns	0.08290155	0.04812798;0.13113641	0.04307	*
SINE	Alu	AluYc3	49	0.047862780339142	93529	557	70.365	7.78295248278886	0.0687319293584434	89770.394	4	0.008	**	0.08797127	0.06578949;0.11463498	0.005969	**
SINE	Alu	AluYk12	7	0.00683754004844886	93529	100	12.58	3.2973432445641	0.0122880362584981	89770.394	51	0.102	ns	0.07	0.02860529;0.13891973	0.09777	ns
SINE	Alu	AluYf1	194	0.189497538485583	93529	1999	250.269	14.8003273169443	0.244460615769321	89770.394	1	0.002	**	0.09704852	0.08441975;0.11087280	9.987e-05	***
SINE	Alu	AluSq	1028	1.00414159568649	93529	12256	1505.162	35.1169611008264	1.47022935062905	89770.394	1	0.002	**	0.08387728	0.07902809;0.08892515	2.2e-16	***
SINE	Alu	AluSg4	1003	0.979721809799172	93529	11821	1446.126	34.0088624732837	1.41256349144331	89770.394	1	0.002	**	0.084849	0.07988606;0.09001747	2.2e-16	***
SINE	Alu	tot	41225	40.2682269281863	93529	1196725	55141.186	118.618572617317	53.8614382277096	89770.394	1	0.002	**	0.03444818	0.03412214;0.03477648	2.2e-16	***
SINE	Alu	AluSz	8619	8.41896538251153	93529	118033	12141.383	87.9185189648744	11.8595989294366	89770.394	1	0.002	**	0.07302195	0.07154397;0.07452096	2.2e-16	***
SINE	Alu	AluYi6_4d	5	0.00488395717746347	93529	46	5.87763289869609	2.29699279870664	0.00574122147641643	89770.394	463	0.926	ns	0.1086957	0.03624837;0.23569670	0.828	ns
SINE	Alu	AluYb9	37	0.0361412831132297	93529	378	46.408	6.49489951575232	0.0453309369383449	89770.394	82	0.164	ns	0.0978836	0.06985869;0.13239197	0.1579	ns
SINE	Alu	AluSq10	111	0.108423849339689	93529	1528	188.268	13.4654184299447	0.183898569977338	89770.394	1	0.002	**	0.07264398	0.06013407;0.08682449	1.477e-10	***
SINE	Alu	AluYm1	396	0.386809408455107	93529	4667	566.702	21.7978058606902	0.55354966007658	89770.394	1	0.002	**	0.08485108	0.07701081;0.09321520	1.293e-15	***
SINE	Alu	AluYh7	52	0.0507931546456201	93529	462	55.192	6.98984935417025	0.0539110729077127	89770.394	350	0.7	ns	0.1125541	0.08521194;0.14497102	0.7197	ns
SINE	Alu	AluSg7	465	0.454208017504103	93529	5829	717.119	25.1814007144547	0.700475697429085	89770.394	1	0.002	**	0.07977355	0.07294390;0.08702719	2.2e-16	***
SINE	Alu	AluSq4	129	0.126006095178557	93529	1638	204.873	14.0453601998362	0.200118191763695	89770.394	1	0.002	**	0.07875458	0.06616916;0.09287290	2.058e-09	***
SINE	Alu	FAM	374	0.365319996874267	93529	4262	508.008	22.0331431120345	0.496217863561772	89770.394	1	0.002	**	0.08775223	0.07942533;0.09664903	4.657e-11	***
SINE	Alu	FRAM	1893	1.84906618738767	93529	20221	2360.813	43.9438629855648	2.30602191919981	89770.394	1	0.002	**	0.09361555	0.08963453;0.09771384	2.2e-16	***
SINE	Alu	FLAM_C	1926	1.88130030475893	93529	24406	2814.286	48.2585027439424	2.74897046182699	89770.394	1	0.002	**	0.07891502	0.07556238;0.08236833	2.2e-16	***
SINE	Alu	AluJr	8835	8.62995233257795	93529	114124	11700.431	86.7341804426436	11.4288807923732	89770.394	1	0.002	**	0.07741579	0.07587164;0.07898146	2.2e-16	***
SINE	Alu	AluSc8	1655	1.61658982574041	93529	20437	2440.275	45.350833212556	2.38363972024693	89770.394	1	0.002	**	0.08098057	0.07727573;0.08480512	2.2e-16	***
SINE	Alu	AluSx4	1004	0.980698601234664	93529	11827	1443.018	35.6741688385633	1.4095276236618	89770.394	1	0.002	**	0.0848905	0.07992769;0.09005873	2.2e-16	***
SINE	Alu	AluSz6	3421	3.34160350082051	93529	40962	4752.601	62.3273976955841	4.64229995311401	89770.394	1	0.002	**	0.08351643	0.08085461;0.08623746	2.2e-16	***
SINE	Alu	AluJb	8894	8.68758302727202	93529	117273	11923.296	91.4869512348413	11.6465734156443	89770.394	1	0.002	**	0.07584013	0.07433116;0.07737012	2.2e-16	***
SINE	Alu	AluYa5	303	0.295967804954286	93529	3782	456.147	19.7723123416391	0.445560482925686	89770.394	1	0.002	**	0.08011634	0.07165916;0.08922885	7.677e-16	***
SINE	Alu	AluJr4	1063	1.03832929592873	93529	12307	1482.552	35.1512290667752	1.44814409627256	89770.394	1	0.002	**	0.08637361	0.08146820;0.09147565	2.2e-16	***
SINE	5S-Deu-L2	tot	267	0.260803313276549	93529	2614	301.493	16.2062516824093	0.294495780260999	89770.394	15	0.03	*	0.1021423	0.09079227;0.11439198	0.0346	*
SINE	5S-Deu-L2	AmnSINE1	267	0.260803313276549	93529	2614	301.493	16.2062516824093	0.294495780260999	89770.394	15	0.03	*	0.1021423	0.09079227;0.11439198	0.0346	*
SINE	MIR	tot	30441	29.7345080878331	93529	598863	37309.328	120.409064271585	36.4434320543877	89770.394	1	0.002	**	0.05083133	0.05027635;0.05139065	2.2e-16	***
SINE	MIR	MIR1_Amn	1501	1.46616394467453	93529	11716	1388.388	34.11805236964	1.35616550754083	89770.394	999	0.006	**	0.1281154	0.1221138;0.1343024	0.001434	**
SINE	MIR	MIR3	8238	8.04680784558881	93529	87870	8833.877	78.1721610150171	8.62885539579589	89770.394	1	0.002	**	0.09375213	0.09183261;0.09569853	1.494e-11	***
SINE	MIR	MIRb	17265	16.8643041337814	93529	223887	19314.992	102.052597559634	18.8667187622099	89770.394	1	0.002	**	0.07711479	0.07601300;0.07822755	2.2e-16	***
SINE	MIR	MIR	14394	14.0599359224818	93529	174396	16033.01	95.7291280957158	15.6609068531687	89770.394	1	0.002	**	0.0825363	0.08124887;0.08383762	2.2e-16	***
SINE	MIR	MIRc	9376	9.1583964991795	93529	100994	10044.889	83.9077898421606	9.81176154567477	89770.394	1	0.002	**	0.0928372	0.09105416;0.09464366	1.268e-12	***
SINE	tRNA-RTE	tot	569	0.555794326795343	93529	5836	644.914	24.0268994232693	0.629946471829335	89770.394	1	0.002	**	0.09749829	0.09000471;0.10539692	0.001398	**
SINE	tRNA-RTE	MamSINE1	569	0.555794326795343	93529	5836	644.914	24.0268994232693	0.629946471829335	89770.394	1	0.002	**	0.09749829	0.09000471;0.10539692	0.001398	**
SINE	tRNA	tot	233	0.227592404469798	93529	2292	263.405	15.0296661927624	0.257291748065953	89770.394	22	0.044	*	0.1016579	0.08958308;0.11476149	0.04577	*
SINE	tRNA	LFSINE_Vert	233	0.227592404469798	93529	2292	263.405	15.0296661927624	0.257291748065953	89770.394	22	0.044	*	0.1016579	0.08958308;0.11476149	0.04577	*
SINE	tRNA-Deu	tot	64	0.0625146518715324	93529	667	75.822	7.62380734531236	0.074062280221927	89770.394	64	0.128	ns	0.09595202	0.07467958;0.12087591	0.1605	ns
SINE	tRNA-Deu	AmnSINE2	64	0.0625146518715324	93529	667	75.822	7.62380734531236	0.074062280221927	89770.394	64	0.128	ns	0.09595202	0.07467958;0.12087591	0.1605	ns
RNA	tot	tot	108	0.105493475033211	93529	730	84.491	8.78698640775834	0.0825300851762132	89770.394	999	0.006	**	0.1479452	0.1229691;0.1758042	0.009094	**
RNA	RNA	tot	108	0.105493475033211	93529	730	84.491	8.78698640775834	0.0825300851762132	89770.394	999	0.006	**	0.1479452	0.1229691;0.1758042	0.009094	**
RNA	RNA	7SK	108	0.105493475033211	93529	730	84.491	8.78698640775834	0.0825300851762132	89770.394	999	0.006	**	0.1479452	0.1229691;0.1758042	0.009094	**
srpRNA	tot	tot	137	0.133820426662499	93529	1383	170.08	11.6746690701663	0.166132687348597	89770.394	4	0.008	**	0.09906001	0.08381844;0.11602838	0.006054	**
srpRNA	srpRNA	tot	137	0.133820426662499	93529	1383	170.08	11.6746690701663	0.166132687348597	89770.394	4	0.008	**	0.09906001	0.08381844;0.11602838	0.006054	**
srpRNA	srpRNA	7SLRNA	137	0.133820426662499	93529	1383	170.08	11.6746690701663	0.166132687348597	89770.394	4	0.008	**	0.09906001	0.08381844;0.11602838	0.006054	**
SINE?	tot	tot	0	0	93529	5	1.21694214876033	0.464519775580226	0.00118869866839917	89770.394	1	0.002	**	0	0.0000000;0.5218238	0.3446	ns
SINE?	tRNA	tot	0	0	93529	5	1.21694214876033	0.464519775580226	0.00118869866839917	89770.394	1	0.002	**	0	0.0000000;0.5218238	0.3446	ns
SINE?	tRNA	CRP1	0	0	93529	5	1.21694214876033	0.464519775580226	0.00118869866839917	89770.394	1	0.002	**	0	0.0000000;0.5218238	0.3446	ns
RC?	tot	tot	24	0.0234429944518246	93529	435	49.747	6.62441498351923	0.048592443541455	89770.394	1	0.002	**	0.05517241	0.03566618;0.08098255	3.07e-05	***
RC?	Helitron?	tot	24	0.0234429944518246	93529	435	49.747	6.62441498351923	0.048592443541455	89770.394	1	0.002	**	0.05517241	0.03566618;0.08098255	3.07e-05	***
RC?	Helitron?	Helitron2Na_Mam	24	0.0234429944518246	93529	435	49.747	6.62441498351923	0.048592443541455	89770.394	1	0.002	**	0.05517241	0.03566618;0.08098255	3.07e-05	***
LTR	ERVL	LTR108b_Mam	4	0.00390716574197077	93529	53	6.2982982982983	2.36649693060275	0.00615212383595598	89770.394	225	0.45	ns	0.0754717	0.02094603;0.18210784	0.4021	ns
LTR	ERVL	LTR16D2	38	0.0371180745487224	93529	282	33.907	5.37971117182812	0.0331200672032508	89770.394	806	0.392	ns	0.1347518	0.09715382;0.18023632	0.4633	ns
LTR	ERVL	MER21B	304	0.296944596389779	93529	2786	352.767	17.3238224946409	0.344579784324451	89770.394	4	0.008	**	0.109117	0.09777519;0.12128713	0.005221	**
LTR	ERVL	LTR16B2	272	0.265687270454013	93529	1617	183.143	12.8282155467592	0.178892513870438	89770.394	1001	0.002	**	0.1682127	0.1502868;0.1873518	4.676e-11	***
LTR	ERVL	MLT2A1	353	0.344807376728921	93529	3738	416.225	18.3500708472774	0.406565015237946	89770.394	1	0.002	**	0.09443553	0.08524691;0.10426374	0.0008698	***
LTR	ERVL	LTR86A2	26	0.02539657732281	93529	308	36.203	5.62044307687395	0.035362780339142	89770.394	36	0.072	ns	0.08441558	0.05588365;0.12124177	0.07636	ns
LTR	ERVL	LTR86C	21	0.0205126201453466	93529	285	33.466	5.44945323317309	0.0326893021801985	89770.394	9	0.018	*	0.07368421	0.04618785;0.11043034	0.02099	*
LTR	ERVL	LTR80A	31	0.0302805345002735	93529	393	47.351	6.42425638265395	0.0462520512620145	89770.394	5	0.01	**	0.07888041	0.05422265;0.11009726	0.01032	*
LTR	ERVL	LTR108d_Mam	5	0.00488395717746347	93529	66	8.074	2.65359483824595	0.00788661405016801	89770.394	166	0.332	ns	0.07575758	0.02505561;0.16800659	0.3454	ns
LTR	ERVL	MER54B	77	0.0752129405329374	93529	438	57.466	6.99970283939539	0.0561322966320231	89770.394	994	0.016	*	0.1757991	0.1413015;0.2147451	0.007121	**
LTR	ERVL	LTR41C	117	0.114284597952645	93529	759	93.361	8.36604265287176	0.0911942252090334	89770.394	999	0.006	**	0.1541502	0.1291863;0.1818350	0.01093	*
LTR	ERVL	LTR16D	200	0.195358287098539	93529	1115	131.196	10.5342562411665	0.128151129170899	89770.394	1001	0.002	**	0.1793722	0.1572735;0.2031767	1.708e-09	***
LTR	ERVL	LTR86B1	26	0.02539657732281	93529	295	34.224	5.52234735600001	0.0334297100883019	89770.394	74	0.148	ns	0.08813559	0.05838155;0.12647114	0.1458	ns
LTR	ERVL	MER54A	120	0.117214972259123	93529	682	85.598	8.81203994816455	0.0836113932953036	89770.394	1001	0.002	**	0.1759531	0.1480945;0.2066483	0.0001628	***
LTR	ERVL	LTR16E1	450	0.439556145971712	93529	2475	302.79	15.6749355215134	0.295762678752833	89770.394	1001	0.002	**	0.1818182	0.1668044;0.1975887	2.2e-16	***
LTR	ERVL	LTR86A1	45	0.0439556145971712	93529	531	63.902	7.46660204819743	0.0624189263108541	89770.394	6	0.012	*	0.08474576	0.0624844;0.1117537	0.01107	*
LTR	ERVL	LTR40c	88	0.085957646323357	93529	603	73.39	8.51577468105036	0.0716867234508088	89770.394	953	0.098	ns	0.145937	0.1187198;0.1766749	0.07089	ns
LTR	ERVL	LTR82A	80	0.0781433148394155	93529	1041	124.323	10.6361552639475	0.121437641634758	89770.394	1	0.002	**	0.07684918	0.06140393;0.09473504	1.028e-05	***
LTR	ERVL	LTR86B2	35	0.0341877002422443	93529	273	32.522	5.30713497865672	0.0317672110650934	89770.394	728	0.548	ns	0.1282051	0.09094912;0.17376879	0.6401	ns
LTR	ERVL	LTR105_Mam	86	0.0840040634523716	93529	667	76.753	8.26403565367946	0.0749716730483707	89770.394	880	0.244	ns	0.1289355	0.1044405;0.1567673	0.2744	ns
LTR	ERVL	LTR33A	351	0.342853793857935	93529	2044	245.646	14.2491305602034	0.239944908963038	89770.394	1001	0.002	**	0.1717221	0.1556076;0.1887840	1.092e-11	***
LTR	ERVL	LTR69	20	0.0195358287098539	93529	141	16.925	3.96902105413012	0.0165321950457138	89770.394	828	0.348	ns	0.141844	0.08884566;0.21053309	0.4356	ns
LTR	ERVL	MLT2D	445	0.434672188794249	93529	4453	515.571	22.2748991048249	0.503605337188404	89770.394	2	0.004	**	0.09993263	0.09127612;0.10911776	0.0008084	***
LTR	ERVL	LTR108c_Mam	2	0.00195358287098539	93529	43	5.41465863453815	2.18163784860091	0.00528899218033343	89770.394	80	0.16	ns	0.04651163	0.005683257;0.158111458	0.1638	ns
LTR	ERVL	MLT2B3	492	0.480581386262405	93529	3276	390.776	17.6760364976503	0.381706649996093	89770.394	1001	0.002	**	0.1501832	0.1381134;0.1628809	1.231e-07	***
LTR	ERVL	MER74B	158	0.154333046807846	93529	931	117.496	10.4095313219348	0.11476908650465	89770.394	1001	0.002	**	0.16971	0.1461356;0.1953946	0.0001155	***
LTR	ERVL	LTR40A1	46	0.0449324060326639	93529	563	67.357	7.69342184854954	0.0657937407204814	89770.394	2	0.004	**	0.08170515	0.06043743;0.10748046	0.004238	**
LTR	ERVL	MER70C	72	0.0703289833554739	93529	275	33.172	5.20475796800442	0.0324021254981636	89770.394	1001	0.002	**	0.2618182	0.2108590;0.3179912	1.793e-10	***
LTR	ERVL	MLT2C2	136	0.132843635227006	93529	1336	153.526	11.309519407527	0.149962881925451	89770.394	65	0.13	ns	0.1017964	0.08609748;0.11927087	0.1445	ns
LTR	ERVL	MER74A	295	0.288153473470345	93529	1568	200.146	13.5987355886351	0.195500898648121	89770.394	1001	0.002	**	0.1881378	0.1690725;0.2083782	1.309e-11	***
LTR	ERVL	MER77B	199	0.194381495663046	93529	1256	161.745	12.9539870611631	0.157991130733766	89770.394	1001	0.002	**	0.1584395	0.1386649;0.1798271	0.002391	**
LTR	ERVL	LTR42	53	0.0517699460811128	93529	309	38.394	5.88909546920793	0.0375029303743065	89770.394	997	0.01	**	0.171521	0.1311999;0.2182722	0.01543	*
LTR	ERVL	MER68	148	0.144565132452919	93529	1492	187.247	13.0682351436516	0.1829012659217	89770.394	3	0.006	**	0.09919571	0.08449305;0.11549685	0.001759	**
LTR	ERVL	LTR84a	58	0.0566539032585762	93529	671	78.631	8.64948857752021	0.076806087364226	89770.394	11	0.022	*	0.08643815	0.06628897;0.11030931	0.01166	*
LTR	ERVL	MLT2C1	267	0.260803313276549	93529	2635	303.42	16.7584141387079	0.296378057357193	89770.394	19	0.038	*	0.1013283	0.09006432;0.11348650	0.02587	*
LTR	ERVL	LTR40b	131	0.127959678049543	93529	1140	133.26	11.3658956349064	0.130167226693756	89770.394	453	0.906	ns	0.1149123	0.09697303;0.13486496	0.89	ns
LTR	ERVL	LTR47B	4	0.00390716574197077	93529	46	4.73535353535354	1.93542428554529	0.00462545277736338	89770.394	501	1.002	ns	0.08695652	0.02420307;0.20791732	1	ns
LTR	ERVL	LTR79	505	0.49327967492381	93529	4053	471.814	20.4095064112769	0.46086387434555	89770.394	960	0.084	ns	0.1245991	0.1145813;0.1351613	0.106	ns
LTR	ERVL	MER68B	42	0.0410252402906931	93529	450	52.754	6.4303058117661	0.0515296553879816	89770.394	56	0.112	ns	0.09333333	0.06809552;0.12406397	0.1237	ns
LTR	ERVL	LTR47B4	20	0.0195358287098539	93529	105	12.658	3.47866887431632	0.0123642259904665	89770.394	988	0.028	*	0.1904762	0.1204040;0.2787301	0.03495	*
LTR	ERVL	LTR16C	1152	1.12526373368758	93529	6620	813.228	25.8136855633279	0.794354145502852	89770.394	1001	0.002	**	0.1740181	0.1649549;0.1833694	2.2e-16	***
LTR	ERVL	MER76	89	0.0869344377588497	93529	715	84.454	8.56523480397632	0.0824939438930999	89770.394	722	0.56	ns	0.1244755	0.1011683;0.1509311	0.6019	ns
LTR	ERVL	LTR57	33	0.0322341173712589	93529	268	30.368	5.39737970757179	0.0296632023130421	89770.394	731	0.542	ns	0.1231343	0.08629652;0.16856178	0.6294	ns
LTR	ERVL	MLT2A2	574	0.560678283972806	93529	3866	457.03	20.6026592839267	0.446422989763226	89770.394	1001	0.002	**	0.1484739	0.1374050;0.1600769	1.733e-08	***
LTR	ERVL	LTR47A2	32	0.0312573259357662	93529	275	30.886	5.40409180234831	0.0301691802766273	89770.394	621	0.762	ns	0.1163636	0.08096926;0.16028603	0.8483	ns
LTR	ERVL	LTR33B	191	0.186567164179104	93529	1608	185.321	13.0566624922082	0.181019965616941	89770.394	686	0.632	ns	0.1187811	0.1033638;0.1356049	0.6395	ns
LTR	ERVL	LTR41B	150	0.146518715323904	93529	848	102.79	9.41894986803819	0.100404391654294	89770.394	1001	0.002	**	0.1768868	0.1517739;0.2042678	2.568e-06	***
LTR	ERVL	MLT2E	46	0.0449324060326639	93529	403	47.188	6.4331984301778	0.0460928342580292	89770.394	478	0.956	ns	0.1141439	0.08479019;0.14930551	0.9382	ns
LTR	ERVL	LTR52	142	0.138704383839962	93529	1073	127.751	10.5741577353382	0.124786082675627	89770.394	918	0.168	ns	0.1323392	0.1126278;0.1540910	0.1867	ns
LTR	ERVL	LTR33A_	290	0.283269516292881	93529	1666	197.939	13.720113721122	0.193345119949988	89770.394	1001	0.002	**	0.1740696	0.1561488;0.1931465	4.74e-11	***
LTR	ERVL	LTR102_Mam	52	0.0507931546456201	93529	518	62.138	7.8487297417199	0.060695866218645	89770.394	102	0.204	ns	0.1003861	0.0758848;0.1295558	0.1984	ns
LTR	ERVL	LTR40a	227	0.221731655856841	93529	1974	236.565	14.9464099425303	0.231074665937329	89770.394	278	0.556	ns	0.1149949	0.1012483;0.1298964	0.5328	ns
LTR	ERVL	LTR41	189	0.184613581308119	93529	1129	137.813	11.1541223520923	0.134614558099555	89770.394	1001	0.002	**	0.1674048	0.1460735;0.1904846	8.014e-06	***
LTR	ERVL	LTR18B	92	0.0898648120653278	93529	367	44.882	6.19018532795218	0.0438403532077831	89770.394	1001	0.002	**	0.2506812	0.2071451;0.2982910	1.52e-11	***
LTR	ERVL	LTR75B	20	0.0195358287098539	93529	205	19.941	4.30907032747054	0.0194781980151598	89770.394	555	0.894	ns	0.09756098	0.06061666;0.14665034	1	ns
LTR	ERVL	LTR108a_Mam	9	0.00879112291943424	93529	86	10.333	3.1035049126339	0.010093185902946	89770.394	394	0.788	ns	0.1046512	0.04898234;0.18938554	0.8677	ns
LTR	ERVL	LTR47B2	34	0.0332109088067516	93529	174	21.903	4.40124550121463	0.0213946628115965	89770.394	996	0.012	*	0.1954023	0.1392804;0.2622027	0.008322	**
LTR	ERVL	LTR16D1	32	0.0312573259357662	93529	207	24.842	4.64161400598764	0.0242654528405095	89770.394	948	0.108	ns	0.1545894	0.1082053;0.2111691	0.1335	ns
LTR	ERVL	LTR53	101	0.0986559349847621	93529	494	62.124	7.37013859726824	0.0606821911385481	89770.394	1001	0.002	**	0.2044534	0.1697355;0.2427526	8.547e-07	***
LTR	ERVL	LTR16B1	226	0.220754864421349	93529	1199	144.628	11.4911994005702	0.141271391732437	89770.394	1001	0.002	**	0.1884904	0.1667212;0.2117989	1.602e-11	***
LTR	ERVL	LTR66	47	0.0459091974681566	93529	379	44.974	6.36693504457693	0.0439302180198484	89770.394	652	0.7	ns	0.1240106	0.0925588;0.1614772	0.7505	ns
LTR	ERVL	MER77	151	0.147495506759397	93529	1299	168.946	12.1821791765468	0.165025005860749	89770.394	74	0.148	ns	0.1162433	0.09931194;0.13493220	0.1487	ns
LTR	ERVL	LTR16A1	506	0.494256466359303	93529	2692	336.141	17.4497453452081	0.32833964991795	89770.394	1001	0.002	**	0.1879643	0.1733658;0.2032447	2.2e-16	***
LTR	ERVL	MER70B	107	0.104516683597718	93529	477	56.761	7.13054862712007	0.0554436586700008	89770.394	1001	0.002	**	0.2243187	0.1876444;0.2644502	1.052e-10	***
LTR	ERVL	MLT2B5	55	0.0537235289520981	93529	369	42.365	6.25146829599702	0.041381769164648	89770.394	978	0.048	*	0.1490515	0.1143014;0.1895505	0.0494	*
LTR	ERVL	LTR75	38	0.0371180745487224	93529	291	32.96	5.74485886714404	0.0321950457138392	89770.394	835	0.334	ns	0.1305842	0.09409256;0.17480597	0.3544	ns
LTR	ERVL	LTR50	339	0.331132296632023	93529	2565	311.005	16.4611647505559	0.303787020395405	89770.394	956	0.092	ns	0.1321637	0.1192880;0.1458854	0.09036	ns
LTR	ERVL	LTR82B	88	0.085957646323357	93529	1154	134.254	11.0282866804915	0.131138157380636	89770.394	1	0.002	**	0.0762565	0.06160613;0.09310810	9.847e-06	***
LTR	ERVL	MLT2B4	527	0.514769086504649	93529	4467	530.155	20.796766106308	0.517850863483629	89770.394	455	0.91	ns	0.1179763	0.1086566;0.1277985	0.9079	ns
LTR	ERVL	LTR33	1453	1.41927795577088	93529	9255	1107.603	30.3573872716669	1.08189712432601	89770.394	1001	0.002	**	0.1569962	0.1496393;0.1645697	2.2e-16	***
LTR	ERVL	ERV3-16A3_LTR	184	0.179729624130656	93529	1093	129.271	10.7864686949394	0.126270805657576	89770.394	1001	0.002	**	0.168344	0.1466204;0.1918692	1.031e-06	***
LTR	ERVL	MER88	22	0.0214894115808393	93529	112	14.872	3.71044247811273	0.0145268422286473	89770.394	980	0.044	*	0.1964286	0.1273862;0.2821525	0.05147	ns
LTR	ERVL	LTR16E2	405	0.395600531374541	93529	2318	281.588	15.4528653345277	0.275052746737517	89770.394	1001	0.002	**	0.1747196	0.1594641;0.1908018	1.039e-13	***
LTR	ERVL	LTR33C	150	0.146518715323904	93529	919	114.476	10.5017956422562	0.111819176369462	89770.394	1001	0.002	**	0.1632209	0.1398929;0.1887301	0.0006633	***
LTR	ERVL	MLT2B2	295	0.288153473470345	93529	2172	261.615	15.4951887976841	0.255543291396421	89770.394	985	0.034	*	0.1358195	0.1216800;0.1509493	0.02955	*
LTR	ERVL	MER73	32	0.0312573259357662	93529	279	33.405	5.48023795176888	0.0326297179026334	89770.394	456	0.912	ns	0.1146953	0.0797881;0.1580451	0.854	ns
LTR	ERVL	MER70A	120	0.117214972259123	93529	533	66.797	7.60681632844219	0.0652467375166055	89770.394	1001	0.002	**	0.2251407	0.1903507;0.2630106	1.988e-10	***
LTR	ERVL	LTR108e_Mam	17	0.0166054544033758	93529	168	20.287	4.19024929916934	0.0198161678518403	89770.394	240	0.48	ns	0.1011905	0.06006032;0.15706877	0.5529	ns
LTR	ERVL	MLT2B1	545	0.532351332343518	93529	4436	527.824	21.1451209535472	0.515573962647495	89770.394	800	0.404	ns	0.1228584	0.1133361;0.1328804	0.4304	ns
LTR	ERVL	MLT2F	309	0.301828553567242	93529	1911	230.074	14.3681232931433	0.224734312729546	89770.394	1001	0.002	**	0.1616954	0.1454556;0.1789806	1.039e-07	***
LTR	ERVL	LTR62	42	0.0410252402906931	93529	313	40.637	5.94580386353128	0.0396938735641166	89770.394	640	0.724	ns	0.1341853	0.09844901;0.17702342	0.8008	ns
LTR	ERVL	MER68C	20	0.0195358287098539	93529	163	18.163	4.02848106110226	0.0177414628428538	89770.394	745	0.514	ns	0.1226994	0.07658401;0.18312250	0.6186	ns
LTR	ERVL	LTR53B	53	0.0517699460811128	93529	187	23.975	4.55226296451534	0.0234185746659373	89770.394	1001	0.002	**	0.2834225	0.2200674;0.3537857	1.719e-08	***
LTR	ERVL	MER21C	587	0.573376572634211	93529	5505	706.618	24.7432071951536	0.690218410564976	89770.394	1	0.002	**	0.1066303	0.09859644;0.11508383	8.691e-07	***
LTR	ERVL	LTR47A	96	0.0937719778072986	93529	679	86.048	8.7098540491536	0.0840509494412753	89770.394	883	0.238	ns	0.1413844	0.1160459;0.1698855	0.2487	ns
LTR	ERVL	LTR32	163	0.159217003985309	93529	1216	148.967	11.4130701027011	0.14550968977104	89770.394	900	0.204	ns	0.1340461	0.1153882;0.1544929	0.2207	ns
LTR	ERVL	LTR16	559	0.546026412440416	93529	3017	365.559	18.2009283497516	0.357074900367274	89770.394	1001	0.002	**	0.1852834	0.1715642;0.1996157	2.2e-16	***
LTR	ERVL	LTR84b	118	0.115261389388138	93529	1278	145.622	11.4352910711482	0.142242322419317	89770.394	11	0.022	*	0.09233177	0.07702079;0.10954661	0.01368	*
LTR	ERVL	MER74C	37	0.0361412831132297	93529	234	28.902	5.08175365599514	0.0282312260686098	89770.394	960	0.084	ns	0.1581197	0.1138400;0.2112989	0.1116	ns
LTR	ERVL	tot	15552	15.1910604047824	93529	133596	13219.604	91.2334188810258	12.912795967805	89770.394	1001	0.002	**	0.1164107	0.1146955;0.1181425	2.2e-16	***
LTR	ERVL	LTR16B	115	0.11233101508166	93529	694	83.409	8.68891340825861	0.0814731968430101	89770.394	1000	0.004	**	0.1657061	0.1387917;0.1954976	0.0004418	***
LTR	ERVL	LTR16A2	315	0.307689302180199	93529	1825	221.738	14.3576285471347	0.216591779323279	89770.394	1001	0.002	**	0.1726027	0.1555277;0.1907369	2.007e-10	***
LTR	ERVL	LTR101_Mam	131	0.127959678049543	93529	1151	141.862	10.9560481466171	0.138569586621864	89770.394	182	0.364	ns	0.1138141	0.09603747;0.13359054	0.3466	ns
LTR	ERVL	LTR18C	14	0.0136750800968977	93529	77	8.668	2.8305101638729	0.00846682816285067	89770.394	974	0.056	ns	0.1818182	0.1031222;0.2862025	0.06851	ns
LTR	ERVL	LTR83	60	0.0586074861295616	93529	726	85.938	8.64794443454299	0.0839435023833711	89770.394	1	0.002	**	0.08264463	0.06365692;0.10510170	0.00228	**
LTR	ERVL	MER21A	166	0.162147378291787	93529	1975	247.795	15.0725630586559	0.242044033757912	89770.394	1	0.002	**	0.08405063	0.07218507;0.09716747	5.773e-09	***
LTR	ERVL	LTR80B	24	0.0234429944518246	93529	507	59.707	7.68584564138672	0.0583212862389623	89770.394	1	0.002	**	0.04733728	0.03056195;0.06961778	5.854e-08	***
LTR	ERVL	LTR67B	504	0.492302883488318	93529	3708	433.931	18.9816369563202	0.42386008439478	89770.394	1001	0.002	**	0.1359223	0.1250470;0.1473749	0.0004623	***
LTR	ERVL	LTR16A	734	0.716964913651637	93529	4245	500.253	20.9278992726926	0.488642845979526	89770.394	1001	0.002	**	0.1729093	0.1616434;0.1846272	2.2e-16	***
LTR	ERVL	LTR18A	54	0.0527467375166055	93529	198	24.602	4.6775501574516	0.0240310228959912	89770.394	1001	0.002	**	0.2727273	0.2120018;0.3403958	1.687e-08	***
LTR	ERVL	LTR47B3	13	0.012698288661405	93529	120	14.798	3.54510419646077	0.0144545596624209	89770.394	368	0.736	ns	0.1083333	0.05895831;0.17812744	0.7807	ns
LTR	ERV1?	tot	200	0.195358287098539	93529	1544	184.677	12.552618819961	0.180390911932484	89770.394	891	0.222	ns	0.1295337	0.1131773;0.1473129	0.2243	ns
LTR	ERV1?	LTR103_Mam	91	0.0888880206298351	93529	748	90.285	8.79472126460652	0.0881896147534578	89770.394	566	0.872	ns	0.1216578	0.09909208;0.14725442	0.9107	ns
LTR	ERV1?	EUTREP15	21	0.0205126201453466	93529	196	22.999	4.38500025395976	0.0224652262248965	89770.394	371	0.742	ns	0.1071429	0.06755759;0.15910864	0.7395	ns
LTR	ERV1?	LTR103b_Mam	88	0.085957646323357	93529	600	71.711	7.96912705294538	0.0700466906306166	89770.394	978	0.048	*	0.1466667	0.1193223;0.1775422	0.04389	*
LTR	ERVL-MaLR	THE1A	552	0.539188872391967	93529	4236	493.206	21.7545127001922	0.481759396733609	89770.394	999	0.006	**	0.1303116	0.1203133;0.1408227	0.00545	**
LTR	ERVL-MaLR	MLT1M	324	0.316480425099633	93529	2320	271.683	15.6608356345622	0.265377627568961	89770.394	1001	0.002	**	0.1396552	0.1257965;0.1544305	0.0009815	***
LTR	ERVL-MaLR	MLT1C2	2394	2.33843869656951	93529	15985	1909.759	41.7446707561162	1.86543623505509	89770.394	1001	0.002	**	0.1497654	0.1442664;0.1553922	2.2e-16	***
LTR	ERVL-MaLR	MLT1J2	1167	1.13991560521997	93529	6900	820.346	27.8273362836734	0.801306946940689	89770.394	1001	0.002	**	0.1691304	0.1603541;0.1781873	2.2e-16	***
LTR	ERVL-MaLR	MLT1O	660	0.644682347425178	93529	5061	605.638	23.7144962698627	0.591582011408924	89770.394	989	0.026	*	0.130409	0.1212476;0.1399990	0.01935	*
LTR	ERVL-MaLR	MSTB	1697	1.6576150660311	93529	8566	1015.694	30.731560207591	0.992121200281316	89770.394	1001	0.002	**	0.1981088	0.1897137;0.2067098	2.2e-16	***
LTR	ERVL-MaLR	MSTD	1013	0.989489724154099	93529	7647	886.282	28.2521266218785	0.865712667031335	89770.394	1001	0.002	**	0.1324702	0.1249479;0.1402739	8.617e-06	***
LTR	ERVL-MaLR	THE1B	3620	3.53598499648355	93529	22429	2580.031	44.0949021928771	2.52015218410565	89770.394	1001	0.002	**	0.1613982	0.1566053;0.1662790	2.2e-16	***
LTR	ERVL-MaLR	MLT1E3	234	0.22856919590529	93529	2044	224.398	14.8029295317759	0.219190044541689	89770.394	768	0.468	ns	0.1144814	0.1009941;0.1290852	0.5014	ns
LTR	ERVL-MaLR	MLT1G1	687	0.67105571618348	93529	3600	439.724	19.518986008879	0.429518637180589	89770.394	1001	0.002	**	0.1908333	0.1781131;0.2040576	2.2e-16	***
LTR	ERVL-MaLR	MLT1H2	795	0.776549191216691	93529	4721	566.707	22.5407017245301	0.553554544033758	89770.394	1001	0.002	**	0.1683965	0.1578235;0.1793814	2.2e-16	***
LTR	ERVL-MaLR	MLT1F1	529	0.516722669375635	93529	3265	386.823	18.1349537509073	0.37784539345159	89770.394	1001	0.002	**	0.1620214	0.1495364;0.1751150	1.879e-13	***
LTR	ERVL-MaLR	MLT1F2	1125	1.09889036492928	93529	6038	726.363	25.5979390866821	0.70950515745878	89770.394	1001	0.002	**	0.18632	0.1765694;0.1963745	2.2e-16	***
LTR	ERVL-MaLR	MLT1A1	1013	0.989489724154099	93529	6780	790.858	25.8941758769099	0.772503321090881	89770.394	1001	0.002	**	0.14941	0.1410028;0.1581200	5.107e-16	***
LTR	ERVL-MaLR	MLT1E1	139	0.135774009533484	93529	1045	124.372	10.3502049613881	0.121485504415097	89770.394	927	0.15	ns	0.1330144	0.1130026;0.1551179	0.1658	ns
LTR	ERVL-MaLR	MLT1K	2390	2.33453153082754	93529	17616	2155.937	42.1597494712134	2.10590079706181	89770.394	1001	0.002	**	0.1356721	0.1306473;0.1408175	1.155e-07	***
LTR	ERVL-MaLR	MLT1G	524	0.511838712198171	93529	2834	351.694	17.2346568691517	0.343531687114167	89770.394	1001	0.002	**	0.1848977	0.1707594;0.1996897	2.2e-16	***
LTR	ERVL-MaLR	MLT1A0	2765	2.7008283191373	93529	20690	2377.795	43.7979135602626	2.32260979135735	89770.394	1001	0.002	**	0.1336394	0.1290305;0.1383515	2.2e-16	***
LTR	ERVL-MaLR	MSTB2	256	0.25005860748613	93529	1582	184.665	12.975867915024	0.180379190435258	89770.394	1001	0.002	**	0.1618205	0.1439968;0.1809087	9.38e-08	***
LTR	ERVL-MaLR	MLT1J	2195	2.14405720090646	93529	15262	1811.124	39.7754536204266	1.76909041181527	89770.394	1001	0.002	**	0.1438213	0.1382896;0.1494891	2.2e-16	***
LTR	ERVL-MaLR	MLT1A	1360	1.32843635227006	93529	9077	1075.26	30.351039283451	1.05030475892787	89770.394	1001	0.002	**	0.1498292	0.1425452;0.1573388	2.2e-16	***
LTR	ERVL-MaLR	MLT1E2	520	0.507931546456201	93529	4004	476.793	20.5462478155818	0.465727318902868	89770.394	982	0.04	*	0.1298701	0.1196058;0.1406778	0.03589	*
LTR	ERVL-MaLR	tot	33815	33.0302023911854	93529	323803	26037.542	116.510698989316	25.4332480268813	89770.394	1001	0.002	**	0.1044308	0.1033794;0.1054892	2.2e-16	***
LTR	ERVL-MaLR	MSTA1	70	0.0683754004844885	93529	544	65.691	7.83893921190667	0.0641664061889505	89770.394	734	0.536	ns	0.1286765	0.1017001;0.1597609	0.5539	ns
LTR	ERVL-MaLR	MLT1E	119	0.116238180823631	93529	918	110.486	9.7376910315858	0.107921778541846	89770.394	828	0.348	ns	0.1296296	0.1085722;0.1530952	0.3884	ns
LTR	ERVL-MaLR	MSTA	3314	3.23708681722279	93529	19752	2246.354	42.9719591509774	2.19421934828475	89770.394	1001	0.002	**	0.1677805	0.1625932;0.1730657	2.2e-16	***
LTR	ERVL-MaLR	MSTC	362	0.353598499648355	93529	3205	381.549	17.5124608574947	0.372693795420802	89770.394	134	0.268	ns	0.1129485	0.1021910;0.1244179	0.3	ns
LTR	ERVL-MaLR	MSTB1	746	0.728686410877549	93529	4555	534.339	21.7253785023661	0.52193775884973	89770.394	1001	0.002	**	0.1637761	0.1531373;0.1748477	2.2e-16	***
LTR	ERVL-MaLR	THE1D	1770	1.72892084082207	93529	12601	1461.134	35.9476045693489	1.42722317730718	89770.394	1001	0.002	**	0.140465	0.1344421;0.1466546	2.2e-16	***
LTR	ERVL-MaLR	MLT1F	836	0.816597640071892	93529	4306	538.668	22.1579500575019	0.526166288973978	89770.394	1001	0.002	**	0.1941477	0.1824279;0.2062839	2.2e-16	***
LTR	ERVL-MaLR	MLT1H	1899	1.85492693600063	93529	10078	1221.58	32.4073732017551	1.19322888176916	89770.394	1001	0.002	**	0.1884302	0.1808367;0.1962043	2.2e-16	***
LTR	ERVL-MaLR	MLT1L	1488	1.45346565601313	93529	12035	1426.21	35.7164887351426	1.39310971321403	89770.394	963	0.078	ns	0.1236394	0.1178085;0.1296530	0.08281	ns
LTR	ERVL-MaLR	MLT1H1	653	0.637844807376729	93529	3631	439.376	19.6430770113665	0.429178713761038	89770.394	1001	0.002	**	0.1798403	0.1674722;0.1927259	2.2e-16	***
LTR	ERVL-MaLR	MLT1E1A	488	0.476674220520435	93529	3367	400.856	19.5232277152221	0.391552707665859	89770.394	1001	0.002	**	0.1449361	0.1332089;0.1572836	6.748e-06	***
LTR	ERVL-MaLR	MLT1B	2302	2.24857388450418	93529	17694	2057.051	41.9417871878692	2.00930979917168	89770.394	1001	0.002	**	0.1301006	0.1251765;0.1351466	1.567e-08	***
LTR	ERVL-MaLR	THE1C	1421	1.38802062983512	93529	9865	1145.307	31.0162337777777	1.11872606860983	89770.394	1001	0.002	**	0.1440446	0.1371707;0.1511294	2.2e-16	***
LTR	ERVL-MaLR	MLT1J1	696	0.679846839102915	93529	4928	577.388	22.2674941854107	0.563987653356255	89770.394	1001	0.002	**	0.1412338	0.1316235;0.1512711	3.056e-07	***
LTR	ERVL-MaLR	MLT1C	932	0.91036961787919	93529	6450	786.543	25.9114174168947	0.76828846604673	89770.394	1001	0.002	**	0.1444961	0.1360004;0.1533147	6.406e-08	***
LTR	ERVL-MaLR	MLT1N2	870	0.849808548878643	93529	5722	671.484	24.1346270786234	0.655899820270376	89770.394	1001	0.002	**	0.1520447	0.1428330;0.1616127	3.896e-15	***
LTR	ERVL-MaLR	MLT1D	2700	2.63733687583027	93529	18645	2193.539	42.0369549870657	2.14263010861921	89770.394	1001	0.002	**	0.1448109	0.1397885;0.1499444	2.2e-16	***
LTR	ERVL-MaLR	MLT1G3	438	0.4278346487458	93529	2737	338.243	17.4100275720649	0.330392865515355	89770.394	1001	0.002	**	0.1600292	0.1464802;0.1743095	2.328e-08	***
LTR	ERVL-MaLR	MLT1I	1673	1.63417207157928	93529	11068	1301.792	33.5695345462169	1.2715792763929	89770.394	1001	0.002	**	0.1511565	0.1445304;0.1579666	2.2e-16	***
LTR	Gypsy?	tot	985	0.962139563960303	93529	7780	898.273	29.0120003992687	0.877425373134328	89770.394	1001	0.002	**	0.1266067	0.1192942;0.1342001	0.002414	**
LTR	Gypsy?	LTR88c	155	0.151402672501368	93529	1040	119.128	10.4856838387187	0.116363210127374	89770.394	1001	0.002	**	0.1490385	0.1279310;0.1721535	0.0007629	***
LTR	Gypsy?	LTR85c	134	0.130890052356021	93529	1154	134.512	10.8728135307322	0.131390169570993	89770.394	492	0.984	ns	0.1161179	0.09819742;0.13602047	1	ns
LTR	Gypsy?	LTR88b	233	0.227592404469798	93529	1636	187.816	13.2063072261155	0.183457060248496	89770.394	1001	0.002	**	0.1424205	0.1258332;0.1603019	0.0006369	***
LTR	Gypsy?	LTR88a	136	0.132843635227006	93529	903	105.084	9.78758094427529	0.102645151207314	89770.394	1000	0.004	**	0.1506091	0.1278969;0.1756269	0.001828	**
LTR	Gypsy?	LTR85b	139	0.135774009533484	93529	1177	138.451	11.3276614936586	0.135237751035399	89770.394	544	0.916	ns	0.1180969	0.1002071;0.1379191	0.9639	ns
LTR	Gypsy?	LTR85a	224	0.218801281550363	93529	1870	223.841	14.3121121975603	0.21864597171212	89770.394	512	0.98	ns	0.1197861	0.1054065;0.1353698	0.9716	ns
LTR	tot	tot	55095	53.81632413847	93529	741743	44897.172	131.609777560596	43.8551730874424	89770.394	1001	0.002	**	0.07427775	0.07368199;0.07487683	2.2e-16	***
LTR	ERV1--int	HERV4_I-int	35	0.0341877002422443	93529	348	47.308	6.54293099046183	0.0462100492302883	89770.394	34	0.068	ns	0.1005747	0.07105848;0.13709466	0.05998	ns
LTR	ERV1--int	PRIMA4-int	45	0.0439556145971712	93529	419	50.588	6.83044002322771	0.0494139251387044	89770.394	235	0.47	ns	0.1073986	0.07942269;0.14106091	0.4532	ns
LTR	ERV1--int	LTR39-int	11	0.0107447057904196	93529	180	19.589	4.3126184247714	0.0191343674298664	89770.394	18	0.036	*	0.06111111	0.03089812;0.10671230	0.04097	*
LTR	ERV1--int	HERVFH19-int	15	0.0146518715323904	93529	110	12.845	3.59915669691234	0.0125468859889036	89770.394	792	0.42	ns	0.1363636	0.07837625;0.21492013	0.551	ns
LTR	ERV1--int	MER92-int	37	0.0361412831132297	93529	956	107.944	9.48613993418033	0.105438774712823	89770.394	1	0.002	**	0.03870293	0.02739418;0.05295455	2.94e-16	***
LTR	ERV1--int	HERV3-int	40	0.0390716574197077	93529	303	42.304	6.50614432009572	0.0413221848870829	89770.394	389	0.778	ns	0.1320132	0.09601401;0.17539966	0.8035	ns
LTR	ERV1--int	MER89-int	52	0.0507931546456201	93529	696	88.536	8.76250452128187	0.0864812065327811	89770.394	1	0.002	**	0.07471264	0.05629933;0.09682398	1.104e-05	***
LTR	ERV1--int	MER31-int	52	0.0507931546456201	93529	1145	138.188	11.2737639568049	0.134980854887864	89770.394	1	0.002	**	0.04541485	0.03410096;0.05913178	2.2e-16	***
LTR	ERV1--int	MER34-int	30	0.0293037430647808	93529	401	50.454	6.67611072814512	0.0492830350863484	89770.394	1	0.002	**	0.07481297	0.05104261;0.10507929	0.001491	**
LTR	ERV1--int	LTR19-int	25	0.0244197858873173	93529	231	26.271	4.95823992391888	0.0256612878018286	89770.394	435	0.87	ns	0.1082251	0.0712729;0.1556071	0.9173	ns
LTR	ERV1--int	HERVIP10B3-int	50	0.0488395717746347	93529	239	36.318	5.92215737277793	0.0354751113542236	89770.394	990	0.024	*	0.209205	0.1594450;0.2663326	0.01868	*
LTR	ERV1--int	MER66-int	60	0.0586074861295616	93529	776	96.997	9.74525325278728	0.0947458388684848	89770.394	1	0.002	**	0.07731959	0.05951876;0.09840768	2.727e-05	***
LTR	ERV1--int	HUERS-P2-int	72	0.0703289833554739	93529	257	33.369	5.63689751668535	0.0325945534109557	89770.394	1001	0.002	**	0.2801556	0.2261284;0.3393332	1.662e-10	***
LTR	ERV1--int	HERV-Fc2-int	1	0.000976791435492694	93529	3	1.28374655647383	0.584737048810764	0.00125395264170687	89770.394	281	0.562	ns	0.3333333	0.008403759;0.905700676	1	ns
LTR	ERV1--int	HERV30-int	5	0.00488395717746347	93529	69	10.015	3.10586886738984	0.00978256622645933	89770.394	57	0.114	ns	0.07246377	0.02394662;0.16106174	0.08903	ns
LTR	ERV1--int	MER34B-int	26	0.02539657732281	93529	593	71.273	8.38813637417941	0.0696188559818707	89770.394	1	0.002	**	0.04384486	0.02883765;0.06358524	1.719e-10	***
LTR	ERV1--int	MER83B-int	21	0.0205126201453466	93529	267	29.571	5.20730977329707	0.0288846995389544	89770.394	53	0.106	ns	0.07865169	0.04934438;0.11771564	0.09764	ns
LTR	ERV1--int	MER61-int	190	0.185590372743612	93529	1204	149.867	12.2571427563094	0.146388802062984	89770.394	1001	0.002	**	0.1578073	0.1376550;0.1796463	0.000654	***
LTR	ERV1--int	LTR23-int	14	0.0136750800968977	93529	173	16.92	3.81708922743105	0.0165273110885364	89770.394	274	0.548	ns	0.08092486	0.04494841;0.13205089	0.5233	ns
LTR	ERV1--int	HERVIP10FH-int	75	0.073259357661952	93529	400	57.073	7.31527061592284	0.0557484175978745	89770.394	995	0.014	*	0.1875	0.1504338;0.2292636	0.0123	*
LTR	ERV1--int	LTR46-int	13	0.012698288661405	93529	80	9.081	3.03770746890919	0.00887024302570915	89770.394	921	0.162	ns	0.1625	0.08946164;0.26183689	0.1599	ns
LTR	ERV1--int	PRIMAX-int	4	0.00390716574197077	93529	72	9.105	2.88761377495558	0.00889368602016098	89770.394	50	0.1	ns	0.05555556	0.01534254;0.13617865	0.07546	ns
LTR	ERV1--int	MER65-int	55	0.0537235289520981	93529	1038	135.074	11.2240145448276	0.13193912635774	89770.394	1	0.002	**	0.05298651	0.04016272;0.06841387	2.434e-16	***
LTR	ERV1--int	HERVH-int	172	0.168008126904743	93529	5787	807.749	27.4313411534594	0.789002305227788	89770.394	1	0.002	**	0.02972179	0.02549853;0.03442752	2.2e-16	***
LTR	ERV1--int	HUERS-P3b-int	61	0.0595842775650543	93529	519	67.692	7.80884844993895	0.0661209658513714	89770.394	220	0.44	ns	0.1175337	0.09110726;0.14840611	0.4339	ns
LTR	ERV1--int	MER50-int	66	0.0644682347425178	93529	544	64.504	7.77627510151579	0.0630069547550207	89770.394	611	0.782	ns	0.1213235	0.09508636;0.15175437	0.8422	ns
LTR	ERV1--int	HUERS-P1-int	69	0.0673986090489959	93529	498	64.293	7.77660765543862	0.0628008517621318	89770.394	741	0.522	ns	0.1385542	0.1094284;0.1720494	0.5045	ns
LTR	ERV1--int	HERVH48-int	26	0.02539657732281	93529	120	20.534	4.50234551263174	0.020057435336407	89770.394	904	0.196	ns	0.2166667	0.1466815;0.3011285	0.1831	ns
LTR	ERV1--int	PABL_A-int	28	0.0273501601937954	93529	449	57.576	7.55680682096144	0.0562397436899273	89770.394	1	0.002	**	0.0623608	0.04183464;0.08887016	7.569e-06	***
LTR	ERV1--int	MER57A-int	125	0.122098929436587	93529	1903	253.89	15.1087449569504	0.24799757755724	89770.394	1	0.002	**	0.06568576	0.05496889;0.07776351	2.2e-16	***
LTR	ERV1--int	HERV9-int	126	0.123075720872079	93529	355	58.782	8.03785313893473	0.0574177541611315	89770.394	1001	0.002	**	0.3549296	0.3051403;0.4071617	2.2e-16	***
LTR	ERV1--int	MER4-int	122	0.119168555130109	93529	3018	340.441	17.1288621022214	0.332539853090568	89770.394	1	0.002	**	0.04042412	0.03368068;0.04807580	2.2e-16	***
LTR	ERV1--int	HERVFH21-int	17	0.0166054544033758	93529	131	18.827	4.4043693611537	0.0183900523560209	89770.394	395	0.79	ns	0.129771	0.07744885;0.19962873	0.8029	ns
LTR	ERV1--int	PABL_B-int	26	0.02539657732281	93529	246	31.505	5.56029602556302	0.0307738141751973	89770.394	185	0.37	ns	0.1056911	0.07021147;0.15101893	0.3397	ns
LTR	ERV1--int	HERVS71-int	22	0.0214894115808393	93529	174	29.493	5.56461282713505	0.028808509806986	89770.394	106	0.212	ns	0.1264368	0.08096186;0.18514947	0.1563	ns
LTR	ERV1--int	HERV35I-int	45	0.0439556145971712	93529	615	74.428	7.99792365447327	0.0727006329608502	89770.394	1	0.002	**	0.07317073	0.05386881;0.09668548	0.0001525	***
LTR	ERV1--int	HERVIP10F-int	68	0.0664218176135032	93529	302	51.893	7.15826737358917	0.0506886379620224	89770.394	989	0.026	*	0.2251656	0.1793029;0.2765101	0.01777	*
LTR	ERV1--int	MER4B-int	77	0.0752129405329374	93529	1527	165.155	12.2308858865403	0.161321989528796	89770.394	1	0.002	**	0.05042567	0.03999697;0.06262321	1.618e-15	***
LTR	ERV1--int	LTR37-int	55	0.0537235289520981	93529	1383	169.4	12.3192436360259	0.165468469172462	89770.394	1	0.002	**	0.03976862	0.03009713;0.05145209	2.2e-16	***
LTR	ERV1--int	ERV24_Prim-int	26	0.02539657732281	93529	416	50.911	6.86164420246058	0.0497294287723685	89770.394	1	0.002	**	0.0625	0.04122965;0.09023849	6.798e-05	***
LTR	ERV1--int	LOR1-int	103	0.100609517855747	93529	1390	179.452	13.0276404392897	0.175287176682035	89770.394	1	0.002	**	0.07410072	0.06088292;0.08915078	7.466e-11	***
LTR	ERV1--int	HERVE-int	34	0.0332109088067516	93529	268	46.161	6.79302761839111	0.0450896694537782	89770.394	38	0.076	ns	0.1268657	0.08948204;0.17274793	0.05186	ns
LTR	ERV1--int	MER51-int	37	0.0361412831132297	93529	608	68.032	7.83213370150934	0.0664530749394389	89770.394	1	0.002	**	0.06085526	0.04320597;0.08290841	2.028e-05	***
LTR	ERV1--int	HERV-Fc1-int	2	0.00195358287098539	93529	6	1.69452887537994	0.948924171701738	0.00165520129266619	89770.394	547	0.91	ns	0.3333333	0.04327187;0.77722190	0.6776	ns
LTR	ERV1--int	MER84-int	12	0.0117214972259123	93529	140	16.73	4.04171194364905	0.0163417207157928	89770.394	141	0.282	ns	0.08571429	0.04507586;0.14493883	0.2427	ns
LTR	ERV1--int	HERV17-int	98	0.095725560678284	93529	899	127.2	10.9064637234509	0.124247870594671	89770.394	6	0.012	*	0.10901	0.08938931;0.13123380	0.0047	**
LTR	ERV1--int	MER101-int	58	0.0566539032585762	93529	1219	154.49	11.7798414532906	0.150904508869266	89770.394	1	0.002	**	0.04757998	0.03632462;0.06107683	2.2e-16	***
LTR	ERV1--int	MER110-int	16	0.0156286629678831	93529	393	49.711	6.68701691303343	0.0485572790497773	89770.394	1	0.002	**	0.04071247	0.02344679;0.06527383	8.361e-09	***
LTR	ERV1--int	HERV9NC-int	89	0.0869344377588497	93529	257	45.422	7.02746763075443	0.0443678205829491	89770.394	1001	0.002	**	0.3463035	0.2882638;0.4079352	7.277e-11	***
LTR	ERV1--int	HERVI-int	22	0.0214894115808393	93529	76	13.954	3.74351411081859	0.013630147690865	89770.394	983	0.038	*	0.2894737	0.1911122;0.4048514	0.02496	*
LTR	ERV1--int	HERVE_a-int	30	0.0293037430647808	93529	189	27.397	5.29673922771797	0.0267611549581933	89770.394	719	0.566	ns	0.1587302	0.1097298;0.2187779	0.605	ns
LTR	ERV1--int	MER57-int	62	0.060561069000547	93529	1272	151.887	12.0726956799623	0.148361920762679	89770.394	1	0.002	**	0.04874214	0.03757138;0.06205270	2.2e-16	***
LTR	ERV1--int	LTR43-int	9	0.00879112291943424	93529	147	8.531	2.79084715235854	0.00833300773618817	89770.394	648	0.708	ns	0.06122449	0.0283751;0.1130402	0.859	ns
LTR	ERV1--int	MER83A-int	6	0.00586074861295616	93529	102	12.051	3.18127639785032	0.0117713135891225	89770.394	34	0.068	ns	0.05882353	0.02189072;0.12364568	0.06522	ns
LTR	ERV1--int	LTR38-int	10	0.00976791435492694	93529	116	13.382	3.51659529125011	0.0130714229897632	89770.394	219	0.438	ns	0.0862069	0.04211589;0.15282623	0.3845	ns
LTR	ERV1--int	tot	2882	2.81511291708994	93529	42759	5111.059	64.6588608567093	4.99243865749785	89770.394	1	0.002	**	0.06740101	0.06504238;0.06981859	2.2e-16	***
LTR	ERV1--int	LTR49-int	149	0.145541923888411	93529	2182	267.496	15.3874220308912	0.261287801828554	89770.394	1	0.002	**	0.06828598	0.05805883;0.07969012	2.2e-16	***
LTR	ERV1--int	HUERS-P3-int	92	0.0898648120653278	93529	715	87.405	9.06284227547352	0.0853764554192389	89770.394	725	0.554	ns	0.1286713	0.1050019;0.1554524	0.6072	ns
LTR	ERV1--int	HERV9N-int	66	0.0644682347425178	93529	237	36.248	6.17953741656142	0.0354067359537392	89770.394	1001	0.002	**	0.278481	0.2223989;0.3401984	7.68e-07	***
LTR	ERV1--int	HERVP71A-int	25	0.0244197858873173	93529	250	30.12	5.43683356000155	0.0294209580370399	89770.394	213	0.426	ns	0.1	0.06576601;0.14407535	0.3813	ns
LTR	ERV1--int	MER52-int	142	0.138704383839962	93529	489	66.354	8.11841071839757	0.0648140189106822	89770.394	1001	0.002	**	0.2903885	0.2505042;0.3328290	2.2e-16	***
LTR	ERV1--int	Harlequin-int	68	0.0664218176135032	93529	570	86.474	9.47518353928319	0.0844670625927952	89770.394	24	0.048	*	0.1192982	0.09384135;0.14877680	0.03064	*
LTR	ERV1--int	HERV1_I-int	8	0.00781433148394155	93529	49	6.86786786786787	2.66322061546764	0.0067084745134288	89770.394	759	0.486	ns	0.1632653	0.07322276;0.29657136	0.6789	ns
LTR	ERV1--int	MER41-int	109	0.106470266468704	93529	1715	213.799	14.2395000741726	0.208837032116902	89770.394	1	0.002	**	0.06355685	0.05247405;0.07616011	2.2e-16	***
LTR	ERV1--int	HERV15-int	8	0.00781433148394155	93529	95	11.739	3.40859171763024	0.0114665546612487	89770.394	175	0.35	ns	0.08421053	0.03705905;0.15920028	0.2781	ns
LTR	ERV1--int	PRIMA41-int	52	0.0507931546456201	93529	460	62.731	7.71700662117062	0.0612751035398922	89770.394	90	0.18	ns	0.1130435	0.08558766;0.14558965	0.1538	ns
LTR	ERV1--int	LTR25-int	72	0.0703289833554739	93529	592	60.492	7.70514797426404	0.059088067515824	89770.394	941	0.122	ns	0.1216216	0.09638987;0.15069816	0.1187	ns
LTR	ERV1--int	ERV24B_Prim-int	19	0.0185590372743612	93529	376	48.341	6.63994034670552	0.0472190747831523	89770.394	1	0.002	**	0.05053191	0.03069412;0.07778925	6.493e-07	***
LTR	ERVK--int	HERVK3-int	39	0.0380948659842151	93529	336	46.49	6.61586499784191	0.0454110338360553	89770.394	145	0.29	ns	0.1160714	0.08385329;0.15524443	0.2684	ns
LTR	ERVK--int	HERVK9-int	135	0.131866843791514	93529	680	100.192	10.3095792069038	0.097866687504884	89770.394	1000	0.004	**	0.1985294	0.1691745;0.2305273	0.000281	***
LTR	ERVK--int	HERVK14C-int	17	0.0166054544033758	93529	82	10.812	3.2880796017535	0.010561069000547	89770.394	976	0.052	ns	0.2073171	0.1256580;0.3110517	0.04981	*
LTR	ERVK--int	HERVK11-int	46	0.0449324060326639	93529	286	42.502	6.30553374075152	0.0415155895913105	89770.394	740	0.524	ns	0.1608392	0.1202249;0.2086456	0.5605	ns
LTR	ERVK--int	HERVK22-int	63	0.0615378604360397	93529	421	52.624	6.92073121285031	0.0514026725013675	89770.394	937	0.13	ns	0.1496437	0.1169456;0.1873598	0.1399	ns
LTR	ERVK--int	tot	383	0.374111119793702	93529	2628	373.693	18.7057920884858	0.365020121903571	89770.394	715	0.574	ns	0.1457382	0.1324580;0.1598128	0.5957	ns
LTR	ERVK--int	HERVK14-int	52	0.0507931546456201	93529	407	50.767	6.69010227638326	0.0495887708056576	89770.394	615	0.774	ns	0.1277641	0.09691196;0.16415048	0.8221	ns
LTR	ERVK--int	HERVK11D-int	12	0.0117214972259123	93529	43	7.11923847695391	2.70383853988952	0.00695401117151863	89770.394	966	0.072	ns	0.2790698	0.1532892;0.4366870	0.06139	ns
LTR	ERVK--int	HERVK-int	26	0.02539657732281	93529	251	45.763	6.79183038362708	0.0447009064624521	89770.394	3	0.006	**	0.1035857	0.06878906;0.14808635	0.0007615	***
LTR	ERVK--int	HERVKC4-int	10	0.00976791435492694	93529	55	7.96396396396396	2.66888527289999	0.00777913179257244	89770.394	826	0.352	ns	0.1818182	0.09079051;0.30904851	0.4416	ns
LTR	ERVK--int	HERVK13-int	5	0.00488395717746347	93529	67	11.696	3.40458149780192	0.0114245526295225	89770.394	14	0.028	*	0.07462687	0.02467471;0.16562617	0.0346	*
LTR	ERVL-MaLR--int	MLT1J-int	109	0.106470266468704	93529	1434	176.806	12.4841586908457	0.172702586543721	89770.394	1	0.002	**	0.07601116	0.06282563;0.09096327	8.273e-09	***
LTR	ERVL-MaLR--int	MLT-int	54	0.0527467375166055	93529	409	44.73	6.47495366972035	0.0436918809095882	89770.394	928	0.148	ns	0.1320293	0.1007638;0.1687350	0.1532	ns
LTR	ERVL-MaLR--int	MLT1K-int	26	0.02539657732281	93529	202	23.67	4.71097583238262	0.0231206532781121	89770.394	737	0.53	ns	0.1287129	0.08583143;0.18288195	0.5846	ns
LTR	ERVL-MaLR--int	MSTB1-int	41	0.0400484488552004	93529	231	24.279	4.7319711062675	0.0237155192623271	89770.394	1001	0.002	**	0.1774892	0.1304826;0.2329818	0.0008064	***
LTR	ERVL-MaLR--int	MST-int	47	0.0459091974681566	93529	227	25.369	4.90192491454814	0.0247802219270141	89770.394	1001	0.002	**	0.2070485	0.1562775;0.2656429	3.101e-05	***
LTR	ERVL-MaLR--int	MLT1H-int	90	0.0879112291943424	93529	807	100.192	9.8029196280105	0.097866687504884	89770.394	158	0.316	ns	0.1115242	0.09063742;0.13529594	0.3102	ns
LTR	ERVL-MaLR--int	THE1B-int	1802	1.76017816675783	93529	4215	598.583	24.4619193134246	0.584690747831523	89770.394	1001	0.002	**	0.4275208	0.4125216;0.4426204	2.2e-16	***
LTR	ERVL-MaLR--int	MLT1G3-int	26	0.02539657732281	93529	237	30.208	5.33752988049952	0.0295069156833633	89770.394	254	0.508	ns	0.1097046	0.07292586;0.15660075	0.4948	ns
LTR	ERVL-MaLR--int	MSTA1-int	8	0.00781433148394155	93529	28	3.099685204617	1.58827436138038	0.0030277459605933	89770.394	950	0.104	ns	0.2857143	0.1322365;0.4866683	0.009113	**
LTR	ERVL-MaLR--int	MLT1I-int	68	0.0664218176135032	93529	801	99.529	9.45931486089969	0.0972190747831523	89770.394	1	0.002	**	0.08489388	0.06652455;0.10638360	0.0004849	***
LTR	ERVL-MaLR--int	MLT1C2-int	38	0.0371180745487224	93529	436	52.067	6.91551410491912	0.0508585996717981	89770.394	21	0.042	*	0.08715596	0.06241448;0.11766561	0.03836	*
LTR	ERVL-MaLR--int	THE1A-int	429	0.419043525826366	93529	1461	211.122	14.6695027288014	0.206222161444088	89770.394	1001	0.002	**	0.2936345	0.2703735;0.3177281	2.2e-16	***
LTR	ERVL-MaLR--int	MLT1E-int	2	0.00195358287098539	93529	13	1.78543046357616	0.907703353588513	0.00174399318548894	89770.394	611	0.782	ns	0.1538462	0.01920667;0.45447106	0.6967	ns
LTR	ERVL-MaLR--int	MLT1-int	27	0.0263733687583027	93529	245	28.218	5.0892412377855	0.0275631007267328	89770.394	456	0.912	ns	0.1102041	0.07389301;0.15628063	0.9202	ns
LTR	ERVL-MaLR--int	MLT1E1-int	5	0.00488395717746347	93529	45	5.1925777331996	2.21418960744026	0.00507206545791943	89770.394	561	0.882	ns	0.1111111	0.03707666;0.24053581	1	ns
LTR	ERVL-MaLR--int	MLT1J2-int	50	0.0488395717746347	93529	582	73.784	8.24969098823717	0.0720715792763929	89770.394	4	0.008	**	0.08591065	0.06443562;0.11169482	0.002233	**
LTR	ERVL-MaLR--int	MLT1E2-int	15	0.0146518715323904	93529	128	15.285	3.61176131822409	0.0149302570915058	89770.394	523	0.958	ns	0.1171875	0.06709408;0.18590890	1	ns
LTR	ERVL-MaLR--int	MLT1A0-int	145	0.141634758146441	93529	925	115.831	10.139390822246	0.113142728764554	89770.394	1000	0.004	**	0.1567568	0.1339089;0.1818140	0.004609	**
LTR	ERVL-MaLR--int	MLT1H1-int	64	0.0625146518715324	93529	425	52.09	6.90431528607794	0.0508810658748144	89770.394	965	0.074	ns	0.1505882	0.1179429;0.1881896	0.08834	ns
LTR	ERVL-MaLR--int	THE1-int	42	0.0410252402906931	93529	200	23.619	4.61921813472543	0.0230708369149019	89770.394	1001	0.002	**	0.21	0.1557398;0.2730687	0.0002478	***
LTR	ERVL-MaLR--int	MSTC-int	39	0.0380948659842151	93529	204	25.048	4.92300029777897	0.024466671876221	89770.394	999	0.006	**	0.1911765	0.1396187;0.2519441	0.005205	**
LTR	ERVL-MaLR--int	MSTD-int	161	0.157263421114324	93529	729	93.242	9.5867273530304	0.0910779870282097	89770.394	1001	0.002	**	0.2208505	0.1912320;0.2527472	3.843e-12	***
LTR	ERVL-MaLR--int	MLT1O-int	2	0.00195358287098539	93529	13	1.96268656716418	1.00860593100252	0.00191713542936253	89770.394	608	0.788	ns	0.1538462	0.01920667;0.45447106	1	ns
LTR	ERVL-MaLR--int	MLT1H2-int	47	0.0459091974681566	93529	343	44.463	6.10949727530482	0.0434310775963116	89770.394	687	0.63	ns	0.1370262	0.1024491;0.1780192	0.6875	ns
LTR	ERVL-MaLR--int	MLT1F1-int	26	0.02539657732281	93529	157	20.645	4.40322192983313	0.0201658591857467	89770.394	904	0.196	ns	0.1656051	0.1111224;0.2331581	0.1953	ns
LTR	ERVL-MaLR--int	MLT1A-int	49	0.047862780339142	93529	443	56.316	7.13646082263983	0.0550089864812065	89770.394	179	0.358	ns	0.1106095	0.08295781;0.14358633	0.3185	ns
LTR	ERVL-MaLR--int	MLT1M-int	0	0	93529	1	1.03478260869565	0.184030641165736	0.0010107667897707	89770.394	1	0.002	**	na	na	na	na
LTR	ERVL-MaLR--int	MLT1F2-int	36	0.035164491677737	93529	305	38.871	6.35159048598867	0.0379688598890365	89770.394	353	0.706	ns	0.1180328	0.08405338;0.15964782	0.6684	ns
LTR	ERVL-MaLR--int	MLT1G-int	28	0.0273501601937954	93529	180	23.029	4.63634065343073	0.0224945299679612	89770.394	877	0.25	ns	0.1555556	0.1059228;0.2169142	0.2643	ns
LTR	ERVL-MaLR--int	MLT1G1-int	42	0.0410252402906931	93529	297	39.289	5.64830792205794	0.0383771587090724	89770.394	722	0.56	ns	0.1414141	0.1038568;0.1863077	0.608	ns
LTR	ERVL-MaLR--int	tot	6658	6.50347737751035	93529	27209	3392.009	55.4810694567802	3.31328534031414	89770.394	1001	0.002	**	0.2446984	0.2395993;0.2498521	2.2e-16	***
LTR	ERVL-MaLR--int	MLT1J1-int	43	0.0420020317261858	93529	477	58.989	7.20380273007069	0.0576199499882785	89770.394	15	0.03	*	0.09014675	0.0660079;0.1195056	0.0258	*
LTR	ERVL-MaLR--int	THE1D-int	765	0.747245448151911	93529	2538	328.908	17.7303666601089	0.321274517465031	89770.394	1001	0.002	**	0.3014184	0.2836066;0.3196896	2.2e-16	***
LTR	ERVL-MaLR--int	MLT1F-int	73	0.0713057747909666	93529	518	66.466	7.68582564959133	0.0649234195514574	89770.394	818	0.368	ns	0.1409266	0.1121178;0.1739046	0.3929	ns
LTR	ERVL-MaLR--int	MLT1D-int	69	0.0673986090489959	93529	587	72.853	8.08336141291058	0.0711621864499492	89770.394	347	0.694	ns	0.1175468	0.09261921;0.14639663	0.6617	ns
LTR	ERVL-MaLR--int	MLT1N2-int	12	0.0117214972259123	93529	73	8.732	2.7242609268566	0.0085293428147222	89770.394	911	0.182	ns	0.1643836	0.08792993;0.26954357	0.2755	ns
LTR	ERVL-MaLR--int	MSTB-int	365	0.356528873954833	93529	869	117.63	10.5091170676485	0.114899976557006	89770.394	1001	0.002	**	0.420023	0.3869511;0.4536391	2.2e-16	***
LTR	ERVL-MaLR--int	MLT1E3-int	5	0.00488395717746347	93529	72	8.11111111111111	2.72534799797876	0.00792286386566296	89770.394	173	0.346	ns	0.06944444	0.02293166;0.15466731	0.3486	ns
LTR	ERVL-MaLR--int	MLT1E1A-int	11	0.0107447057904196	93529	86	9.735	3.08874008542566	0.00950906462452137	89770.394	732	0.54	ns	0.127907	0.06561579;0.21734610	0.6107	ns
LTR	ERVL-MaLR--int	MSTA-int	1173	1.14577635383293	93529	3150	413.591	20.2976775694835	0.403992146596859	89770.394	1001	0.002	**	0.372381	0.3554649;0.3895344	2.2e-16	***
LTR	ERVL-MaLR--int	THE1C-int	697	0.680823630538407	93529	1795	244.031	15.3315065826583	0.238367390794718	89770.394	1001	0.002	**	0.3883008	0.3656744;0.4112930	2.2e-16	***
LTR	ERVL-MaLR--int	MLT1B-int	49	0.047862780339142	93529	553	65.746	7.62808440381147	0.0642201297179026	89770.394	15	0.03	*	0.08860759	0.06627069;0.11545186	0.02551	*
LTR	ERVL-MaLR--int	MLT1C-int	21	0.0205126201453466	93529	117	14.568	3.78625299098089	0.0142298976322576	89770.394	957	0.09	ns	0.1794872	0.1146746;0.2611836	0.09072	ns
LTR	ERVL-MaLR--int	MLT1A1-int	100	0.0976791435492694	93529	454	58.949	7.30505049693449	0.0575808783308588	89770.394	1001	0.002	**	0.2202643	0.1829703;0.2612477	1.219e-07	***
LTR	ERVL-MaLR--int	MSTB2-int	15	0.0146518715323904	93529	88	10.945	3.24969776064414	0.0106909822614675	89770.394	928	0.148	ns	0.1704545	0.09865978;0.26550900	0.195	ns
LTR	ERVL-MaLR--int	MLT1L-int	9	0.00879112291943424	93529	109	12.083	3.20224380167491	0.0118025709150582	89770.394	217	0.434	ns	0.08256881	0.03845198;0.15095990	0.4446	ns
LTR	LTR	EUTREP8	36	0.035164491677737	93529	275	32.622	5.29141900770625	0.0318648902086427	89770.394	772	0.46	ns	0.1309091	0.09339879;0.17660146	0.5139	ns
LTR	LTR	LTR106_Mam	57	0.0556771118230835	93529	639	75.085	8.00898988130957	0.0733423849339689	89770.394	15	0.03	*	0.08920188	0.06825996;0.11402732	0.02677	*
LTR	LTR	LTR107_Mam	41	0.0400484488552004	93529	426	51.023	6.85444778625196	0.0498388294131437	89770.394	72	0.144	ns	0.09624413	0.06995392;0.12829793	0.1557	ns
LTR	LTR	LTR91A	224	0.218801281550363	93529	2403	281.811	15.3862931538762	0.275270571227631	89770.394	1	0.002	**	0.09321681	0.08188549;0.10555048	0.0001809	***
LTR	LTR	tot	740	0.722825662264593	93529	7931	922.862	27.7565376331664	0.901443697741658	89770.394	1	0.002	**	0.09330475	0.08699073;0.09991942	4.434e-11	***
LTR	LTR	LTR91	132	0.128936469485036	93529	1566	183.435	12.8372337195195	0.179177736969602	89770.394	1	0.002	**	0.08429119	0.07100119;0.09916303	3.01e-05	***
LTR	LTR	LTR90A	29	0.0283269516292881	93529	406	45.626	6.4586250733293	0.0445670860357896	89770.394	7	0.014	*	0.07142857	0.04835565;0.10097435	0.007396	**
LTR	LTR	MamRep1527	146	0.142611549581933	93529	1268	158.403	11.3481880656064	0.154726693756349	89770.394	143	0.286	ns	0.115142	0.09808671;0.13400372	0.3081	ns
LTR	LTR	EUTREP16	42	0.0410252402906931	93529	411	44.926	6.28904413055562	0.0438833320309448	89770.394	357	0.714	ns	0.1021898	0.07464653;0.13561571	0.6931	ns
LTR	LTR	LTR90B	47	0.0459091974681566	93529	537	61.083	7.54022320398846	0.0596653512542002	89770.394	35	0.07	ns	0.08752328	0.0650168;0.1146876	0.05686	ns
LTR	ERVL--int	HERVL-int	630	0.615378604360397	93529	2324	354.027	18.881758175334	0.345810541533172	89770.394	1001	0.002	**	0.2710843	0.2530943;0.2896531	2.2e-16	***
LTR	ERVL--int	LTR57-int	36	0.035164491677737	93529	366	40.627	6.03475677134458	0.0396841056497617	89770.394	239	0.478	ns	0.09836066	0.06984503;0.13356841	0.5053	ns
LTR	ERVL--int	MER76-int	20	0.0195358287098539	93529	155	17.508	3.95646175131134	0.0171016644526061	89770.394	776	0.452	ns	0.1290323	0.08063023;0.19222477	0.5249	ns
LTR	ERVL--int	tot	3174	3.10033601625381	93529	29730	3568.789	56.1577971182736	3.48596253028053	89770.394	1	0.002	**	0.1067608	0.1032723;0.1103264	8.753e-13	***
LTR	ERVL--int	MER21-int	70	0.0683754004844885	93529	1093	112.72	10.1477375102323	0.110103930608736	89770.394	1	0.002	**	0.06404392	0.0502621;0.0802261	7.227e-06	***
LTR	ERVL--int	ERVL-B4-int	406	0.396577322810034	93529	3898	493.147	21.347672334803	0.481701766038915	89770.394	1	0.002	**	0.104156	0.09473782;0.11417211	1.781e-05	***
LTR	ERVL--int	MER70-int	30	0.0293037430647808	93529	258	33.996	5.47868597384447	0.0332070016410096	89770.394	256	0.512	ns	0.1162791	0.07984368;0.16181981	0.5196	ns
LTR	ERVL--int	MER68-int	26	0.02539657732281	93529	410	38.035	5.94635469293029	0.0371522622489646	89770.394	17	0.034	*	0.06341463	0.04183914;0.09153906	0.04065	*
LTR	ERVL--int	LTR52-int	17	0.0166054544033758	93529	170	21.097	4.41872335817894	0.0206073689145894	89770.394	212	0.424	ns	0.1	0.05934026;0.15527868	0.4148	ns
LTR	ERVL--int	HERVL40-int	91	0.0888880206298351	93529	1333	161.929	12.3770412518562	0.158170860357896	89770.394	1	0.002	**	0.06826707	0.05531712;0.08315750	2.008e-10	***
LTR	ERVL--int	ERVL47-int	24	0.0234429944518246	93529	212	23.189	4.63689333280159	0.0226508165976401	89770.394	638	0.728	ns	0.1132075	0.07389576;0.16374917	0.8259	ns
LTR	ERVL--int	HERVL74-int	47	0.0459091974681566	93529	371	48.099	6.77267067470935	0.0469826912557631	89770.394	467	0.934	ns	0.1266846	0.09458791;0.16488218	0.9384	ns
LTR	ERVL--int	ERVL-int	96	0.0937719778072986	93529	820	99.673	9.54353970757968	0.0973597327498632	89770.394	393	0.786	ns	0.1170732	0.09586585;0.14107649	0.7484	ns
LTR	ERVL--int	ERV3-16A3_I-int	762	0.744315073845432	93529	6505	802.534	27.246049093239	0.783908337891693	89770.394	74	0.148	ns	0.1171407	0.1094218;0.1252046	0.1315	ns
LTR	ERVL--int	HERVL32-int	17	0.0166054544033758	93529	114	15.143	3.7959135869985	0.0147915527076659	89770.394	744	0.516	ns	0.1491228	0.08933565;0.22799117	0.5812	ns
LTR	ERVL--int	ERVL-E-int	765	0.747245448151911	93529	8861	1093.877	31.8022523456162	1.06848968508244	89770.394	1	0.002	**	0.08633337	0.08056588;0.09237449	2.2e-16	***
LTR	ERVL--int	LTR53-int	45	0.0439556145971712	93529	325	39.73	5.95000021029432	0.0388079237321247	89770.394	838	0.328	ns	0.1384615	0.1028200;0.1808532	0.3524	ns
LTR	ERVL--int	HERVL18-int	76	0.0742361490974447	93529	504	69.685	8.28338031176821	0.0680677111823084	89770.394	805	0.394	ns	0.1507937	0.1206849;0.1850669	0.4019	ns
LTR	ERVL--int	HERV16-int	220	0.214894115808393	93529	1904	232.396	14.4742076358841	0.22700242244276	89770.394	194	0.388	ns	0.1155462	0.1015249;0.1307636	0.4009	ns
LTR	ERVL--int	HERVL66-int	13	0.012698288661405	93529	107	17.039	3.88980842839459	0.01664354926936	89770.394	185	0.37	ns	0.1214953	0.06630421;0.19879713	0.3544	ns
LTR	ERVL?	tot	465	0.454208017504103	93529	3926	465.604	20.2841966228055	0.45479799953114	89770.394	495	0.99	ns	0.1184412	0.1084929;0.1289611	1	ns
LTR	ERVL?	LTR89B	81	0.0791201062749082	93529	732	88.461	8.69908921400125	0.0864079471751192	89770.394	219	0.438	ns	0.1106557	0.08885303;0.13565160	0.4274	ns
LTR	ERVL?	Eutr10	109	0.106470266468704	93529	999	120.071	9.99078449245977	0.117284324451043	89770.394	145	0.29	ns	0.1091091	0.09044949;0.13010693	0.3068	ns
LTR	ERVL?	LTR89	149	0.145541923888411	93529	1093	131.336	11.0931583492783	0.128287879971868	89770.394	940	0.124	ns	0.136322	0.1165227;0.1581016	0.1034	ns
LTR	ERVL?	LTR55	69	0.0673986090489959	93529	406	47.007	6.58546272628731	0.045916035008205	89770.394	1001	0.002	**	0.1699507	0.1347049;0.2100909	0.001095	**
LTR	ERVL?	LTR87	58	0.0566539032585762	93529	696	81.336	8.77633910740282	0.0794483081972337	89770.394	2	0.004	**	0.08333333	0.06388463;0.10639729	0.005447	**
LTR	ERVK	MER9a1	69	0.0673986090489959	93529	341	41.645	6.03634097880598	0.0406784793310932	89770.394	1001	0.002	**	0.202346	0.1609862;0.2489620	2.992e-05	***
LTR	ERVK	MER11C	156	0.15237946393686	93529	869	117.866	10.1061455648619	0.115130499335782	89770.394	1001	0.002	**	0.1795167	0.1545458;0.2066817	0.0002886	***
LTR	ERVK	LTR22	12	0.0117214972259123	93529	104	9.118	2.93166687580132	0.00890638430882238	89770.394	875	0.254	ns	0.1153846	0.06106329;0.19288105	0.2979	ns
LTR	ERVK	LTR14A	31	0.0302805345002735	93529	133	13.838	3.55814789130756	0.0135168398843479	89770.394	1001	0.002	**	0.2330827	0.1641934;0.3142327	2.112e-05	***
LTR	ERVK	MER11A	318	0.310619676486677	93529	968	129.747	11.0035480218459	0.126735758380871	89770.394	1001	0.002	**	0.3285124	0.2989682;0.3591041	2.2e-16	***
LTR	ERVK	LTR3B_	45	0.0439556145971712	93529	264	31.672	5.41107158478759	0.0309369383449246	89770.394	993	0.018	*	0.1704545	0.1271310;0.2213518	0.01734	*
LTR	ERVK	LTR5A	32	0.0312573259357662	93529	267	38.502	6.16392650751046	0.0376084238493397	89770.394	165	0.33	ns	0.1198502	0.08343976;0.16496392	0.2955	ns
LTR	ERVK	LTR13	79	0.0771665234039228	93529	466	71.444	7.88282963173777	0.06978588731734	89770.394	865	0.274	ns	0.1695279	0.1365760;0.2067399	0.3347	ns
LTR	ERVK	LTR13A	22	0.0214894115808393	93529	189	29.192	5.22287415264953	0.0285144955849027	89770.394	85	0.17	ns	0.1164021	0.0744044;0.1709180	0.1593	ns
LTR	ERVK	LTR22C0	16	0.0156286629678831	93529	113	12.71	3.39933161892974	0.0124150191451121	89770.394	869	0.266	ns	0.1415929	0.08315213;0.21973229	0.2993	ns
LTR	ERVK	LTR22E	31	0.0302805345002735	93529	122	14.795	3.69413340604013	0.0144516292881144	89770.394	1001	0.002	**	0.2540984	0.1796330;0.3408757	6.661e-05	***
LTR	ERVK	LTR3B	22	0.0214894115808393	93529	90	10.819	3.12986182363296	0.0105679065405955	89770.394	1001	0.002	**	0.2444444	0.1599693;0.3463767	0.00096	***
LTR	ERVK	LTR5_Hs	71	0.0693521919199812	93529	653	93.086	9.04015090185603	0.0909256075642729	89770.394	8	0.016	*	0.1087289	0.08589971;0.13516335	0.01363	*
LTR	ERVK	LTR22C2	8	0.00781433148394155	93529	70	8.997	2.86482079687338	0.00878819254512776	89770.394	454	0.908	ns	0.1142857	0.0506522;0.2128280	0.8589	ns
LTR	ERVK	LTR22B2	8	0.00781433148394155	93529	40	4.56854838709677	1.98514633298091	0.00446251893715009	89770.394	960	0.084	ns	0.2	0.09052241;0.35647802	0.1278	ns
LTR	ERVK	LTR14	13	0.012698288661405	93529	97	11.248	3.06951428045512	0.0109869500664218	89770.394	783	0.438	ns	0.1340206	0.07333368;0.21827092	0.5275	ns
LTR	ERVK	LTR22A	23	0.022466203016332	93529	170	21.175	4.4368976843129	0.0206835586465578	89770.394	709	0.586	ns	0.1352941	0.08773695;0.19606196	0.6425	ns
LTR	ERVK	LTR5	2	0.00195358287098539	93529	27	3.50726141078838	1.67535094822366	0.00342586290809211	89770.394	287	0.574	ns	0.07407407	0.009100073;0.242898347	0.5691	ns
LTR	ERVK	MER9a2	78	0.0761897319684301	93529	310	37.927	5.67343448528833	0.0370467687739314	89770.394	1001	0.002	**	0.2516129	0.2042731;0.3037695	5.399e-10	***
LTR	ERVK	LTR5B	66	0.0644682347425178	93529	442	68.911	7.71327255926907	0.067311674611237	89770.394	390	0.78	ns	0.1493213	0.1174052;0.1860174	0.7433	ns
LTR	ERVK	LTR22B	17	0.0166054544033758	93529	142	14.082	3.64012726790239	0.0137551769946081	89770.394	834	0.336	ns	0.1197183	0.07131033;0.18475017	0.3988	ns
LTR	ERVK	LTR3A	34	0.0332109088067516	93529	163	22.047	4.38817126455281	0.0215353207783074	89770.394	998	0.008	**	0.208589	0.1489893;0.2790932	0.01111	*
LTR	ERVK	MER11D	69	0.0673986090489959	93529	260	34.766	5.77707699607843	0.033959131046339	89770.394	1001	0.002	**	0.2653846	0.2127427;0.3234624	1.536e-08	***
LTR	ERVK	LTR3	34	0.0332109088067516	93529	92	12.794	3.38630049331583	0.0124970696256935	89770.394	1001	0.002	**	0.3695652	0.2712266;0.4765507	3.048e-08	***
LTR	ERVK	tot	1668	1.62928811440181	93529	8264	1065.683	29.5215181017344	1.04095002735016	89770.394	1001	0.002	**	0.2018393	0.1932314;0.2106579	2.2e-16	***
LTR	ERVK	LTR13_	5	0.00488395717746347	93529	44	4.82831325301205	2.02587323842234	0.00471625503341804	89770.394	645	0.714	ns	0.1136364	0.03794371;0.24557678	0.8117	ns
LTR	ERVK	LTR14B	104	0.10158630929124	93529	363	46.513	6.5170778193377	0.0454335000390717	89770.394	1001	0.002	**	0.2865014	0.2405213;0.3360034	1.242e-15	***
LTR	ERVK	LTR22C	4	0.00390716574197077	93529	16	1.90920554854981	1.08564020090809	0.00186489562841859	89770.394	776	0.452	ns	0.25	0.07266204;0.52377082	0.1144	ns
LTR	ERVK	MER11B	143	0.139681175275455	93529	544	74.673	8.3319561024103	0.0729399468625459	89770.394	1001	0.002	**	0.2628676	0.2263315;0.3020021	1.053e-14	***
LTR	ERVK	MER9B	7	0.00683754004844886	93529	39	4.32657200811359	1.97467309210864	0.00422615848256778	89770.394	932	0.14	ns	0.1794872	0.07535048;0.33534956	0.195	ns
LTR	ERVK	MER9a3	154	0.150425881065875	93529	575	65.429	7.69754579143323	0.0639104868328514	89770.394	1001	0.002	**	0.2678261	0.2320332;0.3060237	2.2e-16	***
LTR	ERVK	LTR14C	27	0.0263733687583027	93529	137	14.044	3.60986081381196	0.0137180589200594	89770.394	1001	0.002	**	0.1970803	0.1340769;0.2736343	0.0009628	***
LTR	ERVK	LTR22B1	24	0.0234429944518246	93529	154	17.155	3.86003560538953	0.0167568570758772	89770.394	963	0.078	ns	0.1558442	0.1024774;0.2229521	0.09416	ns
LTR	ERV1	LTR64	40	0.0390716574197077	93529	372	46.139	6.47592592735715	0.0450681800421974	89770.394	197	0.394	ns	0.1075269	0.07793745;0.14353491	0.3865	ns
LTR	ERV1	LTR9C	27	0.0263733687583027	93529	153	18.974	4.0300825755269	0.0185336406970384	89770.394	976	0.052	ns	0.1764706	0.1196338;0.2462706	0.06424	ns
LTR	ERV1	LTR43B	41	0.0400484488552004	93529	242	29.592	5.26053316777009	0.0289052121590998	89770.394	981	0.042	*	0.1694215	0.1244075;0.2227387	0.03043	*
LTR	ERV1	MER61F	25	0.0244197858873173	93529	159	17.922	4.22110574775541	0.0175060561069001	89770.394	967	0.07	ns	0.1572327	0.1044119;0.2232963	0.0792	ns
LTR	ERV1	MER4E	57	0.0556771118230835	93529	729	82.213	9.12846974908501	0.0803049542861608	89770.394	3	0.006	**	0.0781893	0.05975504;0.10011898	0.002304	**
LTR	ERV1	LTR77	33	0.0322341173712589	93529	103	12.922	3.36916417932805	0.0126220989294366	89770.394	1001	0.002	**	0.3203883	0.2318410;0.4195741	2.007e-07	***
LTR	ERV1	LTR21C	3	0.00293037430647808	93529	22	2.87904066736184	1.53931386628231	0.00281222226631421	89770.394	672	0.66	ns	0.1363636	0.02905585;0.34912210	1	ns
LTR	ERV1	LTR10F	94	0.0918183949363132	93529	449	53.58	6.78156247406081	0.0523364851136985	89770.394	1001	0.002	**	0.2093541	0.1726289;0.2499584	7.622e-08	***
LTR	ERV1	LTR2752	120	0.117214972259123	93529	230	32.444	5.33191272371306	0.031691021333125	89770.394	1001	0.002	**	0.5217391	0.4550899;0.5878209	2.2e-16	***
LTR	ERV1	MER95	9	0.00879112291943424	93529	139	16.675	3.96725523682485	0.0162879971868407	89770.394	18	0.036	*	0.0647482	0.03003192;0.11935315	0.04895	*
LTR	ERV1	LTR68	19	0.0185590372743612	93529	352	41.465	6.22828761109878	0.0405026568727045	89770.394	1	0.002	**	0.05397727	0.03280703;0.08301106	6.455e-05	***
LTR	ERV1	LTR9B	104	0.10158630929124	93529	685	81.052	8.66188918910444	0.0791708994295538	89770.394	995	0.014	*	0.1518248	0.1257686;0.1809212	0.009104	**
LTR	ERV1	HERV-Fc1_LTR3	3	0.00293037430647808	93529	5	1.36653386454183	0.638982738396482	0.00133481857519519	89770.394	496	0.992	ns	0.6	0.1466328;0.9472550	0.1296	ns
LTR	ERV1	MER57E3	22	0.0214894115808393	93529	243	42.672	5.82927065732896	0.0416816441353442	89770.394	1	0.002	**	0.09053498	0.05760945;0.13386151	0.0002616	***
LTR	ERV1	LTR60B	36	0.035164491677737	93529	247	30.301	5.17176431656994	0.0295977572868641	89770.394	894	0.216	ns	0.145749	0.1042148;0.1960253	0.2851	ns
LTR	ERV1	LTR6B	20	0.0195358287098539	93529	154	20.062	4.16671543515003	0.0195963897788544	89770.394	542	0.92	ns	0.1298701	0.08116629;0.19342645	1	ns
LTR	ERV1	LTR12F	161	0.157263421114324	93529	637	74.625	8.10815127616136	0.0728930608736423	89770.394	1001	0.002	**	0.2527473	0.2194253;0.2883792	2.2e-16	***
LTR	ERV1	MER90a	102	0.0996327264202547	93529	1252	147.254	11.4636337563139	0.143836446042041	89770.394	1	0.002	**	0.08146965	0.06691448;0.09802419	3.62e-05	***
LTR	ERV1	LTR109A2	2	0.00195358287098539	93529	26	3.76380368098159	1.75069474447675	0.0036764512004587	89770.394	252	0.504	ns	0.07692308	0.009455391;0.251302917	0.5733	ns
LTR	ERV1	MER51B	82	0.0800968977104009	93529	713	83.108	8.48990073053946	0.0811791826209268	89770.394	467	0.934	ns	0.115007	0.09252067;0.14073435	0.9535	ns
LTR	ERV1	LTR58	16	0.0156286629678831	93529	76	9.413	3.06035893267387	0.00919453778229273	89770.394	987	0.03	*	0.2105263	0.1253901;0.3192445	0.0341	*
LTR	ERV1	LTR78B	423	0.413182777213409	93529	3270	384.77	18.6709320523562	0.375840040634524	89770.394	983	0.038	*	0.1293578	0.1180377;0.1413452	0.03916	*
LTR	ERV1	LTR12C	788	0.769711651168243	93529	2731	406.205	19.1853864713238	0.39677756505431	89770.394	1001	0.002	**	0.288539	0.2715971;0.3059352	2.2e-16	***
LTR	ERV1	MER41B	287	0.280339141986403	93529	2851	353.269	17.911992588165	0.345070133625068	89770.394	2	0.004	**	0.1006664	0.0898605;0.1122997	0.000123	***
LTR	ERV1	LTR12	224	0.218801281550363	93529	778	95.32	9.80233062519754	0.0931077596311636	89770.394	1001	0.002	**	0.2879177	0.2563126;0.3211396	2.2e-16	***
LTR	ERV1	LTR6A	41	0.0400484488552004	93529	287	33.508	5.38636695268239	0.0327303274204892	89770.394	926	0.152	ns	0.1428571	0.1045067;0.1887726	0.1679	ns
LTR	ERV1	MER101B	30	0.0293037430647808	93529	261	30.53	5.46689921134339	0.0298214425255919	89770.394	502	1	ns	0.1149425	0.07890943;0.16000786	1	ns
LTR	ERV1	MER50B	98	0.095725560678284	93529	692	79.329	8.11348184120649	0.0774878877861999	89770.394	989	0.026	*	0.1416185	0.1164914;0.1698457	0.03144	*
LTR	ERV1	HERV1_LTRb	0	0	93529	10	1.33466933867735	0.586169617229016	0.00130369357923474	89770.394	1	0.002	**	0	0.0000000;0.3084971	0.3775	ns
LTR	ERV1	LTR25	35	0.0341877002422443	93529	284	20.39	4.37984966443862	0.019916777369696	89770.394	1001	0.002	**	0.1232394	0.08736212;0.16720972	0.001764	**
LTR	ERV1	LTR10B2	35	0.0341877002422443	93529	101	13.766	3.38388751212192	0.0134465109009924	89770.394	1001	0.002	**	0.3465347	0.2545925;0.4477384	7.53e-08	***
LTR	ERV1	LTR24B	24	0.0234429944518246	93529	454	55.132	7.11682690707208	0.0538524654215832	89770.394	1	0.002	**	0.05286344	0.03416061;0.07763809	1.199e-06	***
LTR	ERV1	MER31B	149	0.145541923888411	93529	1486	178.363	12.0839253660494	0.174223450808783	89770.394	9	0.018	*	0.1002692	0.08546286;0.11667600	0.01848	*
LTR	ERV1	LTR49	117	0.114284597952645	93529	1462	168.441	12.5976672531156	0.164531726185825	89770.394	1	0.002	**	0.08002736	0.06663157;0.09513775	1.134e-05	***
LTR	ERV1	LTR45C	58	0.0566539032585762	93529	424	53.153	6.84298307884928	0.0519193951707431	89770.394	785	0.434	ns	0.1367925	0.1055373;0.1732204	0.4635	ns
LTR	ERV1	LTR35	9	0.00879112291943424	93529	105	13.618	3.58900500932458	0.0133019457685395	89770.394	117	0.234	ns	0.08571429	0.03994536;0.15648332	0.243	ns
LTR	ERV1	MER4B	129	0.126006095178557	93529	1738	203.481	13.0555001851743	0.198758498085489	89770.394	1	0.002	**	0.07422325	0.06233876;0.08756794	4.271e-09	***
LTR	ERV1	MER34A1	74	0.0722825662264593	93529	775	93.42	8.78195437944896	0.0912518559037274	89770.394	17	0.034	*	0.09548387	0.07571932;0.11838659	0.03135	*
LTR	ERV1	MER89	211	0.206102992888958	93529	1388	168.334	12.7810719346931	0.164427209502227	89770.394	1001	0.002	**	0.1520173	0.1335207;0.1719999	0.0006366	***
LTR	ERV1	MER92D	9	0.00879112291943424	93529	231	25.105	4.84411399952979	0.0245223489880441	89770.394	1	0.002	**	0.03896104	0.01796767;0.07266935	0.0001911	***
LTR	ERV1	MER49	132	0.128936469485036	93529	1335	165.245	12.1836536562895	0.16140990075799	89770.394	1	0.002	**	0.0988764	0.08338645;0.11615695	0.005319	**
LTR	ERV1	LTR1A1	131	0.127959678049543	93529	359	45.105	6.60860413768662	0.0440581776978979	89770.394	1001	0.002	**	0.3649025	0.3150081;0.4170457	2.2e-16	***
LTR	ERV1	LTR72	28	0.0273501601937954	93529	153	20.74	4.43599797994522	0.0202586543721185	89770.394	951	0.102	ns	0.1830065	0.1251859;0.2535175	0.09715	ns
LTR	ERV1	MER34D	26	0.02539657732281	93529	249	32.175	5.29078135698003	0.0314282644369774	89770.394	142	0.284	ns	0.1044177	0.06935105;0.14924562	0.2979	ns
LTR	ERV1	LTR26	170	0.166054544033758	93529	596	76.744	8.16634270363134	0.0749628819254513	89770.394	1001	0.002	**	0.2852349	0.2492866;0.3233271	2.2e-16	***
LTR	ERV1	LTR27C	53	0.0517699460811128	93529	120	15.702	3.82672704015324	0.0153375791201063	89770.394	1001	0.002	**	0.4416667	0.3511081;0.5351730	2.2e-16	***
LTR	ERV1	LTR29	57	0.0556771118230835	93529	708	79.435	8.21408827845467	0.0775914276783621	89770.394	3	0.006	**	0.08050847	0.06154424;0.10305199	0.006128	**
LTR	ERV1	LTR23	63	0.0615378604360397	93529	856	100.845	9.39644976936865	0.0985045323122607	89770.394	1	0.002	**	0.07359813	0.05701506;0.09318474	2.645e-05	***
LTR	ERV1	MER61E	89	0.0869344377588497	93529	318	35.135	5.63973240336646	0.0343195670860358	89770.394	1001	0.002	**	0.2798742	0.2312142;0.3326885	2.2e-16	***
LTR	ERV1	PABL_A	51	0.0498163632101274	93529	524	64.107	7.4392804688285	0.0626191685551301	89770.394	45	0.09	ns	0.09732824	0.07332768;0.12598090	0.08301	ns
LTR	ERV1	MER65D	34	0.0332109088067516	93529	470	55.331	7.11970007297563	0.0540468469172462	89770.394	3	0.006	**	0.07234043	0.05061505;0.09962382	0.001578	**
LTR	ERV1	MER57E1	52	0.0507931546456201	93529	501	60.486	7.28208986712144	0.0590822067672111	89770.394	145	0.29	ns	0.1037924	0.07849292;0.13387754	0.2724	ns
LTR	ERV1	LTR8	508	0.496210049230288	93529	3403	416.43	20.1643174865826	0.406765257482222	89770.394	1001	0.002	**	0.14928	0.1374651;0.1617010	3.16e-06	***
LTR	ERV1	LTR8A	242	0.236383527389232	93529	1442	177.271	12.3625398438748	0.173156794561225	89770.394	1001	0.002	**	0.1678225	0.1488790;0.1881295	7.548e-07	***
LTR	ERV1	MER57B2	106	0.103539892162226	93529	1104	132.63	10.7413442583541	0.129551848089396	89770.394	6	0.012	*	0.09601449	0.07927788;0.11493857	0.01241	*
LTR	ERV1	LTR39	117	0.114284597952645	93529	1272	150.418	11.5185047619885	0.14692701414394	89770.394	2	0.004	**	0.09198113	0.07666344;0.10921355	0.003126	**
LTR	ERV1	MER4E1	84	0.0820504805813863	93529	1050	131.1	10.9717993228267	0.128057357193092	89770.394	1	0.002	**	0.08	0.06431027;0.09808946	4.427e-06	***
LTR	ERV1	LTR44	19	0.0185590372743612	93529	218	27.439	4.76686500773852	0.026802180198484	89770.394	44	0.088	ns	0.08715596	0.05329031;0.13275848	0.1012	ns
LTR	ERV1	LTR1B	140	0.136750800968977	93529	321	41.876	6.18521469965925	0.040904118152692	89770.394	1001	0.002	**	0.4361371	0.3811411;0.4923224	2.2e-16	***
LTR	ERV1	LTR46	37	0.0361412831132297	93529	255	30.046	5.02803790410982	0.0293486754708135	89770.394	927	0.15	ns	0.145098	0.1042646;0.1944101	0.1741	ns
LTR	ERV1	LTR1B1	60	0.0586074861295616	93529	168	21.654	4.64282670792694	0.0211514417441588	89770.394	1001	0.002	**	0.3571429	0.2848265;0.4345983	4.288e-14	***
LTR	ERV1	MER4D1	100	0.0976791435492694	93529	1536	190.891	12.4048780727583	0.186460693912636	89770.394	1	0.002	**	0.06510417	0.05328192;0.07862026	3.277e-14	***
LTR	ERV1	HERV1_LTRa	4	0.00390716574197077	93529	27	3.92842535787321	1.79245255352943	0.00383725224454287	89770.394	648	0.708	ns	0.1481481	0.0418874;0.3373109	1	ns
LTR	ERV1	LTR28B	95	0.0927951863718059	93529	261	34.23	5.67497183299665	0.0334355708369149	89770.394	1001	0.002	**	0.3639847	0.3055406;0.4255567	2.2e-16	***
LTR	ERV1	LTR38B	24	0.0234429944518246	93529	226	28.843	5.08726166333434	0.0281735953739158	89770.394	198	0.396	ns	0.1061947	0.06923571;0.15388076	0.3705	ns
LTR	ERV1	LTR1A2	202	0.197311869969524	93529	837	105.987	9.95338640367693	0.103527193873564	89770.394	1001	0.002	**	0.2413381	0.2127052;0.2718050	2.2e-16	***
LTR	ERV1	MER72	118	0.115261389388138	93529	774	99.016	9.64514244440033	0.0967179807767446	89770.394	973	0.058	ns	0.1524548	0.1278476;0.1797429	0.04625	*
LTR	ERV1	MER51E	44	0.0429788231616785	93529	233	31.179	5.20153967734698	0.0304553801672267	89770.394	996	0.012	*	0.1888412	0.1406933;0.2450949	0.02033	*
LTR	ERV1	MER92B	75	0.073259357661952	93529	804	103.557	9.42728087120697	0.101153590685317	89770.394	2	0.004	**	0.09328358	0.07408003;0.11552785	0.002217	**
LTR	ERV1	LTR26C	40	0.0390716574197077	93529	312	41.384	6.12062137417482	0.0404235367664296	89770.394	464	0.928	ns	0.1282051	0.09319438;0.17046449	0.8677	ns
LTR	ERV1	MER65A	137	0.133820426662499	93529	1394	171.339	12.1882169176476	0.167362467765883	89770.394	4	0.008	**	0.09827834	0.08315177;0.11512140	0.00484	**
LTR	ERV1	LTR10A	118	0.115261389388138	93529	311	41.027	6.24894553667418	0.0400748222239587	89770.394	1001	0.002	**	0.3794212	0.3252616;0.4359015	2.2e-16	***
LTR	ERV1	MER51C	30	0.0293037430647808	93529	180	23.599	4.58947298306268	0.0230513010861921	89770.394	935	0.134	ns	0.1666667	0.1153640;0.2292982	0.1521	ns
LTR	ERV1	HERV-Fc1_LTR1	2	0.00195358287098539	93529	17	2.21247113163972	1.18023477226472	0.00216112285266051	89770.394	572	0.86	ns	0.1176471	0.01457932;0.36440916	1	ns
LTR	ERV1	MER39	270	0.263733687583027	93529	3348	392.539	18.0388991039055	0.383428733296866	89770.394	1	0.002	**	0.08064516	0.07164184;0.09038866	5.49e-12	***
LTR	ERV1	LTR71B	37	0.0361412831132297	93529	233	29.275	5.08539440321359	0.0285955692740486	89770.394	943	0.118	ns	0.1587983	0.1143400;0.2121765	0.1373	ns
LTR	ERV1	LTR19B	64	0.0625146518715324	93529	283	32.194	5.27657144424352	0.0314468234742518	89770.394	1001	0.002	**	0.2261484	0.1787380;0.2793937	8.95e-08	***
LTR	ERV1	MER34B	66	0.0644682347425178	93529	667	79.136	8.42000002377675	0.0772993670391498	89770.394	64	0.128	ns	0.09895052	0.07735635;0.12416703	0.1196	ns
LTR	ERV1	MER67C	116	0.113307806517152	93529	1648	204.167	13.7393551843193	0.199428577010237	89770.394	1	0.002	**	0.07038835	0.05850882;0.08382400	1.661e-12	***
LTR	ERV1	LTR51	48	0.0468859889036493	93529	414	51.829	6.68883394168965	0.0506261233101508	89770.394	299	0.598	ns	0.115942	0.08673523;0.15077119	0.6556	ns
LTR	ERV1	LTR48B	94	0.0918183949363132	93529	1013	121.465	10.1918913676339	0.11864597171212	89770.394	4	0.008	**	0.09279368	0.07563688;0.11235784	0.006743	**
LTR	ERV1	MER41C	92	0.0898648120653278	93529	837	98.086	9.42015622711977	0.0958095647417363	89770.394	275	0.55	ns	0.1099164	0.08953224;0.13309265	0.5544	ns
LTR	ERV1	LTR27E	104	0.10158630929124	93529	222	29.715	5.2894000371264	0.0290253575056654	89770.394	1001	0.002	**	0.4684685	0.4013867;0.5364035	2.2e-16	***
LTR	ERV1	LTR1	68	0.0664218176135032	93529	244	28.931	5.02050240956466	0.0282595530202391	89770.394	1001	0.002	**	0.2786885	0.2233818;0.3394611	1.192e-11	***
LTR	ERV1	MER87	27	0.0263733687583027	93529	165	20.51	4.12078643961088	0.0200339923419551	89770.394	957	0.09	ns	0.1636364	0.1106929;0.2290798	0.1254	ns
LTR	ERV1	LTR31	51	0.0498163632101274	93529	241	31.796	5.24689564541872	0.0310580604829257	89770.394	1000	0.004	**	0.2116183	0.1618112;0.2686687	0.0005678	***
LTR	ERV1	LTR4	27	0.0263733687583027	93529	102	10.794	3.08757139141706	0.0105434867547081	89770.394	1001	0.002	**	0.2647059	0.1822433;0.3612936	5.412e-06	***
LTR	ERV1	MER61A	161	0.157263421114324	93529	811	90.122	9.18125325930024	0.0880303977494725	89770.394	1001	0.002	**	0.1985203	0.1715873;0.2276646	4.609e-13	***
LTR	ERV1	MER34C_	63	0.0615378604360397	93529	651	75.186	8.20223632192347	0.0734410408689537	89770.394	79	0.158	ns	0.09677419	0.07516618;0.12211685	0.1412	ns
LTR	ERV1	LTR12_	150	0.146518715323904	93529	545	68.859	7.9819064032241	0.0672608814565914	89770.394	1001	0.002	**	0.2752294	0.2381202;0.3147957	2.2e-16	***
LTR	ERV1	LTR10C	98	0.095725560678284	93529	519	68.154	7.86868478210942	0.066572243494569	89770.394	1001	0.002	**	0.1888247	0.1560430;0.2251965	0.0002043	***
LTR	ERV1	MER66B	232	0.226615613034305	93529	1430	185.482	12.6063712699808	0.181177229038056	89770.394	1000	0.004	**	0.1622378	0.1434890;0.1823852	0.0003895	***
LTR	ERV1	LTR70	23	0.022466203016332	93529	151	27.168	4.77331756334738	0.0265374697194655	89770.394	210	0.42	ns	0.1523179	0.0990735;0.2197348	0.4578	ns
LTR	ERV1	MER83B	18	0.0175822458388685	93529	147	18.427	4.08011253745755	0.0179993357818239	89770.394	522	0.96	ns	0.122449	0.07421144;0.18660447	1	ns
LTR	ERV1	HERV1_LTRd	4	0.00390716574197077	93529	16	2.17633674630262	1.12320106959395	0.00212582709453643	89770.394	852	0.3	ns	0.25	0.07266204;0.52377082	0.2598	ns
LTR	ERV1	LTR61	23	0.022466203016332	93529	184	20.02	4.20181570933987	0.0195553645385637	89770.394	799	0.406	ns	0.125	0.08091569;0.18163773	0.4767	ns
LTR	ERV1	MER90	74	0.0722825662264593	93529	701	82.899	8.72690998910599	0.0809750332109088	89770.394	165	0.33	ns	0.1055635	0.08380255;0.13070746	0.3202	ns
LTR	ERV1	LTR12E	35	0.0341877002422443	93529	112	14.995	3.59414703273153	0.0146469875752129	89770.394	1001	0.002	**	0.3125	0.2282504;0.4069526	9.311e-07	***
LTR	ERV1	MER72B	25	0.0244197858873173	93529	188	22.477	4.38619535699331	0.0219553410955693	89770.394	760	0.484	ns	0.1329787	0.08794029;0.19001591	0.5734	ns
LTR	ERV1	MER57F	42	0.0410252402906931	93529	413	50.151	6.66848316093454	0.0489870672813941	89770.394	122	0.244	ns	0.1016949	0.07428006;0.13497127	0.2579	ns
LTR	ERV1	MER50	434	0.423927483003829	93529	2531	307.618	16.7665498297412	0.300478627803391	89770.394	1001	0.002	**	0.1714737	0.1569784;0.1867333	2.986e-13	***
LTR	ERV1	LTR56	88	0.085957646323357	93529	976	123.018	10.2928917034825	0.12016292881144	89770.394	1	0.002	**	0.09016393	0.07294083;0.10990439	0.0005053	***
LTR	ERV1	MER61B	58	0.0566539032585762	93529	429	46.384	6.56274436601133	0.0453074939438931	89770.394	974	0.056	ns	0.1351981	0.1042871;0.1712441	0.07369	ns
LTR	ERV1	LTR1D	127	0.124052512307572	93529	296	39.958	6.1610221712143	0.0390306321794171	89770.394	1001	0.002	**	0.4290541	0.3719420;0.4876006	2.2e-16	***
LTR	ERV1	LTR26E	24	0.0234429944518246	93529	118	15.182	3.80122681845287	0.0148296475736501	89770.394	988	0.028	*	0.2033898	0.1348766;0.2873433	0.01936	*
LTR	ERV1	MER57C2	47	0.0459091974681566	93529	454	52.069	7.12144324936694	0.0508605532546691	89770.394	261	0.522	ns	0.1035242	0.07706202;0.13528172	0.5073	ns
LTR	ERV1	MER4A	78	0.0761897319684301	93529	834	100.784	9.8465373760677	0.0984449480346956	89770.394	13	0.026	*	0.09352518	0.07462944;0.11534857	0.01446	*
LTR	ERV1	MER52D	216	0.210986950066422	93529	657	85.567	9.22640979133475	0.0835811127608033	89770.394	1001	0.002	**	0.3287671	0.2929236;0.3661578	2.2e-16	***
LTR	ERV1	HERV-Fc1_LTR2	2	0.00195358287098539	93529	3	1.18604651162791	0.432273207717348	0.00115852007465413	89770.394	341	0.682	ns	0.6666667	0.09429932;0.99159624	0.5664	ns
LTR	ERV1	LTR10D	24	0.0234429944518246	93529	181	22.018	4.5292593423418	0.0215069938266781	89770.394	700	0.604	ns	0.1325967	0.08683962;0.19084160	0.6488	ns
LTR	ERV1	LTR35B	23	0.022466203016332	93529	206	24.14	4.48603661649395	0.0235797452527936	89770.394	451	0.902	ns	0.1116505	0.07210716;0.16280992	0.9137	ns
LTR	ERV1	MER65C	64	0.0625146518715324	93529	680	85.203	8.40156993527861	0.083225560678284	89770.394	6	0.012	*	0.09411765	0.07323668;0.11859651	0.01268	*
LTR	ERV1	LTR7B	80	0.0781433148394155	93529	845	103.032	9.61308417665149	0.100640775181683	89770.394	7	0.014	*	0.09467456	0.07578462;0.11644464	0.01545	*
LTR	ERV1	LTR1F	69	0.0673986090489959	93529	132	17.014	3.9829220012031	0.0166191294834727	89770.394	1001	0.002	**	0.5227273	0.4340679;0.6103444	2.2e-16	***
LTR	ERV1	MER52A	577	0.563608658279284	93529	1420	202.271	13.7777133220424	0.197576580448543	89770.394	1001	0.002	**	0.406338	0.3806565;0.4324079	2.2e-16	***
LTR	ERV1	LTR27B	50	0.0488395717746347	93529	150	18.097	3.94780650186609	0.0176769946081113	89770.394	1001	0.002	**	0.3333333	0.2585564;0.4148430	8.519e-12	***
LTR	ERV1	MER4D	113	0.110377432210674	93529	1315	166.66	12.8086088417306	0.162792060639212	89770.394	1	0.002	**	0.08593156	0.07134221;0.10240137	3.965e-06	***
LTR	ERV1	MER4D0	37	0.0361412831132297	93529	444	53.952	7.00162257756862	0.0526998515277018	89770.394	4	0.008	**	0.08333333	0.0593517;0.1130353	0.01328	*
LTR	ERV1	MER101	32	0.0312573259357662	93529	364	42.37	6.34833847564869	0.0413866531218254	89770.394	54	0.108	ns	0.08791209	0.06090905;0.12183868	0.1015	ns
LTR	ERV1	LTR10G	51	0.0498163632101274	93529	116	13.958	3.6215123016982	0.013634054856607	89770.394	1001	0.002	**	0.4396552	0.3476339;0.5348327	2.2e-16	***
LTR	ERV1	LTR1F1	105	0.102563100726733	93529	221	27.027	5.17291310868738	0.026399742127061	89770.394	1001	0.002	**	0.4751131	0.4077382;0.5431646	2.2e-16	***
LTR	ERV1	MER61D	75	0.073259357661952	93529	267	32.606	5.5370952153113	0.0318492615456748	89770.394	1001	0.002	**	0.2808989	0.2278188;0.3389165	3.226e-12	***
LTR	ERV1	MER51D	15	0.0146518715323904	93529	151	18.84	4.07983394821959	0.0184027506446823	89770.394	215	0.43	ns	0.09933775	0.05667212;0.15854655	0.3901	ns
LTR	ERV1	MER57C1	15	0.0146518715323904	93529	187	23.582	4.56202675223284	0.0230346956317887	89770.394	36	0.072	ns	0.0802139	0.04558962;0.12884927	0.06071	ns
LTR	ERV1	MER67D	73	0.0713057747909666	93529	1042	126.81	10.2671960785462	0.123866921934828	89770.394	1	0.002	**	0.07005758	0.05531261;0.08728383	5.802e-08	***
LTR	ERV1	MER41A	289	0.282292724857388	93529	2558	324.458	16.5146895511533	0.316927795577088	89770.394	16	0.032	*	0.1129789	0.1009639;0.1258875	0.0349	*
LTR	ERV1	MER66C	73	0.0713057747909666	93529	589	69.583	7.89261708208401	0.0679680784558881	89770.394	676	0.652	ns	0.1239389	0.09841965;0.15329792	0.6549	ns
LTR	ERV1	MER4A1_	43	0.0420020317261858	93529	400	48.738	6.55639705496413	0.0476068609830429	89770.394	215	0.43	ns	0.1075	0.0788978;0.1420628	0.4442	ns
LTR	ERV1	LTR9	153	0.149449089630382	93529	810	100.599	9.25731585811443	0.0982642416191295	89770.394	1001	0.002	**	0.1888889	0.1624878;0.2175759	1.523e-07	***
LTR	ERV1	MER57B1	103	0.100609517855747	93529	1010	118.155	10.1619013594523	0.115412792060639	89770.394	75	0.15	ns	0.1019802	0.08400335;0.12231386	0.1421	ns
LTR	ERV1	LTR37A	168	0.164100961162773	93529	1963	233.223	14.513783825072	0.227810228959912	89770.394	1	0.002	**	0.08558329	0.07357941;0.09884128	2.395e-06	***
LTR	ERV1	MER66D	34	0.0332109088067516	93529	246	30.616	5.16092813156499	0.0299054465890443	89770.394	789	0.426	ns	0.1382114	0.09765122;0.18774755	0.499	ns
LTR	ERV1	PRIMA4_LTR	39	0.0380948659842151	93529	334	36.806	5.57866341389095	0.0359517855747441	89770.394	700	0.604	ns	0.1167665	0.08436368;0.15615306	0.6627	ns
LTR	ERV1	PrimLTR79	20	0.0195358287098539	93529	141	16.298	3.77166030037455	0.0159197468156599	89770.394	870	0.264	ns	0.141844	0.08884566;0.21053309	0.3548	ns
LTR	ERV1	MER83C	26	0.02539657732281	93529	151	18.362	4.11435096751406	0.0179358443385168	89770.394	973	0.058	ns	0.1721854	0.1156681;0.2420234	0.06171	ns
LTR	ERV1	MER110A	59	0.0576306946940689	93529	635	75.127	8.21549544247731	0.0733834101742596	89770.394	20	0.04	*	0.09291339	0.07148243;0.11821446	0.04907	*
LTR	ERV1	LTR9D	147	0.143588341017426	93529	724	94.699	9.5385209745737	0.0925011721497226	89770.394	1001	0.002	**	0.2030387	0.1743055;0.2342145	5.664e-08	***
LTR	ERV1	LTR06	13	0.012698288661405	93529	98	11.477	3.13644835894174	0.0112106353051496	89770.394	754	0.496	ns	0.1326531	0.07256431;0.21615400	0.6363	ns
LTR	ERV1	LTR19C	12	0.0117214972259123	93529	129	14.921	3.63234813212513	0.0145747050089865	89770.394	265	0.53	ns	0.09302326	0.04899512;0.15685529	0.4924	ns
LTR	ERV1	LTR59	9	0.00879112291943424	93529	114	14.327	3.56577982856284	0.0139944908963038	89770.394	88	0.176	ns	0.07894737	0.03673531;0.14458012	0.1568	ns
LTR	ERV1	HERV-Fc2_LTR	0	0	93529	4	1.108	0.335837979678263	0.0010822849105259	89770.394	1	0.002	**	0	0.0000000;0.6023646	0.5813	ns
LTR	ERV1	MER34A	128	0.125029303743065	93529	1464	173.827	12.3399086035653	0.169792724857388	89770.394	1	0.002	**	0.08743169	0.07345994;0.10308345	0.0001424	***
LTR	ERV1	LTR78	570	0.556771118230835	93529	4812	572.45	21.8417618923603	0.559164257247793	89770.394	479	0.958	ns	0.1184539	0.1094532;0.1279202	0.929	ns
LTR	ERV1	MER31A	150	0.146518715323904	93529	1349	163.647	12.1928280581683	0.159848988044073	89770.394	156	0.312	ns	0.1111935	0.09490788;0.12919390	0.2781	ns
LTR	ERV1	LTR10B1	79	0.0771665234039228	93529	171	21.747	4.46216336566715	0.0212422833476596	89770.394	1001	0.002	**	0.4619883	0.3855843;0.5397328	2.2e-16	***
LTR	ERV1	MER41G	14	0.0136750800968977	93529	114	14.594	3.61832229855996	0.0142552942095804	89770.394	491	0.982	ns	0.122807	0.06879433;0.19745901	1	ns
LTR	ERV1	MER41E	48	0.0468859889036493	93529	360	45.951	6.46671612315073	0.0448845432523248	89770.394	657	0.69	ns	0.1333333	0.09997163;0.17286760	0.7519	ns
LTR	ERV1	LTR1C1	31	0.0302805345002735	93529	70	9.455	2.91864583214433	0.00923556302258342	89770.394	1001	0.002	**	0.4428571	0.3241105;0.5665928	3.419e-10	***
LTR	ERV1	MER87B	31	0.0302805345002735	93529	202	25.452	4.99606411654782	0.02486129561616	89770.394	881	0.242	ns	0.1534653	0.1067160;0.2107039	0.2429	ns
LTR	ERV1	MER4CL34	76	0.0742361490974447	93529	896	108.068	9.93600020632549	0.105559896850824	89770.394	2	0.004	**	0.08482143	0.06740974;0.10501772	0.0006957	***
LTR	ERV1	LTR19A	95	0.0927951863718059	93529	447	51.797	6.7656163477221	0.0505948659842151	89770.394	1001	0.002	**	0.212528	0.1754943;0.2534150	5.329e-09	***
LTR	ERV1	LTR7Y	12	0.0117214972259123	93529	257	30.827	5.31689198125562	0.0301115495819333	89770.394	1	0.002	**	0.04669261	0.02435628;0.08014154	0.0001033	***
LTR	ERV1	HERV1_LTRc	3	0.00293037430647808	93529	34	4.08486707566462	1.88892046002979	0.00399006317463529	89770.394	422	0.844	ns	0.08823529	0.0185795;0.2367753	0.7923	ns
LTR	ERV1	LOR1a	209	0.204149410017973	93529	808	101.603	9.61810266626942	0.0992449402203641	89770.394	1001	0.002	**	0.2586634	0.228777;0.290322	2.2e-16	***
LTR	ERV1	LTR12B	47	0.0459091974681566	93529	171	21.649	4.83043808904866	0.0211465577869813	89770.394	1001	0.002	**	0.2748538	0.2094647;0.3482259	1.984e-07	***
LTR	ERV1	LTR54	86	0.0840040634523716	93529	1113	138.298	11.4712154885515	0.135088301945769	89770.394	1	0.002	**	0.07726864	0.06226664;0.09454838	5.345e-07	***
LTR	ERV1	MER51A	144	0.140657966710948	93529	941	116.066	10.3505931607217	0.113372274751895	89770.394	998	0.008	**	0.1530287	0.1306092;0.1776438	0.007345	**
LTR	ERV1	LTR12D	153	0.149449089630382	93529	490	62.069	7.70256895902715	0.060628467609596	89770.394	1001	0.002	**	0.3122449	0.2714333;0.3553399	2.2e-16	***
LTR	ERV1	LTR48	78	0.0761897319684301	93529	975	117.969	10.676236276002	0.115231108853638	89770.394	1	0.002	**	0.08	0.06374769;0.09883984	4.38e-05	***
LTR	ERV1	LTR43	74	0.0722825662264593	93529	424	47.755	6.51501499771262	0.0466466750019536	89770.394	1001	0.002	**	0.1745283	0.1395993;0.2140736	0.0001526	***
LTR	ERV1	MER92A	18	0.0175822458388685	93529	151	17.116	3.821930291247	0.0167187622098929	89770.394	650	0.704	ns	0.1192053	0.07220119;0.18184089	0.7972	ns
LTR	ERV1	LTR17	178	0.173868875517699	93529	843	103.499	9.82132666483798	0.101096936782058	89770.394	1001	0.002	**	0.2111507	0.1840561;0.2402811	5.615e-13	***
LTR	ERV1	LTR2C	36	0.035164491677737	93529	291	33.33	5.49684594247602	0.0325564585449715	89770.394	721	0.562	ns	0.1237113	0.08817031;0.16713591	0.5817	ns
LTR	ERV1	MER50C	12	0.0117214972259123	93529	85	9.14	2.75644662527646	0.00892787372040322	89770.394	890	0.224	ns	0.1411765	0.07513135;0.23362462	0.2943	ns
LTR	ERV1	MER57D	50	0.0488395717746347	93529	452	54.303	7.04434623040445	0.0530427053215597	89770.394	312	0.624	ns	0.1106195	0.08322654;0.14322933	0.6123	ns
LTR	ERV1	LTR45	17	0.0166054544033758	93529	174	22.134	4.46138408433389	0.0216203016331953	89770.394	150	0.3	ns	0.09770115	0.05795074;0.15181804	0.3047	ns
LTR	ERV1	LTR73	26	0.02539657732281	93529	217	26.785	5.03846813636457	0.0261633585996718	89770.394	473	0.946	ns	0.1198157	0.0797803;0.1706122	1	ns
LTR	ERV1	MER92C	11	0.0107447057904196	93529	128	15.186	3.63546704298371	0.014833554739392	89770.394	156	0.312	ns	0.0859375	0.04368231;0.14856349	0.3368	ns
LTR	ERV1	LTR24	25	0.0244197858873173	93529	308	42.027	5.90365345562592	0.0410516136594514	89770.394	1	0.002	**	0.08116883	0.05321576;0.11748996	0.003546	**
LTR	ERV1	LTR24C	34	0.0332109088067516	93529	382	50.169	6.77867165375264	0.0490046495272329	89770.394	10	0.02	*	0.08900524	0.06242655;0.12215437	0.01234	*
LTR	ERV1	MER84	25	0.0244197858873173	93529	358	40.542	6.09042932225055	0.0396010783777448	89770.394	7	0.014	*	0.0698324	0.04569856;0.10136257	0.007495	**
LTR	ERV1	LTR15	29	0.0283269516292881	93529	264	31.198	5.19150727127948	0.0304739392045011	89770.394	392	0.784	ns	0.1098485	0.07481246;0.15394015	0.7747	ns
LTR	ERV1	MER4C	52	0.0507931546456201	93529	668	77.716	8.21990942230575	0.0759123232007502	89770.394	2	0.004	**	0.07784431	0.05868164;0.10083160	0.001351	**
LTR	ERV1	LTR27	85	0.083027272016879	93529	315	40.35	6.13947825089341	0.0394135344221302	89770.394	1001	0.002	**	0.2698413	0.2216051;0.3224648	1.632e-11	***
LTR	ERV1	LTR28	62	0.060561069000547	93529	139	19.173	4.26699874364621	0.0187280221927014	89770.394	1001	0.002	**	0.4460432	0.3617698;0.5326650	2.2e-16	***
LTR	ERV1	LTR1B0	42	0.0410252402906931	93529	92	11.951	3.46418815880423	0.0116736344455732	89770.394	1001	0.002	**	0.4565217	0.3522326;0.5636876	1.978e-14	***
LTR	ERV1	LTR9A1	85	0.083027272016879	93529	479	61.976	7.02814476364986	0.0605376260060952	89770.394	1001	0.002	**	0.177453	0.1442753;0.2146713	0.002662	**
LTR	ERV1	LTR72B	24	0.0234429944518246	93529	163	20.995	4.26909828888961	0.0205077361881691	89770.394	790	0.424	ns	0.1472393	0.09667392;0.21111422	0.4823	ns
LTR	ERV1	LTR21A	13	0.012698288661405	93529	94	10.727	3.16488348718993	0.0104780417285301	89770.394	815	0.374	ns	0.1382979	0.07574298;0.22487719	0.4192	ns
LTR	ERV1	LTR37B	160	0.156286629678831	93529	2032	240.71	14.5950304869471	0.235123466437446	89770.394	1	0.002	**	0.07874016	0.06739790;0.09131465	6.03e-09	***
LTR	ERV1	MER39B	107	0.104516683597718	93529	1186	140.381	11.2115805548789	0.1371229585059	89770.394	3	0.006	**	0.09021922	0.07452453;0.10797901	0.002214	**
LTR	ERV1	EUTREP7	20	0.0195358287098539	93529	275	32.681	5.37104152721678	0.0319225209033367	89770.394	7	0.014	*	0.07272727	0.0449871;0.1100884	0.01528	*
LTR	ERV1	LTR45B	72	0.0703289833554739	93529	444	58.431	6.99772871774887	0.0570749003672736	89770.394	974	0.056	ns	0.1621622	0.1290981;0.1998039	0.0675	ns
LTR	ERV1	MER34	97	0.0947487692427913	93529	1330	159.391	11.6711754050454	0.155691763694616	89770.394	1	0.002	**	0.07293233	0.05953799;0.08824861	2.818e-08	***
LTR	ERV1	MER41D	57	0.0556771118230835	93529	472	58.97	7.07921007000182	0.0576013909510041	89770.394	420	0.84	ns	0.1207627	0.09276088;0.15361798	0.8347	ns
LTR	ERV1	LTR1F2	56	0.0547003203875908	93529	135	16.826	4.0650028595621	0.0164354926936001	89770.394	1001	0.002	**	0.4148148	0.3307189;0.5027318	2.2e-16	***
LTR	ERV1	LTR1E	143	0.139681175275455	93529	296	37.851	5.78656057457997	0.0369725326248339	89770.394	1001	0.002	**	0.4831081	0.4249103;0.5416473	2.2e-16	***
LTR	ERV1	LTR26B	18	0.0175822458388685	93529	138	17.44	3.78056777385259	0.0170352426349926	89770.394	610	0.784	ns	0.1304348	0.07917143;0.19829019	0.8978	ns
LTR	ERV1	LTR71A	38	0.0371180745487224	93529	166	20.952	4.44313374066518	0.0204657341564429	89770.394	1001	0.002	**	0.2289157	0.1673743;0.3003957	0.0002422	***
LTR	ERV1	LTR38C	15	0.0146518715323904	93529	127	16.291	3.73071537874939	0.0159129092756115	89770.394	435	0.87	ns	0.1181102	0.06763492;0.18731402	0.8942	ns
LTR	ERV1	LTR2B	42	0.0410252402906931	93529	326	38.856	5.94833141701492	0.0379542080175041	89770.394	732	0.54	ns	0.1288344	0.09445326;0.17013403	0.6076	ns
LTR	ERV1	MER66A	68	0.0664218176135032	93529	331	43.324	6.2549299075328	0.0423185121512855	89770.394	1001	0.002	**	0.2054381	0.1632095;0.2530267	0.0001604	***
LTR	ERV1	MER48	34	0.0332109088067516	93529	193	24.456	4.65593618316894	0.0238884113464093	89770.394	981	0.042	*	0.1761658	0.1251925;0.2373760	0.05037	ns
LTR	ERV1	LTR21B	10	0.00976791435492694	93529	36	3.65918367346939	1.68031544868444	0.00357425927313959	89770.394	981	0.042	*	0.2777778	0.1420024;0.4518611	0.002482	**
LTR	ERV1	LTR36	46	0.0449324060326639	93529	484	59.409	7.62823104716348	0.0580302023911854	89770.394	45	0.09	ns	0.09504132	0.07042381;0.12473461	0.07124	ns
LTR	ERV1	LTR1D1	118	0.115261389388138	93529	311	39.701	6.25433575335669	0.0387795967804954	89770.394	1001	0.002	**	0.3794212	0.3252616;0.4359015	2.2e-16	***
LTR	ERV1	MER110	41	0.0400484488552004	93529	784	92.299	9.28244379259917	0.0901568727045401	89770.394	1	0.002	**	0.05229592	0.03778632;0.07027949	5.515e-10	***
LTR	ERV1	LTR26D	18	0.0175822458388685	93529	196	25.236	4.76287612572372	0.0246503086660936	89770.394	74	0.148	ns	0.09183673	0.05533955;0.14125685	0.1353	ns
LTR	ERV1	MER67B	50	0.0488395717746347	93529	482	58.4	7.17798882163547	0.0570446198327733	89770.394	139	0.278	ns	0.1037344	0.07797846;0.13446927	0.2641	ns
LTR	ERV1	PABL_B	38	0.0371180745487224	93529	377	41.191	5.96070877069573	0.0402350160193795	89770.394	335	0.67	ns	0.1007958	0.07232081;0.13572031	0.6796	ns
LTR	ERV1	LOR1b	193	0.18852074705009	93529	1101	130.684	11.1388607235309	0.127651011955927	89770.394	1001	0.002	**	0.1752952	0.1532734;0.1990671	4.328e-08	***
LTR	ERV1	LTR34	35	0.0341877002422443	93529	264	37.394	5.58981305680342	0.0365261389388138	89770.394	384	0.768	ns	0.1325758	0.09411079;0.17953022	0.7246	ns
LTR	ERV1	MER83	60	0.0586074861295616	93529	466	56.779	6.92532447753312	0.0554612409158396	89770.394	700	0.604	ns	0.1287554	0.09971068;0.16260782	0.6205	ns
LTR	ERV1	LTR27D	85	0.083027272016879	93529	273	32.972	5.72503205161263	0.0322067672110651	89770.394	1001	0.002	**	0.3113553	0.2569123;0.3699496	2.2e-16	***
LTR	ERV1	MER34C2	59	0.0576306946940689	93529	590	72.955	8.01743439351107	0.0712618191763695	89770.394	48	0.096	ns	0.1	0.07699845;0.12709430	0.09091	ns
LTR	ERV1	MER57E2	10	0.00976791435492694	93529	76	9.36	2.90910000908577	0.00914276783621161	89770.394	678	0.648	ns	0.1315789	0.06494157;0.22869579	0.7297	ns
LTR	ERV1	LTR65	45	0.0439556145971712	93529	462	55.72	7.0494890095166	0.0544268187856529	89770.394	71	0.142	ns	0.0974026	0.07193563;0.12815837	0.1336	ns
LTR	ERV1	LTR10E	94	0.0918183949363132	93529	288	35.713	5.52006359583856	0.0348841525357506	89770.394	1001	0.002	**	0.3263889	0.2725357;0.3838589	2.2e-16	***
LTR	ERV1	LTR75_1	15	0.0146518715323904	93529	129	17.875	4.07012787771354	0.0174601469094319	89770.394	302	0.604	ns	0.1162791	0.06656183;0.18452467	0.5256	ns
LTR	ERV1	LTR2	132	0.128936469485036	93529	854	105.58	9.961768760458	0.103129639759319	89770.394	996	0.012	*	0.1545667	0.1309618;0.1805830	0.007921	**
LTR	ERV1	tot	14751	14.4086504649527	93529	134544	13519.735	95.6248968412301	13.2059613581308	89770.394	1001	0.002	**	0.109637	0.1079722;0.1113186	2.2e-16	***
LTR	ERV1	MER61C	58	0.0566539032585762	93529	312	35.287	5.75775848597202	0.0344680393842307	89770.394	1001	0.002	**	0.1858974	0.1442920;0.2335826	0.000154	***
LTR	ERV1	LTR38	29	0.0283269516292881	93529	237	29.865	4.90436823941961	0.0291718762209893	89770.394	495	0.99	ns	0.1223629	0.08350097;0.17098640	1	ns
LTR	ERV1	LTR1C	19	0.0185590372743612	93529	65	9.211	2.88631422575745	0.0089972259123232	89770.394	1001	0.002	**	0.2923077	0.1860290;0.4182587	0.001865	**
LTR	ERV1	LTR60	10	0.00976791435492694	93529	42	5.37637637637638	2.12167043939186	0.00525159839842969	89770.394	986	0.032	*	0.2380952	0.1205162;0.3945024	0.05891	ns
LTR	ERV1	HERV1_LTRe	3	0.00293037430647808	93529	31	3.88469387755102	1.80510297204811	0.00379453570910274	89770.394	432	0.864	ns	0.09677419	0.02041986;0.25753906	0.7912	ns
LTR	ERV1	LTR7	146	0.142611549581933	93529	2350	276.862	16.1806294305496	0.270436430413378	89770.394	1	0.002	**	0.06212766	0.05270616;0.07265787	2.2e-16	***
LTR	ERV1	MER67A	44	0.0429788231616785	93529	476	58.788	7.32247735910973	0.0574236149097445	89770.394	26	0.052	ns	0.09243697	0.06796889;0.12210422	0.04296	*
LTR	ERV1	MER34C	14	0.0136750800968977	93529	198	22.75	4.40873416492046	0.0222220051574588	89770.394	33	0.066	ns	0.07070707	0.03919297;0.11578943	0.0571	ns
LTR	ERV1	LTR28C	101	0.0986559349847621	93529	227	30.276	5.3697913049446	0.0295733375009768	89770.394	1001	0.002	**	0.4449339	0.3791809;0.5121439	2.2e-16	***
LTR	ERV1	MER57A1	97	0.0947487692427913	93529	1058	127.003	10.7360259525233	0.124055442681879	89770.394	3	0.006	**	0.09168242	0.07497607;0.11069888	0.003871	**
LTR	ERV1	LTR7C	57	0.0556771118230835	93529	320	40.827	5.98288106733418	0.0398794639368602	89770.394	997	0.01	**	0.178125	0.1377915;0.2245347	0.009184	**
LTR	ERV1	LTR38A1	22	0.0214894115808393	93529	167	19.736	4.30846456024265	0.0192779557708838	89770.394	741	0.522	ns	0.1317365	0.08443482;0.19263314	0.5498	ns
LTR	ERV1	MER65B	20	0.0195358287098539	93529	198	25.258	4.63453502683008	0.0246717980776745	89770.394	159	0.318	ns	0.1010101	0.06279867;0.15168665	0.2881	ns
LTR	ERV1	LTR30	13	0.012698288661405	93529	145	15.422	3.82210995714729	0.0150640775181683	89770.394	320	0.64	ns	0.08965517	0.0486043;0.1484332	0.5913	ns
LTR	ERV1	LTR35A	13	0.012698288661405	93529	93	11.706	3.42451329261419	0.0114343205438775	89770.394	722	0.56	ns	0.1397849	0.07658168;0.22716877	0.6398	ns
LTR	ERV1	LTR1C3	15	0.0146518715323904	93529	66	7.87887887887888	2.63214755396349	0.00769602141017316	89770.394	997	0.01	**	0.2272727	0.1331428;0.3469981	0.01219	*
LTR	ERV1	LTR76	47	0.0459091974681566	93529	188	23.46	4.47307594485143	0.0229155270766586	89770.394	1001	0.002	**	0.25	0.1898415;0.3182204	2.446e-06	***
LTR	ERV1	MER52C	122	0.119168555130109	93529	381	52.144	7.01458968639424	0.050933812612331	89770.394	1001	0.002	**	0.32021	0.2736067;0.3696339	2.2e-16	***
LTR	ERV1	LTR8B	327	0.319410799406111	93529	1611	209.05	13.8822987368166	0.204198249589748	89770.394	1001	0.002	**	0.2029795	0.1835835;0.2234640	3.023e-16	***
LTR	ERV1	LTR10B	39	0.0380948659842151	93529	79	10.413	3.05937751687999	0.0101713292177854	89770.394	1001	0.002	**	0.4936709	0.3792379;0.6085925	1.056e-14	***
LTR	ERV1	MER4A1	252	0.246151441744159	93529	2254	256.447	14.8484230363587	0.250495233257795	89770.394	396	0.792	ns	0.1118012	0.09908116;0.12553997	0.7908	ns
LTR	ERV1	LTR54B	80	0.0781433148394155	93529	861	104.244	9.88788320290214	0.1018246464015	89770.394	11	0.022	*	0.09291521	0.07436288;0.11430643	0.01039	*
LTR	Gypsy	MamGypsy2-I	144	0.140657966710948	93529	2287	266.248	15.0037197923584	0.260068766117059	89770.394	1	0.002	**	0.06296458	0.05335601;0.07371043	2.2e-16	***
LTR	Gypsy	MamGypLTR3a	178	0.173868875517699	93529	1326	160.005	11.7576024858904	0.156291513636008	89770.394	947	0.11	ns	0.1342383	0.1163384;0.1537762	0.1292	ns
LTR	Gypsy	X1_LR	2	0.00195358287098539	93529	15	2.09133489461358	1.11205473891568	0.00204279801380556	89770.394	591	0.822	ns	0.1333333	0.01657591;0.40460270	1	ns
LTR	Gypsy	MamGypLTR1d	98	0.095725560678284	93529	751	87.84	8.69194741987951	0.0858013596936782	89770.394	888	0.228	ns	0.1304927	0.1072247;0.1567058	0.2559	ns
LTR	Gypsy	tot	2048	2.00046885988904	93529	18029	2044.29	42.563805957381	1.99684496366336	89770.394	541	0.922	ns	0.1135948	0.1089977;0.1183168	0.9251	ns
LTR	Gypsy	MamGypLTR2b	162	0.158240212549816	93529	890	103.934	9.61291069614464	0.101521841056498	89770.394	1001	0.002	**	0.1820225	0.1571963;0.2089734	1.414e-08	***
LTR	Gypsy	LTR81AB	30	0.0293037430647808	93529	266	30.576	5.29398245654915	0.0298663749316246	89770.394	526	0.952	ns	0.112782	0.07740003;0.15707638	1	ns
LTR	Gypsy	LTR104_Mam	253	0.247128233179651	93529	1971	228.852	14.4045682888307	0.223540673595374	89770.394	949	0.106	ns	0.1283612	0.1139017;0.1439360	0.09146	ns
LTR	Gypsy	LTR81	53	0.0517699460811128	93529	325	36.102	5.71894241117204	0.0352641244041572	89770.394	999	0.006	**	0.1630769	0.1246057;0.2078187	0.004551	**
LTR	Gypsy	MamGypLTR3	82	0.0800968977104009	93529	675	79.329	8.48296644574996	0.0774878877861999	89770.394	648	0.708	ns	0.1214815	0.09779448;0.14853443	0.7202	ns
LTR	Gypsy	MamGypsy2-LTR	79	0.0771665234039228	93529	904	101.066	9.26744460622936	0.0987204032195046	89770.394	14	0.028	*	0.08738938	0.06979588;0.10772398	0.02006	*
LTR	Gypsy	MamGypLTR1b	162	0.158240212549816	93529	1214	142.082	11.2974735630985	0.138784480737673	89770.394	966	0.072	ns	0.1334432	0.1148083;0.1538730	0.08147	ns
LTR	Gypsy	LTR81C	128	0.125029303743065	93529	728	84.783	8.75971709837958	0.082815308275377	89770.394	1001	0.002	**	0.1758242	0.1488439;0.2054605	2.554e-06	***
LTR	Gypsy	MamGypLTR4	110	0.107447057904196	93529	712	86.052	8.47426156718738	0.0840548566070173	89770.394	1001	0.002	**	0.1544944	0.1287207;0.1831682	0.008053	**
LTR	Gypsy	LTR81B	149	0.145541923888411	93529	1157	137.434	10.984183915808	0.134244354145503	89770.394	868	0.268	ns	0.1287813	0.1100112;0.1494608	0.2959	ns
LTR	Gypsy	MamGyp-int	59	0.0576306946940689	93529	684	75.054	8.27547989953254	0.0733121043994686	89770.394	32	0.064	ns	0.08625731	0.06631004;0.10985623	0.05013	ns
LTR	Gypsy	MamGypLTR1c	164	0.160193795420802	93529	1139	135.032	10.875350534546	0.131898101117449	89770.394	998	0.008	**	0.143986	0.1240983;0.1657317	0.01018	*
LTR	Gypsy	LTR81A	103	0.100609517855747	93529	854	99.548	9.36917699040195	0.0972376338204267	89770.394	668	0.668	ns	0.1206089	0.09952006;0.14435484	0.7089	ns
LTR	Gypsy	MamGypLTR2c	142	0.138704383839962	93529	1037	122.04	10.3719804269955	0.119207626787528	89770.394	975	0.054	ns	0.1369335	0.1165814;0.1593704	0.05999	ns
LTR	Gypsy	MamGypLTR1a	129	0.126006095178557	93529	1094	129.215	10.7953376192834	0.126216105337188	89770.394	498	0.996	ns	0.1179159	0.09939556;0.13851845	1	ns
Satellite	tot	tot	787	0.76873485973275	93529	6330	974.487	34.7946619397214	0.951870555598968	89770.394	1	0.002	**	0.1243286	0.1162957;0.1327094	2.183e-11	***
Satellite	telo	tot	48	0.0468859889036493	93529	367	49.429	6.40874644770966	0.0482818238649684	89770.394	446	0.892	ns	0.1307902	0.0980322;0.1696451	0.8786	ns
Satellite	telo	REP522	25	0.0244197858873173	93529	243	34.479	5.49397331106938	0.0336787919043526	89770.394	59	0.118	ns	0.1028807	0.06769291;0.14811965	0.0971	ns
Satellite	telo	TAR1	24	0.0234429944518246	93529	124	14.981	3.70491097941171	0.014633312495116	89770.394	993	0.018	*	0.1935484	0.1281231;0.2741573	0.01837	*
Satellite	acro	tot	17	0.0166054544033758	93529	61	6.649	2.44535861966681	0.00649468625459092	89770.394	1001	0.002	**	0.2786885	0.1714721;0.4082875	0.0002041	***
Satellite	acro	ACRO1	17	0.0166054544033758	93529	61	6.649	2.44535861966681	0.00649468625459092	89770.394	1001	0.002	**	0.2786885	0.1714721;0.4082875	0.0002041	***
Satellite	centr	tot	445	0.434672188794249	93529	1815	457.809	26.9910918274537	0.447183910291475	89770.394	331	0.662	ns	0.2451791	0.2255369;0.2656481	0.4994	ns
Satellite	centr	GSATX	8	0.00781433148394155	93529	56	6.44321608040201	2.61429703793545	0.00629367828436549	89770.394	787	0.43	ns	0.1428571	0.06375137;0.26221730	0.5268	ns
Satellite	centr	HSAT4	22	0.0214894115808393	93529	100	17.202	4.18816627376908	0.0168027662733453	89770.394	902	0.2	ns	0.22	0.1433036;0.3139197	0.2315	ns
Satellite	centr	SST1	60	0.0586074861295616	93529	609	53.698	6.94038651409019	0.0524517465030867	89770.394	827	0.35	ns	0.09852217	0.07602651;0.12499630	0.3531	ns
Satellite	centr	ALR_Alpha	339	0.331132296632023	93529	844	343.343	24.6486288849077	0.335374501836368	89770.394	436	0.872	ns	0.4016588	0.3683858;0.4356209	0.7793	ns
Satellite	centr	GSAT	21	0.0205126201453466	93529	39	14.167	4.3487955830348	0.013838204266625	89770.394	946	0.112	ns	0.5384615	0.3718107;0.6990522	0.02947	*
Satellite	centr	GSATII	18	0.0175822458388685	93529	167	24.312	4.9776935857316	0.0237477533796984	89770.394	114	0.228	ns	0.1077844	0.06514329;0.16499021	0.1879	ns
Satellite	Satellite	CER	24	0.0234429944518246	93529	72	17.123	6.6842014892992	0.0167255997499414	89770.394	861	0.282	ns	0.3333333	0.2265634;0.4542961	0.07067	ns
Satellite	Satellite	HSAT5	6	0.00586074861295616	93529	260	30.766	5.22575856240532	0.0300519653043682	89770.394	1	0.002	**	0.02307692	0.008514835;0.049549432	3.919e-08	***
Satellite	Satellite	LSAU	8	0.00781433148394155	93529	129	4.91995947315096	2.00523574268749	0.004805774276345	89770.394	931	0.142	ns	0.0620155	0.02715151;0.11853932	0.1616	ns
Satellite	Satellite	SATR1	46	0.0449324060326639	93529	670	106.31	10.1156426501842	0.103842697507228	89770.394	1	0.002	**	0.06865672	0.05070037;0.09051926	2.723e-12	***
Satellite	Satellite	(CATTC)n	3	0.00293037430647808	93529	2	1.53919694072658	0.841848976175619	0.00150347438923828	89770.394	505	0.994	ns	na	na	na	na
Satellite	Satellite	HSATI	10	0.00976791435492694	93529	45	6.545	2.42731680397653	0.00639309994529968	89770.394	953	0.098	ns	0.2222222	0.1120459;0.3708876	0.141	ns
Satellite	Satellite	(GAATG)n	12	0.0117214972259123	93529	18	5.31010101010101	2.82373999745094	0.00518686118826777	89770.394	972	0.06	ns	0.6666667	0.4099252;0.8665726	0.001214	**
Satellite	Satellite	D20S16	15	0.0146518715323904	93529	269	33.087	5.40005477672139	0.0323190982261468	89770.394	1	0.002	**	0.05576208	0.03154194;0.09030417	0.0003752	***
Satellite	Satellite	tot	287	0.280339141986403	93529	4087	471.911	21.057647150228	0.460958623114793	89770.394	1	0.002	**	0.07022266	0.06257588;0.07849043	2.2e-16	***
Satellite	Satellite	SAR	0	0	93529	1	1.24363636363636	0.555911704761087	0.00121477334886728	89770.394	1	0.002	**	na	na	na	na
Satellite	Satellite	HSAT6	5	0.00488395717746347	93529	17	2.72559652928416	1.41481839778352	0.00266233934641338	89770.394	887	0.23	ns	0.2941176	0.1031355;0.5595827	0.1745	ns
Satellite	Satellite	BSR_Beta	97	0.0947487692427913	93529	1870	142.379	10.9818012620407	0.139074587794014	89770.394	1	0.002	**	0.05187166	0.04226273;0.06291485	3.995e-05	***
Satellite	Satellite	SATR2	29	0.0283269516292881	93529	418	63.887	8.02450145639117	0.0624042744393217	89770.394	1	0.002	**	0.06937799	0.04695261;0.09812075	2.764e-07	***
Satellite	Satellite	MSR1	56	0.0547003203875908	93529	316	65.578	7.1297088824684	0.0640560287567399	89770.394	106	0.212	ns	0.1772152	0.1367316;0.2238712	0.2115	ns
RC	tot	tot	136	0.132843635227006	93529	1796	215.874	14.5677157558192	0.21086387434555	89770.394	1	0.002	**	0.07572383	0.06391108;0.08894365	9.596e-10	***
RC	Helitron	tot	136	0.132843635227006	93529	1796	215.874	14.5677157558192	0.21086387434555	89770.394	1	0.002	**	0.07572383	0.06391108;0.08894365	9.596e-10	***
RC	Helitron	Helitron1Na_Mam	34	0.0332109088067516	93529	326	39.149	6.03864755257867	0.0382404079081035	89770.394	221	0.442	ns	0.1042945	0.07331497;0.14268522	0.4428	ns
RC	Helitron	Helitron1Nb_Mam	31	0.0302805345002735	93529	359	42.502	6.24315408851752	0.0415155895913105	89770.394	30	0.06	ns	0.08635097	0.0594251;0.1203289	0.06024	ns
RC	Helitron	Helitron3Na_Mam	81	0.0791201062749082	93529	1111	134.602	11.4086701132846	0.131478080800188	89770.394	1	0.002	**	0.07290729	0.05831730;0.08980492	1.841e-07	***
Unknown	tot	tot	788	0.769711651168243	93529	6436	740.583	24.4805720809259	0.723395131671486	89770.394	972	0.06	ns	0.1224363	0.1145228;0.1306936	0.06633	ns
Unknown	Unknown	UCON84	17	0.0166054544033758	93529	103	12.505	3.38724791659077	0.0122147769008361	89770.394	921	0.162	ns	0.1650485	0.09918841;0.25105556	0.1743	ns
Unknown	Unknown	UCON57	4	0.00390716574197077	93529	22	2.6561135371179	1.34232314897551	0.00259446895475297	89770.394	833	0.338	ns	0.1818182	0.0518673;0.4028458	0.3299	ns
Unknown	Unknown	UCON4	10	0.00976791435492694	93529	138	16.432	3.71687922741527	0.0160506368680159	89770.394	47	0.094	ns	0.07246377	0.03529455;0.12922569	0.1129	ns
Unknown	Unknown	UCON15	4	0.00390716574197077	93529	48	5.61646586345381	2.28111979021839	0.00548611575315876	89770.394	332	0.664	ns	0.08333333	0.0231735;0.1998280	0.6527	ns
Unknown	Unknown	EUTREP6	2	0.00195358287098539	93529	14	1.91815856777494	0.964651920091775	0.00187364086091949	89770.394	599	0.806	ns	0.1428571	0.01779452;0.42812916	1	ns
Unknown	Unknown	MARE11	1	0.000976791435492694	93529	13	1.79392338177015	0.901095781744924	0.00175228899524317	89770.394	353	0.706	ns	0.07692308	0.001945628;0.360297435	1	ns
Unknown	Unknown	UCON61	1	0.000976791435492694	93529	16	2.05392731535756	1.04112578078941	0.00200625861076577	89770.394	312	0.624	ns	0.0625	0.001581112;0.302320738	0.7111	ns
Unknown	Unknown	UCON5	13	0.012698288661405	93529	118	13.847	3.46288645245301	0.0135256310072673	89770.394	482	0.964	ns	0.1101695	0.0599806;0.1810236	1	ns
Unknown	Unknown	UCON24	4	0.00390716574197077	93529	23	2.94890510948905	1.46799408335778	0.00288046525502955	89770.394	833	0.338	ns	0.173913	0.04950765;0.38781189	0.5269	ns
Unknown	Unknown	UCON93	4	0.00390716574197077	93529	27	3.16528066528067	1.51328503821621	0.00309181904477677	89770.394	790	0.424	ns	0.1481481	0.0418874;0.3373109	0.5501	ns
Unknown	Unknown	UCON80_AMi	21	0.0205126201453466	93529	220	25.153	4.81879775585278	0.0245692349769477	89770.394	240	0.48	ns	0.09545455	0.06006313;0.14220838	0.4576	ns
Unknown	Unknown	MARE9	4	0.00390716574197077	93529	23	2.82884822389666	1.42021537478488	0.00276319471741098	89770.394	815	0.374	ns	0.173913	0.04950765;0.38781189	0.5181	ns
Unknown	Unknown	UCON25	1	0.000976791435492694	93529	49	5.855	2.2371812577393	0.00571911385480972	89770.394	11	0.022	*	0.02040816	0.0005165565;0.1085417640	0.02612	*
Unknown	Unknown	UCON92	1	0.000976791435492694	93529	19	2.53744493392071	1.33716565430075	0.00247855447948807	89770.394	232	0.464	ns	0.05263158	0.001331629;0.260280654	0.5005	ns
Unknown	Unknown	UCON28c	10	0.00976791435492694	93529	65	7.742	2.70790855989798	0.00756231929358443	89770.394	844	0.316	ns	0.1538462	0.07632158;0.26478351	0.3424	ns
Unknown	Unknown	UCON71_Crp	25	0.0244197858873173	93529	276	31.786	5.23006286363343	0.0310482925685708	89770.394	113	0.226	ns	0.09057971	0.05947779;0.13080794	0.2206	ns
Unknown	Unknown	UCON63	1	0.000976791435492694	93529	14	1.97984886649874	1.0104607852695	0.00193389941636589	89770.394	315	0.63	ns	0.07142857	0.001806781;0.338684490	0.708	ns
Unknown	Unknown	UCON31	13	0.012698288661405	93529	115	13.909	3.52265924098941	0.0135861920762679	89770.394	470	0.94	ns	0.1130435	0.06158234;0.18554852	0.887	ns
Unknown	Unknown	EUTREP2	111	0.108423849339689	93529	819	96.31	9.04498268167008	0.0940747831523013	89770.394	949	0.106	ns	0.1355311	0.1128236;0.1608977	0.1155	ns
Unknown	Unknown	UCON59	11	0.0107447057904196	93529	43	4.99396378269618	2.07511602769458	0.00487806105209832	89770.394	993	0.018	*	0.255814	0.1351860;0.4117157	0.01356	*
Unknown	Unknown	Eulor4	5	0.00488395717746347	93529	31	3.85162601626016	1.75809055488041	0.00376223530540377	89770.394	808	0.388	ns	0.1612903	0.05452433;0.33727158	0.5814	ns
Unknown	Unknown	UCON35	23	0.022466203016332	93529	170	19.338	4.27270546750089	0.0188891927795577	89770.394	833	0.338	ns	0.1352941	0.08773695;0.19606196	0.3964	ns
Unknown	Unknown	UCON87	2	0.00195358287098539	93529	6	1.36094674556213	0.627036989727421	0.00132936112522674	89770.394	479	0.958	ns	0.3333333	0.04327187;0.77722190	0.624	ns
Unknown	Unknown	UCON20	6	0.00586074861295616	93529	46	5.40763052208835	2.16237864748699	0.00528212718028479	89770.394	694	0.616	ns	0.1304348	0.04940735;0.26256502	0.8175	ns
Unknown	Unknown	UCON71	2	0.00195358287098539	93529	17	2.26636568848758	1.21995540231393	0.00221376659420917	89770.394	555	0.894	ns	0.1176471	0.01457932;0.36440916	1	ns
Unknown	Unknown	UCON94	1	0.000976791435492694	93529	29	3.08727655099895	1.5320285988354	0.00301562529401319	89770.394	139	0.278	ns	0.03448276	0.0008726469;0.1776442955	0.3606	ns
Unknown	Unknown	UCON66	5	0.00488395717746347	93529	64	7.41041041041041	2.55240303522782	0.00723842542237479	89770.394	240	0.48	ns	0.078125	0.02585384;0.17297833	0.4368	ns
Unknown	Unknown	UCON68	0	0	93529	12	1.72340425531915	0.871556824544809	0.00168340651648741	89770.394	1	0.002	**	0	0.0000000;0.2646485	0.2366	ns
Unknown	Unknown	UCON22	5	0.00488395717746347	93529	37	4.14112903225806	1.95309321163221	0.00404501937197982	89770.394	757	0.49	ns	0.1351351	0.04537199;0.28774780	0.6012	ns
Unknown	Unknown	UCON96	2	0.00195358287098539	93529	17	2.34593993325918	1.20476627715898	0.00229149403498787	89770.394	547	0.91	ns	0.1176471	0.01457932;0.36440916	1	ns
Unknown	Unknown	UCON48	22	0.0214894115808393	93529	195	23.148	4.51624761195536	0.0226107681487849	89770.394	459	0.918	ns	0.1128205	0.07206966;0.16581894	0.9118	ns
Unknown	Unknown	UCON67	1	0.000976791435492694	93529	20	2.43708609271523	1.29551453430749	0.00238052482292259	89770.394	247	0.494	ns	0.05	0.001265089;0.248732763	0.5015	ns
Unknown	Unknown	UCON64	0	0	93529	15	1.96538936959209	1.02869167504778	0.00191977550362594	89770.394	1	0.002	**	0	0.0000000;0.2180194	0.2447	ns
Unknown	Unknown	UCON1	27	0.0263733687583027	93529	241	27.21	5.01767646197691	0.0265784949597562	89770.394	537	0.93	ns	0.1120332	0.07514178;0.15880521	1	ns
Unknown	Unknown	UCON47	23	0.022466203016332	93529	155	17.188	3.88480987279272	0.0167890911932484	89770.394	937	0.13	ns	0.1483871	0.09644964;0.21428885	0.1574	ns
Unknown	Unknown	UCON28b	15	0.0146518715323904	93529	75	8.939	2.79339973546253	0.00873153864186919	89770.394	994	0.016	*	0.2	0.1164821;0.3083261	0.04683	*
Unknown	Unknown	UCON60	5	0.00488395717746347	93529	38	4.48393574297189	1.94722917995904	0.00437987003103451	89770.394	699	0.606	ns	0.1315789	0.04413744;0.28086385	0.7997	ns
Unknown	Unknown	UCON85	5	0.00488395717746347	93529	28	3.37590113285273	1.64341738695347	0.00329755131364063	89770.394	864	0.276	ns	0.1785714	0.06064291;0.36893335	0.376	ns
Unknown	Unknown	UCON103	4	0.00390716574197077	93529	14	2.12278630460449	1.10726711062882	0.00207351948171885	89770.394	818	0.368	ns	0.2857143	0.08388932;0.58103526	0.2509	ns
Unknown	Unknown	UCON56	3	0.00293037430647808	93529	15	2.16073478760046	1.15941777388874	0.00211058723489925	89770.394	758	0.488	ns	0.2	0.04331201;0.48089113	0.4667	ns
Unknown	Unknown	UCON16	2	0.00195358287098539	93529	37	4.56205852674067	1.92483330003789	0.0044561796971367	89770.394	133	0.266	ns	0.05405405	0.00661457;0.18194912	0.313	ns
Unknown	Unknown	UCON6	16	0.0156286629678831	93529	97	10.801	3.09983999716244	0.0105503242947566	89770.394	962	0.08	ns	0.1649485	0.09732465;0.25400119	0.1045	ns
Unknown	Unknown	tot	788	0.769711651168243	93529	6436	740.583	24.4805720809259	0.723395131671486	89770.394	972	0.06	ns	0.1224363	0.1145228;0.1306936	0.06633	ns
Unknown	Unknown	UCON65	6	0.00586074861295616	93529	33	3.89746192893401	1.79391577158772	0.00380700743234157	89770.394	905	0.194	ns	0.1818182	0.06978788;0.35460056	0.2736	ns
Unknown	Unknown	UCON101	25	0.0244197858873173	93529	210	22.803	4.18254524000455	0.0222737751035399	89770.394	743	0.518	ns	0.1190476	0.07854248;0.17070575	0.5802	ns
Unknown	Unknown	UCON18	3	0.00293037430647808	93529	34	4.47432024169184	1.92122985596171	0.00437047769173619	89770.394	344	0.688	ns	0.08823529	0.0185795;0.2367753	0.6147	ns
Unknown	Unknown	UCON12A	4	0.00390716574197077	93529	24	2.99158780231335	1.49663928868667	0.00292215734382409	89770.394	802	0.4	ns	0.1666667	0.04735363;0.37384171	0.5314	ns
Unknown	Unknown	UCON76	13	0.012698288661405	93529	140	15.882	3.84901167715699	0.015513401578495	89770.394	281	0.562	ns	0.09285714	0.05037346;0.15355377	0.5068	ns
Unknown	Unknown	UCON12	11	0.0107447057904196	93529	59	6.77054108216433	2.37726904918486	0.00661340654270955	89770.394	967	0.07	ns	0.1864407	0.09691947;0.30914865	0.09866	ns
Unknown	Unknown	UCON9	2	0.00195358287098539	93529	49	5.54864593781344	2.1319172019193	0.00541986983063749	89770.394	75	0.15	ns	0.04081633	0.004981842;0.139787187	0.1701	ns
Unknown	Unknown	UCON26	22	0.0214894115808393	93529	206	24.773	4.80359714646696	0.0241980542314605	89770.394	322	0.644	ns	0.1067961	0.0681493;0.1572190	0.6678	ns
Unknown	Unknown	EUTREP14	46	0.0449324060326639	93529	382	44.51	6.35139671570279	0.0434769867937798	89770.394	628	0.748	ns	0.1204188	0.0895255;0.1573395	0.8108	ns
Unknown	Unknown	UCON27	12	0.0117214972259123	93529	102	12.002	3.30619523424237	0.0117234508087833	89770.394	581	0.842	ns	0.1176471	0.06229089;0.19648973	1	ns
Unknown	Unknown	MamRep564	122	0.119168555130109	93529	788	93.845	9.01866460798446	0.0916669922638118	89770.394	1001	0.002	**	0.1548223	0.1302604;0.1819984	0.002918	**
Unknown	Unknown	UCON17	7	0.00683754004844886	93529	33	4.08452138492872	1.83353758246479	0.00398972550688513	89770.394	942	0.12	ns	0.2121212	0.08980424;0.38908092	0.1779	ns
Unknown	Unknown	UCON19	5	0.00488395717746347	93529	30	4.05295315682281	1.82887877948657	0.0039588899320376	89770.394	783	0.438	ns	0.1666667	0.0564217;0.3472117	0.5914	ns
Unknown	Unknown	UCON70	12	0.0117214972259123	93529	59	7.143	2.53988228113076	0.00697722122372431	89770.394	976	0.052	ns	0.2033898	0.1097537;0.3283302	0.06873	ns
Unknown	Unknown	UCON75	4	0.00390716574197077	93529	22	2.83191489361702	1.38892721191247	0.00276619021412931	89770.394	832	0.34	ns	0.1818182	0.0518673;0.4028458	0.5172	ns
Unknown	Unknown	UCON88	11	0.0107447057904196	93529	33	4.37525354969574	1.93790828325994	0.0042737101954518	89770.394	987	0.03	*	0.3333333	0.1796051;0.5182675	0.002578	**
Unknown	Unknown	UCON41	71	0.0693521919199812	93529	579	65.564	7.17156435760953	0.064042353676643	89770.394	787	0.43	ns	0.1226252	0.0970259;0.1521462	0.4706	ns
Unknown	Unknown	UCON28a	8	0.00781433148394155	93529	129	14.526	3.64480570244953	0.0141888723919669	89770.394	50	0.1	ns	0.0620155	0.02715151;0.11853932	0.0702	ns
