# Supplementary material for: Transposable elements generate regulatory novelty in a tissue-specific fashion
Source: BMC Genomics. 2018 Jun 18;19:468. doi: 10.1186/s12864-018-4850-3 (PMC6006921; doi:10.1186/s12864-018-4850-3)
Supplement: Supplementary file 2 — It contains two folders “TE_PIPELINE_SUMMARY_STATISTICS_ACTIVE” “TE_PIPELINE_SUMMARY_STATISTICS_REPRESSED”. In each of the two folders are included multiple spreadsheets (txt format) with the summary statistics of the TE analysis pipeline for ACTIVE and REPRESSED regions respectively. (ZIP 3922 kb) [file 12864_2018_4850_MOESM2_ESM.zip › Supplemental_File_S1/TE_PIPELINE_SUMMARY_STATISTICS_REPRESSED/E066_15_coreMarks_dense_no_header_REPRESSED.bed.shuffle-rm.nonTE-no_low.boot-1000.stats.tab.txt]

#Script TE-analysis_Shuffle_bed.pl, v4.3
#Aggregated results + stats
#Features in input file (counts):
	101837
#With 1000 bootstraps for exp (expected); sd = standard deviation; nb = number; len = length; avg = average
#Two tests are made (permutation and binomial) to assess how significant the difference between observed and random, so two pvalues are given
#For the two tailed permutation test:
#if rank is < 500 and pvalue is not "ns", there are significantly fewer observed values than expected 
#if rank is > 500 and pvalue is not "ns", there are significantly higher observed values than expected 
#The binomial test is done with binom.test from R, two sided

#Level_(tot_means_all)	#	#	#COUNTS	#	#	#	#	#	#	#	#	#	#	#	#	#
#Rclass	Rfam	Rname	obs_hits	%_obs_(%of_features)	obs_tot_hits	nb_of_trials(nb_of_TE_in_genome)	exp_avg_hits	exp_sd	%_exp_(%of_features)	exp_tot_hits(avg)	obs_rank_in_exp	2-tailed_permutation-test_pvalue(obs.vs.exp)	significance	binomal_test_proba	binomial_test_95%_confidence_interval	binomial_test_pval	significance

age	cat.2	tot	94843	93.1321621807398	94843	4687922	91225.308	38.6415359982532	89.5797283894852	91225.308	1001	0.002	**	0.02023135	0.02010409;0.02035920	2.2e-16	***
age	cat.2	Ancient	73060	71.7420976658778	94843	2716717	80209.411	87.9230717476679	78.7625430835551	91225.308	1	0.002	**	0.02689275	0.02670071;0.02708581	2.2e-16	***
age	cat.2	LineageSpe	78038	76.6303013639443	94843	1971205	75241.618	104.875664388747	73.8843622651885	91225.308	1001	0.002	**	0.03958898	0.03931720;0.03986212	2.2e-16	***
age	cat.1	01_Human	2080	2.04247964885061	94843	10400	2199.321	44.2807039210054	2.1596482614374	91225.308	4	0.008	**	0.2	0.1923491;0.2078192	0.004107	**
age	cat.1	06_Boreotheria/Eutheria?	473	0.464467727839587	94843	2965	617.125	21.7163296616618	0.605992910238911	91225.308	1	0.002	**	0.1595278	0.1465200;0.1732112	1.999e-11	***
age	cat.1	04_Primates/Glires	1234	1.21174033013541	94843	9067	1795.571	37.840703982324	1.76318135844536	91225.308	1	0.002	**	0.1360979	0.1291026;0.1433279	2.2e-16	***
age	cat.1	07_Eutheria+Metatheria	19598	19.2444789221992	94843	189643	23737.078	106.315280439149	23.3088936241248	91225.308	1	0.002	**	0.1033415	0.1019749;0.1047203	2.2e-16	***
age	cat.1	07_Eutheria	62363	61.2380568948418	94843	1469955	67229.441	113.572872272899	66.0167139644726	91225.308	1	0.002	**	0.04242511	0.04209984;0.04275218	2.2e-16	***
age	cat.1	10_Amniota/Theria	475	0.466431650578866	94843	2529	490.062	19.8115788026764	0.48122195272838	91225.308	218	0.436	ns	0.1878213	0.1727698;0.2035991	0.4657	ns
age	cat.1	07_Eutheria/03_Primates	2	0.00196392273927944	94843	21	3.52492370295015	1.53543991496315	0.00346133890722444	91225.308	274	0.548	ns	0.0952381	0.01174932;0.30377441	0.5607	ns
age	cat.1	02_Hominidae	1714	1.68308178756248	94843	10036	2312.585	44.9099953538484	2.27086913400827	91225.308	1	0.002	**	0.1707852	0.1634692;0.1782928	2.2e-16	***
age	cat.1	07_Metatheria	4	0.00392784547855887	94843	59	12.843	3.26328055796617	0.0126113298702829	91225.308	3	0.006	**	0.06779661	0.01877996;0.16458517	0.003889	**
age	cat.1	15_Euteleostomi	15	0.0147294205445958	94843	73	14.417	3.47234332521544	0.0141569370660958	91225.308	631	0.742	ns	0.2054795	0.1198131;0.3161616	0.883	ns
age	cat.1	02_Haplorrhini	530	0.520439525909051	94843	4342	911.558	27.6141481341934	0.895114742186042	91225.308	1	0.002	**	0.1220636	0.1124680;0.1321707	2.2e-16	***
age	cat.1	07_Eutheria + Transfert Opossum?	146	0.143366359967399	94843	890	190.543	12.5476529516318	0.187105865255261	91225.308	1	0.002	**	0.1640449	0.1402981;0.1900392	0.0001971	***
age	cat.1	05_Boreotheria	16618	16.3182340406728	94843	118653	17689.232	98.1700745621574	17.3701424825947	91225.308	1	0.002	**	0.1400555	0.1380854;0.1420431	2.2e-16	***
age	cat.1	16_Metazoa	94	0.0923043687461335	94843	491	94.926	8.57776789742543	0.0932136649744199	91225.308	485	0.97	ns	0.191446	0.1575734;0.2290840	0.9545	ns
age	cat.1	16_Vertebrata	1395	1.36983611064741	94843	8857	1656.951	35.1847774977698	1.6270618733859	91225.308	1	0.002	**	0.1575025	0.1499733;0.1652578	3.338e-13	***
age	cat.1	07_Eutheria/Primates?	88	0.0864126005282952	94843	424	84.352	8.69077819447865	0.0828304054518495	91225.308	687	0.63	ns	0.2075472	0.1699221;0.2493097	0.6702	ns
age	cat.1	03_Euarchontoglires/Primates?	2049	2.01203884639178	94843	13041	2656.362	45.2835682953272	2.6084448677789	91225.308	1	0.002	**	0.1571199	0.1509127;0.1634804	2.2e-16	***
age	cat.1	tot	94843	93.1321621807398	94843	4687922	91225.308	38.6415359982532	89.5797283894852	91225.308	1001	0.002	**	0.02023135	0.02010409;0.02035920	2.2e-16	***
age	cat.1	09_Theria	1037	1.01829394031639	94843	9723	1938.115	39.4151662476556	1.90315405991928	91225.308	1	0.002	**	0.1066543	0.1005859;0.1129595	2.2e-16	***
age	cat.1	10_Theria/Mammalia	12645	12.4169015190942	94843	104874	15440.985	90.9044575111441	15.1624507791863	91225.308	1	0.002	**	0.1205733	0.1186082;0.1225593	2.2e-16	***
age	cat.1	03_Primates	64014	62.8592751161169	94843	1475760	67495.648	111.518565658309	66.2781189548003	91225.308	1	0.002	**	0.04337697	0.04304887;0.04370686	2.2e-16	***
age	cat.1	08_Eutheria/Theria	405	0.397694354704086	94843	2459	509.96	20.460279153106	0.500761020061471	91225.308	1	0.002	**	0.1647011	0.1502435;0.1799619	9.863e-08	***
age	cat.1	13_Amniota/Euteleostemi?	42	0.0412423775248682	94843	191	39.204	5.85291727608042	0.0384968135353555	91225.308	726	0.552	ns	0.2198953	0.1633143;0.2853850	0.5918	ns
age	cat.1	14_Tetrapoda	1856	1.82252030205132	94843	8931	1729.833	36.9657080897225	1.69862918192798	91225.308	1001	0.002	**	0.2078155	0.1994409;0.2163810	0.0008154	***
age	cat.1	12_Amniota	6385	6.2698233451496	94843	36530	6527.871	65.7621244791865	6.4101171479914	91225.308	14	0.028	*	0.1747878	0.1709055;0.1787219	0.05163	ns
age	cat.1	03_Primates/Indep	3391	3.32983100444829	94843	25104	4925.828	61.680863685141	4.83697280948967	91225.308	1	0.002	**	0.1350781	0.1308724;0.1393685	2.2e-16	***
age	cat.1	11_Mammalia	36549	35.8897060989621	94843	619071	45314.413	120.90852452289	44.4970030538999	91225.308	1	0.002	**	0.05903846	0.05845259;0.05962846	2.2e-16	***
age	cat.1	08_Eutheria/Theria?	23826	23.3962115930359	94843	259031	29075.781	112.541443991161	28.5512937341045	91225.308	1	0.002	**	0.09198127	0.09087097;0.09310070	2.2e-16	***
age	cat.1	02_Simiiformes	23988	23.5552893349176	94843	154323	21242.462	107.223352882679	20.8592770800397	91225.308	1001	0.002	**	0.1554402	0.1536357;0.1572576	2.2e-16	***
age	cat.1	02_Hominoidea	11535	11.3269243987942	94843	64786	12185.258	90.5145088497546	11.9654526350933	91225.308	1	0.002	**	0.1780477	0.1751087;0.1810156	4.843e-11	***
age	cat.1	04_Euarchontoglires	8802	8.6432239755688	94843	55401	9781.638	79.1654604365194	9.60519064779992	91225.308	1	0.002	**	0.158878	0.1558429;0.1619489	2.2e-16	***
age	cat.1	02_Catarrhini	5243	5.14842346102104	94843	30292	6076.934	68.146471556388	5.96731443385017	91225.308	1	0.002	**	0.173082	0.1688367;0.1773901	2.2e-16	***
DNA?	tot	tot	930	0.913224073764938	94843	4312	860.528	25.5970784744358	0.845005253493328	91225.308	998	0.008	**	0.2156772	0.2034810;0.2282597	0.008556	**
DNA?	PiggyBac?	tot	64	0.062845527656942	94843	294	61.415	6.79079449621986	0.0603071575164233	91225.308	677	0.65	ns	0.2176871	0.1718717;0.2692923	0.7198	ns
DNA?	PiggyBac?	EUTREP4	64	0.062845527656942	94843	294	61.415	6.79079449621986	0.0603071575164233	91225.308	677	0.65	ns	0.2176871	0.1718717;0.2692923	0.7198	ns
DNA?	hAT-Tip100?	tot	90	0.0883765232675747	94843	520	106.998	9.17202933500118	0.105067902628711	91225.308	38	0.076	ns	0.1730769	0.1415346;0.2083883	0.06526	ns
DNA?	hAT-Tip100?	Eutr16	90	0.0883765232675747	94843	520	106.998	9.17202933500118	0.105067902628711	91225.308	38	0.076	ns	0.1730769	0.1415346;0.2083883	0.06526	ns
DNA?	DNA?	Eulor12	23	0.0225851115017135	94843	60	11.506	3.07268700088464	0.0112984475190746	91225.308	1001	0.002	**	0.3833333	0.2607071;0.5178850	0.000763	***
DNA?	DNA?	Eulor2C	7	0.00687372958747803	94843	38	7.446	2.47734156329344	0.00731168435833734	91225.308	528	0.948	ns	0.1842105	0.07742685;0.34326199	1	ns
DNA?	DNA?	UCON83	15	0.0147294205445958	94843	50	9.988	2.82698564691225	0.00980783015996151	91225.308	972	0.06	ns	0.3	0.1786178;0.4460823	0.07886	ns
DNA?	DNA?	Eulor6D	14	0.0137474591749561	94843	75	15.362	3.59776318007451	0.0150848905604054	91225.308	433	0.866	ns	0.1866667	0.1059825;0.2933155	0.7761	ns
DNA?	DNA?	tot	787	0.772803597906458	94843	3498	696.984	23.4544207742134	0.684411363256969	91225.308	1001	0.002	**	0.2249857	0.2112392;0.2391933	0.0001783	***
DNA?	DNA?	UCON7	42	0.0412423775248682	94843	127	26.123	4.72506054957999	0.0256517768590984	91225.308	1001	0.002	**	0.3307087	0.2498090;0.4197085	0.0009187	***
DNA?	DNA?	MER133B	11	0.0108015750660369	94843	40	7.848	2.41137112670586	0.00770643282893251	91225.308	933	0.138	ns	0.275	0.1460090;0.4388829	0.2303	ns
DNA?	DNA?	Eulor6C	8	0.00785569095711775	94843	21	4.39056224899598	1.85912695919147	0.00431136251951254	91225.308	977	0.05	*	0.3809524	0.1810716;0.6156456	0.06161	ns
DNA?	DNA?	Eulor6E	4	0.00392784547855887	94843	31	6.12825651302605	2.1853857551997	0.00601771115903459	91225.308	240	0.48	ns	0.1290323	0.03630166;0.29833583	0.4974	ns
DNA?	DNA?	Eulor2A	19	0.0186572660231547	94843	67	13.495	3.385178641436	0.013251568683288	91225.308	959	0.086	ns	0.2835821	0.1801464;0.4069087	0.09523	ns
DNA?	DNA?	Eulor7	5	0.00490980684819859	94843	12	2.58361018826135	1.32494296860329	0.00253700539908025	91225.308	878	0.248	ns	0.4166667	0.1516522;0.7233303	0.1491	ns
DNA?	DNA?	Eulor6A	5	0.00490980684819859	94843	30	6.24424424424424	2.26642400268005	0.00613160663044301	91225.308	391	0.782	ns	0.1666667	0.0564217;0.3472117	0.8216	ns
DNA?	DNA?	MER123	8	0.00785569095711775	94843	46	9.287	2.76193035018251	0.00911947523984406	91225.308	388	0.776	ns	0.173913	0.07820342;0.31419065	0.854	ns
DNA?	DNA?	UCON100	2	0.00196392273927944	94843	19	3.79918450560652	1.67070782616613	0.00373065242063938	91225.308	220	0.44	ns	0.1052632	0.01301216;0.33137666	0.4	ns
DNA?	DNA?	Eulor5A	29	0.0284768797195518	94843	126	25.681	4.57057207897755	0.0252177499337176	91225.308	796	0.412	ns	0.2301587	0.1598817;0.3135364	0.4405	ns
DNA?	DNA?	UCON21	5	0.00490980684819859	94843	28	5.43186372745491	2.06340486876042	0.00533388034550793	91225.308	532	0.94	ns	0.1785714	0.06064291;0.36893335	1	ns
DNA?	DNA?	Eulor6B	13	0.0127654978053163	94843	64	13.231	3.29825977107891	0.0129923308817031	91225.308	538	0.928	ns	0.203125	0.1128289;0.3222643	1	ns
DNA?	DNA?	Eulor2B	9	0.00883765232675746	94843	57	11.565	3.05828843115363	0.0113563832398833	91225.308	255	0.51	ns	0.1578947	0.07483117;0.27868263	0.5099	ns
DNA?	DNA?	MER133A	12	0.0117835364356766	94843	54	10.745	2.88136725831284	0.0105511749167788	91225.308	727	0.55	ns	0.2222222	0.1204358;0.3559991	0.6128	ns
DNA?	DNA?	MER131	270	0.265129569802724	94843	1106	220.665	13.3596128033059	0.216684505631548	91225.308	1001	0.002	**	0.244123	0.2190626;0.2705522	0.0002986	***
DNA?	DNA?	Eulor3	11	0.0108015750660369	94843	37	7.281	2.42691757769582	0.00714966073234679	91225.308	952	0.1	ns	0.2972973	0.1587254;0.4697995	0.145	ns
DNA?	DNA?	UCON62	8	0.00785569095711775	94843	24	4.80402010050251	1.94718594856984	0.00471736215766618	91225.308	956	0.092	ns	0.3333333	0.1563023;0.5532196	0.1224	ns
DNA?	DNA?	UCON2	28	0.0274949183499121	94843	135	27.776	4.75104161173067	0.0272749590031128	91225.308	578	0.848	ns	0.2074074	0.1424652;0.2856204	0.9156	ns
DNA?	DNA?	MER124	160	0.157113819142355	94843	747	152.58	11.335965071581	0.149827665779628	91225.308	761	0.482	ns	0.2141901	0.1852765;0.2453800	0.4962	ns
DNA?	DNA?	Eulor10	16	0.0157113819142355	94843	39	8.06706706706707	2.44180903619529	0.00792154822615264	91225.308	999	0.006	**	0.4102564	0.2556678;0.5790013	0.004423	**
DNA?	DNA?	UCON14	23	0.0225851115017135	94843	98	19.62	4.18103827787801	0.0192660820723313	91225.308	837	0.33	ns	0.2346939	0.1549644;0.3310564	0.3784	ns
DNA?	DNA?	MER134	17	0.0166933432838752	94843	89	17.807	3.83437784437755	0.0174857861091745	91225.308	472	0.944	ns	0.1910112	0.1153908;0.2881177	0.8954	ns
DNA?	DNA?	Eulor5B	10	0.00981961369639718	94843	43	8.856	2.5903617457749	0.00869624988952935	91225.308	752	0.5	ns	0.2325581	0.1175536;0.3863082	0.7055	ns
DNA?	DNA?	UCON58	40	0.0392784547855887	94843	235	47.099	6.24453306446473	0.0462493985486611	91225.308	145	0.29	ns	0.1702128	0.1244739;0.2244859	0.2891	ns
snRNA	tot	tot	682	0.669697654094288	94843	4380	851.258	25.5758785100641	0.835902471596767	91225.308	1	0.002	**	0.1557078	0.1450881;0.1667887	3.743e-11	***
snRNA	snRNA	U14	0	0	94843	7	1.75195822454308	0.839290131629053	0.00172035529772389	91225.308	1	0.002	**	0	0.0000000;0.4096164	0.204	ns
snRNA	snRNA	U4	34	0.0333866865677504	94843	162	32.796	4.96659350571909	0.0322044050787042	91225.308	643	0.718	ns	0.2098765	0.1499396;0.2807368	0.8449	ns
snRNA	snRNA	U2	202	0.198356196667223	94843	1087	212.824	12.8963304602255	0.208984946532203	91225.308	204	0.408	ns	0.1858326	0.1631244;0.2102552	0.4224	ns
snRNA	snRNA	U5	38	0.0373145320463093	94843	214	40.488	5.86261257684885	0.0397576519339729	91225.308	378	0.756	ns	0.1775701	0.1288295;0.2354822	0.7273	ns
snRNA	snRNA	U3	49	0.0481161071123462	94843	229	47.377	6.13257527303819	0.0465223838094209	91225.308	640	0.724	ns	0.2139738	0.1626918;0.2728219	0.8066	ns
snRNA	snRNA	U13	19	0.0186572660231547	94843	176	35.628	5.36081657533202	0.0349853196775239	91225.308	2	0.004	**	0.1079545	0.06625926;0.16344400	0.001319	**
snRNA	snRNA	tot	682	0.669697654094288	94843	4380	851.258	25.5758785100641	0.835902471596767	91225.308	1	0.002	**	0.1557078	0.1450881;0.1667887	3.743e-11	***
snRNA	snRNA	U6	235	0.230760921865334	94843	1710	337.297	16.8237876481734	0.331212624095368	91225.308	1	0.002	**	0.1374269	0.1214486;0.1546603	1.049e-10	***
snRNA	snRNA	U17	0	0	94843	9	2.09267734553776	1.08170940141435	0.00205492831243827	91225.308	1	0.002	**	0	0.0000000;0.3362671	0.1289	ns
snRNA	snRNA	U8	3	0.00294588410891916	94843	29	5.82582582582583	2.19347129599327	0.00572073590721037	91225.308	135	0.27	ns	0.1034483	0.02186374;0.27351520	0.2486	ns
snRNA	snRNA	U1	37	0.0363325706766696	94843	204	35.165	5.11683075320622	0.0345306715633807	91225.308	671	0.662	ns	0.1813725	0.1310350;0.2412227	0.7112	ns
snRNA	snRNA	U7	32	0.031422763828471	94843	245	48.823	6.09399768688894	0.04794229994992	91225.308	4	0.008	**	0.1306122	0.09108268;0.17935679	0.006374	**
snRNA	snRNA	U13_	43	0.0422243388945079	94843	308	62.963	6.9310656230244	0.0618272337166256	91225.308	5	0.01	**	0.1396104	0.1029137;0.1834136	0.00458	**
Retroposon	tot	tot	798	0.783605172972495	94843	5565	1212.72	31.0565630762664	1.19084419218948	91225.308	1	0.002	**	0.1433962	0.1342869;0.1528811	2.2e-16	***
Retroposon	SVA	tot	798	0.783605172972495	94843	5565	1212.72	31.0565630762664	1.19084419218948	91225.308	1	0.002	**	0.1433962	0.1342869;0.1528811	2.2e-16	***
Retroposon	SVA	SVA_D	226	0.221923269538576	94843	1433	340.89	17.5520361774346	0.334740811296484	91225.308	1	0.002	**	0.1577111	0.1392081;0.1776290	1.234e-13	***
Retroposon	SVA	SVA_B	150	0.147294205445958	94843	801	176.175	12.5094708865668	0.172997044296277	91225.308	19	0.038	*	0.1872659	0.1608159;0.2160401	0.02646	*
Retroposon	SVA	SVA_E	85	0.0834667164193761	94843	686	144.268	10.3353275223863	0.141665602875183	91225.308	1	0.002	**	0.1239067	0.1001833;0.1509189	5.183e-09	***
Retroposon	SVA	SVA_C	77	0.0756110254622583	94843	486	107.41	9.73903222855067	0.105472470713002	91225.308	1	0.002	**	0.1584362	0.1271043;0.1939915	0.0006824	***
Retroposon	SVA	SVA_A	181	0.177735007904789	94843	1186	249.769	14.2163195920302	0.245263509333543	91225.308	1	0.002	**	0.1526138	0.1326068;0.1743600	4.826e-07	***
Retroposon	SVA	SVA_F	106	0.10408790518181	94843	973	215.493	13.6730722189237	0.211605801427772	91225.308	1	0.002	**	0.1089414	0.09005746;0.13022807	2.2e-16	***
tot	tot	tot	94843	93.1321621807398	94843	4687922	91225.308	38.6415359982532	89.5797283894852	91225.308	1001	0.002	**	0.02023135	0.02010409;0.02035920	2.2e-16	***
rRNA	tot	tot	325	0.319137445132908	94843	1766	349.592	16.5569825049636	0.343285839135088	91225.308	67	0.134	ns	0.1840317	0.1662119;0.2029077	0.1435	ns
rRNA	rRNA	tot	325	0.319137445132908	94843	1766	349.592	16.5569825049636	0.343285839135088	91225.308	67	0.134	ns	0.1840317	0.1662119;0.2029077	0.1435	ns
rRNA	rRNA	SSU-rRNA_Hsa	16	0.0157113819142355	94843	80	14.696	3.5298787576975	0.0144309042882253	91225.308	694	0.616	ns	0.2	0.1188591;0.3043689	0.6664	ns
rRNA	rRNA	LSU-rRNA_Hsa	78	0.076592986831898	94843	411	80.262	7.8091189220256	0.0788141834500231	91225.308	428	0.856	ns	0.189781	0.1530049;0.2310927	0.8519	ns
rRNA	rRNA	5S	232	0.227815037756415	94843	1275	255.554	14.3464596644923	0.250944155856909	91225.308	44	0.088	ns	0.1819608	0.1611438;0.2042552	0.1003	ns
tRNA	tot	tot	377	0.370199436354174	94843	1997	346.547	16.4949044517655	0.340295766764535	91225.308	966	0.072	ns	0.1887832	0.1718358;0.2066493	0.0762	ns
tRNA	tRNA	tRNA-Arg-AGA	3	0.00294588410891916	94843	41	8.61	2.59858666444909	0.00845468739259797	91225.308	18	0.036	*	0.07317073	0.01535147;0.19924598	0.03304	*
tRNA	tRNA	tRNA-His-CAY_	16	0.0157113819142355	94843	44	8.23923923923924	2.58557386400665	0.00809061464815268	91225.308	998	0.008	**	0.3636364	0.2240801;0.5222785	0.005712	**
tRNA	tRNA	tRNA-Thr-ACG_	7	0.00687372958747803	94843	12	2.61181434599156	1.24469207963221	0.00256470079243454	91225.308	949	0.106	ns	0.5833333	0.2766697;0.8483478	0.00643	**
tRNA	tRNA	tRNA-Arg-CGA_	0	0	94843	2	1.10846560846561	0.31137970565734	0.00108847040708741	91225.308	1	0.002	**	0	0.0000000;0.8418861	0.1987	ns
tRNA	tRNA	tRNA-Leu-TTA(m)	2	0.00196392273927944	94843	27	5.28256513026052	2.08406973810533	0.00518727489052164	91225.308	82	0.164	ns	0.07407407	0.009100073;0.242898347	0.1448	ns
tRNA	tRNA	tRNA-Lys-AAA	11	0.0108015750660369	94843	47	6.44789579158317	2.28746323364949	0.00633158458279718	91225.308	985	0.034	*	0.2340426	0.1230335;0.3802573	0.08491	ns
tRNA	tRNA	tRNA-Thr-ACY	2	0.00196392273927944	94843	13	2.86708860759494	1.35520941953997	0.00281537025599236	91225.308	410	0.82	ns	0.1538462	0.01920667;0.45447106	0.746	ns
tRNA	tRNA	tRNA-Ser-TCG	3	0.00294588410891916	94843	7	1.7725540025413	0.86218785438734	0.00174057955609582	91225.308	755	0.494	ns	0.4285714	0.09898828;0.81594843	0.3798	ns
tRNA	tRNA	tRNA-Ser-TCA_	2	0.00196392273927944	94843	4	1.34576271186441	0.584845991045686	0.00132148699575243	91225.308	561	0.882	ns	0.5	0.06758599;0.93241401	0.6068	ns
tRNA	tRNA	tRNA-Arg-CGY_	10	0.00981961369639718	94843	40	7.582	2.39687734793023	0.00744523110460834	91225.308	877	0.25	ns	0.25	0.1269148;0.4119620	0.3157	ns
tRNA	tRNA	tRNA-Cys-TGY	19	0.0186572660231547	94843	136	27.323	4.89986527158449	0.026830130502666	91225.308	53	0.106	ns	0.1397059	0.08625598;0.20954194	0.0861	ns
tRNA	tRNA	tRNA-Glu-GAA	25	0.024549034240993	94843	95	18.984	3.76349676602863	0.0186415546412404	91225.308	954	0.096	ns	0.2631579	0.1780957;0.3635071	0.1244	ns
tRNA	tRNA	tRNA-Ala-GCY	14	0.0137474591749561	94843	28	5.285140562249	2.06161864502357	0.00518980386524445	91225.308	997	0.01	**	0.5	0.306471;0.693529	0.0001979	***
tRNA	tRNA	tRNA-Thr-ACG	0	0	94843	3	1.24744376278119	0.477054024639932	0.00122494158584914	91225.308	1	0.002	**	0	0.0000000;0.7075982	0.2713	ns
tRNA	tRNA	tRNA-Gly-GGY	8	0.00785569095711775	94843	37	7.45945945945946	2.37347316349348	0.00732490102758276	91225.308	690	0.624	ns	0.2162162	0.09826564;0.38213649	0.8376	ns
tRNA	tRNA	tRNA-Met	13	0.0127654978053163	94843	50	10.036	2.92527968940771	0.00985496430570421	91225.308	883	0.238	ns	0.26	0.1463006;0.4034477	0.2908	ns
tRNA	tRNA	tRNA-Ile-ATC	1	0.000981961369639719	94843	9	2.2260579064588	1.0968233471426	0.0021859028707236	91225.308	274	0.548	ns	0.1111111	0.002809137;0.482496515	0.4676	ns
tRNA	tRNA	tRNA-Met_	9	0.00883765232675746	94843	48	7.652	2.44803776296218	0.00751396840048313	91225.308	770	0.464	ns	0.1875	0.08949838;0.32629302	0.5558	ns
tRNA	tRNA	tRNA-Thr-ACA	6	0.00589176821783831	94843	25	4.8716148445336	1.98122885381398	0.0047837375850954	91225.308	801	0.402	ns	0.24	0.09356444;0.45128802	0.612	ns
tRNA	tRNA	tRNA-Trp-TGG	4	0.00392784547855887	94843	13	2.83949313621964	1.37464312366793	0.00278827256912482	91225.308	832	0.34	ns	0.3076923	0.09092039;0.61426166	0.4991	ns
tRNA	tRNA	tRNA-Lys-AAG	16	0.0157113819142355	94843	73	14.626	3.34773525406824	0.0143621669923505	91225.308	704	0.596	ns	0.2191781	0.1307807;0.3313840	0.662	ns
tRNA	tRNA	tRNA-Leu-TTG	4	0.00392784547855887	94843	26	3.23291925465838	1.52716105868795	0.00317460181923896	91225.308	773	0.458	ns	0.1538462	0.04356348;0.34867879	0.5567	ns
tRNA	tRNA	tRNA-Gln-CAG	22	0.0216031501320738	94843	79	14.439	3.31591228386312	0.0141785402162279	91225.308	994	0.016	*	0.278481	0.1834550;0.3907351	0.0399	*
tRNA	tRNA	tRNA-Ile-ATT	16	0.0157113819142355	94843	53	10.58	2.92235181662649	0.0103891512907882	91225.308	975	0.054	ns	0.3018868	0.183402;0.443434	0.08315	ns
tRNA	tRNA	tRNA-Arg-AGG	4	0.00392784547855887	94843	20	4.29120323559151	1.83205087070857	0.00421379580662383	91225.308	561	0.882	ns	0.2	0.057334;0.436614	1	ns
tRNA	tRNA	tRNA-Glu-GAG_	21	0.0206211887624341	94843	96	17.865	3.79857923495143	0.0175427398686136	91225.308	814	0.376	ns	0.21875	0.1408018;0.3147362	0.4306	ns
tRNA	tRNA	tRNA-Arg-CGG	2	0.00196392273927944	94843	17	1.50224215246637	0.675985238796536	0.00147514376156639	91225.308	621	0.762	ns	0.1176471	0.01457932;0.36440916	0.6581	ns
tRNA	tRNA	tRNA-Gln-CAA	3	0.00294588410891916	94843	24	4.6317907444668	1.96884991873231	0.00454823958332119	91225.308	321	0.642	ns	0.125	0.02655931;0.32361136	0.6041	ns
tRNA	tRNA	tRNA-Val-GTG	14	0.0137474591749561	94843	38	7.287	2.41919066703794	0.00715555250056463	91225.308	996	0.012	*	0.3684211	0.2181250;0.5400572	0.01137	*
tRNA	tRNA	tRNA-Tyr-TAC	11	0.0108015750660369	94843	34	6.44889779559118	2.26368429497957	0.00633256851202528	91225.308	981	0.042	*	0.3235294	0.1738834;0.5052653	0.07561	ns
tRNA	tRNA	tRNA-Tyr-TAT	1	0.000981961369639719	94843	5	1.54761904761905	0.730918404864442	0.00151970211968052	91225.308	391	0.782	ns	0.2	0.005050763;0.716417936	1	ns
tRNA	tRNA	tRNA-Arg-CGA	2	0.00196392273927944	94843	8	1.74454428754814	0.823938370625368	0.00171307509799792	91225.308	641	0.722	ns	0.25	0.03185403;0.65085579	0.6882	ns
tRNA	tRNA	tRNA-Ala-GCY_	12	0.0117835364356766	94843	82	3.49537512846865	1.55530063654562	0.00343232334855569	91225.308	974	0.056	ns	0.1463415	0.07796815;0.24167957	0.0001844	***
tRNA	tRNA	tRNA-Pro-CCA	4	0.00392784547855887	94843	9	2.22022471910112	1.08618275410554	0.0021801749060765	91225.308	861	0.282	ns	0.4444444	0.1369957;0.7879915	0.2377	ns
tRNA	tRNA	tRNA-Leu-TTA	8	0.00785569095711775	94843	13	2.62367864693446	1.34912458322698	0.00257635107763825	91225.308	946	0.112	ns	0.6153846	0.3157776;0.8614207	0.001326	**
tRNA	tRNA	tRNA-Val-GTY	10	0.00981961369639718	94843	29	5.71643286573146	2.22972318853585	0.00561331624628717	91225.308	981	0.042	*	0.3448276	0.1793836;0.5433057	0.05908	ns
tRNA	tRNA	tRNA-Met-i	10	0.00981961369639718	94843	40	7.519	2.35949278579237	0.00738336753832104	91225.308	906	0.192	ns	0.25	0.1269148;0.4119620	0.3124	ns
tRNA	tRNA	tRNA-Leu-CTG	3	0.00294588410891916	94843	16	3.18078512396694	1.48043517851778	0.00312340811686022	91225.308	598	0.808	ns	0.1875	0.04047373;0.45645655	1	ns
tRNA	tRNA	tRNA-Thr-ACY_	4	0.00392784547855887	94843	12	2.24662162162162	1.13018932918452	0.00220609564462977	91225.308	856	0.292	ns	0.3333333	0.09924609;0.65112449	0.2557	ns
tRNA	tRNA	tRNA-Asn-AAT	0	0	94843	2	1	0	0.000981961369639719	91225.308	1	0.002	**	0	0.0000000;0.8418861	0.5	ns
tRNA	tRNA	tot	377	0.370199436354174	94843	1997	346.547	16.4949044517655	0.340295766764535	91225.308	966	0.072	ns	0.1887832	0.1718358;0.2066493	0.0762	ns
tRNA	tRNA	tRNA-Gly-GGA	16	0.0157113819142355	94843	107	21.535	4.131566875272	0.0211465380951913	91225.308	103	0.206	ns	0.1495327	0.08795467;0.23144541	0.227	ns
tRNA	tRNA	tRNA-Asn-AAC	9	0.00883765232675746	94843	46	8.493	2.59203967362956	0.00833979791235013	91225.308	666	0.672	ns	0.1956522	0.09357573;0.33914760	0.8492	ns
tRNA	tRNA	tRNA-Ile-ATA	12	0.0117835364356766	94843	65	12.734	3.13545452447888	0.0125042960809922	91225.308	484	0.968	ns	0.1846154	0.09919966;0.30028362	1	ns
tRNA	tRNA	tRNA-Leu-CTA_	0	0	94843	7	1.72237196765499	0.843174249025594	0.00169130273638755	91225.308	1	0.002	**	0	0.0000000;0.4096164	0.2055	ns
tRNA	tRNA	tRNA-Phe-TTY	12	0.0117835364356766	94843	87	8.742	2.64507701824209	0.00858430629339042	91225.308	918	0.168	ns	0.137931	0.07335221;0.22854547	0.2807	ns
tRNA	tRNA	tRNA-Ser-TCA(m)	5	0.00490980684819859	94843	31	5.73947895791583	2.09126389609428	0.00563594661853337	91225.308	489	0.978	ns	0.1612903	0.05452433;0.33727158	1	ns
tRNA	tRNA	tRNA-Ala-GCA	7	0.00687372958747803	94843	40	2.28731762065095	1.17102024522811	0.00224605754357547	91225.308	892	0.22	ns	0.175	0.07338273;0.32779013	0.007028	**
tRNA	tRNA	tRNA-Leu-CTY	8	0.00785569095711775	94843	30	3.83266129032258	1.68216793899071	0.00376352533001029	91225.308	991	0.022	*	0.2666667	0.1227948;0.4588937	0.04748	*
tRNA	tRNA	tRNA-Leu-CTA	0	0	94843	1	1	0	0.000981961369639719	91225.308	1	0.002	**	0	0.000;0.975	2.2e-16	***
tRNA	tRNA	tRNA-SeC(e)-TGA	0	0	94843	3	1.2174688057041	0.454086220777703	0.00119550733594283	91225.308	1	0.002	**	0	0.0000000;0.7075982	0.2766	ns
tRNA	tRNA	tRNA-Val-GTA	3	0.00294588410891916	94843	12	2.62139037433155	1.33474896889695	0.00257410408233898	91225.308	700	0.604	ns	0.25	0.05486064;0.57185846	0.7322	ns
tRNA	tRNA	tRNA-Ser-TCY	6	0.00589176821783831	94843	15	2.97297297297297	1.42641108815129	0.00291934461244241	91225.308	944	0.116	ns	0.4	0.1633643;0.6771302	0.09515	ns
tRNA	tRNA	tRNA-Gly-GGG	7	0.00687372958747803	94843	47	8.108	2.55124378389147	0.00796174278503884	91225.308	427	0.854	ns	0.1489362	0.06204412;0.28305753	0.847	ns
tRNA	tRNA	tRNA-Glu-GAG	4	0.00392784547855887	94843	18	3.29025641025641	1.53429562857686	0.00323090469108125	91225.308	784	0.436	ns	0.2222222	0.06409205;0.47637277	0.7587	ns
tRNA	tRNA	tRNA-Ser-AGY	2	0.00196392273927944	94843	14	2.74601487778959	1.3839111841935	0.00269648053044531	91225.308	445	0.89	ns	0.1428571	0.01779452;0.42812916	1	ns
tRNA	tRNA	tRNA-His-CAY	0	0	94843	1	1	0	0.000981961369639719	91225.308	1	0.002	**	0	0.000;0.975	2.2e-16	***
tRNA	tRNA	tRNA-Gln-CAA_	5	0.00490980684819859	94843	34	6.6503006012024	2.26325470847759	0.00653033828687256	91225.308	309	0.618	ns	0.1470588	0.04952846;0.31056573	0.6649	ns
tRNA	tRNA	tRNA-Pro-CCY	2	0.00196392273927944	94843	17	3.57274590163934	1.64139872840946	0.00350829845894846	91225.308	271	0.542	ns	0.1176471	0.01457932;0.36440916	0.5517	ns
tRNA	tRNA	tRNA-Asp-GAY	7	0.00687372958747803	94843	49	8.335	2.61220186788819	0.00818464801594705	91225.308	384	0.768	ns	0.1428571	0.05942151;0.27242151	0.7074	ns
tRNA	tRNA	tRNA-Ser-TCA	0	0	94843	1	1.01020408163265	0.100755908059507	0.000991981383615634	91225.308	1	0.002	**	na	na	na	na
tRNA	tRNA	tRNA-Pro-CCG	2	0.00196392273927944	94843	4	1.36229508196721	0.582916041527444	0.00133772114454198	91225.308	580	0.844	ns	0.5	0.06758599;0.93241401	0.6094	ns
tRNA	tRNA	tRNA-Ala-GCG	3	0.00294588410891916	94843	11	1.8320987654321	0.86346345454137	0.00179905021301894	91225.308	779	0.446	ns	0.2727273	0.06021773;0.60974256	0.4077	ns
LINE	Penelope	tot	219	0.215049539951098	94843	1097	217.985	13.1804590018519	0.214052849160914	91225.308	570	0.864	ns	0.1996354	0.1763563;0.2245374	0.9397	ns
LINE	Penelope	Penelope1_Vert	219	0.215049539951098	94843	1097	217.985	13.1804590018519	0.214052849160914	91225.308	570	0.864	ns	0.1996354	0.1763563;0.2245374	0.9397	ns
LINE	L1-Tx1	tot	32	0.031422763828471	94843	189	38.376	5.50353640061669	0.0376837495212938	91225.308	143	0.286	ns	0.1693122	0.1187853;0.2305280	0.2781	ns
LINE	L1-Tx1	MARE6	32	0.031422763828471	94843	189	38.376	5.50353640061669	0.0376837495212938	91225.308	143	0.286	ns	0.1693122	0.1187853;0.2305280	0.2781	ns
LINE	RTE-X	tot	2115	2.076848296788	94843	15596	2987.258	46.4650668614438	2.93337195714721	91225.308	1	0.002	**	0.1356117	0.1302746;0.1410851	2.2e-16	***
LINE	RTE-X	L5	126	0.123727132574605	94843	737	150.338	11.4412699757789	0.147626108388896	91225.308	21	0.042	*	0.1709634	0.1444655;0.2001247	0.02512	*
LINE	RTE-X	L4_C_Mam	741	0.727633374903031	94843	5015	1005.599	28.0093684991955	0.987459371348331	91225.308	1	0.002	**	0.1477567	0.1380429;0.1578825	2.2e-16	***
LINE	RTE-X	L4_B_Mam	442	0.434026925380756	94843	3247	646.334	22.6302136660388	0.634675019884718	91225.308	1	0.002	**	0.1361257	0.1245082;0.1484027	2.2e-16	***
LINE	RTE-X	L4_A_Mam	955	0.937773108005931	94843	6597	1302.902	31.7915255547307	1.27939943242633	91225.308	1	0.002	**	0.1447628	0.1363546;0.1534862	2.2e-16	***
LINE	L1	L1M2	1901	1.8667085636851	94843	9096	1875.768	38.1338217906934	1.84193171440636	91225.308	744	0.516	ns	0.208993	0.2006766;0.2174961	0.5171	ns
LINE	L1	L1P	43	0.0422243388945079	94843	161	30.594	4.90399971586594	0.0300421261427575	91225.308	995	0.014	*	0.2670807	0.2005175;0.3424289	0.01571	*
LINE	L1	L1MEg1	127	0.124709093944244	94843	1013	195.479	12.4986309160154	0.191952826575803	91225.308	1	0.002	**	0.1253702	0.1055967;0.1473490	1.124e-08	***
LINE	L1	L1MB7	2520	2.47454265149209	94843	23185	4572.575	57.1894659007235	4.49009200978034	91225.308	1	0.002	**	0.108691	0.1047122;0.1127681	2.2e-16	***
LINE	L1	L1MB1	1031	1.01240217209855	94843	6197	1299.093	32.2364318518433	1.27565914156937	91225.308	1	0.002	**	0.1663708	0.1571766;0.1758802	2.2e-16	***
LINE	L1	L1P2	446	0.437954770859314	94843	1631	381.822	18.4724537500449	0.374934454078577	91225.308	1000	0.004	**	0.2734519	0.2519370;0.2957851	0.0002269	***
LINE	L1	L1MCb	315	0.309317831436511	94843	2145	458.519	19.5396888009619	0.450247945245834	91225.308	1	0.002	**	0.1468531	0.1321311;0.1625471	3.493e-15	***
LINE	L1	L1M3b	118	0.115871441617487	94843	564	120.149	9.89640024138765	0.117981676600843	91225.308	434	0.868	ns	0.2092199	0.1763609;0.2451582	0.8774	ns
LINE	L1	L1MEh	374	0.367253552245255	94843	3050	607.353	22.5437488366867	0.596397183734792	91225.308	1	0.002	**	0.122623	0.1111844;0.1347906	2.2e-16	***
LINE	L1	L1ME2	1479	1.45232086569714	94843	12799	2588.296	45.3430079766702	2.541606685193	91225.308	1	0.002	**	0.1155559	0.1100662;0.1212211	2.2e-16	***
LINE	L1	L1PA16	3128	3.07157516423304	94843	13973	2947.114	48.2741483342524	2.89395209992439	91225.308	1001	0.002	**	0.2238603	0.2169712;0.2308645	0.0001971	***
LINE	L1	L1MEd	1782	1.74985516069798	94843	16918	3315.402	46.9513452930246	3.25559668882626	91225.308	1	0.002	**	0.1053316	0.1007444;0.1100550	2.2e-16	***
LINE	L1	L1M4b	570	0.55971798069464	94843	4228	889.556	26.1072873821555	0.873509628131229	91225.308	1	0.002	**	0.1348155	0.1246577;0.1454807	2.2e-16	***
LINE	L1	L1ME3A	1982	1.94624743462592	94843	15879	3187.547	48.1098362847698	3.13004801791098	91225.308	1	0.002	**	0.1248189	0.1197158;0.1300600	2.2e-16	***
LINE	L1	L1MC4	2331	2.28895195263018	94843	23685	4560.27	56.7928034395426	4.47800897512692	91225.308	1	0.002	**	0.09841672	0.09465147;0.10228083	2.2e-16	***
LINE	L1	L1M4	2562	2.51578502901696	94843	20125	3911.273	54.468590015699	3.84071899211485	91225.308	1	0.002	**	0.1273043	0.1227285;0.1319881	2.2e-16	***
LINE	L1	L1MEf	1304	1.28047762601019	94843	11271	2288.981	41.3925595123446	2.24769091783929	91225.308	1	0.002	**	0.1156951	0.1098455;0.1217441	2.2e-16	***
LINE	L1	L1MDa	913	0.896530730481063	94843	6954	1426.391	35.1635691532529	1.40066086000177	91225.308	1	0.002	**	0.1312913	0.1234377;0.1394555	2.2e-16	***
LINE	L1	L1ME3G	2429	2.38518416685488	94843	18628	3612.598	50.6724194221086	3.54743168003771	91225.308	1	0.002	**	0.1303951	0.1255906;0.1353153	2.2e-16	***
LINE	L1	L1MEj	322	0.316191561023989	94843	2345	485.31	18.8782490789874	0.476555672299852	91225.308	1	0.002	**	0.1373134	0.1236295;0.1519101	2.2e-16	***
LINE	L1	L1P4e	52	0.0510619912212654	94843	194	41.494	5.88919745352851	0.0407455050718305	91225.308	966	0.072	ns	0.2680412	0.2071221;0.3361971	0.07931	ns
LINE	L1	L1ME3E	493	0.484106955232381	94843	4540	912.128	27.3950744862303	0.895674460166737	91225.308	1	0.002	**	0.1085903	0.09968394;0.11800358	2.2e-16	***
LINE	L1	L1MC2	894	0.877873464457908	94843	6382	1338.992	32.5268186260189	1.31483841825663	91225.308	1	0.002	**	0.1400815	0.1316539;0.1488394	2.2e-16	***
LINE	L1	L1PA2	941	0.924025648830975	94843	4918	1237.217	34.8191079908903	1.21489929986154	91225.308	1	0.002	**	0.1913379	0.1804284;0.2026151	2.2e-16	***
LINE	L1	L1MA2	1420	1.3943851448884	94843	7417	1649.542	38.811165178883	1.61978652159824	91225.308	1	0.002	**	0.1914521	0.1825532;0.2005941	7.537e-11	***
LINE	L1	L1M3e	177	0.17380716242623	94843	810	168.323	11.7842071663111	0.165286683621866	91225.308	796	0.412	ns	0.2185185	0.1905096;0.2485925	0.4616	ns
LINE	L1	L1MC5	1467	1.44053732926147	94843	14431	2829.034	45.8665300909343	2.77800210139733	91225.308	1	0.002	**	0.1016562	0.0967717;0.1067019	2.2e-16	***
LINE	L1	L1MEa	59	0.0579357208087434	94843	355	71.188	7.67721274914246	0.0699038659819123	91225.308	71	0.142	ns	0.1661972	0.1289899;0.2090809	0.1117	ns
LINE	L1	L1PB1	2715	2.66602511857184	94843	13093	2836.911	48.6650322548375	2.78573701110598	91225.308	5	0.01	**	0.2073627	0.2004458;0.2144099	0.00965	**
LINE	L1	L1MCc	437	0.429117118532557	94843	3179	662.177	23.9365124366025	0.65023223386392	91225.308	1	0.002	**	0.1374646	0.1256752;0.1499253	2.2e-16	***
LINE	L1	L1PA8	1885	1.85099718177087	94843	8111	1743.692	37.6389668804529	1.71223818454982	91225.308	1001	0.002	**	0.2324004	0.2232445;0.2417490	0.0001539	***
LINE	L1	L1P4	752	0.738434949969068	94843	3775	783.043	24.3919272940274	0.768917976766794	91225.308	108	0.216	ns	0.1992053	0.1865686;0.2123094	0.2208	ns
LINE	L1	L1M7	456	0.447774384555712	94843	3059	625.543	22.5200200333459	0.614259061048538	91225.308	1	0.002	**	0.1490683	0.1366238;0.1621879	3.748e-15	***
LINE	L1	L1PA13	2200	2.16031501320738	94843	9060	1938.651	40.587073182351	1.90368039121341	91225.308	1001	0.002	**	0.2428256	0.2340249;0.2517920	4.482e-11	***
LINE	L1	L1PREC2	1860	1.82644814752988	94843	7902	1706.613	35.4144237904898	1.67582803892495	91225.308	1001	0.002	**	0.2353834	0.2260653;0.2448972	3.238e-05	***
LINE	L1	L1M2a1	28	0.0274949183499121	94843	120	26.992	4.85216235089877	0.0265051012893153	91225.308	632	0.74	ns	0.2333333	0.1609917;0.3192775	0.827	ns
LINE	L1	L1MA9	2581	2.53444229504011	94843	16437	3308.503	50.4395295094744	3.24882213733712	91225.308	1	0.002	**	0.1570238	0.1514925;0.1626768	2.2e-16	***
LINE	L1	L1MA4	1758	1.72628808782662	94843	10000	2076.512	40.1328855741087	2.03905456759331	91225.308	1	0.002	**	0.1758	0.1683846;0.1834047	1.312e-15	***
LINE	L1	L1PB3	698	0.685409036008523	94843	3601	790.06	25.9739686426054	0.775808399697556	91225.308	1	0.002	**	0.193835	0.1810376;0.2071315	0.0001796	***
LINE	L1	HAL1b	661	0.649076465331854	94843	4340	893.421	27.677170823348	0.877304908824887	91225.308	1	0.002	**	0.1523041	0.1417356;0.1633429	2.2e-16	***
LINE	L1	L1MC1	1896	1.86179875683691	94843	13002	2683.349	46.9292185162991	2.63494505926137	91225.308	1	0.002	**	0.1458237	0.1397986;0.1520078	2.2e-16	***
LINE	L1	L1PA4	2738	2.68861023007355	94843	11926	2782.305	49.6245359632669	2.73211602855544	91225.308	184	0.368	ns	0.2295824	0.2220592;0.2372379	0.3408	ns
LINE	L1	L1MD3	792	0.777713404754657	94843	5356	1116.979	29.0953105516352	1.0968302286988	91225.308	1	0.002	**	0.1478715	0.1384654;0.1576631	2.2e-16	***
LINE	L1	L1PBa	524	0.514547757691213	94843	2167	508.873	21.3890243199956	0.499693628052672	91225.308	757	0.49	ns	0.241809	0.2239092;0.2604096	0.4471	ns
LINE	L1	L1MA8	1780	1.7478912379587	94843	11124	2243.861	42.4634292282409	2.20338482084115	91225.308	1	0.002	**	0.1600144	0.1532462;0.1669611	2.2e-16	***
LINE	L1	L1M3c	285	0.27985899034732	94843	1070	232.04	13.2821238819255	0.2278543162112	91225.308	1001	0.002	**	0.2663551	0.2400735;0.2939283	0.0001301	***
LINE	L1	L1P4b	34	0.0333866865677504	94843	155	34.3	5.39027411687524	0.0336812749786423	91225.308	515	0.974	ns	0.2193548	0.1569477;0.2928050	1	ns
LINE	L1	L1MC	1277	1.25396466902992	94843	7862	1582.964	35.9705516302514	1.55440949753037	91225.308	1	0.002	**	0.1624269	0.1543364;0.1707684	2.2e-16	***
LINE	L1	L1M3de	104	0.102123982442531	94843	499	101.621	9.06926736901116	0.0997878963441578	91225.308	651	0.702	ns	0.2084168	0.1735934;0.2467366	0.7812	ns
LINE	L1	L1MA5	757	0.743344756817267	94843	4447	954.803	28.6098709489525	0.937579661616112	91225.308	1	0.002	**	0.1702271	0.1592879;0.1816012	1.31e-13	***
LINE	L1	HAL1M8	254	0.249418187888488	94843	2197	463.879	19.3745123998188	0.455511258187103	91225.308	1	0.002	**	0.1156122	0.1025332;0.1297260	2.2e-16	***
LINE	L1	L1ME4c	1423	1.39733102899732	94843	9421	1875.266	38.6540991795616	1.8414387697988	91225.308	1	0.002	**	0.1510455	0.1438702;0.1584373	2.2e-16	***
LINE	L1	L1M2a	138	0.135510669010281	94843	489	112.012	10.0147966605494	0.109991456936084	91225.308	995	0.014	*	0.2822086	0.2427154;0.3243584	0.006031	**
LINE	L1	L1MC3	1723	1.69191943988923	94843	13130	2692.524	45.5292910151294	2.64395455482781	91225.308	1	0.002	**	0.1312262	0.1254949;0.1371214	2.2e-16	***
LINE	L1	L1P4d	48	0.0471341457427065	94843	167	39.024	5.71840223525104	0.0383200604888204	91225.308	945	0.114	ns	0.2874251	0.2201390;0.3624268	0.1005	ns
LINE	L1	L1ME3C	378	0.371181397723814	94843	3264	666.2	23.6321068988035	0.65418266445398	91225.308	1	0.002	**	0.1158088	0.1050256;0.1272856	2.2e-16	***
LINE	L1	L1M4a2	286	0.280840951716959	94843	2051	423.211	18.5820281662355	0.415576853206595	91225.308	1	0.002	**	0.1394442	0.1247319;0.1551951	6.098e-15	***
LINE	L1	L1M2c	126	0.123727132574605	94843	450	103.336	9.29513332360023	0.10147196009309	91225.308	996	0.012	*	0.28	0.2389683;0.3239513	0.01353	*
LINE	L1	L1M1	1963	1.92759016860277	94843	9983	2144.036	39.9887960284854	2.10536052711686	91225.308	1	0.002	**	0.1966343	0.188877;0.204569	8.641e-06	***
LINE	L1	L1M6	815	0.80029851625637	94843	5357	1094.097	29.5688333707454	1.07436098863871	91225.308	1	0.002	**	0.1521374	0.1426179;0.1620375	2.2e-16	***
LINE	L1	L1PA7	3293	3.23359879022359	94843	13116	3017.491	50.3607398984876	2.96305959523552	91225.308	1001	0.002	**	0.2510674	0.2436641;0.2585813	1.559e-08	***
LINE	L1	L1P3b	29	0.0284768797195518	94843	83	18.307	3.96288473910805	0.0179767667939943	91225.308	997	0.01	**	0.3493976	0.2479584;0.4619295	0.007549	**
LINE	L1	L1MA10	918	0.901440537329262	94843	5109	1043.821	28.4383490853232	1.0249918988187	91225.308	1	0.002	**	0.1796829	0.1692428;0.1904903	1.04e-05	***
LINE	L1	L1MB8	1843	1.809754804246	94843	16563	3330.1	51.8287779348715	3.27002955703723	91225.308	1	0.002	**	0.1112721	0.1065214;0.1161598	2.2e-16	***
LINE	L1	L1MA4A	1224	1.20192071643902	94843	6240	1348.914	32.4869513190451	1.32458143896619	91225.308	1	0.002	**	0.1961538	0.1863651;0.2062274	0.0001063	***
LINE	L1	L1PB	392	0.38492885689877	94843	1846	392.109	18.1009049984182	0.38503589068806	91225.308	514	0.976	ns	0.212351	0.1938925;0.2317280	1	ns
LINE	L1	L1MB4	1131	1.11059830906252	94843	9160	1863.003	38.6093728863171	1.8293969775229	91225.308	1	0.002	**	0.1234716	0.1168005;0.1303832	2.2e-16	***
LINE	L1	L1M4c	532	0.52240344864833	94843	3615	736.985	24.0743504450141	0.723690800003928	91225.308	1	0.002	**	0.1471646	0.1357665;0.1591364	2.2e-16	***
LINE	L1	L1MEg	1537	1.50927462513625	94843	13185	2633.663	44.6116535294381	2.58615532664945	91225.308	1	0.002	**	0.1165719	0.1111414;0.1221722	2.2e-16	***
LINE	L1	L1P1	767	0.753164370513664	94843	3259	700.352	24.7378668857697	0.687718609149916	91225.308	998	0.008	**	0.2353483	0.2208730;0.2502999	0.004875	**
LINE	L1	L1ME3	1223	1.20093875506938	94843	9162	1866.92	38.4007319750056	1.83324332020778	91225.308	1	0.002	**	0.1334861	0.1265849;0.1406213	2.2e-16	***
LINE	L1	X9_LINE	140	0.137474591749561	94843	653	131.248	10.1975725781426	0.128880465842474	91225.308	816	0.372	ns	0.2143951	0.1835017;0.2478951	0.4064	ns
LINE	L1	L1PA17	985	0.967231949095123	94843	4789	1035.735	29.6964080597578	1.01705175918379	91225.308	41	0.082	ns	0.2056797	0.1943097;0.2174096	0.0763	ns
LINE	L1	L1PA15-16	347	0.340740595264982	94843	1431	314.832	16.1018335926392	0.309152861926412	91225.308	980	0.044	*	0.2424878	0.2204794;0.2655583	0.04115	*
LINE	L1	L1ME3B	824	0.809136168583128	94843	8120	1636.75	35.7046821064734	1.60722527175781	91225.308	1	0.002	**	0.1014778	0.09499232;0.10825091	2.2e-16	***
LINE	L1	L1MD1	826	0.811100091322407	94843	6979	1457.809	34.4489368231916	1.43151212231311	91225.308	1	0.002	**	0.1183551	0.1108654;0.1261652	2.2e-16	***
LINE	L1	L1HS	305	0.299498217740114	94843	1571	407.354	20.0156766388576	0.400005891768218	91225.308	1	0.002	**	0.1941439	0.1748523;0.2145855	1.385e-09	***
LINE	L1	L1MEb	266	0.261201724324165	94843	1672	349.087	17.074688166288	0.34278994864342	91225.308	1	0.002	**	0.1590909	0.1418702;0.1775173	2.997e-07	***
LINE	L1	L1PA11	1113	1.09292300440901	94843	4144	926.799	27.3282533732478	0.910080815420721	91225.308	1001	0.002	**	0.2685811	0.2551328;0.2823563	1.099e-11	***
LINE	L1	L1PA8A	674	0.66184196313717	94843	2429	573.887	22.9531932436443	0.563534864538429	91225.308	1001	0.002	**	0.2774804	0.2597452;0.2957537	2.792e-06	***
LINE	L1	HAL1ME	1011	0.992762944705755	94843	7407	1481.566	34.4768080641798	1.45484057857164	91225.308	1	0.002	**	0.1364925	0.1287508;0.1445214	2.2e-16	***
LINE	L1	L1MEc	2111	2.07292045130945	94843	17812	3532.587	52.0823290569844	3.46886396889146	91225.308	1	0.002	**	0.1185156	0.1138034;0.1233527	2.2e-16	***
LINE	L1	L1P4c	16	0.0157113819142355	94843	43	10.157	2.89494934873336	0.00997378163143062	91225.308	983	0.038	*	0.372093	0.2297517;0.5327491	0.04669	*
LINE	L1	L1MCa	915	0.898494653220342	94843	7243	1512.583	36.0496975256616	1.48529807437375	91225.308	1	0.002	**	0.1263289	0.1187604;0.1341995	2.2e-16	***
LINE	L1	L1MB2	1095	1.07524769975549	94843	8944	1837.147	37.3663168191974	1.8040073843495	91225.308	1	0.002	**	0.1224284	0.1157033;0.1294006	2.2e-16	***
LINE	L1	L1MEi	709	0.69621061107456	94843	5311	1074.612	28.8881287033269	1.05522747135128	91225.308	1	0.002	**	0.1334965	0.1244586;0.1429392	2.2e-16	***
LINE	L1	L1MC4a	1197	1.17540775945874	94843	9991	2032.975	39.5271649852576	1.99630291544331	91225.308	1	0.002	**	0.1198078	0.1135017;0.1263365	2.2e-16	***
LINE	L1	HAL1	2263	2.22217857949468	94843	21238	4088.088	54.0469548571363	4.0143444916877	91225.308	1	0.002	**	0.1065543	0.1024352;0.1107815	2.2e-16	***
LINE	L1	L1MB5	1294	1.2706580123138	94843	9769	2003.569	38.4942209174838	1.96742735940768	91225.308	1	0.002	**	0.1324598	0.1257968;0.1393428	2.2e-16	***
LINE	L1	L1PA3	2223	2.18290012470909	94843	10703	2597.929	49.4950069675186	2.55106591906674	91225.308	1	0.002	**	0.2076988	0.2000471;0.2155098	2.2e-16	***
LINE	L1	L1M6B	131	0.128636939422803	94843	730	149.015	11.0311586635975	0.146326973496863	91225.308	58	0.116	ns	0.1794521	0.1522716;0.2092510	0.1079	ns
LINE	L1	L1P3	827	0.812082052692047	94843	3552	754.271	25.9353465602679	0.74066498423952	91225.308	998	0.008	**	0.2328266	0.2190115;0.2470827	0.003131	**
LINE	L1	L1PB4	1396	1.37081807201705	94843	7440	1554.964	35.1349280227975	1.52691457918046	91225.308	1	0.002	**	0.1876344	0.1788195;0.1966948	4.7e-06	***
LINE	L1	L1ME3F	523	0.513565796321573	94843	4605	951.551	26.7235391845195	0.934386323242044	91225.308	1	0.002	**	0.1135722	0.1045467;0.1230909	2.2e-16	***
LINE	L1	L1MA1	867	0.851360507477636	94843	4314	955.006	28.72108745965	0.937778999774149	91225.308	2	0.004	**	0.2009736	0.1891052;0.2132482	0.00117	**
LINE	L1	L1PA14	805	0.790478902559973	94843	3056	678.247	24.0342596440298	0.66601235307403	91225.308	1001	0.002	**	0.2634162	0.2478678;0.2794187	6.539e-08	***
LINE	L1	L1M2b	58	0.0569537594391037	94843	220	46.47	6.32986312388879	0.0456317448471577	91225.308	966	0.072	ns	0.2636364	0.2066871;0.3270761	0.06866	ns
LINE	L1	L1M8	184	0.180680892013708	94843	1662	344.083	16.6134920808095	0.337876213949743	91225.308	1	0.002	**	0.11071	0.09602158;0.12678852	2.2e-16	***
LINE	L1	L1M3f	145	0.142384398597759	94843	671	145.035	10.9097569999427	0.142418767245697	91225.308	537	0.93	ns	0.2160954	0.1855139;0.2491973	1	ns
LINE	L1	L1M3d	136	0.133546746271002	94843	532	117.138	10.4358930554056	0.115024990916857	91225.308	967	0.07	ns	0.2556391	0.2190763;0.2949414	0.05275	ns
LINE	L1	L1M3a	143	0.14042047585848	94843	636	143.069	10.6963849805274	0.140488231192985	91225.308	516	0.972	ns	0.2248428	0.1929510;0.2593124	1	ns
LINE	L1	L1MA3	1561	1.5328416980076	94843	8888	1951.581	38.9037908685509	1.91637715172285	91225.308	1	0.002	**	0.1756301	0.1677705;0.1837028	2.2e-16	***
LINE	L1	L1M3	1247	1.22450582794073	94843	7225	1467.289	35.1323178677234	1.44082111609729	91225.308	1	0.002	**	0.1725952	0.1639457;0.1815097	5.564e-11	***
LINE	L1	L1ME3D	491	0.482143032493102	94843	4186	858.094	25.607047562827	0.842615159519625	91225.308	1	0.002	**	0.1172957	0.1076983;0.1274308	2.2e-16	***
LINE	L1	L1MDb	131	0.128636939422803	94843	971	204.079	12.5547752421691	0.200397694354704	91225.308	1	0.002	**	0.1349125	0.1140422;0.1580241	1.842e-09	***
LINE	L1	L1MD	1245	1.22254190520145	94843	8496	1693.35	36.309087703354	1.66280428527942	91225.308	1	0.002	**	0.1465395	0.1390830;0.1542394	2.2e-16	***
LINE	L1	L1M5	5844	5.73858224417451	94843	44640	7948.926	68.9195068353106	7.80553826212477	91225.308	1	0.002	**	0.130914	0.1277978;0.1340782	2.2e-16	***
LINE	L1	L1MA5A	615	0.603906242328427	94843	3431	724.88	24.2953465475153	0.711804157624439	91225.308	1	0.002	**	0.179248	0.1665455;0.1924996	3.069e-06	***
LINE	L1	L1PB2	646	0.634347044787258	94843	2887	633.899	23.0107864988421	0.622464330253248	91225.308	722	0.56	ns	0.2237617	0.2086720;0.2394133	0.5895	ns
LINE	L1	L1M4a1	360	0.353506093070299	94843	2655	546.049	21.1393820267404	0.536199023930399	91225.308	1	0.002	**	0.1355932	0.1227895;0.1492061	2.2e-16	***
LINE	L1	L1MEg2	101	0.0991780983336115	94843	755	151.8	10.8656367536404	0.149061735911309	91225.308	1	0.002	**	0.1337748	0.1102995;0.1601525	1.721e-06	***
LINE	L1	L1PA5	2566	2.51971287449552	94843	11398	2622.142	47.1700206364895	2.57484214970983	91225.308	127	0.254	ns	0.2251272	0.2174866;0.2329084	0.2127	ns
LINE	L1	L1ME4b	2771	2.72101495527166	94843	24590	4669.049	56.1185699469694	4.58482575095496	91225.308	1	0.002	**	0.1126881	0.1087614;0.1167065	2.2e-16	***
LINE	L1	L1PA12	435	0.427153195793277	94843	1769	392.705	18.5369791118886	0.385621139664366	91225.308	995	0.014	*	0.2459016	0.2259869;0.2666626	0.01626	*
LINE	L1	L1MC5a	1789	1.75672889028546	94843	17929	3452.012	52.2379427108176	3.38974243153274	91225.308	1	0.002	**	0.09978248	0.09543272;0.10426252	2.2e-16	***
LINE	L1	L1ME4a	3815	3.74618262517553	94843	29291	5424.146	63.3640567489779	5.3263018352858	91225.308	1	0.002	**	0.1302448	0.1264101;0.1341530	2.2e-16	***
LINE	L1	L1PA10	1978	1.94231958914736	94843	7090	1559.449	36.8920102382537	1.53131867592329	91225.308	1001	0.002	**	0.2789845	0.2685669;0.2895841	2.2e-16	***
LINE	L1	L1M	151	0.148276166815597	94843	748	151.897	11.1101677227136	0.149156986164164	91225.308	484	0.968	ns	0.2018717	0.1736595;0.2324566	0.9638	ns
LINE	L1	L1ME5	609	0.598014474110589	94843	3442	700.5	24.1838139435627	0.687863939432623	91225.308	1	0.002	**	0.176932	0.1643166;0.1900987	8.933e-05	***
LINE	L1	L1MA7	1474	1.44741105884894	94843	8595	1739.54	36.1132464141147	1.70816108094308	91225.308	1	0.002	**	0.1714951	0.1635803;0.1796331	4.056e-13	***
LINE	L1	L1MD2	1401	1.37572787886525	94843	10982	2250.798	41.1363999324127	2.21019668686234	91225.308	1	0.002	**	0.1275724	0.1213867;0.1339563	2.2e-16	***
LINE	L1	L1MB3	2315	2.27324057071595	94843	17260	3430.236	51.4196877498132	3.36835924074747	91225.308	1	0.002	**	0.1341251	0.1290741;0.1392998	2.2e-16	***
LINE	L1	tot	61592	60.4809646788495	94843	950736	59888.125	131.185963929576	58.8078252501547	91225.308	1001	0.002	**	0.06478349	0.06428952;0.06528012	7.966e-13	***
LINE	L1	L1PBb	85	0.0834667164193761	94843	317	73.135	7.71727486431132	0.0718157447686008	91225.308	941	0.122	ns	0.2681388	0.2201649;0.3205046	0.1249	ns
LINE	L1	L1P4a	148	0.145330282706678	94843	601	134.363	11.0736559842202	0.131939275508901	91225.308	895	0.214	ns	0.2462562	0.2122981;0.2827295	0.1862	ns
LINE	L1	L1P5	135	0.132564784901362	94843	762	151.856	10.7559729896907	0.149116725748009	91225.308	59	0.118	ns	0.1771654	0.1506917;0.2061643	0.1345	ns
LINE	L1	L1ME1	3601	3.53604289207263	94843	31305	6005.776	67.0392876609685	5.89744002670935	91225.308	1	0.002	**	0.1150295	0.1115151;0.1186156	2.2e-16	***
LINE	L1	L1MA6	902	0.885729155415026	94843	5458	1158.054	30.8530224288155	1.13716429195675	91225.308	1	0.002	**	0.165262	0.1554978;0.1753855	2.2e-16	***
LINE	L1	L1PBa1	133	0.130600862162083	94843	441	109.814	9.70709182153088	0.107833105845616	91225.308	992	0.02	*	0.3015873	0.2590751;0.3467851	0.01309	*
LINE	L1	L1ME3Cz	1721	1.68995551714996	94843	14145	2794.32	45.4026761656513	2.74391429441166	91225.308	1	0.002	**	0.1216684	0.1163241;0.1271689	2.2e-16	***
LINE	L1	L1PA15	2042	2.0051651168043	94843	8463	1836.47	38.4816831744655	1.80334259650225	91225.308	1001	0.002	**	0.2412856	0.2322011;0.2505485	8.552e-08	***
LINE	L1	L1PA6	1741	1.70959474454275	94843	6051	1472.733	37.2760676066591	1.44616691379361	91225.308	1001	0.002	**	0.287721	0.2763366;0.2993104	3.099e-15	***
LINE	L1	L1ME2z	868	0.852342468847276	94843	7272	1500.278	33.7633036990854	1.47321503972034	91225.308	1	0.002	**	0.1193619	0.1119952;0.1270353	2.2e-16	***
LINE	Jockey	tot	46	0.045170223003427	94843	221	44.783	5.87881548200583	0.0439751760165755	91225.308	620	0.764	ns	0.2081448	0.1566029;0.2676956	0.8024	ns
LINE	Jockey	X12_LINE	46	0.045170223003427	94843	221	44.783	5.87881548200583	0.0439751760165755	91225.308	620	0.764	ns	0.2081448	0.1566029;0.2676956	0.8024	ns
LINE	tot	tot	73790	72.4589294657148	94843	1569213	70439.742	117.096092722733	69.1691055313884	91225.308	1001	0.002	**	0.04702357	0.04669288;0.04735594	2.2e-16	***
LINE	L2	X24_LINE	112	0.109979673399648	94843	550	109.952	9.29505750891805	0.107968616514626	91225.308	601	0.802	ns	0.2036364	0.1707399;0.2397535	0.8311	ns
LINE	L2	UCON86	17	0.0166933432838752	94843	66	13.415	3.18322288065225	0.0131730117737168	91225.308	901	0.202	ns	0.2575758	0.1577664;0.3800612	0.2839	ns
LINE	L2	L2-1_Crp	11	0.0108015750660369	94843	41	8.242	2.6443200313934	0.00809332560857056	91225.308	889	0.226	ns	0.2682927	0.1422130;0.4294447	0.3275	ns
LINE	L2	UCON49	25	0.024549034240993	94843	106	21.161	4.2401719373226	0.0207792845429461	91225.308	833	0.338	ns	0.2358491	0.1588142;0.3281702	0.333	ns
LINE	L2	tot	34535	33.9120359005077	94843	523574	42578.348	120.823214429782	41.8102929190766	91225.308	1	0.002	**	0.06596011	0.06528923;0.06663580	2.2e-16	***
LINE	L2	L2-2_Mam	118	0.115871441617487	94843	520	104.616	9.27407960676168	0.102728870646229	91225.308	938	0.128	ns	0.2269231	0.1916006;0.2653828	0.1547	ns
LINE	L2	L2	7563	7.42657383858519	94843	54017	9297.248	75.7468024016465	9.12953837996013	91225.308	1	0.002	**	0.1400115	0.1370954;0.1429663	2.2e-16	***
LINE	L2	L2d2	7715	7.57583196677043	94843	52674	8871.678	72.9911503130621	8.71164507988256	91225.308	1	0.002	**	0.1464669	0.1434575;0.1495154	2.2e-16	***
LINE	L2	L2d	4433	4.35303475161287	94843	27881	5090.149	58.3169414892848	4.99832968371024	91225.308	1	0.002	**	0.1589972	0.1547227;0.1633429	2.2e-16	***
LINE	L2	L2-3_AMi	7	0.00687372958747803	94843	12	2.59850107066381	1.2545470999703	0.00255162767035931	91225.308	935	0.134	ns	0.5833333	0.2766697;0.8483478	0.006241	**
LINE	L2	L2a	17620	17.3021593330518	94843	166340	22009.261	103.950933981738	21.612244076318	91225.308	1	0.002	**	0.1059276	0.1044526;0.1074164	2.2e-16	***
LINE	L2	L2-1_AMi	198	0.194428351188664	94843	951	194.101	12.5491146810952	0.190599683808439	91225.308	650	0.704	ns	0.2082019	0.1828067;0.2354179	0.7476	ns
LINE	L2	X13_LINE	29	0.0284768797195518	94843	139	28.02	4.70890367004611	0.0275145575773049	91225.308	634	0.736	ns	0.2086331	0.1443992;0.2856927	0.8326	ns
LINE	L2	L2b	12186	11.9661812504296	94843	91943	14198.189	90.5638951133292	13.9420731168436	91225.308	1	0.002	**	0.1325386	0.1303531;0.1347474	2.2e-16	***
LINE	L2	X15_LINE	47	0.0461521843730668	94843	244	49.603	6.38483806820167	0.048708229818239	91225.308	378	0.756	ns	0.192623	0.1451001;0.2477826	0.7504	ns
LINE	L2	L2-3_Crp	317	0.311281754175791	94843	1730	351.177	16.7339085301281	0.344842247905967	91225.308	26	0.052	ns	0.183237	0.1652675;0.2022876	0.04207	*
LINE	L2	L2c	14713	14.4475976315092	94843	126360	17835.749	95.2072603398576	17.5140165165902	91225.308	1	0.002	**	0.1164372	0.1146735;0.1182184	2.2e-16	***
LINE	Dong-R4	tot	108	0.10605182792109	94843	551	112.483	9.41872727195255	0.110453960741184	91225.308	337	0.674	ns	0.1960073	0.1636578;0.2316558	0.6726	ns
LINE	Dong-R4	Mam_R4	108	0.10605182792109	94843	551	112.483	9.41872727195255	0.110453960741184	91225.308	337	0.674	ns	0.1960073	0.1636578;0.2316558	0.6726	ns
LINE	RTE-BovB	tot	1557	1.52891385252904	94843	8868	1730.583	35.6266525142255	1.69936565295521	91225.308	1	0.002	**	0.1755751	0.1677078;0.1836562	2.558e-06	***
LINE	RTE-BovB	MamRTE1	1550	1.52204012294156	94843	8819	1721.406	35.4058008627786	1.69035419346603	91225.308	1	0.002	**	0.1757569	0.1678646;0.1838640	3.332e-06	***
LINE	RTE-BovB	MamRTE2	11	0.0108015750660369	94843	49	9.85985985985986	2.86405061971414	0.00968200149244367	91225.308	721	0.562	ns	0.2244898	0.1177434;0.3662430	0.7211	ns
LINE	CR1	CR1-16_AMi	90	0.0883765232675747	94843	306	62.108	7.16950052219383	0.0609876567455836	91225.308	1001	0.002	**	0.2941176	0.2436452;0.3486278	0.0001531	***
LINE	CR1	X8_LINE	44	0.0432063002641476	94843	223	45.447	5.88913175883108	0.0446271983660163	91225.308	451	0.902	ns	0.1973094	0.1471782;0.2556792	0.8681	ns
LINE	CR1	X7D_LINE	10	0.00981961369639718	94843	55	10.861	3.03098430643676	0.010665082435657	91225.308	481	0.962	ns	0.1818182	0.09079051;0.30904851	0.8667	ns
LINE	CR1	CR1-12_AMi	34	0.0333866865677504	94843	133	26.828	4.59451036842073	0.0263440596246944	91225.308	947	0.11	ns	0.2556391	0.183986;0.338496	0.1299	ns
LINE	CR1	X2_LINE	42	0.0412423775248682	94843	191	39.204	5.85291727608042	0.0384968135353555	91225.308	726	0.552	ns	0.2198953	0.1633143;0.2853850	0.5918	ns
LINE	CR1	CR1_Mam	262	0.257273878845606	94843	1695	341.392	16.5195408904494	0.335233755904043	91225.308	1	0.002	**	0.1545723	0.1376772;0.1726725	7.717e-07	***
LINE	CR1	CR1-3_Croc	320	0.31422763828471	94843	1338	270.394	14.6711965431592	0.265516462582362	91225.308	1001	0.002	**	0.2391629	0.2165257;0.2629517	0.0009498	***
LINE	CR1	X21_LINE	9	0.00883765232675746	94843	45	9.76	2.79861255486217	0.00958394296768365	91225.308	479	0.958	ns	0.2	0.09575727;0.34595830	1	ns
LINE	CR1	tot	8884	8.72374480787926	94843	68381	11048.695	82.6907959977574	10.8493916749315	91225.308	1	0.002	**	0.1299191	0.1274076;0.1324621	2.2e-16	***
LINE	CR1	CR1-L3B_Croc	7	0.00687372958747803	94843	37	7.5060120240481	2.4501988390554	0.00737061384766646	91225.308	515	0.974	ns	0.1891892	0.07962112;0.35155238	1	ns
LINE	CR1	X7B_LINE	202	0.198356196667223	94843	934	181.405	12.373927795534	0.178132702259493	91225.308	950	0.104	ns	0.2162741	0.1902638;0.2440868	0.08998	ns
LINE	CR1	CR1-13_AMi	24	0.0235670728713532	94843	102	20.276	4.18465474505787	0.0199102487308149	91225.308	848	0.308	ns	0.2352941	0.1569461;0.3295737	0.3843	ns
LINE	CR1	X7A_LINE	173	0.169879316947671	94843	920	183.218	12.3320945729652	0.17991299822265	91225.308	221	0.442	ns	0.1880435	0.1632818;0.2148202	0.4328	ns
LINE	CR1	X17_LINE	213	0.20915777173326	94843	966	194.211	12.0680618624996	0.190707699559099	91225.308	949	0.106	ns	0.2204969	0.1947197;0.2479899	0.1374	ns
LINE	CR1	CR1-1_Amn	21	0.0206211887624341	94843	66	13.309	3.3164012901815	0.013068923868535	91225.308	991	0.022	*	0.3181818	0.2088984;0.4443922	0.03008	*
LINE	CR1	X1_LINE	25	0.024549034240993	94843	85	17.667	3.65369134718034	0.0173483115174249	91225.308	977	0.05	*	0.2941176	0.2002105;0.4028715	0.06026	ns
LINE	CR1	X6A_LINE	233	0.228796999126054	94843	1033	205.55	12.8362872463291	0.201842159529444	91225.308	988	0.028	*	0.2255566	0.2003968;0.2522905	0.03527	*
LINE	CR1	CR1-11_Crp	11	0.0108015750660369	94843	25	5.0501002004008	2.01834490075287	0.00495900330960339	91225.308	997	0.01	**	0.44	0.2440237;0.6507184	0.00956	**
LINE	CR1	X6B_LINE	176	0.17282520105659	94843	875	173.941	12.0349640364797	0.170803342596502	91225.308	590	0.824	ns	0.2011429	0.1750537;0.2292615	0.8655	ns
LINE	CR1	X20_LINE	40	0.0392784547855887	94843	161	32.702	5.29653181329532	0.0321121007099581	91225.308	928	0.148	ns	0.2484472	0.1838093;0.3225848	0.1695	ns
LINE	CR1	CR1-L3A_Croc	65	0.0638274890265817	94843	323	64.7	7.35092076110441	0.0635329006156898	91225.308	539	0.926	ns	0.2012384	0.1588838;0.2491682	0.9447	ns
LINE	CR1	CR1-8_Crp	1	0.000981961369639719	94843	7	1.82427307206068	0.914423078144682	0.00179136568443756	91225.308	354	0.708	ns	0.1428571	0.003610297;0.578723197	0.6848	ns
LINE	CR1	X5B_LINE	15	0.0147294205445958	94843	73	14.417	3.47234332521544	0.0141569370660958	91225.308	631	0.742	ns	0.2054795	0.1198131;0.3161616	0.883	ns
LINE	CR1	X7C_LINE	107	0.10506986655145	94843	620	117.824	9.65744740033774	0.11569861641643	91225.308	137	0.274	ns	0.1725806	0.1436468;0.2046723	0.2826	ns
LINE	CR1	L3	6249	6.1362765988786	94843	45293	7855.841	71.12279642401	7.71413238803185	91225.308	1	0.002	**	0.1379683	0.1348046;0.1411786	2.2e-16	***
LINE	CR1	L3b	1812	1.77931400178717	94843	9560	1845.214	38.046547067293	1.81192886671838	91225.308	197	0.394	ns	0.1895397	0.1817263;0.1975428	0.3997	ns
LINE	CR1	Plat_L3	702	0.689336881487082	94843	3315	664.964	23.167335397698	0.652968960201106	91225.308	947	0.11	ns	0.2117647	0.1979650;0.2260747	0.1086	ns
LTR?	tot	tot	1325	1.30109881477263	94843	8420	1656.987	36.9366640094655	1.62709722399521	91225.308	1	0.002	**	0.1573634	0.1496457;0.1653191	2.2e-16	***
LTR?	LTR?	MER129	24	0.0235670728713532	94843	122	25.345	4.45171795970868	0.0248878109135187	91225.308	429	0.858	ns	0.1967213	0.1302977;0.2784167	0.8241	ns
LTR?	LTR?	Eutr18	165	0.162023625990554	94843	676	134.323	10.2092555996948	0.131899997054116	91225.308	1000	0.004	**	0.2440828	0.2121391;0.2782788	0.003798	**
LTR?	LTR?	MamRep605	532	0.52240344864833	94843	3549	710.566	24.3901316626729	0.697748362579416	91225.308	1	0.002	**	0.1499014	0.1383080;0.1620746	1.048e-14	***
LTR?	LTR?	MamRep1151	169	0.165951471469112	94843	1260	262.56	14.7365384526206	0.257823777212604	91225.308	1	0.002	**	0.134127	0.1157838;0.1541956	1.116e-11	***
LTR?	LTR?	MamRep605b	382	0.375109243202372	94843	2374	472.643	19.4175846488072	0.464117167630625	91225.308	1	0.002	**	0.1609099	0.1463435;0.1763180	1.948e-06	***
LTR?	LTR?	tot	1325	1.30109881477263	94843	8420	1656.987	36.9366640094655	1.62709722399521	91225.308	1	0.002	**	0.1573634	0.1496457;0.1653191	2.2e-16	***
LTR?	LTR?	UCON51	8	0.00785569095711775	94843	42	8.231	2.59545282665191	0.00808252403350452	91225.308	547	0.91	ns	0.1904762	0.08600559;0.34118441	1	ns
LTR?	LTR?	Eutr5	92	0.0903404460068541	94843	397	81.54	7.81405525060192	0.0800691300804226	91225.308	917	0.17	ns	0.231738	0.1911069;0.2764205	0.1923	ns
scRNA	tot	tot	235	0.230760921865334	94843	1861	368.529	17.2890737482108	0.361881241591956	91225.308	1	0.002	**	0.1262762	0.1115143;0.1422268	3.676e-16	***
scRNA	scRNA	tot	235	0.230760921865334	94843	1861	368.529	17.2890737482108	0.361881241591956	91225.308	1	0.002	**	0.1262762	0.1115143;0.1422268	3.676e-16	***
scRNA	scRNA	BC200	110	0.108015750660369	94843	676	138.189	10.5899681976117	0.135696259709143	91225.308	4	0.008	**	0.1627219	0.1356791;0.1927467	0.006526	**
scRNA	scRNA	HY3	63	0.0618635662873023	94843	545	105.99	9.33332797082643	0.104078085568114	91225.308	1	0.002	**	0.1155963	0.08997975;0.14546570	9.94e-07	***
scRNA	scRNA	HY4	12	0.0117835364356766	94843	162	32.253	5.08988191394437	0.0316712000549898	91225.308	1	0.002	**	0.07407407	0.03885936;0.12581720	1.795e-05	***
scRNA	scRNA	HY1	48	0.0471341457427065	94843	456	89.596	8.55499690075761	0.0879798108742402	91225.308	1	0.002	**	0.1052632	0.078638;0.137135	1.818e-07	***
scRNA	scRNA	HY5	2	0.00196392273927944	94843	22	4.48036253776435	1.86431554439666	0.00439954293406557	91225.308	154	0.308	ns	0.09090909	0.01120559;0.29161274	0.288	ns
SINE	tot	tot	56952	55.9246639237212	94843	1806997	70172.098	102.15821404418	68.9062894625725	91225.308	1	0.002	**	0.03151748	0.03126322;0.03177325	2.2e-16	***
SINE	Alu	AluYc	1183	1.16166030028379	94843	6703	1329.722	32.1906967454412	1.30573563636007	91225.308	1	0.002	**	0.1764881	0.1674292;0.1858294	5.375e-06	***
SINE	Alu	AluYd8	28	0.0274949183499121	94843	224	45.173	6.06381405064839	0.044358140950735	91225.308	1	0.002	**	0.125	0.08469292;0.17557094	0.00344	**
SINE	Alu	AluY	11506	11.2984475190746	94843	98084	14996.027	91.3840977650067	14.7255192120742	91225.308	1	0.002	**	0.1173076	0.1153001;0.1193378	2.2e-16	***
SINE	Alu	AluYh3	108	0.10605182792109	94843	649	134.398	9.83444519595855	0.131973644156839	91225.308	3	0.006	**	0.1664099	0.1385554;0.1973373	0.01018	*
SINE	Alu	AluYk11	33	0.0324047251981107	94843	171	34.943	5.40804937089132	0.0343126761393207	91225.308	398	0.796	ns	0.1929825	0.1367205;0.2602033	0.7764	ns
SINE	Alu	AluYe5	218	0.214067578581459	94843	1297	263.641	14.1678808524016	0.258885277453185	91225.308	1	0.002	**	0.1680802	0.1481142;0.1895627	0.001489	**
SINE	Alu	Alu	1118	1.09783281125721	94843	7748	1501.189	33.3550271598876	1.47410960652808	91225.308	1	0.002	**	0.1442953	0.1365414;0.1523178	2.2e-16	***
SINE	Alu	AluSx3	4978	4.88820369806652	94843	38631	6938.843	64.5035895440251	6.81367577599497	91225.308	1	0.002	**	0.1288602	0.1255342;0.1322422	2.2e-16	***
SINE	Alu	AluSx	12148	11.9288667183833	94843	124945	17838.344	98.9094471865188	17.5165647063445	91225.308	1	0.002	**	0.09722678	0.09558939;0.09888289	2.2e-16	***
SINE	Alu	AluSc	5287	5.19162976128519	94843	37679	6813.781	67.8721420515565	6.69086972318509	91225.308	1	0.002	**	0.1403169	0.1368245;0.1438648	2.2e-16	***
SINE	Alu	AluSg	5432	5.33401415988295	94843	42580	7605.867	68.6404459617056	7.46866757661754	91225.308	1	0.002	**	0.1275716	0.1244166;0.1307775	2.2e-16	***
SINE	Alu	AluYh3a3	22	0.0216031501320738	94843	158	32.996	5.25505467141871	0.0324007973526321	91225.308	16	0.032	*	0.1392405	0.08936379;0.20319075	0.03105	*
SINE	Alu	AluYg6	148	0.145330282706678	94843	811	165.588	11.4270220456965	0.162601019275902	91225.308	79	0.158	ns	0.1824908	0.1564842;0.2108282	0.1276	ns
SINE	Alu	AluSx1	11280	11.076524249536	94843	106483	15956.27	90.7921710188622	15.6684407435411	91225.308	1	0.002	**	0.1059324	0.1040900;0.1077963	2.2e-16	***
SINE	Alu	AluYj4	460	0.45170223003427	94843	2787	563.951	21.2453280267207	0.553778096369689	91225.308	1	0.002	**	0.165052	0.1514476;0.1793637	5.663e-07	***
SINE	Alu	FLAM_A	2015	1.97865215982403	94843	14934	2863.536	46.9521800474825	2.81188173257264	91225.308	1	0.002	**	0.134927	0.1294856;0.1405111	2.2e-16	***
SINE	Alu	AluYk3	962	0.944646837593409	94843	6065	1229.37	30.4267791408964	1.20719384899398	91225.308	1	0.002	**	0.158615	0.1495044;0.1680552	2.2e-16	***
SINE	Alu	AluSc5	674	0.66184196313717	94843	4143	841.891	26.3474725222043	0.826704439447352	91225.308	1	0.002	**	0.162684	0.1515657;0.1742802	3.362e-11	***
SINE	Alu	AluYa8	69	0.0677553345051406	94843	390	77.39	7.74983612471644	0.0759939903964178	91225.308	159	0.318	ns	0.1769231	0.1403439;0.2184899	0.3098	ns
SINE	Alu	AluYi6	74	0.0726651413533392	94843	454	92.432	8.61112812165326	0.0907646533185384	91225.308	13	0.026	*	0.1629956	0.1302074;0.2002475	0.03102	*
SINE	Alu	AluYk2	1017	0.998654712923594	94843	6622	1337.47	31.9574776911505	1.31334387305203	91225.308	1	0.002	**	0.153579	0.1449736;0.1624906	2.2e-16	***
SINE	Alu	AluSq2	6475	6.35819986841718	94843	51711	8993.057	72.4145262679705	8.83083456896806	91225.308	1	0.002	**	0.1252151	0.1223740;0.1280984	2.2e-16	***
SINE	Alu	AluJo	5232	5.13762188595501	94843	45868	8021.345	72.548364835055	7.87665092255271	91225.308	1	0.002	**	0.1140665	0.1111708;0.1170110	2.2e-16	***
SINE	Alu	AluYb8	494	0.485088916602021	94843	2645	538.086	20.5669541644747	0.528379665543958	91225.308	21	0.042	*	0.1867675	0.1720791;0.2021525	0.03354	*
SINE	Alu	AluSp	7139	7.01022221785795	94843	64572	10756.571	79.4682588406413	10.5625371917869	91225.308	1	0.002	**	0.1105588	0.1081499;0.1130027	2.2e-16	***
SINE	Alu	AluYk4	175	0.171843239686951	94843	1095	226.232	13.4919312260405	0.222151084576333	91225.308	1	0.002	**	0.1598174	0.1385936;0.1828866	0.0001012	***
SINE	Alu	AluYh9	27	0.0265129569802724	94843	168	31.572	5.07489611426388	0.0310024843622652	91225.308	220	0.44	ns	0.1607143	0.1086629;0.2251497	0.4293	ns
SINE	Alu	AluYe6	35	0.0343686479373901	94843	193	40.422	5.88698331682472	0.0396928424835767	91225.308	201	0.402	ns	0.1813472	0.1296852;0.2430758	0.3766	ns
SINE	Alu	AluYc3	88	0.0864126005282952	94843	557	116.276	9.45479863440873	0.114178540216228	91225.308	1	0.002	**	0.1579892	0.1286825;0.1909780	0.002914	**
SINE	Alu	AluYk12	11	0.0108015750660369	94843	100	21.043	4.15986243227531	0.0206634131013286	91225.308	5	0.01	**	0.11	0.05620702;0.18830113	0.01348	*
SINE	Alu	AluSq	1674	1.64380333277689	94843	12256	2432.779	44.1075689268479	2.38889499887074	91225.308	1	0.002	**	0.1365862	0.1305524;0.1427930	2.2e-16	***
SINE	Alu	AluYf1	346	0.339758633895343	94843	1999	411.297	18.2748669423819	0.403877765448707	91225.308	1	0.002	**	0.1730865	0.1567406;0.1903972	0.0002578	***
SINE	Alu	AluSg4	1656	1.62612802812337	94843	11821	2337.814	40.0033707788941	2.29564303740291	91225.308	1	0.002	**	0.1400897	0.1338798;0.1464774	2.2e-16	***
SINE	Alu	tot	46177	45.3440301658533	94843	1196725	60839.243	108.614525115502	59.7417863841236	91225.308	1	0.002	**	0.03858614	0.03824176;0.03893276	2.2e-16	***
SINE	Alu	AluSz	12092	11.8738768816835	94843	118033	17267.023	91.1946650738842	16.9555495546805	91225.308	1	0.002	**	0.1024459	0.1007216;0.1041899	2.2e-16	***
SINE	Alu	AluYi6_4d	4	0.00392784547855887	94843	46	9.653	2.84968624794234	0.0094788731011322	91225.308	23	0.046	*	0.08695652	0.02420307;0.20791732	0.04472	*
SINE	Alu	AluYb9	77	0.0756110254622583	94843	378	79.835	8.15575203713866	0.0783948859451869	91225.308	389	0.778	ns	0.2037037	0.1642379;0.2478811	0.753	ns
SINE	Alu	AluSq10	205	0.201302080776142	94843	1528	312.237	15.9853170553906	0.306604672172197	91225.308	1	0.002	**	0.1341623	0.1174615;0.1522826	1.236e-12	***
SINE	Alu	AluYm1	725	0.711921992988796	94843	4667	936.663	26.3995903257867	0.919766882370848	91225.308	1	0.002	**	0.155346	0.1450645;0.1660608	1.705e-15	***
SINE	Alu	AluYh7	80	0.0785569095711775	94843	462	92.477	8.16419776371967	0.0908088415801722	91225.308	85	0.17	ns	0.1731602	0.1397601;0.2108093	0.1627	ns
SINE	Alu	AluSg7	800	0.785569095711775	94843	5829	1180.404	30.6565589818657	1.1591111285682	91225.308	1	0.002	**	0.1372448	0.1285085;0.1463459	2.2e-16	***
SINE	Alu	AluSq4	260	0.255309956106327	94843	1638	336.163	16.6115132776449	0.330099079902197	91225.308	1	0.002	**	0.1587302	0.1413520;0.1773406	1.766e-06	***
SINE	Alu	FAM	575	0.564627787542838	94843	4262	854.676	25.1967835626276	0.839258815558196	91225.308	1	0.002	**	0.1349132	0.1247922;0.1455374	2.2e-16	***
SINE	Alu	FLAM_C	2786	2.73574437581626	94843	24406	4512.399	53.9998869145741	4.4310015024009	91225.308	1	0.002	**	0.1141523	0.1101884;0.1182083	2.2e-16	***
SINE	Alu	FRAM	2897	2.84474208784626	94843	20221	3828.11	51.6088691542003	3.7590561387315	91225.308	1	0.002	**	0.1432669	0.1384649;0.1481717	2.2e-16	***
SINE	Alu	AluSc8	2930	2.87714681304437	94843	20437	3914.124	55.2510932679826	3.84351856397969	91225.308	1	0.002	**	0.1433674	0.1385893;0.1482473	2.2e-16	***
SINE	Alu	AluJr	11609	11.3995895401475	94843	114124	16706.779	90.7185869655222	16.4054115891081	91225.308	1	0.002	**	0.1017227	0.09997467;0.10349098	2.2e-16	***
SINE	Alu	AluSx4	1642	1.61238056894842	94843	11827	2343.053	40.3795331535384	2.30078753301845	91225.308	1	0.002	**	0.1388349	0.1326504;0.1451977	2.2e-16	***
SINE	Alu	AluJr4	1484	1.45723067254534	94843	12307	2415.761	44.2969762071984	2.37218398028222	91225.308	1	0.002	**	0.1205818	0.1148782;0.1264655	2.2e-16	***
SINE	Alu	AluSz6	4949	4.85972681834697	94843	40962	7376.899	68.9455748492337	7.24382984573387	91225.308	1	0.002	**	0.1208193	0.1176778;0.1240146	2.2e-16	***
SINE	Alu	AluJb	11539	11.3308522442727	94843	117273	17043.594	92.669773123985	16.7361509078233	91225.308	1	0.002	**	0.09839434	0.09669535;0.10011323	2.2e-16	***
SINE	Alu	AluYa5	662	0.650058426701494	94843	3782	759.888	24.8623327865989	0.746180661252786	91225.308	1	0.002	**	0.1750397	0.1630513;0.1875324	5.835e-05	***
SINE	5S-Deu-L2	tot	562	0.551862289737522	94843	2614	519.5	19.9542018174161	0.510128931527834	91225.308	986	0.032	*	0.2149962	0.1993822;0.2312510	0.03949	*
SINE	5S-Deu-L2	AmnSINE1	562	0.551862289737522	94843	2614	519.5	19.9542018174161	0.510128931527834	91225.308	986	0.032	*	0.2149962	0.1993822;0.2312510	0.03949	*
SINE	MIR	tot	36049	35.3987254141422	94843	598863	44554.811	118.671615103323	43.7511032335988	91225.308	1	0.002	**	0.06019574	0.05959463;0.06080110	2.2e-16	***
SINE	MIR	MIR1_Amn	2378	2.33510413700325	94843	11716	2297.967	41.4048097359385	2.25651482270687	91225.308	978	0.048	*	0.2029703	0.1957191;0.2103694	0.06434	ns
SINE	MIR	MIR3	12279	12.0575036578061	94843	87870	13417.012	86.287167825415	13.1749874799925	91225.308	1	0.002	**	0.1397405	0.1374543;0.1420506	2.2e-16	***
SINE	MIR	MIRb	22765	22.3543505798482	94843	223887	25975.32	110.111962312204	25.50676080403	91225.308	1	0.002	**	0.1016808	0.1004318;0.1029400	2.2e-16	***
SINE	MIR	MIRc	13634	13.3880613136679	94843	100994	14944.429	87.8314141769123	14.6748519693235	91225.308	1	0.002	**	0.1349981	0.1328961;0.1371211	2.2e-16	***
SINE	MIR	MIR	19862	19.5037167237841	94843	174396	22336.207	100.470854199333	21.9332924182763	91225.308	1	0.002	**	0.1138902	0.1124028;0.1153905	2.2e-16	***
SINE	tRNA-RTE	tot	1094	1.07426573838585	94843	5836	1144.175	31.2442086725776	1.12353565010752	91225.308	53	0.106	ns	0.1874572	0.1775166;0.1977112	0.09923	ns
SINE	tRNA-RTE	MamSINE1	1094	1.07426573838585	94843	5836	1144.175	31.2442086725776	1.12353565010752	91225.308	53	0.106	ns	0.1874572	0.1775166;0.1977112	0.09923	ns
SINE	tRNA	tot	522	0.512583834951933	94843	2292	458.693	18.7745368580488	0.450418806524151	91225.308	1001	0.002	**	0.2277487	0.210718;0.245478	0.001099	**
SINE	tRNA	LFSINE_Vert	522	0.512583834951933	94843	2292	458.693	18.7745368580488	0.450418806524151	91225.308	1001	0.002	**	0.2277487	0.210718;0.245478	0.001099	**
SINE	tRNA-Deu	tot	135	0.132564784901362	94843	667	131.704	10.0717339035453	0.129328240227029	91225.308	653	0.698	ns	0.2023988	0.1725298;0.2349279	0.7337	ns
SINE	tRNA-Deu	AmnSINE2	135	0.132564784901362	94843	667	131.704	10.0717339035453	0.129328240227029	91225.308	653	0.698	ns	0.2023988	0.1725298;0.2349279	0.7337	ns
DNA	TcMar-Mariner	tot	2897	2.84474208784626	94843	16390	3153.788	47.3340846702624	3.09689798403331	91225.308	1	0.002	**	0.1767541	0.1709414;0.1826818	2.852e-07	***
DNA	TcMar-Mariner	MADE1	1534	1.50632874102733	94843	7843	1531.949	33.5023104248618	1.5043147382582	91225.308	536	0.932	ns	0.1955884	0.1868606;0.2045431	0.9546	ns
DNA	TcMar-Mariner	HSMAR2	250	0.24549034240993	94843	1770	387.137	17.7426331763927	0.380153578758212	91225.308	1	0.002	**	0.1412429	0.1253404;0.1583446	2.2e-16	***
DNA	TcMar-Mariner	MARNA	488	0.479197148384183	94843	3156	635.56	22.2661667599563	0.624095368088219	91225.308	1	0.002	**	0.1546261	0.1421783;0.1677175	1.633e-11	***
DNA	TcMar-Mariner	HSMAR1	138	0.135510669010281	94843	716	158.668	11.4681862251751	0.155805846597995	91225.308	35	0.07	ns	0.1927374	0.1644613;0.2235710	0.06502	ns
DNA	TcMar-Mariner	MADE2	560	0.549898366998242	94843	2664	525.68	19.9325589653438	0.516197452792207	91225.308	960	0.084	ns	0.2102102	0.1948749;0.2261849	0.09784	ns
DNA	TcMar-Mariner	UCON40	50	0.0490980684819859	94843	241	49.786	6.33722055513014	0.048887928748883	91225.308	557	0.89	ns	0.2074689	0.1580847;0.2642032	0.9368	ns
DNA	TcMar	tot	319	0.31324567691507	94843	1834	368.762	17.4701620645763	0.362110038591082	91225.308	1	0.002	**	0.1739368	0.1568482;0.1920749	0.003562	**
DNA	TcMar	UCON44	64	0.062845527656942	94843	364	73.739	7.73748975752135	0.0724088494358632	91225.308	115	0.23	ns	0.1758242	0.1381192;0.2188981	0.2157	ns
DNA	TcMar	DNA1_Mam	24	0.0235670728713532	94843	169	33.845	5.142900390288	0.0332344825554563	91225.308	30	0.06	ns	0.1420118	0.09315714;0.20389543	0.06712	ns
DNA	TcMar	X4a_DNA	34	0.0333866865677504	94843	179	36.422	5.36457777413047	0.0357649970050178	91225.308	372	0.744	ns	0.1899441	0.1352741;0.2551809	0.7108	ns
DNA	TcMar	X4b_DNA	116	0.113907518878207	94843	699	141.049	10.8230188365694	0.138504669226313	91225.308	11	0.022	*	0.1659514	0.1391132;0.1956437	0.01836	*
DNA	TcMar	X5a_DNA	86	0.0844486777890158	94843	423	85.761	8.56465015235487	0.0842139890216719	91225.308	548	0.908	ns	0.2033097	0.1659646;0.2448634	0.9518	ns
DNA	TcMar-Tc1	tot	108	0.10605182792109	94843	649	131.55	10.1791510016855	0.129177018176105	91225.308	11	0.022	*	0.1664099	0.1385554;0.1973373	0.02164	*
DNA	TcMar-Tc1	EutTc1-N2	28	0.0274949183499121	94843	198	39.738	5.51432350916809	0.0390211809067431	91225.308	15	0.03	*	0.1414141	0.09607019;0.19785827	0.04077	*
DNA	TcMar-Tc1	X32_DNA	63	0.0618635662873023	94843	328	66.985	7.44554975882984	0.0657766823453165	91225.308	310	0.62	ns	0.1920732	0.1508672;0.2389405	0.6318	ns
DNA	TcMar-Tc1	X33a_DNA	11	0.0108015750660369	94843	67	13.069	3.27337042724375	0.0128332531398215	91225.308	320	0.64	ns	0.1641791	0.08491255;0.27480082	0.6438	ns
DNA	TcMar-Tc1	EutTc1-N1	7	0.00687372958747803	94843	56	11.958	3.07142795286975	0.0117422940581518	91225.308	64	0.128	ns	0.125	0.0517645;0.2407326	0.1403	ns
DNA	PIF-Harbinger	tot	7	0.00687372958747803	94843	30	5.95	2.20007734871761	0.00584267014935632	91225.308	779	0.446	ns	0.2333333	0.09933786;0.42283652	0.6465	ns
DNA	PIF-Harbinger	Chompy-7_Croc	4	0.00392784547855887	94843	14	2.92299794661191	1.44413789899773	0.00287027106710912	91225.308	841	0.322	ns	0.2857143	0.08388932;0.58103526	0.5092	ns
DNA	PIF-Harbinger	Chompy-6_Croc	3	0.00294588410891916	94843	16	3.19896907216495	1.51926023803334	0.00314126405153819	91225.308	596	0.812	ns	0.1875	0.04047373;0.45645655	1	ns
DNA	hAT-Blackjack	BLACKJACK	259	0.254327994736687	94843	2129	437.976	18.5378282189439	0.430075512829325	91225.308	1	0.002	**	0.1216534	0.1080612;0.1362964	2.2e-16	***
DNA	hAT-Blackjack	MER81	859	0.843504816520518	94843	3668	740.534	23.8703715647377	0.727175780904779	91225.308	1001	0.002	**	0.2341876	0.2205624;0.2482375	1.797e-06	***
DNA	hAT-Blackjack	MER63D	304	0.298516256370474	94843	1718	349.415	16.3146235611473	0.343112031972662	91225.308	3	0.006	**	0.1769499	0.1591768;0.1958337	0.006361	**
DNA	hAT-Blackjack	tot	3707	3.64013079725444	94843	19734	3753.92	52.3017119133692	3.68620442471793	91225.308	191	0.382	ns	0.1878484	0.1824198;0.1933691	0.399	ns
DNA	hAT-Blackjack	MER94B	149	0.146312244076318	94843	622	125.28	10.0542870800813	0.123020120388464	91225.308	994	0.016	*	0.2395498	0.2065072;0.2750866	0.02133	*
DNA	hAT-Blackjack	MER63C	146	0.143366359967399	94843	890	190.543	12.5476529516318	0.187105865255261	91225.308	1	0.002	**	0.1640449	0.1402981;0.1900392	0.0001971	***
DNA	hAT-Blackjack	MER63A	895	0.878855425827548	94843	3511	711.899	23.2739011227915	0.699057317085146	91225.308	1001	0.002	**	0.2549131	0.2405640;0.2696715	8.375e-14	***
DNA	hAT-Blackjack	MER94	995	0.97705156279152	94843	4792	941.032	27.387205681395	0.924057071594804	91225.308	976	0.052	ns	0.2076377	0.1962299;0.2194029	0.05169	ns
DNA	hAT-Blackjack	MER63B	472	0.463485766469947	94843	2404	491.228	19.6846514193547	0.48236691968538	91225.308	178	0.356	ns	0.1963394	0.1806299;0.2127923	0.3366	ns
DNA	hAT-Tag1	tot	278	0.272985260759842	94843	2372	468.971	19.0889640249948	0.460511405481308	91225.308	1	0.002	**	0.1172007	0.104524;0.130831	2.2e-16	***
DNA	hAT-Tag1	hAT-5_Mam	115	0.112925557508568	94843	904	182.7	12.194043410399	0.179404342233177	91225.308	1	0.002	**	0.1272124	0.1061808;0.1507066	4.493e-09	***
DNA	hAT-Tag1	hAT-1_Mam	165	0.162023625990554	94843	1468	288.456	14.7379534288608	0.283252648840795	91225.308	1	0.002	**	0.1123978	0.09668755;0.12967717	2.2e-16	***
DNA	hAT-Ac	tot	1006	0.987853137857557	94843	5533	1095.977	28.5906960198401	1.07620707601363	91225.308	1	0.002	**	0.1818182	0.1717349;0.1922382	0.002265	**
DNA	hAT-Ac	UCON37	43	0.0422243388945079	94843	174	36.197	5.54517266998423	0.0355440556968489	91225.308	911	0.182	ns	0.2471264	0.1849848;0.3180926	0.2241	ns
DNA	hAT-Ac	EuthAT-2	96	0.094268291485413	94843	1150	244.714	13.7230654930495	0.240299694610014	91225.308	1	0.002	**	0.08347826	0.06813849;0.10098632	2.2e-16	***
DNA	hAT-Ac	OldhAT1	876	0.860198159804393	94843	4209	824.108	24.671177576334	0.809242220411049	91225.308	983	0.038	*	0.2081254	0.1959480;0.2207093	0.04543	*
DNA	tot	tot	34449	33.8275872227187	94843	524553	42631.835	113.468342897215	41.8628150868545	91225.308	1	0.002	**	0.06567306	0.06500416;0.06634676	2.2e-16	***
DNA	hAT-Charlie	MER102b	598	0.587212899044552	94843	3128	648.054	23.1330547533658	0.636363993440498	91225.308	19	0.038	*	0.1911765	0.1775300;0.2054029	0.02737	*
DNA	hAT-Charlie	MER3	1631	1.60157899388238	94843	10909	2144.973	40.6369491058646	2.10628062492022	91225.308	1	0.002	**	0.1495096	0.1428664;0.1563404	2.2e-16	***
DNA	hAT-Charlie	Charlie17a	208	0.204247964885061	94843	1214	244.023	13.7004442691897	0.239621159303593	91225.308	9	0.018	*	0.1713344	0.1505428;0.1937312	0.009881	**
DNA	hAT-Charlie	Chap1a_Mam	244	0.239598574192091	94843	1415	286.78	15.2131864197163	0.281606881585278	91225.308	4	0.008	**	0.1724382	0.1530979;0.1931487	0.004435	**
DNA	hAT-Charlie	MER102c	664	0.652022349440773	94843	3112	640.375	22.8271209847508	0.628823512083035	91225.308	850	0.304	ns	0.2133676	0.1990877;0.2281883	0.2974	ns
DNA	hAT-Charlie	Charlie32a	50	0.0490980684819859	94843	259	52.676	6.40453292926518	0.0517257971071418	91225.308	382	0.764	ns	0.1930502	0.1468131;0.2464636	0.7575	ns
DNA	hAT-Charlie	Charlie2a	248	0.24352641967065	94843	2080	423.48	18.3746899083829	0.415841000815028	91225.308	1	0.002	**	0.1192308	0.1056078;0.1339367	2.2e-16	***
DNA	hAT-Charlie	UCON81	4	0.00392784547855887	94843	40	7.959	2.65676069253092	0.00781543054096252	91225.308	82	0.164	ns	0.1	0.02792542;0.23663740	0.1629	ns
DNA	hAT-Charlie	Charlie1a	526	0.516511680430492	94843	5747	1171.283	30.6229763033849	1.15015465891572	91225.308	1	0.002	**	0.09152601	0.08419262;0.09927706	2.2e-16	***
DNA	hAT-Charlie	Charlie17	65	0.0638274890265817	94843	535	108.523	9.73644027708636	0.106565393717411	91225.308	1	0.002	**	0.1214953	0.09503159;0.15222249	8.897e-07	***
DNA	hAT-Charlie	MER58D	190	0.186572660231547	94843	1140	232.659	14.0163896270822	0.228462150299007	91225.308	1	0.002	**	0.1666667	0.1454764;0.1895923	0.001561	**
DNA	hAT-Charlie	MER106B	144	0.141402437228119	94843	827	167.311	11.3020358792129	0.164292938715791	91225.308	19	0.038	*	0.1741233	0.1488718;0.2017216	0.04635	*
DNA	hAT-Charlie	Charlie10a	51	0.0500800298516256	94843	305	61.553	7.00001365650032	0.0604426681854336	91225.308	76	0.152	ns	0.1672131	0.1271076;0.2139231	0.1532	ns
DNA	hAT-Charlie	Charlie23a	287	0.281822913086599	94843	1488	295.861	15.5354120649575	0.290524072782977	91225.308	297	0.594	ns	0.1928763	0.1731146;0.2138580	0.581	ns
DNA	hAT-Charlie	hAT-16_Crp	7	0.00687372958747803	94843	20	4.06344410876133	1.78789698421282	0.00399014514249372	91225.308	960	0.084	ns	0.35	0.1539092;0.5921885	0.1578	ns
DNA	hAT-Charlie	Charlie24	193	0.189518544340466	94843	1286	257.333	14.6401654855895	0.252691065133498	91225.308	1	0.002	**	0.1500778	0.1309862;0.1707838	4.064e-06	***
DNA	hAT-Charlie	MER102a	596	0.585248976305272	94843	3028	624.477	21.9865613473294	0.613212290228502	91225.308	107	0.214	ns	0.1968296	0.1828008;0.2114466	0.2085	ns
DNA	hAT-Charlie	MER5B	4085	4.01131219497825	94843	24966	4623.319	56.8439308235406	4.53992065752133	91225.308	1	0.002	**	0.1636225	0.1590531;0.1682704	2.2e-16	***
DNA	hAT-Charlie	MER105	105	0.10310594381217	94843	714	144.757	10.8891011347826	0.142145781984937	91225.308	1	0.002	**	0.1470588	0.1218822;0.1751916	0.0001575	***
DNA	hAT-Charlie	MER20B	566	0.555790135216081	94843	4146	840.807	25.3098071374978	0.825639993322663	91225.308	1	0.002	**	0.1365171	0.1262044;0.1473448	2.2e-16	***
DNA	hAT-Charlie	Charlie1b	405	0.397694354704086	94843	3033	613.696	21.7672091779216	0.602625764702417	91225.308	1	0.002	**	0.1335312	0.1216187;0.1461553	2.2e-16	***
DNA	hAT-Charlie	Charlie17b	92	0.0903404460068541	94843	527	108.066	9.73778560394859	0.106116637371486	91225.308	57	0.114	ns	0.1745731	0.1431156;0.2097312	0.08439	ns
DNA	hAT-Charlie	Charlie12	2	0.00196392273927944	94843	21	3.52492370295015	1.53543991496315	0.00346133890722444	91225.308	274	0.548	ns	0.0952381	0.01174932;0.30377441	0.5607	ns
DNA	hAT-Charlie	MER113	713	0.700138456553119	94843	3734	794.161	25.0616273247402	0.779835423274448	91225.308	1	0.002	**	0.190948	0.1784529;0.2039288	0.001113	**
DNA	hAT-Charlie	MER112	632	0.620599585612302	94843	4468	894.656	26.740993712739	0.878517631116392	91225.308	1	0.002	**	0.1414503	0.1313570;0.1520147	2.2e-16	***
DNA	hAT-Charlie	Charlie13a	51	0.0500800298516256	94843	548	113.585	9.89397117772565	0.111536082170527	91225.308	1	0.002	**	0.09306569	0.07007901;0.12054789	9.497e-13	***
DNA	hAT-Charlie	Charlie25	115	0.112925557508568	94843	1076	229.588	13.7395426063254	0.225446546932844	91225.308	1	0.002	**	0.1068773	0.08904708;0.12688913	2.2e-16	***
DNA	hAT-Charlie	MER113A	405	0.397694354704086	94843	2067	432.774	18.6942343624552	0.42496734978446	91225.308	67	0.134	ns	0.1959361	0.1790236;0.2137154	0.1371	ns
DNA	hAT-Charlie	Charlie18a	386	0.379037088680931	94843	2463	499.786	20.4591490727444	0.490770545086756	91225.308	1	0.002	**	0.1567194	0.1425740;0.1716862	5.027e-09	***
DNA	hAT-Charlie	Charlie29a	124	0.121763209835325	94843	978	201.207	12.7573077057779	0.197577501301099	91225.308	1	0.002	**	0.1267894	0.1065727;0.1492824	1.243e-10	***
DNA	hAT-Charlie	Charlie10	172	0.168897355578032	94843	1131	236.041	13.9650399691996	0.231783143651129	91225.308	1	0.002	**	0.1520778	0.1316338;0.1743495	1.311e-06	***
DNA	hAT-Charlie	Charlie14a	70	0.0687372958747803	94843	523	99.142	8.95645320727208	0.097353614108821	91225.308	1	0.002	**	0.1338432	0.1058445;0.1660555	0.0009668	***
DNA	hAT-Charlie	Charlie30b	121	0.118817325726406	94843	614	125.727	10.2033611902931	0.123459057120693	91225.308	346	0.692	ns	0.1970684	0.1663096;0.2307728	0.6891	ns
DNA	hAT-Charlie	Charlie21a	75	0.0736471027229789	94843	742	153.353	11.1643644706734	0.15058672191836	91225.308	1	0.002	**	0.1010782	0.08033623;0.12505179	2.178e-14	***
DNA	hAT-Charlie	MER5C1	98	0.0962322142246924	94843	617	125.848	9.95328910280235	0.123577874446419	91225.308	4	0.008	**	0.1588331	0.1308704;0.1901061	0.005085	**
DNA	hAT-Charlie	Charlie6	20	0.0196392273927944	94843	260	55.521	6.82085647723826	0.0545194772037668	91225.308	1	0.002	**	0.07692308	0.04761793;0.11630274	3.408e-09	***
DNA	hAT-Charlie	Charlie9	155	0.152204012294156	94843	1284	204.236	12.8766498792237	0.200551862289738	91225.308	1	0.002	**	0.1207165	0.1033908;0.1397991	0.0001143	***
DNA	hAT-Charlie	Charlie20a	125	0.122745171204965	94843	869	170.107	11.6800674216794	0.167038502705304	91225.308	1	0.002	**	0.1438435	0.1211746;0.1689572	8.103e-05	***
DNA	hAT-Charlie	Charlie29b	210	0.206211887624341	94843	1420	284.244	14.8780987300737	0.279116627551872	91225.308	1	0.002	**	0.1478873	0.1298146;0.1674298	3.731e-07	***
DNA	hAT-Charlie	MER107	53	0.0520439525909051	94843	337	68.142	7.55466140266452	0.0669128116499897	91225.308	23	0.046	*	0.15727	0.1200796;0.2006120	0.04167	*
DNA	hAT-Charlie	MER30	612	0.600960358219508	94843	4132	829.138	24.9546727426286	0.814181486100337	91225.308	1	0.002	**	0.1481123	0.1374123;0.1593124	2.2e-16	***
DNA	hAT-Charlie	Charlie7	436	0.428135157162917	94843	3902	795.093	24.1480326005759	0.780750611270953	91225.308	1	0.002	**	0.1117376	0.1020179;0.1220428	2.2e-16	***
DNA	hAT-Charlie	MER1A	660	0.648094503962214	94843	3227	672.831	23.5445276823253	0.660694050296061	91225.308	301	0.602	ns	0.2045243	0.1907254;0.2188608	0.5881	ns
DNA	hAT-Charlie	UCON34	84	0.0824847550497363	94843	339	68.914	7.48094703687766	0.0676708858273516	91225.308	981	0.042	*	0.2477876	0.2027351;0.2973075	0.05	*
DNA	hAT-Charlie	Charlie1	219	0.215049539951098	94843	1930	391.825	17.7232188805388	0.384757013659083	91225.308	1	0.002	**	0.1134715	0.09965769;0.12847160	2.2e-16	***
DNA	hAT-Charlie	MER20	3118	3.06175555053664	94843	16757	3255.064	49.979714643802	3.19634710370494	91225.308	5	0.01	**	0.1860715	0.1802042;0.1920479	0.007467	**
DNA	hAT-Charlie	Charlie4a	425	0.41733358209688	94843	2852	584.418	21.2710538933484	0.573875899722105	91225.308	1	0.002	**	0.1490182	0.1361387;0.1626223	2.021e-14	***
DNA	hAT-Charlie	Charlie22a	170	0.166933432838752	94843	1112	221.531	13.4618817875237	0.217534884177656	91225.308	1	0.002	**	0.1528777	0.1322167;0.1753936	7.88e-05	***
DNA	hAT-Charlie	Charlie19a	295	0.289678604043717	94843	1605	324.452	15.4914066398013	0.318599330302346	91225.308	30	0.06	ns	0.1838006	0.1651320;0.2036332	0.07139	ns
DNA	hAT-Charlie	MER5C	226	0.221923269538576	94843	1336	274.109	14.8418799483219	0.269164449070574	91225.308	1	0.002	**	0.1691617	0.1494296;0.1903606	0.001006	**
DNA	hAT-Charlie	UCON38	40	0.0392784547855887	94843	207	42.226	5.66524659825317	0.0414643007944067	91225.308	396	0.792	ns	0.1932367	0.1417858;0.2536989	0.7958	ns
DNA	hAT-Charlie	Cheshire	98	0.0962322142246924	94843	1020	205.889	13.3348602353942	0.202175044433752	91225.308	1	0.002	**	0.09607843	0.07868922;0.11583769	2.2e-16	***
DNA	hAT-Charlie	Charlie16a	258	0.253346033367047	94843	1410	284.481	15.2480865403874	0.279349352396477	91225.308	49	0.098	ns	0.1829787	0.1631194;0.2041682	0.08437	ns
DNA	hAT-Charlie	Charlie31a	138	0.135510669010281	94843	803	162.959	11.6684820123473	0.160019442835119	91225.308	18	0.036	*	0.1718555	0.1463829;0.1997631	0.02822	*
DNA	hAT-Charlie	Chap1_Mam	97	0.0952502528550527	94843	484	99.165	8.76267993022453	0.0973761992203227	91225.308	432	0.864	ns	0.2004132	0.1656391;0.2388946	0.8658	ns
DNA	hAT-Charlie	Charlie26a	87	0.0854306391586555	94843	513	104.625	9.19483115233335	0.102737708298556	91225.308	30	0.06	ns	0.1695906	0.1381238;0.2049206	0.05506	ns
DNA	hAT-Charlie	Charlie15b	224	0.219959346799297	94843	1888	388.418	17.964854912078	0.38141147127272	91225.308	1	0.002	**	0.1186441	0.1043938;0.1340905	2.2e-16	***
DNA	hAT-Charlie	MER1B	1006	0.987853137857557	94843	5366	1076.919	29.239243703837	1.05749285623104	91225.308	7	0.014	*	0.1874767	0.1771129;0.1981815	0.01551	*
DNA	hAT-Charlie	MER103C	1782	1.74985516069798	94843	8923	1757.305	35.712145445665	1.72560562467473	91225.308	766	0.472	ns	0.1997086	0.1914567;0.2081571	0.5143	ns
DNA	hAT-Charlie	Charlie7b_Mars	4	0.00392784547855887	94843	59	12.843	3.26328055796617	0.0126113298702829	91225.308	3	0.006	**	0.06779661	0.01877996;0.16458517	0.003889	**
DNA	hAT-Charlie	Charlie15a	608	0.597032512740949	94843	3213	647.527	22.4314609742977	0.635846499798698	91225.308	41	0.082	ns	0.1892312	0.1758195;0.2032111	0.08238	ns
DNA	hAT-Charlie	Charlie8	774	0.760038100101142	94843	4378	906.981	26.1781575924459	0.890620304997201	91225.308	1	0.002	**	0.1767931	0.1655968;0.1884222	4.72e-07	***
DNA	hAT-Charlie	MER117	976	0.958394296768365	94843	4370	879.032	25.660035335389	0.863175466677141	91225.308	1001	0.002	**	0.223341	0.2110664;0.2359864	0.0003119	***
DNA	hAT-Charlie	MER5A1	3061	3.00578375246718	94843	15942	3059.785	47.9260438663644	3.00459066940307	91225.308	515	0.974	ns	0.1920085	0.1859196;0.1982101	0.9759	ns
DNA	hAT-Charlie	Charlie3	67	0.0657914117658611	94843	337	74.666	8.09060578089811	0.0733191276255192	91225.308	191	0.382	ns	0.1988131	0.1575294;0.2454809	0.3583	ns
DNA	hAT-Charlie	Charlie4z	1111	1.09095908166973	94843	5940	1176.006	29.9746967698832	1.15479246246453	91225.308	21	0.042	*	0.187037	0.1771920;0.1971904	0.0343	*
DNA	hAT-Charlie	Charlie5	310	0.304408024588313	94843	2568	528.217	19.889784174659	0.518688688786983	91225.308	1	0.002	**	0.1207165	0.1083588;0.1339461	2.2e-16	***
DNA	hAT-Charlie	MER30B	35	0.0343686479373901	94843	223	42.613	5.95808104423981	0.0418443198444573	91225.308	116	0.232	ns	0.1569507	0.1118220;0.2114608	0.2326	ns
DNA	hAT-Charlie	Charlie13b	63	0.0618635662873023	94843	404	81.255	8.05685347315488	0.0797892710900753	91225.308	12	0.024	*	0.1559406	0.1219572;0.1950592	0.02523	*
DNA	hAT-Charlie	Charlie10b	43	0.0422243388945079	94843	273	54.596	6.64762927478474	0.0536111629368501	91225.308	42	0.084	ns	0.1575092	0.1163957;0.2062414	0.0819	ns
DNA	hAT-Charlie	Charlie2b	389	0.38198297278985	94843	3650	722.509	23.9818483034158	0.709475927217023	91225.308	1	0.002	**	0.1065753	0.09674578;0.11703983	2.2e-16	***
DNA	hAT-Charlie	Charlie7a	241	0.236652690083172	94843	1424	287.075	14.7148190916811	0.281896560189322	91225.308	2	0.004	**	0.1692416	0.1501130;0.1897451	0.002116	**
DNA	hAT-Charlie	tot	22911	22.4977169398156	94843	266107	29229.643	108.461336025389	28.70238027436	91225.308	1	0.002	**	0.08609695	0.08503381;0.08716911	2.2e-16	***
DNA	hAT-Charlie	MER5A	5753	5.6492237595373	94843	34906	6245.184	62.2251887752711	6.13252943429205	91225.308	1	0.002	**	0.1648141	0.1609356;0.1687484	3.879e-12	***
DNA	hAT-Charlie	Charlie4	129	0.126673016683524	94843	917	187.802	12.2293234625777	0.184414309141078	91225.308	1	0.002	**	0.1406761	0.1188099;0.1648788	6.82e-07	***
DNA	hAT-Charlie	MER58A	2236	2.19566562251441	94843	13479	2655.529	45.0268872961432	2.60762689395799	91225.308	1	0.002	**	0.1658877	0.1596435;0.1722764	2.2e-16	***
DNA	hAT-Charlie	MER119	150	0.147294205445958	94843	1203	249.863	14.5015352816702	0.245355813702289	91225.308	1	0.002	**	0.1246883	0.1065391;0.1446938	6.387e-14	***
DNA	hAT-Charlie	MER58B	1107	1.08703123619117	94843	7005	1419.755	33.0733551642681	1.39414456435284	91225.308	1	0.002	**	0.15803	0.1495602;0.1667854	2.2e-16	***
DNA	hAT-Charlie	MER33	1434	1.40813260406336	94843	9580	1906.379	38.0777792981192	1.8719905338924	91225.308	1	0.002	**	0.1496868	0.1425979;0.1569895	2.2e-16	***
DNA	hAT-Charlie	MER106A	159	0.156131857772715	94843	742	152.739	11.4547846374819	0.149983797637401	91225.308	732	0.54	ns	0.2142857	0.1852717;0.2455909	0.5554	ns
DNA	hAT-Charlie	MER58C	393	0.385910818268409	94843	2592	525.555	20.5607324460662	0.516074707621002	91225.308	1	0.002	**	0.1516204	0.1380197;0.1660130	2.371e-11	***
DNA	hAT-Charlie	Charlie11	7	0.00687372958747803	94843	104	22.198	4.17399307836252	0.0217975784832625	91225.308	1	0.002	**	0.06730769	0.02748752;0.13377135	9.731e-05	***
DNA	hAT-Charlie	Charlie16	233	0.228796999126054	94843	1464	298.687	15.3836174772609	0.293299095613579	91225.308	1	0.002	**	0.159153	0.1407709;0.1789137	1.352e-05	***
DNA	hAT-Charlie	Charlie30a	84	0.0824847550497363	94843	457	92.248	8.63197584606254	0.0905839724265247	91225.308	183	0.366	ns	0.1838074	0.1493456;0.2224218	0.3517	ns
DNA	MULE-MuDR	tot	274	0.269057415281283	94843	1949	402.892	17.7325909212608	0.395624380136885	91225.308	1	0.002	**	0.1405849	0.1254462;0.1568137	5.517e-14	***
DNA	MULE-MuDR	Ricksha_b	17	0.0166933432838752	94843	117	25.25	4.79546624391169	0.0247945245834029	91225.308	49	0.098	ns	0.1452991	0.0869796;0.2224163	0.07152	ns
DNA	MULE-MuDR	Ricksha	53	0.0520439525909051	94843	410	86.173	8.6178499835132	0.0846185571059635	91225.308	1	0.002	**	0.1292683	0.09835083;0.16565524	2.692e-05	***
DNA	MULE-MuDR	Ricksha_c	193	0.189518544340466	94843	982	199.205	12.9215301315649	0.19561161463908	91225.308	335	0.67	ns	0.1965377	0.1721141;0.2227955	0.6625	ns
DNA	MULE-MuDR	Ricksha_0	53	0.0520439525909051	94843	384	82.099	8.28201610664884	0.0806180464860512	91225.308	1	0.002	**	0.1380208	0.1051255;0.1766180	0.0001791	***
DNA	MULE-MuDR	Ricksha_a	6	0.00589176821783831	94843	56	12.123	3.19375501112266	0.0119043176841423	91225.308	37	0.074	ns	0.1071429	0.04034795;0.21875647	0.05058	ns
DNA	Merlin	tot	4	0.00392784547855887	94843	57	11.163	3.01720641231826	0.0109616347692882	91225.308	10	0.02	*	0.07017544	0.01945042;0.17003982	0.01217	*
DNA	Merlin	Merlin1_HS	4	0.00392784547855887	94843	57	11.163	3.01720641231826	0.0109616347692882	91225.308	10	0.02	*	0.07017544	0.01945042;0.17003982	0.01217	*
DNA	hAT-Tip100?	tot	475	0.466431650578866	94843	2411	479.945	18.7639564341069	0.471287449551735	91225.308	401	0.802	ns	0.1970137	0.1813054;0.2134615	0.8185	ns
DNA	hAT-Tip100?	Eutr15	112	0.109979673399648	94843	657	132.617	10.0801746473422	0.130224770957511	91225.308	28	0.056	ns	0.1704718	0.1424893;0.2014515	0.04621	*
DNA	hAT-Tip100?	hAT-N1_Mam	37	0.0363325706766696	94843	239	48.341	6.14348935552602	0.0474689945697536	91225.308	33	0.066	ns	0.1548117	0.1114039;0.2070175	0.07602	ns
DNA	hAT-Tip100?	UCON23	8	0.00785569095711775	94843	31	6.5015015015015	2.23825094265866	0.0063842233191291	91225.308	818	0.368	ns	0.2580645	0.1185640;0.4461339	0.5088	ns
DNA	hAT-Tip100?	MamRep1879	322	0.316191561023989	94843	1484	294.792	14.5251408156932	0.289474356078832	91225.308	973	0.058	ns	0.2169811	0.1962493;0.2388392	0.07894	ns
DNA	DNA	X2a_DNA	100	0.0981961369639718	94843	412	82.945	8.14237516166341	0.0814487858047664	91225.308	986	0.032	*	0.2427184	0.2020833;0.2870934	0.04236	*
DNA	DNA	X24_DNA	136	0.133546746271002	94843	456	91.635	8.77055857387075	0.0899820301069356	91225.308	1001	0.002	**	0.2982456	0.2565859;0.3425455	7.919e-07	***
DNA	DNA	X34_DNA	27	0.0265129569802724	94843	99	20.061	4.09781296194336	0.0196991270363424	91225.308	959	0.086	ns	0.2727273	0.1880390;0.3714715	0.1027	ns
DNA	DNA	Eulor9B	5	0.00490980684819859	94843	27	5.49548645937813	2.13670111519837	0.00539635541048748	91225.308	521	0.962	ns	0.1851852	0.06300001;0.38082988	1	ns
DNA	DNA	Eulor9A	19	0.0186572660231547	94843	123	24.566	4.62244643138361	0.0241228630065693	91225.308	130	0.26	ns	0.1544715	0.09563923;0.23067022	0.2586	ns
DNA	DNA	MER126	46	0.045170223003427	94843	267	53.54	6.59453469836105	0.0525742117305105	91225.308	147	0.294	ns	0.1722846	0.1289811;0.2230320	0.2843	ns
DNA	DNA	UCON78	44	0.0432063002641476	94843	179	36.066	5.50890116012186	0.0354154187574261	91225.308	925	0.154	ns	0.2458101	0.1846415;0.3155978	0.1369	ns
DNA	DNA	Eulor11	22	0.0216031501320738	94843	101	20.234	3.87404856090527	0.0198690063532901	91225.308	732	0.54	ns	0.2178218	0.1418264;0.3110033	0.6208	ns
DNA	DNA	MER125	41	0.0402604161552285	94843	140	28.125	4.67067341934653	0.0276176635211171	91225.308	998	0.008	**	0.2928571	0.2190504;0.3756567	0.01087	*
DNA	DNA	X2b_DNA	37	0.0363325706766696	94843	185	36.504	5.48635435276323	0.0358455178373283	91225.308	574	0.856	ns	0.2	0.1449005;0.2649748	0.9264	ns
DNA	DNA	tot	1288	1.26476624409596	94843	6503	1278.813	31.5828356311859	1.25574496499308	91225.308	627	0.75	ns	0.1980624	0.1884362;0.2079602	0.7789	ns
DNA	DNA	X30_DNA	169	0.165951471469112	94843	758	153.03	10.8025828298512	0.150269548395966	91225.308	929	0.146	ns	0.2229551	0.1937898;0.2542938	0.1478	ns
DNA	DNA	X23_DNA	16	0.0157113819142355	94843	59	12.168	3.09667004463914	0.0119485059457761	91225.308	905	0.194	ns	0.2711864	0.1636327;0.4026935	0.2582	ns
DNA	DNA	Eutr2	36	0.0353506093070299	94843	230	47.068	5.86137626600884	0.0462189577462023	91225.308	34	0.068	ns	0.1565217	0.1120974;0.2100480	0.07227	ns
DNA	DNA	UCON99	11	0.0108015750660369	94843	56	10.643	2.92200087082277	0.0104510148570755	91225.308	626	0.752	ns	0.1964286	0.1023483;0.3243330	0.8653	ns
DNA	DNA	MER135	179	0.17577108516551	94843	818	162.786	11.6786383878685	0.159849563518171	91225.308	915	0.174	ns	0.2188264	0.1909369;0.2487583	0.161	ns
DNA	DNA	UCON8	45	0.0441882616337873	94843	206	41.668	5.77452345402814	0.0409163663501478	91225.308	747	0.51	ns	0.2184466	0.1640238;0.2811616	0.5445	ns
DNA	DNA	Eulor1	29	0.0284768797195518	94843	86	17.47	3.69442130092776	0.0171548651276059	91225.308	1000	0.004	**	0.3372093	0.2387637;0.4472272	0.004381	**
DNA	DNA	MARE8	42	0.0412423775248682	94843	218	43.776	5.890715111472	0.0429863409173483	91225.308	414	0.828	ns	0.1926606	0.1425223;0.2513634	0.8657	ns
DNA	DNA	MER136	7	0.00687372958747803	94843	28	5.96196196196196	2.19640682945476	0.00585441633390807	91225.308	775	0.454	ns	0.25	0.1069080;0.4487155	0.6444	ns
DNA	DNA	MER130	49	0.0481161071123462	94843	181	36.679	5.33689436296442	0.0360173610770152	91225.308	994	0.016	*	0.2707182	0.2074756;0.3416357	0.02629	*
DNA	DNA	Eutr2B	53	0.0520439525909051	94843	433	86.239	8.0935396696615	0.0846833665563597	91225.308	1	0.002	**	0.1224018	0.09304676;0.15703188	3.059e-05	***
DNA	DNA	Eutr11	83	0.0815027936800966	94843	597	122.131	9.93944825589588	0.119927924035468	91225.308	1	0.002	**	0.1390285	0.1122801;0.1694057	3.821e-05	***
DNA	DNA	X9a_DNA	122	0.119799287096046	94843	695	140.238	10.5307289516088	0.137708298555535	91225.308	45	0.09	ns	0.1755396	0.1479633;0.2059023	0.0888	ns
DNA	DNA	Eulor9C	24	0.0235670728713532	94843	107	21.813	4.0966832698921	0.0214195233559512	91225.308	758	0.488	ns	0.2242991	0.1493096;0.3151095	0.6309	ns
DNA	DNA	UCON97	12	0.0117835364356766	94843	42	8.42142142142142	2.64112336835585	0.00826951051329224	91225.308	929	0.146	ns	0.2857143	0.1571915;0.4458388	0.177	ns
DNA	hAT	tot	1695	1.66442452153932	94843	8917	1752.459	36.5873332172755	1.72084703987745	91225.308	65	0.13	ns	0.1900864	0.1819886;0.1983871	0.1287	ns
DNA	hAT	MER53	1076	1.05659043373234	94843	5855	1165.912	29.2187267003542	1.14488054439938	91225.308	1	0.002	**	0.1837746	0.1739281;0.1939371	0.003221	**
DNA	hAT	MamRep38	446	0.437954770859314	94843	2128	428.128	18.1486911646816	0.420405157261113	91225.308	852	0.3	ns	0.2095865	0.1924677;0.2275088	0.3305	ns
DNA	hAT	UCON73	54	0.0530259139605448	94843	248	49.604	6.48515545235743	0.0487092117796086	91225.308	766	0.472	ns	0.2177419	0.1680130;0.2743534	0.4754	ns
DNA	hAT	MamRep1894	168	0.164969510099473	94843	686	138.343	10.4275637176229	0.135847481760068	91225.308	1000	0.004	**	0.244898	0.2131444;0.2788633	0.005741	**
DNA	Kolobok	tot	52	0.0510619912212654	94843	232	47.724	6.30059691787386	0.0468631244046859	91225.308	769	0.466	ns	0.2241379	0.1721608;0.2833104	0.4659	ns
DNA	Kolobok	UCON29	52	0.0510619912212654	94843	232	47.724	6.30059691787386	0.0468631244046859	91225.308	769	0.466	ns	0.2241379	0.1721608;0.2833104	0.4659	ns
DNA	hAT-Tip100	MER115	412	0.404568084291564	94843	2520	514.851	20.0187299434442	0.505563793120379	91225.308	1	0.002	**	0.1634921	0.1492522;0.1785185	2.061e-07	***
DNA	hAT-Tip100	MamRep488	107	0.10506986655145	94843	494	96.757	8.8439904549455	0.0950116362422302	91225.308	872	0.26	ns	0.2165992	0.1810502;0.2555797	0.2567	ns
DNA	hAT-Tip100	MamTip3B	134	0.131582823531722	94843	824	168.65	11.4300545119499	0.165607784989738	91225.308	1	0.002	**	0.1626214	0.1380612;0.1896220	0.002482	**
DNA	hAT-Tip100	Arthur1C	160	0.157113819142355	94843	710	144.601	10.3249408426104	0.141992596011273	91225.308	937	0.13	ns	0.2253521	0.1951091;0.2578969	0.162	ns
DNA	hAT-Tip100	FordPrefect_a	55	0.0540078753301845	94843	281	57.975	6.81137062343327	0.0569292104048627	91225.308	361	0.722	ns	0.1957295	0.1509880;0.2470165	0.7126	ns
DNA	hAT-Tip100	Arthur2	169	0.165951471469112	94843	989	201.475	12.7341876275848	0.197840666948162	91225.308	6	0.012	*	0.1708797	0.1479228;0.1958144	0.01023	*
DNA	hAT-Tip100	EuthAT-N1a	9	0.00883765232675746	94843	46	9.561	2.78748077106356	0.00938853265512535	91225.308	506	0.992	ns	0.1956522	0.09357573;0.33914760	1	ns
DNA	hAT-Tip100	Arthur1	302	0.296552333631195	94843	2337	478.897	19.8701085103281	0.470258354036352	91225.308	1	0.002	**	0.1292255	0.1158824;0.1435054	2.2e-16	***
DNA	hAT-Tip100	MamTip2b	1519	1.49159932048273	94843	6730	1328.352	31.2588741514024	1.30439034928366	91225.308	1001	0.002	**	0.2257058	0.2157643;0.2358855	9.176e-09	***
DNA	hAT-Tip100	MER97a	48	0.0471341457427065	94843	277	59.823	7.10226112679006	0.0587438750159569	91225.308	55	0.11	ns	0.1732852	0.1306173;0.2231005	0.09279	ns
DNA	hAT-Tip100	MamTip1b	96	0.094268291485413	94843	440	90.919	8.69770596704034	0.0892789457662736	91225.308	747	0.51	ns	0.2181818	0.1804603;0.2597405	0.556	ns
DNA	hAT-Tip100	Zaphod	255	0.250400149258128	94843	2282	462.774	18.5754669381949	0.454426190873651	91225.308	1	0.002	**	0.1117441	0.0991034;0.1253909	2.2e-16	***
DNA	hAT-Tip100	MER45B	194	0.190500505710105	94843	1314	272.803	14.720831970167	0.267882007521824	91225.308	1	0.002	**	0.1476408	0.1288842;0.1679883	2.768e-08	***
DNA	hAT-Tip100	EuthAT-N1	10	0.00981961369639718	94843	78	15.609	3.5615732203345	0.0153274350187064	91225.308	79	0.158	ns	0.1282051	0.06322773;0.22316215	0.1208	ns
DNA	hAT-Tip100	FordPrefect	121	0.118817325726406	94843	599	127.302	10.1121239633942	0.125005646277875	91225.308	295	0.59	ns	0.2020033	0.1705511;0.2364259	0.5493	ns
DNA	hAT-Tip100	Zaphod3	206	0.202284042145782	94843	1217	245.071	14.1651194703613	0.240650254818975	91225.308	1	0.002	**	0.1692687	0.1486089;0.1915400	0.004736	**
DNA	hAT-Tip100	MER91B	313	0.307353908697232	94843	1442	287.634	15.2479685382855	0.282445476594951	91225.308	951	0.102	ns	0.2170596	0.1960290;0.2392493	0.09936	ns
DNA	hAT-Tip100	Arthur1A	232	0.227815037756415	94843	1160	233.96	13.7670596690772	0.229739682040908	91225.308	468	0.936	ns	0.2	0.1773342;0.2241978	0.9126	ns
DNA	hAT-Tip100	MER96B	383	0.376091204572012	94843	2150	449.958	18.6725172084242	0.441841373960348	91225.308	1	0.002	**	0.1781395	0.1621805;0.1949810	0.0003422	***
DNA	hAT-Tip100	Zaphod5a	13	0.0127654978053163	94843	78	15.784	3.59280562405654	0.0154992782583933	91225.308	272	0.544	ns	0.1666667	0.09183844;0.26812767	0.484	ns
DNA	hAT-Tip100	ORSL	224	0.219959346799297	94843	1214	247.519	13.7988422357474	0.243054096251853	91225.308	48	0.096	ns	0.184514	0.1630667;0.2075011	0.1012	ns
DNA	hAT-Tip100	MER97d	21	0.0206211887624341	94843	137	28.949	4.66091440847428	0.0284267996897002	91225.308	58	0.116	ns	0.1532847	0.09746036;0.22471859	0.1156	ns
DNA	hAT-Tip100	hAT-N1a_Mam	96	0.094268291485413	94843	461	93.272	8.59149753127067	0.0915895008690358	91225.308	662	0.68	ns	0.208243	0.1720649;0.2482123	0.7283	ns
DNA	hAT-Tip100	Zaphod4a	46	0.045170223003427	94843	373	77.737	7.86178342608334	0.0763347309916828	91225.308	1	0.002	**	0.1233244	0.09172089;0.16105334	2.362e-05	***
DNA	hAT-Tip100	MER91A	804	0.789496941190334	94843	3627	719.274	24.0930986259842	0.706299282186239	91225.308	1001	0.002	**	0.2216708	0.2082436;0.2355481	0.0005041	***
DNA	hAT-Tip100	Arthur1B	368	0.361361784027416	94843	2312	471.04	19.7310342788642	0.462543083555093	91225.308	1	0.002	**	0.1591696	0.1444802;0.1747280	4.898e-08	***
DNA	hAT-Tip100	ORSL-2a	86	0.0844486777890158	94843	367	77.281	7.90661454438962	0.0758869566071271	91225.308	878	0.248	ns	0.2343324	0.1919295;0.2810800	0.2762	ns
DNA	hAT-Tip100	tot	8130	7.98334593517091	94843	53611	9160.394	71.7452028928633	8.99515303867946	91225.308	1	0.002	**	0.151648	0.1486214;0.1547123	2.2e-16	***
DNA	hAT-Tip100	MER45A	708	0.695228649704921	94843	3468	706.246	23.8002086951761	0.693506289462573	91225.308	535	0.934	ns	0.2041522	0.1908465;0.2179586	0.9328	ns
DNA	hAT-Tip100	MER96	305	0.299498217740114	94843	1274	260.479	14.9613301681502	0.255780315602384	91225.308	999	0.006	**	0.2394035	0.2162023;0.2638134	0.002491	**
DNA	hAT-Tip100	ORSL-2b	128	0.125691055313884	94843	709	149.543	11.0086939435313	0.146845449100032	91225.308	30	0.06	ns	0.180536	0.1528959;0.2108638	0.04776	*
DNA	hAT-Tip100	MER45C	192	0.188536582970826	94843	1197	243.116	14.9343087412032	0.23873052034133	91225.308	1	0.002	**	0.160401	0.1400481;0.1824374	0.0001838	***
DNA	hAT-Tip100	MamTip2	1213	1.19111914137298	94843	5239	1034.269	27.6806947141841	1.0156122038159	91225.308	1001	0.002	**	0.2315327	0.2201673;0.2431980	1.21e-09	***
DNA	hAT-Tip100	MamTip1	160	0.157113819142355	94843	756	154.211	11.0491883667337	0.151429244773511	91225.308	721	0.562	ns	0.2116402	0.1830330;0.2425167	0.5884	ns
DNA	hAT-Tip100	hAT-4b_Ther	36	0.0353506093070299	94843	228	45.085	5.95896671280218	0.0442717283502067	91225.308	66	0.132	ns	0.1578947	0.1131039;0.2118305	0.1352	ns
DNA	hAT-Tip100	MamTip3	234	0.229778960495694	94843	1155	235.534	13.4153201532731	0.231285289236721	91225.308	479	0.958	ns	0.2025974	0.1797654;0.2269546	0.9418	ns
DNA	hAT-Tip100	MARE4	74	0.0726651413533392	94843	308	61.811	7.22505920255885	0.0606960142188006	91225.308	955	0.094	ns	0.2402597	0.1936245;0.2919685	0.08762	ns
DNA	hAT-Tip100	MER97b	24	0.0235670728713532	94843	173	35.715	5.4396106813231	0.0350707503166825	91225.308	20	0.04	*	0.1387283	0.09095151;0.19935053	0.0302	*
DNA	hAT-Tip100	MamRep4096	230	0.225851115017135	94843	1259	261.331	14.1554871628219	0.256616946689317	91225.308	10	0.02	*	0.1826847	0.1617037;0.2051585	0.02862	*
DNA	hAT-Tip100	Zaphod5b	18	0.0176753046535149	94843	74	15.241	3.71627901666836	0.0149660732346789	91225.308	814	0.376	ns	0.2432432	0.1509818;0.3569143	0.4715	ns
DNA	hAT-Tip100	MER91C	393	0.385910818268409	94843	1637	327.991	15.8255921964509	0.322074491589501	91225.308	1001	0.002	**	0.2400733	0.2195577;0.2615250	8.67e-05	***
DNA	hAT-Tip100	Zaphod2	130	0.127654978053163	94843	844	173.211	12.016191903755	0.170086510796665	91225.308	1	0.002	**	0.1540284	0.1303247;0.1801763	0.0001719	***
DNA	hAT-Tip100	MER97c	29	0.0284768797195518	94843	215	45.158	6.05125223847541	0.0443434115301904	91225.308	9	0.018	*	0.1348837	0.09222971;0.18793929	0.005624	**
DNA	hAT-Tip100	MER45R	106	0.10408790518181	94843	616	128.432	9.94506311092495	0.126115262625568	91225.308	14	0.028	*	0.1720779	0.1430899;0.2042495	0.02559	*
DNA	PiggyBac	tot	345	0.338776672525703	94843	2114	433.669	18.6537771618083	0.425846205210287	91225.308	1	0.002	**	0.1631977	0.1476834;0.1796519	1.059e-06	***
DNA	PiggyBac	MER75B	24	0.0235670728713532	94843	114	23.14	4.29218159247984	0.0227225860934631	91225.308	628	0.748	ns	0.2105263	0.1397897;0.2968583	0.8163	ns
DNA	PiggyBac	MER85	178	0.17478912379587	94843	902	184.261	12.5286010729389	0.180937183931184	91225.308	337	0.674	ns	0.1973392	0.1718348;0.2248372	0.6496	ns
DNA	PiggyBac	MER75	107	0.10506986655145	94843	475	99.216	8.60775449449143	0.0974262792501743	91225.308	839	0.326	ns	0.2252632	0.1884519;0.2655343	0.3971	ns
DNA	PiggyBac	MER75A	29	0.0284768797195518	94843	92	18.384	3.63204291490834	0.0180523778194566	91225.308	997	0.01	**	0.3152174	0.2222886;0.4204256	0.008626	**
DNA	PiggyBac	Looper	25	0.024549034240993	94843	531	111.113	9.39417274066648	0.109108673664778	91225.308	1	0.002	**	0.04708098	0.03069667;0.06871877	2.2e-16	***
DNA	TcMar-Pogo	tot	10	0.00981961369639718	94843	37	7.538	2.40880849350013	0.0074020248043442	91225.308	889	0.226	ns	0.2702703	0.1379026;0.4411936	0.3093	ns
DNA	TcMar-Pogo	MER132	10	0.00981961369639718	94843	37	7.538	2.40880849350013	0.0074020248043442	91225.308	889	0.226	ns	0.2702703	0.1379026;0.4411936	0.3093	ns
DNA	TcMar-Tigger	Tigger18a	165	0.162023625990554	94843	1259	265.324	14.7464735609054	0.260537918438289	91225.308	1	0.002	**	0.1310564	0.1128968;0.1509576	3.114e-13	***
DNA	TcMar-Tigger	Tigger17c	52	0.0510619912212654	94843	342	70.46	7.62302502360517	0.0691889981048145	91225.308	7	0.014	*	0.1520468	0.1156875;0.1945622	0.01321	*
DNA	TcMar-Tigger	X12_DNA	266	0.261201724324165	94843	1374	274.458	14.2860185610381	0.269507153588578	91225.308	303	0.606	ns	0.1935953	0.1730123;0.2154975	0.5894	ns
DNA	TcMar-Tigger	MER6	116	0.113907518878207	94843	812	165.634	11.6294147439709	0.162646189498905	91225.308	1	0.002	**	0.1428571	0.1195042;0.1688365	8.435e-06	***
DNA	TcMar-Tigger	Tigger17b	20	0.0196392273927944	94843	90	18.898	3.91700637463599	0.0185571059634514	91225.308	674	0.656	ns	0.2222222	0.1413369;0.3221268	0.7957	ns
DNA	TcMar-Tigger	Tigger12	124	0.121763209835325	94843	876	178.55	11.6995033389618	0.175329202549172	91225.308	1	0.002	**	0.1415525	0.1191340;0.1664122	2.466e-06	***
DNA	TcMar-Tigger	MER44B	307	0.301462140479394	94843	2126	437.518	19.0352835024335	0.42962577452203	91225.308	1	0.002	**	0.1444026	0.1297241;0.1600688	3.789e-13	***
DNA	TcMar-Tigger	MER47B	113	0.110961634769288	94843	618	125.868	10.20728978548	0.123597513673812	91225.308	99	0.198	ns	0.1828479	0.1531386;0.2156237	0.2118	ns
DNA	TcMar-Tigger	X6b_DNA	240	0.235670728713532	94843	959	191.868	12.9355287446592	0.188406964070033	91225.308	1001	0.002	**	0.2502607	0.2231256;0.2789386	0.0001698	***
DNA	TcMar-Tigger	Tigger3a	915	0.898494653220342	94843	5323	1082.18	30.6183128385788	1.06265895499671	91225.308	1	0.002	**	0.1718955	0.1618481;0.1823041	6.888e-09	***
DNA	TcMar-Tigger	Tigger4b	323	0.317173522393629	94843	2520	514.787	19.5171860561801	0.505500947592722	91225.308	1	0.002	**	0.1281746	0.1153623;0.1418576	2.2e-16	***
DNA	TcMar-Tigger	UCON11	11	0.0108015750660369	94843	45	9.01	2.68274059444761	0.00884747194045386	91225.308	823	0.358	ns	0.2444444	0.1288228;0.3953709	0.4567	ns
DNA	TcMar-Tigger	Tigger22N1	169	0.165951471469112	94843	1102	223.423	13.4561933748048	0.219392755089015	91225.308	1	0.002	**	0.1533575	0.1325769;0.1760074	3.099e-05	***
DNA	TcMar-Tigger	MER47A	386	0.379037088680931	94843	2589	534.067	19.2309734891747	0.524433162799375	91225.308	1	0.002	**	0.1490923	0.1355819;0.1634014	9.411e-14	***
DNA	TcMar-Tigger	Tigger17	12	0.0117835364356766	94843	54	12.298	3.11076724826416	0.0120761609238293	91225.308	525	0.954	ns	0.2222222	0.1204358;0.3559991	1	ns
DNA	TcMar-Tigger	Tigger21a	16	0.0157113819142355	94843	169	35.22	5.19023492132471	0.0345846794387109	91225.308	1	0.002	**	0.09467456	0.05508781;0.14919131	0.0001298	***
DNA	TcMar-Tigger	X9b_DNA	102	0.100160059703251	94843	601	122.608	9.9435008527786	0.120396319608787	91225.308	16	0.032	*	0.1697171	0.1405573;0.2021653	0.03786	*
DNA	TcMar-Tigger	Tigger3c	330	0.324047251981107	94843	2327	472.435	19.2717714851587	0.46391291966574	91225.308	1	0.002	**	0.1418135	0.1278820;0.1566532	2.468e-14	***
DNA	TcMar-Tigger	Tigger19b	621	0.609798010546265	94843	3538	695.947	22.9098024882374	0.683393069316653	91225.308	1	0.002	**	0.1755229	0.1631186;0.1884658	0.001403	**
DNA	TcMar-Tigger	MER44C	187	0.183626776122627	94843	1091	232.519	13.7380629410909	0.228324675707258	91225.308	1	0.002	**	0.1714024	0.1494917;0.1951010	0.0006621	***
DNA	TcMar-Tigger	Tigger3b	612	0.600960358219508	94843	6279	1307.028	32.127206124613	1.28345100503746	91225.308	1	0.002	**	0.09746775	0.09024024;0.10507158	2.2e-16	***
DNA	TcMar-Tigger	UCON39	23	0.0225851115017135	94843	107	21.998	4.19303918149802	0.0216011862093345	91225.308	656	0.692	ns	0.2149533	0.1414088;0.3048717	0.811	ns
DNA	TcMar-Tigger	Tigger12A	112	0.109979673399648	94843	744	152.359	11.2181980267317	0.149610652316938	91225.308	1	0.002	**	0.1505376	0.1255964;0.1782853	0.000189	***
DNA	TcMar-Tigger	Tigger17a	389	0.38198297278985	94843	2389	503.342	19.6212137246407	0.494262399717195	91225.308	1	0.002	**	0.1628296	0.1482354;0.1782555	4.114e-09	***
DNA	TcMar-Tigger	Tigger1a_Mars	4	0.00392784547855887	94843	44	6.33133133133133	2.31647608496911	0.00621712278575698	91225.308	220	0.44	ns	0.09090909	0.02532842;0.21668659	0.3951	ns
DNA	TcMar-Tigger	MER44A	356	0.34957824759174	94843	2334	473.346	18.8579932099868	0.464807486473482	91225.308	1	0.002	**	0.1525278	0.1381707;0.1677629	5.129e-10	***
DNA	TcMar-Tigger	Tigger4a	383	0.376091204572012	94843	3497	710.532	23.1185519322349	0.697714975892848	91225.308	1	0.002	**	0.1095224	0.09935854;0.12034420	2.2e-16	***
DNA	TcMar-Tigger	Tigger1a_Art	43	0.0422243388945079	94843	302	61.55	7.15168837734465	0.0604397223013247	91225.308	2	0.004	**	0.1423841	0.1049985;0.1869616	0.008036	**
DNA	TcMar-Tigger	Tigger10	177	0.17380716242623	94843	1450	296.037	15.4531042004327	0.290696897984033	91225.308	1	0.002	**	0.122069	0.1056528;0.1400328	2.665e-16	***
DNA	TcMar-Tigger	Tigger6a	87	0.0854306391586555	94843	674	146.203	10.8982825969766	0.143565698125436	91225.308	1	0.002	**	0.1290801	0.1046947;0.1567658	5.732e-09	***
DNA	TcMar-Tigger	MER2	1234	1.21174033013541	94843	9067	1795.571	37.840703982324	1.76318135844536	91225.308	1	0.002	**	0.1360979	0.1291026;0.1433279	2.2e-16	***
DNA	TcMar-Tigger	Tigger7	371	0.364307668136336	94843	2944	598.218	22.7400436583923	0.587426966623133	91225.308	1	0.002	**	0.126019	0.1142372;0.1385495	2.2e-16	***
DNA	TcMar-Tigger	Tigger8	133	0.130600862162083	94843	938	190.377	12.372710089344	0.186942859667901	91225.308	1	0.002	**	0.141791	0.1200865;0.1657717	1.56e-06	***
DNA	TcMar-Tigger	Tigger11a	50	0.0490980684819859	94843	421	87.038	8.6121266087259	0.0854679536907018	91225.308	1	0.002	**	0.1187648	0.08944749;0.15356597	3.139e-06	***
DNA	TcMar-Tigger	MER47C	107	0.10506986655145	94843	762	148.589	10.8130940068975	0.145908657953396	91225.308	1	0.002	**	0.1404199	0.1165259;0.1671351	9.814e-05	***
DNA	TcMar-Tigger	Tigger2	418	0.410459852509402	94843	2729	588.458	21.9452005647665	0.577843023655449	91225.308	1	0.002	**	0.1531697	0.1398515;0.1672362	2.2e-16	***
DNA	TcMar-Tigger	X1_DNA	96	0.094268291485413	94843	676	139.7	10.6000169981166	0.137180003338669	91225.308	1	0.002	**	0.1420118	0.1165680;0.1706267	1.814e-05	***
DNA	TcMar-Tigger	Tigger4	155	0.152204012294156	94843	1445	301.655	16.4146097856274	0.296213556958669	91225.308	1	0.002	**	0.1072664	0.09177575;0.12437348	2.2e-16	***
DNA	TcMar-Tigger	X6a_DNA	214	0.2101397331029	94843	979	196.75	12.9244164487431	0.193200899476615	91225.308	916	0.172	ns	0.2185904	0.1930687;0.2458166	0.175	ns
DNA	TcMar-Tigger	Tigger3	139	0.136492630379921	94843	1147	240.409	14.5089706467836	0.236072350913715	91225.308	1	0.002	**	0.1211857	0.1028539;0.1414845	5.91e-15	***
DNA	TcMar-Tigger	Tigger19a	638	0.62649135383014	94843	3579	704.164	22.8054641082613	0.691461845890983	91225.308	3	0.006	**	0.1782621	0.165850;0.191202	0.005164	**
DNA	TcMar-Tigger	Tigger16a	267	0.262183685693805	94843	1789	356.506	16.4139996156751	0.350075120044777	91225.308	1	0.002	**	0.1492454	0.1330395;0.1666105	4.895e-08	***
DNA	TcMar-Tigger	X10b_DNA	66	0.0648094503962214	94843	298	59.881	6.9194448995362	0.058800828775396	91225.308	826	0.352	ns	0.2214765	0.1756310;0.2729547	0.3855	ns
DNA	TcMar-Tigger	X11_DNA	49	0.0481161071123462	94843	268	54.578	6.58553606666042	0.0535934876321966	91225.308	224	0.448	ns	0.1828358	0.1384311;0.2344092	0.4481	ns
DNA	TcMar-Tigger	MamRep434	455	0.446792423186072	94843	2112	424.923	18.6764525775341	0.417257971071418	91225.308	948	0.108	ns	0.2154356	0.1980696;0.2335949	0.1035	ns
DNA	TcMar-Tigger	Tigger5	95	0.0932863301157733	94843	537	110.038	9.54817907895132	0.108053065192415	91225.308	58	0.116	ns	0.1769088	0.1455550;0.2118666	0.1208	ns
DNA	TcMar-Tigger	Tigger2b_Pri	277	0.272003299390202	94843	2104	425.47	18.9364116898553	0.417795103940611	91225.308	1	0.002	**	0.131654	0.1174896;0.1468530	2.2e-16	***
DNA	TcMar-Tigger	MER6A	142	0.13943851448884	94843	1009	211.222	13.0068402732522	0.207411844418041	91225.308	1	0.002	**	0.1407334	0.1198537;0.1637335	2.82e-08	***
DNA	TcMar-Tigger	Tigger20a	192	0.188536582970826	94843	1356	271.725	15.0156199953197	0.266823453165352	91225.308	1	0.002	**	0.1415929	0.1234602;0.1612938	2.022e-08	***
DNA	TcMar-Tigger	Tigger6b	22	0.0216031501320738	94843	174	36.473	5.37570173737062	0.0358150770348694	91225.308	3	0.006	**	0.1264368	0.08096186;0.18514947	0.006637	**
DNA	TcMar-Tigger	Tigger3d	100	0.0981961369639718	94843	636	126.322	10.429145846285	0.124043324135629	91225.308	11	0.022	*	0.1572327	0.1298004;0.1878905	0.008375	**
DNA	TcMar-Tigger	UCON33	31	0.0304408024588313	94843	133	27.615	4.75977209858103	0.0271168632226008	91225.308	789	0.426	ns	0.2330827	0.1641934;0.3142327	0.4553	ns
DNA	TcMar-Tigger	MERX	76	0.0746290640926186	94843	436	89.388	8.64443070318584	0.0877755629093551	91225.308	65	0.13	ns	0.1743119	0.1398673;0.2132468	0.1228	ns
DNA	TcMar-Tigger	MER6C	20	0.0196392273927944	94843	160	32.35	5.07417453850842	0.0317664503078449	91225.308	13	0.026	*	0.125	0.07805281;0.18643319	0.01361	*
DNA	TcMar-Tigger	Tigger9b	113	0.110961634769288	94843	754	158.166	11.5580288990828	0.155312901990436	91225.308	1	0.002	**	0.1498674	0.1251360;0.1773728	3.082e-05	***
DNA	TcMar-Tigger	Tigger6	38	0.0373145320463093	94843	230	46.773	6.04466781626657	0.0459292791421586	91225.308	75	0.15	ns	0.1652174	0.1196489;0.2196470	0.1638	ns
DNA	TcMar-Tigger	Tigger2a	494	0.485088916602021	94843	3318	678.274	24.1924409309643	0.66603886603101	91225.308	1	0.002	**	0.1488849	0.1369352;0.1614569	2.2e-16	***
DNA	TcMar-Tigger	Tigger17d	52	0.0510619912212654	94843	331	66.706	7.33507787057284	0.065502715123187	91225.308	23	0.046	*	0.1570997	0.1196096;0.2008581	0.04666	*
DNA	TcMar-Tigger	Tigger16b	202	0.198356196667223	94843	1329	263.664	14.1830978373649	0.258907862564687	91225.308	1	0.002	**	0.151994	0.1331019;0.1724389	1.423e-05	***
DNA	TcMar-Tigger	Tigger5b	336	0.329939020198945	94843	2766	549.258	21.5163749360897	0.539350137965572	91225.308	1	0.002	**	0.1214751	0.1095253;0.1342320	2.2e-16	***
DNA	TcMar-Tigger	MER46C	418	0.410459852509402	94843	2812	571.278	21.380782348966	0.560972927325039	91225.308	1	0.002	**	0.1486486	0.1356931;0.1623399	1.152e-13	***
DNA	TcMar-Tigger	tot	13262	13.0227716841619	94843	125710	18170.012	99.497264090836	17.8422498698901	91225.308	1	0.002	**	0.1054968	0.1038038;0.1072080	2.2e-16	***
DNA	TcMar-Tigger	MamRep137	405	0.397694354704086	94843	2459	509.96	20.460279153106	0.500761020061471	91225.308	1	0.002	**	0.1647011	0.1502435;0.1799619	9.863e-08	***
DNA	TcMar-Tigger	Tigger9a	109	0.107033789290729	94843	1026	204.533	12.8542655621838	0.200843504816521	91225.308	1	0.002	**	0.1062378	0.08804642;0.12672257	1.369e-15	***
DNA	TcMar-Tigger	Tigger15a	714	0.701120417922759	94843	4828	969.328	28.1162041701389	0.951842650510129	91225.308	1	0.002	**	0.1478873	0.1379856;0.1582169	2.2e-16	***
DNA	TcMar-Tigger	MER8	257	0.252364071997408	94843	1941	390.883	17.2014883717137	0.383832006048882	91225.308	1	0.002	**	0.132406	0.1176341;0.1482979	2.276e-15	***
DNA	TcMar-Tigger	X26_DNA	123	0.120781248465685	94843	957	195.633	12.4481029183674	0.192104048626727	91225.308	1	0.002	**	0.1285266	0.1079689;0.1514002	9.609e-10	***
DNA	TcMar-Tigger	Tigger13a	409	0.401622200182645	94843	3113	634.276	23.5643608676981	0.622834529689602	91225.308	1	0.002	**	0.1313845	0.1197073;0.1437591	2.2e-16	***
DNA	TcMar-Tigger	Tigger23a	123	0.120781248465685	94843	583	118.665	10.0510595858745	0.116524445928297	91225.308	693	0.618	ns	0.2109777	0.1785353;0.2463795	0.6436	ns
DNA	TcMar-Tigger	MER2B	246	0.241562496931371	94843	1710	341.239	16.2255708111656	0.335083515814488	91225.308	1	0.002	**	0.1438596	0.1275554;0.1613963	2.341e-09	***
DNA	TcMar-Tigger	MER127	49	0.0481161071123462	94843	211	42.4	5.88954044783518	0.0416351620727241	91225.308	874	0.256	ns	0.2322275	0.1770155;0.2951272	0.2639	ns
DNA	TcMar-Tigger	Tigger12c	116	0.113907518878207	94843	859	169.42	11.3138677561479	0.166363895244361	91225.308	1	0.002	**	0.1350407	0.1128866;0.1597318	2.236e-06	***
DNA	TcMar-Tigger	MARE10	14	0.0137474591749561	94843	79	16.087	3.63244072568647	0.0157968125533941	91225.308	348	0.696	ns	0.1772152	0.1004126;0.2794246	0.6752	ns
DNA	TcMar-Tigger	Tigger14a	245	0.240580535561731	94843	1293	261.524	14.5838305020359	0.256806465233658	91225.308	137	0.274	ns	0.1894818	0.1684594;0.2119258	0.2679	ns
DNA	TcMar-Tigger	UCON55	75	0.0736471027229789	94843	404	80.445	7.87267133531903	0.0789938823806671	91225.308	263	0.526	ns	0.1856436	0.1489134;0.2270523	0.5335	ns
DNA	TcMar-Tigger	MER6B	95	0.0932863301157733	94843	676	137.098	10.7345063056307	0.134624939854866	91225.308	1	0.002	**	0.1405325	0.1152099;0.1690399	3.051e-05	***
DNA	TcMar-Tigger	MER44D	83	0.0815027936800966	94843	638	129.848	10.5684714404964	0.127505719924978	91225.308	1	0.002	**	0.130094	0.1049674;0.1587002	1.677e-06	***
DNA	TcMar-Tigger	Tigger1	1540	1.51222050924517	94843	12059	2543.539	45.9314072631481	2.49765704017204	91225.308	1	0.002	**	0.1277054	0.1217973;0.1337939	2.2e-16	***
DNA	hAT?	MER121B	17	0.0166933432838752	94843	68	13.284	3.20368656513205	0.013044374834294	91225.308	899	0.206	ns	0.25	0.1528805;0.3698224	0.2828	ns
DNA	hAT?	UCON69	11	0.0108015750660369	94843	28	5.84569138276553	2.16200352698556	0.00574024311671154	91225.308	992	0.02	*	0.3928571	0.2150428;0.5942318	0.03219	*
DNA	hAT?	tot	455	0.446792423186072	94843	2048	414.443	18.2088526083692	0.406967015917594	91225.308	989	0.026	*	0.222168	0.2043277;0.2408070	0.02776	*
DNA	hAT?	MER121	237	0.232724844604613	94843	927	189.51	12.7038296307565	0.186091499160423	91225.308	1001	0.002	**	0.2556634	0.2278552;0.2850335	0.0001747	***
DNA	hAT?	MER99	44	0.0432063002641476	94843	295	60.775	6.98392082931574	0.0596787022398539	91225.308	11	0.022	*	0.1491525	0.1105127;0.1950119	0.01433	*
DNA	hAT?	UCON89	8	0.00785569095711775	94843	48	9.735	2.79366776470997	0.00955939393344266	91225.308	334	0.668	ns	0.1666667	0.07481086;0.30222241	0.7191	ns
DNA	hAT?	UCON105	134	0.131582823531722	94843	638	128.902	10.4294376247796	0.126576784469299	91225.308	714	0.576	ns	0.2100313	0.1790428;0.2437300	0.622	ns
DNA	hAT?	UCON80	8	0.00785569095711775	94843	44	8.625	2.61365762987546	0.00846941681314257	91225.308	494	0.988	ns	0.1818182	0.08191884;0.32713685	1	ns
DNA	TcMar-Tc2	Kanga1a	143	0.14042047585848	94843	843	172.505	11.5204468531258	0.1693932460697	91225.308	3	0.006	**	0.1696323	0.1448943;0.1967043	0.01171	*
DNA	TcMar-Tc2	Kanga11a	145	0.142384398597759	94843	883	178.426	12.0503832194555	0.175207439339336	91225.308	3	0.006	**	0.1642129	0.1403641;0.1903261	0.004943	**
DNA	TcMar-Tc2	MER104	342	0.335830788416784	94843	2206	444.389	20.1749524834064	0.436372831092825	91225.308	1	0.002	**	0.1550317	0.1401674;0.1708185	2.372e-08	***
DNA	TcMar-Tc2	Kanga1c	146	0.143366359967399	94843	826	167.21	11.5261768489275	0.164193760617457	91225.308	39	0.078	ns	0.1767554	0.1513267;0.2045144	0.0689	ns
DNA	TcMar-Tc2	tot	1120	1.09979673399648	94843	8147	1619.623	35.4752782422685	1.59040721937999	91225.308	1	0.002	**	0.1374739	0.1300659;0.1451423	2.2e-16	***
DNA	TcMar-Tc2	Kanga1d	104	0.102123982442531	94843	664	137.321	10.4903768763094	0.134843917240296	91225.308	2	0.004	**	0.1566265	0.1298053;0.1865409	0.001109	**
DNA	TcMar-Tc2	Kanga2_a	178	0.17478912379587	94843	1534	315.819	15.9790979273102	0.310122057798246	91225.308	1	0.002	**	0.1160365	0.1004302;0.1331289	2.2e-16	***
DNA	TcMar-Tc2	Kanga1	116	0.113907518878207	94843	812	167.505	11.1457706419612	0.164483439221501	91225.308	1	0.002	**	0.1428571	0.1195042;0.1688365	4.026e-06	***
DNA	TcMar-Tc2	Kanga1b	70	0.0687372958747803	94843	379	79.276	8.11354753813976	0.0778459695395583	91225.308	139	0.278	ns	0.1846966	0.1469043;0.2274967	0.256	ns
DNA	TcMar?	tot	33	0.0324047251981107	94843	168	34.305	5.1098028420953	0.0336861847854905	91225.308	439	0.878	ns	0.1964286	0.1392382;0.2646481	0.8488	ns
DNA	TcMar?	X22_DNA	6	0.00589176821783831	94843	24	4.82997987927565	1.87049670005914	0.0047428536575858	91225.308	818	0.368	ns	0.25	0.09773041;0.46711280	0.6089	ns
DNA	TcMar?	Eulor8	27	0.0265129569802724	94843	144	29.512	4.75673023015627	0.0289796439408074	91225.308	342	0.684	ns	0.1875	0.1273498;0.2609517	0.6799	ns
RNA	tot	tot	169	0.165951471469112	94843	730	147.16	10.9046463175708	0.144505435156181	91225.308	976	0.052	ns	0.2315068	0.2013602;0.2638406	0.04721	*
RNA	RNA	tot	169	0.165951471469112	94843	730	147.16	10.9046463175708	0.144505435156181	91225.308	976	0.052	ns	0.2315068	0.2013602;0.2638406	0.04721	*
RNA	RNA	7SK	169	0.165951471469112	94843	730	147.16	10.9046463175708	0.144505435156181	91225.308	976	0.052	ns	0.2315068	0.2013602;0.2638406	0.04721	*
srpRNA	tot	tot	172	0.168897355578032	94843	1383	285.011	14.9790938394902	0.279869791922386	91225.308	1	0.002	**	0.1243673	0.1074258;0.1429222	2.392e-15	***
srpRNA	srpRNA	tot	172	0.168897355578032	94843	1383	285.011	14.9790938394902	0.279869791922386	91225.308	1	0.002	**	0.1243673	0.1074258;0.1429222	2.392e-15	***
srpRNA	srpRNA	7SLRNA	172	0.168897355578032	94843	1383	285.011	14.9790938394902	0.279869791922386	91225.308	1	0.002	**	0.1243673	0.1074258;0.1429222	2.392e-15	***
SINE?	tot	tot	0	0	94843	5	1.5036075036075	0.681337707130236	0.00147648448364298	91225.308	1	0.002	**	0	0.0000000;0.5218238	0.3312	ns
SINE?	tRNA	tot	0	0	94843	5	1.5036075036075	0.681337707130236	0.00147648448364298	91225.308	1	0.002	**	0	0.0000000;0.5218238	0.3312	ns
SINE?	tRNA	CRP1	0	0	94843	5	1.5036075036075	0.681337707130236	0.00147648448364298	91225.308	1	0.002	**	0	0.0000000;0.5218238	0.3312	ns
RC?	tot	tot	80	0.0785569095711775	94843	435	87.683	8.68089101814259	0.0861013187741194	91225.308	206	0.412	ns	0.183908	0.1486077;0.2235730	0.4026	ns
RC?	Helitron?	tot	80	0.0785569095711775	94843	435	87.683	8.68089101814259	0.0861013187741194	91225.308	206	0.412	ns	0.183908	0.1486077;0.2235730	0.4026	ns
RC?	Helitron?	Helitron2Na_Mam	80	0.0785569095711775	94843	435	87.683	8.68089101814259	0.0861013187741194	91225.308	206	0.412	ns	0.183908	0.1486077;0.2235730	0.4026	ns
LTR	ERVL	LTR108b_Mam	8	0.00785569095711775	94843	53	11.024	2.91546290045405	0.0108251421389083	91225.308	194	0.388	ns	0.1509434	0.06749254;0.27592118	0.3971	ns
LTR	ERVL	LTR16D2	57	0.0559717980694639	94843	282	56.972	7.00187419497396	0.055944303151114	91225.308	511	0.982	ns	0.2021277	0.1568342;0.2538022	1	ns
LTR	ERVL	MER21B	427	0.41929750483616	94843	2786	582.816	21.2012177866187	0.572302797607942	91225.308	1	0.002	**	0.1532663	0.1400795;0.1671859	5.699e-14	***
LTR	ERVL	LTR16B2	358	0.351542170331019	94843	1617	319.543	15.9020447121125	0.313778881938785	91225.308	995	0.014	*	0.2213976	0.2013721;0.2424397	0.0176	*
LTR	ERVL	MLT2A1	545	0.535168946453647	94843	3738	748.386	23.5768715667044	0.73488614157919	91225.308	1	0.002	**	0.1457999	0.1346331;0.1575235	2.2e-16	***
LTR	ERVL	LTR86A2	52	0.0510619912212654	94843	308	63.611	7.16568391893098	0.0624635446841521	91225.308	60	0.12	ns	0.1688312	0.1287363;0.2154320	0.1057	ns
LTR	ERVL	LTR86C	38	0.0373145320463093	94843	285	57.694	7.16838543535082	0.0566532792599939	91225.308	4	0.008	**	0.1333333	0.09611149;0.17838914	0.003095	**
LTR	ERVL	LTR80A	61	0.0598996435480228	94843	393	80.218	8.1066759028713	0.0787709771497589	91225.308	11	0.022	*	0.1552163	0.1208559;0.1948698	0.01466	*
LTR	ERVL	LTR108d_Mam	8	0.00785569095711775	94843	66	13.641	3.47853693658975	0.0133949350432554	91225.308	64	0.128	ns	0.1212121	0.05381086;0.22494016	0.09471	ns
LTR	ERVL	MER54B	93	0.0913224073764938	94843	438	94.63	9.03231325202368	0.0929230044090065	91225.308	465	0.93	ns	0.2123288	0.1749417;0.2536524	0.9076	ns
LTR	ERVL	LTR41C	140	0.137474591749561	94843	759	154.793	11.2891805104089	0.152000746290641	91225.308	105	0.21	ns	0.1844532	0.1574711;0.2139123	0.1915	ns
LTR	ERVL	LTR16D	235	0.230760921865334	94843	1115	230.931	13.4326719484872	0.22676532105227	91225.308	629	0.746	ns	0.2107623	0.1871630;0.2358982	0.7675	ns
LTR	ERVL	LTR86B1	52	0.0510619912212654	94843	295	61.604	6.99743868484377	0.0604927482152852	91225.308	105	0.21	ns	0.1762712	0.1345393;0.2246431	0.1969	ns
LTR	ERVL	MER54A	143	0.14042047585848	94843	682	142.669	10.6935396754672	0.140095446645129	91225.308	541	0.922	ns	0.2096774	0.1797033;0.2421877	0.9625	ns
LTR	ERVL	LTR16E1	605	0.59408662863203	94843	2475	521.294	20.8701491879461	0.511890570224967	91225.308	1001	0.002	**	0.2444444	0.2276217;0.2618739	5.223e-05	***
LTR	ERVL	LTR86A1	86	0.0844486777890158	94843	531	111.613	9.38953643128322	0.109599654349598	91225.308	2	0.004	**	0.1619586	0.1316354;0.1961007	0.005585	**
LTR	ERVL	LTR82A	142	0.13943851448884	94843	1041	216.366	13.1593013192651	0.212463053703467	91225.308	1	0.002	**	0.1364073	0.1161284;0.1587661	2.865e-09	***
LTR	ERVL	LTR40c	114	0.111943596138928	94843	603	124.98	10.346915417585	0.122725531977572	91225.308	148	0.296	ns	0.1890547	0.1585595;0.2226310	0.2914	ns
LTR	ERVL	LTR86B2	55	0.0540078753301845	94843	273	56.583	6.56949535879806	0.0555623201783242	91225.308	431	0.862	ns	0.2014652	0.1555276;0.2540131	0.8813	ns
LTR	ERVL	LTR105_Mam	140	0.137474591749561	94843	667	133.146	10.5885221254338	0.13074422852205	91225.308	761	0.482	ns	0.2098951	0.1795805;0.2428016	0.4979	ns
LTR	ERVL	LTR33A	478	0.469377534687785	94843	2044	419.705	18.2263044299488	0.412134096644638	91225.308	1001	0.002	**	0.2338552	0.2156527;0.2528241	0.001635	**
LTR	ERVL	LTR69	34	0.0333866865677504	94843	141	29.058	4.78680995544522	0.0285338334789909	91225.308	873	0.258	ns	0.2411348	0.1731371;0.3203286	0.2986	ns
LTR	ERVL	MLT2D	665	0.653004310810413	94843	4453	891.41	26.8732966729814	0.875330184510541	91225.308	1	0.002	**	0.1493375	0.1389892;0.1601479	2.2e-16	***
LTR	ERVL	LTR108c_Mam	4	0.00392784547855887	94843	43	9.012	2.78381134518947	0.00884943586319314	91225.308	43	0.086	ns	0.09302326	0.02593129;0.22135345	0.06163	ns
LTR	ERVL	MLT2B3	599	0.588194860414191	94843	3276	671.345	23.213289982935	0.659234855700777	91225.308	1	0.002	**	0.1828449	0.1697435;0.1965150	0.001576	**
LTR	ERVL	MER74B	180	0.176753046535149	94843	931	196.874	12.8315537941737	0.19332266268645	91225.308	100	0.2	ns	0.1933405	0.1684381;0.2201995	0.1854	ns
LTR	ERVL	LTR40A1	86	0.0844486777890158	94843	563	115.962	9.60879206169458	0.113870204346161	91225.308	2	0.004	**	0.1527531	0.1240353;0.1851708	0.001455	**
LTR	ERVL	MER70C	67	0.0657914117658611	94843	275	58.299	7.22674372209399	0.0572473658886259	91225.308	900	0.204	ns	0.2436364	0.1940901;0.2988001	0.2095	ns
LTR	ERVL	MLT2C2	183	0.179698930644068	94843	1336	271.214	14.4554891015547	0.266321670905467	91225.308	1	0.002	**	0.136976	0.1189793;0.1565858	4.258e-10	***
LTR	ERVL	MER74A	345	0.338776672525703	94843	1568	330.917	16.1743537960785	0.324947710557067	91225.308	825	0.354	ns	0.2200255	0.1997414;0.2413634	0.3862	ns
LTR	ERVL	MER77B	240	0.235670728713532	94843	1256	267.409	14.8737671068209	0.262585307893987	91225.308	34	0.068	ns	0.1910828	0.1696850;0.2139369	0.06264	ns
LTR	ERVL	LTR42	67	0.0657914117658611	94843	309	61.733	7.15869806305295	0.0606194212319687	91225.308	789	0.426	ns	0.2168285	0.1721736;0.2670047	0.4348	ns
LTR	ERVL	MER68	211	0.207193848993981	94843	1492	319.322	15.9456759210948	0.313561868476094	91225.308	1	0.002	**	0.1414209	0.1241237;0.1601425	1.014e-12	***
LTR	ERVL	LTR84a	108	0.10605182792109	94843	671	137.163	10.3375672329759	0.134688767343893	91225.308	2	0.004	**	0.1609538	0.1339440;0.1909843	0.004704	**
LTR	ERVL	MLT2C1	500	0.490980684819859	94843	2635	530.821	20.3449963843172	0.521245716193525	91225.308	81	0.162	ns	0.1897533	0.1749433;0.2052559	0.1385	ns
LTR	ERVL	LTR40b	220	0.216031501320738	94843	1140	233.742	13.5020643511184	0.229525614462327	91225.308	162	0.324	ns	0.1929825	0.170451;0.217110	0.3222	ns
LTR	ERVL	LTR47B	12	0.0117835364356766	94843	46	8.736	2.61747113740632	0.00857841452517258	91225.308	916	0.172	ns	0.2608696	0.1426685;0.4113188	0.2566	ns
LTR	ERVL	LTR79	777	0.762983984210061	94843	4053	812.145	25.8113579883198	0.797495016546049	91225.308	95	0.19	ns	0.1917098	0.1796931;0.2041727	0.1697	ns
LTR	ERVL	MER68B	74	0.0726651413533392	94843	450	96.449	8.76003065845874	0.0947091921403812	91225.308	9	0.018	*	0.1644444	0.1313859;0.2019871	0.009632	**
LTR	ERVL	LTR47B4	24	0.0235670728713532	94843	105	20.944	4.15260257045002	0.0205661989257343	91225.308	813	0.378	ns	0.2285714	0.1522731;0.3207411	0.4636	ns
LTR	ERVL	LTR16C	1606	1.57702995964139	94843	6620	1399.142	32.3637644480559	1.37390339464045	91225.308	1001	0.002	**	0.2425982	0.2323120;0.2531116	8.814e-10	***
LTR	ERVL	MER76	124	0.121763209835325	94843	715	147.544	10.9794632206048	0.144882508322123	91225.308	15	0.03	*	0.1734266	0.1463691;0.2032095	0.0298	*
LTR	ERVL	LTR57	52	0.0510619912212654	94843	268	52.893	6.66347904273382	0.0519388827243536	91225.308	502	1	ns	0.1940299	0.1484385;0.2465294	0.9389	ns
LTR	ERVL	MLT2A2	805	0.790478902559973	94843	3866	798.327	26.1737872333779	0.783926274340368	91225.308	610	0.784	ns	0.2082256	0.1955212;0.2213724	0.7962	ns
LTR	ERVL	LTR47A2	52	0.0510619912212654	94843	275	52.849	6.81767406669456	0.0518956764240895	91225.308	484	0.968	ns	0.1890909	0.1445661;0.2404567	0.9391	ns
LTR	ERVL	LTR33B	327	0.321101367872188	94843	1608	321.931	16.1664960518535	0.316123805689484	91225.308	632	0.74	ns	0.2033582	0.1839300;0.2238755	0.7553	ns
LTR	ERVL	LTR41B	131	0.128636939422803	94843	848	173.876	11.6985246710634	0.170739515107476	91225.308	1	0.002	**	0.1544811	0.1308010;0.1805904	0.0002096	***
LTR	ERVL	MLT2E	76	0.0746290640926186	94843	403	81.996	8.20568810748479	0.0805169044649783	91225.308	263	0.526	ns	0.1885856	0.1515603;0.2302562	0.4962	ns
LTR	ERVL	LTR33A_	385	0.378055127311292	94843	1666	338.543	16.4648486856771	0.332436147961939	91225.308	1000	0.004	**	0.2310924	0.2110388;0.2520978	0.005572	**
LTR	ERVL	LTR52	217	0.213085617211819	94843	1073	224.292	12.8821848568745	0.220246079519232	91225.308	296	0.592	ns	0.2022367	0.1785802;0.2275382	0.5994	ns
LTR	ERVL	LTR102_Mam	89	0.0873945618979349	94843	518	107.595	9.21041838391758	0.105654133566386	91225.308	18	0.036	*	0.1718147	0.1403148;0.2071134	0.04499	*
LTR	ERVL	LTR40a	396	0.388856702377329	94843	1974	408.605	17.9560406101789	0.401234325441637	91225.308	247	0.494	ns	0.2006079	0.1831439;0.2189658	0.505	ns
LTR	ERVL	LTR41	193	0.189518544340466	94843	1129	228.965	13.8074770114392	0.224834784999558	91225.308	5	0.01	**	0.1709477	0.1494251;0.1941999	0.007661	**
LTR	ERVL	LTR18B	79	0.0775749482015377	94843	367	74.673	7.69683781252484	0.0733260013551067	91225.308	740	0.524	ns	0.2152589	0.1742918;0.2608879	0.56	ns
LTR	ERVL	LTR75B	42	0.0412423775248682	94843	205	43.277	6.08615743407221	0.0424963421938981	91225.308	471	0.942	ns	0.204878	0.1518281;0.2666734	0.9318	ns
LTR	ERVL	LTR108a_Mam	13	0.0127654978053163	94843	86	18.729	3.89444806432512	0.0183911544919823	91225.308	94	0.188	ns	0.1511628	0.08301694;0.24461264	0.1511	ns
LTR	ERVL	LTR47B2	36	0.0353506093070299	94843	174	36.224	5.68208677425029	0.0355705686538292	91225.308	526	0.952	ns	0.2068966	0.1493143;0.2747421	1	ns
LTR	ERVL	LTR16D1	47	0.0461521843730668	94843	207	42.722	5.90063840050664	0.0419513536337481	91225.308	791	0.422	ns	0.2270531	0.1718563;0.2902436	0.4409	ns
LTR	ERVL	LTR16B1	290	0.284768797195518	94843	1199	252.179	14.3918756625078	0.247630036234375	91225.308	992	0.02	*	0.2418682	0.2178702;0.2671392	0.008696	**
LTR	ERVL	LTR53	129	0.126673016683524	94843	494	107.972	9.42422580544586	0.10602433300274	91225.308	987	0.03	*	0.2611336	0.2229156;0.3022377	0.02547	*
LTR	ERVL	LTR66	78	0.076592986831898	94843	379	73.4	7.49146995736632	0.0720759645315553	91225.308	769	0.466	ns	0.2058047	0.1662187;0.2500558	0.5585	ns
LTR	ERVL	MER77	241	0.236652690083172	94843	1299	279.447	14.647721554793	0.27440615886171	91225.308	4	0.008	**	0.1855273	0.1647336;0.2077543	0.009294	**
LTR	ERVL	LTR16A1	669	0.656932156288972	94843	2692	577.307	21.699622683923	0.566893172422597	91225.308	1001	0.002	**	0.2485141	0.2322841;0.2652927	2.345e-05	***
LTR	ERVL	MER70B	125	0.122745171204965	94843	477	95.269	8.87013631903808	0.0935504777242063	91225.308	1001	0.002	**	0.2620545	0.2231227;0.3039650	0.001063	**
LTR	ERVL	MLT2B5	77	0.0756110254622583	94843	369	74.69	7.89215979223598	0.0733426946983906	91225.308	647	0.71	ns	0.2086721	0.1683375;0.2537524	0.7463	ns
LTR	ERVL	LTR75	58	0.0569537594391037	94843	291	60.367	6.97330179598861	0.0592780620010409	91225.308	406	0.812	ns	0.1993127	0.1549659;0.2498999	0.7728	ns
LTR	ERVL	LTR50	495	0.486070877971661	94843	2565	528.699	21.327758257076	0.519161994167149	91225.308	61	0.122	ns	0.1929825	0.1778724;0.2087967	0.102	ns
LTR	ERVL	LTR82B	165	0.162023625990554	94843	1154	237.521	13.5276219475396	0.233236446478196	91225.308	1	0.002	**	0.1429809	0.1232809;0.1645198	4.354e-08	***
LTR	ERVL	MLT2B4	727	0.713885915728075	94843	4467	908.432	25.9550581012842	0.892045130944549	91225.308	1	0.002	**	0.162749	0.1520353;0.1739057	5.057e-12	***
LTR	ERVL	LTR33	1971	1.93544585955988	94843	9255	1856.007	35.4766619701536	1.8225271757809	91225.308	1001	0.002	**	0.212966	0.2046624;0.2214506	0.003078	**
LTR	ERVL	ERV3-16A3_LTR	256	0.251382110627768	94843	1093	228.388	14.2758276557002	0.224268193289276	91225.308	980	0.044	*	0.2342177	0.2093958;0.2604791	0.04446	*
LTR	ERVL	MER88	28	0.0274949183499121	94843	112	24.602	4.52593416656496	0.0241582136158764	91225.308	820	0.364	ns	0.25	0.1729954;0.3406654	0.4256	ns
LTR	ERVL	LTR16E2	538	0.528295216866169	94843	2318	478.547	19.3739810607459	0.469914667556978	91225.308	1000	0.004	**	0.2320966	0.2150419;0.2498310	0.00267	**
LTR	ERVL	LTR33C	197	0.193446389819025	94843	919	192.243	12.8909319727911	0.188775199583648	91225.308	662	0.68	ns	0.2143634	0.1882369;0.2423347	0.6853	ns
LTR	ERVL	MLT2B2	434	0.426171234423638	94843	2172	448.559	19.4745931608026	0.440467610004222	91225.308	235	0.47	ns	0.1998158	0.1831832;0.2172624	0.458	ns
LTR	ERVL	MER73	58	0.0569537594391037	94843	279	59.654	6.60923338716116	0.0585779235444878	91225.308	455	0.91	ns	0.2078853	0.1618066;0.2602873	0.8839	ns
LTR	ERVL	MER70A	136	0.133546746271002	94843	533	112.196	9.82853927011456	0.110172137828098	91225.308	993	0.018	*	0.2551595	0.2186559;0.2944028	0.0144	*
LTR	ERVL	LTR108e_Mam	25	0.024549034240993	94843	168	35.928	5.52406836772785	0.0352799080884158	91225.308	29	0.058	ns	0.1488095	0.09867542;0.21178722	0.03853	*
LTR	ERVL	MLT2B1	775	0.761020061470782	94843	4436	905.626	26.4703381694077	0.88928974734134	91225.308	1	0.002	**	0.1747069	0.1636371;0.1862068	7.877e-07	***
LTR	ERVL	MLT2F	388	0.381001011420211	94843	1911	399.103	17.6690856466198	0.391903728507321	91225.308	265	0.53	ns	0.2030351	0.1852046;0.2217815	0.5546	ns
LTR	ERVL	LTR62	63	0.0618635662873023	94843	313	66.931	7.60724057126558	0.065723656431356	91225.308	339	0.678	ns	0.201278	0.1582743;0.2500372	0.6297	ns
LTR	ERVL	MER68C	27	0.0265129569802724	94843	163	33.501	5.25715099998437	0.0328966878443002	91225.308	127	0.254	ns	0.1656442	0.1120890;0.2317768	0.2443	ns
LTR	ERVL	LTR53B	50	0.0490980684819859	94843	187	40.376	5.80726685699463	0.0396476722605733	91225.308	959	0.086	ns	0.2673797	0.2054275;0.3368659	0.09132	ns
LTR	ERVL	MER21C	896	0.879837387197188	94843	5505	1137.724	30.3441360165451	1.11720101731198	91225.308	1	0.002	**	0.1627611	0.1530995;0.1727816	2.2e-16	***
LTR	ERVL	LTR47A	125	0.122745171204965	94843	679	141.41	10.6688201654974	0.138859157280753	91225.308	60	0.12	ns	0.1840943	0.1556316;0.2153331	0.1303	ns
LTR	ERVL	LTR32	217	0.213085617211819	94843	1216	248.714	13.7771555124421	0.244227540088573	91225.308	13	0.026	*	0.1784539	0.1573198;0.2011553	0.02505	*
LTR	ERVL	LTR16	692	0.679517267790685	94843	3017	624.902	21.9057128680227	0.613629623810599	91225.308	1000	0.004	**	0.2293669	0.2144673;0.2447931	0.002809	**
LTR	ERVL	LTR84b	180	0.176753046535149	94843	1278	246.286	13.8887400832869	0.241843337883088	91225.308	1	0.002	**	0.1408451	0.1222251;0.1611337	1.344e-06	***
LTR	ERVL	MER74C	48	0.0471341457427065	94843	234	50.269	6.64189383788644	0.049362216090419	91225.308	393	0.786	ns	0.2051282	0.1552898;0.2626028	0.8112	ns
LTR	ERVL	tot	17978	17.6537015033829	94843	133596	19048.238	101.977923360171	18.7046338757033	91225.308	1	0.002	**	0.1345699	0.1327441;0.1364115	2.2e-16	***
LTR	ERVL	LTR16B	151	0.148276166815597	94843	694	144.345	10.734113666074	0.141741213900645	91225.308	746	0.512	ns	0.2175793	0.1874163;0.2501652	0.5432	ns
LTR	ERVL	LTR16A2	450	0.441882616337873	94843	1825	393.464	17.2708130956532	0.386366448343922	91225.308	1000	0.004	**	0.2465753	0.2269466;0.2670219	0.001572	**
LTR	ERVL	LTR101_Mam	244	0.239598574192091	94843	1151	240.945	13.5947339728217	0.236598682207842	91225.308	618	0.768	ns	0.2119896	0.1887032;0.2367575	0.8279	ns
LTR	ERVL	LTR18C	17	0.0166933432838752	94843	77	15.826	3.56853729957503	0.0155405206359182	91225.308	684	0.636	ns	0.2207792	0.1341889;0.3297857	0.7777	ns
LTR	ERVL	LTR83	107	0.10506986655145	94843	726	148.735	10.9572275615612	0.146052024313364	91225.308	1	0.002	**	0.1473829	0.1223833;0.1752863	8.929e-05	***
LTR	ERVL	MER21A	226	0.221923269538576	94843	1975	411.547	18.1502402800134	0.404123255791117	91225.308	1	0.002	**	0.1144304	0.1007181;0.1292987	2.2e-16	***
LTR	ERVL	LTR80B	74	0.0726651413533392	94843	507	104.7	9.80847624283231	0.102811355401279	91225.308	3	0.006	**	0.1459566	0.1163771;0.1797351	0.0005357	***
LTR	ERVL	LTR67B	734	0.720759645315553	94843	3708	744.809	24.7451983997672	0.731373665759989	91225.308	325	0.65	ns	0.1979504	0.1852325;0.2111462	0.667	ns
LTR	ERVL	LTR16A	941	0.924025648830975	94843	4245	871.216	26.2891700984353	0.855500456612037	91225.308	997	0.01	**	0.2216726	0.2092543;0.2344749	0.008723	**
LTR	ERVL	LTR18A	58	0.0569537594391037	94843	198	40.325	5.68310414057958	0.0395975922307216	91225.308	999	0.006	**	0.2929293	0.2305527;0.3616252	0.002625	**
LTR	ERVL	LTR47B3	25	0.024549034240993	94843	120	24.67	4.25337409490291	0.0242249869890119	91225.308	580	0.844	ns	0.2083333	0.1395915;0.2919913	0.9103	ns
LTR	ERV1?	tot	325	0.319137445132908	94843	1544	316.093	15.7878943690604	0.310391115213528	91225.308	724	0.556	ns	0.2104922	0.1904003;0.2316913	0.5703	ns
LTR	ERV1?	LTR103_Mam	160	0.157113819142355	94843	748	154.127	10.9807763135604	0.151346760018461	91225.308	712	0.58	ns	0.2139037	0.1850245;0.2450585	0.5877	ns
LTR	ERV1?	EUTREP15	34	0.0333866865677504	94843	196	39.726	5.61983153719989	0.0390093973703074	91225.308	184	0.368	ns	0.1734694	0.1232249;0.2338783	0.3297	ns
LTR	ERV1?	LTR103b_Mam	133	0.130600862162083	94843	600	123.442	9.44626211090229	0.121215275391066	91225.308	859	0.286	ns	0.2216667	0.1890358;0.2570642	0.3373	ns
LTR	ERVL-MaLR	THE1A	775	0.761020061470782	94843	4236	857.919	27.1413170293943	0.842443316279938	91225.308	3	0.006	**	0.1829556	0.1714162;0.1949339	0.001408	**
LTR	ERVL-MaLR	MLT1M	478	0.469377534687785	94843	2320	465.345	19.2837713852565	0.456950813554995	91225.308	751	0.502	ns	0.2060345	0.1897403;0.2230743	0.5169	ns
LTR	ERVL-MaLR	MLT1C2	3094	3.03818847766529	94843	15985	3153.766	47.4035266445265	3.09687638088318	91225.308	105	0.21	ns	0.1935565	0.1874567;0.1997679	0.237	ns
LTR	ERVL-MaLR	MLT1J2	1608	1.57899388238067	94843	6900	1396.695	32.7568158401268	1.37150053516895	91225.308	1001	0.002	**	0.2330435	0.2231101;0.2432029	4.943e-10	***
LTR	ERVL-MaLR	MLT1O	964	0.946610760332688	94843	5061	1012.133	27.1373127767792	0.993875506937557	91225.308	43	0.086	ns	0.1904762	0.1797398;0.2015707	0.09164	ns
LTR	ERVL-MaLR	MSTB	1859	1.82546618616024	94843	8566	1730.669	36.5134313598389	1.699450101633	91225.308	1001	0.002	**	0.2170208	0.2083304;0.2259041	0.0006307	***
LTR	ERVL-MaLR	MSTD	1601	1.57212015279319	94843	7647	1522.896	32.8041658527891	1.49542504197885	91225.308	989	0.026	*	0.2093631	0.2002910;0.2186574	0.02646	*
LTR	ERVL-MaLR	THE1B	4845	4.75760283590444	94843	22429	4295.394	56.4472236080132	4.21791097538223	91225.308	1001	0.002	**	0.216015	0.2106441;0.2214596	2.2e-16	***
LTR	ERVL-MaLR	MLT1E3	358	0.351542170331019	94843	2044	395.724	17.5763122056577	0.388585681039308	91225.308	14	0.028	*	0.1751468	0.1588994;0.1923315	0.03574	*
LTR	ERVL-MaLR	MLT1G1	821	0.806190284474209	94843	3600	750.133	24.3658984650271	0.736601628091951	91225.308	998	0.008	**	0.2280556	0.2144358;0.2421182	0.004062	**
LTR	ERVL-MaLR	MLT1H2	1051	1.03204139949134	94843	4721	968.842	26.6742300835572	0.951365417284484	91225.308	1001	0.002	**	0.2226223	0.2108241;0.2347646	0.00331	**
LTR	ERVL-MaLR	MLT1F1	606	0.595068590001669	94843	3265	654.278	22.7223903457146	0.642475721005136	91225.308	15	0.03	*	0.1856049	0.1724021;0.1993733	0.03582	*
LTR	ERVL-MaLR	MLT1F2	1399	1.37376395612597	94843	6038	1239.958	30.9891362022655	1.21759085597573	91225.308	1001	0.002	**	0.2316992	0.2211059;0.2425524	6.099e-07	***
LTR	ERVL-MaLR	MLT1A1	1405	1.3796557243438	94843	6780	1370.242	32.1121258191454	1.34552471105787	91225.308	855	0.294	ns	0.2072271	0.1976330;0.2170737	0.2968	ns
LTR	ERVL-MaLR	MLT1E1	196	0.192464428449385	94843	1045	220.595	13.3662122768805	0.216615768335674	91225.308	24	0.048	*	0.1875598	0.1643201;0.2125737	0.06327	ns
LTR	ERVL-MaLR	MLT1K	3339	3.27876901322702	94843	17616	3462.416	51.1943337079779	3.39995875762248	91225.308	9	0.018	*	0.1895436	0.1837790;0.1954109	0.0192	*
LTR	ERVL-MaLR	MLT1A0	4248	4.17137189822952	94843	20690	3957.097	52.3203307329761	3.88571638991722	91225.308	1001	0.002	**	0.2053166	0.1998301;0.2108860	3.389e-07	***
LTR	ERVL-MaLR	MLT1G	654	0.642202735744376	94843	2834	599.114	21.9239974837087	0.58830680401033	91225.308	993	0.018	*	0.2307692	0.2153652;0.2467312	0.01216	*
LTR	ERVL-MaLR	MLT1J	3075	3.01953121164213	94843	15262	2995.059	44.2317302958517	2.94103223779177	91225.308	962	0.08	ns	0.2014808	0.1951418;0.2079338	0.1052	ns
LTR	ERVL-MaLR	MSTB2	379	0.372163359093453	94843	1582	328.923	15.6248906622801	0.322989679586005	91225.308	1001	0.002	**	0.2395702	0.2187205;0.2613907	0.002382	**
LTR	ERVL-MaLR	MLT1E2	838	0.822883627758084	94843	4004	822.78	25.0171832838843	0.807938175712167	91225.308	741	0.522	ns	0.2092907	0.1967811;0.2222259	0.5574	ns
LTR	ERVL-MaLR	MLT1A	1932	1.89714936614394	94843	9077	1810.152	36.3832741605073	1.77749933717608	91225.308	1000	0.004	**	0.2128457	0.2044632;0.2214128	0.001479	**
LTR	ERVL-MaLR	tot	37256	36.5839527872973	94843	323803	33522.16	111.125475347785	32.9174661468818	91225.308	1001	0.002	**	0.1150576	0.1139605;0.1161617	2.2e-16	***
LTR	ERVL-MaLR	MSTA1	136	0.133546746271002	94843	544	113.874	9.63498609012784	0.111819869006353	91225.308	993	0.018	*	0.25	0.2141353;0.2886054	0.0233	*
LTR	ERVL-MaLR	MLT1E	182	0.178716969274429	94843	918	194.23	12.6074600157228	0.190726356825122	91225.308	177	0.354	ns	0.1982571	0.1729234;0.2255430	0.3324	ns
LTR	ERVL-MaLR	MSTA	4100	4.02604161552285	94843	19752	3796.465	53.7613528295007	3.72798197118925	91225.308	1001	0.002	**	0.2075739	0.2019360;0.2132981	5.722e-08	***
LTR	ERVL-MaLR	MSTC	563	0.552844251107161	94843	3205	653.572	22.641763744582	0.64178245627817	91225.308	1	0.002	**	0.175663	0.1626333;0.1892875	5.976e-05	***
LTR	ERVL-MaLR	MSTB1	957	0.93973703074521	94843	4555	921.914	26.8835140435049	0.905283934130031	91225.308	913	0.178	ns	0.2100988	0.1983473;0.2222231	0.1968	ns
LTR	ERVL-MaLR	THE1D	2785	2.73476241444662	94843	12601	2504.149	45.249246328456	2.45897758182193	91225.308	1001	0.002	**	0.2210142	0.2137949;0.2283626	6.171e-10	***
LTR	ERVL-MaLR	MLT1F	866	0.850378546107996	94843	4306	895.052	27.1345089798503	0.878906487818769	91225.308	153	0.306	ns	0.2011147	0.1892322;0.2134040	0.2844	ns
LTR	ERVL-MaLR	MLT1H	2187	2.14754951540206	94843	10078	2055.085	39.2581071114486	2.01801408132604	91225.308	999	0.006	**	0.2170073	0.2089926;0.2251859	0.001199	**
LTR	ERVL-MaLR	MLT1L	2259	2.21825073401612	94843	12035	2382.641	40.6749870752723	2.33966141971975	91225.308	2	0.004	**	0.1877025	0.1807610;0.1947955	0.004557	**
LTR	ERVL-MaLR	MLT1H1	763	0.749236525035105	94843	3631	743.042	23.7542522614479	0.729638540019836	91225.308	809	0.386	ns	0.2101349	0.1969833;0.2237548	0.4107	ns
LTR	ERVL-MaLR	MLT1E1A	686	0.673625499572847	94843	3367	698.828	23.3566253544459	0.686222100022585	91225.308	311	0.622	ns	0.2037422	0.1902507;0.2177502	0.5953	ns
LTR	ERVL-MaLR	MLT1B	3186	3.12852892367214	94843	17694	3416.387	50.926719526804	3.35476005773933	91225.308	1	0.002	**	0.180061	0.1744241;0.1858033	9.911e-06	***
LTR	ERVL-MaLR	THE1C	2336	2.29386175947838	94843	9865	1966.097	39.1101418329593	1.93063130296454	91225.308	1001	0.002	**	0.2367968	0.2284358;0.2453134	2.2e-16	***
LTR	ERVL-MaLR	MLT1J1	1090	1.07033789290729	94843	4928	994.898	27.9316984047833	0.976951402731816	91225.308	1001	0.002	**	0.2211851	0.2096634;0.2330379	0.0008478	***
LTR	ERVL-MaLR	MLT1C	1292	1.26869408957452	94843	6450	1314.432	31.268468032398	1.29072144701827	91225.308	242	0.484	ns	0.2003101	0.1906023;0.2102896	0.4965	ns
LTR	ERVL-MaLR	MLT1N2	1211	1.1891552186337	94843	5722	1143.605	30.2889814519636	1.12297593212683	91225.308	987	0.03	*	0.2116393	0.2011174;0.2224560	0.02676	*
LTR	ERVL-MaLR	MLT1D	3734	3.66664375423471	94843	18645	3639.773	51.3860097010168	3.57411648025767	91225.308	966	0.072	ns	0.2002682	0.1945440;0.2060859	0.08242	ns
LTR	ERVL-MaLR	MLT1G3	604	0.59310466726239	94843	2737	571.448	21.3729759299003	0.561139860757878	91225.308	940	0.124	ns	0.2206796	0.2052657;0.2366930	0.1264	ns
LTR	ERVL-MaLR	MLT1I	2448	2.40384143287803	94843	11068	2188.12	40.9797381511759	2.14864931213606	91225.308	1001	0.002	**	0.2211782	0.2134749;0.2290284	9.818e-10	***
LTR	Gypsy?	tot	1584	1.55542680950931	94843	7780	1539.512	34.1138037692604	1.51174131209678	91225.308	903	0.198	ns	0.203599	0.1946993;0.2127212	0.2054	ns
LTR	Gypsy?	LTR88c	239	0.234688767343893	94843	1040	211.105	12.7947520757802	0.207296954937793	91225.308	986	0.032	*	0.2298077	0.2045519;0.2566024	0.03393	*
LTR	Gypsy?	LTR85c	231	0.226833076386775	94843	1154	233.768	13.7961048310205	0.229551145457938	91225.308	433	0.866	ns	0.2001733	0.1774417;0.2244440	0.8835	ns
LTR	Gypsy?	LTR88b	342	0.335830788416784	94843	1636	331.931	15.8867437704404	0.325943419385881	91225.308	731	0.542	ns	0.2090465	0.1895728;0.2295697	0.5387	ns
LTR	Gypsy?	LTR88a	190	0.186572660231547	94843	903	182.926	11.880305790074	0.179626265502715	91225.308	739	0.526	ns	0.2104097	0.1842507;0.2384728	0.5622	ns
LTR	Gypsy?	LTR85b	260	0.255309956106327	94843	1177	239.288	13.9754201499765	0.234971572218349	91225.308	935	0.134	ns	0.2209006	0.1974966;0.2457079	0.1375	ns
LTR	Gypsy?	LTR85a	399	0.391802586486248	94843	1870	379.013	17.2314176071719	0.372176124591259	91225.308	873	0.258	ns	0.213369	0.1949940;0.2326474	0.25	ns
LTR	tot	tot	54753	53.7653308718835	94843	741743	51908.805	121.488470331235	50.9724412541611	91225.308	1001	0.002	**	0.07381667	0.07322262;0.07441405	2.2e-16	***
LTR	ERV1--int	HERV4_I-int	43	0.0422243388945079	94843	348	76.733	8.00961078110946	0.0753488417765645	91225.308	1	0.002	**	0.1235632	0.09088471;0.16281199	5.211e-06	***
LTR	ERV1--int	PRIMA4-int	67	0.0657914117658611	94843	419	87.539	9.01219721814268	0.0859599163368913	91225.308	9	0.018	*	0.1599045	0.1261245;0.1985737	0.0136	*
LTR	ERV1--int	LTR39-int	19	0.0186572660231547	94843	180	36.091	5.28058742978502	0.0354399677916671	91225.308	1	0.002	**	0.1055556	0.0647582;0.1599243	0.001031	**
LTR	ERV1--int	HERVFH19-int	21	0.0206211887624341	94843	110	22.655	4.47638392153901	0.0222463348291878	91225.308	402	0.804	ns	0.1909091	0.1222334;0.2768977	0.8135	ns
LTR	ERV1--int	MER92-int	63	0.0618635662873023	94843	956	194.039	13.0996595406171	0.190538802203521	91225.308	1	0.002	**	0.06589958	0.05100705;0.08353005	2.2e-16	***
LTR	ERV1--int	HERV3-int	37	0.0363325706766696	94843	303	61.056	7.49353167852228	0.0599546333847226	91225.308	1	0.002	**	0.1221122	0.08745405;0.16436950	0.0003283	***
LTR	ERV1--int	MER89-int	91	0.0893584846372144	94843	696	143.807	10.7481753927945	0.141212918683779	91225.308	1	0.002	**	0.1307471	0.1065913;0.1580823	2.348e-07	***
LTR	ERV1--int	MER31-int	86	0.0844486777890158	94843	1145	240.444	13.8629378215819	0.236106719561652	91225.308	1	0.002	**	0.07510917	0.06051357;0.09193014	2.2e-16	***
LTR	ERV1--int	MER34-int	50	0.0490980684819859	94843	401	86.63	8.31253259832394	0.0850673134518888	91225.308	1	0.002	**	0.1246883	0.09397981;0.16106448	3.494e-06	***
LTR	ERV1--int	LTR19-int	20	0.0196392273927944	94843	231	43.535	5.99572545433192	0.0427496882272651	91225.308	1	0.002	**	0.08658009	0.05368821;0.13054851	2.24e-05	***
LTR	ERV1--int	HERVIP10B3-int	55	0.0540078753301845	94843	239	50.791	6.64149293671449	0.0498747999253709	91225.308	777	0.45	ns	0.2301255	0.1783192;0.2887584	0.5269	ns
LTR	ERV1--int	MER66-int	69	0.0677553345051406	94843	776	159.402	11.1907832446898	0.15652660624331	91225.308	1	0.002	**	0.08891753	0.06984065;0.11118327	2.2e-16	***
LTR	ERV1--int	HUERS-P2-int	53	0.0520439525909051	94843	257	53.815	6.82945213149755	0.0528442511071614	91225.308	489	0.978	ns	0.2062257	0.1584609;0.2609050	0.939	ns
LTR	ERV1--int	HERV-Fc2-int	2	0.00196392273927944	94843	3	1.64362519201229	0.922639228223416	0.00161397644472273	91225.308	555	0.894	ns	0.6666667	0.09429932;0.99159624	1	ns
LTR	ERV1--int	HERV30-int	9	0.00883765232675746	94843	69	15.222	3.6466442126994	0.0149474159686558	91225.308	51	0.102	ns	0.1304348	0.0614171;0.2332190	0.08071	ns
LTR	ERV1--int	MER34B-int	45	0.0441882616337873	94843	593	122.276	10.0811434596207	0.120070308434066	91225.308	1	0.002	**	0.07588533	0.05588699;0.10022493	2.2e-16	***
LTR	ERV1--int	MER83B-int	32	0.031422763828471	94843	267	54.97	6.64629771175451	0.0539784164890953	91225.308	1	0.002	**	0.1198502	0.08343976;0.16496392	0.0003467	***
LTR	ERV1--int	MER61-int	227	0.222905230908216	94843	1204	260.712	14.522946394309	0.25600911260151	91225.308	11	0.022	*	0.1885382	0.1668112;0.2117978	0.01901	*
LTR	ERV1--int	LTR23-int	19	0.0186572660231547	94843	173	36.137	5.31379972030066	0.0354851380146705	91225.308	2	0.004	**	0.1098266	0.06743155;0.16618700	0.000974	***
LTR	ERV1--int	LTR46-int	9	0.00883765232675746	94843	80	18.388	4.05535471961478	0.0180563056649351	91225.308	13	0.026	*	0.1125	0.05275151;0.20284659	0.01107	*
LTR	ERV1--int	HERVIP10FH-int	73	0.0716831799836994	94843	400	90.302	8.88018319932949	0.0886730756012059	91225.308	29	0.058	ns	0.1825	0.1458670;0.2239076	0.04179	*
LTR	ERV1--int	PRIMAX-int	10	0.00981961369639718	94843	72	15.228	3.54069944397325	0.0149533077368736	91225.308	96	0.192	ns	0.1388889	0.06866421;0.24062593	0.1495	ns
LTR	ERV1--int	MER65-int	88	0.0864126005282952	94843	1038	223.213	13.4783269101286	0.21918654320139	91225.308	1	0.002	**	0.08477842	0.06854785;0.10340706	2.2e-16	***
LTR	ERV1--int	HERVH-int	316	0.310299792806151	94843	5787	1286.022	32.0390701802973	1.26282392450681	91225.308	1	0.002	**	0.05460515	0.04889063;0.06077373	2.2e-16	***
LTR	ERV1--int	MER50-int	76	0.0746290640926186	94843	544	117.085	10.3067941186872	0.114972946964266	91225.308	1	0.002	**	0.1397059	0.1116767;0.1717157	8.587e-06	***
LTR	ERV1--int	HUERS-P3b-int	70	0.0687372958747803	94843	519	112.215	9.91832385779715	0.110190795094121	91225.308	1	0.002	**	0.1348748	0.1066725;0.1673111	2.488e-06	***
LTR	ERV1--int	HUERS-P1-int	69	0.0677553345051406	94843	498	110.784	9.76097436840301	0.108785608374167	91225.308	1	0.002	**	0.1385542	0.1094284;0.1720494	2.535e-06	***
LTR	ERV1--int	HERVH48-int	15	0.0147294205445958	94843	120	31.033	5.38022842060241	0.0304732071840294	91225.308	1	0.002	**	0.125	0.07167968;0.19777641	0.0005159	***
LTR	ERV1--int	MER57A-int	162	0.159077741881634	94843	1903	417.466	18.0954770672201	0.409935485138015	91225.308	1	0.002	**	0.08512874	0.07297423;0.09857891	2.2e-16	***
LTR	ERV1--int	HERV9-int	76	0.0746290640926186	94843	355	79.93	9.20085625122769	0.0784881722753027	91225.308	366	0.732	ns	0.2140845	0.1725470;0.2604644	0.6567	ns
LTR	ERV1--int	PABL_A-int	43	0.0422243388945079	94843	449	96.577	9.07394111769563	0.0948348831956951	91225.308	1	0.002	**	0.09576837	0.0701769;0.1268291	2.513e-11	***
LTR	ERV1--int	MER4-int	203	0.199338158036863	94843	3018	629.641	22.1414173295515	0.618283138741322	91225.308	1	0.002	**	0.06726309	0.05858405;0.07679192	2.2e-16	***
LTR	ERV1--int	HERVFH21-int	15	0.0147294205445958	94843	131	28.603	5.07376922357867	0.0280870410558049	91225.308	2	0.004	**	0.1145038	0.06552229;0.18181702	0.002909	**
LTR	ERV1--int	PABL_B-int	28	0.0274949183499121	94843	246	55.104	6.94502825173645	0.054109999312627	91225.308	1	0.002	**	0.1138211	0.07697999;0.16028882	1.134e-05	***
LTR	ERV1--int	HERVS71-int	20	0.0196392273927944	94843	174	39.623	6.31401122407441	0.0389082553492346	91225.308	1	0.002	**	0.1149425	0.07164108;0.17192642	0.0001906	***
LTR	ERV1--int	HERV35I-int	58	0.0569537594391037	94843	615	131.246	10.6583809786048	0.128878501919734	91225.308	1	0.002	**	0.09430894	0.07239208;0.12020937	5.505e-15	***
LTR	ERV1--int	HERVIP10F-int	75	0.0736471027229789	94843	302	73.838	8.4715714907875	0.0725060636114575	91225.308	581	0.842	ns	0.2483444	0.2006420;0.3010592	0.8935	ns
LTR	ERV1--int	MER4B-int	128	0.125691055313884	94843	1527	315.929	15.8314431936445	0.310230073548907	91225.308	1	0.002	**	0.08382449	0.07040813;0.09886560	2.2e-16	***
LTR	ERV1--int	LTR37-int	92	0.0903404460068541	94843	1383	289.539	15.0178565386348	0.284316113004114	91225.308	1	0.002	**	0.06652205	0.05395970;0.08096196	2.2e-16	***
LTR	ERV1--int	ERV24_Prim-int	43	0.0422243388945079	94843	416	86.827	8.67284781887064	0.0852607598417078	91225.308	1	0.002	**	0.1033654	0.07582105;0.13670162	1.543e-08	***
LTR	ERV1--int	LOR1-int	128	0.125691055313884	94843	1390	301.916	15.5655141010257	0.296469848876145	91225.308	1	0.002	**	0.09208633	0.07740067;0.10852151	2.2e-16	***
LTR	ERV1--int	HERVE-int	37	0.0363325706766696	94843	268	66.801	7.96937324448478	0.0655960014533028	91225.308	1	0.002	**	0.1380597	0.09910477;0.18524244	1.049e-05	***
LTR	ERV1--int	MER51-int	58	0.0569537594391037	94843	608	123.558	10.3489002186578	0.121329182909944	91225.308	1	0.002	**	0.09539474	0.07323492;0.12157318	1.043e-12	***
LTR	ERV1--int	HERV-Fc1-int	3	0.00294588410891916	94843	6	1.78291316526611	1.01555333898054	0.00175075185371339	91225.308	659	0.686	ns	0.5	0.1181172;0.8818828	0.371	ns
LTR	ERV1--int	MER84-int	14	0.0137474591749561	94843	140	29.393	4.73232986444797	0.0288627905378202	91225.308	2	0.004	**	0.1	0.05575757;0.16208967	0.0008191	***
LTR	ERV1--int	HERV17-int	79	0.0775749482015377	94843	899	200.261	13.3127799166481	0.19664856584542	91225.308	1	0.002	**	0.08787542	0.07018757;0.10831636	2.2e-16	***
LTR	ERV1--int	MER101-int	76	0.0746290640926186	94843	1219	257.351	14.3816073381813	0.252708740438151	91225.308	1	0.002	**	0.06234619	0.04943272;0.07741716	2.2e-16	***
LTR	ERV1--int	MER110-int	36	0.0353506093070299	94843	393	84.101	8.54106250701566	0.08258393314807	91225.308	1	0.002	**	0.09160305	0.06498336;0.12456046	1.457e-10	***
LTR	ERV1--int	HERVI-int	28	0.0274949183499121	94843	76	19.553	4.46734240328053	0.0192002906605654	91225.308	977	0.05	*	0.3684211	0.2605756;0.4868564	0.03483	*
LTR	ERV1--int	HERV9NC-int	45	0.0441882616337873	94843	257	64.951	8.14782093482583	0.0637793729194693	91225.308	6	0.012	*	0.1750973	0.1306774;0.2271875	0.003974	**
LTR	ERV1--int	HERVE_a-int	22	0.0216031501320738	94843	189	43.139	6.30407966482185	0.0423608315248878	91225.308	1	0.002	**	0.1164021	0.0744044;0.1709180	0.000122	***
LTR	ERV1--int	MER57-int	126	0.123727132574605	94843	1272	260.912	15.4567515075829	0.256205504875438	91225.308	1	0.002	**	0.0990566	0.08318775;0.11680509	2.2e-16	***
LTR	ERV1--int	LTR43-int	13	0.0127654978053163	94843	147	19.018	4.09663989855817	0.0186749413278082	91225.308	83	0.166	ns	0.08843537	0.04793095;0.14647921	0.1749	ns
LTR	ERV1--int	MER83A-int	14	0.0137474591749561	94843	102	21.819	4.30868933711909	0.021425415124169	91225.308	37	0.074	ns	0.1372549	0.07711808;0.21955654	0.06911	ns
LTR	ERV1--int	tot	3409	3.3475063091018	94843	42759	7991.568	72.0388434871838	7.84741105884895	91225.308	1	0.002	**	0.07972591	0.07717542;0.08233363	2.2e-16	***
LTR	ERV1--int	LTR38-int	14	0.0137474591749561	94843	116	24.165	4.35163322348192	0.0237290964973438	91225.308	11	0.022	*	0.1206897	0.06757875;0.19420047	0.02149	*
LTR	ERV1--int	LTR49-int	178	0.17478912379587	94843	2182	458.749	18.6172662225581	0.450473796360851	91225.308	1	0.002	**	0.08157654	0.07043042;0.09386098	2.2e-16	***
LTR	ERV1--int	HUERS-P3-int	126	0.123727132574605	94843	715	140.649	11.2362828841683	0.138111884678457	91225.308	116	0.232	ns	0.1762238	0.1489796;0.2061696	0.1727	ns
LTR	ERV1--int	HERV9N-int	51	0.0500800298516256	94843	237	50.482	6.84591429558842	0.0495713738621523	91225.308	568	0.868	ns	0.2151899	0.1646213;0.2730328	0.9368	ns
LTR	ERV1--int	HERVP71A-int	24	0.0235670728713532	94843	250	47.05	6.47915731245039	0.0462012824415487	91225.308	1	0.002	**	0.096	0.06248148;0.13946948	9.104e-05	***
LTR	ERV1--int	MER52-int	122	0.119799287096046	94843	489	111.247	9.86809861981378	0.10924025648831	91225.308	881	0.242	ns	0.2494888	0.2117271;0.2903101	0.2572	ns
LTR	ERV1--int	Harlequin-int	51	0.0500800298516256	94843	570	127.975	10.8439829844466	0.125666506279643	91225.308	1	0.002	**	0.08947368	0.06734412;0.11596345	2.2e-16	***
LTR	ERV1--int	HERV1_I-int	9	0.00883765232675746	94843	49	10.792	3.29994327612243	0.0105973271011518	91225.308	361	0.722	ns	0.1836735	0.08759034;0.32022121	0.609	ns
LTR	ERV1--int	PRIMA41-int	66	0.0648094503962214	94843	460	102.145	9.36256549417053	0.100302444101849	91225.308	1	0.002	**	0.1434783	0.1127351;0.1788909	2.451e-05	***
LTR	ERV1--int	HERV15-int	8	0.00785569095711775	94843	95	17.831	4.1460377022681	0.0175093531820458	91225.308	7	0.014	*	0.08421053	0.03705905;0.15920028	0.008056	**
LTR	ERV1--int	MER41-int	175	0.171843239686951	94843	1715	373.376	17.7233953502917	0.366640808350599	91225.308	1	0.002	**	0.1020408	0.08811326;0.11734628	2.2e-16	***
LTR	ERV1--int	LTR25-int	95	0.0932863301157733	94843	592	99.718	9.32144652751735	0.0979192238577334	91225.308	335	0.67	ns	0.160473	0.1318160;0.1925652	0.6604	ns
LTR	ERV1--int	ERV24B_Prim-int	40	0.0392784547855887	94843	376	80.429	8.20220916797635	0.0789781709987529	91225.308	1	0.002	**	0.106383	0.07709609;0.14203875	5.123e-08	***
LTR	ERVK--int	HERVK3-int	45	0.0441882616337873	94843	336	69.319	7.91744434302666	0.0680685801820556	91225.308	3	0.006	**	0.1339286	0.09939315;0.17507513	0.0007231	***
LTR	ERVK--int	HERVK9-int	130	0.127654978053163	94843	680	150.474	11.5228512140052	0.147759655135167	91225.308	37	0.074	ns	0.1911765	0.1622784;0.2227832	0.05832	ns
LTR	ERVK--int	HERVK14C-int	11	0.0108015750660369	94843	82	14.468	3.64914952999906	0.0142070170959474	91225.308	214	0.428	ns	0.1341463	0.06891215;0.22736062	0.3849	ns
LTR	ERVK--int	HERVK11-int	58	0.0569537594391037	94843	286	64.972	7.2957826478346	0.0637999941082318	91225.308	186	0.372	ns	0.2027972	0.1577445;0.2541258	0.359	ns
LTR	ERVK--int	HERVK22-int	88	0.0864126005282952	94843	421	83.322	8.49543927578138	0.0818189852411206	91225.308	728	0.548	ns	0.2090261	0.1711597;0.2510384	0.5819	ns
LTR	ERVK--int	tot	400	0.392784547855887	94843	2628	560.461	21.8735212055565	0.550351051189646	91225.308	1	0.002	**	0.152207	0.1386759;0.1665177	2.266e-15	***
LTR	ERVK--int	HERVK14-int	38	0.0373145320463093	94843	407	80.398	7.88643086521348	0.0789477301962941	91225.308	1	0.002	**	0.09336609	0.06691997;0.12589806	1.551e-08	***
LTR	ERVK--int	HERVK11D-int	5	0.00490980684819859	94843	43	10.53	3.14308430987445	0.0103400532223062	91225.308	39	0.078	ns	0.1162791	0.03885231;0.25083243	0.05115	ns
LTR	ERVK--int	HERVK-int	37	0.0363325706766696	94843	251	65.15	7.81476618783766	0.0639747832320277	91225.308	1	0.002	**	0.1474104	0.1059622;0.1974160	2.615e-05	***
LTR	ERVK--int	HERVKC4-int	5	0.00490980684819859	94843	55	11.324	3.13956698939215	0.0111197305498002	91225.308	23	0.046	*	0.09090909	0.03018087;0.19953962	0.04325	*
LTR	ERVK--int	HERVK13-int	3	0.00294588410891916	94843	67	15.959	3.81967392703997	0.0156711214980803	91225.308	1	0.002	**	0.04477612	0.009330843;0.125327036	3.736e-05	***
LTR	LTR	EUTREP8	63	0.0618635662873023	94843	275	55.52	6.86445341747766	0.0545184952423972	91225.308	868	0.268	ns	0.2290909	0.1807632;0.2833604	0.2601	ns
LTR	LTR	LTR106_Mam	108	0.10605182792109	94843	639	129.007	10.3797249332383	0.126679890413111	91225.308	23	0.046	*	0.1690141	0.1407582;0.2003667	0.03844	*
LTR	LTR	LTR107_Mam	82	0.0805208323104569	94843	426	87.883	8.862384151731	0.0862977110480474	91225.308	280	0.56	ns	0.1924883	0.1561227;0.2331881	0.5105	ns
LTR	LTR	LTR91A	494	0.485088916602021	94843	2403	485.72	19.7357822520695	0.476958276461404	91225.308	669	0.666	ns	0.2055764	0.1895769;0.2222966	0.666	ns
LTR	LTR	tot	1476	1.44937498158822	94843	7931	1567.627	35.8075138630015	1.5393491560042	91225.308	7	0.014	*	0.1861052	0.1775932;0.1948484	0.009483	**
LTR	LTR	LTR91	293	0.287714681304438	94843	1566	315.516	15.6991148223779	0.309824523503245	91225.308	81	0.162	ns	0.1871009	0.1680667;0.2073158	0.1657	ns
LTR	LTR	LTR90A	72	0.0707012186140597	94843	406	82.884	8.31538872751535	0.0813888861612184	91225.308	103	0.206	ns	0.1773399	0.1414229;0.2180384	0.196	ns
LTR	LTR	MamRep1527	219	0.215049539951098	94843	1268	262.041	15.1006406601955	0.257314139261761	91225.308	5	0.01	**	0.1727129	0.1522906;0.1946648	0.002539	**
LTR	LTR	LTR90B	114	0.111943596138928	94843	537	108.586	9.62596817277427	0.106627257283698	91225.308	735	0.534	ns	0.2122905	0.1784358;0.2493469	0.5547	ns
LTR	LTR	EUTREP16	84	0.0824847550497363	94843	411	80.043	8.11202539172284	0.078599133910072	91225.308	715	0.574	ns	0.2043796	0.1664269;0.2466497	0.6184	ns
LTR	ERVL-MaLR--int	MLT1J-int	233	0.228796999126054	94843	1434	295.669	15.4810562334132	0.290335536200006	91225.308	1	0.002	**	0.1624826	0.1437474;0.1826115	2.889e-05	***
LTR	ERVL-MaLR--int	MLT-int	68	0.0667733731355008	94843	409	82.598	8.21656302281603	0.0811080452095015	91225.308	43	0.086	ns	0.1662592	0.1314808;0.2059515	0.0741	ns
LTR	ERVL-MaLR--int	MLT1K-int	41	0.0402604161552285	94843	202	41.839	6.19236824037658	0.0410842817443562	91225.308	499	0.998	ns	0.2029703	0.1497679;0.2651095	0.931	ns
LTR	ERVL-MaLR--int	MST-int	44	0.0432063002641476	94843	227	46.785	6.44750690929023	0.0459410626785942	91225.308	363	0.726	ns	0.1938326	0.1445137;0.2513379	0.6825	ns
LTR	ERVL-MaLR--int	MSTB1-int	42	0.0412423775248682	94843	231	45.663	6.34789151819142	0.0448393020218585	91225.308	317	0.634	ns	0.1818182	0.1342927;0.2377117	0.62	ns
LTR	ERVL-MaLR--int	MLT1H-int	124	0.121763209835325	94843	807	166.533	11.7073469656013	0.163528972770211	91225.308	1	0.002	**	0.1536555	0.1294569;0.1804148	0.0001506	***
LTR	ERVL-MaLR--int	THE1B-int	1589	1.56033661635751	94843	4215	962.111	28.4678607924462	0.944755835305439	91225.308	1001	0.002	**	0.376987	0.3623272;0.3918173	2.2e-16	***
LTR	ERVL-MaLR--int	MLT1G3-int	43	0.0422243388945079	94843	237	49.304	6.37606761556354	0.0484146233687167	91225.308	180	0.36	ns	0.1814346	0.1345269;0.2365046	0.3376	ns
LTR	ERVL-MaLR--int	MSTA1-int	5	0.00490980684819859	94843	28	6.39679358717435	2.26456496991981	0.00628140419216429	91225.308	361	0.722	ns	0.1785714	0.06064291;0.36893335	0.6561	ns
LTR	ERVL-MaLR--int	MLT1I-int	120	0.117835364356766	94843	801	167.165	11.9364254805722	0.164149572355824	91225.308	1	0.002	**	0.1498127	0.1257985;0.1764365	2.383e-05	***
LTR	ERVL-MaLR--int	MLT1C2-int	70	0.0687372958747803	94843	436	93.796	8.81953333052085	0.092104048626727	91225.308	3	0.006	**	0.1605505	0.1273468;0.1984402	0.005076	**
LTR	ERVL-MaLR--int	THE1A-int	402	0.394748470595167	94843	1461	337.849	17.6393124680171	0.331754666771409	91225.308	1001	0.002	**	0.275154	0.2523827;0.2988328	9.149e-05	***
LTR	ERVL-MaLR--int	MLT1E-int	4	0.00392784547855887	94843	13	2.95820271682341	1.49137271742978	0.00290484079148385	91225.308	816	0.372	ns	0.3076923	0.09092039;0.61426166	0.5092	ns
LTR	ERVL-MaLR--int	MLT1-int	41	0.0402604161552285	94843	245	51.289	6.4206466733269	0.0503638166874515	91225.308	61	0.122	ns	0.1673469	0.1228477;0.2200992	0.1161	ns
LTR	ERVL-MaLR--int	MLT1E1-int	10	0.00981961369639718	94843	45	9.591	2.77117274784492	0.00941799149621454	91225.308	652	0.7	ns	0.2222222	0.1120459;0.3708876	0.8562	ns
LTR	ERVL-MaLR--int	MLT1J2-int	108	0.10605182792109	94843	582	121.174	9.54677248418883	0.118988187004723	91225.308	89	0.178	ns	0.185567	0.1547862;0.2195782	0.1847	ns
LTR	ERVL-MaLR--int	MLT1E2-int	27	0.0265129569802724	94843	128	26.736	4.7938799823614	0.0262537191786875	91225.308	581	0.842	ns	0.2109375	0.1438484;0.2918637	0.9138	ns
LTR	ERVL-MaLR--int	MLT1A0-int	170	0.166933432838752	94843	925	203.227	13.2531927518662	0.199561063267771	91225.308	4	0.008	**	0.1837838	0.1593225;0.2102769	0.007782	**
LTR	ERVL-MaLR--int	MLT1H1-int	81	0.0795388709408172	94843	425	85.506	8.41193941518391	0.0839635888724138	91225.308	334	0.668	ns	0.1905882	0.1543358;0.2312129	0.6285	ns
LTR	ERVL-MaLR--int	THE1-int	51	0.0500800298516256	94843	200	41.422	5.65737765417175	0.0406748038532164	91225.308	964	0.076	ns	0.255	0.1961408;0.3212754	0.09752	ns
LTR	ERVL-MaLR--int	MSTC-int	32	0.031422763828471	94843	204	41.485	5.76515498594895	0.0407366674195037	91225.308	66	0.132	ns	0.1568627	0.1098356;0.2141671	0.1168	ns
LTR	ERVL-MaLR--int	MSTD-int	155	0.152204012294156	94843	729	161.811	11.673283366069	0.158892151182772	91225.308	290	0.58	ns	0.21262	0.1834448;0.2441416	0.5626	ns
LTR	ERVL-MaLR--int	MLT1O-int	1	0.000981961369639719	94843	13	2.80891719745223	1.34867396422813	0.00275824817841475	91225.308	168	0.336	ns	0.07692308	0.001945628;0.360297435	0.3226	ns
LTR	ERVL-MaLR--int	MLT1H2-int	77	0.0756110254622583	94843	343	72.141	7.89350533200722	0.0708396751671789	91225.308	757	0.49	ns	0.2244898	0.1814217;0.2723867	0.5081	ns
LTR	ERVL-MaLR--int	MLT1F1-int	34	0.0333866865677504	94843	157	34.129	5.15586481028565	0.0335133595844339	91225.308	536	0.932	ns	0.2165605	0.1548793;0.2892528	1	ns
LTR	ERVL-MaLR--int	MLT1A-int	69	0.0677553345051406	94843	443	93.299	8.66641250493569	0.0916160138260161	91225.308	3	0.006	**	0.1557562	0.1232540;0.1929367	0.004229	**
LTR	ERVL-MaLR--int	MLT1M-int	0	0	94843	1	1.03211009174312	0.176698203457366	0.00101349223930705	91225.308	1	0.002	**	na	na	na	na
LTR	ERVL-MaLR--int	MLT1G-int	26	0.0255309956106327	94843	180	38.215	5.87173332605051	0.0375256537407818	91225.308	25	0.05	*	0.1444444	0.09657618;0.20443934	0.02821	*
LTR	ERVL-MaLR--int	MLT1F2-int	49	0.0481161071123462	94843	305	65.163	6.90159858750588	0.063987548729833	91225.308	9	0.018	*	0.1606557	0.1212793;0.2067718	0.02513	*
LTR	ERVL-MaLR--int	MLT1G1-int	66	0.0648094503962214	94843	297	63.403	7.26108217239788	0.0622592967192671	91225.308	671	0.662	ns	0.2222222	0.1762383;0.2738427	0.7233	ns
LTR	ERVL-MaLR--int	tot	6909	6.78437110284081	94843	27209	5425.113	64.7257572737056	5.32725139193024	91225.308	1001	0.002	**	0.2539233	0.2487597;0.2591395	2.2e-16	***
LTR	ERVL-MaLR--int	MLT1J1-int	88	0.0864126005282952	94843	477	101.23	9.06428492829199	0.0994039494486287	91225.308	78	0.156	ns	0.1844864	0.1506764;0.2222634	0.1455	ns
LTR	ERVL-MaLR--int	MLT1F-int	97	0.0952502528550527	94843	518	110.047	9.18701214716689	0.108061902844742	91225.308	96	0.192	ns	0.1872587	0.1545627;0.2235704	0.1791	ns
LTR	ERVL-MaLR--int	THE1D-int	803	0.788514979820694	94843	2538	561.593	21.5663269347716	0.551462631460078	91225.308	1001	0.002	**	0.3163909	0.2983209;0.3348853	2.2e-16	***
LTR	ERVL-MaLR--int	MLT1N2-int	18	0.0176753046535149	94843	73	15.234	3.51163431689228	0.0149591995050915	91225.308	835	0.334	ns	0.2465753	0.1531554;0.3614143	0.4706	ns
LTR	ERVL-MaLR--int	MLT1D-int	111	0.108997712030009	94843	587	123.256	10.1774281645239	0.121032630576313	91225.308	122	0.244	ns	0.1890971	0.1581978;0.2231622	0.2241	ns
LTR	ERVL-MaLR--int	MSTB-int	299	0.293606449522276	94843	869	196.858	13.0954697253412	0.193306951304536	91225.308	1001	0.002	**	0.3440736	0.3124867;0.3767223	3.275e-15	***
LTR	ERVL-MaLR--int	MLT1E3-int	12	0.0117835364356766	94843	72	13.108	3.24235236346219	0.0128715496332374	91225.308	442	0.884	ns	0.1666667	0.08919641;0.27303928	0.8786	ns
LTR	ERVL-MaLR--int	MLT1E1A-int	20	0.0196392273927944	94843	86	18.204	3.96081709651835	0.0178756247729214	91225.308	709	0.586	ns	0.2325581	0.1482113;0.3360629	0.5995	ns
LTR	ERVL-MaLR--int	MSTA-int	1079	1.05953631784126	94843	3150	695.647	23.68724290576	0.683098480905761	91225.308	1001	0.002	**	0.3425397	0.3259612;0.3594110	2.2e-16	***
LTR	ERVL-MaLR--int	THE1C-int	784	0.769857713797539	94843	1795	413.266	18.8020946376398	0.405811247385528	91225.308	1001	0.002	**	0.4367688	0.4136647;0.4600799	2.2e-16	***
LTR	ERVL-MaLR--int	MLT1B-int	86	0.0844486777890158	94843	553	116.591	9.66784289209264	0.114487858047664	91225.308	2	0.004	**	0.1555154	0.1263142;0.1884533	0.001201	**
LTR	ERVL-MaLR--int	MLT1C-int	30	0.0294588410891916	94843	117	24.614	4.21601456102547	0.024169997152312	91225.308	922	0.16	ns	0.2564103	0.1801622;0.3453832	0.2138	ns
LTR	ERVL-MaLR--int	MLT1A1-int	95	0.0932863301157733	94843	454	100.742	9.2546790914156	0.0989247523002445	91225.308	295	0.59	ns	0.2092511	0.1727304;0.2496089	0.5722	ns
LTR	ERVL-MaLR--int	MSTB2-int	18	0.0176753046535149	94843	88	19.513	3.90372515298786	0.0191610122057798	91225.308	409	0.818	ns	0.2045455	0.1259668;0.3038677	0.7978	ns
LTR	ERVL-MaLR--int	MLT1L-int	21	0.0206211887624341	94843	109	21.316	4.07071427574016	0.0209314885552402	91225.308	535	0.934	ns	0.1926606	0.1233955;0.2792976	1	ns
LTR	ERVL--int	HERVL-int	580	0.569537594391037	94843	2324	558.036	22.3930380286408	0.54796979486827	91225.308	839	0.326	ns	0.2495697	0.2320844;0.2676885	0.2854	ns
LTR	ERVL--int	LTR57-int	56	0.0549898366998242	94843	366	67.331	7.64970306331932	0.0661164409792119	91225.308	79	0.158	ns	0.1530055	0.1176950;0.1940447	0.1376	ns
LTR	ERVL--int	MER76-int	15	0.0147294205445958	94843	155	32.138	5.23243101572628	0.0315582744974813	91225.308	1	0.002	**	0.09677419	0.05518155;0.15458853	0.0003274	***
LTR	ERVL--int	tot	3626	3.56059192631362	94843	29730	5715.749	62.3500403089406	5.61264471655685	91225.308	1	0.002	**	0.1219643	0.1182648;0.1257380	2.2e-16	***
LTR	ERVL--int	MER21-int	96	0.094268291485413	94843	1093	200.299	12.602079646289	0.196685880377466	91225.308	1	0.002	**	0.08783166	0.07172134;0.10619952	2.2e-16	***
LTR	ERVL--int	ERVL-B4-int	524	0.514547757691213	94843	3898	845.919	26.506056100635	0.830659779844261	91225.308	1	0.002	**	0.1344279	0.1238683;0.1455388	2.2e-16	***
LTR	ERVL--int	MER70-int	34	0.0333866865677504	94843	258	53.899	7.00170142342722	0.0529267358622112	91225.308	4	0.008	**	0.1317829	0.09301906;0.17925804	0.001647	**
LTR	ERVL--int	MER68-int	50	0.0490980684819859	94843	410	90.914	8.16205998649993	0.0892740359594254	91225.308	1	0.002	**	0.1219512	0.09188466;0.15760156	2.691e-07	***
LTR	ERVL--int	LTR52-int	24	0.0235670728713532	94843	170	38.68	5.46676188300583	0.0379822657776643	91225.308	3	0.006	**	0.1411765	0.09259576;0.20273993	0.005944	**
LTR	ERVL--int	HERVL40-int	121	0.118817325726406	94843	1333	281.71	14.7952289201215	0.276628337441205	91225.308	1	0.002	**	0.09077269	0.07589081;0.10748621	2.2e-16	***
LTR	ERVL--int	ERVL47-int	21	0.0206211887624341	94843	212	39.376	5.85874977695318	0.0386657108909335	91225.308	1	0.002	**	0.0990566	0.06236936;0.14742866	0.000733	***
LTR	ERVL--int	HERVL74-int	41	0.0402604161552285	94843	371	83.784	7.83496845754536	0.0822726513938942	91225.308	1	0.002	**	0.1105121	0.08048174;0.14692598	1.237e-08	***
LTR	ERVL--int	ERVL-int	154	0.151222050924517	94843	820	177.892	12.2875269814279	0.174683071967949	91225.308	30	0.06	ns	0.1878049	0.1616245;0.2162510	0.04633	*
LTR	ERVL--int	ERV3-16A3_I-int	786	0.771821636536819	94843	6505	1318.603	30.9508860672574	1.29481720789104	91225.308	1	0.002	**	0.1208301	0.1130041;0.1289978	2.2e-16	***
LTR	ERVL--int	HERVL32-int	19	0.0186572660231547	94843	114	24.151	4.58729138405685	0.0237153490381688	91225.308	162	0.324	ns	0.1666667	0.1034302;0.2479716	0.3015	ns
LTR	ERVL--int	ERVL-E-int	1063	1.04382493592702	94843	8861	1800.942	36.7359519567163	1.76845547296169	91225.308	1	0.002	**	0.1199639	0.1132680;0.1269108	2.2e-16	***
LTR	ERVL--int	LTR53-int	41	0.0402604161552285	94843	325	72.632	7.8481953448019	0.071321818199672	91225.308	1	0.002	**	0.1261538	0.09207211;0.16722915	9.876e-06	***
LTR	ERVL--int	HERVL18-int	72	0.0707012186140597	94843	504	109.494	9.61886097656507	0.107518878207331	91225.308	1	0.002	**	0.1428571	0.1134848;0.1764924	2.983e-05	***
LTR	ERVL--int	HERV16-int	292	0.286732719934798	94843	1904	398.248	17.9461014863552	0.391064151536279	91225.308	1	0.002	**	0.1533613	0.1374568;0.1703415	6.277e-10	***
LTR	ERVL--int	HERVL66-int	21	0.0206211887624341	94843	107	24.158	4.42748671806462	0.0237222227677563	91225.308	275	0.55	ns	0.1962617	0.1257873;0.2842237	0.563	ns
LTR	ERVL?	tot	729	0.715849838467355	94843	3926	793.602	24.7440874930935	0.77928650686882	91225.308	2	0.004	**	0.1856852	0.1736317;0.1982083	0.01035	*
LTR	ERVL?	LTR89B	147	0.144348321337039	94843	732	151.855	10.9039842200854	0.149115743786639	91225.308	349	0.698	ns	0.2008197	0.1723685;0.2317048	0.6818	ns
LTR	ERVL?	Eutr10	171	0.167915394208392	94843	999	204.166	13.2643275889276	0.200483124993863	91225.308	8	0.016	*	0.1711712	0.1483101;0.1959883	0.00856	**
LTR	ERVL?	LTR89	253	0.248436226518849	94843	1093	223.13	13.3315727065801	0.21910504040771	91225.308	989	0.026	*	0.231473	0.2067611;0.2576393	0.0268	*
LTR	ERVL?	LTR55	99	0.0972141755943321	94843	406	87.254	8.65114595451531	0.085680057346544	91225.308	920	0.164	ns	0.2438424	0.2028416;0.2886222	0.1645	ns
LTR	ERVL?	LTR87	75	0.0736471027229789	94843	696	136.421	10.5612167053942	0.13396015200762	91225.308	1	0.002	**	0.1077586	0.08570663;0.13319824	4.258e-10	***
LTR	ERVK	MER9a1	91	0.0893584846372144	94843	341	69.043	7.68949148379003	0.0677975588440351	91225.308	1000	0.004	**	0.2668622	0.2206535;0.3171719	0.004533	**
LTR	ERVK	MER11C	241	0.236652690083172	94843	869	192.582	13.2653399973482	0.189108084487956	91225.308	1001	0.002	**	0.2773303	0.2477869;0.3083920	0.0001202	***
LTR	ERVK	LTR22	21	0.0206211887624341	94843	104	15.34	3.63119616456968	0.0150632874102733	91225.308	951	0.102	ns	0.2019231	0.1295545;0.2919458	0.1272	ns
LTR	ERVK	LTR14A	27	0.0265129569802724	94843	133	23.989	4.60544124803358	0.0235562712962872	91225.308	796	0.412	ns	0.2030075	0.1382504;0.2814484	0.4985	ns
LTR	ERVK	MER11A	479	0.470359496057425	94843	968	214.441	13.5610626951364	0.210572778066911	91225.308	1001	0.002	**	0.4948347	0.4628787;0.5268222	2.2e-16	***
LTR	ERVK	LTR3B_	49	0.0481161071123462	94843	264	52.043	6.62729749385616	0.0511042155601599	91225.308	349	0.698	ns	0.1856061	0.1405808;0.2378450	0.699	ns
LTR	ERVK	LTR5A	51	0.0500800298516256	94843	267	60.401	6.82589128186143	0.0593114486876086	91225.308	90	0.18	ns	0.1910112	0.1456530;0.2433744	0.1878	ns
LTR	ERVK	LTR13	106	0.10408790518181	94843	466	107.335	9.63647428454186	0.105398823610279	91225.308	468	0.936	ns	0.2274678	0.1901670;0.2682676	0.9125	ns
LTR	ERVK	LTR13A	33	0.0324047251981107	94843	189	43.66	6.14704694842866	0.0428724333984701	91225.308	39	0.078	ns	0.1746032	0.1233416;0.2363753	0.06979	ns
LTR	ERVK	LTR22C0	49	0.0481161071123462	94843	113	23.383	4.28400089445178	0.0229612027062855	91225.308	1001	0.002	**	0.4336283	0.3406876;0.5301344	6.562e-08	***
LTR	ERVK	LTR22E	45	0.0441882616337873	94843	122	24.381	4.45821878273316	0.023941200153186	91225.308	1001	0.002	**	0.3688525	0.2833077;0.4609245	1.958e-05	***
LTR	ERVK	LTR3B	21	0.0206211887624341	94843	90	16.939	3.81599801373648	0.0166334436403272	91225.308	884	0.236	ns	0.2333333	0.1506115;0.3342915	0.2804	ns
LTR	ERVK	LTR5_Hs	129	0.126673016683524	94843	653	141.048	11.0432626360894	0.138503687264943	91225.308	150	0.3	ns	0.1975498	0.1676701;0.2301923	0.274	ns
LTR	ERVK	LTR22C2	27	0.0265129569802724	94843	70	15.165	3.42980153048809	0.0148914441705863	91225.308	1001	0.002	**	0.3857143	0.2717200;0.5097006	0.001241	**
LTR	ERVK	LTR22B2	2	0.00196392273927944	94843	40	7.711	2.50474604556085	0.00757190412129187	91225.308	14	0.028	*	0.05	0.006113647;0.169196864	0.01605	*
LTR	ERVK	LTR14	13	0.0127654978053163	94843	97	18.255	3.82682892479134	0.0179257048027731	91225.308	106	0.212	ns	0.1340206	0.07333368;0.21827092	0.1947	ns
LTR	ERVK	LTR22A	45	0.0441882616337873	94843	170	36.377	5.57026919447336	0.035720808743384	91225.308	949	0.106	ns	0.2647059	0.2000936;0.3377160	0.1119	ns
LTR	ERVK	LTR5	3	0.00294588410891916	94843	27	5.64829659318637	2.14367397674276	0.00554640905877665	91225.308	156	0.312	ns	0.1111111	0.02352745;0.29158692	0.3409	ns
LTR	ERVK	MER9a2	79	0.0775749482015377	94843	310	61.863	7.10117297759022	0.0607470762100219	91225.308	991	0.022	*	0.2548387	0.2072653;0.3071656	0.01877	*
LTR	ERVK	LTR5B	84	0.0824847550497363	94843	442	103.843	9.59971382414629	0.101969814507497	91225.308	25	0.05	*	0.1900452	0.1545166;0.2297829	0.02486	*
LTR	ERVK	LTR22B	40	0.0392784547855887	94843	142	23.335	4.43265421879753	0.0229140685605428	91225.308	1001	0.002	**	0.2816901	0.2094774;0.3632506	0.0004002	***
LTR	ERVK	LTR3A	37	0.0363325706766696	94843	163	34.788	5.37493683180982	0.0341604721270265	91225.308	693	0.618	ns	0.2269939	0.1651415;0.2990447	0.702	ns
LTR	ERVK	MER11D	57	0.0559717980694639	94843	260	57.593	7.05912049636371	0.0565541011616603	91225.308	504	0.996	ns	0.2192308	0.1704781;0.2745075	1	ns
LTR	ERVK	LTR3	31	0.0304408024588313	94843	92	19.313	3.88717649986994	0.0189646199318519	91225.308	1000	0.004	**	0.3369565	0.2416966;0.4430393	0.004537	**
LTR	ERVK	tot	2227	2.18682797018765	94843	8264	1696.22	36.5949011036618	1.66562251441028	91225.308	1001	0.002	**	0.2694821	0.2599381;0.2791888	2.2e-16	***
LTR	ERVK	LTR13_	6	0.00589176821783831	94843	44	7.603	2.54398562552206	0.00746585229337078	91225.308	341	0.682	ns	0.1363636	0.05173083;0.27350689	0.6899	ns
LTR	ERVK	LTR14B	76	0.0746290640926186	94843	363	76.29	7.73755580075322	0.0749138328898141	91225.308	520	0.964	ns	0.2093664	0.1686542;0.2548923	1	ns
LTR	ERVK	LTR22C	8	0.00785569095711775	94843	16	2.79574468085106	1.31217895458817	0.00274531327597147	91225.308	940	0.124	ns	0.5	0.2465101;0.7534899	0.002935	**
LTR	ERVK	MER11B	221	0.217013462690378	94843	544	119.931	10.1006069748932	0.117767609022261	91225.308	1001	0.002	**	0.40625	0.3646664;0.4488575	2.2e-16	***
LTR	ERVK	MER9B	7	0.00687372958747803	94843	39	7.193	2.47868813990281	0.00706324813181849	91225.308	565	0.874	ns	0.1794872	0.07535048;0.33534956	1	ns
LTR	ERVK	MER9a3	142	0.13943851448884	94843	575	112.667	9.72546634849433	0.110634641633198	91225.308	997	0.01	**	0.2469565	0.2122153;0.2843208	0.002707	**
LTR	ERVK	LTR14C	33	0.0324047251981107	94843	137	22.311	4.24503230839286	0.0219085401180318	91225.308	996	0.012	*	0.2408759	0.1719751;0.3213177	0.01986	*
LTR	ERVK	LTR22B1	64	0.062845527656942	94843	154	30.04	4.93545932601604	0.0294981195439771	91225.308	1001	0.002	**	0.4155844	0.3368180;0.4976635	3.298e-10	***
LTR	ERV1	LTR64	51	0.0500800298516256	94843	372	75.72	7.7340426308248	0.0743541149091195	91225.308	1	0.002	**	0.1370968	0.1038099;0.1762888	0.001236	**
LTR	ERV1	LTR9C	45	0.0441882616337873	94843	153	30.292	5.02573317974542	0.0297455738091264	91225.308	999	0.006	**	0.2941176	0.2233017;0.3730992	0.004312	**
LTR	ERV1	LTR43B	56	0.0549898366998242	94843	242	49.724	6.19711450823916	0.0488270471439654	91225.308	861	0.282	ns	0.231405	0.1797906;0.2897271	0.3394	ns
LTR	ERV1	MER61F	43	0.0422243388945079	94843	159	30.375	4.78657354339054	0.0298270766028064	91225.308	996	0.012	*	0.2704403	0.2031424;0.3465053	0.01502	*
LTR	ERV1	MER4E	114	0.111943596138928	94843	729	151.106	11.256708110166	0.148380254720779	91225.308	2	0.004	**	0.1563786	0.1307599;0.1848129	0.0005969	***
LTR	ERV1	LTR77	55	0.0540078753301845	94843	103	21.898	4.17720541092308	0.0215029900723706	91225.308	1001	0.002	**	0.5339806	0.4330417;0.6329148	8.802e-13	***
LTR	ERV1	LTR21C	4	0.00392784547855887	94843	22	4.79678068410463	1.93940162130753	0.00471025333042473	91225.308	473	0.946	ns	0.1818182	0.0518673;0.4028458	0.8017	ns
LTR	ERV1	LTR10F	97	0.0952502528550527	94843	449	91.387	9.05965276974282	0.089738503687265	91225.308	753	0.498	ns	0.2160356	0.1788339;0.2570257	0.5191	ns
LTR	ERV1	LTR2752	119	0.116853402987126	94843	230	51.767	6.77426022541219	0.0508331942221393	91225.308	1001	0.002	**	0.5173913	0.4507770;0.5835516	2.2e-16	***
LTR	ERV1	MER95	22	0.0216031501320738	94843	139	28.899	4.77803606397321	0.0283777016212182	91225.308	91	0.182	ns	0.1582734	0.1019270;0.2297651	0.1738	ns
LTR	ERV1	LTR68	54	0.0530259139605448	94843	352	72.343	7.6941894668348	0.0710380313638461	91225.308	11	0.022	*	0.1534091	0.1173948;0.1953770	0.01458	*
LTR	ERV1	LTR9B	150	0.147294205445958	94843	685	140.785	10.4265760673621	0.138245431424728	91225.308	832	0.34	ns	0.2189781	0.1885443;0.2518548	0.3947	ns
LTR	ERV1	HERV-Fc1_LTR3	3	0.00294588410891916	94843	5	1.46086956521739	0.706021661661777	0.00143451747912585	91225.308	683	0.638	ns	0.6	0.1466328;0.9472550	0.1529	ns
LTR	ERV1	MER57E3	53	0.0520439525909051	94843	243	58.492	6.66110398554971	0.0574368844329664	91225.308	235	0.47	ns	0.218107	0.1678540;0.2753773	0.4532	ns
LTR	ERV1	LTR60B	59	0.0579357208087434	94843	247	51.918	6.37855484902042	0.0509814703889549	91225.308	894	0.216	ns	0.2388664	0.1870906;0.2970262	0.2742	ns
LTR	ERV1	LTR6B	31	0.0304408024588313	94843	154	33.258	5.36098649281792	0.0326580712314778	91225.308	374	0.748	ns	0.2012987	0.1410598;0.2733906	0.7688	ns
LTR	ERV1	LTR12F	171	0.167915394208392	94843	637	124.25	10.076757466618	0.122008700177735	91225.308	1001	0.002	**	0.2684458	0.2343877;0.3046661	7.935e-06	***
LTR	ERV1	MER90a	204	0.200320119406503	94843	1252	257.061	13.6904604636845	0.252423971640956	91225.308	1	0.002	**	0.1629393	0.1428933;0.1845818	0.0001554	***
LTR	ERV1	LTR109A2	8	0.00785569095711775	94843	26	6.16332665330661	2.18097402520224	0.00605214868201794	91225.308	860	0.284	ns	0.3076923	0.1432600;0.5178964	0.3651	ns
LTR	ERV1	MER51B	118	0.115871441617487	94843	713	147.777	11.0398890460978	0.145111305321249	91225.308	5	0.01	**	0.1654979	0.1389483;0.1948488	0.005526	**
LTR	ERV1	LTR58	10	0.00981961369639718	94843	76	15.429	3.64008368162179	0.0151506819721712	91225.308	72	0.144	ns	0.1315789	0.06494157;0.22869579	0.1526	ns
LTR	ERV1	LTR78B	583	0.572483478499956	94843	3270	656.127	23.0496020606681	0.6442913675776	91225.308	2	0.004	**	0.1782875	0.1653079;0.1918450	0.001325	**
LTR	ERV1	LTR12C	643	0.631401160678339	94843	2731	619.432	23.9122389409936	0.60825829511867	91225.308	850	0.304	ns	0.2354449	0.2196396;0.2518191	0.2829	ns
LTR	ERV1	MER41B	509	0.499818337146617	94843	2851	591.919	21.0135672604394	0.581241591955773	91225.308	1	0.002	**	0.1785338	0.1646365;0.1930943	0.0001043	***
LTR	ERV1	LTR12	261	0.256291917475966	94843	778	160.736	11.7252627171329	0.15783654271041	91225.308	1001	0.002	**	0.3354756	0.3023324;0.3698717	2.2e-16	***
LTR	ERV1	LTR6A	64	0.062845527656942	94843	287	52.59	6.59601450933877	0.0516413484293528	91225.308	962	0.08	ns	0.2229965	0.1761785;0.2756342	0.09274	ns
LTR	ERV1	MER50B	124	0.121763209835325	94843	692	141.136	10.508660044741	0.138590099865471	91225.308	58	0.116	ns	0.1791908	0.1513115;0.2098365	0.1088	ns
LTR	ERV1	MER101B	39	0.038296493415949	94843	261	53.322	6.53812381827259	0.0523601441519291	91225.308	14	0.028	*	0.1494253	0.1084636;0.1985605	0.02605	*
LTR	ERV1	HERV1_LTRb	2	0.00196392273927944	94843	10	2.08904109589041	1.06532613089436	0.00205135765575421	91225.308	609	0.786	ns	0.2	0.02521073;0.55609546	1	ns
LTR	ERV1	LTR25	48	0.0471341457427065	94843	284	37.893	5.5139781424082	0.0372094621797578	91225.308	967	0.07	ns	0.1690141	0.1273249;0.2177657	0.0809	ns
LTR	ERV1	LTR10B2	39	0.038296493415949	94843	101	21.334	4.13419103761976	0.0209491638598937	91225.308	1001	0.002	**	0.3861386	0.2909055;0.4882338	7.008e-05	***
LTR	ERV1	LTR24B	63	0.0618635662873023	94843	454	90.489	8.72100538555818	0.0888567023773285	91225.308	3	0.006	**	0.1387665	0.1083066;0.1740240	0.0009726	***
LTR	ERV1	LTR45C	88	0.0864126005282952	94843	424	84.352	8.69077819447865	0.0828304054518495	91225.308	687	0.63	ns	0.2075472	0.1699221;0.2493097	0.6702	ns
LTR	ERV1	MER31B	270	0.265129569802724	94843	1486	308.847	15.3569341480136	0.303275823129118	91225.308	10	0.02	*	0.1816958	0.1623984;0.2022599	0.01263	*
LTR	ERV1	LTR49	203	0.199338158036863	94843	1462	300.149	16.0789717436263	0.294734723135992	91225.308	1	0.002	**	0.1388509	0.1215229;0.1576435	5.388e-11	***
LTR	ERV1	LTR35	16	0.0157113819142355	94843	105	22.655	4.35372598241206	0.0222463348291878	91225.308	70	0.14	ns	0.152381	0.08968134;0.23563138	0.1236	ns
LTR	ERV1	MER4B	256	0.251382110627768	94843	1738	355.982	16.9409761428518	0.349560572287086	91225.308	1	0.002	**	0.1472957	0.1309525;0.1648393	8.391e-10	***
LTR	ERV1	MER34A1	111	0.108997712030009	94843	775	158.696	11.1031014974584	0.155833341516345	91225.308	1	0.002	**	0.1432258	0.1193128;0.1698895	1.221e-05	***
LTR	ERV1	MER89	252	0.247454265149209	94843	1388	282.717	14.9627803497811	0.277617172540432	91225.308	25	0.05	*	0.1815562	0.1616074;0.2028626	0.04201	*
LTR	ERV1	MER92D	38	0.0373145320463093	94843	231	47.101	6.29272575259698	0.0462513624714004	91225.308	86	0.172	ns	0.1645022	0.1191184;0.2187276	0.1423	ns
LTR	ERV1	MER49	209	0.205229926254701	94843	1335	278.081	15.2906586922619	0.273064799630783	91225.308	1	0.002	**	0.1565543	0.1374598;0.1771739	1.649e-06	***
LTR	ERV1	LTR1A1	125	0.122745171204965	94843	359	78.515	8.33662247401634	0.0770986969372625	91225.308	1001	0.002	**	0.3481894	0.2989487;0.3999580	2.048e-08	***
LTR	ERV1	LTR72	29	0.0284768797195518	94843	153	32.685	5.45963209223686	0.0320954073666742	91225.308	286	0.572	ns	0.1895425	0.1307671;0.2607364	0.5538	ns
LTR	ERV1	MER34D	40	0.0392784547855887	94843	249	52.55	6.50644556066012	0.0516020699745672	91225.308	35	0.07	ns	0.1606426	0.1173134;0.2122602	0.05214	ns
LTR	ERV1	LTR26	218	0.214067578581459	94843	596	124.432	10.2552692088773	0.122187417147009	91225.308	1001	0.002	**	0.3657718	0.3270128;0.4058684	2.2e-16	***
LTR	ERV1	LTR27C	59	0.0579357208087434	94843	120	25.981	4.61062868781438	0.0255123383446095	91225.308	1001	0.002	**	0.4916667	0.3992586;0.5844957	3.464e-11	***
LTR	ERV1	LTR29	112	0.109979673399648	94843	708	142.797	10.7143169445181	0.140221137700443	91225.308	4	0.008	**	0.1581921	0.1320754;0.1871934	0.003643	**
LTR	ERV1	LTR23	87	0.0854306391586555	94843	856	171.733	11.9386868307718	0.168635171892338	91225.308	1	0.002	**	0.1016355	0.08220834;0.12385321	7.052e-15	***
LTR	ERV1	MER61E	116	0.113907518878207	94843	318	61.475	7.14243581625971	0.0603660751986017	91225.308	1001	0.002	**	0.3647799	0.3117799;0.4203250	1.243e-12	***
LTR	ERV1	PABL_A	70	0.0687372958747803	94843	524	110.448	9.74732303282836	0.108455669353968	91225.308	1	0.002	**	0.1335878	0.1056395;0.1657446	6.314e-06	***
LTR	ERV1	MER65D	60	0.0589176821783831	94843	470	90.193	8.63610637575368	0.0885660418119151	91225.308	2	0.004	**	0.1276596	0.09884921;0.16125085	0.0002697	***
LTR	ERV1	MER57E1	90	0.0883765232675747	94843	501	103.132	9.06999673874478	0.101271639973683	91225.308	80	0.16	ns	0.1796407	0.1470011;0.2161139	0.1511	ns
LTR	ERV1	LTR8	717	0.704066302031678	94843	3403	711.868	24.7329394592372	0.699026876282687	91225.308	595	0.814	ns	0.2106964	0.1971011;0.2247906	0.8331	ns
LTR	ERV1	LTR8A	300	0.294588410891916	94843	1442	298.12	15.7713771223802	0.292742323516993	91225.308	572	0.86	ns	0.2080444	0.1873587;0.2299263	0.8965	ns
LTR	ERV1	MER57B2	185	0.181662853383348	94843	1104	225.774	14.0463598211147	0.221701346269038	91225.308	1	0.002	**	0.1675725	0.1459973;0.1909353	0.002195	**
LTR	ERV1	LTR39	167	0.163987548729833	94843	1272	253.198	14.6427185046085	0.248630654870037	91225.308	1	0.002	**	0.1312893	0.1132057;0.1510955	2.825e-10	***
LTR	ERV1	MER4E1	136	0.133546746271002	94843	1050	218.325	13.1501445353768	0.214386716026591	91225.308	1	0.002	**	0.1295238	0.1097983;0.1513515	5.034e-11	***
LTR	ERV1	LTR44	32	0.031422763828471	94843	218	43.828	6.04242723803331	0.0430374029085696	91225.308	25	0.05	*	0.146789	0.1026203;0.2008583	0.05142	ns
LTR	ERV1	LTR1B	93	0.0913224073764938	94843	321	69.723	7.50563825437954	0.0684652925753901	91225.308	1000	0.004	**	0.2897196	0.2406809;0.3426875	0.002264	**
LTR	ERV1	LTR46	47	0.0461521843730668	94843	255	52.357	6.44834336338659	0.0514125514302267	91225.308	234	0.468	ns	0.1843137	0.1386830;0.2374494	0.4388	ns
LTR	ERV1	LTR1B1	38	0.0373145320463093	94843	168	36.448	5.31634832940427	0.0357905280006285	91225.308	659	0.686	ns	0.2261905	0.1653125;0.2969875	0.7789	ns
LTR	ERV1	MER4D1	206	0.202284042145782	94843	1536	319.753	16.330544316638	0.313985093826409	91225.308	1	0.002	**	0.1341146	0.1174589;0.1521824	7.52e-14	***
LTR	ERV1	HERV1_LTRa	9	0.00883765232675746	94843	27	6.33867735470942	2.22223807913312	0.00622433629693473	91225.308	921	0.162	ns	0.3333333	0.1651882;0.5396073	0.2547	ns
LTR	ERV1	LTR38B	35	0.0343686479373901	94843	226	48.305	6.40976287081356	0.0474336439604466	91225.308	12	0.024	*	0.1548673	0.1103028;0.2087449	0.03445	*
LTR	ERV1	LTR28B	78	0.076592986831898	94843	261	57.079	7.17078651050073	0.0560493730176655	91225.308	1000	0.004	**	0.2988506	0.2439698;0.3583666	0.002643	**
LTR	ERV1	LTR1A2	209	0.205229926254701	94843	837	174.497	12.4529943414453	0.171349313118022	91225.308	998	0.008	**	0.2497013	0.2207046;0.2804723	0.004318	**
LTR	ERV1	MER51E	49	0.0481161071123462	94843	233	50.981	6.29398548244697	0.0500613725856025	91225.308	413	0.826	ns	0.2103004	0.1598184;0.2683140	0.8123	ns
LTR	ERV1	MER72	154	0.151222050924517	94843	774	163.324	11.1224427502565	0.160377858735037	91225.308	233	0.466	ns	0.1989664	0.1713858;0.2288618	0.4281	ns
LTR	ERV1	MER92B	126	0.123727132574605	94843	804	174.896	11.8119730234498	0.171741115704508	91225.308	1	0.002	**	0.1567164	0.1322617;0.1837181	1.828e-05	***
LTR	ERV1	LTR26C	56	0.0549898366998242	94843	312	67.01	7.68224686643933	0.0658012313795575	91225.308	99	0.198	ns	0.1794872	0.1385243;0.2266576	0.1474	ns
LTR	ERV1	MER65A	256	0.251382110627768	94843	1394	286.865	15.253046595039	0.281690348301698	91225.308	17	0.034	*	0.1836442	0.1636433;0.2049878	0.04323	*
LTR	ERV1	LTR10A	134	0.131582823531722	94843	311	64.699	7.53107669036216	0.0635319186543201	91225.308	1001	0.002	**	0.4308682	0.3751156;0.4879503	2.2e-16	***
LTR	ERV1	MER51C	38	0.0373145320463093	94843	180	39.694	5.72723014773854	0.038977974606479	91225.308	445	0.89	ns	0.2111111	0.1539369;0.2780534	0.8573	ns
LTR	ERV1	HERV-Fc1_LTR1	2	0.00196392273927944	94843	17	3.03676470588235	1.46666902134912	0.00298198562986179	91225.308	379	0.758	ns	0.1176471	0.01457932;0.36440916	0.7534	ns
LTR	ERV1	MER39	497	0.48803480071094	94843	3348	669.538	22.7334855965241	0.657460451505838	91225.308	1	0.002	**	0.1484468	0.1365651;0.1609461	1.295e-14	***
LTR	ERV1	LTR71B	48	0.0471341457427065	94843	233	46.322	6.32173079783382	0.045486414564451	91225.308	641	0.722	ns	0.2060086	0.1559752;0.2636881	0.8054	ns
LTR	ERV1	LTR19B	74	0.0726651413533392	94843	283	53.86	6.68693615306106	0.0528884393687952	91225.308	1000	0.004	**	0.2614841	0.2112565;0.3167830	0.003097	**
LTR	ERV1	MER34B	129	0.126673016683524	94843	667	138.561	10.904732559407	0.136061549338649	91225.308	204	0.408	ns	0.1934033	0.1640906;0.2254578	0.3903	ns
LTR	ERV1	MER67C	241	0.236652690083172	94843	1648	345.545	16.7011048108172	0.339311841472156	91225.308	1	0.002	**	0.1462379	0.1295165;0.1642297	5.57e-11	***
LTR	ERV1	LTR51	80	0.0785569095711775	94843	414	86.53	9.01611836603704	0.0849691173149248	91225.308	258	0.516	ns	0.1932367	0.1563046;0.2346197	0.4683	ns
LTR	ERV1	LTR48B	178	0.17478912379587	94843	1013	208.727	12.8890107299823	0.204961850800789	91225.308	9	0.018	*	0.1757157	0.1527552;0.2005777	0.01604	*
LTR	ERV1	MER41C	131	0.128636939422803	94843	837	169.543	11.9879882742211	0.166484676492827	91225.308	1	0.002	**	0.1565114	0.1325431;0.1829263	0.000781	***
LTR	ERV1	LTR27E	106	0.10408790518181	94843	222	48.943	6.1830397848454	0.0480601353142767	91225.308	1001	0.002	**	0.4774775	0.4102104;0.5453540	2.2e-16	***
LTR	ERV1	LTR1	68	0.0667733731355008	94843	244	48.68	6.63080444347197	0.0478018794740615	91225.308	1000	0.004	**	0.2786885	0.2233818;0.3394611	0.002933	**
LTR	ERV1	LTR31	59	0.0579357208087434	94843	241	51.665	6.53478985725467	0.050733034162436	91225.308	882	0.24	ns	0.2448133	0.1918957;0.3041250	0.2715	ns
LTR	ERV1	MER87	36	0.0353506093070299	94843	165	34.687	5.32215711496347	0.0340612940286929	91225.308	643	0.718	ns	0.2181818	0.1577350;0.2890344	0.775	ns
LTR	ERV1	LTR4	21	0.0206211887624341	94843	102	18.73	4.04344524501685	0.0183921364533519	91225.308	757	0.49	ns	0.2058824	0.1321941;0.2973300	0.5246	ns
LTR	ERV1	MER34C_	107	0.10506986655145	94843	651	133.594	10.3621686214102	0.131184147215649	91225.308	6	0.012	*	0.1643625	0.1367002;0.1951075	0.01002	*
LTR	ERV1	MER61A	239	0.234688767343893	94843	811	161.343	11.4557664774377	0.158432593261781	91225.308	1001	0.002	**	0.2946979	0.2634984;0.3273979	7.871e-11	***
LTR	ERV1	LTR12_	152	0.149258128185237	94843	545	113.851	9.49763149443081	0.111797283894852	91225.308	1001	0.002	**	0.2788991	0.241617;0.318598	0.0001141	***
LTR	ERV1	LTR10C	137	0.134528707640641	94843	519	113.142	9.614586640947	0.111101073283777	91225.308	993	0.018	*	0.2639692	0.2265203;0.3041304	0.01245	*
LTR	ERV1	MER66B	317	0.311281754175791	94843	1430	298.992	15.2810813572681	0.293598593831319	91225.308	890	0.224	ns	0.2216783	0.2003891;0.2441171	0.2418	ns
LTR	ERV1	LTR70	40	0.0392784547855887	94843	151	38.596	5.51100309881561	0.0378997810226146	91225.308	651	0.702	ns	0.2649007	0.1964782;0.3427895	0.78	ns
LTR	ERV1	MER83B	23	0.0225851115017135	94843	147	31.569	4.97050751382039	0.0309995384781563	91225.308	47	0.094	ns	0.1564626	0.1018443;0.2254641	0.08816	ns
LTR	ERV1	HERV1_LTRd	2	0.00196392273927944	94843	16	2.95483193277311	1.42497542661832	0.00290153081176106	91225.308	398	0.796	ns	0.125	0.0155136;0.3834762	0.7519	ns
LTR	ERV1	LTR61	32	0.031422763828471	94843	184	31.578	5.25866613977057	0.031008376130483	91225.308	569	0.866	ns	0.173913	0.1221020;0.2365501	0.9221	ns
LTR	ERV1	MER90	120	0.117835364356766	94843	701	144.613	10.6771359564367	0.142004379547709	91225.308	14	0.028	*	0.171184	0.1440186;0.2011496	0.02209	*
LTR	ERV1	MER57F	75	0.0736471027229789	94843	413	83.656	8.07346547926259	0.0821469603385803	91225.308	155	0.31	ns	0.1815981	0.1456025;0.2222290	0.3271	ns
LTR	ERV1	MER72B	37	0.0363325706766696	94843	188	37.792	5.33058637967261	0.0371102840814242	91225.308	502	1	ns	0.1968085	0.1425190;0.2609192	1	ns
LTR	ERV1	LTR12E	29	0.0284768797195518	94843	112	24.235	4.54339272101999	0.0237978337932186	91225.308	883	0.238	ns	0.2589286	0.1807653;0.3502553	0.301	ns
LTR	ERV1	MER50	453	0.444828500446792	94843	2531	522.238	19.9786010646517	0.512817541757907	91225.308	1	0.002	**	0.1789806	0.1642269;0.1944810	0.0005826	***
LTR	ERV1	LTR56	130	0.127654978053163	94843	976	201.332	13.2146283490079	0.197700246472304	91225.308	1	0.002	**	0.1331967	0.112499;0.156135	4.151e-09	***
LTR	ERV1	MER61B	101	0.0991780983336115	94843	429	85.1	8.43677540172662	0.08356491255634	91225.308	972	0.06	ns	0.2354312	0.1960618;0.2784932	0.0603	ns
LTR	ERV1	LTR1D	81	0.0795388709408172	94843	296	64.481	7.28784959722356	0.0633178510757387	91225.308	988	0.028	*	0.2736486	0.2236630;0.3282297	0.024	*
LTR	ERV1	MER57C2	85	0.0834667164193761	94843	454	91.21	8.60499540650348	0.0895646965248387	91225.308	266	0.532	ns	0.1872247	0.1523773;0.2262062	0.5193	ns
LTR	ERV1	LTR26E	18	0.0176753046535149	94843	118	24.238	4.6332302794943	0.0238007796773275	91225.308	100	0.2	ns	0.1525424	0.09298423;0.23032809	0.172	ns
LTR	ERV1	MER4A	141	0.1384565531192	94843	834	174.815	12.0574523493629	0.171661576833567	91225.308	3	0.006	**	0.1690647	0.1442331;0.1962601	0.003782	**
LTR	ERV1	MER52D	187	0.183626776122627	94843	657	137.332	11.3439173331112	0.134854718815362	91225.308	1001	0.002	**	0.2846271	0.2503952;0.3208071	4.775e-06	***
LTR	ERV1	HERV-Fc1_LTR2	2	0.00196392273927944	94843	3	1.28171641791045	0.537319099565599	0.00125859600922106	91225.308	516	0.972	ns	0.6666667	0.09429932;0.99159624	0.5795	ns
LTR	ERV1	LTR10D	38	0.0373145320463093	94843	181	37.868	5.46666813154598	0.0371849131455169	91225.308	575	0.854	ns	0.2099448	0.1530594;0.2765836	1	ns
LTR	ERV1	LTR35B	36	0.0353506093070299	94843	206	43.184	6.00168011178237	0.0424050197865216	91225.308	123	0.246	ns	0.1747573	0.1255011;0.2336350	0.2318	ns
LTR	ERV1	MER65C	96	0.094268291485413	94843	680	143.056	10.9560439438193	0.14047546569518	91225.308	1	0.002	**	0.1411765	0.1158729;0.1696398	4.674e-06	***
LTR	ERV1	LTR7B	124	0.121763209835325	94843	845	173.663	12.1758647611856	0.170530357335742	91225.308	1	0.002	**	0.1467456	0.1235605;0.1724248	1.347e-05	***
LTR	ERV1	LTR1F	36	0.0353506093070299	94843	132	28.891	4.81750218757888	0.0283698459302611	91225.308	939	0.126	ns	0.2727273	0.1988870;0.3570557	0.1405	ns
LTR	ERV1	MER52A	579	0.568555633021397	94843	1420	315.52	16.5953308193903	0.309828451348724	91225.308	1001	0.002	**	0.4077465	0.3820482;0.4338273	2.2e-16	***
LTR	ERV1	LTR27B	56	0.0549898366998242	94843	150	31.183	4.99985094872932	0.0306205013894753	91225.308	1001	0.002	**	0.3733333	0.2958124;0.4559644	4.084e-06	***
LTR	ERV1	MER4D	191	0.187554621601186	94843	1315	275.556	14.7217388101268	0.270585347172442	91225.308	1	0.002	**	0.1452471	0.1266321;0.1654630	2.749e-09	***
LTR	ERV1	MER4D0	74	0.0726651413533392	94843	444	92.112	8.41428881464479	0.0904504256802537	91225.308	18	0.036	*	0.1666667	0.1331943;0.2046537	0.03498	*
LTR	ERV1	MER101	75	0.0736471027229789	94843	364	76.499	7.83258248270316	0.0751190628160688	91225.308	442	0.884	ns	0.206044	0.1656579;0.2512863	0.8977	ns
LTR	ERV1	LTR1F1	62	0.0608816049176625	94843	221	46.097	6.1525152941252	0.0452654732562821	91225.308	995	0.014	*	0.280543	0.2223571;0.3447220	0.01021	*
LTR	ERV1	LTR10G	51	0.0500800298516256	94843	116	23.549	4.35965659262352	0.0231242082936457	91225.308	1001	0.002	**	0.4396552	0.3476339;0.5348327	9.041e-09	***
LTR	ERV1	MER61D	95	0.0932863301157733	94843	267	56.259	6.79441558068707	0.0552441646945609	91225.308	1001	0.002	**	0.3558052	0.2983945;0.4164571	4.644e-08	***
LTR	ERV1	MER51D	26	0.0255309956106327	94843	151	30.394	5.20594524230382	0.0298457338688296	91225.308	234	0.468	ns	0.1721854	0.1156681;0.2420234	0.4175	ns
LTR	ERV1	MER57C1	23	0.0225851115017135	94843	187	38.192	5.43052728808417	0.0375030686292801	91225.308	4	0.008	**	0.1229947	0.07958981;0.17881825	0.004769	**
LTR	ERV1	MER67D	179	0.17577108516551	94843	1042	217.948	13.086961624631	0.214016516590237	91225.308	1	0.002	**	0.171785	0.1493555;0.1960854	0.002613	**
LTR	ERV1	MER41A	449	0.440900654968234	94843	2558	535.776	20.7976047746937	0.52611133478009	91225.308	1	0.002	**	0.1755278	0.1609680;0.1908342	1.876e-05	***
LTR	ERV1	LTR9	193	0.189518544340466	94843	810	167.303	11.6134432044534	0.164285083024834	91225.308	984	0.036	*	0.2382716	0.2093120;0.2691498	0.0269	*
LTR	ERV1	MER4A1_	77	0.0756110254622583	94843	400	86.6	8.83085409142197	0.0850378546107996	91225.308	148	0.296	ns	0.1925	0.1550109;0.2346095	0.2743	ns
LTR	ERV1	MER66C	112	0.109979673399648	94843	589	119.559	9.87664249970946	0.117402319392755	91225.308	260	0.52	ns	0.1901528	0.1592319;0.2242177	0.4733	ns
LTR	ERV1	MER57B1	165	0.162023625990554	94843	1010	207.477	13.8228992452215	0.20373439908874	91225.308	1	0.002	**	0.1633663	0.1410785;0.1876356	0.0007992	***
LTR	ERV1	LTR37A	339	0.332884904307865	94843	1963	404.684	17.8711925601937	0.39738405491128	91225.308	1	0.002	**	0.1726949	0.1562177;0.1901559	0.0002049	***
LTR	ERV1	MER66D	45	0.0441882616337873	94843	246	51.724	6.74680245326209	0.0507909698832448	91225.308	181	0.362	ns	0.1829268	0.1366688;0.2370049	0.31	ns
LTR	ERV1	PRIMA4_LTR	52	0.0510619912212654	94843	334	66.481	7.57925353079602	0.0652817738150181	91225.308	32	0.064	ns	0.1556886	0.1185138;0.1991011	0.04691	*
LTR	ERV1	PrimLTR79	22	0.0216031501320738	94843	141	27.92	4.8169287728596	0.0274163614403409	91225.308	127	0.254	ns	0.1560284	0.1004405;0.2266458	0.2449	ns
LTR	ERV1	MER83C	32	0.031422763828471	94843	151	31.798	5.23341041621853	0.0312244076318038	91225.308	557	0.89	ns	0.2119205	0.1496976;0.2857937	1	ns
LTR	ERV1	MER110A	112	0.109979673399648	94843	635	131.73	10.518923316944	0.12935377122264	91225.308	33	0.066	ns	0.176378	0.1475069;0.2082946	0.05619	ns
LTR	ERV1	LTR9D	157	0.154167935033436	94843	724	153.876	11.4515397113996	0.151100287714681	91225.308	624	0.756	ns	0.2168508	0.1873462;0.2486829	0.7852	ns
LTR	ERV1	LTR06	19	0.0186572660231547	94843	98	20.517	4.07361084362576	0.0201469014208981	91225.308	401	0.802	ns	0.1938776	0.1209518;0.2860883	0.8042	ns
LTR	ERV1	LTR19C	28	0.0274949183499121	94843	129	27.19	4.78610559921183	0.0266995296405039	91225.308	617	0.77	ns	0.2170543	0.1493383;0.2981987	0.8296	ns
LTR	ERV1	LTR59	25	0.024549034240993	94843	114	24.324	4.39321343942271	0.0238852283551165	91225.308	619	0.766	ns	0.2192982	0.1472276;0.3064771	0.9089	ns
LTR	ERV1	MER34A	239	0.234688767343893	94843	1464	301.362	15.430718164203	0.295925842277365	91225.308	1	0.002	**	0.1632514	0.1446677;0.1831967	3.963e-05	***
LTR	ERV1	LTR78	814	0.799316554886731	94843	4812	966.402	27.5197334967425	0.948969431542563	91225.308	1	0.002	**	0.1691604	0.1586673;0.1800566	2.386e-08	***
LTR	ERV1	MER31A	234	0.229778960495694	94843	1349	280.454	15.1134476642591	0.275394993960938	91225.308	1	0.002	**	0.1734618	0.1536138;0.1947432	0.001604	**
LTR	ERV1	LTR10B1	87	0.0854306391586555	94843	171	34.706	5.21792974184118	0.0340799512947161	91225.308	1001	0.002	**	0.5087719	0.4313406;0.5858939	2.2e-16	***
LTR	ERV1	HERV-Fc2_LTR	1	0.000981961369639719	94843	4	1.34633385335413	0.568872081067252	0.00132204783463195	91225.308	450	0.9	ns	0.25	0.006309463;0.805879550	1	ns
LTR	ERV1	MER41G	25	0.024549034240993	94843	114	23.501	4.35855434702792	0.023077074147903	91225.308	690	0.624	ns	0.2192982	0.1472276;0.3064771	0.7285	ns
LTR	ERV1	MER41E	73	0.0716831799836994	94843	360	73.964	7.84552460044942	0.0726297907440321	91225.308	484	0.968	ns	0.2027778	0.1624488;0.2480736	0.948	ns
LTR	ERV1	MER87B	42	0.0412423775248682	94843	202	42.063	5.88112392477991	0.0413042410911555	91225.308	544	0.916	ns	0.2079208	0.1541511;0.2704743	1	ns
LTR	ERV1	LTR1C1	18	0.0176753046535149	94843	70	15.074	3.48089652828702	0.0148020856859491	91225.308	840	0.324	ns	0.2571429	0.1600699;0.3756144	0.3845	ns
LTR	ERV1	MER4CL34	136	0.133546746271002	94843	896	179.505	12.1811475385267	0.176266975657178	91225.308	1	0.002	**	0.1517857	0.1289088;0.1769784	0.0001999	***
LTR	ERV1	LTR19A	102	0.100160059703251	94843	447	87.857	8.49557094760125	0.0862721800524367	91225.308	960	0.084	ns	0.2281879	0.1900740;0.2699419	0.09559	ns
LTR	ERV1	HERV1_LTRc	10	0.00981961369639718	94843	34	6.693	2.38294553639596	0.00657226744699863	91225.308	945	0.114	ns	0.2941176	0.1509837;0.4747811	0.1917	ns
LTR	ERV1	LTR7Y	25	0.024549034240993	94843	257	54.682	6.50608985529751	0.0536956116146391	91225.308	1	0.002	**	0.09727626	0.0639458;0.1402459	1.253e-06	***
LTR	ERV1	LOR1a	282	0.276913106238401	94843	808	170.432	11.451572578232	0.167357640150436	91225.308	1001	0.002	**	0.3490099	0.3161270;0.3829993	2.2e-16	***
LTR	ERV1	LTR12B	37	0.0363325706766696	94843	171	33.377	5.40426471197304	0.0327749246344649	91225.308	803	0.398	ns	0.2163743	0.1571573;0.2856911	0.4992	ns
LTR	ERV1	LTR54	126	0.123727132574605	94843	1113	232.536	13.901797148713	0.228341369050542	91225.308	1	0.002	**	0.1132075	0.09518541;0.13330217	2.2e-16	***
LTR	ERV1	MER51A	217	0.213085617211819	94843	941	200.792	12.9645213878035	0.197169987332698	91225.308	903	0.198	ns	0.2306057	0.2040388;0.2588702	0.2029	ns
LTR	ERV1	LTR12D	158	0.155149896403075	94843	490	101.424	9.47607619323631	0.0995944499543388	91225.308	1001	0.002	**	0.322449	0.2812223;0.3658344	2.525e-09	***
LTR	ERV1	LTR48	139	0.136492630379921	94843	975	200.163	12.7140897857094	0.196552333631195	91225.308	1	0.002	**	0.1425641	0.1212109;0.1661011	5.446e-07	***
LTR	ERV1	LTR43	100	0.0981961369639718	94843	424	79.887	8.04468445297566	0.0784459479364082	91225.308	992	0.02	*	0.2358491	0.1962261;0.2792027	0.01527	*
LTR	ERV1	MER92A	34	0.0333866865677504	94843	151	32.413	5.08175710313424	0.0318283138741322	91225.308	654	0.696	ns	0.2251656	0.1612551;0.3001765	0.7662	ns
LTR	ERV1	LTR17	170	0.166933432838752	94843	843	179.386	12.1172534772461	0.176150122254191	91225.308	240	0.48	ns	0.2016607	0.1750633;0.2303620	0.4489	ns
LTR	ERV1	LTR2C	33	0.0324047251981107	94843	291	57.155	6.83664498966523	0.0561240020817581	91225.308	1	0.002	**	0.1134021	0.07935911;0.15556105	0.0002085	***
LTR	ERV1	MER50C	12	0.0117835364356766	94843	85	16.975	3.74919077021047	0.0166687942496342	91225.308	115	0.23	ns	0.1411765	0.07513135;0.23362462	0.2212	ns
LTR	ERV1	MER57D	73	0.0716831799836994	94843	452	93.409	8.73601951903938	0.0917240295766765	91225.308	15	0.03	*	0.1615044	0.1287821;0.1987311	0.01715	*
LTR	ERV1	LTR73	39	0.038296493415949	94843	217	43.915	6.10631329543957	0.0431228335477282	91225.308	224	0.448	ns	0.1797235	0.1310327;0.2373939	0.4474	ns
LTR	ERV1	LTR45	38	0.0373145320463093	94843	174	35.94	5.54735731435908	0.0352916916248515	91225.308	677	0.65	ns	0.2183908	0.1594217;0.2872100	0.708	ns
LTR	ERV1	MER92C	23	0.0225851115017135	94843	128	26.712	4.75559372441252	0.0262301521058162	91225.308	255	0.51	ns	0.1796875	0.1174494;0.2573185	0.5136	ns
LTR	ERV1	LTR24	61	0.0598996435480228	94843	308	68.764	7.36835100932337	0.0675235916219056	91225.308	155	0.31	ns	0.1980519	0.1550148;0.2470045	0.3053	ns
LTR	ERV1	LTR24C	57	0.0559717980694639	94843	382	79.884	7.80008880624991	0.0784430020522993	91225.308	3	0.006	**	0.1492147	0.1150138;0.1889625	0.003716	**
LTR	ERV1	MER84	38	0.0373145320463093	94843	358	71.964	7.78828359533486	0.0706658680047527	91225.308	1	0.002	**	0.1061453	0.0762167;0.1427744	2.395e-06	***
LTR	ERV1	LTR15	35	0.0343686479373901	94843	264	51.741	6.50401577652003	0.0508076632265287	91225.308	12	0.024	*	0.1325758	0.09411079;0.17953022	0.008266	**
LTR	ERV1	MER4C	99	0.0972141755943321	94843	668	135.735	10.3860794164904	0.133286526508047	91225.308	1	0.002	**	0.1482036	0.1221139;0.1774454	0.0003023	***
LTR	ERV1	LTR1B0	29	0.0284768797195518	94843	92	20.263	3.98694453519569	0.0198974832330096	91225.308	988	0.028	*	0.3152174	0.2222886;0.4204256	0.03234	*
LTR	ERV1	LTR27	111	0.108997712030009	94843	315	67.718	7.93797754390169	0.0664964600292624	91225.308	1001	0.002	**	0.352381	0.2996487;0.4079193	2.05e-08	***
LTR	ERV1	LTR28	54	0.0530259139605448	94843	139	31.89	5.08091681842123	0.0313147480778106	91225.308	1001	0.002	**	0.3884892	0.3070501;0.4747869	2.778e-05	***
LTR	ERV1	LTR9A1	119	0.116853402987126	94843	479	100.98	9.24689705280129	0.0991584591062188	91225.308	976	0.052	ns	0.2484342	0.2103492;0.2896570	0.04972	*
LTR	ERV1	LTR72B	38	0.0373145320463093	94843	163	35.282	5.44776597828451	0.0346455610436285	91225.308	734	0.536	ns	0.2331288	0.1705654;0.3056564	0.6342	ns
LTR	ERV1	LTR21A	16	0.0157113819142355	94843	94	19.735	4.16029843678108	0.0193790076298398	91225.308	241	0.482	ns	0.1702128	0.1005383;0.2616473	0.3781	ns
LTR	ERV1	LTR37B	264	0.259237801584886	94843	2032	414.418	18.7058061356142	0.406942466883353	91225.308	1	0.002	**	0.1299213	0.1155984;0.1453209	2.2e-16	***
LTR	ERV1	MER39B	171	0.167915394208392	94843	1186	244.556	14.002390186355	0.240144544713611	91225.308	1	0.002	**	0.1441821	0.1246702;0.1654766	4.513e-08	***
LTR	ERV1	EUTREP7	42	0.0412423775248682	94843	275	57.019	6.62302827289024	0.0559904553354871	91225.308	18	0.036	*	0.1527273	0.1123426;0.2007847	0.02545	*
LTR	ERV1	MER34	215	0.211121694472539	94843	1330	274.416	14.8633058860356	0.269465911211053	91225.308	1	0.002	**	0.1616541	0.1422581;0.1825578	4.04e-05	***
LTR	ERV1	LTR45B	82	0.0805208323104569	94843	444	93.362	8.93906386949232	0.0916778773923034	91225.308	107	0.214	ns	0.1846847	0.1496675;0.2239658	0.2001	ns
LTR	ERV1	MER41D	103	0.101142021072891	94843	472	100.431	8.98565417657396	0.0986193623142865	91225.308	646	0.712	ns	0.2182203	0.1817636;0.2582500	0.7786	ns
LTR	ERV1	LTR1F2	41	0.0402604161552285	94843	135	28.59	4.85422120050821	0.0280742755579995	91225.308	994	0.016	*	0.3037037	0.2275505;0.3886948	0.01131	*
LTR	ERV1	LTR1E	98	0.0962322142246924	94843	296	63.381	7.39652266592537	0.062237693569135	91225.308	1001	0.002	**	0.3310811	0.2777117;0.3878725	3.433e-06	***
LTR	ERV1	LTR26B	32	0.031422763828471	94843	138	28.554	4.6717137015135	0.0280389249486925	91225.308	801	0.402	ns	0.2318841	0.1643364;0.3112942	0.4625	ns
LTR	ERV1	LTR71A	29	0.0284768797195518	94843	166	34.505	5.2323371787713	0.0338825770594185	91225.308	166	0.332	ns	0.1746988	0.1202303;0.2411629	0.3387	ns
LTR	ERV1	LTR38C	27	0.0265129569802724	94843	127	27.608	4.60342562962926	0.0271099894930133	91225.308	518	0.968	ns	0.2125984	0.1450229;0.2940396	1	ns
LTR	ERV1	LTR2B	53	0.0520439525909051	94843	326	68.121	7.50364335930644	0.0668921904612273	91225.308	28	0.056	ns	0.1625767	0.1242155;0.2071985	0.0408	*
LTR	ERV1	MER66A	97	0.0952502528550527	94843	331	69.261	7.16897993254782	0.0680116264226165	91225.308	1001	0.002	**	0.2930514	0.2445528;0.3452979	0.0003232	***
LTR	ERV1	MER48	38	0.0373145320463093	94843	193	41.826	5.8762449110171	0.0410715162465509	91225.308	296	0.592	ns	0.1968912	0.1432600;0.2600815	0.5417	ns
LTR	ERV1	LTR21B	7	0.00687372958747803	94843	36	6.55855855855856	2.40622196245266	0.00644025114502446	91225.308	666	0.672	ns	0.1944444	0.08194364;0.36024802	0.8293	ns
LTR	ERV1	LTR36	90	0.0883765232675747	94843	484	100.731	9.06525332342223	0.0989139507251785	91225.308	132	0.264	ns	0.1859504	0.1522634;0.2235277	0.24	ns
LTR	ERV1	LTR1D1	83	0.0815027936800966	94843	311	67.469	7.5571257200836	0.0662519516482222	91225.308	976	0.052	ns	0.266881	0.2185418;0.3197228	0.03872	*
LTR	ERV1	MER110	129	0.126673016683524	94843	784	161.529	11.4852544625737	0.158615238076534	91225.308	1	0.002	**	0.1645408	0.1392507;0.1923827	0.003548	**
LTR	ERV1	LTR26D	35	0.0343686479373901	94843	196	41.327	5.7920306127142	0.0405815175231006	91225.308	161	0.322	ns	0.1785714	0.1276458;0.2394963	0.2939	ns
LTR	ERV1	PABL_B	52	0.0510619912212654	94843	377	75.479	7.76246190424242	0.0741174622190363	91225.308	2	0.004	**	0.137931	0.1047585;0.1769149	0.001964	**
LTR	ERV1	MER67B	68	0.0667733731355008	94843	482	101.332	9.44081060634653	0.0995041095083319	91225.308	1	0.002	**	0.1410788	0.1112469;0.1753948	0.0001366	***
LTR	ERV1	LOR1b	256	0.251382110627768	94843	1101	225.289	13.5142189235306	0.221225095004763	91225.308	990	0.024	*	0.2325159	0.2078509;0.2586189	0.02493	*
LTR	ERV1	LTR34	49	0.0481161071123462	94843	264	58.97	6.99328292048919	0.0579062619676542	91225.308	87	0.174	ns	0.1856061	0.1405808;0.2378450	0.16	ns
LTR	ERV1	MER83	88	0.0864126005282952	94843	466	94.307	8.67479123685423	0.0926058308866129	91225.308	256	0.512	ns	0.1888412	0.1543033;0.2273839	0.4895	ns
LTR	ERV1	LTR27D	104	0.102123982442531	94843	273	56.931	6.88851875882549	0.0559040427349588	91225.308	1001	0.002	**	0.3809524	0.3230886;0.4414310	7.177e-11	***
LTR	ERV1	MER34C2	92	0.0903404460068541	94843	590	123.091	10.0405942320429	0.120870606950323	91225.308	2	0.004	**	0.1559322	0.1275935;0.1877654	0.001386	**
LTR	ERV1	MER57E2	16	0.0157113819142355	94843	76	16.323	3.55602535372237	0.0160285554366291	91225.308	529	0.946	ns	0.2105263	0.1253901;0.3192445	1	ns
LTR	ERV1	LTR65	70	0.0687372958747803	94843	462	96.481	8.75753009320169	0.0947406149042097	91225.308	3	0.006	**	0.1515152	0.1200573;0.1875129	0.001966	**
LTR	ERV1	LTR10E	97	0.0952502528550527	94843	288	58.221	6.90172390006968	0.057170772901794	91225.308	1001	0.002	**	0.3368056	0.2824168;0.3945930	9.246e-08	***
LTR	ERV1	LTR75_1	22	0.0216031501320738	94843	129	28.545	4.97682064612978	0.0280300872963658	91225.308	117	0.234	ns	0.1705426	0.1100734;0.2467403	0.2024	ns
LTR	ERV1	LTR2	146	0.143366359967399	94843	854	177.208	11.9457706924852	0.174011410391115	91225.308	2	0.004	**	0.1709602	0.1462953;0.1979192	0.007828	**
LTR	ERV1	tot	17436	17.1214784410381	94843	134544	19298.844	100.957198950942	18.9507192867033	91225.308	1	0.002	**	0.1295933	0.1278030;0.1313996	2.2e-16	***
LTR	ERV1	MER61C	86	0.0844486777890158	94843	312	62.443	7.08385007830713	0.0613166138044129	91225.308	1000	0.004	**	0.275641	0.2267966;0.3288030	0.001393	**
LTR	ERV1	LTR38	43	0.0422243388945079	94843	237	50.102	6.59644670327208	0.0491982285416892	91225.308	163	0.326	ns	0.1814346	0.1345269;0.2365046	0.3007	ns
LTR	ERV1	LTR1C	15	0.0147294205445958	94843	65	14.555	3.5709559961902	0.0142924477351061	91225.308	626	0.752	ns	0.2307692	0.1352937;0.3518967	0.882	ns
LTR	ERV1	LTR60	11	0.0108015750660369	94843	42	9.421	2.68942224129867	0.00925105806337579	91225.308	788	0.428	ns	0.2619048	0.1386101;0.4203967	0.5789	ns
LTR	ERV1	HERV1_LTRe	7	0.00687372958747803	94843	31	5.71371371371371	2.14039358331713	0.00561064614404756	91225.308	807	0.39	ns	0.2258065	0.09594217;0.41096387	0.4935	ns
LTR	ERV1	LTR7	308	0.302444101849033	94843	2350	480.549	19.7081711736785	0.471880554218997	91225.308	1	0.002	**	0.1310638	0.1176730;0.1453815	2.2e-16	***
LTR	ERV1	MER67A	71	0.06971925724442	94843	476	96.236	8.78529939646257	0.0945000343686479	91225.308	3	0.006	**	0.1491597	0.1183691;0.1843854	0.003547	**
LTR	ERV1	MER34C	22	0.0216031501320738	94843	198	39.129	5.73212144116087	0.0384231664326325	91225.308	3	0.006	**	0.1111111	0.07095641;0.16338168	0.001679	**
LTR	ERV1	LTR28C	104	0.102123982442531	94843	227	50.259	6.45225158766695	0.0493523964767226	91225.308	1001	0.002	**	0.4581498	0.3920563;0.5253505	4.223e-15	***
LTR	ERV1	MER57A1	227	0.222905230908216	94843	1058	216.922	13.0699939074485	0.213009024224987	91225.308	799	0.406	ns	0.2145558	0.1901686;0.2405417	0.4463	ns
LTR	ERV1	LTR7C	81	0.0795388709408172	94843	320	67.103	7.648194942984	0.065892553786934	91225.308	972	0.06	ns	0.253125	0.2064038;0.3044814	0.06343	ns
LTR	ERV1	MER65B	31	0.0304408024588313	94843	198	41.417	5.70259858578794	0.0406698940463682	91225.308	37	0.074	ns	0.1565657	0.1089254;0.2148109	0.07995	ns
LTR	ERV1	LTR38A1	33	0.0324047251981107	94843	167	33.272	5.33126987109436	0.0326718186906527	91225.308	523	0.958	ns	0.1976048	0.1400982;0.2661635	1	ns
LTR	ERV1	LTR30	30	0.0294588410891916	94843	145	28.022	4.96388518764849	0.0275165215000442	91225.308	702	0.6	ns	0.2068966	0.1441587;0.2819946	0.6741	ns
LTR	ERV1	LTR35A	18	0.0176753046535149	94843	93	19.749	4.06799060317838	0.0193927550890148	91225.308	382	0.764	ns	0.1935484	0.1189329;0.2885308	0.7997	ns
LTR	ERV1	LTR1C3	14	0.0137474591749561	94843	66	13.841	3.41956319029382	0.0135913273171833	91225.308	592	0.82	ns	0.2121212	0.1211019;0.3302115	1	ns
LTR	ERV1	LTR76	53	0.0520439525909051	94843	188	38.642	5.73242502756876	0.037944951245618	91225.308	992	0.02	*	0.2819149	0.2188509;0.3519982	0.01146	*
LTR	ERV1	MER52C	126	0.123727132574605	94843	381	82.608	8.65767239454641	0.0811178648231979	91225.308	1001	0.002	**	0.3307087	0.2836326;0.3804399	2.845e-07	***
LTR	ERV1	LTR8B	486	0.477233225644903	94843	1611	342.714	16.7809953758949	0.336531908834706	91225.308	1001	0.002	**	0.301676	0.2793308;0.3247461	2.2e-16	***
LTR	ERV1	LTR10B	41	0.0402604161552285	94843	79	15.827	3.55072931644735	0.0155415025972878	91225.308	1001	0.002	**	0.5189873	0.4036456;0.6328632	3.174e-10	***
LTR	ERV1	LTR54B	142	0.13943851448884	94843	861	179.838	12.313463256833	0.176593968793268	91225.308	1	0.002	**	0.1649245	0.1407357;0.1914312	0.001237	**
LTR	ERV1	MER4A1	379	0.372163359093453	94843	2254	454.912	18.6881112341911	0.446706010585544	91225.308	1	0.002	**	0.1681455	0.1529230;0.1842358	5.253e-05	***
LTR	Gypsy	MamGypsy2-I	281	0.275931144868761	94843	2287	465.898	19.4533809408552	0.457493838192406	91225.308	1	0.002	**	0.1228684	0.1096848;0.1370263	2.2e-16	***
LTR	Gypsy	MamGypLTR3a	252	0.247454265149209	94843	1326	271.501	15.0170406708682	0.266603493818553	91225.308	102	0.204	ns	0.1900452	0.1692563;0.2122175	0.1959	ns
LTR	Gypsy	X1_LR	3	0.00294588410891916	94843	15	3.20721649484536	1.52561530145212	0.00314936270200945	91225.308	576	0.852	ns	0.2	0.04331201;0.48089113	1	ns
LTR	Gypsy	MamGypLTR1d	169	0.165951471469112	94843	751	154.672	11.2153555538913	0.151881928964915	91225.308	903	0.198	ns	0.2250333	0.1956285;0.2566152	0.2063	ns
LTR	Gypsy	tot	2998	2.94392018617988	94843	18029	3433.946	48.2888485770463	3.37200231742883	91225.308	1	0.002	**	0.1662876	0.1608790;0.1718041	2.2e-16	***
LTR	Gypsy	MamGypLTR2b	234	0.229778960495694	94843	890	178.876	11.6426016926705	0.175649321955674	91225.308	1001	0.002	**	0.2629213	0.2342623;0.2931591	8.786e-06	***
LTR	Gypsy	LTR81AB	50	0.0490980684819859	94843	266	53.408	6.48070486409739	0.0524445928297181	91225.308	336	0.672	ns	0.1879699	0.1428525;0.2401903	0.6465	ns
LTR	Gypsy	LTR104_Mam	397	0.389838663746968	94843	1971	392.547	17.4780225503995	0.385465989767963	91225.308	619	0.766	ns	0.2014206	0.1839155;0.2198185	0.7997	ns
LTR	Gypsy	LTR81	69	0.0677553345051406	94843	325	64.828	7.1123133368125	0.0636585916710037	91225.308	750	0.504	ns	0.2123077	0.1691099;0.2608360	0.5786	ns
LTR	Gypsy	MamGypLTR3	126	0.123727132574605	94843	675	134.404	10.3785595579781	0.131979535925057	91225.308	232	0.464	ns	0.1866667	0.157954;0.218149	0.4408	ns
LTR	Gypsy	MamGypLTR1b	245	0.240580535561731	94843	1214	247.274	13.773984414346	0.242813515716292	91225.308	438	0.876	ns	0.2018122	0.1795673;0.2255112	0.9149	ns
LTR	Gypsy	MamGypsy2-LTR	216	0.212103655842179	94843	904	179.966	11.9226252559155	0.176719659848582	91225.308	1001	0.002	**	0.2389381	0.2114745;0.2681141	0.003514	**
LTR	Gypsy	LTR81C	141	0.1384565531192	94843	728	148.024	10.6737694069787	0.14535384977955	91225.308	278	0.556	ns	0.1936813	0.1655766;0.2242930	0.5495	ns
LTR	Gypsy	MamGypLTR4	148	0.145330282706678	94843	712	146.254	10.9447371494829	0.143615778155287	91225.308	577	0.85	ns	0.2078652	0.1786184;0.2395553	0.8529	ns
LTR	Gypsy	MamGyp-int	114	0.111943596138928	94843	684	142.183	10.1627157685233	0.139618213419484	91225.308	5	0.01	**	0.1666667	0.1394937;0.1967508	0.007208	**
LTR	Gypsy	LTR81B	221	0.217013462690378	94843	1157	235.54	14.4301291965328	0.231291181004939	91225.308	171	0.342	ns	0.1910112	0.1687366;0.2148685	0.3066	ns
LTR	Gypsy	MamGypLTR1c	226	0.221923269538576	94843	1139	232.433	13.4441160086953	0.228240227029469	91225.308	329	0.658	ns	0.1984197	0.1756226;0.2227856	0.6592	ns
LTR	Gypsy	LTR81A	176	0.17282520105659	94843	854	170.672	11.9935925502854	0.16759331087915	91225.308	686	0.632	ns	0.206089	0.1794267;0.2347964	0.638	ns
LTR	Gypsy	MamGypLTR2c	218	0.214067578581459	94843	1037	213.9	13.2862532161827	0.210041536965936	91225.308	630	0.744	ns	0.2102218	0.1857904;0.2363097	0.7588	ns
LTR	Gypsy	MamGypLTR1a	192	0.188536582970826	94843	1094	221.32	13.6065696903642	0.217327690328662	91225.308	18	0.036	*	0.1755027	0.1534011;0.1993647	0.02642	*
Satellite	tot	tot	1330	1.30600862162083	94843	6330	1296.976	38.0874530269232	1.27358032934984	91225.308	808	0.388	ns	0.2101106	0.2001311;0.2203579	0.3041	ns
Satellite	telo	tot	56	0.0549898366998242	94843	367	75.662	8.16862794369303	0.0742971611496804	91225.308	10	0.02	*	0.1525886	0.1173682;0.1935289	0.009832	**
Satellite	telo	REP522	34	0.0333866865677504	94843	243	52.784	6.77179453329774	0.0518318489350629	91225.308	6	0.012	*	0.1399177	0.09888231;0.18999689	0.003001	**
Satellite	telo	TAR1	24	0.0235670728713532	94843	124	22.969	4.36911067931772	0.0225546706992547	91225.308	644	0.716	ns	0.1935484	0.1281231;0.2741573	0.8171	ns
Satellite	acro	tot	22	0.0216031501320738	94843	61	10.932	2.99839396450272	0.0107348016929014	91225.308	1001	0.002	**	0.3606557	0.2416017;0.4937297	0.0006681	***
Satellite	acro	ACRO1	22	0.0216031501320738	94843	61	10.932	2.99839396450272	0.0107348016929014	91225.308	1001	0.002	**	0.3606557	0.2416017;0.4937297	0.0006681	***
Satellite	centr	tot	907	0.890638962263224	94843	1815	581.863	29.0526123659351	0.571366988422676	91225.308	1001	0.002	**	0.4997245	0.4764625;0.5229874	2.2e-16	***
Satellite	centr	GSATX	12	0.0117835364356766	94843	56	13.697	3.58971824480378	0.0134499248799552	91225.308	389	0.778	ns	0.2142857	0.1159222;0.3443954	0.7558	ns
Satellite	centr	HSAT4	34	0.0333866865677504	94843	100	33.031	5.67911007916657	0.0324351660005695	91225.308	606	0.792	ns	0.34	0.2482235;0.4415333	0.8322	ns
Satellite	centr	SST1	54	0.0530259139605448	94843	609	73.711	7.73921019060566	0.0723813545175133	91225.308	6	0.012	*	0.08866995	0.06731277;0.11411151	0.01287	*
Satellite	centr	ALR_Alpha	806	0.791460863929613	94843	844	411.655	26.41480109175	0.404229307619038	91225.308	1001	0.002	**	0.9549763	0.9387225;0.9679447	2.2e-16	***
Satellite	centr	GSAT	19	0.0186572660231547	94843	39	16.479	4.95783613476072	0.0161817414102929	91225.308	737	0.53	ns	0.4871795	0.3241808;0.6521978	0.4222	ns
Satellite	centr	GSATII	18	0.0176753046535149	94843	167	36.104	5.78347928436099	0.0354527332894724	91225.308	2	0.004	**	0.1077844	0.06514329;0.16499021	0.0003285	***
Satellite	Satellite	CER	33	0.0324047251981107	94843	72	20.121	7.74288778888802	0.0197580447185208	91225.308	946	0.112	ns	0.4583333	0.3402458;0.5799556	0.001404	**
Satellite	Satellite	LSAU	6	0.00589176821783831	94843	129	8.8	2.60476194397583	0.00864126005282952	91225.308	194	0.388	ns	0.04651163	0.01725771;0.09848717	0.4816	ns
Satellite	Satellite	HSAT5	4	0.00392784547855887	94843	260	48.561	6.24429902152917	0.0476850260710744	91225.308	1	0.002	**	0.01538462	0.004207286;0.038920065	2.2e-16	***
Satellite	Satellite	SATR1	124	0.121763209835325	94843	670	155.176	12.0124653307855	0.152376837495213	91225.308	6	0.012	*	0.1850746	0.1563620;0.2165923	0.003885	**
Satellite	Satellite	HSATI	4	0.00392784547855887	94843	45	9.044	2.71208764965652	0.00888085862702161	91225.308	34	0.068	ns	0.08888889	0.02475296;0.21221174	0.06302	ns
Satellite	Satellite	(CATTC)n	3	0.00294588410891916	94843	2	1.74876033057851	1.08100055615029	0.00171721508938648	91225.308	562	0.88	ns	na	na	na	na
Satellite	Satellite	(GAATG)n	5	0.00490980684819859	94843	18	6.60642570281125	3.19007866437908	0.00648725483155557	91225.308	427	0.854	ns	0.2777778	0.09694921;0.53480197	0.6257	ns
Satellite	Satellite	tot	352	0.345650402113181	94843	4087	650.192	22.809941460456	0.638463426848788	91225.308	1	0.002	**	0.08612674	0.07770137;0.09514907	2.2e-16	***
Satellite	Satellite	D20S16	17	0.0166933432838752	94843	269	58.087	6.80939048658533	0.0570391900782623	91225.308	1	0.002	**	0.06319703	0.03724218;0.09925819	1.027e-11	***
Satellite	Satellite	SAR	3	0.00294588410891916	94843	1	1.20426829268293	0.528439004058105	0.00118254494209661	91225.308	329	0.658	ns	na	na	na	na
Satellite	Satellite	HSAT6	3	0.00294588410891916	94843	17	3.86516853932584	1.76601704512494	0.00379544619276475	91225.308	444	0.888	ns	0.1764706	0.03798507;0.43431787	0.7776	ns
Satellite	Satellite	BSR_Beta	76	0.0746290640926186	94843	1870	171.087	11.3767685157896	0.16800082484755	91225.308	1	0.002	**	0.04064171	0.03215225;0.05060733	2.2e-16	***
Satellite	Satellite	SATR2	93	0.0913224073764938	94843	418	95.88	9.30430922584638	0.0941504561210562	91225.308	395	0.79	ns	0.222488	0.1835058;0.2654497	0.7714	ns
Satellite	Satellite	MSR1	56	0.0549898366998242	94843	316	87.278	7.75802184212593	0.0857036244194153	91225.308	1	0.002	**	0.1772152	0.1367316;0.2238712	5.228e-05	***
RC	tot	tot	283	0.27789506760804	94843	1796	367.337	16.8623180129177	0.360710743639345	91225.308	1	0.002	**	0.1575724	0.1410137;0.1752578	4.037e-07	***
RC	Helitron	tot	283	0.27789506760804	94843	1796	367.337	16.8623180129177	0.360710743639345	91225.308	1	0.002	**	0.1575724	0.1410137;0.1752578	4.037e-07	***
RC	Helitron	Helitron1Na_Mam	53	0.0520439525909051	94843	326	66.292	7.59884718088727	0.0650961831161562	91225.308	44	0.088	ns	0.1625767	0.1242155;0.2071985	0.07332	ns
RC	Helitron	Helitron1Nb_Mam	68	0.0667733731355008	94843	359	73.188	7.31287454658796	0.0718677887211917	91225.308	271	0.542	ns	0.189415	0.1501964;0.2338440	0.5554	ns
RC	Helitron	Helitron3Na_Mam	182	0.178716969274429	94843	1111	229.288	13.4111489036143	0.225151958521952	91225.308	1	0.002	**	0.1638164	0.1425160;0.1869135	0.0003673	***
Unknown	tot	tot	1475	1.44839302021858	94843	6436	1269.577	31.8671238831587	1.24667556978308	91225.308	1001	0.002	**	0.2291796	0.2189580;0.2396472	2.68e-10	***
Unknown	Unknown	UCON84	32	0.031422763828471	94843	103	21.442	4.21739521771699	0.0210552156878148	91225.308	998	0.008	**	0.3106796	0.2231484;0.4094300	0.01463	*
Unknown	Unknown	UCON4	25	0.024549034240993	94843	138	27.293	4.79396841177882	0.0268006716615768	91225.308	372	0.744	ns	0.1811594	0.120802;0.255703	0.6705	ns
Unknown	Unknown	UCON15	10	0.00981961369639718	94843	48	9.902	2.88074551022729	0.00972338148217249	91225.308	592	0.82	ns	0.2083333	0.1046907;0.3499102	1	ns
Unknown	Unknown	UCON57	7	0.00687372958747803	94843	22	4.44343434343434	1.79549270615864	0.00436328087378295	91225.308	935	0.134	ns	0.3181818	0.1386465;0.5487244	0.1842	ns
Unknown	Unknown	EUTREP6	3	0.00294588410891916	94843	14	2.98862461220269	1.46980473299722	0.00293471391753752	91225.308	645	0.714	ns	0.2142857	0.04657929;0.50797568	1	ns
Unknown	Unknown	UCON61	3	0.00294588410891916	94843	16	3.34496919917864	1.47750878812571	0.00328463053622813	91225.308	577	0.85	ns	0.1875	0.04047373;0.45645655	1	ns
Unknown	Unknown	MARE11	4	0.00392784547855887	94843	13	2.76285414480588	1.38205981212542	0.00271301604014835	91225.308	848	0.308	ns	0.3076923	0.09092039;0.61426166	0.4939	ns
Unknown	Unknown	UCON5	46	0.045170223003427	94843	118	23.767	4.46975275487243	0.0233382758722272	91225.308	1001	0.002	**	0.3898305	0.3014051;0.4839246	2.657e-06	***
Unknown	Unknown	UCON24	7	0.00687372958747803	94843	23	4.55722891566265	1.93765593032635	0.00447502274778582	91225.308	926	0.152	ns	0.3043478	0.1321029;0.5291917	0.1958	ns
Unknown	Unknown	UCON93	6	0.00589176821783831	94843	27	5.25777331995988	1.96524834588771	0.00516293029052297	91225.308	736	0.532	ns	0.2222222	0.08621694;0.42258306	0.634	ns
Unknown	Unknown	UCON80_AMi	48	0.0471341457427065	94843	220	44.418	5.72258892670302	0.043616760116657	91225.308	768	0.468	ns	0.2181818	0.1654696;0.2786567	0.5565	ns
Unknown	Unknown	MARE9	5	0.00490980684819859	94843	23	4.79074446680081	1.97223293970917	0.00470432599821362	91225.308	672	0.66	ns	0.2173913	0.07460341;0.43703073	0.8029	ns
Unknown	Unknown	UCON25	12	0.0117835364356766	94843	49	9.594	2.77251706051574	0.00942093738032346	91225.308	860	0.284	ns	0.244898	0.1334287;0.3886959	0.3703	ns
Unknown	Unknown	UCON92	4	0.00392784547855887	94843	19	4.2134944612286	1.87371977106057	0.0041374887921174	91225.308	597	0.81	ns	0.2105263	0.06052454;0.45565308	1	ns
Unknown	Unknown	UCON28c	18	0.0176753046535149	94843	65	13.472	3.2393995909288	0.0132289835717863	91225.308	937	0.13	ns	0.2769231	0.1731004;0.4019012	0.1691	ns
Unknown	Unknown	UCON71_Crp	54	0.0530259139605448	94843	276	55.047	6.78725702017081	0.0540540275145576	91225.308	473	0.946	ns	0.1956522	0.1505326;0.2474396	0.94	ns
Unknown	Unknown	UCON63	2	0.00196392273927944	94843	14	2.84328358208955	1.35326897253455	0.00279199464054278	91225.308	417	0.834	ns	0.1428571	0.01779452;0.42812916	0.749	ns
Unknown	Unknown	UCON31	29	0.0284768797195518	94843	115	22.799	4.42404466197746	0.0223877372664159	91225.308	936	0.132	ns	0.2521739	0.1758422;0.3416856	0.1597	ns
Unknown	Unknown	EUTREP2	180	0.176753046535149	94843	819	168.384	11.9971861899562	0.165346583265414	91225.308	841	0.322	ns	0.2197802	0.1918597;0.2497336	0.32	ns
Unknown	Unknown	UCON59	13	0.0127654978053163	94843	43	8.816	2.67606152868452	0.00865697143474376	91225.308	951	0.102	ns	0.3023256	0.1718250;0.4612533	0.1292	ns
Unknown	Unknown	UCON35	46	0.045170223003427	94843	170	33.649	5.13089905622057	0.0330420181270069	91225.308	996	0.012	*	0.2705882	0.2054127;0.3439488	0.0207	*
Unknown	Unknown	Eulor4	9	0.00883765232675746	94843	31	6.31831831831832	2.24384590908159	0.00620434450967558	91225.308	912	0.18	ns	0.2903226	0.1422285;0.4803607	0.2622	ns
Unknown	Unknown	UCON87	3	0.00294588410891916	94843	6	1.62868632707775	0.761617946288099	0.00159930705645075	91225.308	731	0.542	ns	0.5	0.1181172;0.8818828	0.3543	ns
Unknown	Unknown	UCON20	7	0.00687372958747803	94843	46	9.553	2.80839421699983	0.00938067696416823	91225.308	240	0.48	ns	0.1521739	0.0634443;0.2886910	0.4669	ns
Unknown	Unknown	UCON94	4	0.00392784547855887	94843	29	5.82565130260521	2.17297694720689	0.00572056453214962	91225.308	288	0.576	ns	0.137931	0.03889483;0.31664061	0.4933	ns
Unknown	Unknown	UCON71	2	0.00196392273927944	94843	17	3.5169578622816	1.56247475544129	0.00345351675941122	91225.308	273	0.546	ns	0.1176471	0.01457932;0.36440916	0.5511	ns
Unknown	Unknown	UCON66	15	0.0147294205445958	94843	64	12.651	3.24125048472109	0.0124227932873121	91225.308	809	0.386	ns	0.234375	0.1375155;0.3569341	0.4351	ns
Unknown	Unknown	UCON68	4	0.00392784547855887	94843	12	2.62982832618026	1.30078501148885	0.00258238982509329	91225.308	849	0.306	ns	0.3333333	0.09924609;0.65112449	0.3099	ns
Unknown	Unknown	UCON22	8	0.00785569095711775	94843	37	7.478	2.40443284316641	0.00734310712216581	91225.308	685	0.634	ns	0.2162162	0.09826564;0.38213649	0.8378	ns
Unknown	Unknown	UCON96	2	0.00196392273927944	94843	17	3.40416666666667	1.55711001167554	0.00334276016248187	91225.308	296	0.592	ns	0.1176471	0.01457932;0.36440916	0.5514	ns
Unknown	Unknown	UCON48	34	0.0333866865677504	94843	195	39.47	5.60861449527033	0.0387580152596797	91225.308	188	0.376	ns	0.174359	0.1238738;0.2350327	0.3729	ns
Unknown	Unknown	UCON67	7	0.00687372958747803	94843	20	4.22759315206445	1.78777319918587	0.0041513331618807	91225.308	950	0.104	ns	0.35	0.1539092;0.5921885	0.1652	ns
Unknown	Unknown	UCON64	5	0.00490980684819859	94843	15	3.14018691588785	1.47680428648386	0.00308354224484996	91225.308	897	0.21	ns	0.3333333	0.1182411;0.6161963	0.2187	ns
Unknown	Unknown	UCON1	63	0.0618635662873023	94843	241	48.356	6.02275165829851	0.0474837239902982	91225.308	998	0.008	**	0.2614108	0.2071055;0.3216885	0.02393	*
Unknown	Unknown	UCON47	42	0.0412423775248682	94843	155	30.604	4.99200401683573	0.0300519457564539	91225.308	989	0.026	*	0.2709677	0.2027865;0.3481255	0.02606	*
Unknown	Unknown	UCON28b	22	0.0216031501320738	94843	75	15.231	3.62446903363455	0.0149562536209826	91225.308	968	0.068	ns	0.2933333	0.1938093;0.4097833	0.06118	ns
Unknown	Unknown	UCON60	8	0.00785569095711775	94843	38	7.508	2.56525174525163	0.00737256596325501	91225.308	665	0.674	ns	0.2105263	0.09554112;0.37318828	0.8387	ns
Unknown	Unknown	UCON85	6	0.00589176821783831	94843	28	5.76276276276276	2.08457806430634	0.00565881041543129	91225.308	650	0.704	ns	0.2142857	0.08296061;0.40953103	0.8188	ns
Unknown	Unknown	UCON103	6	0.00589176821783831	94843	14	2.96865203761755	1.42785336477734	0.00291510162084268	91225.308	944	0.116	ns	0.4285714	0.1766111;0.7113906	0.09215	ns
Unknown	Unknown	UCON16	5	0.00490980684819859	94843	37	7.384	2.42660924592988	0.00725080275341968	91225.308	219	0.438	ns	0.1351351	0.04537199;0.28774780	0.4134	ns
Unknown	Unknown	UCON56	3	0.00294588410891916	94843	15	3.17556468172485	1.48337080355095	0.00311828184424605	91225.308	592	0.82	ns	0.2	0.04331201;0.48089113	1	ns
Unknown	Unknown	tot	1475	1.44839302021858	94843	6436	1269.577	31.8671238831587	1.24667556978308	91225.308	1001	0.002	**	0.2291796	0.2189580;0.2396472	2.68e-10	***
Unknown	Unknown	UCON6	15	0.0147294205445958	94843	97	18.314	3.92387573717628	0.0179836405235818	91225.308	251	0.502	ns	0.1546392	0.08921326;0.24219730	0.4384	ns
Unknown	Unknown	UCON65	12	0.0117835364356766	94843	33	6.682	2.33759285170458	0.0065614658719326	91225.308	988	0.028	*	0.3636364	0.2040031;0.5487546	0.02903	*
Unknown	Unknown	UCON101	49	0.0481161071123462	94843	210	41.928	5.86030367465366	0.0411716763062541	91225.308	905	0.194	ns	0.2333333	0.1778858;0.2964734	0.2268	ns
Unknown	Unknown	UCON18	10	0.00981961369639718	94843	34	7.374	2.43681391617457	0.00724098313972328	91225.308	903	0.198	ns	0.2941176	0.1509837;0.4747811	0.2969	ns
Unknown	Unknown	UCON12A	7	0.00687372958747803	94843	24	4.98796389167503	1.9823152781908	0.00489798785478267	91225.308	889	0.226	ns	0.2916667	0.1261521;0.5109478	0.3152	ns
Unknown	Unknown	UCON76	22	0.0216031501320738	94843	140	28.732	4.68424146667505	0.0282137140724884	91225.308	96	0.192	ns	0.1571429	0.1011783;0.2281948	0.1742	ns
Unknown	Unknown	UCON9	10	0.00981961369639718	94843	49	10.057	2.82023132113391	0.00987558549446665	91225.308	572	0.86	ns	0.2040816	0.1024494;0.3434300	1	ns
Unknown	Unknown	UCON12	15	0.0147294205445958	94843	59	11.904	3.20203638908698	0.0116892681441912	91225.308	875	0.254	ns	0.2542373	0.1498208;0.3844241	0.3297	ns
Unknown	Unknown	UCON26	49	0.0481161071123462	94843	206	41.437	5.71004690310295	0.040689533273761	91225.308	925	0.154	ns	0.2378641	0.1814541;0.3019827	0.1924	ns
Unknown	Unknown	EUTREP14	96	0.094268291485413	94843	382	77.465	8.13824342263157	0.0760676374991408	91225.308	986	0.032	*	0.2513089	0.2085758;0.2979435	0.02179	*
Unknown	Unknown	UCON27	26	0.0255309956106327	94843	102	20.251	4.08223758050211	0.0198856996965739	91225.308	931	0.142	ns	0.254902	0.1737545;0.3507747	0.1711	ns
Unknown	Unknown	MamRep564	206	0.202284042145782	94843	788	159.662	11.3940150772052	0.156781916199417	91225.308	1001	0.002	**	0.2614213	0.2310473;0.2935922	6.476e-05	***
Unknown	Unknown	UCON17	7	0.00687372958747803	94843	33	6.819	2.31508068943581	0.00669599457957324	91225.308	651	0.702	ns	0.2121212	0.08980424;0.38908092	1	ns
Unknown	Unknown	UCON19	11	0.0108015750660369	94843	30	6.25525525525526	2.20854369220776	0.0061424190178965	91225.308	988	0.028	*	0.3666667	0.1992986;0.5614402	0.04204	*
Unknown	Unknown	UCON75	5	0.00490980684819859	94843	22	4.55263157894737	1.87617255680618	0.00447050834072819	91225.308	689	0.626	ns	0.2272727	0.07820626;0.45370362	0.7934	ns
Unknown	Unknown	UCON70	14	0.0137474591749561	94843	59	11.625	3.00156365656042	0.0114153009220617	91225.308	832	0.34	ns	0.2372881	0.1362257;0.3659499	0.4154	ns
Unknown	Unknown	UCON41	138	0.135510669010281	94843	579	115.7	9.5193812098591	0.113612930467315	91225.308	991	0.022	*	0.238342	0.2041830;0.2751953	0.02219	*
Unknown	Unknown	UCON88	9	0.00883765232675746	94843	33	7.031	2.35192911682529	0.00690417038993686	91225.308	858	0.288	ns	0.2727273	0.1329964;0.4552384	0.3969	ns
Unknown	Unknown	UCON28a	39	0.038296493415949	94843	129	26.328	4.32956824188753	0.0258530789398745	91225.308	1001	0.002	**	0.3023256	0.2246098;0.3893631	0.008369	**
