# Supplementary material for: Transposable elements generate regulatory novelty in a tissue-specific fashion
Source: BMC Genomics. 2018 Jun 18;19:468. doi: 10.1186/s12864-018-4850-3 (PMC6006921; doi:10.1186/s12864-018-4850-3)
Supplement: Supplementary file 2 — It contains two folders “TE_PIPELINE_SUMMARY_STATISTICS_ACTIVE” “TE_PIPELINE_SUMMARY_STATISTICS_REPRESSED”. In each of the two folders are included multiple spreadsheets (txt format) with the summary statistics of the TE analysis pipeline for ACTIVE and REPRESSED regions respectively. (ZIP 3922 kb) [file 12864_2018_4850_MOESM2_ESM.zip › Supplemental_File_S1/TE_PIPELINE_SUMMARY_STATISTICS_REPRESSED/E067_15_coreMarks_dense_no_header_REPRESSED.bed.shuffle-rm.nonTE-no_low.boot-1000.stats.tab.txt]

#Script TE-analysis_Shuffle_bed.pl, v4.3
#Aggregated results + stats
#Features in input file (counts):
	45714
#With 1000 bootstraps for exp (expected); sd = standard deviation; nb = number; len = length; avg = average
#Two tests are made (permutation and binomial) to assess how significant the difference between observed and random, so two pvalues are given
#For the two tailed permutation test:
#if rank is < 500 and pvalue is not "ns", there are significantly fewer observed values than expected 
#if rank is > 500 and pvalue is not "ns", there are significantly higher observed values than expected 
#The binomial test is done with binom.test from R, two sided

#Level_(tot_means_all)	#	#	#COUNTS	#	#	#	#	#	#	#	#	#	#	#	#	#
#Rclass	Rfam	Rname	obs_hits	%_obs_(%of_features)	obs_tot_hits	nb_of_trials(nb_of_TE_in_genome)	exp_avg_hits	exp_sd	%_exp_(%of_features)	exp_tot_hits(avg)	obs_rank_in_exp	2-tailed_permutation-test_pvalue(obs.vs.exp)	significance	binomal_test_proba	binomial_test_95%_confidence_interval	binomial_test_pval	significance

age	cat.2	tot	41037	89.768998556241	41037	4687922	39111.267	28.3806831167641	85.5564312901956	39111.267	1001	0.002	**	0.008753772	0.008669646;0.008838506	2.2e-16	***
age	cat.2	Ancient	30987	67.7844861530385	41037	2716717	33572.814	62.7272996239924	73.4409896311852	39111.267	1	0.002	**	0.01140605	0.01128011;0.01153302	2.2e-16	***
age	cat.2	LineageSpe	32160	70.3504396902481	41037	1971205	31578.773	70.1495005215534	69.0789976812355	39111.267	1001	0.002	**	0.01631489	0.01613850;0.01649271	0.001011	**
age	cat.1	01_Human	1288	2.81751760948506	41037	10400	924.985	31.3215551148856	2.02341733385834	39111.267	1001	0.002	**	0.1238462	0.1175732;0.1303306	2.2e-16	***
age	cat.1	06_Boreotheria/Eutheria?	101	0.220938880868005	41037	2965	223.132	14.220506277865	0.488104300651879	39111.267	1	0.002	**	0.03406408	0.02782964;0.04123842	2.2e-16	***
age	cat.1	04_Primates/Glires	387	0.846567791048694	41037	9067	681.65	24.2408564023452	1.49111869449184	39111.267	1	0.002	**	0.04268225	0.03861395;0.04704757	2.2e-16	***
age	cat.1	07_Eutheria+Metatheria	7850	17.1719823248895	41037	189643	9314.356	68.4014621482904	20.3752810955068	39111.267	1	0.002	**	0.04139357	0.04050141;0.04229977	2.2e-16	***
age	cat.1	07_Eutheria	25497	55.7750360939756	41037	1469955	27661.561	75.7632916085049	60.510042875268	39111.267	1	0.002	**	0.01734543	0.01713499;0.01755777	2.2e-16	***
age	cat.1	10_Amniota/Theria	145	0.317189482434265	41037	2529	182.164	12.5931605124247	0.398486240539003	39111.267	4	0.008	**	0.05733491	0.04859344;0.06711797	0.003884	**
age	cat.1	02_Hominidae	484	1.05875661722886	41037	10036	890.551	30.0667825084496	1.94809248807805	39111.267	1	0.002	**	0.04822639	0.04411662;0.05260077	2.2e-16	***
age	cat.1	07_Eutheria/03_Primates	1	0.00218751367196045	41037	21	1.93081761006289	1.01450126009896	0.00422368992007458	39111.267	330	0.66	ns	0.04761905	0.001204883;0.238159910	0.7159	ns
age	cat.1	07_Metatheria	0	0	41037	59	5.34669338677355	2.16149491532673	0.0116959648833477	39111.267	1	0.002	**	0	0.0000000;0.0606089	0.005761	**
age	cat.1	02_Haplorrhini	221	0.483440521503259	41037	4342	353.149	17.7905959513532	0.772518265739161	39111.267	1	0.002	**	0.0508982	0.04454957;0.05785921	6.348e-15	***
age	cat.1	15_Euteleostomi	6	0.0131250820317627	41037	73	5.4066265060241	2.20148790823634	0.0118270694011115	39111.267	695	0.614	ns	0.08219178	0.03076153;0.17036108	0.8213	ns
age	cat.1	05_Boreotheria	5869	12.8385177407359	41037	118653	6812.484	64.219980924553	14.9024018900118	39111.267	1	0.002	**	0.04946356	0.04823660;0.05071261	2.2e-16	***
age	cat.1	07_Eutheria + Transfert Opossum?	45	0.0984381152382202	41037	890	74.889	8.63082673735085	0.163820711379446	39111.267	1	0.002	**	0.0505618	0.0371158;0.0670736	0.0001709	***
age	cat.1	16_Vertebrata	637	1.39344620903881	41037	8857	649.751	23.1256523106873	1.42133919586997	39111.267	317	0.634	ns	0.07192051	0.06662502;0.07749961	0.6248	ns
age	cat.1	16_Metazoa	63	0.137813361333508	41037	491	37.618	5.95613562232691	0.0822898893118082	39111.267	1001	0.002	**	0.1283096	0.1000229;0.1611607	6.076e-05	***
age	cat.1	07_Eutheria/Primates?	43	0.0940630878942993	41037	424	35.25	5.55881285891155	0.0771098569366059	39111.267	927	0.15	ns	0.1014151	0.07437097;0.13416985	0.186	ns
age	cat.1	03_Euarchontoglires/Primates?	623	1.36282101763136	41037	13041	962.134	30.5865261116652	2.104681279258	39111.267	1	0.002	**	0.04777241	0.04417475;0.05157356	2.2e-16	***
age	cat.1	tot	41037	89.768998556241	41037	4687922	39111.267	28.3806831167641	85.5564312901956	39111.267	1001	0.002	**	0.008753772	0.008669646;0.008838506	2.2e-16	***
age	cat.1	09_Theria	325	0.710941943387146	41037	9723	745.315	25.0247480109793	1.6303867524172	39111.267	1	0.002	**	0.0334259	0.02994204;0.03719275	2.2e-16	***
age	cat.1	10_Theria/Mammalia	4907	10.7341295883099	41037	104874	5903.959	59.6945622294004	12.9149910311939	39111.267	1	0.002	**	0.04678948	0.04551911;0.04808499	2.2e-16	***
age	cat.1	03_Primates	26514	57.9997374983594	41037	1475760	28153.193	72.8909105158925	61.5854945968412	39111.267	1	0.002	**	0.01796634	0.01775264;0.01818193	2.2e-16	***
age	cat.1	13_Amniota/Euteleostemi?	13	0.0284376777354858	41037	191	14.228	3.54409037364689	0.0311239445246533	39111.267	426	0.852	ns	0.06806283	0.03673565;0.11357734	0.8901	ns
age	cat.1	08_Eutheria/Theria	150	0.328127050794067	41037	2459	197.978	13.5333908784409	0.433079581747386	39111.267	1	0.002	**	0.06100041	0.05186504;0.07119768	0.0002759	***
age	cat.1	14_Tetrapoda	593	1.29719560747255	41037	8931	640.111	24.0018909623756	1.40025156407228	39111.267	22	0.044	*	0.06639794	0.06132040;0.07176049	0.05382	ns
age	cat.1	12_Amniota	2607	5.70284814280089	41037	36530	2506.653	42.6470792008593	5.48333770836068	39111.267	991	0.022	*	0.071366	0.06874654;0.07405384	0.03848	*
age	cat.1	03_Primates/Indep	1203	2.63157894736842	41037	25104	1866.183	40.0722509512043	4.08230082688017	39111.267	1	0.002	**	0.04792065	0.04531094;0.05063564	2.2e-16	***
age	cat.1	11_Mammalia	16276	35.6039725248283	41037	619071	18335.317	78.1065114964055	40.1087566172289	39111.267	1	0.002	**	0.02629101	0.02589385;0.02669260	2.2e-16	***
age	cat.1	08_Eutheria/Theria?	9964	21.7963862274139	41037	259031	11634.832	71.1201930386712	25.4513540709629	39111.267	1	0.002	**	0.03846644	0.03772906;0.03921417	2.2e-16	***
age	cat.1	02_Hominoidea	3199	6.99785623660148	41037	64786	4652.538	58.7299392283166	10.1774904843155	39111.267	1	0.002	**	0.04937795	0.04772213;0.05107428	2.2e-16	***
age	cat.1	02_Simiiformes	8263	18.0754254714092	41037	154323	8199.359	68.6164727987335	17.936209913812	39111.267	832	0.34	ns	0.05354354	0.05242555;0.05467834	0.4676	ns
age	cat.1	04_Euarchontoglires	2880	6.3000393752461	41037	55401	3660.554	52.9422512362854	8.00751192194951	39111.267	1	0.002	**	0.05198462	0.05015054;0.05386581	2.2e-16	***
age	cat.1	02_Catarrhini	1675	3.66408540053375	41037	30292	2331.679	45.4399686372003	5.10057969112307	39111.267	1	0.002	**	0.05529513	0.05274756;0.05792839	2.2e-16	***
DNA?	tot	tot	329	0.719691998074988	41037	4312	317.566	17.0902814991949	0.694679966749792	39111.267	771	0.462	ns	0.0762987	0.06854800;0.08462896	0.5025	ns
DNA?	PiggyBac?	tot	26	0.0568753554709717	41037	294	22.947	4.70279781697101	0.0501968762304764	39111.267	777	0.45	ns	0.08843537	0.05858298;0.12689213	0.5131	ns
DNA?	PiggyBac?	EUTREP4	26	0.0568753554709717	41037	294	22.947	4.70279781697101	0.0501968762304764	39111.267	777	0.45	ns	0.08843537	0.05858298;0.12689213	0.5131	ns
DNA?	hAT-Tip100?	tot	34	0.0743754648466553	41037	520	41.702	6.02689966064806	0.0912236951480947	39111.267	121	0.242	ns	0.06538462	0.04570219;0.09017286	0.2575	ns
DNA?	hAT-Tip100?	Eutr16	34	0.0743754648466553	41037	520	41.702	6.02689966064806	0.0912236951480947	39111.267	121	0.242	ns	0.06538462	0.04570219;0.09017286	0.2575	ns
DNA?	DNA?	Eulor12	2	0.0043750273439209	41037	60	4.3763987792472	1.95278600177169	0.00957343216355428	39111.267	163	0.326	ns	0.03333333	0.004062625;0.115281044	0.323	ns
DNA?	DNA?	Eulor2C	2	0.0043750273439209	41037	38	2.76357827476038	1.41025575603788	0.00604536525957121	39111.267	448	0.896	ns	0.05263158	0.006438717;0.177490590	1	ns
DNA?	DNA?	UCON83	3	0.00656254101588135	41037	50	3.27471383975026	1.60580832004798	0.00716348129621179	39111.267	588	0.828	ns	0.06	0.01254859;0.16548195	1	ns
DNA?	DNA?	Eulor6D	7	0.0153125957037231	41037	75	5.85470941883768	2.27892812654312	0.012807256899063	39111.267	783	0.438	ns	0.09333333	0.03835391;0.18289353	0.523	ns
DNA?	DNA?	tot	270	0.590628691429321	41037	3498	254.522	15.2465725320143	0.556770354814718	39111.267	854	0.296	ns	0.07718696	0.06855585;0.08653234	0.3129	ns
DNA?	DNA?	UCON7	18	0.0393752460952881	41037	127	10.058	2.94946356738568	0.0220020125125782	39111.267	994	0.016	*	0.1417323	0.08621497;0.21471975	0.01946	*
DNA?	DNA?	Eulor6C	2	0.0043750273439209	41037	21	2.03869407496977	1.05580477183233	0.00445967116194114	39111.267	596	0.812	ns	0.0952381	0.01174932;0.30377441	1	ns
DNA?	DNA?	MER133B	1	0.00218751367196045	41037	40	2.99789695057834	1.52591501242996	0.00655794056651866	39111.267	161	0.322	ns	0.025	0.0006327449;0.1315858585	0.3656	ns
DNA?	DNA?	Eulor6E	4	0.0087500546878418	41037	31	2.47130242825607	1.32621417865388	0.00540600784935921	39111.267	836	0.332	ns	0.1290323	0.03630166;0.29833583	0.3075	ns
DNA?	DNA?	Eulor7	0	0	41037	12	1.36761904761905	0.579631239394755	0.0029916853647002	39111.267	1	0.002	**	0	0.0000000;0.2646485	0.383	ns
DNA?	DNA?	Eulor2A	4	0.0087500546878418	41037	67	5.18875502008032	2.1776650757487	0.0113504725468791	39111.267	395	0.79	ns	0.05970149	0.0165044;0.1458632	0.8183	ns
DNA?	DNA?	Eulor6A	1	0.00218751367196045	41037	30	2.43736017897092	1.30636831510761	0.00533175871499085	39111.267	263	0.526	ns	0.03333333	0.0008435709;0.1721694556	0.5113	ns
DNA?	DNA?	MER123	5	0.0109375683598022	41037	46	3.69662921348315	1.81024658987665	0.00808642694466279	39111.267	816	0.372	ns	0.1086957	0.03624837;0.23569670	0.4159	ns
DNA?	DNA?	UCON21	3	0.00656254101588135	41037	28	2.25832376578645	1.24146611172012	0.00494011411337107	39111.267	728	0.548	ns	0.1071429	0.02266509;0.28226440	0.4906	ns
DNA?	DNA?	Eulor5A	7	0.0153125957037231	41037	126	9.099	2.98061790289918	0.0199041869011681	39111.267	303	0.606	ns	0.05555556	0.02262521;0.11111709	0.605	ns
DNA?	DNA?	UCON100	2	0.0043750273439209	41037	19	1.63453237410072	0.849793349198693	0.0035755619156073	39111.267	590	0.824	ns	0.1052632	0.01301216;0.33137666	0.6763	ns
DNA?	DNA?	Eulor2B	2	0.0043750273439209	41037	57	4.01122448979592	1.83008468092008	0.00877460841273115	39111.267	223	0.446	ns	0.03508772	0.004277895;0.121070663	0.4366	ns
DNA?	DNA?	Eulor6B	2	0.0043750273439209	41037	64	4.49593495934959	1.93589631621604	0.00983491919182219	39111.267	160	0.32	ns	0.03125	0.003807181;0.108370522	0.3252	ns
DNA?	DNA?	MER133A	0	0	41037	54	3.9645390070922	1.91919916140672	0.00867248328103469	39111.267	1	0.002	**	0	0.00000000;0.06603151	0.0324	*
DNA?	DNA?	MER131	97	0.212188826180164	41037	1106	82.087	8.76882679286821	0.179566434790217	39111.267	963	0.078	ns	0.08770344	0.0716953;0.1059429	0.09582	ns
DNA?	DNA?	Eulor3	3	0.00656254101588135	41037	37	2.76185344827586	1.43555168594119	0.00604159217805456	39111.267	681	0.642	ns	0.08108108	0.01704353;0.21909621	0.7544	ns
DNA?	DNA?	UCON62	3	0.00656254101588135	41037	24	2.02143757881463	1.04846903850193	0.00442192234067163	39111.267	716	0.572	ns	0.125	0.02655931;0.32361136	0.4502	ns
DNA?	DNA?	UCON2	5	0.0109375683598022	41037	135	10.344	3.08337009961035	0.0226276414227589	39111.267	50	0.1	ns	0.03703704	0.01213333;0.08431458	0.1029	ns
DNA?	DNA?	MER124	64	0.140000875005469	41037	747	53.552	7.20994308433009	0.117145732160826	39111.267	939	0.126	ns	0.08567604	0.06660446;0.10809093	0.1365	ns
DNA?	DNA?	Eulor10	3	0.00656254101588135	41037	39	3.2897489539749	1.62401465567013	0.00719637081413767	39111.267	569	0.866	ns	0.07692308	0.0161533;0.2087019	1	ns
DNA?	DNA?	UCON14	6	0.0131250820317627	41037	98	7.74374374374374	2.66431897294179	0.0169395453115976	39111.267	337	0.674	ns	0.06122449	0.02279745;0.12850784	0.7065	ns
DNA?	DNA?	Eulor5B	6	0.0131250820317627	41037	43	3.25182101977107	1.56426876993673	0.00711340293951759	39111.267	932	0.14	ns	0.1395349	0.05297657;0.27932480	0.1372	ns
DNA?	DNA?	MER134	6	0.0131250820317627	41037	89	6.883	2.67590572918245	0.0150566566041038	39111.267	461	0.922	ns	0.06741573	0.02514053;0.14097956	1	ns
DNA?	DNA?	UCON58	18	0.0393752460952881	41037	235	17.24	3.92757251057518	0.0377127357045981	39111.267	644	0.716	ns	0.07659574	0.04602554;0.11835403	0.8024	ns
Retroposon	tot	tot	323	0.706566916043225	41037	5565	492.806	21.0663750122359	1.07801986262414	39111.267	1	0.002	**	0.05804133	0.05204125;0.06450985	2.2e-16	***
Retroposon	SVA	tot	323	0.706566916043225	41037	5565	492.806	21.0663750122359	1.07801986262414	39111.267	1	0.002	**	0.05804133	0.05204125;0.06450985	2.2e-16	***
Retroposon	SVA	SVA_D	77	0.168438552740955	41037	1433	140.194	11.7539150294069	0.306676291726823	39111.267	1	0.002	**	0.05373343	0.04263499;0.06670285	1.629e-09	***
Retroposon	SVA	SVA_B	54	0.118125738285864	41037	801	69.202	8.28612429642809	0.151380321127007	39111.267	29	0.058	ns	0.06741573	0.05104704;0.08705044	0.05889	ns
Retroposon	SVA	SVA_E	51	0.111563197269983	41037	686	58.958	7.55998607071398	0.128971431071444	39111.267	175	0.35	ns	0.07434402	0.0558519;0.0965928	0.3068	ns
Retroposon	SVA	SVA_C	27	0.0590628691429321	41037	486	44.315	6.75006209885052	0.0969396683729273	39111.267	6	0.012	*	0.05555556	0.03692698;0.07980390	0.004502	**
Retroposon	SVA	SVA_A	67	0.14656341602135	41037	1186	100.956	9.21123829411175	0.220842630266439	39111.267	1	0.002	**	0.05649241	0.04404560;0.07119148	0.00026	***
Retroposon	SVA	SVA_F	60	0.131250820317627	41037	973	88.14	9.53432238301723	0.192807455046594	39111.267	2	0.004	**	0.06166495	0.04738313;0.07866566	0.001171	**
snRNA	tot	tot	279	0.610316314476965	41037	4380	330.076	16.4577970300731	0.722045762786018	39111.267	2	0.004	**	0.06369863	0.05664490;0.07134075	0.003181	**
snRNA	snRNA	U14	0	0	41037	7	1.24009324009324	0.479169833778932	0.00271272091720969	39111.267	1	0.002	**	0	0.0000000;0.4096164	0.6151	ns
snRNA	snRNA	U4	5	0.0109375683598022	41037	162	12.636	3.3723696234068	0.0276414227588922	39111.267	11	0.022	*	0.0308642	0.01009598;0.07055428	0.02623	*
snRNA	snRNA	U2	73	0.159688498053113	41037	1087	79.364	8.46659241886529	0.173609835061469	39111.267	249	0.498	ns	0.06715731	0.05300658;0.08370265	0.4846	ns
snRNA	snRNA	U5	13	0.0284376777354858	41037	214	15.505	3.71803695500715	0.0339173994837468	39111.267	308	0.616	ns	0.06074766	0.03273876;0.10164023	0.5983	ns
snRNA	snRNA	U13	8	0.0175001093756836	41037	176	14.29	3.65092169585014	0.0312595703723148	39111.267	40	0.08	ns	0.04545455	0.0198255;0.0875966	0.09602	ns
snRNA	snRNA	U3	26	0.0568753554709717	41037	229	18.486	4.21943214278979	0.0404383777398609	39111.267	968	0.068	ns	0.1135371	0.07552119;0.16192013	0.08761	ns
snRNA	snRNA	tot	279	0.610316314476965	41037	4380	330.076	16.4577970300731	0.722045762786018	39111.267	2	0.004	**	0.06369863	0.05664490;0.07134075	0.003181	**
snRNA	snRNA	U6	99	0.216563853524085	41037	1710	131.28	10.5462231544199	0.287176794854968	39111.267	4	0.008	**	0.05789474	0.04729983;0.07003656	0.002694	**
snRNA	snRNA	U17	1	0.00218751367196045	41037	9	1.39697542533081	0.658043416236737	0.00305590284230392	39111.267	366	0.732	ns	0.1111111	0.002809137;0.482496515	1	ns
snRNA	snRNA	U8	3	0.00656254101588135	41037	29	2.61147186147186	1.39318819471847	0.0057126304009097	39111.267	710	0.584	ns	0.1034483	0.02186374;0.27351520	0.7424	ns
snRNA	snRNA	U1	17	0.0371877324233276	41037	204	14.275	3.61004257695216	0.0312267576672354	39111.267	820	0.364	ns	0.08333333	0.04929422;0.13007236	0.4114	ns
snRNA	snRNA	U7	17	0.0371877324233276	41037	245	19.655	4.29492973416579	0.0429955812223826	39111.267	330	0.66	ns	0.06938776	0.04093765;0.10877365	0.6376	ns
snRNA	snRNA	U13_	19	0.0415627597672485	41037	308	24.985	4.58014767805064	0.0546550290939318	39111.267	116	0.232	ns	0.06168831	0.03754544;0.09465992	0.2502	ns
tot	tot	tot	41037	89.768998556241	41037	4687922	39111.267	28.3806831167641	85.5564312901956	39111.267	1001	0.002	**	0.008753772	0.008669646;0.008838506	2.2e-16	***
rRNA	tot	tot	147	0.321564509778186	41037	1766	137.255	10.9532620232034	0.300247189044932	39111.267	829	0.346	ns	0.08323896	0.07077268;0.09710947	0.3742	ns
rRNA	rRNA	tot	147	0.321564509778186	41037	1766	137.255	10.9532620232034	0.300247189044932	39111.267	829	0.346	ns	0.08323896	0.07077268;0.09710947	0.3742	ns
rRNA	rRNA	SSU-rRNA_Hsa	11	0.0240626503915649	41037	80	5.42442442442442	2.22484694572635	0.0118660025909446	39111.267	989	0.026	*	0.1375	0.07068783;0.23272087	0.02267	*
rRNA	rRNA	LSU-rRNA_Hsa	52	0.113750710941943	41037	411	32.221	5.40216089563634	0.0704838780242376	39111.267	1001	0.002	**	0.1265207	0.09595373;0.16258627	0.0006469	***
rRNA	rRNA	5S	85	0.185938662116638	41037	1275	100.025	9.25916341291736	0.218806055037844	39111.267	60	0.12	ns	0.06666667	0.05359472;0.08177714	0.1306	ns
tRNA	tot	tot	207	0.452815330095813	41037	1997	138.356	11.1758742013394	0.30265564159776	39111.267	1001	0.002	**	0.1036555	0.09062556;0.11786167	1.47e-08	***
tRNA	tRNA	tRNA-Arg-AGA	2	0.0043750273439209	41037	41	3.57672502574665	1.73354829060445	0.0078241348946639	39111.267	280	0.56	ns	0.04878049	0.005963118;0.165333353	0.5792	ns
tRNA	tRNA	tRNA-His-CAY_	19	0.0415627597672485	41037	44	4.0316004077472	1.827237344636	0.00881918101182832	39111.267	982	0.04	*	0.4318182	0.2834937;0.5896628	2.765e-09	***
tRNA	tRNA	tRNA-Thr-ACG_	3	0.00656254101588135	41037	12	1.58258258258258	0.800336355942637	0.00346192103640588	39111.267	650	0.704	ns	0.25	0.05486064;0.57185846	0.2037	ns
tRNA	tRNA	tRNA-Arg-CGA_	0	0	41037	2	1.06593406593407	0.248851407978717	0.00233174534263916	39111.267	1	0.002	**	0	0.0000000;0.8418861	0.2181	ns
tRNA	tRNA	tRNA-Leu-TTA(m)	0	0	41037	27	2.32151029748284	1.22808654862486	0.00507833551534068	39111.267	1	0.002	**	0	0.0000000;0.1277029	0.1655	ns
tRNA	tRNA	tRNA-Thr-ACY	0	0	41037	13	1.81877444589309	0.963978949519323	0.00397859396660343	39111.267	1	0.002	**	0	0.0000000;0.2470526	0.2375	ns
tRNA	tRNA	tRNA-Lys-AAA	6	0.0131250820317627	41037	47	2.94720168954593	1.53719221965448	0.00644704398990667	39111.267	930	0.144	ns	0.1276596	0.04832222;0.25741418	0.07219	ns
tRNA	tRNA	tRNA-Ser-TCG	2	0.0043750273439209	41037	7	1.25754060324826	0.511297922162808	0.00275088726265096	39111.267	417	0.834	ns	0.2857143	0.03669257;0.70957914	0.6167	ns
tRNA	tRNA	tRNA-Ser-TCA_	1	0.00218751367196045	41037	4	1.13157894736842	0.351539293389977	0.00247534441827104	39111.267	200	0.4	ns	0.25	0.006309463;0.805879550	1	ns
tRNA	tRNA	tRNA-Arg-CGY_	6	0.0131250820317627	41037	40	2.88653234358431	1.49196679805569	0.00631432896614671	39111.267	930	0.144	ns	0.15	0.05710226;0.29835267	0.06552	ns
tRNA	tRNA	tRNA-Cys-TGY	13	0.0284376777354858	41037	136	10.43	3.13223736503333	0.0228157675985475	39111.267	843	0.318	ns	0.09558824	0.05188435;0.15791147	0.4176	ns
tRNA	tRNA	tRNA-Glu-GAA	9	0.019687623047644	41037	95	7.349	2.54630765672231	0.0160760379752373	39111.267	807	0.39	ns	0.09473684	0.04424111;0.17223470	0.5612	ns
tRNA	tRNA	tRNA-Ala-GCY	7	0.0153125957037231	41037	28	2.28312570781427	1.21088158372452	0.00499436870064809	39111.267	883	0.238	ns	0.25	0.1069080;0.4487155	0.006126	**
tRNA	tRNA	tRNA-Thr-ACG	0	0	41037	3	1.09907120743034	0.299221149245822	0.00240423329271195	39111.267	1	0.002	**	0	0.0000000;0.7075982	0.3036	ns
tRNA	tRNA	tRNA-Gly-GGY	6	0.0131250820317627	41037	37	3.39876670092497	1.68119547658652	0.00743484862607729	39111.267	938	0.128	ns	0.1621622	0.06192572;0.32013708	0.1476	ns
tRNA	tRNA	tRNA-Met	7	0.0153125957037231	41037	50	3.61491317671093	1.6761963549866	0.00790767199700514	39111.267	966	0.072	ns	0.14	0.0581917;0.2673960	0.0905	ns
tRNA	tRNA	tRNA-Ile-ATC	1	0.00218751367196045	41037	9	1.19444444444444	0.430031704761369	0.00261286355261943	39111.267	296	0.592	ns	0.1111111	0.002809137;0.482496515	1	ns
tRNA	tRNA	tRNA-Met_	1	0.00218751367196045	41037	48	3.03212435233161	1.48994003648511	0.00663281347580961	39111.267	141	0.282	ns	0.02083333	0.0005273153;0.1106961606	0.3695	ns
tRNA	tRNA	tRNA-Trp-TGG	3	0.00656254101588135	41037	13	1.75166002656042	0.880159881032562	0.00383178025672753	39111.267	724	0.556	ns	0.2307692	0.05038107;0.53813154	0.4033	ns
tRNA	tRNA	tRNA-Thr-ACA	1	0.00218751367196045	41037	25	2.02421307506053	1.06714898479833	0.00442799377665602	39111.267	329	0.658	ns	0.04	0.0010122;0.2035169	0.7179	ns
tRNA	tRNA	tRNA-Lys-AAG	11	0.0240626503915649	41037	73	6.01703406813627	2.27865909751541	0.0131623442886999	39111.267	991	0.022	*	0.1506849	0.07769566;0.25364177	0.05053	ns
tRNA	tRNA	tRNA-Leu-TTG	2	0.0043750273439209	41037	26	1.54128440366972	0.767232173741473	0.00337158070540693	39111.267	586	0.832	ns	0.07692308	0.009455391;0.251302917	0.6655	ns
tRNA	tRNA	tRNA-Gln-CAG	12	0.0262501640635254	41037	79	5.3937875751503	2.2754724360862	0.0117989840642917	39111.267	997	0.01	**	0.1518987	0.08102782;0.25030743	0.01095	*
tRNA	tRNA	tRNA-Ile-ATT	8	0.0175001093756836	41037	53	4.38345105953582	2.00864007399157	0.00958885912310413	39111.267	962	0.08	ns	0.1509434	0.06749254;0.27592118	0.07891	ns
tRNA	tRNA	tRNA-Arg-AGG	2	0.0043750273439209	41037	20	2.14470588235294	1.1563320713409	0.00469157343998106	39111.267	583	0.838	ns	0.1	0.01234853;0.31698271	1	ns
tRNA	tRNA	tRNA-Glu-GAG_	7	0.0153125957037231	41037	96	6.18555667001003	2.42449680450777	0.0135309897843331	39111.267	733	0.538	ns	0.07291667	0.02981784;0.14447971	0.6763	ns
tRNA	tRNA	tRNA-Arg-CGG	1	0.00218751367196045	41037	17	1.16492146596859	0.398849880797297	0.00254828163356649	39111.267	324	0.648	ns	0.05882353	0.001488174;0.286889397	1	ns
tRNA	tRNA	tRNA-Gln-CAA	1	0.00218751367196045	41037	24	2.23977272727273	1.18600483001578	0.00489953346299323	39111.267	293	0.586	ns	0.04166667	0.001054352;0.211201683	0.7215	ns
tRNA	tRNA	tRNA-Val-GTG	19	0.0415627597672485	41037	38	3.28704663212435	1.60700233899417	0.00719045944814357	39111.267	966	0.072	ns	0.5	0.333789;0.666211	4.423e-11	***
tRNA	tRNA	tRNA-Tyr-TAT	0	0	41037	5	1.11372549019608	0.330246631676266	0.00243628973661478	39111.267	1	0.002	**	0	0.0000000;0.5218238	0.5935	ns
tRNA	tRNA	tRNA-Arg-CGA	1	0.00218751367196045	41037	8	1.22874493927126	0.495725791716262	0.00268789635400808	39111.267	398	0.796	ns	0.125	0.003159724;0.526509671	1	ns
tRNA	tRNA	tRNA-Tyr-TAC	7	0.0153125957037231	41037	34	2.66052060737527	1.34767381125006	0.00581992520316593	39111.267	921	0.162	ns	0.2058824	0.08702131;0.37897775	0.01472	*
tRNA	tRNA	tRNA-Ala-GCY_	9	0.019687623047644	41037	82	1.78404401650619	0.914450045170443	0.00390262067748652	39111.267	728	0.548	ns	0.1097561	0.05143225;0.19815241	7.643e-05	***
tRNA	tRNA	tRNA-Pro-CCA	2	0.0043750273439209	41037	9	1.49680511182109	0.72054824707151	0.00327428164636892	39111.267	564	0.876	ns	0.2222222	0.02814497;0.60009357	0.6507	ns
tRNA	tRNA	tRNA-Leu-TTA	4	0.0087500546878418	41037	13	1.5104	0.740519568120403	0.00330402065012906	39111.267	624	0.756	ns	0.3076923	0.09092039;0.61426166	0.05505	ns
tRNA	tRNA	tRNA-Val-GTY	6	0.0131250820317627	41037	29	2.36363636363636	1.25428784493716	0.00517048686099743	39111.267	888	0.228	ns	0.2068966	0.07994185;0.39724695	0.0272	*
tRNA	tRNA	tRNA-Thr-ACY_	4	0.0087500546878418	41037	12	1.44897959183673	0.680786417625149	0.00316966266753453	39111.267	540	0.924	ns	0.3333333	0.09924609;0.65112449	0.04734	*
tRNA	tRNA	tRNA-Met-i	7	0.0153125957037231	41037	40	3.13938753959873	1.53658721156503	0.00686745316445451	39111.267	944	0.116	ns	0.175	0.07338273;0.32779013	0.03443	*
tRNA	tRNA	tRNA-Leu-CTG	3	0.00656254101588135	41037	16	1.88533333333333	0.994066956685881	0.00412419244286943	39111.267	695	0.614	ns	0.1875	0.04047373;0.45645655	0.4245	ns
tRNA	tRNA	tRNA-Asn-AAT	0	0	41037	2	1	0	0.00218751367196045	39111.267	1	0.002	**	0	0.0000000;0.8418861	0.5	ns
tRNA	tRNA	tot	207	0.452815330095813	41037	1997	138.356	11.1758742013394	0.30265564159776	39111.267	1001	0.002	**	0.1036555	0.09062556;0.11786167	1.47e-08	***
tRNA	tRNA	tRNA-Gly-GGA	8	0.0175001093756836	41037	107	8.658	2.806583851039	0.0189394933718336	39111.267	486	0.972	ns	0.07476636	0.03283066;0.14201161	1	ns
tRNA	tRNA	tRNA-Asn-AAC	12	0.0262501640635254	41037	46	4.34381338742394	1.94243221380874	0.00950215117343469	39111.267	986	0.032	*	0.2608696	0.1426685;0.4113188	0.0009115	***
tRNA	tRNA	tRNA-Ile-ATA	6	0.0131250820317627	41037	65	4.88028169014085	2.02022839812504	0.0106756829202013	39111.267	783	0.438	ns	0.09230769	0.03463365;0.19016584	0.6336	ns
tRNA	tRNA	tRNA-Leu-CTA_	1	0.00218751367196045	41037	7	1.21149425287356	0.471644169786039	0.00265016024166243	39111.267	355	0.71	ns	0.1428571	0.003610297;0.578723197	1	ns
tRNA	tRNA	tRNA-Phe-TTY	8	0.0175001093756836	41037	87	3.53567735263702	1.67694114563864	0.00773434254853441	39111.267	964	0.076	ns	0.09195402	0.04054017;0.17316917	0.02532	*
tRNA	tRNA	tRNA-Ala-GCA	6	0.0131250820317627	41037	40	1.43053173241852	0.67723986923849	0.00312930772283879	39111.267	584	0.836	ns	0.15	0.05710226;0.29835267	0.002821	**
tRNA	tRNA	tRNA-Ser-TCA(m)	3	0.00656254101588135	41037	31	2.3765227021041	1.29641424342662	0.0051986759025771	39111.267	730	0.544	ns	0.09677419	0.02041986;0.25753906	0.5124	ns
tRNA	tRNA	tRNA-Leu-CTY	7	0.0153125957037231	41037	30	1.94430379746835	1.02907625101536	0.00425319113940665	39111.267	791	0.422	ns	0.2333333	0.09933786;0.42283652	0.002593	**
tRNA	tRNA	tRNA-Leu-CTA	0	0	41037	1	1	0	0.00218751367196045	39111.267	1	0.002	**	0	0.000;0.975	2.2e-16	***
tRNA	tRNA	tRNA-SeC(e)-TGA	0	0	41037	3	1.11146496815287	0.325187221152365	0.00243134481373948	39111.267	1	0.002	**	0	0.0000000;0.7075982	0.3003	ns
tRNA	tRNA	tRNA-Val-GTA	2	0.0043750273439209	41037	12	1.47425897035881	0.741435761937313	0.00322496165367024	39111.267	580	0.844	ns	0.1666667	0.02086253;0.48413775	0.6514	ns
tRNA	tRNA	tRNA-Ser-TCY	5	0.0109375683598022	41037	15	1.72017045454545	0.851635176856913	0.0037628963874206	39111.267	705	0.594	ns	0.3333333	0.1182411;0.6161963	0.02215	*
tRNA	tRNA	tRNA-Gly-GGG	8	0.0175001093756836	41037	47	3.86168032786885	1.83982352672744	0.00844747851395383	39111.267	961	0.082	ns	0.1702128	0.07646948;0.30809127	0.05407	ns
tRNA	tRNA	tRNA-Ser-AGY	2	0.0043750273439209	41037	14	1.5982905982906	0.77837933675963	0.00349628253552653	39111.267	619	0.766	ns	0.1428571	0.01779452;0.42812916	0.6694	ns
tRNA	tRNA	tRNA-Glu-GAG	1	0.00218751367196045	41037	18	1.5414201183432	0.758009319483794	0.00337187758311063	39111.267	403	0.806	ns	0.05555556	0.001405556;0.272943600	1	ns
tRNA	tRNA	tRNA-His-CAY	0	0	41037	1	1	0	0.00218751367196045	39111.267	1	0.002	**	0	0.000;0.975	2.2e-16	***
tRNA	tRNA	tRNA-Gln-CAA_	2	0.0043750273439209	41037	34	2.67822318526544	1.36083754914643	0.00585864983432961	39111.267	463	0.926	ns	0.05882353	0.007204917;0.196773209	1	ns
tRNA	tRNA	tRNA-Pro-CCY	3	0.00656254101588135	41037	17	1.92506142506143	1.00578202146246	0.00421109818668553	39111.267	756	0.492	ns	0.1764706	0.03798507;0.43431787	0.4311	ns
tRNA	tRNA	tRNA-Asp-GAY	4	0.0087500546878418	41037	49	3.56	1.71364855666791	0.0077875486721792	39111.267	704	0.596	ns	0.08163265	0.02269088;0.19601418	0.7801	ns
tRNA	tRNA	tRNA-Ser-TCA	0	0	41037	1	1	0	0.00218751367196045	39111.267	1	0.002	**	0	0.000;0.975	2.2e-16	***
tRNA	tRNA	tRNA-Pro-CCG	1	0.00218751367196045	41037	4	1.15422885572139	0.394595063581232	0.00252489140246181	39111.267	346	0.692	ns	0.25	0.006309463;0.805879550	1	ns
tRNA	tRNA	tRNA-Ala-GCG	1	0.00218751367196045	41037	11	1.3120728929385	0.561809725966425	0.00287017739191166	39111.267	322	0.644	ns	0.09090909	0.002298972;0.412779917	1	ns
LINE	Penelope	tot	62	0.135625847661548	41037	1097	80.689	8.87282401527305	0.176508290676817	39111.267	17	0.034	*	0.05651778	0.04360291;0.07187101	0.03209	*
LINE	Penelope	Penelope1_Vert	62	0.135625847661548	41037	1097	80.689	8.87282401527305	0.176508290676817	39111.267	17	0.034	*	0.05651778	0.04360291;0.07187101	0.03209	*
LINE	L1-Tx1	tot	8	0.0175001093756836	41037	189	14.107	3.59645457158649	0.0308592553703461	39111.267	58	0.116	ns	0.04232804	0.01844871;0.08169694	0.0966	ns
LINE	L1-Tx1	MARE6	8	0.0175001093756836	41037	189	14.107	3.59645457158649	0.0308592553703461	39111.267	58	0.116	ns	0.04232804	0.01844871;0.08169694	0.0966	ns
LINE	RTE-X	tot	728	1.59250995318721	41037	15596	1114.61	30.6661427687329	2.43822461390384	39111.267	1	0.002	**	0.04667864	0.04342069;0.05010697	2.2e-16	***
LINE	RTE-X	L5	45	0.0984381152382202	41037	737	59.365	7.2145564537832	0.129861749135932	39111.267	26	0.052	ns	0.06105834	0.04488135;0.08085086	0.0576	ns
LINE	RTE-X	L4_C_Mam	218	0.476877980487378	41037	5015	367.416	18.0685200117612	0.803727523297021	39111.267	1	0.002	**	0.04346959	0.03799358;0.04948463	2.2e-16	***
LINE	RTE-X	L4_A_Mam	338	0.739379621122632	41037	6597	484.592	20.6624895517088	1.06005162532266	39111.267	1	0.002	**	0.05123541	0.04603866;0.05683323	3.936e-13	***
LINE	RTE-X	L4_B_Mam	170	0.371877324233276	41037	3247	242.903	14.213853264496	0.531353633460209	39111.267	1	0.002	**	0.05235602	0.04494672;0.06058403	3.799e-07	***
LINE	L1	L1M2	720	1.57500984381152	41037	9096	687.132	25.2735301714526	1.50311064444153	39111.267	910	0.184	ns	0.07915567	0.07368788;0.08489475	0.1904	ns
LINE	L1	L1P	12	0.0262501640635254	41037	161	10.159	3.04614477627016	0.0222229513934462	39111.267	788	0.428	ns	0.07453416	0.03910449;0.12657634	0.5156	ns
LINE	L1	L1MEg1	35	0.0765629785186157	41037	1013	74.169	8.06793223388314	0.162245701535635	39111.267	1	0.002	**	0.03455084	0.02418162;0.04772625	2.531e-07	***
LINE	L1	L1MB7	925	2.02345014656342	41037	23185	1772.315	38.0307785236526	3.87696329352058	39111.267	1	0.002	**	0.03989648	0.03741350;0.04249564	2.2e-16	***
LINE	L1	L1MB1	276	0.603753773461084	41037	6197	468.891	20.7459758631527	1.02570547315921	39111.267	1	0.002	**	0.04453768	0.03953645;0.04997305	2.2e-16	***
LINE	L1	L1P2	116	0.253751585947412	41037	1631	137.437	11.8905599706833	0.300645316533228	39111.267	38	0.076	ns	0.07112201	0.05912238;0.08469130	0.05531	ns
LINE	L1	L1MCb	96	0.210001312508203	41037	2145	161.407	12.3237667223226	0.35308001925012	39111.267	1	0.002	**	0.04475524	0.03639969;0.05438123	1.143e-08	***
LINE	L1	L1M3b	55	0.120313251957825	41037	564	42.471	6.75742715993461	0.0929058931618322	39111.267	969	0.066	ns	0.09751773	0.07431025;0.12503897	0.05482	ns
LINE	L1	L1MEh	144	0.315001968762305	41037	3050	222.25	14.3271339341393	0.48617491359321	39111.267	1	0.002	**	0.04721311	0.03995966;0.05535001	8.361e-09	***
LINE	L1	L1ME2	523	1.14406965043532	41037	12799	997.739	30.6948049358527	2.18256770354815	39111.267	1	0.002	**	0.04086257	0.03749852;0.04443737	2.2e-16	***
LINE	L1	L1PA16	960	2.10001312508203	41037	13973	1053.126	30.2046759036817	2.30372752329702	39111.267	5	0.01	**	0.06870393	0.06456419;0.07302433	0.002727	**
LINE	L1	L1MEd	636	1.39125869536685	41037	16918	1251.187	31.0211918749964	2.73698866867918	39111.267	1	0.002	**	0.0375931	0.03477708;0.04056947	2.2e-16	***
LINE	L1	L1M4b	197	0.430940193376209	41037	4228	324.609	16.8154952314786	0.71008662554141	39111.267	1	0.002	**	0.04659413	0.04043803;0.05338595	4.01e-15	***
LINE	L1	L1ME3A	716	1.56625978912368	41037	15879	1225.721	32.2957919422512	2.68128144550903	39111.267	1	0.002	**	0.045091	0.04191564;0.04843432	2.2e-16	***
LINE	L1	L1M4	967	2.11532572078575	41037	20125	1503.135	34.4002638529583	3.28812836330227	39111.267	1	0.002	**	0.04804969	0.04513549;0.05109532	2.2e-16	***
LINE	L1	L1MC4	844	1.84626153913462	41037	23685	1771.146	36.9737168775299	3.87440609003806	39111.267	1	0.002	**	0.03563437	0.03330955;0.03807401	2.2e-16	***
LINE	L1	L1MEf	436	0.953755960974756	41037	11271	876.983	27.4279237639673	1.91841230257689	39111.267	1	0.002	**	0.03868335	0.03519850;0.04240898	2.2e-16	***
LINE	L1	L1MDa	291	0.636566478540491	41037	6954	521.497	21.5195046429996	1.14078181738636	39111.267	1	0.002	**	0.04184642	0.03726127;0.04682052	2.2e-16	***
LINE	L1	L1ME3G	893	1.95344970906068	41037	18628	1395.174	33.4099977843752	3.05196219976375	39111.267	1	0.002	**	0.04793859	0.04491462;0.05110464	2.2e-16	***
LINE	L1	L1MEj	86	0.188126175788599	41037	2345	175.741	12.6755113343639	0.384435840224001	39111.267	1	0.002	**	0.03667377	0.02943689;0.04509546	1.427e-14	***
LINE	L1	L1P4e	16	0.0350002187513672	41037	194	14.181	3.53110573442763	0.0310211313820711	39111.267	749	0.506	ns	0.08247423	0.04787596;0.13047840	0.5807	ns
LINE	L1	L1ME3E	170	0.371877324233276	41037	4540	343.081	17.9092484538068	0.750494378089863	39111.267	1	0.002	**	0.03744493	0.03211174;0.04338313	2.2e-16	***
LINE	L1	L1MC2	327	0.715316970731067	41037	6382	510.895	21.6520388366959	1.11758979743623	39111.267	1	0.002	**	0.05123786	0.04595631;0.05693410	2.2e-16	***
LINE	L1	L1PA2	205	0.448440302751892	41037	4918	451.664	21.9209404823705	0.988021175132345	39111.267	1	0.002	**	0.04168361	0.03626972;0.04764968	2.2e-16	***
LINE	L1	L1MA2	435	0.951568447302796	41037	7417	569.965	23.7948307194855	1.24680623003894	39111.267	1	0.002	**	0.05864905	0.05340857;0.06423964	1.138e-09	***
LINE	L1	L1M3e	77	0.168438552740955	41037	810	56.473	7.44988401062537	0.123535459596622	39111.267	999	0.006	**	0.09506173	0.07574946;0.11737765	0.006954	**
LINE	L1	L1MC5	594	1.29938312114451	41037	14431	1090.008	30.4057304540516	2.38440740254627	39111.267	1	0.002	**	0.04116139	0.03797827;0.04453114	2.2e-16	***
LINE	L1	L1MEa	10	0.0218751367196045	41037	355	25.811	4.92803861232484	0.0564619153869712	39111.267	1	0.002	**	0.02816901	0.01358905;0.05119246	0.0004586	***
LINE	L1	L1PB1	728	1.59250995318721	41037	13093	1022.251	31.3260166366284	2.23618803867524	39111.267	1	0.002	**	0.05560223	0.05173806;0.05966538	2.2e-16	***
LINE	L1	L1MCc	165	0.360939755873474	41037	3179	242.668	15.2393574016103	0.530839567747298	39111.267	1	0.002	**	0.05190311	0.04444991;0.06019369	5.863e-08	***
LINE	L1	L1PA8	559	1.22282014262589	41037	8111	637.093	24.3549073599657	1.3936496478103	39111.267	1	0.002	**	0.06891875	0.06349993;0.07464971	0.001108	**
LINE	L1	L1P4	222	0.48562803517522	41037	3775	280.76	15.794932094817	0.614166338539616	39111.267	1	0.002	**	0.05880795	0.05151451;0.06679333	0.0001949	***
LINE	L1	L1M7	145	0.317189482434265	41037	3059	234.735	14.6369742780404	0.513486021787636	39111.267	1	0.002	**	0.04740111	0.04014354;0.05553909	9.544e-11	***
LINE	L1	L1PA13	624	1.36500853130332	41037	9060	677.01	25.3164931383639	1.48096863105394	39111.267	15	0.03	*	0.06887417	0.0637437;0.0742839	0.03418	*
LINE	L1	L1PREC2	555	1.21407008793805	41037	7902	620.509	24.8311599710022	1.35737192107451	39111.267	4	0.008	**	0.07023538	0.06469705;0.07609315	0.005768	**
LINE	L1	L1M2a1	10	0.0218751367196045	41037	120	10.117	3.15709966239241	0.0221310758192239	39111.267	569	0.866	ns	0.08333333	0.04068613;0.14791543	1	ns
LINE	L1	L1MA9	773	1.69094806842543	41037	16437	1199.502	32.0410771764407	2.6239270245439	39111.267	1	0.002	**	0.04702805	0.04384168;0.05037590	2.2e-16	***
LINE	L1	L1MA4	520	1.13750710941943	41037	10000	744.128	26.9542974338073	1.62779017368859	39111.267	1	0.002	**	0.052	0.04772935;0.05653387	2.2e-16	***
LINE	L1	L1PB3	198	0.433127707048169	41037	3601	282.047	16.7857246358789	0.616981668635429	39111.267	1	0.002	**	0.05498473	0.04776446;0.06293757	5.401e-08	***
LINE	L1	L1MC1	627	1.3715710723192	41037	13002	1002.703	31.213636156047	2.19342652141576	39111.267	1	0.002	**	0.04822335	0.04460390;0.05204668	2.2e-16	***
LINE	L1	HAL1b	223	0.48781554884718	41037	4340	334.842	16.834382448799	0.732471452946581	39111.267	1	0.002	**	0.05138249	0.04500276;0.05837416	2.078e-11	***
LINE	L1	L1PA4	664	1.45250907818174	41037	11926	1011.227	32.5156691418113	2.21207288795555	39111.267	1	0.002	**	0.05567667	0.05162834;0.05994354	2.2e-16	***
LINE	L1	L1MD3	301	0.658441615260095	41037	5356	437.567	19.8820725229491	0.957183794898718	39111.267	1	0.002	**	0.05619866	0.05018070;0.06270568	8.74e-13	***
LINE	L1	L1PBa	171	0.374064837905237	41037	2167	177.207	12.9249063518543	0.387642735267095	39111.267	335	0.67	ns	0.07891094	0.06790449;0.09107143	0.6663	ns
LINE	L1	L1MA8	530	1.15938224613904	41037	11124	820.438	26.6158328548734	1.79471934199589	39111.267	1	0.002	**	0.04764473	0.04376018;0.05176817	2.2e-16	***
LINE	L1	L1M3c	125	0.273439208995056	41037	1070	78.126	8.41777779363312	0.170901693135582	39111.267	1001	0.002	**	0.1168224	0.09818342;0.13759734	2.788e-07	***
LINE	L1	L1P4b	10	0.0218751367196045	41037	155	11.944	3.35561084217526	0.0261276632978956	39111.267	348	0.696	ns	0.06451613	0.03136885;0.11544575	0.6528	ns
LINE	L1	L1MC	436	0.953755960974756	41037	7862	600.438	22.6867107100797	1.31346633416459	39111.267	1	0.002	**	0.05545663	0.05049954;0.06074638	3.031e-13	***
LINE	L1	L1M3de	53	0.115938224613904	41037	499	35.82	5.83143255174967	0.0783567397296233	39111.267	1000	0.004	**	0.1062124	0.08057793;0.13662059	0.005269	**
LINE	L1	L1MA5	280	0.612503828148926	41037	4447	348.399	18.939918677743	0.762127575797349	39111.267	1	0.002	**	0.0629638	0.05600123;0.07050684	9.262e-05	***
LINE	L1	HAL1M8	80	0.175001093756836	41037	2197	177.451	12.5224762491854	0.388176488603054	39111.267	1	0.002	**	0.03641329	0.02897698;0.04511648	2.2e-16	***
LINE	L1	L1ME4c	516	1.12875705473159	41037	9421	718.14	24.5276579804515	1.57094106838168	39111.267	1	0.002	**	0.05477126	0.05026186;0.05955834	2.293e-16	***
LINE	L1	L1M2a	61	0.133438333989587	41037	489	41.847	6.21129384035011	0.091540884630529	39111.267	1001	0.002	**	0.1247444	0.09677856;0.15733993	0.003456	**
LINE	L1	L1MC3	534	1.16813230082688	41037	13130	1022.421	30.1002622045853	2.23655991599948	39111.267	1	0.002	**	0.04067022	0.03735569;0.04419024	2.2e-16	***
LINE	L1	L1P4d	16	0.0350002187513672	41037	167	12.602	3.62749979390141	0.0275670472940456	39111.267	863	0.278	ns	0.09580838	0.0557598;0.1509226	0.3044	ns
LINE	L1	L1ME3C	130	0.284376777354858	41037	3264	256.215	15.056874990664	0.560473815461347	39111.267	1	0.002	**	0.03982843	0.03338177;0.04711522	2.2e-16	***
LINE	L1	L1M4a2	90	0.19687623047644	41037	2051	156.658	12.0978259779761	0.34269151682198	39111.267	1	0.002	**	0.04388103	0.03543063;0.05366402	3.097e-09	***
LINE	L1	L1M2c	53	0.115938224613904	41037	450	37.968	6.14399908241568	0.0830555190969944	39111.267	994	0.016	*	0.1177778	0.08948011;0.15121331	0.01373	*
LINE	L1	L1M1	664	1.45250907818174	41037	9983	728.566	26.4766436063308	1.59374808592554	39111.267	10	0.02	*	0.06651307	0.06170206;0.07157880	0.01237	*
LINE	L1	L1M6	248	0.542503390646192	41037	5357	408.594	18.7712952543378	0.893804961281008	39111.267	1	0.002	**	0.04629457	0.04082301;0.05226694	2.2e-16	***
LINE	L1	L1PA7	717	1.56844730279564	41037	13116	1086.737	31.8167902079883	2.37725204532528	39111.267	1	0.002	**	0.05466606	0.05083665;0.05869452	2.2e-16	***
LINE	L1	L1P3b	6	0.0131250820317627	41037	83	6.89178356713427	2.57919937840236	0.0150758707772986	39111.267	470	0.94	ns	0.07228916	0.0269899;0.1507298	1	ns
LINE	L1	L1MA10	257	0.562191013693836	41037	5109	384.476	18.8267328517157	0.841046506540666	39111.267	1	0.002	**	0.05030339	0.04447056;0.05665652	1.053e-12	***
LINE	L1	L1MB8	706	1.54438465240408	41037	16563	1275.923	33.1332594817335	2.79109900686879	39111.267	1	0.002	**	0.04262513	0.03959904;0.04581312	2.2e-16	***
LINE	L1	L1MA4A	387	0.846567791048694	41037	6240	484.23	21.3288072338333	1.05925974537341	39111.267	1	0.002	**	0.06201923	0.05616060;0.06829123	2.449e-06	***
LINE	L1	L1PB	102	0.223126394539966	41037	1846	140.055	11.5875902260672	0.306372227326421	39111.267	2	0.004	**	0.0552546	0.04527502;0.06667502	0.0005948	***
LINE	L1	L1MB4	453	0.990943693398084	41037	9160	724.487	24.4370825182141	1.58482521765761	39111.267	1	0.002	**	0.04945415	0.04510340;0.05409419	2.2e-16	***
LINE	L1	L1M4c	245	0.53594084963031	41037	3615	279.866	16.0719118449036	0.612210701316883	39111.267	19	0.038	*	0.06777317	0.05979319;0.07646033	0.02936	*
LINE	L1	L1MEg	480	1.05000656254102	41037	13185	1000.064	29.6451132016179	2.18765367283546	39111.267	1	0.002	**	0.03640501	0.03327282;0.03974389	2.2e-16	***
LINE	L1	L1P1	191	0.417815111344446	41037	3259	249.667	15.6794756595033	0.54614997593735	39111.267	1	0.002	**	0.05860693	0.05078830;0.06722878	7.595e-05	***
LINE	L1	L1ME3	442	0.966881043006519	41037	9162	740.2	25.3533586097146	1.61919761998513	39111.267	1	0.002	**	0.04824274	0.04394476;0.05283078	2.2e-16	***
LINE	L1	X9_LINE	43	0.0940630878942993	41037	653	48.92	6.65416244751192	0.107013168832305	39111.267	218	0.436	ns	0.06584992	0.04806225;0.08767748	0.4138	ns
LINE	L1	L1PA17	310	0.678129238307739	41037	4789	380.645	19.0795441246379	0.832666141663385	39111.267	1	0.002	**	0.06473168	0.05792560;0.07207408	0.0001184	***
LINE	L1	L1PA15-16	134	0.2931268320427	41037	1431	109.302	10.2003354279574	0.239099619372621	39111.267	995	0.014	*	0.09364081	0.07904329;0.10993021	0.01677	*
LINE	L1	L1ME3B	300	0.656254101588135	41037	8120	625.994	24.0324681113598	1.36937043356521	39111.267	1	0.002	**	0.03694581	0.03294840;0.04127979	2.2e-16	***
LINE	L1	L1MD1	288	0.630003937524609	41037	6979	550.809	23.3511411882759	1.20490221813886	39111.267	1	0.002	**	0.04126666	0.03672100;0.04620041	2.2e-16	***
LINE	L1	L1HS	61	0.133438333989587	41037	1571	147.655	12.6714853723445	0.32299733123332	39111.267	1	0.002	**	0.03882877	0.02982869;0.04960006	2.2e-16	***
LINE	L1	L1MEb	87	0.190313689460559	41037	1672	134.082	11.4300447034087	0.293306208163801	39111.267	1	0.002	**	0.05203349	0.04188353;0.06378980	9.627e-06	***
LINE	L1	L1PA11	346	0.756879730498316	41037	4144	330.078	18.3227082506282	0.722050137813361	39111.267	825	0.354	ns	0.08349421	0.07524703;0.09233396	0.3586	ns
LINE	L1	HAL1ME	288	0.630003937524609	41037	7407	552.151	22.0976583715448	1.20783786148663	39111.267	1	0.002	**	0.03888214	0.03459456;0.04353728	2.2e-16	***
LINE	L1	L1PA8A	196	0.428752679704248	41037	2429	202.489	13.623416475924	0.442947455921599	39111.267	333	0.666	ns	0.08069164	0.07016511;0.09224175	0.6597	ns
LINE	L1	L1MEc	744	1.62751017193857	41037	17812	1343.903	34.5063512889914	2.93980618628866	39111.267	1	0.002	**	0.04176959	0.03887852;0.04481145	2.2e-16	***
LINE	L1	L1P4c	5	0.0109375683598022	41037	43	4.29959514170041	1.91388036002226	0.00940542315636436	39111.267	729	0.546	ns	0.1162791	0.03885231;0.25083243	0.6149	ns
LINE	L1	L1MCa	260	0.568753554709717	41037	7243	559.979	21.9665447462292	1.22496171851074	39111.267	1	0.002	**	0.03589673	0.03173112;0.04044103	2.2e-16	***
LINE	L1	L1MB2	437	0.955943474646717	41037	8944	722.564	26.1450467099882	1.58061862886643	39111.267	1	0.002	**	0.04885957	0.04448359;0.05353230	2.2e-16	***
LINE	L1	L1MEi	217	0.474690466815418	41037	5311	399.873	19.0675757096555	0.874727654547841	39111.267	1	0.002	**	0.0408586	0.03569412;0.04653499	2.2e-16	***
LINE	L1	L1MC4a	401	0.87719298245614	41037	9991	791.905	25.6533832285543	1.73230301439384	39111.267	1	0.002	**	0.04013612	0.03637195;0.04417126	2.2e-16	***
LINE	L1	HAL1	776	1.69751060944131	41037	21238	1566.075	36.9755671703297	3.42581047381546	39111.267	1	0.002	**	0.03653828	0.03405497;0.03914946	2.2e-16	***
LINE	L1	L1MB5	619	1.35407096294352	41037	9769	805.274	26.6969970905653	1.76154788467428	39111.267	1	0.002	**	0.0633637	0.05861235;0.06837736	1.342e-12	***
LINE	L1	L1PA3	511	1.11781948637179	41037	10703	945.242	30.8154998504167	2.06772979831124	39111.267	1	0.002	**	0.04774362	0.04378090;0.05195464	2.2e-16	***
LINE	L1	L1M6B	40	0.087500546878418	41037	730	59.221	7.21291793833712	0.12954674716717	39111.267	7	0.014	*	0.05479452	0.03943094;0.07387020	0.00804	**
LINE	L1	L1P3	235	0.514065712910706	41037	3552	263.054	15.8277478373141	0.575434221463884	39111.267	38	0.076	ns	0.06615991	0.05820466;0.07483788	0.07278	ns
LINE	L1	L1ME3F	158	0.345627160169751	41037	4605	364.703	18.3700912151043	0.797792798704992	39111.267	1	0.002	**	0.03431053	0.02924175;0.03998036	2.2e-16	***
LINE	L1	L1PB4	378	0.82688016800105	41037	7440	557.135	22.0777762286695	1.21874042962769	39111.267	1	0.002	**	0.05080645	0.04592610;0.05604242	2.2e-16	***
LINE	L1	L1MA1	240	0.525003281270508	41037	4314	317.885	17.3564691692182	0.695377783611148	39111.267	1	0.002	**	0.05563282	0.04897991;0.06289507	2.648e-06	***
LINE	L1	L1PA14	267	0.58406615041344	41037	3056	238.28	15.7280950204713	0.521240757754736	39111.267	975	0.054	ns	0.08736911	0.07759262;0.09794362	0.05446	ns
LINE	L1	L1M2b	30	0.0656254101588135	41037	220	16.219	4.06984061144938	0.0354792842455265	39111.267	1001	0.002	**	0.1363636	0.09393166;0.18891165	0.001098	**
LINE	L1	L1M8	58	0.126875792973706	41037	1662	127.506	10.8343595725519	0.278921118256989	39111.267	1	0.002	**	0.03489771	0.02660382;0.04488179	1.745e-12	***
LINE	L1	L1M3f	65	0.142188388677429	41037	671	51.905	7.43432876891009	0.113542897143107	39111.267	966	0.072	ns	0.09687034	0.07555905;0.12180204	0.06034	ns
LINE	L1	L1M3d	38	0.0831255195344971	41037	532	40.309	6.31057385206308	0.0881764886030538	39111.267	391	0.782	ns	0.07142857	0.05103975;0.09672559	0.8056	ns
LINE	L1	L1M3a	60	0.131250820317627	41037	636	61.197	7.59103516095233	0.133869274182964	39111.267	479	0.958	ns	0.09433962	0.07276352;0.11976500	0.9464	ns
LINE	L1	L1MA3	464	1.01500634378965	41037	8888	696.723	26.56113259567	1.5240910880693	39111.267	1	0.002	**	0.05220522	0.04767193;0.05703478	2.2e-16	***
LINE	L1	L1M3	437	0.955943474646717	41037	7225	552.484	21.8706211175647	1.2085663035394	39111.267	1	0.002	**	0.06048443	0.05509674;0.06623003	1.512e-07	***
LINE	L1	L1ME3D	141	0.308439427746423	41037	4186	326.879	17.4489204200095	0.71505228157676	39111.267	1	0.002	**	0.03368371	0.02842646;0.03960403	2.2e-16	***
LINE	L1	L1MDb	36	0.0787504921905762	41037	971	67.784	8.24180024456255	0.148278426740167	39111.267	1	0.002	**	0.03707518	0.02609958;0.05096038	1.723e-05	***
LINE	L1	L1MD	397	0.868442927768298	41037	8496	637.387	23.1750364252856	1.39429277682985	39111.267	1	0.002	**	0.04672787	0.04233732;0.05143254	2.2e-16	***
LINE	L1	L1M5	1987	4.34658966618541	41037	44640	3057.259	46.6492880446752	6.68779586122413	39111.267	1	0.002	**	0.04451165	0.04261703;0.04646578	2.2e-16	***
LINE	L1	L1MA5A	195	0.426565166032288	41037	3431	272.977	15.8197577647616	0.597140919630748	39111.267	1	0.002	**	0.05683474	0.04932233;0.06511298	3.072e-07	***
LINE	L1	L1PB2	165	0.360939755873474	41037	2887	229.21	14.4024070671999	0.501400008750055	39111.267	1	0.002	**	0.05715275	0.04896434;0.06625246	4.525e-06	***
LINE	L1	L1M4a1	119	0.260314126963294	41037	2655	203.646	13.9006442984457	0.445478409240058	39111.267	1	0.002	**	0.04482109	0.03726828;0.05339682	4.406e-11	***
LINE	L1	L1MEg2	25	0.0546878417990112	41037	755	56.525	7.38674075211382	0.123649210307564	39111.267	1	0.002	**	0.03311258	0.02154108;0.04849431	2.152e-06	***
LINE	L1	L1PA5	624	1.36500853130332	41037	11398	953.799	30.4700676734402	2.08644835280221	39111.267	1	0.002	**	0.05474645	0.05064050;0.05908163	2.2e-16	***
LINE	L1	L1ME4b	1145	2.50470315439471	41037	24590	1826.733	39.1650815729345	3.99600341252133	39111.267	1	0.002	**	0.04656364	0.04396350;0.04927161	2.2e-16	***
LINE	L1	L1PA12	138	0.301876886730542	41037	1769	139.777	11.4204070285037	0.305764098525616	39111.267	449	0.898	ns	0.07801018	0.06593801;0.09150293	0.9297	ns
LINE	L1	L1MC5a	708	1.548759679748	41037	17929	1328.486	33.587019693505	2.90608128800805	39111.267	1	0.002	**	0.0394891	0.03668537;0.04244341	2.2e-16	***
LINE	L1	L1ME4a	1356	2.96626853917837	41037	29291	2083.268	39.7119026390226	4.5571772323577	39111.267	1	0.002	**	0.04629408	0.04391581;0.04876286	2.2e-16	***
LINE	L1	L1PA10	595	1.30157063481647	41037	7090	569.67	23.1571015317408	1.24616091350571	39111.267	869	0.266	ns	0.08392102	0.07756859;0.09061797	0.2653	ns
LINE	L1	L1M	59	0.129063306645667	41037	748	58	7.39951030492916	0.126875792973706	39111.267	585	0.834	ns	0.07887701	0.06058443;0.10056840	0.8912	ns
LINE	L1	L1ME5	245	0.53594084963031	41037	3442	263.288	15.3949361823965	0.575946099663123	39111.267	117	0.234	ns	0.07117955	0.06281151;0.08028448	0.2484	ns
LINE	L1	L1MA7	436	0.953755960974756	41037	8595	630.473	23.6004714625207	1.37916830730192	39111.267	1	0.002	**	0.05072717	0.04618278;0.05557908	2.2e-16	***
LINE	L1	L1MD2	476	1.04125650785317	41037	10982	830.555	26.6407339182633	1.81685041781511	39111.267	1	0.002	**	0.04334365	0.03961121;0.04732056	2.2e-16	***
LINE	L1	L1MB3	1047	2.29032681454259	41037	17260	1359.908	33.4498793784138	2.97481734260839	39111.267	1	0.002	**	0.06066049	0.05714461;0.06432528	2.2e-16	***
LINE	L1	tot	23704	51.8528240801505	41037	950736	24491.541	83.3486251375049	53.5755807848799	39111.267	1	0.002	**	0.02493226	0.02461977;0.02524765	3.041e-07	***
LINE	L1	L1PBb	39	0.0853130332064575	41037	317	25.042	4.91430426269949	0.0547797173732336	39111.267	999	0.006	**	0.1230284	0.08896665;0.16432787	0.006409	**
LINE	L1	L1P4a	44	0.0962506015662598	41037	601	46.776	6.86796862201576	0.102323139519622	39111.267	365	0.73	ns	0.07321131	0.05369630;0.09703894	0.7605	ns
LINE	L1	L1P5	42	0.0918755742223389	41037	762	55.216	6.99930956125919	0.120785754910968	39111.267	31	0.062	ns	0.05511811	0.04000944;0.07377652	0.06886	ns
LINE	L1	L1ME1	1244	2.7212670079188	41037	31305	2315.48	42.5186951756452	5.06514415715098	39111.267	1	0.002	**	0.03973806	0.03760098;0.04196107	2.2e-16	***
LINE	L1	L1MA6	259	0.566566041037756	41037	5458	413.48	20.801978807852	0.904493153082207	39111.267	1	0.002	**	0.04745328	0.04196460;0.05343203	2.2e-16	***
LINE	L1	L1PBa1	45	0.0984381152382202	41037	441	38.927	6.49552637304036	0.0851533447084044	39111.267	853	0.298	ns	0.1020408	0.07540718;0.13415113	0.3131	ns
LINE	L1	L1ME3Cz	567	1.24032025200158	41037	14145	1064.853	29.8510716303029	2.3293804961281	39111.267	1	0.002	**	0.04008484	0.03691180;0.04344878	2.2e-16	***
LINE	L1	L1PA15	590	1.29063306645667	41037	8463	642.526	25.2201383695526	1.40553440959006	39111.267	21	0.042	*	0.06971523	0.06437928;0.07534967	0.03117	*
LINE	L1	L1PA6	414	0.905630660191626	41037	6051	542.879	25.1373077962467	1.18755523472022	39111.267	1	0.002	**	0.06841844	0.06218396;0.07507276	2.092e-09	***
LINE	L1	L1ME2z	358	0.783129894561841	41037	7272	589.1	22.3002982783483	1.2886643041519	39111.267	1	0.002	**	0.04922992	0.04437025;0.05445488	2.2e-16	***
LINE	Jockey	tot	27	0.0590628691429321	41037	221	16.629	3.95208526957327	0.0363761648510303	39111.267	996	0.012	*	0.1221719	0.08207757;0.17275740	0.0144	*
LINE	Jockey	X12_LINE	27	0.0590628691429321	41037	221	16.629	3.95208526957327	0.0363761648510303	39111.267	996	0.012	*	0.1221719	0.08207757;0.17275740	0.0144	*
LINE	tot	tot	30208	66.0804130025813	41037	1569213	29139.184	78.0636155457335	63.7423633897712	39111.267	1001	0.002	**	0.01925041	0.01903600;0.01946661	3.32e-10	***
LINE	L2	X24_LINE	26	0.0568753554709717	41037	550	37.504	5.95848030016777	0.0820405127532047	39111.267	28	0.056	ns	0.04727273	0.03110911;0.06850079	0.05144	ns
LINE	L2	UCON86	4	0.0087500546878418	41037	66	5.32998996990973	2.20360085469372	0.0116594259305896	39111.267	382	0.764	ns	0.06060606	0.01675822;0.14796756	0.8196	ns
LINE	L2	L2-1_Crp	1	0.00218751367196045	41037	41	3.09814049586777	1.51096531630138	0.00677722469236507	39111.267	154	0.308	ns	0.02439024	0.0006173169;0.1285540204	0.3687	ns
LINE	L2	UCON49	11	0.0240626503915649	41037	106	8.249	2.66309802506237	0.0180448002800018	39111.267	891	0.222	ns	0.1037736	0.05295325;0.17809654	0.2797	ns
LINE	L2	tot	14399	31.4980093625585	41037	523574	17136.393	77.8308177214346	37.4860939755873	39111.267	1	0.002	**	0.02750137	0.02706005;0.02794792	2.2e-16	***
LINE	L2	L2-2_Mam	41	0.0896880605503785	41037	520	38.089	6.05522458251919	0.0833202082513016	39111.267	719	0.566	ns	0.07884615	0.05717318;0.10544500	0.6132	ns
LINE	L2	L2	2767	6.05285033031456	41037	54017	3540.081	47.8854409445549	7.74397558734742	39111.267	1	0.002	**	0.05122461	0.04938041;0.05311723	2.2e-16	***
LINE	L2	L2-3_AMi	0	0	41037	12	1.41814946619217	0.671198777834789	0.00310222134617879	39111.267	1	0.002	**	0	0.0000000;0.2646485	0.3824	ns
LINE	L2	L2d2	2855	6.24535153344708	41037	52674	3364.095	50.7309925845001	7.35900380627379	39111.267	1	0.002	**	0.05420131	0.05228288;0.05616905	2.2e-16	***
LINE	L2	L2d	1619	3.54158463490397	41037	27881	1916.408	38.2138696788985	4.19216870105438	39111.267	1	0.002	**	0.05806822	0.05535126;0.06087772	6.042e-13	***
LINE	L2	L2a	6941	15.1835323970775	41037	166340	8696.603	66.3954346679404	19.0239379621123	39111.267	1	0.002	**	0.04172779	0.04077181;0.04269978	2.2e-16	***
LINE	L2	L2-1_AMi	79	0.172813580084876	41037	951	72.765	7.92985861523758	0.159174432340202	39111.267	793	0.418	ns	0.08307045	0.06631703;0.10245676	0.428	ns
LINE	L2	X13_LINE	9	0.019687623047644	41037	139	9.681	2.97625554969614	0.0211773198582491	39111.267	487	0.974	ns	0.0647482	0.03003192;0.11935315	1	ns
LINE	L2	L2b	5482	11.9919499496872	41037	91943	5674.139	58.5726594533272	12.412256639104	39111.267	1	0.002	**	0.0596239	0.05810181;0.06117384	0.008332	**
LINE	L2	X15_LINE	9	0.019687623047644	41037	244	18.044	4.03513895006682	0.0394714966968544	39111.267	15	0.03	*	0.03688525	0.01700259;0.06886257	0.02659	*
LINE	L2	L2-3_Crp	104	0.227501421883887	41037	1730	132.49	10.9696049259867	0.28982368639804	39111.267	3	0.006	**	0.06011561	0.04937968;0.07237174	0.008714	**
LINE	L2	L2c	5923	12.9566434790217	41037	126360	6968.124	63.2014798169398	15.2428665179157	39111.267	1	0.002	**	0.04687401	0.04571504;0.04805383	2.2e-16	***
LINE	Dong-R4	tot	46	0.100625628910181	41037	551	40.803	6.13072400102767	0.0892571203570022	39111.267	818	0.368	ns	0.08348457	0.06176786;0.10978740	0.3716	ns
LINE	Dong-R4	Mam_R4	46	0.100625628910181	41037	551	40.803	6.13072400102767	0.0892571203570022	39111.267	818	0.368	ns	0.08348457	0.06176786;0.10978740	0.3716	ns
LINE	RTE-BovB	tot	460	1.00625628910181	41037	8868	623.189	23.9115252554085	1.36323445771536	39111.267	1	0.002	**	0.0518719	0.04734770;0.05669327	1.764e-12	***
LINE	RTE-BovB	MamRTE1	456	0.997506234413965	41037	8819	619.474	23.9232030389671	1.35510784442403	39111.267	1	0.002	**	0.05170654	0.04717709;0.05653495	1.305e-12	***
LINE	RTE-BovB	MamRTE2	4	0.0087500546878418	41037	49	4.00813008130081	1.86359210762189	0.00876783935184148	39111.267	633	0.738	ns	0.08163265	0.02269088;0.19601418	1	ns
LINE	CR1	CR1-16_AMi	23	0.0503128144550903	41037	306	23.103	4.59712133019399	0.0505381283633023	39111.267	551	0.902	ns	0.0751634	0.04824147;0.11064891	1	ns
LINE	CR1	X8_LINE	16	0.0350002187513672	41037	223	16.886	3.96771303734869	0.0369383558647242	39111.267	483	0.966	ns	0.07174888	0.0415644;0.1139021	1	ns
LINE	CR1	X7D_LINE	5	0.0109375683598022	41037	55	4.10526315789474	1.88607992912995	0.00898031928489027	39111.267	782	0.44	ns	0.09090909	0.03018087;0.19953962	0.6043	ns
LINE	CR1	CR1-12_AMi	11	0.0240626503915649	41037	133	9.639	2.93859053192416	0.0210854442840268	39111.267	749	0.506	ns	0.08270677	0.04201081;0.14316627	0.6147	ns
LINE	CR1	X2_LINE	13	0.0284376777354858	41037	191	14.228	3.54409037364689	0.0311239445246533	39111.267	426	0.852	ns	0.06806283	0.03673565;0.11357734	0.8901	ns
LINE	CR1	CR1-3_Croc	97	0.212188826180164	41037	1338	101.45	9.73603052020123	0.221923262020388	39111.267	343	0.686	ns	0.07249626	0.05917960;0.08772532	0.6797	ns
LINE	CR1	CR1_Mam	81	0.177188607428796	41037	1695	122.579	10.8275109787058	0.26814323839524	39111.267	1	0.002	**	0.04778761	0.03812850;0.05904819	4.369e-05	***
LINE	CR1	X21_LINE	2	0.0043750273439209	41037	45	3.53112033195021	1.70700906503804	0.0077243740034786	39111.267	288	0.576	ns	0.04444444	0.005428489;0.151492900	0.5803	ns
LINE	CR1	tot	3446	7.53817211357571	41037	68381	4222.245	52.0860050966373	9.23621866386665	39111.267	1	0.002	**	0.05039412	0.04876629;0.05206022	2.2e-16	***
LINE	CR1	CR1-L3B_Croc	4	0.0087500546878418	41037	37	2.9723991507431	1.49859387792902	0.00650216378077416	39111.267	797	0.41	ns	0.1081081	0.03025197;0.25417594	0.5371	ns
LINE	CR1	X7B_LINE	52	0.113750710941943	41037	934	66.4	7.57491778037092	0.145250907818174	39111.267	35	0.07	ns	0.05567452	0.04185638;0.07237195	0.07416	ns
LINE	CR1	CR1-13_AMi	9	0.019687623047644	41037	102	7.66566566566567	2.66919116874812	0.0167687484483214	39111.267	775	0.454	ns	0.08823529	0.04114383;0.16089819	0.5721	ns
LINE	CR1	X7A_LINE	56	0.122500765629785	41037	920	68.305	8.16619015585981	0.149418121363259	39111.267	62	0.124	ns	0.06086957	0.04630419;0.07831953	0.131	ns
LINE	CR1	X17_LINE	71	0.155313470709192	41037	966	71.592	7.98632063702162	0.156608478802993	39111.267	508	0.988	ns	0.07349896	0.05784633;0.09180797	1	ns
LINE	CR1	CR1-1_Amn	10	0.0218751367196045	41037	66	4.88376753507014	2.15695954005643	0.0106833082536425	39111.267	988	0.028	*	0.1515152	0.07512463;0.26104107	0.02905	*
LINE	CR1	X1_LINE	8	0.0175001093756836	41037	85	6.62825651302605	2.41008478946486	0.0144994017435054	39111.267	784	0.436	ns	0.09411765	0.04151514;0.17705222	0.5421	ns
LINE	CR1	X6A_LINE	60	0.131250820317627	41037	1033	73.139	8.31966921793745	0.159992562453515	39111.267	63	0.126	ns	0.05808325	0.04461275;0.07413565	0.1148	ns
LINE	CR1	CR1-11_Crp	1	0.00218751367196045	41037	25	2.05854241338112	1.10681416047075	0.00450308967358167	39111.267	329	0.658	ns	0.04	0.0010122;0.2035169	0.7181	ns
LINE	CR1	X6B_LINE	60	0.131250820317627	41037	875	63.964	7.74549525186721	0.139922124513278	39111.267	330	0.66	ns	0.06857143	0.05273164;0.08738693	0.6496	ns
LINE	CR1	X20_LINE	8	0.0175001093756836	41037	161	12.28	3.31037136263571	0.0268626678916743	39111.267	128	0.256	ns	0.04968944	0.02169354;0.09555834	0.236	ns
LINE	CR1	CR1-L3A_Croc	27	0.0590628691429321	41037	323	23.163	4.6475833538551	0.0506693791836199	39111.267	829	0.346	ns	0.08359133	0.05580917;0.11929088	0.3881	ns
LINE	CR1	CR1-8_Crp	1	0.00218751367196045	41037	7	1.24202127659574	0.503258883226216	0.00271693852341896	39111.267	297	0.594	ns	0.1428571	0.003610297;0.578723197	1	ns
LINE	CR1	X5B_LINE	6	0.0131250820317627	41037	73	5.4066265060241	2.20148790823634	0.0118270694011115	39111.267	695	0.614	ns	0.08219178	0.03076153;0.17036108	0.8213	ns
LINE	CR1	X7C_LINE	38	0.0831255195344971	41037	620	44.496	6.47888570357279	0.0973356083475522	39111.267	176	0.352	ns	0.06129032	0.04373406;0.08315824	0.3503	ns
LINE	CR1	L3	2442	5.34190838692742	41037	45293	3004.346	43.6093804365765	6.57204795029969	39111.267	1	0.002	**	0.05391562	0.05185326;0.05603538	2.2e-16	***
LINE	CR1	Plat_L3	260	0.568753554709717	41037	3315	243.878	15.1118988047659	0.533486459290371	39111.267	867	0.27	ns	0.07843137	0.06950351;0.08811099	0.287	ns
LINE	CR1	L3b	699	1.52907205670035	41037	9560	695.383	24.6901177176803	1.52115981974887	39111.267	560	0.884	ns	0.07311715	0.06797706;0.07851911	0.8748	ns
LTR?	tot	tot	427	0.934068337927112	41037	8420	612.581	23.1863115661815	1.3400293126832	39111.267	1	0.002	**	0.05071259	0.04612288;0.05561628	2.925e-16	***
LTR?	LTR?	MER129	9	0.019687623047644	41037	122	9.554	3.11621481846081	0.0208995056219101	39111.267	528	0.948	ns	0.07377049	0.03428627;0.13542190	1	ns
LTR?	LTR?	Eutr18	75	0.164063525397034	41037	676	48.264	6.53582596318331	0.105578159863499	39111.267	1001	0.002	**	0.1109467	0.08827233;0.13708069	0.0001751	***
LTR?	LTR?	MamRep605	134	0.2931268320427	41037	3549	263.928	15.623024511755	0.577346108413178	39111.267	1	0.002	**	0.03775711	0.03172865;0.04456138	2.2e-16	***
LTR?	LTR?	MamRep1151	54	0.118125738285864	41037	1260	95.992	9.37954753236594	0.209983812398828	39111.267	1	0.002	**	0.04285714	0.03235679;0.05555184	2.069e-06	***
LTR?	LTR?	MamRep605b	125	0.273439208995056	41037	2374	174.054	12.5977691591721	0.380745504659404	39111.267	1	0.002	**	0.05265375	0.04401577;0.06241529	6.782e-05	***
LTR?	LTR?	tot	427	0.934068337927112	41037	8420	612.581	23.1863115661815	1.3400293126832	39111.267	1	0.002	**	0.05071259	0.04612288;0.05561628	2.925e-16	***
LTR?	LTR?	UCON51	1	0.00218751367196045	41037	42	2.90899581589958	1.45403667611235	0.00636346811895608	39111.267	179	0.358	ns	0.02380952	0.0006026233;0.1256585572	0.3655	ns
LTR?	LTR?	Eutr5	35	0.0765629785186157	41037	397	30.753	5.26704212369074	0.0672726079537997	39111.267	811	0.382	ns	0.08816121	0.06217577;0.12047768	0.3987	ns
scRNA	tot	tot	117	0.255939099619373	41037	1861	146.287	11.494292050829	0.320004812530078	39111.267	5	0.01	**	0.06286943	0.05226891;0.07487187	0.01098	*
scRNA	scRNA	tot	117	0.255939099619373	41037	1861	146.287	11.494292050829	0.320004812530078	39111.267	5	0.01	**	0.06286943	0.05226891;0.07487187	0.01098	*
scRNA	scRNA	BC200	48	0.105000656254102	41037	676	55.017	7.06389479038368	0.120350439690248	39111.267	186	0.372	ns	0.07100592	0.05281493;0.09304386	0.3603	ns
scRNA	scRNA	HY3	41	0.0896880605503785	41037	545	41.753	6.44340814387141	0.0913352583453647	39111.267	502	1	ns	0.07522936	0.05452394;0.10067520	1	ns
scRNA	scRNA	HY4	9	0.019687623047644	41037	162	12.913	3.41043429229506	0.0282473640460253	39111.267	157	0.314	ns	0.05555556	0.02571516;0.10283997	0.3099	ns
scRNA	scRNA	HY1	19	0.0415627597672485	41037	456	35.504	5.7221260670075	0.0776654854092838	39111.267	1	0.002	**	0.04166667	0.02526941;0.06430476	0.002806	**
scRNA	scRNA	HY5	1	0.00218751367196045	41037	22	2.14302191464821	1.08222318574711	0.00468788973760382	39111.267	284	0.568	ns	0.04545455	0.001150148;0.228444398	0.7178	ns
SINE	tot	tot	24535	53.6706479415496	41037	1806997	29310.594	69.5546332821259	64.1173251082819	39111.267	1	0.002	**	0.01357778	0.01340954;0.01374757	2.2e-16	***
SINE	Alu	AluYc	421	0.920943255895349	41037	6703	529.404	20.9361196286491	1.15807848799055	39111.267	1	0.002	**	0.0628077	0.05711619;0.06888307	4.342e-07	***
SINE	Alu	AluYd8	8	0.0175001093756836	41037	224	17.279	4.0894844275144	0.0377980487378046	39111.267	13	0.026	*	0.03571429	0.01554275;0.06915600	0.01672	*
SINE	Alu	AluY	4525	9.89849936562103	41037	98084	6077.619	62.2950922426279	13.2948746554666	39111.267	1	0.002	**	0.04613393	0.04482945;0.04746532	2.2e-16	***
SINE	Alu	AluYh3	36	0.0787504921905762	41037	649	54.511	7.06270208636615	0.119243557772236	39111.267	7	0.014	*	0.05546995	0.03914924;0.07596985	0.007066	**
SINE	Alu	AluYk11	8	0.0175001093756836	41037	171	13.717	3.49988002082359	0.0300061250382815	39111.267	73	0.146	ns	0.04678363	0.02041137;0.09009896	0.1208	ns
SINE	Alu	AluYe5	86	0.188126175788599	41037	1297	106.131	10.0877947343611	0.232163013518834	39111.267	25	0.05	*	0.06630686	0.05337567;0.08124329	0.04256	*
SINE	Alu	Alu	499	1.09156932230826	41037	7748	614.367	22.5955940809679	1.34393621210133	39111.267	1	0.002	**	0.06440372	0.05903805;0.07009982	6.859e-07	***
SINE	Alu	AluSx3	2199	4.81034256464103	41037	38631	2827.997	47.5999237787598	6.18628210176314	39111.267	1	0.002	**	0.0569232	0.05463317;0.05928011	2.2e-16	***
SINE	Alu	AluSx	5725	12.5235157719736	41037	124945	7336.79	62.5688481655269	16.0493284333027	39111.267	1	0.002	**	0.04582016	0.04466731;0.04699415	2.2e-16	***
SINE	Alu	AluSc	2141	4.68346677166732	41037	37679	2741.543	45.6700328760874	5.99716279476747	39111.267	1	0.002	**	0.0568221	0.05450555;0.05920725	2.2e-16	***
SINE	Alu	AluSg	2329	5.09471934199589	41037	42580	3106.962	48.7795038514743	6.79652185326158	39111.267	1	0.002	**	0.05469704	0.05255592;0.05689913	2.2e-16	***
SINE	Alu	AluYh3a3	10	0.0218751367196045	41037	158	14.232	3.51148209542732	0.0311326945793411	39111.267	141	0.282	ns	0.06329114	0.0307650;0.1133132	0.3284	ns
SINE	Alu	AluYg6	59	0.129063306645667	41037	811	64.968	7.58462276599849	0.142118388239927	39111.267	242	0.484	ns	0.07274969	0.05583847;0.09284135	0.4769	ns
SINE	Alu	AluSx1	5337	11.6747604672529	41037	106483	6556.216	62.5785859813357	14.3418121363259	39111.267	1	0.002	**	0.05012068	0.04881771;0.05144822	2.2e-16	***
SINE	Alu	AluYj4	175	0.382814892593079	41037	2787	230.976	14.4461799835152	0.505263157894737	39111.267	1	0.002	**	0.06279153	0.05406875;0.07244564	7.631e-05	***
SINE	Alu	FLAM_A	907	1.98407490046813	41037	14934	1145.87	31.3210170030621	2.50660629128932	39111.267	1	0.002	**	0.0607339	0.05695565;0.06468436	3.329e-14	***
SINE	Alu	AluSc5	267	0.58406615041344	41037	4143	338.461	17.0840962694942	0.740388064925406	39111.267	1	0.002	**	0.06444605	0.05715765;0.07235571	3.397e-05	***
SINE	Alu	AluYk3	331	0.724067025418909	41037	6065	488.64	20.9756138498109	1.06890668066675	39111.267	1	0.002	**	0.05457543	0.04899168;0.06059228	5.042e-15	***
SINE	Alu	AluYa8	30	0.0656254101588135	41037	390	31.312	5.35063410123374	0.0684954280964256	39111.267	448	0.896	ns	0.07692308	0.05249919;0.10799275	0.9256	ns
SINE	Alu	AluYi6	25	0.0546878417990112	41037	454	37.132	5.77424609086918	0.0812267576672354	39111.267	17	0.034	*	0.05506608	0.03594917;0.08021786	0.03927	*
SINE	Alu	AluYk2	384	0.840005250032813	41037	6622	540.859	21.7518795340371	1.18313645710286	39111.267	1	0.002	**	0.05798852	0.05247939;0.06389078	1.695e-13	***
SINE	Alu	AluSq2	2948	6.44879030493941	41037	51711	3655.981	50.8302700696676	7.99750842192764	39111.267	1	0.002	**	0.05700915	0.05502599;0.05904221	2.2e-16	***
SINE	Alu	AluJo	2715	5.93909961937262	41037	45868	3316.083	47.378506032101	7.25397689985562	39111.267	1	0.002	**	0.05919159	0.05704904;0.06139015	2.2e-16	***
SINE	Alu	AluYb8	152	0.332502078137988	41037	2645	202.129	13.9622097929483	0.442159950999694	39111.267	1	0.002	**	0.05746692	0.04890242;0.06702641	0.0001606	***
SINE	Alu	AluSp	3296	7.21004506278164	41037	64572	4400.486	55.3299666474616	9.62612328827055	39111.267	1	0.002	**	0.0510438	0.04935872;0.05276936	2.2e-16	***
SINE	Alu	AluYk4	53	0.115938224613904	41037	1095	88.919	8.95425137114307	0.194511528197051	39111.267	1	0.002	**	0.04840183	0.03646331;0.06283561	3.103e-05	***
SINE	Alu	AluYh9	15	0.0328127050794067	41037	168	13.036	3.35081063802955	0.0285164282276764	39111.267	773	0.458	ns	0.08928571	0.05083622;0.14298601	0.5626	ns
SINE	Alu	AluYe6	14	0.0306251914074463	41037	193	16.825	3.96510997288816	0.0368049175307346	39111.267	297	0.594	ns	0.07253886	0.04022302;0.11871347	0.6086	ns
SINE	Alu	AluYc3	30	0.0656254101588135	41037	557	47.991	6.81449604566296	0.104980968631054	39111.267	1	0.002	**	0.05385996	0.03663048;0.07599845	0.005089	**
SINE	Alu	AluYk12	6	0.0131250820317627	41037	100	7.968	2.67135024137835	0.0174301089381809	39111.267	300	0.6	ns	0.06	0.02233489;0.12602993	0.5811	ns
SINE	Alu	AluYf1	153	0.334689591809949	41037	1999	167.693	11.8782930105653	0.366830730192064	39111.267	111	0.222	ns	0.07653827	0.06526147;0.08907488	0.2585	ns
SINE	Alu	AluSq	814	1.78063612897581	41037	12256	1002.359	30.0036053722771	2.1926740167126	39111.267	1	0.002	**	0.06641645	0.06207055;0.07096961	1.741e-10	***
SINE	Alu	AluSg4	738	1.61438508990681	41037	11821	973.508	28.4590909175936	2.12956205976287	39111.267	1	0.002	**	0.06243127	0.05813576;0.06694376	2.986e-16	***
SINE	Alu	AluSz	5528	12.0925755785974	41037	118033	7061.424	62.1006659925376	15.4469615435096	39111.267	1	0.002	**	0.04683436	0.04563592;0.04805513	2.2e-16	***
SINE	Alu	tot	19537	42.7374546090913	41037	1196725	25337.138	77.0616860668092	55.4253357833486	39111.267	1	0.002	**	0.01632539	0.01609910;0.01655402	2.2e-16	***
SINE	Alu	AluYi6_4d	3	0.00656254101588135	41037	46	4.0761421319797	1.84161728038706	0.0089166166425596	39111.267	421	0.842	ns	0.06521739	0.01365677;0.17896439	0.7957	ns
SINE	Alu	AluYb9	22	0.0481253007831299	41037	378	30.082	5.33345307673384	0.0658047862799142	39111.267	76	0.152	ns	0.05820106	0.03683001;0.08679386	0.1528	ns
SINE	Alu	AluSq10	87	0.190313689460559	41037	1528	128.316	10.6082363604267	0.280693004331277	39111.267	1	0.002	**	0.05693717	0.04585240;0.06976044	7.073e-05	***
SINE	Alu	AluYh7	32	0.0700004375027344	41037	462	38.022	5.95272634604942	0.0831736448352802	39111.267	176	0.352	ns	0.06926407	0.04785569;0.09637589	0.3514	ns
SINE	Alu	AluYm1	269	0.588441177757361	41037	4667	376.228	18.21103120797	0.823003893774336	39111.267	1	0.002	**	0.05763874	0.05112365;0.06471389	1.902e-09	***
SINE	Alu	AluSg7	360	0.787504921905762	41037	5829	482.802	20.0682218826066	1.05613597584985	39111.267	1	0.002	**	0.06176016	0.05571533;0.06824805	1.31e-09	***
SINE	Alu	AluSq4	104	0.227501421883887	41037	1638	139.866	11.050618089508	0.30595878724242	39111.267	1	0.002	**	0.06349206	0.05216894;0.07640848	0.001227	**
SINE	Alu	FAM	253	0.553440959005994	41037	4262	339.733	17.1357329678174	0.74317058231614	39111.267	1	0.002	**	0.0593618	0.05245422;0.06688066	3.996e-07	***
SINE	Alu	FLAM_C	1439	3.14783217395109	41037	24406	1861.972	38.4115172918314	4.07308920680754	39111.267	1	0.002	**	0.05896091	0.05603788;0.06198950	2.2e-16	***
SINE	Alu	FRAM	1320	2.88751804698779	41037	20221	1559.553	35.9134092500832	3.41154350964694	39111.267	1	0.002	**	0.06527867	0.06191197;0.06877100	1.043e-10	***
SINE	Alu	AluJr	5469	11.9635122719517	41037	114124	6843.695	63.8734827357707	14.9706763792274	39111.267	1	0.002	**	0.04792156	0.04668942;0.04917673	2.2e-16	***
SINE	Alu	AluSc8	1216	2.66001662510391	41037	20437	1588.226	35.9052100412755	3.47426608916306	39111.267	1	0.002	**	0.05949993	0.05629508;0.06283078	2.2e-16	***
SINE	Alu	AluSx4	709	1.55094719341996	41037	11827	957.224	27.4715946481545	2.09394058712867	39111.267	1	0.002	**	0.05994758	0.05573571;0.06437761	2.2e-16	***
SINE	Alu	AluSz6	2259	4.94159338495866	41037	40962	3003.288	46.8650123800836	6.56973356083475	39111.267	1	0.002	**	0.05514867	0.05295748;0.05740319	2.2e-16	***
SINE	Alu	AluJb	5411	11.836636478978	41037	117273	6958.249	62.6680643173641	15.2212648204051	39111.267	1	0.002	**	0.0461402	0.04494648;0.04735643	2.2e-16	***
SINE	Alu	AluJr4	671	1.46782167388546	41037	12307	977.18	28.2277240386894	2.13759460996631	39111.267	1	0.002	**	0.05452182	0.05057565;0.05868029	2.2e-16	***
SINE	Alu	AluYa5	212	0.463752898455615	41037	3782	290.705	16.0587003476887	0.635921162007263	39111.267	1	0.002	**	0.056055	0.04893714;0.06386817	6.26e-07	***
SINE	5S-Deu-L2	tot	199	0.43531522072013	41037	2614	194.55	13.1496164359426	0.425580784879905	39111.267	657	0.69	ns	0.07612854	0.06624981;0.08696857	0.7373	ns
SINE	5S-Deu-L2	AmnSINE1	199	0.43531522072013	41037	2614	194.55	13.1496164359426	0.425580784879905	39111.267	657	0.69	ns	0.07612854	0.06624981;0.08696857	0.7373	ns
SINE	MIR	tot	16129	35.2824080150501	41037	598863	18047.185	76.351609959079	39.4784639278996	39111.267	1	0.002	**	0.0269327	0.02652415;0.02734585	2.2e-16	***
SINE	MIR	MIR1_Amn	1277	2.79345495909349	41037	11716	937.838	27.3986942105722	2.05153344708404	39111.267	1001	0.002	**	0.1089962	0.1034083;0.1147793	2.2e-16	***
SINE	MIR	MIR3	5698	12.4644529028306	41037	87870	5272.505	58.0778530251594	11.5336767729798	39111.267	1001	0.002	**	0.06484579	0.06322628;0.06649411	2.319e-09	***
SINE	MIR	MIRb	10013	21.90357439734	41037	223887	10398.112	72.4339708709673	22.746012162576	39111.267	1	0.002	**	0.04472345	0.04387094;0.04558778	0.0001038	***
SINE	MIR	MIRc	6088	13.3175832348952	41037	100994	5894.34	58.6749959962091	12.8939493371834	39111.267	1000	0.004	**	0.06028081	0.05882063;0.06176631	0.00958	**
SINE	MIR	MIR	8405	18.3860524128276	41037	174396	8873.53	68.833779419622	19.4109681935512	39111.267	1	0.002	**	0.04819491	0.04719436;0.04921052	2.698e-07	***
SINE	tRNA	tot	156	0.34125213282583	41037	2292	167.337	12.1825221052475	0.366051975324846	39111.267	178	0.356	ns	0.06806283	0.05809132;0.07915477	0.3773	ns
SINE	tRNA	LFSINE_Vert	156	0.34125213282583	41037	2292	167.337	12.1825221052475	0.366051975324846	39111.267	178	0.356	ns	0.06806283	0.05809132;0.07915477	0.3773	ns
SINE	tRNA-RTE	tot	353	0.772192326202039	41037	5836	415.98	19.8479102058514	0.909961937262108	39111.267	3	0.006	**	0.06048663	0.05450584;0.06691131	0.001125	**
SINE	tRNA-RTE	MamSINE1	353	0.772192326202039	41037	5836	415.98	19.8479102058514	0.909961937262108	39111.267	3	0.006	**	0.06048663	0.05450584;0.06691131	0.001125	**
SINE	tRNA-Deu	tot	43	0.0940630878942993	41037	667	49.223	6.52716438240028	0.107675985474909	39111.267	186	0.372	ns	0.06446777	0.04704490;0.08585835	0.4147	ns
SINE	tRNA-Deu	AmnSINE2	43	0.0940630878942993	41037	667	49.223	6.52716438240028	0.107675985474909	39111.267	186	0.372	ns	0.06446777	0.04704490;0.08585835	0.4147	ns
DNA	TcMar-Mariner	tot	914	1.99938749617185	41037	16390	1175.763	29.8752968916522	2.57199763748523	39111.267	1	0.002	**	0.05576571	0.05230126;0.05938885	2.48e-16	***
DNA	TcMar-Mariner	MADE1	462	1.01063131644573	41037	7843	565.327	21.2562908547305	1.23666054162839	39111.267	1	0.002	**	0.05890603	0.05379618;0.06434663	4.033e-06	***
DNA	TcMar-Mariner	HSMAR2	72	0.157500984381152	41037	1770	142.779	11.2343388487872	0.312331014568841	39111.267	1	0.002	**	0.04067797	0.03196163;0.05095522	1.873e-11	***
DNA	TcMar-Mariner	MARNA	168	0.367502296889356	41037	3156	238.213	14.381114263069	0.521094194338715	39111.267	1	0.002	**	0.05323194	0.04565842;0.06164626	8.301e-07	***
DNA	TcMar-Mariner	HSMAR1	33	0.0721879511746948	41037	716	59.733	7.34599718722208	0.130666754167214	39111.267	1	0.002	**	0.04608939	0.03193494;0.06412052	0.0001428	***
DNA	TcMar-Mariner	MADE2	190	0.415627597672485	41037	2664	195.978	13.1990048764947	0.428704554403465	39111.267	340	0.68	ns	0.07132132	0.06183600;0.08176108	0.6832	ns
DNA	TcMar-Mariner	UCON40	18	0.0393752460952881	41037	241	18.708	4.33376482028243	0.0409240057750361	39111.267	492	0.984	ns	0.0746888	0.04486393;0.11547326	1	ns
DNA	TcMar	tot	103	0.225313908211926	41037	1834	132.462	11.020526666544	0.289762436015225	39111.267	4	0.008	**	0.0561614	0.04606889;0.06770099	0.006769	**
DNA	TcMar	UCON44	17	0.0371877324233276	41037	364	26.678	4.94092387400664	0.0583584897405609	39111.267	25	0.05	*	0.0467033	0.02743839;0.07372513	0.05517	ns
DNA	TcMar	DNA1_Mam	7	0.0153125957037231	41037	169	12.767	3.42438862243137	0.0279279870499191	39111.267	55	0.11	ns	0.04142012	0.01681272;0.08347673	0.1078	ns
DNA	TcMar	X4a_DNA	10	0.0218751367196045	41037	179	12.503	3.41345025489499	0.0273504834405215	39111.267	288	0.576	ns	0.05586592	0.02711178;0.10033782	0.558	ns
DNA	TcMar	X4b_DNA	51	0.111563197269983	41037	699	50.436	6.96810293110388	0.110329439558997	39111.267	585	0.834	ns	0.07296137	0.05480385;0.09481769	0.9417	ns
DNA	TcMar	X5a_DNA	19	0.0415627597672485	41037	423	30.682	5.21556114699828	0.0671172944830905	39111.267	12	0.024	*	0.04491726	0.02725647;0.06925713	0.03034	*
DNA	TcMar-Tc1	tot	35	0.0765629785186157	41037	649	48.971	6.58920151282206	0.107124732029575	39111.267	20	0.04	*	0.05392912	0.03784747;0.07420733	0.03719	*
DNA	TcMar-Tc1	EutTc1-N2	12	0.0262501640635254	41037	198	15.358	3.86403503694866	0.0335958349739686	39111.267	234	0.468	ns	0.06060606	0.03170495;0.10347288	0.4271	ns
DNA	TcMar-Tc1	X32_DNA	19	0.0415627597672485	41037	328	24.28	4.68588919603927	0.0531128319551997	39111.267	166	0.332	ns	0.05792683	0.03523237;0.08898413	0.2927	ns
DNA	TcMar-Tc1	X33a_DNA	3	0.00656254101588135	41037	67	4.25478348439074	1.89506462632618	0.00930739704333625	39111.267	371	0.742	ns	0.04477612	0.009330843;0.125327036	0.8002	ns
DNA	TcMar-Tc1	EutTc1-N1	2	0.0043750273439209	41037	56	5.21686746987952	2.19436386920181	0.0114119689151672	39111.267	97	0.194	ns	0.03571429	0.004354813;0.123131807	0.1694	ns
DNA	PIF-Harbinger	tot	4	0.0087500546878418	41037	30	2.33444816053512	1.23728603482125	0.00510663726765349	39111.267	847	0.31	ns	0.1333333	0.0375535;0.3072184	0.2899	ns
DNA	PIF-Harbinger	Chompy-7_Croc	2	0.0043750273439209	41037	14	1.53028064992614	0.764049131250902	0.00334750984364996	39111.267	600	0.804	ns	0.1428571	0.01779452;0.42812916	0.6602	ns
DNA	PIF-Harbinger	Chompy-6_Croc	2	0.0043750273439209	41037	16	1.60546282245827	0.800285220659486	0.00351197187395168	39111.267	574	0.856	ns	0.125	0.0155136;0.3834762	0.6713	ns
DNA	hAT-Blackjack	BLACKJACK	71	0.155313470709192	41037	2129	157.694	12.1741765460574	0.344957780986131	39111.267	1	0.002	**	0.03334899	0.02613581;0.04188093	2.394e-15	***
DNA	hAT-Blackjack	MER81	381	0.833442709016931	41037	3668	290.856	16.049450110482	0.636251476571729	39111.267	1001	0.002	**	0.1038713	0.09418016;0.11419873	1.194e-07	***
DNA	hAT-Blackjack	MER63D	102	0.223126394539966	41037	1718	136.555	11.2407886880917	0.298715929474559	39111.267	1	0.002	**	0.05937136	0.04866632;0.07161027	0.001529	**
DNA	hAT-Blackjack	tot	1395	3.05158157238483	41037	19734	1433.432	34.0942486908539	3.13565209782561	39111.267	134	0.268	ns	0.07069018	0.06715226;0.07435520	0.2973	ns
DNA	hAT-Blackjack	MER94B	43	0.0940630878942993	41037	622	47.744	6.37456658127428	0.10444065275408	39111.267	245	0.49	ns	0.06913183	0.05047943;0.09199330	0.5464	ns
DNA	hAT-Blackjack	MER63C	45	0.0984381152382202	41037	890	74.889	8.63082673735085	0.163820711379446	39111.267	1	0.002	**	0.0505618	0.0371158;0.0670736	0.0001709	***
DNA	hAT-Blackjack	MER63A	357	0.780942380889881	41037	3511	270.3	16.1055079829041	0.59128494553091	39111.267	1001	0.002	**	0.1016804	0.09187582;0.11215380	1.407e-07	***
DNA	hAT-Blackjack	MER94	329	0.719691998074988	41037	4792	349.299	18.1973828817153	0.764096338102113	39111.267	135	0.27	ns	0.06865609	0.06165672;0.07618635	0.2664	ns
DNA	hAT-Blackjack	MER63B	193	0.422190138688367	41037	2404	189.853	13.5284296727081	0.415306033162707	39111.267	614	0.776	ns	0.08028286	0.06972907;0.09187206	0.7913	ns
DNA	hAT-Tag1	tot	94	0.205626285164282	41037	2372	176.935	12.3463033417378	0.387047731548322	39111.267	1	0.002	**	0.03962901	0.03214076;0.04827940	2.112e-12	***
DNA	hAT-Tag1	hAT-5_Mam	30	0.0656254101588135	41037	904	65.391	7.66216861128936	0.143043706523166	39111.267	1	0.002	**	0.03318584	0.02250013;0.04703767	6.65e-07	***
DNA	hAT-Tag1	hAT-1_Mam	64	0.140000875005469	41037	1468	112.259	10.1464708086048	0.245568097300608	39111.267	1	0.002	**	0.04359673	0.03373391;0.05533369	4.874e-07	***
DNA	hAT-Ac	tot	348	0.761254757842237	41037	5533	407.943	18.8919733658942	0.892380889880562	39111.267	2	0.004	**	0.06289536	0.05663992;0.06961647	0.001846	**
DNA	hAT-Ac	EuthAT-2	22	0.0481253007831299	41037	1150	90.408	9.12846454037397	0.1977687360546	39111.267	1	0.002	**	0.01913043	0.01202681;0.02882113	2.2e-16	***
DNA	hAT-Ac	UCON37	23	0.0503128144550903	41037	174	13.879	3.55006506446881	0.0303605022531391	39111.267	996	0.012	*	0.1321839	0.08567335;0.19171258	0.01641	*
DNA	hAT-Ac	OldhAT1	304	0.665004156275977	41037	4209	306.594	16.504410306326	0.670678566741042	39111.267	433	0.866	ns	0.07222618	0.06458600;0.08046623	0.9056	ns
DNA	tot	tot	14091	30.8242551515947	41037	524553	17108.243	79.9690377458551	37.4245154657217	39111.267	1	0.002	**	0.02686287	0.02642699;0.02730399	2.2e-16	***
DNA	hAT-Charlie	MER102b	248	0.542503390646192	41037	3128	258.716	15.1635509455166	0.56594478715492	39111.267	252	0.504	ns	0.07928389	0.07005257;0.08931068	0.5162	ns
DNA	hAT-Charlie	MER3	609	1.33219582622391	41037	10909	836.678	27.5188590534492	1.83024456402853	39111.267	1	0.002	**	0.05582547	0.05159043;0.06029947	2.2e-16	***
DNA	hAT-Charlie	Charlie17a	72	0.157500984381152	41037	1214	89.894	8.9846250610411	0.196644354027213	39111.267	23	0.046	*	0.05930807	0.04669077;0.07410888	0.0485	*
DNA	hAT-Charlie	UCON81	0	0	41037	40	3.00523560209424	1.49946664941019	0.00657399396704345	39111.267	1	0.002	**	0	0.0000000;0.0880973	0.07197	ns
DNA	hAT-Charlie	Chap1a_Mam	94	0.205626285164282	41037	1415	109.944	9.95117530193745	0.24050400315002	39111.267	57	0.114	ns	0.0664311	0.05401335;0.08068369	0.1234	ns
DNA	hAT-Charlie	Charlie32a	16	0.0350002187513672	41037	259	18.712	4.20365635212095	0.0409327558297239	39111.267	323	0.646	ns	0.06177606	0.03571921;0.09838361	0.6304	ns
DNA	hAT-Charlie	MER102c	252	0.551253445334033	41037	3112	252.231	14.9275071418328	0.551758760992256	39111.267	498	0.996	ns	0.08097686	0.07162892;0.09112104	1	ns
DNA	hAT-Charlie	Charlie2a	60	0.131250820317627	41037	2080	155.575	12.0440622065163	0.340322439515247	39111.267	1	0.002	**	0.02884615	0.02208325;0.03697626	2.2e-16	***
DNA	hAT-Charlie	Charlie1a	167	0.365314783217395	41037	5747	452.557	19.4636477717972	0.989974624841405	39111.267	1	0.002	**	0.02905864	0.02486937;0.03373460	2.2e-16	***
DNA	hAT-Charlie	Charlie17	21	0.0459377871111694	41037	535	41.291	6.26542692676042	0.0903246270289189	39111.267	1	0.002	**	0.03925234	0.02445916;0.05937738	0.0004668	***
DNA	hAT-Charlie	MER58D	88	0.19250120313252	41037	1140	91.162	8.98111443064927	0.199418121363259	39111.267	389	0.778	ns	0.07719298	0.06236838;0.09424093	0.7848	ns
DNA	hAT-Charlie	MER106B	50	0.109375683598022	41037	827	64.343	7.82908970734437	0.140751192194951	39111.267	33	0.066	ns	0.06045949	0.04520356;0.07893474	0.06868	ns
DNA	hAT-Charlie	Charlie10a	17	0.0371877324233276	41037	305	22.211	4.76856563530568	0.0485868661679135	39111.267	155	0.31	ns	0.0557377	0.03280089;0.08774345	0.3198	ns
DNA	hAT-Charlie	Charlie23a	90	0.19687623047644	41037	1488	109.839	9.86734226848563	0.240274314214464	39111.267	22	0.044	*	0.06048387	0.04891335;0.07382436	0.05293	ns
DNA	hAT-Charlie	hAT-16_Crp	3	0.00656254101588135	41037	20	1.94344473007712	1.03572702045726	0.00425131191774319	39111.267	712	0.58	ns	0.15	0.03207094;0.37892683	0.4364	ns
DNA	hAT-Charlie	Charlie24	61	0.133438333989587	41037	1286	95.437	9.16122038589613	0.208769742310889	39111.267	1	0.002	**	0.0474339	0.03647439;0.06051673	0.0001234	***
DNA	hAT-Charlie	MER102a	226	0.494378089863062	41037	3028	251.231	15.2067381079534	0.549571247320296	39111.267	50	0.1	ns	0.07463672	0.06552548;0.08457958	0.09947	ns
DNA	hAT-Charlie	MER5B	1580	3.45627160169751	41037	24966	1774.547	37.7832153523541	3.8818458240364	39111.267	1	0.002	**	0.06328607	0.06029684;0.06637744	1.143e-06	***
DNA	hAT-Charlie	MER20B	206	0.450627816423853	41037	4146	322.57	17.7094529764396	0.705626285164282	39111.267	1	0.002	**	0.04968644	0.04327087;0.05674558	8.526e-13	***
DNA	hAT-Charlie	MER105	28	0.0612503828148926	41037	714	55.605	7.1885081657914	0.121636697729361	39111.267	1	0.002	**	0.03921569	0.02621393;0.05618097	3.463e-05	***
DNA	hAT-Charlie	Charlie1b	134	0.2931268320427	41037	3033	237.716	15.1737136385786	0.52000700004375	39111.267	1	0.002	**	0.04418068	0.03714547;0.05211109	4.991e-14	***
DNA	hAT-Charlie	Charlie17b	29	0.0634378964868531	41037	527	39.737	6.37420280987838	0.0869252307826924	39111.267	43	0.086	ns	0.05502846	0.03715946;0.07807666	0.08265	ns
DNA	hAT-Charlie	Charlie12	1	0.00218751367196045	41037	21	1.93081761006289	1.01450126009896	0.00422368992007458	39111.267	330	0.66	ns	0.04761905	0.001204883;0.238159910	0.7159	ns
DNA	hAT-Charlie	MER113	339	0.741567134794592	41037	3734	336.665	16.2670646520014	0.736459290370565	39111.267	571	0.862	ns	0.09078736	0.0817612;0.1004598	0.8864	ns
DNA	hAT-Charlie	MER112	262	0.573128582053638	41037	4468	341.273	17.371650619479	0.746539353370959	39111.267	1	0.002	**	0.05863921	0.05192852;0.06593375	4.307e-06	***
DNA	hAT-Charlie	Charlie13a	18	0.0393752460952881	41037	548	41.381	6.55704459599247	0.0905215032593954	39111.267	1	0.002	**	0.03284672	0.01958094;0.05141642	4.592e-05	***
DNA	hAT-Charlie	Charlie25	32	0.0700004375027344	41037	1076	89.054	9.21911471216602	0.194806842542766	39111.267	1	0.002	**	0.02973978	0.02042904;0.04172589	1.232e-12	***
DNA	hAT-Charlie	MER113A	196	0.428752679704248	41037	2067	175.87	12.7057678452165	0.384718029487684	39111.267	953	0.098	ns	0.09482342	0.08253291;0.10827632	0.1148	ns
DNA	hAT-Charlie	Charlie18a	163	0.356564728529553	41037	2463	191.491	12.667927825631	0.418889180557379	39111.267	15	0.03	*	0.06617946	0.05667926;0.07672625	0.0319	*
DNA	hAT-Charlie	Charlie29a	47	0.102813142582141	41037	978	75.468	8.39603891543324	0.165087281795511	39111.267	1	0.002	**	0.04805726	0.03552113;0.06339631	0.0003893	***
DNA	hAT-Charlie	Charlie10	51	0.111563197269983	41037	1131	89.413	9.25797716248756	0.195592159951	39111.267	1	0.002	**	0.04509284	0.03375588;0.05886530	7.36e-06	***
DNA	hAT-Charlie	Charlie30b	39	0.0853130332064575	41037	614	44.521	6.20919585076144	0.0973902961893512	39111.267	199	0.398	ns	0.06351792	0.04555370;0.08581116	0.4364	ns
DNA	hAT-Charlie	Charlie14a	29	0.0634378964868531	41037	523	36.335	5.65798442802627	0.0794833092706829	39111.267	112	0.224	ns	0.05544933	0.03744607;0.07866641	0.2286	ns
DNA	hAT-Charlie	Charlie21a	19	0.0415627597672485	41037	742	58.505	7.54233795728234	0.127980487378046	39111.267	1	0.002	**	0.02560647	0.01548559;0.03969978	1.292e-09	***
DNA	hAT-Charlie	MER5C1	46	0.100625628910181	41037	617	47.557	6.53126392120304	0.104031587697423	39111.267	448	0.896	ns	0.07455429	0.05509717;0.09819500	0.8801	ns
DNA	hAT-Charlie	Charlie6	7	0.0153125957037231	41037	260	20.899	4.58320900732279	0.0457168482303014	39111.267	1	0.002	**	0.02692308	0.01089153;0.05468266	0.0005444	***
DNA	hAT-Charlie	Charlie9	64	0.140000875005469	41037	1284	77.837	8.59373511828723	0.170269501684386	39111.267	64	0.128	ns	0.04984424	0.03859456;0.06320727	0.114	ns
DNA	hAT-Charlie	Charlie20a	35	0.0765629785186157	41037	869	64.174	7.72096738351726	0.14038150238439	39111.267	1	0.002	**	0.04027618	0.02821138;0.05557167	5.423e-05	***
DNA	hAT-Charlie	Charlie29b	56	0.122500765629785	41037	1420	105.958	9.99941119387658	0.231784573653585	39111.267	1	0.002	**	0.03943662	0.02992499;0.05090851	5.617e-08	***
DNA	hAT-Charlie	MER107	23	0.0503128144550903	41037	337	27.547	4.83913300170684	0.0602594391214945	39111.267	207	0.414	ns	0.06824926	0.04375288;0.10064964	0.426	ns
DNA	hAT-Charlie	MER30	231	0.505315658222864	41037	4132	319.464	16.9184792147208	0.698831867699173	39111.267	1	0.002	**	0.05590513	0.04909528;0.06335102	8.026e-08	***
DNA	hAT-Charlie	Charlie7	126	0.275626722667017	41037	3902	289.965	16.1127090954437	0.634302401890012	39111.267	1	0.002	**	0.03229113	0.02696915;0.03832768	2.2e-16	***
DNA	hAT-Charlie	MER1A	269	0.588441177757361	41037	3227	265.346	15.9869905819659	0.580448002800018	39111.267	611	0.782	ns	0.08335916	0.07404779;0.09343352	0.7977	ns
DNA	hAT-Charlie	UCON34	26	0.0568753554709717	41037	339	24.524	4.76677523553881	0.0536465852911581	39111.267	671	0.662	ns	0.07669617	0.0507100;0.1103595	0.7526	ns
DNA	hAT-Charlie	Charlie1	88	0.19250120313252	41037	1930	149.977	12.3308767539669	0.328076737979612	39111.267	1	0.002	**	0.04559585	0.03672710;0.05587593	1.797e-08	***
DNA	hAT-Charlie	Charlie22a	66	0.14437590234939	41037	1112	87.438	9.15598099539246	0.191271820448878	39111.267	10	0.02	*	0.05935252	0.04619707;0.07489527	0.01643	*
DNA	hAT-Charlie	MER20	1272	2.78251739073369	41037	16757	1284.408	31.6531429317447	2.80966006037538	39111.267	352	0.704	ns	0.07590858	0.07194252;0.08002256	0.7275	ns
DNA	hAT-Charlie	Charlie4a	192	0.420002625016406	41037	2852	226.554	13.8461113240794	0.495589972437328	39111.267	5	0.01	**	0.06732118	0.05839722;0.07714484	0.01682	*
DNA	hAT-Charlie	Charlie19a	131	0.286564291026819	41037	1605	126.706	10.4576731124532	0.277171107319421	39111.267	681	0.642	ns	0.08161994	0.06868888;0.09610446	0.677	ns
DNA	hAT-Charlie	MER5C	90	0.19687623047644	41037	1336	101.381	9.6992739375128	0.221772323577022	39111.267	126	0.252	ns	0.06736527	0.05451426;0.08215679	0.2557	ns
DNA	hAT-Charlie	UCON38	13	0.0284376777354858	41037	207	15.871	3.90712485398465	0.0347180294876843	39111.267	285	0.57	ns	0.06280193	0.03385997;0.10499901	0.5155	ns
DNA	hAT-Charlie	Cheshire	40	0.087500546878418	41037	1020	78.274	8.52546817527386	0.171225445159032	39111.267	1	0.002	**	0.03921569	0.02816139;0.05302010	1.24e-06	***
DNA	hAT-Charlie	Charlie16a	106	0.231876449227808	41037	1410	109.829	10.3720460054099	0.240252439077744	39111.267	384	0.768	ns	0.0751773	0.06195636;0.09019918	0.7655	ns
DNA	hAT-Charlie	Charlie31a	51	0.111563197269983	41037	803	62.227	7.51464842430707	0.136122413265083	39111.267	81	0.162	ns	0.06351183	0.04765071;0.08266408	0.1465	ns
DNA	hAT-Charlie	Chap1_Mam	33	0.0721879511746948	41037	484	36.078	5.78925137055142	0.0789211182569891	39111.267	338	0.676	ns	0.06818182	0.04739463;0.09442294	0.6652	ns
DNA	hAT-Charlie	Charlie26a	30	0.0656254101588135	41037	513	39.39	6.09270227575754	0.0861661635385221	39111.267	74	0.148	ns	0.05847953	0.03980000;0.08243346	0.1349	ns
DNA	hAT-Charlie	Charlie15b	82	0.179376121100757	41037	1888	147.589	11.1144775230603	0.322852955330971	39111.267	1	0.002	**	0.0434322	0.03468937;0.05362634	1.649e-09	***
DNA	hAT-Charlie	MER1B	329	0.719691998074988	41037	5366	406.342	19.3848086605674	0.888878680491753	39111.267	1	0.002	**	0.06131196	0.05503993;0.06806615	4.511e-05	***
DNA	hAT-Charlie	MER103C	615	1.34532090825568	41037	8923	662.622	24.3558683754927	1.44949468434178	39111.267	27	0.054	ns	0.06892301	0.06375222;0.07437734	0.0551	ns
DNA	hAT-Charlie	Charlie7b_Mars	0	0	41037	59	5.34669338677355	2.16149491532673	0.0116959648833477	39111.267	1	0.002	**	0	0.0000000;0.0606089	0.005761	**
DNA	hAT-Charlie	Charlie15a	268	0.5862536640854	41037	3213	250.071	15.5156919180453	0.547033731460822	39111.267	884	0.236	ns	0.08341114	0.07407726;0.09351128	0.2359	ns
DNA	hAT-Charlie	MER117	407	0.890318064487903	41037	4370	345.152	17.9946854572317	0.755024718904493	39111.267	1000	0.004	**	0.09313501	0.08467806;0.10214015	0.000686	***
DNA	hAT-Charlie	MER5A1	1166	2.55064094150588	41037	15942	1171.621	31.722131905858	2.56293695585597	39111.267	444	0.888	ns	0.07314013	0.06914525;0.07729159	0.8794	ns
DNA	hAT-Charlie	Charlie8	336	0.735004593778711	41037	4378	358.86	17.9799242956604	0.785011156319727	39111.267	120	0.24	ns	0.07674737	0.06903251;0.08503234	0.2151	ns
DNA	hAT-Charlie	Charlie3	16	0.0350002187513672	41037	337	28.139	5.18676986009419	0.0615544472152951	39111.267	10	0.02	*	0.04747774	0.02737776;0.07595738	0.01362	*
DNA	hAT-Charlie	Charlie5	119	0.260314126963294	41037	2568	208.009	13.3217261414348	0.455022531390821	39111.267	1	0.002	**	0.04633956	0.03853577;0.05519741	5.198e-12	***
DNA	hAT-Charlie	Charlie4z	424	0.927505796911231	41037	5940	451.295	19.6522819842172	0.987213982587391	39111.267	88	0.176	ns	0.07138047	0.06496070;0.07822491	0.1861	ns
DNA	hAT-Charlie	MER30B	27	0.0590628691429321	41037	223	17.043	3.94673633876495	0.0372817955112219	39111.267	996	0.012	*	0.1210762	0.08132687;0.17125296	0.0163	*
DNA	hAT-Charlie	Charlie13b	21	0.0459377871111694	41037	404	30.569	5.43182692505419	0.066870105438159	39111.267	40	0.08	ns	0.0519802	0.03246089;0.07836211	0.07366	ns
DNA	hAT-Charlie	Charlie10b	13	0.0284376777354858	41037	273	19.612	4.28763802574796	0.0429015181344883	39111.267	70	0.14	ns	0.04761905	0.02559546;0.08005355	0.1282	ns
DNA	hAT-Charlie	Charlie2b	105	0.229688935555847	41037	3650	269.243	15.7156906922328	0.588972743579647	39111.267	1	0.002	**	0.02876712	0.02358760;0.03471836	2.2e-16	***
DNA	hAT-Charlie	Charlie7a	93	0.203438771492322	41037	1424	110.743	10.1400084206459	0.242251826573916	39111.267	41	0.082	ns	0.06530899	0.05303300;0.07941326	0.08313	ns
DNA	hAT-Charlie	tot	9366	20.4882530515816	41037	266107	11624.944	73.2408430118406	25.4297239357746	39111.267	1	0.002	**	0.03519637	0.03449941;0.03590347	2.2e-16	***
DNA	hAT-Charlie	MER5A	2288	5.00503128144551	41037	34906	2388.552	40.8610930461353	5.22499015618848	39111.267	8	0.016	*	0.06554747	0.06297308;0.06819444	0.03312	*
DNA	hAT-Charlie	Charlie4	58	0.126875792973706	41037	917	72.195	8.10238382351908	0.157927549547185	39111.267	40	0.08	ns	0.06324973	0.04837490;0.08100091	0.0858	ns
DNA	hAT-Charlie	MER58A	721	1.57719735748348	41037	13479	1025.144	30.0237354219739	2.24251651572822	39111.267	1	0.002	**	0.05349062	0.04975168;0.05742376	2.2e-16	***
DNA	hAT-Charlie	MER119	51	0.111563197269983	41037	1203	96.99	9.26735041874341	0.212166951043444	39111.267	1	0.002	**	0.04239401	0.03172522;0.05536616	1.809e-07	***
DNA	hAT-Charlie	MER58B	409	0.894693091831824	41037	7005	556.521	22.5303612082935	1.2173972962331	39111.267	1	0.002	**	0.05838687	0.05300939;0.06413545	1.113e-11	***
DNA	hAT-Charlie	MER33	588	1.28625803911274	41037	9580	749.067	25.1002895508306	1.6385943037144	39111.267	1	0.002	**	0.06137787	0.05665324;0.06637128	2.56e-10	***
DNA	hAT-Charlie	MER106A	59	0.129063306645667	41037	742	59.056	7.2461970281915	0.129185807411296	39111.267	541	0.922	ns	0.07951482	0.06107885;0.10137191	1	ns
DNA	hAT-Charlie	MER58C	127	0.277814236338977	41037	2592	200.658	13.3317204730211	0.43894211838824	39111.267	1	0.002	**	0.04899691	0.04100756;0.05802349	1.106e-08	***
DNA	hAT-Charlie	Charlie11	2	0.0043750273439209	41037	104	8.735	2.78397656698571	0.0191079319245745	39111.267	7	0.014	*	0.01923077	0.00233748;0.06774489	0.01202	*
DNA	hAT-Charlie	Charlie16	81	0.177188607428796	41037	1464	113.415	10.3826091890995	0.248096863105394	39111.267	1	0.002	**	0.05532787	0.04417784;0.06830115	0.001044	**
DNA	hAT-Charlie	Charlie30a	31	0.0678129238307739	41037	457	33.738	5.50614871517958	0.0738023362646016	39111.267	341	0.682	ns	0.0678337	0.04655165;0.09490533	0.7201	ns
DNA	MULE-MuDR	tot	78	0.170626066412915	41037	1949	149.722	11.7343261591968	0.327518921993262	39111.267	1	0.002	**	0.04002052	0.03176073;0.04969790	3.507e-11	***
DNA	MULE-MuDR	Ricksha_b	1	0.00218751367196045	41037	117	9.401	3.1002920525026	0.0205648160301002	39111.267	1	0.002	**	0.008547009	0.0002163681;0.0467008525	0.001027	**
DNA	MULE-MuDR	Ricksha	20	0.043750273439209	41037	410	33.451	5.74809878478437	0.073174519840749	39111.267	9	0.018	*	0.04878049	0.03004749;0.07433439	0.01441	*
DNA	MULE-MuDR	Ricksha_c	54	0.118125738285864	41037	982	73.27	8.28418539916434	0.160279126744542	39111.267	16	0.032	*	0.05498982	0.04157653;0.07114380	0.01774	*
DNA	MULE-MuDR	Ricksha_a	3	0.00656254101588135	41037	56	4.37625754527163	1.9652775603699	0.00957312321230177	39111.267	358	0.716	ns	0.05357143	0.01118697;0.14867445	0.8009	ns
DNA	MULE-MuDR	Ricksha_0	13	0.0284376777354858	41037	384	29.935	5.23011750624488	0.0654832217701361	39111.267	1	0.002	**	0.03385417	0.01814671;0.05719594	0.0005563	***
DNA	Merlin	tot	1	0.00218751367196045	41037	57	4.20546558704453	1.88668090269706	0.0091995134686191	39111.267	61	0.122	ns	0.01754386	0.0004440734;0.0939168419	0.1272	ns
DNA	Merlin	Merlin1_HS	1	0.00218751367196045	41037	57	4.20546558704453	1.88668090269706	0.0091995134686191	39111.267	61	0.122	ns	0.01754386	0.0004440734;0.0939168419	0.1272	ns
DNA	DNA	X24_DNA	46	0.100625628910181	41037	456	33.397	5.31221334385307	0.0730563941024631	39111.267	991	0.022	*	0.1008772	0.07480496;0.13225907	0.03035	*
DNA	DNA	X2a_DNA	35	0.0765629785186157	41037	412	29.873	5.04364048176606	0.0653475959224745	39111.267	861	0.282	ns	0.08495146	0.05988428;0.11616696	0.341	ns
DNA	DNA	X34_DNA	3	0.00656254101588135	41037	99	6.50850850850851	2.42929632588443	0.0142374513464333	39111.267	110	0.22	ns	0.03030303	0.006293347;0.086011264	0.2192	ns
DNA	DNA	Eulor9B	3	0.00656254101588135	41037	27	2.39727582292849	1.26354185722976	0.00524407363811631	39111.267	723	0.558	ns	0.1111111	0.02352745;0.29158692	0.7293	ns
DNA	DNA	MER126	13	0.0284376777354858	41037	267	19.596	4.2005271607774	0.042866517915737	39111.267	51	0.102	ns	0.04868914	0.02617627;0.08182088	0.1571	ns
DNA	DNA	Eulor9A	8	0.0175001093756836	41037	123	9.191	2.93105955417322	0.0201054381589885	39111.267	421	0.842	ns	0.06504065	0.02849583;0.12413577	0.8634	ns
DNA	DNA	UCON78	6	0.0131250820317627	41037	179	13.528	3.49276615527226	0.029592684954281	39111.267	16	0.032	*	0.03351955	0.01239859;0.07152718	0.03253	*
DNA	DNA	Eulor11	10	0.0218751367196045	41037	101	7.578	2.55938790855675	0.0165769786061163	39111.267	871	0.262	ns	0.0990099	0.04850876;0.17455283	0.3428	ns
DNA	DNA	MER125	11	0.0240626503915649	41037	140	11.204	3.24205103212378	0.0245089031806449	39111.267	561	0.882	ns	0.07857143	0.03987476;0.13623643	1	ns
DNA	DNA	X2b_DNA	12	0.0262501640635254	41037	185	12.952	3.52222970603878	0.0283326770792317	39111.267	465	0.93	ns	0.06486486	0.03396289;0.11056404	0.886	ns
DNA	DNA	tot	410	0.896880605503784	41037	6503	470.492	20.775021962384	1.02920768254802	39111.267	1	0.002	**	0.06304782	0.05726069;0.06923049	0.003489	**
DNA	DNA	X30_DNA	53	0.115938224613904	41037	758	55.699	7.31723588118772	0.121842324014525	39111.267	402	0.804	ns	0.06992084	0.05281079;0.09046346	0.7806	ns
DNA	DNA	X23_DNA	9	0.019687623047644	41037	59	5.01501501501502	2.20237955998215	0.0109704139104323	39111.267	975	0.054	ns	0.1525424	0.07220243;0.26991959	0.09472	ns
DNA	DNA	Eutr2	19	0.0415627597672485	41037	230	18.393	4.06682801334036	0.0402349389683685	39111.267	633	0.738	ns	0.0826087	0.05046823;0.12599822	0.8086	ns
DNA	DNA	UCON99	4	0.0087500546878418	41037	56	3.93177189409369	1.87597849884771	0.00860080477335977	39111.267	640	0.724	ns	0.07142857	0.01980393;0.17290470	1	ns
DNA	DNA	MER135	37	0.0809380058625366	41037	818	55.181	7.13772976416074	0.12070919193245	39111.267	4	0.008	**	0.04523227	0.03204449;0.06181043	0.009735	**
DNA	DNA	UCON8	16	0.0350002187513672	41037	206	15.384	3.8019730402778	0.0336527103294396	39111.267	627	0.75	ns	0.0776699	0.04504549;0.12306774	0.7917	ns
DNA	DNA	MER136	5	0.0109375683598022	41037	28	2.62258064516129	1.33210978386414	0.00573693101710918	39111.267	901	0.202	ns	0.1785714	0.06064291;0.36893335	0.1795	ns
DNA	DNA	MARE8	15	0.0328127050794067	41037	218	16.266	3.82621012019516	0.0355820973881087	39111.267	443	0.886	ns	0.06880734	0.03901962;0.11094839	0.8972	ns
DNA	DNA	Eulor1	8	0.0175001093756836	41037	86	6.3937875751503	2.35177251980727	0.0139864977362521	39111.267	814	0.376	ns	0.09302326	0.04102186;0.17508921	0.5333	ns
DNA	DNA	Eutr2B	16	0.0350002187513672	41037	433	32.5	5.78562645471288	0.0710941943387146	39111.267	1	0.002	**	0.0369515	0.02126583;0.05931448	0.001354	**
DNA	DNA	MER130	12	0.0262501640635254	41037	181	13.581	3.41190270671367	0.0297086231788949	39111.267	388	0.776	ns	0.06629834	0.03472381;0.11294556	0.7779	ns
DNA	DNA	Eutr11	34	0.0743754648466553	41037	597	48.07	6.57726085542914	0.105153782211139	39111.267	18	0.036	*	0.05695142	0.03975926;0.07867771	0.03481	*
DNA	DNA	X9a_DNA	37	0.0809380058625366	41037	695	50.163	6.85488296183243	0.109732248326552	39111.267	28	0.056	ns	0.05323741	0.03775746;0.07263713	0.05627	ns
DNA	DNA	Eulor9C	12	0.0262501640635254	41037	107	8.308	2.74530010612184	0.0181738635866474	39111.267	922	0.16	ns	0.1121495	0.05931005;0.18770939	0.2016	ns
DNA	DNA	UCON97	4	0.0087500546878418	41037	42	3.31846473029046	1.59087197880922	0.00725918696742892	39111.267	767	0.47	ns	0.0952381	0.02656357;0.22622487	0.5717	ns
DNA	hAT-Tip100?	tot	191	0.417815111344446	41037	2411	182.799	12.5772328349994	0.399875311720698	39111.267	757	0.49	ns	0.07922024	0.06874839;0.09072723	0.5132	ns
DNA	hAT-Tip100?	hAT-N1_Mam	16	0.0350002187513672	41037	239	18.43	4.1131518350309	0.0403158769742311	39111.267	330	0.66	ns	0.06694561	0.03874633;0.10644052	0.6287	ns
DNA	hAT-Tip100?	Eutr15	42	0.0918755742223389	41037	657	49.082	6.73725958136294	0.107367546047163	39111.267	161	0.322	ns	0.06392694	0.04645771;0.08543138	0.3343	ns
DNA	hAT-Tip100?	UCON23	3	0.00656254101588135	41037	31	2.4647577092511	1.28509058994364	0.0053916911870567	39111.267	733	0.538	ns	0.09677419	0.02041986;0.25753906	0.734	ns
DNA	hAT-Tip100?	MamRep1879	131	0.286564291026819	41037	1484	113.868	9.85229128901717	0.249087806798792	39111.267	967	0.07	ns	0.08827493	0.07433006;0.10387327	0.09718	ns
DNA	hAT	tot	761	1.6646979043619	41037	8917	675.151	23.6098628675523	1.47690204313777	39111.267	1001	0.002	**	0.0853426	0.07962372;0.09133406	0.0007155	***
DNA	hAT	MER53	498	1.0893818086363	41037	5855	450.977	19.2719973246387	0.986518353239708	39111.267	995	0.014	*	0.08505551	0.07803267;0.09249495	0.02262	*
DNA	hAT	MamRep38	201	0.43969024806405	41037	2128	166.231	12.3339273860666	0.363632585203657	39111.267	1000	0.004	**	0.09445489	0.08235898;0.10768058	0.005989	**
DNA	hAT	UCON73	25	0.0546878417990112	41037	248	18.088	4.20570373944051	0.0395677472984206	39111.267	961	0.082	ns	0.1008065	0.06630526;0.14520818	0.1104	ns
DNA	hAT	MamRep1894	58	0.126875792973706	41037	686	50.693	7.01883288125704	0.110891630572691	39111.267	869	0.266	ns	0.0845481	0.06482512;0.10792833	0.2739	ns
DNA	Kolobok	tot	12	0.0262501640635254	41037	232	17.835	4.11493714504944	0.0390143063394146	39111.267	91	0.182	ns	0.05172414	0.02700886;0.08860796	0.1745	ns
DNA	Kolobok	UCON29	12	0.0262501640635254	41037	232	17.835	4.11493714504944	0.0390143063394146	39111.267	91	0.182	ns	0.05172414	0.02700886;0.08860796	0.1745	ns
DNA	hAT-Tip100	MER115	159	0.347814673841712	41037	2520	196.143	13.4061282731173	0.429065494159339	39111.267	3	0.006	**	0.06309524	0.05391619;0.07330479	0.005258	**
DNA	hAT-Tip100	MamTip3B	48	0.105000656254102	41037	824	62.131	7.71747357613868	0.135912411952575	39111.267	44	0.088	ns	0.05825243	0.04325946;0.07649546	0.06445	ns
DNA	hAT-Tip100	MamRep488	51	0.111563197269983	41037	494	37.176	5.92808284069699	0.0813230082688017	39111.267	991	0.022	*	0.1032389	0.07783828;0.13350153	0.02603	*
DNA	hAT-Tip100	Arthur1C	64	0.140000875005469	41037	710	56.057	7.03670848239902	0.122625453909087	39111.267	873	0.258	ns	0.09014085	0.07011066;0.11365066	0.2653	ns
DNA	hAT-Tip100	FordPrefect_a	23	0.0503128144550903	41037	281	22.401	4.54343942865335	0.049002493765586	39111.267	616	0.772	ns	0.08185053	0.05259283;0.12028513	0.8262	ns
DNA	hAT-Tip100	Arthur2	53	0.115938224613904	41037	989	72.124	7.95134251858438	0.157772236076475	39111.267	7	0.014	*	0.05358948	0.04039643;0.06951344	0.01705	*
DNA	hAT-Tip100	EuthAT-N1a	6	0.0131250820317627	41037	46	3.16718913270637	1.6615418995818	0.00692826952947975	39111.267	920	0.164	ns	0.1304348	0.04940735;0.26256502	0.1319	ns
DNA	hAT-Tip100	Arthur1	103	0.225313908211926	41037	2337	178.497	12.5682119233784	0.390464627903924	39111.267	1	0.002	**	0.0440736	0.03611424;0.05319947	3.088e-10	***
DNA	hAT-Tip100	MamTip2b	584	1.2775079844249	41037	6730	476.304	21.4290174013366	1.04192151200945	39111.267	1001	0.002	**	0.08677563	0.08015589;0.09375590	6.652e-07	***
DNA	hAT-Tip100	MER97a	19	0.0415627597672485	41037	277	23.464	4.73128831176974	0.05132782079888	39111.267	193	0.386	ns	0.06859206	0.04179904;0.10504453	0.388	ns
DNA	hAT-Tip100	MamTip1b	45	0.0984381152382202	41037	440	35.337	5.62076720955636	0.0773001706260664	39111.267	961	0.082	ns	0.1022727	0.07558087;0.13445050	0.09511	ns
DNA	hAT-Tip100	Zaphod	96	0.210001312508203	41037	2282	174.403	13.0549232867153	0.381508946930918	39111.267	1	0.002	**	0.04206836	0.03420597;0.05113194	2.946e-11	***
DNA	hAT-Tip100	MER45B	76	0.166251039068994	41037	1314	101.502	9.78569137852588	0.22203701273133	39111.267	5	0.01	**	0.05783866	0.04583754;0.07186191	0.007165	**
DNA	hAT-Tip100	EuthAT-N1	7	0.0153125957037231	41037	78	5.6643216080402	2.20158243278226	0.0123907809599689	39111.267	794	0.416	ns	0.08974359	0.0368469;0.1762035	0.5111	ns
DNA	hAT-Tip100	FordPrefect	46	0.100625628910181	41037	599	48.347	6.73156036182584	0.105759723498272	39111.267	378	0.756	ns	0.07679466	0.0567692;0.1011067	0.8218	ns
DNA	hAT-Tip100	Zaphod3	66	0.14437590234939	41037	1217	90.465	9.18483185127175	0.197893424333902	39111.267	4	0.008	**	0.05423172	0.04218770;0.06848243	0.006237	**
DNA	hAT-Tip100	MER91B	143	0.312814455090344	41037	1442	115.606	10.1971930817626	0.25288970556066	39111.267	996	0.012	*	0.09916782	0.08422295;0.11576746	0.01007	*
DNA	hAT-Tip100	Arthur1A	93	0.203438771492322	41037	1160	88.533	8.8628133490704	0.193667147919675	39111.267	717	0.57	ns	0.08017241	0.06519444;0.09731810	0.6185	ns
DNA	hAT-Tip100	MER96B	198	0.433127707048169	41037	2150	180.384	12.4914603061684	0.394592466202914	39111.267	924	0.156	ns	0.09209302	0.0802002;0.1051108	0.1733	ns
DNA	hAT-Tip100	Zaphod5a	3	0.00656254101588135	41037	78	5.99899497487437	2.36102640158656	0.0131228835255597	39111.267	155	0.31	ns	0.03846154	0.008003028;0.108311650	0.285	ns
DNA	hAT-Tip100	ORSL	121	0.264689154307214	41037	1214	100.755	9.44500837390753	0.220402940018375	39111.267	986	0.032	*	0.09967051	0.08339325;0.11791530	0.03741	*
DNA	hAT-Tip100	MER97d	5	0.0109375683598022	41037	137	10.472	3.18894737889877	0.0229076431727698	39111.267	52	0.104	ns	0.03649635	0.01195463;0.08311393	0.1044	ns
DNA	hAT-Tip100	Zaphod4a	17	0.0371877324233276	41037	373	28.057	5.23996261515369	0.0613750710941943	39111.267	23	0.046	*	0.04557641	0.02677078;0.07197104	0.0301	*
DNA	hAT-Tip100	hAT-N1a_Mam	35	0.0765629785186157	41037	461	34.344	5.58989364039343	0.0751279695498097	39111.267	601	0.802	ns	0.07592191	0.05344955;0.10400927	0.8594	ns
DNA	hAT-Tip100	Arthur1B	129	0.282189263682898	41037	2312	174.614	13.1020100239111	0.381970512315702	39111.267	1	0.002	**	0.05579585	0.04679153;0.06594526	0.0002123	***
DNA	hAT-Tip100	MER91A	330	0.721879511746948	41037	3627	281.537	15.6797476218683	0.615866036662729	39111.267	1001	0.002	**	0.09098428	0.08181957;0.10081417	0.003187	**
DNA	hAT-Tip100	ORSL-2a	47	0.102813142582141	41037	367	31.289	5.28691123723772	0.0684451152819705	39111.267	998	0.008	**	0.1280654	0.09563621;0.16663905	0.004948	**
DNA	hAT-Tip100	tot	3404	7.44629653935337	41037	53611	3518.378	48.2195836174914	7.69649997812486	39111.267	9	0.018	*	0.06349443	0.06144462;0.06559166	0.04583	*
DNA	hAT-Tip100	MER45A	328	0.717504484403028	41037	3468	278.95	15.6572235293698	0.610206938793368	39111.267	999	0.006	**	0.09457901	0.08504028;0.10480734	0.00271	**
DNA	hAT-Tip100	MER96	137	0.299689373058582	41037	1274	102.683	9.23589805123533	0.224620466377915	39111.267	1001	0.002	**	0.1075353	0.09105234;0.12585329	0.0006683	***
DNA	hAT-Tip100	ORSL-2b	57	0.124688279301746	41037	709	60.647	7.53944522058713	0.132666141663385	39111.267	365	0.73	ns	0.08039492	0.06145661;0.10290843	0.6869	ns
DNA	hAT-Tip100	MER45C	70	0.153125957037231	41037	1197	90.43	8.93940786702415	0.197816861355383	39111.267	16	0.032	*	0.05847953	0.04586789;0.07331097	0.02479	*
DNA	hAT-Tip100	MamTip2	468	1.02375639847749	41037	5239	383.283	18.1508226635424	0.838436802730017	39111.267	1001	0.002	**	0.08933002	0.08174164;0.09737942	1.331e-05	***
DNA	hAT-Tip100	MamTip1	74	0.161876011725073	41037	756	58.332	7.47352859294922	0.127602047512797	39111.267	985	0.034	*	0.0978836	0.07764214;0.12132302	0.04046	*
DNA	hAT-Tip100	hAT-4b_Ther	16	0.0350002187513672	41037	228	16.263	3.82393167478885	0.0355755348470928	39111.267	530	0.944	ns	0.07017544	0.04064069;0.11146048	1	ns
DNA	hAT-Tip100	MamTip3	93	0.203438771492322	41037	1155	88.588	8.96217476824552	0.193787461171632	39111.267	719	0.566	ns	0.08051948	0.06547884;0.09773543	0.6186	ns
DNA	hAT-Tip100	MARE4	34	0.0743754648466553	41037	308	22.688	4.40113917367152	0.0496303101894387	39111.267	997	0.01	**	0.1103896	0.07766974;0.15083242	0.02111	*
DNA	hAT-Tip100	MER97b	9	0.019687623047644	41037	173	12.786	3.41230828733981	0.0279695498096863	39111.267	159	0.318	ns	0.05202312	0.02406114;0.09645659	0.3112	ns
DNA	hAT-Tip100	Zaphod5b	13	0.0284376777354858	41037	74	6.035	2.33006527895769	0.0132016450102813	39111.267	1000	0.004	**	0.1756757	0.09699277;0.28165670	0.008387	**
DNA	hAT-Tip100	MamRep4096	112	0.24500153125957	41037	1259	104.104	9.75132156542242	0.227728923305771	39111.267	806	0.392	ns	0.08895949	0.07381118;0.10605782	0.4129	ns
DNA	hAT-Tip100	MER91C	152	0.332502078137988	41037	1637	127.105	10.4993433704785	0.278043925274533	39111.267	991	0.022	*	0.09285278	0.07922784;0.10795711	0.02359	*
DNA	hAT-Tip100	Zaphod2	55	0.120313251957825	41037	844	65.918	8.14909097284377	0.144196526228289	39111.267	94	0.188	ns	0.06516588	0.04946557;0.08398082	0.1776	ns
DNA	hAT-Tip100	MER97c	14	0.0306251914074463	41037	215	16.899	4.05329843809066	0.0369667935424596	39111.267	286	0.572	ns	0.06511628	0.03605387;0.10684135	0.5277	ns
DNA	hAT-Tip100	MER45R	35	0.0765629785186157	41037	616	48.198	6.84950448658234	0.10543378396115	39111.267	23	0.046	*	0.05681818	0.03989137;0.07813756	0.05062	ns
DNA	PiggyBac	tot	110	0.240626503915649	41037	2114	166.482	11.8301152837843	0.36418165113532	39111.267	1	0.002	**	0.05203406	0.04295688;0.06237706	1.785e-06	***
DNA	PiggyBac	MER75B	7	0.0153125957037231	41037	114	9.554	3.02361145424246	0.0208995056219101	39111.267	260	0.52	ns	0.06140351	0.02504132;0.12242692	0.4985	ns
DNA	PiggyBac	MER75	27	0.0590628691429321	41037	475	36.941	5.65734253201311	0.080808942555891	39111.267	44	0.088	ns	0.05684211	0.03778976;0.08162754	0.1027	ns
DNA	PiggyBac	MER85	60	0.131250820317627	41037	902	70.515	7.81657686419534	0.154252526578291	39111.267	105	0.21	ns	0.06651885	0.05114119;0.08479689	0.2144	ns
DNA	PiggyBac	Looper	9	0.019687623047644	41037	531	42.869	6.44013309756207	0.0937765236032725	39111.267	1	0.002	**	0.01694915	0.007778777;0.031930118	2.522e-10	***
DNA	PiggyBac	MER75A	10	0.0218751367196045	41037	92	7.45445445445445	2.78049275445789	0.0163067210361256	39111.267	867	0.27	ns	0.1086957	0.05336994;0.19082333	0.3356	ns
DNA	TcMar-Pogo	tot	1	0.00218751367196045	41037	37	2.89490445859873	1.39552782795564	0.00633264308220398	39111.267	149	0.298	ns	0.02702703	0.000684031;0.141603096	0.3631	ns
DNA	TcMar-Pogo	MER132	1	0.00218751367196045	41037	37	2.89490445859873	1.39552782795564	0.00633264308220398	39111.267	149	0.298	ns	0.02702703	0.000684031;0.141603096	0.3631	ns
DNA	TcMar-Tigger	Tigger18a	65	0.142188388677429	41037	1259	102.064	9.42617402538044	0.223266395414971	39111.267	1	0.002	**	0.05162828	0.04006835;0.06533435	6.655e-05	***
DNA	TcMar-Tigger	Tigger17c	17	0.0371877324233276	41037	342	27.487	4.9988818569576	0.0601281883011769	39111.267	17	0.034	*	0.0497076	0.02921963;0.07839556	0.03622	*
DNA	TcMar-Tigger	X12_DNA	82	0.179376121100757	41037	1374	100.691	9.51956622652215	0.22026293914337	39111.267	29	0.058	ns	0.05967977	0.04774310;0.07353971	0.05524	ns
DNA	TcMar-Tigger	MER6	33	0.0721879511746948	41037	812	60.717	7.55155195552125	0.132819267620423	39111.267	1	0.002	**	0.04064039	0.02813726;0.05660324	7.84e-05	***
DNA	TcMar-Tigger	Tigger17b	2	0.0043750273439209	41037	90	6.97897897897898	2.56704850648128	0.0152666119328411	39111.267	26	0.052	ns	0.02222222	0.002702636;0.077977685	0.04723	*
DNA	TcMar-Tigger	Tigger12	36	0.0787504921905762	41037	876	66.242	7.54203674867196	0.144905280658004	39111.267	1	0.002	**	0.04109589	0.02894619;0.05644254	3.977e-05	***
DNA	TcMar-Tigger	MER44B	89	0.19468871680448	41037	2126	162.78	12.3546038478065	0.356083475521722	39111.267	1	0.002	**	0.04186265	0.03375159;0.05126520	9.52e-11	***
DNA	TcMar-Tigger	MER47B	34	0.0743754648466553	41037	618	45.817	6.29961873419307	0.100225313908212	39111.267	31	0.062	ns	0.05501618	0.03839755;0.07603412	0.07681	ns
DNA	TcMar-Tigger	X6b_DNA	75	0.164063525397034	41037	959	70.517	8.34429975122767	0.154256901605635	39111.267	737	0.53	ns	0.07820647	0.06200840;0.09704824	0.5774	ns
DNA	TcMar-Tigger	Tigger3a	280	0.612503828148926	41037	5323	409.92	19.5930469168909	0.896705604410028	39111.267	1	0.002	**	0.05260192	0.04675764;0.05894262	2.428e-12	***
DNA	TcMar-Tigger	Tigger4b	99	0.216563853524085	41037	2520	193.711	13.0148709507957	0.423745460909131	39111.267	1	0.002	**	0.03928571	0.03204200;0.04762325	1.283e-14	***
DNA	TcMar-Tigger	Tigger22N1	70	0.153125957037231	41037	1102	82.013	8.80922433778557	0.179404558778492	39111.267	97	0.194	ns	0.06352087	0.04984882;0.07957654	0.1865	ns
DNA	TcMar-Tigger	UCON11	3	0.00656254101588135	41037	45	3.44341563786008	1.6767286636225	0.00753251878606134	39111.267	540	0.924	ns	0.06666667	0.0139651;0.1826845	1	ns
DNA	TcMar-Tigger	MER47A	140	0.306251914074463	41037	2589	202.108	13.7901596982959	0.442114013212583	39111.267	1	0.002	**	0.05407493	0.04567851;0.06349675	2.186e-06	***
DNA	TcMar-Tigger	Tigger21a	9	0.019687623047644	41037	169	14.275	3.62305140751569	0.0312267576672354	39111.267	91	0.182	ns	0.05325444	0.02463739;0.09868407	0.1663	ns
DNA	TcMar-Tigger	Tigger17	4	0.0087500546878418	41037	54	5.11947791164659	2.09684667019446	0.0111989279250264	39111.267	407	0.814	ns	0.07407407	0.02055097;0.17893343	0.8161	ns
DNA	TcMar-Tigger	X9b_DNA	21	0.0459377871111694	41037	601	42.463	6.24112029867897	0.0928883930524566	39111.267	1	0.002	**	0.03494176	0.02175714;0.05291787	0.0003112	***
DNA	TcMar-Tigger	Tigger3c	130	0.284376777354858	41037	2327	182.193	12.9736682193999	0.39854967843549	39111.267	1	0.002	**	0.05586592	0.04688391;0.06598535	2.987e-05	***
DNA	TcMar-Tigger	Tigger19b	186	0.406877542984644	41037	3538	256.856	14.8633166615727	0.561876011725073	39111.267	1	0.002	**	0.05257207	0.04544913;0.06044522	1.847e-06	***
DNA	TcMar-Tigger	MER44C	52	0.113750710941943	41037	1091	86.973	9.44571291605312	0.190254626591416	39111.267	1	0.002	**	0.04766269	0.03579848;0.06203640	4.198e-05	***
DNA	TcMar-Tigger	Tigger3b	193	0.422190138688367	41037	6279	483.495	20.5907735394996	1.05765192282452	39111.267	1	0.002	**	0.03073738	0.02660760;0.03531026	2.2e-16	***
DNA	TcMar-Tigger	UCON39	7	0.0153125957037231	41037	107	7.412	2.69880335325483	0.0162138513365709	39111.267	552	0.9	ns	0.06542056	0.0267049;0.1301535	1	ns
DNA	TcMar-Tigger	Tigger12A	37	0.0809380058625366	41037	744	55.704	7.27016088124872	0.121853261582885	39111.267	5	0.01	**	0.04973118	0.03525362;0.06789925	0.007952	**
DNA	TcMar-Tigger	Tigger17a	160	0.350002187513672	41037	2389	192.555	13.217779113175	0.421216695104344	39111.267	7	0.014	*	0.06697363	0.05727621;0.07774835	0.0145	*
DNA	TcMar-Tigger	Tigger1a_Mars	1	0.00218751367196045	41037	44	2.61612903225806	1.3582891729718	0.00572281802567718	39111.267	225	0.45	ns	0.02272727	0.0005752392;0.1202415822	0.5197	ns
DNA	TcMar-Tigger	MER44A	116	0.253751585947412	41037	2334	180.626	12.2262670347742	0.395121844511528	39111.267	1	0.002	**	0.04970009	0.04123927;0.05931248	1.281e-07	***
DNA	TcMar-Tigger	Tigger1a_Art	16	0.0350002187513672	41037	302	23.109	4.60850923372812	0.050551253445334	39111.267	72	0.144	ns	0.05298013	0.03058238;0.08461226	0.1303	ns
DNA	TcMar-Tigger	Tigger4a	125	0.273439208995056	41037	3497	275.203	15.5542832276748	0.602010325064532	39111.267	1	0.002	**	0.03574492	0.02983959;0.04244178	2.2e-16	***
DNA	TcMar-Tigger	Tigger10	55	0.120313251957825	41037	1450	107.867	10.4812770294544	0.235960537253358	39111.267	1	0.002	**	0.03793103	0.02870027;0.04908848	9.772e-09	***
DNA	TcMar-Tigger	Tigger6a	29	0.0634378964868531	41037	674	53.348	6.90250248392136	0.116699479371746	39111.267	1	0.002	**	0.04302671	0.02900193;0.06121134	0.000255	***
DNA	TcMar-Tigger	MER2	387	0.846567791048694	41037	9067	681.65	24.2408564023452	1.49111869449184	39111.267	1	0.002	**	0.04268225	0.03861395;0.04704757	2.2e-16	***
DNA	TcMar-Tigger	Tigger7	130	0.284376777354858	41037	2944	226.03	14.0995708409121	0.494443715273221	39111.267	1	0.002	**	0.04415761	0.03702308;0.05221483	1.042e-12	***
DNA	TcMar-Tigger	Tigger8	41	0.0896880605503785	41037	938	73.372	8.17498907928607	0.160502253139082	39111.267	1	0.002	**	0.04371002	0.03154666;0.05883294	3.26e-05	***
DNA	TcMar-Tigger	Tigger11a	16	0.0350002187513672	41037	421	33.897	5.69515810367243	0.0741501509384434	39111.267	1	0.002	**	0.03800475	0.02187629;0.06098483	0.00062	***
DNA	TcMar-Tigger	MER47C	40	0.087500546878418	41037	762	54.008	6.87584272749262	0.11814323839524	39111.267	18	0.036	*	0.05249344	0.03776337;0.07079819	0.04788	*
DNA	TcMar-Tigger	Tigger2	121	0.264689154307214	41037	2729	221.879	14.6644947545562	0.485363346020913	39111.267	1	0.002	**	0.04433859	0.03692494;0.05274822	2.262e-14	***
DNA	TcMar-Tigger	X1_DNA	33	0.0721879511746948	41037	676	56.071	7.2853988247752	0.122656079100494	39111.267	2	0.004	**	0.04881657	0.03383792;0.06787645	0.0007795	***
DNA	TcMar-Tigger	Tigger4	43	0.0940630878942993	41037	1445	112.432	10.2241826035097	0.245946537165857	39111.267	1	0.002	**	0.02975779	0.02161778;0.03987582	2.234e-14	***
DNA	TcMar-Tigger	X6a_DNA	68	0.148750929693311	41037	979	75.168	8.35928547506626	0.164431027693923	39111.267	214	0.428	ns	0.06945863	0.05433761;0.08722763	0.4349	ns
DNA	TcMar-Tigger	Tigger3	47	0.102813142582141	41037	1147	90.109	9.01189954079235	0.197114669466684	39111.267	1	0.002	**	0.04097646	0.03026059;0.05411983	3.846e-07	***
DNA	TcMar-Tigger	Tigger19a	223	0.48781554884718	41037	3579	266.716	15.7861504663597	0.583444896530603	39111.267	2	0.004	**	0.06230791	0.05460933;0.07073051	0.00507	**
DNA	TcMar-Tigger	Tigger16a	99	0.216563853524085	41037	1789	130.06	11.1456999164084	0.284508028175176	39111.267	3	0.006	**	0.05533818	0.04520056;0.06696294	0.004075	**
DNA	TcMar-Tigger	X10b_DNA	24	0.0525003281270508	41037	298	20.486	4.24497630427119	0.0448134050837818	39111.267	841	0.322	ns	0.08053691	0.05228183;0.11746321	0.4216	ns
DNA	TcMar-Tigger	X11_DNA	21	0.0459377871111694	41037	268	19.892	4.14167713486813	0.0435140219626373	39111.267	656	0.692	ns	0.07835821	0.04915774;0.11728579	0.7275	ns
DNA	TcMar-Tigger	MamRep434	147	0.321564509778186	41037	2112	154.03	12.2070517370949	0.336942730892068	39111.267	296	0.592	ns	0.06960227	0.05911588;0.08130119	0.5865	ns
DNA	TcMar-Tigger	Tigger5	33	0.0721879511746948	41037	537	41.056	6.19445197214695	0.0898105613160082	39111.267	107	0.214	ns	0.06145251	0.04267497;0.08522282	0.2224	ns
DNA	TcMar-Tigger	Tigger2b_Pri	85	0.185938662116638	41037	2104	166.078	12.2087251164472	0.363297895611848	39111.267	1	0.002	**	0.04039924	0.03239461;0.04971402	1.12e-12	***
DNA	TcMar-Tigger	MER6A	40	0.087500546878418	41037	1009	77.813	8.57073441943504	0.170217001356259	39111.267	1	0.002	**	0.03964321	0.02847003;0.05359390	1.553e-06	***
DNA	TcMar-Tigger	Tigger20a	40	0.087500546878418	41037	1356	99.95	9.50904421705576	0.218641991512447	39111.267	1	0.002	**	0.02949853	0.02115602;0.03995356	3.25e-12	***
DNA	TcMar-Tigger	Tigger6b	9	0.019687623047644	41037	174	12.751	3.56113474621232	0.0278929868311677	39111.267	184	0.368	ns	0.05172414	0.02392126;0.09591534	0.3802	ns
DNA	TcMar-Tigger	Tigger3d	46	0.100625628910181	41037	636	47.317	6.57188714911482	0.103506584416153	39111.267	458	0.916	ns	0.07232704	0.05343590;0.09529809	0.9397	ns
DNA	TcMar-Tigger	UCON33	7	0.0153125957037231	41037	133	10.397	3.13036582370019	0.0227435796473728	39111.267	178	0.356	ns	0.05263158	0.02141968;0.10543473	0.3331	ns
DNA	TcMar-Tigger	MERX	27	0.0590628691429321	41037	436	32.815	5.59733017653105	0.0717832611453822	39111.267	168	0.336	ns	0.06192661	0.04120300;0.08882375	0.3187	ns
DNA	TcMar-Tigger	MER6C	11	0.0240626503915649	41037	160	12.543	3.35042928240194	0.0274379839873999	39111.267	394	0.788	ns	0.06875	0.03481703;0.11968181	0.7689	ns
DNA	TcMar-Tigger	Tigger9b	40	0.087500546878418	41037	754	59.517	7.49679350875512	0.13019425121407	39111.267	4	0.008	**	0.0530504	0.03816690;0.07154199	0.006805	**
DNA	TcMar-Tigger	Tigger6	7	0.0153125957037231	41037	230	16.492	4.14742536245526	0.0360764754779717	39111.267	7	0.014	*	0.03043478	0.01232218;0.06169925	0.01038	*
DNA	TcMar-Tigger	Tigger2a	154	0.336877105481909	41037	3318	259.77	15.4282575533056	0.568250426565166	39111.267	1	0.002	**	0.0464135	0.03950712;0.05413269	2.918e-13	***
DNA	TcMar-Tigger	Tigger17d	19	0.0415627597672485	41037	331	26.192	4.75644402466378	0.0572953580959881	39111.267	74	0.148	ns	0.05740181	0.03490977;0.08819092	0.1543	ns
DNA	TcMar-Tigger	Tigger16b	61	0.133438333989587	41037	1329	96.013	9.41783024515341	0.210029750185939	39111.267	1	0.002	**	0.04589917	0.03528818;0.05857175	0.000105	***
DNA	TcMar-Tigger	Tigger5b	115	0.251564072275452	41037	2766	201.451	14.1867142729337	0.440676816730105	39111.267	1	0.002	**	0.04157628	0.03444529;0.04969662	1.084e-11	***
DNA	TcMar-Tigger	MER46C	169	0.369689810561316	41037	2812	219.105	13.4306499231183	0.479295183094894	39111.267	1	0.002	**	0.06009957	0.05159885;0.06952941	0.0002878	***
DNA	TcMar-Tigger	tot	4712	10.3075644222776	41037	125710	7029.341	66.9028752275545	15.3767795423721	39111.267	1	0.002	**	0.0374831	0.03643981;0.03854779	2.2e-16	***
DNA	TcMar-Tigger	Tigger9a	32	0.0700004375027344	41037	1026	73.734	8.21369032218215	0.161294133088332	39111.267	1	0.002	**	0.03118908	0.02142911;0.04374609	2.981e-08	***
DNA	TcMar-Tigger	MamRep137	150	0.328127050794067	41037	2459	197.978	13.5333908784409	0.433079581747386	39111.267	1	0.002	**	0.06100041	0.05186504;0.07119768	0.0002759	***
DNA	TcMar-Tigger	Tigger15a	246	0.538128363302271	41037	4828	361.164	18.2145786356664	0.790051187819924	39111.267	1	0.002	**	0.05095278	0.04491951;0.05753608	3.925e-11	***
DNA	TcMar-Tigger	MER8	84	0.183751148444678	41037	1941	144.653	11.7157949303857	0.316430415190095	39111.267	1	0.002	**	0.04327666	0.03466344;0.05330146	2.193e-08	***
DNA	TcMar-Tigger	Tigger13a	135	0.295314345714661	41037	3113	237.929	14.5402674796022	0.520472940455878	39111.267	1	0.002	**	0.04336653	0.03648320;0.05112351	9.149e-14	***
DNA	TcMar-Tigger	X26_DNA	53	0.115938224613904	41037	957	71.278	7.91816982726523	0.155921599509997	39111.267	9	0.018	*	0.0553814	0.04175615;0.07181751	0.02263	*
DNA	TcMar-Tigger	Tigger23a	47	0.102813142582141	41037	583	42.737	6.27640217196319	0.0934877717985737	39111.267	776	0.452	ns	0.0806175	0.05983388;0.10576347	0.4747	ns
DNA	TcMar-Tigger	MER2B	75	0.164063525397034	41037	1710	129.282	10.8906879067891	0.282806142538391	39111.267	1	0.002	**	0.04385965	0.03465199;0.05467065	1.282e-07	***
DNA	TcMar-Tigger	Tigger12c	33	0.0721879511746948	41037	859	63.164	7.47950847630023	0.13817211357571	39111.267	1	0.002	**	0.03841676	0.02658922;0.05353066	2.602e-05	***
DNA	TcMar-Tigger	MER127	16	0.0350002187513672	41037	211	14.887	3.81087309599175	0.0325655160344752	39111.267	675	0.654	ns	0.07582938	0.04396256;0.12022250	0.688	ns
DNA	TcMar-Tigger	MARE10	4	0.0087500546878418	41037	79	5.36472945891784	2.30242087869744	0.0117354190377518	39111.267	392	0.784	ns	0.05063291	0.01396612;0.12459480	0.8212	ns
DNA	TcMar-Tigger	Tigger14a	80	0.175001093756836	41037	1293	95.75	8.9860029072023	0.209454434090213	39111.267	46	0.092	ns	0.06187162	0.04936172;0.07641596	0.09952	ns
DNA	TcMar-Tigger	UCON55	23	0.0503128144550903	41037	404	27.749	4.85113724115619	0.0607013168832305	39111.267	193	0.386	ns	0.05693069	0.03642775;0.08420197	0.4303	ns
DNA	TcMar-Tigger	MER6B	25	0.0546878417990112	41037	676	50.96	7.06571470725534	0.111475696723105	39111.267	1	0.002	**	0.03698225	0.02407332;0.05411096	5.511e-05	***
DNA	TcMar-Tigger	MER44D	23	0.0503128144550903	41037	638	50.152	6.83004725792916	0.10970818567616	39111.267	1	0.002	**	0.03605016	0.02298739;0.05360369	1.72e-05	***
DNA	TcMar-Tigger	Tigger1	580	1.26875792973706	41037	12059	952.798	29.5799284679353	2.08425865161657	39111.267	1	0.002	**	0.04809686	0.04434590;0.05206782	2.2e-16	***
DNA	hAT?	MER121B	9	0.019687623047644	41037	68	4.82193158953722	2.03728634237653	0.0105480412773707	39111.267	973	0.058	ns	0.1323529	0.06234831;0.23643555	0.05707	ns
DNA	hAT?	UCON69	1	0.00218751367196045	41037	28	2.38600451467269	1.28792148758055	0.00521941749720586	39111.267	260	0.52	ns	0.03571429	0.0009037988;0.1834775975	0.5104	ns
DNA	hAT?	tot	165	0.360939755873474	41037	2048	155.629	12.5619728610662	0.340440565253533	39111.267	781	0.442	ns	0.08056641	0.06914168;0.09320798	0.4282	ns
DNA	hAT?	MER121	101	0.220938880868005	41037	927	72.509	8.47288077980025	0.15861442884018	39111.267	1001	0.002	**	0.1089536	0.08962427;0.13080663	0.0009211	***
DNA	hAT?	MER99	15	0.0328127050794067	41037	295	23.632	4.57487764923889	0.0516953230957694	39111.267	31	0.062	ns	0.05084746	0.02873472;0.08247927	0.06759	ns
DNA	hAT?	UCON105	37	0.0809380058625366	41037	638	46.727	6.686043237534	0.102215951349696	39111.267	91	0.182	ns	0.05799373	0.04115795;0.07905378	0.1488	ns
DNA	hAT?	UCON89	2	0.0043750273439209	41037	48	3.52445369406868	1.64749662941909	0.00770979064196675	39111.267	289	0.578	ns	0.04166667	0.005086468;0.142540973	0.5813	ns
DNA	hAT?	UCON80	3	0.00656254101588135	41037	44	3.359375	1.66889460490891	0.00734867874174214	39111.267	542	0.92	ns	0.06818182	0.01428767;0.18656201	1	ns
DNA	TcMar-Tc2	Kanga1a	47	0.102813142582141	41037	843	66.382	7.92520566830192	0.145211532572079	39111.267	5	0.01	**	0.05575326	0.04124944;0.07345334	0.01244	*
DNA	TcMar-Tc2	Kanga11a	50	0.109375683598022	41037	883	66.795	7.97838515174779	0.146114975718598	39111.267	19	0.038	*	0.05662514	0.04231679;0.07397501	0.03045	*
DNA	TcMar-Tc2	MER104	130	0.284376777354858	41037	2206	172.461	12.2600484414943	0.377260795379971	39111.267	2	0.004	**	0.05893019	0.04946777;0.06958415	0.0005514	***
DNA	TcMar-Tc2	Kanga1c	43	0.0940630878942993	41037	826	62.525	7.5957270929168	0.136774292339327	39111.267	8	0.016	*	0.05205811	0.03792741;0.06948440	0.008428	**
DNA	TcMar-Tc2	tot	405	0.885943037143982	41037	8147	618.661	23.3279289966184	1.35332939580872	39111.267	1	0.002	**	0.04971155	0.04509236;0.05465610	2.2e-16	***
DNA	TcMar-Tc2	Kanga1d	42	0.0918755742223389	41037	664	52.226	6.92740304247653	0.114245089031806	39111.267	77	0.154	ns	0.06325301	0.04596384;0.08454105	0.1494	ns
DNA	TcMar-Tc2	Kanga2_a	61	0.133438333989587	41037	1534	120.118	10.8166110716377	0.262759767248545	39111.267	1	0.002	**	0.03976532	0.03055135;0.05078952	1.273e-09	***
DNA	TcMar-Tc2	Kanga1	52	0.113750710941943	41037	812	61.77	7.80192091538808	0.135122719516997	39111.267	118	0.236	ns	0.06403941	0.04819391;0.08313433	0.2087	ns
DNA	TcMar-Tc2	Kanga1b	21	0.0459377871111694	41037	379	31.451	5.63323462429289	0.0687994924968281	39111.267	35	0.07	ns	0.05540897	0.03462253;0.08345383	0.05041	ns
DNA	TcMar?	tot	9	0.019687623047644	41037	168	11.818	3.36514490032751	0.0258520365752286	39111.267	259	0.518	ns	0.05357143	0.02478579;0.09925709	0.5441	ns
DNA	TcMar?	X22_DNA	4	0.0087500546878418	41037	24	2.1615925058548	1.19480128000479	0.00472851315976463	39111.267	821	0.362	ns	0.1666667	0.04735363;0.37384171	0.2689	ns
DNA	TcMar?	Eulor8	5	0.0109375683598022	41037	144	9.974	3.10499033250749	0.0218182613641335	39111.267	66	0.132	ns	0.03472222	0.01136861;0.07916806	0.1362	ns
RNA	tot	tot	58	0.126875792973706	41037	730	54.779	7.10877582243904	0.119829811436321	39111.267	706	0.592	ns	0.07945205	0.06088151;0.10150160	0.623	ns
RNA	RNA	tot	58	0.126875792973706	41037	730	54.779	7.10877582243904	0.119829811436321	39111.267	706	0.592	ns	0.07945205	0.06088151;0.10150160	0.623	ns
RNA	RNA	7SK	58	0.126875792973706	41037	730	54.779	7.10877582243904	0.119829811436321	39111.267	706	0.592	ns	0.07945205	0.06088151;0.10150160	0.623	ns
srpRNA	tot	tot	72	0.157500984381152	41037	1383	115.902	10.4771258542678	0.25353720960756	39111.267	1	0.002	**	0.05206074	0.04095404;0.06511563	7.504e-06	***
srpRNA	srpRNA	tot	72	0.157500984381152	41037	1383	115.902	10.4771258542678	0.25353720960756	39111.267	1	0.002	**	0.05206074	0.04095404;0.06511563	7.504e-06	***
srpRNA	srpRNA	7SLRNA	72	0.157500984381152	41037	1383	115.902	10.4771258542678	0.25353720960756	39111.267	1	0.002	**	0.05206074	0.04095404;0.06511563	7.504e-06	***
SINE?	tot	tot	0	0	41037	5	1.14670658682635	0.370906596651998	0.00250843633640974	39111.267	1	0.002	**	0	0.0000000;0.5218238	0.5955	ns
SINE?	tRNA	tot	0	0	41037	5	1.14670658682635	0.370906596651998	0.00250843633640974	39111.267	1	0.002	**	0	0.0000000;0.5218238	0.5955	ns
SINE?	tRNA	CRP1	0	0	41037	5	1.14670658682635	0.370906596651998	0.00250843633640974	39111.267	1	0.002	**	0	0.0000000;0.5218238	0.5955	ns
LTR	ERVL	LTR108b_Mam	3	0.00656254101588135	41037	53	3.78586065573771	1.76990362682706	0.00828162194456338	39111.267	458	0.916	ns	0.05660377	0.01182872;0.15662946	1	ns
LTR	ERVL	LTR16D2	23	0.0503128144550903	41037	282	21.904	4.5938968085807	0.0479152994706217	39111.267	650	0.704	ns	0.08156028	0.05240375;0.11986759	0.7394	ns
LTR	ERVL	MER21B	138	0.301876886730542	41037	2786	232.247	14.3821708318959	0.508043487771799	39111.267	1	0.002	**	0.04953338	0.04177387;0.05825565	4.819e-12	***
LTR	ERVL	LTR16B2	148	0.323752023450147	41037	1617	116.316	10.2890236664131	0.254442840267752	39111.267	998	0.008	**	0.09152752	0.07791481;0.10664330	0.003276	**
LTR	ERVL	MLT2A1	151	0.330314564466028	41037	3738	259.77	15.8419085360971	0.568250426565166	39111.267	1	0.002	**	0.04039593	0.03431231;0.04721078	5.511e-14	***
LTR	ERVL	LTR86A2	12	0.0262501640635254	41037	308	23.529	4.67921511089777	0.0514700091875574	39111.267	6	0.012	*	0.03896104	0.02029105;0.06706759	0.009837	**
LTR	ERVL	LTR86C	12	0.0262501640635254	41037	285	20.605	4.4769429321824	0.0450737192107451	39111.267	32	0.064	ns	0.04210526	0.02194270;0.07239382	0.05093	ns
LTR	ERVL	LTR80A	4	0.0087500546878418	41037	393	27.877	5.15232155609658	0.0609813186332415	39111.267	1	0.002	**	0.01017812	0.002779962;0.025853704	1.92e-08	***
LTR	ERVL	LTR108d_Mam	4	0.0087500546878418	41037	66	4.96492985971944	2.05436945232109	0.0108608519484609	39111.267	452	0.904	ns	0.06060606	0.01675822;0.14796756	0.8175	ns
LTR	ERVL	MER54B	37	0.0809380058625366	41037	438	37.034	5.90776994692123	0.0810123813273833	39111.267	549	0.906	ns	0.08447489	0.06017444;0.11455806	1	ns
LTR	ERVL	LTR41C	40	0.087500546878418	41037	759	59.694	7.43246968413633	0.130581441134007	39111.267	4	0.008	**	0.05270092	0.03791369;0.07107529	0.006845	**
LTR	ERVL	LTR16D	71	0.155313470709192	41037	1115	81.929	8.75068760347056	0.179220807630048	39111.267	112	0.224	ns	0.06367713	0.05006378;0.07964487	0.2279	ns
LTR	ERVL	LTR86B1	11	0.0240626503915649	41037	295	21.907	4.52048512726076	0.0479218620116376	39111.267	4	0.008	**	0.03728814	0.0187585;0.0657381	0.0139	*
LTR	ERVL	MER54A	52	0.113750710941943	41037	682	56.863	7.26271147561142	0.124388589928687	39111.267	288	0.576	ns	0.07624633	0.05746580;0.09878717	0.5791	ns
LTR	ERVL	LTR16E1	229	0.500940630878943	41037	2475	201.072	13.1179608513251	0.439847749048432	39111.267	984	0.036	*	0.09252525	0.0813946;0.1046305	0.04294	*
LTR	ERVL	LTR86A1	12	0.0262501640635254	41037	531	41.112	6.07456635130084	0.089933062081638	39111.267	1	0.002	**	0.02259887	0.01173041;0.03914269	8.763e-08	***
LTR	ERVL	LTR82A	45	0.0984381152382202	41037	1041	77.289	8.38377998081813	0.169070744192151	39111.267	1	0.002	**	0.04322767	0.03170238;0.05741699	5.47e-05	***
LTR	ERVL	LTR40c	39	0.0853130332064575	41037	603	44.534	6.31321635148841	0.0974187338670867	39111.267	214	0.428	ns	0.06467662	0.04639204;0.08735744	0.4361	ns
LTR	ERVL	LTR86B2	13	0.0284376777354858	41037	273	19.971	4.37713585787763	0.0436868355427221	39111.267	62	0.124	ns	0.04761905	0.02559546;0.08005355	0.1291	ns
LTR	ERVL	LTR105_Mam	41	0.0896880605503785	41037	667	48.257	6.67813960235547	0.105562847267795	39111.267	162	0.324	ns	0.06146927	0.04446885;0.08246902	0.3305	ns
LTR	ERVL	LTR33A	171	0.374064837905237	41037	2044	156.806	12.0364130553599	0.34301526884543	39111.267	898	0.208	ns	0.08365949	0.07201548;0.09651323	0.2444	ns
LTR	ERVL	LTR69	7	0.0153125957037231	41037	141	10.043	3.09850798800838	0.0219691998074988	39111.267	218	0.436	ns	0.04964539	0.02019022;0.09961255	0.4119	ns
LTR	ERVL	MLT2D	228	0.498753117206983	41037	4453	323.21	17.686285780364	0.707026293914337	39111.267	1	0.002	**	0.05120144	0.04491167;0.05808771	8.616e-09	***
LTR	ERVL	LTR108c_Mam	1	0.00218751367196045	41037	43	3.36951983298539	1.65624431281866	0.00737087070259742	39111.267	119	0.238	ns	0.02325581	0.0005886129;0.1228904827	0.2565	ns
LTR	ERVL	MLT2B3	170	0.371877324233276	41037	3276	244.937	14.701195738992	0.535803036268977	39111.267	1	0.002	**	0.05189255	0.04454737;0.06005004	2.079e-07	***
LTR	ERVL	MER74B	68	0.148750929693311	41037	931	77.586	8.27968339715699	0.169720435752723	39111.267	132	0.264	ns	0.07303974	0.05716137;0.09167945	0.2855	ns
LTR	ERVL	MER70C	21	0.0459377871111694	41037	275	20.419	4.36537461112967	0.0446668416677604	39111.267	609	0.786	ns	0.07636364	0.04788978;0.11436250	0.8187	ns
LTR	ERVL	LTR40A1	17	0.0371877324233276	41037	563	40.603	6.15282441227184	0.0888196176226101	39111.267	1	0.002	**	0.03019538	0.01768628;0.04790652	2.817e-05	***
LTR	ERVL	MER74A	148	0.323752023450147	41037	1568	129.246	11.1646824466321	0.2827273920462	39111.267	956	0.092	ns	0.09438776	0.08036755;0.10994717	0.08916	ns
LTR	ERVL	MLT2C2	70	0.153125957037231	41037	1336	98.149	9.7015936793869	0.214702279389246	39111.267	4	0.008	**	0.05239521	0.04106912;0.06573755	0.002332	**
LTR	ERVL	MER77B	90	0.19687623047644	41037	1256	105.397	9.84897930718677	0.230557378483616	39111.267	71	0.142	ns	0.07165605	0.05801041;0.08734535	0.1266	ns
LTR	ERVL	LTR42	30	0.0656254101588135	41037	309	25.1	4.94554935861107	0.0549065931662073	39111.267	855	0.294	ns	0.09708738	0.0664668;0.1356932	0.2975	ns
LTR	ERVL	MER68	87	0.190313689460559	41037	1492	124.461	11.087443817689	0.27226013912587	39111.267	1	0.002	**	0.05831099	0.04696500;0.07143191	0.0003031	***
LTR	ERVL	LTR84a	49	0.107188169926062	41037	671	50.776	6.75880947397584	0.111073194207464	39111.267	448	0.896	ns	0.07302534	0.05450970;0.09539666	0.8838	ns
LTR	ERVL	MLT2C1	164	0.358752242201514	41037	2635	195.141	13.1749268573946	0.426873605460034	39111.267	8	0.016	*	0.06223909	0.05331553;0.07214973	0.021	*
LTR	ERVL	LTR40b	65	0.142188388677429	41037	1140	81.235	8.52880504616652	0.177702673141707	39111.267	31	0.062	ns	0.05701754	0.04427711;0.07209965	0.06515	ns
LTR	ERVL	LTR47B	5	0.0109375683598022	41037	46	3.08324661810614	1.55300121758629	0.006744644131133	39111.267	889	0.226	ns	0.1086957	0.03624837;0.23569670	0.2344	ns
LTR	ERVL	LTR79	250	0.546878417990112	41037	4053	292.976	16.4089206432561	0.640889005556285	39111.267	3	0.006	**	0.0616827	0.05447090;0.06953401	0.008312	**
LTR	ERVL	MER68B	18	0.0393752460952881	41037	450	34.831	5.65335293426825	0.0761932887080544	39111.267	3	0.006	**	0.04	0.02387590;0.06248212	0.001902	**
LTR	ERVL	LTR47B4	12	0.0262501640635254	41037	105	8.7	2.89903508160981	0.0190313689460559	39111.267	911	0.182	ns	0.1142857	0.06046746;0.19112585	0.218	ns
LTR	ERVL	LTR16C	674	1.47438421490134	41037	6620	549.259	21.9152960098466	1.20151157194732	39111.267	1001	0.002	**	0.1018127	0.09462916;0.10934909	6.808e-08	***
LTR	ERVL	MER76	33	0.0721879511746948	41037	715	52.299	6.87305156665057	0.11440477752986	39111.267	3	0.006	**	0.04615385	0.03197990;0.06420935	0.004004	**
LTR	ERVL	LTR57	18	0.0393752460952881	41037	268	19.792	4.34921276228832	0.0432952705954412	39111.267	407	0.814	ns	0.06716418	0.04028838;0.10407311	0.8149	ns
LTR	ERVL	MLT2A2	224	0.490003062519141	41037	3866	283.82	16.307407259633	0.620860130375815	39111.267	1	0.002	**	0.05794102	0.05078353;0.06577544	0.0001662	***
LTR	ERVL	LTR47A2	17	0.0371877324233276	41037	275	20.724	4.35485806758255	0.0453340333377084	39111.267	246	0.492	ns	0.06181818	0.03642027;0.09713377	0.492	ns
LTR	ERVL	LTR33B	94	0.205626285164282	41037	1608	116.171	10.8433083667457	0.254125650785317	39111.267	19	0.038	*	0.05845771	0.04749485;0.07106486	0.03388	*
LTR	ERVL	LTR41B	50	0.109375683598022	41037	848	64.607	7.37759987936326	0.141328695804349	39111.267	25	0.05	*	0.05896226	0.04407602;0.07699883	0.06028	ns
LTR	ERVL	MLT2E	29	0.0634378964868531	41037	403	29.917	5.39511058442903	0.0654438465240408	39111.267	490	0.98	ns	0.0719603	0.04871962;0.10171387	1	ns
LTR	ERVL	LTR52	77	0.168438552740955	41037	1073	81.931	8.61361906711885	0.179225182657392	39111.267	312	0.624	ns	0.07176142	0.05704467;0.08887599	0.6052	ns
LTR	ERVL	LTR33A_	138	0.301876886730542	41037	1666	129.103	11.2127658103216	0.28241457759111	39111.267	801	0.402	ns	0.08283313	0.07004157;0.09711590	0.4094	ns
LTR	ERVL	LTR102_Mam	34	0.0743754648466553	41037	518	37.716	5.81111978134276	0.0825042656516603	39111.267	299	0.598	ns	0.06563707	0.04588032;0.09051635	0.6115	ns
LTR	ERVL	LTR40a	113	0.247189044931531	41037	1974	140.897	11.7439478588468	0.308214113838212	39111.267	9	0.018	*	0.05724417	0.04740697;0.06842071	0.01427	*
LTR	ERVL	LTR41	76	0.166251039068994	41037	1129	88.033	9.02581721376941	0.192573391083694	39111.267	99	0.198	ns	0.06731621	0.05340070;0.08353477	0.2014	ns
LTR	ERVL	LTR18B	34	0.0743754648466553	41037	367	27.862	5.21364921510243	0.0609485059281621	39111.267	905	0.194	ns	0.09264305	0.06501272;0.12705151	0.2358	ns
LTR	ERVL	LTR75B	14	0.0306251914074463	41037	205	12.941	3.42538351900225	0.0283086144288402	39111.267	688	0.628	ns	0.06829268	0.03783647;0.11192957	0.7729	ns
LTR	ERVL	LTR108a_Mam	2	0.0043750273439209	41037	86	6.63363363363363	2.45682353327569	0.0145111642683502	39111.267	38	0.076	ns	0.02325581	0.002828901;0.081494450	0.06622	ns
LTR	ERVL	LTR47B2	16	0.0350002187513672	41037	174	14.839	3.73430368663612	0.0324605153782211	39111.267	682	0.64	ns	0.09195402	0.05347665;0.14503174	0.6849	ns
LTR	ERVL	LTR16D1	5	0.0109375683598022	41037	207	15.309	3.75601206422805	0.0334886468040425	39111.267	2	0.004	**	0.02415459	0.007888407;0.055465595	0.003185	**
LTR	ERVL	LTR53	35	0.0765629785186157	41037	494	41.386	6.01458054889775	0.0905324408277552	39111.267	156	0.312	ns	0.0708502	0.04984275;0.09716058	0.33	ns
LTR	ERVL	LTR16B1	92	0.201251257820361	41037	1199	90.07	9.40156845901201	0.197029356433478	39111.267	615	0.774	ns	0.07673061	0.06230099;0.09327497	0.8265	ns
LTR	ERVL	LTR66	28	0.0612503828148926	41037	379	30.845	5.30217767413429	0.0674738592116201	39111.267	338	0.676	ns	0.07387863	0.04965051;0.10500680	0.7066	ns
LTR	ERVL	LTR16A1	258	0.564378527365796	41037	2692	221.464	13.85505924443	0.484455527847049	39111.267	996	0.012	*	0.09583952	0.08497775;0.10758897	0.01154	*
LTR	ERVL	MER77	85	0.185938662116638	41037	1299	112.066	10.0378484946926	0.24514590716192	39111.267	6	0.012	*	0.06543495	0.05259815;0.08027830	0.006514	**
LTR	ERVL	MLT2B5	27	0.0590628691429321	41037	369	26.903	4.89362223087751	0.058850680316752	39111.267	578	0.848	ns	0.07317073	0.04877095;0.10467597	0.9204	ns
LTR	ERVL	MER70B	47	0.102813142582141	41037	477	35.838	5.98711964149721	0.0783961149757186	39111.267	969	0.066	ns	0.09853249	0.07329887;0.12886964	0.05591	ns
LTR	ERVL	LTR75	21	0.0459377871111694	41037	291	22.259	4.49289495816508	0.0486918668241677	39111.267	448	0.896	ns	0.07216495	0.04522356;0.10819815	0.912	ns
LTR	ERVL	LTR50	169	0.369689810561316	41037	2565	197.289	14.0378253137564	0.431572384827405	39111.267	20	0.04	*	0.06588694	0.05659122;0.07618787	0.03787	*
LTR	ERVL	MLT2B4	245	0.53594084963031	41037	4467	334.739	17.3328967085224	0.732246139038369	39111.267	1	0.002	**	0.05484665	0.04835082;0.06193187	1.202e-07	***
LTR	ERVL	LTR82B	44	0.0962506015662598	41037	1154	81.396	8.53792012612439	0.178054862842893	39111.267	1	0.002	**	0.03812825	0.0278382;0.0508496	3.901e-06	***
LTR	ERVL	ERV3-16A3_LTR	104	0.227501421883887	41037	1093	83.654	8.70689922383933	0.182994268714179	39111.267	993	0.018	*	0.09515096	0.07840644;0.11411030	0.02282	*
LTR	ERVL	LTR33	749	1.63844774029838	41037	9255	706.436	25.0852780565649	1.54533840836505	39111.267	961	0.082	ns	0.08092923	0.07545143;0.08667246	0.09615	ns
LTR	ERVL	MER88	12	0.0262501640635254	41037	112	9.997	3.11652108988592	0.0218685741785886	39111.267	784	0.436	ns	0.1071429	0.0566016;0.1796788	0.5053	ns
LTR	ERVL	LTR16E2	201	0.43969024806405	41037	2318	179.126	12.6024182181415	0.391840574003588	39111.267	964	0.076	ns	0.08671268	0.0755687;0.0989136	0.09427	ns
LTR	ERVL	MLT2B2	144	0.315001968762305	41037	2172	165.834	12.4059805074953	0.362764142275889	39111.267	36	0.072	ns	0.06629834	0.05619556;0.07758950	0.08218	ns
LTR	ERVL	LTR33C	59	0.129063306645667	41037	919	72.284	8.20528309509615	0.158122238263989	39111.267	55	0.11	ns	0.06420022	0.04922782;0.08203551	0.1109	ns
LTR	ERVL	MER73	16	0.0350002187513672	41037	279	21.057	4.51864682943569	0.0460624753904712	39111.267	161	0.322	ns	0.05734767	0.03313086;0.09146015	0.3066	ns
LTR	ERVL	MER70A	47	0.102813142582141	41037	533	41.718	6.38899798836212	0.091258695366846	39111.267	822	0.36	ns	0.08818011	0.06551025;0.11553531	0.3753	ns
LTR	ERVL	LTR108e_Mam	6	0.0131250820317627	41037	168	12.68	3.48047607572781	0.0277376733604585	39111.267	26	0.052	ns	0.03571429	0.01321730;0.07611127	0.05575	ns
LTR	ERVL	MLT2B1	233	0.509690685566785	41037	4436	330.898	17.785835148565	0.723843899024369	39111.267	1	0.002	**	0.0525248	0.04614378;0.05950271	5.219e-09	***
LTR	ERVL	MLT2F	122	0.266876667979175	41037	1911	144.214	11.7426612866971	0.315470096688104	39111.267	24	0.048	*	0.06384092	0.05329469;0.07574855	0.05657	ns
LTR	ERVL	LTR62	22	0.0481253007831299	41037	313	27.177	5.05303910574658	0.0594500590628691	39111.267	183	0.366	ns	0.07028754	0.04457006;0.10448460	0.3653	ns
LTR	ERVL	MER68C	9	0.019687623047644	41037	163	11.339	3.27242842363097	0.0248042175263595	39111.267	299	0.598	ns	0.05521472	0.02555546;0.10222498	0.6424	ns
LTR	ERVL	LTR53B	31	0.0678129238307739	41037	187	15.585	3.84493934393752	0.0340924005775036	39111.267	1001	0.002	**	0.1657754	0.1155020;0.2269753	0.0002669	***
LTR	ERVL	MER21C	324	0.708754429715186	41037	5505	454.243	20.5385438330662	0.993662772892331	39111.267	1	0.002	**	0.05885559	0.05278278;0.06540106	2.516e-11	***
LTR	ERVL	LTR47A	71	0.155313470709192	41037	679	57.026	7.4773815761425	0.124745154657217	39111.267	973	0.058	ns	0.1045655	0.08257299;0.13006207	0.06126	ns
LTR	ERVL	LTR32	80	0.175001093756836	41037	1216	96.814	9.48353000424111	0.211781948637179	39111.267	47	0.094	ns	0.06578947	0.05250816;0.08121472	0.08018	ns
LTR	ERVL	LTR16	268	0.5862536640854	41037	3017	233.932	14.2258831624526	0.511729448309052	39111.267	992	0.02	*	0.08882996	0.07891491;0.09955046	0.02251	*
LTR	ERVL	LTR84b	64	0.140000875005469	41037	1278	90.77	8.77405744704718	0.19856061600385	39111.267	4	0.008	**	0.05007825	0.03877675;0.06350191	0.002705	**
LTR	ERVL	MER74C	10	0.0218751367196045	41037	234	17.986	4.14837474356079	0.0393446209038806	39111.267	43	0.086	ns	0.04273504	0.02068045;0.07718512	0.04906	*
LTR	ERVL	tot	6512	14.2450890318064	41037	133596	7362.533	61.6717302604144	16.10564159776	39111.267	1	0.002	**	0.04874397	0.04759536;0.04991223	2.2e-16	***
LTR	ERVL	LTR16B	63	0.137813361333508	41037	694	51.176	6.88813984109428	0.111948199676248	39111.267	962	0.08	ns	0.0907781	0.07046079;0.11465075	0.09424	ns
LTR	ERVL	LTR16A2	158	0.345627160169751	41037	1825	147.965	11.7360773050671	0.323675460471628	39111.267	815	0.374	ns	0.08657534	0.07407204;0.10042539	0.3909	ns
LTR	ERVL	LTR101_Mam	64	0.140000875005469	41037	1151	93.171	8.99714997694869	0.203812836330227	39111.267	1	0.002	**	0.05560382	0.04308160;0.07045341	0.001158	**
LTR	ERVL	LTR18C	8	0.0175001093756836	41037	77	5.31927710843374	2.14978551682717	0.011635991399645	39111.267	913	0.178	ns	0.1038961	0.04593412;0.19449267	0.2538	ns
LTR	ERVL	LTR83	35	0.0765629785186157	41037	726	53.982	7.14539941030123	0.118086363039769	39111.267	4	0.008	**	0.04820937	0.03380596;0.06641265	0.005694	**
LTR	ERVL	MER21A	65	0.142188388677429	41037	1975	160.085	12.2685081118811	0.350188126175789	39111.267	1	0.002	**	0.03291139	0.02549026;0.04175778	2.2e-16	***
LTR	ERVL	LTR80B	9	0.019687623047644	41037	507	35.368	5.56664742583573	0.0773679835498972	39111.267	1	0.002	**	0.01775148	0.008148429;0.033429488	1.159e-07	***
LTR	ERVL	LTR67B	288	0.630003937524609	41037	3708	274.876	15.9313663077726	0.601295008093801	39111.267	796	0.412	ns	0.0776699	0.06925568;0.08675674	0.415	ns
LTR	ERVL	LTR16A	323	0.706566916043225	41037	4245	318.625	17.0068105947766	0.696996543728398	39111.267	616	0.772	ns	0.07608952	0.06828949;0.08447864	0.7932	ns
LTR	ERVL	LTR18A	29	0.0634378964868531	41037	198	14.975	3.68292532356263	0.0327580172376077	39111.267	1000	0.004	**	0.1464646	0.1003355;0.2035282	0.000634	***
LTR	ERVL	LTR47B3	9	0.019687623047644	41037	120	10.059	3.0556269169936	0.0220042000262502	39111.267	456	0.912	ns	0.075	0.03486739;0.13760106	0.8694	ns
LTR	ERV1?	tot	135	0.295314345714661	41037	1544	120.768	10.8055974817192	0.26418165113532	39111.267	916	0.172	ns	0.08743523	0.07381671;0.10264555	0.1842	ns
LTR	ERV1?	LTR103_Mam	64	0.140000875005469	41037	748	59.71	7.42098180640345	0.130616441352758	39111.267	749	0.506	ns	0.0855615	0.06651456;0.10794821	0.5438	ns
LTR	ERV1?	EUTREP15	12	0.0262501640635254	41037	196	14.414	3.62708695232962	0.0315308220676379	39111.267	318	0.636	ns	0.06122449	0.03203258;0.10450407	0.5856	ns
LTR	ERV1?	LTR103b_Mam	60	0.131250820317627	41037	600	47.028	6.62397864527756	0.102874392964956	39111.267	979	0.046	*	0.1	0.07718021;0.12684307	0.057	ns
LTR	ERVL-MaLR	THE1A	249	0.544690904318152	41037	4236	305.55	17.111642478392	0.668394802467515	39111.267	2	0.004	**	0.05878187	0.05188677;0.06629290	0.0006318	***
LTR	ERVL-MaLR	MLT1M	163	0.356564728529553	41037	2320	176.838	12.8301351656313	0.386835542722142	39111.267	146	0.292	ns	0.07025862	0.06019089;0.08142704	0.2909	ns
LTR	ERVL-MaLR	MLT1C2	1329	2.90720567003544	41037	15985	1219.108	31.2568925091623	2.66681541759636	39111.267	1001	0.002	**	0.08314044	0.07890524;0.08752805	0.001221	**
LTR	ERVL-MaLR	MLT1J2	613	1.34094588091176	41037	6900	527.129	22.1718729689431	1.15310189438684	39111.267	1001	0.002	**	0.08884058	0.08222974;0.09580119	0.0001396	***
LTR	ERVL-MaLR	MLT1O	421	0.920943255895349	41037	5061	396.052	18.8472415624811	0.86636916480728	39111.267	920	0.164	ns	0.08318514	0.07571997;0.09113506	0.1907	ns
LTR	ERVL-MaLR	MSTB	639	1.39782123638273	41037	8566	646.287	23.1320496870192	1.4137616485103	39111.267	401	0.802	ns	0.07459724	0.06912029;0.08036560	0.7903	ns
LTR	ERVL-MaLR	MSTD	426	0.931880824255152	41037	7647	557.253	22.9726954390584	1.21899855624098	39111.267	1	0.002	**	0.05570812	0.05067227;0.06108586	2.395e-09	***
LTR	ERVL-MaLR	THE1B	1554	3.39939624622654	41037	22429	1575.703	35.8597087231577	3.4468718554491	39111.267	260	0.52	ns	0.0692853	0.06599566;0.07268708	0.5832	ns
LTR	ERVL-MaLR	MLT1E3	126	0.275626722667017	41037	2044	140.967	11.6041616486314	0.308367239795249	39111.267	110	0.22	ns	0.06164384	0.05160763;0.07295868	0.2054	ns
LTR	ERVL-MaLR	MLT1G1	325	0.710941943387146	41037	3600	282.481	16.4353204641333	0.61793104956906	39111.267	994	0.016	*	0.09027778	0.08111298;0.10011398	0.01006	*
LTR	ERVL-MaLR	MLT1H2	409	0.894693091831824	41037	4721	370.389	18.2723714541534	0.810231001443759	39111.267	989	0.026	*	0.08663419	0.07876164;0.09502224	0.03963	*
LTR	ERVL-MaLR	MLT1F1	235	0.514065712910706	41037	3265	252.09	15.1774917643284	0.55145032156451	39111.267	138	0.276	ns	0.0719755	0.06334382;0.08138291	0.2792	ns
LTR	ERVL-MaLR	MLT1F2	488	1.0675066719167	41037	6038	467.108	21.1651198507898	1.0218051362821	39111.267	859	0.286	ns	0.08082146	0.07406752;0.08798355	0.3117	ns
LTR	ERVL-MaLR	MLT1A1	419	0.916568228551428	41037	6780	499.418	21.7067837428869	1.09248370302314	39111.267	1	0.002	**	0.06179941	0.05618353;0.06779568	0.0001368	***
LTR	ERVL-MaLR	MLT1E1	68	0.148750929693311	41037	1045	79.631	9.05576312885037	0.174193901211883	39111.267	114	0.228	ns	0.06507177	0.05088155;0.08176800	0.1992	ns
LTR	ERVL-MaLR	MLT1K	1376	3.01001881261758	41037	17616	1389.266	33.5299791754111	3.03903836898981	39111.267	360	0.72	ns	0.07811081	0.07418962;0.08217193	0.7268	ns
LTR	ERVL-MaLR	MLT1A0	1298	2.83939274620466	41037	20690	1474.227	34.606749314232	3.22489171807324	39111.267	1	0.002	**	0.06273562	0.05946895;0.06612580	1.306e-06	***
LTR	ERVL-MaLR	MLT1G	248	0.542503390646192	41037	2834	226.989	14.4029970952342	0.496541540884631	39111.267	935	0.134	ns	0.08750882	0.07735867;0.09851985	0.1461	ns
LTR	ERVL-MaLR	MLT1J	1216	2.66001662510391	41037	15262	1146.133	31.3855438596078	2.50718160738505	39111.267	988	0.028	*	0.07967501	0.07542657;0.08408447	0.03278	*
LTR	ERVL-MaLR	MSTB2	109	0.238438990243689	41037	1582	116.576	10.225692582353	0.255011593822461	39111.267	258	0.516	ns	0.06890013	0.05691236;0.08251603	0.5005	ns
LTR	ERVL-MaLR	MLT1E2	253	0.553440959005994	41037	4004	299.646	16.8974615906712	0.655479721748261	39111.267	4	0.008	**	0.06318681	0.05584689;0.07117177	0.004735	**
LTR	ERVL-MaLR	MLT1A	647	1.41532134575841	41037	9077	681.169	23.3197394764446	1.49006650041563	39111.267	68	0.136	ns	0.07127906	0.06606922;0.07676601	0.1756	ns
LTR	ERVL-MaLR	tot	13559	29.6604978781117	41037	323803	13262.221	74.6225480916035	29.011289758061	39111.267	1001	0.002	**	0.04187423	0.04118687;0.04256979	0.008674	**
LTR	ERVL-MaLR	MSTA1	41	0.0896880605503785	41037	544	43.615	6.04990713783083	0.095408408802555	39111.267	374	0.748	ns	0.07536765	0.05462519;0.10085769	0.7521	ns
LTR	ERVL-MaLR	MLT1E	57	0.124688279301746	41037	918	69.797	7.74375598509902	0.152681891761824	39111.267	59	0.118	ns	0.0620915	0.04736312;0.07970170	0.1193	ns
LTR	ERVL-MaLR	MSTA	1436	3.14126963293521	41037	19752	1386.867	33.6692282051123	3.03379052369077	39111.267	929	0.146	ns	0.0727015	0.06911831;0.07641106	0.1724	ns
LTR	ERVL-MaLR	MSTC	202	0.441877761736011	41037	3205	245.849	15.228595112784	0.537798048737805	39111.267	3	0.006	**	0.06302652	0.05485920;0.07200191	0.003123	**
LTR	ERVL-MaLR	MSTB1	302	0.660629128932056	41037	4555	342.741	17.0839626779264	0.749750623441397	39111.267	11	0.022	*	0.06630077	0.05924538;0.07391815	0.02126	*
LTR	ERVL-MaLR	THE1D	905	1.97969987312421	41037	12601	901.58	27.6790847343573	1.9722185763661	39111.267	579	0.846	ns	0.0718197	0.06737130;0.07646705	0.9037	ns
LTR	ERVL-MaLR	MLT1F	351	0.767817298858118	41037	4306	350.91	17.1808347026878	0.767620422627642	39111.267	517	0.97	ns	0.08151417	0.07351133;0.09008991	0.9778	ns
LTR	ERVL-MaLR	MLT1H	860	1.88126175788599	41037	10078	787.248	26.315794060165	1.72211576322352	39111.267	999	0.006	**	0.08533439	0.07995069;0.09095910	0.007517	**
LTR	ERVL-MaLR	MLT1L	845	1.84844905280658	41037	12035	917.149	27.4635585102522	2.00627597672485	39111.267	4	0.008	**	0.07021188	0.06570989;0.07492305	0.01274	*
LTR	ERVL-MaLR	MLT1E1A	223	0.48781554884718	41037	3367	252.404	14.7725763837258	0.552137200857505	39111.267	23	0.046	*	0.06623107	0.05806220;0.07516267	0.05354	ns
LTR	ERVL-MaLR	MLT1B	1196	2.6162663516647	41037	17694	1293.503	33.5359307258595	2.82955549722186	39111.267	2	0.004	**	0.06759353	0.06393752;0.07139243	0.004646	**
LTR	ERVL-MaLR	MLT1H1	342	0.748129675810474	41037	3631	280.963	16.2962940633814	0.614610403815024	39111.267	1001	0.002	**	0.09418893	0.08488008;0.10415681	0.0002174	***
LTR	ERVL-MaLR	THE1C	706	1.54438465240408	41037	9865	707.65	25.6141285930945	1.54799404996281	39111.267	495	0.99	ns	0.07156614	0.06655589;0.07683106	0.9689	ns
LTR	ERVL-MaLR	MLT1J1	339	0.741567134794592	41037	4928	367.377	18.2268233131308	0.803642210263814	39111.267	53	0.106	ns	0.06879058	0.06187974;0.07621736	0.1288	ns
LTR	ERVL-MaLR	MLT1C	548	1.19875749223433	41037	6450	501.88	21.4213555704226	1.09786936168351	39111.267	985	0.034	*	0.08496124	0.07826798;0.09203249	0.03439	*
LTR	ERVL-MaLR	MLT1N2	476	1.04125650785317	41037	5722	432.825	19.3069192812353	0.946810605066282	39111.267	986	0.032	*	0.0831877	0.07615863;0.09064511	0.03355	*
LTR	ERVL-MaLR	MLT1D	1419	3.10408190051188	41037	18645	1390.912	33.7024347801477	3.04263901649385	39111.267	803	0.398	ns	0.07610619	0.07233953;0.08000568	0.4351	ns
LTR	ERVL-MaLR	MLT1G3	227	0.496565603535022	41037	2737	216.968	14.1743390635291	0.474620466377915	39111.267	771	0.462	ns	0.08293752	0.07287301;0.09390411	0.4791	ns
LTR	ERVL-MaLR	MLT1I	820	1.79376121100757	41037	11068	830.539	26.0209448054556	1.81681541759636	39111.267	365	0.73	ns	0.07408746	0.06927535;0.07912502	0.7183	ns
LTR	Gypsy?	tot	542	1.18563241020256	41037	7780	570.412	22.5450334782305	1.2477840486503	39111.267	109	0.218	ns	0.06966581	0.06410654;0.07555000	0.2232	ns
LTR	Gypsy?	LTR88c	70	0.153125957037231	41037	1040	76.067	8.29079298066525	0.166397602485016	39111.267	245	0.49	ns	0.06730769	0.05284198;0.08427721	0.5124	ns
LTR	Gypsy?	LTR85c	81	0.177188607428796	41037	1154	85.896	9.12285100231339	0.187898674366715	39111.267	317	0.634	ns	0.07019064	0.05612893;0.08648812	0.6141	ns
LTR	Gypsy?	LTR88b	114	0.249376558603491	41037	1636	121.07	10.5643127890414	0.264842280264252	39111.267	284	0.568	ns	0.06968215	0.05781983;0.08311497	0.5392	ns
LTR	Gypsy?	LTR88a	72	0.157500984381152	41037	903	67.369	7.75131743137395	0.147370608566304	39111.267	749	0.506	ns	0.07973422	0.06290741;0.09936051	0.527	ns
LTR	Gypsy?	LTR85b	86	0.188126175788599	41037	1177	88.774	9.10218510983894	0.194194338714617	39111.267	399	0.798	ns	0.07306712	0.05885653;0.08945297	0.8252	ns
LTR	Gypsy?	LTR85a	146	0.319376996106226	41037	1870	143.746	11.6245694378164	0.314446340289627	39111.267	592	0.82	ns	0.07807487	0.06631676;0.09117563	0.8282	ns
LTR	tot	tot	20758	45.408408802555	41037	741743	20996.95	80.3448242937328	45.93111519447	39111.267	2	0.004	**	0.02798543	0.02761127;0.02836330	0.09497	ns
LTR	ERV1--int	HERV4_I-int	17	0.0371877324233276	41037	348	28.321	5.25390926478204	0.0619525747035919	39111.267	17	0.034	*	0.04885057	0.02871130;0.07706413	0.02382	*
LTR	ERV1--int	PRIMA4-int	23	0.0503128144550903	41037	419	33.049	5.57706936506109	0.0722951393446209	39111.267	40	0.08	ns	0.0548926	0.03511172;0.08122994	0.06972	ns
LTR	ERV1--int	LTR39-int	2	0.0043750273439209	41037	180	13.513	3.5085810723341	0.0295598722492016	39111.267	1	0.002	**	0.01111111	0.001348451;0.039558843	0.0001784	***
LTR	ERV1--int	HERVFH19-int	6	0.0131250820317627	41037	110	8.185	2.76847240178397	0.0179047994049963	39111.267	283	0.566	ns	0.05454545	0.02027772;0.11494663	0.5839	ns
LTR	ERV1--int	MER92-int	18	0.0393752460952881	41037	956	66.465	7.75518651728751	0.145393096206851	39111.267	1	0.002	**	0.01882845	0.01119616;0.02959434	8.636e-13	***
LTR	ERV1--int	HERV3-int	19	0.0415627597672485	41037	303	26.935	5.26122185955463	0.0589206807542547	39111.267	64	0.128	ns	0.06270627	0.03817197;0.09619379	0.1289	ns
LTR	ERV1--int	MER89-int	63	0.137813361333508	41037	696	56.172	7.3565300607375	0.122877017981362	39111.267	842	0.32	ns	0.09051724	0.07025624;0.11432564	0.3301	ns
LTR	ERV1--int	MER31-int	14	0.0306251914074463	41037	1145	86.342	8.49371409803622	0.188874305464409	39111.267	1	0.002	**	0.01222707	0.006700335;0.020429933	2.2e-16	***
LTR	ERV1--int	MER34-int	6	0.0131250820317627	41037	401	32.406	5.586445414785	0.0708885680535503	39111.267	1	0.002	**	0.01496259	0.005510285;0.032281306	1.226e-08	***
LTR	ERV1--int	LTR19-int	8	0.0175001093756836	41037	231	18.016	4.22653612401546	0.0394102463140395	39111.267	5	0.01	**	0.03463203	0.01506807;0.06709596	0.009729	**
LTR	ERV1--int	HERVIP10B3-int	14	0.0306251914074463	41037	239	23.057	5.07814321760804	0.0504375027343921	39111.267	32	0.064	ns	0.05857741	0.03239139;0.09633063	0.04797	*
LTR	ERV1--int	MER66-int	26	0.0568753554709717	41037	776	62.167	7.44476564678402	0.135991162444765	39111.267	1	0.002	**	0.03350515	0.02200112;0.04870912	1.397e-07	***
LTR	ERV1--int	HUERS-P2-int	32	0.0700004375027344	41037	257	19.401	4.40245165567785	0.0424399527497047	39111.267	999	0.006	**	0.1245136	0.08674841;0.17120929	0.00609	**
LTR	ERV1--int	HERV-Fc2-int	0	0	41037	3	1.20080321285141	0.448832892233765	0.00262677344544648	39111.267	1	0.002	**	0	0.0000000;0.7075982	0.2798	ns
LTR	ERV1--int	HERV30-int	6	0.0131250820317627	41037	69	5.55321285140562	2.3745255477167	0.0121477290357563	39111.267	681	0.642	ns	0.08695652	0.03258291;0.17972073	0.8234	ns
LTR	ERV1--int	MER83B-int	19	0.0415627597672485	41037	267	19.613	4.39164177927999	0.0429037056481603	39111.267	509	0.986	ns	0.07116105	0.04338461;0.10889802	1	ns
LTR	ERV1--int	MER34B-int	10	0.0218751367196045	41037	593	44.349	6.76142854106408	0.097014043837774	39111.267	1	0.002	**	0.01686341	0.008115523;0.030793188	3.663e-10	***
LTR	ERV1--int	MER61-int	97	0.212188826180164	41037	1204	89.558	9.52929396353389	0.195909349433434	39111.267	790	0.424	ns	0.08056478	0.06581557;0.09739917	0.4099	ns
LTR	ERV1--int	LTR23-int	5	0.0109375683598022	41037	173	11.376	3.27281764468101	0.0248851555322221	39111.267	23	0.046	*	0.02890173	0.009449555;0.066155295	0.04604	*
LTR	ERV1--int	HERVIP10FH-int	41	0.0896880605503785	41037	400	36.25	6.00729453144988	0.0792973706085663	39111.267	816	0.372	ns	0.1025	0.0745647;0.1364781	0.3844	ns
LTR	ERV1--int	LTR46-int	3	0.00656254101588135	41037	80	6.20561685055165	2.53902246661601	0.0135748717035299	39111.267	146	0.292	ns	0.0375	0.007801187;0.105701985	0.2901	ns
LTR	ERV1--int	PRIMAX-int	2	0.0043750273439209	41037	72	5.82565130260521	2.29290986162866	0.0127436918725231	39111.267	55	0.11	ns	0.02777778	0.00338190;0.09676729	0.1265	ns
LTR	ERV1--int	MER65-int	40	0.087500546878418	41037	1038	85.94	9.28863169033408	0.187994924968281	39111.267	1	0.002	**	0.03853565	0.02767054;0.05210719	1.465e-08	***
LTR	ERV1--int	HERVH-int	70	0.153125957037231	41037	5787	472.592	22.1337172078582	1.03380146125913	39111.267	1	0.002	**	0.01209608	0.00944129;0.01525827	2.2e-16	***
LTR	ERV1--int	HUERS-P3b-int	43	0.0940630878942993	41037	519	41.688	6.51944469714708	0.0911930699566872	39111.267	628	0.748	ns	0.08285164	0.06060736;0.10997916	0.8085	ns
LTR	ERV1--int	MER50-int	31	0.0678129238307739	41037	544	41.148	6.39053479256118	0.0900118125738286	39111.267	60	0.12	ns	0.05698529	0.03904344;0.07991387	0.1048	ns
LTR	ERV1--int	HUERS-P1-int	25	0.0546878417990112	41037	498	38.502	6.05430843702653	0.0842236513978212	39111.267	16	0.032	*	0.0502008	0.03274722;0.07321693	0.02305	*
LTR	ERV1--int	HERVH48-int	9	0.019687623047644	41037	120	11.428	3.45669853541855	0.024998906243164	39111.267	289	0.578	ns	0.075	0.03486739;0.13760106	0.5355	ns
LTR	ERV1--int	HERV9-int	23	0.0503128144550903	41037	355	32.824	6.3807317556639	0.0718029487684298	39111.267	63	0.126	ns	0.06478873	0.04151031;0.09563131	0.0809	ns
LTR	ERV1--int	PABL_A-int	24	0.0525003281270508	41037	449	36.088	5.99217507772947	0.0789429933937087	39111.267	23	0.046	*	0.05345212	0.03454435;0.07849114	0.03668	*
LTR	ERV1--int	MER57A-int	53	0.115938224613904	41037	1903	162.636	12.2276334185736	0.35576847355296	39111.267	1	0.002	**	0.02785076	0.02093019;0.03627262	2.2e-16	***
LTR	ERV1--int	HERVFH21-int	9	0.019687623047644	41037	131	11.231	3.52903571717447	0.0245679660497878	39111.267	320	0.64	ns	0.06870229	0.03189427;0.12641227	0.6384	ns
LTR	ERV1--int	MER4-int	80	0.175001093756836	41037	3018	218.779	13.9361535358712	0.478582053637835	39111.267	1	0.002	**	0.02650762	0.02107357;0.03288362	2.2e-16	***
LTR	ERV1--int	PABL_B-int	7	0.0153125957037231	41037	246	19.31	4.35417717357239	0.0422408890055563	39111.267	2	0.004	**	0.02845528	0.01151545;0.05774737	0.001839	**
LTR	ERV1--int	HERVS71-int	14	0.0306251914074463	41037	174	17.476	4.38618999390844	0.0382289889311808	39111.267	262	0.524	ns	0.08045977	0.04468592;0.13131330	0.4495	ns
LTR	ERV1--int	HERV35I-int	21	0.0459377871111694	41037	615	48.03	6.80245348189705	0.10506628166426	39111.267	1	0.002	**	0.03414634	0.02125898;0.05172426	1.112e-05	***
LTR	ERV1--int	HERVIP10F-int	19	0.0415627597672485	41037	302	31.279	5.70453334644479	0.0684232401452509	39111.267	6	0.012	*	0.06291391	0.03829979;0.09650655	0.01796	*
LTR	ERV1--int	LTR37-int	20	0.043750273439209	41037	1383	107.051	9.82307955235484	0.234175526097038	39111.267	1	0.002	**	0.01446132	0.008855129;0.022246342	2.2e-16	***
LTR	ERV1--int	MER4B-int	59	0.129063306645667	41037	1527	108.269	10.3769128029159	0.236839917749486	39111.267	1	0.002	**	0.03863785	0.02954061;0.04955927	1.441e-07	***
LTR	ERV1--int	ERV24_Prim-int	11	0.0240626503915649	41037	416	32.562	5.67083012567952	0.0712298201863762	39111.267	1	0.002	**	0.02644231	0.01327220;0.04681928	1.416e-05	***
LTR	ERV1--int	LOR1-int	51	0.111563197269983	41037	1390	115.711	9.835864132003	0.253119394496216	39111.267	1	0.002	**	0.03669065	0.02743828;0.04796141	3.837e-12	***
LTR	ERV1--int	HERVE-int	18	0.0393752460952881	41037	268	24.883	5.40467589421618	0.0544319026993919	39111.267	125	0.25	ns	0.06716418	0.04028838;0.10407311	0.1705	ns
LTR	ERV1--int	MER51-int	20	0.043750273439209	41037	608	43.864	6.56449515169267	0.0959530997068732	39111.267	1	0.002	**	0.03289474	0.02020645;0.05034752	5.668e-05	***
LTR	ERV1--int	HERV-Fc1-int	1	0.00218751367196045	41037	6	1.46599496221662	0.8208011176418	0.00320688402287401	39111.267	270	0.54	ns	0.1666667	0.004210745;0.641234579	1	ns
LTR	ERV1--int	MER84-int	13	0.0284376777354858	41037	140	10.585	3.28413771948751	0.0231548322177014	39111.267	823	0.358	ns	0.09285714	0.05037346;0.15355377	0.4225	ns
LTR	ERV1--int	HERV17-int	30	0.0656254101588135	41037	899	74.503	8.65152240012356	0.162976331102069	39111.267	1	0.002	**	0.03337041	0.02262589;0.04729739	2.257e-09	***
LTR	ERV1--int	MER101-int	38	0.0831255195344971	41037	1219	99.015	9.89993857474801	0.216596666229164	39111.267	1	0.002	**	0.03117309	0.02215241;0.04253813	8.865e-13	***
LTR	ERV1--int	MER110-int	6	0.0131250820317627	41037	393	30.28	5.37982737107266	0.0662379139869624	39111.267	1	0.002	**	0.01526718	0.005622857;0.032932507	7.23e-08	***
LTR	ERV1--int	HERV9NC-int	14	0.0306251914074463	41037	257	24.592	5.33797995781457	0.0537953362208514	39111.267	15	0.03	*	0.05447471	0.03009834;0.08971099	0.02516	*
LTR	ERV1--int	HERVI-int	12	0.0262501640635254	41037	76	7.48	2.95674522783794	0.0163626022662642	39111.267	936	0.132	ns	0.1578947	0.08433773;0.25957124	0.08404	ns
LTR	ERV1--int	HERVE_a-int	12	0.0262501640635254	41037	189	16.549	4.29977756251265	0.0362011637572735	39111.267	162	0.324	ns	0.06349206	0.03323462;0.10828083	0.3019	ns
LTR	ERV1--int	MER57-int	41	0.0896880605503785	41037	1272	93.205	9.27680085126517	0.203887211795074	39111.267	1	0.002	**	0.0322327	0.02322801;0.04347500	6.414e-10	***
LTR	ERV1--int	LTR43-int	3	0.00656254101588135	41037	147	5.32595573440644	2.26145742160681	0.0116506009852702	39111.267	224	0.448	ns	0.02040816	0.004228591;0.058481302	0.5019	ns
LTR	ERV1--int	MER83A-int	2	0.0043750273439209	41037	102	7.418	2.53489678324419	0.0162269764186026	39111.267	11	0.022	*	0.01960784	0.002383485;0.069039212	0.03432	*
LTR	ERV1--int	LTR38-int	6	0.0131250820317627	41037	116	8.376	2.77205849655239	0.0183226145163407	39111.267	267	0.534	ns	0.05172414	0.01921581;0.10918477	0.4762	ns
LTR	ERV1--int	tot	1348	2.94876842980269	41037	42759	3010.9	50.3124571387976	6.58638491490572	39111.267	1	0.002	**	0.03152553	0.02988952;0.03322555	2.2e-16	***
LTR	ERV1--int	LTR49-int	55	0.120313251957825	41037	2182	173.943	13.0357079086899	0.380502690641817	39111.267	1	0.002	**	0.02520623	0.01904393;0.03268420	2.2e-16	***
LTR	ERV1--int	HUERS-P3-int	71	0.155313470709192	41037	715	55.363	7.52966977542354	0.121107319420746	39111.267	979	0.046	*	0.0993007	0.07837062;0.12360263	0.03539	*
LTR	ERV1--int	HERVP71A-int	11	0.0240626503915649	41037	250	16.941	4.12705119323126	0.037058669116682	39111.267	92	0.184	ns	0.044	0.02216626;0.07736292	0.1646	ns
LTR	ERV1--int	HERV9N-int	15	0.0328127050794067	41037	237	20.154	4.22896774262564	0.0440871505446909	39111.267	132	0.264	ns	0.06329114	0.0358530;0.1022413	0.293	ns
LTR	ERV1--int	MER52-int	58	0.126875792973706	41037	489	39.445	6.06958110702994	0.0862864767904799	39111.267	1000	0.004	**	0.1186094	0.09130863;0.15061998	0.003505	**
LTR	ERV1--int	Harlequin-int	19	0.0415627597672485	41037	570	51.526	7.21216606432072	0.112713829461434	39111.267	1	0.002	**	0.03333333	0.02018581;0.05156608	1.128e-07	***
LTR	ERV1--int	HERV1_I-int	3	0.00656254101588135	41037	49	3.8875	2.14000331341776	0.00850395939974625	39111.267	492	0.984	ns	0.06122449	0.01280842;0.16865890	1	ns
LTR	ERV1--int	PRIMA41-int	28	0.0612503828148926	41037	460	40.325	6.24262327434111	0.0882114888218051	39111.267	22	0.044	*	0.06086957	0.04082479;0.08677455	0.0472	*
LTR	ERV1--int	MER41-int	65	0.142188388677429	41037	1715	132.069	11.3764521122652	0.288902743142145	39111.267	1	0.002	**	0.03790087	0.02937057;0.04805496	3.906e-11	***
LTR	ERV1--int	HERV15-int	6	0.0131250820317627	41037	95	7.87	2.94478722011825	0.0172157325983287	39111.267	344	0.688	ns	0.06315789	0.02352839;0.13241274	0.7077	ns
LTR	ERV1--int	LTR25-int	63	0.137813361333508	41037	592	39.118	6.18322798450036	0.0855711598197489	39111.267	1001	0.002	**	0.1064189	0.08274866;0.13409779	0.0002459	***
LTR	ERV1--int	ERV24B_Prim-int	11	0.0240626503915649	41037	376	31.823	5.36455491624882	0.0696132475827974	39111.267	1	0.002	**	0.02925532	0.01469275;0.05174204	1.732e-05	***
LTR	ERVK--int	HERVK3-int	26	0.0568753554709717	41037	336	30.602	5.59239401963693	0.0669422933893337	39111.267	227	0.454	ns	0.07738095	0.05116842;0.11132651	0.4477	ns
LTR	ERVK--int	HERVK9-int	47	0.102813142582141	41037	680	58.865	8.14389944056888	0.128767992299952	39111.267	70	0.14	ns	0.06911765	0.05122366;0.09085452	0.1163	ns
LTR	ERVK--int	HERVK14C-int	10	0.0218751367196045	41037	82	6.46238716148445	2.73087352313376	0.0141365602692489	39111.267	920	0.164	ns	0.1219512	0.06005801;0.21285883	0.1491	ns
LTR	ERVK--int	HERVK11-int	18	0.0393752460952881	41037	286	25.693	5.2800217451853	0.0562037887736798	39111.267	78	0.156	ns	0.06293706	0.03772358;0.09764581	0.1207	ns
LTR	ERVK--int	HERVK22-int	35	0.0765629785186157	41037	421	32.433	5.81302866862899	0.0709476309226933	39111.267	716	0.572	ns	0.08313539	0.05858873;0.11372541	0.6471	ns
LTR	ERVK--int	tot	187	0.409065056656604	41037	2628	227.984	15.0777678415302	0.498718116988231	39111.267	6	0.012	*	0.07115677	0.06161941;0.08166219	0.004001	**
LTR	ERVK--int	HERVK14-int	28	0.0612503828148926	41037	407	32.573	5.59195323129056	0.0712538828367677	39111.267	244	0.488	ns	0.06879607	0.04619803;0.09789680	0.4646	ns
LTR	ERVK--int	HERVK11D-int	1	0.00218751367196045	41037	43	4.30161943319838	2.07120397980116	0.00940985132169222	39111.267	59	0.118	ns	0.02325581	0.0005886129;0.1228904827	0.1229	ns
LTR	ERVK--int	HERVK-int	28	0.0612503828148926	41037	251	26.659	5.28399845189604	0.0583169269807936	39111.267	640	0.724	ns	0.1115538	0.07541909;0.15717905	0.7585	ns
LTR	ERVK--int	HERVKC4-int	3	0.00656254101588135	41037	55	5.40100502512563	2.28568262568693	0.0118147723347894	39111.267	202	0.404	ns	0.05454545	0.01139301;0.15123495	0.3669	ns
LTR	ERVK--int	HERVK13-int	4	0.0087500546878418	41037	67	7.66766766766767	2.78373202619307	0.0167731278550721	39111.267	125	0.25	ns	0.05970149	0.0165044;0.1458632	0.1825	ns
LTR	ERVL-MaLR--int	MLT1J-int	70	0.153125957037231	41037	1434	107.575	9.97566483443026	0.235321783261145	39111.267	1	0.002	**	0.0488145	0.03824791;0.06127459	8.817e-05	***
LTR	ERVL-MaLR--int	MLT-int	22	0.0481253007831299	41037	409	27.98	5.20737138263795	0.0612066325414534	39111.267	158	0.316	ns	0.05378973	0.03401306;0.08030839	0.2807	ns
LTR	ERVL-MaLR--int	MLT1K-int	22	0.0481253007831299	41037	202	15.322	3.86849858230313	0.033517084481778	39111.267	965	0.074	ns	0.1089109	0.06952452;0.16024119	0.08298	ns
LTR	ERVL-MaLR--int	MST-int	25	0.0546878417990112	41037	227	16.41	3.82289347412592	0.035897099356871	39111.267	986	0.032	*	0.1101322	0.07255192;0.15827381	0.03874	*
LTR	ERVL-MaLR--int	MSTB1-int	23	0.0503128144550903	41037	231	15.333	3.85135611751808	0.0335411471321696	39111.267	981	0.042	*	0.0995671	0.06416991;0.14564915	0.04732	*
LTR	ERVL-MaLR--int	MLT1H-int	56	0.122500765629785	41037	807	62.238	7.64917419502691	0.136146475915474	39111.267	231	0.462	ns	0.06939281	0.05284090;0.08916932	0.4676	ns
LTR	ERVL-MaLR--int	THE1B-int	576	1.26000787504922	41037	4215	339.37	18.2686300209633	0.742376514853218	39111.267	1001	0.002	**	0.1366548	0.1264212;0.1473947	2.2e-16	***
LTR	ERVL-MaLR--int	MLT1G3-int	19	0.0415627597672485	41037	237	19.158	4.25313121419092	0.0419083869274183	39111.267	542	0.92	ns	0.08016878	0.04895594;0.12236330	1	ns
LTR	ERVL-MaLR--int	MSTA1-int	3	0.00656254101588135	41037	28	2.45608108108108	1.3457047466368	0.00537271094430827	39111.267	715	0.574	ns	0.1071429	0.02266509;0.28226440	0.7327	ns
LTR	ERVL-MaLR--int	MLT1I-int	33	0.0721879511746948	41037	801	61.557	7.39089821174507	0.134656779104869	39111.267	1	0.002	**	0.0411985	0.02852595;0.05737397	6.292e-05	***
LTR	ERVL-MaLR--int	THE1A-int	102	0.223126394539966	41037	1461	120.253	10.8061910386947	0.26305508159426	39111.267	47	0.094	ns	0.0698152	0.05728126;0.08411013	0.08644	ns
LTR	ERVL-MaLR--int	MLT1C2-int	24	0.0525003281270508	41037	436	33.081	5.49131984076629	0.0723651397821236	39111.267	55	0.11	ns	0.05504587	0.03558364;0.08079936	0.1037	ns
LTR	ERVL-MaLR--int	MLT1E-int	1	0.00218751367196045	41037	13	1.40152963671128	0.651668616116425	0.00306586524196369	39111.267	356	0.712	ns	0.07692308	0.001945628;0.360297435	1	ns
LTR	ERVL-MaLR--int	MLT1-int	10	0.0218751367196045	41037	245	18.054	4.06935420474104	0.039493371833574	39111.267	30	0.06	ns	0.04081633	0.01974378;0.07377985	0.04955	*
LTR	ERVL-MaLR--int	MLT1E1-int	5	0.0109375683598022	41037	45	3.44927536231884	1.69883059222861	0.0075453370134288	39111.267	839	0.326	ns	0.1111111	0.03707666;0.24053581	0.3916	ns
LTR	ERVL-MaLR--int	MLT1J2-int	21	0.0459377871111694	41037	582	44.127	6.22025422009122	0.0965284158025988	39111.267	1	0.002	**	0.03608247	0.02247179;0.05462873	0.0001118	***
LTR	ERVL-MaLR--int	MLT1E2-int	7	0.0153125957037231	41037	128	9.5	2.94255988191552	0.0207813798836243	39111.267	258	0.516	ns	0.0546875	0.02226715;0.10943205	0.5003	ns
LTR	ERVL-MaLR--int	MLT1H1-int	38	0.0831255195344971	41037	425	31.965	5.59312596479447	0.0699238745242158	39111.267	866	0.272	ns	0.08941176	0.06405015;0.12065837	0.269	ns
LTR	ERVL-MaLR--int	MLT1A0-int	45	0.0984381152382202	41037	925	71.48	8.19015742697774	0.156363477271733	39111.267	1	0.002	**	0.04864865	0.03570269;0.06455701	0.0006839	***
LTR	ERVL-MaLR--int	MSTC-int	18	0.0393752460952881	41037	204	16.046	3.87413124363293	0.0351008443802774	39111.267	731	0.542	ns	0.08823529	0.05313382;0.13586440	0.6019	ns
LTR	ERVL-MaLR--int	THE1-int	20	0.043750273439209	41037	200	14.661	3.7733694912263	0.0320711379446122	39111.267	935	0.134	ns	0.1	0.06215937;0.15021279	0.1722	ns
LTR	ERVL-MaLR--int	MSTD-int	52	0.113750710941943	41037	729	56.397	7.31798769771745	0.123369208557553	39111.267	297	0.594	ns	0.07133059	0.05372863;0.09249130	0.5796	ns
LTR	ERVL-MaLR--int	MLT1O-int	1	0.00218751367196045	41037	13	1.49588138385502	0.742108875615111	0.00327226097881398	39111.267	384	0.768	ns	0.07692308	0.001945628;0.360297435	1	ns
LTR	ERVL-MaLR--int	MLT1H2-int	21	0.0459377871111694	41037	343	26.999	5.09872493825623	0.0590606816292602	39111.267	131	0.262	ns	0.06122449	0.03829478;0.09206790	0.2693	ns
LTR	ERVL-MaLR--int	MLT1F1-int	16	0.0350002187513672	41037	157	13.057	3.5975955433725	0.0285623660147876	39111.267	827	0.35	ns	0.1019108	0.05938176;0.16021835	0.3845	ns
LTR	ERVL-MaLR--int	MLT1A-int	18	0.0393752460952881	41037	443	35.101	5.97364909276427	0.0767839173994837	39111.267	5	0.01	**	0.04063205	0.02425594;0.06345760	0.001472	**
LTR	ERVL-MaLR--int	MLT1M-int	0	0	41037	1	1.09836065573771	0.351421780428537	0.00240267895116967	39111.267	1	0.002	**	na	na	na	na
LTR	ERVL-MaLR--int	MLT1G-int	13	0.0284376777354858	41037	180	13.964	3.77954878113632	0.0305464409152557	39111.267	459	0.918	ns	0.07222222	0.03901367;0.12033578	0.8896	ns
LTR	ERVL-MaLR--int	MLT1G1-int	25	0.0546878417990112	41037	297	24.543	4.72254734793135	0.0536881480509253	39111.267	608	0.788	ns	0.08417508	0.05521398;0.12175124	0.9159	ns
LTR	ERVL-MaLR--int	MLT1F2-int	17	0.0371877324233276	41037	305	24.862	4.72877545642816	0.0543859649122807	39111.267	56	0.112	ns	0.0557377	0.03280089;0.08774345	0.1154	ns
LTR	ERVL-MaLR--int	tot	2823	6.17535109594435	41037	27209	1958.118	38.8258615297011	4.28340989631185	39111.267	1001	0.002	**	0.1037524	0.1001532;0.1074365	2.2e-16	***
LTR	ERVL-MaLR--int	MLT1J1-int	16	0.0350002187513672	41037	477	36.264	5.78115262951306	0.0793279957999738	39111.267	1	0.002	**	0.03354298	0.01929191;0.05390116	0.0001805	***
LTR	ERVL-MaLR--int	MLT1F-int	42	0.0918755742223389	41037	518	42.265	6.02271102146268	0.0924552653454084	39111.267	525	0.954	ns	0.08108108	0.05905899;0.10801916	1	ns
LTR	ERVL-MaLR--int	THE1D-int	378	0.82688016800105	41037	2538	191.326	13.3785166856684	0.418528240801505	39111.267	1001	0.002	**	0.1489362	0.1352991;0.1633885	2.2e-16	***
LTR	ERVL-MaLR--int	MLT1N2-int	8	0.0175001093756836	41037	73	5.7111334002006	2.29999267050905	0.0124931823953288	39111.267	891	0.222	ns	0.109589	0.04851642;0.20456432	0.2786	ns
LTR	ERVL-MaLR--int	MLT1D-int	34	0.0743754648466553	41037	587	45.685	6.46866436125872	0.0999365621035131	39111.267	35	0.07	ns	0.05792164	0.04044223;0.08000224	0.07601	ns
LTR	ERVL-MaLR--int	MSTB-int	139	0.304064400402502	41037	869	70.377	8.07589568351963	0.153950649691561	39111.267	1001	0.002	**	0.159954	0.1361926;0.1860465	2.139e-14	***
LTR	ERVL-MaLR--int	MLT1E3-int	5	0.0109375683598022	41037	72	5.29158316633267	2.15175263839682	0.0115754105226685	39111.267	561	0.882	ns	0.06944444	0.02293166;0.15466731	1	ns
LTR	ERVL-MaLR--int	MLT1E1A-int	8	0.0175001093756836	41037	86	5.89447236180905	2.44289294765698	0.0128942388804503	39111.267	858	0.288	ns	0.09302326	0.04102186;0.17508921	0.3875	ns
LTR	ERVL-MaLR--int	MSTA-int	597	1.30594566216039	41037	3150	241.237	15.2911297702181	0.527709235682723	39111.267	1001	0.002	**	0.1895238	0.1759716;0.2036550	2.2e-16	***
LTR	ERVL-MaLR--int	THE1C-int	367	0.802817517609485	41037	1795	139.609	12.1150688769769	0.305396596228726	39111.267	1001	0.002	**	0.2044568	0.1860159;0.2238688	2.2e-16	***
LTR	ERVL-MaLR--int	MLT1C-int	13	0.0284376777354858	41037	117	9.32	3.02998032679765	0.0203876274226714	39111.267	905	0.194	ns	0.1111111	0.06050517;0.18250724	0.2281	ns
LTR	ERVL-MaLR--int	MLT1B-int	25	0.0546878417990112	41037	553	41.08	6.13426680453574	0.0898630616441353	39111.267	1	0.002	**	0.04520796	0.02946659;0.06601491	0.007273	**
LTR	ERVL-MaLR--int	MLT1A1-int	19	0.0415627597672485	41037	454	34.488	5.82905085188266	0.075442971518572	39111.267	5	0.01	**	0.04185022	0.02538155;0.06458466	0.00441	**
LTR	ERVL-MaLR--int	MSTB2-int	5	0.0109375683598022	41037	88	6.63463463463463	2.56257198767678	0.0145133539717256	39111.267	340	0.68	ns	0.05681818	0.01870386;0.12763240	0.6855	ns
LTR	ERVL-MaLR--int	MLT1L-int	1	0.00218751367196045	41037	109	7.803	2.68242173909816	0.0170691691823074	39111.267	3	0.006	**	0.009174312	0.0002322465;0.0500568231	0.004797	**
LTR	LTR	EUTREP8	19	0.0415627597672485	41037	275	21.253	4.40549649862526	0.0464912280701754	39111.267	367	0.734	ns	0.06909091	0.04210682;0.10579327	0.7343	ns
LTR	LTR	LTR106_Mam	31	0.0678129238307739	41037	639	47.455	6.68570666973011	0.103808461302883	39111.267	8	0.016	*	0.0485133	0.03319703;0.06815676	0.01249	*
LTR	LTR	LTR107_Mam	18	0.0393752460952881	41037	426	32.707	5.56274168869049	0.0715470096688104	39111.267	3	0.006	**	0.04225352	0.02523127;0.06595841	0.006054	**
LTR	LTR	LTR91A	137	0.299689373058582	41037	2403	174.534	12.2448675281026	0.381795511221945	39111.267	1	0.002	**	0.05701207	0.04807810;0.06704385	0.002786	**
LTR	LTR	tot	419	0.916568228551428	41037	7931	577.252	22.3877132754935	1.26274664216651	39111.267	1	0.002	**	0.05283066	0.04800957;0.05798358	9.165e-13	***
LTR	LTR	LTR91	71	0.155313470709192	41037	1566	113.42	10.2465893151132	0.248107800673754	39111.267	1	0.002	**	0.04533844	0.03557667;0.05684701	1.352e-05	***
LTR	LTR	LTR90A	22	0.0481253007831299	41037	406	29.3	5.21643663924056	0.0640941505884412	39111.267	105	0.21	ns	0.05418719	0.03426669;0.08089336	0.1792	ns
LTR	LTR	MamRep1527	75	0.164063525397034	41037	1268	102.224	9.73933666522924	0.223616397602485	39111.267	4	0.008	**	0.05914826	0.04680463;0.07358166	0.004481	**
LTR	LTR	LTR90B	23	0.0503128144550903	41037	537	39.394	6.09113009759813	0.08617491359321	39111.267	2	0.004	**	0.04283054	0.02734149;0.06357591	0.004775	**
LTR	LTR	EUTREP16	31	0.0678129238307739	41037	411	30.004	5.20202316844563	0.0656341602135013	39111.267	636	0.732	ns	0.07542579	0.05182093;0.10535432	0.8493	ns
LTR	ERVL--int	HERVL-int	222	0.48562803517522	41037	2324	199.954	14.2434813427322	0.43740210876318	39111.267	948	0.108	ns	0.09552496	0.08387479;0.10820576	0.1036	ns
LTR	ERVL--int	LTR57-int	25	0.0546878417990112	41037	366	25.774	4.96886441892046	0.0563809773811086	39111.267	472	0.944	ns	0.06830601	0.04468857;0.09918407	1	ns
LTR	ERVL--int	MER76-int	4	0.0087500546878418	41037	155	10.657	3.20712279724937	0.0233123332020825	39111.267	24	0.048	*	0.02580645	0.007075182;0.064754512	0.03676	*
LTR	ERVL--int	tot	1267	2.77157982237389	41037	29730	2107.148	43.2066072135606	4.60941505884412	39111.267	1	0.002	**	0.04261689	0.04034880;0.04497489	2.2e-16	***
LTR	ERVL--int	MER21-int	41	0.0896880605503785	41037	1093	71.276	7.85069789620372	0.155917224482653	39111.267	1	0.002	**	0.03751144	0.02705083;0.05054656	8.374e-05	***
LTR	ERVL--int	ERVL-B4-int	168	0.367502296889356	41037	3898	302.038	17.322951268206	0.66071225445159	39111.267	1	0.002	**	0.04309903	0.03694033;0.04995387	2.2e-16	***
LTR	ERVL--int	MER70-int	14	0.0306251914074463	41037	258	19.844	4.35483967886634	0.0434090213063832	39111.267	96	0.192	ns	0.05426357	0.02998043;0.08936980	0.1983	ns
LTR	ERVL--int	LTR52-int	18	0.0393752460952881	41037	170	14.322	3.56272494153128	0.0313295708098176	39111.267	881	0.242	ns	0.1058824	0.06397085;0.16217199	0.3314	ns
LTR	ERVL--int	MER68-int	15	0.0328127050794067	41037	410	27.896	5.11911998192945	0.0610228813930087	39111.267	4	0.008	**	0.03658537	0.02061852;0.05962475	0.0103	*
LTR	ERVL--int	HERVL40-int	39	0.0853130332064575	41037	1333	99.247	9.59802652179672	0.217104169401059	39111.267	1	0.002	**	0.02925731	0.02088576;0.03978022	2.488e-12	***
LTR	ERVL--int	ERVL47-int	12	0.0262501640635254	41037	212	15.555	3.82748280526832	0.0340267751673448	39111.267	224	0.448	ns	0.05660377	0.02958668;0.09678731	0.4287	ns
LTR	ERVL--int	ERVL-int	33	0.0721879511746948	41037	820	62.194	7.70023750657456	0.136050225313908	39111.267	1	0.002	**	0.0402439	0.02786116;0.05605558	3.98e-05	***
LTR	ERVL--int	HERVL74-int	18	0.0393752460952881	41037	371	33.347	5.41034775803393	0.0729470184188651	39111.267	2	0.004	**	0.04851752	0.02900456;0.07559665	0.003556	**
LTR	ERVL--int	ERV3-16A3_I-int	265	0.579691123069519	41037	6505	482.254	20.7440545650989	1.05493721835761	39111.267	1	0.002	**	0.04073789	0.03606409;0.04582889	2.2e-16	***
LTR	ERVL--int	HERVL32-int	10	0.0218751367196045	41037	114	9.271	3.14443102109848	0.0202804392527453	39111.267	659	0.686	ns	0.0877193	0.04286914;0.15540579	0.7322	ns
LTR	ERVL--int	ERVL-E-int	345	0.754692216826355	41037	8861	664.478	24.9104003188236	1.45355470971694	39111.267	1	0.002	**	0.03893466	0.03500283;0.04317319	2.2e-16	***
LTR	ERVL--int	LTR53-int	20	0.043750273439209	41037	325	27.171	5.03160770291922	0.0594369339808374	39111.267	93	0.186	ns	0.06153846	0.03799091;0.09344351	0.1612	ns
LTR	ERVL--int	HERVL18-int	31	0.0678129238307739	41037	504	41.147	6.13816487788232	0.0900096250601566	39111.267	58	0.116	ns	0.06150794	0.04217057;0.08617242	0.1037	ns
LTR	ERVL--int	HERV16-int	96	0.210001312508203	41037	1904	144.141	11.6326453327451	0.315310408190051	39111.267	1	0.002	**	0.05042017	0.04102842;0.06122535	1.404e-05	***
LTR	ERVL--int	HERVL66-int	10	0.0218751367196045	41037	107	12.543	3.42927265041888	0.0274379839873999	39111.267	288	0.576	ns	0.09345794	0.04573196;0.16516192	0.5478	ns
LTR	ERVL?	tot	246	0.538128363302271	41037	3926	302.874	16.5919684611989	0.662541015881349	39111.267	1	0.002	**	0.0626592	0.05527882;0.07069839	0.0005176	***
LTR	ERVL?	LTR89B	47	0.102813142582141	41037	732	58.497	7.26421088348623	0.12796298726867	39111.267	47	0.094	ns	0.06420765	0.04755521;0.08447077	0.1332	ns
LTR	ERVL?	Eutr10	67	0.14656341602135	41037	999	78.17	8.31373671812008	0.170997943737148	39111.267	107	0.214	ns	0.06706707	0.05235057;0.08439364	0.2156	ns
LTR	ERVL?	LTR89	88	0.19250120313252	41037	1093	86.457	8.79314906449734	0.189125869536685	39111.267	609	0.786	ns	0.08051235	0.06507135;0.09825411	0.8664	ns
LTR	ERVL?	LTR55	22	0.0481253007831299	41037	406	30.95	5.31278888397853	0.0677035481471759	39111.267	49	0.098	ns	0.05418719	0.03426669;0.08089336	0.1108	ns
LTR	ERVL?	LTR87	28	0.0612503828148926	41037	696	52.122	7.0247037277356	0.114017587609923	39111.267	2	0.004	**	0.04022989	0.02689606;0.05762070	0.0002258	***
LTR	ERV1	LTR64	25	0.0546878417990112	41037	372	30.065	5.39183149280899	0.0657675985474909	39111.267	194	0.388	ns	0.0672043	0.04395990;0.09761065	0.3914	ns
LTR	ERV1	LTR9C	17	0.0371877324233276	41037	153	12.383	3.38995616532173	0.0270879817998862	39111.267	927	0.15	ns	0.1111111	0.06607389;0.17193238	0.1799	ns
LTR	ERV1	LTR43B	21	0.0459377871111694	41037	242	19.658	4.10388570477759	0.0430021437633985	39111.267	691	0.622	ns	0.08677686	0.05451948;0.12958833	0.7238	ns
LTR	ERV1	MER61F	14	0.0306251914074463	41037	159	11.525	3.28392435344652	0.0252110950693442	39111.267	822	0.36	ns	0.08805031	0.04897622;0.14332042	0.4424	ns
LTR	ERV1	MER4E	38	0.0831255195344971	41037	729	52.709	6.69500874847391	0.115301658135363	39111.267	17	0.034	*	0.0521262	0.03714813;0.07084825	0.03765	*
LTR	ERV1	LTR77	16	0.0350002187513672	41037	103	7.22322322322322	2.64295130572436	0.015800899556423	39111.267	1000	0.004	**	0.1553398	0.09147724;0.23997103	0.00275	**
LTR	ERV1	LTR21C	5	0.0109375683598022	41037	22	1.9975845410628	1.03388489666068	0.00436974349447172	39111.267	827	0.35	ns	0.2272727	0.07820626;0.45370362	0.04388	*
LTR	ERV1	LTR10F	32	0.0700004375027344	41037	449	33.215	5.66169849337015	0.0726582666141663	39111.267	467	0.934	ns	0.07126949	0.04925592;0.09912412	0.9281	ns
LTR	ERV1	LTR2752	31	0.0678129238307739	41037	230	18.123	4.36496551234073	0.0396443102769392	39111.267	998	0.008	**	0.1347826	0.09344935;0.18582728	0.003134	**
LTR	ERV1	MER95	6	0.0131250820317627	41037	139	10.679	3.29071235263549	0.0233604585028656	39111.267	87	0.174	ns	0.04316547	0.01600332;0.09158403	0.1526	ns
LTR	ERV1	LTR68	12	0.0262501640635254	41037	352	24.497	4.73163601509873	0.0535875224220151	39111.267	4	0.008	**	0.03409091	0.01773700;0.05879232	0.006202	**
LTR	ERV1	LTR9B	53	0.115938224613904	41037	685	52.846	6.90100774582293	0.115601347508422	39111.267	548	0.908	ns	0.07737226	0.05849154;0.09998544	0.943	ns
LTR	ERV1	MER57E3	8	0.0175001093756836	41037	243	32.426	5.26899291006225	0.0709323183269895	39111.267	1	0.002	**	0.03292181	0.01431843;0.06383608	1.363e-07	***
LTR	ERV1	HERV-Fc1_LTR3	1	0.00218751367196045	41037	5	1.23759791122715	0.504893825545688	0.00270726235119909	39111.267	305	0.61	ns	0.2	0.005050763;0.716417936	1	ns
LTR	ERV1	LTR60B	15	0.0328127050794067	41037	247	18.752	4.27466592481433	0.0410202563766024	39111.267	237	0.474	ns	0.06072874	0.03438437;0.09818553	0.4696	ns
LTR	ERV1	LTR6B	14	0.0306251914074463	41037	154	12.728	3.42750109609958	0.0278426740167126	39111.267	702	0.6	ns	0.09090909	0.05059552;0.14782552	0.6607	ns
LTR	ERV1	LTR12F	51	0.111563197269983	41037	637	48.578	6.7876349333172	0.106265039156495	39111.267	683	0.638	ns	0.08006279	0.06019063;0.10392614	0.7087	ns
LTR	ERV1	MER90a	70	0.153125957037231	41037	1252	95.843	9.77004630515153	0.209657872861705	39111.267	2	0.004	**	0.05591054	0.04384093;0.07011478	0.004813	**
LTR	ERV1	LTR109A2	0	0	41037	26	2.65835140997831	1.36553700331781	0.00581518005420289	39111.267	1	0.002	**	0	0.0000000;0.1322746	0.1043	ns
LTR	ERV1	MER51B	40	0.087500546878418	41037	713	55.025	7.23883801281503	0.120367939799624	39111.267	25	0.05	*	0.05610098	0.04037819;0.07561319	0.03497	*
LTR	ERV1	LTR58	2	0.0043750273439209	41037	76	5.725	2.27784186535492	0.0125235157719736	39111.267	67	0.134	ns	0.02631579	0.003203005;0.091849523	0.1266	ns
LTR	ERV1	LTR78B	176	0.385002406265039	41037	3270	242.165	14.8526218350625	0.529739248370302	39111.267	1	0.002	**	0.05382263	0.04633702;0.06211820	4.613e-06	***
LTR	ERV1	LTR12C	129	0.282189263682898	41037	2731	228.812	15.4188974443181	0.500529378308614	39111.267	1	0.002	**	0.04723544	0.03958516;0.05587379	1.166e-13	***
LTR	ERV1	MER41B	198	0.433127707048169	41037	2851	234.842	14.8101443739207	0.513720085750536	39111.267	5	0.01	**	0.06944932	0.06038810;0.07940583	0.01167	*
LTR	ERV1	LTR12	49	0.107188169926062	41037	778	58.496	7.3695518380899	0.127960799754998	39111.267	107	0.214	ns	0.06298201	0.04695403;0.08241379	0.2206	ns
LTR	ERV1	LTR6A	48	0.105000656254102	41037	287	22.561	4.52998894036175	0.0493524959530997	39111.267	1001	0.002	**	0.1672474	0.1259641;0.2155566	7.856e-07	***
LTR	ERV1	MER101B	8	0.0175001093756836	41037	261	18.44	4.17322606814151	0.0403377521109507	39111.267	5	0.01	**	0.03065134	0.01332411;0.05949973	0.007647	**
LTR	ERV1	MER50B	35	0.0765629785186157	41037	692	49.828	6.76211077564854	0.108999431246445	39111.267	14	0.028	*	0.05057803	0.03547883;0.06964278	0.02722	*
LTR	ERV1	HERV1_LTRb	0	0	41037	10	1.26243093922652	0.536917076224014	0.00276158493946388	39111.267	1	0.002	**	0	0.0000000;0.3084971	0.6253	ns
LTR	ERV1	LTR25	16	0.0350002187513672	41037	284	15.181	3.79903562390137	0.0332086450540316	39111.267	655	0.694	ns	0.05633803	0.03254135;0.08987885	0.7914	ns
LTR	ERV1	LTR10B2	21	0.0459377871111694	41037	101	9.29	2.90935806740325	0.0203220020125126	39111.267	1001	0.002	**	0.2079208	0.1335547;0.3000968	0.0003668	***
LTR	ERV1	LTR24B	25	0.0546878417990112	41037	454	36.141	5.79281241502569	0.0790589316183226	39111.267	31	0.062	ns	0.05506608	0.03594917;0.08021786	0.05593	ns
LTR	ERV1	MER31B	95	0.207813798836243	41037	1486	113.111	10.3208138341023	0.247431858949118	39111.267	46	0.092	ns	0.06393001	0.05202774;0.07758925	0.07818	ns
LTR	ERV1	LTR49	62	0.135625847661548	41037	1462	109.52	9.66120794408955	0.239576497353108	39111.267	1	0.002	**	0.04240766	0.03266558;0.05403762	4.701e-07	***
LTR	ERV1	LTR35	3	0.00656254101588135	41037	105	8.63963963963964	2.79569348720834	0.0188993298325232	39111.267	26	0.052	ns	0.02857143	0.005931322;0.081231933	0.04816	*
LTR	ERV1	LTR45C	43	0.0940630878942993	41037	424	35.25	5.55881285891155	0.0771098569366059	39111.267	927	0.15	ns	0.1014151	0.07437097;0.13416985	0.186	ns
LTR	ERV1	MER4B	102	0.223126394539966	41037	1738	133.151	11.5792174725789	0.291269632935206	39111.267	4	0.008	**	0.05868815	0.04810333;0.07079153	0.004443	**
LTR	ERV1	MER34A1	44	0.0962506015662598	41037	775	59.903	7.75033280954171	0.131038631491447	39111.267	17	0.034	*	0.05677419	0.04155164;0.07547035	0.0312	*
LTR	ERV1	MER89	92	0.201251257820361	41037	1388	105.961	10.1090886173123	0.231791136194601	39111.267	79	0.158	ns	0.06628242	0.05376410;0.08067256	0.1721	ns
LTR	ERV1	MER92D	7	0.0153125957037231	41037	231	14.968	3.81307166409386	0.032742704641904	39111.267	17	0.034	*	0.03030303	0.01226846;0.06143648	0.03139	*
LTR	ERV1	MER49	114	0.249376558603491	41037	1335	106.989	10.1649498378106	0.234039900249377	39111.267	779	0.446	ns	0.08539326	0.07095315;0.10168782	0.4802	ns
LTR	ERV1	LTR1A1	35	0.0765629785186157	41037	359	27.341	5.10634838155348	0.0598088113050707	39111.267	939	0.126	ns	0.09749304	0.06885027;0.13297755	0.1346	ns
LTR	ERV1	LTR72	9	0.019687623047644	41037	153	13.862	3.52837149481251	0.0303233145207158	39111.267	107	0.214	ns	0.05882353	0.02724771;0.10872670	0.2043	ns
LTR	ERV1	MER34D	13	0.0284376777354858	41037	249	21.272	4.46070778172185	0.0465327908299427	39111.267	32	0.064	ns	0.05220884	0.02808842;0.08762409	0.06845	ns
LTR	ERV1	LTR26	70	0.153125957037231	41037	596	49.85	6.5676962958586	0.109047556547228	39111.267	999	0.006	**	0.1174497	0.09271153;0.14605072	0.004767	**
LTR	ERV1	LTR27C	24	0.0525003281270508	41037	120	9.354	3.10359731864756	0.020462002887518	39111.267	1001	0.002	**	0.2	0.1325476;0.2828099	1.669e-05	***
LTR	ERV1	LTR29	36	0.0787504921905762	41037	708	51.902	6.89956520369218	0.113536334602091	39111.267	10	0.02	*	0.05084746	0.03586356;0.06970235	0.02077	*
LTR	ERV1	LTR23	38	0.0831255195344971	41037	856	65.644	7.9842979035738	0.143597147482172	39111.267	1	0.002	**	0.04439252	0.03160322;0.06042568	0.0001843	***
LTR	ERV1	MER61E	40	0.087500546878418	41037	318	22.312	4.40818421666882	0.0488078050487816	39111.267	1001	0.002	**	0.1257862	0.09140491;0.16732566	0.0003783	***
LTR	ERV1	PABL_A	31	0.0678129238307739	41037	524	42.589	6.14783497459674	0.0931640197751236	39111.267	33	0.066	ns	0.05916031	0.04054679;0.08292525	0.0657	ns
LTR	ERV1	MER65D	19	0.0415627597672485	41037	470	35.274	5.74037245097179	0.0771623572647329	39111.267	2	0.004	**	0.04042553	0.02451132;0.06241139	0.002809	**
LTR	ERV1	MER57E1	31	0.0678129238307739	41037	501	38.151	5.97477170249181	0.0834558340989631	39111.267	140	0.28	ns	0.06187625	0.04242542;0.08668155	0.2727	ns
LTR	ERV1	LTR8A	91	0.199063744148401	41037	1442	113.751	10.1196544608206	0.248831867699173	39111.267	13	0.026	*	0.0631068	0.05111057;0.07691825	0.02461	*
LTR	ERV1	LTR8	221	0.483440521503259	41037	3403	268.793	16.2584281985525	0.587988362427265	39111.267	1	0.002	**	0.0649427	0.05689296;0.07374941	0.002039	**
LTR	ERV1	MER57B2	58	0.126875792973706	41037	1104	87.159	8.83423809746844	0.190661504134401	39111.267	2	0.004	**	0.05253623	0.04013129;0.06738899	0.0007866	***
LTR	ERV1	LTR39	72	0.157500984381152	41037	1272	99.204	9.76256583546004	0.217010106313164	39111.267	2	0.004	**	0.05660377	0.04454911;0.07075516	0.003961	**
LTR	ERV1	MER4E1	53	0.115938224613904	41037	1050	85.485	8.94851109687253	0.186999606247539	39111.267	1	0.002	**	0.05047619	0.03803543;0.06550717	0.0001191	***
LTR	ERV1	LTR44	18	0.0393752460952881	41037	218	17.908	3.97332648083735	0.0391739948374677	39111.267	576	0.852	ns	0.08256881	0.04966941;0.12735554	0.9023	ns
LTR	ERV1	LTR1B	47	0.102813142582141	41037	321	24.508	4.7598941787179	0.0536115850724067	39111.267	1001	0.002	**	0.1464174	0.1096071;0.1899058	1.964e-05	***
LTR	ERV1	LTR46	20	0.043750273439209	41037	255	21.254	4.37294027018511	0.0464934155838474	39111.267	450	0.9	ns	0.07843137	0.04856463;0.11853299	0.9096	ns
LTR	ERV1	LTR1B1	14	0.0306251914074463	41037	168	13.042	3.55342973236603	0.0285295533097082	39111.267	659	0.686	ns	0.08333333	0.04630854;0.13586659	0.7722	ns
LTR	ERV1	MER4D1	65	0.142188388677429	41037	1536	122.087	10.8730701577179	0.267066981668635	39111.267	1	0.002	**	0.04231771	0.03280909;0.05362200	7.265e-09	***
LTR	ERV1	HERV1_LTRa	5	0.0109375683598022	41037	27	2.89266737513284	1.40899821243579	0.00632774943153703	39111.267	902	0.2	ns	0.1851852	0.06300001;0.38082988	0.2034	ns
LTR	ERV1	LTR28B	25	0.0546878417990112	41037	261	20.422	4.33251505325563	0.0446734042087763	39111.267	878	0.248	ns	0.09578544	0.06295023;0.13814754	0.2981	ns
LTR	ERV1	LTR38B	15	0.0328127050794067	41037	226	18.47	3.97881024062859	0.0404033775211095	39111.267	240	0.48	ns	0.06637168	0.03762056;0.10710785	0.4666	ns
LTR	ERV1	LTR1A2	64	0.140000875005469	41037	837	64.515	7.76054128273286	0.141127444546528	39111.267	507	0.99	ns	0.07646356	0.05938126;0.09659604	1	ns
LTR	ERV1	MER51E	21	0.0459377871111694	41037	233	20.63	4.31157624189689	0.0451284070525441	39111.267	595	0.814	ns	0.09012876	0.05665876;0.13447038	0.9081	ns
LTR	ERV1	MER72	52	0.113750710941943	41037	774	62.179	7.46958859333988	0.136017412608829	39111.267	95	0.19	ns	0.06718346	0.05057933;0.08717192	0.1864	ns
LTR	ERV1	MER92B	43	0.0940630878942993	41037	804	69.722	7.82559620450455	0.152517828236426	39111.267	2	0.004	**	0.05348259	0.03897247;0.07136767	0.0004373	***
LTR	ERV1	LTR26C	19	0.0415627597672485	41037	312	28.227	5.22213957509197	0.0617469484184276	39111.267	38	0.076	ns	0.06089744	0.03705884;0.09346759	0.0749	ns
LTR	ERV1	MER65A	108	0.236251476571729	41037	1394	108.551	9.97200279983113	0.237456796604979	39111.267	512	0.98	ns	0.07747489	0.06398433;0.09277671	1	ns
LTR	ERV1	LTR10A	35	0.0765629785186157	41037	311	26.695	4.96009854514782	0.0583956774729842	39111.267	954	0.096	ns	0.1125402	0.07965183;0.15302968	0.1042	ns
LTR	ERV1	MER51C	16	0.0350002187513672	41037	180	15.674	3.71072681472157	0.0342870892943081	39111.267	600	0.804	ns	0.08888889	0.05166347;0.14033622	0.8947	ns
LTR	ERV1	HERV-Fc1_LTR1	0	0	41037	17	1.88144329896907	0.981830274738841	0.00411568293951322	39111.267	1	0.002	**	0	0.0000000;0.1950643	0.2467	ns
LTR	ERV1	MER39	151	0.330314564466028	41037	3348	243.704	14.7997776137825	0.533105831911449	39111.267	1	0.002	**	0.04510155	0.03832279;0.05268838	6.125e-11	***
LTR	ERV1	LTR71B	22	0.0481253007831299	41037	233	19.409	4.30467760108109	0.0424574528590804	39111.267	779	0.446	ns	0.0944206	0.06012243;0.13946195	0.5521	ns
LTR	ERV1	MER34B	32	0.0700004375027344	41037	667	49.03	6.66104117007765	0.107253795336221	39111.267	6	0.012	*	0.04797601	0.03304362;0.06705562	0.00931	**
LTR	ERV1	LTR19B	23	0.0503128144550903	41037	283	21.047	4.45675371247432	0.0460406002537516	39111.267	725	0.554	ns	0.08127208	0.05221603;0.11945293	0.6497	ns
LTR	ERV1	MER67C	50	0.109375683598022	41037	1648	127.823	10.6942993711154	0.279614560091001	39111.267	1	0.002	**	0.03033981	0.02260086;0.03980527	9.142e-16	***
LTR	ERV1	LTR51	26	0.0568753554709717	41037	414	33.975	5.61942639002887	0.0743207770048563	39111.267	83	0.166	ns	0.06280193	0.04143083;0.09066789	0.1784	ns
LTR	ERV1	LTR48B	52	0.113750710941943	41037	1013	76.634	9.0071734286164	0.167637922737017	39111.267	5	0.01	**	0.05133268	0.03857196;0.06677414	0.002418	**
LTR	ERV1	MER41C	46	0.100625628910181	41037	837	64.543	7.58298441595739	0.141188694929343	39111.267	8	0.016	*	0.05495818	0.04051369;0.07262910	0.01627	*
LTR	ERV1	LTR27E	35	0.0765629785186157	41037	222	16.941	4.09955184444902	0.037058669116682	39111.267	1001	0.002	**	0.1576577	0.1123377;0.2123818	4.037e-05	***
LTR	ERV1	LTR1	25	0.0546878417990112	41037	244	18.478	4.08560989427627	0.0404208776304852	39111.267	955	0.094	ns	0.102459	0.06741075;0.14752806	0.1155	ns
LTR	ERV1	LTR31	17	0.0371877324233276	41037	241	20.992	4.37916808459245	0.0459202870017938	39111.267	206	0.412	ns	0.07053942	0.04162608;0.11053972	0.4239	ns
LTR	ERV1	MER87	14	0.0306251914074463	41037	165	13.964	3.5144067856546	0.0305464409152557	39111.267	583	0.838	ns	0.08484848	0.04716487;0.13826362	1	ns
LTR	ERV1	LTR4	10	0.0218751367196045	41037	102	7.407	2.64581770939559	0.016202913768211	39111.267	886	0.232	ns	0.09803922	0.04802276;0.17291434	0.3355	ns
LTR	ERV1	MER61A	57	0.124688279301746	41037	811	55.83	7.42349029824975	0.122128888305552	39111.267	598	0.808	ns	0.0702836	0.05366337;0.09010477	0.8353	ns
LTR	ERV1	MER34C_	29	0.0634378964868531	41037	651	47.697	6.69043742612937	0.104337839611498	39111.267	4	0.008	**	0.04454685	0.03003350;0.06335256	0.003307	**
LTR	ERV1	LTR12_	28	0.0612503828148926	41037	545	43.417	6.33255179309355	0.0949752810955068	39111.267	11	0.022	*	0.05137615	0.03440698;0.07339950	0.01387	*
LTR	ERV1	LTR10C	46	0.100625628910181	41037	519	45.967	6.45457764478611	0.100553440959006	39111.267	559	0.886	ns	0.08863198	0.06561998;0.11645256	1	ns
LTR	ERV1	MER66B	154	0.336877105481909	41037	1430	125.977	10.7962507394942	0.275576409852562	39111.267	997	0.01	**	0.1076923	0.09209433;0.12492197	0.01027	*
LTR	ERV1	LTR70	15	0.0328127050794067	41037	151	19.604	4.24773200981738	0.0428840180251127	39111.267	178	0.356	ns	0.09933775	0.05667212;0.15854655	0.3317	ns
LTR	ERV1	HERV1_LTRd	0	0	41037	16	1.69577080491132	0.872435265025518	0.0037095218202549	39111.267	1	0.002	**	0	0.0000000;0.2059072	0.4032	ns
LTR	ERV1	MER83B	10	0.0218751367196045	41037	147	12.745	3.29861423265223	0.0278798617491359	39111.267	258	0.516	ns	0.06802721	0.03310142;0.12154532	0.5561	ns
LTR	ERV1	MER90	53	0.115938224613904	41037	701	52.608	7.14278344592325	0.115080719254495	39111.267	580	0.844	ns	0.07560628	0.05714426;0.09773082	0.9428	ns
LTR	ERV1	LTR12E	9	0.019687623047644	41037	112	8.664	2.94478789996423	0.0189526184538653	39111.267	636	0.732	ns	0.08035714	0.03740324;0.14706630	0.8592	ns
LTR	ERV1	LTR61	14	0.0306251914074463	41037	184	14.03	3.6770396544803	0.0306908168176051	39111.267	566	0.872	ns	0.07608696	0.04222035;0.12436630	1	ns
LTR	ERV1	MER57F	30	0.0656254101588135	41037	413	31.86	5.47963743567276	0.0696941855886599	39111.267	408	0.816	ns	0.07263923	0.04954311;0.10207505	0.8534	ns
LTR	ERV1	MER72B	12	0.0262501640635254	41037	188	13.803	3.65205812228236	0.0301942512140701	39111.267	395	0.79	ns	0.06382979	0.03341374;0.10884275	0.7789	ns
LTR	ERV1	MER50	139	0.304064400402502	41037	2531	192.933	13.7146127033031	0.422043575272345	39111.267	1	0.002	**	0.054919	0.04636515;0.06451987	2.672e-05	***
LTR	ERV1	LTR56	71	0.155313470709192	41037	976	79.105	8.55775731194863	0.173043269020431	39111.267	195	0.39	ns	0.0727459	0.05724904;0.09087656	0.3788	ns
LTR	ERV1	MER57C2	17	0.0371877324233276	41037	454	32.299	5.73362655511096	0.0706545040906506	39111.267	1	0.002	**	0.03744493	0.02196165;0.05927736	0.003361	**
LTR	ERV1	MER61B	27	0.0590628691429321	41037	429	29.461	5.34013070963586	0.0644463402896268	39111.267	363	0.726	ns	0.06293706	0.04188198;0.09025180	0.703	ns
LTR	ERV1	LTR1D	17	0.0371877324233276	41037	296	23.235	4.89118581723274	0.050826880168001	39111.267	120	0.24	ns	0.05743243	0.03380883;0.09036429	0.1952	ns
LTR	ERV1	LTR26E	8	0.0175001093756836	41037	118	10.103	3.00689747620906	0.0221004506278164	39111.267	304	0.608	ns	0.06779661	0.02972218;0.12921925	0.6211	ns
LTR	ERV1	MER4A	64	0.140000875005469	41037	834	66.598	8.04991908016453	0.145684035525222	39111.267	422	0.844	ns	0.07673861	0.05959670;0.09693969	0.7983	ns
LTR	ERV1	MER52D	55	0.120313251957825	41037	657	52.269	7.38086147520167	0.114339152119701	39111.267	686	0.632	ns	0.08371385	0.06368551;0.10757246	0.6655	ns
LTR	ERV1	HERV-Fc1_LTR2	1	0.00218751367196045	41037	3	1.08695652173913	0.28232985128664	0.00237773225213092	39111.267	232	0.464	ns	0.3333333	0.008403759;0.905700676	1	ns
LTR	ERV1	LTR10D	17	0.0371877324233276	41037	181	15.095	3.58005471910582	0.033020518878243	39111.267	761	0.482	ns	0.09392265	0.05566956;0.14611878	0.5899	ns
LTR	ERV1	LTR35B	16	0.0350002187513672	41037	206	15.826	3.77305711061465	0.0346195913724461	39111.267	597	0.81	ns	0.0776699	0.04504549;0.12306774	0.8961	ns
LTR	ERV1	MER65C	48	0.105000656254102	41037	680	55.276	6.99419350195166	0.120917005731286	39111.267	166	0.332	ns	0.07058824	0.05250149;0.09250304	0.3611	ns
LTR	ERV1	LTR7B	51	0.111563197269983	41037	845	68.463	7.86870685357814	0.149763748523428	39111.267	14	0.028	*	0.06035503	0.04526481;0.07859546	0.02714	*
LTR	ERV1	LTR1F	15	0.0328127050794067	41037	132	9.785	3.10812410232208	0.021404821280133	39111.267	956	0.092	ns	0.1136364	0.0650146;0.1804927	0.09413	ns
LTR	ERV1	MER52A	189	0.413440084000525	41037	1420	115.459	10.5470165714556	0.252568141050882	39111.267	1001	0.002	**	0.1330986	0.1158519;0.1518785	4.084e-11	***
LTR	ERV1	LTR27B	25	0.0546878417990112	41037	150	10.977	3.25777287177668	0.0240123375771099	39111.267	1001	0.002	**	0.1666667	0.1108573;0.2361243	0.000106	***
LTR	ERV1	MER4D	69	0.150938443365271	41037	1315	105.624	10.2873929862942	0.231053944087151	39111.267	1	0.002	**	0.05247148	0.04105206;0.06593954	0.0001104	***
LTR	ERV1	MER4D0	29	0.0634378964868531	41037	444	34.344	5.51507752258117	0.0751279695498097	39111.267	199	0.398	ns	0.06531532	0.04417550;0.09245915	0.3751	ns
LTR	ERV1	MER101	24	0.0525003281270508	41037	364	27.027	4.90390857575048	0.0591219320120751	39111.267	304	0.608	ns	0.06593407	0.04269861;0.09651856	0.6173	ns
LTR	ERV1	LTR10G	18	0.0393752460952881	41037	116	9.387	2.96648462511288	0.0205341908386927	39111.267	997	0.01	**	0.1551724	0.09463558;0.23410887	0.009179	**
LTR	ERV1	LTR1F1	27	0.0590628691429321	41037	221	16.322	3.82451865506536	0.0357045981537385	39111.267	998	0.008	**	0.1221719	0.08207757;0.17275740	0.009614	**
LTR	ERV1	MER51D	13	0.0284376777354858	41037	151	12.682	3.36960386844363	0.0277420483878024	39111.267	618	0.768	ns	0.08609272	0.04663875;0.14272146	0.8832	ns
LTR	ERV1	MER61D	32	0.0700004375027344	41037	267	20.567	4.43702582798413	0.0449905936912106	39111.267	999	0.006	**	0.1198502	0.08343976;0.16496392	0.01512	*
LTR	ERV1	MER57C1	13	0.0284376777354858	41037	187	15.597	3.7609487813231	0.0341186507415671	39111.267	296	0.592	ns	0.06951872	0.03753257;0.11594535	0.5964	ns
LTR	ERV1	MER67D	31	0.0678129238307739	41037	1042	76.174	8.577954610821	0.166631666447915	39111.267	1	0.002	**	0.02975048	0.02030163;0.04196419	2.789e-09	***
LTR	ERV1	MER41A	165	0.360939755873474	41037	2558	212.536	14.1083574433649	0.464925405783786	39111.267	1	0.002	**	0.06450352	0.05529151;0.07472699	0.0005046	***
LTR	ERV1	MER66C	38	0.0831255195344971	41037	589	47.081	6.67660213102563	0.10299033118957	39111.267	97	0.194	ns	0.06451613	0.04605635;0.08748097	0.1958	ns
LTR	ERV1	MER4A1_	33	0.0721879511746948	41037	400	31.503	5.30623662751174	0.0689132432077701	39111.267	652	0.7	ns	0.0825	0.05746836;0.11391073	0.7803	ns
LTR	ERV1	LTR9	68	0.148750929693311	41037	810	63.372	7.78487123979712	0.138627116419478	39111.267	760	0.484	ns	0.08395062	0.06577859;0.10521537	0.5556	ns
LTR	ERV1	MER57B1	68	0.148750929693311	41037	1010	75.861	8.56627457300197	0.165946974668592	39111.267	207	0.414	ns	0.06732673	0.05265764;0.08457524	0.3708	ns
LTR	ERV1	LTR37A	107	0.234063962899768	41037	1963	150.072	11.7893937844915	0.328284551778449	39111.267	1	0.002	**	0.05450841	0.04488296;0.06549008	0.000153	***
LTR	ERV1	MER66D	20	0.043750273439209	41037	246	20.534	4.35014571799242	0.0449184057400359	39111.267	521	0.962	ns	0.08130081	0.05036709;0.12277053	1	ns
LTR	ERV1	PRIMA4_LTR	24	0.0525003281270508	41037	334	23.879	4.73442433393689	0.0522356389727436	39111.267	589	0.826	ns	0.07185629	0.04657943;0.10503171	0.9156	ns
LTR	ERV1	PrimLTR79	5	0.0109375683598022	41037	141	10.632	3.18350604062733	0.0232576453602835	39111.267	39	0.078	ns	0.03546099	0.01161257;0.08081233	0.07812	ns
LTR	ERV1	MER83C	14	0.0306251914074463	41037	151	11.475	3.16281178358409	0.0251017193857462	39111.267	827	0.35	ns	0.09271523	0.05161955;0.15066698	0.4402	ns
LTR	ERV1	MER110A	40	0.087500546878418	41037	635	48.044	6.37217927154193	0.105096906855668	39111.267	122	0.244	ns	0.06299213	0.04538018;0.08479261	0.2598	ns
LTR	ERV1	LTR9D	61	0.133438333989587	41037	724	61.02	7.59785017799953	0.133482084263027	39111.267	519	0.966	ns	0.08425414	0.06505879;0.10691394	1	ns
LTR	ERV1	LTR06	2	0.0043750273439209	41037	98	7.64064064064064	2.66273737545619	0.0167140058639381	39111.267	13	0.026	*	0.02040816	0.00248115;0.07178206	0.03504	*
LTR	ERV1	LTR19C	12	0.0262501640635254	41037	129	9.509	2.96018271086124	0.0208010675066719	39111.267	843	0.318	ns	0.09302326	0.04899512;0.15685529	0.3969	ns
LTR	ERV1	LTR59	14	0.0306251914074463	41037	114	8.947	2.9459921707075	0.0195716848230301	39111.267	966	0.072	ns	0.122807	0.06879433;0.19745901	0.08165	ns
LTR	ERV1	HERV-Fc2_LTR	0	0	41037	4	1.09478672985782	0.293616735954523	0.00239486093944485	39111.267	1	0.002	**	0	0.0000000;0.6023646	0.5805	ns
LTR	ERV1	MER34A	80	0.175001093756836	41037	1464	111.997	10.1242032027459	0.244994968718555	39111.267	1	0.002	**	0.05464481	0.04356445;0.06755161	0.001159	**
LTR	ERV1	MER31A	89	0.19468871680448	41037	1349	104.351	9.80346402588937	0.228269239182745	39111.267	58	0.116	ns	0.0659748	0.05331478;0.08056314	0.1261	ns
LTR	ERV1	LTR78	247	0.540315876974231	41037	4812	352.488	17.5072087540635	0.771072319201995	39111.267	1	0.002	**	0.05133001	0.04526507;0.05794634	1.074e-09	***
LTR	ERV1	LTR10B1	42	0.0918755742223389	41037	171	14.642	3.66950968132002	0.0320295751848449	39111.267	1001	0.002	**	0.245614	0.183111;0.317154	3.508e-10	***
LTR	ERV1	MER41G	16	0.0350002187513672	41037	114	9.653	3.01822807300918	0.0211160694754342	39111.267	982	0.04	*	0.1403509	0.08240228;0.21789409	0.04183	*
LTR	ERV1	MER41E	33	0.0721879511746948	41037	360	29.735	5.20171441284821	0.065045719035744	39111.267	776	0.452	ns	0.09166667	0.06394047;0.12632420	0.503	ns
LTR	ERV1	LTR1C1	7	0.0153125957037231	41037	70	5.76807228915663	2.32906578609859	0.0126177369933863	39111.267	773	0.458	ns	0.1	0.0411597;0.1952457	0.5162	ns
LTR	ERV1	MER87B	18	0.0393752460952881	41037	202	16.501	3.9267567302315	0.0360961631010194	39111.267	698	0.608	ns	0.08910891	0.0536686;0.1371736	0.6991	ns
LTR	ERV1	MER4CL34	43	0.0940630878942993	41037	896	67.969	7.83718447278487	0.14868311676948	39111.267	1	0.002	**	0.04799107	0.03494582;0.06410214	0.00101	**
LTR	ERV1	LTR19A	48	0.105000656254102	41037	447	34.781	5.94511424477137	0.0760839130244564	39111.267	989	0.026	*	0.1073826	0.0802432;0.1398454	0.02667	*
LTR	ERV1	LTR7Y	7	0.0153125957037231	41037	257	20.501	4.46272505481964	0.0448462177888612	39111.267	1	0.002	**	0.02723735	0.01101947;0.05531169	0.000741	***
LTR	ERV1	HERV1_LTRc	1	0.00218751367196045	41037	34	2.86031746031746	1.53613326491772	0.00625698355059164	39111.267	188	0.376	ns	0.02941176	0.0007443642;0.1532676696	0.3614	ns
LTR	ERV1	LOR1a	87	0.190313689460559	41037	808	64.887	7.53810679508153	0.141941199632498	39111.267	999	0.006	**	0.1076733	0.08714439;0.13111370	0.006404	**
LTR	ERV1	LTR12B	13	0.0284376777354858	41037	171	13.947	5.40271972069442	0.0305092531828324	39111.267	530	0.944	ns	0.07602339	0.04109892;0.12649377	0.8894	ns
LTR	ERV1	LTR54	55	0.120313251957825	41037	1113	90.936	9.29528408959652	0.198923743273395	39111.267	2	0.004	**	0.04941599	0.03744061;0.06383893	3.795e-05	***
LTR	ERV1	MER51A	78	0.170626066412915	41037	941	75.84	8.3749949576427	0.165901036881481	39111.267	640	0.724	ns	0.08289054	0.06607069;0.10237298	0.7648	ns
LTR	ERV1	LTR48	37	0.0809380058625366	41037	975	74.168	7.92985867835352	0.162243514021963	39111.267	1	0.002	**	0.03794872	0.02685756;0.05193014	1.188e-06	***
LTR	ERV1	LTR12D	33	0.0721879511746948	41037	490	36.732	5.8653711373261	0.0803517521984512	39111.267	296	0.592	ns	0.06734694	0.04680856;0.09328294	0.6063	ns
LTR	ERV1	LTR43	41	0.0896880605503785	41037	424	31.279	5.26563252476716	0.0684232401452509	39111.267	970	0.064	ns	0.09669811	0.07028825;0.12889222	0.07694	ns
LTR	ERV1	MER92A	11	0.0240626503915649	41037	151	11.221	3.18501229248856	0.0245460909130682	39111.267	557	0.89	ns	0.07284768	0.03692458;0.12660518	1	ns
LTR	ERV1	LTR17	49	0.107188169926062	41037	843	62.256	7.49297061308853	0.13618585116157	39111.267	44	0.088	ns	0.05812574	0.04330750;0.07612034	0.08651	ns
LTR	ERV1	LTR2C	21	0.0459377871111694	41037	291	22.492	4.34981112887179	0.0492015575097344	39111.267	425	0.85	ns	0.07216495	0.04522356;0.10819815	0.8266	ns
LTR	ERV1	MER50C	1	0.00218751367196045	41037	85	6.21743486973948	2.2643317398187	0.0136007237820787	39111.267	13	0.026	*	0.01176471	0.0002978122;0.0638128786	0.02083	*
LTR	ERV1	MER57D	13	0.0284376777354858	41037	452	33.709	5.66766631352283	0.0737388983681148	39111.267	1	0.002	**	0.02876106	0.01540106;0.04868016	4.835e-05	***
LTR	ERV1	LTR45	10	0.0218751367196045	41037	174	14.465	3.6772676401504	0.0316423852649079	39111.267	132	0.264	ns	0.05747126	0.0279006;0.1031503	0.271	ns
LTR	ERV1	LTR73	14	0.0306251914074463	41037	217	16.85	3.87227252327292	0.0368596053725336	39111.267	274	0.548	ns	0.06451613	0.03571732;0.10587869	0.6106	ns
LTR	ERV1	MER92C	6	0.0131250820317627	41037	128	9.626	3.0231214436842	0.0210570066062913	39111.267	149	0.298	ns	0.046875	0.01739406;0.09923512	0.3115	ns
LTR	ERV1	LTR24	17	0.0371877324233276	41037	308	28.589	4.88466364644886	0.0625388283676773	39111.267	15	0.03	*	0.05519481	0.03247813;0.08690329	0.02325	*
LTR	ERV1	LTR24C	15	0.0328127050794067	41037	382	33.298	5.68414509891379	0.0728398302489391	39111.267	2	0.004	**	0.03926702	0.02214117;0.06393868	0.0003705	***
LTR	ERV1	MER84	19	0.0415627597672485	41037	358	26.846	5.11942306246442	0.0587259920374502	39111.267	74	0.148	ns	0.05307263	0.03225199;0.08164099	0.1314	ns
LTR	ERV1	LTR15	26	0.0568753554709717	41037	264	22.079	4.39705504776698	0.0482981143632148	39111.267	837	0.33	ns	0.09848485	0.0653471;0.1409686	0.3732	ns
LTR	ERV1	MER4C	42	0.0918755742223389	41037	668	51.793	6.9189611231039	0.113297895611848	39111.267	99	0.198	ns	0.06287425	0.04568632;0.08404057	0.1692	ns
LTR	ERV1	LTR1B0	11	0.0240626503915649	41037	92	7.829	2.69945291606393	0.0171260445377784	39111.267	909	0.186	ns	0.1195652	0.06122334;0.20387180	0.2577	ns
LTR	ERV1	LTR27	41	0.0896880605503785	41037	315	24.81	4.90672762398485	0.0542722142013388	39111.267	999	0.006	**	0.1301587	0.09504803;0.17240753	0.00157	**
LTR	ERV1	LTR28	12	0.0262501640635254	41037	139	11.994	3.33992801106837	0.0262370389814936	39111.267	573	0.858	ns	0.08633094	0.04540605;0.14594690	1	ns
LTR	ERV1	LTR9A1	43	0.0940630878942993	41037	479	39.836	6.19964027501109	0.0871417946362165	39111.267	738	0.528	ns	0.08977035	0.0657290;0.1190147	0.563	ns
LTR	ERV1	LTR72B	12	0.0262501640635254	41037	163	13.409	3.48738883419685	0.0293323708273177	39111.267	391	0.782	ns	0.07361963	0.03861729;0.12506710	0.8862	ns
LTR	ERV1	LTR21A	6	0.0131250820317627	41037	94	6.77677677677678	2.61052694356281	0.0148242918510233	39111.267	504	0.996	ns	0.06382979	0.02378256;0.13376759	1	ns
LTR	ERV1	LTR37B	76	0.166251039068994	41037	2032	154.215	11.9559909970157	0.337347420921381	39111.267	1	0.002	**	0.03740157	0.02957918;0.04659202	8.011e-13	***
LTR	ERV1	MER39B	59	0.129063306645667	41037	1186	90.335	9.12019478700718	0.197609047556547	39111.267	1	0.002	**	0.04974705	0.03808223;0.06370390	0.0003612	***
LTR	ERV1	EUTREP7	11	0.0240626503915649	41037	275	21.693	4.58713339601028	0.047453734085838	39111.267	15	0.03	*	0.04	0.02013421;0.07044263	0.01346	*
LTR	ERV1	MER34	70	0.153125957037231	41037	1330	99.947	9.67459501936841	0.218635428971431	39111.267	2	0.004	**	0.05263158	0.04125543;0.06603201	0.001248	**
LTR	ERV1	MER41D	38	0.0831255195344971	41037	472	41.308	6.23698934070245	0.0903618147613423	39111.267	339	0.678	ns	0.08050847	0.05760053;0.10883080	0.6835	ns
LTR	ERV1	LTR45B	37	0.0809380058625366	41037	444	38	5.86791550999437	0.0831255195344971	39111.267	464	0.928	ns	0.08333333	0.0593517;0.1130353	0.9325	ns
LTR	ERV1	LTR1F2	16	0.0350002187513672	41037	135	10.139	2.87331427709099	0.022179201120007	39111.267	986	0.032	*	0.1185185	0.06928366;0.18532304	0.06962	ns
LTR	ERV1	LTR1E	30	0.0656254101588135	41037	296	22.05	4.60550873527679	0.0482346764667279	39111.267	959	0.086	ns	0.1013514	0.06943179;0.14151810	0.09524	ns
LTR	ERV1	LTR26B	12	0.0262501640635254	41037	138	11.252	3.24762113600756	0.024613903836899	39111.267	665	0.674	ns	0.08695652	0.04574111;0.14696907	0.7559	ns
LTR	ERV1	LTR38C	6	0.0131250820317627	41037	127	10.472	2.9987010868388	0.0229076431727698	39111.267	88	0.176	ns	0.04724409	0.01753257;0.09999451	0.1943	ns
LTR	ERV1	LTR71A	9	0.019687623047644	41037	166	12.718	3.49180020457481	0.027820798879993	39111.267	184	0.368	ns	0.05421687	0.02508802;0.10042334	0.3789	ns
LTR	ERV1	LTR2B	19	0.0415627597672485	41037	326	25.504	4.92628178774339	0.0557903486896793	39111.267	100	0.2	ns	0.05828221	0.03545077;0.08952090	0.2148	ns
LTR	ERV1	MER66A	47	0.102813142582141	41037	331	29.369	5.08475109456634	0.0642450890318065	39111.267	1001	0.002	**	0.141994	0.1062332;0.1843120	0.00134	**
LTR	ERV1	MER48	20	0.043750273439209	41037	193	15.784	3.92284752861143	0.0345277157982237	39111.267	881	0.242	ns	0.1036269	0.06445601;0.15550088	0.2911	ns
LTR	ERV1	LTR21B	4	0.0087500546878418	41037	36	2.62913907284768	1.4077099181957	0.00575127766733973	39111.267	808	0.388	ns	0.1111111	0.03111614;0.26061092	0.3323	ns
LTR	ERV1	LTR36	25	0.0546878417990112	41037	484	38.718	6.17710552221934	0.0846961543509647	39111.267	12	0.024	*	0.05165289	0.03370234;0.07530819	0.01882	*
LTR	ERV1	LTR1D1	32	0.0700004375027344	41037	311	23.518	4.85357942484034	0.0514459465371659	39111.267	972	0.06	ns	0.1028939	0.07145016;0.14214474	0.08472	ns
LTR	ERV1	LTR26D	20	0.043750273439209	41037	196	17.337	4.0725934018776	0.0379249245307783	39111.267	786	0.432	ns	0.1020408	0.06345127;0.15318969	0.528	ns
LTR	ERV1	MER110	21	0.0459377871111694	41037	784	56.841	7.3763221953172	0.124340464627904	39111.267	1	0.002	**	0.02678571	0.01665556;0.04065447	3.894e-08	***
LTR	ERV1	PABL_B	17	0.0371877324233276	41037	377	27.308	5.02756525690243	0.059736623353896	39111.267	22	0.044	*	0.04509284	0.02648438;0.07121795	0.03695	*
LTR	ERV1	MER67B	23	0.0503128144550903	41037	482	37.768	5.85939489269226	0.0826180163626023	39111.267	5	0.01	**	0.04771784	0.03048604;0.07074227	0.01071	*
LTR	ERV1	LOR1b	65	0.142188388677429	41037	1101	82.281	8.78368898539743	0.179990812442578	39111.267	28	0.056	ns	0.05903724	0.04585569;0.07463235	0.05104	ns
LTR	ERV1	LTR34	19	0.0415627597672485	41037	264	25.384	4.93324243078329	0.0555278470490441	39111.267	115	0.23	ns	0.0719697	0.04388401;0.11010978	0.2098	ns
LTR	ERV1	MER83	42	0.0918755742223389	41037	466	37.733	5.80391216304971	0.0825414533840836	39111.267	804	0.396	ns	0.09012876	0.06572908;0.11987458	0.445	ns
LTR	ERV1	LTR27D	30	0.0656254101588135	41037	273	19.263	4.22559897371801	0.0421380758629741	39111.267	996	0.012	*	0.1098901	0.07538138;0.15314807	0.01723	*
LTR	ERV1	MER34C2	29	0.0634378964868531	41037	590	47.232	6.39508194420316	0.103320645754036	39111.267	2	0.004	**	0.04915254	0.03316187;0.06983103	0.004829	**
LTR	ERV1	MER57E2	4	0.0087500546878418	41037	76	6.09036144578313	2.3523467315869	0.0133227489298314	39111.267	279	0.558	ns	0.05263158	0.01452456;0.12930916	0.5249	ns
LTR	ERV1	LTR10E	41	0.0896880605503785	41037	288	24.053	4.72763593580783	0.0526162663516647	39111.267	1001	0.002	**	0.1423611	0.1041365;0.1881348	0.000854	***
LTR	ERV1	LTR75_1	12	0.0262501640635254	41037	129	12.163	3.41351476971801	0.026606728792055	39111.267	553	0.898	ns	0.09302326	0.04899512;0.15685529	1	ns
LTR	ERV1	LTR65	30	0.0656254101588135	41037	462	36.785	5.67264964138928	0.0804676904230651	39111.267	129	0.258	ns	0.06493506	0.04423671;0.09140373	0.2644	ns
LTR	ERV1	LTR2	63	0.137813361333508	41037	854	69.104	8.01320132003405	0.151165944787155	39111.267	231	0.462	ns	0.07377049	0.05714970;0.09340065	0.4899	ns
LTR	ERV1	tot	6075	13.2891455571597	41037	134544	7526.28	66.5696711808096	16.4638403990025	39111.267	1	0.002	**	0.04515252	0.04404912;0.04627557	2.2e-16	***
LTR	ERV1	MER61C	24	0.0525003281270508	41037	312	21.703	4.58910131189658	0.0474756092225576	39111.267	729	0.546	ns	0.07692308	0.04990583;0.11229462	0.5778	ns
LTR	ERV1	LTR38	12	0.0262501640635254	41037	237	19.081	4.31729985964353	0.0417399483746773	39111.267	52	0.104	ns	0.05063291	0.02643311;0.08677459	0.09475	ns
LTR	ERV1	LTR1C	9	0.019687623047644	41037	65	6.12925851703407	2.38692645572034	0.0134078368049921	39111.267	904	0.196	ns	0.1384615	0.06531962;0.24663829	0.2047	ns
LTR	ERV1	LTR60	6	0.0131250820317627	41037	42	3.90355329949239	1.80047350463879	0.00853907621186592	39111.267	903	0.198	ns	0.1428571	0.05428386;0.28539384	0.2797	ns
LTR	ERV1	HERV1_LTRe	3	0.00656254101588135	41037	31	2.82820784729586	1.40448541069517	0.00618674333310553	39111.267	673	0.658	ns	0.09677419	0.02041986;0.25753906	0.7585	ns
LTR	ERV1	LTR7	77	0.168438552740955	41037	2350	170.581	12.8501581922389	0.373148269676685	39111.267	1	0.002	**	0.03276596	0.02594309;0.04078333	2.235e-16	***
LTR	ERV1	MER67A	26	0.0568753554709717	41037	476	38.914	5.74017016764778	0.085124907030669	39111.267	13	0.026	*	0.05462185	0.03598738;0.07901205	0.02933	*
LTR	ERV1	MER34C	6	0.0131250820317627	41037	198	14.165	3.53189032236976	0.0309861311633198	39111.267	8	0.016	*	0.03030303	0.01120026;0.06478697	0.01876	*
LTR	ERV1	LTR28C	35	0.0765629785186157	41037	227	18.054	4.10315974828179	0.039493371833574	39111.267	1001	0.002	**	0.154185	0.1098056;0.2078551	0.0001804	***
LTR	ERV1	MER57A1	79	0.172813580084876	41037	1058	80.393	8.32705775714877	0.175860786629916	39111.267	449	0.898	ns	0.07466919	0.05955889;0.09219374	0.9537	ns
LTR	ERV1	LTR7C	34	0.0743754648466553	41037	320	27.588	5.22278982283736	0.0603491271820449	39111.267	902	0.2	ns	0.10625	0.07471125;0.14530145	0.1955	ns
LTR	ERV1	LTR38A1	8	0.0175001093756836	41037	167	12.657	3.4335317298869	0.0276873605460034	39111.267	119	0.238	ns	0.04790419	0.02090561;0.09220614	0.2392	ns
LTR	ERV1	MER65B	19	0.0415627597672485	41037	198	16.76	3.98550928794354	0.0366627291420571	39111.267	763	0.478	ns	0.0959596	0.0587675;0.1457942	0.5239	ns
LTR	ERV1	LTR30	7	0.0153125957037231	41037	145	8.988	2.93128784810507	0.0196613728835805	39111.267	326	0.652	ns	0.04827586	0.01962695;0.09693598	0.6065	ns
LTR	ERV1	LTR35A	8	0.0175001093756836	41037	93	8.099	2.74348787599394	0.0177166732292077	39111.267	579	0.846	ns	0.08602151	0.03787204;0.16247724	1	ns
LTR	ERV1	LTR1C3	10	0.0218751367196045	41037	66	5.32730923694779	2.20125528115644	0.0116535617905845	39111.267	983	0.038	*	0.1515152	0.07512463;0.26104107	0.04219	*
LTR	ERV1	LTR76	39	0.0853130332064575	41037	188	14.939	3.67760843535629	0.0326792667454172	39111.267	1001	0.002	**	0.2074468	0.1518689;0.2724913	2.848e-08	***
LTR	ERV1	MER52C	66	0.14437590234939	41037	381	32.769	5.65735314830572	0.071682635516472	39111.267	1001	0.002	**	0.1732283	0.1365820;0.2150424	6.613e-08	***
LTR	ERV1	LTR8B	144	0.315001968762305	41037	1611	133.489	10.6937474832369	0.292009012556328	39111.267	854	0.296	ns	0.08938547	0.07590147;0.10438657	0.3425	ns
LTR	ERV1	LTR10B	14	0.0306251914074463	41037	79	7.232	2.61744666173486	0.015820098875618	39111.267	994	0.016	*	0.1772152	0.1004126;0.2794246	0.0166	*
LTR	ERV1	LTR54B	40	0.087500546878418	41037	861	67.101	7.76267080701339	0.146784354902218	39111.267	1	0.002	**	0.04645761	0.03339421;0.06272753	0.0002803	***
LTR	ERV1	MER4A1	129	0.282189263682898	41037	2254	167.751	12.8425827204239	0.366957605985037	39111.267	2	0.004	**	0.05723159	0.04800116;0.06763279	0.001505	**
LTR	ERVK	MER9a1	27	0.0590628691429321	41037	341	26.25	5.00445247200376	0.0574222338889618	39111.267	597	0.81	ns	0.07917889	0.05282604;0.11311139	0.839	ns
LTR	ERVK	MER11C	74	0.161876011725073	41037	869	71.131	8.0981120280235	0.155600035000219	39111.267	674	0.656	ns	0.08515535	0.06745485;0.10572598	0.7104	ns
LTR	ERVK	LTR22	7	0.0153125957037231	41037	104	5.78278278278278	2.34966075747421	0.0126499163993148	39111.267	783	0.438	ns	0.06730769	0.02748752;0.13377135	0.5216	ns
LTR	ERVK	LTR14A	25	0.0546878417990112	41037	133	9.886	3.13509694153672	0.021625760161001	39111.267	1001	0.002	**	0.1879699	0.1254934;0.2648496	1.541e-05	***
LTR	ERVK	LTR3B_	23	0.0503128144550903	41037	264	20.122	4.17858547556187	0.0440171501071882	39111.267	785	0.434	ns	0.08712121	0.05602957;0.12785609	0.4859	ns
LTR	ERVK	MER11A	74	0.161876011725073	41037	968	76.163	8.58079606219966	0.166607603797524	39111.267	432	0.864	ns	0.07644628	0.06050051;0.09502271	0.8578	ns
LTR	ERVK	LTR5A	26	0.0568753554709717	41037	267	21.4	4.49980535670691	0.0468127925799536	39111.267	873	0.258	ns	0.09737828	0.06460118;0.13942209	0.3089	ns
LTR	ERVK	LTR13	42	0.0918755742223389	41037	466	47.367	6.62421249592668	0.103615960099751	39111.267	242	0.484	ns	0.09012876	0.06572908;0.11987458	0.4439	ns
LTR	ERVK	LTR13A	19	0.0415627597672485	41037	189	19.712	4.18862753185345	0.0431202695016844	39111.267	485	0.97	ns	0.1005291	0.06161752;0.15253307	1	ns
LTR	ERVK	LTR22C0	14	0.0306251914074463	41037	113	8.37	2.78906415825791	0.018309489434309	39111.267	980	0.044	*	0.1238938	0.06941867;0.19912954	0.06854	ns
LTR	ERVK	LTR22E	12	0.0262501640635254	41037	122	8.637	2.81729802615346	0.0188935555847224	39111.267	921	0.162	ns	0.09836066	0.05186499;0.16551339	0.2172	ns
LTR	ERVK	LTR3B	8	0.0175001093756836	41037	90	7.268	2.66782557400091	0.0158988493678085	39111.267	678	0.648	ns	0.08888889	0.03916069;0.16765322	0.6993	ns
LTR	ERVK	LTR5_Hs	71	0.155313470709192	41037	653	59.112	7.56761023868994	0.129308308176926	39111.267	946	0.112	ns	0.1087289	0.08589971;0.13516335	0.1162	ns
LTR	ERVK	LTR22C2	6	0.0131250820317627	41037	70	5.69045226130653	2.27192188926201	0.0124479421212463	39111.267	689	0.626	ns	0.08571429	0.03210764;0.17728592	0.8264	ns
LTR	ERVK	LTR22B2	1	0.00218751367196045	41037	40	3.1	1.54165895345473	0.00678129238307739	39111.267	144	0.288	ns	0.025	0.0006327449;0.1315858585	0.3683	ns
LTR	ERVK	LTR14	8	0.0175001093756836	41037	97	7.617	2.74952193496812	0.0166622916393227	39111.267	651	0.702	ns	0.08247423	0.03628025;0.15605270	0.8496	ns
LTR	ERVK	LTR22A	18	0.0393752460952881	41037	170	13.814	3.69175202756538	0.0302183138644617	39111.267	900	0.204	ns	0.1058824	0.06397085;0.16217199	0.2588	ns
LTR	ERVK	LTR5	2	0.0043750273439209	41037	27	2.41779279279279	1.28910046762902	0.00528895479020167	39111.267	528	0.948	ns	0.07407407	0.009100073;0.242898347	1	ns
LTR	ERVK	MER9a2	37	0.0809380058625366	41037	310	24.001	4.85206569839501	0.0525025156407228	39111.267	1000	0.004	**	0.1193548	0.08544523;0.16074638	0.0102	*
LTR	ERVK	LTR5B	41	0.0896880605503785	41037	442	46.503	6.59344101850198	0.101725948287177	39111.267	224	0.448	ns	0.09276018	0.06738963;0.12373377	0.4382	ns
LTR	ERVK	LTR22B	20	0.043750273439209	41037	142	8.918	2.81623990583316	0.0195082469265433	39111.267	1001	0.002	**	0.1408451	0.08820368;0.20911074	0.0007011	***
LTR	ERVK	LTR3A	22	0.0481253007831299	41037	163	15.119	3.69519870825554	0.03307301920637	39111.267	973	0.058	ns	0.1349693	0.08655661;0.19718703	0.07724	ns
LTR	ERVK	MER11D	29	0.0634378964868531	41037	260	22.068	4.56510856565495	0.0482740517128232	39111.267	938	0.128	ns	0.1115385	0.07598371;0.15624807	0.1198	ns
LTR	ERVK	LTR3	14	0.0306251914074463	41037	92	9.132	2.81824741967744	0.0199763748523428	39111.267	976	0.052	ns	0.1521739	0.08576754;0.24212308	0.1127	ns
LTR	ERVK	tot	761	1.6646979043619	41037	8264	661.452	24.8929177348368	1.44693529334558	39111.267	1001	0.002	**	0.09208616	0.08593620;0.09852545	7.676e-05	***
LTR	ERVK	LTR13_	4	0.0087500546878418	41037	44	3.10669456066946	1.63313758820309	0.0067959368260696	39111.267	783	0.438	ns	0.09090909	0.02532842;0.21668659	0.5506	ns
LTR	ERVK	LTR22C	2	0.0043750273439209	41037	16	1.43893805309735	0.645694088624681	0.00314769666425459	39111.267	528	0.948	ns	0.125	0.0155136;0.3834762	0.6499	ns
LTR	ERVK	LTR14B	49	0.107188169926062	41037	363	29.759	5.31084966122406	0.065098219363871	39111.267	1000	0.004	**	0.1349862	0.1015592;0.1745047	0.0007299	***
LTR	ERVK	MER11B	40	0.087500546878418	41037	544	44.606	6.79624550417015	0.0975762348514678	39111.267	297	0.594	ns	0.07352941	0.05304707;0.09878257	0.5317	ns
LTR	ERVK	MER9B	4	0.0087500546878418	41037	39	2.97537473233405	1.57975998381959	0.00650867290618639	39111.267	770	0.464	ns	0.1025641	0.02866011;0.24220973	0.538	ns
LTR	ERVK	MER9a3	52	0.113750710941943	41037	575	41.38	6.12136186408475	0.0905193157457234	39111.267	959	0.086	ns	0.09043478	0.06827824;0.11690182	0.08989	ns
LTR	ERVK	LTR14C	18	0.0393752460952881	41037	137	9.189	3.05329356623329	0.0201010631316446	39111.267	998	0.008	**	0.1313869	0.07976381;0.19967939	0.005626	**
LTR	ERVK	LTR22B1	13	0.0284376777354858	41037	154	10.816	3.11670625145487	0.0236601478759242	39111.267	814	0.376	ns	0.08441558	0.04571442;0.14002715	0.4326	ns
LTR	Gypsy	MamGypsy2-I	79	0.172813580084876	41037	2287	165.34	12.0870383674619	0.361683510521941	39111.267	1	0.002	**	0.03454307	0.02744153;0.04286681	2.19e-14	***
LTR	Gypsy	MamGypLTR3a	107	0.234063962899768	41037	1326	102.228	9.69680586812193	0.223625147657173	39111.267	715	0.574	ns	0.08069382	0.06659919;0.09667837	0.6067	ns
LTR	Gypsy	X1_LR	1	0.00218751367196045	41037	15	1.55306427503737	0.745612132713362	0.00339734933507759	39111.267	385	0.77	ns	0.06666667	0.00168643;0.31948457	1	ns
LTR	Gypsy	tot	1045	2.28595178719867	41037	18029	1264.575	31.9627907885872	2.76627510171939	39111.267	1	0.002	**	0.05796217	0.05459505;0.06147273	5.186e-11	***
LTR	Gypsy	MamGypLTR1d	65	0.142188388677429	41037	751	57.119	7.27239484122847	0.124948593428709	39111.267	879	0.246	ns	0.08655126	0.06743203;0.10898804	0.2707	ns
LTR	Gypsy	MamGypLTR2b	81	0.177188607428796	41037	890	65.357	8.09191139533978	0.142969331058319	39111.267	978	0.048	*	0.09101124	0.07293207;0.11184904	0.04641	*
LTR	Gypsy	LTR81AB	14	0.0306251914074463	41037	266	19.34	4.08351259029222	0.0423065144157151	39111.267	120	0.24	ns	0.05263158	0.02906940;0.08673088	0.2377	ns
LTR	Gypsy	LTR104_Mam	136	0.297501859386621	41037	1971	144.874	11.4028131681681	0.316913855711598	39111.267	238	0.476	ns	0.06900051	0.05820527;0.08109816	0.4633	ns
LTR	Gypsy	LTR81	17	0.0371877324233276	41037	325	23.299	4.4966452849673	0.0509668810430065	39111.267	105	0.21	ns	0.05230769	0.03076282;0.08243055	0.1969	ns
LTR	Gypsy	MamGypLTR1b	88	0.19250120313252	41037	1214	92.988	9.21763640098811	0.203412521328258	39111.267	311	0.622	ns	0.07248764	0.05853987;0.08854645	0.6273	ns
LTR	Gypsy	MamGypsy2-LTR	47	0.102813142582141	41037	904	63.129	7.75231948886638	0.138095550597191	39111.267	14	0.028	*	0.05199115	0.03844781;0.06854038	0.03645	*
LTR	Gypsy	MamGypLTR3	56	0.122500765629785	41037	675	52.09	6.78483116473312	0.11394758717242	39111.267	743	0.518	ns	0.08296296	0.06327587;0.10638361	0.5637	ns
LTR	Gypsy	LTR81C	51	0.111563197269983	41037	728	53.817	6.86269681740405	0.117725423283896	39111.267	392	0.784	ns	0.07005495	0.05260194;0.09108361	0.7767	ns
LTR	Gypsy	MamGypLTR4	47	0.102813142582141	41037	712	54.326	6.88601053884911	0.118838867742923	39111.267	157	0.314	ns	0.06601124	0.04890220;0.08681697	0.3234	ns
LTR	Gypsy	LTR81B	68	0.148750929693311	41037	1157	85.045	8.85897603882392	0.186037100231876	39111.267	30	0.06	ns	0.05877269	0.04592482;0.07391677	0.05532	ns
LTR	Gypsy	MamGyp-int	43	0.0940630878942993	41037	684	47.648	6.72229761951115	0.104230651441572	39111.267	263	0.526	ns	0.0628655	0.04586601;0.08374838	0.5477	ns
LTR	Gypsy	MamGypLTR1c	100	0.218751367196045	41037	1139	86.938	9.17389319298608	0.190178063612898	39111.267	927	0.15	ns	0.08779631	0.07200367;0.10575416	0.1467	ns
LTR	Gypsy	LTR81A	51	0.111563197269983	41037	854	61.976	7.77198995289031	0.135573347333421	39111.267	88	0.176	ns	0.05971897	0.04478431;0.07777516	0.1655	ns
LTR	Gypsy	MamGypLTR2c	72	0.157500984381152	41037	1037	77.118	8.89309637658129	0.168696679354246	39111.267	315	0.63	ns	0.06943105	0.05471864;0.08664094	0.5942	ns
LTR	Gypsy	MamGypLTR1a	82	0.179376121100757	41037	1094	83.241	8.55828038586979	0.18209082556766	39111.267	481	0.962	ns	0.0749543	0.06005417;0.09218621	0.9545	ns
RC?	tot	tot	28	0.0612503828148926	41037	435	32.089	5.62625396989274	0.0701951262195389	39111.267	273	0.546	ns	0.06436782	0.04319453;0.09168828	0.5206	ns
RC?	Helitron?	tot	28	0.0612503828148926	41037	435	32.089	5.62625396989274	0.0701951262195389	39111.267	273	0.546	ns	0.06436782	0.04319453;0.09168828	0.5206	ns
RC?	Helitron?	Helitron2Na_Mam	28	0.0612503828148926	41037	435	32.089	5.62625396989274	0.0701951262195389	39111.267	273	0.546	ns	0.06436782	0.04319453;0.09168828	0.5206	ns
Satellite	tot	tot	1155	2.52657829111432	41037	6330	585.74	25.7343866967655	1.28131425821411	39111.267	1001	0.002	**	0.1824645	0.1730189;0.1922036	2.2e-16	***
Satellite	telo	tot	35	0.0765629785186157	41037	367	32.716	5.63161247415507	0.0715666972918581	39111.267	701	0.602	ns	0.09536785	0.06732862;0.13013519	0.647	ns
Satellite	telo	REP522	21	0.0459377871111694	41037	243	23.21	4.7048949016993	0.050772192326202	39111.267	357	0.714	ns	0.08641975	0.05429171;0.12906766	0.743	ns
Satellite	telo	TAR1	15	0.0328127050794067	41037	124	9.546	3.07918258071283	0.0208820055125345	39111.267	963	0.078	ns	0.1209677	0.06931107;0.19165950	0.08831	ns
Satellite	acro	tot	22	0.0481253007831299	41037	61	4.16751269035533	1.92104318451187	0.00911649098822096	39111.267	986	0.032	*	0.3606557	0.2416017;0.4937297	3.662e-11	***
Satellite	acro	ACRO1	22	0.0481253007831299	41037	61	4.16751269035533	1.92104318451187	0.00911649098822096	39111.267	986	0.032	*	0.3606557	0.2416017;0.4937297	3.662e-11	***
Satellite	centr	tot	838	1.83313645710286	41037	1815	255.158	19.5982429602025	0.558161613510084	39111.267	1001	0.002	**	0.461708	0.438575;0.484965	2.2e-16	***
Satellite	centr	GSATX	7	0.0153125957037231	41037	56	4.03295571575695	1.97116989102258	0.00882214576662937	39111.267	920	0.164	ns	0.125	0.0517645;0.2407326	0.1215	ns
Satellite	centr	HSAT4	14	0.0306251914074463	41037	100	13.85	3.7960387129098	0.0302970643566522	39111.267	576	0.852	ns	0.14	0.0787054;0.2237280	0.8857	ns
Satellite	centr	SST1	31	0.0678129238307739	41037	609	39.116	6.08749551142354	0.085566784792405	39111.267	98	0.196	ns	0.05090312	0.03484470;0.07147766	0.2141	ns
Satellite	centr	ALR_Alpha	763	1.66907293170582	41037	844	179.622	17.3655601314406	0.39292558078488	39111.267	1001	0.002	**	0.9040284	0.8821291;0.9230540	2.2e-16	***
Satellite	centr	GSAT	11	0.0240626503915649	41037	39	5.97893681043129	2.87674474263466	0.0130790060166061	39111.267	958	0.088	ns	0.2820513	0.1500141;0.4487363	0.04115	*
Satellite	centr	GSATII	29	0.0634378964868531	41037	167	14.081	3.85477603737212	0.0308023800148751	39111.267	1001	0.002	**	0.1736527	0.1194897;0.2397780	0.0002111	***
Satellite	Satellite	CER	37	0.0809380058625366	41037	72	9.08016032064128	4.9837838515314	0.0198629748449956	39111.267	999	0.006	**	0.5138889	0.3931000;0.6334997	2.369e-15	***
Satellite	Satellite	HSAT5	11	0.0240626503915649	41037	260	20.419	4.30557510409202	0.0446668416677604	39111.267	13	0.026	*	0.04230769	0.02130612;0.07443785	0.02784	*
Satellite	Satellite	LSAU	15	0.0328127050794067	41037	129	3.35787321063395	1.58380505772595	0.00734539355697149	39111.267	979	0.046	*	0.1162791	0.06656183;0.18452467	1.554e-06	***
Satellite	Satellite	SATR1	54	0.118125738285864	41037	670	59.821	7.66366039766182	0.130859255370346	39111.267	252	0.504	ns	0.08059701	0.0611246;0.1038549	0.4977	ns
Satellite	Satellite	(CATTC)n	2	0.0043750273439209	41037	2	1.31274131274131	0.756542404340772	0.00287163956936893	39111.267	238	0.476	ns	1	0.1581139;1.0000000	0.5489	ns
Satellite	Satellite	HSATI	6	0.0131250820317627	41037	45	4.90533736153071	2.1578583207064	0.0107304925439268	39111.267	769	0.466	ns	0.1333333	0.05054238;0.26792495	0.6288	ns
Satellite	Satellite	(GAATG)n	10	0.0218751367196045	41037	18	3.36645299145299	2.0126090826867	0.00736416194481557	39111.267	930	0.144	ns	0.5555556	0.3075717;0.7846985	0.0005213	***
Satellite	Satellite	tot	271	0.592816205101282	41037	4087	306.294	17.1679440324782	0.670022312639454	39111.267	18	0.036	*	0.06630781	0.05886929;0.07437331	0.03751	*
Satellite	Satellite	D20S16	10	0.0218751367196045	41037	269	20.858	4.47390789487801	0.0456271601697511	39111.267	6	0.012	*	0.03717472	0.01796816;0.06730133	0.0115	*
Satellite	Satellite	SAR	2	0.0043750273439209	41037	1	1.15966386554622	0.596361755718153	0.00253678056076086	39111.267	116	0.232	ns	na	na	na	na
Satellite	Satellite	HSAT6	4	0.0087500546878418	41037	17	2.32955832389581	1.2468093190903	0.00509594068315135	39111.267	836	0.332	ns	0.2352941	0.06810774;0.49899327	0.2774	ns
Satellite	Satellite	BSR_Beta	63	0.137813361333508	41037	1870	102.479	9.71318201749071	0.224174213588835	39111.267	1	0.002	**	0.03368984	0.02598333;0.04290002	2.341e-05	***
Satellite	Satellite	SATR2	42	0.0918755742223389	41037	418	36.848	6.08143732022947	0.0806055037843987	39111.267	835	0.334	ns	0.1004785	0.07337944;0.13338662	0.3875	ns
Satellite	Satellite	MSR1	59	0.129063306645667	41037	316	52.087	6.53407415975095	0.113941024631404	39111.267	885	0.234	ns	0.1867089	0.1452768;0.2341264	0.2888	ns
RC	tot	tot	80	0.175001093756836	41037	1796	141.098	11.2028523109028	0.308653804086276	39111.267	1	0.002	**	0.04454343	0.03547547;0.05513396	1.031e-08	***
RC	Helitron	tot	80	0.175001093756836	41037	1796	141.098	11.2028523109028	0.308653804086276	39111.267	1	0.002	**	0.04454343	0.03547547;0.05513396	1.031e-08	***
RC	Helitron	Helitron1Na_Mam	13	0.0284376777354858	41037	326	25.639	4.93264736323305	0.056085663035394	39111.267	6	0.012	*	0.0398773	0.02140099;0.06722611	0.007135	**
RC	Helitron	Helitron1Nb_Mam	12	0.0262501640635254	41037	359	27.713	5.03368343948733	0.0606225663910399	39111.267	2	0.004	**	0.03342618	0.01738880;0.05766043	0.0009982	***
RC	Helitron	Helitron3Na_Mam	58	0.126875792973706	41037	1111	88.25	8.81573690721412	0.19304808155051	39111.267	1	0.002	**	0.05220522	0.03987692;0.06696772	0.0004629	***
Unknown	tot	tot	508	1.11125694535591	41037	6436	469.873	20.4092481098253	1.02785361158507	39111.267	974	0.056	ns	0.07893101	0.07245790;0.08578864	0.06863	ns
Unknown	Unknown	UCON84	15	0.0328127050794067	41037	103	7.596	2.69481836976928	0.0166163538522116	39111.267	998	0.008	**	0.1456311	0.08386118;0.22879763	0.01205	*
Unknown	Unknown	EUTREP6	0	0	41037	14	1.43697478991597	0.672182428017201	0.00314340199920367	39111.267	1	0.002	**	0	0.0000000;0.2316358	0.387	ns
Unknown	Unknown	UCON15	3	0.00656254101588135	41037	48	3.52151639344262	1.74871327222302	0.00770336525668859	39111.267	514	0.976	ns	0.0625	0.01307924;0.17195993	1	ns
Unknown	Unknown	UCON57	3	0.00656254101588135	41037	22	1.90589711417817	0.948380187135392	0.00416917599461471	39111.267	747	0.51	ns	0.1363636	0.02905585;0.34912210	0.4327	ns
Unknown	Unknown	UCON4	5	0.0109375683598022	41037	138	10.577	3.14514911617286	0.0231373321083257	39111.267	52	0.104	ns	0.03623188	0.01186724;0.08252633	0.07778	ns
Unknown	Unknown	UCON61	3	0.00656254101588135	41037	16	1.66954022988506	0.863316553623602	0.00365214207876156	39111.267	672	0.66	ns	0.1875	0.04047373;0.45645655	0.2295	ns
Unknown	Unknown	MARE11	2	0.0043750273439209	41037	13	1.54892205638474	0.804169780234832	0.00338828817514272	39111.267	527	0.95	ns	0.1538462	0.01920667;0.45447106	0.662	ns
Unknown	Unknown	UCON5	5	0.0109375683598022	41037	118	8.364	2.88579830061491	0.0182963643522772	39111.267	154	0.308	ns	0.04237288	0.01389939;0.09611577	0.2824	ns
Unknown	Unknown	UCON24	1	0.00218751367196045	41037	23	2.00967351874244	1.03913880566823	0.00439618829842596	39111.267	318	0.636	ns	0.04347826	0.001100169;0.219486607	0.7168	ns
Unknown	Unknown	UCON93	1	0.00218751367196045	41037	27	2.27100591715976	1.19979246081023	0.00496785649289006	39111.267	280	0.56	ns	0.03703704	0.0009372571;0.1897056174	0.7239	ns
Unknown	Unknown	UCON80_AMi	17	0.0371877324233276	41037	220	16.706	3.689603932291	0.0365446034037713	39111.267	592	0.82	ns	0.07727273	0.04565707;0.12083938	0.8986	ns
Unknown	Unknown	MARE9	1	0.00218751367196045	41037	23	1.88888888888889	0.994435988792434	0.00413197026925863	39111.267	346	0.692	ns	0.04347826	0.001100169;0.219486607	1	ns
Unknown	Unknown	UCON25	4	0.0087500546878418	41037	49	3.61025641025641	1.75205875846632	0.00789748525671875	39111.267	709	0.586	ns	0.08163265	0.02269088;0.19601418	0.782	ns
Unknown	Unknown	UCON92	1	0.00218751367196045	41037	19	1.85111989459816	0.970662361299362	0.00404935007787145	39111.267	346	0.692	ns	0.05263158	0.001331629;0.260280654	1	ns
Unknown	Unknown	UCON28c	2	0.0043750273439209	41037	65	4.54187689202825	1.97561193920367	0.00993541779767304	39111.267	145	0.29	ns	0.03076923	0.003748262;0.106770321	0.3263	ns
Unknown	Unknown	UCON71_Crp	19	0.0415627597672485	41037	276	20.975	4.35951607181121	0.0458830992693704	39111.267	373	0.746	ns	0.06884058	0.04195237;0.10541757	0.7338	ns
Unknown	Unknown	UCON63	0	0	41037	14	1.5047619047619	0.749653565230515	0.00329168723971191	39111.267	1	0.002	**	0	0.0000000;0.2316358	0.3882	ns
Unknown	Unknown	UCON31	6	0.0131250820317627	41037	115	8.231	2.71901306212972	0.0180054250339065	39111.267	287	0.574	ns	0.05217391	0.01938501;0.11010466	0.5851	ns
Unknown	Unknown	EUTREP2	73	0.159688498053113	41037	819	62.571	7.38942234295501	0.136874917968237	39111.267	925	0.154	ns	0.08913309	0.07051567;0.11076739	0.1672	ns
Unknown	Unknown	UCON59	5	0.0109375683598022	41037	43	3.50978372811535	1.71850362101634	0.00767769989087664	39111.267	849	0.306	ns	0.1162791	0.03885231;0.25083243	0.3962	ns
Unknown	Unknown	UCON35	15	0.0328127050794067	41037	170	12.328	3.42726744829787	0.0269676685479284	39111.267	819	0.366	ns	0.08823529	0.05022774;0.14135367	0.4572	ns
Unknown	Unknown	Eulor4	2	0.0043750273439209	41037	31	2.5072625698324	1.30637003833714	0.00548467115070307	39111.267	508	0.988	ns	0.06451613	0.007910983;0.214216157	1	ns
Unknown	Unknown	UCON87	1	0.00218751367196045	41037	6	1.1875	0.439119362515866	0.00259767248545303	39111.267	334	0.668	ns	0.1666667	0.004210745;0.641234579	1	ns
Unknown	Unknown	UCON20	3	0.00656254101588135	41037	46	3.55873340143003	1.76693466426723	0.00778477797049051	39111.267	511	0.982	ns	0.06521739	0.01365677;0.17896439	1	ns
Unknown	Unknown	UCON71	1	0.00218751367196045	41037	17	1.74362416107383	0.899546043491769	0.00381420169110956	39111.267	360	0.72	ns	0.05882353	0.001488174;0.286889397	1	ns
Unknown	Unknown	UCON94	1	0.00218751367196045	41037	29	2.11899038461538	1.13431327630967	0.00463532043709889	39111.267	303	0.606	ns	0.03448276	0.0008726469;0.1776442955	0.7206	ns
Unknown	Unknown	UCON66	6	0.0131250820317627	41037	64	4.58442871587462	2.02219471360731	0.0100285004941038	39111.267	831	0.342	ns	0.09375	0.03518733;0.19296910	0.4629	ns
Unknown	Unknown	UCON68	2	0.0043750273439209	41037	12	1.42526690391459	0.68776059389708	0.00311779083850591	39111.267	518	0.968	ns	0.1666667	0.02086253;0.48413775	0.6453	ns
Unknown	Unknown	UCON22	3	0.00656254101588135	41037	37	3	1.55990312481407	0.00656254101588135	39111.267	636	0.732	ns	0.08108108	0.01704353;0.21909621	1	ns
Unknown	Unknown	UCON96	1	0.00218751367196045	41037	17	1.75761589403974	0.910186756573911	0.00384480879826691	39111.267	373	0.746	ns	0.05882353	0.001488174;0.286889397	1	ns
Unknown	Unknown	UCON48	6	0.0131250820317627	41037	195	15.046	3.77891044669811	0.0329133307083169	39111.267	2	0.004	**	0.03076923	0.01137383;0.06576551	0.01043	*
Unknown	Unknown	UCON67	2	0.0043750273439209	41037	20	1.84915474642393	0.953681156444741	0.0040450512893729	39111.267	603	0.798	ns	0.1	0.01234853;0.31698271	0.7073	ns
Unknown	Unknown	UCON64	0	0	41037	15	1.59431137724551	0.785034671293395	0.00348757793508665	39111.267	1	0.002	**	0	0.0000000;0.2180194	0.3941	ns
Unknown	Unknown	UCON1	16	0.0350002187513672	41037	241	16.765	3.98769064455565	0.0366736667104169	39111.267	500	1	ns	0.06639004	0.03842072;0.10557596	1	ns
Unknown	Unknown	UCON47	17	0.0371877324233276	41037	155	10.741	3.23363191711353	0.0234960843505272	39111.267	978	0.048	*	0.1096774	0.06520338;0.16979029	0.05623	ns
Unknown	Unknown	UCON28b	7	0.0153125957037231	41037	75	5.58249496981891	2.29578522976855	0.0122117840701293	39111.267	801	0.402	ns	0.09333333	0.03835391;0.18289353	0.506	ns
Unknown	Unknown	UCON60	4	0.0087500546878418	41037	38	3.03404255319149	1.55650089478323	0.00663700956641617	39111.267	782	0.44	ns	0.1052632	0.02943452;0.24804938	0.5425	ns
Unknown	Unknown	UCON103	4	0.0087500546878418	41037	14	1.60263929618768	0.81227301066659	0.00350579537163163	39111.267	678	0.648	ns	0.2857143	0.08388932;0.58103526	0.06712	ns
Unknown	Unknown	UCON85	1	0.00218751367196045	41037	28	2.52753303964758	1.31579819450157	0.00552901308056083	39111.267	219	0.438	ns	0.03571429	0.0009037988;0.1834775975	0.5104	ns
Unknown	Unknown	UCON16	4	0.0087500546878418	41037	37	2.92421052631579	1.4519138773219	0.00639675050600645	39111.267	809	0.386	ns	0.1081081	0.03025197;0.25417594	0.5334	ns
Unknown	Unknown	UCON56	1	0.00218751367196045	41037	15	1.69142857142857	0.870226461102573	0.00370002312514453	39111.267	364	0.728	ns	0.06666667	0.00168643;0.31948457	1	ns
Unknown	Unknown	UCON6	8	0.0175001093756836	41037	97	6.92192192192192	2.47227307922616	0.015141798840447	39111.267	745	0.514	ns	0.08247423	0.03628025;0.15605270	0.6906	ns
Unknown	Unknown	tot	508	1.11125694535591	41037	6436	469.873	20.4092481098253	1.02785361158507	39111.267	974	0.056	ns	0.07893101	0.07245790;0.08578864	0.06863	ns
Unknown	Unknown	UCON65	5	0.0109375683598022	41037	33	2.68235294117647	1.37531729783774	0.00586768373184685	39111.267	903	0.198	ns	0.1515152	0.0510887;0.3189898	0.187	ns
Unknown	Unknown	UCON101	15	0.0328127050794067	41037	210	14.243	3.59289018199275	0.0311567572297327	39111.267	628	0.748	ns	0.07142857	0.04052678;0.11507442	0.7836	ns
Unknown	Unknown	UCON18	2	0.0043750273439209	41037	34	3.10740354535975	1.51400471135328	0.00679748773977283	39111.267	368	0.736	ns	0.05882353	0.007204917;0.196773209	0.7659	ns
Unknown	Unknown	UCON12A	2	0.0043750273439209	41037	24	2.17426900584795	1.11988306417859	0.00475624317681225	39111.267	560	0.884	ns	0.08333333	0.01025634;0.26997280	1	ns
Unknown	Unknown	UCON76	5	0.0109375683598022	41037	140	10.084	3.1778991555811	0.0220588878680492	39111.267	71	0.142	ns	0.03571429	0.01169624;0.08137570	0.1025	ns
Unknown	Unknown	UCON12	6	0.0131250820317627	41037	59	4.69989929506546	2.14602266910205	0.010281093964793	39111.267	791	0.422	ns	0.1016949	0.03824449;0.20831955	0.4705	ns
Unknown	Unknown	UCON9	3	0.00656254101588135	41037	49	3.55282051282051	1.69884298819875	0.00777184344581641	39111.267	520	0.964	ns	0.06122449	0.01280842;0.16865890	1	ns
Unknown	Unknown	UCON26	17	0.0371877324233276	41037	206	15.485	3.83176949430122	0.0338736492103076	39111.267	709	0.586	ns	0.08252427	0.04880819;0.12884187	0.6907	ns
Unknown	Unknown	EUTREP14	35	0.0765629785186157	41037	382	28.984	5.37853815387348	0.0634028962681017	39111.267	892	0.22	ns	0.09162304	0.06464966;0.12512046	0.2455	ns
Unknown	Unknown	UCON27	9	0.019687623047644	41037	102	7.246	2.59156327343173	0.0158507240670254	39111.267	810	0.384	ns	0.08823529	0.04114383;0.16089819	0.4417	ns
Unknown	Unknown	MamRep564	77	0.168438552740955	41037	788	61.983	7.23747829648505	0.135588659929125	39111.267	978	0.048	*	0.09771574	0.0778859;0.1206129	0.05455	ns
Unknown	Unknown	UCON17	1	0.00218751367196045	41037	33	2.67553191489362	1.34316287591172	0.00585276264359631	39111.267	207	0.414	ns	0.03030303	0.0007669121;0.1575939723	0.5175	ns
Unknown	Unknown	UCON19	7	0.0153125957037231	41037	30	2.7556270096463	1.40976170565721	0.00602797175842478	39111.267	932	0.14	ns	0.2333333	0.09933786;0.42283652	0.01692	*
Unknown	Unknown	UCON75	5	0.0109375683598022	41037	22	2.04368358913813	1.06823007500558	0.00447058579240087	39111.267	844	0.316	ns	0.2272727	0.07820626;0.45370362	0.0477	*
Unknown	Unknown	UCON70	4	0.0087500546878418	41037	59	4.94572864321608	2.12512737143035	0.0108188490248416	39111.267	454	0.908	ns	0.06779661	0.01877996;0.16458517	0.8167	ns
Unknown	Unknown	UCON41	49	0.107188169926062	41037	579	41.817	6.19175652370545	0.0914752592203701	39111.267	895	0.214	ns	0.08462867	0.06326306;0.11034096	0.2602	ns
Unknown	Unknown	UCON88	10	0.0218751367196045	41037	33	3.38006230529595	1.64110948103845	0.00739393250491305	39111.267	964	0.076	ns	0.3030303	0.1559166;0.4871107	0.001273	**
Unknown	Unknown	UCON28a	9	0.019687623047644	41037	129	8.965	2.92306676614122	0.0196110600691254	39111.267	617	0.77	ns	0.06976744	0.03239652;0.12830935	1	ns
