# Supplementary material for: Transposable elements generate regulatory novelty in a tissue-specific fashion
Source: BMC Genomics. 2018 Jun 18;19:468. doi: 10.1186/s12864-018-4850-3 (PMC6006921; doi:10.1186/s12864-018-4850-3)
Supplement: Supplementary file 2 — It contains two folders “TE_PIPELINE_SUMMARY_STATISTICS_ACTIVE” “TE_PIPELINE_SUMMARY_STATISTICS_REPRESSED”. In each of the two folders are included multiple spreadsheets (txt format) with the summary statistics of the TE analysis pipeline for ACTIVE and REPRESSED regions respectively. (ZIP 3922 kb) [file 12864_2018_4850_MOESM2_ESM.zip › Supplemental_File_S1/TE_PIPELINE_SUMMARY_STATISTICS_REPRESSED/E068_15_coreMarks_dense_no_header_REPRESSED.bed.shuffle-rm.nonTE-no_low.boot-1000.stats.tab.txt]

#Script TE-analysis_Shuffle_bed.pl, v4.3
#Aggregated results + stats
#Features in input file (counts):
	62523
#With 1000 bootstraps for exp (expected); sd = standard deviation; nb = number; len = length; avg = average
#Two tests are made (permutation and binomial) to assess how significant the difference between observed and random, so two pvalues are given
#For the two tailed permutation test:
#if rank is < 500 and pvalue is not "ns", there are significantly fewer observed values than expected 
#if rank is > 500 and pvalue is not "ns", there are significantly higher observed values than expected 
#The binomial test is done with binom.test from R, two sided

#Level_(tot_means_all)	#	#	#COUNTS	#	#	#	#	#	#	#	#	#	#	#	#	#
#Rclass	Rfam	Rname	obs_hits	%_obs_(%of_features)	obs_tot_hits	nb_of_trials(nb_of_TE_in_genome)	exp_avg_hits	exp_sd	%_exp_(%of_features)	exp_tot_hits(avg)	obs_rank_in_exp	2-tailed_permutation-test_pvalue(obs.vs.exp)	significance	binomal_test_proba	binomial_test_95%_confidence_interval	binomial_test_pval	significance

age	cat.2	tot	58086	92.9034115445516	58086	4687922	55419.984	32.0286993426454	88.6393551173168	55419.984	1001	0.002	**	0.01239056	0.01229062;0.01249111	2.2e-16	***
age	cat.2	Ancient	41422	66.250819698351	58086	2716717	47496.746	72.3304858492129	75.9668378036882	55419.984	1	0.002	**	0.01524708	0.01510170;0.01539349	2.2e-16	***
age	cat.2	LineageSpe	46811	74.8700478224013	58086	1971205	44078.147	84.1988172828565	70.4990915343154	55419.984	1001	0.002	**	0.0237474	0.02353529;0.02396091	2.2e-16	***
age	cat.1	01_Human	1090	1.74335844409257	58086	10400	1076.593	34.371889354206	1.72191513523024	55419.984	643	0.718	ns	0.1048077	0.09898396;0.11085373	0.6639	ns
age	cat.1	06_Boreotheria/Eutheria?	142	0.227116421157014	58086	2965	257.744	15.3825578850556	0.412238696159813	55419.984	1	0.002	**	0.04789207	0.04048682;0.05620491	3.593e-16	***
age	cat.1	04_Primates/Glires	452	0.722933960302609	58086	9067	779.837	25.9820610902695	1.24728020088607	55419.984	1	0.002	**	0.04985111	0.04546150;0.05453272	2.2e-16	***
age	cat.1	07_Eutheria+Metatheria	8545	13.6669705548358	58086	189643	11595.49	78.3216201069422	18.545959087056	55419.984	1	0.002	**	0.04505835	0.04412908;0.04600155	2.2e-16	***
age	cat.1	07_Eutheria	35624	56.9774323049118	58086	1469955	38504.558	92.2871906689199	61.5846296562865	55419.984	1	0.002	**	0.02423476	0.02398676;0.02448463	2.2e-16	***
age	cat.1	10_Amniota/Theria	159	0.254306415239192	58086	2529	214.917	14.2404670535029	0.343740703421141	55419.984	1	0.002	**	0.0628707	0.05372343;0.07304534	4.012e-05	***
age	cat.1	07_Eutheria/03_Primates	1	0.00159941141659869	58086	21	1.98591549295775	1.0609127313957	0.00317629591183684	55419.984	346	0.692	ns	0.04761905	0.001204883;0.238159910	0.7156	ns
age	cat.1	02_Hominidae	743	1.18836268253283	58086	10036	1086.881	32.9465675801792	1.7383698798842	55419.984	1	0.002	**	0.07403348	0.06898535;0.07933042	2.2e-16	***
age	cat.1	07_Metatheria	1	0.00159941141659869	58086	59	5.75851703406814	2.21302848840269	0.00921023788696661	55419.984	16	0.032	*	0.01694915	0.0004290233;0.0908559329	0.02792	*
age	cat.1	15_Euteleostomi	6	0.00959646849959215	58086	73	6.02204408817635	2.29331482984488	0.00963172606588992	55419.984	592	0.82	ns	0.08219178	0.03076153;0.17036108	1	ns
age	cat.1	02_Haplorrhini	242	0.387057562816883	58086	4342	410.638	19.2820837762612	0.656779105289254	55419.984	1	0.002	**	0.05573468	0.04909670;0.06297788	2.2e-16	***
age	cat.1	07_Eutheria + Transfert Opossum?	50	0.0799705708299346	58086	890	83.38	8.93798005633753	0.133358923915999	55419.984	1	0.002	**	0.05617978	0.04198167;0.07339851	5.328e-05	***
age	cat.1	05_Boreotheria	7816	12.5009996321354	58086	118653	8463.503	72.1238507072442	13.5366233226173	55419.984	1	0.002	**	0.06587276	0.06446772;0.06729906	1.543e-13	***
age	cat.1	16_Metazoa	59	0.0943652735793228	58086	491	42.557	6.39450081246696	0.0680661516561905	55419.984	995	0.014	*	0.1201629	0.0927445;0.1522514	0.01256	*
age	cat.1	16_Vertebrata	692	1.10679270028629	58086	8857	737.419	25.9733720385909	1.17943636741679	55419.984	39	0.078	ns	0.07813029	0.07262409;0.08391584	0.08345	ns
age	cat.1	07_Eutheria/Primates?	41	0.0655758680805464	58086	424	37.695	6.0296211598517	0.0602898133486877	55419.984	744	0.516	ns	0.09669811	0.07028825;0.12889222	0.5503	ns
age	cat.1	03_Euarchontoglires/Primates?	1016	1.62500199926427	58086	13041	1199.245	31.3197046425872	1.9180861442989	55419.984	1	0.002	**	0.07790814	0.07336422;0.08264145	1.432e-08	***
age	cat.1	tot	58086	92.9034115445516	58086	4687922	55419.984	32.0286993426454	88.6393551173168	55419.984	1001	0.002	**	0.01239056	0.01229062;0.01249111	2.2e-16	***
age	cat.1	09_Theria	378	0.604577515474305	58086	9723	853.197	27.2385044950549	1.36461302240775	55419.984	1	0.002	**	0.03887689	0.03512194;0.04291117	2.2e-16	***
age	cat.1	10_Theria/Mammalia	5324	8.51526638197143	58086	104874	7223.714	68.6118195778671	11.5536906418438	55419.984	1	0.002	**	0.05076568	0.04944478;0.05211150	2.2e-16	***
age	cat.1	03_Primates	38337	61.316635478144	58086	1475760	38877.426	89.7277303267479	62.1809989923708	55419.984	1	0.002	**	0.0259778	0.02572175;0.02623571	0.005425	**
age	cat.1	08_Eutheria/Theria	142	0.227116421157014	58086	2459	217.145	14.4241474975484	0.347304192057323	55419.984	1	0.002	**	0.05774705	0.04885531;0.06770932	1.818e-08	***
age	cat.1	13_Amniota/Euteleostemi?	17	0.0271899940821778	58086	191	16.814	3.79206853627197	0.0268925035586904	55419.984	593	0.818	ns	0.08900524	0.05270577;0.13868080	0.8986	ns
age	cat.1	14_Tetrapoda	642	1.02682212945636	58086	8931	731	24.9949744698559	1.16916974553364	55419.984	1	0.002	**	0.07188445	0.06661183;0.07743833	0.0005107	***
age	cat.1	12_Amniota	2686	4.29601906498409	58086	36530	2909.992	48.7556052679591	4.65427442701086	55419.984	1	0.002	**	0.07352861	0.07087240;0.07625285	1.256e-05	***
age	cat.1	03_Primates/Indep	1789	2.86134702429506	58086	25104	2203.636	43.230595512766	3.52452057642787	55419.984	1	0.002	**	0.07126354	0.06811098;0.07451578	2.2e-16	***
age	cat.1	11_Mammalia	17880	28.5974761287846	58086	619071	24324.864	93.7282694414684	38.9054651888105	55419.984	1	0.002	**	0.02888199	0.02846620;0.02930219	2.2e-16	***
age	cat.1	08_Eutheria/Theria?	10900	17.4335844409257	58086	259031	14599.037	84.3349988025317	23.3498664491467	55419.984	1	0.002	**	0.04207991	0.04130993;0.04286014	2.2e-16	***
age	cat.1	02_Simiiformes	11669	18.6635318202901	58086	154323	10289.233	80.173065498529	16.456716728244	55419.984	1001	0.002	**	0.07561413	0.07429983;0.07694441	2.2e-16	***
age	cat.1	02_Hominoidea	4952	7.92028533499672	58086	64786	5857.782	69.2391257348945	9.36900340674632	55419.984	1	0.002	**	0.07643627	0.07440162;0.07850894	2.2e-16	***
age	cat.1	04_Euarchontoglires	4339	6.93984613662172	58086	55401	4522.163	57.7033804132056	7.23279912992019	55419.984	2	0.004	**	0.07831989	0.07609574;0.08058833	0.004406	**
age	cat.1	02_Catarrhini	2562	4.09769204932585	58086	30292	2863.193	50.8614454930022	4.57942357212546	55419.984	1	0.002	**	0.08457679	0.08146679;0.08776672	1.958e-09	***
DNA?	tot	tot	363	0.580586344225325	58086	4312	365.632	18.0414542116225	0.584795995073813	55419.984	452	0.904	ns	0.08418367	0.07606391;0.09287173	0.9129	ns
DNA?	PiggyBac?	tot	38	0.0607776338307503	58086	294	26.363	4.93026759299518	0.0421652831757913	55419.984	993	0.018	*	0.1292517	0.09311459;0.17306776	0.02401	*
DNA?	PiggyBac?	EUTREP4	38	0.0607776338307503	58086	294	26.363	4.93026759299518	0.0421652831757913	55419.984	993	0.018	*	0.1292517	0.09311459;0.17306776	0.02401	*
DNA?	hAT-Tip100?	tot	40	0.0639764566639477	58086	520	46.547	6.19646570128385	0.0744478032084193	55419.984	162	0.324	ns	0.07692308	0.05552104;0.10327625	0.3563	ns
DNA?	hAT-Tip100?	Eutr16	40	0.0639764566639477	58086	520	46.547	6.19646570128385	0.0744478032084193	55419.984	162	0.324	ns	0.07692308	0.05552104;0.10327625	0.3563	ns
DNA?	DNA?	Eulor12	4	0.00639764566639477	58086	60	4.85599194360524	2.08933709195189	0.00776672895351349	55419.984	460	0.92	ns	0.06666667	0.01846178;0.16198676	1	ns
DNA?	DNA?	Eulor2C	5	0.00799705708299346	58086	38	3.03259726603575	1.50856832957711	0.00485037068924356	55419.984	887	0.23	ns	0.1315789	0.04413744;0.28086385	0.2256	ns
DNA?	DNA?	UCON83	1	0.00159941141659869	58086	50	3.63469387755102	1.7397651703522	0.00581337088359647	55419.984	103	0.206	ns	0.02	0.000506228;0.106469546	0.2663	ns
DNA?	DNA?	Eulor6D	6	0.00959646849959215	58086	75	6.471	2.46561112875452	0.0103497912768101	55419.984	545	0.914	ns	0.08	0.02992514;0.16603687	1	ns
DNA?	DNA?	tot	286	0.457431665147226	58086	3498	294.19	16.3410810820744	0.470530844649169	55419.984	335	0.67	ns	0.08176101	0.07289041;0.09133775	0.6477	ns
DNA?	DNA?	UCON7	18	0.0287894054987765	58086	127	10.897	3.17182147219094	0.0174287862066759	55419.984	993	0.018	*	0.1417323	0.08621497;0.21471975	0.03706	*
DNA?	DNA?	Eulor6C	2	0.00319882283319738	58086	21	2.14539007092199	1.1227170241444	0.0034313613724901	55419.984	570	0.864	ns	0.0952381	0.01174932;0.30377441	1	ns
DNA?	DNA?	MER133B	2	0.00319882283319738	58086	40	3.32954545454545	1.5955843282323	0.00532531301208428	55419.984	321	0.642	ns	0.05	0.006113647;0.169196864	0.7713	ns
DNA?	DNA?	Eulor6E	3	0.00479823424979607	58086	31	2.76246023329799	1.37029104578864	0.00441831043503668	55419.984	696	0.612	ns	0.09677419	0.02041986;0.25753906	0.7535	ns
DNA?	DNA?	Eulor7	0	0	58086	12	1.52733118971061	0.751847289988888	0.00244283094175041	55419.984	1	0.002	**	0	0.0000000;0.2646485	0.3843	ns
DNA?	DNA?	Eulor2A	4	0.00639764566639477	58086	67	5.809	2.28948919210394	0.0092909809190218	55419.984	310	0.62	ns	0.05970149	0.0165044;0.1458632	0.6613	ns
DNA?	DNA?	Eulor6A	2	0.00319882283319738	58086	30	3.04016913319239	1.49584028974416	0.00486248122001886	55419.984	392	0.784	ns	0.06666667	0.008178134;0.220735402	0.764	ns
DNA?	DNA?	MER123	1	0.00159941141659869	58086	46	3.90862944162437	1.79423666587123	0.00625150655218778	55419.984	82	0.164	ns	0.02173913	0.0005502357;0.1152718256	0.1807	ns
DNA?	DNA?	UCON100	0	0	58086	19	1.82406209573092	0.971132854992487	0.00291742574049697	55419.984	1	0.002	**	0	0.0000000;0.1764669	0.2495	ns
DNA?	DNA?	UCON21	1	0.00159941141659869	58086	28	2.39866369710468	1.30314703400535	0.00383645010173005	55419.984	256	0.512	ns	0.03571429	0.0009037988;0.1834775975	0.5102	ns
DNA?	DNA?	Eulor5A	8	0.0127952913327895	58086	126	10.418	3.13258504897938	0.0166626681381252	55419.984	279	0.558	ns	0.06349206	0.02780743;0.12127307	0.5195	ns
DNA?	DNA?	Eulor2B	3	0.00479823424979607	58086	57	4.89553752535497	2.0585935677716	0.00782997860844004	55419.984	263	0.526	ns	0.05263158	0.01098826;0.14619906	0.4829	ns
DNA?	DNA?	Eulor6B	8	0.0127952913327895	58086	64	5.60301507537688	2.10302813074052	0.00896152627893237	55419.984	908	0.188	ns	0.125	0.05554279;0.23152631	0.2681	ns
DNA?	DNA?	MER133A	1	0.00159941141659869	58086	54	4.31882591093117	1.93526695693031	0.00690757946824557	55419.984	57	0.114	ns	0.01851852	0.0004687384;0.0989151595	0.1273	ns
DNA?	DNA?	MER131	94	0.150344673160277	58086	1106	92.631	9.06360789023819	0.148155078930953	55419.984	596	0.812	ns	0.08499096	0.0692253;0.1030037	0.8706	ns
DNA?	DNA?	UCON62	5	0.00799705708299346	58086	24	2.09272300469484	1.09032433139194	0.00334712506548764	55419.984	847	0.31	ns	0.2083333	0.07131862;0.42151284	0.0528	ns
DNA?	DNA?	Eulor3	1	0.00159941141659869	58086	37	2.84722222222222	1.45122215791863	0.00455387972781572	55419.984	182	0.364	ns	0.02702703	0.000684031;0.141603096	0.3633	ns
DNA?	DNA?	UCON2	10	0.0159941141659869	58086	135	11.647	3.26604624248618	0.018628344769125	55419.984	373	0.746	ns	0.07407407	0.03609165;0.13200594	0.7588	ns
DNA?	DNA?	MER124	75	0.119955856244902	58086	747	66.284	7.93475294538553	0.106015386337828	55419.984	863	0.278	ns	0.1004016	0.07979278;0.12422593	0.2735	ns
DNA?	DNA?	Eulor10	5	0.00799705708299346	58086	39	3.52935118434604	1.64094311932873	0.00564488457742916	55419.984	849	0.306	ns	0.1282051	0.04296834;0.27429941	0.3964	ns
DNA?	DNA?	UCON14	7	0.0111958799161908	58086	98	8.437	2.74728567473035	0.0134942341218432	55419.984	388	0.776	ns	0.07142857	0.02919898;0.14164525	0.7207	ns
DNA?	DNA?	MER134	3	0.00479823424979607	58086	89	7.601	2.6054918129957	0.0121571261775667	55419.984	46	0.092	ns	0.03370787	0.007006057;0.095361566	0.08721	ns
DNA?	DNA?	Eulor5B	4	0.00639764566639477	58086	43	3.61396303901437	1.68447664421989	0.00578021374376529	55419.984	709	0.586	ns	0.09302326	0.02593129;0.22135345	0.7813	ns
DNA?	DNA?	UCON58	21	0.0335876397485725	58086	235	20.234	4.32017452285297	0.0323624906034579	55419.984	618	0.768	ns	0.0893617	0.05616897;0.13335398	0.8161	ns
Retroposon	tot	tot	403	0.644562800889273	58086	5565	563.617	23.6974657058699	0.901455464389105	55419.984	1	0.002	**	0.07241689	0.06574315;0.07954301	8.951e-14	***
Retroposon	SVA	tot	403	0.644562800889273	58086	5565	563.617	23.6974657058699	0.901455464389105	55419.984	1	0.002	**	0.07241689	0.06574315;0.07954301	8.951e-14	***
Retroposon	SVA	SVA_D	115	0.18393231290885	58086	1433	161.149	12.9318998230358	0.257743550373463	55419.984	1	0.002	**	0.08025122	0.06670763;0.09554361	6.896e-05	***
Retroposon	SVA	SVA_B	63	0.100762919245718	58086	801	79.736	8.41743174354014	0.127530668713913	55419.984	19	0.038	*	0.07865169	0.06096465;0.09951044	0.05119	ns
Retroposon	SVA	SVA_E	51	0.0815699822465333	58086	686	65.064	7.78115996818279	0.104064104409577	55419.984	41	0.082	ns	0.07434402	0.0558519;0.0965928	0.06799	ns
Retroposon	SVA	SVA_C	32	0.0511811653311581	58086	486	50.704	6.91101628895101	0.0810965564672201	55419.984	3	0.006	**	0.06584362	0.04546940;0.09168299	0.004654	**
Retroposon	SVA	SVA_A	94	0.150344673160277	58086	1186	114.707	10.180510487878	0.183463685363786	55419.984	17	0.034	*	0.07925801	0.06452068;0.09611979	0.04381	*
Retroposon	SVA	SVA_F	67	0.107160564912112	58086	973	100.257	9.73610511152908	0.160352190393935	55419.984	1	0.002	**	0.0688592	0.05375997;0.08662715	0.0002663	***
snRNA	tot	tot	312	0.499016361978792	58086	4380	374.045	18.3697147887881	0.598251843321658	55419.984	1	0.002	**	0.07123288	0.06378923;0.07925417	0.000654	***
snRNA	snRNA	U14	0	0	58086	7	1.24129353233831	0.477928111966058	0.00198533904697201	55419.984	1	0.002	**	0	0.0000000;0.4096164	0.6152	ns
snRNA	snRNA	U4	10	0.0159941141659869	58086	162	14.124	3.53993716824962	0.0225900868480399	55419.984	149	0.298	ns	0.0617284	0.02999513;0.11058937	0.3277	ns
snRNA	snRNA	U2	82	0.131151736161093	58086	1087	91.599	8.97969007448664	0.146504486349024	55419.984	164	0.328	ns	0.07543698	0.06044384;0.09277427	0.3255	ns
snRNA	snRNA	U5	17	0.0271899940821778	58086	214	17.58	4.06818757558574	0.028117652703805	55419.984	507	0.99	ns	0.07943925	0.0469563;0.1241441	1	ns
snRNA	snRNA	U13	13	0.020792348415783	58086	176	15.531	3.69088900695507	0.0248404587111943	55419.984	304	0.608	ns	0.07386364	0.03991371;0.12299707	0.5952	ns
snRNA	snRNA	U3	20	0.0319882283319738	58086	229	21.746	4.37408466043087	0.0347808006653551	55419.984	402	0.804	ns	0.08733624	0.05416442;0.13166061	0.8213	ns
snRNA	snRNA	tot	312	0.499016361978792	58086	4380	374.045	18.3697147887881	0.598251843321658	55419.984	1	0.002	**	0.07123288	0.06378923;0.07925417	0.000654	***
snRNA	snRNA	U6	111	0.177534667242455	58086	1710	148.254	11.6435843732528	0.237119140156422	55419.984	2	0.004	**	0.06491228	0.05369751;0.07764682	0.001073	**
snRNA	snRNA	U17	0	0	58086	9	1.37742504409171	0.605088902974122	0.00220306934102924	55419.984	1	0.002	**	0	0.0000000;0.3362671	0.3717	ns
snRNA	snRNA	U8	3	0.00479823424979607	58086	29	2.76262083780881	1.45931903590496	0.00441856730772485	55419.984	683	0.638	ns	0.1034483	0.02186374;0.27351520	0.7531	ns
snRNA	snRNA	U1	21	0.0335876397485725	58086	204	16.294	3.81341134761333	0.0260608096220591	55419.984	914	0.176	ns	0.1029412	0.06485985;0.15304637	0.2429	ns
snRNA	snRNA	U7	18	0.0287894054987765	58086	245	21.141	4.52809260314126	0.0338131567583129	55419.984	276	0.552	ns	0.07346939	0.04412156;0.11362936	0.5689	ns
snRNA	snRNA	U13_	21	0.0335876397485725	58086	308	27.774	4.87202839284222	0.0444220526846121	55419.984	97	0.194	ns	0.06818182	0.04269789;0.10233690	0.1961	ns
tot	tot	tot	58086	92.9034115445516	58086	4687922	55419.984	32.0286993426454	88.6393551173168	55419.984	1001	0.002	**	0.01239056	0.01229062;0.01249111	2.2e-16	***
rRNA	tot	tot	156	0.249508180989396	58086	1766	155.793	12.0942309148379	0.24917710282616	55419.984	541	0.922	ns	0.08833522	0.07550903;0.10254746	0.9665	ns
rRNA	rRNA	tot	156	0.249508180989396	58086	1766	155.793	12.0942309148379	0.24917710282616	55419.984	541	0.922	ns	0.08833522	0.07550903;0.10254746	0.9665	ns
rRNA	rRNA	SSU-rRNA_Hsa	12	0.0191929369991843	58086	80	6.378	2.44767381550465	0.0102010460150665	55419.984	985	0.034	*	0.15	0.07998156;0.24736411	0.03475	*
rRNA	rRNA	LSU-rRNA_Hsa	47	0.0751723365801385	58086	411	36.198	5.77547852148652	0.0578954944580394	55419.984	973	0.058	ns	0.1143552	0.08524447;0.14915521	0.067	ns
rRNA	rRNA	5S	97	0.155142907410073	58086	1275	113.577	10.5046855935539	0.18165635046303	55419.984	59	0.118	ns	0.07607843	0.06212451;0.09202245	0.1048	ns
tRNA	tot	tot	203	0.324680517569534	58086	1997	155.708	11.6797753896705	0.249041152855749	55419.984	1001	0.002	**	0.1016525	0.08874045;0.11574695	0.0001427	***
tRNA	tRNA	tRNA-Arg-AGA	3	0.00479823424979607	58086	41	3.91987829614604	1.80092203835114	0.00626949809853341	55419.984	433	0.866	ns	0.07317073	0.01535147;0.19924598	0.7946	ns
tRNA	tRNA	tRNA-His-CAY_	13	0.020792348415783	58086	44	4.0174358974359	1.89528312961956	0.00642553283981238	55419.984	976	0.052	ns	0.2954545	0.1676440;0.4520218	0.0001044	***
tRNA	tRNA	tRNA-Thr-ACG_	3	0.00479823424979607	58086	12	1.63805436337625	0.814823054546755	0.00261992284979328	55419.984	679	0.646	ns	0.25	0.05486064;0.57185846	0.2188	ns
tRNA	tRNA	tRNA-Arg-CGA_	0	0	58086	2	1.03048780487805	0.172451842226102	0.00164817395978768	55419.984	1	0.002	**	0	0.0000000;0.8418861	0.235	ns
tRNA	tRNA	tRNA-Leu-TTA(m)	1	0.00159941141659869	58086	27	2.78061767838126	1.415271279663	0.00444735165999913	55419.984	201	0.402	ns	0.03703704	0.0009372571;0.1897056174	0.5187	ns
tRNA	tRNA	tRNA-Lys-AAA	7	0.0111958799161908	58086	47	2.97810218978102	1.54221736158734	0.00476321064213333	55419.984	953	0.098	ns	0.1489362	0.06204412;0.28305753	0.02765	*
tRNA	tRNA	tRNA-Thr-ACY	1	0.00159941141659869	58086	13	1.72591587516961	0.814804430043026	0.00276044955483519	55419.984	347	0.694	ns	0.07692308	0.001945628;0.360297435	1	ns
tRNA	tRNA	tRNA-Ser-TCG	3	0.00479823424979607	58086	7	1.26579520697168	0.527772332378401	0.0020245273051064	55419.984	459	0.918	ns	0.4285714	0.09898828;0.81594843	0.1167	ns
tRNA	tRNA	tRNA-Ser-TCA_	3	0.00479823424979607	58086	4	1.17977528089888	0.419571820716498	0.00188694605329059	55419.984	356	0.712	ns	0.75	0.1941204;0.9936905	0.07993	ns
tRNA	tRNA	tRNA-Arg-CGY_	7	0.0111958799161908	58086	40	3.03556485355649	1.56559568141793	0.00485511708260398	55419.984	951	0.102	ns	0.175	0.07338273;0.32779013	0.02937	*
tRNA	tRNA	tRNA-Cys-TGY	6	0.00959646849959215	58086	136	10.901	3.12745583181921	0.0174351838523423	55419.984	80	0.16	ns	0.04411765	0.01636006;0.09355124	0.1529	ns
tRNA	tRNA	tRNA-Glu-GAA	13	0.020792348415783	58086	95	8.838	2.91895122882796	0.0141355980998992	55419.984	931	0.142	ns	0.1368421	0.07492247;0.22263125	0.1544	ns
tRNA	tRNA	tRNA-Ala-GCY	6	0.00959646849959215	58086	28	2.49328859060403	1.30098581432489	0.00398779423668734	55419.984	889	0.226	ns	0.2142857	0.08296061;0.40953103	0.03396	*
tRNA	tRNA	tRNA-Thr-ACG	0	0	58086	3	1.14666666666667	0.381629434977211	0.00183399175769983	55419.984	1	0.002	**	0	0.0000000;0.7075982	0.2916	ns
tRNA	tRNA	tRNA-Gly-GGY	4	0.00639764566639477	58086	37	3.50257997936017	1.75110459532613	0.00560206640653866	55419.984	724	0.556	ns	0.1081081	0.03025197;0.25417594	0.7759	ns
tRNA	tRNA	tRNA-Met	7	0.0111958799161908	58086	50	5.0481444332999	2.05733311483171	0.00807405983925899	55419.984	874	0.256	ns	0.14	0.0581917;0.2673960	0.3449	ns
tRNA	tRNA	tRNA-Ile-ATC	1	0.00159941141659869	58086	9	1.72373540856031	0.831330995095784	0.00275696209164677	55419.984	367	0.734	ns	0.1111111	0.002809137;0.482496515	1	ns
tRNA	tRNA	tRNA-Met_	3	0.00479823424979607	58086	48	3.37877211238293	1.67709040922709	0.00540404669063054	55419.984	553	0.898	ns	0.0625	0.01307924;0.17195993	1	ns
tRNA	tRNA	tRNA-Trp-TGG	2	0.00319882283319738	58086	13	1.83730158730159	0.973141356460148	0.00293860113446506	55419.984	593	0.818	ns	0.1538462	0.01920667;0.45447106	0.7048	ns
tRNA	tRNA	tRNA-Thr-ACA	1	0.00159941141659869	58086	25	2.37457817772778	1.21192715028021	0.00379792744706393	55419.984	253	0.506	ns	0.04	0.0010122;0.2035169	0.5081	ns
tRNA	tRNA	tRNA-Lys-AAG	11	0.0175935255825856	58086	73	6.66266266266266	2.40767754061803	0.0106563387276085	55419.984	964	0.076	ns	0.1506849	0.07769566;0.25364177	0.09888	ns
tRNA	tRNA	tRNA-Leu-TTG	3	0.00479823424979607	58086	26	1.75940860215054	0.950974664557977	0.00281401820474152	55419.984	704	0.596	ns	0.1153846	0.02445808;0.30154040	0.2561	ns
tRNA	tRNA	tRNA-Gln-CAG	16	0.0255905826655791	58086	79	6.283	2.38423899716358	0.0100491019304896	55419.984	1001	0.002	**	0.2025316	0.1204271;0.3079571	0.0004331	***
tRNA	tRNA	tRNA-Ile-ATT	8	0.0127952913327895	58086	53	4.66262626262626	1.98968959469378	0.00745745767577733	55419.984	958	0.088	ns	0.1509434	0.06749254;0.27592118	0.1372	ns
tRNA	tRNA	tRNA-Arg-AGG	1	0.00159941141659869	58086	20	2.19837587006961	1.1491943985429	0.00351610746456441	55419.984	276	0.552	ns	0.05	0.001265089;0.248732763	0.7178	ns
tRNA	tRNA	tRNA-Glu-GAG_	9	0.0143947027493882	58086	96	7.957	2.67363035951107	0.0127265166418758	55419.984	724	0.556	ns	0.09375	0.04377038;0.17051854	0.7093	ns
tRNA	tRNA	tRNA-Arg-CGG	1	0.00159941141659869	58086	17	1.22309711286089	0.486763601455747	0.00195623548591861	55419.984	307	0.614	ns	0.05882353	0.001488174;0.286889397	1	ns
tRNA	tRNA	tRNA-Gln-CAA	0	0	58086	24	2.29485714285714	1.26921247008284	0.00367042071374877	55419.984	1	0.002	**	0	0.0000000;0.1424736	0.1626	ns
tRNA	tRNA	tRNA-Val-GTG	15	0.0239911712489804	58086	38	3.63516260162602	1.70870054496805	0.00581412056623325	55419.984	985	0.034	*	0.3947368	0.2403879;0.5661385	9.259e-07	***
tRNA	tRNA	tRNA-Tyr-TAT	0	0	58086	5	1.17589576547231	0.422030683240437	0.00188074111202647	55419.984	1	0.002	**	0	0.0000000;0.5218238	0.5976	ns
tRNA	tRNA	tRNA-Arg-CGA	2	0.00319882283319738	58086	8	1.29591836734694	0.527547547231882	0.00207270663171463	55419.984	478	0.956	ns	0.25	0.03185403;0.65085579	0.6239	ns
tRNA	tRNA	tRNA-Tyr-TAC	4	0.00639764566639477	58086	34	3.11307053941909	1.46282252923189	0.00497908056142394	55419.984	797	0.41	ns	0.1176471	0.03300168;0.27450349	0.5483	ns
tRNA	tRNA	tRNA-Ala-GCY_	8	0.0127952913327895	58086	82	1.8969465648855	0.966082556214169	0.00303399799255553	55419.984	787	0.43	ns	0.09756098	0.04306884;0.18321394	0.0006385	***
tRNA	tRNA	tRNA-Pro-CCA	3	0.00479823424979607	58086	9	1.45593220338983	0.667400294643745	0.00232863458789538	55419.984	585	0.834	ns	0.3333333	0.07485463;0.70070494	0.1669	ns
tRNA	tRNA	tRNA-Leu-TTA	5	0.00799705708299346	58086	13	1.62012012012012	0.814243862891345	0.00259123861638136	55419.984	666	0.672	ns	0.3846154	0.1385793;0.6842224	0.01627	*
tRNA	tRNA	tRNA-Val-GTY	6	0.00959646849959215	58086	29	2.58305830583058	1.30357822439826	0.00413137294408551	55419.984	904	0.196	ns	0.2068966	0.07994185;0.39724695	0.03974	*
tRNA	tRNA	tRNA-Met-i	9	0.0143947027493882	58086	40	3.4038854805726	1.66346287488005	0.00544421329842234	55419.984	978	0.048	*	0.225	0.1083966;0.3845117	0.005613	**
tRNA	tRNA	tRNA-Leu-CTG	2	0.00319882283319738	58086	16	1.80412371134021	0.940985621996842	0.00288553606087393	55419.984	618	0.768	ns	0.125	0.0155136;0.3834762	0.7002	ns
tRNA	tRNA	tRNA-Thr-ACY_	4	0.00639764566639477	58086	12	1.49358974358974	0.734360051576951	0.00238886448761215	55419.984	625	0.754	ns	0.3333333	0.09924609;0.65112449	0.0521	ns
tRNA	tRNA	tRNA-Asn-AAT	0	0	58086	2	1	0	0.00159941141659869	55419.984	1	0.002	**	0	0.0000000;0.8418861	0.5	ns
tRNA	tRNA	tot	203	0.324680517569534	58086	1997	155.708	11.6797753896705	0.249041152855749	55419.984	1001	0.002	**	0.1016525	0.08874045;0.11574695	0.0001427	***
tRNA	tRNA	tRNA-Gly-GGA	6	0.00959646849959215	58086	107	9.575	2.99522058392138	0.0153143643139325	55419.984	157	0.314	ns	0.05607477	0.02085394;0.11806157	0.307	ns
tRNA	tRNA	tRNA-Asn-AAC	10	0.0159941141659869	58086	46	4.33266129032258	1.98231886102985	0.00692970793199715	55419.984	988	0.028	*	0.2173913	0.1094817;0.3636244	0.009418	**
tRNA	tRNA	tRNA-Ile-ATA	4	0.00639764566639477	58086	65	5.65396188565697	2.1582979057469	0.00904301118893363	55419.984	313	0.626	ns	0.06153846	0.01701997;0.15013340	0.6584	ns
tRNA	tRNA	tRNA-Leu-CTA_	1	0.00159941141659869	58086	7	1.23703703703704	0.515224752563934	0.00197853115979246	55419.984	325	0.65	ns	0.1428571	0.003610297;0.578723197	1	ns
tRNA	tRNA	tRNA-Phe-TTY	10	0.0159941141659869	58086	87	3.70454545454545	1.68805646920548	0.00592509229330879	55419.984	969	0.066	ns	0.1149425	0.05651668;0.20124123	0.003926	**
tRNA	tRNA	tRNA-Ala-GCA	3	0.00479823424979607	58086	40	1.39341421143847	0.614770415033503	0.00222864259782556	55419.984	576	0.852	ns	0.075	0.01574218;0.20386475	0.1623	ns
tRNA	tRNA	tRNA-Ser-TCA(m)	3	0.00479823424979607	58086	31	2.70142700329308	1.38943744838058	0.00432069319017495	55419.984	676	0.652	ns	0.09677419	0.02041986;0.25753906	0.749	ns
tRNA	tRNA	tRNA-Leu-CTY	4	0.00639764566639477	58086	30	2.03140096618358	1.06453410447385	0.00324904589700362	55419.984	808	0.388	ns	0.1333333	0.0375535;0.3072184	0.1422	ns
tRNA	tRNA	tRNA-Leu-CTA	0	0	58086	1	1	0	0.00159941141659869	55419.984	1	0.002	**	0	0.000;0.975	2.2e-16	***
tRNA	tRNA	tRNA-SeC(e)-TGA	0	0	58086	3	1.13202247191011	0.355222381528333	0.00181056966541931	55419.984	1	0.002	**	0	0.0000000;0.7075982	0.2951	ns
tRNA	tRNA	tRNA-Ser-TCY	4	0.00639764566639477	58086	15	1.68082191780822	0.846708714526769	0.00268832576461177	55419.984	728	0.548	ns	0.2666667	0.07787155;0.55100324	0.07842	ns
tRNA	tRNA	tRNA-Val-GTA	2	0.00319882283319738	58086	12	1.61560283687943	0.817795999368332	0.0025840136219942	55419.984	616	0.772	ns	0.1666667	0.02086253;0.48413775	0.6707	ns
tRNA	tRNA	tRNA-Gly-GGG	5	0.00799705708299346	58086	47	4.14649033570702	1.84117463161207	0.00663194398174595	55419.984	754	0.496	ns	0.106383	0.0354563;0.2310476	0.605	ns
tRNA	tRNA	tRNA-Glu-GAG	2	0.00319882283319738	58086	18	1.73324396782842	0.871560776641353	0.00277217018989559	55419.984	619	0.766	ns	0.1111111	0.01375122;0.34712044	0.69	ns
tRNA	tRNA	tRNA-Ser-AGY	1	0.00159941141659869	58086	14	1.66666666666667	0.88333554787569	0.00266568569433115	55419.984	379	0.758	ns	0.07142857	0.001806781;0.338684490	1	ns
tRNA	tRNA	tRNA-His-CAY	0	0	58086	1	1	0	0.00159941141659869	55419.984	1	0.002	**	0	0.000;0.975	2.2e-16	***
tRNA	tRNA	tRNA-Gln-CAA_	5	0.00799705708299346	58086	34	3.32318992654774	1.63806400339735	0.00531514790804623	55419.984	856	0.292	ns	0.1470588	0.04952846;0.31056573	0.3768	ns
tRNA	tRNA	tRNA-Pro-CCY	3	0.00479823424979607	58086	17	1.98653610771114	1.04368543429795	0.00317728853015872	55419.984	745	0.514	ns	0.1764706	0.03798507;0.43431787	0.44	ns
tRNA	tRNA	tRNA-Asp-GAY	6	0.00959646849959215	58086	49	3.95107033639144	1.78246887259846	0.0063193870038089	55419.984	909	0.186	ns	0.122449	0.04628903;0.24769297	0.2863	ns
tRNA	tRNA	tRNA-Ala-GCG	0	0	58086	11	1.29558541266795	0.548564291248485	0.00207217410019984	55419.984	1	0.002	**	0	0.0000000;0.2849142	0.63	ns
tRNA	tRNA	tRNA-Ser-TCA	0	0	58086	1	1	0	0.00159941141659869	55419.984	1	0.002	**	0	0.000;0.975	2.2e-16	***
tRNA	tRNA	tRNA-Pro-CCG	2	0.00319882283319738	58086	4	1.13905325443787	0.371317715467815	0.00182181477926182	55419.984	336	0.672	ns	0.5	0.06758599;0.93241401	0.3215	ns
LINE	Penelope	tot	72	0.115157621995106	58086	1097	90.995	8.70958275876817	0.145538441853398	55419.984	17	0.034	*	0.06563355	0.05170505;0.08194375	0.03737	*
LINE	Penelope	Penelope1_Vert	72	0.115157621995106	58086	1097	90.995	8.70958275876817	0.145538441853398	55419.984	17	0.034	*	0.06563355	0.05170505;0.08194375	0.03737	*
LINE	L1-Tx1	tot	10	0.0159941141659869	58086	189	16.171	3.76403067560919	0.0258640820178174	55419.984	56	0.112	ns	0.05291005	0.02566081;0.09514900	0.1185	ns
LINE	L1-Tx1	MARE6	10	0.0159941141659869	58086	189	16.171	3.76403067560919	0.0258640820178174	55419.984	56	0.112	ns	0.05291005	0.02566081;0.09514900	0.1185	ns
LINE	RTE-X	tot	740	1.18356444828303	58086	15596	1284.997	31.7170452905368	2.05523887209507	55419.984	1	0.002	**	0.04744806	0.04416415;0.05090206	2.2e-16	***
LINE	RTE-X	L5	45	0.0719735137469411	58086	737	66.468	7.80742799723007	0.106309678038482	55419.984	1	0.002	**	0.06105834	0.04488135;0.08085086	0.004586	**
LINE	RTE-X	L4_C_Mam	250	0.399852854149673	58086	5015	426.811	19.0867383956134	0.682646386129904	55419.984	1	0.002	**	0.04985045	0.04399088;0.05624076	2.2e-16	***
LINE	RTE-X	L4_B_Mam	156	0.249508180989396	58086	3247	272.745	15.4793923196806	0.43623146682021	55419.984	1	0.002	**	0.04804435	0.04094450;0.05597166	2.015e-15	***
LINE	RTE-X	L4_A_Mam	335	0.535802824560562	58086	6597	554.362	22.4301151594473	0.886652911728484	55419.984	1	0.002	**	0.05078066	0.04560650;0.05635632	2.2e-16	***
LINE	L1	L1M2	1245	1.99126721366537	58086	9096	867.009	27.349239475713	1.38670409289382	55419.984	1001	0.002	**	0.1368734	0.1298720;0.1441081	2.2e-16	***
LINE	L1	L1P	14	0.0223917598323817	58086	161	13.205	3.59526089469192	0.0211202277561857	55419.984	672	0.66	ns	0.08695652	0.04835717;0.14159426	0.7738	ns
LINE	L1	L1MEg1	47	0.0751723365801385	58086	1013	82.169	8.46049756332446	0.131422036690498	55419.984	1	0.002	**	0.04639684	0.03428671;0.06122303	1.894e-05	***
LINE	L1	L1MB7	1370	2.19119364074021	58086	23185	2146.57	42.8464341213702	3.43324856452825	55419.984	1	0.002	**	0.05908993	0.05608867;0.06220230	2.2e-16	***
LINE	L1	L1MB1	451	0.72133454888601	58086	6197	583.944	23.2104629335477	0.933966700254306	55419.984	1	0.002	**	0.07277715	0.06643105;0.07952879	2.462e-09	***
LINE	L1	L1P2	215	0.343873454568719	58086	1631	181.967	13.3631015667578	0.291040097244214	55419.984	999	0.006	**	0.131821	0.1157703;0.1492092	0.01056	*
LINE	L1	L1MCb	173	0.276698175071574	58086	2145	197.303	12.9976971472308	0.315568670729172	55419.984	40	0.08	ns	0.08065268	0.06947512;0.09299116	0.07282	ns
LINE	L1	L1M3b	85	0.135949970410889	58086	564	52.326	6.72390771314827	0.0836908017849431	55419.984	1001	0.002	**	0.1507092	0.1221900;0.1829441	1.141e-05	***
LINE	L1	L1MEh	190	0.303888169153751	58086	3050	262.453	14.9605350375115	0.419770324520576	55419.984	1	0.002	**	0.06229508	0.05397686;0.07146446	1.229e-06	***
LINE	L1	L1ME2	732	1.17076915695024	58086	12799	1151.669	31.8123791387325	1.8419925467428	55419.984	1	0.002	**	0.05719197	0.05323106;0.06135569	2.2e-16	***
LINE	L1	L1PA16	1562	2.49828063272716	58086	13973	1341.152	33.7722587556927	2.14505382019417	55419.984	1001	0.002	**	0.111787	0.1066078;0.1171285	5.424e-10	***
LINE	L1	L1MEd	897	1.43467204068903	58086	16918	1459.109	35.9548587936439	2.3337155926619	55419.984	1	0.002	**	0.05302045	0.04969148;0.05650411	2.2e-16	***
LINE	L1	L1M4b	320	0.511811653311581	58086	4228	413.385	18.4201541002533	0.66117268845065	55419.984	1	0.002	**	0.0756859	0.06789033;0.08407354	6.467e-07	***
LINE	L1	L1ME3A	904	1.44586792060522	58086	15879	1415.507	35.8260723281029	2.26397805607536	55419.984	1	0.002	**	0.05693054	0.05337651;0.06064794	2.2e-16	***
LINE	L1	L1M4	1560	2.49508180989396	58086	20125	1830.26	39.7692342394468	2.92733873934392	55419.984	1	0.002	**	0.07751553	0.07385742;0.08129623	1.294e-11	***
LINE	L1	L1MC4	1003	1.60420965084849	58086	23685	2053.488	40.8147240306448	3.28437215104841	55419.984	1	0.002	**	0.04234748	0.03981801;0.04499000	2.2e-16	***
LINE	L1	L1MEf	783	1.25233913919678	58086	11271	1014.737	30.1049188196404	1.62298194264511	55419.984	1	0.002	**	0.06947032	0.06484375;0.07432074	3.008e-15	***
LINE	L1	L1MDa	531	0.849287462213905	58086	6954	655.769	25.1284117300731	1.04884442525151	55419.984	1	0.002	**	0.07635893	0.07022379;0.08285200	1.473e-07	***
LINE	L1	L1ME3G	1014	1.62180317643107	58086	18628	1633.551	36.6839080266554	2.61272011899621	55419.984	1	0.002	**	0.05443419	0.05121913;0.05778919	2.2e-16	***
LINE	L1	L1MEj	114	0.182332901492251	58086	2345	212.089	14.4672174027827	0.339217567935	55419.984	1	0.002	**	0.04861407	0.04026528;0.05811209	2.274e-14	***
LINE	L1	L1P4e	22	0.0351870511651712	58086	194	20.436	4.32904662075205	0.0326855717096109	55419.984	704	0.596	ns	0.1134021	0.07244855;0.16664758	0.7251	ns
LINE	L1	L1ME3E	197	0.315084049069942	58086	4540	399.822	19.5750734225826	0.639479871407322	55419.984	1	0.002	**	0.04339207	0.03765102;0.04972932	2.2e-16	***
LINE	L1	L1MC2	407	0.650960446555668	58086	6382	603.144	23.1354817221192	0.964675399453001	55419.984	1	0.002	**	0.06377311	0.05790033;0.07004828	2.2e-16	***
LINE	L1	L1PA2	371	0.593381635558115	58086	4918	583.597	24.1948337663432	0.933411704492747	55419.984	1	0.002	**	0.07543717	0.06820819;0.08317479	2.2e-16	***
LINE	L1	L1MA2	830	1.32751147577691	58086	7417	814.802	26.8383884593523	1.30320362106745	55419.984	717	0.57	ns	0.1119051	0.1048168;0.1193000	0.565	ns
LINE	L1	L1M3e	122	0.19512819282504	58086	810	84.091	8.83259496035756	0.134496105433201	55419.984	1001	0.002	**	0.1506173	0.1266755;0.1771331	3.201e-05	***
LINE	L1	L1MC5	653	1.04441565503895	58086	14431	1264.223	33.0352023695269	2.02201269932665	55419.984	1	0.002	**	0.04524981	0.04191595;0.04876852	2.2e-16	***
LINE	L1	L1MEa	21	0.0335876397485725	58086	355	30.076	5.29152380928445	0.0481038977656223	55419.984	52	0.104	ns	0.05915493	0.03698709;0.08900559	0.08622	ns
LINE	L1	L1PB1	1428	2.28395950290293	58086	13093	1323.769	33.821968667784	2.11725125153943	55419.984	1001	0.002	**	0.1090659	0.1037756;0.1145307	0.002823	**
LINE	L1	L1MCc	249	0.398253442733074	58086	3179	286.363	15.8551132325069	0.458012251491451	55419.984	9	0.018	*	0.07832652	0.0692205;0.0882170	0.02013	*
LINE	L1	L1PA8	882	1.41068086944005	58086	8111	794.812	26.8511385166372	1.27123138684964	55419.984	1001	0.002	**	0.1087412	0.102046;0.115719	0.001315	**
LINE	L1	L1P4	360	0.575788109975529	58086	3775	352.54	17.8153244647911	0.563856500807703	55419.984	676	0.652	ns	0.09536424	0.08617817;0.10518209	0.6748	ns
LINE	L1	L1M7	162	0.259104649488988	58086	3059	267.236	15.3105426656509	0.427420309326168	55419.984	1	0.002	**	0.05295848	0.04528965;0.06149569	7.736e-13	***
LINE	L1	L1PA13	1118	1.78814196375734	58086	9060	903.911	28.1400593805689	1.44572557298914	55419.984	1001	0.002	**	0.1233996	0.1166939;0.1303484	3.738e-13	***
LINE	L1	L1PREC2	991	1.5850167138493	58086	7902	804.677	26.4960130908352	1.28700958047439	55419.984	1001	0.002	**	0.1254113	0.1181850;0.1329151	1.804e-11	***
LINE	L1	L1M2a1	23	0.0367864625817699	58086	120	13.669	3.69202790754215	0.0218623546534875	55419.984	997	0.01	**	0.1916667	0.1255517;0.2735824	0.01342	*
LINE	L1	L1MA9	1213	1.94008604833421	58086	16437	1488.383	34.9169228670355	2.38053676247141	55419.984	1	0.002	**	0.07379692	0.06984541;0.07790003	1.391e-14	***
LINE	L1	L1MA4	856	1.36909617260848	58086	10000	934.276	27.9642239624457	1.49429170065416	55419.984	3	0.006	**	0.0856	0.08018782;0.09125491	0.00698	**
LINE	L1	L1PB3	344	0.55019752730995	58086	3601	369.021	18.3419460795736	0.590216400364666	55419.984	94	0.188	ns	0.09552902	0.08612071;0.10559962	0.1781	ns
LINE	L1	HAL1b	241	0.385458151400285	58086	4340	384.409	18.971178788484	0.614828143243286	55419.984	1	0.002	**	0.05552995	0.04890243;0.06276327	3.78e-16	***
LINE	L1	L1MC1	945	1.51144378868576	58086	13002	1176.513	32.8297063742675	1.88172832397678	55419.984	1	0.002	**	0.07268113	0.06827629;0.07727836	3.294e-13	***
LINE	L1	L1PA4	1160	1.85531724325448	58086	11926	1321.248	35.671991631909	2.11321913535819	55419.984	1	0.002	**	0.09726648	0.09200514;0.10272530	1.827e-06	***
LINE	L1	L1MD3	340	0.543799881643555	58086	5356	507.252	21.2738118603853	0.81130463989252	55419.984	1	0.002	**	0.06348021	0.05709623;0.07034472	2.2e-16	***
LINE	L1	L1PBa	336	0.53740223597716	58086	2167	240.129	14.6706368841501	0.384065064056427	55419.984	1001	0.002	**	0.1550531	0.1400570;0.1709883	4.197e-10	***
LINE	L1	L1MA8	816	1.30511971594453	58086	11124	1012.672	30.4673378337306	1.61967915806983	55419.984	1	0.002	**	0.07335491	0.06857715;0.07835737	2.675e-11	***
LINE	L1	L1M3c	219	0.350271100235113	58086	1070	109.28	9.84675370660599	0.174783679605905	55419.984	1001	0.002	**	0.2046729	0.1808698;0.2301120	2.2e-16	***
LINE	L1	L1P4b	13	0.020792348415783	58086	155	17.438	3.90274100951977	0.027890536282648	55419.984	159	0.318	ns	0.08387097	0.04541441;0.13915149	0.309	ns
LINE	L1	L1MC	637	1.01882507237337	58086	7862	709.023	25.1416501760241	1.13401948083105	55419.984	2	0.004	**	0.08102264	0.07508352;0.08727448	0.004302	**
LINE	L1	L1M3de	78	0.124754090494698	58086	499	49.077	6.70402975940704	0.078494314092414	55419.984	1001	0.002	**	0.1563126	0.1255628;0.1912005	4.494e-05	***
LINE	L1	L1MA5	433	0.692545143387233	58086	4447	431.722	20.9442444928762	0.69050109559682	55419.984	514	0.976	ns	0.09736901	0.08880985;0.10646101	0.9394	ns
LINE	L1	HAL1M8	112	0.179134078659053	58086	2197	202.189	13.8773866726002	0.323383394910673	55419.984	1	0.002	**	0.05097861	0.04215796;0.06101980	8.29e-13	***
LINE	L1	L1ME4c	531	0.849287462213905	58086	9421	823.433	26.1891844925416	1.31700814100411	55419.984	1	0.002	**	0.05636344	0.05179118;0.06121235	2.2e-16	***
LINE	L1	L1M2a	101	0.161540553076468	58086	489	48.458	6.8220800916419	0.0775042784255394	55419.984	1001	0.002	**	0.206544	0.1715067;0.2451735	1.964e-12	***
LINE	L1	L1MC3	782	1.25073972778018	58086	13130	1202.757	34.2623679984449	1.92370327719399	55419.984	1	0.002	**	0.05955826	0.05557004;0.06374305	2.2e-16	***
LINE	L1	L1P4d	26	0.041584696831566	58086	167	17.642	3.91269026951345	0.0282168162116341	55419.984	984	0.036	*	0.1556886	0.1042922;0.2197396	0.04304	*
LINE	L1	L1ME3C	151	0.241511123906402	58086	3264	295.114	16.5165917126325	0.472008700798106	55419.984	1	0.002	**	0.04626225	0.03931246;0.05403879	2.2e-16	***
LINE	L1	L1M4a2	181	0.289493466404363	58086	2051	195.513	13.5479658391353	0.31270572429346	55419.984	156	0.312	ns	0.08824963	0.07632495;0.10136585	0.2924	ns
LINE	L1	L1M2c	99	0.15834173024327	58086	450	44.551	6.39627323613613	0.0712553780208883	55419.984	1001	0.002	**	0.22	0.1825631;0.2611631	4.426e-14	***
LINE	L1	L1M1	1315	2.10322601282728	58086	9983	1038.221	30.2202154264396	1.66054252035251	55419.984	1001	0.002	**	0.1317239	0.1251479;0.1385156	2.2e-16	***
LINE	L1	L1PA7	1514	2.42150888473042	58086	13116	1411.956	35.8044972877155	2.25829854613502	55419.984	1000	0.004	**	0.1154315	0.1100106;0.1210238	0.00443	**
LINE	L1	L1M6	289	0.462229899397022	58086	5357	469.312	20.9979420317699	0.750622970746765	55419.984	1	0.002	**	0.05394811	0.04804947;0.06033838	2.2e-16	***
LINE	L1	L1P3b	14	0.0223917598323817	58086	83	8.57657657657658	2.72704334815884	0.0137174744919095	55419.984	976	0.052	ns	0.1686747	0.09539963;0.26678394	0.06783	ns
LINE	L1	L1MA10	365	0.583785167058522	58086	5109	464.549	21.2320606489196	0.743004974169506	55419.984	1	0.002	**	0.07144255	0.06452850;0.07885089	5.978e-07	***
LINE	L1	L1MB8	947	1.51464261151896	58086	16563	1528.927	35.619045290229	2.44538329894599	55419.984	1	0.002	**	0.05717563	0.05368756;0.06082020	2.2e-16	***
LINE	L1	L1MA4A	695	1.11159093453609	58086	6240	616.593	23.5614620406607	0.986185883594837	55419.984	1001	0.002	**	0.1113782	0.1036753;0.1194464	0.001084	**
LINE	L1	L1PB	188	0.300689346320554	58086	1846	183.479	12.8134204154372	0.293458407306111	55419.984	666	0.672	ns	0.1018418	0.08841529;0.11654803	0.7262	ns
LINE	L1	L1MB4	601	0.961246261375814	58086	9160	859.143	27.7335843825262	1.37412312269085	55419.984	1	0.002	**	0.06561135	0.06062500;0.07087607	2.2e-16	***
LINE	L1	L1M4c	438	0.700542200470227	58086	3615	339.702	18.2246353415736	0.543323257041409	55419.984	1001	0.002	**	0.1211618	0.1106957;0.1322447	6.844e-08	***
LINE	L1	L1MEg	820	1.31151736161093	58086	13185	1153.271	31.213231566514	1.84455480383219	55419.984	1	0.002	**	0.06219188	0.05812872;0.06644958	2.2e-16	***
LINE	L1	L1P1	356	0.569390464309134	58086	3259	320.987	17.0832862666897	0.513390272379764	55419.984	980	0.044	*	0.109236	0.09872721;0.12045156	0.04247	*
LINE	L1	L1ME3	519	0.830094525214721	58086	9162	839.748	27.3763759829887	1.34310253826592	55419.984	1	0.002	**	0.05664702	0.05200056;0.06157781	2.2e-16	***
LINE	L1	X9_LINE	39	0.062377045247349	58086	653	56.894	7.10205626584324	0.090996913135966	55419.984	3	0.006	**	0.05972435	0.04281087;0.08074384	0.01226	*
LINE	L1	L1PA17	503	0.804503942549142	58086	4789	477.056	20.9296180785248	0.763008812756905	55419.984	903	0.198	ns	0.1050324	0.09648726;0.11406230	0.2097	ns
LINE	L1	L1PA15-16	232	0.371063448650896	58086	1431	142.438	11.6080533640616	0.227816963357484	55419.984	1001	0.002	**	0.1621244	0.1433877;0.1822593	2.189e-13	***
LINE	L1	L1ME3B	380	0.607776338307503	58086	8120	730.132	25.2690146048297	1.16778145642404	55419.984	1	0.002	**	0.04679803	0.04230599;0.05161880	2.2e-16	***
LINE	L1	L1MD1	439	0.702141611886826	58086	6979	661.314	23.6510205863251	1.05771316155655	55419.984	1	0.002	**	0.06290299	0.05731877;0.06885570	2.2e-16	***
LINE	L1	L1HS	105	0.167938198742863	58086	1571	192.434	14.1968022171612	0.307781136541753	55419.984	1	0.002	**	0.06683641	0.05498768;0.08033343	4.71e-13	***
LINE	L1	L1MEb	145	0.23191465540681	58086	1672	153.325	11.8936467844742	0.245229755449994	55419.984	256	0.512	ns	0.08672249	0.07366845;0.10124760	0.5249	ns
LINE	L1	L1PA11	615	0.983638021208195	58086	4144	428.276	20.0680978807796	0.684989523855221	55419.984	1001	0.002	**	0.1484073	0.1377135;0.1595993	2.2e-16	***
LINE	L1	HAL1ME	384	0.614173983973898	58086	7407	643.893	22.6733683565683	1.02984981526798	55419.984	1	0.002	**	0.05184285	0.04690349;0.05713855	2.2e-16	***
LINE	L1	L1PA8A	344	0.55019752730995	58086	2429	267.432	16.427331896362	0.427733793963821	55419.984	1001	0.002	**	0.1416221	0.1279890;0.1561254	1.816e-06	***
LINE	L1	L1MEc	1219	1.94968251683381	58086	17812	1568.398	36.7872382341607	2.50851366697055	55419.984	1	0.002	**	0.06843701	0.06477159;0.07224407	2.2e-16	***
LINE	L1	L1P4c	8	0.0127952913327895	58086	43	5.12084592145015	2.22827741797055	0.00819033942941022	55419.984	923	0.158	ns	0.1860465	0.0839124;0.3340145	0.1621	ns
LINE	L1	L1MCa	490	0.783711594133359	58086	7243	680.926	25.6141095220311	1.08908081825888	55419.984	1	0.002	**	0.06765153	0.06197356;0.07368040	1.007e-15	***
LINE	L1	L1MB2	602	0.962845672792412	58086	8944	841.753	28.0396899985577	1.3463093581562	55419.984	1	0.002	**	0.06730769	0.06220079;0.07269857	2.2e-16	***
LINE	L1	L1MEi	325	0.519808710394575	58086	5311	466.337	19.7608684759279	0.745864721782384	55419.984	1	0.002	**	0.06119375	0.05489598;0.06797884	6.524e-13	***
LINE	L1	L1MC4a	492	0.786910416966556	58086	9991	917.212	27.9250938560081	1.46699934424132	55419.984	1	0.002	**	0.04924432	0.04508336;0.05367046	2.2e-16	***
LINE	L1	HAL1	1034	1.65379140476305	58086	21238	1802.39	39.9558803228307	2.88276314316332	55419.984	1	0.002	**	0.04868632	0.04583033;0.05166663	2.2e-16	***
LINE	L1	L1MB5	743	1.18836268253283	58086	9769	967.662	27.7963377514448	1.54768965020872	55419.984	1	0.002	**	0.07605691	0.07087598;0.08149224	3.192e-15	***
LINE	L1	L1PA3	895	1.43147321785583	58086	10703	1239.035	34.614996359569	1.98172672456536	55419.984	1	0.002	**	0.08362141	0.07844414;0.08902650	2.2e-16	***
LINE	L1	L1M6B	48	0.0767717479967372	58086	730	65.723	7.90016985157177	0.105118116533116	55419.984	13	0.026	*	0.06575342	0.04887577;0.08623719	0.01986	*
LINE	L1	L1P3	380	0.607776338307503	58086	3552	346.333	17.603067317345	0.553928954144875	55419.984	977	0.05	*	0.106982	0.09700299;0.11761288	0.0581	ns
LINE	L1	L1PB4	644	1.03002095228956	58086	7440	701.101	24.5615974861382	1.12134894358876	55419.984	10	0.02	*	0.08655914	0.08026546;0.09317889	0.02368	*
LINE	L1	L1ME3F	200	0.319882283319738	58086	4605	417.63	19.6696210943168	0.667962189914112	55419.984	1	0.002	**	0.04343105	0.03772678;0.04972296	2.2e-16	***
LINE	L1	L1MA1	476	0.761319834300977	58086	4314	480.512	21.2248050249784	0.768536378612671	55419.984	434	0.868	ns	0.1103384	0.1011393;0.1200688	0.8465	ns
LINE	L1	L1PA14	501	0.801305119715945	58086	3056	313.682	16.2967622692503	0.501706571981511	55419.984	1001	0.002	**	0.1639398	0.1509766;0.1775497	2.2e-16	***
LINE	L1	L1M2b	28	0.0447835196647634	58086	220	20.9	4.27484201746383	0.0334276986069127	55419.984	966	0.072	ns	0.1272727	0.0862645;0.1786677	0.1069	ns
LINE	L1	L1M8	76	0.121555267661501	58086	1662	147.571	10.906324170265	0.236026742158885	55419.984	1	0.002	**	0.04572804	0.03619487;0.05690371	2.413e-11	***
LINE	L1	L1M3f	112	0.179134078659053	58086	671	66.586	8.08145493793747	0.10649840858564	55419.984	1001	0.002	**	0.1669151	0.1394704;0.1973259	6.413e-08	***
LINE	L1	L1M3d	77	0.123154679078099	58086	532	53.565	7.06340333455953	0.0856724725301089	55419.984	999	0.006	**	0.1447368	0.1159421;0.1775443	0.001452	**
LINE	L1	L1M3a	96	0.153543495993474	58086	636	73.126	7.98460254977528	0.116958559250196	55419.984	1000	0.004	**	0.1509434	0.1240077;0.1811657	0.006127	**
LINE	L1	L1MA3	957	1.53063672568495	58086	8888	906.806	28.7036977803604	1.45035586904019	55419.984	958	0.088	ns	0.1076733	0.1013023;0.1143027	0.07972	ns
LINE	L1	L1M3	663	1.06040976920493	58086	7225	677.847	23.6594031699525	1.08415623050717	55419.984	274	0.548	ns	0.09176471	0.08520439;0.09865652	0.5721	ns
LINE	L1	L1ME3D	180	0.287894054987764	58086	4186	377.373	18.7228848583069	0.603574684516098	55419.984	1	0.002	**	0.04300048	0.03705672;0.04959209	2.2e-16	***
LINE	L1	L1MDb	63	0.100762919245718	58086	971	101.322	9.311553093927	0.162055563552613	55419.984	1	0.002	**	0.06488157	0.05021338;0.08225173	2.513e-05	***
LINE	L1	L1MD	625	0.999632135374182	58086	8496	772.053	25.6478069433042	1.23483038241927	55419.984	1	0.002	**	0.07356403	0.06810101;0.07932161	1.173e-08	***
LINE	L1	L1M5	2549	4.07689970091007	58086	44640	3615.286	53.7338024480451	5.78232970266942	55419.984	1	0.002	**	0.05710125	0.05496642;0.05929391	2.2e-16	***
LINE	L1	L1MA5A	304	0.486221070646002	58086	3431	322.133	18.2885149965977	0.515223197863186	55419.984	160	0.32	ns	0.08860391	0.07930315;0.09861244	0.3056	ns
LINE	L1	L1PB2	309	0.494218127728996	58086	2887	296.119	16.0896151201548	0.473616109271788	55419.984	790	0.424	ns	0.1070315	0.09598373;0.11888275	0.4252	ns
LINE	L1	L1M4a1	198	0.316683460486541	58086	2655	236.224	15.2002260138088	0.377819362474609	55419.984	6	0.012	*	0.07457627	0.06486851;0.08523400	0.008639	**
LINE	L1	L1MEg2	53	0.0847688050797307	58086	755	64.258	7.98230249697124	0.102774978807799	55419.984	88	0.176	ns	0.07019868	0.05302241;0.09081891	0.1513	ns
LINE	L1	L1PA5	1059	1.69377669017801	58086	11398	1218.309	35.4256191688091	1.94857732354494	55419.984	1	0.002	**	0.09291104	0.08764206;0.09838898	8.981e-07	***
LINE	L1	L1ME4b	1230	1.96727604241639	58086	24590	2097.682	40.6397153344172	3.35505653919358	55419.984	1	0.002	**	0.05002033	0.04732874;0.05281890	2.2e-16	***
LINE	L1	L1MC5a	811	1.29712265886154	58086	17929	1550.029	36.4333851096841	2.47913407865905	55419.984	1	0.002	**	0.04523398	0.04223813;0.04837842	2.2e-16	***
LINE	L1	L1PA12	220	0.351870511651712	58086	1769	185.605	13.4121161589012	0.2968587559778	55419.984	998	0.008	**	0.124364	0.1093362;0.1406497	0.009283	**
LINE	L1	L1ME4a	1509	2.41351182764743	58086	29291	2433.642	43.6005142267937	3.89239479871407	55419.984	1	0.002	**	0.05151753	0.04901357;0.05411091	2.2e-16	***
LINE	L1	L1PA10	980	1.56742318826672	58086	7090	723.817	25.6125655590086	1.15768117332822	55419.984	1001	0.002	**	0.1382228	0.1302686;0.1464758	2.2e-16	***
LINE	L1	L1M	61	0.0975640964125202	58086	748	66.9	7.69605283435797	0.107000623770452	55419.984	230	0.46	ns	0.0815508	0.06295182;0.10352488	0.4813	ns
LINE	L1	L1ME5	266	0.425443436815252	58086	3442	306.67	16.5038018491339	0.490491499128321	55419.984	7	0.014	*	0.07728065	0.06857636;0.08671077	0.01414	*
LINE	L1	L1MA7	662	1.05881035778833	58086	8595	792.333	25.6142968516257	1.26726644594789	55419.984	1	0.002	**	0.07702152	0.07147072;0.08286103	6.978e-07	***
LINE	L1	L1MD2	695	1.11159093453609	58086	10982	1050.997	30.9727348050071	1.68097660061098	55419.984	1	0.002	**	0.06328538	0.05880241;0.06800154	2.2e-16	***
LINE	L1	L1MB3	1224	1.9576795739168	58086	17260	1561.824	36.6622850780901	2.49799913631784	55419.984	1	0.002	**	0.07091541	0.06712962;0.07484653	2.2e-16	***
LINE	L1	tot	38158	61.0303408345729	58086	950736	33621.696	101.630311936471	53.7749244278106	55419.984	1001	0.002	**	0.04013522	0.03974156;0.04053169	2.2e-16	***
LINE	L1	L1PBb	55	0.087967627912928	58086	317	35.805	5.9238557601504	0.0572669257713162	55419.984	1000	0.004	**	0.1735016	0.1334613;0.2197676	0.001315	**
LINE	L1	L1P4a	74	0.118356444828303	58086	601	63.817	7.82321632793789	0.102069638373079	55419.984	909	0.186	ns	0.1231281	0.09793122;0.15209540	0.185	ns
LINE	L1	L1P5	70	0.111958799161908	58086	762	68.721	7.75379134877127	0.109913151960079	55419.984	605	0.794	ns	0.09186352	0.07231161;0.11463880	0.8495	ns
LINE	L1	L1ME1	1814	2.90133230971003	58086	31305	2731.533	47.9965892911526	4.36884506501607	55419.984	1	0.002	**	0.05794602	0.05538300;0.06059144	2.2e-16	***
LINE	L1	L1MA6	450	0.719735137469411	58086	5458	519.311	21.5767429153437	0.830591942165283	55419.984	1	0.002	**	0.08244778	0.07528401;0.09006161	0.001235	**
LINE	L1	L1PBa1	72	0.115157621995106	58086	441	53.271	7.48154613248709	0.0852022455736289	55419.984	994	0.016	*	0.1632653	0.1299924;0.2011320	0.008366	**
LINE	L1	L1ME3Cz	737	1.17876621403324	58086	14145	1239.356	30.8196222091237	1.98224013563009	55419.984	1	0.002	**	0.05210322	0.04849797;0.05589408	2.2e-16	***
LINE	L1	L1PA15	1145	1.8313260720055	58086	8463	862.011	27.4115353687325	1.37871023463365	55419.984	1001	0.002	**	0.1352948	0.1280750;0.1427667	2.2e-16	***
LINE	L1	L1PA6	801	1.28112854469555	58086	6051	696.465	26.1709322090883	1.11393407226141	55419.984	1001	0.002	**	0.1323748	0.1239320;0.1411737	3.615e-05	***
LINE	L1	L1ME2z	378	0.604577515474305	58086	7272	684.043	24.4828217238038	1.09406618364442	55419.984	1	0.002	**	0.0519802	0.04698981;0.05733347	2.2e-16	***
LINE	Jockey	tot	23	0.0367864625817699	58086	221	18.672	4.12546184510721	0.0298642099707308	55419.984	883	0.238	ns	0.1040724	0.06712537;0.15206071	0.2769	ns
LINE	Jockey	X12_LINE	23	0.0367864625817699	58086	221	18.672	4.12546184510721	0.0298642099707308	55419.984	883	0.238	ns	0.1040724	0.06712537;0.15206071	0.2769	ns
LINE	tot	tot	45107	72.1446507685172	58086	1569213	40660.881	92.6853354658137	65.0334772803608	55419.984	1001	0.002	**	0.02874498	0.0284841;0.0290076	2.2e-16	***
LINE	L2	X24_LINE	29	0.0463829310813621	58086	550	45.671	6.45123068703773	0.0730467188074788	55419.984	5	0.01	**	0.05272727	0.03559302;0.07485003	0.008417	**
LINE	L2	UCON86	6	0.00959646849959215	58086	66	5.55911823647295	2.28465993906305	0.00889131717363681	55419.984	687	0.63	ns	0.09090909	0.03409713;0.18744265	0.8232	ns
LINE	L2	L2-1_Crp	2	0.00319882283319738	58086	41	3.46646026831785	1.65742754685031	0.00554429612833334	55419.984	308	0.616	ns	0.04878049	0.005963118;0.165333353	0.5785	ns
LINE	L2	UCON49	9	0.0143947027493882	58086	106	8.882	2.78780340911045	0.0142059722022296	55419.984	613	0.778	ns	0.08490566	0.03956124;0.15506497	0.8618	ns
LINE	L2	tot	16176	25.8720790749004	58086	523574	22579.576	94.6953400724207	36.1140316363578	55419.984	1	0.002	**	0.03089535	0.03042829;0.03136760	2.2e-16	***
LINE	L2	L2-2_Mam	40	0.0639764566639477	58086	520	43.924	6.1354598741959	0.0702525470626809	55419.984	309	0.618	ns	0.07692308	0.05552104;0.10327625	0.5814	ns
LINE	L2	L2	3015	4.82222542104506	58086	54017	4229.825	56.3153957528384	6.76523039521456	55419.984	1	0.002	**	0.05581576	0.05389448;0.05778494	2.2e-16	***
LINE	L2	L2d2	3096	4.95177774578955	58086	52674	4002.143	55.4482737518677	6.40107320506054	55419.984	1	0.002	**	0.05877663	0.05678286;0.06081918	2.2e-16	***
LINE	L2	L2d	1845	2.95091406362459	58086	27881	2276.136	43.5666105355185	3.64047790413128	55419.984	1	0.002	**	0.0661741	0.06328358;0.06915541	2.2e-16	***
LINE	L2	L2-3_AMi	1	0.00159941141659869	58086	12	1.57817589576547	0.772432395668428	0.00252415254508816	55419.984	345	0.69	ns	0.08333333	0.002107593;0.384796165	1	ns
LINE	L2	L2a	7598	12.1523279433169	58086	166340	10670.744	78.3687190154344	17.066909777202	55419.984	1	0.002	**	0.04567753	0.04467911;0.04669182	2.2e-16	***
LINE	L2	L2-1_AMi	75	0.119955856244902	58086	951	86.447	8.76801397518666	0.138264318730707	55419.984	95	0.19	ns	0.07886435	0.06253433;0.09785616	0.2144	ns
LINE	L2	X13_LINE	5	0.00799705708299346	58086	139	11.354	3.25872725205766	0.0181597172240615	55419.984	27	0.054	ns	0.03597122	0.01178112;0.08194698	0.04422	*
LINE	L2	L2b	5750	9.19661564544248	58086	91943	6675.799	64.7623251416883	10.6773491355181	55419.984	1	0.002	**	0.06253875	0.06098204;0.06412313	2.2e-16	***
LINE	L2	X15_LINE	12	0.0191929369991843	58086	244	20.512	4.35692997864768	0.0328071269772724	55419.984	24	0.048	*	0.04918033	0.02566709;0.08433168	0.04931	*
LINE	L2	L2-3_Crp	127	0.203125249908034	58086	1730	157.573	11.7746895633946	0.252024055147706	55419.984	7	0.014	*	0.0734104	0.06156332;0.08672757	0.009553	**
LINE	L2	L2c	6284	10.0507013419062	58086	126360	8473.723	71.8292120707634	13.5529693072949	55419.984	1	0.002	**	0.04973093	0.04853870;0.05094387	2.2e-16	***
LINE	Dong-R4	tot	44	0.0703741023303424	58086	551	49.864	6.81057177393263	0.0797530508772772	55419.984	218	0.436	ns	0.07985481	0.05861993;0.10572021	0.4145	ns
LINE	Dong-R4	Mam_R4	44	0.0703741023303424	58086	551	49.864	6.81057177393263	0.0797530508772772	55419.984	218	0.436	ns	0.07985481	0.05861993;0.10572021	0.4145	ns
LINE	RTE-BovB	tot	501	0.801305119715945	58086	8868	734.925	25.8000196902253	1.17544743534379	55419.984	1	0.002	**	0.05649526	0.05178000;0.06150445	2.2e-16	***
LINE	RTE-BovB	MamRTE1	496	0.793308062632951	58086	8819	731.126	25.717455385623	1.16937127137213	55419.984	1	0.002	**	0.0562422	0.05152436;0.06125580	2.2e-16	***
LINE	RTE-BovB	MamRTE2	5	0.00799705708299346	58086	49	4.03144016227181	1.80917721293033	0.00644793142087201	55419.984	791	0.422	ns	0.1020408	0.0339717;0.2222767	0.5985	ns
LINE	CR1	CR1-16_AMi	23	0.0367864625817699	58086	306	25.989	4.88761370893484	0.0415671033059834	55419.984	306	0.612	ns	0.0751634	0.04824147;0.11064891	0.6085	ns
LINE	CR1	X8_LINE	18	0.0287894054987765	58086	223	18.499	4.1010752026533	0.0295875117956592	55419.984	507	0.99	ns	0.08071749	0.04853914;0.12456911	1	ns
LINE	CR1	X7D_LINE	2	0.00319882283319738	58086	55	4.44959677419355	1.9907657251068	0.00711673587990587	55419.984	174	0.348	ns	0.03636364	0.004434547;0.125264257	0.3217	ns
LINE	CR1	CR1-12_AMi	10	0.0159941141659869	58086	133	11.111	3.14779090595096	0.0177710602498281	55419.984	433	0.866	ns	0.07518797	0.03664336;0.13392679	0.8754	ns
LINE	CR1	X2_LINE	17	0.0271899940821778	58086	191	16.814	3.79206853627197	0.0268925035586904	55419.984	593	0.818	ns	0.08900524	0.05270577;0.13868080	0.8986	ns
LINE	CR1	CR1_Mam	106	0.169537610159461	58086	1695	150.747	11.7304131893806	0.241106472818003	55419.984	1	0.002	**	0.06253687	0.05148077;0.07513561	7.093e-05	***
LINE	CR1	CR1-3_Croc	124	0.198327015658238	58086	1338	122.176	10.4534347607998	0.195409689234362	55419.984	600	0.804	ns	0.09267564	0.0776722;0.1094948	0.8494	ns
LINE	CR1	X21_LINE	2	0.00319882283319738	58086	45	3.9604462474645	1.8473351375172	0.00633438294302017	55419.984	224	0.448	ns	0.04444444	0.005428489;0.151492900	0.4316	ns
LINE	CR1	tot	3672	5.8730387217504	58086	68381	5049.584	61.0345817071286	8.07636229867409	55419.984	1	0.002	**	0.05369913	0.05202120;0.05541505	2.2e-16	***
LINE	CR1	CR1-L3B_Croc	5	0.00799705708299346	58086	37	3.1796218487395	1.559976766478	0.00508552348534059	55419.984	875	0.254	ns	0.1351351	0.04537199;0.28774780	0.2449	ns
LINE	CR1	X7B_LINE	64	0.102362330662316	58086	934	78.784	8.47993238494583	0.126008029045311	55419.984	46	0.092	ns	0.06852248	0.05316710;0.08666255	0.08747	ns
LINE	CR1	CR1-13_AMi	5	0.00799705708299346	58086	102	8.516	2.67449002557439	0.0136205876237545	55419.984	132	0.264	ns	0.04901961	0.01610582;0.11069566	0.2804	ns
LINE	CR1	X7A_LINE	60	0.0959646849959215	58086	920	81.482	8.76884077678274	0.130323241047295	55419.984	9	0.018	*	0.06521739	0.05013314;0.08315383	0.01242	*
LINE	CR1	X17_LINE	60	0.0959646849959215	58086	966	81.18	8.62345429418884	0.129840218799482	55419.984	7	0.014	*	0.0621118	0.04772892;0.07923047	0.01256	*
LINE	CR1	CR1-1_Amn	12	0.0191929369991843	58086	66	5.53366834170854	2.17855426895209	0.00885061232139939	55419.984	996	0.012	*	0.1818182	0.0976352;0.2960655	0.01133	*
LINE	CR1	X1_LINE	6	0.00959646849959215	58086	85	7.22422422422422	2.53072774901867	0.0115545067002931	55419.984	414	0.828	ns	0.07058824	0.02634393;0.14733346	0.8451	ns
LINE	CR1	X6A_LINE	73	0.116757033411705	58086	1033	86.721	9.19269626739971	0.138702557458855	55419.984	69	0.138	ns	0.07066796	0.05579811;0.08803715	0.1298	ns
LINE	CR1	CR1-11_Crp	2	0.00319882283319738	58086	25	2.37625979843225	1.30520547483232	0.00380061705041705	55419.984	552	0.9	ns	0.08	0.00983959;0.26030584	1	ns
LINE	CR1	X6B_LINE	65	0.103961742078915	58086	875	72.455	7.98684948930207	0.115885354189658	55419.984	194	0.388	ns	0.07428571	0.05779689;0.09370642	0.3905	ns
LINE	CR1	X20_LINE	8	0.0127952913327895	58086	161	13.754	3.55135130564354	0.0219983046238984	55419.984	59	0.118	ns	0.04968944	0.02169354;0.09555834	0.1199	ns
LINE	CR1	CR1-8_Crp	0	0	58086	7	1.28255528255528	0.558203801496618	0.00205133356133788	55419.984	1	0.002	**	0	0.0000000;0.4096164	0.3629	ns
LINE	CR1	CR1-L3A_Croc	25	0.0399852854149673	58086	323	28.072	5.13938023785254	0.0448986772867585	55419.984	303	0.606	ns	0.07739938	0.05071308;0.11213771	0.6214	ns
LINE	CR1	X5B_LINE	6	0.00959646849959215	58086	73	6.02204408817635	2.29331482984488	0.00963172606588992	55419.984	592	0.82	ns	0.08219178	0.03076153;0.17036108	1	ns
LINE	CR1	L3	2562	4.09769204932585	58086	45293	3531.657	53.3842601356451	5.64857252531069	55419.984	1	0.002	**	0.05656503	0.05445500;0.05873212	2.2e-16	***
LINE	CR1	X7C_LINE	41	0.0655758680805464	58086	620	51.374	6.97486722259089	0.0821681621163412	55419.984	82	0.164	ns	0.06612903	0.04786972;0.08864495	0.1447	ns
LINE	CR1	Plat_L3	277	0.443036962397838	58086	3315	294.969	15.510016105717	0.4717767861427	55419.984	130	0.26	ns	0.08355958	0.07435911;0.09350222	0.2857	ns
LINE	CR1	L3b	705	1.12758504870208	58086	9560	801.214	26.6071069855808	1.2814708187387	55419.984	1	0.002	**	0.07374477	0.06858391;0.07916709	0.0003188	***
LTR?	tot	tot	476	0.761319834300977	58086	8420	711.488	25.450689452225	1.13796202997297	55419.984	1	0.002	**	0.05653207	0.05169393;0.06167986	2.2e-16	***
LTR?	LTR?	MER129	8	0.0127952913327895	58086	122	10.851	3.05943771944441	0.0173552132815124	55419.984	228	0.456	ns	0.06557377	0.02873293;0.12512024	0.4291	ns
LTR?	LTR?	Eutr18	77	0.123154679078099	58086	676	59.131	7.46213927252252	0.0945747964748972	55419.984	993	0.018	*	0.1139053	0.09094476;0.14029761	0.02033	*
LTR?	LTR?	MamRep605	160	0.255905826655791	58086	3549	301.323	16.5899336013408	0.481939446283768	55419.984	1	0.002	**	0.04508312	0.03849327;0.05243473	2.2e-16	***
LTR?	LTR?	MamRep1151	65	0.103961742078915	58086	1260	111.729	9.95593690617209	0.178700638165155	55419.984	1	0.002	**	0.0515873	0.04003637;0.06528287	8.461e-07	***
LTR?	LTR?	MamRep605b	144	0.230315243990212	58086	2374	202.551	13.2068853565411	0.323962381843482	55419.984	1	0.002	**	0.06065712	0.05139149;0.07102413	8.444e-06	***
LTR?	LTR?	tot	476	0.761319834300977	58086	8420	711.488	25.450689452225	1.13796202997297	55419.984	1	0.002	**	0.05653207	0.05169393;0.06167986	2.2e-16	***
LTR?	LTR?	UCON51	3	0.00479823424979607	58086	42	3.35457348406989	1.66069056611229	0.00536534312824063	55419.984	564	0.876	ns	0.07142857	0.01497969;0.19483120	1	ns
LTR?	LTR?	Eutr5	33	0.0527805767477568	58086	397	34.546	5.54857375103465	0.0552532667978184	55419.984	426	0.852	ns	0.08312343	0.05790796;0.11475653	0.8587	ns
scRNA	tot	tot	132	0.211122306991027	58086	1861	164.741	12.4598220760236	0.263488636181885	55419.984	11	0.022	*	0.07092961	0.05968142;0.08355159	0.007023	**
scRNA	scRNA	tot	132	0.211122306991027	58086	1861	164.741	12.4598220760236	0.263488636181885	55419.984	11	0.022	*	0.07092961	0.05968142;0.08355159	0.007023	**
scRNA	scRNA	BC200	51	0.0815699822465333	58086	676	62.526	7.9736379967304	0.10000479823425	55419.984	85	0.17	ns	0.07544379	0.05668579;0.09800414	0.1437	ns
scRNA	scRNA	HY3	47	0.0751723365801385	58086	545	47.569	6.5675239909247	0.0760824016761832	55419.984	489	0.978	ns	0.08623853	0.06405187;0.11302903	1	ns
scRNA	scRNA	HY4	9	0.0143947027493882	58086	162	14.062	3.56915884977047	0.0224909233402108	55419.984	102	0.204	ns	0.05555556	0.02571516;0.10283997	0.2068	ns
scRNA	scRNA	HY1	23	0.0367864625817699	58086	456	39.345	5.82803062285545	0.0629288421860755	55419.984	4	0.008	**	0.0504386	0.03223884;0.07472392	0.004487	**
scRNA	scRNA	HY5	2	0.00319882283319738	58086	22	2.17734553775744	1.14848944152978	0.00348247131096946	55419.984	576	0.852	ns	0.09090909	0.01120559;0.29161274	1	ns
SINE	tot	tot	31316	50.0871679222046	58086	1806997	40746.496	87.419575417444	65.1704108887929	55419.984	1	0.002	**	0.01733041	0.01714063;0.01752174	2.2e-16	***
SINE	Alu	AluYc	507	0.810901588215537	58086	6703	590.882	23.1931454959865	0.945063416662668	55419.984	2	0.004	**	0.07563777	0.06941882;0.08222882	0.0002487	***
SINE	Alu	AluYd8	12	0.0191929369991843	58086	224	19.164	4.20056528919011	0.0306511203876973	55419.984	46	0.092	ns	0.05357143	0.02798413;0.09170808	0.09393	ns
SINE	Alu	AluY	5270	8.42889816547511	58086	98084	7175.164	68.3407166889371	11.4760392175679	55419.984	1	0.002	**	0.05372946	0.05232645;0.05515892	2.2e-16	***
SINE	Alu	AluYh3	41	0.0655758680805464	58086	649	59.317	7.17076920078527	0.0948722869983846	55419.984	4	0.008	**	0.06317411	0.04571261;0.08472983	0.01154	*
SINE	Alu	AluYk11	5	0.00799705708299346	58086	171	15.412	3.68915516966498	0.024650128752619	55419.984	3	0.006	**	0.02923977	0.009560857;0.066913853	0.002958	**
SINE	Alu	AluYe5	88	0.140748204660685	58086	1297	116.456	10.5132579437866	0.186261055931417	55419.984	4	0.008	**	0.06784888	0.05476901;0.08292611	0.004807	**
SINE	Alu	Alu	533	0.852486285047103	58086	7748	679.477	23.974282830509	1.08676327111623	55419.984	1	0.002	**	0.06879195	0.06325476;0.07465609	1.275e-09	***
SINE	Alu	AluSx3	2365	3.78260800025591	58086	38631	3233.287	50.3141147307705	5.17135614094013	55419.984	1	0.002	**	0.06122026	0.05884976;0.06365699	2.2e-16	***
SINE	Alu	AluSx	6311	10.0938854501543	58086	124945	8754.261	75.7993827509527	14.0016649872847	55419.984	1	0.002	**	0.05051022	0.04930237;0.05173899	2.2e-16	***
SINE	Alu	AluSc	2345	3.75061977192393	58086	37679	3125.24	46.6885019701448	4.9985445356109	55419.984	1	0.002	**	0.06223626	0.05981749;0.06472276	2.2e-16	***
SINE	Alu	AluSg	2545	4.07050205524367	58086	42580	3565.811	50.8926845857471	5.7031988228332	55419.984	1	0.002	**	0.05976984	0.05753652;0.06206343	2.2e-16	***
SINE	Alu	AluYh3a3	14	0.0223917598323817	58086	158	15.279	3.81335819202716	0.0244374070342114	55419.984	424	0.848	ns	0.08860759	0.04929173;0.14419936	0.8926	ns
SINE	Alu	AluYg6	66	0.105561153495514	58086	811	71.741	7.79157414311303	0.114743374438207	55419.984	248	0.496	ns	0.08138101	0.06349671;0.10237497	0.5361	ns
SINE	Alu	AluSx1	5822	9.31177326743758	58086	106483	7772.878	70.4445707883408	12.4320298130288	55419.984	1	0.002	**	0.05467539	0.05331733;0.05605777	2.2e-16	***
SINE	Alu	AluYj4	193	0.308686403403547	58086	2787	252.473	15.6502460428327	0.403808198582921	55419.984	1	0.002	**	0.06925009	0.06010138;0.07931534	5.559e-05	***
SINE	Alu	FLAM_A	947	1.51464261151896	58086	14934	1282.082	32.5373624615757	2.05057658781568	55419.984	1	0.002	**	0.06341235	0.05955561;0.06744021	2.2e-16	***
SINE	Alu	AluYk3	376	0.601378692641108	58086	6065	549.87	22.778102246279	0.879468355645123	55419.984	1	0.002	**	0.06199505	0.05605548;0.06836005	2.863e-16	***
SINE	Alu	AluSc5	296	0.473425779313213	58086	4143	375.925	18.6810694917973	0.601258736784863	55419.984	1	0.002	**	0.07144581	0.06378644;0.07971587	9.017e-06	***
SINE	Alu	AluYi6	36	0.0575788109975529	58086	454	41.022	6.17086668107451	0.0656110551317115	55419.984	228	0.456	ns	0.07929515	0.05615325;0.10808938	0.4612	ns
SINE	Alu	AluYa8	27	0.0431841082481647	58086	390	34.772	5.54461529402706	0.0556147337779697	55419.984	91	0.182	ns	0.06923077	0.04611601;0.09913103	0.1826	ns
SINE	Alu	AluYk2	425	0.679749852054444	58086	6622	600.193	23.3900159008891	0.959955536362619	55419.984	1	0.002	**	0.06418001	0.05839475;0.07035257	4.237e-15	***
SINE	Alu	AluSq2	3156	5.04774243078547	58086	51711	4226.829	55.8173928121006	6.76043855861043	55419.984	1	0.002	**	0.0610315	0.05898323;0.06312922	2.2e-16	***
SINE	Alu	AluJo	2845	4.55032548022328	58086	45868	3789.084	53.6531042867009	6.06030420805144	55419.984	1	0.002	**	0.06202581	0.05983532;0.06427194	2.2e-16	***
SINE	Alu	AluYb8	176	0.28149640932137	58086	2645	229.606	14.7871370935493	0.367234457719559	55419.984	1	0.002	**	0.06654064	0.05733768;0.07671647	0.0001432	***
SINE	Alu	AluSp	3590	5.7418869855893	58086	64572	5124.64	58.0905406319386	8.19640772195832	55419.984	1	0.002	**	0.05559685	0.05384173;0.05739204	2.2e-16	***
SINE	Alu	AluYk4	63	0.100762919245718	58086	1095	99.305	9.40544722155397	0.158829550725333	55419.984	1	0.002	**	0.05753425	0.04449059;0.07301438	6.093e-05	***
SINE	Alu	AluYh9	14	0.0223917598323817	58086	168	15.013	3.77532569245146	0.0240119635973962	55419.984	466	0.932	ns	0.08333333	0.04630854;0.13586659	0.8927	ns
SINE	Alu	AluYe6	12	0.0191929369991843	58086	193	17.763	4.07301122272212	0.0284103449930426	55419.984	88	0.176	ns	0.06217617	0.03253692;0.10608995	0.1708	ns
SINE	Alu	AluYc3	43	0.0687746909137437	58086	557	52.951	7.01040260931887	0.0846904339203173	55419.984	92	0.184	ns	0.07719928	0.05643027;0.10258024	0.1694	ns
SINE	Alu	AluYk12	6	0.00959646849959215	58086	100	9.342	2.84237842574051	0.014941701453865	55419.984	153	0.306	ns	0.06	0.02233489;0.12602993	0.3041	ns
SINE	Alu	AluYf1	168	0.26870111798858	58086	1999	185.572	12.9788777352769	0.296805975401052	55419.984	80	0.16	ns	0.08404202	0.07224617;0.09707397	0.1899	ns
SINE	Alu	AluSq	806	1.28912560177855	58086	12256	1120.679	30.586557447619	1.79242678694241	55419.984	1	0.002	**	0.06576371	0.06143815;0.07029686	2.2e-16	***
SINE	Alu	AluSg4	746	1.19316091678262	58086	11821	1084.829	28.5680221732428	1.73508788765734	55419.984	1	0.002	**	0.06310803	0.05879036;0.06764233	2.2e-16	***
SINE	Alu	tot	25428	40.6698335012715	58086	1196725	34526.814	92.8479086363184	55.2225804903795	55419.984	1	0.002	**	0.02124799	0.02099036;0.02150794	2.2e-16	***
SINE	Alu	AluSz	6027	9.63965260784031	58086	118033	8420.63	73.098977835265	13.4680517569534	55419.984	1	0.002	**	0.05106199	0.04981302;0.05233308	2.2e-16	***
SINE	Alu	AluYi6_4d	4	0.00639764566639477	58086	46	4.51509054325956	1.99805384714319	0.00722148736186612	55419.984	524	0.956	ns	0.08695652	0.02420307;0.20791732	1	ns
SINE	Alu	AluYb9	31	0.0495817539145594	58086	378	34.177	5.67608041599913	0.0546630839850935	55419.984	337	0.674	ns	0.08201058	0.05640103;0.11438848	0.6536	ns
SINE	Alu	AluSq10	91	0.145546438910481	58086	1528	141.99	11.1722298006584	0.227100427042848	55419.984	1	0.002	**	0.05955497	0.04821762;0.07261929	2.28e-06	***
SINE	Alu	AluYh7	29	0.0463829310813621	58086	462	41.352	6.00217644876608	0.0661388608991891	55419.984	20	0.04	*	0.06277056	0.04243779;0.08890751	0.04165	*
SINE	Alu	AluYm1	299	0.478224013563009	58086	4667	419.596	19.116700348968	0.671106632759145	55419.984	1	0.002	**	0.06406685	0.05720884;0.07147624	1.241e-10	***
SINE	Alu	AluSg7	372	0.594981046974713	58086	5829	538.765	22.4164732568099	0.861706891863794	55419.984	1	0.002	**	0.06381884	0.05767772;0.07040080	2.602e-15	***
SINE	Alu	AluSq4	111	0.177534667242455	58086	1638	153.365	11.674848053704	0.245293731906658	55419.984	1	0.002	**	0.06776557	0.05607181;0.08103550	0.0002187	***
SINE	Alu	FAM	256	0.409449322649265	58086	4262	372.404	18.6943912515028	0.595627209187019	55419.984	1	0.002	**	0.0600657	0.05311837;0.06762325	3.341e-11	***
SINE	Alu	FRAM	1392	2.22638069190538	58086	20221	1744.652	38.3458642007362	2.79041632679174	55419.984	1	0.002	**	0.06883933	0.06538716;0.07241607	2.2e-16	***
SINE	Alu	FLAM_C	1492	2.38632183356525	58086	24406	2075.714	40.7782180467351	3.31992066919374	55419.984	1	0.002	**	0.06113251	0.05815877;0.06421127	2.2e-16	***
SINE	Alu	AluSc8	1337	2.13841306399245	58086	20437	1794.56	37.8522812416266	2.87023975177135	55419.984	1	0.002	**	0.06542056	0.06206806;0.06889732	2.2e-16	***
SINE	Alu	AluJr	5937	9.49570558034643	58086	114124	8127.749	71.3303863933389	12.9996145418486	55419.984	1	0.002	**	0.05202236	0.05074097;0.05332658	2.2e-16	***
SINE	Alu	AluSx4	780	1.24754090494698	58086	11827	1069.457	30.4396899742052	1.71050173536139	55419.984	1	0.002	**	0.06595079	0.06154270;0.07057395	2.2e-16	***
SINE	Alu	AluSz6	2413	3.85937974825264	58086	40962	3432.918	51.9491288472481	5.49064824144715	55419.984	1	0.002	**	0.05890826	0.05664724;0.06123205	2.2e-16	***
SINE	Alu	AluJb	5924	9.47491323193065	58086	117273	8286.134	73.4165105955604	13.2529373190666	55419.984	1	0.002	**	0.05051461	0.04926804;0.05178347	2.2e-16	***
SINE	Alu	AluJr4	762	1.2187514994482	58086	12307	1085.35	30.9625609435037	1.73592118100539	55419.984	1	0.002	**	0.06191598	0.05772147;0.06631912	2.2e-16	***
SINE	Alu	AluYa5	257	0.411048734065864	58086	3782	327.204	16.7761683296224	0.523333813156758	55419.984	1	0.002	**	0.06795346	0.06013685;0.07644542	3.066e-05	***
SINE	5S-Deu-L2	tot	178	0.284695232154567	58086	2614	218.605	14.1218412893433	0.349639332725557	55419.984	1	0.002	**	0.06809487	0.05873470;0.07843579	0.003739	**
SINE	5S-Deu-L2	AmnSINE1	178	0.284695232154567	58086	2614	218.605	14.1218412893433	0.349639332725557	55419.984	1	0.002	**	0.06809487	0.05873470;0.07843579	0.003739	**
SINE	MIR	tot	17687	28.2887897253811	58086	598863	23865.134	93.7883484143863	38.1701677782576	55419.984	1	0.002	**	0.0295343	0.02910696;0.02996620	2.2e-16	***
SINE	MIR	MIR1_Amn	1283	2.05204484749612	58086	11716	1033.672	30.2687067878793	1.6532667978184	55419.984	1001	0.002	**	0.1095084	0.1039087;0.1153029	3.881e-15	***
SINE	MIR	MIR3	5830	9.32456855877037	58086	87870	6271.387	64.7457894248595	10.0305279657086	55419.984	1	0.002	**	0.06634801	0.06471102;0.06801371	5.273e-09	***
SINE	MIR	MIRb	10699	17.1121027461894	58086	223887	12881.224	82.381700447178	20.6023767253651	55419.984	1	0.002	**	0.0477875	0.04690752;0.04867921	2.2e-16	***
SINE	MIR	MIRc	6384	10.210642483566	58086	100994	7013.341	67.7279099691464	11.2172176638997	55419.984	1	0.002	**	0.06321168	0.0617185;0.0647300	2.962e-15	***
SINE	MIR	MIR	9224	14.7529709067063	58086	174396	10861.004	76.3845703436668	17.3712137933241	55419.984	1	0.002	**	0.05289112	0.05184525;0.05395188	2.2e-16	***
SINE	tRNA	tot	165	0.263902883738784	58086	2292	191.203	13.0331751562946	0.30581226108792	55419.984	19	0.038	*	0.07198953	0.06174217;0.08334638	0.0494	*
SINE	tRNA	LFSINE_Vert	165	0.263902883738784	58086	2292	191.203	13.0331751562946	0.30581226108792	55419.984	19	0.038	*	0.07198953	0.06174217;0.08334638	0.0494	*
SINE	tRNA-RTE	tot	391	0.625369863890088	58086	5836	505.045	21.5484874715677	0.807774738896086	55419.984	1	0.002	**	0.06699794	0.06071547;0.07371735	4.337e-08	***
SINE	tRNA-RTE	MamSINE1	391	0.625369863890088	58086	5836	505.045	21.5484874715677	0.807774738896086	55419.984	1	0.002	**	0.06699794	0.06071547;0.07371735	4.337e-08	***
SINE	tRNA-Deu	tot	56	0.0895670393295267	58086	667	55.618	7.04852876547707	0.088956064168386	55419.984	564	0.876	ns	0.08395802	0.06404238;0.10764297	0.9441	ns
SINE	tRNA-Deu	AmnSINE2	56	0.0895670393295267	58086	667	55.618	7.04852876547707	0.088956064168386	55419.984	564	0.876	ns	0.08395802	0.06404238;0.10764297	0.9441	ns
DNA	TcMar-Mariner	tot	1098	1.75615373542536	58086	16390	1379.551	35.8145791973476	2.20646961918014	55419.984	1	0.002	**	0.06699207	0.06321118;0.07092748	3.189e-16	***
DNA	TcMar-Mariner	MADE1	561	0.897269804711866	58086	7843	653.593	23.9996945050627	1.04536410600899	55419.984	1	0.002	**	0.07152875	0.06592165;0.07745669	0.0001221	***
DNA	TcMar-Mariner	HSMAR2	128	0.204724661324633	58086	1770	173.918	12.9963911214684	0.278166434752011	55419.984	1	0.002	**	0.07231638	0.06068430;0.08538884	0.0001701	***
DNA	TcMar-Mariner	HSMAR1	50	0.0799705708299346	58086	716	70.164	8.05965644814108	0.112221102634231	55419.984	8	0.016	*	0.0698324	0.05227181;0.09103193	0.009856	**
DNA	TcMar-Mariner	MARNA	181	0.289493466404363	58086	3156	275.26	16.0699297647078	0.440253986532956	55419.984	1	0.002	**	0.05735108	0.04949407;0.06604040	3.797e-10	***
DNA	TcMar-Mariner	MADE2	195	0.311885226236745	58086	2664	229.19	14.3479532952879	0.366569102570254	55419.984	13	0.026	*	0.0731982	0.06359309;0.08375329	0.01711	*
DNA	TcMar-Mariner	UCON40	13	0.020792348415783	58086	241	20.749	4.44091440141788	0.0331861874830063	55419.984	50	0.1	ns	0.05394191	0.02903096;0.09047602	0.08391	ns
DNA	TcMar	tot	110	0.175935255825856	58086	1834	160.66	12.6279794846945	0.256961438190746	55419.984	1	0.002	**	0.05997819	0.04954950;0.07184013	1.383e-05	***
DNA	TcMar	UCON44	18	0.0287894054987765	58086	364	31.489	5.28978835690625	0.0503638660972762	55419.984	5	0.01	**	0.04945055	0.02956734;0.07702917	0.00893	**
DNA	TcMar	DNA1_Mam	8	0.0127952913327895	58086	169	14.276	3.64267663855757	0.0228331973833629	55419.984	52	0.104	ns	0.04733728	0.02065554;0.09114038	0.09535	ns
DNA	TcMar	X4a_DNA	9	0.0143947027493882	58086	179	16.471	3.81598227468639	0.026343905442797	55419.984	30	0.06	ns	0.05027933	0.02324559;0.09329766	0.05212	ns
DNA	TcMar	X4b_DNA	44	0.0703741023303424	58086	699	60.596	7.62777601709483	0.0969179342002143	55419.984	19	0.038	*	0.06294707	0.04610633;0.08358526	0.02623	*
DNA	TcMar	X5a_DNA	34	0.0543799881643555	58086	423	38.551	6.07555028876491	0.0616589095212962	55419.984	250	0.5	ns	0.08037825	0.05630471;0.11051063	0.499	ns
DNA	TcMar-Tc1	tot	30	0.0479823424979607	58086	649	56.081	6.91970529150782	0.0896965916542712	55419.984	1	0.002	**	0.04622496	0.03140181;0.06533396	0.0001126	***
DNA	TcMar-Tc1	EutTc1-N2	8	0.0127952913327895	58086	198	17.721	4.07796380425191	0.0283431697135454	55419.984	10	0.02	*	0.04040404	0.01760243;0.07805720	0.01223	*
DNA	TcMar-Tc1	X32_DNA	21	0.0335876397485725	58086	328	28.028	5.00002162157487	0.0448283031844281	55419.984	88	0.176	ns	0.06402439	0.04006547;0.09620531	0.1981	ns
DNA	TcMar-Tc1	X33a_DNA	1	0.00159941141659869	58086	67	4.9356783919598	2.13759191904339	0.00789418036875997	55419.984	42	0.084	ns	0.01492537	0.0003778063;0.0803764506	0.06195	ns
DNA	TcMar-Tc1	EutTc1-N1	1	0.00159941141659869	58086	56	5.50651955867603	2.1530793355959	0.00880719024787043	55419.984	18	0.036	*	0.01785714	0.0004520015;0.0955259026	0.04075	*
DNA	PIF-Harbinger	tot	7	0.0111958799161908	58086	30	3.12486883525708	1.49654385048792	0.00499795089048363	55419.984	950	0.104	ns	0.2333333	0.09933786;0.42283652	0.03147	*
DNA	PIF-Harbinger	Chompy-7_Croc	2	0.00319882283319738	58086	14	1.81134564643799	0.916617775964183	0.00289708690631927	55419.984	608	0.788	ns	0.1428571	0.01779452;0.42812916	0.7009	ns
DNA	PIF-Harbinger	Chompy-6_Croc	5	0.00799705708299346	58086	16	1.98516687268232	1.05294377680816	0.00317509856002163	55419.984	807	0.39	ns	0.3125	0.1101700;0.5866206	0.03953	*
DNA	hAT-Blackjack	BLACKJACK	87	0.139148793244086	58086	2129	184.707	13.0816007919245	0.295422484525695	55419.984	1	0.002	**	0.04086426	0.03285769;0.05016378	2.2e-16	***
DNA	hAT-Blackjack	MER81	407	0.650960446555668	58086	3668	327.158	17.6194063316412	0.523260240231595	55419.984	1001	0.002	**	0.1109597	0.1009720;0.1215718	7.96e-06	***
DNA	hAT-Blackjack	MER63D	113	0.180733490075652	58086	1718	151.493	11.7226008364343	0.242299633734786	55419.984	1	0.002	**	0.06577416	0.05451127;0.07854634	0.0007656	***
DNA	hAT-Blackjack	tot	1523	2.43590358747981	58086	19734	1647.765	37.0687721521616	2.63545415287174	55419.984	3	0.006	**	0.07717645	0.07349018;0.08098785	0.001238	**
DNA	hAT-Blackjack	MER63C	50	0.0799705708299346	58086	890	83.38	8.93798005633753	0.133358923915999	55419.984	1	0.002	**	0.05617978	0.04198167;0.07339851	5.328e-05	***
DNA	hAT-Blackjack	MER94B	67	0.107160564912112	58086	622	55.586	6.93272433222803	0.0889048830030549	55419.984	951	0.102	ns	0.107717	0.08445914;0.13477343	0.1214	ns
DNA	hAT-Blackjack	MER63A	376	0.601378692641108	58086	3511	310.857	16.5767107213204	0.49718823472962	55419.984	1001	0.002	**	0.107092	0.09705132;0.11779207	0.0001599	***
DNA	hAT-Blackjack	MER94	361	0.577387521392128	58086	4792	396.765	18.3300235887673	0.63459047070678	55419.984	29	0.058	ns	0.07533389	0.06801731;0.08317272	0.06269	ns
DNA	hAT-Blackjack	MER63B	194	0.310285814820146	58086	2404	212.974	13.8112299985944	0.34063304703869	55419.984	83	0.166	ns	0.08069884	0.07011891;0.09231309	0.1841	ns
DNA	hAT-Tag1	tot	95	0.151944084576876	58086	2372	204.163	13.2603268160052	0.326540633047039	55419.984	1	0.002	**	0.04005059	0.03252191;0.04874017	2.2e-16	***
DNA	hAT-Tag1	hAT-5_Mam	38	0.0607776338307503	58086	904	81.929	8.52552893629735	0.131038177950514	55419.984	1	0.002	**	0.0420354	0.02991556;0.05724283	2.979e-08	***
DNA	hAT-Tag1	hAT-1_Mam	57	0.0911664507461254	58086	1468	122.905	10.3030154385562	0.196575660157062	55419.984	1	0.002	**	0.03882834	0.02953840;0.05001628	8.629e-12	***
DNA	hAT-Ac	tot	367	0.58698398989172	58086	5533	470.23	20.6575369740401	0.752091230427203	55419.984	1	0.002	**	0.0663293	0.05991180;0.07320861	3.124e-07	***
DNA	hAT-Ac	EuthAT-2	35	0.0559793995809542	58086	1150	107.029	9.99349933852145	0.171183404507141	55419.984	1	0.002	**	0.03043478	0.02128858;0.04207488	2.2e-16	***
DNA	hAT-Ac	UCON37	26	0.041584696831566	58086	174	16.473	3.74557075761494	0.0263471042656302	55419.984	994	0.016	*	0.1494253	0.09999038;0.21122803	0.01904	*
DNA	hAT-Ac	OldhAT1	310	0.495817539145594	58086	4209	349.624	18.2556811402339	0.559192617116901	55419.984	18	0.036	*	0.0736517	0.06593981;0.08196135	0.02732	*
DNA	tot	tot	17017	27.2171840762599	58086	524553	22584.787	98.1766585665212	36.1223661692497	55419.984	1	0.002	**	0.03244095	0.03196314;0.03292394	2.2e-16	***
DNA	hAT-Charlie	MER102b	243	0.388656974233482	58086	3128	283.953	15.039846674351	0.454157669977448	55419.984	4	0.008	**	0.07768542	0.06854338;0.08762612	0.01067	*
DNA	hAT-Charlie	MER3	626	1.00123154679078	58086	10909	954.162	29.360855161521	1.52609759608464	55419.984	1	0.002	**	0.05738381	0.05309225;0.06191346	2.2e-16	***
DNA	hAT-Charlie	Charlie17a	72	0.115157621995106	58086	1214	104.806	9.86649439830134	0.167627912928042	55419.984	1	0.002	**	0.05930807	0.04669077;0.07410888	0.0005013	***
DNA	hAT-Charlie	Chap1a_Mam	98	0.156742318826672	58086	1415	124.827	10.7377078265973	0.199649728899765	55419.984	6	0.012	*	0.06925795	0.05658130;0.08375632	0.01128	*
DNA	hAT-Charlie	Charlie32a	21	0.0335876397485725	58086	259	23.505	4.64839569987137	0.0375941653471523	55419.984	337	0.674	ns	0.08108108	0.05089015;0.12127122	0.6656	ns
DNA	hAT-Charlie	UCON81	4	0.00639764566639477	58086	40	3.5076608784474	1.69707210376276	0.00561019285454536	55419.984	708	0.588	ns	0.1	0.02792542;0.23663740	0.7767	ns
DNA	hAT-Charlie	Charlie2a	103	0.164739375909665	58086	2080	179.106	12.654441864377	0.286464181181325	55419.984	1	0.002	**	0.04951923	0.04059618;0.05973729	2.043e-10	***
DNA	hAT-Charlie	MER102c	267	0.427042848231851	58086	3112	277.422	15.9911110193017	0.443711914015642	55419.984	279	0.558	ns	0.08579692	0.07618927;0.09619119	0.5294	ns
DNA	hAT-Charlie	Charlie1a	190	0.303888169153751	58086	5747	513.65	21.2850782134939	0.821537674135918	55419.984	1	0.002	**	0.03306073	0.02858953;0.03801375	2.2e-16	***
DNA	hAT-Charlie	Charlie17	21	0.0335876397485725	58086	535	47.083	6.68002498002318	0.0753050877277162	55419.984	1	0.002	**	0.03925234	0.02445916;0.05937738	1.664e-05	***
DNA	hAT-Charlie	MER58D	86	0.137549381827487	58086	1140	101.683	9.49909173256809	0.162632951074005	55419.984	58	0.116	ns	0.0754386	0.06078095;0.09232964	0.1072	ns
DNA	hAT-Charlie	MER106B	49	0.0783711594133359	58086	827	71.535	7.72868083876592	0.114413895686387	55419.984	5	0.01	**	0.0592503	0.04415153;0.07757862	0.004348	**
DNA	hAT-Charlie	Charlie10a	16	0.0255905826655791	58086	305	25.939	4.92580374584113	0.0414871327351535	55419.984	21	0.042	*	0.05245902	0.03027859;0.08379390	0.03974	*
DNA	hAT-Charlie	Charlie23a	119	0.190329958575244	58086	1488	125.605	10.4433729723226	0.200894070981879	55419.984	269	0.538	ns	0.07997312	0.06669459;0.09493610	0.5758	ns
DNA	hAT-Charlie	hAT-16_Crp	5	0.00799705708299346	58086	20	2.26879271070615	1.15826558117129	0.00362873296339931	55419.984	874	0.256	ns	0.25	0.08657147;0.49104587	0.06805	ns
DNA	hAT-Charlie	Charlie24	76	0.121555267661501	58086	1286	108.907	9.80155199044627	0.174187099147514	55419.984	1	0.002	**	0.05909798	0.04684163;0.07341461	0.0006474	***
DNA	hAT-Charlie	MER102a	219	0.350271100235113	58086	3028	270.383	16.0164552207359	0.432453657054204	55419.984	2	0.004	**	0.07232497	0.06335053;0.08213581	0.0008165	***
DNA	hAT-Charlie	MER5B	1657	2.65022471730403	58086	24966	2055.858	39.9302674955009	3.28816275610575	55419.984	1	0.002	**	0.06637026	0.06331305;0.06952887	2.2e-16	***
DNA	hAT-Charlie	MER20B	214	0.34227404315212	58086	4146	370.165	18.1385992784389	0.592046127025255	55419.984	1	0.002	**	0.05161602	0.04507871;0.05879385	2.2e-16	***
DNA	hAT-Charlie	MER105	30	0.0479823424979607	58086	714	60.596	7.44070884715618	0.0969179342002143	55419.984	1	0.002	**	0.04201681	0.02852512;0.05944062	1.117e-05	***
DNA	hAT-Charlie	Charlie1b	150	0.239911712489804	58086	3033	269.649	15.3671060042855	0.431279689074421	55419.984	1	0.002	**	0.04945598	0.04201274;0.05778276	2.2e-16	***
DNA	hAT-Charlie	Charlie17b	36	0.0575788109975529	58086	527	45.469	6.34817598514237	0.0727236377013259	55419.984	79	0.158	ns	0.0683112	0.04829956;0.09332000	0.1619	ns
DNA	hAT-Charlie	Charlie12	1	0.00159941141659869	58086	21	1.98591549295775	1.0609127313957	0.00317629591183684	55419.984	346	0.692	ns	0.04761905	0.001204883;0.238159910	0.7156	ns
DNA	hAT-Charlie	MER113	322	0.515010476144779	58086	3734	350.996	17.7596562294823	0.561387009580474	55419.984	62	0.124	ns	0.0862346	0.07742353;0.09569941	0.1099	ns
DNA	hAT-Charlie	MER112	281	0.449434608064232	58086	4468	388.386	18.7655842208856	0.6211890024471	55419.984	1	0.002	**	0.06289167	0.05594892;0.07041225	3.01e-09	***
DNA	hAT-Charlie	Charlie13a	24	0.0383858739983686	58086	548	49.698	6.56718538827129	0.0794875485821218	55419.984	1	0.002	**	0.04379562	0.02825905;0.06446585	3.883e-05	***
DNA	hAT-Charlie	Charlie25	50	0.0799705708299346	58086	1076	99.727	9.11666521182963	0.159504502343138	55419.984	1	0.002	**	0.0464684	0.03468335;0.06080673	1.532e-08	***
DNA	hAT-Charlie	MER113A	200	0.319882283319738	58086	2067	192.562	13.220247007183	0.307985861203077	55419.984	727	0.55	ns	0.09675859	0.0843508;0.1103230	0.5703	ns
DNA	hAT-Charlie	Charlie18a	164	0.262303472322185	58086	2463	216.711	14.1151236521582	0.346610047502519	55419.984	1	0.002	**	0.06658546	0.05705686;0.07715961	0.0001198	***
DNA	hAT-Charlie	Charlie29a	47	0.0751723365801385	58086	978	84.964	8.8829956440163	0.135892391599891	55419.984	1	0.002	**	0.04805726	0.03552113;0.06339631	3.941e-06	***
DNA	hAT-Charlie	Charlie10	65	0.103961742078915	58086	1131	99.973	9.18622107602782	0.159897957551621	55419.984	1	0.002	**	0.05747126	0.04463167;0.07266875	0.0001272	***
DNA	hAT-Charlie	Charlie14a	30	0.0479823424979607	58086	523	41.897	6.29587396864241	0.0670105401212354	55419.984	28	0.056	ns	0.05736138	0.03903241;0.08087710	0.05332	ns
DNA	hAT-Charlie	Charlie30b	40	0.0639764566639477	58086	614	55.784	7.08756499635648	0.0892215664635414	55419.984	14	0.028	*	0.06514658	0.04694595;0.08765756	0.02455	*
DNA	hAT-Charlie	Charlie21a	29	0.0463829310813621	58086	742	65.416	7.4796316011478	0.10462709722822	55419.984	1	0.002	**	0.03908356	0.02632834;0.05565032	2.565e-07	***
DNA	hAT-Charlie	MER5C1	43	0.0687746909137437	58086	617	53.615	6.82842605601045	0.0857524431009389	55419.984	73	0.146	ns	0.06969206	0.05089225;0.09272949	0.1337	ns
DNA	hAT-Charlie	Charlie6	11	0.0175935255825856	58086	260	23.226	4.57141354745137	0.0371479295619212	55419.984	6	0.012	*	0.04230769	0.02130612;0.07443785	0.006158	**
DNA	hAT-Charlie	Charlie9	52	0.083169393663132	58086	1284	87.732	8.92310471740625	0.140319562401036	55419.984	1	0.002	**	0.04049844	0.03039144;0.05277159	3.129e-05	***
DNA	hAT-Charlie	Charlie20a	39	0.062377045247349	58086	869	72.614	8.22597536287768	0.116139660604897	55419.984	1	0.002	**	0.04487917	0.03210501;0.06084330	1.212e-05	***
DNA	hAT-Charlie	Charlie29b	64	0.102362330662316	58086	1420	120.581	10.6342148523305	0.192858628024887	55419.984	1	0.002	**	0.04507042	0.03487985;0.05719222	7.019e-09	***
DNA	hAT-Charlie	MER107	23	0.0367864625817699	58086	337	29.077	5.17124867056429	0.0465060857604402	55419.984	143	0.286	ns	0.06824926	0.04375288;0.10064964	0.285	ns
DNA	hAT-Charlie	MER30	248	0.396654031316476	58086	4132	359.094	18.0666423988401	0.574339043232091	55419.984	1	0.002	**	0.06001936	0.05296927;0.06769915	1.362e-10	***
DNA	hAT-Charlie	Charlie7	138	0.220718775490619	58086	3902	334.868	16.3847806526983	0.535591702253571	55419.984	1	0.002	**	0.03536648	0.02979326;0.04164868	2.2e-16	***
DNA	hAT-Charlie	MER1A	280	0.447835196647634	58086	3227	299.166	16.5115436914625	0.478489515858164	55419.984	117	0.234	ns	0.0867679	0.07727854;0.09701372	0.2614	ns
DNA	hAT-Charlie	UCON34	35	0.0559793995809542	58086	339	30.874	5.35600698382768	0.049380228076068	55419.984	808	0.388	ns	0.1032448	0.07297344;0.14065761	0.4493	ns
DNA	hAT-Charlie	Charlie1	98	0.156742318826672	58086	1930	168.431	12.3706212968982	0.269390464309134	55419.984	1	0.002	**	0.0507772	0.04141270;0.06153455	1.264e-09	***
DNA	hAT-Charlie	MER20	1309	2.09362954432769	58086	16757	1490.794	33.4428765208675	2.38439294339683	55419.984	1	0.002	**	0.07811661	0.07409713;0.08228323	5.501e-07	***
DNA	hAT-Charlie	Charlie4a	214	0.34227404315212	58086	2852	262.92	15.1548430961614	0.420517249652128	55419.984	3	0.006	**	0.07503506	0.06563092;0.08532183	0.001342	**
DNA	hAT-Charlie	Charlie22a	71	0.113558210578507	58086	1112	95.414	9.6749267805089	0.152606240903348	55419.984	5	0.01	**	0.06384892	0.05019976;0.07985789	0.008586	**
DNA	hAT-Charlie	Charlie19a	89	0.142347616077284	58086	1605	139.486	10.8081737874916	0.223095500855685	55419.984	1	0.002	**	0.05545171	0.04476571;0.06779773	2.488e-06	***
DNA	hAT-Charlie	MER5C	94	0.150344673160277	58086	1336	117.467	10.4031310736785	0.187878060873599	55419.984	16	0.032	*	0.07035928	0.05722842;0.08541590	0.02305	*
DNA	hAT-Charlie	UCON38	15	0.0239911712489804	58086	207	19.278	4.21146678159195	0.0308334532891896	55419.984	188	0.376	ns	0.07246377	0.04112243;0.11670186	0.401	ns
DNA	hAT-Charlie	Cheshire	53	0.0847688050797307	58086	1020	91.29	9.20688148433912	0.146010268221295	55419.984	1	0.002	**	0.05196078	0.03916107;0.06741808	8.255e-06	***
DNA	hAT-Charlie	Charlie16a	119	0.190329958575244	58086	1410	124.303	10.2660890110881	0.198811637317467	55419.984	326	0.652	ns	0.08439716	0.07041069;0.10014258	0.6724	ns
DNA	hAT-Charlie	Charlie31a	42	0.0671752794971451	58086	803	68.769	7.66853606925373	0.109989923708075	55419.984	1	0.002	**	0.05230386	0.03795254;0.07004507	0.0003989	***
DNA	hAT-Charlie	Chap1_Mam	32	0.0511811653311581	58086	484	43.494	6.39287359743901	0.0695648001535435	55419.984	37	0.074	ns	0.0661157	0.04565913;0.09205654	0.06759	ns
DNA	hAT-Charlie	Charlie26a	36	0.0575788109975529	58086	513	44.216	6.29706256892823	0.0707195751963278	55419.984	117	0.234	ns	0.07017544	0.04963077;0.09583137	0.2086	ns
DNA	hAT-Charlie	Charlie15b	95	0.151944084576876	58086	1888	167.171	12.15118967058	0.26737520592422	55419.984	1	0.002	**	0.0503178	0.04089791;0.06116366	3.744e-10	***
DNA	hAT-Charlie	MER1B	380	0.607776338307503	58086	5366	461.393	20.2364044005614	0.73795723173872	55419.984	1	0.002	**	0.07081625	0.06409450;0.07800913	5.246e-05	***
DNA	hAT-Charlie	MER103C	626	1.00123154679078	58086	8923	755.43	25.5227841841856	1.20824336644115	55419.984	1	0.002	**	0.07015578	0.06494130;0.07565295	4.622e-07	***
DNA	hAT-Charlie	Charlie7b_Mars	1	0.00159941141659869	58086	59	5.75851703406814	2.21302848840269	0.00921023788696661	55419.984	16	0.032	*	0.01694915	0.0004290233;0.0908559329	0.02792	*
DNA	hAT-Charlie	Charlie15a	291	0.465428722230219	58086	3213	285.533	16.3888225478374	0.456684740015674	55419.984	642	0.72	ns	0.09056956	0.08086642;0.10102522	0.7331	ns
DNA	hAT-Charlie	MER117	423	0.676551029221247	58086	4370	378.011	18.3736896531826	0.604595108999888	55419.984	992	0.02	*	0.09679634	0.08818699;0.10594879	0.01661	*
DNA	hAT-Charlie	MER5A1	1237	1.97847192233258	58086	15942	1352.36	33.8113532353795	2.16298002335141	55419.984	2	0.004	**	0.07759378	0.07348686;0.08185559	0.000974	***
DNA	hAT-Charlie	Charlie8	317	0.507013419061785	58086	4378	396.387	18.8255579633814	0.633985893191306	55419.984	1	0.002	**	0.07240749	0.06490370;0.08048752	1.953e-05	***
DNA	hAT-Charlie	Charlie3	19	0.0303888169153751	58086	337	31.502	5.46716433682818	0.050384658445692	55419.984	11	0.022	*	0.05637982	0.03428197;0.08664617	0.01879	*
DNA	hAT-Charlie	Charlie5	118	0.188730547158646	58086	2568	233.66	14.8353121465807	0.37371847160245	55419.984	1	0.002	**	0.04595016	0.03817939;0.05477601	2.2e-16	***
DNA	hAT-Charlie	Charlie4z	469	0.750123954384786	58086	5940	516.803	21.6966572525801	0.826580618332454	55419.984	15	0.03	*	0.07895623	0.07222224;0.08610707	0.02711	*
DNA	hAT-Charlie	MER30B	19	0.0303888169153751	58086	223	18.447	4.0402369379177	0.0295043424019961	55419.984	618	0.768	ns	0.08520179	0.05207695;0.12985554	0.903	ns
DNA	hAT-Charlie	Charlie13b	31	0.0495817539145594	58086	404	33.893	5.65486768444045	0.0542088511427795	55419.984	350	0.7	ns	0.07673267	0.0527292;0.1071494	0.6544	ns
DNA	hAT-Charlie	Charlie10b	13	0.020792348415783	58086	273	23.6	4.5953364530921	0.0377461094317291	55419.984	11	0.022	*	0.04761905	0.02559546;0.08005355	0.02289	*
DNA	hAT-Charlie	Charlie2b	141	0.225517009740416	58086	3650	310.326	16.5106731033694	0.496338947267406	55419.984	1	0.002	**	0.03863014	0.03261330;0.04539938	2.2e-16	***
DNA	hAT-Charlie	Charlie7a	103	0.164739375909665	58086	1424	123.506	10.416451721506	0.197536906418438	55419.984	22	0.044	*	0.07233146	0.05941972;0.08703913	0.05351	ns
DNA	hAT-Charlie	tot	10535	16.8497992738672	58086	266107	14679.109	83.9575129633019	23.4779345200966	55419.984	1	0.002	**	0.03958934	0.03885161;0.04033711	2.2e-16	***
DNA	hAT-Charlie	MER5A	2461	3.93615149624938	58086	34906	2788.787	46.0789854912617	4.46041776626202	55419.984	1	0.002	**	0.07050364	0.06783961;0.07323939	4.842e-11	***
DNA	hAT-Charlie	Charlie4	58	0.0927658621627241	58086	917	82.072	8.51453541382695	0.131266893783088	55419.984	3	0.006	**	0.06324973	0.04837490;0.08100091	0.004511	**
DNA	hAT-Charlie	MER58A	864	1.38189146394127	58086	13479	1191.85	31.7735906227335	1.90625849687315	55419.984	1	0.002	**	0.06409971	0.06002219;0.06836663	2.2e-16	***
DNA	hAT-Charlie	MER119	51	0.0815699822465333	58086	1203	105.688	9.6631274457099	0.169038593797483	55419.984	1	0.002	**	0.04239401	0.03172522;0.05536616	1.451e-09	***
DNA	hAT-Charlie	MER58B	456	0.729331605969003	58086	7005	638.63	23.4860531953476	1.02143211298242	55419.984	1	0.002	**	0.06509636	0.05942988;0.07112800	2.344e-15	***
DNA	hAT-Charlie	MER33	613	0.980439198374998	58086	9580	845.895	27.8117145545985	1.35293412024375	55419.984	1	0.002	**	0.06398747	0.05916777;0.06907429	2.2e-16	***
DNA	hAT-Charlie	MER106A	58	0.0927658621627241	58086	742	67.309	8.19858132457901	0.107654783039841	55419.984	147	0.294	ns	0.07816712	0.05988791;0.09987953	0.2501	ns
DNA	hAT-Charlie	MER58C	143	0.228715832573613	58086	2592	229.206	13.8733569850283	0.36659469315292	55419.984	1	0.002	**	0.05516975	0.04669416;0.06466676	2.682e-10	***
DNA	hAT-Charlie	Charlie11	4	0.00639764566639477	58086	104	9.373	2.90246365959943	0.0149912832077795	55419.984	44	0.088	ns	0.03846154	0.01057727;0.09555508	0.08348	ns
DNA	hAT-Charlie	Charlie16	84	0.13435055899429	58086	1464	124.609	10.7778607005881	0.199301057210946	55419.984	1	0.002	**	0.05737705	0.04602099;0.07054686	8.022e-05	***
DNA	hAT-Charlie	Charlie30a	39	0.062377045247349	58086	457	40.155	6.2311959368008	0.0642243654335205	55419.984	457	0.914	ns	0.08533917	0.06138731;0.11481528	0.9341	ns
DNA	MULE-MuDR	tot	94	0.150344673160277	58086	1949	176.364	12.3968215759196	0.282078595077012	55419.984	1	0.002	**	0.04822986	0.03914767;0.05870004	2.154e-12	***
DNA	MULE-MuDR	Ricksha_b	6	0.00959646849959215	58086	117	10.88	3.08919781547623	0.0174015962125938	55419.984	74	0.148	ns	0.05128205	0.01904955;0.10828012	0.1499	ns
DNA	MULE-MuDR	Ricksha	22	0.0351870511651712	58086	410	38.056	5.9595620963608	0.0608672008700798	55419.984	4	0.008	**	0.05365854	0.03392935;0.08011528	0.004803	**
DNA	MULE-MuDR	Ricksha_c	64	0.102362330662316	58086	982	86.226	8.68667844359295	0.137910848807639	55419.984	7	0.014	*	0.06517312	0.05054945;0.08246591	0.01107	*
DNA	MULE-MuDR	Ricksha_0	19	0.0303888169153751	58086	384	36.699	5.77128293421026	0.0586967995777554	55419.984	2	0.004	**	0.04947917	0.03004903;0.07619160	0.001244	**
DNA	MULE-MuDR	Ricksha_a	2	0.00319882283319738	58086	56	5.18655967903711	2.14469081559022	0.0082954427635224	55419.984	93	0.186	ns	0.03571429	0.004354813;0.123131807	0.1695	ns
DNA	Merlin	tot	0	0	58086	57	4.82661290322581	2.01962556084263	0.00771973978092191	55419.984	1	0.002	**	0	0.00000000;0.06266748	0.0141	*
DNA	Merlin	Merlin1_HS	0	0	58086	57	4.82661290322581	2.01962556084263	0.00771973978092191	55419.984	1	0.002	**	0	0.00000000;0.06266748	0.0141	*
DNA	DNA	X2a_DNA	40	0.0639764566639477	58086	412	34.083	5.56552657761025	0.0545127393119332	55419.984	865	0.274	ns	0.09708738	0.07026911;0.12985575	0.283	ns
DNA	DNA	X24_DNA	42	0.0671752794971451	58086	456	39.44	5.87016685102382	0.0630807862706524	55419.984	707	0.59	ns	0.09210526	0.0671884;0.1224591	0.6766	ns
DNA	DNA	X34_DNA	1	0.00159941141659869	58086	99	7.72372372372372	2.76822576672114	0.0123534119023779	55419.984	2	0.004	**	0.01010101	0.0002557027;0.0549968232	0.007185	**
DNA	DNA	Eulor9B	1	0.00159941141659869	58086	27	2.58856502242152	1.38616029476057	0.00414018044946903	55419.984	215	0.43	ns	0.03703704	0.0009372571;0.1897056174	0.5109	ns
DNA	DNA	MER126	14	0.0223917598323817	58086	267	21.44	4.53728850603386	0.034291380771876	55419.984	69	0.138	ns	0.05243446	0.02895941;0.08641193	0.1134	ns
DNA	DNA	Eulor9A	4	0.00639764566639477	58086	123	10.155	2.99866086227952	0.0162420229355597	55419.984	17	0.034	*	0.03252033	0.008930433;0.081172503	0.04702	*
DNA	DNA	UCON78	12	0.0191929369991843	58086	179	15.532	3.662019441017	0.0248420581226109	55419.984	205	0.41	ns	0.06703911	0.0351172;0.1141752	0.4252	ns
DNA	DNA	Eulor11	8	0.0127952913327895	58086	101	8.798	2.88747875031723	0.0140716216432353	55419.984	464	0.928	ns	0.07920792	0.03481691;0.15011620	1	ns
DNA	DNA	MER125	19	0.0303888169153751	58086	140	12.242	3.34972486282928	0.0195799945620012	55419.984	984	0.036	*	0.1357143	0.08372867;0.20379656	0.05075	ns
DNA	DNA	X2b_DNA	14	0.0223917598323817	58086	185	15.361	3.73103197515106	0.0245685587703725	55419.984	429	0.858	ns	0.07567568	0.04198868;0.12371178	0.8936	ns
DNA	DNA	tot	462	0.738928074468596	58086	6503	547.186	21.2640439136953	0.875175535402972	55419.984	1	0.002	**	0.07104413	0.06491682;0.07755939	0.0001106	***
DNA	DNA	X30_DNA	65	0.103961742078915	58086	758	66.838	7.61799119123866	0.106901460262623	55419.984	437	0.874	ns	0.08575198	0.06680334;0.10799388	0.898	ns
DNA	DNA	X23_DNA	9	0.0143947027493882	58086	59	5.06048387096774	2.15550148401018	0.00809379567673935	55419.984	965	0.074	ns	0.1525424	0.07220243;0.26991959	0.09617	ns
DNA	DNA	Eutr2	21	0.0335876397485725	58086	230	20.164	4.24819386929918	0.032250531804296	55419.984	646	0.712	ns	0.09130435	0.05740966;0.13618044	0.8155	ns
DNA	DNA	UCON99	2	0.00319882283319738	58086	56	4.29411764705882	2.01232392926621	0.00686806078892379	55419.984	201	0.402	ns	0.03571429	0.004354813;0.123131807	0.322	ns
DNA	DNA	MER135	55	0.087967627912928	58086	818	67.452	7.81080691764332	0.107883498872415	55419.984	63	0.126	ns	0.06723716	0.05105037;0.08662226	0.1267	ns
DNA	DNA	UCON8	18	0.0287894054987765	58086	206	16.818	3.94796941002111	0.0268989012043568	55419.984	669	0.666	ns	0.08737864	0.0526096;0.1345800	0.7033	ns
DNA	DNA	MER136	4	0.00639764566639477	58086	28	2.63197424892704	1.40917934668726	0.00420960966192767	55419.984	832	0.34	ns	0.1428571	0.04033563;0.32665267	0.3297	ns
DNA	DNA	MARE8	22	0.0351870511651712	58086	218	18.928	4.3043400589804	0.03027365929338	55419.984	808	0.388	ns	0.1009174	0.06433192;0.14879916	0.4691	ns
DNA	DNA	Eulor1	5	0.00799705708299346	58086	86	7.586	2.69738389553283	0.0121331350063177	55419.984	235	0.47	ns	0.05813953	0.01914506;0.13048398	0.4452	ns
DNA	DNA	Eutr2B	17	0.0271899940821778	58086	433	38.577	5.92530000760975	0.0617004942181277	55419.984	1	0.002	**	0.03926097	0.02303444;0.06211784	9.173e-05	***
DNA	DNA	MER130	17	0.0271899940821778	58086	181	15.053	3.66355191209468	0.0240759400540601	55419.984	765	0.474	ns	0.09392265	0.05566956;0.14611878	0.5892	ns
DNA	DNA	Eutr11	32	0.0511811653311581	58086	597	53.661	6.94610159206785	0.0858260160261024	55419.984	1	0.002	**	0.05360134	0.03694855;0.07482952	0.001234	**
DNA	DNA	X9a_DNA	40	0.0639764566639477	58086	695	60.021	7.53108732363901	0.0959982726356701	55419.984	5	0.01	**	0.05755396	0.04143206;0.07755063	0.005529	**
DNA	DNA	Eulor9C	17	0.0271899940821778	58086	107	9.21721721721722	2.9704395105161	0.0147421224464872	55419.984	997	0.01	**	0.1588785	0.09536355;0.24214953	0.01408	*
DNA	DNA	UCON97	4	0.00639764566639477	58086	42	3.47776628748707	1.66602637033361	0.00556237910446887	55419.984	733	0.538	ns	0.0952381	0.02656357;0.22622487	0.7761	ns
DNA	hAT-Tip100?	tot	197	0.315084049069942	58086	2411	207.461	13.0418007793237	0.331815491898981	55419.984	220	0.44	ns	0.08170883	0.07108079;0.09336555	0.4677	ns
DNA	hAT-Tip100?	Eutr15	36	0.0575788109975529	58086	657	55.694	7.0723675231412	0.0890776194360475	55419.984	4	0.008	**	0.05479452	0.03866887;0.07505478	0.004942	**
DNA	hAT-Tip100?	hAT-N1_Mam	15	0.0239911712489804	58086	239	20.285	4.23316603675012	0.0324440605857045	55419.984	134	0.268	ns	0.06276151	0.03554932;0.10140357	0.2465	ns
DNA	hAT-Tip100?	UCON23	3	0.00479823424979607	58086	31	3.12486992715921	1.53806412711079	0.00499795263688436	55419.984	608	0.788	ns	0.09677419	0.02041986;0.25753906	1	ns
DNA	hAT-Tip100?	MamRep1879	144	0.230315243990212	58086	1484	129.224	10.3362789563103	0.206682340898549	55419.984	926	0.152	ns	0.09703504	0.08244682;0.11323958	0.1816	ns
DNA	hAT	tot	789	1.26193560769637	58086	8917	773.217	25.5944718247513	1.23669209730819	55419.984	740	0.524	ns	0.08848267	0.0826672;0.0945686	0.5471	ns
DNA	hAT	MER53	525	0.839690993714313	58086	5855	515.582	20.6571051212892	0.824627736992787	55419.984	696	0.612	ns	0.08966695	0.08246920;0.09727652	0.6613	ns
DNA	hAT	MamRep38	192	0.307086991986949	58086	2128	186.66	13.271644078129	0.298546135022312	55419.984	693	0.618	ns	0.09022556	0.07838843;0.10320483	0.6734	ns
DNA	hAT	UCON73	22	0.0351870511651712	58086	248	21.928	4.56373132903808	0.0350718935431761	55419.984	572	0.86	ns	0.08870968	0.05643015;0.13122652	1	ns
DNA	hAT	MamRep1894	75	0.119955856244902	58086	686	59.056	7.33885023165909	0.0944548406186523	55419.984	992	0.02	*	0.1093294	0.08697056;0.13511159	0.03457	*
DNA	Kolobok	tot	16	0.0255905826655791	58086	232	20.084	4.38019749898679	0.0321225788909681	55419.984	208	0.416	ns	0.06896552	0.03993077;0.10958121	0.413	ns
DNA	Kolobok	UCON29	16	0.0255905826655791	58086	232	20.084	4.38019749898679	0.0321225788909681	55419.984	208	0.416	ns	0.06896552	0.03993077;0.10958121	0.413	ns
DNA	hAT-Tip100	MER115	180	0.287894054987764	58086	2520	220.13	13.15888506889	0.35207843513587	55419.984	2	0.004	**	0.07142857	0.06167752;0.08218899	0.004239	**
DNA	hAT-Tip100	MamTip3B	49	0.0783711594133359	58086	824	70.01	8.17818945627837	0.111974793276074	55419.984	3	0.006	**	0.05946602	0.04431346;0.07785829	0.007148	**
DNA	hAT-Tip100	MamRep488	41	0.0655758680805464	58086	494	41.491	6.00432935230664	0.0663611790860963	55419.984	510	0.984	ns	0.08299595	0.06021608;0.11090968	1	ns
DNA	hAT-Tip100	Arthur1C	75	0.119955856244902	58086	710	61.125	7.50704540619881	0.097764022839595	55419.984	967	0.07	ns	0.1056338	0.08399765;0.13060876	0.07043	ns
DNA	hAT-Tip100	FordPrefect_a	31	0.0495817539145594	58086	281	25.825	4.71429736011632	0.0413047998336612	55419.984	888	0.228	ns	0.1103203	0.07619896;0.15292589	0.3005	ns
DNA	hAT-Tip100	Arthur2	48	0.0767717479967372	58086	989	83.961	8.92665470174377	0.134288181949043	55419.984	1	0.002	**	0.04853387	0.03599861;0.06383671	1.344e-05	***
DNA	hAT-Tip100	EuthAT-N1a	4	0.00639764566639477	58086	46	4.23380566801619	1.88391336721343	0.00677159712108535	55419.984	598	0.808	ns	0.08695652	0.02420307;0.20791732	1	ns
DNA	hAT-Tip100	Arthur1	106	0.169537610159461	58086	2337	204.229	13.5728693275144	0.326646194200534	55419.984	1	0.002	**	0.0453573	0.03728167;0.05459565	5.835e-15	***
DNA	hAT-Tip100	MamTip2b	654	1.04601506645554	58086	6730	595.2	22.187615696381	0.951969675159541	55419.984	995	0.014	*	0.09717682	0.09020159;0.10450325	0.01275	*
DNA	hAT-Tip100	MER97a	19	0.0303888169153751	58086	277	26.367	4.8356690017716	0.0421716808214577	55419.984	69	0.138	ns	0.06859206	0.04179904;0.10504453	0.151	ns
DNA	hAT-Tip100	MamTip1b	41	0.0655758680805464	58086	440	40.873	6.01856246076204	0.0653727428306383	55419.984	558	0.888	ns	0.09318182	0.06769983;0.12428646	0.9347	ns
DNA	hAT-Tip100	Zaphod	85	0.135949970410889	58086	2282	198.147	13.754001729081	0.316918573964781	55419.984	1	0.002	**	0.03724803	0.02985867;0.04585363	2.2e-16	***
DNA	hAT-Tip100	MER45B	85	0.135949970410889	58086	1314	118.394	10.4943267956975	0.189360715256786	55419.984	1	0.002	**	0.06468798	0.05199390;0.07936911	0.0008772	***
DNA	hAT-Tip100	EuthAT-N1	4	0.00639764566639477	58086	78	6.50501002004008	2.46041375737338	0.010404187291141	55419.984	213	0.426	ns	0.05128205	0.01414743;0.12612763	0.4121	ns
DNA	hAT-Tip100	FordPrefect	60	0.0959646849959215	58086	599	55.181	7.3525709312661	0.0882571213793324	55419.984	772	0.46	ns	0.1001669	0.07731057;0.12705164	0.4799	ns
DNA	hAT-Tip100	Zaphod3	75	0.119955856244902	58086	1217	103.285	9.75607277319906	0.165195208163396	55419.984	2	0.004	**	0.06162695	0.04877856;0.07664045	0.002821	**
DNA	hAT-Tip100	MER91B	142	0.227116421157014	58086	1442	125.488	10.9170067801131	0.200706939846137	55419.984	936	0.132	ns	0.09847434	0.08357897;0.11502748	0.1232	ns
DNA	hAT-Tip100	Arthur1A	78	0.124754090494698	58086	1160	99.265	9.16322758310301	0.158765574268669	55419.984	15	0.03	*	0.06724138	0.05351097;0.08321268	0.02398	*
DNA	hAT-Tip100	MER96B	190	0.303888169153751	58086	2150	202.653	13.0449515814265	0.324125521807975	55419.984	171	0.342	ns	0.08837209	0.07670921;0.10117066	0.3756	ns
DNA	hAT-Tip100	ORSL	111	0.177534667242455	58086	1214	110.839	10.2638406761516	0.177277162004382	55419.984	529	0.946	ns	0.09143328	0.07581317;0.10906380	0.9603	ns
DNA	hAT-Tip100	Zaphod5a	2	0.00319882283319738	58086	78	6.759	2.47407357207503	0.0108104217647906	55419.984	28	0.056	ns	0.02564103	0.003120472;0.089573327	0.06603	ns
DNA	hAT-Tip100	MER97d	4	0.00639764566639477	58086	137	12.679	3.40698790232172	0.0202789373510548	55419.984	3	0.006	**	0.02919708	0.008011357;0.073067832	0.007202	**
DNA	hAT-Tip100	Zaphod4a	18	0.0287894054987765	58086	373	33.126	5.59619883862622	0.0529821025862483	55419.984	4	0.008	**	0.04825737	0.02884768;0.07519709	0.004553	**
DNA	hAT-Tip100	hAT-N1a_Mam	31	0.0495817539145594	58086	461	40.086	5.93766451223542	0.0641140060457751	55419.984	72	0.144	ns	0.06724512	0.04614366;0.09409381	0.1591	ns
DNA	hAT-Tip100	Arthur1B	140	0.223917598323817	58086	2312	197.1	13.4506847751674	0.315243990211602	55419.984	1	0.002	**	0.06055363	0.05117718;0.07106169	1.069e-05	***
DNA	hAT-Tip100	MER91A	357	0.570989875725733	58086	3627	315.23	16.651557716153	0.504182460854406	55419.984	994	0.016	*	0.09842845	0.0889224;0.1085871	0.01561	*
DNA	hAT-Tip100	ORSL-2a	36	0.0575788109975529	58086	367	33.048	5.55486746489531	0.0528573484957536	55419.984	737	0.53	ns	0.09809264	0.06965203;0.13321163	0.5839	ns
DNA	hAT-Tip100	tot	3632	5.80906226508645	58086	53611	4158.912	58.6447052806769	6.6518113334293	55419.984	1	0.002	**	0.06774729	0.06563408;0.06990744	2.2e-16	***
DNA	hAT-Tip100	MER45A	336	0.53740223597716	58086	3468	309.824	17.2127657075585	0.495536042736273	55419.984	934	0.136	ns	0.09688581	0.08723968;0.10721749	0.1216	ns
DNA	hAT-Tip100	MER96	142	0.227116421157014	58086	1274	114.084	10.1585501002919	0.182467252051245	55419.984	997	0.01	**	0.11146	0.09469863;0.13003713	0.007973	**
DNA	hAT-Tip100	ORSL-2b	51	0.0815699822465333	58086	709	65.566	7.43215183381507	0.10486700894071	55419.984	32	0.064	ns	0.0719323	0.05402404;0.09349598	0.05997	ns
DNA	hAT-Tip100	MER45C	69	0.11035938774531	58086	1197	104.895	9.63549779813258	0.16777026054412	55419.984	1	0.002	**	0.05764411	0.04512393;0.07238886	0.0001229	***
DNA	hAT-Tip100	MamTip2	556	0.889272747628873	58086	5239	455.088	19.9557632900495	0.727872942757065	55419.984	1001	0.002	**	0.1061271	0.09791262;0.11478326	1.498e-06	***
DNA	hAT-Tip100	MamTip1	85	0.135949970410889	58086	756	68.023	7.91132479803858	0.108796762791293	55419.984	982	0.04	*	0.1124339	0.09080135;0.13714163	0.03569	*
DNA	hAT-Tip100	hAT-4b_Ther	11	0.0175935255825856	58086	228	18.65	4.27946419704777	0.0298290229195656	55419.984	40	0.08	ns	0.04824561	0.02432686;0.08468351	0.06897	ns
DNA	hAT-Tip100	MamTip3	92	0.14714585032708	58086	1155	98.02	9.7057612685354	0.156774307055004	55419.984	284	0.568	ns	0.07965368	0.06469244;0.09679508	0.5615	ns
DNA	hAT-Tip100	MARE4	28	0.0447835196647634	58086	308	27.787	5.11877259045885	0.0444428450330278	55419.984	574	0.856	ns	0.09090909	0.06125991;0.12870677	0.9209	ns
DNA	hAT-Tip100	MER97b	8	0.0127952913327895	58086	173	15.586	3.7824477406715	0.0249284263391072	55419.984	32	0.064	ns	0.04624277	0.02017292;0.08908106	0.04522	*
DNA	hAT-Tip100	MamRep4096	117	0.187131135742047	58086	1259	111.182	10.092806385775	0.177825760120276	55419.984	757	0.49	ns	0.0929309	0.07746141;0.11033038	0.5512	ns
DNA	hAT-Tip100	Zaphod5b	6	0.00959646849959215	58086	74	6.74724172517553	2.45691894811666	0.0107916154457968	55419.984	484	0.968	ns	0.08108108	0.03033757;0.16817124	1	ns
DNA	hAT-Tip100	MER91C	164	0.262303472322185	58086	1637	141.375	11.1035879185363	0.22611678902164	55419.984	980	0.044	*	0.1001833	0.08606014;0.11575782	0.05269	ns
DNA	hAT-Tip100	Zaphod2	62	0.0991635078291189	58086	844	77.23	8.58619955642908	0.123522543703917	55419.984	44	0.088	ns	0.07345972	0.05678175;0.09318583	0.07304	ns
DNA	hAT-Tip100	MER45R	47	0.0751723365801385	58086	616	56.823	7.34735698429406	0.0908833549253875	55419.984	111	0.222	ns	0.0762987	0.05659728;0.10017140	0.1858	ns
DNA	hAT-Tip100	MER97c	11	0.0175935255825856	58086	215	18.716	4.13139351943293	0.0299345840730611	55419.984	33	0.066	ns	0.05116279	0.02581369;0.08969881	0.06838	ns
DNA	TcMar-Pogo	tot	4	0.00639764566639477	58086	37	3.39587628865979	1.61071730047136	0.00543140330543927	55419.984	739	0.526	ns	0.1081081	0.03025197;0.25417594	0.7724	ns
DNA	TcMar-Pogo	MER132	4	0.00639764566639477	58086	37	3.39587628865979	1.61071730047136	0.00543140330543927	55419.984	739	0.526	ns	0.1081081	0.03025197;0.25417594	0.7724	ns
DNA	PiggyBac	tot	141	0.225517009740416	58086	2114	186.786	13.1402766664508	0.298747660860803	55419.984	1	0.002	**	0.0666982	0.05643272;0.07818388	0.0003109	***
DNA	PiggyBac	MER75B	10	0.0159941141659869	58086	114	10.201	2.93755480429359	0.0163155958607233	55419.984	558	0.888	ns	0.0877193	0.04286914;0.15540579	1	ns
DNA	PiggyBac	MER75	39	0.062377045247349	58086	475	43.544	6.18694935669772	0.0696447707243734	55419.984	258	0.516	ns	0.08210526	0.05903466;0.11053240	0.5247	ns
DNA	PiggyBac	MER85	70	0.111958799161908	58086	902	79.906	8.5489325794656	0.127802568654735	55419.984	142	0.284	ns	0.07760532	0.06099389;0.09703492	0.2655	ns
DNA	PiggyBac	Looper	16	0.0255905826655791	58086	531	46.131	6.31852536299118	0.0737824480591143	55419.984	1	0.002	**	0.03013183	0.01731900;0.04847185	1.886e-07	***
DNA	PiggyBac	MER75A	10	0.0159941141659869	58086	92	7.753	2.63987877751233	0.0124002367128897	55419.984	851	0.302	ns	0.1086957	0.05336994;0.19082333	0.3507	ns
DNA	TcMar-Tigger	Tigger18a	76	0.121555267661501	58086	1259	113.371	10.327439906144	0.18132687171121	55419.984	1	0.002	**	0.06036537	0.04785241;0.07497674	0.0001441	***
DNA	TcMar-Tigger	Tigger17c	27	0.0431841082481647	58086	342	30.193	5.19005661700214	0.0482910289013643	55419.984	321	0.642	ns	0.07894737	0.05266964;0.11278679	0.6333	ns
DNA	TcMar-Tigger	X12_DNA	81	0.129552324744494	58086	1374	118.159	10.0442324547775	0.188984853573885	55419.984	1	0.002	**	0.05895197	0.04708863;0.07274215	0.0002056	***
DNA	TcMar-Tigger	MER6	36	0.0575788109975529	58086	812	70.789	7.83516871987253	0.113220734769605	55419.984	1	0.002	**	0.04433498	0.03124176;0.06085263	3.637e-06	***
DNA	TcMar-Tigger	Tigger17b	6	0.00959646849959215	58086	90	7.89	2.5931881197909	0.0126193560769637	55419.984	302	0.604	ns	0.06666667	0.02485667;0.13947570	0.5794	ns
DNA	TcMar-Tigger	Tigger12	42	0.0671752794971451	58086	876	76.237	8.62364181759645	0.121934328167234	55419.984	1	0.002	**	0.04794521	0.03476990;0.06425829	1.441e-05	***
DNA	TcMar-Tigger	MER44B	117	0.187131135742047	58086	2126	186.16	13.0715441040936	0.297746429314012	55419.984	1	0.002	**	0.05503293	0.04572328;0.06559171	1.94e-08	***
DNA	TcMar-Tigger	MER47B	40	0.0639764566639477	58086	618	54.093	7.14530659988824	0.086516961758073	55419.984	27	0.054	ns	0.06472492	0.04663943;0.08709703	0.04595	*
DNA	TcMar-Tigger	X6b_DNA	80	0.127952913327895	58086	959	85.579	8.81983835161101	0.136876029621099	55419.984	304	0.608	ns	0.08342023	0.06669893;0.10274970	0.5711	ns
DNA	TcMar-Tigger	Tigger3a	368	0.588583401308319	58086	5323	465.239	20.5743817448832	0.744108568046959	55419.984	1	0.002	**	0.06913395	0.06246279;0.07628203	1.192e-06	***
DNA	TcMar-Tigger	Tigger4b	110	0.175935255825856	58086	2520	221.207	14.2496738279935	0.353801001231547	55419.984	1	0.002	**	0.04365079	0.03600984;0.05237347	2.2e-16	***
DNA	TcMar-Tigger	UCON11	6	0.00959646849959215	58086	45	3.8911495422177	1.82295640708596	0.00622354900151576	55419.984	896	0.212	ns	0.1333333	0.05054238;0.26792495	0.2801	ns
DNA	TcMar-Tigger	Tigger22N1	71	0.113558210578507	58086	1102	94.105	9.75043824892225	0.15051261135902	55419.984	8	0.016	*	0.06442831	0.05065842;0.08057627	0.01124	*
DNA	TcMar-Tigger	MER47A	145	0.23191465540681	58086	2589	233.728	14.6640052185291	0.373827231578779	55419.984	1	0.002	**	0.05600618	0.04746243;0.06557042	1.008e-10	***
DNA	TcMar-Tigger	Tigger17	6	0.00959646849959215	58086	54	5.47995991983968	2.24236119963884	0.00876471045829483	55419.984	702	0.6	ns	0.1111111	0.04188376;0.22631316	0.8202	ns
DNA	TcMar-Tigger	Tigger21a	5	0.00799705708299346	58086	169	15.284	3.73326683767465	0.0244454040912944	55419.984	3	0.006	**	0.0295858	0.009674813;0.067690004	0.002921	**
DNA	TcMar-Tigger	X9b_DNA	26	0.041584696831566	58086	601	54.764	6.95202377978057	0.0875901668186108	55419.984	1	0.002	**	0.04326123	0.02845116;0.06274752	9.968e-06	***
DNA	TcMar-Tigger	Tigger3c	142	0.227116421157014	58086	2327	205.812	13.7035193451333	0.32917806247301	55419.984	1	0.002	**	0.06102278	0.05163982;0.07152863	1.146e-06	***
DNA	TcMar-Tigger	Tigger19b	223	0.356668745901508	58086	3538	299.332	15.9396313585932	0.47875501815332	55419.984	2	0.004	**	0.06302996	0.05524470;0.07154644	1.768e-06	***
DNA	TcMar-Tigger	MER44C	69	0.11035938774531	58086	1091	98.128	9.35013588356026	0.156947043487996	55419.984	2	0.004	**	0.06324473	0.04953788;0.07936138	0.001476	**
DNA	TcMar-Tigger	Tigger3b	226	0.361466980151304	58086	6279	565.306	22.6855239524459	0.90415687027174	55419.984	1	0.002	**	0.03599299	0.03152267;0.04090070	2.2e-16	***
DNA	TcMar-Tigger	UCON39	12	0.0191929369991843	58086	107	9.057	2.77983425377818	0.0144858692001344	55419.984	887	0.23	ns	0.1121495	0.05931005;0.18770939	0.2958	ns
DNA	TcMar-Tigger	Tigger12A	30	0.0479823424979607	58086	744	65.368	7.83031863271795	0.104550325480223	55419.984	1	0.002	**	0.04032258	0.02736798;0.05706484	7.092e-07	***
DNA	TcMar-Tigger	Tigger17a	163	0.260704060905587	58086	2389	216.664	13.9747055924766	0.346534875165939	55419.984	1	0.002	**	0.06822938	0.05844371;0.07908899	8.701e-05	***
DNA	TcMar-Tigger	Tigger1a_Mars	1	0.00159941141659869	58086	44	2.72264355362947	1.4245282165052	0.00435462718300381	55419.984	207	0.414	ns	0.02272727	0.0005752392;0.1202415822	0.5236	ns
DNA	TcMar-Tigger	MER44A	128	0.204724661324633	58086	2334	201.876	13.5179643200949	0.322882779137277	55419.984	1	0.002	**	0.05484147	0.04595449;0.06486531	8.456e-09	***
DNA	TcMar-Tigger	Tigger1a_Art	17	0.0271899940821778	58086	302	26.968	4.97832901280739	0.0431329270828335	55419.984	24	0.048	*	0.05629139	0.03313012;0.08860002	0.04324	*
DNA	TcMar-Tigger	Tigger4a	157	0.251107592405995	58086	3497	311.006	16.3251485284047	0.497426547030693	55419.984	1	0.002	**	0.04489562	0.03827257;0.05229227	2.2e-16	***
DNA	TcMar-Tigger	Tigger10	70	0.111958799161908	58086	1450	128.499	10.5555397028488	0.205522767621515	55419.984	1	0.002	**	0.04827586	0.03782371;0.06060285	6.487e-09	***
DNA	TcMar-Tigger	Tigger6a	31	0.0495817539145594	58086	674	62.561	7.79814658044397	0.100060777633831	55419.984	1	0.002	**	0.04599407	0.03146140;0.06465229	7.581e-06	***
DNA	TcMar-Tigger	MER2	452	0.722933960302609	58086	9067	779.837	25.9820610902695	1.24728020088607	55419.984	1	0.002	**	0.04985111	0.04546150;0.05453272	2.2e-16	***
DNA	TcMar-Tigger	Tigger7	139	0.222318186907218	58086	2944	256.834	15.1266407129693	0.410783231770708	55419.984	1	0.002	**	0.04721467	0.03983678;0.05550825	2.2e-16	***
DNA	TcMar-Tigger	Tigger8	36	0.0575788109975529	58086	938	80.778	8.37728445827733	0.129197255410009	55419.984	1	0.002	**	0.03837953	0.02702270;0.05273979	1.272e-08	***
DNA	TcMar-Tigger	Tigger11a	16	0.0255905826655791	58086	421	35.832	5.74114420100529	0.0573101098795643	55419.984	1	0.002	**	0.03800475	0.02187629;0.06098483	0.0002176	***
DNA	TcMar-Tigger	MER47C	44	0.0703741023303424	58086	762	61.841	7.67806431802128	0.0989092014138797	55419.984	15	0.03	*	0.05774278	0.04226583;0.07674485	0.01674	*
DNA	TcMar-Tigger	Tigger2	186	0.297490523487357	58086	2729	257.922	15.2427772488565	0.412523391391968	55419.984	1	0.002	**	0.06815683	0.05898557;0.07826689	1.042e-06	***
DNA	TcMar-Tigger	X1_DNA	25	0.0399852854149673	58086	676	60.217	7.42394948972756	0.0963117572733234	55419.984	1	0.002	**	0.03698225	0.02407332;0.05411096	1.607e-07	***
DNA	TcMar-Tigger	Tigger4	59	0.0943652735793228	58086	1445	127.38	10.9169033511696	0.203733026246341	55419.984	1	0.002	**	0.04083045	0.03122473;0.05235469	3.377e-12	***
DNA	TcMar-Tigger	Tigger3	52	0.083169393663132	58086	1147	104.358	9.84564740241964	0.166911376613406	55419.984	1	0.002	**	0.04533566	0.03404118;0.05902942	5.393e-09	***
DNA	TcMar-Tigger	X6a_DNA	77	0.123154679078099	58086	979	88.654	8.89310808274425	0.14179421972714	55419.984	100	0.2	ns	0.07865169	0.06256638;0.09732278	0.2201	ns
DNA	TcMar-Tigger	Tigger19a	242	0.387057562816883	58086	3579	311.03	16.378747307513	0.497464932904691	55419.984	1	0.002	**	0.06761665	0.05960670;0.07634126	2.479e-05	***
DNA	TcMar-Tigger	Tigger16a	122	0.19512819282504	58086	1789	153.4	11.8694938765259	0.245349711306239	55419.984	5	0.01	**	0.06819452	0.05694985;0.08087895	0.007744	**
DNA	TcMar-Tigger	X10b_DNA	27	0.0431841082481647	58086	298	26.786	4.830894486691	0.0428418342050126	55419.984	558	0.888	ns	0.09060403	0.06055908;0.12908478	0.9194	ns
DNA	TcMar-Tigger	X11_DNA	21	0.0335876397485725	58086	268	23.88	4.74004937401163	0.0381939446283768	55419.984	329	0.658	ns	0.07835821	0.04915774;0.11728579	0.5931	ns
DNA	TcMar-Tigger	MamRep434	154	0.246309358156199	58086	2112	188.816	12.8035962165353	0.301994466036499	55419.984	4	0.008	**	0.07291667	0.06219014;0.08484568	0.007547	**
DNA	TcMar-Tigger	Tigger5	31	0.0495817539145594	58086	537	47.378	6.71000299106789	0.0757769140956128	55419.984	11	0.022	*	0.05772812	0.03955676;0.08094266	0.01178	*
DNA	TcMar-Tigger	Tigger2b_Pri	102	0.163139964493067	58086	2104	183.773	12.7589286878351	0.293928634262591	55419.984	1	0.002	**	0.04847909	0.03969903;0.05854253	1.139e-11	***
DNA	TcMar-Tigger	MER6A	45	0.0719735137469411	58086	1009	89.894	8.97436924264337	0.143777489883723	55419.984	1	0.002	**	0.04459861	0.03271352;0.05922395	9.379e-08	***
DNA	TcMar-Tigger	Tigger20a	47	0.0751723365801385	58086	1356	113.917	9.97846083725746	0.182200150344673	55419.984	1	0.002	**	0.03466077	0.02557640;0.04582684	3.877e-13	***
DNA	TcMar-Tigger	Tigger6b	12	0.0191929369991843	58086	174	15.152	3.76604289395103	0.0242342817843034	55419.984	252	0.504	ns	0.06896552	0.03614082;0.11736956	0.5003	ns
DNA	TcMar-Tigger	Tigger3d	48	0.0767717479967372	58086	636	55.291	6.94640709803071	0.0884330566351583	55419.984	150	0.3	ns	0.0754717	0.05616826;0.09882138	0.325	ns
DNA	TcMar-Tigger	UCON33	15	0.0239911712489804	58086	133	12.062	3.41728457021563	0.0192921005070134	55419.984	846	0.312	ns	0.112782	0.06451473;0.17918756	0.3638	ns
DNA	TcMar-Tigger	MERX	25	0.0399852854149673	58086	436	40.454	6.12988249964545	0.0647025894470835	55419.984	8	0.016	*	0.05733945	0.03744707;0.08348336	0.008197	**
DNA	TcMar-Tigger	MER6C	10	0.0159941141659869	58086	160	13.613	3.56172948396098	0.021772787614158	55419.984	214	0.428	ns	0.0625	0.03037518;0.11193474	0.3937	ns
DNA	TcMar-Tigger	Tigger9b	40	0.0639764566639477	58086	754	69.516	7.8931645140619	0.111184684036275	55419.984	1	0.002	**	0.0530504	0.03816690;0.07154199	8.912e-05	***
DNA	TcMar-Tigger	Tigger6	14	0.0223917598323817	58086	230	19.827	4.16994717705866	0.0317115301569023	55419.984	93	0.186	ns	0.06086957	0.03367416;0.10002065	0.196	ns
DNA	TcMar-Tigger	Tigger2a	176	0.28149640932137	58086	3318	297.405	16.5560586516863	0.475672952353534	55419.984	1	0.002	**	0.053044	0.04566418;0.06122345	2.813e-15	***
DNA	TcMar-Tigger	Tigger17d	19	0.0303888169153751	58086	331	28.389	5.1048740179106	0.0454056907058203	55419.984	33	0.066	ns	0.05740181	0.03490977;0.08819092	0.07618	ns
DNA	TcMar-Tigger	Tigger16b	73	0.116757033411705	58086	1329	114.499	10.0820457570201	0.183131007789134	55419.984	1	0.002	**	0.05492852	0.04329900;0.06857193	2.013e-05	***
DNA	TcMar-Tigger	MER46C	189	0.302288757737153	58086	2812	248.968	15.29493088938	0.398202261567743	55419.984	1	0.002	**	0.06721195	0.05823384;0.07710296	4.348e-05	***
DNA	TcMar-Tigger	Tigger5b	131	0.209522895574429	58086	2766	237.422	14.7785087312733	0.379735457351695	55419.984	1	0.002	**	0.04736081	0.0397470;0.0559497	7.526e-15	***
DNA	TcMar-Tigger	tot	5901	9.43812676934888	58086	125710	8615.111	76.9423863017635	13.779106888665	55419.984	1	0.002	**	0.04694137	0.04577862;0.04812508	2.2e-16	***
DNA	TcMar-Tigger	MamRep137	142	0.227116421157014	58086	2459	217.145	14.4241474975484	0.347304192057323	55419.984	1	0.002	**	0.05774705	0.04885531;0.06770932	1.818e-08	***
DNA	TcMar-Tigger	Tigger9a	34	0.0543799881643555	58086	1026	84.795	8.90046027985032	0.135622091070486	55419.984	1	0.002	**	0.0331384	0.02305630;0.04600159	1.501e-10	***
DNA	TcMar-Tigger	Tigger15a	249	0.398253442733074	58086	4828	421.107	19.2799706500884	0.673523343409625	55419.984	1	0.002	**	0.05157415	0.04550485;0.05819267	2.2e-16	***
DNA	TcMar-Tigger	MER8	112	0.179134078659053	58086	1941	167.573	12.5726187304691	0.268018169313693	55419.984	1	0.002	**	0.05770222	0.04774594;0.06901936	2.618e-06	***
DNA	TcMar-Tigger	X26_DNA	56	0.0895670393295267	58086	957	83.799	8.75769925815544	0.134029077299554	55419.984	3	0.006	**	0.0585162	0.04450167;0.07531867	0.001081	**
DNA	TcMar-Tigger	Tigger13a	131	0.209522895574429	58086	3113	271.178	15.8573570235323	0.4337251891304	55419.984	1	0.002	**	0.04208159	0.03530155;0.04973811	2.2e-16	***
DNA	TcMar-Tigger	Tigger23a	55	0.087967627912928	58086	583	53.661	6.85018277157655	0.0858260160261024	55419.984	601	0.802	ns	0.09433962	0.07186088;0.12102452	0.8298	ns
DNA	TcMar-Tigger	MER2B	92	0.14714585032708	58086	1710	145.84	11.7416466590622	0.233258160996753	55419.984	1	0.002	**	0.05380117	0.04358859;0.06557678	9.243e-07	***
DNA	TcMar-Tigger	Tigger12c	43	0.0687746909137437	58086	859	71.014	7.80863488573891	0.113580602338339	55419.984	1	0.002	**	0.05005821	0.03646086;0.06683874	0.0003092	***
DNA	TcMar-Tigger	MER127	13	0.020792348415783	58086	211	17.475	4.08338695803484	0.0279497145050621	55419.984	170	0.34	ns	0.06161137	0.03321006;0.10305304	0.3171	ns
DNA	TcMar-Tigger	MARE10	8	0.0127952913327895	58086	79	6.66	2.44957147280916	0.0106520800345473	55419.984	771	0.462	ns	0.1012658	0.04474342;0.18981894	0.5425	ns
DNA	TcMar-Tigger	UCON55	28	0.0447835196647634	58086	404	34.893	5.55557516513059	0.0558082625593782	55419.984	120	0.24	ns	0.06930693	0.04654479;0.09861221	0.2494	ns
DNA	TcMar-Tigger	Tigger14a	95	0.151944084576876	58086	1293	115.063	9.94675670603081	0.184033075828095	55419.984	15	0.03	*	0.07347254	0.05984719;0.08907297	0.05064	ns
DNA	TcMar-Tigger	MER6B	36	0.0575788109975529	58086	676	58.37	7.28918597871067	0.0933576443868656	55419.984	1	0.002	**	0.05325444	0.03757391;0.07296735	0.00157	**
DNA	TcMar-Tigger	MER44D	36	0.0575788109975529	58086	638	54.337	6.94374874593303	0.0869072181437231	55419.984	5	0.01	**	0.05642633	0.03982957;0.07726513	0.008482	**
DNA	TcMar-Tigger	Tigger1	993	1.5882155366825	58086	12059	1135.136	32.6961854739134	1.81554947779217	55419.984	1	0.002	**	0.08234514	0.07749865;0.08739432	7.047e-06	***
DNA	hAT?	MER121B	9	0.0143947027493882	58086	68	5.3595166163142	2.19205230651364	0.00857207206358332	55419.984	961	0.082	ns	0.1323529	0.06234831;0.23643555	0.1111	ns
DNA	hAT?	UCON69	1	0.00159941141659869	58086	28	2.39380530973451	1.25126970275415	0.00382867954150395	55419.984	256	0.512	ns	0.03571429	0.0009037988;0.1834775975	0.5103	ns
DNA	hAT?	tot	168	0.26870111798858	58086	2048	173.547	12.1879587026432	0.277573053116453	55419.984	343	0.686	ns	0.08203125	0.07050726;0.09476758	0.6916	ns
DNA	hAT?	MER121	95	0.151944084576876	58086	927	78.986	8.48031365691857	0.126331110151464	55419.984	977	0.05	*	0.1024811	0.08370614;0.12382387	0.06784	ns
DNA	hAT?	MER99	16	0.0255905826655791	58086	295	26.101	5.03469434495751	0.0417462373846424	55419.984	18	0.036	*	0.05423729	0.03131550;0.08658535	0.03957	*
DNA	hAT?	UCON105	38	0.0607776338307503	58086	638	54.104	6.78699103043811	0.0865345552836556	55419.984	6	0.012	*	0.05956113	0.04249006;0.08083881	0.02262	*
DNA	hAT?	UCON89	7	0.0111958799161908	58086	48	4.01921132457027	1.81776962838968	0.00642837247824044	55419.984	948	0.108	ns	0.1458333	0.06070447;0.27763834	0.1185	ns
DNA	hAT?	UCON80	2	0.00319882283319738	58086	44	3.59063136456212	1.76713507394764	0.00574289679727799	55419.984	300	0.6	ns	0.04545455	0.005552952;0.154731578	0.5806	ns
DNA	TcMar-Tc2	Kanga1a	48	0.0767717479967372	58086	843	72.179	7.83979728190856	0.115443916638677	55419.984	1	0.002	**	0.0569395	0.04227751;0.07478777	0.002051	**
DNA	TcMar-Tc2	Kanga11a	50	0.0799705708299346	58086	883	74.981	8.44464036836093	0.119925467427986	55419.984	2	0.004	**	0.05662514	0.04231679;0.07397501	0.002019	**
DNA	TcMar-Tc2	MER104	132	0.211122306991027	58086	2206	191.617	13.0504645750879	0.306474417414391	55419.984	1	0.002	**	0.05983681	0.05030266;0.07055980	2.637e-06	***
DNA	TcMar-Tc2	Kanga1c	50	0.0799705708299346	58086	826	71.137	8.19227345395307	0.113777329942581	55419.984	4	0.008	**	0.06053269	0.04525870;0.07902936	0.007548	**
DNA	TcMar-Tc2	Kanga1d	41	0.0655758680805464	58086	664	57.875	7.49570280631246	0.0925659357356493	55419.984	15	0.03	*	0.06174699	0.04467142;0.08283741	0.01911	*
DNA	TcMar-Tc2	tot	420	0.67175279497145	58086	8147	695.88	24.7651956365161	1.1129984165827	55419.984	1	0.002	**	0.05155272	0.04685093;0.05657845	2.2e-16	***
DNA	TcMar-Tc2	Kanga2_a	59	0.0943652735793228	58086	1534	134.32	11.263146028462	0.214832941477536	55419.984	1	0.002	**	0.03846154	0.02940522;0.04933440	5.865e-14	***
DNA	TcMar-Tc2	Kanga1	55	0.087967627912928	58086	812	71.556	8.35024494195174	0.114447483326136	55419.984	18	0.036	*	0.06773399	0.05143063;0.08725559	0.04085	*
DNA	TcMar-Tc2	Kanga1b	30	0.0479823424979607	58086	379	35.131	5.77192811408407	0.0561889224765286	55419.984	216	0.432	ns	0.07915567	0.05404135;0.11107231	0.4248	ns
DNA	TcMar?	tot	7	0.0111958799161908	58086	168	14.497	3.59122373124927	0.0231866673064312	55419.984	24	0.048	*	0.04166667	0.01691377;0.08396250	0.03831	*
DNA	TcMar?	X22_DNA	2	0.00319882283319738	58086	24	2.24113475177305	1.15066665042503	0.00358449650812189	55419.984	549	0.906	ns	0.08333333	0.01025634;0.26997280	1	ns
DNA	TcMar?	Eulor8	5	0.00799705708299346	58086	144	12.601	3.35455690845335	0.0201541832605601	55419.984	13	0.026	*	0.03472222	0.01136861;0.07916806	0.0253	*
RNA	tot	tot	60	0.0959646849959215	58086	730	62.307	7.73269329183212	0.0996545271340147	55419.984	420	0.84	ns	0.08219178	0.0633048;0.1045329	0.8424	ns
RNA	RNA	tot	60	0.0959646849959215	58086	730	62.307	7.73269329183212	0.0996545271340147	55419.984	420	0.84	ns	0.08219178	0.0633048;0.1045329	0.8424	ns
RNA	RNA	7SK	60	0.0959646849959215	58086	730	62.307	7.73269329183212	0.0996545271340147	55419.984	420	0.84	ns	0.08219178	0.0633048;0.1045329	0.8424	ns
srpRNA	tot	tot	88	0.140748204660685	58086	1383	127.016	10.8708748461161	0.203150840490699	55419.984	1	0.002	**	0.06362979	0.05134229;0.07780871	0.0001588	***
srpRNA	srpRNA	tot	88	0.140748204660685	58086	1383	127.016	10.8708748461161	0.203150840490699	55419.984	1	0.002	**	0.06362979	0.05134229;0.07780871	0.0001588	***
srpRNA	srpRNA	7SLRNA	88	0.140748204660685	58086	1383	127.016	10.8708748461161	0.203150840490699	55419.984	1	0.002	**	0.06362979	0.05134229;0.07780871	0.0001588	***
SINE?	tot	tot	0	0	58086	5	1.18674698795181	0.427250348464228	0.00189809668114423	55419.984	1	0.002	**	0	0.0000000;0.5218238	0.5985	ns
SINE?	tRNA	tot	0	0	58086	5	1.18674698795181	0.427250348464228	0.00189809668114423	55419.984	1	0.002	**	0	0.0000000;0.5218238	0.5985	ns
SINE?	tRNA	CRP1	0	0	58086	5	1.18674698795181	0.427250348464228	0.00189809668114423	55419.984	1	0.002	**	0	0.0000000;0.5218238	0.5985	ns
RC?	tot	tot	28	0.0447835196647634	58086	435	38.099	5.96126964125393	0.0609359755609935	55419.984	52	0.104	ns	0.06436782	0.04319453;0.09168828	0.08978	ns
RC?	Helitron?	tot	28	0.0447835196647634	58086	435	38.099	5.96126964125393	0.0609359755609935	55419.984	52	0.104	ns	0.06436782	0.04319453;0.09168828	0.08978	ns
RC?	Helitron?	Helitron2Na_Mam	28	0.0447835196647634	58086	435	38.099	5.96126964125393	0.0609359755609935	55419.984	52	0.104	ns	0.06436782	0.04319453;0.09168828	0.08978	ns
Satellite	tot	tot	932	1.49065144026998	58086	6330	673.453	27.698899256469	1.07712841674264	55419.984	1001	0.002	**	0.1472354	0.1385914;0.1562058	2.2e-16	***
Satellite	telo	tot	48	0.0767717479967372	58086	367	34.585	5.51735590806106	0.0553156438430658	55419.984	995	0.014	*	0.1307902	0.0980322;0.1696451	0.01999	*
Satellite	telo	REP522	29	0.0463829310813621	58086	243	24.224	4.67885837739461	0.0387441421556867	55419.984	872	0.26	ns	0.1193416	0.08140009;0.16688031	0.2854	ns
Satellite	telo	TAR1	21	0.0335876397485725	58086	124	10.397	3.04806195502678	0.0166290804983766	55419.984	1001	0.002	**	0.1693548	0.1079974;0.2471514	0.001757	**
Satellite	acro	tot	18	0.0287894054987765	58086	61	4.69477911646586	2.11223115536013	0.00750888331728462	55419.984	997	0.01	**	0.295082	0.1851662;0.4256950	4.622e-07	***
Satellite	acro	ACRO1	18	0.0287894054987765	58086	61	4.69477911646586	2.11223115536013	0.00750888331728462	55419.984	997	0.01	**	0.295082	0.1851662;0.4256950	4.622e-07	***
Satellite	centr	tot	580	0.927658621627241	58086	1815	321.414	21.4167056121916	0.514073221054652	55419.984	1001	0.002	**	0.3195592	0.2981371;0.3415661	2.2e-16	***
Satellite	centr	GSATX	16	0.0255905826655791	58086	56	8.016	2.73188711465302	0.0128208819154551	55419.984	997	0.01	**	0.2857143	0.1729518;0.4220987	0.006109	**
Satellite	centr	HSAT4	28	0.0447835196647634	58086	100	21.523	4.77076841098279	0.0344241319194536	55419.984	922	0.16	ns	0.28	0.1947936;0.3786670	0.1149	ns
Satellite	centr	SST1	27	0.0431841082481647	58086	609	38.339	6.00234180192259	0.0613198343009772	55419.984	31	0.062	ns	0.04433498	0.02941712;0.06385199	0.06566	ns
Satellite	centr	ALR_Alpha	502	0.802904531132543	58086	844	230.226	19.3935823156795	0.36822609279785	55419.984	1001	0.002	**	0.5947867	0.5607900;0.6281192	2.2e-16	***
Satellite	centr	GSAT	18	0.0287894054987765	58086	39	8.13	3.19363418370033	0.0130032148169474	55419.984	996	0.012	*	0.4615385	0.3009478;0.6281893	0.0004634	***
Satellite	centr	GSATII	24	0.0383858739983686	58086	167	16.677	4.20694299573567	0.0266733841946164	55419.984	970	0.064	ns	0.1437126	0.0943006;0.2062463	0.06934	ns
Satellite	Satellite	CER	42	0.0671752794971451	58086	72	10.608	4.95852023520353	0.0169665563072789	55419.984	1001	0.002	**	0.5833333	0.4611133;0.6984788	2.2e-16	***
Satellite	Satellite	HSAT5	14	0.0223917598323817	58086	260	21.734	4.41959011411429	0.034761607728356	55419.984	49	0.098	ns	0.05384615	0.02974736;0.08869513	0.09194	ns
Satellite	Satellite	LSAU	11	0.0175935255825856	58086	129	3.62384378211716	1.71603632927446	0.00579601711708837	55419.984	974	0.056	ns	0.08527132	0.04333745;0.14745178	0.001094	**
Satellite	Satellite	SATR1	69	0.11035938774531	58086	670	66.302	8.3363235476012	0.106044175743326	55419.984	654	0.696	ns	0.1029851	0.08101491;0.12852226	0.6981	ns
Satellite	Satellite	HSATI	5	0.00799705708299346	58086	45	5.38755020080321	2.12484835343973	0.00861690929866323	55419.984	537	0.93	ns	0.1111111	0.03707666;0.24053581	1	ns
Satellite	Satellite	(CATTC)n	2	0.00319882283319738	58086	2	1.34550561797753	0.713062842160321	0.00215201704649094	55419.984	335	0.67	ns	1	0.1581139;1.0000000	1	ns
Satellite	Satellite	(GAATG)n	7	0.0111958799161908	58086	18	3.89637305699482	2.21968683674415	0.00623190355068506	55419.984	904	0.196	ns	0.3888889	0.1729859;0.6425488	0.0866	ns
Satellite	Satellite	tot	293	0.468627545063417	58086	4087	323.78	17.7053404112736	0.517857428466324	55419.984	47	0.094	ns	0.07169073	0.06396770;0.08003251	0.07724	ns
Satellite	Satellite	D20S16	11	0.0175935255825856	58086	269	22.208	4.33191660832725	0.0355197287398237	55419.984	5	0.01	**	0.04089219	0.02058716;0.07198814	0.01039	*
Satellite	Satellite	SAR	3	0.00479823424979607	58086	1	1.13571428571429	0.401628237952798	0.00181647439456566	55419.984	141	0.282	ns	na	na	na	na
Satellite	Satellite	HSAT6	2	0.00319882283319738	58086	17	2.16094674556213	1.13960958362273	0.00345624289551386	55419.984	566	0.872	ns	0.1176471	0.01457932;0.36440916	1	ns
Satellite	Satellite	BSR_Beta	66	0.105561153495514	58086	1870	100.8	9.79121380973102	0.161220670793148	55419.984	1	0.002	**	0.03529412	0.02739953;0.04468588	0.0002183	***
Satellite	Satellite	SATR2	45	0.0719735137469411	58086	418	40.491	6.06569960612226	0.0647617676694976	55419.984	800	0.404	ns	0.1076555	0.0796154;0.1413919	0.4563	ns
Satellite	Satellite	MSR1	59	0.0943652735793228	58086	316	54.214	6.72558082528468	0.0867104905394815	55419.984	792	0.42	ns	0.1867089	0.1452768;0.2341264	0.4563	ns
LTR	ERVL	LTR108b_Mam	3	0.00479823424979607	58086	53	4.47768762677485	2.0436876016123	0.00716166471022639	55419.984	334	0.668	ns	0.05660377	0.01182872;0.15662946	0.6241	ns
LTR	ERVL	LTR16D2	22	0.0351870511651712	58086	282	23.277	4.84703669934166	0.0372294995441678	55419.984	457	0.914	ns	0.07801418	0.04953514;0.11573346	0.9137	ns
LTR	ERVL	MER21B	192	0.307086991986949	58086	2786	267.768	15.7261402603273	0.428271196199798	55419.984	1	0.002	**	0.06891601	0.05978714;0.07896251	4.299e-07	***
LTR	ERVL	LTR16B2	154	0.246309358156199	58086	1617	135.926	11.3131123264339	0.217401596212594	55419.984	948	0.108	ns	0.0952381	0.08136602;0.11059885	0.1066	ns
LTR	ERVL	MLT2A1	214	0.34227404315212	58086	3738	327.345	16.9533888173543	0.523559330166499	55419.984	1	0.002	**	0.05724987	0.05001714;0.06518413	4.158e-12	***
LTR	ERVL	LTR86A2	14	0.0223917598323817	58086	308	27.4	4.91713109223031	0.0438238728148042	55419.984	4	0.008	**	0.04545455	0.02506999;0.07508964	0.004916	**
LTR	ERVL	LTR86C	12	0.0191929369991843	58086	285	23.811	4.61417051804218	0.0380835852406314	55419.984	6	0.012	*	0.04210526	0.02194270;0.07239382	0.009699	**
LTR	ERVL	LTR80A	17	0.0271899940821778	58086	393	30.912	5.4657232028461	0.0494410057098988	55419.984	5	0.01	**	0.043257	0.02539755;0.06835683	0.006461	**
LTR	ERVL	LTR108d_Mam	2	0.00319882283319738	58086	66	5.49346733668342	2.32619315302914	0.00878631437500347	55419.984	89	0.178	ns	0.03030303	0.003691139;0.105216649	0.1755	ns
LTR	ERVL	MER54B	48	0.0767717479967372	58086	438	42.662	6.16017075280415	0.0682340898549334	55419.984	830	0.344	ns	0.109589	0.08191533;0.14266507	0.3755	ns
LTR	ERVL	LTR41C	65	0.103961742078915	58086	759	65.061	7.74992518288663	0.104059306175327	55419.984	514	0.976	ns	0.085639	0.06671448;0.10785334	1	ns
LTR	ERVL	LTR16D	82	0.131151736161093	58086	1115	96.47	9.2957792310011	0.154295219359276	55419.984	58	0.116	ns	0.0735426	0.05891476;0.09046591	0.1355	ns
LTR	ERVL	LTR86B1	19	0.0303888169153751	58086	295	26.819	5.0483388084324	0.0428946147817603	55419.984	68	0.136	ns	0.06440678	0.03921910;0.09875408	0.128	ns
LTR	ERVL	MER54A	55	0.087967627912928	58086	682	64.923	8.02093550693474	0.103838587399837	55419.984	121	0.242	ns	0.08064516	0.06132845;0.10367897	0.2149	ns
LTR	ERVL	LTR16E1	268	0.428642259648449	58086	2475	227.721	14.3891697886712	0.364219567199271	55419.984	998	0.008	**	0.1082828	0.09630764;0.12119351	0.005987	**
LTR	ERVL	LTR86A1	25	0.0399852854149673	58086	531	47.536	6.63782831690947	0.0760296210994354	55419.984	1	0.002	**	0.04708098	0.03069667;0.06871877	0.000326	***
LTR	ERVL	LTR82A	50	0.0799705708299346	58086	1041	89.779	9.4495212816551	0.143593557570814	55419.984	1	0.002	**	0.04803074	0.03585630;0.06283519	3.164e-06	***
LTR	ERVL	LTR40c	51	0.0815699822465333	58086	603	51.222	7.06701200357397	0.0819250515810182	55419.984	519	0.966	ns	0.08457711	0.06361997;0.10970508	1	ns
LTR	ERVL	LTR86B2	11	0.0175935255825856	58086	273	22.467	4.50613095861807	0.0359339762967228	55419.984	6	0.012	*	0.04029304	0.02028296;0.07095037	0.008042	**
LTR	ERVL	LTR105_Mam	50	0.0799705708299346	58086	667	57.419	7.42202974431695	0.0918366041296803	55419.984	176	0.352	ns	0.07496252	0.05614757;0.09763706	0.3339	ns
LTR	ERVL	LTR33A	200	0.319882283319738	58086	2044	179.26	12.8554137102491	0.286710490539481	55419.984	943	0.118	ns	0.09784736	0.08530627;0.11155491	0.1088	ns
LTR	ERVL	LTR69	5	0.00799705708299346	58086	141	12.167	3.38859758507758	0.0194600387057563	55419.984	17	0.034	*	0.03546099	0.01161257;0.08081233	0.03381	*
LTR	ERVL	MLT2D	273	0.436639316731443	58086	4453	378.102	18.3394637852891	0.604740655438799	55419.984	1	0.002	**	0.06130698	0.05443834;0.06875766	3.744e-09	***
LTR	ERVL	LTR108c_Mam	0	0	58086	43	3.83857868020305	1.82889355522229	0.00613946656462909	55419.984	1	0.002	**	0	0.00000000;0.08221112	0.03031	*
LTR	ERVL	MLT2B3	235	0.375861682900693	58086	3276	295.815	16.1409201814613	0.473129888201142	55419.984	1	0.002	**	0.07173382	0.06313018;0.08111103	0.0001548	***
LTR	ERVL	MER74B	81	0.129552324744494	58086	931	86.93	8.86609878738713	0.139036834444924	55419.984	278	0.556	ns	0.08700322	0.0696918;0.1069776	0.5358	ns
LTR	ERVL	LTR40A1	32	0.0511811653311581	58086	563	47.103	6.61136151644282	0.0753370759560482	55419.984	9	0.018	*	0.05683837	0.03919855;0.07929444	0.02201	*
LTR	ERVL	MLT2C2	91	0.145546438910481	58086	1336	115.677	10.1564671429009	0.185015114437887	55419.984	7	0.014	*	0.06811377	0.05519210;0.08297226	0.01496	*
LTR	ERVL	MER70C	24	0.0383858739983686	58086	275	23.864	4.69078964647825	0.0381683540457112	55419.984	578	0.848	ns	0.08727273	0.05671824;0.12707109	0.9149	ns
LTR	ERVL	MER74A	162	0.259104649488988	58086	1568	145.981	11.7582692559703	0.233483678006494	55419.984	922	0.16	ns	0.1033163	0.08868558;0.11945075	0.1643	ns
LTR	ERVL	MER77B	120	0.191929369991843	58086	1256	119.381	10.4997182382711	0.190939334324968	55419.984	549	0.906	ns	0.0955414	0.07984768;0.11315666	0.9234	ns
LTR	ERVL	MER68	90	0.143947027493882	58086	1492	149.34	11.3145224564901	0.238856100954849	55419.984	1	0.002	**	0.06032172	0.04878146;0.07362785	6.217e-08	***
LTR	ERVL	LTR42	37	0.0591782224141516	58086	309	28.041	5.15382196829507	0.0448490955328439	55419.984	972	0.06	ns	0.1197411	0.08572653;0.16125417	0.09108	ns
LTR	ERVL	LTR84a	45	0.0719735137469411	58086	671	58.572	7.14968068755062	0.0936807254930186	55419.984	40	0.08	ns	0.06706408	0.04933408;0.08871073	0.06465	ns
LTR	ERVL	MLT2C1	218	0.348671688818515	58086	2635	230.712	13.9448023834515	0.369003406746317	55419.984	179	0.358	ns	0.08273245	0.07249247;0.09391029	0.4081	ns
LTR	ERVL	LTR40b	74	0.118356444828303	58086	1140	95.877	9.37890371177968	0.153346768389233	55419.984	7	0.014	*	0.06491228	0.05131033;0.08080880	0.01875	*
LTR	ERVL	LTR47B	5	0.00799705708299346	58086	46	4.31712259371834	1.921306981037	0.00690485516324927	55419.984	729	0.546	ns	0.1086957	0.03624837;0.23569670	0.617	ns
LTR	ERVL	LTR79	276	0.441437550981239	58086	4053	335.346	17.030629064316	0.536356220910705	55419.984	1	0.002	**	0.06809771	0.06053234;0.07629261	0.0005579	***
LTR	ERVL	MER68B	31	0.0495817539145594	58086	450	46.119	6.39341182114172	0.0737632551221151	55419.984	13	0.026	*	0.06888889	0.04728327;0.09635969	0.01933	*
LTR	ERVL	LTR47B4	13	0.020792348415783	58086	105	9.54	3.00456776049858	0.0152583849143515	55419.984	908	0.188	ns	0.1238095	0.06760011;0.20240954	0.2335	ns
LTR	ERVL	LTR16C	739	1.18196503686643	58086	6620	641.139	23.1932232474187	1.02544503622667	55419.984	1001	0.002	**	0.1116314	0.1041422;0.1194646	6.577e-05	***
LTR	ERVL	MER76	49	0.0783711594133359	58086	715	62.655	7.29720660418932	0.100211122306991	55419.984	28	0.056	ns	0.06853147	0.05112656;0.08959297	0.07392	ns
LTR	ERVL	LTR57	18	0.0287894054987765	58086	268	22.989	4.55671401808833	0.0367688690561873	55419.984	153	0.306	ns	0.06716418	0.04028838;0.10407311	0.3258	ns
LTR	ERVL	MLT2A2	295	0.471826367896614	58086	3866	350.346	17.5390964392099	0.560347392159685	55419.984	1	0.002	**	0.07630626	0.06813083;0.08512874	0.001694	**
LTR	ERVL	LTR47A2	19	0.0303888169153751	58086	275	23.175	4.52270160742779	0.0370663595796747	55419.984	207	0.414	ns	0.06909091	0.04210682;0.10579327	0.4464	ns
LTR	ERVL	LTR33B	118	0.188730547158646	58086	1608	135.033	10.6847590087505	0.215973321817571	55419.984	60	0.12	ns	0.07338308	0.06111483;0.08723468	0.1377	ns
LTR	ERVL	LTR41B	68	0.108759976328711	58086	848	73.736	8.41398235671427	0.117934200214321	55419.984	273	0.546	ns	0.08018868	0.06280511;0.10055309	0.542	ns
LTR	ERVL	MLT2E	28	0.0447835196647634	58086	403	34.55	5.67112525533177	0.0552596644434848	55419.984	148	0.296	ns	0.06947891	0.04666154;0.09885301	0.285	ns
LTR	ERVL	LTR52	99	0.15834173024327	58086	1073	96.935	9.36966197712412	0.155038945667994	55419.984	618	0.768	ns	0.09226468	0.07561975;0.11118346	0.8312	ns
LTR	ERVL	LTR33A_	158	0.252707003822593	58086	1666	145.274	11.4163591944743	0.232352894134958	55419.984	883	0.238	ns	0.09483794	0.08119197;0.10992976	0.2775	ns
LTR	ERVL	LTR102_Mam	27	0.0431841082481647	58086	518	44.461	6.21426553150861	0.0711114309933944	55419.984	3	0.006	**	0.05212355	0.03462713;0.07493371	0.004626	**
LTR	ERVL	LTR40a	146	0.233514066823409	58086	1974	166.498	12.3635291423142	0.266298802040849	55419.984	58	0.116	ns	0.0739615	0.06280281;0.08640448	0.1051	ns
LTR	ERVL	LTR18B	33	0.0527805767477568	58086	367	31.373	5.26227731714727	0.0501783343729508	55419.984	645	0.714	ns	0.08991826	0.06270462;0.12396031	0.7094	ns
LTR	ERVL	LTR41	104	0.166338787326264	58086	1129	101.826	9.64794313865949	0.162861666906578	55419.984	632	0.74	ns	0.09211692	0.07588528;0.11050880	0.7952	ns
LTR	ERVL	LTR75B	25	0.0399852854149673	58086	205	22.277	4.34708732005331	0.0356300881275691	55419.984	775	0.454	ns	0.1219512	0.08049748;0.17474214	0.5018	ns
LTR	ERVL	LTR108a_Mam	4	0.00639764566639477	58086	86	9.139	2.84917475715282	0.0146170209362954	55419.984	48	0.096	ns	0.04651163	0.01281635;0.11482550	0.07893	ns
LTR	ERVL	LTR47B2	23	0.0367864625817699	58086	174	15.881	3.87941862769266	0.0254002527070038	55419.984	964	0.076	ns	0.1321839	0.08567335;0.19171258	0.06521	ns
LTR	ERVL	LTR16D1	13	0.020792348415783	58086	207	17.753	3.99624335607342	0.0283943508788766	55419.984	144	0.288	ns	0.06280193	0.03385997;0.10499901	0.2655	ns
LTR	ERVL	LTR16B1	124	0.198327015658238	58086	1199	106.318	9.56390842408815	0.17004622298994	55419.984	968	0.068	ns	0.1034195	0.08675562;0.12205626	0.0753	ns
LTR	ERVL	LTR53	57	0.0911664507461254	58086	494	48.741	6.52690734724492	0.0779569118564368	55419.984	909	0.186	ns	0.1153846	0.08857235;0.14689995	0.2267	ns
LTR	ERVL	LTR66	32	0.0511811653311581	58086	379	35.91	5.66974832298983	0.057434863970059	55419.984	268	0.536	ns	0.08443272	0.05846792;0.11710356	0.5399	ns
LTR	ERVL	MER77	98	0.156742318826672	58086	1299	126.189	10.5864702499158	0.201828127249172	55419.984	3	0.006	**	0.07544265	0.06166931;0.09117192	0.007514	**
LTR	ERVL	LTR16A1	301	0.481422836396206	58086	2692	249.719	15.211029367351	0.399403419541609	55419.984	1001	0.002	**	0.1118128	0.1001495;0.1243274	0.0008857	***
LTR	ERVL	MLT2B5	38	0.0607776338307503	58086	369	31.75	5.4500645136735	0.0507813124770085	55419.984	876	0.252	ns	0.102981	0.07391156;0.13860374	0.2642	ns
LTR	ERVL	LTR75	29	0.0463829310813621	58086	291	29.415	5.25912858118467	0.0470466868192505	55419.984	520	0.964	ns	0.09965636	0.06776225;0.13998204	1	ns
LTR	ERVL	MER70B	67	0.107160564912112	58086	477	40.324	5.99908434788285	0.0644946659629256	55419.984	1001	0.002	**	0.1404612	0.1105415;0.1749209	4.787e-05	***
LTR	ERVL	LTR50	204	0.326279928986133	58086	2565	224.881	14.608704708264	0.35967723877613	55419.984	80	0.16	ns	0.07953216	0.06935097;0.09068490	0.1523	ns
LTR	ERVL	MLT2B4	316	0.505414007645187	58086	4467	392.951	18.2047799495905	0.628490315563873	55419.984	1	0.002	**	0.07074099	0.06339287;0.07865608	3.319e-05	***
LTR	ERVL	LTR82B	41	0.0655758680805464	58086	1154	98.489	9.33214701812867	0.157524431009389	55419.984	1	0.002	**	0.0355286	0.02561424;0.04789189	2.136e-11	***
LTR	ERVL	LTR33	798	1.27633031044576	58086	9255	801.253	25.9238314304818	1.28153319578395	55419.984	453	0.906	ns	0.08622366	0.08058188;0.09212743	0.9264	ns
LTR	ERVL	ERV3-16A3_LTR	120	0.191929369991843	58086	1093	99.873	9.55354076461399	0.159738016409961	55419.984	983	0.038	*	0.1097896	0.09186815;0.12984145	0.0404	*
LTR	ERVL	MER88	9	0.0143947027493882	58086	112	11.068	3.17386979087823	0.0177022855589143	55419.984	311	0.622	ns	0.08035714	0.03740324;0.14706630	0.6347	ns
LTR	ERVL	LTR16E2	218	0.348671688818515	58086	2318	205.055	13.3167304662335	0.327967308030645	55419.984	830	0.344	ns	0.09404659	0.08246686;0.10666361	0.3416	ns
LTR	ERVL	LTR33C	65	0.103961742078915	58086	919	80.585	8.43658408071365	0.128888569006606	55419.984	43	0.086	ns	0.07072905	0.05500798;0.08926497	0.07053	ns
LTR	ERVL	MLT2B2	177	0.283095820737968	58086	2172	193.264	13.1396710367861	0.30910864801753	55419.984	108	0.216	ns	0.08149171	0.07032634;0.09380096	0.228	ns
LTR	ERVL	MER73	23	0.0367864625817699	58086	279	26.261	4.84214057265227	0.0420021432112982	55419.984	284	0.568	ns	0.08243728	0.05297511;0.12112900	0.6076	ns
LTR	ERVL	MER70A	68	0.108759976328711	58086	533	46.664	6.74778753641789	0.0746349343441614	55419.984	1000	0.004	**	0.1275797	0.1004490;0.1589179	0.002071	**
LTR	ERVL	LTR108e_Mam	14	0.0223917598323817	58086	168	14.39	3.83491937419897	0.0230155302848552	55419.984	524	0.956	ns	0.08333333	0.04630854;0.13586659	1	ns
LTR	ERVL	MLT2B1	303	0.484621659229404	58086	4436	388.697	17.9841769792677	0.621686419397662	55419.984	1	0.002	**	0.06830478	0.06105458;0.07612937	2.897e-06	***
LTR	ERVL	MLT2F	143	0.228715832573613	58086	1911	171.887	12.4461696171207	0.274918030164899	55419.984	10	0.02	*	0.07482993	0.06343100;0.08755315	0.02034	*
LTR	ERVL	LTR62	21	0.0335876397485725	58086	313	30.741	5.30358812946928	0.0491675063576604	55419.984	32	0.064	ns	0.06709265	0.04200787;0.10073191	0.07041	ns
LTR	ERVL	MER68C	12	0.0191929369991843	58086	163	14.991	3.66119151688674	0.023976776546231	55419.984	254	0.508	ns	0.07361963	0.03861729;0.12506710	0.4983	ns
LTR	ERVL	LTR53B	32	0.0511811653311581	58086	187	18.139	4.0905270334532	0.0290117236856837	55419.984	1000	0.004	**	0.171123	0.1200901;0.2328997	0.001748	**
LTR	ERVL	MER21C	376	0.601378692641108	58086	5505	504.303	21.5989746679491	0.80658797562497	55419.984	1	0.002	**	0.06830154	0.06177711;0.07528795	4.893e-10	***
LTR	ERVL	LTR47A	75	0.119955856244902	58086	679	62.445	7.54134250958321	0.0998752459095053	55419.984	952	0.1	ns	0.1104566	0.08787772;0.13648397	0.09686	ns
LTR	ERVL	LTR16	277	0.443036962397838	58086	3017	267.473	15.7578418757322	0.427799369831902	55419.984	741	0.522	ns	0.09181306	0.08174301;0.10268246	0.5428	ns
LTR	ERVL	LTR32	92	0.14714585032708	58086	1216	106.816	9.86293168492114	0.170842729875406	55419.984	63	0.126	ns	0.07565789	0.06142371;0.09198253	0.1417	ns
LTR	ERVL	LTR84b	65	0.103961742078915	58086	1278	98.799	9.32950366518169	0.158020248548534	55419.984	1	0.002	**	0.05086072	0.03946934;0.06436997	0.0002371	***
LTR	ERVL	MER74C	15	0.0239911712489804	58086	234	21.368	4.50542726884753	0.0341762231498808	55419.984	83	0.166	ns	0.06410256	0.03631837;0.10352416	0.1725	ns
LTR	ERVL	tot	8057	12.8864577835357	58086	133596	9068.523	76.2271083214039	14.5042992178878	55419.984	1	0.002	**	0.06030869	0.05903796;0.06159855	2.2e-16	***
LTR	ERVL	LTR16B	67	0.107160564912112	58086	694	59.542	7.51003572805327	0.0952321545671193	55419.984	857	0.29	ns	0.09654179	0.07560259;0.12098235	0.3091	ns
LTR	ERVL	LTR16A2	229	0.3662652144011	58086	1825	174.579	12.5732989643469	0.279223645698383	55419.984	1001	0.002	**	0.1254795	0.1106186;0.1415554	3.366e-05	***
LTR	ERVL	LTR101_Mam	71	0.113558210578507	58086	1151	103.583	9.80475620524265	0.165671832765542	55419.984	1	0.002	**	0.06168549	0.04848768;0.07717446	0.0005426	***
LTR	ERVL	LTR18C	9	0.0143947027493882	58086	77	6.991	2.55880176380793	0.0111814852134415	55419.984	849	0.306	ns	0.1168831	0.05486248;0.21031897	0.4242	ns
LTR	ERVL	LTR83	30	0.0479823424979607	58086	726	62.067	7.46660975686163	0.099270668394031	55419.984	1	0.002	**	0.04132231	0.02805071;0.05846696	4.112e-06	***
LTR	ERVL	MER21A	93	0.148745261743678	58086	1975	180.246	13.4013088569393	0.288287510196248	55419.984	1	0.002	**	0.04708861	0.03817205;0.05737857	1.5e-13	***
LTR	ERVL	LTR80B	15	0.0239911712489804	58086	507	42.295	6.46589381159193	0.0676471058650417	55419.984	1	0.002	**	0.0295858	0.01665153;0.04832829	1.115e-06	***
LTR	ERVL	LTR67B	320	0.511811653311581	58086	3708	314.045	17.2388559119552	0.502287158325736	55419.984	654	0.696	ns	0.08629989	0.07745553;0.09580251	0.7234	ns
LTR	ERVL	LTR16A	401	0.641363978056075	58086	4245	376.68	18.5671845022432	0.602466292404395	55419.984	910	0.184	ns	0.09446408	0.08582934;0.10366137	0.1951	ns
LTR	ERVL	LTR18A	43	0.0687746909137437	58086	198	16.271	3.81655933074872	0.0260240231594773	55419.984	1001	0.002	**	0.2171717	0.1618506;0.2811664	3.627e-09	***
LTR	ERVL	LTR47B3	8	0.0127952913327895	58086	120	10.439	3.09901321115011	0.0166962557778737	55419.984	273	0.546	ns	0.06666667	0.02921918;0.12713675	0.5185	ns
LTR	ERV1?	tot	144	0.230315243990212	58086	1544	134.648	11.0483556315934	0.215357548422181	55419.984	814	0.376	ns	0.09326425	0.07921933;0.10887717	0.3915	ns
LTR	ERV1?	LTR103_Mam	66	0.105561153495514	58086	748	65.237	7.45656968259744	0.104340802584649	55419.984	570	0.864	ns	0.08823529	0.0688971;0.1108899	0.8969	ns
LTR	ERV1?	EUTREP15	17	0.0271899940821778	58086	196	16.932	4.00042240011969	0.027081234105849	55419.984	581	0.842	ns	0.08673469	0.05133918;0.13523848	1	ns
LTR	ERV1?	LTR103b_Mam	61	0.0975640964125202	58086	600	52.841	6.87495338049532	0.0845144986644915	55419.984	889	0.226	ns	0.1016667	0.07866216;0.12867646	0.2485	ns
LTR	ERVL-MaLR	THE1A	342	0.546998704476753	58086	4236	369.714	19.2443901059647	0.591324792476369	55419.984	83	0.166	ns	0.08073654	0.07270576;0.08935091	0.1344	ns
LTR	ERVL-MaLR	MLT1M	189	0.302288757737153	58086	2320	199.472	13.6648433559973	0.319037794091774	55419.984	223	0.446	ns	0.08146552	0.07065275;0.09334843	0.459	ns
LTR	ERVL-MaLR	MLT1C2	1463	2.33993890248389	58086	15985	1414.449	33.5031619531778	2.2622858787966	55419.984	926	0.152	ns	0.0915233	0.08709657;0.09609931	0.1768	ns
LTR	ERVL-MaLR	MLT1J2	627	1.00283095820738	58086	6900	607.724	23.5134154198131	0.972000703741023	55419.984	809	0.386	ns	0.09086957	0.08418921;0.09789791	0.4075	ns
LTR	ERVL-MaLR	MLT1O	403	0.644562800889273	58086	5061	436.667	18.9952344004998	0.698410185051901	55419.984	42	0.084	ns	0.07962853	0.07231540;0.08743072	0.09349	ns
LTR	ERVL-MaLR	MSTB	827	1.32271324152712	58086	8566	764.705	24.832571989861	1.2230779073301	55419.984	994	0.016	*	0.09654448	0.09036984;0.10299507	0.01976	*
LTR	ERVL-MaLR	MSTD	572	0.914863330294452	58086	7647	659.301	23.3365162779707	1.05449354637493	55419.984	1	0.002	**	0.07480058	0.06900189;0.08092577	0.0003099	***
LTR	ERVL-MaLR	THE1B	2242	3.58588039601427	58086	22429	1884.256	38.8116839471159	3.01370055819458	55419.984	1001	0.002	**	0.09995987	0.09606417;0.10395959	2.2e-16	***
LTR	ERVL-MaLR	MLT1E3	154	0.246309358156199	58086	2044	171.191	12.866081573465	0.273804839818947	55419.984	103	0.206	ns	0.07534247	0.06427088;0.08764950	0.1747	ns
LTR	ERVL-MaLR	MLT1G1	382	0.6109751611407	58086	3600	326.074	17.0591188968697	0.521526478256002	55419.984	999	0.006	**	0.1061111	0.09623457;0.11663226	0.00154	**
LTR	ERVL-MaLR	MLT1H2	494	0.790109239799754	58086	4721	422.232	19.413166847453	0.675322681253299	55419.984	1000	0.004	**	0.1046388	0.09604817;0.11372190	0.0003538	***
LTR	ERVL-MaLR	MLT1F1	278	0.444636373814436	58086	3265	284.531	16.2744553487021	0.455082129776242	55419.984	350	0.7	ns	0.08514548	0.07579381;0.09524780	0.7097	ns
LTR	ERVL-MaLR	MLT1F2	604	0.96604449562561	58086	6038	545.064	21.8728215903738	0.871781584376949	55419.984	997	0.01	**	0.1000331	0.09257677;0.10787836	0.009175	**
LTR	ERVL-MaLR	MLT1A1	528	0.844489227964109	58086	6780	596.457	22.7630029940099	0.953980135310206	55419.984	3	0.006	**	0.07787611	0.07160626;0.08451177	0.003084	**
LTR	ERVL-MaLR	MLT1E1	86	0.137549381827487	58086	1045	96.725	9.22065048656523	0.154703069270508	55419.984	127	0.254	ns	0.08229665	0.06635133;0.10063909	0.2854	ns
LTR	ERVL-MaLR	MLT1K	1440	2.30315243990212	58086	17616	1529.959	35.0284214504352	2.44703389152792	55419.984	10	0.02	*	0.08174387	0.07773898;0.08588746	0.01604	*
LTR	ERVL-MaLR	MLT1A0	1533	2.45189770164579	58086	20690	1734.899	38.3932655792893	2.77481726724565	55419.984	1	0.002	**	0.07409377	0.07056066;0.07774709	2.699e-07	***
LTR	ERVL-MaLR	MLT1G	309	0.494218127728996	58086	2834	262.063	15.3745050784214	0.419146554068103	55419.984	1001	0.002	**	0.1090332	0.0977897;0.1210910	0.002841	**
LTR	ERVL-MaLR	MSTB2	153	0.2447099467396	58086	1582	146.124	11.7795323074128	0.233712393839067	55419.984	740	0.524	ns	0.09671302	0.08259103;0.11235122	0.5432	ns
LTR	ERVL-MaLR	MLT1J	1339	2.14161188682565	58086	15262	1298.661	32.2994633753307	2.07709322969147	55419.984	896	0.212	ns	0.08773424	0.08329201;0.09233433	0.24	ns
LTR	ERVL-MaLR	MLT1A	773	1.23634502503079	58086	9077	785.785	26.583179652563	1.256793499992	55419.984	322	0.644	ns	0.0851603	0.07949695;0.09109150	0.6542	ns
LTR	ERVL-MaLR	MLT1E2	355	0.567791052892536	58086	4004	360.844	18.222780625737	0.577138013211138	55419.984	398	0.796	ns	0.08866134	0.08003444;0.09789380	0.7826	ns
LTR	ERVL-MaLR	tot	18253	29.1940565871759	58086	323803	17086.319	91.29740661955	27.3280536762471	55419.984	1001	0.002	**	0.05637069	0.05557873;0.05717061	2.2e-16	***
LTR	ERVL-MaLR	MSTA1	46	0.0735729251635398	58086	544	51.464	6.70385304475314	0.0823121091438351	55419.984	230	0.46	ns	0.08455882	0.06257136;0.11117941	0.464	ns
LTR	ERVL-MaLR	MLT1E	78	0.124754090494698	58086	918	84.25	9.00258554786049	0.13475041184844	55419.984	264	0.528	ns	0.08496732	0.06774057;0.10490979	0.5292	ns
LTR	ERVL-MaLR	MSTA	1913	3.0596740399533	58086	19752	1679.654	38.2518167605865	2.68645778353566	55419.984	1001	0.002	**	0.09685095	0.09276066;0.10106034	5.116e-09	***
LTR	ERVL-MaLR	MSTC	225	0.359867568734706	58086	3205	288.292	16.2482843015114	0.46109751611407	55419.984	1	0.002	**	0.07020281	0.06159701;0.07960250	5.909e-05	***
LTR	ERVL-MaLR	MSTB1	400	0.639764566639477	58086	4555	412.978	18.9189175546975	0.660521728004094	55419.984	265	0.53	ns	0.08781559	0.07975279;0.09641124	0.5189	ns
LTR	ERVL-MaLR	THE1D	1180	1.88730547158646	58086	12601	1088.877	30.8907123114231	1.74156230507173	55419.984	999	0.006	**	0.09364336	0.08861129;0.09886401	0.004317	**
LTR	ERVL-MaLR	MLT1F	411	0.657358092222062	58086	4306	393.551	19.7364872236153	0.629449962413832	55419.984	821	0.362	ns	0.09544821	0.0868324;0.1046172	0.3547	ns
LTR	ERVL-MaLR	MLT1H	997	1.5946131823489	58086	10078	908.158	28.8696812329907	1.45251827327543	55419.984	1000	0.004	**	0.09892836	0.09316615;0.10492349	0.002329	**
LTR	ERVL-MaLR	MLT1L	985	1.57542024534971	58086	12035	1036.56	29.6770808727734	1.65788589798954	55419.984	39	0.078	ns	0.08184462	0.0770071;0.0868855	0.09428	ns
LTR	ERVL-MaLR	MLT1E1A	304	0.486221070646002	58086	3367	303.34	16.163033243907	0.485165459111047	55419.984	542	0.92	ns	0.09028809	0.08081812;0.10047635	0.952	ns
LTR	ERVL-MaLR	MLT1B	1415	2.26316715448715	58086	17694	1512.19	35.4772960995978	2.41861395006638	55419.984	3	0.006	**	0.07997061	0.07601493;0.08406498	0.00874	**
LTR	ERVL-MaLR	MLT1H1	414	0.662156326471858	58086	3631	321.332	17.1857827033605	0.513942069318491	55419.984	1001	0.002	**	0.1140182	0.1038563;0.1248059	1.9e-07	***
LTR	ERVL-MaLR	THE1C	1033	1.65219199334645	58086	9865	854.208	26.43262036612	1.36623002734994	55419.984	1001	0.002	**	0.1047136	0.09873827;0.11092349	5.079e-10	***
LTR	ERVL-MaLR	MLT1J1	370	0.591782224141516	58086	4928	423.664	19.3787161246208	0.677613038401868	55419.984	5	0.01	**	0.07508117	0.06787558;0.08279480	0.006048	**
LTR	ERVL-MaLR	MLT1C	540	0.863682164963294	58086	6450	572.757	22.6007686981161	0.916074084736817	55419.984	79	0.158	ns	0.08372093	0.07707350;0.09074752	0.1548	ns
LTR	ERVL-MaLR	MLT1N2	495	0.791708651216352	58086	5722	484.648	20.2866370708317	0.775151544231723	55419.984	695	0.614	ns	0.08650821	0.07934928;0.09409196	0.6181	ns
LTR	ERVL-MaLR	MLT1D	1760	2.8149640932137	58086	18645	1635.042	36.2475395043598	2.61510484141836	55419.984	1000	0.004	**	0.09439528	0.09023522;0.09868233	0.001383	**
LTR	ERVL-MaLR	MLT1G3	248	0.396654031316476	58086	2737	245.693	14.5341664017237	0.392964189178382	55419.984	583	0.838	ns	0.09061016	0.08011549;0.10198952	0.8672	ns
LTR	ERVL-MaLR	MLT1I	923	1.47625673752059	58086	11068	943.199	29.2147034538757	1.50856324872447	55419.984	257	0.514	ns	0.08339357	0.07830771;0.08869980	0.5068	ns
LTR	Gypsy?	tot	610	0.975640964125202	58086	7780	655.532	25.1377581117108	1.04846536474577	55419.984	33	0.066	ns	0.07840617	0.07252752;0.08460289	0.06329	ns
LTR	Gypsy?	LTR88c	77	0.123154679078099	58086	1040	89.509	8.79040330077009	0.143161716488332	55419.984	89	0.178	ns	0.07403846	0.05886856;0.09166912	0.1842	ns
LTR	Gypsy?	LTR85c	99	0.15834173024327	58086	1154	99.24	9.26089435012431	0.158725588983254	55419.984	505	0.994	ns	0.08578856	0.07026955;0.10345536	1	ns
LTR	Gypsy?	LTR88b	119	0.190329958575244	58086	1636	140.974	11.3877568030322	0.225475425043584	55419.984	30	0.06	ns	0.07273839	0.06062373;0.08641145	0.05255	ns
LTR	Gypsy?	LTR88a	80	0.127952913327895	58086	903	77.331	8.67367694070235	0.123684084256993	55419.984	663	0.678	ns	0.08859358	0.07087275;0.10904996	0.7214	ns
LTR	Gypsy?	LTR85b	111	0.177534667242455	58086	1177	101.492	9.77402002593955	0.162327463493434	55419.984	840	0.324	ns	0.09430756	0.07821637;0.11245781	0.3237	ns
LTR	Gypsy?	LTR85a	147	0.235113478240008	58086	1870	158.268	12.0424747123338	0.253135646082242	55419.984	179	0.358	ns	0.07860963	0.06681266;0.09174743	0.3828	ns
LTR	tot	tot	28460	45.5192489163988	58086	741743	28389.5	103.391178229749	45.4064904115286	55419.984	759	0.486	ns	0.03836908	0.03793308;0.03880870	0.6696	ns
LTR	ERV1--int	HERV4_I-int	20	0.0319882283319738	58086	348	32.673	5.45232049670584	0.0522575692145291	55419.984	17	0.034	*	0.05747126	0.03545467;0.08736660	0.01674	*
LTR	ERV1--int	PRIMA4-int	24	0.0383858739983686	58086	419	41.121	6.0503690768387	0.0657693968619548	55419.984	2	0.004	**	0.05727924	0.03704095;0.08403077	0.003887	**
LTR	ERV1--int	LTR39-int	4	0.00639764566639477	58086	180	16.812	3.98202367051133	0.0268893047358572	55419.984	1	0.002	**	0.02222222	0.006087232;0.055917697	0.0002665	***
LTR	ERV1--int	HERVFH19-int	10	0.0159941141659869	58086	110	11.146	3.31355755399897	0.017827039649409	55419.984	434	0.868	ns	0.09090909	0.04445951;0.16083488	0.8743	ns
LTR	ERV1--int	MER92-int	28	0.0447835196647634	58086	956	88.079	8.618528762964	0.140874558162596	55419.984	1	0.002	**	0.0292887	0.01954849;0.04205357	2.063e-14	***
LTR	ERV1--int	HERV3-int	32	0.0511811653311581	58086	303	30.217	5.28827730710833	0.0483294147753627	55419.984	667	0.67	ns	0.1056106	0.07336682;0.14581241	0.7015	ns
LTR	ERV1--int	MER89-int	62	0.0991635078291189	58086	696	60.807	7.35076763234866	0.0972554100091167	55419.984	614	0.776	ns	0.08908046	0.06897852;0.11274329	0.8405	ns
LTR	ERV1--int	MER31-int	35	0.0559793995809542	58086	1145	112.654	10.1258489430179	0.180180093725509	55419.984	1	0.002	**	0.03056769	0.02138194;0.04225750	2.2e-16	***
LTR	ERV1--int	MER34-int	19	0.0303888169153751	58086	401	41.012	6.06321850328839	0.0655950610175455	55419.984	1	0.002	**	0.04738155	0.02876441;0.07300533	9.679e-05	***
LTR	ERV1--int	LTR19-int	13	0.020792348415783	58086	231	21.899	4.50345201818339	0.0350255106120948	55419.984	28	0.056	ns	0.05627706	0.03030200;0.09431295	0.0431	*
LTR	ERV1--int	HERVIP10B3-int	37	0.0591782224141516	58086	239	24.259	4.97983109329202	0.0388001215552677	55419.984	995	0.014	*	0.1548117	0.1114039;0.2070175	0.009728	**
LTR	ERV1--int	MER66-int	44	0.0703741023303424	58086	776	74.816	8.53680391136056	0.119661564544248	55419.984	1	0.002	**	0.05670103	0.04149770;0.07537406	7.353e-05	***
LTR	ERV1--int	HUERS-P2-int	35	0.0559793995809542	58086	257	23.636	4.69334971332113	0.0378036882427267	55419.984	988	0.028	*	0.1361868	0.09672617;0.18428208	0.02256	*
LTR	ERV1--int	HERV-Fc2-int	2	0.00319882283319738	58086	3	1.31798245614035	0.609255614735834	0.00210799618722766	55419.984	428	0.856	ns	0.6666667	0.09429932;0.99159624	0.5857	ns
LTR	ERV1--int	HERV30-int	4	0.00639764566639477	58086	69	7.17	2.61991678569453	0.0114677798570126	55419.984	169	0.338	ns	0.05797101	0.01601916;0.14182891	0.3198	ns
LTR	ERV1--int	MER34B-int	20	0.0319882283319738	58086	593	55.364	7.2929205871647	0.08854981366857	55419.984	1	0.002	**	0.03372681	0.02072056;0.05160923	2.633e-08	***
LTR	ERV1--int	MER61-int	143	0.228715832573613	58086	1204	121.895	10.9972230091925	0.194960254626298	55419.984	977	0.05	*	0.1187708	0.1010298;0.1383969	0.04994	*
LTR	ERV1--int	MER83B-int	23	0.0367864625817699	58086	267	27.275	4.78709633194186	0.0436239463877293	55419.984	215	0.43	ns	0.08614232	0.05539081;0.12645159	0.4785	ns
LTR	ERV1--int	LTR23-int	11	0.0175935255825856	58086	173	17.936	3.91244312562	0.0286870431681141	55419.984	36	0.072	ns	0.06358382	0.03216525;0.11091950	0.1032	ns
LTR	ERV1--int	HERVIP10FH-int	56	0.0895670393295267	58086	400	43.389	6.14861646913227	0.0693968619548006	55419.984	986	0.032	*	0.14	0.1075178;0.1779205	0.05303	ns
LTR	ERV1--int	LTR46-int	9	0.0143947027493882	58086	80	10.013	2.93827576385615	0.0160149065144027	55419.984	451	0.902	ns	0.1125	0.05275151;0.20284659	0.8663	ns
LTR	ERV1--int	PRIMAX-int	6	0.00959646849959215	58086	72	7.25425425425425	2.4887360312991	0.0116025370731639	55419.984	408	0.816	ns	0.08333333	0.03119751;0.17260858	0.844	ns
LTR	ERV1--int	MER65-int	55	0.087967627912928	58086	1038	101.23	9.55711454563763	0.161908417702286	55419.984	1	0.002	**	0.05298651	0.04016272;0.06841387	2.549e-07	***
LTR	ERV1--int	HERVH-int	81	0.129552324744494	58086	5787	580.158	23.8675657890933	0.927911328631064	55419.984	1	0.002	**	0.01399689	0.01113067;0.01736721	2.2e-16	***
LTR	ERV1--int	HUERS-P3b-int	64	0.102362330662316	58086	519	52.977	6.8578058080191	0.0847320186171489	55419.984	948	0.108	ns	0.1233141	0.09627585;0.15472725	0.1107	ns
LTR	ERV1--int	MER50-int	39	0.062377045247349	58086	544	58.43	7.39836710604683	0.0934536090718616	55419.984	4	0.008	**	0.07169118	0.05147295;0.09670357	0.005553	**
LTR	ERV1--int	HUERS-P1-int	51	0.0815699822465333	58086	498	50.694	6.76121868290607	0.0810805623530541	55419.984	567	0.87	ns	0.1024096	0.07720506;0.13244734	0.9409	ns
LTR	ERV1--int	HERVH48-int	8	0.0127952913327895	58086	120	14.771	3.7736984245962	0.0236249060345793	55419.984	38	0.076	ns	0.06666667	0.02921918;0.12713675	0.06923	ns
LTR	ERV1--int	MER57A-int	83	0.132751147577691	58086	1903	189.787	13.065999822109	0.303547494522016	55419.984	1	0.002	**	0.04361534	0.03488650;0.05378317	2.2e-16	***
LTR	ERV1--int	PABL_A-int	34	0.0543799881643555	58086	449	46.441	6.45369422650076	0.0742782655982598	55419.984	27	0.054	ns	0.07572383	0.05300838;0.10421095	0.05272	ns
LTR	ERV1--int	HERV9-int	38	0.0607776338307503	58086	355	38.222	6.32112906628813	0.0611327031652352	55419.984	536	0.932	ns	0.1070423	0.07687056;0.14395569	1	ns
LTR	ERV1--int	MER4-int	128	0.204724661324633	58086	3018	303.674	16.7585373040899	0.485699662524191	55419.984	1	0.002	**	0.04241219	0.03550355;0.05022454	2.2e-16	***
LTR	ERV1--int	HERVFH21-int	7	0.0111958799161908	58086	131	13.823	3.84427489254469	0.0221086640116437	55419.984	40	0.08	ns	0.05343511	0.0217508;0.1069981	0.06244	ns
LTR	ERV1--int	PABL_B-int	11	0.0175935255825856	58086	246	24.237	4.981530552616	0.0387649345041025	55419.984	1	0.002	**	0.04471545	0.02253008;0.07859832	0.00262	**
LTR	ERV1--int	HERVS71-int	13	0.020792348415783	58086	174	19.137	4.58969457549151	0.0306079362794492	55419.984	101	0.202	ns	0.07471264	0.0403795;0.1243723	0.1469	ns
LTR	ERV1--int	HERV35I-int	32	0.0511811653311581	58086	615	60.804	7.33057441960189	0.0972506117748669	55419.984	1	0.002	**	0.05203252	0.03585887;0.07266338	3.434e-05	***
LTR	ERV1--int	HERVIP10F-int	36	0.0575788109975529	58086	302	34.96	5.96288151449918	0.0559154231242903	55419.984	618	0.768	ns	0.1192053	0.08490287;0.16119544	0.8571	ns
LTR	ERV1--int	LTR37-int	31	0.0495817539145594	58086	1383	125.389	10.5838413015642	0.200548598115893	55419.984	1	0.002	**	0.02241504	0.01527954;0.03166647	2.2e-16	***
LTR	ERV1--int	MER4B-int	70	0.111958799161908	58086	1527	154.836	11.4957930242875	0.247646466100475	55419.984	1	0.002	**	0.04584152	0.03590717;0.05756576	2.702e-15	***
LTR	ERV1--int	ERV24_Prim-int	22	0.0351870511651712	58086	416	39.044	5.8499817338421	0.0624474193496793	55419.984	2	0.004	**	0.05288462	0.03343561;0.07897581	0.003106	**
LTR	ERV1--int	LOR1-int	77	0.123154679078099	58086	1390	138.327	10.887359900619	0.221241783023847	55419.984	1	0.002	**	0.05539568	0.04396137;0.06875169	3.756e-09	***
LTR	ERV1--int	HERVE-int	31	0.0495817539145594	58086	268	29.743	5.56740037602353	0.0475712937638949	55419.984	652	0.7	ns	0.1156716	0.07996116;0.16015509	0.7707	ns
LTR	ERV1--int	MER51-int	41	0.0655758680805464	58086	608	60.208	7.01740550203421	0.096297362570574	55419.984	3	0.006	**	0.06743421	0.04882306;0.09037287	0.007953	**
LTR	ERV1--int	HERV-Fc1-int	0	0	58086	6	1.38347457627119	0.682805349897816	0.00221274503186217	55419.984	1	0.002	**	0	0.0000000;0.4592581	0.3474	ns
LTR	ERV1--int	MER84-int	13	0.020792348415783	58086	140	13.862	3.43697087109693	0.0221710410568911	55419.984	471	0.942	ns	0.09285714	0.05037346;0.15355377	1	ns
LTR	ERV1--int	HERV17-int	37	0.0591782224141516	58086	899	89.881	9.08203293994919	0.143756697535307	55419.984	1	0.002	**	0.04115684	0.02914091;0.05628549	7.68e-11	***
LTR	ERV1--int	MER101-int	57	0.0911664507461254	58086	1219	115.362	10.4229359392445	0.184511299841658	55419.984	1	0.002	**	0.04675964	0.03560463;0.06016097	5.543e-10	***
LTR	ERV1--int	MER110-int	9	0.0143947027493882	58086	393	35.223	5.5496008026766	0.0563360683268557	55419.984	1	0.002	**	0.02290076	0.01052393;0.04302633	1.208e-07	***
LTR	ERV1--int	HERV9NC-int	21	0.0335876397485725	58086	257	32.065	5.61358061198797	0.051285127073237	55419.984	28	0.056	ns	0.08171206	0.05129184;0.12219390	0.03733	*
LTR	ERV1--int	HERVI-int	21	0.0335876397485725	58086	76	8.852	2.96595564580674	0.0141579898597316	55419.984	1000	0.004	**	0.2763158	0.1798724;0.3908571	0.0001159	***
LTR	ERV1--int	HERVE_a-int	16	0.0255905826655791	58086	189	21.701	4.69570534090977	0.0347088271516082	55419.984	122	0.244	ns	0.08465608	0.04916316;0.13383612	0.2107	ns
LTR	ERV1--int	MER57-int	75	0.119955856244902	58086	1272	120.41	10.5959508386069	0.192585128672648	55419.984	1	0.002	**	0.05896226	0.04665655;0.07335205	4.988e-06	***
LTR	ERV1--int	LTR43-int	3	0.00479823424979607	58086	147	10.052	2.95059349995929	0.01607728355965	55419.984	6	0.012	*	0.02040816	0.004228591;0.058481302	0.01392	*
LTR	ERV1--int	MER83A-int	10	0.0159941141659869	58086	102	10.248	3.12958308569853	0.0163907681973034	55419.984	541	0.922	ns	0.09803922	0.04802276;0.17291434	1	ns
LTR	ERV1--int	tot	1967	3.14604225644963	58086	42759	3791.018	54.7577582456412	6.06339746973114	55419.984	1	0.002	**	0.04600201	0.04403558;0.04803038	2.2e-16	***
LTR	ERV1--int	LTR38-int	4	0.00639764566639477	58086	116	9.89	3.10508317787809	0.0158181789101611	55419.984	34	0.068	ns	0.03448276	0.009473865;0.085938310	0.04593	*
LTR	ERV1--int	LTR49-int	107	0.17113702157606	58086	2182	218.514	13.682068666799	0.349493786286647	55419.984	1	0.002	**	0.04903758	0.04035876;0.05895148	2.2e-16	***
LTR	ERV1--int	HUERS-P3-int	82	0.131151736161093	58086	715	69.967	8.20434166903245	0.111906018585161	55419.984	938	0.128	ns	0.1146853	0.09225881;0.14034644	0.1308	ns
LTR	ERV1--int	HERV9N-int	34	0.0543799881643555	58086	237	23.219	4.92801423743117	0.037136733682005	55419.984	989	0.026	*	0.1434599	0.1014401;0.1946609	0.02791	*
LTR	ERV1--int	HERVP71A-int	21	0.0335876397485725	58086	250	21.643	4.7084732897958	0.0346160612894455	55419.984	507	0.99	ns	0.084	0.05274915;0.12553683	1	ns
LTR	ERV1--int	MER52-int	88	0.140748204660685	58086	489	50.64	6.89346936744625	0.0809941941365578	55419.984	1001	0.002	**	0.1799591	0.1469096;0.2169337	3.418e-07	***
LTR	ERV1--int	Harlequin-int	39	0.062377045247349	58086	570	62.348	8.08357843038837	0.0997201030020952	55419.984	2	0.004	**	0.06842105	0.04910304;0.09234964	0.001227	**
LTR	ERV1--int	MER41-int	116	0.185531724325448	58086	1715	174.008	12.6165412500064	0.278310381779505	55419.984	1	0.002	**	0.06763848	0.05620979;0.08057206	1.229e-06	***
LTR	ERV1--int	HERV1_I-int	4	0.00639764566639477	58086	49	5.21862348178138	2.20499050073775	0.00834672597569115	55419.984	396	0.792	ns	0.08163265	0.02269088;0.19601418	0.8158	ns
LTR	ERV1--int	HERV15-int	6	0.00959646849959215	58086	95	9.725	3.30064679559465	0.0155542760264223	55419.984	169	0.338	ns	0.06315789	0.02352839;0.13241274	0.239	ns
LTR	ERV1--int	PRIMA41-int	31	0.0495817539145594	58086	460	48.57	6.6304647697626	0.0776834125041985	55419.984	7	0.014	*	0.0673913	0.04624499;0.09429539	0.006179	**
LTR	ERV1--int	LTR25-int	73	0.116757033411705	58086	592	49.846	6.95461362339065	0.0797242614717784	55419.984	1001	0.002	**	0.1233108	0.09791421;0.15253414	0.001091	**
LTR	ERV1--int	ERV24B_Prim-int	19	0.0303888169153751	58086	376	38.433	5.8302231949131	0.0614701789741375	55419.984	1	0.002	**	0.05053191	0.03069412;0.07778925	0.0004471	***
LTR	ERVK--int	HERVK3-int	26	0.041584696831566	58086	336	35.092	5.77883473815707	0.0561265454312813	55419.984	56	0.112	ns	0.07738095	0.05116842;0.11132651	0.1086	ns
LTR	ERVK--int	HERVK9-int	81	0.129552324744494	58086	680	70.492	8.13339339317163	0.112745709578875	55419.984	906	0.192	ns	0.1191176	0.0957314;0.1458666	0.1864	ns
LTR	ERVK--int	HERVK14C-int	15	0.0239911712489804	58086	82	6.921	2.68252771746258	0.0110695264142795	55419.984	997	0.01	**	0.1829268	0.1061551;0.2837004	0.004109	**
LTR	ERVK--int	HERVK11-int	39	0.062377045247349	58086	286	31.451	5.62238474405747	0.0503030884634455	55419.984	926	0.152	ns	0.1363636	0.09879715;0.18166780	0.156	ns
LTR	ERVK--int	HERVK22-int	65	0.103961742078915	58086	421	41.57	6.3396601873674	0.0664875325880076	55419.984	1001	0.002	**	0.1543943	0.1212242;0.1925116	0.0003051	***
LTR	ERVK--int	tot	282	0.451034019480831	58086	2628	270.912	16.5082033176472	0.433299745693585	55419.984	756	0.492	ns	0.1073059	0.09572492;0.11976973	0.4803	ns
LTR	ERVK--int	HERVK14-int	43	0.0687746909137437	58086	407	38.04	6.16542070035878	0.0608416102874142	55419.984	813	0.378	ns	0.1056511	0.07752152;0.13966646	0.3941	ns
LTR	ERVK--int	HERVK11D-int	5	0.00799705708299346	58086	43	5.20060180541625	2.23154628772377	0.00831790190076652	55419.984	583	0.838	ns	0.1162791	0.03885231;0.25083243	1	ns
LTR	ERVK--int	HERVK-int	23	0.0367864625817699	58086	251	30.739	5.70134934768818	0.0491643075348272	55419.984	104	0.208	ns	0.09163347	0.05897677;0.13432071	0.1487	ns
LTR	ERVK--int	HERVKC4-int	5	0.00799705708299346	58086	55	5.79058116232465	2.32539326231049	0.00926152161976337	55419.984	472	0.944	ns	0.09090909	0.03018087;0.19953962	1	ns
LTR	ERVK--int	HERVK13-int	3	0.00479823424979607	58086	67	8.074	2.84686294517819	0.0129136477776178	55419.984	41	0.082	ns	0.04477612	0.009330843;0.125327036	0.05925	ns
LTR	ERVL-MaLR--int	MLT1J-int	77	0.123154679078099	58086	1434	122.145	10.5572453997447	0.195360107480447	55419.984	1	0.002	**	0.05369596	0.04260510;0.06665666	6.644e-06	***
LTR	ERVL-MaLR--int	MLT-int	39	0.062377045247349	58086	409	37.118	5.6863354113533	0.0593669529613102	55419.984	667	0.67	ns	0.09535452	0.06868711;0.12804486	0.7304	ns
LTR	ERVL-MaLR--int	MLT1K-int	17	0.0271899940821778	58086	202	17.753	4.00300075131332	0.0283943508788766	55419.984	481	0.962	ns	0.08415842	0.04979003;0.13132656	1	ns
LTR	ERVL-MaLR--int	MSTB1-int	26	0.041584696831566	58086	231	22.406	4.39732879149382	0.0358364122003103	55419.984	820	0.364	ns	0.1125541	0.07485519;0.16055673	0.4353	ns
LTR	ERVL-MaLR--int	MST-int	32	0.0511811653311581	58086	227	21.869	4.42305351566114	0.0349775282695968	55419.984	989	0.026	*	0.1409692	0.09846261;0.19314125	0.03154	*
LTR	ERVL-MaLR--int	MLT1H-int	79	0.126353501911297	58086	807	70.026	7.84020361934515	0.11200038385874	55419.984	891	0.222	ns	0.09789343	0.07826998;0.12050935	0.2602	ns
LTR	ERVL-MaLR--int	THE1B-int	1028	1.64419493626346	58086	4215	431.06	20.31494762723	0.689442285239032	55419.984	1001	0.002	**	0.2438909	0.2309893;0.2571483	2.2e-16	***
LTR	ERVL-MaLR--int	MLT1G3-int	19	0.0303888169153751	58086	237	20.427	4.33629732311732	0.0326711770068615	55419.984	415	0.83	ns	0.08016878	0.04895594;0.12236330	0.8176	ns
LTR	ERVL-MaLR--int	MSTA1-int	5	0.00799705708299346	58086	28	3.5693730729702	1.69560291836382	0.00570889604300849	55419.984	840	0.324	ns	0.1785714	0.06064291;0.36893335	0.3934	ns
LTR	ERVL-MaLR--int	MLT1I-int	46	0.0735729251635398	58086	801	69.432	7.93715152774434	0.11105033347728	55419.984	1	0.002	**	0.05742821	0.04234782;0.07586127	0.002509	**
LTR	ERVL-MaLR--int	MLT1C2-int	31	0.0495817539145594	58086	436	42.446	6.25941405119238	0.0678886169889481	55419.984	45	0.09	ns	0.07110092	0.04881776;0.09940630	0.06331	ns
LTR	ERVL-MaLR--int	THE1A-int	202	0.323081106152936	58086	1461	152.134	11.8448446314987	0.243324856452825	55419.984	1001	0.002	**	0.1382615	0.1209605;0.1570306	3.824e-05	***
LTR	ERVL-MaLR--int	MLT1E-int	1	0.00159941141659869	58086	13	1.70013755158184	0.859744008800195	0.00271921940978815	55419.984	369	0.738	ns	0.07692308	0.001945628;0.360297435	1	ns
LTR	ERVL-MaLR--int	MLT1-int	16	0.0255905826655791	58086	245	23.59	4.49779169483538	0.0377301153175631	55419.984	56	0.112	ns	0.06530612	0.03778565;0.10388828	0.1045	ns
LTR	ERVL-MaLR--int	MLT1E1-int	3	0.00479823424979607	58086	45	4.59315206445116	1.98116978163599	0.00734633985005703	55419.984	315	0.63	ns	0.06666667	0.0139651;0.1826845	0.6218	ns
LTR	ERVL-MaLR--int	MLT1J2-int	36	0.0575788109975529	58086	582	49.694	6.69321769877262	0.0794811509364554	55419.984	29	0.058	ns	0.06185567	0.04369533;0.08460898	0.04475	*
LTR	ERVL-MaLR--int	MLT1E2-int	15	0.0239911712489804	58086	128	11.733	3.25611936410711	0.0187658941509525	55419.984	876	0.252	ns	0.1171875	0.06709408;0.18590890	0.2858	ns
LTR	ERVL-MaLR--int	MLT1H1-int	57	0.0911664507461254	58086	425	34.462	5.5935537758963	0.0551189162388241	55419.984	1001	0.002	**	0.1341176	0.1031862;0.1702494	0.0002378	***
LTR	ERVL-MaLR--int	MLT1A0-int	68	0.108759976328711	58086	925	90.389	8.9635944255095	0.144569198534939	55419.984	10	0.02	*	0.07351351	0.05753511;0.09226808	0.01258	*
LTR	ERVL-MaLR--int	MSTC-int	14	0.0223917598323817	58086	204	19.247	4.30749875746302	0.030783871535275	55419.984	123	0.246	ns	0.06862745	0.03802448;0.11246516	0.2321	ns
LTR	ERVL-MaLR--int	THE1-int	27	0.0431841082481647	58086	200	17.965	4.07091480472723	0.0287334260991955	55419.984	986	0.032	*	0.135	0.0908871;0.1903092	0.03431	*
LTR	ERVL-MaLR--int	MSTD-int	52	0.083169393663132	58086	729	74.248	8.26273373459225	0.11875309885962	55419.984	6	0.012	*	0.07133059	0.05372863;0.09249130	0.005744	**
LTR	ERVL-MaLR--int	MLT1O-int	2	0.00319882283319738	58086	13	1.67784256559767	0.884417583932759	0.00268356055467215	55419.984	566	0.872	ns	0.1538462	0.01920667;0.45447106	0.6804	ns
LTR	ERVL-MaLR--int	MLT1H2-int	43	0.0687746909137437	58086	343	30.017	5.30007564113964	0.0480095324920429	55419.984	993	0.018	*	0.1253644	0.09223219;0.16513075	0.01666	*
LTR	ERVL-MaLR--int	MLT1F1-int	20	0.0319882283319738	58086	157	14.656	3.6936847872155	0.0234409737216704	55419.984	933	0.138	ns	0.1273885	0.07957909;0.18986556	0.1676	ns
LTR	ERVL-MaLR--int	MLT1A-int	26	0.041584696831566	58086	443	40.374	6.34352933029905	0.0645746365337556	55419.984	11	0.022	*	0.05869074	0.03869323;0.08481563	0.01635	*
LTR	ERVL-MaLR--int	MLT1M-int	0	0	58086	1	1.01449275362319	0.120385853085769	0.00162259129220157	55419.984	1	0.002	**	na	na	na	na
LTR	ERVL-MaLR--int	MLT1G-int	18	0.0287894054987765	58086	180	15.959	3.89158880965904	0.0255250067974985	55419.984	760	0.484	ns	0.1	0.0603504;0.1534350	0.5987	ns
LTR	ERVL-MaLR--int	MLT1G1-int	34	0.0543799881643555	58086	297	26.934	4.92279167524667	0.0430785470946692	55419.984	928	0.148	ns	0.1144781	0.08059538;0.15628539	0.1566	ns
LTR	ERVL-MaLR--int	MLT1F2-int	24	0.0383858739983686	58086	305	28.2	4.90632979650494	0.0451034019480831	55419.984	225	0.45	ns	0.07868852	0.0510662;0.1148208	0.4883	ns
LTR	ERVL-MaLR--int	tot	4321	6.91105673112295	58086	27209	2452.459	45.1101678809362	3.92249092334021	55419.984	1001	0.002	**	0.1588077	0.1544831;0.1632054	2.2e-16	***
LTR	ERVL-MaLR--int	MLT1J1-int	19	0.0303888169153751	58086	477	41.694	6.16541777792685	0.0666858596036659	55419.984	1	0.002	**	0.03983229	0.02414908;0.06150591	8.774e-05	***
LTR	ERVL-MaLR--int	MLT1F-int	48	0.0767717479967372	58086	518	46.987	6.55085832122361	0.0751515442317227	55419.984	625	0.754	ns	0.09266409	0.06911406;0.12098049	0.8783	ns
LTR	ERVL-MaLR--int	THE1D-int	612	0.978839786958399	58086	2538	249.171	14.9158386033518	0.398526942085313	55419.984	1001	0.002	**	0.2411348	0.2246016;0.2582671	2.2e-16	***
LTR	ERVL-MaLR--int	MLT1D-int	61	0.0975640964125202	58086	587	53.224	6.77685397140515	0.0851270732370488	55419.984	889	0.226	ns	0.1039182	0.08042527;0.13148204	0.2507	ns
LTR	ERVL-MaLR--int	MLT1N2-int	7	0.0111958799161908	58086	73	6.06706706706707	2.3735572574968	0.00970373633233701	55419.984	738	0.528	ns	0.09589041	0.03942901;0.18764243	0.6693	ns
LTR	ERVL-MaLR--int	MSTB-int	222	0.35506933448491	58086	869	90.154	9.37583010672603	0.144193336852038	55419.984	1001	0.002	**	0.2554661	0.2267638;0.2858368	2.2e-16	***
LTR	ERVL-MaLR--int	MLT1E3-int	6	0.00959646849959215	58086	72	5.87650602409639	2.34420278012281	0.00939895082465074	55419.984	630	0.744	ns	0.08333333	0.03119751;0.17260858	0.8312	ns
LTR	ERVL-MaLR--int	MLT1E1A-int	10	0.0159941141659869	58086	86	8.258	2.79020092846756	0.013207939478272	55419.984	800	0.404	ns	0.1162791	0.05719112;0.20346245	0.4661	ns
LTR	ERVL-MaLR--int	MSTA-int	851	1.36109911552549	58086	3150	312.28	17.0094950813633	0.499464197175439	55419.984	1001	0.002	**	0.2701587	0.2547126;0.2860328	2.2e-16	***
LTR	ERVL-MaLR--int	THE1C-int	539	0.862082753546695	58086	1795	190.031	13.4388482260066	0.303937750907666	55419.984	1001	0.002	**	0.3002786	0.2791355;0.3220763	2.2e-16	***
LTR	ERVL-MaLR--int	MLT1B-int	37	0.0591782224141516	58086	553	51.483	6.69406614260134	0.0823424979607504	55419.984	17	0.034	*	0.06690778	0.04754326;0.09104706	0.03355	*
LTR	ERVL-MaLR--int	MLT1C-int	17	0.0271899940821778	58086	117	11.098	3.14806389806597	0.0177502679014123	55419.984	973	0.058	ns	0.1452991	0.0869796;0.2224163	0.07978	ns
LTR	ERVL-MaLR--int	MLT1A1-int	38	0.0607776338307503	58086	454	44.312	6.60804981233665	0.0708731186923212	55419.984	189	0.378	ns	0.08370044	0.05991094;0.11307598	0.3433	ns
LTR	ERVL-MaLR--int	MSTB2-int	9	0.0143947027493882	58086	88	9.403	2.9613105815433	0.0150392655502775	55419.984	529	0.946	ns	0.1022727	0.04784291;0.18528608	1	ns
LTR	ERVL-MaLR--int	MLT1L-int	5	0.00799705708299346	58086	109	8.895	2.79746327961614	0.0142267645506454	55419.984	122	0.244	ns	0.04587156	0.0150599;0.1038069	0.2193	ns
LTR	LTR	EUTREP8	20	0.0319882283319738	58086	275	23.496	4.49802359000219	0.0375797706444029	55419.984	249	0.498	ns	0.07272727	0.0449871;0.1100884	0.5177	ns
LTR	LTR	LTR106_Mam	29	0.0463829310813621	58086	639	54.502	6.8813769951478	0.0871711210274619	55419.984	1	0.002	**	0.04538341	0.03060140;0.06453029	0.0001222	***
LTR	LTR	LTR107_Mam	28	0.0447835196647634	58086	426	37.198	5.67194560684135	0.0594949058746381	55419.984	61	0.122	ns	0.0657277	0.04411643;0.09359624	0.1223	ns
LTR	LTR	LTR91A	146	0.233514066823409	58086	2403	198.149	13.5873991777829	0.316921772787614	55419.984	1	0.002	**	0.06075739	0.05153825;0.07106416	7.055e-05	***
LTR	LTR	tot	474	0.75812101146778	58086	7931	657.158	24.1846631966198	1.05106600770916	55419.984	1	0.002	**	0.05976548	0.05464789;0.06520944	6.555e-15	***
LTR	LTR	LTR91	94	0.150344673160277	58086	1566	128.407	10.8647776965014	0.205375621771188	55419.984	2	0.004	**	0.06002554	0.04877582;0.07295766	0.001239	**
LTR	LTR	LTR90A	32	0.0511811653311581	58086	406	36.183	5.46070785982279	0.0578715032867905	55419.984	241	0.482	ns	0.07881773	0.05453389;0.10944678	0.5416	ns
LTR	LTR	MamRep1527	66	0.105561153495514	58086	1268	109.459	9.57245793675537	0.175069974249476	55419.984	1	0.002	**	0.05205047	0.04048125;0.06574800	4.933e-06	***
LTR	LTR	LTR90B	30	0.0479823424979607	58086	537	46.065	6.54596246740116	0.0736768869056187	55419.984	6	0.012	*	0.05586592	0.03800623;0.07879435	0.0109	*
LTR	LTR	EUTREP16	41	0.0655758680805464	58086	411	35.015	5.63671425101073	0.0560033907522032	55419.984	877	0.25	ns	0.09975669	0.07254179;0.13289339	0.2885	ns
LTR	ERVL--int	HERVL-int	315	0.503814596228588	58086	2324	266.522	16.2618561045154	0.426278329574716	55419.984	999	0.006	**	0.1355422	0.1218762;0.1501338	0.001975	**
LTR	ERVL--int	LTR57-int	30	0.0479823424979607	58086	366	30.646	5.3187379116641	0.0490155622730835	55419.984	497	0.994	ns	0.08196721	0.05598494;0.11494600	1	ns
LTR	ERVL--int	MER76-int	8	0.0127952913327895	58086	155	14.558	3.68540611306516	0.0232842314028438	55419.984	40	0.08	ns	0.0516129	0.02254320;0.09916334	0.07317	ns
LTR	ERVL--int	tot	1728	2.76378292788254	58086	29730	2579.152	45.9611065937203	4.12512515394335	55419.984	1	0.002	**	0.05812311	0.05548993;0.06084303	2.2e-16	***
LTR	ERVL--int	MER21-int	55	0.087967627912928	58086	1093	92.16	8.97234099345889	0.147401756153735	55419.984	1	0.002	**	0.05032022	0.03812976;0.06499801	2.029e-05	***
LTR	ERVL--int	ERVL-B4-int	210	0.335876397485725	58086	3898	382.787	18.7718942841423	0.612233897925563	55419.984	1	0.002	**	0.05387378	0.04699475;0.06143082	2.2e-16	***
LTR	ERVL--int	MER70-int	22	0.0351870511651712	58086	258	22.625	4.52402938118685	0.0361866833005454	55419.984	497	0.994	ns	0.08527132	0.05421073;0.12625574	1	ns
LTR	ERVL--int	LTR52-int	21	0.0335876397485725	58086	170	19.544	4.29167595264163	0.0312588967260048	55419.984	683	0.638	ns	0.1235294	0.07811849;0.18261180	0.7179	ns
LTR	ERVL--int	MER68-int	26	0.041584696831566	58086	410	50.77	6.73353105290534	0.0812021176207156	55419.984	1	0.002	**	0.06341463	0.04183914;0.09153906	8.703e-05	***
LTR	ERVL--int	HERVL40-int	49	0.0783711594133359	58086	1333	118.775	10.8370575719066	0.18997009100651	55419.984	1	0.002	**	0.03675919	0.02731602;0.04830851	8.328e-14	***
LTR	ERVL--int	ERVL47-int	15	0.0239911712489804	58086	212	19.002	4.08199199639817	0.0303920157382083	55419.984	202	0.404	ns	0.07075472	0.04013918;0.11401443	0.3998	ns
LTR	ERVL--int	ERVL-int	56	0.0895670393295267	58086	820	81.962	8.61015044529947	0.131090958527262	55419.984	3	0.006	**	0.06829268	0.05199644;0.08777052	0.001979	**
LTR	ERVL--int	HERVL74-int	24	0.0383858739983686	58086	371	40.344	5.94078757042843	0.0645266541912576	55419.984	2	0.004	**	0.06469003	0.04188437;0.09472697	0.004516	**
LTR	ERVL--int	ERV3-16A3_I-int	356	0.569390464309134	58086	6505	563.756	22.4417489535931	0.901677782576012	55419.984	1	0.002	**	0.05472713	0.04932373;0.06053394	2.2e-16	***
LTR	ERVL--int	HERVL32-int	11	0.0175935255825856	58086	114	10.371	3.06802408265838	0.016587495801545	55419.984	658	0.688	ns	0.09649123	0.04915913;0.16609232	0.7463	ns
LTR	ERVL--int	ERVL-E-int	486	0.777313948466964	58086	8861	768.468	26.3586751517552	1.22909649249076	55419.984	1	0.002	**	0.05484708	0.05019704;0.05979244	2.2e-16	***
LTR	ERVL--int	LTR53-int	18	0.0287894054987765	58086	325	35.977	5.70324451501055	0.0575420245349711	55419.984	1	0.002	**	0.05538462	0.03315110;0.08612121	0.0007393	***
LTR	ERVL--int	HERVL18-int	43	0.0687746909137437	58086	504	46.518	6.70049047253796	0.0744014202773379	55419.984	319	0.638	ns	0.08531746	0.0624316;0.1132021	0.6444	ns
LTR	ERVL--int	HERV16-int	126	0.201525838491435	58086	1904	168.747	12.4043080362372	0.269895878316779	55419.984	1	0.002	**	0.06617647	0.05542300;0.07828842	0.0003827	***
LTR	ERVL--int	HERVL66-int	6	0.00959646849959215	58086	107	12.933	3.55177788243104	0.0206851878508709	55419.984	28	0.056	ns	0.05607477	0.02085394;0.11806157	0.0373	*
LTR	ERVL?	tot	246	0.393455208483278	58086	3926	346.834	17.8140333384605	0.554730259264591	55419.984	1	0.002	**	0.0626592	0.05527882;0.07069839	3.302e-09	***
LTR	ERVL?	LTR89B	40	0.0639764566639477	58086	732	64.894	7.98564553023327	0.103792204468756	55419.984	1	0.002	**	0.05464481	0.03932242;0.07367042	0.0007013	***
LTR	ERVL?	Eutr10	65	0.103961742078915	58086	999	88.279	8.82785874887506	0.141194440445916	55419.984	6	0.012	*	0.06506507	0.05057124;0.08218250	0.008683	**
LTR	ERVL?	LTR89	84	0.13435055899429	58086	1093	94.836	9.36422942867125	0.151681781104554	55419.984	127	0.254	ns	0.0768527	0.06176087;0.09426711	0.2593	ns
LTR	ERVL?	LTR55	33	0.0527805767477568	58086	406	42.739	6.33995852305628	0.0683572445340115	55419.984	64	0.128	ns	0.08128079	0.05660888;0.11225597	0.1242	ns
LTR	ERVL?	LTR87	25	0.0399852854149673	58086	696	59.025	7.51404257612612	0.0944052588647378	55419.984	1	0.002	**	0.03591954	0.02337759;0.05256955	3.863e-07	***
LTR	ERVK	MER9a1	52	0.083169393663132	58086	341	31.016	5.33949943854799	0.049607344497225	55419.984	1001	0.002	**	0.1524927	0.1160334;0.1951183	0.0002219	***
LTR	ERVK	MER11C	121	0.193528781408442	58086	869	88.175	8.89266295630584	0.14102810165859	55419.984	1000	0.004	**	0.1392405	0.1169015;0.1640570	0.0003916	***
LTR	ERVK	LTR22	12	0.0191929369991843	58086	104	7.118	2.47066391485774	0.0113846104633495	55419.984	983	0.038	*	0.1153846	0.06106329;0.19288105	0.07588	ns
LTR	ERVK	LTR14A	28	0.0447835196647634	58086	133	11.819	3.2330622777317	0.0189034435327799	55419.984	1001	0.002	**	0.2105263	0.1446847;0.2896941	1.864e-05	***
LTR	ERVK	MER11A	217	0.347072277401916	58086	968	95.184	9.17072768357267	0.15223837627753	55419.984	1001	0.002	**	0.2241736	0.1982569;0.2517796	2.2e-16	***
LTR	ERVK	LTR3B_	29	0.0463829310813621	58086	264	22.614	4.54220603183471	0.0361690897749628	55419.984	932	0.14	ns	0.1098485	0.07481246;0.15394015	0.1535	ns
LTR	ERVK	LTR5A	27	0.0431841082481647	58086	267	25.033	4.9972876527056	0.0400380659917151	55419.984	691	0.622	ns	0.1011236	0.06770482;0.14371366	0.674	ns
LTR	ERVK	LTR13	60	0.0959646849959215	58086	466	52.055	6.66170799069978	0.0832573612910449	55419.984	897	0.21	ns	0.1287554	0.09971068;0.16260782	0.2394	ns
LTR	ERVK	LTR13A	19	0.0303888169153751	58086	189	21.045	4.39639662715994	0.0336596132623195	55419.984	367	0.734	ns	0.1005291	0.06161752;0.15253307	0.7288	ns
LTR	ERVK	LTR22C0	27	0.0431841082481647	58086	113	10.857	3.12543106136086	0.017364809750012	55419.984	1001	0.002	**	0.2389381	0.1637459;0.3282806	7.127e-06	***
LTR	ERVK	LTR22E	30	0.0479823424979607	58086	122	9.915	3.00146360693975	0.015858164195576	55419.984	1001	0.002	**	0.2459016	0.1724670;0.3320671	3.292e-08	***
LTR	ERVK	LTR3B	11	0.0175935255825856	58086	90	7.892	2.68058231015605	0.0126225548997969	55419.984	907	0.19	ns	0.1222222	0.06262061;0.20817420	0.2595	ns
LTR	ERVK	LTR5_Hs	65	0.103961742078915	58086	653	66.878	8.1944044484187	0.106965436719287	55419.984	433	0.866	ns	0.09954058	0.0776652;0.1251115	0.8972	ns
LTR	ERVK	LTR22C2	12	0.0191929369991843	58086	70	6.53607214428858	2.51937355947907	0.0104538684072878	55419.984	984	0.036	*	0.1714286	0.09184221;0.28030841	0.03659	*
LTR	ERVK	LTR22B2	2	0.00319882283319738	58086	40	3.67871900826446	1.74989484440167	0.0058837851802768	55419.984	255	0.51	ns	0.05	0.006113647;0.169196864	0.5807	ns
LTR	ERVK	LTR14	10	0.0159941141659869	58086	97	8.933	2.88007045153513	0.0142875421844761	55419.984	713	0.578	ns	0.1030928	0.05055529;0.18142885	0.7239	ns
LTR	ERVK	LTR22A	21	0.0335876397485725	58086	170	16.256	3.96537365051368	0.0260000319882283	55419.984	896	0.212	ns	0.1235294	0.07811849;0.18261180	0.2383	ns
LTR	ERVK	LTR5	3	0.00479823424979607	58086	27	2.71794871794872	1.36085002593574	0.00434711820921696	55419.984	700	0.604	ns	0.1111111	0.02352745;0.29158692	0.7493	ns
LTR	ERVK	MER9a2	53	0.0847688050797307	58086	310	27.06	5.10278732051792	0.0432800729331606	55419.984	1001	0.002	**	0.1709677	0.1307674;0.2175882	2.541e-06	***
LTR	ERVK	LTR5B	46	0.0735729251635398	58086	442	51.756	6.94050679955252	0.0827791372774819	55419.984	236	0.472	ns	0.1040724	0.07720658;0.13637210	0.459	ns
LTR	ERVK	LTR22B	25	0.0399852854149673	58086	142	10.592	3.14474568533378	0.0169409657246133	55419.984	1001	0.002	**	0.1760563	0.1172943;0.2488268	6.779e-05	***
LTR	ERVK	LTR3A	22	0.0351870511651712	58086	163	16.591	3.82182225192713	0.0265358348127889	55419.984	937	0.13	ns	0.1349693	0.08655661;0.19718703	0.155	ns
LTR	ERVK	MER11D	54	0.0863682164963294	58086	260	27.933	5.04578744805715	0.0446763590998513	55419.984	1001	0.002	**	0.2076923	0.1600472;0.2621358	2.747e-06	***
LTR	ERVK	LTR3	16	0.0255905826655791	58086	92	9.816	2.86746689019531	0.0156998224653328	55419.984	990	0.024	*	0.173913	0.1028015;0.2670046	0.04265	*
LTR	ERVK	tot	1199	1.91769428850183	58086	8264	781.912	25.4200793947705	1.25059897957552	55419.984	1001	0.002	**	0.1450871	0.1375595;0.1528659	2.2e-16	***
LTR	ERVK	LTR13_	3	0.00479823424979607	58086	44	3.83520982599795	1.84559421713701	0.00613407838075261	55419.984	466	0.932	ns	0.06818182	0.01428767;0.18656201	1	ns
LTR	ERVK	LTR22C	4	0.00639764566639477	58086	16	1.49509803921569	0.71800014829978	0.00239127687285589	55419.984	611	0.782	ns	0.25	0.07266204;0.52377082	0.05566	ns
LTR	ERVK	LTR14B	66	0.105561153495514	58086	363	34.108	5.63258928576032	0.0545527245973482	55419.984	1001	0.002	**	0.1818182	0.1434996;0.2254183	2.028e-07	***
LTR	ERVK	MER11B	83	0.132751147577691	58086	544	54.129	7.2429841791778	0.0865745405690706	55419.984	1001	0.002	**	0.1525735	0.1233934;0.1855869	0.0001009	***
LTR	ERVK	MER9B	6	0.00959646849959215	58086	39	3.29813664596273	1.63958058770782	0.00527507740505531	55419.984	930	0.144	ns	0.1538462	0.05862426;0.30527992	0.1396	ns
LTR	ERVK	MER9a3	88	0.140748204660685	58086	575	50.151	6.7988545670152	0.080212081953841	55419.984	1001	0.002	**	0.1530435	0.1245912;0.1851141	2.689e-07	***
LTR	ERVK	LTR14C	20	0.0319882283319738	58086	137	10.385	3.14653391459169	0.0166098875613774	55419.984	998	0.008	**	0.1459854	0.09150992;0.21642090	0.005118	**
LTR	ERVK	LTR22B1	23	0.0367864625817699	58086	154	13.472	3.50735192381909	0.0215472706044176	55419.984	1001	0.002	**	0.1493506	0.09709248;0.21562493	0.01001	*
LTR	ERV1	LTR9C	24	0.0383858739983686	58086	153	13.66	3.49494128915131	0.0218479599507381	55419.984	998	0.008	**	0.1568627	0.1031655;0.2243496	0.006451	**
LTR	ERV1	LTR64	30	0.0479823424979607	58086	372	32.5	5.42249051667252	0.0519808710394575	55419.984	355	0.71	ns	0.08064516	0.05507081;0.11312511	0.7137	ns
LTR	ERV1	LTR43B	24	0.0383858739983686	58086	242	22.698	4.44686075457401	0.0363034403339571	55419.984	682	0.64	ns	0.09917355	0.06458149;0.14396394	0.7408	ns
LTR	ERV1	MER61F	15	0.0239911712489804	58086	159	13.877	3.66050136870215	0.02219503222814	55419.984	685	0.634	ns	0.09433962	0.0537674;0.1508231	0.675	ns
LTR	ERV1	MER4E	46	0.0735729251635398	58086	729	70.332	8.1727945386245	0.112489803752219	55419.984	2	0.004	**	0.06310014	0.04656396;0.08327275	0.00166	**
LTR	ERV1	LTR77	24	0.0383858739983686	58086	103	7.866	2.70247060064439	0.0125809702029653	55419.984	1001	0.002	**	0.2330097	0.1553568;0.3265763	6.995e-07	***
LTR	ERV1	LTR21C	3	0.00479823424979607	58086	22	2.24599542334096	1.15772765147282	0.00359227072171994	55419.984	752	0.5	ns	0.1363636	0.02905585;0.34912210	0.4866	ns
LTR	ERV1	LTR10F	49	0.0783711594133359	58086	449	40.518	6.03407706994915	0.0648049517777458	55419.984	934	0.136	ns	0.1091314	0.08183377;0.14170303	0.1614	ns
LTR	ERV1	LTR2752	51	0.0815699822465333	58086	230	21.015	4.44663328233254	0.0336116309198215	55419.984	1001	0.002	**	0.2217391	0.1697817;0.2810201	2.697e-09	***
LTR	ERV1	LTR68	20	0.0319882283319738	58086	352	29.051	5.25109255041015	0.0464645010636086	55419.984	52	0.104	ns	0.05681818	0.03504776;0.08638950	0.08126	ns
LTR	ERV1	MER95	9	0.0143947027493882	58086	139	12.804	3.42802207334424	0.0204788637781296	55419.984	172	0.344	ns	0.0647482	0.03003192;0.11935315	0.3064	ns
LTR	ERV1	LTR9B	64	0.102362330662316	58086	685	63.941	7.50225318173167	0.102267965388737	55419.984	534	0.936	ns	0.09343066	0.07269646;0.11774254	1	ns
LTR	ERV1	MER57E3	14	0.0223917598323817	58086	243	33.094	5.1971313408624	0.0529309214209171	55419.984	1	0.002	**	0.05761317	0.03185213;0.09477658	0.0001127	***
LTR	ERV1	HERV-Fc1_LTR3	1	0.00159941141659869	58086	5	1.23676880222841	0.45732600199049	0.00197810214197721	55419.984	280	0.56	ns	0.2	0.005050763;0.716417936	1	ns
LTR	ERV1	LTR6B	11	0.0175935255825856	58086	154	14.699	3.82871493559628	0.0235097484125842	55419.984	202	0.404	ns	0.07142857	0.03619427;0.12421015	0.4088	ns
LTR	ERV1	LTR60B	13	0.020792348415783	58086	247	23.168	4.78818365381934	0.0370551636997585	55419.984	20	0.04	*	0.05263158	0.02831827;0.08832009	0.02812	*
LTR	ERV1	LTR12F	60	0.0959646849959215	58086	637	53.493	7.06865736310064	0.0855573149081138	55419.984	837	0.33	ns	0.09419152	0.07264804;0.11957964	0.3527	ns
LTR	ERV1	MER90a	78	0.124754090494698	58086	1252	117.06	10.0049237127775	0.187227100427043	55419.984	1	0.002	**	0.06230032	0.04955387;0.07714669	8.086e-05	***
LTR	ERV1	LTR109A2	2	0.00319882283319738	58086	26	2.88235294117647	1.43191626129733	0.00461006820078446	55419.984	411	0.822	ns	0.07692308	0.009455391;0.251302917	1	ns
LTR	ERV1	MER51B	57	0.0911664507461254	58086	713	65.89	7.96312195758117	0.105385218239688	55419.984	148	0.296	ns	0.0799439	0.06110859;0.10233818	0.2717	ns
LTR	ERV1	LTR58	3	0.00479823424979607	58086	76	6.64929859719439	2.4184294307987	0.0106349640887264	55419.984	86	0.172	ns	0.03947368	0.008215592;0.111053319	0.158	ns
LTR	ERV1	LTR78B	205	0.327879340402732	58086	3270	275.959	16.4347625605124	0.441371975113158	55419.984	1	0.002	**	0.06269113	0.05462390;0.07155085	3.673e-06	***
LTR	ERV1	LTR12C	197	0.315084049069942	58086	2731	274.471	16.2233275056431	0.43899205092526	55419.984	1	0.002	**	0.07213475	0.06271139;0.08248698	2.875e-07	***
LTR	ERV1	MER41B	210	0.335876397485725	58086	2851	269.203	15.7010928064041	0.430566351582618	55419.984	1	0.002	**	0.07365837	0.06433602;0.08386669	0.0001048	***
LTR	ERV1	LTR12	89	0.142347616077284	58086	778	69.8	8.15294244248481	0.111638916878589	55419.984	993	0.018	*	0.1143959	0.09288285;0.13887993	0.02004	*
LTR	ERV1	LTR6A	46	0.0735729251635398	58086	287	24.901	4.79898210344957	0.039826943684724	55419.984	1001	0.002	**	0.1602787	0.1197969;0.2079396	5.426e-05	***
LTR	ERV1	MER101B	13	0.020792348415783	58086	261	21.723	4.49672008151404	0.0347440142027734	55419.984	33	0.066	ns	0.04980843	0.02678405;0.08366797	0.05564	ns
LTR	ERV1	MER50B	45	0.0719735137469411	58086	692	64.268	7.95144020925773	0.102790972921965	55419.984	7	0.014	*	0.0650289	0.04782439;0.08604911	0.01049	*
LTR	ERV1	HERV1_LTRb	3	0.00479823424979607	58086	10	1.60851063829787	0.751843318279661	0.00257267027861407	55419.984	697	0.61	ns	0.3	0.06673951;0.65245285	0.2087	ns
LTR	ERV1	LTR25	29	0.0463829310813621	58086	284	20.535	4.05650468140124	0.0328439134398541	55419.984	982	0.04	*	0.1021127	0.06945925;0.14335211	0.06529	ns
LTR	ERV1	LTR10B2	28	0.0447835196647634	58086	101	9.669	2.83751484410046	0.0154647089870928	55419.984	1001	0.002	**	0.2772277	0.1927687;0.3751823	1.784e-07	***
LTR	ERV1	LTR24B	29	0.0463829310813621	58086	454	40.804	6.14681766179601	0.065262383442893	55419.984	24	0.048	*	0.06387665	0.04319293;0.09045175	0.05846	ns
LTR	ERV1	MER31B	108	0.172736432992659	58086	1486	135.047	10.8724883077427	0.215995713577403	55419.984	8	0.016	*	0.07267833	0.05999740;0.08707764	0.0147	*
LTR	ERV1	LTR49	93	0.148745261743678	58086	1462	136.075	11.1549005735957	0.217639908513667	55419.984	1	0.002	**	0.06361149	0.05164629;0.07736439	5.928e-05	***
LTR	ERV1	LTR45C	41	0.0655758680805464	58086	424	37.695	6.0296211598517	0.0602898133486877	55419.984	744	0.516	ns	0.09669811	0.07028825;0.12889222	0.5503	ns
LTR	ERV1	LTR35	5	0.00799705708299346	58086	105	9.488	3.03629298241706	0.0151752155206884	55419.984	92	0.184	ns	0.04761905	0.01564029;0.10763457	0.17	ns
LTR	ERV1	MER4B	108	0.172736432992659	58086	1738	166.125	12.3517586173363	0.265702221582458	55419.984	1	0.002	**	0.06214039	0.05125031;0.07453587	6.071e-07	***
LTR	ERV1	MER34A1	45	0.0719735137469411	58086	775	67.956	7.73730766674881	0.108689602226381	55419.984	2	0.004	**	0.05806452	0.0426643;0.0769265	0.002764	**
LTR	ERV1	MER89	81	0.129552324744494	58086	1388	119.521	10.348074296295	0.191163251923292	55419.984	1	0.002	**	0.05835735	0.04661090;0.07201379	0.0001255	***
LTR	ERV1	MER92D	8	0.0127952913327895	58086	231	20.12	4.15654626786192	0.0321801577019657	55419.984	2	0.004	**	0.03463203	0.01506807;0.06709596	0.002314	**
LTR	ERV1	MER49	99	0.15834173024327	58086	1335	126.593	10.9143242334775	0.202474289461478	55419.984	4	0.008	**	0.0741573	0.06067693;0.08954633	0.008854	**
LTR	ERV1	LTR1A1	31	0.0495817539145594	58086	359	34.85	5.63695620661321	0.0557394878684644	55419.984	281	0.562	ns	0.08635097	0.0594251;0.1203289	0.5922	ns
LTR	ERV1	LTR72	8	0.0127952913327895	58086	153	14.481	3.55278218601439	0.0231610767237657	55419.984	37	0.074	ns	0.05228758	0.02284141;0.10042618	0.07305	ns
LTR	ERV1	MER34D	18	0.0287894054987765	58086	249	22.841	4.59051105997925	0.0365321561665307	55419.984	163	0.326	ns	0.07228916	0.04340337;0.11184339	0.3239	ns
LTR	ERV1	LTR26	115	0.18393231290885	58086	596	56.119	7.04034128472514	0.089757369288102	55419.984	1001	0.002	**	0.192953	0.1620194;0.2269644	1.775e-13	***
LTR	ERV1	LTR27C	35	0.0559793995809542	58086	120	10.633	3.1003101333452	0.0170065415926939	55419.984	1001	0.002	**	0.2916667	0.2122897;0.3816243	1.621e-10	***
LTR	ERV1	LTR29	53	0.0847688050797307	58086	708	65.486	7.55770619453567	0.104739056027382	55419.984	48	0.096	ns	0.07485876	0.05657415;0.09677608	0.119	ns
LTR	ERV1	LTR23	43	0.0687746909137437	58086	856	75.313	8.26724732776142	0.120456472018297	55419.984	1	0.002	**	0.05023364	0.03658948;0.06707090	3.784e-05	***
LTR	ERV1	MER61E	64	0.102362330662316	58086	318	26.635	4.6999856238998	0.0426003230811062	55419.984	1001	0.002	**	0.2012579	0.1585825;0.2495972	7.606e-11	***
LTR	ERV1	PABL_A	28	0.0447835196647634	58086	524	52.588	6.72766805940346	0.084109847576092	55419.984	1	0.002	**	0.05343511	0.03579728;0.07630534	0.0001462	***
LTR	ERV1	MER65D	24	0.0383858739983686	58086	470	38.549	5.98342714507333	0.061655710698463	55419.984	11	0.022	*	0.05106383	0.03298798;0.07502872	0.01159	*
LTR	ERV1	MER57E1	31	0.0495817539145594	58086	501	43.911	6.39781298656118	0.0702317547142652	55419.984	20	0.04	*	0.06187625	0.04242542;0.08668155	0.03984	*
LTR	ERV1	LTR8	281	0.449434608064232	58086	3403	325.192	17.495463046951	0.520115797386562	55419.984	7	0.014	*	0.0825742	0.07354141;0.09233157	0.009438	**
LTR	ERV1	LTR8A	121	0.193528781408442	58086	1442	136.591	11.3590821701292	0.218465204804632	55419.984	92	0.184	ns	0.08391123	0.07011333;0.09943065	0.1771	ns
LTR	ERV1	MER57B2	66	0.105561153495514	58086	1104	97.77	9.70728238650403	0.156374454200854	55419.984	1	0.002	**	0.05978261	0.04653402;0.07543345	0.0004626	***
LTR	ERV1	LTR39	67	0.107160564912112	58086	1272	113.232	10.4146358861287	0.181104553524303	55419.984	1	0.002	**	0.05267296	0.04105069;0.06641330	1.298e-06	***
LTR	ERV1	MER4E1	56	0.0895670393295267	58086	1050	98.933	9.19059181870122	0.158234569678358	55419.984	1	0.002	**	0.05333333	0.04053550;0.06870206	1.383e-06	***
LTR	ERV1	LTR44	14	0.0223917598323817	58086	218	19.637	4.08263381885995	0.0314076419877485	55419.984	99	0.198	ns	0.06422018	0.03555139;0.10540383	0.2351	ns
LTR	ERV1	LTR1B	44	0.0703741023303424	58086	321	29.05	5.06449890405252	0.046462901652192	55419.984	1001	0.002	**	0.1370717	0.1013941;0.1796128	0.006138	**
LTR	ERV1	LTR46	26	0.041584696831566	58086	255	25.895	4.81052139753231	0.0414167586328231	55419.984	563	0.878	ns	0.1019608	0.06769198;0.14582096	0.9177	ns
LTR	ERV1	LTR1B1	18	0.0287894054987765	58086	168	15.753	3.91756791113291	0.0251955280456792	55419.984	770	0.464	ns	0.1071429	0.06474773;0.16404000	0.509	ns
LTR	ERV1	MER4D1	68	0.108759976328711	58086	1536	142.925	11.0138403692663	0.228595876717368	55419.984	1	0.002	**	0.04427083	0.03453925;0.05578892	5.785e-13	***
LTR	ERV1	HERV1_LTRa	4	0.00639764566639477	58086	27	3.13575129533679	1.56439128866691	0.00501535642137579	55419.984	771	0.462	ns	0.1481481	0.0418874;0.3373109	0.5471	ns
LTR	ERV1	LTR38B	13	0.020792348415783	58086	226	21.073	4.41510635932638	0.0337043967819842	55419.984	47	0.094	ns	0.05752212	0.03098019;0.09635604	0.06678	ns
LTR	ERV1	LTR28B	32	0.0511811653311581	58086	261	24.753	4.76956389408294	0.0395902307950674	55419.984	948	0.108	ns	0.1226054	0.08539393;0.16865531	0.1379	ns
LTR	ERV1	LTR1A2	51	0.0815699822465333	58086	837	76.076	8.5947713229669	0.121676822929162	55419.984	2	0.004	**	0.0609319	0.04570067;0.07933927	0.001746	**
LTR	ERV1	MER51E	25	0.0399852854149673	58086	233	21.825	4.42854230949497	0.0349071541672664	55419.984	783	0.438	ns	0.1072961	0.07065016;0.15430710	0.4988	ns
LTR	ERV1	MER72	58	0.0927658621627241	58086	774	69.534	8.30950611600304	0.111213473441773	55419.984	81	0.162	ns	0.0749354	0.05739027;0.09579703	0.1663	ns
LTR	ERV1	MER92B	66	0.105561153495514	58086	804	83.827	8.5580553463571	0.134073860819219	55419.984	20	0.04	*	0.08208955	0.06405457;0.10325596	0.0378	*
LTR	ERV1	LTR26C	27	0.0431841082481647	58086	312	30.768	5.28697722031481	0.0492106904659085	55419.984	274	0.548	ns	0.08653846	0.05780403;0.12341090	0.5682	ns
LTR	ERV1	MER65A	100	0.159941141659869	58086	1394	122.94	10.5255492582186	0.196631639556643	55419.984	9	0.018	*	0.07173601	0.05874517;0.08656481	0.02972	*
LTR	ERV1	LTR10A	56	0.0895670393295267	58086	311	29.1	5.19451470139251	0.0465428722230219	55419.984	1001	0.002	**	0.1800643	0.1389799;0.2273651	2.099e-06	***
LTR	ERV1	MER51C	15	0.0239911712489804	58086	180	17.47	3.98660168476774	0.0279417174479791	55419.984	316	0.632	ns	0.08333333	0.04739157;0.13372033	0.6152	ns
LTR	ERV1	HERV-Fc1_LTR1	0	0	58086	17	1.81664499349805	0.920786394035934	0.00290556274250764	55419.984	1	0.002	**	0	0.0000000;0.1950643	0.2465	ns
LTR	ERV1	MER39	177	0.283095820737968	58086	3348	285.726	16.0113487029446	0.456993426419078	55419.984	1	0.002	**	0.05286738	0.04553166;0.06099582	9.5e-13	***
LTR	ERV1	LTR71B	19	0.0303888169153751	58086	233	21.019	4.2795974055925	0.0336180285654879	55419.984	366	0.732	ns	0.08154506	0.04980881;0.12441431	0.7319	ns
LTR	ERV1	LTR19B	32	0.0511811653311581	58086	283	24.555	4.7719751410445	0.0392735473345809	55419.984	954	0.096	ns	0.1130742	0.07864091;0.15586588	0.1137	ns
LTR	ERV1	MER34B	38	0.0607776338307503	58086	667	59.397	7.55237905758374	0.0950002399117125	55419.984	2	0.004	**	0.05697151	0.04062819;0.07736233	0.002703	**
LTR	ERV1	MER67C	76	0.121555267661501	58086	1648	148.87	11.9376550296785	0.238104377589047	55419.984	1	0.002	**	0.0461165	0.03650380;0.05738425	1.157e-11	***
LTR	ERV1	LTR51	22	0.0351870511651712	58086	414	38.701	5.999466025622	0.061898821233786	55419.984	3	0.006	**	0.0531401	0.03359858;0.07935202	0.00391	**
LTR	ERV1	LTR48B	62	0.0991635078291189	58086	1013	90.442	8.98940740235115	0.144653967340019	55419.984	1	0.002	**	0.06120434	0.04724340;0.07777792	0.001356	**
LTR	ERV1	MER41C	50	0.0799705708299346	58086	837	77.141	8.24773569800489	0.12338019608784	55419.984	2	0.004	**	0.05973716	0.04465953;0.07800088	0.0007913	***
LTR	ERV1	LTR27E	53	0.0847688050797307	58086	222	19.241	4.00411687541107	0.0307742750667754	55419.984	1001	0.002	**	0.2387387	0.1842402;0.3003567	9.835e-12	***
LTR	ERV1	LTR1	35	0.0559793995809542	58086	244	21.733	4.35668356570587	0.0347600083169394	55419.984	999	0.006	**	0.1434426	0.1019902;0.1938077	0.004766	**
LTR	ERV1	LTR31	13	0.020792348415783	58086	241	22.697	4.42999049838889	0.0363018409225405	55419.984	20	0.04	*	0.05394191	0.02903096;0.09047602	0.03511	*
LTR	ERV1	MER87	19	0.0303888169153751	58086	165	16.514	3.94148948233271	0.0264126801337108	55419.984	774	0.456	ns	0.1151515	0.07077061;0.17397215	0.5156	ns
LTR	ERV1	LTR4	20	0.0319882283319738	58086	102	9.596	2.83351598068773	0.015347951953681	55419.984	1001	0.002	**	0.1960784	0.1240785;0.2864531	0.001709	**
LTR	ERV1	MER34C_	44	0.0703741023303424	58086	651	58.492	7.26475826939291	0.0935527725796907	55419.984	17	0.034	*	0.06758833	0.04953579;0.08967488	0.04671	*
LTR	ERV1	MER61A	88	0.140748204660685	58086	811	69.494	8.06628966929833	0.111149496985109	55419.984	989	0.026	*	0.108508	0.08794002;0.13197010	0.02373	*
LTR	ERV1	LTR12_	55	0.087967627912928	58086	545	48.002	6.52123627255772	0.0767749468195704	55419.984	874	0.256	ns	0.1009174	0.07693254;0.12932873	0.2896	ns
LTR	ERV1	LTR10C	58	0.0927658621627241	58086	519	55.086	7.12568448497261	0.0881051772947555	55419.984	696	0.612	ns	0.1117534	0.08596021;0.14206387	0.6688	ns
LTR	ERV1	MER66B	145	0.23191465540681	58086	1430	138.691	11.1332595617128	0.221823968779489	55419.984	732	0.54	ns	0.1013986	0.08623493;0.11822135	0.5614	ns
LTR	ERV1	LTR70	16	0.0255905826655791	58086	151	20.809	4.20335427809591	0.0332821521680022	55419.984	138	0.276	ns	0.1059603	0.06179006;0.16636569	0.289	ns
LTR	ERV1	MER83B	13	0.020792348415783	58086	147	14.984	3.68256775977107	0.0239655806663148	55419.984	351	0.702	ns	0.08843537	0.04793095;0.14647921	0.6833	ns
LTR	ERV1	HERV1_LTRd	1	0.00159941141659869	58086	16	1.73865199449794	0.912375791731086	0.00278081984949209	55419.984	364	0.728	ns	0.0625	0.001581112;0.302320738	1	ns
LTR	ERV1	MER90	64	0.102362330662316	58086	701	63.07	7.27447716458153	0.100874878044879	55419.984	584	0.836	ns	0.09129815	0.07102008;0.11509057	0.8949	ns
LTR	ERV1	LTR61	18	0.0287894054987765	58086	184	15.832	3.73654087863866	0.0253218815475905	55419.984	780	0.444	ns	0.09782609	0.05901447;0.15019799	0.5127	ns
LTR	ERV1	MER72B	22	0.0351870511651712	58086	188	16.122	3.86083177851899	0.0257857108584041	55419.984	947	0.11	ns	0.1170213	0.07480832;0.17179845	0.1496	ns
LTR	ERV1	LTR12E	13	0.020792348415783	58086	112	10.109	3.08393087303033	0.0161684500103962	55419.984	864	0.276	ns	0.1160714	0.06327202;0.19030496	0.3219	ns
LTR	ERV1	MER57F	22	0.0351870511651712	58086	413	35.787	5.72052054933425	0.0572381363658174	55419.984	5	0.01	**	0.05326877	0.03368067;0.07954147	0.01402	*
LTR	ERV1	MER50	171	0.273499352238376	58086	2531	227.79	14.7334644593515	0.364329926587016	55419.984	1	0.002	**	0.06756223	0.05809116;0.07804795	4.737e-05	***
LTR	ERV1	LTR56	84	0.13435055899429	58086	976	88.231	8.9084791070081	0.141117668697919	55419.984	352	0.704	ns	0.08606557	0.06922817;0.10544741	0.6959	ns
LTR	ERV1	MER61B	42	0.0671752794971451	58086	429	37.444	5.71642734070341	0.0598883610831214	55419.984	812	0.38	ns	0.0979021	0.07147298;0.13002800	0.4407	ns
LTR	ERV1	MER57C2	32	0.0511811653311581	58086	454	37.201	5.96189090332447	0.0594997041088879	55419.984	222	0.444	ns	0.07048458	0.04870778;0.09804877	0.4406	ns
LTR	ERV1	LTR1D	30	0.0479823424979607	58086	296	26.824	5.08083052648273	0.0429026118388433	55419.984	766	0.472	ns	0.1013514	0.06943179;0.14151810	0.4796	ns
LTR	ERV1	LTR26E	8	0.0127952913327895	58086	118	11.166	3.23030631347537	0.017859027877741	55419.984	217	0.434	ns	0.06779661	0.02972218;0.12921925	0.4297	ns
LTR	ERV1	MER4A	67	0.107160564912112	58086	834	82.613	8.9027237118474	0.132132175359468	55419.984	43	0.086	ns	0.08033573	0.06279892;0.10090317	0.07226	ns
LTR	ERV1	MER52D	89	0.142347616077284	58086	657	61.139	7.76955887068533	0.0977864145994274	55419.984	1001	0.002	**	0.1354642	0.1102207;0.1640340	0.0003594	***
LTR	ERV1	HERV-Fc1_LTR2	1	0.00159941141659869	58086	3	1.09243697478992	0.304442400686825	0.00174725616939353	55419.984	218	0.436	ns	0.3333333	0.008403759;0.905700676	1	ns
LTR	ERV1	LTR10D	22	0.0351870511651712	58086	181	17.676	4.12019417018179	0.0282711961997985	55419.984	889	0.226	ns	0.121547	0.07776348;0.17822465	0.2607	ns
LTR	ERV1	LTR35B	14	0.0223917598323817	58086	206	18.886	4.22384242661168	0.0302064840138829	55419.984	150	0.3	ns	0.06796117	0.03765032;0.11139906	0.2772	ns
LTR	ERV1	MER65C	52	0.083169393663132	58086	680	63.029	7.64569261843658	0.100809302176799	55419.984	88	0.176	ns	0.07647059	0.05763640;0.09907415	0.1644	ns
LTR	ERV1	LTR7B	55	0.087967627912928	58086	845	80.209	8.78068445050951	0.128287190313964	55419.984	3	0.006	**	0.06508876	0.04940658;0.08388244	0.002243	**
LTR	ERV1	LTR1F	17	0.0271899940821778	58086	132	12.512	3.35635533296478	0.0200118356444828	55419.984	927	0.15	ns	0.1287879	0.07684744;0.19817803	0.1805	ns
LTR	ERV1	MER52A	297	0.475025190729811	58086	1420	136.832	11.3816219106645	0.218850662956032	55419.984	1001	0.002	**	0.2091549	0.1882682;0.2312520	2.2e-16	***
LTR	ERV1	LTR27B	30	0.0479823424979607	58086	150	13.739	3.5093010976823	0.0219743134526494	55419.984	1001	0.002	**	0.2	0.1391940;0.2730362	4.572e-05	***
LTR	ERV1	MER4D	82	0.131151736161093	58086	1315	120.662	10.5995332966177	0.192988180349631	55419.984	1	0.002	**	0.06235741	0.04989849;0.07681370	0.0001281	***
LTR	ERV1	MER4D0	31	0.0495817539145594	58086	444	41.779	6.14946948727898	0.0668218095740767	55419.984	41	0.082	ns	0.06981982	0.04792894;0.09764222	0.08729	ns
LTR	ERV1	MER101	29	0.0463829310813621	58086	364	34.58	5.6291462307607	0.0553076467859828	55419.984	171	0.342	ns	0.07967033	0.05400394;0.11241649	0.3709	ns
LTR	ERV1	LTR10G	27	0.0431841082481647	58086	116	10.437	3.13270567478734	0.0166930569550405	55419.984	1001	0.002	**	0.2327586	0.1593369;0.3202922	3.572e-06	***
LTR	ERV1	LTR1F1	37	0.0591782224141516	58086	221	19.399	4.13992004004159	0.031026982070598	55419.984	1001	0.002	**	0.1674208	0.1207030;0.2233047	0.0001786	***
LTR	ERV1	MER51D	11	0.0175935255825856	58086	151	14.451	3.50369446083346	0.0231130943812677	55419.984	197	0.394	ns	0.07284768	0.03692458;0.12660518	0.4069	ns
LTR	ERV1	MER61D	47	0.0751723365801385	58086	267	23.623	4.65709776143464	0.0377828958943109	55419.984	1001	0.002	**	0.17603	0.1323007;0.2271150	6.684e-06	***
LTR	ERV1	MER57C1	11	0.0175935255825856	58086	187	17.052	3.90468213079407	0.0272731634758409	55419.984	69	0.138	ns	0.05882353	0.02972705;0.10281243	0.1603	ns
LTR	ERV1	MER67D	44	0.0703741023303424	58086	1042	86.14	8.65675108452007	0.137773299425811	55419.984	1	0.002	**	0.04222649	0.03084662;0.05627501	3.534e-07	***
LTR	ERV1	MER41A	178	0.284695232154567	58086	2558	239.474	15.3380761694738	0.383017449578555	55419.984	1	0.002	**	0.06958561	0.06002684;0.08014315	1.592e-05	***
LTR	ERV1	MER66C	51	0.0815699822465333	58086	589	54.947	7.22207375684775	0.0878828591078483	55419.984	316	0.632	ns	0.08658744	0.06514839;0.11227575	0.6203	ns
LTR	ERV1	MER4A1_	38	0.0607776338307503	58086	400	40.583	6.0923088584893	0.0649089135198247	55419.984	383	0.766	ns	0.095	0.06810672;0.12806065	0.7405	ns
LTR	ERV1	LTR9	85	0.135949970410889	58086	810	73.578	8.41705190448311	0.117681493210499	55419.984	921	0.162	ns	0.1049383	0.08468388;0.12811834	0.1598	ns
LTR	ERV1	MER57B1	73	0.116757033411705	58086	1010	91.753	9.46718641511927	0.14675079570718	55419.984	18	0.036	*	0.07227723	0.05707844;0.09002269	0.04253	*
LTR	ERV1	LTR37A	131	0.209522895574429	58086	1963	173.702	12.8312835615864	0.277820961886026	55419.984	2	0.004	**	0.06673459	0.05609378;0.07869065	0.0005355	***
LTR	ERV1	MER66D	24	0.0383858739983686	58086	246	23.91	4.71276034931865	0.0382419269708747	55419.984	580	0.844	ns	0.09756098	0.06351413;0.14168110	1	ns
LTR	ERV1	PRIMA4_LTR	26	0.041584696831566	58086	334	30.254	5.00084917713907	0.0483885929977768	55419.984	245	0.49	ns	0.07784431	0.05147867;0.11198067	0.5038	ns
LTR	ERV1	PrimLTR79	15	0.0239911712489804	58086	141	12.222	3.33614235994896	0.0195480063336692	55419.984	841	0.322	ns	0.106383	0.06077655;0.16938752	0.3702	ns
LTR	ERV1	MER83C	16	0.0255905826655791	58086	151	13.331	3.45649915179888	0.0213217535946772	55419.984	837	0.33	ns	0.1059603	0.06179006;0.16636569	0.4712	ns
LTR	ERV1	MER110A	48	0.0767717479967372	58086	635	56.283	7.24371330067545	0.0900196727604242	55419.984	147	0.294	ns	0.07559055	0.05625756;0.09897502	0.2643	ns
LTR	ERV1	LTR9D	73	0.116757033411705	58086	724	69.261	7.99492325152642	0.110776834125042	55419.984	702	0.6	ns	0.1008287	0.07986822;0.12510488	0.6134	ns
LTR	ERV1	LTR06	7	0.0111958799161908	58086	98	8.944	2.84903158651866	0.0143051357100587	55419.984	317	0.634	ns	0.07142857	0.02919898;0.14164525	0.6006	ns
LTR	ERV1	LTR19C	16	0.0255905826655791	58086	129	12.958	3.38196299117446	0.0207251731362858	55419.984	847	0.31	ns	0.124031	0.0725850;0.1935933	0.3777	ns
LTR	ERV1	LTR59	9	0.0143947027493882	58086	114	10.388	2.99573537389911	0.0166146857956272	55419.984	413	0.826	ns	0.07894737	0.03673531;0.14458012	0.8701	ns
LTR	ERV1	MER34A	103	0.164739375909665	58086	1464	130.563	10.9989548598041	0.208823952785375	55419.984	8	0.016	*	0.07035519	0.05778589;0.08467942	0.0102	*
LTR	ERV1	LTR78	267	0.427042848231851	58086	4812	401.895	19.269698915559	0.642795451273931	55419.984	1	0.002	**	0.05548628	0.04918553;0.06233290	1.201e-13	***
LTR	ERV1	MER31A	112	0.179134078659053	58086	1349	123.377	10.9059529987439	0.197330582345697	55419.984	153	0.306	ns	0.08302446	0.06885082;0.09904426	0.2989	ns
LTR	ERV1	LTR10B1	56	0.0895670393295267	58086	171	15.688	3.8845521937214	0.0250915663036003	55419.984	1001	0.002	**	0.3274854	0.2577821;0.4032901	2.2e-16	***
LTR	ERV1	HERV-Fc2_LTR	1	0.00159941141659869	58086	4	1.2004662004662	0.439732041282669	0.00192003934626649	55419.984	351	0.702	ns	0.25	0.006309463;0.805879550	1	ns
LTR	ERV1	MER41G	16	0.0255905826655791	58086	114	10.882	3.13303237964306	0.017404795035427	55419.984	963	0.078	ns	0.1403509	0.08240228;0.21789409	0.1096	ns
LTR	ERV1	MER87B	21	0.0335876397485725	58086	202	18.683	4.28519239636613	0.0298818034963134	55419.984	745	0.514	ns	0.1039604	0.06551387;0.15451826	0.5437	ns
LTR	ERV1	MER41E	30	0.0479823424979607	58086	360	32.446	5.54146116036122	0.0518945028229612	55419.984	384	0.768	ns	0.08333333	0.05692995;0.11682642	0.7133	ns
LTR	ERV1	LTR1C1	6	0.00959646849959215	58086	70	6.2314629258517	2.45184966187193	0.0099666729457187	55419.984	584	0.836	ns	0.08571429	0.03210764;0.17728592	1	ns
LTR	ERV1	MER4CL34	65	0.103961742078915	58086	896	77.477	8.5110462875553	0.123917598323817	55419.984	67	0.134	ns	0.07254464	0.05643137;0.09153280	0.1533	ns
LTR	ERV1	LTR19A	46	0.0735729251635398	58086	447	41.564	6.24747428445568	0.066477936119508	55419.984	804	0.396	ns	0.1029083	0.07633135;0.13487413	0.4633	ns
LTR	ERV1	LTR7Y	14	0.0223917598323817	58086	257	25.479	4.63735528766818	0.0407514034835181	55419.984	7	0.014	*	0.05447471	0.03009834;0.08971099	0.01575	*
LTR	ERV1	HERV1_LTRc	2	0.00319882283319738	58086	34	3.31378600823045	1.67470281652487	0.00530010717372879	55419.984	349	0.698	ns	0.05882353	0.007204917;0.196773209	0.7694	ns
LTR	ERV1	LOR1a	101	0.161540553076468	58086	808	72.301	8.15431737743216	0.115639044831502	55419.984	1001	0.002	**	0.125	0.1029789;0.1497978	0.0006844	***
LTR	ERV1	LTR12B	16	0.0255905826655791	58086	171	14.786	4.6746182791813	0.0236488972058283	55419.984	720	0.564	ns	0.09356725	0.05443183;0.14749921	0.6837	ns
LTR	ERV1	LTR54	57	0.0911664507461254	58086	1113	102.481	9.27262749282103	0.163909281384451	55419.984	1	0.002	**	0.05121294	0.03901564;0.06584628	4.458e-07	***
LTR	ERV1	MER51A	91	0.145546438910481	58086	941	92.851	9.74719481732087	0.148506949442605	55419.984	470	0.94	ns	0.09670563	0.07857602;0.11740323	0.9129	ns
LTR	ERV1	LTR48	60	0.0959646849959215	58086	975	86.372	9.24603185724044	0.138144362874462	55419.984	5	0.01	**	0.06153846	0.04728525;0.07850576	0.002291	**
LTR	ERV1	LTR43	48	0.0767717479967372	58086	424	37.052	5.94446235017369	0.0592613918078147	55419.984	969	0.066	ns	0.1132075	0.08465963;0.14728436	0.07014	ns
LTR	ERV1	LTR12D	52	0.083169393663132	58086	490	43.553	6.54002774940312	0.0696591654271228	55419.984	912	0.18	ns	0.1061224	0.08027827;0.13683088	0.1772	ns
LTR	ERV1	MER92A	11	0.0175935255825856	58086	151	14.831	3.52545995125003	0.0237208707195752	55419.984	171	0.342	ns	0.07284768	0.03692458;0.12660518	0.34	ns
LTR	ERV1	LTR2C	23	0.0367864625817699	58086	291	28.161	5.08142695508851	0.0450410249028358	55419.984	169	0.338	ns	0.0790378	0.05076135;0.11623613	0.3713	ns
LTR	ERV1	LTR17	67	0.107160564912112	58086	843	77.817	8.47108436212688	0.12446139820546	55419.984	112	0.224	ns	0.07947805	0.06212261;0.09983790	0.2115	ns
LTR	ERV1	MER50C	1	0.00159941141659869	58086	85	8.367	2.75206920059887	0.0133822753226813	55419.984	3	0.006	**	0.01176471	0.0002978122;0.0638128786	0.002933	**
LTR	ERV1	MER57D	29	0.0463829310813621	58086	452	37.805	5.88299112565918	0.0604657486045135	55419.984	79	0.158	ns	0.06415929	0.04338593;0.09084623	0.1483	ns
LTR	ERV1	LTR45	10	0.0159941141659869	58086	174	15.999	3.74366318116548	0.0255889832541625	55419.984	71	0.142	ns	0.05747126	0.0279006;0.1031503	0.1469	ns
LTR	ERV1	LTR73	15	0.0239911712489804	58086	217	18.7	4.24829943013062	0.0299089934903955	55419.984	219	0.438	ns	0.06912442	0.03920185;0.11144790	0.4667	ns
LTR	ERV1	MER92C	7	0.0111958799161908	58086	128	11.778	3.25596641833378	0.0188378676646994	55419.984	83	0.166	ns	0.0546875	0.02226715;0.10943205	0.1684	ns
LTR	ERV1	LTR24	20	0.0319882283319738	58086	308	32.02	5.42743558755487	0.0512131535594901	55419.984	11	0.022	*	0.06493506	0.04011179;0.09850768	0.02453	*
LTR	ERV1	LTR24C	26	0.041584696831566	58086	382	36.067	5.77839951032299	0.057685971562465	55419.984	48	0.096	ns	0.06806283	0.04493934;0.09813965	0.08009	ns
LTR	ERV1	MER84	14	0.0223917598323817	58086	358	32.615	5.51172878089572	0.0521648033523663	55419.984	1	0.002	**	0.03910615	0.02154180;0.06474355	0.0002176	***
LTR	ERV1	LTR15	20	0.0319882283319738	58086	264	25.107	4.76426796572668	0.0401564224365433	55419.984	158	0.316	ns	0.07575758	0.04688675;0.11457804	0.3441	ns
LTR	ERV1	MER4C	39	0.062377045247349	58086	668	62.862	7.41768009407105	0.100542200470227	55419.984	1	0.002	**	0.05838323	0.04184191;0.07895066	0.001117	**
LTR	ERV1	LTR1B0	13	0.020792348415783	58086	92	9.37737737737738	2.96349343096278	0.0149982844351317	55419.984	924	0.156	ns	0.1413043	0.07743918;0.22950738	0.2247	ns
LTR	ERV1	LTR27	58	0.0927658621627241	58086	315	29.522	5.27098655844419	0.0472178238408266	55419.984	1001	0.002	**	0.184127	0.1428862;0.2314235	8.603e-07	***
LTR	ERV1	LTR28	16	0.0255905826655791	58086	139	14.44	3.60352402314531	0.0230955008556851	55419.984	726	0.552	ns	0.1151079	0.06724478;0.18019057	0.6756	ns
LTR	ERV1	LTR9A1	47	0.0751723365801385	58086	479	47.179	6.72459509406915	0.0754586312237097	55419.984	520	0.964	ns	0.09812109	0.07298894;0.12834066	1	ns
LTR	ERV1	LTR72B	18	0.0287894054987765	58086	163	15.08	3.55643757828649	0.0241191241623083	55419.984	844	0.316	ns	0.1104294	0.06677509;0.16890359	0.4165	ns
LTR	ERV1	LTR21A	9	0.0143947027493882	58086	94	9.279	2.90027077538816	0.0148409385346193	55419.984	555	0.894	ns	0.09574468	0.04472207;0.17398569	1	ns
LTR	ERV1	LTR37B	88	0.140748204660685	58086	2032	178.257	12.4451529855134	0.285106280888633	55419.984	1	0.002	**	0.04330709	0.03487588;0.05308552	1.066e-14	***
LTR	ERV1	MER39B	70	0.111958799161908	58086	1186	112.7	10.3151540173864	0.180253666650673	55419.984	1	0.002	**	0.05902192	0.04629598;0.07398549	7.935e-06	***
LTR	ERV1	EUTREP7	16	0.0255905826655791	58086	275	24.417	4.59240690718943	0.0390528285590903	55419.984	39	0.078	ns	0.05818182	0.03361808;0.09276580	0.08854	ns
LTR	ERV1	MER41D	51	0.0815699822465333	58086	472	48.668	6.49075541874025	0.0778401548230251	55419.984	668	0.668	ns	0.1080508	0.08151553;0.13961308	0.7051	ns
LTR	ERV1	LTR45B	40	0.0639764566639477	58086	444	40.597	6.05485361113316	0.0649313052796571	55419.984	512	0.98	ns	0.09009009	0.06514189;0.12065578	1	ns
LTR	ERV1	MER34	69	0.11035938774531	58086	1330	116.612	9.85396146514469	0.186510564112407	55419.984	1	0.002	**	0.0518797	0.04058650;0.06520111	9.035e-07	***
LTR	ERV1	LTR1F2	24	0.0383858739983686	58086	135	12.089	3.32658160055412	0.0193352846152616	55419.984	1001	0.002	**	0.1777778	0.1173527;0.2528718	0.001226	**
LTR	ERV1	LTR1E	48	0.0767717479967372	58086	296	27.155	5.11577424698805	0.0434320170177375	55419.984	1001	0.002	**	0.1621622	0.1220512;0.2091896	0.0001107	***
LTR	ERV1	LTR26B	12	0.0191929369991843	58086	138	12.438	3.42079783937284	0.0198934791996545	55419.984	520	0.964	ns	0.08695652	0.04574111;0.14696907	1	ns
LTR	ERV1	LTR71A	15	0.0239911712489804	58086	166	14.479	3.63493765720566	0.0231578779009325	55419.984	635	0.734	ns	0.09036145	0.05145963;0.14465645	0.8902	ns
LTR	ERV1	LTR38C	8	0.0127952913327895	58086	127	12.304	3.37505184774619	0.0196791580698303	55419.984	125	0.25	ns	0.06299213	0.0275853;0.1203479	0.2307	ns
LTR	ERV1	LTR2B	17	0.0271899940821778	58086	326	31.889	5.56521793379654	0.0510036306639157	55419.984	4	0.008	**	0.05214724	0.03066755;0.08218174	0.003714	**
LTR	ERV1	MER66A	46	0.0735729251635398	58086	331	32.488	5.43832983841836	0.0519616781024583	55419.984	995	0.014	*	0.1389728	0.1035747;0.1809865	0.01604	*
LTR	ERV1	MER48	17	0.0271899940821778	58086	193	18.175	4.12982208217624	0.0290693024966812	55419.984	451	0.902	ns	0.0880829	0.05215049;0.13728308	0.9018	ns
LTR	ERV1	LTR21B	4	0.00639764566639477	58086	36	3.45045965270684	1.69576258043355	0.00551870456105248	55419.984	724	0.556	ns	0.1111111	0.03111614;0.26061092	0.7738	ns
LTR	ERV1	LTR36	43	0.0687746909137437	58086	484	45.314	6.49658445720593	0.0724757289317531	55419.984	406	0.812	ns	0.08884298	0.06504194;0.11780495	0.8147	ns
LTR	ERV1	LTR1D1	37	0.0591782224141516	58086	311	30.17	5.22900013792719	0.0482542424387825	55419.984	921	0.162	ns	0.1189711	0.08516576;0.16024177	0.2118	ns
LTR	ERV1	MER110	40	0.0639764566639477	58086	784	65.823	7.78371744459274	0.105278057674776	55419.984	1	0.002	**	0.05102041	0.03669643;0.06883025	0.0004886	***
LTR	ERV1	LTR26D	18	0.0287894054987765	58086	196	18.928	4.21100327102088	0.03027365929338	55419.984	483	0.966	ns	0.09183673	0.05533955;0.14125685	0.9041	ns
LTR	ERV1	MER67B	41	0.0655758680805464	58086	482	45.091	6.56504522595381	0.0721190601858516	55419.984	287	0.574	ns	0.08506224	0.06173251;0.11362748	0.5839	ns
LTR	ERV1	PABL_B	17	0.0271899940821778	58086	377	35.754	5.44565323346421	0.0571853557890696	55419.984	2	0.004	**	0.04509284	0.02648438;0.07121795	0.0004115	***
LTR	ERV1	LOR1b	98	0.156742318826672	58086	1101	97.485	9.28320811750728	0.155918621947123	55419.984	547	0.91	ns	0.08900999	0.07285178;0.10740224	0.9577	ns
LTR	ERV1	LTR34	27	0.0431841082481647	58086	264	27.569	5.0361296251786	0.0440941733442093	55419.984	507	0.99	ns	0.1022727	0.0684869;0.1453071	1	ns
LTR	ERV1	MER83	49	0.0783711594133359	58086	466	42.918	6.34172638115943	0.0686435391775826	55419.984	850	0.304	ns	0.1051502	0.07880835;0.13662551	0.3358	ns
LTR	ERV1	LTR27D	53	0.0847688050797307	58086	273	21.888	4.62740411773911	0.0350079170865122	55419.984	1001	0.002	**	0.1941392	0.1489373;0.2461180	1.921e-09	***
LTR	ERV1	MER34C2	43	0.0687746909137437	58086	590	53.779	6.93658959974392	0.0860147465732611	55419.984	73	0.146	ns	0.07288136	0.05324361;0.09691771	0.1329	ns
LTR	ERV1	MER57E2	6	0.00959646849959215	58086	76	6.92992992992993	2.53336356589596	0.0110838090461589	55419.984	453	0.906	ns	0.07894737	0.02952378;0.16395590	0.8437	ns
LTR	ERV1	LTR10E	57	0.0911664507461254	58086	288	27.254	4.90933657285642	0.0435903587479807	55419.984	1001	0.002	**	0.1979167	0.1534846;0.2486852	9.111e-08	***
LTR	ERV1	LTR65	28	0.0447835196647634	58086	462	43.598	6.47304382005068	0.0697311389408698	55419.984	6	0.012	*	0.06060606	0.04064639;0.08640410	0.01076	*
LTR	ERV1	LTR75_1	12	0.0191929369991843	58086	129	12.929	3.40081233303523	0.0206787902052045	55419.984	476	0.952	ns	0.09302326	0.04899512;0.15685529	0.8841	ns
LTR	ERV1	LTR2	93	0.148745261743678	58086	854	79.903	8.49645695456529	0.127797770420485	55419.984	944	0.116	ns	0.1088993	0.08879934;0.13174249	0.1264	ns
LTR	ERV1	tot	7749	12.3938390672233	58086	134544	9310.68	77.0686913291201	14.8916078882971	55419.984	1	0.002	**	0.05759454	0.0563555;0.0588527	2.2e-16	***
LTR	ERV1	MER61C	35	0.0559793995809542	58086	312	26.692	4.92090960609432	0.0426914895318523	55419.984	965	0.074	ns	0.1121795	0.07939233;0.15255050	0.1042	ns
LTR	ERV1	LTR38	15	0.0239911712489804	58086	237	22.671	4.3788049663045	0.0362602562257089	55419.984	37	0.074	ns	0.06329114	0.0358530;0.1022413	0.09721	ns
LTR	ERV1	LTR1C	7	0.0111958799161908	58086	65	6.72172172172172	2.42040396408066	0.0107507984609211	55419.984	650	0.704	ns	0.1076923	0.04440866;0.20938160	0.8388	ns
LTR	ERV1	LTR60	5	0.00799705708299346	58086	42	4.93373493975904	2.0607913067738	0.00789107198912246	55419.984	633	0.738	ns	0.1190476	0.03980553;0.25631668	1	ns
LTR	ERV1	HERV1_LTRe	8	0.0127952913327895	58086	31	2.77087794432548	1.42364351490845	0.00443177381815569	55419.984	934	0.136	ns	0.2580645	0.1185640;0.4461339	0.004913	**
LTR	ERV1	LTR7	110	0.175935255825856	58086	2350	207.629	13.4711852422804	0.33208419301697	55419.984	1	0.002	**	0.04680851	0.03862538;0.05614361	1.681e-14	***
LTR	ERV1	MER67A	28	0.0447835196647634	58086	476	42.055	6.01249741165226	0.067263247125058	55419.984	11	0.022	*	0.05882353	0.03944000;0.08389692	0.02331	*
LTR	ERV1	MER34C	12	0.0191929369991843	58086	198	16.632	3.89149325063268	0.0266014106808694	55419.984	139	0.278	ns	0.06060606	0.03170495;0.10347288	0.3036	ns
LTR	ERV1	LTR28C	55	0.087967627912928	58086	227	21.823	4.39670353810693	0.0349039553444333	55419.984	1001	0.002	**	0.2422907	0.1880486;0.3033966	1.136e-10	***
LTR	ERV1	MER57A1	85	0.135949970410889	58086	1058	94.347	9.26565936366341	0.150899668921837	55419.984	180	0.36	ns	0.08034026	0.06467449;0.09838523	0.3318	ns
LTR	ERV1	LTR7C	32	0.0511811653311581	58086	320	31.687	5.34355542542459	0.0506805495577627	55419.984	565	0.874	ns	0.1	0.06941023;0.13823292	0.9254	ns
LTR	ERV1	MER65B	10	0.0159941141659869	58086	198	17.529	3.90825196647214	0.0280360827215585	55419.984	35	0.07	ns	0.05050505	0.02448163;0.09091732	0.06015	ns
LTR	ERV1	LTR38A1	13	0.020792348415783	58086	167	14.73	3.59973027573707	0.0235593301664987	55419.984	374	0.748	ns	0.07784431	0.04209901;0.12943749	0.7844	ns
LTR	ERV1	LTR30	8	0.0127952913327895	58086	145	11.56	3.24914711223684	0.0184891959758809	55419.984	177	0.354	ns	0.05517241	0.02411755;0.10581625	0.3561	ns
LTR	ERV1	LTR35A	9	0.0143947027493882	58086	93	8.927	2.95675724627732	0.0142779457159765	55419.984	609	0.786	ns	0.09677419	0.04521362;0.17577257	1	ns
LTR	ERV1	LTR1C3	8	0.0127952913327895	58086	66	6.56856856856857	2.48221187747186	0.0105058435592799	55419.984	805	0.394	ns	0.1212121	0.05381086;0.22494016	0.5353	ns
LTR	ERV1	MER52C	65	0.103961742078915	58086	381	37.462	5.9167189863609	0.0599171504886202	55419.984	1001	0.002	**	0.1706037	0.1342061;0.2122118	1.371e-05	***
LTR	ERV1	LTR76	51	0.0815699822465333	58086	188	17.248	4.00756242079354	0.0275866481134942	55419.984	1001	0.002	**	0.2712766	0.2091348;0.3407844	1.094e-12	***
LTR	ERV1	LTR8B	198	0.316683460486541	58086	1611	152.404	12.066498430961	0.243756697535307	55419.984	1001	0.002	**	0.122905	0.1072601;0.1399381	0.0001761	***
LTR	ERV1	LTR10B	23	0.0367864625817699	58086	79	7.745	2.65688427185567	0.0123874414215569	55419.984	1001	0.002	**	0.2911392	0.1943261;0.4041807	1.271e-06	***
LTR	ERV1	MER4A1	169	0.270300529405179	58086	2254	209.843	13.3200516055597	0.335625289893319	55419.984	1	0.002	**	0.07497782	0.06444187;0.08663377	0.002608	**
LTR	ERV1	LTR54B	47	0.0751723365801385	58086	861	78.408	8.48796686972691	0.12540665035267	55419.984	1	0.002	**	0.05458769	0.04038116;0.07193189	8.805e-05	***
LTR	Gypsy	MamGypsy2-I	93	0.148745261743678	58086	2287	196.938	13.169722760848	0.314984885562113	55419.984	1	0.002	**	0.04066463	0.03294474;0.04958736	2.2e-16	***
LTR	Gypsy	MamGypLTR3a	132	0.211122306991027	58086	1326	116.063	10.0102565519689	0.185632487244694	55419.984	946	0.112	ns	0.09954751	0.08395706;0.11693769	0.1201	ns
LTR	Gypsy	X1_LR	0	0	58086	15	1.65793304221252	0.843958347493004	0.0026517170356709	55419.984	1	0.002	**	0	0.0000000;0.2180194	0.3985	ns
LTR	Gypsy	tot	1194	1.90969723141884	58086	18029	1470.548	34.4909454976422	2.35201125985637	55419.984	1	0.002	**	0.06622663	0.06263915;0.06995479	9.446e-15	***
LTR	Gypsy	MamGypLTR1d	71	0.113558210578507	58086	751	65.102	7.64565576337649	0.104124882043408	55419.984	797	0.41	ns	0.09454061	0.07457537;0.11775419	0.4363	ns
LTR	Gypsy	MamGypLTR2b	83	0.132751147577691	58086	890	74.025	8.27350142477936	0.118396430113718	55419.984	878	0.248	ns	0.09325843	0.07496381;0.11429543	0.2744	ns
LTR	Gypsy	LTR81AB	17	0.0271899940821778	58086	266	22.147	4.5135089190964	0.0354221646434112	55419.984	147	0.294	ns	0.06390977	0.0376672;0.1003556	0.3165	ns
LTR	Gypsy	LTR104_Mam	141	0.225517009740416	58086	1971	163.927	12.4102250054012	0.262186715288774	55419.984	40	0.08	ns	0.07153729	0.06055004;0.08381869	0.06627	ns
LTR	Gypsy	LTR81	18	0.0287894054987765	58086	325	26.812	4.83487663048728	0.0428834189018441	55419.984	32	0.064	ns	0.05538462	0.03315110;0.08612121	0.08554	ns
LTR	Gypsy	MamGypLTR3	58	0.0927658621627241	58086	675	55.926	7.02551648506228	0.0894486828846984	55419.984	668	0.668	ns	0.08592593	0.06589219;0.10966418	0.7798	ns
LTR	Gypsy	MamGypsy2-LTR	49	0.0783711594133359	58086	904	74.858	8.30908399746187	0.119728739823745	55419.984	1	0.002	**	0.05420354	0.04036560;0.07102986	0.001337	**
LTR	Gypsy	MamGypLTR1b	99	0.15834173024327	58086	1214	105.87	9.83482708662556	0.169329686675303	55419.984	268	0.536	ns	0.0815486	0.06677029;0.09838941	0.5087	ns
LTR	Gypsy	LTR81C	52	0.083169393663132	58086	728	61.623	7.3768074590766	0.0985605297250612	55419.984	103	0.206	ns	0.07142857	0.05380307;0.09261689	0.2302	ns
LTR	Gypsy	MamGypLTR4	55	0.087967627912928	58086	712	59.812	7.21669846513881	0.0956639956496009	55419.984	267	0.534	ns	0.07724719	0.05872052;0.09936322	0.5886	ns
LTR	Gypsy	MamGyp-int	62	0.0991635078291189	58086	684	66.603	7.62072611149794	0.106525598579723	55419.984	287	0.574	ns	0.09064327	0.07020121;0.11469492	0.6058	ns
LTR	Gypsy	LTR81B	80	0.127952913327895	58086	1157	95.147	9.25467665777902	0.152179198055116	55419.984	53	0.106	ns	0.06914434	0.05520447;0.08532007	0.1084	ns
LTR	Gypsy	MamGypLTR1c	103	0.164739375909665	58086	1139	97.816	9.30412331768613	0.156448027126018	55419.984	725	0.554	ns	0.0904302	0.07441031;0.10860052	0.561	ns
LTR	Gypsy	LTR81A	60	0.0959646849959215	58086	854	70.302	8.10286692797385	0.112441821409721	55419.984	111	0.222	ns	0.07025761	0.05403876;0.08951342	0.2132	ns
LTR	Gypsy	MamGypLTR2c	75	0.119955856244902	58086	1037	88.569	8.62366549714254	0.14165826975673	55419.984	61	0.122	ns	0.07232401	0.05730910;0.08981786	0.1482	ns
LTR	Gypsy	MamGypLTR1a	89	0.142347616077284	58086	1094	94.126	9.19797405555846	0.150546198998768	55419.984	300	0.6	ns	0.08135283	0.06583982;0.09915949	0.6275	ns
RC	tot	tot	97	0.155142907410073	58086	1796	157.639	11.7822536257076	0.252129616301201	55419.984	1	0.002	**	0.05400891	0.04401273;0.06549133	8.581e-08	***
RC	Helitron	tot	97	0.155142907410073	58086	1796	157.639	11.7822536257076	0.252129616301201	55419.984	1	0.002	**	0.05400891	0.04401273;0.06549133	8.581e-08	***
RC	Helitron	Helitron1Na_Mam	20	0.0319882283319738	58086	326	29.037	5.07694853296805	0.0464421093037762	55419.984	44	0.088	ns	0.06134969	0.03787311;0.09316177	0.08017	ns
RC	Helitron	Helitron1Nb_Mam	23	0.0367864625817699	58086	359	31.121	5.4695772483141	0.0497752826959679	55419.984	75	0.15	ns	0.06406685	0.04104283;0.09458331	0.1339	ns
RC	Helitron	Helitron3Na_Mam	60	0.0959646849959215	58086	1111	97.934	9.12814148482411	0.156636757673176	55419.984	1	0.002	**	0.0540054	0.04146140;0.06897221	2.201e-05	***
Unknown	tot	tot	505	0.807702765382339	58086	6436	537.165	22.1728981509503	0.859147833597236	55419.984	74	0.148	ns	0.07846489	0.07200980;0.08530493	0.1493	ns
Unknown	Unknown	UCON84	12	0.0191929369991843	58086	103	8.526	2.83820002455419	0.0136365817379204	55419.984	920	0.164	ns	0.1165049	0.06167098;0.19466870	0.2092	ns
Unknown	Unknown	UCON4	5	0.00799705708299346	58086	138	11.531	3.34398283805723	0.0184428130447995	55419.984	33	0.066	ns	0.03623188	0.01186724;0.08252633	0.04419	*
Unknown	Unknown	EUTREP6	2	0.00319882283319738	58086	14	1.70588235294118	0.874519655988888	0.00272840771066836	55419.984	621	0.762	ns	0.1428571	0.01779452;0.42812916	0.685	ns
Unknown	Unknown	UCON15	1	0.00159941141659869	58086	48	3.90640895218718	1.82687273096787	0.00624795507603151	55419.984	79	0.158	ns	0.02083333	0.0005273153;0.1106961606	0.1815	ns
Unknown	Unknown	UCON57	1	0.00159941141659869	58086	22	2.25798816568047	1.13421506559632	0.00361145205073409	55419.984	254	0.508	ns	0.04545455	0.001150148;0.228444398	0.721	ns
Unknown	Unknown	MARE11	1	0.00159941141659869	58086	13	1.66621253405995	0.836759544875893	0.00266495934945531	55419.984	391	0.782	ns	0.07692308	0.001945628;0.360297435	1	ns
Unknown	Unknown	UCON61	2	0.00319882283319738	58086	16	1.86848635235732	0.962695202985231	0.00298847840371914	55419.984	633	0.738	ns	0.125	0.0155136;0.3834762	0.7099	ns
Unknown	Unknown	UCON5	13	0.020792348415783	58086	118	9.684	2.98815546333739	0.0154887001583417	55419.984	904	0.196	ns	0.1101695	0.0599806;0.1810236	0.242	ns
Unknown	Unknown	UCON24	0	0	58086	23	2.11965811965812	1.1200951235984	0.00339020539586731	55419.984	1	0.002	**	0	0.0000000;0.1481851	0.2648	ns
Unknown	Unknown	UCON93	1	0.00159941141659869	58086	27	2.40621403912543	1.28066373028955	0.00384852620495727	55419.984	239	0.478	ns	0.03703704	0.0009372571;0.1897056174	0.5094	ns
Unknown	Unknown	MARE9	0	0	58086	23	2.01306413301663	1.04526353403001	0.00321971775669214	55419.984	1	0.002	**	0	0.0000000;0.1481851	0.2584	ns
Unknown	Unknown	UCON80_AMi	10	0.0159941141659869	58086	220	19.354	4.12573698940028	0.0309550085568511	55419.984	15	0.03	*	0.04545455	0.02200940;0.08200192	0.02316	*
Unknown	Unknown	UCON25	3	0.00479823424979607	58086	49	4.00815494393476	1.89896178950728	0.00641068877682575	55419.984	427	0.854	ns	0.06122449	0.01280842;0.16865890	0.7962	ns
Unknown	Unknown	UCON92	2	0.00319882283319738	58086	19	1.9167701863354	1.01323554603402	0.00306570411902085	55419.984	616	0.772	ns	0.1052632	0.01301216;0.33137666	1	ns
Unknown	Unknown	UCON28c	5	0.00799705708299346	58086	65	5.12020202020202	2.20915824266814	0.0081893095664028	55419.984	617	0.77	ns	0.07692308	0.02544847;0.17045629	1	ns
Unknown	Unknown	UCON71_Crp	20	0.0319882283319738	58086	276	23.456	4.57197626491728	0.0375157941877389	55419.984	263	0.526	ns	0.07246377	0.04482201;0.10969763	0.5177	ns
Unknown	Unknown	UCON63	1	0.00159941141659869	58086	14	1.63483146067416	0.820839832504657	0.00261476810241696	55419.984	391	0.782	ns	0.07142857	0.001806781;0.338684490	1	ns
Unknown	Unknown	UCON31	9	0.0143947027493882	58086	115	8.877	2.84182106173963	0.0141979751451466	55419.984	594	0.816	ns	0.07826087	0.03641021;0.14336825	0.8621	ns
Unknown	Unknown	EUTREP2	70	0.111958799161908	58086	819	71.265	8.07241840707845	0.113982054603906	55419.984	459	0.918	ns	0.08547009	0.06723229;0.10675388	0.9505	ns
Unknown	Unknown	UCON59	6	0.00959646849959215	58086	43	3.80265848670757	1.82356717016089	0.00608201539706599	55419.984	894	0.216	ns	0.1395349	0.05297657;0.27932480	0.2729	ns
Unknown	Unknown	UCON35	13	0.020792348415783	58086	170	14.141	3.70173227311509	0.0226172768421221	55419.984	451	0.902	ns	0.07647059	0.04134446;0.12721709	0.8894	ns
Unknown	Unknown	Eulor4	1	0.00159941141659869	58086	31	2.63566739606127	1.34745601967556	0.00421551652361734	55419.984	203	0.406	ns	0.03225806	0.0008163701;0.1670211162	0.515	ns
Unknown	Unknown	UCON87	1	0.00159941141659869	58086	6	1.19950124688279	0.441700974216088	0.00191849598848871	55419.984	328	0.656	ns	0.1666667	0.004210745;0.641234579	1	ns
Unknown	Unknown	UCON20	4	0.00639764566639477	58086	46	3.95656565656566	1.90394522103022	0.00632817628163341	55419.984	635	0.734	ns	0.08695652	0.02420307;0.20791732	1	ns
Unknown	Unknown	UCON71	3	0.00479823424979607	58086	17	1.88774193548387	0.963972152387004	0.00301927600320501	55419.984	727	0.55	ns	0.1764706	0.03798507;0.43431787	0.426	ns
Unknown	Unknown	UCON94	4	0.00639764566639477	58086	29	2.60635964912281	1.33338583990631	0.00416864137856918	55419.984	829	0.346	ns	0.137931	0.03889483;0.31664061	0.3262	ns
Unknown	Unknown	UCON66	6	0.00959646849959215	58086	64	5.17670682730924	2.14098544877186	0.00827968399998279	55419.984	735	0.534	ns	0.09375	0.03518733;0.19296910	0.6454	ns
Unknown	Unknown	UCON68	2	0.00319882283319738	58086	12	1.49203539823009	0.688319671646795	0.00238637844989858	55419.984	516	0.972	ns	0.1666667	0.02086253;0.48413775	0.6537	ns
Unknown	Unknown	UCON96	0	0	58086	17	1.80153649167734	0.917240954984017	0.00288139803220789	55419.984	1	0.002	**	0	0.0000000;0.1950643	0.2467	ns
Unknown	Unknown	UCON22	2	0.00319882283319738	58086	37	3.21041666666667	1.56589559782514	0.00513477706870538	55419.984	354	0.708	ns	0.05405405	0.00661457;0.18194912	0.7681	ns
Unknown	Unknown	UCON48	8	0.0127952913327895	58086	195	16.914	4.01880016357554	0.0270524447003503	55419.984	12	0.024	*	0.04102564	0.01787576;0.07923388	0.02114	*
Unknown	Unknown	UCON67	3	0.00479823424979607	58086	20	1.90816326530612	1.00914576061064	0.00305193811126485	55419.984	723	0.558	ns	0.15	0.03207094;0.37892683	0.4316	ns
Unknown	Unknown	UCON64	0	0	58086	15	1.88485607008761	1.00463010714918	0.00301466031714347	55419.984	1	0.002	**	0	0.0000000;0.2180194	0.2428	ns
Unknown	Unknown	UCON47	19	0.0303888169153751	58086	155	13.026	3.45937729819852	0.0208339331126146	55419.984	966	0.072	ns	0.1225806	0.07544045;0.18479123	0.1085	ns
Unknown	Unknown	UCON1	22	0.0351870511651712	58086	241	19.614	4.29341792019336	0.0313708555251667	55419.984	766	0.472	ns	0.09128631	0.05809509;0.13494535	0.5553	ns
Unknown	Unknown	UCON28b	10	0.0159941141659869	58086	75	6.15230460921844	2.30973034404134	0.00984006623037672	55419.984	963	0.078	ns	0.1333333	0.06583383;0.23156644	0.1344	ns
Unknown	Unknown	UCON60	3	0.00479823424979607	58086	38	3.12133891213389	1.59643735763442	0.00499230509114069	55419.984	605	0.794	ns	0.07894737	0.01658648;0.21377329	1	ns
Unknown	Unknown	UCON85	3	0.00479823424979607	58086	28	2.73523206751055	1.41067855673729	0.00437476139582321	55419.984	705	0.594	ns	0.1071429	0.02266509;0.28226440	0.7509	ns
Unknown	Unknown	UCON103	2	0.00319882283319738	58086	14	1.65147058823529	0.861890350939356	0.00264138091300049	55419.984	580	0.844	ns	0.1428571	0.01779452;0.42812916	0.677	ns
Unknown	Unknown	UCON56	2	0.00319882283319738	58086	15	1.67275280898876	0.859096608310863	0.00267541993984416	55419.984	604	0.796	ns	0.1333333	0.01657591;0.40460270	0.6805	ns
Unknown	Unknown	UCON16	1	0.00159941141659869	58086	37	3.11979166666667	1.53146489752788	0.00498983040907613	55419.984	141	0.282	ns	0.02702703	0.000684031;0.141603096	0.3675	ns
Unknown	Unknown	UCON6	6	0.00959646849959215	58086	97	7.95	2.65075961311593	0.0127153207619596	55419.984	302	0.604	ns	0.06185567	0.0230360;0.1297837	0.5806	ns
Unknown	Unknown	tot	505	0.807702765382339	58086	6436	537.165	22.1728981509503	0.859147833597236	55419.984	74	0.148	ns	0.07846489	0.07200980;0.08530493	0.1493	ns
Unknown	Unknown	UCON65	5	0.00799705708299346	58086	33	3.01987447698745	1.5034419097027	0.00483002171518873	55419.984	895	0.214	ns	0.1515152	0.0510887;0.3189898	0.2219	ns
Unknown	Unknown	UCON18	4	0.00639764566639477	58086	34	3.33161157024793	1.62024187999514	0.00532861758112684	55419.984	761	0.482	ns	0.1176471	0.03300168;0.27450349	0.5712	ns
Unknown	Unknown	UCON101	19	0.0303888169153751	58086	210	17.935	3.95353075179711	0.0286854437566975	55419.984	666	0.672	ns	0.09047619	0.05535388;0.13768291	0.8044	ns
Unknown	Unknown	UCON12A	2	0.00319882283319738	58086	24	2.40579710144928	1.26873894043054	0.00384785935007801	55419.984	530	0.944	ns	0.08333333	0.01025634;0.26997280	1	ns
Unknown	Unknown	UCON76	9	0.0143947027493882	58086	140	12.414	3.3579576947722	0.0198550933256562	55419.984	192	0.384	ns	0.06428571	0.02981431;0.11852576	0.3731	ns
Unknown	Unknown	UCON12	6	0.00959646849959215	58086	59	5.37037037037037	2.18231252089169	0.00858943168173371	55419.984	716	0.572	ns	0.1016949	0.03824449;0.20831955	0.6551	ns
Unknown	Unknown	UCON9	3	0.00479823424979607	58086	49	3.95731707317073	1.82728481735516	0.00632937810593019	55419.984	438	0.876	ns	0.06122449	0.01280842;0.16865890	0.7962	ns
Unknown	Unknown	EUTREP14	26	0.041584696831566	58086	382	32.612	5.53625379711824	0.0521600051181165	55419.984	127	0.254	ns	0.06806283	0.04493934;0.09813965	0.271	ns
Unknown	Unknown	UCON26	16	0.0255905826655791	58086	206	16.703	4.0597133239026	0.0267149688914479	55419.984	487	0.974	ns	0.0776699	0.04504549;0.12306774	1	ns
Unknown	Unknown	UCON27	8	0.0127952913327895	58086	102	8.216	2.73547561254471	0.0131407641987748	55419.984	557	0.89	ns	0.07843137	0.03446934;0.14870189	1	ns
Unknown	Unknown	MamRep564	72	0.115157621995106	58086	788	68.79	7.99999374374129	0.110023511347824	55419.984	693	0.618	ns	0.09137056	0.07217783;0.11368253	0.6588	ns
Unknown	Unknown	UCON17	1	0.00159941141659869	58086	33	3.04275286757039	1.55593252601153	0.00486661367428048	55419.984	160	0.32	ns	0.03030303	0.0007669121;0.1575939723	0.3625	ns
Unknown	Unknown	UCON19	2	0.00319882283319738	58086	30	2.83829787234043	1.41097979409175	0.00453960602072905	55419.984	435	0.87	ns	0.06666667	0.008178134;0.220735402	1	ns
Unknown	Unknown	UCON70	7	0.0111958799161908	58086	59	5.1356783919598	2.17648938738645	0.00821406265207971	55419.984	852	0.3	ns	0.1186441	0.04905579;0.22929255	0.3547	ns
Unknown	Unknown	UCON75	2	0.00319882283319738	58086	22	2.12895377128954	1.12134147316674	0.00340507296721133	55419.984	566	0.872	ns	0.09090909	0.01120559;0.29161274	1	ns
Unknown	Unknown	UCON41	51	0.0815699822465333	58086	579	49.432	6.74751101554529	0.0790621051453065	55419.984	616	0.772	ns	0.0880829	0.06628587;0.11418692	0.8233	ns
Unknown	Unknown	UCON88	9	0.0143947027493882	58086	33	3.43737166324435	1.6206781951987	0.00549777148128585	55419.984	974	0.056	ns	0.2727273	0.1329964;0.4552384	0.005422	**
Unknown	Unknown	UCON28a	5	0.00799705708299346	58086	129	10.475	3.12492242145948	0.0167538345888713	55419.984	44	0.088	ns	0.03875969	0.01270299;0.08813398	0.1036	ns
