# Supplementary material for: Transposable elements generate regulatory novelty in a tissue-specific fashion
Source: BMC Genomics. 2018 Jun 18;19:468. doi: 10.1186/s12864-018-4850-3 (PMC6006921; doi:10.1186/s12864-018-4850-3)
Supplement: Supplementary file 2 — It contains two folders “TE_PIPELINE_SUMMARY_STATISTICS_ACTIVE” “TE_PIPELINE_SUMMARY_STATISTICS_REPRESSED”. In each of the two folders are included multiple spreadsheets (txt format) with the summary statistics of the TE analysis pipeline for ACTIVE and REPRESSED regions respectively. (ZIP 3922 kb) [file 12864_2018_4850_MOESM2_ESM.zip › Supplemental_File_S1/TE_PIPELINE_SUMMARY_STATISTICS_REPRESSED/E069_15_coreMarks_dense_no_header_REPRESSED.bed.shuffle-rm.nonTE-no_low.boot-1000.stats.tab.txt]

#Script TE-analysis_Shuffle_bed.pl, v4.3
#Aggregated results + stats
#Features in input file (counts):
	62096
#With 1000 bootstraps for exp (expected); sd = standard deviation; nb = number; len = length; avg = average
#Two tests are made (permutation and binomial) to assess how significant the difference between observed and random, so two pvalues are given
#For the two tailed permutation test:
#if rank is < 500 and pvalue is not "ns", there are significantly fewer observed values than expected 
#if rank is > 500 and pvalue is not "ns", there are significantly higher observed values than expected 
#The binomial test is done with binom.test from R, two sided

#Level_(tot_means_all)	#	#	#COUNTS	#	#	#	#	#	#	#	#	#	#	#	#	#
#Rclass	Rfam	Rname	obs_hits	%_obs_(%of_features)	obs_tot_hits	nb_of_trials(nb_of_TE_in_genome)	exp_avg_hits	exp_sd	%_exp_(%of_features)	exp_tot_hits(avg)	obs_rank_in_exp	2-tailed_permutation-test_pvalue(obs.vs.exp)	significance	binomal_test_proba	binomial_test_95%_confidence_interval	binomial_test_pval	significance

age	cat.2	tot	55948	90.0992012367946	55948	4687922	53813.069	31.9167184390237	86.6610876707034	53813.069	1001	0.002	**	0.0119345	0.01183639;0.01203321	2.2e-16	***
age	cat.2	Ancient	42995	69.2395645452203	55948	2716717	46484.405	72.001563873295	74.85893616336	53813.069	1	0.002	**	0.01582609	0.01567801;0.01597519	2.2e-16	***
age	cat.2	LineageSpe	43678	70.3394743622778	55948	1971205	43613.498	77.7579983172298	70.2355997165679	53813.069	796	0.412	ns	0.02215802	0.02195298;0.02236446	0.7548	ns
age	cat.1	01_Human	1389	2.23685905694409	55948	10400	1276.753	36.2618658360807	2.05609540066993	53813.069	1000	0.004	**	0.1335577	0.1270750;0.1402463	0.0009089	***
age	cat.1	06_Boreotheria/Eutheria?	145	0.233509404792579	55948	2965	308.033	16.3006018484172	0.496059327492914	53813.069	1	0.002	**	0.04890388	0.04142098;0.05729208	2.2e-16	***
age	cat.1	04_Primates/Glires	546	0.879283689770678	55948	9067	947.822	27.8918316047955	1.5263817315125	53813.069	1	0.002	**	0.06021837	0.05540855;0.06531309	2.2e-16	***
age	cat.1	07_Eutheria+Metatheria	10797	17.3875934037619	55948	189643	12994.372	82.817899154835	20.9262625611956	53813.069	1	0.002	**	0.05693329	0.05589455;0.05798560	2.2e-16	***
age	cat.1	07_Eutheria	34918	56.2322854934295	55948	1469955	38351.569	87.6233364354958	61.7617382762175	53813.069	1	0.002	**	0.02375447	0.02350889;0.02400193	2.2e-16	***
age	cat.1	10_Amniota/Theria	221	0.355900541097655	55948	2529	252.426	14.5750799983039	0.406509275959804	53813.069	16	0.032	*	0.08738632	0.07666492;0.09907387	0.03661	*
age	cat.1	07_Eutheria/03_Primates	1	0.00161040968822468	55948	21	2.26164079822616	1.24574871808528	0.00364216825274762	53813.069	294	0.588	ns	0.04761905	0.001204883;0.238159910	0.7205	ns
age	cat.1	02_Hominidae	694	1.11762432362793	55948	10036	1229.188	34.6581280775786	1.97949626384952	53813.069	1	0.002	**	0.06915106	0.06426309;0.07429078	2.2e-16	***
age	cat.1	07_Metatheria	1	0.00161040968822468	55948	59	7.28356713426854	2.55623816607277	0.011729527077861	53813.069	5	0.01	**	0.01694915	0.0004290233;0.0908559329	0.008452	**
age	cat.1	15_Euteleostomi	11	0.0177145065704715	55948	73	7.47	2.61073091603021	0.0120297603710384	53813.069	942	0.12	ns	0.1506849	0.07769566;0.25364177	0.1747	ns
age	cat.1	02_Haplorrhini	288	0.463797990208709	55948	4342	487.477	20.1594611752119	0.785037683586704	53813.069	1	0.002	**	0.06632888	0.05910536;0.07414219	2.2e-16	***
age	cat.1	07_Eutheria + Transfert Opossum?	67	0.107897449111054	55948	890	104.483	9.66401076696956	0.16826043545478	53813.069	1	0.002	**	0.0752809	0.05881487;0.09462108	4.625e-05	***
age	cat.1	05_Boreotheria	7884	12.6964699819634	55948	118653	9426.646	74.3751998609372	15.1807620458645	53813.069	1	0.002	**	0.06644585	0.06503511;0.06787783	2.2e-16	***
age	cat.1	16_Metazoa	70	0.112728678175728	55948	491	51.607	6.89144709353875	0.0831084127802113	53813.069	996	0.012	*	0.1425662	0.1128527;0.1766610	0.009777	**
age	cat.1	16_Vertebrata	818	1.31731512496779	55948	8857	904.425	26.3650809308921	1.45649478227261	53813.069	1	0.002	**	0.09235633	0.08640498;0.09857735	0.002261	**
age	cat.1	07_Eutheria/Primates?	51	0.0821308940994589	55948	424	48.599	6.36149885386044	0.0782643004380314	53813.069	675	0.654	ns	0.120283	0.09088379;0.15510342	0.703	ns
age	cat.1	03_Euarchontoglires/Primates?	822	1.32375676372069	55948	13041	1323.183	33.548875361747	2.1308667224942	53813.069	1	0.002	**	0.06303198	0.05892055;0.06733969	2.2e-16	***
age	cat.1	tot	55948	90.0992012367946	55948	4687922	53813.069	31.9167184390237	86.6610876707034	53813.069	1001	0.002	**	0.0119345	0.01183639;0.01203321	2.2e-16	***
age	cat.1	09_Theria	473	0.761723782530276	55948	9723	1035.616	30.0452868727071	1.66776603968049	53813.069	1	0.002	**	0.04864754	0.04445576;0.05311225	2.2e-16	***
age	cat.1	10_Theria/Mammalia	6790	10.9346817830456	55948	104874	8224.855	68.3051357261412	13.2453861762432	53813.069	1	0.002	**	0.06474436	0.06326235;0.06625050	2.2e-16	***
age	cat.1	03_Primates	36561	58.8781886111827	55948	1475760	39015.994	85.5219853252599	62.8317347333162	53813.069	1	0.002	**	0.02477435	0.02452417;0.02502641	2.2e-16	***
age	cat.1	08_Eutheria/Theria	206	0.331744395774285	55948	2459	276.569	15.6133601769771	0.445389397062613	53813.069	1	0.002	**	0.08377389	0.07312097;0.09542993	3.568e-06	***
age	cat.1	13_Amniota/Euteleostemi?	15	0.0241561453233703	55948	191	19.821	4.28734653840114	0.0319199304303015	53813.069	146	0.292	ns	0.07853403	0.04462017;0.12622177	0.2864	ns
age	cat.1	14_Tetrapoda	836	1.34630249935584	55948	8931	890.862	28.3979470983274	1.43465279567122	53813.069	36	0.072	ns	0.09360654	0.08764282;0.09983684	0.05426	ns
age	cat.1	12_Amniota	3712	5.97784076269003	55948	36530	3488.377	49.6217209111714	5.61771611698016	53813.069	1001	0.002	**	0.1016151	0.09853481;0.10475891	8.025e-05	***
age	cat.1	03_Primates/Indep	1621	2.61047410461221	55948	25104	2592.29	46.8351516644436	4.17464893068797	53813.069	1	0.002	**	0.06457138	0.06156180;0.06768223	2.2e-16	***
age	cat.1	11_Mammalia	23114	37.2230095336254	55948	619071	25619.355	88.2747155214924	41.2576574980675	53813.069	1	0.002	**	0.03733659	0.03686569;0.03781183	2.2e-16	***
age	cat.1	08_Eutheria/Theria?	13943	22.4539422829168	55948	259031	16235.272	86.5732114278831	26.1454393197629	53813.069	1	0.002	**	0.05382753	0.05296152;0.05470355	2.2e-16	***
age	cat.1	02_Simiiformes	11171	17.989886627158	55948	154323	11330.409	81.9011325594128	18.2466004251482	53813.069	26	0.052	ns	0.07238714	0.07109909;0.07369127	0.1207	ns
age	cat.1	02_Hominoidea	4470	7.19853130636434	55948	64786	6398.646	71.5963736841799	10.3044415099201	53813.069	1	0.002	**	0.06899639	0.06705638;0.07097511	2.2e-16	***
age	cat.1	04_Euarchontoglires	3985	6.41748260757537	55948	55401	5055.346	61.1927024311791	8.14117817572791	53813.069	1	0.002	**	0.07193011	0.06979208;0.07411311	2.2e-16	***
age	cat.1	02_Catarrhini	2355	3.79251481576913	55948	30292	3213.658	54.821769968348	5.17530597784076	53813.069	1	0.002	**	0.0777433	0.07475201;0.08081586	2.2e-16	***
DNA?	tot	tot	486	0.782659108477197	55948	4312	439.804	20.0657473874814	0.708264622519969	53813.069	988	0.028	*	0.1127087	0.1034186;0.1225270	0.02201	*
DNA?	PiggyBac?	tot	39	0.0628059778407627	55948	294	31.67	5.23646068642937	0.0510016748260758	53813.069	930	0.144	ns	0.1326531	0.09605791;0.17685235	0.1868	ns
DNA?	PiggyBac?	EUTREP4	39	0.0628059778407627	55948	294	31.67	5.23646068642937	0.0510016748260758	53813.069	930	0.144	ns	0.1326531	0.09605791;0.17685235	0.1868	ns
DNA?	hAT-Tip100?	tot	57	0.091793352228807	55948	520	57.84	7.27126338893534	0.0931460963669157	53813.069	484	0.968	ns	0.1096154	0.08408541;0.13968033	1	ns
DNA?	hAT-Tip100?	Eutr16	57	0.091793352228807	55948	520	57.84	7.27126338893534	0.0931460963669157	53813.069	484	0.968	ns	0.1096154	0.08408541;0.13968033	1	ns
DNA?	DNA?	Eulor12	8	0.0128832775057975	55948	60	5.95595595595596	2.33901775756458	0.00959152917411098	53813.069	869	0.266	ns	0.1333333	0.05936442;0.24592222	0.3836	ns
DNA?	DNA?	Eulor2C	4	0.00644163875289874	55948	38	3.60224948875256	1.68935345573022	0.00580109747608953	53813.069	701	0.602	ns	0.1052632	0.02943452;0.24804938	0.7799	ns
DNA?	DNA?	UCON83	2	0.00322081937644937	55948	50	4.64004044489383	2.09391213152723	0.0074723660862114	53813.069	154	0.308	ns	0.04	0.004881433;0.137137626	0.3235	ns
DNA?	DNA?	Eulor6D	9	0.0144936871940222	55948	75	8.152	2.72365825945809	0.0131280597784076	53813.069	687	0.63	ns	0.12	0.05636628;0.21561312	0.7103	ns
DNA?	DNA?	tot	392	0.631280597784076	55948	3498	352.461	17.9545772951035	0.567606609121361	53813.069	991	0.022	*	0.112064	0.1017950;0.1229863	0.02843	*
DNA?	DNA?	UCON7	26	0.0418706518938418	55948	127	13.793	3.59152475281043	0.0222123808296831	53813.069	1001	0.002	**	0.2047244	0.1383053;0.2854015	0.001435	**
DNA?	DNA?	MER133B	4	0.00644163875289874	55948	40	3.96040609137056	1.85814397233209	0.0063778763388472	53813.069	632	0.74	ns	0.1	0.02792542;0.23663740	1	ns
DNA?	DNA?	Eulor6C	2	0.00322081937644937	55948	21	2.47065217391304	1.29248586250801	0.00397876219710294	53813.069	535	0.934	ns	0.0952381	0.01174932;0.30377441	1	ns
DNA?	DNA?	Eulor6E	4	0.00644163875289874	55948	31	3.22245540398741	1.56740681787642	0.00518947340245331	53813.069	759	0.486	ns	0.1290323	0.03630166;0.29833583	0.5581	ns
DNA?	DNA?	Eulor7	0	0	55948	12	1.53230769230769	0.758944139698468	0.00246764315303352	53813.069	1	0.002	**	0	0.0000000;0.2646485	0.3845	ns
DNA?	DNA?	Eulor2A	6	0.00966245812934811	55948	67	7.03303303303303	2.38017654611824	0.0113260645340006	53813.069	430	0.86	ns	0.08955224	0.03357699;0.18479617	0.8426	ns
DNA?	DNA?	MER123	7	0.0112728678175728	55948	46	5.19052419354839	2.08231003046766	0.00835887044825494	53813.069	855	0.294	ns	0.1521739	0.0634443;0.2886910	0.3541	ns
DNA?	DNA?	Eulor6A	2	0.00322081937644937	55948	30	3.071875	1.55135939749231	0.0049469772610152	53813.069	387	0.774	ns	0.06666667	0.008178134;0.220735402	0.7641	ns
DNA?	DNA?	UCON100	2	0.00322081937644937	55948	19	1.98300970873786	1.0397694248105	0.00319345804679507	53813.069	603	0.798	ns	0.1052632	0.01301216;0.33137666	1	ns
DNA?	DNA?	UCON21	7	0.0112728678175728	55948	28	2.92421052631579	1.50536209070281	0.00470917696198755	53813.069	943	0.118	ns	0.25	0.1069080;0.4487155	0.02227	*
DNA?	DNA?	Eulor5A	11	0.0177145065704715	55948	126	12.337	3.21772975633206	0.0198676243236279	53813.069	421	0.842	ns	0.08730159	0.04438876;0.15083792	0.8804	ns
DNA?	DNA?	Eulor6B	6	0.00966245812934811	55948	64	6.18236472945892	2.229736485242	0.00995614005645922	53813.069	589	0.826	ns	0.09375	0.03518733;0.19296910	1	ns
DNA?	DNA?	Eulor2B	4	0.00644163875289874	55948	57	5.56713426853707	2.25260397718777	0.00896536696169974	53813.069	339	0.678	ns	0.07017544	0.01945042;0.17003982	0.6556	ns
DNA?	DNA?	MER133A	2	0.00322081937644937	55948	54	5.57257257257257	2.19091046503962	0.00897412485920602	53813.069	60	0.12	ns	0.03703704	0.004517256;0.127471772	0.1732	ns
DNA?	DNA?	MER131	128	0.20613244009276	55948	1106	113.911	10.234736382967	0.183443377995362	53813.069	925	0.154	ns	0.1157324	0.09746855;0.13606776	0.1659	ns
DNA?	DNA?	UCON62	3	0.00483122906467405	55948	24	2.49720670391061	1.36664607534541	0.00402152586947728	53813.069	705	0.594	ns	0.125	0.02655931;0.32361136	0.7335	ns
DNA?	DNA?	Eulor3	2	0.00322081937644937	55948	37	3.77561475409836	1.87448717941531	0.00608028657900406	53813.069	277	0.554	ns	0.05405405	0.00661457;0.18194912	0.5821	ns
DNA?	DNA?	UCON2	12	0.0193249162586962	55948	135	14.101	3.5132808231256	0.0227083870136563	53813.069	335	0.67	ns	0.08888889	0.04677665;0.15012321	0.6727	ns
DNA?	DNA?	MER124	89	0.143326462251997	55948	747	74.146	7.94139469802061	0.119405436743107	53813.069	971	0.062	ns	0.1191432	0.09678305;0.14455969	0.07565	ns
DNA?	DNA?	Eulor10	5	0.00805204844112342	55948	39	4.43762575452716	1.9163348274708	0.00714639550780592	53813.069	726	0.552	ns	0.1282051	0.04296834;0.27429941	0.7989	ns
DNA?	DNA?	UCON14	10	0.0161040968822468	55948	98	10.316	2.93884004001252	0.0166129863437258	53813.069	536	0.932	ns	0.1020408	0.05002763;0.17965966	1	ns
DNA?	DNA?	MER134	9	0.0144936871940222	55948	89	9.57	2.84485380875594	0.0154116207163102	53813.069	514	0.976	ns	0.1011236	0.04729286;0.18330205	1	ns
DNA?	DNA?	Eulor5B	9	0.0144936871940222	55948	43	4.25227043390515	1.85127103252942	0.00684789750371223	53813.069	988	0.028	*	0.2093023	0.1004411;0.3604248	0.0342	*
DNA?	DNA?	UCON58	27	0.0434810615820665	55948	235	24.04	4.52602307604422	0.0387142489049214	53813.069	780	0.444	ns	0.1148936	0.07709617;0.16274865	0.5178	ns
snRNA	tot	tot	375	0.603903633084257	55948	4380	459.116	19.5153630095213	0.739364854418964	53813.069	1	0.002	**	0.08561644	0.07749449;0.09429579	2.188e-05	***
snRNA	snRNA	U14	0	0	55948	7	1.35355285961872	0.637207471878958	0.00217977463865421	53813.069	1	0.002	**	0	0.0000000;0.4096164	0.359	ns
snRNA	snRNA	U4	10	0.0161040968822468	55948	162	17.533	3.93120406050937	0.0282353130636434	53813.069	30	0.06	ns	0.0617284	0.02999513;0.11058937	0.0574	ns
snRNA	snRNA	U2	93	0.149768101004896	55948	1087	110.418	9.81874145110684	0.177818216954393	53813.069	31	0.062	ns	0.08555658	0.06960849;0.10378833	0.08757	ns
snRNA	snRNA	U5	23	0.0370394228291677	55948	214	21.554	4.1391081426095	0.0347107704199948	53813.069	688	0.628	ns	0.1074766	0.06936165;0.15689496	0.7329	ns
snRNA	snRNA	U3	29	0.0467018809585158	55948	229	24.951	4.53576588595269	0.0401813321308941	53813.069	849	0.306	ns	0.1266376	0.08647697;0.17678572	0.3953	ns
snRNA	snRNA	U13	12	0.0193249162586962	55948	176	20.219	4.38294983421545	0.0325608734862149	53813.069	30	0.06	ns	0.06818182	0.0357243;0.1160706	0.05746	ns
snRNA	snRNA	tot	375	0.603903633084257	55948	4380	459.116	19.5153630095213	0.739364854418964	53813.069	1	0.002	**	0.08561644	0.07749449;0.09429579	2.188e-05	***
snRNA	snRNA	U6	132	0.212574078845658	55948	1710	182.583	13.2512907940211	0.294033432105128	53813.069	1	0.002	**	0.07719298	0.06498455;0.09087473	4.509e-05	***
snRNA	snRNA	U17	1	0.00161040968822468	55948	9	1.58974358974359	0.811929796581836	0.00256013847871616	53813.069	385	0.77	ns	0.1111111	0.002809137;0.482496515	1	ns
snRNA	snRNA	U8	6	0.00966245812934811	55948	29	3.53582554517134	1.66269888644863	0.00569412771381625	53813.069	913	0.178	ns	0.2068966	0.07994185;0.39724695	0.1569	ns
snRNA	snRNA	U1	15	0.0241561453233703	55948	204	19.664	4.1306375011814	0.0316670961092502	53813.069	152	0.304	ns	0.07352941	0.04173585;0.11837597	0.3412	ns
snRNA	snRNA	U7	24	0.0386498325173924	55948	245	27.708	4.87139266190547	0.0446212316413295	53813.069	259	0.518	ns	0.09795918	0.06377765;0.14224500	0.5444	ns
snRNA	snRNA	U13_	35	0.056364339087864	55948	308	34.876	5.50826333475125	0.0561646482865241	53813.069	556	0.892	ns	0.1136364	0.08044063;0.15448546	0.9285	ns
Retroposon	tot	tot	439	0.706969853130636	55948	5565	680.856	25.7213306586353	1.09645709868591	53813.069	1	0.002	**	0.07888589	0.07193598;0.08628105	2.2e-16	***
Retroposon	SVA	tot	439	0.706969853130636	55948	5565	680.856	25.7213306586353	1.09645709868591	53813.069	1	0.002	**	0.07888589	0.07193598;0.08628105	2.2e-16	***
Retroposon	SVA	SVA_B	65	0.104676629734604	55948	801	95.995	9.91762745490746	0.154591278021129	53813.069	1	0.002	**	0.08114856	0.06318466;0.10226358	0.0004846	***
Retroposon	SVA	SVA_D	115	0.185197114145839	55948	1433	193.886	13.4512430630013	0.312235892811131	53813.069	1	0.002	**	0.08025122	0.06670763;0.09554361	9.419e-11	***
Retroposon	SVA	SVA_E	64	0.10306622004638	55948	686	81.843	8.29355979867115	0.131800760113373	53813.069	16	0.032	*	0.09329446	0.07258937;0.11757321	0.03398	*
Retroposon	SVA	SVA_C	36	0.0579747487760886	55948	486	60.937	7.69585974776419	0.0981335351713476	53813.069	1	0.002	**	0.07407407	0.0524170;0.1010772	0.0003502	***
Retroposon	SVA	SVA_A	103	0.165872197887142	55948	1186	138.158	11.1327882839375	0.222490981705746	53813.069	1	0.002	**	0.08684654	0.07143807;0.10433826	0.001104	**
Retroposon	SVA	SVA_F	71	0.114339087863953	55948	973	121.801	10.6564984849602	0.196149510435455	53813.069	1	0.002	**	0.0729702	0.05742692;0.09115400	1.92e-07	***
tot	tot	tot	55948	90.0992012367946	55948	4687922	53813.069	31.9167184390237	86.6610876707034	53813.069	1001	0.002	**	0.0119345	0.01183639;0.01203321	2.2e-16	***
rRNA	tot	tot	184	0.296315382633342	55948	1766	190.325	12.847195235748	0.306501223911363	53813.069	325	0.65	ns	0.1041903	0.09032498;0.11938566	0.6729	ns
rRNA	rRNA	tot	184	0.296315382633342	55948	1766	190.325	12.847195235748	0.306501223911363	53813.069	325	0.65	ns	0.1041903	0.09032498;0.11938566	0.6729	ns
rRNA	rRNA	SSU-rRNA_Hsa	14	0.0225457356351456	55948	80	7.286	2.64635734684627	0.011733444988405	53813.069	995	0.014	*	0.175	0.09911051;0.27615404	0.01719	*
rRNA	rRNA	LSU-rRNA_Hsa	56	0.0901829425405823	55948	411	44.339	6.29950496172223	0.0714039551661943	53813.069	971	0.062	ns	0.136253	0.1045919;0.1732620	0.0673	ns
rRNA	rRNA	5S	114	0.183586704457614	55948	1275	139.148	10.8567935398057	0.224085287297088	53813.069	10	0.02	*	0.08941176	0.07431821;0.10642825	0.0246	*
tRNA	tot	tot	240	0.386498325173924	55948	1997	191.944	12.5845633708617	0.309108477196599	53813.069	1001	0.002	**	0.1201803	0.1062336;0.1352525	0.0004079	***
tRNA	tRNA	tRNA-Arg-AGA	5	0.00805204844112342	55948	41	4.90110998990918	2.07493672265963	0.00789279501080453	53813.069	643	0.718	ns	0.1219512	0.04080673;0.26204468	1	ns
tRNA	tRNA	tRNA-His-CAY_	13	0.0209353259469209	55948	44	5.28456913827655	2.22080577710622	0.00851032133837373	53813.069	997	0.01	**	0.2954545	0.1676440;0.4520218	0.001501	**
tRNA	tRNA	tRNA-Thr-ACG_	2	0.00322081937644937	55948	12	1.83497536945813	0.896552308187395	0.00295506211262904	53813.069	643	0.718	ns	0.1666667	0.02086253;0.48413775	0.7043	ns
tRNA	tRNA	tRNA-Arg-CGA_	0	0	55948	2	1.07594936708861	0.265477754441707	0.00173271928479871	53813.069	1	0.002	**	0	0.0000000;0.8418861	0.2135	ns
tRNA	tRNA	tRNA-Leu-TTA(m)	2	0.00322081937644937	55948	27	2.92105263157895	1.4564557596216	0.00470409145770895	53813.069	416	0.832	ns	0.07407407	0.009100073;0.242898347	0.7627	ns
tRNA	tRNA	tRNA-Lys-AAA	8	0.0128832775057975	55948	47	3.95228426395939	1.79734372671379	0.00636479686929817	53813.069	969	0.066	ns	0.1702128	0.07646948;0.30809127	0.0569	ns
tRNA	tRNA	tRNA-Ser-TCG	2	0.00322081937644937	55948	7	1.40451388888889	0.63348348715844	0.00226184277391279	53813.069	545	0.914	ns	0.2857143	0.03669257;0.70957914	0.6336	ns
tRNA	tRNA	tRNA-Thr-ACY	1	0.00161040968822468	55948	13	2.13863636363636	1.07990559337325	0.00344408071958961	53813.069	293	0.586	ns	0.07692308	0.001945628;0.360297435	0.7077	ns
tRNA	tRNA	tRNA-Ser-TCA_	2	0.00322081937644937	55948	4	1.10652920962199	0.340879160011378	0.00178196535947886	53813.069	289	0.578	ns	0.5	0.06758599;0.93241401	0.3074	ns
tRNA	tRNA	tRNA-Arg-CGY_	7	0.0112728678175728	55948	40	3.91743119266055	1.76077207282902	0.00630866914561413	53813.069	954	0.096	ns	0.175	0.07338273;0.32779013	0.1076	ns
tRNA	tRNA	tRNA-Cys-TGY	16	0.025766555011595	55948	136	14.765	3.54829048491881	0.0237776990466375	53813.069	685	0.634	ns	0.1176471	0.06876243;0.18401275	0.68	ns
tRNA	tRNA	tRNA-Glu-GAA	11	0.0177145065704715	55948	95	9.882	2.85486010624447	0.0159140685390363	53813.069	724	0.556	ns	0.1157895	0.05924063;0.19774082	0.7355	ns
tRNA	tRNA	tRNA-Ala-GCY	9	0.0144936871940222	55948	28	2.932131495228	1.52392679709458	0.00472193296706389	53813.069	944	0.116	ns	0.3214286	0.1587760;0.5235164	0.001628	**
tRNA	tRNA	tRNA-Thr-ACG	0	0	55948	3	1.17067307692308	0.401449816931539	0.00188526326482072	53813.069	1	0.002	**	0	0.0000000;0.7075982	0.2862	ns
tRNA	tRNA	tRNA-Gly-GGY	6	0.00966245812934811	55948	37	4.52710843373494	2.00759063883924	0.00729049928133042	53813.069	820	0.364	ns	0.1621622	0.06192572;0.32013708	0.4487	ns
tRNA	tRNA	tRNA-Met	10	0.0161040968822468	55948	50	4.61407035175879	1.92406213665506	0.00743054359662264	53813.069	994	0.016	*	0.2	0.1003022;0.3371831	0.02264	*
tRNA	tRNA	tRNA-Ile-ATC	1	0.00161040968822468	55948	9	1.22330097087379	0.48192717009315	0.00197001573510981	53813.069	332	0.664	ns	0.1111111	0.002809137;0.482496515	1	ns
tRNA	tRNA	tRNA-Met_	1	0.00161040968822468	55948	48	3.9474216380182	1.76884472613027	0.00635696604937226	53813.069	64	0.128	ns	0.02083333	0.0005273153;0.1106961606	0.1824	ns
tRNA	tRNA	tRNA-Trp-TGG	2	0.00322081937644937	55948	13	2.18299881936246	1.1385337419501	0.00351552244808435	53813.069	571	0.862	ns	0.1538462	0.01920667;0.45447106	1	ns
tRNA	tRNA	tRNA-Thr-ACA	2	0.00322081937644937	55948	25	2.5016393442623	1.26506135889781	0.00402866423644405	53813.069	498	0.996	ns	0.08	0.00983959;0.26030584	1	ns
tRNA	tRNA	tRNA-Lys-AAG	13	0.0209353259469209	55948	73	8.45245245245245	2.71481711269881	0.0136119113186879	53813.069	958	0.088	ns	0.1780822	0.09837318;0.28525379	0.09972	ns
tRNA	tRNA	tRNA-Leu-TTG	2	0.00322081937644937	55948	26	1.88735919899875	0.991102224260801	0.00303942153922756	53813.069	610	0.784	ns	0.07692308	0.009455391;0.251302917	0.7132	ns
tRNA	tRNA	tRNA-Gln-CAG	16	0.025766555011595	55948	79	7.448	2.60885072438077	0.0119943313578974	53813.069	1000	0.004	**	0.2025316	0.1204271;0.3079571	0.00301	**
tRNA	tRNA	tRNA-Ile-ATT	6	0.00966245812934811	55948	53	6.16316316316316	2.35446201650796	0.00992521766806745	53813.069	580	0.844	ns	0.1132075	0.04269639;0.23028992	1	ns
tRNA	tRNA	tRNA-Arg-AGG	3	0.00483122906467405	55948	20	2.66092572658773	1.33188339063326	0.00428518056974319	53813.069	697	0.61	ns	0.15	0.03207094;0.37892683	0.7426	ns
tRNA	tRNA	tRNA-Glu-GAG_	9	0.0144936871940222	55948	96	8.64564564564565	2.71943914384431	0.0139230315087053	53813.069	638	0.728	ns	0.09375	0.04377038;0.17051854	0.8581	ns
tRNA	tRNA	tRNA-Arg-CGG	1	0.00161040968822468	55948	17	1.28888888888889	0.554132229810864	0.00207563915371182	53813.069	376	0.752	ns	0.05882353	0.001488174;0.286889397	1	ns
tRNA	tRNA	tRNA-Gln-CAA	4	0.00644163875289874	55948	24	2.90127388535032	1.45269673788474	0.00467223957316143	53813.069	816	0.372	ns	0.1666667	0.04735363;0.37384171	0.5241	ns
tRNA	tRNA	tRNA-Val-GTG	16	0.025766555011595	55948	38	4.35663627152989	1.92308070132135	0.0070159692597428	53813.069	988	0.028	*	0.4210526	0.2630982;0.5917855	1.628e-06	***
tRNA	tRNA	tRNA-Tyr-TAT	2	0.00322081937644937	55948	5	1.19143576826196	0.424772314566817	0.00191869970410649	53813.069	393	0.786	ns	0.4	0.05274495;0.85336720	0.3425	ns
tRNA	tRNA	tRNA-Arg-CGA	1	0.00161040968822468	55948	8	1.41459369817579	0.629231952140682	0.00227807539644387	53813.069	395	0.79	ns	0.125	0.003159724;0.526509671	1	ns
tRNA	tRNA	tRNA-Tyr-TAC	4	0.00644163875289874	55948	34	3.41761658031088	1.60610237931361	0.00550376285156996	53813.069	734	0.536	ns	0.1176471	0.03300168;0.27450349	0.7722	ns
tRNA	tRNA	tRNA-Ala-GCY_	9	0.0144936871940222	55948	82	2.18275862068965	1.16228683127174	0.00351513562981457	53813.069	871	0.262	ns	0.1097561	0.05143225;0.19815241	0.0003408	***
tRNA	tRNA	tRNA-Pro-CCA	2	0.00322081937644937	55948	9	1.69628647214854	0.822532611254037	0.00273171616875248	53813.069	632	0.74	ns	0.2222222	0.02814497;0.60009357	0.6809	ns
tRNA	tRNA	tRNA-Leu-TTA	6	0.00966245812934811	55948	13	1.68630136986301	0.869513379272208	0.00271563606329395	53813.069	731	0.542	ns	0.4615385	0.1922324;0.7486545	0.003608	**
tRNA	tRNA	tRNA-Val-GTY	6	0.00966245812934811	55948	29	3.04435058078142	1.55251186893332	0.00490265166964284	53813.069	921	0.162	ns	0.2068966	0.07994185;0.39724695	0.1172	ns
tRNA	tRNA	tRNA-Met-i	9	0.0144936871940222	55948	40	4.24318869828456	1.90755847010839	0.00683327218868294	53813.069	985	0.034	*	0.225	0.1083966;0.3845117	0.03331	*
tRNA	tRNA	tRNA-Leu-CTG	2	0.00322081937644937	55948	16	2.22945205479452	1.15282516924358	0.00359033118847353	53813.069	575	0.854	ns	0.125	0.0155136;0.3834762	1	ns
tRNA	tRNA	tRNA-Thr-ACY_	4	0.00644163875289874	55948	12	1.57271364317841	0.762506720598402	0.00253271328777765	53813.069	665	0.674	ns	0.3333333	0.09924609;0.65112449	0.06123	ns
tRNA	tRNA	tRNA-Asn-AAT	0	0	55948	2	1	0	0.00161040968822468	53813.069	1	0.002	**	0	0.0000000;0.8418861	0.5	ns
tRNA	tRNA	tot	240	0.386498325173924	55948	1997	191.944	12.5845633708617	0.309108477196599	53813.069	1001	0.002	**	0.1201803	0.1062336;0.1352525	0.0004079	***
tRNA	tRNA	tRNA-Gly-GGA	5	0.00805204844112342	55948	107	11.879	3.3369888364354	0.019130056686421	53813.069	19	0.038	*	0.04672897	0.01534461;0.10568612	0.03056	*
tRNA	tRNA	tRNA-Asn-AAC	14	0.0225457356351456	55948	46	5.90753768844221	2.17806271962041	0.00951355592701979	53813.069	996	0.012	*	0.3043478	0.1774268;0.4575487	0.001404	**
tRNA	tRNA	tRNA-Ile-ATA	7	0.0112728678175728	55948	65	6.81581581581582	2.47636323261145	0.0109762558229448	53813.069	629	0.746	ns	0.1076923	0.04440866;0.20938160	0.8407	ns
tRNA	tRNA	tRNA-Leu-CTA_	2	0.00322081937644937	55948	7	1.31992337164751	0.563735819982221	0.00212561738541534	53813.069	503	0.998	ns	0.2857143	0.03669257;0.70957914	0.6232	ns
tRNA	tRNA	tRNA-Phe-TTY	10	0.0161040968822468	55948	87	4.91557788944724	2.10845489278835	0.00791609425638888	53813.069	983	0.038	*	0.1149425	0.05651668;0.20124123	0.0313	*
tRNA	tRNA	tRNA-Ala-GCA	4	0.00644163875289874	55948	40	1.61674008810573	0.775516111824508	0.00260361390122669	53813.069	680	0.644	ns	0.1	0.02792542;0.23663740	0.07711	ns
tRNA	tRNA	tRNA-Ser-TCA(m)	3	0.00483122906467405	55948	31	3.07651991614256	1.50040709625164	0.00495445747897217	53813.069	608	0.788	ns	0.09677419	0.02041986;0.25753906	1	ns
tRNA	tRNA	tRNA-Leu-CTY	6	0.00966245812934811	55948	30	2.45414364640884	1.28225937957615	0.00395217670447185	53813.069	902	0.2	ns	0.2	0.07713551;0.38566651	0.03223	*
tRNA	tRNA	tRNA-Leu-CTA	0	0	55948	1	1.00588235294118	0.076696498884737	0.00161988268639071	53813.069	1	0.002	**	na	na	na	na
tRNA	tRNA	tRNA-SeC(e)-TGA	0	0	55948	3	1.19325842696629	0.412036732161918	0.00192163493134226	53813.069	1	0.002	**	0	0.0000000;0.7075982	0.2814	ns
tRNA	tRNA	tRNA-Val-GTA	3	0.00483122906467405	55948	12	1.85512820512821	0.942935007146055	0.00298751643443733	53813.069	736	0.532	ns	0.25	0.05486064;0.57185846	0.4134	ns
tRNA	tRNA	tRNA-Ser-TCY	6	0.00966245812934811	55948	15	2.02573529411765	1.04878519198384	0.00326226374342574	53813.069	817	0.37	ns	0.4	0.1633643;0.6771302	0.01017	*
tRNA	tRNA	tRNA-Gly-GGG	6	0.00966245812934811	55948	47	5.38052208835341	2.200224321253	0.00866484489879125	53813.069	723	0.558	ns	0.1276596	0.04832222;0.25741418	0.8173	ns
tRNA	tRNA	tRNA-Glu-GAG	1	0.00161040968822468	55948	18	1.85119798234552	0.960351210164596	0.00298118716559122	53813.069	354	0.708	ns	0.05555556	0.001405556;0.272943600	1	ns
tRNA	tRNA	tRNA-Ser-AGY	4	0.00644163875289874	55948	14	1.9183922046285	0.998494157505849	0.00308939739214845	53813.069	809	0.386	ns	0.2857143	0.08388932;0.58103526	0.1139	ns
tRNA	tRNA	tRNA-His-CAY	0	0	55948	1	1	0	0.00161040968822468	53813.069	1	0.002	**	0	0.000;0.975	2.2e-16	***
tRNA	tRNA	tRNA-Gln-CAA_	3	0.00483122906467405	55948	34	3.69786368260427	1.77251748710446	0.00595507550020013	53813.069	487	0.974	ns	0.08823529	0.0185795;0.2367753	1	ns
tRNA	tRNA	tRNA-Pro-CCY	3	0.00483122906467405	55948	17	2.30623608017817	1.17422384904241	0.00371398492685225	53813.069	764	0.476	ns	0.1764706	0.03798507;0.43431787	0.4952	ns
tRNA	tRNA	tRNA-Asp-GAY	5	0.00805204844112342	55948	49	4.92532795156408	2.02471453740909	0.00793179585088263	53813.069	636	0.732	ns	0.1020408	0.0339717;0.2222767	1	ns
tRNA	tRNA	tRNA-Ser-TCA	0	0	55948	1	1	0	0.00161040968822468	53813.069	1	0.002	**	0	0.000;0.975	2.2e-16	***
tRNA	tRNA	tRNA-Pro-CCG	1	0.00161040968822468	55948	4	1.272	0.504504757262208	0.0020484411234218	53813.069	379	0.758	ns	0.25	0.006309463;0.805879550	1	ns
tRNA	tRNA	tRNA-Ala-GCG	1	0.00161040968822468	55948	11	1.3719298245614	0.614915481630039	0.00220936908103808	53813.069	395	0.79	ns	0.09090909	0.002298972;0.412779917	1	ns
LINE	Penelope	tot	83	0.133664004122649	55948	1097	112.21	9.77115015621884	0.180704071115692	53813.069	1	0.002	**	0.07566089	0.06071100;0.09293187	0.00278	**
LINE	Penelope	Penelope1_Vert	83	0.133664004122649	55948	1097	112.21	9.77115015621884	0.180704071115692	53813.069	1	0.002	**	0.07566089	0.06071100;0.09293187	0.00278	**
LINE	L1-Tx1	tot	8	0.0128832775057975	55948	189	19.337	4.2288667884333	0.0311404921412007	53813.069	3	0.006	**	0.04232804	0.01844871;0.08169694	0.003785	**
LINE	L1-Tx1	MARE6	8	0.0128832775057975	55948	189	19.337	4.2288667884333	0.0311404921412007	53813.069	3	0.006	**	0.04232804	0.01844871;0.08169694	0.003785	**
LINE	RTE-X	tot	1016	1.63617624323628	55948	15596	1552.516	35.9218613677538	2.50018680752383	53813.069	1	0.002	**	0.06514491	0.06132117;0.06913179	2.2e-16	***
LINE	RTE-X	L5	62	0.0998454006699304	55948	737	83.185	8.67986838120919	0.13396192991497	53813.069	7	0.014	*	0.08412483	0.06510434;0.10654869	0.01224	*
LINE	RTE-X	L4_C_Mam	329	0.529824787425921	55948	5015	510.876	21.6512678936223	0.822719659881474	53813.069	1	0.002	**	0.06560319	0.05890553;0.07281171	2.2e-16	***
LINE	RTE-X	L4_B_Mam	233	0.375225457356351	55948	3247	338.249	17.3565044651061	0.544719466632311	53813.069	1	0.002	**	0.07175855	0.06311621;0.08118138	2.406e-10	***
LINE	RTE-X	L4_A_Mam	446	0.718242720948209	55948	6597	674.896	23.6355203416769	1.08685905694409	53813.069	1	0.002	**	0.06760649	0.06166431;0.07393424	2.2e-16	***
LINE	L1	L1M2	939	1.51217469724298	55948	9096	942.709	29.6809581765528	1.5181477067766	53813.069	474	0.948	ns	0.1032322	0.09705227;0.10966750	0.9178	ns
LINE	L1	L1P	13	0.0209353259469209	55948	161	13.583	3.49990862171577	0.0218741947951559	53813.069	500	1	ns	0.08074534	0.04369389;0.13411900	1	ns
LINE	L1	L1MEg1	48	0.0772996650347848	55948	1013	103.207	9.88928455192533	0.166205552692605	53813.069	1	0.002	**	0.04738401	0.03514071;0.06233621	3.508e-10	***
LINE	L1	L1MB7	1343	2.16278021128575	55948	23185	2450.107	43.5162408097737	3.94567604998712	53813.069	1	0.002	**	0.05792538	0.05495246;0.06100971	2.2e-16	***
LINE	L1	L1MB1	411	0.661878381860345	55948	6197	643.302	25.3549140733639	1.03597977325432	53813.069	1	0.002	**	0.06632241	0.06025135;0.07280543	2.2e-16	***
LINE	L1	L1P2	157	0.252834321051275	55948	1631	187.437	14.0441186362217	0.30185036073177	53813.069	11	0.022	*	0.09625996	0.08237567;0.11161608	0.01781	*
LINE	L1	L1MCb	138	0.222236536975006	55948	2145	224.21	14.7474535899384	0.361069956196857	53813.069	1	0.002	**	0.06433566	0.05432063;0.07556015	1.152e-10	***
LINE	L1	L1M3b	48	0.0772996650347848	55948	564	59.162	7.62626487318109	0.0952750579747488	53813.069	79	0.158	ns	0.08510638	0.06341603;0.11125574	0.1307	ns
LINE	L1	L1MEh	199	0.320471527956712	55948	3050	308.257	16.5941651587935	0.496420059263076	53813.069	1	0.002	**	0.0652459	0.05673789;0.07459889	4.244e-12	***
LINE	L1	L1ME2	732	1.17881989178047	55948	12799	1386.057	34.8800569003172	2.23211962123164	53813.069	1	0.002	**	0.05719197	0.05323106;0.06135569	2.2e-16	***
LINE	L1	L1PA16	1146	1.84552950270549	55948	13973	1443.768	35.9498897156941	2.32505797474878	53813.069	1	0.002	**	0.08201532	0.07751736;0.08668821	2.2e-16	***
LINE	L1	L1MEd	838	1.34952331873229	55948	16918	1742.146	39.36692061158	2.80556879670188	53813.069	1	0.002	**	0.04953304	0.04631160;0.05291044	2.2e-16	***
LINE	L1	L1M4b	252	0.40582324143262	55948	4228	442.932	19.9512763859716	0.713301984024736	53813.069	1	0.002	**	0.05960265	0.05265443;0.06716674	2.2e-16	***
LINE	L1	L1ME3A	940	1.5137851069312	55948	15879	1703.27	36.7332060733668	2.74296250966246	53813.069	1	0.002	**	0.05919768	0.05557660;0.06298127	2.2e-16	***
LINE	L1	L1M4	1239	1.99529760371038	55948	20125	2074.149	40.704614783396	3.34022964442154	53813.069	1	0.002	**	0.06156522	0.05828304;0.06497474	2.2e-16	***
LINE	L1	L1MC4	1158	1.86485441896418	55948	23685	2458.902	42.7932899139767	3.95983960319505	53813.069	1	0.002	**	0.0488917	0.04617981;0.05171496	2.2e-16	***
LINE	L1	L1MEf	609	0.980739500128833	55948	11271	1217.116	32.9025397366392	1.96005539809327	53813.069	1	0.002	**	0.05403247	0.04992994;0.05836723	2.2e-16	***
LINE	L1	L1MDa	361	0.581357897449111	55948	6954	718.273	24.8466059015075	1.15671379799021	53813.069	1	0.002	**	0.05191257	0.04681522;0.05738960	2.2e-16	***
LINE	L1	L1ME3G	1183	1.9051146611698	55948	18628	1936.479	40.1364235014966	3.11852454264365	53813.069	1	0.002	**	0.06350655	0.06004597;0.06710414	2.2e-16	***
LINE	L1	L1MEj	109	0.175534656016491	55948	2345	242.927	14.7100665211636	0.391211994331358	53813.069	1	0.002	**	0.04648188	0.03831925;0.05579991	2.2e-16	***
LINE	L1	L1P4e	19	0.030597784076269	55948	194	18.766	4.16324111439351	0.0302209482092244	53813.069	576	0.852	ns	0.09793814	0.06000093;0.14871434	0.9034	ns
LINE	L1	L1ME3E	206	0.331744395774285	55948	4540	477.556	20.9217251339985	0.769060809069827	53813.069	1	0.002	**	0.04537445	0.03950453;0.05183768	2.2e-16	***
LINE	L1	L1MC2	420	0.676372069054367	55948	6382	708.762	25.2720009106922	1.1413971914455	53813.069	1	0.002	**	0.06581009	0.05984802;0.07217257	2.2e-16	***
LINE	L1	L1PA2	301	0.48473331615563	55948	4918	623.026	25.744671528534	1.00332710641587	53813.069	1	0.002	**	0.06120374	0.05466485;0.06826926	2.2e-16	***
LINE	L1	L1MA2	576	0.927595980417418	55948	7417	758.61	26.6300781272053	1.22167289358413	53813.069	1	0.002	**	0.07765943	0.07166806;0.08398517	4.118e-13	***
LINE	L1	L1M3e	98	0.157820149446019	55948	810	76.548	8.32556370530014	0.123273640814223	53813.069	990	0.024	*	0.1209877	0.09932412;0.14545192	0.0136	*
LINE	L1	L1MC5	760	1.22391136305076	55948	14431	1514.97	36.0468094631477	2.43972236536975	53813.069	1	0.002	**	0.0526644	0.04907598;0.05643450	2.2e-16	***
LINE	L1	L1MEa	15	0.0241561453233703	55948	355	35.885	5.6863089178402	0.0577895516619428	53813.069	1	0.002	**	0.04225352	0.02383877;0.06873394	6.541e-05	***
LINE	L1	L1PB1	1035	1.66677402731255	55948	13093	1396.482	35.2309082042018	2.24890814223138	53813.069	1	0.002	**	0.07904987	0.07448397;0.08380389	2.2e-16	***
LINE	L1	L1MCc	196	0.315640298892038	55948	3179	334.312	17.0979822492889	0.538379283689771	53813.069	1	0.002	**	0.06165461	0.05354258;0.07058415	2.2e-16	***
LINE	L1	L1PA8	697	1.1224555526926	55948	8111	876.852	27.865544756645	1.41209095593919	53813.069	1	0.002	**	0.08593268	0.07992132;0.09224345	3.556e-11	***
LINE	L1	L1P4	270	0.434810615820665	55948	3775	385.118	18.9667554899043	0.620197758309714	53813.069	1	0.002	**	0.07152318	0.06350440;0.08021265	1.005e-10	***
LINE	L1	L1M7	173	0.27860087606287	55948	3059	326.061	16.3819915959156	0.525091793352229	53813.069	1	0.002	**	0.05655443	0.04863274;0.06533683	2.2e-16	***
LINE	L1	L1PA13	786	1.2657820149446	55948	9060	915.88	28.6890686963286	1.47494202525122	53813.069	1	0.002	**	0.08675497	0.08103738;0.09273986	4.174e-06	***
LINE	L1	L1PREC2	742	1.19492398866272	55948	7902	844.222	27.8469418099756	1.35954328781242	53813.069	1	0.002	**	0.09390028	0.0875563;0.1005456	0.000163	***
LINE	L1	L1M2a1	10	0.0161040968822468	55948	120	13.895	3.70860199114555	0.022376642617882	53813.069	177	0.354	ns	0.08333333	0.04068613;0.14791543	0.3184	ns
LINE	L1	L1MA9	1050	1.69093017263592	55948	16437	1651.563	37.6013815556675	2.65969305591342	53813.069	1	0.002	**	0.06388027	0.06018887;0.06772689	2.2e-16	***
LINE	L1	L1MA4	669	1.07736408142231	55948	10000	1024.79	29.8758843964236	1.65033174439577	53813.069	1	0.002	**	0.0669	0.06207973;0.07197432	2.2e-16	***
LINE	L1	L1PB3	269	0.43320020613244	55948	3601	384.719	19.4533408820046	0.619555204844112	53813.069	1	0.002	**	0.07470147	0.06632352;0.08377734	7.283e-11	***
LINE	L1	HAL1b	296	0.476681267714507	55948	4340	466.739	19.6831477489071	0.751641007472301	53813.069	1	0.002	**	0.06820276	0.06088006;0.07611284	2.2e-16	***
LINE	L1	L1MC1	850	1.36884823499098	55948	13002	1393.879	35.6583493291105	2.24471624581293	53813.069	1	0.002	**	0.06537456	0.06118495;0.06975996	2.2e-16	***
LINE	L1	L1PA4	885	1.42521257407885	55948	11926	1378.171	38.2618050374617	2.2194199304303	53813.069	1	0.002	**	0.07420761	0.06956588;0.07905842	2.2e-16	***
LINE	L1	L1MD3	394	0.634501417160526	55948	5356	606.433	23.0755279677626	0.97660557845916	53813.069	1	0.002	**	0.07356236	0.06671141;0.08088217	2.2e-16	***
LINE	L1	L1PBa	226	0.363952589538779	55948	2167	240.053	15.5095692312113	0.3865836768874	53813.069	187	0.374	ns	0.1042916	0.0917341;0.1179304	0.3554	ns
LINE	L1	L1MA8	729	1.17398866271579	55948	11124	1128.929	30.6050752266618	1.8180381989178	53813.069	1	0.002	**	0.06553398	0.06100453;0.07029240	2.2e-16	***
LINE	L1	L1M3c	145	0.233509404792579	55948	1070	106.449	10.1723584225034	0.171426500901829	53813.069	1001	0.002	**	0.135514	0.1155629;0.1574931	0.0001532	***
LINE	L1	L1P4b	12	0.0193249162586962	55948	155	15.629	3.88515809890067	0.0251690930172636	53813.069	219	0.438	ns	0.07741935	0.04064276;0.13133063	0.4223	ns
LINE	L1	L1MC	558	0.898608606029374	55948	7862	831.312	26.808867401876	1.33875289873744	53813.069	1	0.002	**	0.07097431	0.06539450;0.07687461	2.2e-16	***
LINE	L1	L1M3de	61	0.0982349909817057	55948	499	48.871	6.81460180772126	0.0787023318732286	53813.069	968	0.068	ns	0.1222445	0.09481124;0.15424492	0.0706	ns
LINE	L1	L1MA5	352	0.566864210255089	55948	4447	480.493	21.1316468240764	0.773790582324143	53813.069	1	0.002	**	0.07915449	0.07138542;0.08748140	1.059e-10	***
LINE	L1	HAL1M8	109	0.175534656016491	55948	2197	246.584	14.8943205546539	0.397101262561196	53813.069	1	0.002	**	0.04961311	0.04091177;0.05953919	2.2e-16	***
LINE	L1	L1ME4c	717	1.1546637464571	55948	9421	1004.389	29.2249855223023	1.6174777763463	53813.069	1	0.002	**	0.07610657	0.07083064;0.08164633	2.2e-16	***
LINE	L1	L1M2a	81	0.130443184746199	55948	489	57.464	7.52431520600514	0.0925405823241433	53813.069	999	0.006	**	0.1656442	0.1337767;0.2016174	0.001532	**
LINE	L1	L1MC3	740	1.19170316928627	55948	13130	1418.258	35.5839521927182	2.28397642360216	53813.069	1	0.002	**	0.05635948	0.05247549;0.06044154	2.2e-16	***
LINE	L1	L1P4d	13	0.0209353259469209	55948	167	17.076	3.93289863735282	0.0274993558361247	53813.069	188	0.376	ns	0.07784431	0.04209901;0.12943749	0.3703	ns
LINE	L1	L1ME3C	160	0.257665550115949	55948	3264	356.752	17.5040248767787	0.574516877093533	53813.069	1	0.002	**	0.04901961	0.04186642;0.05699391	2.2e-16	***
LINE	L1	L1M4a2	116	0.186807523834063	55948	2051	215.268	14.0934311223634	0.346669672764751	53813.069	1	0.002	**	0.05655778	0.04695689;0.06744921	1.225e-14	***
LINE	L1	L1M2c	77	0.124001545993301	55948	450	53.107	7.40691659284838	0.0855240273125483	53813.069	1001	0.002	**	0.1711111	0.1374627;0.2091518	0.0009562	***
LINE	L1	L1M1	825	1.32858799278536	55948	9983	974.478	30.3611810922651	1.56930881216181	53813.069	1	0.002	**	0.08264049	0.07731161;0.08821430	2.674e-07	***
LINE	L1	L1M6	295	0.475070858026282	55948	5357	569.684	21.8606503112792	0.917424632826591	53813.069	1	0.002	**	0.05506814	0.04911003;0.06151655	2.2e-16	***
LINE	L1	L1PA7	1035	1.66677402731255	55948	13116	1484.368	39.8615292922577	2.3904406080907	53813.069	1	0.002	**	0.07891125	0.07435304;0.08365732	2.2e-16	***
LINE	L1	L1P3b	11	0.0177145065704715	55948	83	9.22722722722723	2.93575488297051	0.0148596161221773	53813.069	775	0.454	ns	0.1325301	0.06805737;0.22477174	0.4865	ns
LINE	L1	L1MA10	333	0.53626642617882	55948	5109	530.318	21.5346376012371	0.854029245039938	53813.069	1	0.002	**	0.0651791	0.05856258;0.07229751	2.2e-16	***
LINE	L1	L1MB8	919	1.47996650347848	55948	16563	1760.6	38.4423440208037	2.83528729708838	53813.069	1	0.002	**	0.05548512	0.05204688;0.05908047	2.2e-16	***
LINE	L1	L1MA4A	528	0.850296315382633	55948	6240	665.816	25.1394537756121	1.07223653697501	53813.069	1	0.002	**	0.08461538	0.07782531;0.09179660	6.329e-09	***
LINE	L1	L1PB	147	0.236730224169029	55948	1846	190.835	13.2361993023667	0.307322532852358	53813.069	1	0.002	**	0.07963164	0.06768666;0.09293160	0.0005762	***
LINE	L1	L1MB4	597	0.961414583870137	55948	9160	1001.677	29.6306707255784	1.61311034527184	53813.069	1	0.002	**	0.06517467	0.06020418;0.07042382	2.2e-16	***
LINE	L1	L1M4c	297	0.478291677402731	55948	3615	386.976	19.4187670183385	0.623189899510435	53813.069	1	0.002	**	0.08215768	0.07340833;0.09158943	6.278e-07	***
LINE	L1	L1MEg	657	1.05803916516362	55948	13185	1391.831	34.9942715031766	2.24141812677145	53813.069	1	0.002	**	0.04982935	0.04617705;0.05368193	2.2e-16	***
LINE	L1	L1P1	270	0.434810615820665	55948	3259	341.923	18.2344060655828	0.550636111826849	53813.069	1	0.002	**	0.0828475	0.0736078;0.0928436	2.601e-05	***
LINE	L1	L1ME3	588	0.946920896676114	55948	9162	1027.664	29.6054993132963	1.65496006183973	53813.069	1	0.002	**	0.06417813	0.05924460;0.06939092	2.2e-16	***
LINE	L1	X9_LINE	59	0.0950141716052564	55948	653	67.068	7.50557857261581	0.108006956969853	53813.069	177	0.354	ns	0.09035222	0.0694912;0.1150004	0.3333	ns
LINE	L1	L1PA17	379	0.610345271837155	55948	4789	518.71	22.1280263365161	0.835335609379026	53813.069	1	0.002	**	0.0791397	0.07164787;0.08714922	1.442e-11	***
LINE	L1	L1PA15-16	146	0.235119814480804	55948	1431	148.595	11.8850422476838	0.239298827621747	53813.069	436	0.872	ns	0.1020266	0.08682388;0.11888440	0.8624	ns
LINE	L1	L1ME3B	406	0.653826333419222	55948	8120	866.351	27.4139257006785	1.39518004380314	53813.069	1	0.002	**	0.05	0.04536023;0.05496600	2.2e-16	***
LINE	L1	L1MD1	411	0.661878381860345	55948	6979	762.586	26.9484475030162	1.22807588250451	53813.069	1	0.002	**	0.05889096	0.05348126;0.06467270	2.2e-16	***
LINE	L1	L1HS	85	0.136884823499098	55948	1571	202.225	15.2274176815785	0.325665099201237	53813.069	1	0.002	**	0.05410567	0.04344316;0.06647054	2.2e-16	***
LINE	L1	L1MEb	132	0.212574078845658	55948	1672	185.341	12.7367556286498	0.298474942025251	53813.069	1	0.002	**	0.07894737	0.06647096;0.09292434	1.761e-05	***
LINE	L1	L1PA11	463	0.745619685648029	55948	4144	448.847	20.3355138642751	0.722827557330585	53813.069	765	0.474	ns	0.1117278	0.1022917;0.1217151	0.484	ns
LINE	L1	HAL1ME	402	0.647384694666323	55948	7407	767.483	25.7867537248811	1.23596205874775	53813.069	1	0.002	**	0.05427299	0.04922231;0.05967793	2.2e-16	***
LINE	L1	L1PA8A	230	0.370394228291677	55948	2429	274.776	16.3025641418029	0.442501932491626	53813.069	4	0.008	**	0.09468917	0.0833338;0.1070323	0.003917	**
LINE	L1	L1MEc	1017	1.6377866529245	55948	17812	1871.358	38.980293730285	3.01365305333677	53813.069	1	0.002	**	0.05709634	0.05373335;0.06060482	2.2e-16	***
LINE	L1	L1P4c	8	0.0128832775057975	55948	43	5.72545090180361	2.22792830690674	0.00922032160171928	53813.069	893	0.218	ns	0.1860465	0.0839124;0.3340145	0.3647	ns
LINE	L1	L1MCa	365	0.58779953620201	55948	7243	774.506	26.6434576929842	1.24727196598815	53813.069	1	0.002	**	0.05039348	0.0454684;0.0556843	2.2e-16	***
LINE	L1	L1MB2	580	0.934037619170317	55948	8944	996.867	29.8897090267822	1.60536427467148	53813.069	1	0.002	**	0.06484794	0.05983088;0.07015066	2.2e-16	***
LINE	L1	L1MEi	291	0.468629219273383	55948	5311	554.112	21.854589428289	0.892347333161556	53813.069	1	0.002	**	0.05479194	0.04882342;0.06125540	2.2e-16	***
LINE	L1	L1MC4a	533	0.858348363823757	55948	9991	1094.205	31.8749272310697	1.76211833290389	53813.069	1	0.002	**	0.05334801	0.04902215;0.05793649	2.2e-16	***
LINE	L1	L1MB5	831	1.33825045091471	55948	9769	1106.864	30.5202390060922	1.78250450914713	53813.069	1	0.002	**	0.085065	0.07960598;0.09077286	2.2e-16	***
LINE	L1	HAL1	1076	1.73280082452976	55948	21238	2183.993	40.8281016566395	3.51712348621489	53813.069	1	0.002	**	0.0506639	0.04775252;0.05369905	2.2e-16	***
LINE	L1	L1PA3	667	1.07414326204586	55948	10703	1287.815	36.9014429459268	2.07390975264107	53813.069	1	0.002	**	0.06231898	0.05781216;0.06706566	2.2e-16	***
LINE	L1	L1M6B	59	0.0950141716052564	55948	730	82.158	8.56343204377592	0.132308039165164	53813.069	2	0.004	**	0.08082192	0.06209231;0.10301805	0.005826	**
LINE	L1	L1P3	280	0.450914712702912	55948	3552	358.132	18.3559668096648	0.576739242463283	53813.069	1	0.002	**	0.07882883	0.07017561;0.08818247	8.076e-06	***
LINE	L1	L1PB4	519	0.835802628188611	55948	7440	760.649	26.7694677459863	1.22495651893842	53813.069	1	0.002	**	0.06975806	0.06407191;0.07578402	2.2e-16	***
LINE	L1	L1ME3F	241	0.388108734862149	55948	4605	506.175	21.2877792299842	0.81514912393713	53813.069	1	0.002	**	0.05233442	0.04607933;0.05916454	2.2e-16	***
LINE	L1	L1MA1	286	0.46057717083226	55948	4314	420.973	20.0064121602932	0.67793899768101	53813.069	1	0.002	**	0.06629578	0.05905120;0.07413407	3.424e-13	***
LINE	L1	L1PA14	332	0.534656016490595	55948	3056	320.877	17.1357376410969	0.516743429528472	53813.069	753	0.498	ns	0.1086387	0.09782074;0.12021217	0.5162	ns
LINE	L1	L1M2b	31	0.0499227003349652	55948	220	22.701	4.71845979773726	0.0365579103323886	53813.069	961	0.082	ns	0.1409091	0.0977909;0.1940090	0.07516	ns
LINE	L1	L1M8	76	0.122391136305076	55948	1662	175.491	12.3627973273753	0.282612406596238	53813.069	1	0.002	**	0.04572804	0.03619487;0.05690371	2.2e-16	***
LINE	L1	L1M3f	98	0.157820149446019	55948	671	71.531	7.73969908600728	0.1151942154084	53813.069	1001	0.002	**	0.1460507	0.1201888;0.1750703	0.0014	**
LINE	L1	L1M3d	45	0.0724684359701108	55948	532	54.985	7.48483786048821	0.0885483767070343	53813.069	102	0.204	ns	0.08458647	0.06236565;0.11154677	0.1755	ns
LINE	L1	L1M3a	66	0.106287039422829	55948	636	81.184	8.46095335832386	0.130739500128833	53813.069	38	0.076	ns	0.1037736	0.08117075;0.13012964	0.07448	ns
LINE	L1	L1MA3	611	0.983960319505282	55948	8888	950.561	31.136952143535	1.53079264364854	53813.069	1	0.002	**	0.06874437	0.06356997;0.07420357	2.2e-16	***
LINE	L1	L1M3	543	0.874452460706004	55948	7225	759.17	24.7167558149936	1.22257472300953	53813.069	1	0.002	**	0.07515571	0.06917967;0.08147717	2.2e-16	***
LINE	L1	L1ME3D	208	0.334965215150734	55948	4186	454.457	19.7278823075448	0.731861955681525	53813.069	1	0.002	**	0.04968944	0.04330343;0.05671278	2.2e-16	***
LINE	L1	L1MDb	48	0.0772996650347848	55948	971	90.436	9.18096913153476	0.145639010564288	53813.069	1	0.002	**	0.04943357	0.03667004;0.06501035	4.517e-07	***
LINE	L1	L1MD	551	0.887335738211801	55948	8496	877.277	28.1486877068829	1.41277538005669	53813.069	1	0.002	**	0.06485405	0.05970853;0.07030039	2.2e-16	***
LINE	L1	L1M5	2678	4.31267714506571	55948	44640	4248.792	52.8790405447085	6.84229580005153	53813.069	1	0.002	**	0.05999104	0.05780561;0.06223391	2.2e-16	***
LINE	L1	L1MA5A	277	0.446083483638238	55948	3431	377.133	18.1105301496754	0.60733863694924	53813.069	1	0.002	**	0.08073448	0.07183332;0.09035757	1.525e-08	***
LINE	L1	L1PB2	251	0.404212831744396	55948	2887	312.764	18.1943765856195	0.503678175727905	53813.069	1	0.002	**	0.08694146	0.07691336;0.09781569	0.0001595	***
LINE	L1	L1M4a1	170	0.273769646998196	55948	2655	283.419	16.6100973607723	0.456420703426952	53813.069	1	0.002	**	0.06403013	0.05501474;0.07402073	2.919e-14	***
LINE	L1	L1MEg2	37	0.0595851584643133	55948	755	78.588	8.43216208082823	0.126558876578201	53813.069	1	0.002	**	0.04900662	0.03473651;0.06691936	6.764e-08	***
LINE	L1	L1PA5	841	1.35435454779696	55948	11398	1310.076	37.3598445122833	2.10975908271064	53813.069	1	0.002	**	0.07378487	0.06905107;0.07873772	2.2e-16	***
LINE	L1	L1ME4b	1577	2.53961607833033	55948	24590	2541.077	43.3642655942717	4.09217501932492	53813.069	1	0.002	**	0.06413176	0.06110102;0.06726600	2.2e-16	***
LINE	L1	L1MC5a	965	1.55404534913682	55948	17929	1836.877	38.4102488695168	2.95812451687709	53813.069	1	0.002	**	0.05382341	0.05056486;0.05722762	2.2e-16	***
LINE	L1	L1PA12	169	0.272159237309972	55948	1769	189.903	13.0566483856718	0.305821631022932	53813.069	53	0.106	ns	0.0955342	0.08223291;0.11019370	0.1152	ns
LINE	L1	L1ME4a	1995	3.21276732800825	55948	29291	2898.722	47.1787298318696	4.66812999227003	53813.069	1	0.002	**	0.06810966	0.06525038;0.07105495	2.2e-16	***
LINE	L1	L1PA10	831	1.33825045091471	55948	7090	776.81	28.2309916384262	1.25098234990982	53813.069	972	0.06	ns	0.1172073	0.1098079;0.1249231	0.04005	*
LINE	L1	L1M	77	0.124001545993301	55948	748	79.718	8.68100431032238	0.128378639525895	53813.069	403	0.806	ns	0.1029412	0.08209587;0.12697587	0.8126	ns
LINE	L1	L1ME5	339	0.545928884308168	55948	3442	364.626	18.0002815015248	0.587197242978614	53813.069	81	0.162	ns	0.09848925	0.08873359;0.10893283	0.1661	ns
LINE	L1	L1MA7	566	0.911491883535171	55948	8595	866.442	26.9917244574923	1.39532659108477	53813.069	1	0.002	**	0.06585224	0.06069846;0.07130264	2.2e-16	***
LINE	L1	L1MD2	660	1.06287039422829	55948	10982	1140.239	30.3833676215792	1.83625193249163	53813.069	1	0.002	**	0.06009834	0.05572482;0.06470684	2.2e-16	***
LINE	L1	L1MB3	1437	2.31415872197887	55948	17260	1894.328	39.7005610860923	3.05064416387529	53813.069	1	0.002	**	0.08325608	0.07917604;0.08747718	2.2e-16	***
LINE	L1	tot	31434	50.6216181396547	55948	950736	33730.18	98.2109310972408	54.3194086575625	53813.069	1	0.002	**	0.03306281	0.03270430;0.03342416	2.2e-16	***
LINE	L1	L1PBb	37	0.0595851584643133	55948	317	32.62	5.97053157158115	0.0525315640298892	53813.069	804	0.396	ns	0.1167192	0.08352666;0.15727938	0.4054	ns
LINE	L1	L1P4a	50	0.0805204844112342	55948	601	62.828	7.75206491913674	0.10117881989178	53813.069	59	0.118	ns	0.08319468	0.0623774;0.1082123	0.0952	ns
LINE	L1	L1P5	46	0.0740788456583355	55948	762	75.199	8.15904216001908	0.121101198144808	53813.069	2	0.004	**	0.06036745	0.04453189;0.07970380	0.0002019	***
LINE	L1	L1ME1	1639	2.63946147900026	55948	31305	3214.898	50.4362906587649	5.17730288585416	53813.069	1	0.002	**	0.05235585	0.04991407;0.05488111	2.2e-16	***
LINE	L1	L1MA6	379	0.610345271837155	55948	5458	570.016	22.927263321282	0.917959288843082	53813.069	1	0.002	**	0.06943936	0.06283551;0.07650789	2.2e-16	***
LINE	L1	L1PBa1	54	0.086962123164133	55948	441	52.516	7.26791349470855	0.0845722751868075	53813.069	622	0.76	ns	0.122449	0.09334105;0.15673367	0.8253	ns
LINE	L1	L1ME3Cz	809	1.30282143777377	55948	14145	1476.653	33.9866692202205	2.37801629734604	53813.069	1	0.002	**	0.05719335	0.05342265;0.06114746	2.2e-16	***
LINE	L1	L1PA15	783	1.26095078587993	55948	8463	875.176	29.6629552626658	1.40939190930173	53813.069	1	0.002	**	0.09252038	0.08642898;0.09889397	0.0008975	***
LINE	L1	L1PA6	610	0.982349909817057	55948	6051	745.737	28.7011426007152	1.20094208966761	53813.069	1	0.002	**	0.1008098	0.09333494;0.10867190	5.334e-08	***
LINE	L1	L1ME2z	450	0.724684359701108	55948	7272	814.312	25.86607256059	1.31137593403762	53813.069	1	0.002	**	0.06188119	0.05645124;0.06766552	2.2e-16	***
LINE	Jockey	tot	25	0.0402602422056171	55948	221	23.233	4.3425302035298	0.0374146482865241	53813.069	706	0.592	ns	0.1131222	0.07455895;0.16244958	0.6612	ns
LINE	Jockey	X12_LINE	25	0.0402602422056171	55948	221	23.233	4.3425302035298	0.0374146482865241	53813.069	706	0.592	ns	0.1131222	0.07455895;0.16244958	0.6612	ns
LINE	tot	tot	40834	65.7594692089668	55948	1569213	40215.817	90.3758889987386	64.763941316671	53813.069	1001	0.002	**	0.02602196	0.02577343;0.02627224	0.001828	**
LINE	L2	X24_LINE	41	0.0660267972172121	55948	550	52.232	6.72230357581133	0.0841149188353517	53813.069	46	0.092	ns	0.07454545	0.05402329;0.09977254	0.1094	ns
LINE	L2	UCON86	8	0.0128832775057975	55948	66	7.34268537074148	2.62172116534401	0.0118247316586277	53813.069	697	0.61	ns	0.1212121	0.05381086;0.22494016	0.6983	ns
LINE	L2	L2-1_Crp	0	0	55948	41	4.28296146044625	1.92025108144015	0.00689732263019558	53813.069	1	0.002	**	0	0.00000000;0.08604384	0.01912	*
LINE	L2	UCON49	15	0.0241561453233703	55948	106	11.552	3.24959318313168	0.0186034527183716	53813.069	882	0.24	ns	0.1415094	0.08141915;0.22263722	0.2746	ns
LINE	L2	tot	20112	32.3885596495749	55948	523574	23880.944	93.3245537698217	38.4581035815511	53813.069	1	0.002	**	0.03841291	0.03789392;0.03893701	2.2e-16	***
LINE	L2	L2	3657	5.88926822983767	55948	54017	4917.125	61.772203944656	7.9185857382118	53813.069	1	0.002	**	0.06770091	0.06559628;0.06985213	2.2e-16	***
LINE	L2	L2-2_Mam	62	0.0998454006699304	55948	520	53.681	7.05017332722707	0.0864484024735893	53813.069	895	0.214	ns	0.1192308	0.09264681;0.15023112	0.221	ns
LINE	L2	L2-3_AMi	0	0	55948	12	1.60329341317365	0.813927449340619	0.00258195924564167	53813.069	1	0.002	**	0	0.0000000;0.2646485	0.3882	ns
LINE	L2	L2d2	3971	6.39493687194022	55948	52674	4693.204	55.3697949987012	7.55798119041484	53813.069	1	0.002	**	0.07538824	0.07314752;0.07767587	2.2e-16	***
LINE	L2	L2d	2376	3.82633341922185	55948	27881	2666.805	45.460176007167	4.29464860860603	53813.069	1	0.002	**	0.08521932	0.08196740;0.08855799	1.872e-09	***
LINE	L2	L2a	9580	15.4277248131925	55948	166340	12120.202	80.744193728223	19.5184907240402	53813.069	1	0.002	**	0.05759288	0.05647802;0.05872320	2.2e-16	***
LINE	L2	L2-1_AMi	100	0.161040968822468	55948	951	101.939	9.25856360349703	0.164163553207936	53813.069	425	0.85	ns	0.1051525	0.08637739;0.12641177	0.8751	ns
LINE	L2	X13_LINE	13	0.0209353259469209	55948	139	13.541	3.62124735863658	0.0218065575882504	53813.069	511	0.982	ns	0.09352518	0.05074287;0.15462052	1	ns
LINE	L2	X15_LINE	12	0.0193249162586962	55948	244	25.288	4.62498069687286	0.0407240401958258	53813.069	3	0.006	**	0.04918033	0.02566709;0.08433168	0.003151	**
LINE	L2	L2b	7806	12.5708580262819	55948	91943	7931.267	69.0263163101099	12.7725892166967	53813.069	34	0.068	ns	0.08490043	0.08310642;0.08672067	0.142	ns
LINE	L2	L2-3_Crp	157	0.252834321051275	55948	1730	182.51	13.0249587158482	0.293915872197887	53813.069	24	0.048	*	0.09075145	0.07762925;0.10528013	0.0459	*
LINE	L2	L2c	8277	13.3293609894357	55948	126360	9734.702	73.1591652457808	15.6768584127802	53813.069	1	0.002	**	0.06550332	0.06414519;0.06688143	2.2e-16	***
LINE	Dong-R4	tot	59	0.0950141716052564	55948	551	56.31	7.27177961566348	0.090682169543932	53813.069	679	0.646	ns	0.107078	0.0825172;0.1359437	0.6734	ns
LINE	Dong-R4	Mam_R4	59	0.0950141716052564	55948	551	56.31	7.27177961566348	0.090682169543932	53813.069	679	0.646	ns	0.107078	0.0825172;0.1359437	0.6734	ns
LINE	RTE-BovB	tot	655	1.05481834578717	55948	8868	865.523	26.5404194553301	1.39384662458129	53813.069	1	0.002	**	0.07386107	0.06850182;0.07950225	5.685e-15	***
LINE	RTE-BovB	MamRTE1	648	1.0435454779696	55948	8819	860.375	26.5070367638104	1.38555623550631	53813.069	1	0.002	**	0.07347772	0.06811702;0.07912218	2.654e-15	***
LINE	RTE-BovB	MamRTE2	7	0.0112728678175728	55948	49	5.47791164658635	2.16795159698256	0.00882168198690148	53813.069	832	0.34	ns	0.1428571	0.05942151;0.27242151	0.4929	ns
LINE	CR1	CR1-16_AMi	34	0.0547539293996393	55948	306	31.864	5.15636423190722	0.0513140943055913	53813.069	728	0.548	ns	0.1111111	0.07818576;0.15179541	0.6407	ns
LINE	CR1	X8_LINE	24	0.0386498325173924	55948	223	23.493	4.56604859805497	0.0378333548054625	53813.069	586	0.832	ns	0.1076233	0.07018411;0.15589409	0.913	ns
LINE	CR1	X7D_LINE	3	0.00483122906467405	55948	55	5.59118236472946	2.29237154639683	0.00900409424879132	53813.069	179	0.358	ns	0.05454545	0.01139301;0.15123495	0.3687	ns
LINE	CR1	CR1-12_AMi	16	0.025766555011595	55948	133	13.595	3.50646121756255	0.0218935197114146	53813.069	792	0.42	ns	0.1203008	0.0703502;0.1880003	0.4735	ns
LINE	CR1	X2_LINE	15	0.0241561453233703	55948	191	19.821	4.28734653840114	0.0319199304303015	53813.069	146	0.292	ns	0.07853403	0.04462017;0.12622177	0.2864	ns
LINE	CR1	CR1_Mam	119	0.191638752898737	55948	1695	169.939	12.3939860371831	0.273671412007215	53813.069	1	0.002	**	0.07020649	0.05850095;0.08342509	1.766e-05	***
LINE	CR1	CR1-3_Croc	156	0.251223911363051	55948	1338	140.088	11.1639101075246	0.22559907240402	53813.069	930	0.144	ns	0.1165919	0.09987848;0.13500951	0.1532	ns
LINE	CR1	X21_LINE	3	0.00483122906467405	55948	45	4.63517587939698	1.95074376885625	0.00746453214280628	53813.069	309	0.618	ns	0.06666667	0.0139651;0.1826845	0.6223	ns
LINE	CR1	tot	4762	7.66877093532595	55948	68381	5892.324	61.8657449190939	9.48905565575882	53813.069	1	0.002	**	0.06963923	0.06774240;0.07157267	2.2e-16	***
LINE	CR1	CR1-L3B_Croc	6	0.00966245812934811	55948	37	3.9989847715736	1.84043312571118	0.00644000381920511	53813.069	889	0.226	ns	0.1621622	0.06192572;0.32013708	0.285	ns
LINE	CR1	X7B_LINE	91	0.146547281628446	55948	934	91.633	8.93678785566589	0.147566670961092	53813.069	505	0.994	ns	0.09743041	0.0791705;0.1182729	1	ns
LINE	CR1	CR1-13_AMi	11	0.0177145065704715	55948	102	10.511	3.10314493836632	0.0169270162329297	53813.069	638	0.728	ns	0.1078431	0.05507887;0.18477236	0.8701	ns
LINE	CR1	X7A_LINE	77	0.124001545993301	55948	920	94.535	9.04204255318087	0.152240079876321	53813.069	32	0.064	ns	0.08369565	0.06661359;0.10349641	0.05732	ns
LINE	CR1	CR1-1_Amn	11	0.0177145065704715	55948	66	7.00500500500501	2.51109262020928	0.0112809279261225	53813.069	954	0.096	ns	0.1666667	0.08624793;0.27867345	0.1106	ns
LINE	CR1	X17_LINE	109	0.175534656016491	55948	966	99.164	9.66605072077199	0.159694666323113	53813.069	864	0.276	ns	0.1128364	0.09357091;0.13449703	0.2892	ns
LINE	CR1	X1_LINE	9	0.0144936871940222	55948	85	9.216	2.88160504713045	0.0148415356866787	53813.069	559	0.886	ns	0.1058824	0.04957266;0.19150390	1	ns
LINE	CR1	X6A_LINE	91	0.146547281628446	55948	1033	101.892	9.69434455320816	0.16408786395259	53813.069	154	0.308	ns	0.08809293	0.07151825;0.10705680	0.2732	ns
LINE	CR1	CR1-11_Crp	2	0.00322081937644937	55948	25	2.64261931187569	1.34945397123099	0.00425569974213427	53813.069	450	0.9	ns	0.08	0.00983959;0.26030584	1	ns
LINE	CR1	X6B_LINE	84	0.135274413810873	55948	875	88.216	9.04439855076859	0.142063901056429	53813.069	363	0.726	ns	0.096	0.07729607;0.11747402	0.6942	ns
LINE	CR1	X20_LINE	6	0.00966245812934811	55948	161	17.049	3.93828758588158	0.0274558747745426	53813.069	3	0.006	**	0.03726708	0.01379707;0.07934724	0.002863	**
LINE	CR1	CR1-L3A_Croc	36	0.0579747487760886	55948	323	32.141	5.2549722866761	0.0517601777892296	53813.069	794	0.416	ns	0.1114551	0.07929334;0.15095165	0.4571	ns
LINE	CR1	CR1-8_Crp	1	0.00161040968822468	55948	7	1.31094049904031	0.567768301800786	0.00211115128034061	53813.069	385	0.77	ns	0.1428571	0.003610297;0.578723197	1	ns
LINE	CR1	X5B_LINE	11	0.0177145065704715	55948	73	7.47	2.61073091603021	0.0120297603710384	53813.069	942	0.12	ns	0.1506849	0.07769566;0.25364177	0.1747	ns
LINE	CR1	X7C_LINE	57	0.091793352228807	55948	620	62.156	7.35021698249036	0.100096624581293	53813.069	275	0.55	ns	0.09193548	0.07037461;0.11747224	0.5471	ns
LINE	CR1	L3	3365	5.41902860087606	55948	45293	4193.141	53.3086196400537	6.75267489049214	53813.069	1	0.002	**	0.07429404	0.07189518;0.07674763	2.2e-16	***
LINE	CR1	L3b	942	1.51700592630765	55948	9560	972.605	28.4799241761821	1.56629251481577	53813.069	145	0.29	ns	0.09853556	0.09263189;0.10468510	0.3101	ns
LINE	CR1	Plat_L3	356	0.573305849007988	55948	3315	340.329	17.2171771841435	0.548069118783819	53813.069	843	0.318	ns	0.1073906	0.09705007;0.11842941	0.375	ns
LTR?	tot	tot	602	0.96946663231126	55948	8420	852.884	26.2272456123858	1.37349265653182	53813.069	1	0.002	**	0.07149644	0.06608272;0.07720888	2.2e-16	***
LTR?	LTR?	MER129	14	0.0225457356351456	55948	122	13.595	3.3980172927049	0.0218935197114146	53813.069	606	0.792	ns	0.1147541	0.06417694;0.18503849	0.8854	ns
LTR?	LTR?	Eutr18	103	0.165872197887142	55948	676	67.057	7.58150580229483	0.107989242463283	53813.069	1001	0.002	**	0.1523669	0.1261018;0.1817082	1.457e-05	***
LTR?	LTR?	MamRep605	210	0.338186034527184	55948	3549	366.496	17.2996896869066	0.590208709095594	53813.069	1	0.002	**	0.0591716	0.05163386;0.06744519	2.2e-16	***
LTR?	LTR?	MamRep1151	62	0.0998454006699304	55948	1260	133.784	10.8308194819529	0.215447049729451	53813.069	1	0.002	**	0.04920635	0.03793117;0.06263949	6.649e-13	***
LTR?	LTR?	MamRep605b	172	0.276990466374646	55948	2374	242.788	13.8607783755883	0.390988147384695	53813.069	1	0.002	**	0.07245156	0.06234553;0.08362705	6.102e-07	***
LTR?	LTR?	tot	602	0.96946663231126	55948	8420	852.884	26.2272456123858	1.37349265653182	53813.069	1	0.002	**	0.07149644	0.06608272;0.07720888	2.2e-16	***
LTR?	LTR?	UCON51	3	0.00483122906467405	55948	42	4.04255319148936	1.80381969240705	0.00651016682473809	53813.069	412	0.824	ns	0.07142857	0.01497969;0.19483120	0.7947	ns
LTR?	LTR?	Eutr5	54	0.086962123164133	55948	397	42.764	6.10684841776817	0.0688675599072404	53813.069	971	0.062	ns	0.1360202	0.1038612;0.1737228	0.07453	ns
scRNA	tot	tot	151	0.243171862921927	55948	1861	203.766	12.9592896096656	0.328146740530791	53813.069	1	0.002	**	0.08113917	0.06913269;0.09448444	5.115e-05	***
scRNA	scRNA	tot	151	0.243171862921927	55948	1861	203.766	12.9592896096656	0.328146740530791	53813.069	1	0.002	**	0.08113917	0.06913269;0.09448444	5.115e-05	***
scRNA	scRNA	BC200	58	0.0934037619170317	55948	676	76.264	8.13587711906322	0.122816284462767	53813.069	13	0.026	*	0.08579882	0.06579373;0.10950407	0.02447	*
scRNA	scRNA	HY3	54	0.086962123164133	55948	545	58.458	7.15635727514002	0.0941413295542386	53813.069	282	0.564	ns	0.09908257	0.07531267;0.12730082	0.58	ns
scRNA	scRNA	HY4	12	0.0193249162586962	55948	162	18.117	3.87560722098246	0.0291757923215666	53813.069	70	0.14	ns	0.07407407	0.03885936;0.12581720	0.1356	ns
scRNA	scRNA	HY1	26	0.0418706518938418	55948	456	49.502	6.49663006505699	0.0797185003864983	53813.069	1	0.002	**	0.05701754	0.03758011;0.08243048	0.0002062	***
scRNA	scRNA	HY5	1	0.00161040968822468	55948	22	2.69677419354839	1.4422840703895	0.00434291128824463	53813.069	220	0.44	ns	0.04545455	0.001150148;0.228444398	0.5097	ns
SINE	tot	tot	34897	56.1984668899768	55948	1806997	40812.947	83.0314302502938	65.7255652538006	53813.069	1	0.002	**	0.01931215	0.01911199;0.01951386	2.2e-16	***
SINE	Alu	AluYc	604	0.972687451687709	55948	6703	734.683	24.7459263692405	1.18314062097398	53813.069	1	0.002	**	0.09010891	0.08335896;0.09721784	1.756e-07	***
SINE	Alu	AluYd8	17	0.0273769646998196	55948	224	23.993	4.64052642331508	0.0386385596495748	53813.069	83	0.166	ns	0.07589286	0.04483015;0.11873224	0.1589	ns
SINE	Alu	AluY	6258	10.0779438289101	55948	98084	8482.782	68.6969850266499	13.660754315898	53813.069	1	0.002	**	0.06380246	0.06228077;0.06535000	2.2e-16	***
SINE	Alu	AluYh3	47	0.0756892553465602	55948	649	74.974	8.03940022364579	0.120738855964957	53813.069	1	0.002	**	0.07241911	0.05369292;0.09514081	0.0003527	***
SINE	Alu	AluYk11	14	0.0225457356351456	55948	171	18.988	4.21183992995884	0.0305784591600103	53813.069	147	0.294	ns	0.08187135	0.04548276;0.13355119	0.2725	ns
SINE	Alu	AluYe5	102	0.164261788198918	55948	1297	147.962	10.7978307612756	0.238279438289101	53813.069	1	0.002	**	0.07864302	0.06457616;0.09465290	3.2e-05	***
SINE	Alu	Alu	694	1.11762432362793	55948	7748	853.194	26.4521469843202	1.37399188353517	53813.069	1	0.002	**	0.0895715	0.08330363;0.09615005	3.212e-09	***
SINE	Alu	AluSx3	3101	4.99388044318475	55948	38631	3937.603	51.9899446561096	6.34115401958258	53813.069	1	0.002	**	0.08027232	0.07758148;0.08302645	2.2e-16	***
SINE	Alu	AluSx	7984	12.8575109507859	55948	124945	10237.176	74.9939004793664	16.4860474104612	53813.069	1	0.002	**	0.06390012	0.06255012;0.06527040	2.2e-16	***
SINE	Alu	AluSc	2997	4.82639783560938	55948	37679	3820.995	53.5980757931545	6.15336736665808	53813.069	1	0.002	**	0.07954033	0.07682745;0.08231821	2.2e-16	***
SINE	Alu	AluSg	3355	5.40292450399382	55948	42580	4323.519	56.8523687354436	6.9626368848235	53813.069	1	0.002	**	0.07879286	0.07625092;0.08139241	2.2e-16	***
SINE	Alu	AluYh3a3	15	0.0241561453233703	55948	158	19.482	4.17121985455997	0.0313740015459933	53813.069	176	0.352	ns	0.09493671	0.0541141;0.1517472	0.3327	ns
SINE	Alu	AluYg6	81	0.130443184746199	55948	811	90.605	8.82841525506791	0.145911169801598	53813.069	149	0.298	ns	0.0998767	0.08010898;0.12260622	0.3155	ns
SINE	Alu	AluSx1	7600	12.2391136305076	55948	106483	9151.372	73.2851849580414	14.7374581293481	53813.069	1	0.002	**	0.0713729	0.06983358;0.07293560	2.2e-16	***
SINE	Alu	AluYj4	236	0.380056686421026	55948	2787	320.116	17.8334117480244	0.515517907755733	53813.069	1	0.002	**	0.08467887	0.07460367;0.09563590	2.261e-07	***
SINE	Alu	FLAM_A	1232	1.98402473589281	55948	14934	1592.706	36.558146316	2.56490917289358	53813.069	1	0.002	**	0.08249632	0.07813201;0.08702406	2.2e-16	***
SINE	Alu	AluYk3	480	0.772996650347848	55948	6065	679.721	24.0627549373544	1.09462928368977	53813.069	1	0.002	**	0.07914262	0.07246968;0.08622357	2.2e-16	***
SINE	Alu	AluSc5	384	0.618397320278279	55948	4143	470.303	20.3351594463803	0.757380507601134	53813.069	1	0.002	**	0.09268646	0.08402494;0.10192712	1.608e-05	***
SINE	Alu	AluYa8	32	0.0515331100231899	55948	390	43.579	6.07343771233769	0.0701800438031435	53813.069	31	0.062	ns	0.08205128	0.05679859;0.11385845	0.06433	ns
SINE	Alu	AluYi6	33	0.0531435197114146	55948	454	51.328	6.87223716439149	0.0826591084771966	53813.069	2	0.004	**	0.07268722	0.05055981;0.10056791	0.005924	**
SINE	Alu	AluYk2	543	0.874452460706004	55948	6622	749.96	25.2211122773066	1.20774284978098	53813.069	1	0.002	**	0.0819994	0.07550088;0.08886873	2.2e-16	***
SINE	Alu	AluSq2	4175	6.72346044833806	55948	51711	5094.273	62.5075808895902	8.20386659366143	53813.069	1	0.002	**	0.08073717	0.07840300;0.08311853	2.2e-16	***
SINE	Alu	AluJo	3691	5.94402215923731	55948	45868	4616.942	56.0828130349924	7.43516812677145	53813.069	1	0.002	**	0.08047004	0.07799636;0.08299698	2.2e-16	***
SINE	Alu	AluYb8	217	0.349458902344757	55948	2645	282.427	15.7232914141058	0.454823177016233	53813.069	1	0.002	**	0.08204159	0.07186119;0.09315790	2.401e-05	***
SINE	Alu	AluSp	4519	7.27744138108735	55948	64572	6130.744	62.3886753410489	9.87300953362535	53813.069	1	0.002	**	0.06998389	0.06802775;0.07197878	2.2e-16	***
SINE	Alu	AluYh9	18	0.0289873743880443	55948	168	17.656	4.07679828839792	0.028433393455295	53813.069	579	0.846	ns	0.1071429	0.06474773;0.16404000	0.8998	ns
SINE	Alu	AluYk4	83	0.133664004122649	55948	1095	124.91	10.5260960806321	0.201156274156145	53813.069	1	0.002	**	0.07579909	0.06082273;0.09310001	3.378e-05	***
SINE	Alu	AluYe6	15	0.0241561453233703	55948	193	23.333	4.48555807355464	0.0375756892553466	53813.069	42	0.084	ns	0.07772021	0.04415075;0.12494776	0.07615	ns
SINE	Alu	AluYc3	48	0.0772996650347848	55948	557	66.461	7.79263782067435	0.107029438289101	53813.069	6	0.012	*	0.08617594	0.06422173;0.11263353	0.01538	*
SINE	Alu	AluYk12	9	0.0144936871940222	55948	100	11.127	3.08648625420516	0.0179190286008761	53813.069	312	0.624	ns	0.09	0.0419836;0.1639823	0.6328	ns
SINE	Alu	AluYf1	201	0.323692347333162	55948	1999	232.039	14.2854314793972	0.373677853645968	53813.069	15	0.03	*	0.1005503	0.08771005;0.11457515	0.03035	*
SINE	Alu	AluSq	1170	1.88417933522288	55948	12256	1385.687	34.0265019335493	2.231523769647	53813.069	1	0.002	**	0.09546345	0.09031674;0.10080317	3.408e-10	***
SINE	Alu	AluSg4	1003	1.61524091728936	55948	11821	1351.3	32.1730804727664	2.17614661169802	53813.069	1	0.002	**	0.084849	0.07988606;0.09001747	2.2e-16	***
SINE	Alu	AluSz	7744	12.471012625612	55948	118033	9853.035	75.285095607435	15.8674230224169	53813.069	1	0.002	**	0.06560877	0.06420271;0.06703622	2.2e-16	***
SINE	Alu	tot	27704	44.6147900025767	55948	1196725	35333.248	88.9370242941054	56.9010048956454	53813.069	1	0.002	**	0.02314985	0.02288116;0.02342085	2.2e-16	***
SINE	Alu	AluYi6_4d	3	0.00483122906467405	55948	46	5.70411233701103	2.12314486455394	0.00918595777024451	53813.069	150	0.3	ns	0.06521739	0.01365677;0.17896439	0.3663	ns
SINE	Alu	AluYb9	26	0.0418706518938418	55948	378	41.704	5.93326112585546	0.0671605256377222	53813.069	3	0.006	**	0.06878307	0.04542014;0.09916108	0.008407	**
SINE	Alu	AluSq10	119	0.191638752898737	55948	1528	178.68	12.5542506430774	0.287748003091987	53813.069	1	0.002	**	0.07787958	0.06493706;0.09247062	7.42e-07	***
SINE	Alu	AluYm1	399	0.642553465601649	55948	4667	522.355	21.624398016814	0.841205552692605	53813.069	1	0.002	**	0.08549389	0.07762582;0.09388497	3.098e-09	***
SINE	Alu	AluYh7	40	0.0644163875289874	55948	462	53.275	6.82568421222115	0.0857945761401701	53813.069	36	0.072	ns	0.08658009	0.06257375;0.11603145	0.0578	ns
SINE	Alu	AluSg7	470	0.756892553465602	55948	5829	667.759	23.8273091149559	1.07536556299923	53813.069	1	0.002	**	0.08063133	0.07376722;0.08791853	2.2e-16	***
SINE	Alu	AluSq4	145	0.233509404792579	55948	1638	192.45	13.3158105577847	0.309923344498841	53813.069	1	0.002	**	0.08852259	0.0752082;0.1033321	0.0001935	***
SINE	Alu	FAM	356	0.573305849007988	55948	4262	471.304	19.9879238817117	0.758992527699047	53813.069	1	0.002	**	0.08352886	0.07539258;0.09224110	5.868e-09	***
SINE	Alu	FLAM_C	1967	3.16767585673795	55948	24406	2587.133	44.0283068355212	4.16634404792579	53813.069	1	0.002	**	0.08059494	0.07720941;0.08408072	2.2e-16	***
SINE	Alu	FRAM	1846	2.97281628446277	55948	20221	2167.332	41.7943841508228	3.49029245039938	53813.069	1	0.002	**	0.09129123	0.08735562;0.09534480	8.653e-14	***
SINE	Alu	AluJr	7570	12.1908013398609	55948	114124	9541.549	74.2647753370052	15.3658029502705	53813.069	1	0.002	**	0.06633136	0.06489418;0.06779062	2.2e-16	***
SINE	Alu	AluSc8	1729	2.78439835094048	55948	20437	2206.55	40.8364189555489	3.55344949755218	53813.069	1	0.002	**	0.08460146	0.08082093;0.08850063	2.2e-16	***
SINE	Alu	AluSx4	1005	1.61846173666581	55948	11827	1327.183	32.2407347307095	2.1373083612471	53813.069	1	0.002	**	0.08497506	0.08000995;0.09014553	2.2e-16	***
SINE	Alu	AluYa5	293	0.471850038649832	55948	3782	403.893	18.4465125382774	0.650433200206132	53813.069	1	0.002	**	0.07747224	0.06914883;0.08645530	1.316e-09	***
SINE	Alu	AluJr4	954	1.53633084256635	55948	12307	1362.273	32.741448860328	2.19381763720691	53813.069	1	0.002	**	0.07751686	0.07285213;0.08238254	2.2e-16	***
SINE	Alu	AluSz6	3103	4.9971012625612	55948	40962	4183.688	54.3558388143648	6.73745168770935	53813.069	1	0.002	**	0.07575314	0.07320864;0.07835796	2.2e-16	***
SINE	Alu	AluJb	7628	12.2842051017779	55948	117273	9715.427	73.7322257368657	15.6458177660397	53813.069	1	0.002	**	0.06504481	0.06363991;0.06647126	2.2e-16	***
SINE	5S-Deu-L2	tot	265	0.426758567379541	55948	2614	270.651	16.0876353455382	0.435858992527699	53813.069	383	0.766	ns	0.1013772	0.09006664;0.11358918	0.7482	ns
SINE	5S-Deu-L2	AmnSINE1	265	0.426758567379541	55948	2614	270.651	16.0876353455382	0.435858992527699	53813.069	383	0.766	ns	0.1013772	0.09006664;0.11358918	0.7482	ns
SINE	MIR	tot	22959	36.9733960319505	55948	598863	25230.233	87.9888785799305	40.6310116593661	53813.069	1	0.002	**	0.03833765	0.03785274;0.03882703	2.2e-16	***
SINE	MIR	MIR1_Amn	1833	2.95188095851585	55948	11716	1306.254	32.5711892071254	2.10360409688225	53813.069	1001	0.002	**	0.1564527	0.1499178;0.1631588	2.2e-16	***
SINE	MIR	MIR3	8049	12.9621875805205	55948	87870	7377.694	66.3403904978815	11.8811098943571	53813.069	1001	0.002	**	0.09160123	0.08970175;0.09352772	7.628e-16	***
SINE	MIR	MIRb	14181	22.8372197887143	55948	223887	14564.983	85.905765298445	23.4555897320278	53813.069	1	0.002	**	0.06333999	0.06233448;0.06435682	0.0009694	***
SINE	MIR	MIRc	8604	13.8559649574852	55948	100994	8254.326	69.5955261583765	13.2928465601649	53813.069	1001	0.002	**	0.08519318	0.08347842;0.08693181	6.563e-05	***
SINE	MIR	MIR	12027	19.3683973202783	55948	174396	12391.867	82.2557068677445	19.9559826719918	53813.069	1	0.002	**	0.06896374	0.06777879;0.07016304	0.0006465	***
SINE	tRNA-RTE	tot	463	0.745619685648029	55948	5836	576	22.7397690642868	0.927595980417418	53813.069	1	0.002	**	0.07933516	0.07252722;0.08656704	3.49e-07	***
SINE	tRNA-RTE	MamSINE1	463	0.745619685648029	55948	5836	576	22.7397690642868	0.927595980417418	53813.069	1	0.002	**	0.07933516	0.07252722;0.08656704	3.49e-07	***
SINE	tRNA	tot	205	0.33013398608606	55948	2292	234.362	14.5723474193182	0.377418835351713	53813.069	21	0.042	*	0.08944154	0.07807055;0.10187417	0.04198	*
SINE	tRNA	LFSINE_Vert	205	0.33013398608606	55948	2292	234.362	14.5723474193182	0.377418835351713	53813.069	21	0.042	*	0.08944154	0.07807055;0.10187417	0.04198	*
SINE	tRNA-Deu	tot	69	0.111118268487503	55948	667	67.636	7.80989747042165	0.108921669672765	53813.069	590	0.824	ns	0.1034483	0.08138345;0.12909199	0.8474	ns
SINE	tRNA-Deu	AmnSINE2	69	0.111118268487503	55948	667	67.636	7.80989747042165	0.108921669672765	53813.069	590	0.824	ns	0.1034483	0.08138345;0.12909199	0.8474	ns
DNA	TcMar-Mariner	tot	1256	2.0226745684102	55948	16390	1632.42	36.6132234053235	2.62886498325174	53813.069	1	0.002	**	0.07663209	0.07260457;0.08081061	2.2e-16	***
DNA	TcMar-Mariner	MADE1	675	1.08702653955166	55948	7843	785.867	26.4613210651417	1.26556783045607	53813.069	1	0.002	**	0.08606401	0.0799480;0.0924896	2.31e-05	***
DNA	TcMar-Mariner	HSMAR2	96	0.15459933006957	55948	1770	197.13	13.6087581468075	0.317460061839732	53813.069	1	0.002	**	0.05423729	0.04415011;0.06583202	2.2e-16	***
DNA	TcMar-Mariner	MARNA	222	0.35751095078588	55948	3156	330.554	16.9488154850522	0.532327364081422	53813.069	1	0.002	**	0.07034221	0.06166348;0.07982701	3.714e-11	***
DNA	TcMar-Mariner	HSMAR1	43	0.0692476165936614	55948	716	82.719	8.76189533205058	0.133211479000258	53813.069	1	0.002	**	0.06005587	0.0438000;0.0800455	5.916e-07	***
DNA	TcMar-Mariner	MADE2	246	0.396160783303272	55948	2664	271.284	15.7585429426605	0.436878381860345	53813.069	51	0.102	ns	0.09234234	0.08161348;0.10397639	0.1092	ns
DNA	TcMar-Mariner	UCON40	19	0.030597784076269	55948	241	26.085	4.9548284859645	0.0420075367173409	53813.069	86	0.172	ns	0.07883817	0.04813179;0.12037878	0.1764	ns
DNA	TcMar	tot	134	0.215794898222108	55948	1834	183.705	11.8969539173905	0.295840311775316	53813.069	1	0.002	**	0.07306434	0.0615717;0.0859438	7.068e-05	***
DNA	TcMar	UCON44	25	0.0402602422056171	55948	364	36.583	5.72344903610305	0.0589136176243236	53813.069	28	0.056	ns	0.06868132	0.04493686;0.09971987	0.04451	*
DNA	TcMar	DNA1_Mam	13	0.0209353259469209	55948	169	18.093	4.04483766197256	0.0291371424890492	53813.069	117	0.234	ns	0.07692308	0.04159295;0.12794872	0.2613	ns
DNA	TcMar	X4a_DNA	10	0.0161040968822468	55948	179	17.19	4.03759856872896	0.0276829425405823	53813.069	48	0.096	ns	0.05586592	0.02711178;0.10033782	0.07467	ns
DNA	TcMar	X4b_DNA	57	0.091793352228807	55948	699	69.981	7.69062967414144	0.112698080391652	53813.069	44	0.088	ns	0.08154506	0.06234428;0.10436225	0.1147	ns
DNA	TcMar	X5a_DNA	31	0.0499227003349652	55948	423	42.719	6.15515433802638	0.0687950914712703	53813.069	36	0.072	ns	0.07328605	0.05033461;0.10241295	0.06296	ns
DNA	TcMar-Tc1	tot	40	0.0644163875289874	55948	649	68.96	7.95648827723047	0.111053852099974	53813.069	1	0.002	**	0.06163328	0.04439311;0.08298444	9.692e-05	***
DNA	TcMar-Tc1	EutTc1-N2	10	0.0161040968822468	55948	198	21.815	4.44618303081908	0.0351310873486215	53813.069	1	0.002	**	0.05050505	0.02448163;0.09091732	0.006001	**
DNA	TcMar-Tc1	X32_DNA	25	0.0402602422056171	55948	328	34.067	5.63899896340737	0.0548618268487503	53813.069	63	0.126	ns	0.07621951	0.04993037;0.11046031	0.1036	ns
DNA	TcMar-Tc1	X33a_DNA	4	0.00644163875289874	55948	67	6.00802407221665	2.31503203015094	0.00967538017298481	53813.069	260	0.52	ns	0.05970149	0.0165044;0.1458632	0.5218	ns
DNA	TcMar-Tc1	EutTc1-N1	1	0.00161040968822468	55948	56	7.1991991991992	2.46648057202641	0.0115936601378498	53813.069	7	0.014	*	0.01785714	0.0004520015;0.0955259026	0.008082	**
DNA	PIF-Harbinger	tot	6	0.00966245812934811	55948	30	3.0020920502092	1.46726793732258	0.00483459812259921	53813.069	941	0.122	ns	0.2	0.07713551;0.38566651	0.1157	ns
DNA	PIF-Harbinger	Chompy-7_Croc	3	0.00483122906467405	55948	14	1.83072916666667	0.909170138728731	0.0029482239865155	53813.069	725	0.554	ns	0.2142857	0.04657929;0.50797568	0.4144	ns
DNA	PIF-Harbinger	Chompy-6_Croc	3	0.00483122906467405	55948	16	1.85082174462705	0.934836996463529	0.00298058126872432	53813.069	742	0.52	ns	0.1875	0.04047373;0.45645655	0.42	ns
DNA	hAT-Blackjack	BLACKJACK	104	0.167482607575367	55948	2129	220.174	14.2237843079836	0.354570342695182	53813.069	1	0.002	**	0.04884922	0.04008498;0.05888037	2.2e-16	***
DNA	hAT-Blackjack	MER81	547	0.880894099458902	55948	3668	404.632	19.0410382368488	0.65162329296573	53813.069	1001	0.002	**	0.1491276	0.1377465;0.1610708	6.781e-13	***
DNA	hAT-Blackjack	MER63D	146	0.235119814480804	55948	1718	190.095	12.9180048711033	0.306130829683071	53813.069	1	0.002	**	0.08498254	0.07222296;0.09917969	0.0005296	***
DNA	hAT-Blackjack	tot	1988	3.20149446019067	55948	19734	1995.941	40.1619783315452	3.21428272352486	53813.069	431	0.862	ns	0.1007398	0.09657418;0.10502355	0.8595	ns
DNA	hAT-Blackjack	MER94B	86	0.138495233187323	55948	622	65.821	7.62581878306268	0.105998776088637	53813.069	998	0.008	**	0.1382637	0.1121030;0.1679127	0.01088	*
DNA	hAT-Blackjack	MER63C	67	0.107897449111054	55948	890	104.483	9.66401076696956	0.16826043545478	53813.069	1	0.002	**	0.0752809	0.05881487;0.09462108	4.625e-05	***
DNA	hAT-Blackjack	MER63A	470	0.756892553465602	55948	3511	374.967	17.705462275648	0.603850489564545	53813.069	1001	0.002	**	0.133865	0.1227678;0.1455757	4.832e-07	***
DNA	hAT-Blackjack	MER94	457	0.735957227518681	55948	4792	485.471	20.4115602243138	0.781807201752126	53813.069	76	0.152	ns	0.09536728	0.08719511;0.10403616	0.18	ns
DNA	hAT-Blackjack	MER63B	292	0.470239628961608	55948	2404	264.359	14.8729056449075	0.425726294769389	53813.069	965	0.074	ns	0.1214642	0.1086651;0.1351934	0.07298	ns
DNA	hAT-Tag1	tot	116	0.186807523834063	55948	2372	246.642	14.0718816742415	0.397194666323113	53813.069	1	0.002	**	0.04890388	0.04057587;0.05836702	2.2e-16	***
DNA	hAT-Tag1	hAT-5_Mam	42	0.0676372069054367	55948	904	90.541	8.9016604382867	0.145808103581551	53813.069	1	0.002	**	0.04646018	0.03368639;0.06228458	4.643e-09	***
DNA	hAT-Tag1	hAT-1_Mam	74	0.119170316928627	55948	1468	157.112	11.5316275709214	0.253014686936357	53813.069	1	0.002	**	0.05040872	0.03978586;0.06287285	1.441e-14	***
DNA	hAT-Ac	tot	494	0.795542385982994	55948	5533	564.833	21.6691176945823	0.909612535429013	53813.069	1	0.002	**	0.08928249	0.08189667;0.09710469	0.001493	**
DNA	hAT-Ac	UCON37	36	0.0579747487760886	55948	174	18.891	4.10023547261995	0.0304222494202525	53813.069	1001	0.002	**	0.2068966	0.1493143;0.2747421	0.0001325	***
DNA	hAT-Ac	EuthAT-2	34	0.0547539293996393	55948	1150	124.124	10.3424170090743	0.199890492141201	53813.069	1	0.002	**	0.02956522	0.02055982;0.04107095	2.2e-16	***
DNA	hAT-Ac	OldhAT1	427	0.68764493687194	55948	4209	425.798	19.0420007823179	0.685709224426694	53813.069	551	0.902	ns	0.1014493	0.09248816;0.11096773	0.9389	ns
DNA	tot	tot	19661	31.6622648801855	55948	524553	23818.109	91.0519498779492	38.3569134887915	53813.069	1	0.002	**	0.03748144	0.03696904;0.03799895	2.2e-16	***
DNA	hAT-Charlie	MER102b	362	0.582968307137336	55948	3128	360.603	17.2842163587226	0.580718564802886	53813.069	542	0.92	ns	0.1157289	0.1047217;0.1274603	0.9331	ns
DNA	hAT-Charlie	MER3	859	1.383341922185	55948	10909	1161.7	31.588286117164	1.87081293481062	53813.069	1	0.002	**	0.07874232	0.07375524;0.08395558	2.2e-16	***
DNA	hAT-Charlie	Charlie17a	108	0.173924246328266	55948	1214	125.329	10.6691419331448	0.201831035815511	53813.069	54	0.108	ns	0.08896211	0.07354671;0.10640087	0.1086	ns
DNA	hAT-Charlie	Chap1a_Mam	138	0.222236536975006	55948	1415	152.32	11.7788089525359	0.245297603710384	53813.069	121	0.242	ns	0.0975265	0.08256325;0.11418377	0.2298	ns
DNA	hAT-Charlie	Charlie32a	22	0.0354290131409431	55948	259	25.727	4.52514617973253	0.0414310100489565	53813.069	248	0.496	ns	0.08494208	0.05399836;0.12577928	0.5323	ns
DNA	hAT-Charlie	UCON81	2	0.00322081937644937	55948	40	4.12182741116751	1.86957364130546	0.00663783079613423	53813.069	204	0.408	ns	0.05	0.006113647;0.169196864	0.4312	ns
DNA	hAT-Charlie	MER102c	352	0.566864210255089	55948	3112	351.991	17.7182068464575	0.566849716567895	53813.069	516	0.972	ns	0.1131105	0.1021894;0.1247646	1	ns
DNA	hAT-Charlie	Charlie2a	97	0.156209739757794	55948	2080	215.879	13.7317486111537	0.347653633084257	53813.069	1	0.002	**	0.04663462	0.03797754;0.05659620	2.2e-16	***
DNA	hAT-Charlie	Charlie1a	239	0.3848879154857	55948	5747	630.308	23.4003143293143	1.01505410976552	53813.069	1	0.002	**	0.04158691	0.03657232;0.04707335	2.2e-16	***
DNA	hAT-Charlie	Charlie17	19	0.030597784076269	55948	535	56.688	7.23553792119211	0.0912909044060809	53813.069	1	0.002	**	0.03551402	0.02151465;0.05490549	2.433e-09	***
DNA	hAT-Charlie	MER58D	117	0.188417933522288	55948	1140	126.429	10.5594725939065	0.203602486472559	53813.069	207	0.414	ns	0.1026316	0.08561944;0.12172448	0.396	ns
DNA	hAT-Charlie	MER106B	67	0.107897449111054	55948	827	89.567	8.90768532548484	0.14423956454522	53813.069	5	0.01	**	0.08101572	0.06333521;0.10174756	0.01002	*
DNA	hAT-Charlie	Charlie10a	14	0.0225457356351456	55948	305	31.317	5.29136178214167	0.0504332002061324	53813.069	1	0.002	**	0.04590164	0.02531880;0.07581655	0.0004482	***
DNA	hAT-Charlie	Charlie23a	136	0.219015717598557	55948	1488	153.52	11.9720896643373	0.247230095336254	53813.069	80	0.16	ns	0.09139785	0.07723739;0.10719401	0.1472	ns
DNA	hAT-Charlie	hAT-16_Crp	4	0.00644163875289874	55948	20	2.30478309232481	1.1885166180326	0.00371164502113631	53813.069	855	0.294	ns	0.2	0.057334;0.436614	0.2788	ns
DNA	hAT-Charlie	Charlie24	101	0.162651378510693	55948	1286	132.698	11.3369008693435	0.213698144808039	53813.069	5	0.01	**	0.0785381	0.06442303;0.09461359	0.003304	**
DNA	hAT-Charlie	MER102a	323	0.520162329296573	55948	3028	349.081	17.3776990255737	0.562163424375161	53813.069	66	0.132	ns	0.1066711	0.09589478;0.11821377	0.1467	ns
DNA	hAT-Charlie	MER5B	2305	3.7119943313579	55948	24966	2471.472	42.8772162304373	3.98008245297604	53813.069	1	0.002	**	0.09232556	0.08876226;0.09598408	0.0003854	***
DNA	hAT-Charlie	MER105	41	0.0660267972172121	55948	714	77.201	8.3112981342674	0.124325238340634	53813.069	1	0.002	**	0.05742297	0.04151919;0.07709744	3.101e-06	***
DNA	hAT-Charlie	MER20B	308	0.496006183973203	55948	4146	448.364	20.2535851569966	0.722049729451172	53813.069	1	0.002	**	0.07428847	0.06648761;0.08269531	1.744e-13	***
DNA	hAT-Charlie	Charlie1b	187	0.301146611698016	55948	3033	328.955	16.9521193173405	0.529752318989951	53813.069	1	0.002	**	0.06165513	0.05335636;0.07081123	2.2e-16	***
DNA	hAT-Charlie	Charlie17b	42	0.0676372069054367	55948	527	55.02	7.17475275372449	0.0886047410461221	53813.069	31	0.062	ns	0.07969639	0.05803963;0.10620121	0.06397	ns
DNA	hAT-Charlie	Charlie12	1	0.00161040968822468	55948	21	2.26164079822616	1.24574871808528	0.00364216825274762	53813.069	294	0.588	ns	0.04761905	0.001204883;0.238159910	0.7205	ns
DNA	hAT-Charlie	MER113	496	0.798763205359443	55948	3734	470.081	19.8986028000308	0.757022996650348	53813.069	912	0.18	ns	0.1328334	0.1221041;0.1441409	0.1996	ns
DNA	hAT-Charlie	MER112	364	0.586189126513785	55948	4468	474.05	20.2742828861232	0.763414712702912	53813.069	1	0.002	**	0.08146822	0.07361076;0.08987769	3.389e-08	***
DNA	hAT-Charlie	Charlie13a	22	0.0354290131409431	55948	548	57.327	7.19637817647591	0.0923199561968565	53813.069	1	0.002	**	0.04014599	0.02532736;0.06015270	5.585e-08	***
DNA	hAT-Charlie	Charlie25	36	0.0579747487760886	55948	1076	123.787	10.5478380670111	0.199347784076269	53813.069	1	0.002	**	0.03345725	0.02354088;0.04601995	2.2e-16	***
DNA	hAT-Charlie	MER113A	272	0.438031435197114	55948	2067	243.609	13.6135023578228	0.392310293738727	53813.069	986	0.032	*	0.1315917	0.1173068;0.1469301	0.05603	ns
DNA	hAT-Charlie	Charlie18a	225	0.362342179850554	55948	2463	269.683	16.260163095858	0.434300115949498	53813.069	2	0.004	**	0.09135201	0.0802618;0.1034246	0.003661	**
DNA	hAT-Charlie	Charlie29a	73	0.117559907240402	55948	978	103.699	9.63915516590082	0.166997874259212	53813.069	1	0.002	**	0.07464213	0.05896076;0.09293896	0.001045	**
DNA	hAT-Charlie	Charlie14a	37	0.0595851584643133	55948	523	50.923	6.85113195092674	0.0820068925534656	53813.069	29	0.058	ns	0.0707457	0.05029741;0.09619767	0.03878	*
DNA	hAT-Charlie	Charlie10	83	0.133664004122649	55948	1131	123.187	10.1161438981149	0.198381538263334	53813.069	1	0.002	**	0.07338638	0.05887254;0.09016359	7.133e-05	***
DNA	hAT-Charlie	Charlie30b	53	0.0853517134759083	55948	614	61.653	7.42965616908284	0.0992865885081165	53813.069	135	0.27	ns	0.08631922	0.06532629;0.11138794	0.2822	ns
DNA	hAT-Charlie	Charlie21a	28	0.0450914712702912	55948	742	81.715	8.79437980281248	0.13159462767328	53813.069	1	0.002	**	0.03773585	0.02521900;0.05407903	1.114e-12	***
DNA	hAT-Charlie	MER5C1	54	0.086962123164133	55948	617	66.25	7.51065309476545	0.106689641844885	53813.069	58	0.116	ns	0.08752026	0.06643074;0.11265248	0.1185	ns
DNA	hAT-Charlie	Charlie6	13	0.0209353259469209	55948	260	28.869	5.15814360457766	0.0464909172893584	53813.069	1	0.002	**	0.05	0.02688810;0.08398396	0.001017	**
DNA	hAT-Charlie	Charlie9	85	0.136884823499098	55948	1284	108.746	9.60133686887768	0.175125611955682	53813.069	10	0.02	*	0.06619938	0.05321661;0.08120857	0.01606	*
DNA	hAT-Charlie	Charlie20a	56	0.0901829425405823	55948	869	88.909	8.68793411572621	0.143179914970368	53813.069	1	0.002	**	0.06444189	0.04904229;0.08287050	0.0001088	***
DNA	hAT-Charlie	Charlie29b	83	0.133664004122649	55948	1420	148.142	11.6637849722927	0.238569312032981	53813.069	1	0.002	**	0.0584507	0.0468212;0.0719460	1.357e-09	***
DNA	hAT-Charlie	MER107	29	0.0467018809585158	55948	337	38.843	5.99619089967168	0.0625531435197114	53813.069	52	0.104	ns	0.08605341	0.05838853;0.12124825	0.1045	ns
DNA	hAT-Charlie	MER30	300	0.483122906467405	55948	4132	443.115	19.4578102925633	0.713596688997681	53813.069	1	0.002	**	0.07260407	0.06487548;0.08094323	4.03e-14	***
DNA	hAT-Charlie	Charlie7	196	0.315640298892038	55948	3902	403.676	19.402512246652	0.650083741303788	53813.069	1	0.002	**	0.05023065	0.04358831;0.05755635	2.2e-16	***
DNA	hAT-Charlie	MER1A	344	0.553980932749291	55948	3227	367.911	18.1082574531066	0.592487438804432	53813.069	99	0.198	ns	0.1066006	0.09615812;0.11776187	0.193	ns
DNA	hAT-Charlie	UCON34	34	0.0547539293996393	55948	339	33.712	5.45993286285343	0.0542901314094306	53813.069	562	0.88	ns	0.100295	0.07046183;0.13732756	0.9277	ns
DNA	hAT-Charlie	Charlie1	110	0.177145065704715	55948	1930	210.29	13.2292446085524	0.338653053336769	53813.069	1	0.002	**	0.05699482	0.04707259;0.06828822	2.112e-15	***
DNA	hAT-Charlie	Charlie22a	111	0.17875547539294	55948	1112	122.423	10.59208493467	0.197151185261531	53813.069	140	0.28	ns	0.09982014	0.08282897;0.11896117	0.2919	ns
DNA	hAT-Charlie	MER20	1787	2.87780211285751	55948	16757	1776.116	37.7298832238862	2.86027441381087	53813.069	647	0.71	ns	0.106642	0.1020074;0.1114136	0.7825	ns
DNA	hAT-Charlie	Charlie4a	253	0.407433651120845	55948	2852	313.157	16.3943626325065	0.504311066735378	53813.069	1	0.002	**	0.08870968	0.07852552;0.09974662	0.0002282	***
DNA	hAT-Charlie	Charlie19a	171	0.275380056686421	55948	1605	178.009	12.0763718789112	0.286667418191188	53813.069	317	0.634	ns	0.1065421	0.0918665;0.1226738	0.6054	ns
DNA	hAT-Charlie	MER5C	128	0.20613244009276	55948	1336	141.266	10.9414331309458	0.227496135016748	53813.069	133	0.266	ns	0.09580838	0.0805541;0.1128663	0.2476	ns
DNA	hAT-Charlie	UCON38	21	0.0338186034527184	55948	207	21.746	4.57410170486035	0.035019969080134	53813.069	495	0.99	ns	0.1014493	0.06390294;0.15089032	1	ns
DNA	hAT-Charlie	Cheshire	56	0.0901829425405823	55948	1020	108.023	10.5446508079054	0.173961285751095	53813.069	1	0.002	**	0.05490196	0.04173537;0.07070575	1.332e-08	***
DNA	hAT-Charlie	Charlie16a	157	0.252834321051275	55948	1410	153.691	11.7199349774594	0.24750547539294	53813.069	618	0.768	ns	0.1113475	0.09539681;0.12893728	0.7649	ns
DNA	hAT-Charlie	Charlie31a	62	0.0998454006699304	55948	803	86.795	8.42543547616164	0.139775508889461	53813.069	2	0.004	**	0.07721046	0.05970633;0.09789019	0.003726	**
DNA	hAT-Charlie	Chap1_Mam	40	0.0644163875289874	55948	484	50.12	6.668288091112	0.0807137335738212	53813.069	61	0.122	ns	0.08264463	0.05969731;0.11083913	0.136	ns
DNA	hAT-Charlie	Charlie15b	126	0.20291162071631	55948	1888	204.365	12.8731306406986	0.329111375934038	53813.069	1	0.002	**	0.06673729	0.05589528;0.07894753	8.578e-10	***
DNA	hAT-Charlie	Charlie26a	49	0.0789100747230095	55948	513	54.424	7.31257120975227	0.0876449368719402	53813.069	257	0.514	ns	0.09551657	0.07150046;0.12430975	0.4737	ns
DNA	hAT-Charlie	MER1B	437	0.703749033754187	55948	5366	564.98	21.3430345809851	0.909849265653182	53813.069	1	0.002	**	0.08143869	0.07425663;0.08907972	4.166e-09	***
DNA	hAT-Charlie	MER103C	869	1.39944601906725	55948	8923	925.702	28.5614942703451	1.49075946920897	53813.069	17	0.034	*	0.09738877	0.09131317;0.10372865	0.04979	*
DNA	hAT-Charlie	Charlie7b_Mars	1	0.00161040968822468	55948	59	7.28356713426854	2.55623816607277	0.011729527077861	53813.069	5	0.01	**	0.01694915	0.0004290233;0.0908559329	0.008452	**
DNA	hAT-Charlie	Charlie15a	377	0.607124452460706	55948	3213	347.879	17.338540422538	0.560227711929915	53813.069	951	0.102	ns	0.1173358	0.1064045;0.1289689	0.09962	ns
DNA	hAT-Charlie	MER117	591	0.951752125740788	55948	4370	484.008	19.9274443679826	0.779451172378253	53813.069	1001	0.002	**	0.1352403	0.1252328;0.1457379	5.235e-07	***
DNA	hAT-Charlie	Charlie8	453	0.729515588765782	55948	4378	499.984	20.3407347332757	0.805179077557331	53813.069	8	0.016	*	0.1034719	0.09460242;0.11287425	0.0255	*
DNA	hAT-Charlie	MER5A1	1611	2.59437000772997	55948	15942	1625.814	36.3846842675493	2.61822661685133	53813.069	339	0.678	ns	0.1010538	0.09641691;0.10583686	0.7141	ns
DNA	hAT-Charlie	Charlie3	29	0.0467018809585158	55948	337	39.706	6.16015515320122	0.0639429270806493	53813.069	48	0.096	ns	0.08605341	0.05838853;0.12124825	0.07558	ns
DNA	hAT-Charlie	Charlie5	159	0.256055140427725	55948	2568	288.801	15.9346575837798	0.465087928368977	53813.069	1	0.002	**	0.06191589	0.05290379;0.07194195	2.2e-16	***
DNA	hAT-Charlie	Charlie4z	638	1.02744138108735	55948	5940	627.553	22.301088079498	1.01061743107447	53813.069	688	0.628	ns	0.1074074	0.09964338;0.11555932	0.6576	ns
DNA	hAT-Charlie	MER30B	29	0.0467018809585158	55948	223	23.408	4.42596036190171	0.0376964699819634	53813.069	915	0.174	ns	0.1300448	0.08885208;0.18139973	0.2284	ns
DNA	hAT-Charlie	Charlie13b	31	0.0499227003349652	55948	404	43.153	6.13834426130291	0.0694940092759598	53813.069	28	0.056	ns	0.07673267	0.0527292;0.1071494	0.05279	ns
DNA	hAT-Charlie	Charlie10b	16	0.025766555011595	55948	273	27.121	4.83877802474682	0.0436759211543417	53813.069	10	0.02	*	0.05860806	0.03386710;0.09343271	0.02528	*
DNA	hAT-Charlie	Charlie2b	152	0.244782272610152	55948	3650	372.743	18.0737824655663	0.600268938417933	53813.069	1	0.002	**	0.04164384	0.03539545;0.04863898	2.2e-16	***
DNA	hAT-Charlie	Charlie7a	124	0.199690801339861	55948	1424	154.525	11.9714949647775	0.248848557072919	53813.069	7	0.014	*	0.08707865	0.07294692;0.10293982	0.008235	**
DNA	hAT-Charlie	tot	13170	21.2090955939191	55948	266107	16201.797	88.900129493854	26.0915308554496	53813.069	1	0.002	**	0.04949137	0.04867033;0.05032224	2.2e-16	***
DNA	hAT-Charlie	MER5A	3167	5.10016748260758	55948	34906	3323.347	50.143663388089	5.35195020613244	53813.069	1	0.002	**	0.09072939	0.08773607;0.09379100	0.004194	**
DNA	hAT-Charlie	Charlie4	68	0.109507858799279	55948	917	100.241	9.17360747329394	0.161429077557331	53813.069	1	0.002	**	0.07415485	0.05804111;0.09306477	0.0004615	***
DNA	hAT-Charlie	MER58A	1095	1.76339860860603	55948	13479	1421.173	33.6329339375149	2.28867076784334	53813.069	1	0.002	**	0.08123748	0.07667905;0.08597764	2.2e-16	***
DNA	hAT-Charlie	MER119	65	0.104676629734604	55948	1203	134.741	11.2122983653948	0.216988211801082	53813.069	1	0.002	**	0.05403159	0.04194460;0.06835258	3.669e-12	***
DNA	hAT-Charlie	MER58B	567	0.913102293223396	55948	7005	770.441	25.7127918878263	1.24072565060551	53813.069	1	0.002	**	0.08094218	0.07465912;0.08757657	6.006e-16	***
DNA	hAT-Charlie	MER33	763	1.22874259211543	55948	9580	1037.253	29.6690620722032	1.67040228034012	53813.069	1	0.002	**	0.07964509	0.07429977;0.08524760	2.2e-16	***
DNA	hAT-Charlie	MER106A	74	0.119170316928627	55948	742	82.345	8.34911268834495	0.132609185776862	53813.069	182	0.364	ns	0.09973046	0.07912265;0.12358161	0.35	ns
DNA	hAT-Charlie	MER58C	173	0.27860087606287	55948	2592	277.488	14.7430394835398	0.446869363566091	53813.069	1	0.002	**	0.06674383	0.05743656;0.07704360	1.885e-12	***
DNA	hAT-Charlie	Charlie11	3	0.00483122906467405	55948	104	12.24	3.25007122429077	0.0197114145838701	53813.069	1	0.002	**	0.02884615	0.005988739;0.081991276	0.002079	**
DNA	hAT-Charlie	Charlie16	104	0.167482607575367	55948	1464	158.883	12.2332728230823	0.255866722494203	53813.069	1	0.002	**	0.07103825	0.05840899;0.08541939	1.278e-06	***
DNA	hAT-Charlie	Charlie30a	40	0.0644163875289874	55948	457	46.672	6.45787272405705	0.0751610409688225	53813.069	162	0.324	ns	0.08752735	0.06326658;0.11728007	0.3534	ns
DNA	MULE-MuDR	tot	113	0.181976294769389	55948	1949	206.535	13.9460843346177	0.332605964957485	53813.069	1	0.002	**	0.05797845	0.04801810;0.06929306	1.386e-13	***
DNA	MULE-MuDR	Ricksha_b	8	0.0128832775057975	55948	117	13.183	3.52220341787876	0.021230030919866	53813.069	82	0.164	ns	0.06837607	0.02998023;0.13028627	0.1443	ns
DNA	MULE-MuDR	Ricksha	23	0.0370394228291677	55948	410	46.034	6.55956339033871	0.0741335995877351	53813.069	1	0.002	**	0.05609756	0.03588967;0.08298744	0.0001171	***
DNA	MULE-MuDR	Ricksha_c	79	0.12722236536975	55948	982	100.524	9.80997755653192	0.161884823499098	53813.069	18	0.036	*	0.08044807	0.06420626;0.09925566	0.02344	*
DNA	MULE-MuDR	Ricksha_0	21	0.0338186034527184	55948	384	41.529	6.26389618331876	0.0668787039422829	53813.069	1	0.002	**	0.0546875	0.03416747;0.08238324	0.0003769	***
DNA	MULE-MuDR	Ricksha_a	3	0.00483122906467405	55948	56	6.16533066132265	2.39853692467279	0.00992870822810269	53813.069	135	0.27	ns	0.05357143	0.01118697;0.14867445	0.2806	ns
DNA	Merlin	tot	1	0.00161040968822468	55948	57	5.735	2.27243018351257	0.00923569956196857	53813.069	22	0.044	*	0.01754386	0.0004440734;0.0939168419	0.04272	*
DNA	Merlin	Merlin1_HS	1	0.00161040968822468	55948	57	5.735	2.27243018351257	0.00923569956196857	53813.069	22	0.044	*	0.01754386	0.0004440734;0.0939168419	0.04272	*
DNA	DNA	X2a_DNA	57	0.091793352228807	55948	412	41.285	5.94248164389998	0.0664857639783561	53813.069	997	0.01	**	0.1383495	0.1064970;0.1755043	0.01353	*
DNA	DNA	X24_DNA	57	0.091793352228807	55948	456	45.972	6.47388037633745	0.0740337541870652	53813.069	963	0.078	ns	0.125	0.09606488;0.15890271	0.0872	ns
DNA	DNA	X34_DNA	7	0.0112728678175728	55948	99	8.993	2.91984185812802	0.0144824143262046	53813.069	316	0.632	ns	0.07070707	0.02889908;0.14026927	0.6008	ns
DNA	DNA	Eulor9B	3	0.00483122906467405	55948	27	3.05620360551432	1.48310413872862	0.00492173989550747	53813.069	608	0.788	ns	0.1111111	0.02352745;0.29158692	1	ns
DNA	DNA	Eulor9A	8	0.0128832775057975	55948	123	12.875	3.30276903268807	0.0207340247358928	53813.069	86	0.172	ns	0.06504065	0.02849583;0.12413577	0.1838	ns
DNA	DNA	MER126	19	0.030597784076269	55948	267	27.355	4.85330089006746	0.0440527570213862	53813.069	44	0.088	ns	0.07116105	0.04338461;0.10889802	0.1054	ns
DNA	DNA	UCON78	9	0.0144936871940222	55948	179	19	4.26241342060671	0.030597784076269	53813.069	7	0.014	*	0.05027933	0.02324559;0.09329766	0.01441	*
DNA	DNA	Eulor11	13	0.0209353259469209	55948	101	10.459	3.11898173240034	0.016843274929142	53813.069	843	0.318	ns	0.1287129	0.07035018;0.21004201	0.412	ns
DNA	DNA	MER125	21	0.0338186034527184	55948	140	15.363	3.80258999771087	0.0247407240401958	53813.069	949	0.106	ns	0.15	0.09531458;0.22010675	0.1356	ns
DNA	DNA	X2b_DNA	20	0.0322081937644937	55948	185	18.044	4.04331700617358	0.0290582324143262	53813.069	731	0.542	ns	0.1081081	0.06729781;0.16201883	0.6194	ns
DNA	DNA	tot	584	0.940479257923216	55948	6503	654.109	23.3762607909941	1.05338347075496	53813.069	1	0.002	**	0.08980471	0.08296414;0.09701565	0.003644	**
DNA	DNA	X30_DNA	76	0.122391136305076	55948	758	77.477	8.04538371982339	0.124769711414584	53813.069	476	0.952	ns	0.1002639	0.07981141;0.12388551	0.9046	ns
DNA	DNA	X23_DNA	15	0.0241561453233703	55948	59	6.959	2.42841845986565	0.0112068410203556	53813.069	1000	0.004	**	0.2542373	0.1498208;0.3844241	0.003541	**
DNA	DNA	Eutr2	29	0.0467018809585158	55948	230	25.602	4.50554057754405	0.0412297088379284	53813.069	799	0.406	ns	0.126087	0.08609341;0.17603941	0.4629	ns
DNA	DNA	UCON99	4	0.00644163875289874	55948	56	5.37650602409639	2.24029122320912	0.0086583773900032	53813.069	360	0.72	ns	0.07142857	0.01980393;0.17290470	0.8189	ns
DNA	DNA	MER135	51	0.0821308940994589	55948	818	76.53	8.13469564724295	0.123244653439835	53813.069	1	0.002	**	0.06234719	0.04677026;0.08116353	0.001443	**
DNA	DNA	UCON8	22	0.0354290131409431	55948	206	21.435	4.41851765847986	0.0345191316670961	53813.069	603	0.798	ns	0.1067961	0.0681493;0.1572190	0.909	ns
DNA	DNA	Eulor1	9	0.0144936871940222	55948	86	9.064	2.80316994878329	0.0145967534140685	53813.069	592	0.82	ns	0.1046512	0.04898234;0.18938554	1	ns
DNA	DNA	MARE8	29	0.0467018809585158	55948	218	22.551	4.41190025543006	0.0363163488791549	53813.069	937	0.13	ns	0.1330275	0.09093341;0.18543252	0.1486	ns
DNA	DNA	MER136	6	0.00966245812934811	55948	28	3.49641025641026	1.63312019042166	0.00563065295093123	53813.069	937	0.13	ns	0.2142857	0.08296061;0.40953103	0.1521	ns
DNA	DNA	Eutr2B	29	0.0467018809585158	55948	433	44.575	6.25247698664045	0.0717840118526153	53813.069	3	0.006	**	0.0669746	0.04530930;0.09477274	0.01131	*
DNA	DNA	MER130	23	0.0370394228291677	55948	181	18.775	4.1242434923734	0.0302354418964184	53813.069	879	0.246	ns	0.1270718	0.08228653;0.18454741	0.3278	ns
DNA	DNA	Eutr11	44	0.0708580262818861	55948	597	67.231	7.95140640791702	0.108269453749034	53813.069	2	0.004	**	0.07370184	0.05405954;0.09768065	0.001847	**
DNA	DNA	X9a_DNA	47	0.0756892553465602	55948	695	70.749	7.68655202819067	0.113934875032208	53813.069	3	0.006	**	0.0676259	0.05010863;0.08891617	0.002073	**
DNA	DNA	Eulor9C	9	0.0144936871940222	55948	107	11.194	3.15409453128981	0.0180269260499871	53813.069	317	0.634	ns	0.08411215	0.03918444;0.15367207	0.6346	ns
DNA	DNA	UCON97	5	0.00805204844112342	55948	42	4.5040404040404	1.87406433368185	0.00725335030282209	53813.069	706	0.592	ns	0.1190476	0.03980553;0.25631668	0.8013	ns
DNA	hAT-Tip100?	tot	256	0.412264880185519	55948	2411	253.202	15.4218361108212	0.407758953877867	53813.069	592	0.82	ns	0.10618	0.09415969;0.11916623	0.842	ns
DNA	hAT-Tip100?	Eutr15	52	0.0837413037876836	55948	657	68.038	7.78583169450606	0.109569054367431	53813.069	25	0.05	*	0.07914764	0.05967365;0.10249826	0.04026	*
DNA	hAT-Tip100?	hAT-N1_Mam	17	0.0273769646998196	55948	239	25.682	4.81685354542548	0.0413585416129863	53813.069	43	0.086	ns	0.07112971	0.04197905;0.11144442	0.07517	ns
DNA	hAT-Tip100?	UCON23	3	0.00483122906467405	55948	31	3.20081967213115	1.53008776160642	0.00515463101026016	53813.069	618	0.768	ns	0.09677419	0.02041986;0.25753906	1	ns
DNA	hAT-Tip100?	MamRep1879	184	0.296315382633342	55948	1484	157.433	12.014402059897	0.253531628446277	53813.069	985	0.034	*	0.1239892	0.1076412;0.1418412	0.02828	*
DNA	hAT	tot	1053	1.69576140170059	55948	8917	937.603	29.2113110231583	1.50992495490853	53813.069	1000	0.004	**	0.118089	0.1114604;0.1249683	8.866e-05	***
DNA	hAT	MER53	694	1.11762432362793	55948	5855	625.492	23.57485333379	1.00729837670703	53813.069	995	0.014	*	0.1185312	0.1103578;0.1270867	0.004282	**
DNA	hAT	MamRep38	282	0.454135532079361	55948	2128	231.008	13.9070248918071	0.372017521257408	53813.069	1001	0.002	**	0.1325188	0.1183918;0.1476662	0.000554	***
DNA	hAT	UCON73	24	0.0386498325173924	55948	248	25.161	4.66184639513272	0.0405195181654213	53813.069	452	0.904	ns	0.09677419	0.06299357;0.14056660	0.9162	ns
DNA	hAT	MamRep1894	79	0.12722236536975	55948	686	70.713	7.73009607866457	0.113876900283432	53813.069	860	0.284	ns	0.1151603	0.09224114;0.14144883	0.2862	ns
DNA	Kolobok	tot	22	0.0354290131409431	55948	232	25.029	4.7882236879751	0.0403069440865756	53813.069	312	0.624	ns	0.09482759	0.06038584;0.14004785	0.5969	ns
DNA	Kolobok	UCON29	22	0.0354290131409431	55948	232	25.029	4.7882236879751	0.0403069440865756	53813.069	312	0.624	ns	0.09482759	0.06038584;0.14004785	0.5969	ns
DNA	hAT-Tip100	MER115	237	0.38166709610925	55948	2520	273.832	16.0683529948769	0.440981705745942	53813.069	16	0.032	*	0.09404762	0.0829293;0.1061192	0.01783	*
DNA	hAT-Tip100	MamRep488	60	0.0966245812934811	55948	494	51.654	6.89650968576466	0.0831841020355578	53813.069	912	0.18	ns	0.1214575	0.09397774;0.15356165	0.2117	ns
DNA	hAT-Tip100	MamTip3B	54	0.086962123164133	55948	824	86.289	8.63446773304718	0.13896064158722	53813.069	1	0.002	**	0.06553398	0.04961102;0.08464563	0.0001307	***
DNA	hAT-Tip100	Arthur1C	92	0.148157691316671	55948	710	78.016	8.32316159995822	0.125637722236537	53813.069	957	0.09	ns	0.1295775	0.1057508;0.1565300	0.09311	ns
DNA	hAT-Tip100	FordPrefect_a	28	0.0450914712702912	55948	281	30.744	5.28530021837911	0.0495104354547797	53813.069	339	0.678	ns	0.09964413	0.06723922;0.14078828	0.7019	ns
DNA	hAT-Tip100	Arthur2	71	0.114339087863953	55948	989	99.705	9.67230730118354	0.160565897964442	53813.069	1	0.002	**	0.07178969	0.05649075;0.08969361	0.001808	**
DNA	hAT-Tip100	EuthAT-N1a	3	0.00483122906467405	55948	46	4.17987804878049	1.86828800960724	0.00673131610535379	53813.069	389	0.778	ns	0.06521739	0.01365677;0.17896439	0.7965	ns
DNA	hAT-Tip100	Arthur1	146	0.235119814480804	55948	2337	249.238	14.3670375432017	0.401375289873744	53813.069	1	0.002	**	0.06247326	0.05300076;0.07305975	1.354e-13	***
DNA	hAT-Tip100	MamTip2b	774	1.24645709868591	55948	6730	655.863	24.1356325742616	1.05620812934811	53813.069	1001	0.002	**	0.1150074	0.1074791;0.1228711	2.038e-06	***
DNA	hAT-Tip100	MER97a	26	0.0418706518938418	55948	277	32.23	5.48061466782123	0.0519035042514816	53813.069	157	0.314	ns	0.09386282	0.06223328;0.13450323	0.2619	ns
DNA	hAT-Tip100	MamTip1b	62	0.0998454006699304	55948	440	49.398	6.50706830592226	0.079551017778923	53813.069	967	0.07	ns	0.1409091	0.1097703;0.1769702	0.05913	ns
DNA	hAT-Tip100	Zaphod	109	0.175534656016491	55948	2282	242.626	14.5320096099371	0.390727261015202	53813.069	1	0.002	**	0.04776512	0.03938154;0.05733265	2.2e-16	***
DNA	hAT-Tip100	MER45B	101	0.162651378510693	55948	1314	141.509	11.6082156109227	0.227887464570987	53813.069	1	0.002	**	0.07686454	0.06304057;0.09261476	0.0002147	***
DNA	hAT-Tip100	EuthAT-N1	6	0.00966245812934811	55948	78	8.016	2.71866421890147	0.0129090440608091	53813.069	306	0.612	ns	0.07692308	0.02875253;0.15994636	0.5765	ns
DNA	hAT-Tip100	FordPrefect	51	0.0821308940994589	55948	599	66.509	7.57121141180472	0.107106737954136	53813.069	18	0.036	*	0.0851419	0.06404929;0.11042747	0.04365	*
DNA	hAT-Tip100	Zaphod3	88	0.141716052563772	55948	1217	125.404	10.7695295517848	0.201951816542128	53813.069	1	0.002	**	0.07230896	0.05839455;0.08833007	0.000275	***
DNA	hAT-Tip100	MER91B	199	0.320471527956712	55948	1442	161.226	11.7982253802054	0.259639912393713	53813.069	999	0.006	**	0.1380028	0.1206055;0.1568888	0.002255	**
DNA	hAT-Tip100	Arthur1A	118	0.190028343210513	55948	1160	124.241	10.341463381208	0.200078910074723	53813.069	300	0.6	ns	0.1017241	0.08492466;0.12057292	0.6014	ns
DNA	hAT-Tip100	MER96B	243	0.391329554238598	55948	2150	247.052	14.3902180099668	0.397854934295285	53813.069	402	0.804	ns	0.1130233	0.09994152;0.12716995	0.8129	ns
DNA	hAT-Tip100	Zaphod5a	5	0.00805204844112342	55948	78	8.38438438438438	2.7197777074519	0.0135022938424124	53813.069	133	0.266	ns	0.06410256	0.02113972;0.14328760	0.2728	ns
DNA	hAT-Tip100	ORSL	159	0.256055140427725	55948	1214	139.01	10.8428532899541	0.223863050760113	53813.069	966	0.072	ns	0.130972	0.1124939;0.1512576	0.07859	ns
DNA	hAT-Tip100	MER97d	9	0.0144936871940222	55948	137	14.33	3.55889951610968	0.0230771708322597	53813.069	83	0.166	ns	0.06569343	0.03047681;0.12104303	0.1618	ns
DNA	hAT-Tip100	hAT-N1a_Mam	50	0.0805204844112342	55948	461	47.812	6.61985486838484	0.0769969080133986	53813.069	675	0.654	ns	0.1084599	0.08157938;0.14048384	0.7028	ns
DNA	hAT-Tip100	Zaphod4a	22	0.0354290131409431	55948	373	39.324	5.85810048918089	0.0633277505797475	53813.069	3	0.006	**	0.05898123	0.03732865;0.08793926	0.00231	**
DNA	hAT-Tip100	MER91A	500	0.805204844112342	55948	3627	391.826	19.0988609736416	0.631000386498325	53813.069	1001	0.002	**	0.137855	0.1267928;0.1495043	2.519e-08	***
DNA	hAT-Tip100	Arthur1B	196	0.315640298892038	55948	2312	243.294	14.8853329535196	0.391803014686936	53813.069	1	0.002	**	0.08477509	0.07373634;0.09687876	0.001129	**
DNA	hAT-Tip100	ORSL-2a	61	0.0982349909817057	55948	367	43.724	5.94905162317619	0.0704135532079361	53813.069	1001	0.002	**	0.1662125	0.1295893;0.2083231	0.007637	**
DNA	hAT-Tip100	tot	4748	7.6462251996908	55948	53611	4894.195	58.5495433289109	7.88165904406081	53813.069	4	0.008	**	0.08856391	0.08617192;0.09100056	0.02857	*
DNA	hAT-Tip100	MER45A	466	0.750450914712703	55948	3468	388.704	18.016241810349	0.625972687451688	53813.069	1001	0.002	**	0.1343714	0.1231882;0.1461749	4.773e-05	***
DNA	hAT-Tip100	MER96	207	0.33335480546251	55948	1274	141.605	10.6566664365335	0.228042063901056	53813.069	1001	0.002	**	0.1624804	0.1426284;0.1839031	3.682e-08	***
DNA	hAT-Tip100	ORSL-2b	85	0.136884823499098	55948	709	84.809	8.75323586670314	0.136577235248647	53813.069	511	0.982	ns	0.1198872	0.09689377;0.14609670	0.9539	ns
DNA	hAT-Tip100	MER45C	99	0.159430559134244	55948	1197	125.707	11.1900119467035	0.20243977067766	53813.069	11	0.022	*	0.08270677	0.06772585;0.09977370	0.01084	*
DNA	hAT-Tip100	MamTip2	689	1.10957227518681	55948	5239	531.559	22.2716983534608	0.856027763463025	53813.069	1001	0.002	**	0.1315136	0.1224739;0.1409661	4.472e-12	***
DNA	hAT-Tip100	MamTip1	84	0.135274413810873	55948	756	80.983	8.36556595178676	0.1304158077815	53813.069	672	0.66	ns	0.1111111	0.08959978;0.13570877	0.7241	ns
DNA	hAT-Tip100	hAT-4b_Ther	14	0.0225457356351456	55948	228	22.758	4.5664305850728	0.0366497036846174	53813.069	29	0.058	ns	0.06140351	0.03397314;0.10087935	0.05924	ns
DNA	hAT-Tip100	MamTip3	135	0.217405307910332	55948	1155	125.684	10.7738674681017	0.202402731254831	53813.069	816	0.372	ns	0.1168831	0.09891553;0.13682704	0.3695	ns
DNA	hAT-Tip100	MARE4	40	0.0644163875289874	55948	308	31.658	5.20193195804175	0.0509823499098171	53813.069	951	0.102	ns	0.1298701	0.09442682;0.17262322	0.1322	ns
DNA	hAT-Tip100	MER97b	11	0.0177145065704715	55948	173	17.936	4.18729476361976	0.0288843081679979	53813.069	56	0.112	ns	0.06358382	0.03216525;0.11091950	0.1032	ns
DNA	hAT-Tip100	MamRep4096	158	0.2544447307395	55948	1259	144.904	11.1631267752095	0.23335480546251	53813.069	890	0.224	ns	0.1254964	0.1076910;0.1450707	0.2508	ns
DNA	hAT-Tip100	Zaphod5b	11	0.0177145065704715	55948	74	8.457	2.68278742138626	0.0136192347333162	53813.069	866	0.272	ns	0.1486486	0.07661057;0.25042667	0.3584	ns
DNA	hAT-Tip100	MER91C	233	0.375225457356351	55948	1637	176.236	12.9003380855977	0.283812161813965	53813.069	1001	0.002	**	0.1423335	0.1257556;0.1602050	1.334e-05	***
DNA	hAT-Tip100	Zaphod2	89	0.143326462251997	55948	844	90.591	8.90275114658261	0.145888624065962	53813.069	449	0.898	ns	0.1054502	0.08554377;0.12815882	0.9115	ns
DNA	hAT-Tip100	MER97c	18	0.0289873743880443	55948	215	23.436	4.49868226730253	0.0377415614532337	53813.069	125	0.25	ns	0.08372093	0.0503732;0.1290880	0.2735	ns
DNA	hAT-Tip100	MER45R	59	0.0950141716052564	55948	616	66.919	7.74664117211127	0.107767005926308	53813.069	173	0.346	ns	0.09577922	0.07371199;0.12180785	0.3315	ns
DNA	PiggyBac	tot	168	0.270548827621747	55948	2114	230.387	14.5300500120734	0.37101745684102	53813.069	1	0.002	**	0.0794702	0.06829323;0.09182884	6.517e-06	***
DNA	PiggyBac	MER75B	11	0.0177145065704715	55948	114	12.663	3.37443592587232	0.0203926178819892	53813.069	379	0.758	ns	0.09649123	0.04915913;0.16609232	0.7653	ns
DNA	PiggyBac	MER75	38	0.061195568152538	55948	475	51.109	6.90324371391984	0.0823064287554754	53813.069	29	0.058	ns	0.08	0.05723268;0.10815406	0.05392	ns
DNA	PiggyBac	MER85	98	0.157820149446019	55948	902	97.587	9.52644656648975	0.157155050244782	53813.069	562	0.88	ns	0.1086475	0.08908894;0.13080278	0.9572	ns
DNA	PiggyBac	MER75A	15	0.0241561453233703	55948	92	10.473	3.00404648687321	0.0168658206647771	53813.069	952	0.1	ns	0.1630435	0.09422516;0.25461913	0.1391	ns
DNA	PiggyBac	Looper	12	0.0193249162586962	55948	531	59.738	7.27077851541498	0.0962026539551662	53813.069	1	0.002	**	0.02259887	0.01173041;0.03914269	1.224e-14	***
DNA	TcMar-Pogo	tot	4	0.00644163875289874	55948	37	3.67853509664293	1.71682019412646	0.0059239485581083	53813.069	685	0.634	ns	0.1081081	0.03025197;0.25417594	0.7829	ns
DNA	TcMar-Pogo	MER132	4	0.00644163875289874	55948	37	3.67853509664293	1.71682019412646	0.0059239485581083	53813.069	685	0.634	ns	0.1081081	0.03025197;0.25417594	0.7829	ns
DNA	TcMar-Tigger	Tigger18a	79	0.12722236536975	55948	1259	143.04	10.7715563604535	0.230353001803659	53813.069	1	0.002	**	0.06274821	0.04998965;0.07759243	1.271e-09	***
DNA	TcMar-Tigger	Tigger17c	25	0.0402602422056171	55948	342	38.039	6.02027596732265	0.0612583741303788	53813.069	19	0.038	*	0.07309942	0.04786201;0.10601973	0.0249	*
DNA	TcMar-Tigger	X12_DNA	112	0.180365885081165	55948	1374	139.544	10.8194789673591	0.224723009533625	53813.069	6	0.012	*	0.08151383	0.06758910;0.09725767	0.01394	*
DNA	TcMar-Tigger	MER6	40	0.0644163875289874	55948	812	84.675	8.97507253045493	0.136361440350425	53813.069	1	0.002	**	0.04926108	0.03542267;0.06647840	2.811e-08	***
DNA	TcMar-Tigger	Tigger17b	2	0.00322081937644937	55948	90	9.738	3.07486760866396	0.015682169543932	53813.069	4	0.008	**	0.02222222	0.002702636;0.077977685	0.005595	**
DNA	TcMar-Tigger	Tigger12	46	0.0740788456583355	55948	876	92.183	9.00536548995142	0.148452396289616	53813.069	1	0.002	**	0.05251142	0.03869798;0.06942464	4.119e-08	***
DNA	TcMar-Tigger	MER44B	131	0.210963669157434	55948	2126	226.446	14.6108370930813	0.364670832259727	53813.069	1	0.002	**	0.06161806	0.05177163;0.07269322	7.641e-13	***
DNA	TcMar-Tigger	MER47B	40	0.0644163875289874	55948	618	63.877	7.52798389620631	0.102868139654728	53813.069	1	0.002	**	0.06472492	0.04663943;0.08709703	0.001156	**
DNA	TcMar-Tigger	X6b_DNA	113	0.181976294769389	55948	959	97.404	9.3056638333533	0.156860345271837	53813.069	953	0.098	ns	0.1178311	0.09810241;0.13993998	0.09745	ns
DNA	TcMar-Tigger	Tigger3a	386	0.621618139654728	55948	5323	571.203	22.1221423053958	0.919870845143004	53813.069	1	0.002	**	0.0725155	0.06569051;0.07981349	2.2e-16	***
DNA	TcMar-Tigger	Tigger4b	120	0.193249162586962	55948	2520	269.255	15.5105948807115	0.433610860602937	53813.069	1	0.002	**	0.04761905	0.03963606;0.05667301	2.2e-16	***
DNA	TcMar-Tigger	Tigger22N1	88	0.141716052563772	55948	1102	113.507	10.0152012089251	0.182792772481319	53813.069	10	0.02	*	0.07985481	0.06453577;0.09745939	0.01138	*
DNA	TcMar-Tigger	UCON11	5	0.00805204844112342	55948	45	4.71500503524673	2.01765054825004	0.0075930897887895	53813.069	662	0.68	ns	0.1111111	0.03707666;0.24053581	0.808	ns
DNA	TcMar-Tigger	MER47A	181	0.291484153568668	55948	2589	280.848	16.089119172775	0.452280340118526	53813.069	1	0.002	**	0.06991116	0.06038638;0.08042181	2.816e-11	***
DNA	TcMar-Tigger	Tigger21a	8	0.0128832775057975	55948	169	19.826	4.35162735774337	0.0319279824787426	53813.069	2	0.004	**	0.04733728	0.02065554;0.09114038	0.00262	**
DNA	TcMar-Tigger	Tigger17	8	0.0128832775057975	55948	54	6.894	2.45617523739589	0.011102164390621	53813.069	738	0.528	ns	0.1481481	0.06619758;0.27119769	0.6815	ns
DNA	TcMar-Tigger	X9b_DNA	27	0.0434810615820665	55948	601	58.777	6.93493794956842	0.0946550502447823	53813.069	1	0.002	**	0.04492512	0.02981144;0.06469309	2.53e-06	***
DNA	TcMar-Tigger	Tigger3c	165	0.265717598557073	55948	2327	252.91	14.8582188255075	0.407288714248905	53813.069	1	0.002	**	0.07090675	0.06080870;0.08210036	6.56e-10	***
DNA	TcMar-Tigger	Tigger19b	281	0.452525122391136	55948	3538	357.266	17.0146625809254	0.57534462767328	53813.069	1	0.002	**	0.0794234	0.07072247;0.08882652	1.318e-05	***
DNA	TcMar-Tigger	MER44C	78	0.125611955681525	55948	1091	121.094	10.7840372523216	0.19501095078588	53813.069	1	0.002	**	0.07149404	0.05692001;0.08842728	1.365e-05	***
DNA	TcMar-Tigger	Tigger3b	264	0.425148157691317	55948	6279	673.109	24.0867035579443	1.08398125483123	53813.069	1	0.002	**	0.04204491	0.03721510;0.04730572	2.2e-16	***
DNA	TcMar-Tigger	UCON39	6	0.00966245812934811	55948	107	9.993	2.99498262447729	0.0160928240144293	53813.069	124	0.248	ns	0.05607477	0.02085394;0.11806157	0.2426	ns
DNA	TcMar-Tigger	Tigger12A	52	0.0837413037876836	55948	744	77.281	8.83640883623664	0.124454071115692	53813.069	1	0.002	**	0.06989247	0.05263617;0.09064750	0.00174	**
DNA	TcMar-Tigger	Tigger17a	202	0.325302757021386	55948	2389	267.773	15.9217138515919	0.431224233444988	53813.069	1	0.002	**	0.08455421	0.07370307;0.09643614	1.164e-05	***
DNA	TcMar-Tigger	Tigger1a_Mars	2	0.00322081937644937	55948	44	3.53469387755102	1.69714667959386	0.00569230526531664	53813.069	288	0.576	ns	0.04545455	0.005552952;0.154731578	0.58	ns
DNA	TcMar-Tigger	MER44A	167	0.268938417933522	55948	2334	252.467	14.4541285739692	0.406575302757021	53813.069	1	0.002	**	0.07155099	0.06142321;0.08276924	2.219e-09	***
DNA	TcMar-Tigger	Tigger1a_Art	18	0.0289873743880443	55948	302	32.745	5.48598861382988	0.0527328652409173	53813.069	3	0.006	**	0.05960265	0.03570325;0.09256420	0.005234	**
DNA	TcMar-Tigger	Tigger4a	175	0.28182169543932	55948	3497	381.83	17.9993632408782	0.614902731254831	53813.069	1	0.002	**	0.05004289	0.04305232;0.05779730	2.2e-16	***
DNA	TcMar-Tigger	Tigger10	72	0.115949497552177	55948	1450	150.173	11.8961586064406	0.241840054109766	53813.069	1	0.002	**	0.04965517	0.03905184;0.06212667	1.671e-13	***
DNA	TcMar-Tigger	Tigger6a	32	0.0515331100231899	55948	674	74.1	8.26476293104083	0.119331357897449	53813.069	1	0.002	**	0.04747774	0.03269805;0.06636614	1.574e-08	***
DNA	TcMar-Tigger	MER2	546	0.879283689770678	55948	9067	947.822	27.8918316047955	1.5263817315125	53813.069	1	0.002	**	0.06021837	0.05540855;0.06531309	2.2e-16	***
DNA	TcMar-Tigger	Tigger7	159	0.256055140427725	55948	2944	314.254	15.8064964280301	0.50607768616336	53813.069	1	0.002	**	0.05400815	0.04612011;0.06279659	2.2e-16	***
DNA	TcMar-Tigger	Tigger8	54	0.086962123164133	55948	938	102.251	9.62333661510433	0.164666001030662	53813.069	1	0.002	**	0.0575693	0.04354016;0.07445102	5.774e-08	***
DNA	TcMar-Tigger	Tigger11a	27	0.0434810615820665	55948	421	47.246	6.75359867737898	0.0760854161298634	53813.069	2	0.004	**	0.06413302	0.04268589;0.09194112	0.001126	**
DNA	TcMar-Tigger	MER47C	61	0.0982349909817057	55948	762	75.701	8.2927902041092	0.121909623808297	53813.069	37	0.074	ns	0.08005249	0.06178462;0.10164533	0.07883	ns
DNA	TcMar-Tigger	Tigger2	165	0.265717598557073	55948	2729	307.913	17.5784650477064	0.495866078330327	53813.069	1	0.002	**	0.06046171	0.05181167;0.07006861	2.2e-16	***
DNA	TcMar-Tigger	X1_DNA	36	0.0579747487760886	55948	676	77.068	8.305320845961	0.1241110538521	53813.069	1	0.002	**	0.05325444	0.03757391;0.07296735	6.004e-08	***
DNA	TcMar-Tigger	Tigger4	50	0.0805204844112342	55948	1445	155.709	12.4207324097089	0.250755282143777	53813.069	1	0.002	**	0.03460208	0.02578924;0.04536606	2.2e-16	***
DNA	TcMar-Tigger	X6a_DNA	102	0.164261788198918	55948	979	104.141	9.43122829047559	0.167709675341407	53813.069	453	0.906	ns	0.1041879	0.08575331;0.12504092	0.8764	ns
DNA	TcMar-Tigger	Tigger3	64	0.10306622004638	55948	1147	125.862	10.4438513025622	0.202689384179335	53813.069	1	0.002	**	0.05579773	0.04323277;0.07069716	2.604e-10	***
DNA	TcMar-Tigger	Tigger19a	345	0.555591342437516	55948	3579	373.302	18.1013384713522	0.601169157433651	53813.069	61	0.122	ns	0.09639564	0.08691943;0.10653678	0.1257	ns
DNA	TcMar-Tigger	Tigger16a	129	0.207742849780984	55948	1789	180.458	12.4270941361474	0.29061131151765	53813.069	1	0.002	**	0.07210732	0.06055113;0.08508913	3.057e-05	***
DNA	TcMar-Tigger	X11_DNA	30	0.0483122906467405	55948	268	26.961	4.96246965785234	0.0434182556042257	53813.069	769	0.466	ns	0.1119403	0.07681232;0.15593361	0.5416	ns
DNA	TcMar-Tigger	X10b_DNA	35	0.056364339087864	55948	298	27.82	4.94004089092429	0.0448015975264107	53813.069	943	0.118	ns	0.1174497	0.08318668;0.15954443	0.1623	ns
DNA	TcMar-Tigger	MamRep434	202	0.325302757021386	55948	2112	213.493	13.8150210208239	0.343811195568153	53813.069	204	0.408	ns	0.09564394	0.08343196;0.10899087	0.4272	ns
DNA	TcMar-Tigger	Tigger5	34	0.0547539293996393	55948	537	57.013	7.14828153677014	0.0918142875547539	53813.069	1	0.002	**	0.06331471	0.04424216;0.08735514	0.0007442	***
DNA	TcMar-Tigger	Tigger2b_Pri	96	0.15459933006957	55948	2104	230.283	13.791704830155	0.370849974233445	53813.069	1	0.002	**	0.04562738	0.03711198;0.05543548	2.2e-16	***
DNA	TcMar-Tigger	MER6A	57	0.091793352228807	55948	1009	108.172	9.64330904873474	0.174201236794641	53813.069	1	0.002	**	0.05649158	0.04306344;0.07257520	2.427e-08	***
DNA	TcMar-Tigger	Tigger20a	73	0.117559907240402	55948	1356	139.643	11.3297800029354	0.22488244009276	53813.069	1	0.002	**	0.05383481	0.04243200;0.06721625	1.32e-10	***
DNA	TcMar-Tigger	Tigger6b	9	0.0144936871940222	55948	174	17.749	3.92522692419259	0.0285831615562999	53813.069	8	0.016	*	0.05172414	0.02392126;0.09591534	0.02399	*
DNA	TcMar-Tigger	Tigger3d	59	0.0950141716052564	55948	636	64.862	7.64744659605018	0.104454393197629	53813.069	237	0.474	ns	0.0927673	0.07136882;0.11803120	0.4715	ns
DNA	TcMar-Tigger	UCON33	14	0.0225457356351456	55948	133	14.109	3.47032594465739	0.0227212702911621	53813.069	569	0.866	ns	0.1052632	0.05875503;0.17030467	1	ns
DNA	TcMar-Tigger	MERX	27	0.0434810615820665	55948	436	45.182	6.28318027390225	0.0727615305333677	53813.069	5	0.01	**	0.06192661	0.04120300;0.08882375	0.003496	**
DNA	TcMar-Tigger	MER6C	10	0.0161040968822468	55948	160	17.462	3.9872866029989	0.0281209739757794	53813.069	30	0.06	ns	0.0625	0.03037518;0.11193474	0.05724	ns
DNA	TcMar-Tigger	Tigger9b	46	0.0740788456583355	55948	754	81.808	8.72543805601011	0.131744395774285	53813.069	1	0.002	**	0.06100796	0.04500805;0.08054062	7.957e-06	***
DNA	TcMar-Tigger	Tigger6	12	0.0193249162586962	55948	230	22.666	4.72575674117667	0.0365015459933007	53813.069	12	0.024	*	0.05217391	0.02724625;0.08936318	0.0147	*
DNA	TcMar-Tigger	Tigger2a	204	0.328523576397836	55948	3318	358.902	18.5316977047388	0.577979257923216	53813.069	1	0.002	**	0.06148282	0.05354803;0.07020083	2.2e-16	***
DNA	TcMar-Tigger	Tigger17d	28	0.0450914712702912	55948	331	35.753	5.54479357016432	0.0575769775830971	53813.069	96	0.192	ns	0.08459215	0.05694634;0.11993829	0.1843	ns
DNA	TcMar-Tigger	Tigger16b	71	0.114339087863953	55948	1329	132.172	10.5507219531999	0.212851069312033	53813.069	1	0.002	**	0.05342363	0.04195676;0.06691219	1.598e-09	***
DNA	TcMar-Tigger	MER46C	246	0.396160783303272	55948	2812	303.239	16.2289635608149	0.488339023447565	53813.069	1	0.002	**	0.08748222	0.07729493;0.09853725	0.0003732	***
DNA	TcMar-Tigger	Tigger5b	131	0.210963669157434	55948	2766	279.794	15.3571288138573	0.450582968307137	53813.069	1	0.002	**	0.04736081	0.0397470;0.0559497	2.2e-16	***
DNA	TcMar-Tigger	tot	6450	10.3871424890492	55948	125710	9786.493	77.6865957431406	15.7602631409431	53813.069	1	0.002	**	0.05130857	0.05009534;0.05254254	2.2e-16	***
DNA	TcMar-Tigger	Tigger9a	47	0.0756892553465602	55948	1026	102.314	9.87699139206666	0.16476745684102	53813.069	1	0.002	**	0.04580897	0.03384979;0.06045327	2.999e-10	***
DNA	TcMar-Tigger	MamRep137	206	0.331744395774285	55948	2459	276.569	15.6133601769771	0.445389397062613	53813.069	1	0.002	**	0.08377389	0.07312097;0.09542993	3.568e-06	***
DNA	TcMar-Tigger	Tigger15a	358	0.576526668384437	55948	4828	500.345	20.4695622322017	0.80576043545478	53813.069	1	0.002	**	0.07415079	0.06691562;0.08190580	2.525e-12	***
DNA	TcMar-Tigger	MER8	115	0.185197114145839	55948	1941	201.321	13.0718335298393	0.324209288843082	53813.069	1	0.002	**	0.05924781	0.04915983;0.07069139	6.013e-12	***
DNA	TcMar-Tigger	X26_DNA	65	0.104676629734604	55948	957	99.035	9.299368433031	0.159486923473332	53813.069	1	0.002	**	0.06792059	0.05280734;0.08575460	0.0001601	***
DNA	TcMar-Tigger	Tigger13a	174	0.280211285751095	55948	3113	331.659	16.832053856765	0.534106866786911	53813.069	1	0.002	**	0.05589464	0.04808488;0.06455137	2.2e-16	***
DNA	TcMar-Tigger	Tigger23a	61	0.0982349909817057	55948	583	58.965	7.38947761207647	0.0949578072661685	53813.069	638	0.728	ns	0.1046312	0.08098378;0.13237005	0.7834	ns
DNA	TcMar-Tigger	MER2B	104	0.167482607575367	55948	1710	178.56	12.7962550828023	0.2875547539294	53813.069	1	0.002	**	0.06081871	0.04996037;0.07321259	3.505e-10	***
DNA	TcMar-Tigger	Tigger12c	47	0.0756892553465602	55948	859	88.601	8.66896475652947	0.142683908786395	53813.069	1	0.002	**	0.05471478	0.04047582;0.07209782	5.292e-07	***
DNA	TcMar-Tigger	MER127	23	0.0370394228291677	55948	211	20.698	4.38040911148536	0.0333322597268745	53813.069	757	0.49	ns	0.1090047	0.07036635;0.15906207	0.563	ns
DNA	TcMar-Tigger	MARE10	7	0.0112728678175728	55948	79	7.35871743486974	2.5868231715134	0.0118505498500221	53813.069	552	0.9	ns	0.08860759	0.03637055;0.17408069	1	ns
DNA	TcMar-Tigger	Tigger14a	100	0.161040968822468	55948	1293	132.71	11.1229321502749	0.213717469724298	53813.069	2	0.004	**	0.07733952	0.06336658;0.09326810	0.002122	**
DNA	TcMar-Tigger	UCON55	35	0.056364339087864	55948	404	38.792	5.77148560130285	0.062471012625612	53813.069	294	0.588	ns	0.08663366	0.06108496;0.11842689	0.6119	ns
DNA	TcMar-Tigger	MER6B	35	0.056364339087864	55948	676	71.121	7.79776661385579	0.114533947436228	53813.069	1	0.002	**	0.05177515	0.03632472;0.07127409	1.177e-06	***
DNA	TcMar-Tigger	MER44D	30	0.0483122906467405	55948	638	69.689	8.09430644322271	0.11222784076269	53813.069	1	0.002	**	0.04702194	0.03194704;0.06644886	3.673e-08	***
DNA	TcMar-Tigger	Tigger1	800	1.28832775057975	55948	12059	1319.22	33.9057989612869	2.12448466889977	53813.069	1	0.002	**	0.06634049	0.06196214;0.07092955	2.2e-16	***
DNA	hAT?	MER121B	10	0.0161040968822468	55948	68	6.70110330992979	2.4455780901741	0.0107915216921054	53813.069	935	0.134	ns	0.1470588	0.07284005;0.25386341	0.2166	ns
DNA	hAT?	UCON69	5	0.00805204844112342	55948	28	3.02728226652676	1.52406834093716	0.00487516469100547	53813.069	893	0.218	ns	0.1785714	0.06064291;0.36893335	0.2201	ns
DNA	hAT?	tot	258	0.415485699561969	55948	2048	217.41	13.7768538390193	0.350119170316929	53813.069	998	0.008	**	0.1259766	0.1119044;0.1411287	0.004567	**
DNA	hAT?	MER121	154	0.248003091986601	55948	927	100.837	9.38245498051877	0.162388881731513	53813.069	1001	0.002	**	0.1661273	0.1427193;0.1916782	1.51e-07	***
DNA	hAT?	MER99	19	0.030597784076269	55948	295	33.429	5.47840962068118	0.053834385467663	53813.069	4	0.008	**	0.06440678	0.03921910;0.09875408	0.005766	**
DNA	hAT?	UCON105	62	0.0998454006699304	55948	638	65.291	7.59288950077446	0.105145258953878	53813.069	361	0.722	ns	0.09717868	0.07531916;0.12284624	0.7438	ns
DNA	hAT?	UCON89	8	0.0128832775057975	55948	48	4.81124497991968	2.06733729071791	0.00774807552808503	53813.069	950	0.104	ns	0.1666667	0.07481086;0.30222241	0.143	ns
DNA	hAT?	UCON80	7	0.0112728678175728	55948	44	4.55668016194332	2.01509649682613	0.00733812187893475	53813.069	909	0.186	ns	0.1590909	0.06644346;0.30065321	0.2152	ns
DNA	TcMar-Tc2	Kanga1a	74	0.119170316928627	55948	843	93.371	9.37022732702683	0.150365562999227	53813.069	14	0.028	*	0.08778173	0.06955463;0.10894877	0.03229	*
DNA	TcMar-Tc2	Kanga11a	74	0.119170316928627	55948	883	93.872	8.95073917236627	0.151172378253028	53813.069	12	0.024	*	0.08380521	0.06637589;0.10406834	0.02891	*
DNA	TcMar-Tc2	MER104	196	0.315640298892038	55948	2206	239.604	14.158306453868	0.385860602937387	53813.069	1	0.002	**	0.08884859	0.07730091;0.10150146	0.002583	**
DNA	TcMar-Tc2	Kanga1c	71	0.114339087863953	55948	826	86.807	8.72983166853524	0.13979483380572	53813.069	41	0.082	ns	0.08595642	0.06774122;0.10718750	0.07834	ns
DNA	TcMar-Tc2	tot	586	0.943700077299665	55948	8147	863.43	28.1783448612426	1.39047603710384	53813.069	1	0.002	**	0.07192832	0.06641047;0.07775465	2.2e-16	***
DNA	TcMar-Tc2	Kanga1d	59	0.0950141716052564	55948	664	73.059	8.00659881751451	0.117654921412007	53813.069	51	0.102	ns	0.08885542	0.06832804;0.11312081	0.08254	ns
DNA	TcMar-Tc2	Kanga2_a	77	0.124001545993301	55948	1534	167.566	12.0253171372838	0.269849909817057	53813.069	1	0.002	**	0.05019557	0.03981352;0.06233927	4.444e-16	***
DNA	TcMar-Tc2	Kanga1	61	0.0982349909817057	55948	812	85.61	8.53843105053877	0.137867173408915	53813.069	2	0.004	**	0.07512315	0.05794749;0.09545569	0.0042	**
DNA	TcMar-Tc2	Kanga1b	30	0.0483122906467405	55948	379	44.192	6.45420737138134	0.0711672249420253	53813.069	10	0.02	*	0.07915567	0.05404135;0.11107231	0.02458	*
DNA	TcMar?	tot	13	0.0209353259469209	55948	168	16.212	3.82540059205433	0.0261079618654986	53813.069	236	0.472	ns	0.07738095	0.04184445;0.12868880	0.5123	ns
DNA	TcMar?	X22_DNA	4	0.00644163875289874	55948	24	2.8276955602537	1.44782792113875	0.00455374832558249	53813.069	827	0.35	ns	0.1666667	0.04735363;0.37384171	0.519	ns
DNA	TcMar?	Eulor8	9	0.0144936871940222	55948	144	13.54	3.43747235861125	0.0218049471785622	53813.069	119	0.238	ns	0.0625	0.02897453;0.11532776	0.2514	ns
RNA	tot	tot	74	0.119170316928627	55948	730	76.255	8.16263459941725	0.122801790775573	53813.069	435	0.87	ns	0.1013699	0.08043736;0.12558554	0.8559	ns
RNA	RNA	tot	74	0.119170316928627	55948	730	76.255	8.16263459941725	0.122801790775573	53813.069	435	0.87	ns	0.1013699	0.08043736;0.12558554	0.8559	ns
RNA	RNA	7SK	74	0.119170316928627	55948	730	76.255	8.16263459941725	0.122801790775573	53813.069	435	0.87	ns	0.1013699	0.08043736;0.12558554	0.8559	ns
srpRNA	tot	tot	118	0.190028343210513	55948	1383	162.02	11.5274664381417	0.260918577686163	53813.069	1	0.002	**	0.08532176	0.07113028;0.10130277	0.0001633	***
srpRNA	srpRNA	tot	118	0.190028343210513	55948	1383	162.02	11.5274664381417	0.260918577686163	53813.069	1	0.002	**	0.08532176	0.07113028;0.10130277	0.0001633	***
srpRNA	srpRNA	7SLRNA	118	0.190028343210513	55948	1383	162.02	11.5274664381417	0.260918577686163	53813.069	1	0.002	**	0.08532176	0.07113028;0.10130277	0.0001633	***
SINE?	tot	tot	0	0	55948	5	1.23587223587224	0.484631456532439	0.00199026062205655	53813.069	1	0.002	**	0	0.0000000;0.5218238	0.3424	ns
SINE?	tRNA	tot	0	0	55948	5	1.23587223587224	0.484631456532439	0.00199026062205655	53813.069	1	0.002	**	0	0.0000000;0.5218238	0.3424	ns
SINE?	tRNA	CRP1	0	0	55948	5	1.23587223587224	0.484631456532439	0.00199026062205655	53813.069	1	0.002	**	0	0.0000000;0.5218238	0.3424	ns
LTR	ERVL	LTR108b_Mam	2	0.00322081937644937	55948	53	5.14673366834171	2.15135932987018	0.00828834976220966	53813.069	98	0.196	ns	0.03773585	0.004603109;0.129758382	0.2393	ns
LTR	ERVL	LTR16D2	31	0.0499227003349652	55948	282	30.59	5.25980660914121	0.0492624323627931	53813.069	579	0.846	ns	0.1099291	0.07592418;0.15239671	0.9237	ns
LTR	ERVL	MER21B	216	0.347848492656532	55948	2786	320.283	17.898023640901	0.515786846173667	53813.069	1	0.002	**	0.07753051	0.06786838;0.08809079	8.529e-11	***
LTR	ERVL	LTR16B2	195	0.314029889203813	55948	1617	159.855	12.4806948020831	0.257432040711157	53813.069	998	0.008	**	0.1205937	0.1051114;0.1374676	0.004563	**
LTR	ERVL	MLT2A1	202	0.325302757021386	55948	3738	356.419	17.6244165593945	0.573980610667354	53813.069	1	0.002	**	0.05403959	0.04700888;0.06177737	2.2e-16	***
LTR	ERVL	LTR86A2	13	0.0209353259469209	55948	308	32.786	5.53849066794183	0.0527988920381345	53813.069	1	0.002	**	0.04220779	0.02266227;0.07109520	6.334e-05	***
LTR	ERVL	LTR86C	13	0.0209353259469209	55948	285	28.035	5.14044737344905	0.045147835609379	53813.069	1	0.002	**	0.04561404	0.02450788;0.07673839	0.001398	**
LTR	ERVL	LTR108d_Mam	4	0.00644163875289874	55948	66	6.91391391391391	2.45533173001235	0.0111342339505184	53813.069	166	0.332	ns	0.06060606	0.01675822;0.14796756	0.3152	ns
LTR	ERVL	LTR80A	3	0.00483122906467405	55948	393	38.459	6.0364524149336	0.0619347461994331	53813.069	1	0.002	**	0.007633588	0.001577004;0.022145417	5.696e-14	***
LTR	ERVL	MER54B	47	0.0756892553465602	55948	438	51.184	6.60028088097072	0.0824272094820922	53813.069	298	0.596	ns	0.1073059	0.07991628;0.14013185	0.6024	ns
LTR	ERVL	LTR41C	56	0.0901829425405823	55948	759	83.243	8.684663169886	0.134055333676887	53813.069	1	0.002	**	0.07378129	0.05621176;0.09474436	0.001111	**
LTR	ERVL	LTR16D	100	0.161040968822468	55948	1115	113.463	10.2019954769502	0.182721914455037	53813.069	91	0.182	ns	0.0896861	0.07356642;0.10800747	0.1976	ns
LTR	ERVL	LTR86B1	18	0.0289873743880443	55948	295	30.651	5.20963907956582	0.0493606673537748	53813.069	12	0.024	*	0.06101695	0.03655987;0.09472083	0.01293	*
LTR	ERVL	MER54A	58	0.0934037619170317	55948	682	77.875	8.3890256139048	0.125410654470497	53813.069	8	0.016	*	0.08504399	0.06520912;0.10855316	0.01588	*
LTR	ERVL	LTR16E1	333	0.53626642617882	55948	2475	276.199	15.7166921905792	0.44479354547797	53813.069	1001	0.002	**	0.1345455	0.1213381;0.1486239	0.0003922	***
LTR	ERVL	LTR86A1	20	0.0322081937644937	55948	531	57.253	7.16088467085382	0.0922007858799278	53813.069	1	0.002	**	0.03766478	0.02315569;0.05757255	6.355e-09	***
LTR	ERVL	LTR40c	50	0.0805204844112342	55948	603	61.452	7.41773002465841	0.0989628961607833	53813.069	62	0.124	ns	0.08291874	0.06216837;0.10785828	0.1382	ns
LTR	ERVL	LTR82A	56	0.0901829425405823	55948	1041	107.372	9.63797211588135	0.172912909044061	53813.069	1	0.002	**	0.05379443	0.04088815;0.06929114	1.738e-08	***
LTR	ERVL	LTR86B2	14	0.0225457356351456	55948	273	27.167	5.15516116980708	0.04375	53813.069	4	0.008	**	0.05128205	0.02831651;0.08454641	0.006029	**
LTR	ERVL	LTR105_Mam	57	0.091793352228807	55948	667	67.622	8.05282335358003	0.10889912393713	53813.069	103	0.206	ns	0.08545727	0.0653655;0.1093035	0.199	ns
LTR	ERVL	LTR33A	260	0.418706518938418	55948	2044	218.31	14.0560119333854	0.351568539036331	53813.069	999	0.006	**	0.1272016	0.1130546;0.1424270	0.003696	**
LTR	ERVL	LTR69	7	0.0112728678175728	55948	141	14.26	3.59490240803883	0.022964442154084	53813.069	18	0.036	*	0.04964539	0.02019022;0.09961255	0.04869	*
LTR	ERVL	MLT2D	343	0.552370523061067	55948	4453	446.097	19.4990205600897	0.718398930687967	53813.069	1	0.002	**	0.07702672	0.06936243;0.08525105	1.175e-07	***
LTR	ERVL	LTR108c_Mam	0	0	55948	43	4.45151515151515	2.01188901250988	0.00716876312727897	53813.069	1	0.002	**	0	0.00000000;0.08221112	0.02008	*
LTR	ERVL	MLT2B3	231	0.372004637979902	55948	3276	338.089	17.3358475596266	0.544461801082195	53813.069	1	0.002	**	0.07051282	0.06198003;0.07982152	1.142e-10	***
LTR	ERVL	MER74B	114	0.183586704457614	55948	931	107.238	9.55073675548503	0.172697114145839	53813.069	785	0.434	ns	0.122449	0.1020760;0.1452439	0.4726	ns
LTR	ERVL	LTR40A1	27	0.0434810615820665	55948	563	56	7.22732552430249	0.0901829425405823	53813.069	1	0.002	**	0.04795737	0.03183865;0.06901106	1.114e-05	***
LTR	ERVL	MER70C	27	0.0434810615820665	55948	275	28.454	5.14474026092206	0.0458225972687452	53813.069	433	0.866	ns	0.09818182	0.06570403;0.13963031	0.8434	ns
LTR	ERVL	MLT2C2	116	0.186807523834063	55948	1336	133.732	10.5909557804924	0.215363308425663	53813.069	51	0.102	ns	0.08682635	0.07227496;0.10322394	0.1106	ns
LTR	ERVL	MER74A	226	0.363952589538779	55948	1568	179.831	12.5667960659574	0.289601584643133	53813.069	1001	0.002	**	0.1441327	0.1271081;0.1625014	0.0004119	***
LTR	ERVL	MER77B	111	0.17875547539294	55948	1256	145.231	11.3573160397881	0.233881409430559	53813.069	4	0.008	**	0.0883758	0.07325818;0.10545112	0.001995	**
LTR	ERVL	MER68	106	0.170703426951817	55948	1492	170.253	12.2933362891087	0.274177080649317	53813.069	1	0.002	**	0.07104558	0.05852959;0.08528004	3.47e-08	***
LTR	ERVL	LTR42	38	0.061195568152538	55948	309	34.657	5.55141145738353	0.0558119685648029	53813.069	764	0.476	ns	0.1229773	0.08851476;0.16487015	0.5281	ns
LTR	ERVL	LTR84a	68	0.109507858799279	55948	671	70.809	7.65644435362395	0.114031499613502	53813.069	409	0.818	ns	0.1013413	0.07955705;0.12670289	0.8014	ns
LTR	ERVL	MLT2C1	253	0.407433651120845	55948	2635	269.677	14.9164060741913	0.434290453491368	53813.069	138	0.276	ns	0.09601518	0.08503007;0.10790695	0.3037	ns
LTR	ERVL	LTR40b	89	0.143326462251997	55948	1140	112.549	10.0835150754227	0.18125	53813.069	13	0.026	*	0.07807018	0.06316299;0.09519570	0.01948	*
LTR	ERVL	LTR47B	6	0.00966245812934811	55948	46	4.09321175278622	1.85296881428634	0.00659174786264207	53813.069	882	0.24	ns	0.1304348	0.04940735;0.26256502	0.2981	ns
LTR	ERVL	LTR79	367	0.591020355578459	55948	4053	408.931	19.0208841285844	0.658546444215408	53813.069	16	0.032	*	0.09055021	0.08188961;0.09980613	0.02847	*
LTR	ERVL	MER68B	29	0.0467018809585158	55948	450	47.971	6.77244601492141	0.0772529631538263	53813.069	5	0.01	**	0.06444444	0.04358067;0.09124416	0.002789	**
LTR	ERVL	LTR47B4	17	0.0273769646998196	55948	105	12.09	3.28705106511972	0.0194698531306364	53813.069	946	0.112	ns	0.1619048	0.09723834;0.24652243	0.166	ns
LTR	ERVL	LTR16C	940	1.5137851069312	55948	6620	755.066	24.7203304738982	1.21596560164906	53813.069	1001	0.002	**	0.141994	0.1336694;0.1506353	4.241e-12	***
LTR	ERVL	MER76	37	0.0595851584643133	55948	715	71.375	7.86449141554781	0.114942991497037	53813.069	1	0.002	**	0.05174825	0.03669374;0.07062566	4.637e-06	***
LTR	ERVL	LTR57	21	0.0338186034527184	55948	268	27.193	5.17905141638637	0.0437918706518938	53813.069	126	0.252	ns	0.07835821	0.04915774;0.11728579	0.2646	ns
LTR	ERVL	MLT2A2	336	0.541097655243494	55948	3866	389.751	18.9448649218438	0.627658786395259	53813.069	4	0.008	**	0.08691154	0.07821696;0.09623625	0.003901	**
LTR	ERVL	LTR47A2	20	0.0322081937644937	55948	275	28.521	5.12833880109912	0.0459304947178562	53813.069	63	0.126	ns	0.07272727	0.0449871;0.1100884	0.1124	ns
LTR	ERVL	LTR33B	126	0.20291162071631	55948	1608	161.874	11.7585027272347	0.260683457871683	53813.069	3	0.006	**	0.07835821	0.06569147;0.09258842	0.00246	**
LTR	ERVL	LTR41B	54	0.086962123164133	55948	848	90.275	9.00569139363979	0.145379734604483	53813.069	1	0.002	**	0.06367925	0.04819625;0.08227393	2.159e-05	***
LTR	ERVL	MLT2E	33	0.0531435197114146	55948	403	41.262	6.09955412801301	0.0664487245555269	53813.069	106	0.212	ns	0.08188586	0.05703538;0.11307730	0.1888	ns
LTR	ERVL	LTR52	95	0.152988920381345	55948	1073	111.909	10.0445812562104	0.180219337799536	53813.069	53	0.106	ns	0.08853681	0.07222049;0.10714921	0.09907	ns
LTR	ERVL	LTR33A_	190	0.30597784076269	55948	1666	178.5	12.3724321407344	0.287458129348106	53813.069	845	0.314	ns	0.1140456	0.09917201;0.13029364	0.3622	ns
LTR	ERVL	LTR102_Mam	42	0.0676372069054367	55948	518	51.983	6.60502364396505	0.0837139268229838	53813.069	68	0.136	ns	0.08108108	0.05905899;0.10801916	0.1642	ns
LTR	ERVL	LTR40a	142	0.228678175727905	55948	1974	195.908	13.8700365505616	0.315492141200721	53813.069	1	0.002	**	0.07193516	0.06092624;0.08423493	2.844e-05	***
LTR	ERVL	LTR41	117	0.188417933522288	55948	1129	123.269	10.6643503021688	0.198513591857769	53813.069	294	0.588	ns	0.1036315	0.08646118;0.12289764	0.5995	ns
LTR	ERVL	LTR18B	48	0.0772996650347848	55948	367	38.947	5.89465333483978	0.0627206261272868	53813.069	934	0.136	ns	0.1307902	0.0980322;0.1696451	0.127	ns
LTR	ERVL	LTR75B	23	0.0370394228291677	55948	205	16.99	3.78500016198496	0.0273608606029374	53813.069	956	0.092	ns	0.1121951	0.07246572;0.16358076	0.1282	ns
LTR	ERVL	LTR108a_Mam	4	0.00644163875289874	55948	86	8.956	2.71467004135557	0.0144228291677403	53813.069	43	0.086	ns	0.04651163	0.01281635;0.11482550	0.1084	ns
LTR	ERVL	LTR47B2	19	0.030597784076269	55948	174	20.271	4.21703003811241	0.0326446147900026	53813.069	436	0.872	ns	0.1091954	0.0670362;0.1652625	0.9058	ns
LTR	ERVL	LTR16D1	21	0.0338186034527184	55948	207	21.046	4.33066260965209	0.0338926822983767	53813.069	556	0.892	ns	0.1014493	0.06390294;0.15089032	1	ns
LTR	ERVL	LTR16B1	134	0.215794898222108	55948	1199	125.595	10.7494430332704	0.202259404792579	53813.069	801	0.402	ns	0.1117598	0.09447796;0.13097105	0.4227	ns
LTR	ERVL	LTR53	56	0.0901829425405823	55948	494	55.786	7.24698024853953	0.0898383148673022	53813.069	545	0.914	ns	0.1133603	0.08677602;0.14467404	0.9434	ns
LTR	ERVL	LTR66	34	0.0547539293996393	55948	379	42.039	6.03505599815784	0.0677000128832775	53813.069	100	0.2	ns	0.08970976	0.06292718;0.12310338	0.2192	ns
LTR	ERVL	LTR16A1	341	0.549149703684617	55948	2692	305.881	15.7837246860481	0.492593725843855	53813.069	989	0.026	*	0.1266716	0.1143326;0.1398286	0.03607	*
LTR	ERVL	MER77	128	0.20613244009276	55948	1299	153.033	11.598984759342	0.246445825818088	53813.069	14	0.028	*	0.09853734	0.08286742;0.11604979	0.03132	*
LTR	ERVL	MLT2B5	35	0.056364339087864	55948	369	37.673	5.73628590430915	0.0606689641844885	53813.069	350	0.7	ns	0.09485095	0.06695867;0.12944347	0.7308	ns
LTR	ERVL	LTR75	31	0.0499227003349652	55948	291	30.485	5.23308323650219	0.0490933393455295	53813.069	581	0.842	ns	0.1065292	0.07353755;0.14779378	0.9236	ns
LTR	ERVL	MER70B	63	0.101455810358155	55948	477	49.171	6.55245707301418	0.0791854547796959	53813.069	985	0.034	*	0.1320755	0.1030037;0.1657980	0.04178	*
LTR	ERVL	LTR50	245	0.394550373615048	55948	2565	273.993	15.0580109806938	0.441240981705746	53813.069	31	0.062	ns	0.09551657	0.0844134;0.1075526	0.06377	ns
LTR	ERVL	MLT2B4	333	0.53626642617882	55948	4467	463.192	20.4869434238212	0.745928884308168	53813.069	1	0.002	**	0.07454668	0.06701232;0.08264272	2.705e-11	***
LTR	ERVL	LTR82B	58	0.0934037619170317	55948	1154	111.464	10.1223102681732	0.179502705488276	53813.069	1	0.002	**	0.05025997	0.03838245;0.06449117	8.473e-09	***
LTR	ERVL	ERV3-16A3_LTR	142	0.228678175727905	55948	1093	115.599	10.2110952138086	0.186161749549085	53813.069	997	0.01	**	0.1299177	0.1105452;0.1513063	0.01202	*
LTR	ERVL	LTR33	1021	1.6442282916774	55948	9255	984.2	29.610011022503	1.58496521515073	53813.069	902	0.2	ns	0.1103187	0.1040054;0.1168785	0.2184	ns
LTR	ERVL	MER88	15	0.0241561453233703	55948	112	13.833	3.57573725221763	0.0222767972172121	53813.069	694	0.616	ns	0.1339286	0.07693859;0.21125827	0.6685	ns
LTR	ERVL	LTR16E2	273	0.439641844885339	55948	2318	248.031	15.1199421841372	0.399431525380057	53813.069	956	0.092	ns	0.1177739	0.1049253;0.1315971	0.09958	ns
LTR	ERVL	MLT2B2	191	0.307588250450915	55948	2172	228.896	13.7684695865138	0.368616335995877	53813.069	6	0.012	*	0.08793738	0.0763591;0.1006410	0.007871	**
LTR	ERVL	LTR33C	87	0.140105642875548	55948	919	101.018	9.58684429745175	0.162680365885081	53813.069	79	0.158	ns	0.09466812	0.07651983;0.11546104	0.1542	ns
LTR	ERVL	MER73	17	0.0273769646998196	55948	279	29.12	5.28199768075484	0.0468951301211028	53813.069	10	0.02	*	0.0609319	0.03589220;0.09576728	0.01427	*
LTR	ERVL	MER70A	71	0.114339087863953	55948	533	57.21	7.3014526781464	0.0921315382633342	53813.069	966	0.072	ns	0.1332083	0.1055229;0.1650344	0.05857	ns
LTR	ERVL	LTR108e_Mam	11	0.0177145065704715	55948	168	17.446	4.00013563333608	0.0280952074207678	53813.069	64	0.128	ns	0.06547619	0.03313591;0.11413349	0.1274	ns
LTR	ERVL	MLT2B1	343	0.552370523061067	55948	4436	457.419	19.9349653082678	0.736631989178047	53813.069	1	0.002	**	0.07732191	0.06962932;0.08557629	4.687e-09	***
LTR	ERVL	MLT2F	168	0.270548827621747	55948	1911	198.176	13.1142291808176	0.319144550373615	53813.069	10	0.02	*	0.08791209	0.07559446;0.10151073	0.02429	*
LTR	ERVL	LTR62	27	0.0434810615820665	55948	313	36.979	5.77216396829447	0.0595513398608606	53813.069	54	0.108	ns	0.08626198	0.0576168;0.1230246	0.09532	ns
LTR	ERVL	MER68C	13	0.0209353259469209	55948	163	16.069	3.87133390787028	0.0258776732800825	53813.069	248	0.496	ns	0.0797546	0.0431490;0.1325213	0.5108	ns
LTR	ERVL	LTR53B	31	0.0499227003349652	55948	187	21.153	4.40397388570664	0.0340649961350167	53813.069	990	0.024	*	0.1657754	0.1155020;0.2269753	0.02789	*
LTR	ERVL	MER21C	445	0.716632311259985	55948	5505	630.198	23.3608759794346	1.01487696469982	53813.069	1	0.002	**	0.0808356	0.07376781;0.08835137	2.676e-16	***
LTR	ERVL	LTR47A	76	0.122391136305076	55948	679	79.15	8.32975899320533	0.127463926822984	53813.069	387	0.774	ns	0.1119293	0.08920727;0.13808613	0.7649	ns
LTR	ERVL	LTR32	123	0.198080391651636	55948	1216	135.814	10.7873894790061	0.218716181396547	53813.069	131	0.262	ns	0.1011513	0.08477279;0.11948643	0.2552	ns
LTR	ERVL	LTR16	355	0.571695439319763	55948	3017	325.052	16.1432927837508	0.52346688997681	53813.069	964	0.076	ns	0.1176666	0.1063782;0.1297021	0.08314	ns
LTR	ERVL	LTR84b	95	0.152988920381345	55948	1278	126.931	10.6571015202452	0.204410912136047	53813.069	1	0.002	**	0.0743349	0.06055454;0.09010948	0.002333	**
LTR	ERVL	MER74C	19	0.030597784076269	55948	234	24.834	4.44884661864581	0.0399929141973718	53813.069	116	0.232	ns	0.08119658	0.04959282;0.12389514	0.2432	ns
LTR	ERVL	tot	9012	14.5130121102809	55948	133596	10214.448	77.9426349974797	16.4494460190673	53813.069	1	0.002	**	0.06745711	0.06611784;0.06881519	2.2e-16	***
LTR	ERVL	LTR16B	85	0.136884823499098	55948	694	70.784	8.12830938224016	0.113991239371296	53813.069	965	0.074	ns	0.1224784	0.09901409;0.14920597	0.07884	ns
LTR	ERVL	LTR16A2	249	0.400992012367946	55948	1825	204.173	13.6727471641589	0.328802177273898	53813.069	1001	0.002	**	0.1364384	0.1210101;0.1530452	0.00122	**
LTR	ERVL	LTR101_Mam	91	0.146547281628446	55948	1151	129.2	10.8570657120548	0.208064931718629	53813.069	2	0.004	**	0.07906169	0.06413037;0.09618420	0.0002206	***
LTR	ERVL	LTR18C	11	0.0177145065704715	55948	77	7.422	2.67938334231874	0.0119524607060036	53813.069	930	0.144	ns	0.1428571	0.07353001;0.24125061	0.1736	ns
LTR	ERVL	LTR83	39	0.0628059778407627	55948	726	73.807	8.21883813566737	0.118859507858799	53813.069	1	0.002	**	0.05371901	0.03847476;0.07270703	4.92e-06	***
LTR	ERVL	MER21A	110	0.177145065704715	55948	1975	220.974	14.0164826467194	0.355858670445761	53813.069	1	0.002	**	0.0556962	0.04599484;0.06674141	2.2e-16	***
LTR	ERVL	LTR80B	16	0.025766555011595	55948	507	49.75	7.21301098900643	0.080117881989178	53813.069	1	0.002	**	0.03155819	0.01814366;0.05074353	1.427e-08	***
LTR	ERVL	LTR67B	383	0.616786910590054	55948	3708	381.165	18.4314267622583	0.613831808812162	53813.069	558	0.888	ns	0.1032902	0.09367522;0.11353544	0.9139	ns
LTR	ERVL	LTR16A	453	0.729515588765782	55948	4245	441.331	19.9250205883318	0.710723718113888	53813.069	736	0.532	ns	0.1067138	0.09758112;0.11639152	0.5463	ns
LTR	ERVL	LTR18A	38	0.061195568152538	55948	198	20.393	4.25236800308176	0.032841084771966	53813.069	1001	0.002	**	0.1919192	0.1395382;0.2537710	0.0001553	***
LTR	ERVL	LTR47B3	9	0.0144936871940222	55948	120	13.711	3.45621533247343	0.0220803272352486	53813.069	93	0.186	ns	0.075	0.03486739;0.13760106	0.198	ns
LTR	ERV1?	tot	186	0.299536202009791	55948	1544	168.876	12.3291781004507	0.271959546508632	53813.069	930	0.144	ns	0.1204663	0.1046398;0.1377516	0.1656	ns
LTR	ERV1?	LTR103_Mam	83	0.133664004122649	55948	748	83.6	8.73133645189765	0.134630249935584	53813.069	514	0.976	ns	0.1109626	0.08935537;0.13569090	1	ns
LTR	ERV1?	EUTREP15	16	0.025766555011595	55948	196	19.607	4.20669077152662	0.0315753027570214	53813.069	241	0.482	ns	0.08163265	0.04737977;0.12918198	0.4744	ns
LTR	ERV1?	LTR103b_Mam	87	0.140105642875548	55948	600	66.246	7.76593804982977	0.106683200206132	53813.069	999	0.006	**	0.145	0.1177974;0.1757510	0.00903	**
LTR	ERVL-MaLR	THE1A	317	0.510499871167225	55948	4236	422.376	19.7778104396262	0.680198402473589	53813.069	1	0.002	**	0.07483475	0.06708822;0.08317346	2.18e-08	***
LTR	ERVL-MaLR	MLT1M	264	0.425148157691317	55948	2320	246.052	15.1338140707598	0.39624452460706	53813.069	878	0.248	ns	0.1137931	0.1011493;0.1274210	0.2249	ns
LTR	ERVL-MaLR	MLT1C2	1854	2.98569956196856	55948	15985	1690.446	36.413500614841	2.72231061582066	53813.069	1001	0.002	**	0.1159837	0.1110588;0.1210489	3.259e-05	***
LTR	ERVL-MaLR	MLT1J2	813	1.30926307652667	55948	6900	732.192	25.1828773835182	1.17912909044061	53813.069	1001	0.002	**	0.1178261	0.1103091;0.1256676	0.001881	**
LTR	ERVL-MaLR	MLT1O	572	0.921154341664519	55948	5061	554.077	21.8890886791388	0.892290968822468	53813.069	791	0.422	ns	0.1130211	0.1044244;0.1220670	0.4177	ns
LTR	ERVL-MaLR	MSTB	864	1.39139397062613	55948	8566	894.662	27.0094291917705	1.44077235248647	53813.069	133	0.266	ns	0.1008639	0.09456471;0.10743599	0.2892	ns
LTR	ERVL-MaLR	MSTD	595	0.958193764493687	55948	7647	770.452	26.4550480166936	1.24074336511208	53813.069	1	0.002	**	0.07780829	0.07190088;0.08403982	5.794e-12	***
LTR	ERVL-MaLR	THE1B	2246	3.61698015975264	55948	22429	2183	41.0456422138178	3.51552434939449	53813.069	947	0.11	ns	0.1001382	0.09623938;0.10414101	0.1558	ns
LTR	ERVL-MaLR	MLT1E3	171	0.275380056686421	55948	2044	194.119	12.8432779612056	0.312611118268488	53813.069	35	0.07	ns	0.08365949	0.07201548;0.09651323	0.08265	ns
LTR	ERVL-MaLR	MLT1G1	424	0.682813707807266	55948	3600	392.124	18.1609593481304	0.631480288585416	53813.069	961	0.082	ns	0.1177778	0.1074226;0.1287579	0.09188	ns
LTR	ERVL-MaLR	MLT1H2	548	0.882504509147127	55948	4721	514.842	21.7712890069703	0.829106544704973	53813.069	934	0.136	ns	0.1160771	0.1070735;0.1255585	0.1233	ns
LTR	ERVL-MaLR	MLT1F1	323	0.520162329296573	55948	3265	349.036	17.8068466548063	0.562090955939191	53813.069	76	0.152	ns	0.09892802	0.08889643;0.10968436	0.1486	ns
LTR	ERVL-MaLR	MLT1F2	664	1.06931203298119	55948	6038	646.904	23.3538902152979	1.0417804689513	53813.069	769	0.466	ns	0.1099702	0.1021860;0.1181334	0.4793	ns
LTR	ERVL-MaLR	MLT1A1	599	0.964635403246586	55948	6780	691.241	25.1923713567138	1.11318120329812	53813.069	1	0.002	**	0.08834808	0.08169711;0.09535550	0.0001739	***
LTR	ERVL-MaLR	MLT1E1	84	0.135274413810873	55948	1045	110.177	10.0772626353699	0.177430108219531	53813.069	5	0.01	**	0.08038278	0.06462044;0.09855412	0.007525	**
LTR	ERVL-MaLR	MLT1K	1949	3.13868848234991	55948	17616	1941.242	40.1742879141548	3.12619492398866	53813.069	584	0.836	ns	0.1106381	0.1060420;0.1153631	0.8474	ns
LTR	ERVL-MaLR	MLT1G	345	0.555591342437516	55948	2834	316.451	17.1208271331067	0.50961575624839	53813.069	956	0.092	ns	0.1217361	0.1099164;0.1343429	0.08917	ns
LTR	ERVL-MaLR	MLT1A0	1797	2.89390620973976	55948	20690	2044.369	40.1964251095989	3.29227164390621	53813.069	1	0.002	**	0.08685355	0.08305027;0.09077338	4.601e-09	***
LTR	ERVL-MaLR	MLT1J	1594	2.56699304303015	55948	15262	1596.323	37.4877313397463	2.57073402473589	53813.069	478	0.956	ns	0.1044424	0.09963329;0.10940287	0.9684	ns
LTR	ERVL-MaLR	MSTB2	137	0.220626127286782	55948	1582	161.27	12.3004227732383	0.259710770419995	53813.069	31	0.062	ns	0.08659924	0.07320128;0.10155360	0.04596	*
LTR	ERVL-MaLR	MLT1A	847	1.36401700592631	55948	9077	943.837	28.2559875394902	1.51996424890492	53813.069	1	0.002	**	0.09331277	0.08740511;0.09948289	0.0007976	***
LTR	ERVL-MaLR	MLT1E2	341	0.549149703684617	55948	4004	412.235	19.919502041004	0.663867237825303	53813.069	1	0.002	**	0.08516484	0.07669928;0.09424130	0.0001615	***
LTR	ERVL-MaLR	tot	18444	29.7023962896161	55948	323803	18423	90.4848357765295	29.6685776861634	53813.069	612	0.78	ns	0.05696056	0.05616469;0.05776436	0.8734	ns
LTR	ERVL-MaLR	MSTA1	57	0.091793352228807	55948	544	59.994	7.40356513963218	0.0966149188353517	53813.069	371	0.742	ns	0.1047794	0.0803292;0.1336182	0.7323	ns
LTR	ERVL-MaLR	MLT1E	78	0.125611955681525	55948	918	96.336	9.40295270218454	0.155140427724813	53813.069	24	0.048	*	0.08496732	0.06774057;0.10490979	0.05228	ns
LTR	ERVL-MaLR	MSTA	1920	3.09198660139139	55948	19752	1911.896	40.1353463923015	3.07893584127802	53813.069	580	0.844	ns	0.09720535	0.09310828;0.10142141	0.8379	ns
LTR	ERVL-MaLR	MSTC	283	0.455745941767586	55948	3205	342.078	17.5511241223449	0.550885725328524	53813.069	1	0.002	**	0.08829953	0.07869968;0.09865815	0.0005932	***
LTR	ERVL-MaLR	MSTB1	410	0.660267972172121	55948	4555	474.115	19.8844956729651	0.763519389332646	53813.069	2	0.004	**	0.09001098	0.08185470;0.09869717	0.001607	**
LTR	ERVL-MaLR	THE1D	1210	1.94859572275187	55948	12601	1242.018	31.7487899243681	2.00015782014945	53813.069	152	0.304	ns	0.09602413	0.09093402;0.10130168	0.3465	ns
LTR	ERVL-MaLR	MLT1F	482	0.776217469724298	55948	4306	489.582	20.8071192675058	0.788427595980417	53813.069	356	0.712	ns	0.1119368	0.1026691;0.1217345	0.7368	ns
LTR	ERVL-MaLR	MLT1H	1119	1.80204844112342	55948	10078	1093.174	30.0829304873496	1.76045800051533	53813.069	811	0.382	ns	0.1110339	0.1049635;0.1173301	0.4049	ns
LTR	ERVL-MaLR	MLT1L	1186	1.90994589023448	55948	12035	1272.919	31.0366511194863	2.04992108992528	53813.069	6	0.012	*	0.09854591	0.09327696;0.10400992	0.009909	**
LTR	ERVL-MaLR	MLT1H1	435	0.700528214377738	55948	3631	388.953	19.3429299729886	0.626373679464056	53813.069	991	0.022	*	0.1198017	0.1094109;0.1308088	0.0146	*
LTR	ERVL-MaLR	MLT1E1A	287	0.462187580520484	55948	3367	348.108	17.5195111024614	0.560596495748518	53813.069	1	0.002	**	0.08523909	0.07602194;0.09518375	0.0004447	***
LTR	ERVL-MaLR	MLT1B	1724	2.77634630249936	55948	17694	1788.552	37.9653613793503	2.88030146869364	53813.069	43	0.086	ns	0.09743416	0.09310283;0.10189830	0.1104	ns
LTR	ERVL-MaLR	THE1C	985	1.58625354290131	55948	9865	976.602	28.661840434576	1.5727293223396	53813.069	629	0.746	ns	0.09984795	0.09400004;0.10593328	0.7745	ns
LTR	ERVL-MaLR	MLT1J1	498	0.801984024735893	55948	4928	511.243	20.3184347278473	0.823310680237052	53813.069	277	0.554	ns	0.1010552	0.0927768;0.1098095	0.5592	ns
LTR	ERVL-MaLR	MLT1C	761	1.22552177273898	55948	6450	696.054	24.6766695893514	1.12093210512754	53813.069	998	0.008	**	0.1179845	0.1102084;0.1261078	0.0102	*
LTR	ERVL-MaLR	MLT1N2	655	1.05481834578717	55948	5722	604.731	23.5169233677513	0.973864661169802	53813.069	989	0.026	*	0.1144705	0.1063318;0.1230045	0.03155	*
LTR	ERVL-MaLR	MLT1D	1942	3.12741561453234	55948	18645	1922.709	39.3218835959003	3.09634920123679	53813.069	677	0.65	ns	0.1041566	0.0998072;0.1086299	0.6387	ns
LTR	ERVL-MaLR	MLT1G3	311	0.500837413037877	55948	2737	301.812	16.6189905483711	0.486040968822468	53813.069	735	0.534	ns	0.1136281	0.1019738;0.1261155	0.5622	ns
LTR	ERVL-MaLR	MLT1I	1139	1.83425663488792	55948	11068	1155.013	31.4287861617276	1.86004412522546	53813.069	323	0.646	ns	0.1029093	0.09730854;0.10871988	0.6299	ns
LTR	Gypsy?	tot	792	1.27544447307395	55948	7780	796.568	26.3040163715977	1.28280082452976	53813.069	448	0.896	ns	0.1017995	0.09516609;0.10873284	0.8811	ns
LTR	Gypsy?	LTR88c	104	0.167482607575367	55948	1040	105.64	9.96110554223896	0.170123679464056	53813.069	451	0.902	ns	0.1	0.08243877;0.11986110	0.9182	ns
LTR	Gypsy?	LTR85c	123	0.198080391651636	55948	1154	120.573	10.3548971455488	0.194171927338315	53813.069	611	0.782	ns	0.1065858	0.08936872;0.12583654	0.8098	ns
LTR	Gypsy?	LTR88b	159	0.256055140427725	55948	1636	168.15	12.4635002643254	0.270790389074981	53813.069	246	0.492	ns	0.09718826	0.08326152;0.11257875	0.4888	ns
LTR	Gypsy?	LTR88a	100	0.161040968822468	55948	903	93.748	8.96453338768164	0.150972687451688	53813.069	776	0.452	ns	0.110742	0.09101659;0.13304665	0.4784	ns
LTR	Gypsy?	LTR85b	144	0.231898995104355	55948	1177	124.085	10.4804396193392	0.19982768616336	53813.069	977	0.05	*	0.1223449	0.1041614;0.1424386	0.06398	ns
LTR	Gypsy?	LTR85a	201	0.323692347333162	55948	1870	201.6	13.4850972502184	0.324658593146096	53813.069	512	0.98	ns	0.1074866	0.09380494;0.12241276	1	ns
LTR	tot	tot	28297	45.5697629476939	55948	741743	29054.653	94.3037209381622	46.7898946792064	53813.069	1	0.002	**	0.03814933	0.03771453;0.03858775	5.398e-06	***
LTR	ERV1--int	HERV4_I-int	20	0.0322081937644937	55948	348	39.378	6.00309529769043	0.0634147127029116	53813.069	1	0.002	**	0.05747126	0.03545467;0.08736660	0.0004929	***
LTR	ERV1--int	PRIMA4-int	30	0.0483122906467405	55948	419	44.932	6.82113655514269	0.0723589281113115	53813.069	13	0.026	*	0.07159905	0.04882593;0.10063642	0.01755	*
LTR	ERV1--int	LTR39-int	6	0.00966245812934811	55948	180	18.431	4.07846452391986	0.0296814609636692	53813.069	1	0.002	**	0.03333333	0.01232916;0.07113767	0.0008196	***
LTR	ERV1--int	HERVFH19-int	8	0.0128832775057975	55948	110	10.926	3.37874828004987	0.0175953362535429	53813.069	242	0.484	ns	0.07272727	0.03192018;0.13827849	0.4265	ns
LTR	ERV1--int	MER92-int	31	0.0499227003349652	55948	956	91.04	9.04567433772763	0.146611698015975	53813.069	1	0.002	**	0.03242678	0.02213662;0.04571322	7.915e-14	***
LTR	ERV1--int	HERV3-int	33	0.0531435197114146	55948	303	35.99	6.13706473516156	0.0579586446792064	53813.069	358	0.716	ns	0.1089109	0.07616473;0.14954267	0.6573	ns
LTR	ERV1--int	MER89-int	72	0.115949497552177	55948	696	76.865	8.50782922713885	0.12378414068539	53813.069	313	0.626	ns	0.1034483	0.08182496;0.12849882	0.5867	ns
LTR	ERV1--int	MER31-int	33	0.0531435197114146	55948	1145	119.574	10.7280760444553	0.192563128059778	53813.069	1	0.002	**	0.02882096	0.01992029;0.04023877	2.2e-16	***
LTR	ERV1--int	MER34-int	17	0.0273769646998196	55948	401	45.011	6.55849776190348	0.0724861504766813	53813.069	1	0.002	**	0.04239401	0.02488692;0.06701076	1.079e-06	***
LTR	ERV1--int	LTR19-int	14	0.0225457356351456	55948	231	24.023	4.65081725088194	0.0386868719402216	53813.069	12	0.024	*	0.06060606	0.03352663;0.09959675	0.03042	*
LTR	ERV1--int	HERVIP10B3-int	26	0.0418706518938418	55948	239	31.634	5.57306945076981	0.0509437000772997	53813.069	171	0.342	ns	0.1087866	0.07230467;0.15532502	0.3391	ns
LTR	ERV1--int	MER66-int	46	0.0740788456583355	55948	776	85.006	8.60697647516501	0.136894485957228	53813.069	1	0.002	**	0.05927835	0.04372241;0.07828045	1.643e-06	***
LTR	ERV1--int	HUERS-P2-int	38	0.061195568152538	55948	257	26.817	4.97958907012489	0.0431863566091214	53813.069	992	0.02	*	0.1478599	0.1068072;0.1972550	0.03128	*
LTR	ERV1--int	HERV-Fc2-int	1	0.00161040968822468	55948	3	1.35	0.719205559745017	0.00217405307910332	53813.069	259	0.518	ns	0.3333333	0.008403759;0.905700676	1	ns
LTR	ERV1--int	HERV30-int	5	0.00805204844112342	55948	69	7.60220440881764	2.86700790953926	0.0122426636318243	53813.069	237	0.474	ns	0.07246377	0.02394662;0.16106174	0.44	ns
LTR	ERV1--int	MER34B-int	13	0.0209353259469209	55948	593	61.832	7.62495350254124	0.0995748518423087	53813.069	1	0.002	**	0.02192243	0.01172318;0.03719628	1.039e-14	***
LTR	ERV1--int	MER61-int	111	0.17875547539294	55948	1204	121.601	11.2292428460202	0.19582742849781	53813.069	194	0.388	ns	0.09219269	0.07644799;0.10996074	0.3387	ns
LTR	ERV1--int	MER83B-int	24	0.0386498325173924	55948	267	26.577	4.85279513482906	0.0427998582839474	53813.069	338	0.676	ns	0.08988764	0.05844325;0.13079190	0.6826	ns
LTR	ERV1--int	LTR23-int	9	0.0144936871940222	55948	173	14.763	3.64226537982847	0.023774478227261	53813.069	63	0.126	ns	0.05202312	0.02406114;0.09645659	0.1336	ns
LTR	ERV1--int	HERVIP10FH-int	59	0.0950141716052564	55948	400	49.653	7.14168009606944	0.0799616722494203	53813.069	910	0.184	ns	0.1475	0.1142181;0.1861018	0.1716	ns
LTR	ERV1--int	LTR46-int	5	0.00805204844112342	55948	80	7.81681681681682	2.85618505415961	0.0125882775328794	53813.069	206	0.412	ns	0.0625	0.02060307;0.13985708	0.35	ns
LTR	ERV1--int	PRIMAX-int	5	0.00805204844112342	55948	72	8.208	2.71737375421934	0.0132182427209482	53813.069	153	0.306	ns	0.06944444	0.02293166;0.15466731	0.3504	ns
LTR	ERV1--int	MER65-int	59	0.0950141716052564	55948	1038	116.839	10.5501841398805	0.188158657562484	53813.069	1	0.002	**	0.05684008	0.04354736;0.07271033	8.87e-10	***
LTR	ERV1--int	HERVH-int	112	0.180365885081165	55948	5787	652.096	25.3612297804341	1.05014171605256	53813.069	1	0.002	**	0.01935372	0.01596181;0.02324160	2.2e-16	***
LTR	ERV1--int	HUERS-P3b-int	56	0.0901829425405823	55948	519	57.2	7.65837127923754	0.0921154341664519	53813.069	473	0.946	ns	0.1078998	0.08254152;0.13782330	0.9441	ns
LTR	ERV1--int	MER50-int	42	0.0676372069054367	55948	544	54.836	7.13077498957525	0.0883084256634888	53813.069	34	0.068	ns	0.07720588	0.05620717;0.10292907	0.07453	ns
LTR	ERV1--int	HUERS-P1-int	40	0.0644163875289874	55948	498	53.379	7.25920485005452	0.0859620587477454	53813.069	41	0.082	ns	0.08032129	0.05800066;0.10777009	0.05914	ns
LTR	ERV1--int	HERVH48-int	8	0.0128832775057975	55948	120	15.624	4.07617949055721	0.0251610409688225	53813.069	28	0.056	ns	0.06666667	0.02921918;0.12713675	0.04065	*
LTR	ERV1--int	HERV9-int	39	0.0628059778407627	55948	355	46.009	7.31056518768304	0.0740933393455295	53813.069	194	0.388	ns	0.1098592	0.07929599;0.14711181	0.304	ns
LTR	ERV1--int	MER57A-int	63	0.101455810358155	55948	1903	224.035	13.8375305691533	0.360788134501417	53813.069	1	0.002	**	0.03310562	0.02553111;0.04215958	2.2e-16	***
LTR	ERV1--int	PABL_A-int	24	0.0386498325173924	55948	449	49.084	6.71714701819635	0.0790453491368204	53813.069	1	0.002	**	0.05345212	0.03454435;0.07849114	5.429e-05	***
LTR	ERV1--int	MER4-int	130	0.209353259469209	55948	3018	294.312	15.9844974947654	0.473962896160783	53813.069	1	0.002	**	0.04307488	0.03611215;0.05093982	2.2e-16	***
LTR	ERV1--int	HERVFH21-int	7	0.0112728678175728	55948	131	15.557	3.91459769006664	0.0250531435197114	53813.069	19	0.038	*	0.05343511	0.0217508;0.1069981	0.02052	*
LTR	ERV1--int	PABL_B-int	13	0.0209353259469209	55948	246	26.569	5.0213995512659	0.0427869750064416	53813.069	1	0.002	**	0.05284553	0.02843461;0.08867225	0.003783	**
LTR	ERV1--int	HERVS71-int	25	0.0402602422056171	55948	174	23.733	5.1701490734254	0.0382198531306364	53813.069	645	0.714	ns	0.1436782	0.09518919;0.20475042	0.7408	ns
LTR	ERV1--int	HERV35I-int	35	0.056364339087864	55948	615	65.336	7.78252347710379	0.105217727389848	53813.069	1	0.002	**	0.05691057	0.03995676;0.07826316	2.545e-05	***
LTR	ERV1--int	HERVIP10F-int	27	0.0434810615820665	55948	302	43.433	6.71003245413432	0.0699449239886627	53813.069	6	0.012	*	0.08940397	0.05974548;0.12741116	0.00525	**
LTR	ERV1--int	MER4B-int	76	0.122391136305076	55948	1527	145.089	11.0466786007427	0.233652731254831	53813.069	1	0.002	**	0.04977079	0.03941109;0.06190231	8.304e-11	***
LTR	ERV1--int	LTR37-int	28	0.0450914712702912	55948	1383	146.227	11.4702675661049	0.235485377480031	53813.069	1	0.002	**	0.02024584	0.01349434;0.02912875	2.2e-16	***
LTR	ERV1--int	ERV24_Prim-int	20	0.0322081937644937	55948	416	43.818	6.39247524357661	0.0705649317186292	53813.069	1	0.002	**	0.04807692	0.02961048;0.07327656	4.11e-05	***
LTR	ERV1--int	LOR1-int	73	0.117559907240402	55948	1390	157.829	12.234927562207	0.254169350682814	53813.069	1	0.002	**	0.05251799	0.04138841;0.06558350	3.376e-15	***
LTR	ERV1--int	HERVE-int	30	0.0483122906467405	55948	268	34.656	6.33828350879304	0.0558103581551147	53813.069	255	0.51	ns	0.1119403	0.07681232;0.15593361	0.466	ns
LTR	ERV1--int	MER51-int	36	0.0579747487760886	55948	608	58.994	7.25759165540723	0.095004509147127	53813.069	2	0.004	**	0.05921053	0.04181121;0.08103310	0.0009798	***
LTR	ERV1--int	HERV-Fc1-int	1	0.00161040968822468	55948	6	1.55056179775281	0.879338434017142	0.00249703974129221	53813.069	343	0.686	ns	0.1666667	0.004210745;0.641234579	1	ns
LTR	ERV1--int	MER84-int	10	0.0161040968822468	55948	140	14.773	3.68524789560378	0.0237905823241433	53813.069	115	0.23	ns	0.07142857	0.03478243;0.12743630	0.2164	ns
LTR	ERV1--int	HERV17-int	39	0.0628059778407627	55948	899	103.125	10.067508615826	0.166073499098171	53813.069	1	0.002	**	0.04338154	0.03102738;0.05882941	5.996e-14	***
LTR	ERV1--int	MER101-int	47	0.0756892553465602	55948	1219	136.595	10.8478869671311	0.219973911363051	53813.069	1	0.002	**	0.03855619	0.02846466;0.05094393	2.2e-16	***
LTR	ERV1--int	MER110-int	9	0.0144936871940222	55948	393	41.53	6.15914239444381	0.0668803143519711	53813.069	1	0.002	**	0.02290076	0.01052393;0.04302633	5.99e-10	***
LTR	ERV1--int	HERV9NC-int	19	0.030597784076269	55948	257	33.423	6.41570200619014	0.0538247230095336	53813.069	9	0.018	*	0.07392996	0.04509524;0.11304482	0.005321	**
LTR	ERV1--int	HERVI-int	16	0.025766555011595	55948	76	10.972	3.30001607664358	0.0176694150992012	53813.069	951	0.102	ns	0.2105263	0.1253901;0.3192445	0.1032	ns
LTR	ERV1--int	HERVE_a-int	11	0.0177145065704715	55948	189	22.101	4.93955445340955	0.0355916645194537	53813.069	9	0.018	*	0.05820106	0.02940859;0.10174997	0.008968	**
LTR	ERV1--int	MER57-int	59	0.0950141716052564	55948	1272	126.687	10.7962767003533	0.204017972172121	53813.069	1	0.002	**	0.04638365	0.03549388;0.05942647	4.14e-12	***
LTR	ERV1--int	LTR43-int	3	0.00483122906467405	55948	147	6.808	2.51822903594518	0.0109636691574337	53813.069	83	0.166	ns	0.02040816	0.004228591;0.058481302	0.1677	ns
LTR	ERV1--int	MER83A-int	4	0.00644163875289874	55948	102	10.094	3.13576099168878	0.01625547539294	53813.069	32	0.064	ns	0.03921569	0.01078665;0.09737096	0.04475	*
LTR	ERV1--int	LTR38-int	12	0.0193249162586962	55948	116	11.627	3.31071470106257	0.0187242334449884	53813.069	623	0.758	ns	0.1034483	0.05460675;0.17373177	0.8769	ns
LTR	ERV1--int	tot	1864	3.00180365885081	55948	42759	4121.165	56.1257505506597	6.63676404277248	53813.069	1	0.002	**	0.04359316	0.04167714;0.04557146	2.2e-16	***
LTR	ERV1--int	LTR49-int	94	0.15137851069312	55948	2182	236.094	15.0630694103181	0.380208064931719	53813.069	1	0.002	**	0.04307974	0.03495064;0.05246274	2.2e-16	***
LTR	ERV1--int	HUERS-P3-int	85	0.136884823499098	55948	715	76.104	8.80969890488857	0.122558618912651	53813.069	845	0.314	ns	0.1188811	0.09607086;0.14488896	0.2751	ns
LTR	ERV1--int	HERV9N-int	23	0.0370394228291677	55948	237	28.336	5.43310432649904	0.0456325689255347	53813.069	195	0.39	ns	0.09704641	0.06251838;0.14205510	0.3174	ns
LTR	ERV1--int	HERVP71A-int	20	0.0322081937644937	55948	250	23.932	4.96890994746997	0.0385403246585931	53813.069	245	0.49	ns	0.08	0.04954974;0.12085038	0.4523	ns
LTR	ERV1--int	MER52-int	74	0.119170316928627	55948	489	53.613	7.59136745651666	0.08633889461479	53813.069	994	0.016	*	0.1513292	0.1207321;0.1862139	0.004643	**
LTR	ERV1--int	Harlequin-int	33	0.0531435197114146	55948	570	70.28	8.55305528771764	0.113179592888431	53813.069	1	0.002	**	0.05789474	0.04018348;0.08034812	2.826e-07	***
LTR	ERV1--int	HERV1_I-int	7	0.0112728678175728	55948	49	5.23162134944612	2.46604503497883	0.00842505370627113	53813.069	818	0.368	ns	0.1428571	0.05942151;0.27242151	0.359	ns
LTR	ERV1--int	MER41-int	86	0.138495233187323	55948	1715	180.212	13.0465040247289	0.290215150734347	53813.069	1	0.002	**	0.05014577	0.04030284;0.06156166	4.443e-16	***
LTR	ERV1--int	HERV15-int	8	0.0128832775057975	55948	95	10.734	3.51590750811303	0.0172861375934038	53813.069	279	0.558	ns	0.08421053	0.03705905;0.15920028	0.515	ns
LTR	ERV1--int	PRIMA41-int	30	0.0483122906467405	55948	460	54.641	7.09693493597662	0.087994395774285	53813.069	1	0.002	**	0.06521739	0.04443094;0.09179544	0.0001687	***
LTR	ERV1--int	LTR25-int	59	0.0950141716052564	55948	592	52.803	7.10765149045093	0.085034462767328	53813.069	834	0.336	ns	0.09966216	0.07673528;0.12667143	0.3863	ns
LTR	ERV1--int	ERV24B_Prim-int	13	0.0209353259469209	55948	376	42.681	6.31721031359145	0.0687338959031178	53813.069	1	0.002	**	0.03457447	0.01853547;0.05839776	5.364e-08	***
LTR	ERVK--int	HERVK3-int	25	0.0402602422056171	55948	336	40.82	6.2859456816865	0.0657369234733316	53813.069	3	0.006	**	0.07440476	0.04872709;0.10787837	0.007292	**
LTR	ERVK--int	HERVK9-int	72	0.115949497552177	55948	680	80.986	9.49568175393278	0.130420639010564	53813.069	201	0.402	ns	0.1058824	0.08377231;0.13147875	0.3141	ns
LTR	ERVK--int	HERVK14C-int	15	0.0241561453233703	55948	82	8.879	3.09126429069319	0.014298827621747	53813.069	973	0.058	ns	0.1829268	0.1061551;0.2837004	0.04735	*
LTR	ERVK--int	HERVK11-int	27	0.0434810615820665	55948	286	35.776	6.00332106953009	0.0576140170059263	53813.069	79	0.158	ns	0.09440559	0.06313856;0.13438006	0.1283	ns
LTR	ERVK--int	HERVK22-int	50	0.0805204844112342	55948	421	44.168	6.65507821637478	0.0711285751095079	53813.069	831	0.342	ns	0.1187648	0.08944749;0.15356597	0.3402	ns
LTR	ERVK--int	tot	268	0.431589796444215	55948	2628	313.252	17.5952860189907	0.504464055655759	53813.069	7	0.014	*	0.1019787	0.09066661;0.11418594	0.006131	**
LTR	ERVK--int	HERVK14-int	43	0.0692476165936614	55948	407	45.296	6.34197166538961	0.0729451172378253	53813.069	412	0.824	ns	0.1056511	0.07752152;0.13966646	0.8129	ns
LTR	ERVK--int	HERVK11D-int	5	0.00805204844112342	55948	43	5.77777777777778	2.60734792328388	0.00930458930974262	53813.069	483	0.966	ns	0.1162791	0.03885231;0.25083243	1	ns
LTR	ERVK--int	HERVK-int	38	0.061195568152538	55948	251	36.905	6.51340152296781	0.059432169543932	53813.069	610	0.784	ns	0.1513944	0.1094167;0.2018280	0.8584	ns
LTR	ERVK--int	HERVKC4-int	5	0.00805204844112342	55948	55	7.16416416416416	2.65766880631224	0.0115372393780021	53813.069	287	0.574	ns	0.09090909	0.03018087;0.19953962	0.5461	ns
LTR	ERVK--int	HERVK13-int	5	0.00805204844112342	55948	67	10.837	3.36567359658638	0.0174520097912909	53813.069	37	0.074	ns	0.07462687	0.02467471;0.16562617	0.06556	ns
LTR	ERVL-MaLR--int	MLT1J-int	81	0.130443184746199	55948	1434	151.515	12.0601501741157	0.244001223911363	53813.069	1	0.002	**	0.05648536	0.04510727;0.06971999	6.98e-11	***
LTR	ERVL-MaLR--int	MLT-int	26	0.0418706518938418	55948	409	38.475	5.90510332214816	0.0619605127544447	53813.069	18	0.036	*	0.06356968	0.04194247;0.09175948	0.03388	*
LTR	ERVL-MaLR--int	MLT1K-int	23	0.0370394228291677	55948	202	21.59	4.37436110021052	0.0347687451687709	53813.069	672	0.66	ns	0.1138614	0.07356311;0.16593764	0.7323	ns
LTR	ERVL-MaLR--int	MSTB1-int	31	0.0499227003349652	55948	231	20.872	4.33248039653803	0.0336124710126256	53813.069	987	0.03	*	0.1341991	0.09303632;0.18504685	0.0282	*
LTR	ERVL-MaLR--int	MST-int	30	0.0483122906467405	55948	227	22.509	4.54230685352186	0.0362487116722494	53813.069	956	0.092	ns	0.1321586	0.09097448;0.18326079	0.09618	ns
LTR	ERVL-MaLR--int	MLT1H-int	68	0.109507858799279	55948	807	86.543	9.06390121886295	0.139369685648029	53813.069	20	0.04	*	0.0842627	0.06602538;0.10560192	0.03513	*
LTR	ERVL-MaLR--int	THE1B-int	839	1.35113372842051	55948	4215	464.216	21.587157046479	0.74757794382891	53813.069	1001	0.002	**	0.199051	0.1870901;0.2114305	2.2e-16	***
LTR	ERVL-MaLR--int	MLT1G3-int	22	0.0354290131409431	55948	237	26.056	4.85782486947219	0.0419608348363824	53813.069	255	0.51	ns	0.092827	0.05909137;0.13716651	0.4671	ns
LTR	ERVL-MaLR--int	MSTA1-int	7	0.0112728678175728	55948	28	2.98103266596417	1.56223177883064	0.00480068388618296	53813.069	942	0.12	ns	0.25	0.1069080;0.4487155	0.02449	*
LTR	ERVL-MaLR--int	MLT1I-int	45	0.0724684359701108	55948	801	85.94	8.76888210054698	0.138398608606029	53813.069	1	0.002	**	0.05617978	0.04126946;0.07445383	5.855e-07	***
LTR	ERVL-MaLR--int	MLT1C2-int	29	0.0467018809585158	55948	436	45.366	6.33878728340246	0.073057845916001	53813.069	7	0.014	*	0.06651376	0.04499435;0.09413036	0.009389	**
LTR	ERVL-MaLR--int	THE1A-int	175	0.28182169543932	55948	1461	165.789	12.6450930157661	0.266988211801082	53813.069	781	0.442	ns	0.119781	0.1035659;0.1375416	0.4335	ns
LTR	ERVL-MaLR--int	MLT1E-int	1	0.00161040968822468	55948	13	1.60829493087558	0.806812538872542	0.00259001373820468	53813.069	369	0.738	ns	0.07692308	0.001945628;0.360297435	1	ns
LTR	ERVL-MaLR--int	MLT1-int	20	0.0322081937644937	55948	245	24.886	4.89662955317032	0.0400766555011595	53813.069	190	0.38	ns	0.08163265	0.05057566;0.12326013	0.3416	ns
LTR	ERVL-MaLR--int	MLT1E1-int	6	0.00966245812934811	55948	45	4.63141993957704	1.94664198506798	0.00745848354093185	53813.069	825	0.354	ns	0.1333333	0.05054238;0.26792495	0.4607	ns
LTR	ERVL-MaLR--int	MLT1J2-int	39	0.0628059778407627	55948	582	62.118	7.64791256269099	0.100035429013141	53813.069	1	0.002	**	0.06701031	0.04808132;0.09046964	0.001238	**
LTR	ERVL-MaLR--int	MLT1E2-int	9	0.0144936871940222	55948	128	12.72	3.49997854991283	0.020484411234218	53813.069	180	0.36	ns	0.0703125	0.03265363;0.12927939	0.3731	ns
LTR	ERVL-MaLR--int	MLT1A0-int	65	0.104676629734604	55948	925	97.388	9.66068241817236	0.156834578716826	53813.069	1	0.002	**	0.07027027	0.05464840;0.08869172	0.000321	***
LTR	ERVL-MaLR--int	MLT1H1-int	47	0.0756892553465602	55948	425	44.817	6.48842127259095	0.0721737309971657	53813.069	654	0.696	ns	0.1105882	0.08239595;0.14433616	0.6933	ns
LTR	ERVL-MaLR--int	MSTC-int	20	0.0322081937644937	55948	204	22.24	4.59625124699743	0.035815511466117	53813.069	360	0.72	ns	0.09803922	0.06091904;0.14734926	0.7357	ns
LTR	ERVL-MaLR--int	THE1-int	25	0.0402602422056171	55948	200	20.197	4.27205353915906	0.0325254444730739	53813.069	892	0.22	ns	0.125	0.08255234;0.17897375	0.2419	ns
LTR	ERVL-MaLR--int	MSTD-int	59	0.0950141716052564	55948	729	77.603	8.60671054854678	0.1249726230353	53813.069	17	0.034	*	0.08093278	0.06217829;0.10315765	0.02606	*
LTR	ERVL-MaLR--int	MLT1O-int	1	0.00161040968822468	55948	13	1.8110661268556	0.91056060676613	0.00291655843670381	53813.069	333	0.666	ns	0.07692308	0.001945628;0.360297435	1	ns
LTR	ERVL-MaLR--int	MLT1H2-int	36	0.0579747487760886	55948	343	37.583	5.83276367874888	0.0605240273125483	53813.069	447	0.894	ns	0.1049563	0.07459951;0.14233613	0.8628	ns
LTR	ERVL-MaLR--int	MLT1F1-int	18	0.0289873743880443	55948	157	17.757	4.05960976344173	0.0285960448338057	53813.069	583	0.838	ns	0.1146497	0.06938216;0.17513402	0.8999	ns
LTR	ERVL-MaLR--int	MLT1A-int	25	0.0402602422056171	55948	443	48.721	6.80687097663033	0.0784607704199948	53813.069	1	0.002	**	0.05643341	0.03684996;0.08218235	0.0001339	***
LTR	ERVL-MaLR--int	MLT1M-int	0	0	55948	1	1.01724137931034	0.131306432859723	0.00163817537250442	53813.069	1	0.002	**	na	na	na	na
LTR	ERVL-MaLR--int	MLT1F2-int	30	0.0483122906467405	55948	305	34.7	5.59654548103751	0.0558812161813966	53813.069	221	0.442	ns	0.09836066	0.06735177;0.13743382	0.4701	ns
LTR	ERVL-MaLR--int	MLT1G1-int	31	0.0499227003349652	55948	297	34.347	5.42180661652432	0.0553127415614532	53813.069	298	0.596	ns	0.1043771	0.07202814;0.14487645	0.6496	ns
LTR	ERVL-MaLR--int	MLT1G-int	15	0.0241561453233703	55948	180	19.487	4.28090611403207	0.0313820535944344	53813.069	176	0.352	ns	0.08333333	0.04739157;0.13372033	0.3368	ns
LTR	ERVL-MaLR--int	tot	3833	6.17270033496522	55948	27209	2693.89	48.3863114437868	4.33826655501159	53813.069	1001	0.002	**	0.1408725	0.1367590;0.1450629	2.2e-16	***
LTR	ERVL-MaLR--int	MLT1J1-int	26	0.0418706518938418	55948	477	50.315	6.86869375892927	0.081027763463025	53813.069	1	0.002	**	0.05450734	0.03591128;0.07884856	0.0001308	***
LTR	ERVL-MaLR--int	MLT1F-int	51	0.0821308940994589	55948	518	58.866	7.11144265368264	0.0947983767070343	53813.069	158	0.316	ns	0.0984556	0.07418748;0.12741650	0.2993	ns
LTR	ERVL-MaLR--int	THE1D-int	537	0.864790002576656	55948	2538	260.107	15.2947533644868	0.418878832775058	53813.069	1001	0.002	**	0.2115839	0.1958369;0.2279992	2.2e-16	***
LTR	ERVL-MaLR--int	MLT1D-int	52	0.0837413037876836	55948	587	62.827	7.42429735336558	0.101177209482092	53813.069	87	0.174	ns	0.08858603	0.0668672;0.1145463	0.1608	ns
LTR	ERVL-MaLR--int	MLT1N2-int	6	0.00966245812934811	55948	73	7.921	2.64532734397026	0.0127560551404277	53813.069	322	0.644	ns	0.08219178	0.03076153;0.17036108	0.575	ns
LTR	ERVL-MaLR--int	MSTB-int	190	0.30597784076269	55948	869	97.003	9.52279762856875	0.156214570986859	53813.069	1001	0.002	**	0.2186421	0.1915778;0.2476289	2.2e-16	***
LTR	ERVL-MaLR--int	MLT1E3-int	9	0.0144936871940222	55948	72	7.25325325325325	2.54162283200464	0.0116807093101862	53813.069	812	0.38	ns	0.125	0.05878332;0.22407194	0.4362	ns
LTR	ERVL-MaLR--int	MLT1E1A-int	4	0.00644163875289874	55948	86	7.996	2.72826454498595	0.0128768358670446	53813.069	96	0.192	ns	0.04651163	0.01281635;0.11482550	0.19	ns
LTR	ERVL-MaLR--int	MSTA-int	756	1.21746972429786	55948	3150	327.768	17.7900720252241	0.527840762690028	53813.069	1001	0.002	**	0.24	0.2251738;0.2553105	2.2e-16	***
LTR	ERVL-MaLR--int	THE1C-int	462	0.744009275959804	55948	1795	189.404	13.1081122442023	0.305018036588508	53813.069	1001	0.002	**	0.2573816	0.2372879;0.2782713	2.2e-16	***
LTR	ERVL-MaLR--int	MLT1B-int	29	0.0467018809585158	55948	553	57.283	7.18641465235311	0.0922490981705746	53813.069	1	0.002	**	0.05244123	0.03539838;0.07444872	2.528e-05	***
LTR	ERVL-MaLR--int	MLT1C-int	17	0.0273769646998196	55948	117	12.933	3.57397317901023	0.0208274284978098	53813.069	899	0.206	ns	0.1452991	0.0869796;0.2224163	0.2365	ns
LTR	ERVL-MaLR--int	MLT1A1-int	41	0.0660267972172121	55948	454	47.622	6.66494842722263	0.0766909301726359	53813.069	183	0.366	ns	0.09030837	0.06558651;0.12051812	0.3576	ns
LTR	ERVL-MaLR--int	MSTB2-int	5	0.00805204844112342	55948	88	9.018	2.87261691283886	0.0145226745684102	53813.069	100	0.2	ns	0.05681818	0.01870386;0.12763240	0.2155	ns
LTR	ERVL-MaLR--int	MLT1L-int	11	0.0177145065704715	55948	109	10.818	3.14049975939161	0.0174214120072146	53813.069	608	0.788	ns	0.1009174	0.05146372;0.17339733	0.8733	ns
LTR	LTR	EUTREP8	32	0.0515331100231899	55948	275	30.044	5.16010568600011	0.0483831486730224	53813.069	677	0.65	ns	0.1163636	0.08096926;0.16028603	0.6987	ns
LTR	LTR	LTR106_Mam	49	0.0789100747230095	55948	639	65.971	7.41803115295331	0.106240337541871	53813.069	11	0.022	*	0.07668232	0.05726566;0.10011300	0.02686	*
LTR	LTR	LTR107_Mam	31	0.0499227003349652	55948	426	45.758	6.15738169592801	0.0736891265137851	53813.069	8	0.016	*	0.07276995	0.04997626;0.10170308	0.01877	*
LTR	LTR	LTR91A	201	0.323692347333162	55948	2403	244.049	13.9455037942728	0.393018874001546	53813.069	2	0.004	**	0.08364544	0.07288059;0.09543739	0.003283	**
LTR	LTR	tot	640	1.0306622004638	55948	7931	805.652	24.5772850196871	1.29742978613759	53813.069	1	0.002	**	0.080696	0.07479353;0.08690870	2.254e-10	***
LTR	LTR	LTR91	119	0.191638752898737	55948	1566	157.641	11.7679481475576	0.253866593661427	53813.069	1	0.002	**	0.07598978	0.06335112;0.09024414	0.0008944	***
LTR	LTR	LTR90A	30	0.0483122906467405	55948	406	40.764	6.16378911841541	0.065646740530791	53813.069	39	0.078	ns	0.07389163	0.05040693;0.10380630	0.08236	ns
LTR	LTR	MamRep1527	101	0.162651378510693	55948	1268	143.603	11.4454527821921	0.231259662458129	53813.069	1	0.002	**	0.079653	0.06534424;0.09594474	9.352e-05	***
LTR	LTR	LTR90B	48	0.0772996650347848	55948	537	54.179	7.10291562743145	0.0872503864983252	53813.069	210	0.42	ns	0.08938547	0.06664082;0.11676493	0.4302	ns
LTR	LTR	EUTREP16	48	0.0772996650347848	55948	411	41.798	6.14646036145804	0.0673119041484154	53813.069	870	0.264	ns	0.1167883	0.08737791;0.15184963	0.3267	ns
LTR	ERVL--int	HERVL-int	265	0.426758567379541	55948	2324	271.271	17.5180604360597	0.436857446534398	53813.069	384	0.768	ns	0.1140275	0.1013825;0.1276544	0.7223	ns
LTR	ERVL--int	LTR57-int	32	0.0515331100231899	55948	366	35.619	5.70950413236015	0.057361182684875	53813.069	293	0.586	ns	0.08743169	0.06057185;0.12118534	0.5965	ns
LTR	ERVL--int	MER76-int	3	0.00483122906467405	55948	155	14.762	3.84371306553053	0.0237728678175728	53813.069	1	0.002	**	0.01935484	0.004009358;0.055519235	0.000297	***
LTR	ERVL--int	tot	1667	2.68455295027055	55948	29730	2898.776	50.1865571095937	4.6682169543932	53813.069	1	0.002	**	0.05607131	0.05348286;0.05874693	2.2e-16	***
LTR	ERVL--int	MER21-int	51	0.0821308940994589	55948	1093	97.727	9.55917615952593	0.157380507601134	53813.069	1	0.002	**	0.04666057	0.03493609;0.06089652	9.858e-08	***
LTR	ERVL--int	ERVL-B4-int	207	0.33335480546251	55948	3898	413.765	19.8477128835215	0.666331164648287	53813.069	1	0.002	**	0.05310416	0.04627364;0.06061395	2.2e-16	***
LTR	ERVL--int	MER70-int	22	0.0354290131409431	55948	258	27.904	5.21593615662519	0.0449368719402216	53813.069	140	0.28	ns	0.08527132	0.05421073;0.12625574	0.2701	ns
LTR	ERVL--int	MER68-int	13	0.0209353259469209	55948	410	34.937	5.84304476896868	0.0562628832775058	53813.069	1	0.002	**	0.03170732	0.01698868;0.05361020	1.849e-05	***
LTR	ERVL--int	LTR52-int	15	0.0241561453233703	55948	170	19.657	4.21391837938374	0.0316558232414326	53813.069	163	0.326	ns	0.08823529	0.05022774;0.14135367	0.336	ns
LTR	ERVL--int	HERVL40-int	48	0.0772996650347848	55948	1333	135.193	10.9079206879099	0.21771611698016	53813.069	1	0.002	**	0.036009	0.02666724;0.04746127	2.2e-16	***
LTR	ERVL--int	ERVL47-int	14	0.0225457356351456	55948	212	21.321	4.46204760943547	0.0343355449626385	53813.069	55	0.11	ns	0.06603774	0.03657076;0.10831860	0.1088	ns
LTR	ERVL--int	ERVL-int	55	0.0885725328523576	55948	820	84.467	8.65897735814623	0.136026475135274	53813.069	1	0.002	**	0.06707317	0.05092487;0.08641319	0.000442	***
LTR	ERVL--int	HERVL74-int	19	0.030597784076269	55948	371	45.748	6.27374336866403	0.0736730224169029	53813.069	1	0.002	**	0.05121294	0.03111156;0.07882224	3.902e-06	***
LTR	ERVL--int	ERV3-16A3_I-int	365	0.58779953620201	55948	6505	667.549	25.1186892083872	1.0750273769647	53813.069	1	0.002	**	0.05611068	0.05064133;0.06198210	2.2e-16	***
LTR	ERVL--int	HERVL32-int	11	0.0177145065704715	55948	114	12.553	3.42796469380039	0.0202154728162845	53813.069	403	0.806	ns	0.09649123	0.04915913;0.16609232	0.765	ns
LTR	ERVL--int	ERVL-E-int	504	0.811646482865241	55948	8861	920.724	28.586763143578	1.48274284978098	53813.069	1	0.002	**	0.05687846	0.05214595;0.06190486	2.2e-16	***
LTR	ERVL--int	LTR53-int	19	0.030597784076269	55948	325	35.474	5.28916811032692	0.0571276732800824	53813.069	2	0.004	**	0.05846154	0.03556099;0.08979173	0.002355	**
LTR	ERVL--int	HERVL18-int	42	0.0676372069054367	55948	504	56.951	7.70908743166331	0.091714442154084	53813.069	25	0.05	*	0.08333333	0.06071784;0.11097411	0.03463	*
LTR	ERVL--int	HERV16-int	141	0.22706776603968	55948	1904	199.073	13.3642161488534	0.320589087863953	53813.069	1	0.002	**	0.07405462	0.06269316;0.08674791	6.69e-06	***
LTR	ERVL--int	HERVL66-int	8	0.0128832775057975	55948	107	15.943	3.74937445566708	0.0256747616593661	53813.069	21	0.042	*	0.07476636	0.03283066;0.14201161	0.02922	*
LTR	ERVL?	tot	336	0.541097655243494	55948	3926	420.58	18.8870410684236	0.677306106673538	53813.069	1	0.002	**	0.08558329	0.07701617;0.09477291	7.897e-06	***
LTR	ERVL?	LTR89B	64	0.10306622004638	55948	732	81.722	8.5362511434226	0.131605900541098	53813.069	14	0.028	*	0.08743169	0.06798274;0.11027801	0.0397	*
LTR	ERVL?	Eutr10	102	0.164261788198918	55948	999	108.652	9.97639335754281	0.174974233444988	53813.069	271	0.542	ns	0.1021021	0.08402027;0.12256631	0.5419	ns
LTR	ERVL?	LTR89	114	0.183586704457614	55948	1093	121.419	10.4555610924406	0.195534333934553	53813.069	249	0.498	ns	0.1043001	0.08680675;0.12395538	0.5006	ns
LTR	ERVL?	LTR55	34	0.0547539293996393	55948	406	41.704	6.11439038414868	0.0671605256377222	53813.069	117	0.234	ns	0.08374384	0.05869111;0.11505819	0.2208	ns
LTR	ERVL?	LTR87	31	0.0499227003349652	55948	696	71.519	8.06788260510338	0.115174890492141	53813.069	1	0.002	**	0.04454023	0.03046038;0.06262814	3.048e-08	***
LTR	ERVK	MER9a1	41	0.0660267972172121	55948	341	35.928	5.83874189418465	0.0578587992785365	53813.069	839	0.326	ns	0.1202346	0.08767993;0.15956051	0.3771	ns
LTR	ERVK	MER11C	80	0.128832775057975	55948	869	97.536	9.60504872246675	0.157072919350683	53813.069	42	0.084	ns	0.09205984	0.07367184;0.11326650	0.05995	ns
LTR	ERVK	LTR22	8	0.0128832775057975	55948	104	8.16316316316316	2.67183116381636	0.0131460370445168	53813.069	579	0.846	ns	0.07692308	0.03379462;0.14595163	1	ns
LTR	ERVK	LTR14A	31	0.0499227003349652	55948	133	13.704	3.50494916777243	0.0220690543674311	53813.069	1001	0.002	**	0.2330827	0.1641934;0.3142327	1.182e-05	***
LTR	ERVK	MER11A	114	0.183586704457614	55948	968	104.402	9.86639456649396	0.168129992270034	53813.069	844	0.316	ns	0.1177686	0.09813337;0.13976202	0.3247	ns
LTR	ERVK	LTR3B_	31	0.0499227003349652	55948	264	27.002	4.96232008445855	0.0434842824014429	53813.069	816	0.372	ns	0.1174242	0.08119468;0.16251884	0.4158	ns
LTR	ERVK	LTR5A	44	0.0708580262818861	55948	267	30.687	5.57046327167329	0.0494186421025509	53813.069	990	0.024	*	0.164794	0.1223656;0.2148431	0.01591	*
LTR	ERVK	LTR13	58	0.0934037619170317	55948	466	65.102	7.80105457309795	0.104840891522803	53813.069	200	0.4	ns	0.1244635	0.0958826;0.1579108	0.3848	ns
LTR	ERVK	LTR13A	29	0.0467018809585158	55948	189	27.318	4.80290994543349	0.0439931718629219	53813.069	682	0.64	ns	0.1534392	0.1052323;0.2128739	0.6801	ns
LTR	ERVK	LTR22C0	21	0.0338186034527184	55948	113	11.242	3.31819927768759	0.0181042257150219	53813.069	999	0.006	**	0.1858407	0.1188751;0.2699384	0.004341	**
LTR	ERVK	LTR22E	23	0.0370394228291677	55948	122	12.286	3.54439935204356	0.0197854934295285	53813.069	999	0.006	**	0.1885246	0.1234230;0.2693275	0.003609	**
LTR	ERVK	LTR3B	10	0.0161040968822468	55948	90	10.126	3.1163818501326	0.0163070085029632	53813.069	561	0.882	ns	0.1111111	0.0545856;0.1948586	1	ns
LTR	ERVK	LTR5_Hs	91	0.146547281628446	55948	653	81.407	8.71925320061164	0.131098621489307	53813.069	884	0.236	ns	0.1393568	0.1137077;0.1683157	0.2601	ns
LTR	ERVK	LTR22C2	11	0.0177145065704715	55948	70	7.83783783783784	2.70783945587017	0.0126221299887881	53813.069	904	0.196	ns	0.1571429	0.08114376;0.26379977	0.2515	ns
LTR	ERVK	LTR22B2	1	0.00161040968822468	55948	40	4.1	1.84877730624591	0.00660267972172121	53813.069	55	0.11	ns	0.025	0.0006327449;0.1315858585	0.1211	ns
LTR	ERVK	LTR14	10	0.0161040968822468	55948	97	10.221	3.13560057899455	0.0164599974233445	53813.069	549	0.906	ns	0.1030928	0.05055529;0.18142885	1	ns
LTR	ERVK	LTR22A	24	0.0386498325173924	55948	170	18.946	4.18193407080654	0.0305108219531049	53813.069	905	0.194	ns	0.1411765	0.09259576;0.20273993	0.222	ns
LTR	ERVK	LTR5	3	0.00483122906467405	55948	27	3.03958333333333	1.49677994079669	0.00489497444816628	53813.069	632	0.74	ns	0.1111111	0.02352745;0.29158692	1	ns
LTR	ERVK	MER9a2	49	0.0789100747230095	55948	310	33.247	5.37222969090597	0.0535412909044061	53813.069	998	0.008	**	0.1580645	0.1192824;0.2035283	0.005722	**
LTR	ERVK	LTR5B	55	0.0885725328523576	55948	442	62.503	7.41397045839529	0.100655436743107	53813.069	162	0.324	ns	0.1244344	0.09513291;0.15887196	0.3391	ns
LTR	ERVK	LTR22B	17	0.0273769646998196	55948	142	12.765	3.38751387454727	0.0205568796701881	53813.069	912	0.18	ns	0.1197183	0.07131033;0.18475017	0.2377	ns
LTR	ERVK	LTR3A	27	0.0434810615820665	55948	163	20.592	4.4901779138134	0.0331615562999227	53813.069	937	0.13	ns	0.1656442	0.1120890;0.2317768	0.1555	ns
LTR	ERVK	MER11D	48	0.0772996650347848	55948	260	29.476	5.32745772445035	0.0474684359701108	53813.069	1001	0.002	**	0.1846154	0.1393705;0.2372109	0.0007914	***
LTR	ERVK	LTR3	16	0.025766555011595	55948	92	12.147	3.31457046649748	0.0195616464828652	53813.069	900	0.204	ns	0.173913	0.1028015;0.2670046	0.22	ns
LTR	ERVK	tot	1010	1.62651378510693	55948	8264	909.924	28.0547552706006	1.46535042514816	53813.069	1001	0.002	**	0.1222168	0.1152287;0.1294726	0.0005351	***
LTR	ERVK	LTR13_	8	0.0128832775057975	55948	44	4.19715447154472	1.94579444047888	0.00675913822395116	53813.069	959	0.086	ns	0.1818182	0.08191884;0.32713685	0.06635	ns
LTR	ERVK	LTR14B	54	0.086962123164133	55948	363	41.495	6.19421854178098	0.0668239500128833	53813.069	980	0.044	*	0.1487603	0.1137707;0.1896006	0.04715	*
LTR	ERVK	LTR22C	2	0.00322081937644937	55948	16	1.65963431786217	0.850543740686284	0.0026726911843954	53813.069	598	0.808	ns	0.125	0.0155136;0.3834762	0.6789	ns
LTR	ERVK	MER11B	44	0.0708580262818861	55948	544	61.405	7.71715812521225	0.0988872069054367	53813.069	9	0.018	*	0.08088235	0.05938225;0.10706106	0.01752	*
LTR	ERVK	MER9B	5	0.00805204844112342	55948	39	3.96555217831814	1.74686876461684	0.00638616364712403	53813.069	795	0.414	ns	0.1282051	0.04296834;0.27429941	0.5915	ns
LTR	ERVK	MER9a3	69	0.111118268487503	55948	575	56.745	7.41248405866211	0.0913826977583097	53813.069	965	0.074	ns	0.12	0.09457792;0.14940041	0.09292	ns
LTR	ERVK	LTR14C	22	0.0354290131409431	55948	137	13.087	3.4709477781261	0.0210754315897964	53813.069	992	0.02	*	0.1605839	0.1034583;0.2329712	0.0186	*
LTR	ERVK	LTR22B1	19	0.030597784076269	55948	154	14.843	3.55654326558809	0.023903311002319	53813.069	908	0.188	ns	0.1233766	0.07594158;0.18594748	0.2725	ns
LTR	ERV1	LTR64	34	0.0547539293996393	55948	372	41.191	6.09176728286863	0.066334385467663	53813.069	139	0.278	ns	0.09139785	0.06412717;0.12537610	0.282	ns
LTR	ERV1	LTR9C	23	0.0370394228291677	55948	153	17.151	4.0658000110347	0.0276201365627416	53813.069	939	0.126	ns	0.1503268	0.09774395;0.21697775	0.1566	ns
LTR	ERV1	LTR43B	27	0.0434810615820665	55948	242	27.226	4.8201823781013	0.0438450141716053	53813.069	536	0.932	ns	0.1115702	0.07482565;0.15816646	1	ns
LTR	ERV1	MER61F	16	0.025766555011595	55948	159	15.84	3.67367607389327	0.025508889461479	53813.069	576	0.852	ns	0.1006289	0.05862019;0.15826883	0.895	ns
LTR	ERV1	MER4E	53	0.0853517134759083	55948	729	71.255	8.22615612814665	0.11474974233445	53813.069	11	0.022	*	0.07270233	0.05493010;0.09402056	0.02096	*
LTR	ERV1	LTR77	17	0.0273769646998196	55948	103	10.048048048048	3.05554682938206	0.0161814739243237	53813.069	984	0.036	*	0.1650485	0.09918841;0.25105556	0.02927	*
LTR	ERV1	LTR21C	2	0.00322081937644937	55948	22	2.48333333333333	1.30147088859483	0.0039991840590913	53813.069	498	0.996	ns	0.09090909	0.01120559;0.29161274	1	ns
LTR	ERV1	LTR10F	43	0.0692476165936614	55948	449	46.057	6.67220123117321	0.0741706390105643	53813.069	358	0.716	ns	0.09576837	0.0701769;0.1268291	0.6974	ns
LTR	ERV1	LTR2752	50	0.0805204844112342	55948	230	25.42	4.85336534325979	0.0409366142746715	53813.069	1001	0.002	**	0.2173913	0.1658684;0.2763547	2.685e-06	***
LTR	ERV1	MER95	12	0.0193249162586962	55948	139	15.192	3.7318980510007	0.0244653439835094	53813.069	244	0.488	ns	0.08633094	0.04540605;0.14594690	0.4955	ns
LTR	ERV1	LTR68	15	0.0241561453233703	55948	352	33.802	5.77149080447211	0.0544350682813708	53813.069	1	0.002	**	0.04261364	0.02404360;0.06931151	0.000267	***
LTR	ERV1	LTR9B	64	0.10306622004638	55948	685	72.837	7.90537323128554	0.117297410461221	53813.069	146	0.292	ns	0.09343066	0.07269646;0.11774254	0.2923	ns
LTR	ERV1	MER57E3	11	0.0177145065704715	55948	243	42.018	5.70984047748084	0.0676661942798248	53813.069	1	0.002	**	0.04526749	0.02281088;0.07955107	2.473e-09	***
LTR	ERV1	HERV-Fc1_LTR3	1	0.00161040968822468	55948	5	1.31012658227848	0.562032314203941	0.00210984054090196	53813.069	349	0.698	ns	0.2	0.005050763;0.716417936	1	ns
LTR	ERV1	LTR60B	16	0.025766555011595	55948	247	26.113	4.57287023018827	0.0420526281886112	53813.069	10	0.02	*	0.06477733	0.03747592;0.10306450	0.03774	*
LTR	ERV1	LTR6B	15	0.0241561453233703	55948	154	17.61	3.88058745023984	0.0283593146096367	53813.069	294	0.588	ns	0.0974026	0.05554679;0.15555942	0.6122	ns
LTR	ERV1	LTR12F	78	0.125611955681525	55948	637	67.321	7.69032509716596	0.108414390620974	53813.069	922	0.16	ns	0.122449	0.09800584;0.15045268	0.1756	ns
LTR	ERV1	MER90a	100	0.161040968822468	55948	1252	131.49	10.2897900746215	0.211752769904664	53813.069	1	0.002	**	0.0798722	0.06545696;0.09629504	0.003139	**
LTR	ERV1	LTR109A2	2	0.00322081937644937	55948	26	3.3940329218107	1.59946096447394	0.00546578349943748	53813.069	322	0.644	ns	0.07692308	0.009455391;0.251302917	0.5683	ns
LTR	ERV1	MER51B	65	0.104676629734604	55948	713	74.576	8.5325863036379	0.120097912909044	53813.069	138	0.276	ns	0.0911641	0.07106259;0.11472097	0.2704	ns
LTR	ERV1	LTR58	4	0.00644163875289874	55948	76	8.089	2.71005967156138	0.0130266039680495	53813.069	80	0.16	ns	0.05263158	0.01452456;0.12930916	0.1886	ns
LTR	ERV1	LTR78B	257	0.413875289873744	55948	3270	336.659	16.9511669527812	0.542158915228034	53813.069	1	0.002	**	0.07859327	0.06959695;0.08835150	2.307e-06	***
LTR	ERV1	LTR12C	246	0.396160783303272	55948	2731	317.562	17.6113689506613	0.511404921412007	53813.069	1	0.002	**	0.09007689	0.07960014;0.10144152	1.122e-05	***
LTR	ERV1	MER41B	285	0.458966761144035	55948	2851	324.128	17.1671292395184	0.52197887142489	53813.069	11	0.022	*	0.09996492	0.08919396;0.11156471	0.02134	*
LTR	ERV1	LTR12	81	0.130443184746199	55948	778	80.445	8.69531963665417	0.129549407369235	53813.069	544	0.916	ns	0.1041131	0.08354322;0.12773778	0.953	ns
LTR	ERV1	LTR6A	62	0.0998454006699304	55948	287	30.615	5.21094318995409	0.0493026926049987	53813.069	1001	0.002	**	0.2160279	0.1698256;0.2681992	7.913e-08	***
LTR	ERV1	MER50B	44	0.0708580262818861	55948	692	67.816	8.02437128593477	0.109211543416645	53813.069	2	0.004	**	0.06358382	0.04657658;0.08442132	0.00168	**
LTR	ERV1	MER101B	13	0.0209353259469209	55948	261	25.785	4.79914646648826	0.0415244138108735	53813.069	2	0.004	**	0.04980843	0.02678405;0.08366797	0.006609	**
LTR	ERV1	HERV1_LTRb	0	0	55948	10	1.32359081419624	0.561757969518116	0.00213152347042683	53813.069	1	0.002	**	0	0.0000000;0.3084971	0.378	ns
LTR	ERV1	LTR25	20	0.0322081937644937	55948	284	20.344	4.2560284042494	0.032762174697243	53813.069	521	0.962	ns	0.07042254	0.04354369;0.10666850	1	ns
LTR	ERV1	LTR10B2	25	0.0402602422056171	55948	101	12.798	3.2563476165483	0.0206100231898995	53813.069	1001	0.002	**	0.2475248	0.1670326;0.3433482	0.0008251	***
LTR	ERV1	LTR24B	37	0.0595851584643133	55948	454	50.17	6.53297633393692	0.0807942540582324	53813.069	27	0.054	ns	0.0814978	0.05802937;0.11058532	0.05123	ns
LTR	ERV1	MER31B	147	0.236730224169029	55948	1486	156.373	12.0836205205594	0.251824594176759	53813.069	217	0.434	ns	0.09892328	0.08421107;0.11524166	0.4469	ns
LTR	ERV1	LTR49	93	0.149768101004896	55948	1462	149.753	11.3942889563509	0.241163682040711	53813.069	1	0.002	**	0.06361149	0.05164629;0.07736439	2.597e-07	***
LTR	ERV1	LTR45C	51	0.0821308940994589	55948	424	48.599	6.36149885386044	0.0782643004380314	53813.069	675	0.654	ns	0.120283	0.09088379;0.15510342	0.703	ns
LTR	ERV1	LTR35	7	0.0112728678175728	55948	105	12.003	3.45817147491994	0.0193297474877609	53813.069	108	0.216	ns	0.06666667	0.0272216;0.1325433	0.165	ns
LTR	ERV1	MER4B	151	0.243171862921927	55948	1738	183.306	13.4785769291879	0.295197758309714	53813.069	8	0.016	*	0.08688147	0.07405793;0.10111895	0.01109	*
LTR	ERV1	MER34A1	60	0.0966245812934811	55948	775	83.254	8.59926923822202	0.134073048183458	53813.069	5	0.01	**	0.07741935	0.05959624;0.09853319	0.006299	**
LTR	ERV1	MER89	116	0.186807523834063	55948	1388	146.972	11.3930249283067	0.236685132697758	53813.069	7	0.014	*	0.08357349	0.06954766;0.09939032	0.005969	**
LTR	ERV1	MER92D	10	0.0161040968822468	55948	231	20.99	4.37161423401139	0.0338024993558361	53813.069	1	0.002	**	0.04329004	0.02095154;0.07816906	0.008274	**
LTR	ERV1	MER49	139	0.223846946663231	55948	1335	147.373	11.6901895421559	0.237330906982736	53813.069	248	0.496	ns	0.1041199	0.08824741;0.12175830	0.4849	ns
LTR	ERV1	LTR1A1	41	0.0660267972172121	55948	359	37.083	5.7980797449439	0.059718822468436	53813.069	791	0.422	ns	0.1142061	0.08321431;0.15173204	0.4876	ns
LTR	ERV1	LTR72	16	0.025766555011595	55948	153	19.244	4.03320353202399	0.0309907240401958	53813.069	254	0.508	ns	0.1045752	0.06096587;0.16426490	0.5412	ns
LTR	ERV1	MER34D	26	0.0418706518938418	55948	249	29.395	4.92516316808206	0.0473379927853646	53813.069	271	0.542	ns	0.1044177	0.06935105;0.14924562	0.5565	ns
LTR	ERV1	LTR26	101	0.162651378510693	55948	596	69.486	8.12538158032137	0.11190092759598	53813.069	1001	0.002	**	0.1694631	0.1402043;0.2020408	0.0001233	***
LTR	ERV1	LTR27C	32	0.0515331100231899	55948	120	13.016	3.50457216019674	0.0209610925019325	53813.069	1001	0.002	**	0.2666667	0.1900891;0.3551140	1.109e-06	***
LTR	ERV1	LTR29	45	0.0724684359701108	55948	708	71.12	8.1746207511067	0.11453233702654	53813.069	1	0.002	**	0.06355932	0.04673476;0.08412599	0.0007077	***
LTR	ERV1	LTR23	53	0.0853517134759083	55948	856	91.276	8.91915777275945	0.146991754702396	53813.069	1	0.002	**	0.06191589	0.04671961;0.08020842	6.772e-06	***
LTR	ERV1	MER61E	49	0.0789100747230095	55948	318	30.797	5.32486104467949	0.0495957871682556	53813.069	1000	0.004	**	0.1540881	0.1162207;0.1985447	0.00118	**
LTR	ERV1	PABL_A	33	0.0531435197114146	55948	524	58.501	7.3140614226635	0.0942105771708323	53813.069	1	0.002	**	0.0629771	0.04374343;0.08730950	0.0002198	***
LTR	ERV1	MER65D	29	0.0467018809585158	55948	470	49.414	6.35869774694764	0.0795767843339346	53813.069	1	0.002	**	0.06170213	0.04170861;0.08741509	0.001511	**
LTR	ERV1	MER57E1	36	0.0579747487760886	55948	501	53.29	6.91402225218459	0.0858187322854934	53813.069	4	0.008	**	0.07185629	0.05083163;0.09809405	0.01101	*
LTR	ERV1	LTR8	298	0.479902087090956	55948	3403	370.731	17.8374553626299	0.597028794125225	53813.069	1	0.002	**	0.08756979	0.07828311;0.09757200	4.102e-05	***
LTR	ERV1	LTR8A	144	0.231898995104355	55948	1442	157.258	12.2014881187629	0.253249806750837	53813.069	140	0.28	ns	0.0998613	0.08486716;0.11650720	0.2723	ns
LTR	ERV1	MER57B2	96	0.15459933006957	55948	1104	120.885	9.9644902562081	0.194674375161041	53813.069	7	0.014	*	0.08695652	0.07100087;0.10515198	0.01587	*
LTR	ERV1	LTR39	103	0.165872197887142	55948	1272	137.941	11.1971824981062	0.222141522803401	53813.069	6	0.012	*	0.08097484	0.06657246;0.09734719	0.001343	**
LTR	ERV1	MER4E1	71	0.114339087863953	55948	1050	117.911	10.2266154060208	0.189885016748261	53813.069	1	0.002	**	0.06761905	0.05318526;0.08453039	1.205e-06	***
LTR	ERV1	LTR44	24	0.0386498325173924	55948	218	24.776	4.70020381642285	0.0398995104354548	53813.069	472	0.944	ns	0.1100917	0.0718239;0.1593692	1	ns
LTR	ERV1	LTR1B	40	0.0644163875289874	55948	321	34.146	5.98937029716451	0.0549890492141201	53813.069	861	0.282	ns	0.1246106	0.09053571;0.16579915	0.2777	ns
LTR	ERV1	LTR46	34	0.0547539293996393	55948	255	28.605	5.06148136355292	0.0460657691316671	53813.069	875	0.254	ns	0.1333333	0.09413538;0.18130772	0.2752	ns
LTR	ERV1	LTR1B1	17	0.0273769646998196	55948	168	18.379	4.11756157371245	0.0295977196598815	53813.069	424	0.848	ns	0.1011905	0.06006032;0.15706877	0.9014	ns
LTR	ERV1	MER4D1	100	0.161040968822468	55948	1536	168.806	12.4302403385805	0.271846817830456	53813.069	1	0.002	**	0.06510417	0.05328192;0.07862026	2.263e-09	***
LTR	ERV1	HERV1_LTRa	8	0.0128832775057975	55948	27	3.79591836734694	1.78782160788012	0.00611298371448554	53813.069	969	0.066	ns	0.2962963	0.1375266;0.5018137	0.04491	*
LTR	ERV1	LTR28B	36	0.0579747487760886	55948	261	27.756	5.24518598106644	0.0446985313063643	53813.069	942	0.12	ns	0.137931	0.09851059;0.18580786	0.1073	ns
LTR	ERV1	LTR38B	17	0.0273769646998196	55948	226	26.039	4.78250471524611	0.0419334578716826	53813.069	33	0.066	ns	0.07522124	0.04442782;0.11770597	0.06053	ns
LTR	ERV1	LTR1A2	78	0.125611955681525	55948	837	89.952	9.1081641758729	0.144859572275187	53813.069	102	0.204	ns	0.09318996	0.07435936;0.11494012	0.1991	ns
LTR	ERV1	MER51E	31	0.0499227003349652	55948	233	28.702	5.13707948017019	0.0462219788714249	53813.069	724	0.556	ns	0.1330472	0.09222112;0.18350546	0.6185	ns
LTR	ERV1	MER72	74	0.119170316928627	55948	774	86.095	8.78926767291941	0.138648222107704	53813.069	98	0.196	ns	0.09560724	0.07581814;0.11853759	0.1882	ns
LTR	ERV1	MER92B	59	0.0950141716052564	55948	804	93.174	9.20948090494456	0.150048312290647	53813.069	1	0.002	**	0.07338308	0.05632875;0.09364079	8.691e-05	***
LTR	ERV1	LTR26C	31	0.0499227003349652	55948	312	38.706	5.86907232959434	0.0623325173924246	53813.069	108	0.216	ns	0.09935897	0.06851257;0.13806295	0.1983	ns
LTR	ERV1	MER65A	138	0.222236536975006	55948	1394	150.575	11.6115978316597	0.242487438804432	53813.069	152	0.304	ns	0.0989957	0.08381696;0.11588771	0.3003	ns
LTR	ERV1	LTR10A	40	0.0644163875289874	55948	311	36.908	5.72278658402411	0.0594370007729966	53813.069	753	0.498	ns	0.1286174	0.09349946;0.17099910	0.5984	ns
LTR	ERV1	MER51C	18	0.0289873743880443	55948	180	21.552	4.48569029441595	0.0347075496006184	53813.069	253	0.506	ns	0.1	0.0603504;0.1534350	0.4907	ns
LTR	ERV1	HERV-Fc1_LTR1	0	0	55948	17	2.35307262569832	1.23811081925645	0.00378941095352088	53813.069	1	0.002	**	0	0.0000000;0.1950643	0.1542	ns
LTR	ERV1	MER39	225	0.362342179850554	55948	3348	338	17.6438461029704	0.544318474619943	53813.069	1	0.002	**	0.0672043	0.05895488;0.07621899	9.381e-12	***
LTR	ERV1	LTR71B	35	0.056364339087864	55948	233	26.981	4.7725691630836	0.0434504637979902	53813.069	956	0.092	ns	0.1502146	0.1069140;0.2026708	0.1016	ns
LTR	ERV1	LTR19B	32	0.0515331100231899	55948	283	29.581	5.05063837033973	0.0476375289873744	53813.069	718	0.568	ns	0.1130742	0.07864091;0.15586588	0.6268	ns
LTR	ERV1	MER34B	55	0.0885725328523576	55948	667	67.716	7.99470194936992	0.109050502447823	53813.069	53	0.106	ns	0.08245877	0.06272127;0.10598050	0.1089	ns
LTR	ERV1	MER67C	76	0.122391136305076	55948	1648	175.046	12.0437093511482	0.281895774284978	53813.069	1	0.002	**	0.0461165	0.03650380;0.05738425	2.2e-16	***
LTR	ERV1	LTR51	34	0.0547539293996393	55948	414	46.755	6.65276139916609	0.0752947049729451	53813.069	37	0.074	ns	0.0821256	0.05754339;0.11287245	0.05172	ns
LTR	ERV1	LTR48B	87	0.140105642875548	55948	1013	105.699	10.112005322964	0.170218693635661	53813.069	32	0.064	ns	0.08588351	0.06935909;0.10485910	0.05704	ns
LTR	ERV1	MER41C	72	0.115949497552177	55948	837	89.155	8.91877343133681	0.143576075753672	53813.069	31	0.062	ns	0.08602151	0.06791343;0.10710464	0.0566	ns
LTR	ERV1	LTR27E	43	0.0692476165936614	55948	222	23.549	4.71485194134756	0.0379235377480031	53813.069	1001	0.002	**	0.1936937	0.1438668;0.2518989	0.0001093	***
LTR	ERV1	LTR1	37	0.0595851584643133	55948	244	25.428	4.76440085588058	0.0409494975521773	53813.069	991	0.022	*	0.1516393	0.1090699;0.2029058	0.02058	*
LTR	ERV1	LTR31	25	0.0402602422056171	55948	241	29.595	5.13997999941579	0.0476600747230095	53813.069	220	0.44	ns	0.1037344	0.06826438;0.14931716	0.4319	ns
LTR	ERV1	MER87	22	0.0354290131409431	55948	165	19.189	4.03256004797704	0.0309021515073435	53813.069	793	0.418	ns	0.1333333	0.08548254;0.19488353	0.4668	ns
LTR	ERV1	LTR4	16	0.025766555011595	55948	102	9.865	2.95355692318575	0.0158866915743365	53813.069	983	0.038	*	0.1568627	0.09240247;0.24220114	0.06226	ns
LTR	ERV1	MER34C_	39	0.0628059778407627	55948	651	65.77	7.65517483155687	0.105916645194537	53813.069	1	0.002	**	0.05990783	0.04294347;0.08098911	0.0002578	***
LTR	ERV1	MER61A	78	0.125611955681525	55948	811	76.43	8.43470475145658	0.123083612471013	53813.069	591	0.822	ns	0.09617756	0.07676708;0.11857908	0.8568	ns
LTR	ERV1	LTR12_	52	0.0837413037876836	55948	545	60.308	7.37316075367269	0.0971205874774543	53813.069	145	0.29	ns	0.09541284	0.07208096;0.12323714	0.2749	ns
LTR	ERV1	LTR10C	58	0.0934037619170317	55948	519	62.197	7.45128933223724	0.100162651378511	53813.069	334	0.668	ns	0.1117534	0.08596021;0.14206387	0.636	ns
LTR	ERV1	MER66B	213	0.343017263591858	55948	1430	174.363	12.3502129033778	0.280795864467921	53813.069	1001	0.002	**	0.148951	0.1308835;0.1684735	0.002411	**
LTR	ERV1	LTR70	13	0.0209353259469209	55948	151	25.606	4.75366820059639	0.0412361504766813	53813.069	7	0.014	*	0.08609272	0.04663875;0.14272146	0.004589	**
LTR	ERV1	MER83B	10	0.0161040968822468	55948	147	17.478	3.8921285519192	0.028146740530791	53813.069	23	0.046	*	0.06802721	0.03310142;0.12154532	0.05589	ns
LTR	ERV1	HERV1_LTRd	2	0.00322081937644937	55948	16	2.06839622641509	1.11554065590629	0.00333096532210625	53813.069	606	0.792	ns	0.125	0.0155136;0.3834762	1	ns
LTR	ERV1	LTR61	24	0.0386498325173924	55948	184	19.18	4.09540869418089	0.0308876578201494	53813.069	898	0.208	ns	0.1304348	0.08539198;0.18783476	0.2289	ns
LTR	ERV1	MER90	63	0.101455810358155	55948	701	72.996	8.00975281392254	0.117553465601649	53813.069	109	0.218	ns	0.08987161	0.06975001;0.11352086	0.2398	ns
LTR	ERV1	MER57F	26	0.0418706518938418	55948	413	44.545	6.35754617705553	0.0717356995619686	53813.069	3	0.006	**	0.062954	0.04153216;0.09088412	0.002459	**
LTR	ERV1	MER72B	20	0.0322081937644937	55948	188	19.573	4.18666922495665	0.0315205488276217	53813.069	591	0.822	ns	0.106383	0.06620323;0.15951164	0.9048	ns
LTR	ERV1	LTR12E	13	0.0209353259469209	55948	112	11.694	3.2755294370671	0.0188321308940995	53813.069	733	0.538	ns	0.1160714	0.06327202;0.19030496	0.6431	ns
LTR	ERV1	MER50	190	0.30597784076269	55948	2531	265.619	15.4417708598233	0.427755410976553	53813.069	1	0.002	**	0.07506914	0.06510213;0.08603198	3.394e-07	***
LTR	ERV1	LTR56	82	0.132053594434424	55948	976	111.049	9.43204975403346	0.178834385467663	53813.069	1	0.002	**	0.08401639	0.06737627;0.10321455	0.002893	**
LTR	ERV1	MER61B	27	0.0434810615820665	55948	429	40.19	5.97374133902579	0.0647223653697501	53813.069	12	0.024	*	0.06293706	0.04188198;0.09025180	0.03068	*
LTR	ERV1	LTR1D	24	0.0386498325173924	55948	296	32.478	5.57374044808175	0.0523028858541613	53813.069	75	0.15	ns	0.08108108	0.05263986;0.11824065	0.1358	ns
LTR	ERV1	LTR26E	11	0.0177145065704715	55948	118	14.02	3.5386610634705	0.0225779438289101	53813.069	242	0.484	ns	0.09322034	0.04745898;0.16067638	0.4768	ns
LTR	ERV1	MER57C2	34	0.0547539293996393	55948	454	45.035	6.44572124143778	0.0725248003091987	53813.069	48	0.096	ns	0.07488987	0.05241824;0.10308090	0.08427	ns
LTR	ERV1	MER4A	78	0.125611955681525	55948	834	90.938	8.99939693230303	0.146447436227776	53813.069	86	0.172	ns	0.09352518	0.07462944;0.11534857	0.1646	ns
LTR	ERV1	MER52D	86	0.138495233187323	55948	657	72.093	8.41541265596467	0.116099265653182	53813.069	953	0.098	ns	0.130898	0.1060513;0.1591144	0.09152	ns
LTR	ERV1	HERV-Fc1_LTR2	1	0.00161040968822468	55948	3	1.13609467455621	0.376378356933544	0.0018295778706458	53813.069	296	0.592	ns	0.3333333	0.008403759;0.905700676	1	ns
LTR	ERV1	LTR10D	25	0.0402602422056171	55948	181	20.568	4.27921577951938	0.0331229064674053	53813.069	871	0.262	ns	0.1381215	0.09142116;0.19710870	0.2917	ns
LTR	ERV1	LTR35B	14	0.0225457356351456	55948	206	22.106	4.42270554347951	0.0355997165678949	53813.069	36	0.072	ns	0.06796117	0.03765032;0.11139906	0.07125	ns
LTR	ERV1	MER65C	57	0.091793352228807	55948	680	77.209	8.32578150311656	0.12433812161814	53813.069	5	0.01	**	0.08382353	0.06410349;0.10724076	0.01312	*
LTR	ERV1	LTR7B	79	0.12722236536975	55948	845	93.945	9.19894535235401	0.151289938160268	53813.069	63	0.126	ns	0.09349112	0.07471615;0.11515526	0.1122	ns
LTR	ERV1	LTR1F	18	0.0289873743880443	55948	132	13.83	3.55636721216296	0.0222719659881474	53813.069	913	0.178	ns	0.1363636	0.08286392;0.20692727	0.2533	ns
LTR	ERV1	MER52A	272	0.438031435197114	55948	1420	159.803	12.842395341918	0.257348299407369	53813.069	1001	0.002	**	0.1915493	0.1713841;0.2129990	2.2e-16	***
LTR	ERV1	LTR27B	31	0.0499227003349652	55948	150	15.302	3.73399768863597	0.0246424890492141	53813.069	1001	0.002	**	0.2066667	0.1449488;0.2803343	0.0001239	***
LTR	ERV1	MER4D	104	0.167482607575367	55948	1315	146.49	11.2491085176756	0.235908915228034	53813.069	1	0.002	**	0.07908745	0.06507453;0.09501421	0.0001124	***
LTR	ERV1	MER4D0	37	0.0595851584643133	55948	444	47.739	6.39294523273497	0.0768793481061582	53813.069	48	0.096	ns	0.08333333	0.0593517;0.1130353	0.1074	ns
LTR	ERV1	MER101	35	0.056364339087864	55948	364	37.325	5.68996931017653	0.0601085416129863	53813.069	375	0.75	ns	0.09615385	0.06789129;0.13118673	0.7952	ns
LTR	ERV1	LTR10G	28	0.0450914712702912	55948	116	12.981	3.28564064292407	0.0209047281628446	53813.069	1001	0.002	**	0.2413793	0.1667773;0.3296272	8.143e-05	***
LTR	ERV1	LTR1F1	35	0.056364339087864	55948	221	22.438	4.53085915524691	0.0361343725843855	53813.069	999	0.006	**	0.158371	0.1128582;0.2133109	0.009841	**
LTR	ERV1	MER61D	38	0.061195568152538	55948	267	28.159	4.96471221395232	0.0453475264107189	53813.069	973	0.058	ns	0.1423221	0.1027243;0.1900764	0.05762	ns
LTR	ERV1	MER51D	18	0.0289873743880443	55948	151	17.51	3.91525595960587	0.0281982736408142	53813.069	602	0.8	ns	0.1192053	0.07220119;0.18184089	0.8987	ns
LTR	ERV1	MER57C1	13	0.0209353259469209	55948	187	21.629	4.53099204246586	0.0348315511466117	53813.069	34	0.068	ns	0.06951872	0.03753257;0.11594535	0.0511	ns
LTR	ERV1	MER67D	44	0.0708580262818861	55948	1042	106.355	9.83115591508072	0.171275122391136	53813.069	1	0.002	**	0.04222649	0.03084662;0.05627501	1.524e-12	***
LTR	ERV1	MER41A	262	0.421927338314867	55948	2558	294.652	16.244715657308	0.47451043545478	53813.069	17	0.034	*	0.1024238	0.0909385;0.1148279	0.04406	*
LTR	ERV1	MER66C	52	0.0837413037876836	55948	589	64.135	7.34606967974982	0.10328362535429	53813.069	64	0.128	ns	0.08828523	0.06663768;0.11416293	0.1125	ns
LTR	ERV1	MER4A1_	47	0.0756892553465602	55948	400	43.067	6.08420319586127	0.0693555140427725	53813.069	785	0.434	ns	0.1175	0.08762468;0.15317325	0.5185	ns
LTR	ERV1	LTR9	95	0.152988920381345	55948	810	87.869	8.91736274681918	0.141505088894615	53813.069	793	0.418	ns	0.117284	0.09593338;0.14146393	0.4287	ns
LTR	ERV1	MER57B1	86	0.138495233187323	55948	1010	104.789	9.59492269596485	0.168753220819376	53813.069	28	0.056	ns	0.08514851	0.06866999;0.10409031	0.05601	ns
LTR	ERV1	LTR37A	140	0.225457356351456	55948	1963	207.55	13.2948205047023	0.334240530791033	53813.069	1	0.002	**	0.07131941	0.06032698;0.08361204	2.133e-07	***
LTR	ERV1	MER66D	22	0.0354290131409431	55948	246	28.193	5.09919138224413	0.0454022803401185	53813.069	137	0.274	ns	0.08943089	0.05689602;0.13226798	0.2698	ns
LTR	ERV1	PRIMA4_LTR	28	0.0450914712702912	55948	334	32.288	5.38498412755824	0.0519969080133986	53813.069	254	0.508	ns	0.08383234	0.05642809;0.11888183	0.5162	ns
LTR	ERV1	PrimLTR79	12	0.0193249162586962	55948	141	14.252	3.46850494111317	0.0229515588765782	53813.069	323	0.646	ns	0.08510638	0.04475044;0.14394458	0.6742	ns
LTR	ERV1	MER83C	10	0.0161040968822468	55948	151	16.131	3.77572444639371	0.0259775186807524	53813.069	61	0.122	ns	0.06622517	0.03221185;0.11841710	0.1142	ns
LTR	ERV1	MER110A	54	0.086962123164133	55948	635	66.564	7.59510300059121	0.107195310486988	53813.069	56	0.112	ns	0.08503937	0.06452828;0.10950221	0.1056	ns
LTR	ERV1	LTR9D	88	0.141716052563772	55948	724	84.412	8.42479870579904	0.135937902602422	53813.069	694	0.616	ns	0.121547	0.09863556;0.14759240	0.6851	ns
LTR	ERV1	LTR06	5	0.00805204844112342	55948	98	10.54	3.07275801875805	0.0169737181138882	53813.069	44	0.088	ns	0.05102041	0.01677142;0.11505840	0.07279	ns
LTR	ERV1	LTR19C	18	0.0289873743880443	55948	129	13.079	3.46160970384325	0.0210625483122906	53813.069	948	0.108	ns	0.1395349	0.08484251;0.21153354	0.1456	ns
LTR	ERV1	LTR59	10	0.0161040968822468	55948	114	12.137	3.42607194451152	0.019545542385983	53813.069	329	0.658	ns	0.0877193	0.04286914;0.15540579	0.6482	ns
LTR	ERV1	HERV-Fc2_LTR	0	0	55948	4	1.11284046692607	0.317015048311639	0.00179212906938622	53813.069	1	0.002	**	0	0.0000000;0.6023646	0.5815	ns
LTR	ERV1	MER31A	137	0.220626127286782	55948	1349	144.261	11.254134108608	0.232319312032981	53813.069	281	0.562	ns	0.1015567	0.08594837;0.11892436	0.5667	ns
LTR	ERV1	MER34A	113	0.181976294769389	55948	1464	154.969	11.9742817079949	0.249563578974491	53813.069	1	0.002	**	0.07718579	0.06403231;0.09206397	0.0002526	***
LTR	ERV1	LTR78	345	0.555591342437516	55948	4812	491.904	20.6162997605248	0.792166967276475	53813.069	1	0.002	**	0.07169576	0.06456426;0.07935201	2.504e-13	***
LTR	ERV1	LTR10B1	50	0.0805204844112342	55948	171	20.348	4.345547120879	0.0327686163359959	53813.069	1001	0.002	**	0.2923977	0.2254509;0.3666984	1.36e-09	***
LTR	ERV1	MER41G	23	0.0370394228291677	55948	114	13.237	3.4786393794028	0.0213169930430301	53813.069	998	0.008	**	0.2017544	0.1324035;0.2871899	0.007795	**
LTR	ERV1	MER41E	45	0.0724684359701108	55948	360	41.469	6.0125859819374	0.0667820793609894	53813.069	754	0.496	ns	0.125	0.09265589;0.16366524	0.563	ns
LTR	ERV1	LTR1C1	15	0.0241561453233703	55948	70	8.131	2.83228897905226	0.0130942411749549	53813.069	989	0.026	*	0.2142857	0.1251836;0.3286851	0.02258	*
LTR	ERV1	MER87B	29	0.0467018809585158	55948	202	22.741	4.54671217382315	0.0366223267199175	53813.069	925	0.154	ns	0.1435644	0.09830257;0.19963240	0.1802	ns
LTR	ERV1	MER4CL34	63	0.101455810358155	55948	896	94.995	9.32039939298981	0.152980868332904	53813.069	1	0.002	**	0.0703125	0.05444964;0.08906694	0.0003293	***
LTR	ERV1	LTR19A	53	0.0853517134759083	55948	447	47.71	6.7003578109527	0.0768326462251997	53813.069	816	0.372	ns	0.1185682	0.09008951;0.15220860	0.3998	ns
LTR	ERV1	HERV1_LTRc	2	0.00322081937644937	55948	34	3.81560283687943	1.78920577876747	0.00614468377492823	53813.069	238	0.476	ns	0.05882353	0.007204917;0.196773209	0.425	ns
LTR	ERV1	LTR7Y	14	0.0225457356351456	55948	257	28.797	5.26093798371246	0.0463749677918062	53813.069	3	0.006	**	0.05447471	0.03009834;0.08971099	0.002053	**
LTR	ERV1	LOR1a	108	0.173924246328266	55948	808	89.821	9.26211345999095	0.144648608606029	53813.069	985	0.034	*	0.1336634	0.1109517;0.1590851	0.04394	*
LTR	ERV1	LTR12B	23	0.0370394228291677	55948	171	19.398	5.2257922753306	0.0312387271321824	53813.069	841	0.322	ns	0.1345029	0.08721178;0.19495625	0.3973	ns
LTR	ERV1	LTR54	72	0.115949497552177	55948	1113	126.276	10.5619780050604	0.20335609379026	53813.069	1	0.002	**	0.06469003	0.05095668;0.08077594	4.768e-08	***
LTR	ERV1	MER51A	95	0.152988920381345	55948	941	104.165	9.60739699799468	0.167748325173924	53813.069	179	0.358	ns	0.1009564	0.08244876;0.12200336	0.3769	ns
LTR	ERV1	LTR48	50	0.0805204844112342	55948	975	103.959	9.81711233992434	0.16741658077815	53813.069	1	0.002	**	0.05128205	0.03829872;0.06705317	1.017e-09	***
LTR	ERV1	LTR12D	45	0.0724684359701108	55948	490	49.965	7.04580857094617	0.0804641200721464	53813.069	280	0.56	ns	0.09183673	0.06777549;0.12095367	0.5019	ns
LTR	ERV1	LTR43	46	0.0740788456583355	55948	424	43.291	6.24334031575233	0.0697162458129348	53813.069	708	0.588	ns	0.1084906	0.08053082;0.14205154	0.6307	ns
LTR	ERV1	MER92A	12	0.0193249162586962	55948	151	15.084	3.65654403970666	0.0242914197371811	53813.069	251	0.502	ns	0.0794702	0.04173734;0.13470346	0.4968	ns
LTR	ERV1	LTR17	67	0.107897449111054	55948	843	86.317	9.19146310409793	0.13900573305849	53813.069	22	0.044	*	0.07947805	0.06212261;0.09983790	0.02667	*
LTR	ERV1	LTR2C	25	0.0402602422056171	55948	291	31.042	5.18836729185157	0.0499903375418707	53813.069	143	0.286	ns	0.08591065	0.05636851;0.12420840	0.2956	ns
LTR	ERV1	MER50C	8	0.0128832775057975	55948	85	8.485	2.77262735730254	0.0136643262045864	53813.069	526	0.952	ns	0.09411765	0.04151514;0.17705222	1	ns
LTR	ERV1	MER57D	31	0.0499227003349652	55948	452	47.617	6.70695864712869	0.0766828781241948	53813.069	11	0.022	*	0.06858407	0.04707190;0.09593963	0.009058	**
LTR	ERV1	LTR45	13	0.0209353259469209	55948	174	20.072	4.41024560158119	0.0323241432620459	53813.069	61	0.122	ns	0.07471264	0.0403795;0.1243723	0.09703	ns
LTR	ERV1	LTR73	19	0.030597784076269	55948	217	23.73	4.70736224007237	0.0382150219015718	53813.069	189	0.378	ns	0.0875576	0.0535398;0.1333547	0.3831	ns
LTR	ERV1	MER92C	7	0.0112728678175728	55948	128	13.734	3.63599566342762	0.0221173666580778	53813.069	40	0.08	ns	0.0546875	0.02226715;0.10943205	0.06163	ns
LTR	ERV1	LTR24	32	0.0515331100231899	55948	308	38.88	5.9154537097836	0.0626127286781757	53813.069	138	0.276	ns	0.1038961	0.07215705;0.14349830	0.2648	ns
LTR	ERV1	LTR24C	25	0.0402602422056171	55948	382	45.669	6.42173478724228	0.0735458000515331	53813.069	1	0.002	**	0.06544503	0.04279686;0.09509632	0.0006528	***
LTR	ERV1	MER84	18	0.0289873743880443	55948	358	37.241	5.80056596941757	0.0599732671991755	53813.069	1	0.002	**	0.05027933	0.03006739;0.07830097	0.0003635	***
LTR	ERV1	LTR15	39	0.0628059778407627	55948	264	30.655	5.18293718250934	0.0493671089925277	53813.069	958	0.088	ns	0.1477273	0.1072048;0.1963696	0.1232	ns
LTR	ERV1	MER4C	62	0.0998454006699304	55948	668	71.009	8.01218535195698	0.114353581551147	53813.069	130	0.26	ns	0.09281437	0.07190055;0.11740462	0.2857	ns
LTR	ERV1	LTR27	59	0.0950141716052564	55948	315	34.182	5.6306820706359	0.0550470239628962	53813.069	1001	0.002	**	0.1873016	0.1457488;0.2348475	3.758e-05	***
LTR	ERV1	LTR1B0	14	0.0225457356351456	55948	92	10.658	3.17129202267674	0.0171637464570987	53813.069	881	0.242	ns	0.1521739	0.08576754;0.24212308	0.2559	ns
LTR	ERV1	LTR28	16	0.025766555011595	55948	139	16.122	4.04592208099533	0.0259630249935584	53813.069	565	0.874	ns	0.1151079	0.06724478;0.18019057	1	ns
LTR	ERV1	LTR9A1	57	0.091793352228807	55948	479	54.847	7.24196361748919	0.0883261401700593	53813.069	655	0.694	ns	0.1189979	0.09138582;0.15141478	0.7202	ns
LTR	ERV1	LTR72B	17	0.0273769646998196	55948	163	19.002	4.05443392281024	0.0306010048956455	53813.069	373	0.746	ns	0.1042945	0.06193936;0.16172968	0.7147	ns
LTR	ERV1	LTR21A	10	0.0161040968822468	55948	94	9.276	2.94457034123732	0.0149381602679722	53813.069	687	0.63	ns	0.106383	0.05220727;0.18695141	0.7303	ns
LTR	ERV1	LTR37B	122	0.196469981963411	55948	2032	215.295	13.7205768548275	0.346713153826333	53813.069	1	0.002	**	0.06003937	0.05010523;0.07126498	5.801e-13	***
LTR	ERV1	MER39B	77	0.124001545993301	55948	1186	124.637	10.7391135369526	0.20071663231126	53813.069	1	0.002	**	0.06492411	0.05157329;0.08047893	2.027e-06	***
LTR	ERV1	EUTREP7	19	0.030597784076269	55948	275	29.488	5.03141840549673	0.0474877608863695	53813.069	27	0.054	ns	0.06909091	0.04210682;0.10579327	0.04032	*
LTR	ERV1	MER34	97	0.156209739757794	55948	1330	139.143	11.003073144291	0.224077235248647	53813.069	1	0.002	**	0.07293233	0.05953799;0.08824861	9.395e-05	***
LTR	ERV1	LTR45B	48	0.0772996650347848	55948	444	52.87	6.83577558348925	0.085142360216439	53813.069	260	0.52	ns	0.1081081	0.08079294;0.14077284	0.5102	ns
LTR	ERV1	MER41D	56	0.0901829425405823	55948	472	55.816	6.77111453100536	0.089886627157949	53813.069	526	0.952	ns	0.1186441	0.09087892;0.15129139	0.9432	ns
LTR	ERV1	LTR1F2	16	0.025766555011595	55948	135	13.738	3.65796893599943	0.0221238082968307	53813.069	785	0.434	ns	0.1185185	0.06928366;0.18532304	0.4777	ns
LTR	ERV1	LTR1E	50	0.0805204844112342	55948	296	30.188	5.36744496622606	0.0486150476681268	53813.069	1001	0.002	**	0.1689189	0.1280505;0.2165602	0.0004839	***
LTR	ERV1	LTR26B	15	0.0241561453233703	55948	138	15.398	3.81289052218054	0.0247970883792837	53813.069	519	0.966	ns	0.1086957	0.06212645;0.17293449	1	ns
LTR	ERV1	LTR38C	9	0.0144936871940222	55948	127	14.574	3.67069448442635	0.0234701107961865	53813.069	80	0.16	ns	0.07086614	0.03291485;0.13026419	0.1615	ns
LTR	ERV1	LTR71A	12	0.0193249162586962	55948	166	18.033	4.07314393331509	0.0290405179077557	53813.069	78	0.156	ns	0.07228916	0.03790884;0.12286948	0.1683	ns
LTR	ERV1	LTR2B	24	0.0386498325173924	55948	326	34.689	5.53126331626636	0.0558635016748261	53813.069	38	0.076	ns	0.07361963	0.04773643;0.10756151	0.05869	ns
LTR	ERV1	MER66A	60	0.0966245812934811	55948	331	41.153	6.2768614760874	0.0662731898995104	53813.069	1001	0.002	**	0.1812689	0.1412717;0.2270777	0.002635	**
LTR	ERV1	MER48	19	0.030597784076269	55948	193	21.548	4.38325323349096	0.0347011079618655	53813.069	336	0.672	ns	0.0984456	0.06031742;0.14946273	0.6477	ns
LTR	ERV1	LTR21B	3	0.00483122906467405	55948	36	3.28452751817238	1.60626355209044	0.00528943493650538	53813.069	570	0.864	ns	0.08333333	0.0175265;0.2246898	1	ns
LTR	ERV1	LTR36	41	0.0660267972172121	55948	484	53.156	6.95888569313292	0.0856029373872713	53813.069	41	0.082	ns	0.08471074	0.06147449;0.11316530	0.08084	ns
LTR	ERV1	LTR1D1	42	0.0676372069054367	55948	311	32.614	5.64330141414144	0.0525219015717599	53813.069	959	0.086	ns	0.1350482	0.09909396;0.17813310	0.09478	ns
LTR	ERV1	LTR26D	25	0.0402602422056171	55948	196	24.035	4.56032581857608	0.0387061968564803	53813.069	638	0.728	ns	0.127551	0.08427339;0.18250928	0.8274	ns
LTR	ERV1	MER110	36	0.0579747487760886	55948	784	78.303	8.64719405153863	0.126099909817057	53813.069	1	0.002	**	0.04591837	0.03236468;0.06300639	3.524e-08	***
LTR	ERV1	PABL_B	29	0.0467018809585158	55948	377	36.62	5.68541325885145	0.0589732027827879	53813.069	91	0.182	ns	0.07692308	0.05211955;0.10860728	0.2225	ns
LTR	ERV1	MER67B	39	0.0628059778407627	55948	482	51.739	6.53770759675137	0.0833209868590569	53813.069	29	0.058	ns	0.08091286	0.05816773;0.10895186	0.06541	ns
LTR	ERV1	LOR1b	102	0.164261788198918	55948	1101	114.987	10.0392039832158	0.185176178819892	53813.069	103	0.206	ns	0.09264305	0.07616978;0.11132930	0.2178	ns
LTR	ERV1	LTR34	33	0.0531435197114146	55948	264	34.151	5.38880675458289	0.0549971012625612	53813.069	466	0.932	ns	0.125	0.08762881;0.17104761	0.9269	ns
LTR	ERV1	MER83	48	0.0772996650347848	55948	466	51.319	6.73993068700752	0.0826446147900026	53813.069	329	0.658	ns	0.1030043	0.07692815;0.13424394	0.7112	ns
LTR	ERV1	LTR27D	41	0.0660267972172121	55948	273	26.735	4.89497045299926	0.0430543030146869	53813.069	998	0.008	**	0.1501832	0.1099795;0.1981763	0.005754	**
LTR	ERV1	MER34C2	39	0.0628059778407627	55948	590	65.049	7.53574059972784	0.104755539809328	53813.069	1	0.002	**	0.06610169	0.04742347;0.08925825	0.0003654	***
LTR	ERV1	MER57E2	7	0.0112728678175728	55948	76	8.36636636636637	2.72116139701546	0.0134732774516335	53813.069	389	0.778	ns	0.09210526	0.03783805;0.18060789	0.8538	ns
LTR	ERV1	LTR10E	55	0.0885725328523576	55948	288	33.628	5.42300885348947	0.0541548569956197	53813.069	1001	0.002	**	0.1909722	0.1472280;0.2412025	0.0003058	***
LTR	ERV1	LTR65	37	0.0595851584643133	55948	462	50.913	6.78081192855328	0.0819907884565833	53813.069	18	0.036	*	0.08008658	0.05701319;0.10870047	0.0374	*
LTR	ERV1	LTR75_1	18	0.0289873743880443	55948	129	16.611	3.84167117768263	0.0267505153311002	53813.069	697	0.61	ns	0.1395349	0.08484251;0.21153354	0.6932	ns
LTR	ERV1	LTR2	89	0.143326462251997	55948	854	95.59	9.43158814065028	0.153939062097398	53813.069	267	0.534	ns	0.1042155	0.0845318;0.1266771	0.5148	ns
LTR	ERV1	tot	8373	13.4839603195053	55948	134544	10426.456	79.3455593072592	16.7908657562484	53813.069	1	0.002	**	0.06223243	0.06094732;0.06353645	2.2e-16	***
LTR	ERV1	MER61C	30	0.0483122906467405	55948	312	29.835	5.15114640728734	0.0480465730481835	53813.069	563	0.878	ns	0.09615385	0.0658182;0.1344165	0.9234	ns
LTR	ERV1	LTR38	22	0.0354290131409431	55948	237	26.034	4.92514985569993	0.0419254058232414	53813.069	238	0.476	ns	0.092827	0.05909137;0.13716651	0.467	ns
LTR	ERV1	LTR1C	11	0.0177145065704715	55948	65	8.404	2.77497468177359	0.0135338830198402	53813.069	871	0.262	ns	0.1692308	0.08762605;0.28265616	0.3526	ns
LTR	ERV1	LTR60	5	0.00805204844112342	55948	42	5.01907630522088	2.04586543474546	0.00808276910786666	53813.069	607	0.79	ns	0.1190476	0.03980553;0.25631668	1	ns
LTR	ERV1	HERV1_LTRe	7	0.0112728678175728	55948	31	3.72073921971253	1.76002226807885	0.0059919144867826	53813.069	953	0.098	ns	0.2258065	0.09594217;0.41096387	0.08956	ns
LTR	ERV1	LTR7	131	0.210963669157434	55948	2350	235.338	14.785207416819	0.378990595207421	53813.069	1	0.002	**	0.05574468	0.04681460;0.06580123	1.366e-14	***
LTR	ERV1	MER67A	41	0.0660267972172121	55948	476	53.683	6.77128949029364	0.0864516232929657	53813.069	29	0.058	ns	0.08613445	0.06251974;0.11503692	0.06977	ns
LTR	ERV1	MER34C	15	0.0241561453233703	55948	198	19.668	4.17387076910596	0.0316735377480031	53813.069	163	0.326	ns	0.07575758	0.04301931;0.12187242	0.3404	ns
LTR	ERV1	LTR28C	47	0.0756892553465602	55948	227	24.79	5.03002994038815	0.0399220561710899	53813.069	1001	0.002	**	0.2070485	0.1562775;0.2656429	1.599e-05	***
LTR	ERV1	MER57A1	94	0.15137851069312	55948	1058	110.929	10.0632613117333	0.178641136305076	53813.069	47	0.094	ns	0.08884688	0.07239254;0.10762849	0.09747	ns
LTR	ERV1	MER65B	17	0.0273769646998196	55948	198	22.476	4.58589734451768	0.036195568152538	53813.069	144	0.288	ns	0.08585859	0.0508122;0.1339089	0.2619	ns
LTR	ERV1	LTR7C	29	0.0467018809585158	55948	320	37.63	5.75014470810641	0.0605997165678949	53813.069	78	0.156	ns	0.090625	0.06153425;0.12755748	0.1406	ns
LTR	ERV1	LTR38A1	11	0.0177145065704715	55948	167	17.484	3.92799862183952	0.0281564029889204	53813.069	55	0.11	ns	0.06586826	0.03333712;0.11479876	0.1275	ns
LTR	ERV1	LTR35A	15	0.0241561453233703	55948	93	11.066	3.10536427610148	0.0178207936098944	53813.069	921	0.162	ns	0.1612903	0.09317818;0.25203426	0.2006	ns
LTR	ERV1	LTR30	10	0.0161040968822468	55948	145	12.391	3.45862416013667	0.0199545864467921	53813.069	302	0.604	ns	0.06896552	0.0335649;0.1231722	0.5545	ns
LTR	ERV1	LTR1C3	5	0.00805204844112342	55948	66	7.12712712712713	2.48459277495722	0.0114775945747345	53813.069	253	0.506	ns	0.07575758	0.02505561;0.16800659	0.5505	ns
LTR	ERV1	LTR76	45	0.0724684359701108	55948	188	20.837	4.39223436564156	0.0335561066735377	53813.069	1001	0.002	**	0.2393617	0.1802681;0.3068666	5.663e-07	***
LTR	ERV1	MER52C	89	0.143326462251997	55948	381	45.011	6.3491094013405	0.0724861504766813	53813.069	1001	0.002	**	0.2335958	0.1920107;0.2793753	2.933e-10	***
LTR	ERV1	LTR8B	179	0.288263334192219	55948	1611	185.158	12.6978845589441	0.298180237052306	53813.069	331	0.662	ns	0.1111111	0.09617367;0.12748168	0.6674	ns
LTR	ERV1	LTR10B	19	0.030597784076269	55948	79	9.916	2.92463630174719	0.015968822468436	53813.069	998	0.008	**	0.2405063	0.1514374;0.3498257	0.005515	**
LTR	ERV1	LTR54B	65	0.104676629734604	55948	861	92.655	8.75766359662619	0.149212509662458	53813.069	2	0.004	**	0.07549361	0.05874456;0.09521377	0.001699	**
LTR	ERV1	MER4A1	217	0.349458902344757	55948	2254	229.072	14.2260745533404	0.368899768101005	53813.069	218	0.436	ns	0.09627329	0.08440514;0.10920240	0.4227	ns
LTR	Gypsy	MamGypsy2-I	110	0.177145065704715	55948	2287	227.422	14.1982924151994	0.366242592115434	53813.069	1	0.002	**	0.04809794	0.03969383;0.05768239	2.2e-16	***
LTR	Gypsy	MamGypLTR3a	156	0.251223911363051	55948	1326	143.584	11.3086174587714	0.231229064674053	53813.069	870	0.264	ns	0.1176471	0.1007906;0.1362184	0.2693	ns
LTR	Gypsy	X1_LR	0	0	55948	15	1.92929292929293	1.03908474023836	0.00310695202475671	53813.069	1	0.002	**	0	0.0000000;0.2180194	0.2437	ns
LTR	Gypsy	tot	1488	2.39628961607833	55948	18029	1758.435	36.7900976661694	2.83180076011337	53813.069	1	0.002	**	0.0825337	0.07855680;0.08664585	3.811e-12	***
LTR	Gypsy	MamGypLTR1d	96	0.15459933006957	55948	751	78.874	8.36947860814353	0.127019453749034	53813.069	985	0.034	*	0.1278296	0.1047823;0.1538441	0.0492	*
LTR	Gypsy	MamGypLTR2b	100	0.161040968822468	55948	890	92.108	9.4209920438928	0.148331615562999	53813.069	817	0.37	ns	0.1123596	0.09236009;0.13496512	0.3786	ns
LTR	Gypsy	LTR81AB	25	0.0402602422056171	55948	266	26.799	4.99094264728703	0.0431573692347333	53813.069	398	0.796	ns	0.09398496	0.06174855;0.13561124	0.8383	ns
LTR	Gypsy	LTR104_Mam	197	0.317250708580263	55948	1971	201.646	13.3835646897157	0.324732671991755	53813.069	379	0.758	ns	0.09994926	0.0870569;0.1140452	0.7662	ns
LTR	Gypsy	LTR81	25	0.0402602422056171	55948	325	31.626	5.48162130871626	0.0509308167997939	53813.069	130	0.26	ns	0.07692308	0.05039707;0.11146068	0.2604	ns
LTR	Gypsy	MamGypLTR3	86	0.138495233187323	55948	675	73.11	8.07843803969314	0.117737052306107	53813.069	959	0.086	ns	0.1274074	0.1031867;0.1549389	0.1211	ns
LTR	Gypsy	MamGypLTR1b	144	0.231898995104355	55948	1214	129.245	10.2521256859776	0.208137400154599	53813.069	933	0.138	ns	0.1186161	0.1009567;0.1381458	0.177	ns
LTR	Gypsy	MamGypsy2-LTR	61	0.0982349909817057	55948	904	87.876	8.84674453620589	0.141516361762432	53813.069	4	0.008	**	0.06747788	0.05200487;0.08583753	0.001972	**
LTR	Gypsy	LTR81C	61	0.0982349909817057	55948	728	74.044	8.04616708780054	0.119241174954909	53813.069	57	0.114	ns	0.08379121	0.06469789;0.10633378	0.1249	ns
LTR	Gypsy	MamGypLTR4	66	0.106287039422829	55948	712	76.326	7.91810712357571	0.122916129863437	53813.069	103	0.206	ns	0.09269663	0.07241663;0.11642293	0.2258	ns
LTR	Gypsy	LTR81B	95	0.152988920381345	55948	1157	118.62	10.443115371318	0.191026797217212	53813.069	13	0.026	*	0.0821089	0.06693642;0.09944398	0.02259	*
LTR	Gypsy	MamGyp-int	49	0.0789100747230095	55948	684	64.96	7.63837317396479	0.104612213347075	53813.069	16	0.032	*	0.07163743	0.05346442;0.09360517	0.03673	*
LTR	Gypsy	MamGypLTR1c	124	0.199690801339861	55948	1139	119.652	10.2233758325425	0.19268874001546	53813.069	696	0.612	ns	0.1088674	0.09136805;0.12841510	0.6636	ns
LTR	Gypsy	LTR81A	77	0.124001545993301	55948	854	87.289	9.03809527312952	0.140571051275444	53813.069	137	0.274	ns	0.09016393	0.07180998;0.11140122	0.2588	ns
LTR	Gypsy	MamGypLTR2c	90	0.144936871940222	55948	1037	106.943	9.84055829653925	0.172222043287812	53813.069	50	0.1	ns	0.08678881	0.07036422;0.10560131	0.09173	ns
LTR	Gypsy	MamGypLTR1a	118	0.190028343210513	55948	1094	115.148	10.0872120949174	0.185435454779696	53813.069	633	0.738	ns	0.1078611	0.09009614;0.12776550	0.7675	ns
RC?	tot	tot	41	0.0660267972172121	55948	435	44.508	6.33672550218881	0.0716761144035043	53813.069	329	0.658	ns	0.09425287	0.06848799;0.12569002	0.6352	ns
RC?	Helitron?	tot	41	0.0660267972172121	55948	435	44.508	6.33672550218881	0.0716761144035043	53813.069	329	0.658	ns	0.09425287	0.06848799;0.12569002	0.6352	ns
RC?	Helitron?	Helitron2Na_Mam	41	0.0660267972172121	55948	435	44.508	6.33672550218881	0.0716761144035043	53813.069	329	0.658	ns	0.09425287	0.06848799;0.12569002	0.6352	ns
Satellite	tot	tot	1199	1.9308812161814	55948	6330	804.207	31.5097924147085	1.29510274413811	53813.069	1001	0.002	**	0.1894155	0.1798285;0.1992895	2.2e-16	***
Satellite	telo	tot	47	0.0756892553465602	55948	367	45.099	6.71716601844255	0.072627866529245	53813.069	652	0.7	ns	0.1280654	0.09563621;0.16663905	0.7504	ns
Satellite	telo	REP522	30	0.0483122906467405	55948	243	31.84	5.58010192895591	0.0512754444730739	53813.069	419	0.838	ns	0.1234568	0.08486784;0.17153124	0.849	ns
Satellite	telo	TAR1	18	0.0289873743880443	55948	124	13.324	3.62493643587914	0.0214570986859057	53813.069	919	0.166	ns	0.1451613	0.08835905;0.21968270	0.1896	ns
Satellite	acro	tot	28	0.0450914712702912	55948	61	5.74122367101304	2.36040712469238	0.00924572222206429	53813.069	998	0.008	**	0.4590164	0.3306441;0.5915011	1.524e-13	***
Satellite	acro	ACRO1	28	0.0450914712702912	55948	61	5.74122367101304	2.36040712469238	0.00924572222206429	53813.069	998	0.008	**	0.4590164	0.3306441;0.5915011	1.524e-13	***
Satellite	centr	tot	842	1.35596495748518	55948	1815	351.192	24.0322009537762	0.565562999227003	53813.069	1001	0.002	**	0.4639118	0.4407677;0.4871728	2.2e-16	***
Satellite	centr	GSATX	12	0.0193249162586962	55948	56	5.14803625377643	2.42866755224537	0.00829044745841348	53813.069	991	0.022	*	0.2142857	0.1159222;0.3443954	0.004352	**
Satellite	centr	HSAT4	23	0.0370394228291677	55948	100	16.425	4.30475387286032	0.0264509791290904	53813.069	943	0.118	ns	0.23	0.1517316;0.3248587	0.07965	ns
Satellite	centr	SST1	44	0.0708580262818861	55948	609	55.15	7.14566725789556	0.0888140943055913	53813.069	67	0.134	ns	0.07224959	0.05298427;0.09578050	0.1204	ns
Satellite	centr	ALR_Alpha	713	1.1482221077042	55948	844	247.239	21.8719972399245	0.398156080906983	53813.069	1001	0.002	**	0.8447867	0.8185671;0.8685708	2.2e-16	***
Satellite	centr	GSAT	38	0.061195568152538	55948	39	8.98098098098098	3.826214640554	0.0144630587815334	53813.069	1000	0.004	**	0.974359	0.8652361;0.9993510	2.2e-16	***
Satellite	centr	GSATII	40	0.0644163875289874	55948	167	20.227	4.6105018954261	0.0325737567637207	53813.069	1001	0.002	**	0.239521	0.1769648;0.3115606	2.282e-05	***
Satellite	Satellite	CER	34	0.0547539293996393	55948	72	12.4464464464464	5.58024759408645	0.0200438779413271	53813.069	998	0.008	**	0.4722222	0.3533297;0.5934709	4.553e-09	***
Satellite	Satellite	HSAT5	7	0.0112728678175728	55948	260	27.823	4.98161494773406	0.0448064287554754	53813.069	1	0.002	**	0.02692308	0.01089153;0.05468266	2.652e-06	***
Satellite	Satellite	LSAU	7	0.0112728678175728	55948	129	4.50301810865191	1.97478846258982	0.00725170398842423	53813.069	923	0.158	ns	0.05426357	0.02209233;0.10860854	0.2238	ns
Satellite	Satellite	SATR1	69	0.111118268487503	55948	670	83.553	9.2762729714169	0.134554560680237	53813.069	54	0.108	ns	0.1029851	0.08101491;0.12852226	0.09006	ns
Satellite	Satellite	HSATI	7	0.0112728678175728	55948	45	7.34	2.43769201137928	0.0118204071115692	53813.069	542	0.92	ns	0.1555556	0.06490921;0.29455160	1	ns
Satellite	Satellite	(CATTC)n	3	0.00483122906467405	55948	2	1.58053691275168	1.27995043319164	0.00254531195689203	53813.069	281	0.562	ns	na	na	na	na
Satellite	Satellite	(GAATG)n	11	0.0177145065704715	55948	18	4.7624872579001	2.68625745477939	0.00766955562016894	53813.069	957	0.09	ns	0.6111111	0.3574512;0.8270141	0.002058	**
Satellite	Satellite	tot	288	0.463797990208709	55948	4087	419.57	19.5515565457936	0.675679592888431	53813.069	1	0.002	**	0.07046734	0.06280778;0.07874751	1.222e-12	***
Satellite	Satellite	D20S16	15	0.0241561453233703	55948	269	29.274	5.09518251732799	0.0471431332130894	53813.069	3	0.006	**	0.05576208	0.03154194;0.09030417	0.003226	**
Satellite	Satellite	SAR	4	0.00644163875289874	55948	1	1.24223602484472	0.610086034051017	0.00200050892947166	53813.069	162	0.324	ns	na	na	na	na
Satellite	Satellite	HSAT6	1	0.00161040968822468	55948	17	2.98959417273673	1.41638328356628	0.0048144714196353	53813.069	155	0.31	ns	0.05882353	0.001488174;0.286889397	0.338	ns
Satellite	Satellite	BSR_Beta	62	0.0998454006699304	55948	1870	139.808	10.713819203343	0.225148157691317	53813.069	1	0.002	**	0.03315508	0.02551235;0.04230367	3.708e-14	***
Satellite	Satellite	SATR2	47	0.0756892553465602	55948	418	51.351	7.42933334788485	0.0826961479000258	53813.069	302	0.604	ns	0.1124402	0.0837960;0.1467062	0.5518	ns
Satellite	Satellite	MSR1	62	0.0998454006699304	55948	316	66.19	7.14793627510717	0.106593017263592	53813.069	320	0.64	ns	0.1962025	0.1538639;0.2443404	0.6284	ns
RC	tot	tot	126	0.20291162071631	55948	1796	196.107	13.1675713757677	0.315812612728678	53813.069	1	0.002	**	0.0701559	0.05877511;0.08296369	2.429e-08	***
RC	Helitron	tot	126	0.20291162071631	55948	1796	196.107	13.1675713757677	0.315812612728678	53813.069	1	0.002	**	0.0701559	0.05877511;0.08296369	2.429e-08	***
RC	Helitron	Helitron1Na_Mam	23	0.0370394228291677	55948	326	35.466	5.48205225229538	0.0571147900025767	53813.069	11	0.022	*	0.07055215	0.04524671;0.10398415	0.02577	*
RC	Helitron	Helitron1Nb_Mam	25	0.0402602422056171	55948	359	37.968	5.88043838123958	0.0611440350425148	53813.069	12	0.024	*	0.06963788	0.04556982;0.10108504	0.02528	*
RC	Helitron	Helitron3Na_Mam	88	0.141716052563772	55948	1111	123.405	10.4315767165272	0.198732607575367	53813.069	2	0.004	**	0.07920792	0.06400894;0.09667742	0.0004826	***
Unknown	tot	tot	726	1.16915743365112	55948	6436	654.643	23.8158507247956	1.05424342952847	53813.069	1001	0.002	**	0.112803	0.1051732;0.1207855	0.00364	**
Unknown	Unknown	UCON84	17	0.0273769646998196	55948	103	10.461	3.01057179660984	0.0168464957485184	53813.069	988	0.028	*	0.1650485	0.09918841;0.25105556	0.04764	*
Unknown	Unknown	UCON4	11	0.0177145065704715	55948	138	14.762	3.47093696332897	0.0237728678175728	53813.069	179	0.358	ns	0.07971014	0.04046256;0.13814704	0.4067	ns
Unknown	Unknown	EUTREP6	1	0.00161040968822468	55948	14	1.75549450549451	0.885833812460619	0.00282706535927355	53813.069	350	0.7	ns	0.07142857	0.001806781;0.338684490	1	ns
Unknown	Unknown	UCON57	3	0.00483122906467405	55948	22	2.34802259887006	1.18092352058872	0.00378127834139084	53813.069	738	0.528	ns	0.1363636	0.02905585;0.34912210	0.5052	ns
Unknown	Unknown	UCON15	4	0.00644163875289874	55948	48	5.00101419878296	2.10076103826677	0.00805368171666929	53813.069	433	0.866	ns	0.08333333	0.0231735;0.1998280	0.8146	ns
Unknown	Unknown	UCON61	4	0.00644163875289874	55948	16	1.94181818181818	1.00315477656092	0.00312712281277084	53813.069	812	0.38	ns	0.25	0.07266204;0.52377082	0.1199	ns
Unknown	Unknown	MARE11	1	0.00161040968822468	55948	13	1.7074122236671	0.884743187730659	0.00274963318678675	53813.069	399	0.798	ns	0.07692308	0.001945628;0.360297435	1	ns
Unknown	Unknown	UCON5	10	0.0161040968822468	55948	118	11.719	3.2788397017527	0.0188723911363051	53813.069	356	0.712	ns	0.08474576	0.04138866;0.15033079	0.7575	ns
Unknown	Unknown	UCON24	5	0.00805204844112342	55948	23	2.62975027144408	1.37633130907876	0.00423497531474504	53813.069	883	0.238	ns	0.2173913	0.07460341;0.43703073	0.1757	ns
Unknown	Unknown	UCON93	2	0.00322081937644937	55948	27	2.90724946695096	1.43553421707514	0.00468186270766387	53813.069	417	0.834	ns	0.07407407	0.009100073;0.242898347	0.7628	ns
Unknown	Unknown	UCON80_AMi	23	0.0370394228291677	55948	220	23.185	4.34507245677844	0.0373373486214893	53813.069	538	0.928	ns	0.1045455	0.06743597;0.15273302	1	ns
Unknown	Unknown	MARE9	2	0.00322081937644937	55948	23	2.46875	1.25921186666091	0.00397569891780469	53813.069	502	1	ns	0.08695652	0.01070997;0.28037934	1	ns
Unknown	Unknown	UCON25	3	0.00483122906467405	55948	49	5.01807228915663	2.11281676256035	0.00808115223066965	53813.069	241	0.482	ns	0.06122449	0.01280842;0.16865890	0.4797	ns
Unknown	Unknown	UCON92	3	0.00483122906467405	55948	19	2.21129943502825	1.16582511400138	0.00356109803373526	53813.069	765	0.474	ns	0.1578947	0.03382625;0.39578455	0.4789	ns
Unknown	Unknown	UCON28c	6	0.00966245812934811	55948	65	6.32732732732733	2.37090834422535	0.0101895892284967	53813.069	543	0.918	ns	0.09230769	0.03463365;0.19016584	1	ns
Unknown	Unknown	UCON71_Crp	25	0.0402602422056171	55948	276	29.019	4.94783994487697	0.0467324787425921	53813.069	232	0.464	ns	0.09057971	0.05947779;0.13080794	0.4922	ns
Unknown	Unknown	UCON63	2	0.00322081937644937	55948	14	1.79572763684913	0.919010692534025	0.00289185718379466	53813.069	595	0.814	ns	0.1428571	0.01779452;0.42812916	0.6985	ns
Unknown	Unknown	UCON31	9	0.0144936871940222	55948	115	11.639	3.32411322441471	0.0187435583612471	53813.069	272	0.544	ns	0.07826087	0.03641021;0.14336825	0.5352	ns
Unknown	Unknown	EUTREP2	99	0.159430559134244	55948	819	88.168	8.53643055654099	0.141986601391394	53813.069	911	0.182	ns	0.1208791	0.09933931;0.14518926	0.2152	ns
Unknown	Unknown	UCON59	7	0.0112728678175728	55948	43	4.82459677419355	2.00339767870512	0.00776957738693885	53813.069	907	0.19	ns	0.1627907	0.06805209;0.30701087	0.3273	ns
Unknown	Unknown	Eulor4	4	0.00644163875289874	55948	31	3.24658971668416	1.58546821828653	0.0052283395334388	53813.069	760	0.484	ns	0.1290323	0.03630166;0.29833583	0.5606	ns
Unknown	Unknown	UCON35	22	0.0354290131409431	55948	170	16.999	3.80650607361771	0.0273753542901314	53813.069	911	0.182	ns	0.1294118	0.08291056;0.18935316	0.2004	ns
Unknown	Unknown	UCON87	1	0.00161040968822468	55948	6	1.31013916500994	0.588092822474069	0.00210986080425461	53813.069	378	0.756	ns	0.1666667	0.004210745;0.641234579	1	ns
Unknown	Unknown	UCON20	6	0.00966245812934811	55948	46	4.97168857431749	2.09327225773934	0.00800645544691686	53813.069	774	0.456	ns	0.1304348	0.04940735;0.26256502	0.6317	ns
Unknown	Unknown	UCON71	2	0.00322081937644937	55948	17	2.07575757575758	1.08349005946365	0.00334282011040578	53813.069	614	0.776	ns	0.1176471	0.01457932;0.36440916	1	ns
Unknown	Unknown	UCON94	1	0.00161040968822468	55948	29	2.69817400644468	1.37886773551882	0.00434516556049453	53813.069	212	0.424	ns	0.03448276	0.0008726469;0.1776442955	0.5161	ns
Unknown	Unknown	UCON66	9	0.0144936871940222	55948	64	6.287	2.3660577400455	0.0101246457098686	53813.069	916	0.172	ns	0.140625	0.06637407;0.25023684	0.2881	ns
Unknown	Unknown	UCON68	4	0.00644163875289874	55948	12	1.63755458515284	0.876275489935108	0.00263713376892688	53813.069	682	0.64	ns	0.3333333	0.09924609;0.65112449	0.06934	ns
Unknown	Unknown	UCON22	5	0.00805204844112342	55948	37	3.96032553407935	1.81009071793596	0.00637774660860498	53813.069	788	0.428	ns	0.1351351	0.04537199;0.28774780	0.5903	ns
Unknown	Unknown	UCON96	3	0.00483122906467405	55948	17	2.16820276497696	1.15741548592162	0.00349169473875444	53813.069	747	0.51	ns	0.1764706	0.03798507;0.43431787	0.4699	ns
Unknown	Unknown	UCON48	8	0.0128832775057975	55948	195	20.717	4.31016107454101	0.0333628575109508	53813.069	1	0.002	**	0.04102564	0.01787576;0.07923388	0.001556	**
Unknown	Unknown	UCON67	3	0.00483122906467405	55948	20	2.20116959064327	1.16113831655617	0.00354478483419749	53813.069	744	0.516	ns	0.15	0.03207094;0.37892683	0.4777	ns
Unknown	Unknown	UCON64	0	0	55948	15	1.83160621761658	0.898268119141115	0.00294963639786231	53813.069	1	0.002	**	0	0.0000000;0.2180194	0.2426	ns
Unknown	Unknown	UCON47	26	0.0418706518938418	55948	155	15.019	3.56529807314205	0.0241867431074465	53813.069	999	0.006	**	0.1677419	0.1125974;0.2360404	0.005966	**
Unknown	Unknown	UCON1	27	0.0434810615820665	55948	241	23.401	4.63159266890458	0.0376851971141458	53813.069	822	0.36	ns	0.1120332	0.07514178;0.15880521	0.4452	ns
Unknown	Unknown	UCON28b	17	0.0273769646998196	55948	75	7.643	2.65831104606243	0.0123083612471013	53813.069	1000	0.004	**	0.2266667	0.1379356;0.3379216	0.001556	**
Unknown	Unknown	UCON60	4	0.00644163875289874	55948	38	4.03752535496957	1.84627806746496	0.00650206994809581	53813.069	619	0.766	ns	0.1052632	0.02943452;0.24804938	1	ns
Unknown	Unknown	UCON103	2	0.00322081937644937	55948	14	1.89399744572158	0.958340549433821	0.00305011183606284	53813.069	611	0.782	ns	0.1428571	0.01779452;0.42812916	1	ns
Unknown	Unknown	UCON85	2	0.00322081937644937	55948	28	3.11954261954262	1.50381152881824	0.00502374165734124	53813.069	373	0.746	ns	0.07142857	0.008770497;0.235034773	0.7636	ns
Unknown	Unknown	UCON16	4	0.00644163875289874	55948	37	4.06186612576065	1.89876426989184	0.00654126856119661	53813.069	625	0.754	ns	0.1081081	0.03025197;0.25417594	1	ns
Unknown	Unknown	UCON56	3	0.00483122906467405	55948	15	2.0872641509434	1.07539973778195	0.00336135041056332	53813.069	762	0.48	ns	0.2	0.04331201;0.48089113	0.4539	ns
Unknown	Unknown	UCON6	6	0.00966245812934811	55948	97	9.918	3.02794393020155	0.0159720432878124	53813.069	118	0.236	ns	0.06185567	0.0230360;0.1297837	0.2396	ns
Unknown	Unknown	tot	726	1.16915743365112	55948	6436	654.643	23.8158507247956	1.05424342952847	53813.069	1001	0.002	**	0.112803	0.1051732;0.1207855	0.00364	**
Unknown	Unknown	UCON65	8	0.0128832775057975	55948	33	3.60123966942149	1.68762100179659	0.00579947125325542	53813.069	963	0.078	ns	0.2424242	0.1109233;0.4225893	0.02289	*
Unknown	Unknown	UCON101	25	0.0402602422056171	55948	210	19.994	3.97136446775359	0.0321985313063643	53813.069	921	0.162	ns	0.1190476	0.07854248;0.17070575	0.2389	ns
Unknown	Unknown	UCON18	5	0.00805204844112342	55948	34	4.16312056737589	1.83959647789213	0.00670432969494957	53813.069	764	0.476	ns	0.1470588	0.04952846;0.31056573	0.6013	ns
Unknown	Unknown	UCON12A	5	0.00805204844112342	55948	24	2.94167550371156	1.42535135635751	0.00473730273079032	53813.069	894	0.216	ns	0.2083333	0.07131862;0.42151284	0.2064	ns
Unknown	Unknown	UCON76	9	0.0144936871940222	55948	140	13.71	3.43565186008474	0.0220787168255604	53813.069	112	0.224	ns	0.06428571	0.02981431;0.11852576	0.2022	ns
Unknown	Unknown	UCON12	9	0.0144936871940222	55948	59	6.152	2.31002862151797	0.00990724040195826	53813.069	920	0.164	ns	0.1525424	0.07220243;0.26991959	0.2044	ns
Unknown	Unknown	UCON9	3	0.00483122906467405	55948	49	4.81212121212121	2.06052369123927	0.00774948662091151	53813.069	276	0.552	ns	0.06122449	0.01280842;0.16865890	0.6275	ns
Unknown	Unknown	EUTREP14	41	0.0660267972172121	55948	382	40.501	6.0839965494742	0.0652232027827879	53813.069	579	0.846	ns	0.1073298	0.07812999;0.14278014	0.9337	ns
Unknown	Unknown	UCON26	20	0.0322081937644937	55948	206	21.667	4.42421571407687	0.0348927467147642	53813.069	415	0.83	ns	0.09708738	0.06031727;0.14595801	0.8202	ns
Unknown	Unknown	UCON27	11	0.0177145065704715	55948	102	9.832	2.97095987899578	0.0158335480546251	53813.069	728	0.548	ns	0.1078431	0.05507887;0.18477236	0.6169	ns
Unknown	Unknown	MamRep564	125	0.201301211028086	55948	788	86.615	8.59445400474281	0.139485635145581	53813.069	1001	0.002	**	0.1586294	0.1338027;0.1860407	3.067e-05	***
Unknown	Unknown	UCON17	4	0.00644163875289874	55948	33	3.62474437627812	1.68662666429243	0.00583732346089622	53813.069	693	0.618	ns	0.1212121	0.03403288;0.28201623	0.7796	ns
Unknown	Unknown	UCON19	7	0.0112728678175728	55948	30	3.70225872689938	1.74171214118024	0.00596215332211315	53813.069	947	0.11	ns	0.2333333	0.09933786;0.42283652	0.08781	ns
Unknown	Unknown	UCON75	6	0.00966245812934811	55948	22	2.61761546723953	1.33757568626664	0.00421543330848932	53813.069	923	0.158	ns	0.2727273	0.1072892;0.5022212	0.03923	*
Unknown	Unknown	UCON70	7	0.0112728678175728	55948	59	6.725	2.47133212710929	0.010830005153311	53813.069	640	0.724	ns	0.1186441	0.04905579;0.22929255	0.8381	ns
Unknown	Unknown	UCON41	65	0.104676629734604	55948	579	57.275	7.06337499119694	0.0922362148930688	53813.069	885	0.234	ns	0.1122625	0.08771752;0.14084302	0.2959	ns
Unknown	Unknown	UCON88	11	0.0177145065704715	55948	33	4.59657947686117	1.92644927728371	0.00740237612223197	53813.069	995	0.014	*	0.3333333	0.1796051;0.5182675	0.003818	**
Unknown	Unknown	UCON28a	11	0.0177145065704715	55948	129	12.271	3.37949404200983	0.0197613372842051	53813.069	437	0.874	ns	0.08527132	0.04333745;0.14745178	0.8803	ns
