# Supplementary material for: Transposable elements generate regulatory novelty in a tissue-specific fashion
Source: BMC Genomics. 2018 Jun 18;19:468. doi: 10.1186/s12864-018-4850-3 (PMC6006921; doi:10.1186/s12864-018-4850-3)
Supplement: Supplementary file 2 — It contains two folders “TE_PIPELINE_SUMMARY_STATISTICS_ACTIVE” “TE_PIPELINE_SUMMARY_STATISTICS_REPRESSED”. In each of the two folders are included multiple spreadsheets (txt format) with the summary statistics of the TE analysis pipeline for ACTIVE and REPRESSED regions respectively. (ZIP 3922 kb) [file 12864_2018_4850_MOESM2_ESM.zip › Supplemental_File_S1/TE_PIPELINE_SUMMARY_STATISTICS_REPRESSED/E071_15_coreMarks_dense_no_header_REPRESSED.bed.shuffle-rm.nonTE-no_low.boot-1000.stats.tab.txt]

#Script TE-analysis_Shuffle_bed.pl, v4.3
#Aggregated results + stats
#Features in input file (counts):
	71693
#With 1000 bootstraps for exp (expected); sd = standard deviation; nb = number; len = length; avg = average
#Two tests are made (permutation and binomial) to assess how significant the difference between observed and random, so two pvalues are given
#For the two tailed permutation test:
#if rank is < 500 and pvalue is not "ns", there are significantly fewer observed values than expected 
#if rank is > 500 and pvalue is not "ns", there are significantly higher observed values than expected 
#The binomial test is done with binom.test from R, two sided

#Level_(tot_means_all)	#	#	#COUNTS	#	#	#	#	#	#	#	#	#	#	#	#	#
#Rclass	Rfam	Rname	obs_hits	%_obs_(%of_features)	obs_tot_hits	nb_of_trials(nb_of_TE_in_genome)	exp_avg_hits	exp_sd	%_exp_(%of_features)	exp_tot_hits(avg)	obs_rank_in_exp	2-tailed_permutation-test_pvalue(obs.vs.exp)	significance	binomal_test_proba	binomial_test_95%_confidence_interval	binomial_test_pval	significance

age	cat.2	tot	64931	90.5681168314898	64931	4687922	62351.641	34.0499562190396	86.9703332263959	62351.641	1001	0.002	**	0.0138507	0.0137451;0.0139569	2.2e-16	***
age	cat.2	Ancient	47954	66.8879806954654	64931	2716717	53515.934	76.4498543113342	74.6459682256287	62351.641	1	0.002	**	0.01765145	0.01749520;0.01780874	2.2e-16	***
age	cat.2	LineageSpe	51496	71.8284909265898	64931	1971205	49859.997	93.17488153762	69.546534529173	62351.641	1001	0.002	**	0.02612412	0.02590190;0.02634774	1.551e-13	***
age	cat.1	01_Human	1405	1.95974502392144	64931	10400	1316.497	38.8003280457325	1.83629782545018	62351.641	992	0.02	*	0.1350962	0.1285813;0.1418160	0.009452	**
age	cat.1	06_Boreotheria/Eutheria?	164	0.228753155817165	64931	2965	316.076	16.4468453729803	0.440874283402843	62351.641	1	0.002	**	0.05531197	0.04735768;0.06415733	2.2e-16	***
age	cat.1	04_Primates/Glires	557	0.776923827988786	64931	9067	965.863	29.6296497979161	1.34722078864045	62351.641	1	0.002	**	0.06143157	0.05657547;0.06657173	2.2e-16	***
age	cat.1	07_Eutheria+Metatheria	10941	15.2609041329	64931	189643	13842.541	87.033413894516	19.308078891942	62351.641	1	0.002	**	0.05769261	0.05664735;0.05875142	2.2e-16	***
age	cat.1	07_Eutheria	39237	54.7291925292567	64931	1469955	43582.94	100.258476759634	60.7910674682326	62351.641	1	0.002	**	0.02669265	0.02643268;0.02695449	2.2e-16	***
age	cat.1	10_Amniota/Theria	226	0.315233007406581	64931	2529	256.98	14.5965975713747	0.35844503647497	62351.641	14	0.028	*	0.08936338	0.07852799;0.10116009	0.04129	*
age	cat.1	07_Eutheria/03_Primates	1	0.00139483631595832	64931	21	2.48663697104677	1.27068817267086	0.00346845155182064	62351.641	216	0.432	ns	0.04761905	0.001204883;0.238159910	0.503	ns
age	cat.1	02_Hominidae	762	1.06286527276024	64931	10036	1277.64	36.7180420858005	1.78209867072099	62351.641	1	0.002	**	0.07592666	0.07081821;0.08128279	2.2e-16	***
age	cat.1	07_Metatheria	1	0.00139483631595832	64931	59	7.391	2.52992480511171	0.010309235211248	62351.641	5	0.01	**	0.01694915	0.0004290233;0.0908559329	0.005477	**
age	cat.1	15_Euteleostomi	9	0.0125535268436249	64931	73	7.57157157157157	2.53564422107368	0.0105611029969057	62351.641	773	0.458	ns	0.1232877	0.05795492;0.22117978	0.5632	ns
age	cat.1	02_Haplorrhini	280	0.39055416846833	64931	4342	497.024	21.3447657055078	0.693267125102869	62351.641	1	0.002	**	0.06448641	0.05736046;0.07220482	2.2e-16	***
age	cat.1	07_Eutheria + Transfert Opossum?	68	0.0948488694851659	64931	890	106.761	9.6416201874913	0.148914119928026	62351.641	1	0.002	**	0.07640449	0.05981656;0.09585820	2.789e-05	***
age	cat.1	05_Boreotheria	8847	12.3401168872833	64931	118653	9924.694	77.9077915743219	13.8433236159737	62351.641	1	0.002	**	0.07456196	0.07307350;0.07607125	2.2e-16	***
age	cat.1	16_Metazoa	78	0.108797232644749	64931	491	52.92	6.76796907538779	0.0738147378405144	62351.641	1001	0.002	**	0.1588595	0.1276437;0.1942496	0.0005871	***
age	cat.1	16_Vertebrata	773	1.07820847223578	64931	8857	916.65	27.826243005476	1.2785767090232	62351.641	1	0.002	**	0.0872756	0.08147772;0.09334660	3.168e-07	***
age	cat.1	07_Eutheria/Primates?	48	0.0669521431659995	64931	424	49.506	6.52537696570432	0.0690527666578327	62351.641	454	0.908	ns	0.1132075	0.08465963;0.14728436	0.8799	ns
age	cat.1	03_Euarchontoglires/Primates?	987	1.37670344385086	64931	13041	1365.129	34.6114476916426	1.90413150516787	62351.641	1	0.002	**	0.07568438	0.07120162;0.08035756	2.2e-16	***
age	cat.1	tot	64931	90.5681168314898	64931	4687922	62351.641	34.0499562190396	86.9703332263959	62351.641	1001	0.002	**	0.0138507	0.0137451;0.0139569	2.2e-16	***
age	cat.1	09_Theria	445	0.620702160601453	64931	9723	1055.88	31.2279808310878	1.47277976929407	62351.641	1	0.002	**	0.04576777	0.04169908;0.05011126	2.2e-16	***
age	cat.1	10_Theria/Mammalia	6821	9.51417851115172	64931	104874	8607.839	73.4637461677595	12.0065264391224	62351.641	1	0.002	**	0.06503995	0.06355477;0.06654924	2.2e-16	***
age	cat.1	03_Primates	42402	59.1438494692648	64931	1475760	44256.328	96.031976739816	61.7303335053631	62351.641	1	0.002	**	0.02873231	0.02846338;0.02900310	2.2e-16	***
age	cat.1	08_Eutheria/Theria	203	0.283151772139539	64931	2459	280.112	15.2980877068831	0.390710390135718	62351.641	1	0.002	**	0.08255388	0.07197518;0.09413880	3.662e-07	***
age	cat.1	13_Amniota/Euteleostemi?	15	0.0209225447393748	64931	191	20.263	4.21231225986092	0.0282635682702635	62351.641	115	0.23	ns	0.07853403	0.04462017;0.12622177	0.241	ns
age	cat.1	14_Tetrapoda	805	1.12284323434645	64931	8931	907.721	27.731862815455	1.266122215558	62351.641	1	0.002	**	0.09013548	0.08427461;0.09626527	0.0002698	***
age	cat.1	12_Amniota	3628	5.06046615429679	64931	36530	3586.585	49.58474989775	5.00269900827138	62351.641	806	0.392	ns	0.09931563	0.09626685;0.10242828	0.4656	ns
age	cat.1	03_Primates/Indep	1705	2.37819591870894	64931	25104	2682.278	45.8505724172664	3.74133876389606	62351.641	1	0.002	**	0.06791746	0.06483530;0.07110009	2.2e-16	***
age	cat.1	11_Mammalia	23911	33.3519311508794	64931	619071	28324.473	99.8787216079082	39.508003570781	62351.641	1	0.002	**	0.038624	0.03814534;0.03910699	2.2e-16	***
age	cat.1	08_Eutheria/Theria?	14449	20.1539899292818	64931	259031	17475.032	93.0645366613082	24.3748092561338	62351.641	1	0.002	**	0.05578097	0.05490022;0.05667168	2.2e-16	***
age	cat.1	02_Simiiformes	13158	18.3532562453796	64931	154323	12011.569	82.8425743873953	16.7541726528392	62351.641	1001	0.002	**	0.08526273	0.08387394;0.08666712	2.2e-16	***
age	cat.1	02_Hominoidea	5179	7.22385728034815	64931	64786	6747.65	74.6180631975619	9.41186726737617	62351.641	1	0.002	**	0.07994011	0.07786292;0.08205502	2.2e-16	***
age	cat.1	04_Euarchontoglires	4336	6.04801026599529	64931	55401	5260.746	60.9789629127777	7.33787956983248	62351.641	1	0.002	**	0.07826574	0.07604230;0.08053347	2.2e-16	***
age	cat.1	02_Catarrhini	2761	3.85114306836093	64931	30292	3349.212	55.0541734841058	4.6716025274434	62351.641	1	0.002	**	0.09114618	0.08792783;0.09444318	2.2e-16	***
DNA?	tot	tot	461	0.643019541656787	64931	4312	448.511	19.4882957867709	0.625599430906783	62351.641	746	0.512	ns	0.1069109	0.09784065;0.11651751	0.5329	ns
DNA?	PiggyBac?	tot	40	0.0557934526383329	64931	294	32.328	5.43377787013252	0.0450922684223006	62351.641	938	0.128	ns	0.1360544	0.0990097;0.1806287	0.1612	ns
DNA?	PiggyBac?	EUTREP4	40	0.0557934526383329	64931	294	32.328	5.43377787013252	0.0450922684223006	62351.641	938	0.128	ns	0.1360544	0.0990097;0.1806287	0.1612	ns
DNA?	hAT-Tip100?	tot	59	0.082295342641541	64931	520	58.685	7.23035635726574	0.0818559692020141	62351.641	538	0.928	ns	0.1134615	0.08750254;0.14390791	0.9448	ns
DNA?	hAT-Tip100?	Eutr16	59	0.082295342641541	64931	520	58.685	7.23035635726574	0.0818559692020141	62351.641	538	0.928	ns	0.1134615	0.08750254;0.14390791	0.9448	ns
DNA?	DNA?	Eulor12	5	0.00697418157979161	64931	60	6.16533066132265	2.32506736583022	0.00859962710630417	62351.641	414	0.828	ns	0.08333333	0.02761331;0.18385778	0.8311	ns
DNA?	DNA?	Eulor2C	4	0.00557934526383329	64931	38	3.78220858895706	1.70273139277891	0.00527556189440678	62351.641	676	0.652	ns	0.1052632	0.02943452;0.24804938	0.788	ns
DNA?	DNA?	UCON83	3	0.00418450894787497	64931	50	4.7789046653144	2.02266377538692	0.00666578977768318	62351.641	293	0.586	ns	0.06	0.01254859;0.16548195	0.627	ns
DNA?	DNA?	Eulor6D	9	0.0125535268436249	64931	75	8.489	2.67900281001271	0.0118407654861702	62351.641	657	0.69	ns	0.12	0.05636628;0.21561312	0.8547	ns
DNA?	DNA?	tot	366	0.510510091640746	64931	3498	359.477	17.3151750290399	0.50141157435175	62351.641	659	0.686	ns	0.1046312	0.09467876;0.11524981	0.7174	ns
DNA?	DNA?	UCON7	18	0.0251070536872498	64931	127	13.855	3.42983071575533	0.0193254571576026	62351.641	914	0.176	ns	0.1417323	0.08621497;0.21471975	0.2527	ns
DNA?	DNA?	Eulor6C	1	0.00139483631595832	64931	21	2.52333333333333	1.26143710971158	0.0035196369706015	62351.641	211	0.422	ns	0.04761905	0.001204883;0.238159910	0.5033	ns
DNA?	DNA?	MER133B	5	0.00697418157979161	64931	40	4.09219858156028	1.82071969617694	0.00570794719367342	62351.641	781	0.442	ns	0.125	0.04185963;0.26803292	0.5993	ns
DNA?	DNA?	Eulor6E	3	0.00418450894787497	64931	31	3.29540709812109	1.64555059856783	0.00459655349632612	62351.641	565	0.874	ns	0.09677419	0.02041986;0.25753906	1	ns
DNA?	DNA?	Eulor7	0	0	64931	12	1.58652373660031	0.783614216701485	0.00221294092394	62351.641	1	0.002	**	0	0.0000000;0.2646485	0.3872	ns
DNA?	DNA?	Eulor2A	8	0.0111586905276666	64931	67	7.156	2.5326030241785	0.00998144867699775	62351.641	711	0.582	ns	0.119403	0.05298481;0.22178514	0.6921	ns
DNA?	DNA?	Eulor6A	3	0.00418450894787497	64931	30	2.90231092436975	1.55715333709039	0.00404824867751349	62351.641	661	0.682	ns	0.1	0.02111714;0.26528845	0.7643	ns
DNA?	DNA?	MER123	4	0.00557934526383329	64931	46	5.36683417085427	2.08692044633574	0.00748585520323361	62351.641	373	0.746	ns	0.08695652	0.02420307;0.20791732	0.6516	ns
DNA?	DNA?	UCON100	1	0.00139483631595832	64931	19	1.95343137254902	1.01051550481353	0.00272471701916368	62351.641	337	0.674	ns	0.05263158	0.001331629;0.260280654	0.7142	ns
DNA?	DNA?	UCON21	4	0.00557934526383329	64931	28	3.06533192834563	1.50033379564587	0.00427563629412303	62351.641	789	0.426	ns	0.1428571	0.04033563;0.32665267	0.5409	ns
DNA?	DNA?	Eulor5A	11	0.0153431994755415	64931	126	12.613	3.300018351634	0.0175930704531823	62351.641	388	0.776	ns	0.08730159	0.04438876;0.15083792	0.7664	ns
DNA?	DNA?	Eulor6B	5	0.00697418157979161	64931	64	6.173	2.33163194083188	0.00861032457841072	62351.641	417	0.834	ns	0.078125	0.02585384;0.17297833	0.8318	ns
DNA?	DNA?	Eulor2B	3	0.00418450894787497	64931	57	5.7	2.2941803031286	0.00795056700096244	62351.641	175	0.35	ns	0.05263158	0.01098826;0.14619906	0.3722	ns
DNA?	DNA?	MER133A	4	0.00557934526383329	64931	54	5.60843373493976	2.23073306486002	0.00782284704913975	62351.641	328	0.656	ns	0.07407407	0.02055097;0.17893343	0.6549	ns
DNA?	DNA?	MER131	126	0.175749375810749	64931	1106	115.702	9.67361229194012	0.16138535142901	62351.641	875	0.254	ns	0.1139241	0.09579367;0.13413617	0.3024	ns
DNA?	DNA?	Eulor3	3	0.00418450894787497	64931	37	3.81492842535787	1.75975190310476	0.00532120071047086	62351.641	458	0.916	ns	0.08108108	0.01704353;0.21909621	1	ns
DNA?	DNA?	UCON62	2	0.00278967263191664	64931	24	2.42888643880926	1.28763999230483	0.00338789901218984	62351.641	531	0.942	ns	0.08333333	0.01025634;0.26997280	1	ns
DNA?	DNA?	UCON2	8	0.0111586905276666	64931	135	14.309	3.55163809151962	0.0199587128450476	62351.641	47	0.094	ns	0.05925926	0.02592834;0.11342535	0.09166	ns
DNA?	DNA?	MER124	85	0.118561086856457	64931	747	75.812	7.90690680197858	0.105745330785432	62351.641	889	0.226	ns	0.1137885	0.09190794;0.13877048	0.2751	ns
DNA?	DNA?	UCON14	13	0.0181328721074582	64931	98	10.673	3.14674005487789	0.0148870880002232	62351.641	817	0.37	ns	0.1326531	0.07256431;0.21615400	0.4182	ns
DNA?	DNA?	Eulor10	4	0.00557934526383329	64931	39	4.43522267206478	1.91216821585513	0.00618640965235766	62351.641	541	0.922	ns	0.1025641	0.02866011;0.24220973	1	ns
DNA?	DNA?	MER134	11	0.0153431994755415	64931	89	9.545	2.81387506703707	0.0133137126358222	62351.641	768	0.468	ns	0.1235955	0.06334346;0.21039404	0.606	ns
DNA?	DNA?	Eulor5B	6	0.00836901789574993	64931	43	4.43191056910569	1.9768337889734	0.00618178981086813	62351.641	857	0.29	ns	0.1395349	0.05297657;0.27932480	0.4461	ns
DNA?	DNA?	UCON58	26	0.0362657442149164	64931	235	24.672	4.6313999898374	0.0344134015873237	62351.641	659	0.686	ns	0.1106383	0.07355781;0.15789760	0.7495	ns
snRNA	tot	tot	337	0.470059838477955	64931	4380	465.425	19.8216869684262	0.649191692354902	62351.641	1	0.002	**	0.07694064	0.06921828;0.08523257	5.497e-11	***
snRNA	snRNA	U14	0	0	64931	7	1.40338983050847	0.624884668936563	0.00195749910103982	62351.641	1	0.002	**	0	0.0000000;0.4096164	0.3577	ns
snRNA	snRNA	U4	8	0.0111586905276666	64931	162	17.781	3.9875982671202	0.0248015845340549	62351.641	6	0.012	*	0.04938272	0.02155812;0.09498283	0.01134	*
snRNA	snRNA	U2	87	0.121350759488374	64931	1087	111.372	9.98806174276958	0.15534571018091	62351.641	9	0.018	*	0.0800368	0.06460017;0.09778994	0.01415	*
snRNA	snRNA	U5	17	0.0237122173712915	64931	214	21.642	4.36702494919676	0.03018704754997	62351.641	175	0.35	ns	0.07943925	0.0469563;0.1241441	0.3633	ns
snRNA	snRNA	U3	25	0.0348709078989581	64931	229	25.446	4.60828822018766	0.0354930048958755	62351.641	509	0.986	ns	0.1091703	0.07190672;0.15692913	1	ns
snRNA	snRNA	U13	14	0.0195277084234165	64931	176	20.895	4.17221552444052	0.0291451048219491	62351.641	53	0.106	ns	0.07954545	0.04417003;0.12986255	0.1286	ns
snRNA	snRNA	tot	337	0.470059838477955	64931	4380	465.425	19.8216869684262	0.649191692354902	62351.641	1	0.002	**	0.07694064	0.06921828;0.08523257	5.497e-11	***
snRNA	snRNA	U6	120	0.167380357914999	64931	1710	184.889	13.0225291424234	0.257889891621218	62351.641	1	0.002	**	0.07017544	0.05852179;0.08332880	1.093e-07	***
snRNA	snRNA	U17	1	0.00139483631595832	64931	9	1.59587020648968	0.799989324687055	0.00222597771956771	62351.641	384	0.768	ns	0.1111111	0.002809137;0.482496515	1	ns
snRNA	snRNA	U8	2	0.00278967263191664	64931	29	3.65337423312883	1.66961338908686	0.00509585905615448	62351.641	258	0.516	ns	0.06896552	0.008463962;0.227661890	0.5731	ns
snRNA	snRNA	U1	18	0.0251070536872498	64931	204	19.894	4.11311094935229	0.0277488736696749	62351.641	370	0.74	ns	0.08823529	0.05313382;0.13586440	0.7244	ns
snRNA	snRNA	U7	22	0.0306863989510831	64931	245	27.991	4.91885292666022	0.0390428633199894	62351.641	137	0.274	ns	0.08979592	0.05713186;0.13279492	0.2687	ns
snRNA	snRNA	U13_	28	0.039055416846833	64931	308	35.06	5.67861309182503	0.0489029612374988	62351.641	123	0.246	ns	0.09090909	0.06125991;0.12870677	0.2428	ns
Retroposon	tot	tot	450	0.627676342181245	64931	5565	700.09	24.9421733618386	0.976510956439262	62351.641	1	0.002	**	0.08086253	0.07383111;0.08833703	2.2e-16	***
Retroposon	SVA	tot	450	0.627676342181245	64931	5565	700.09	24.9421733618386	0.976510956439262	62351.641	1	0.002	**	0.08086253	0.07383111;0.08833703	2.2e-16	***
Retroposon	SVA	SVA_B	52	0.0725314884298328	64931	801	97.943	9.53418332379085	0.136614453293906	62351.641	1	0.002	**	0.06491885	0.04886097;0.08426413	1.076e-07	***
Retroposon	SVA	SVA_D	113	0.15761650370329	64931	1433	199.463	14.0367967379549	0.278218236089995	62351.641	1	0.002	**	0.07885555	0.06542704;0.09403910	1.72e-12	***
Retroposon	SVA	SVA_E	57	0.0795056700096244	64931	686	83.155	8.62086389489442	0.115987613853514	62351.641	3	0.006	**	0.08309038	0.06353731;0.10631476	0.001561	**
Retroposon	SVA	SVA_C	45	0.0627676342181245	64931	486	62.78	7.86278725538364	0.0875678239158635	62351.641	11	0.022	*	0.09259259	0.06834009;0.12193294	0.01478	*
Retroposon	SVA	SVA_A	112	0.156221667387332	64931	1186	141.502	11.2148905375741	0.197372128380735	62351.641	4	0.008	**	0.09443508	0.07839226;0.11252041	0.007176	**
Retroposon	SVA	SVA_F	85	0.118561086856457	64931	973	125.806	10.7319867470818	0.175478777565453	62351.641	1	0.002	**	0.08735868	0.07037343;0.10688775	5.71e-05	***
tot	tot	tot	64931	90.5681168314898	64931	4687922	62351.641	34.0499562190396	86.9703332263959	62351.641	1001	0.002	**	0.0138507	0.0137451;0.0139569	2.2e-16	***
rRNA	tot	tot	200	0.278967263191664	64931	1766	192.407	12.7474644086128	0.268376271044593	62351.641	740	0.524	ns	0.1132503	0.09883897;0.12896009	0.5667	ns
rRNA	rRNA	tot	200	0.278967263191664	64931	1766	192.407	12.7474644086128	0.268376271044593	62351.641	740	0.524	ns	0.1132503	0.09883897;0.12896009	0.5667	ns
rRNA	rRNA	SSU-rRNA_Hsa	20	0.0278967263191664	64931	80	7.26626626626627	2.4176151263117	0.0101352520696111	62351.641	1000	0.004	**	0.25	0.1598796;0.3593635	2.364e-05	***
rRNA	rRNA	LSU-rRNA_Hsa	58	0.0809005063255827	64931	411	45.683	6.24351603605631	0.063720307421924	62351.641	979	0.046	*	0.1411192	0.1089326;0.1785787	0.05924	ns
rRNA	rRNA	5S	122	0.170170030546915	64931	1275	139.932	11.0865814518403	0.19518223536468	62351.641	52	0.104	ns	0.09568627	0.08009427;0.11317006	0.1167	ns
tRNA	tot	tot	231	0.322207188986372	64931	1997	193.803	13.1136630717415	0.270323462541671	62351.641	999	0.006	**	0.1156735	0.1019675;0.1305188	0.005772	**
tRNA	tRNA	tRNA-Arg-AGA	5	0.00697418157979161	64931	41	4.70050251256281	2.04544686216468	0.00655643160777595	62351.641	665	0.674	ns	0.1219512	0.04080673;0.26204468	0.8067	ns
tRNA	tRNA	tRNA-His-CAY_	15	0.0209225447393748	64931	44	5.32832832832833	2.14464619994867	0.00743214585570185	62351.641	1000	0.004	**	0.3409091	0.2049173;0.4991950	0.000127	***
tRNA	tRNA	tRNA-Thr-ACG_	4	0.00557934526383329	64931	12	1.87564766839378	0.943310240764818	0.0026162214838182	62351.641	761	0.482	ns	0.3333333	0.09924609;0.65112449	0.1041	ns
tRNA	tRNA	tRNA-Arg-CGA_	0	0	64931	2	1.06315789473684	0.243889397943836	0.00148293124117674	62351.641	1	0.002	**	0	0.0000000;0.8418861	0.2194	ns
tRNA	tRNA	tRNA-Leu-TTA(m)	0	0	64931	27	2.88784067085954	1.45047625850145	0.00402806504241633	62351.641	1	0.002	**	0	0.0000000;0.1277029	0.109	ns
tRNA	tRNA	tRNA-Lys-AAA	5	0.00697418157979161	64931	47	4.16246215943491	1.88798529578543	0.00580595338378212	62351.641	753	0.498	ns	0.106383	0.0354563;0.2310476	0.6061	ns
tRNA	tRNA	tRNA-Ser-TCG	2	0.00278967263191664	64931	7	1.38649155722326	0.582293138608632	0.00193392877578462	62351.641	511	0.982	ns	0.2857143	0.03669257;0.70957914	0.6312	ns
tRNA	tRNA	tRNA-Thr-ACY	1	0.00139483631595832	64931	13	2.12356979405034	1.03912822648037	0.00296203226821355	62351.641	280	0.56	ns	0.07692308	0.001945628;0.360297435	0.7074	ns
tRNA	tRNA	tRNA-Ser-TCA_	1	0.00139483631595832	64931	4	1.09440559440559	0.292904684520763	0.00152651666746488	62351.641	260	0.52	ns	0.25	0.006309463;0.805879550	1	ns
tRNA	tRNA	tRNA-Arg-CGY_	6	0.00836901789574993	64931	40	3.97474747474747	1.77454438444484	0.00554412212454141	62351.641	902	0.2	ns	0.15	0.05710226;0.29835267	0.2845	ns
tRNA	tRNA	tRNA-Cys-TGY	12	0.0167380357914999	64931	136	14.607	3.62514726496629	0.0203743740672032	62351.641	292	0.584	ns	0.08823529	0.0464263;0.1490569	0.5792	ns
tRNA	tRNA	tRNA-Glu-GAA	9	0.0125535268436249	64931	95	10.047	3.01261794239942	0.0140139204664333	62351.641	436	0.872	ns	0.09473684	0.04424111;0.17223470	0.8678	ns
tRNA	tRNA	tRNA-Ala-GCY	8	0.0111586905276666	64931	28	3.11697722567288	1.52144653472608	0.00434767303038355	62351.641	966	0.072	ns	0.2857143	0.1322365;0.4866683	0.009416	**
tRNA	tRNA	tRNA-Thr-ACG	0	0	64931	3	1.15970515970516	0.37343817492398	0.001617598872561	62351.641	1	0.002	**	0	0.0000000;0.7075982	0.2886	ns
tRNA	tRNA	tRNA-Gly-GGY	6	0.00836901789574993	64931	37	4.658953722334	1.94262758277254	0.00649847784628067	62351.641	831	0.342	ns	0.1621622	0.06192572;0.32013708	0.4586	ns
tRNA	tRNA	tRNA-Met	10	0.0139483631595832	64931	50	4.68951612903226	1.99149831979888	0.00654110740104649	62351.641	989	0.026	*	0.2	0.1003022;0.3371831	0.02364	*
tRNA	tRNA	tRNA-Ile-ATC	1	0.00139483631595832	64931	9	1.20347394540943	0.444186148499112	0.00167864916436672	62351.641	329	0.658	ns	0.1111111	0.002809137;0.482496515	1	ns
tRNA	tRNA	tRNA-Met_	2	0.00278967263191664	64931	48	3.9158215010142	1.7341049519419	0.00546193003642503	62351.641	221	0.442	ns	0.04166667	0.005086468;0.142540973	0.4329	ns
tRNA	tRNA	tRNA-Trp-TGG	2	0.00278967263191664	64931	13	2.10116279069767	1.02028257242837	0.00293077816620545	62351.641	592	0.82	ns	0.1538462	0.01920667;0.45447106	1	ns
tRNA	tRNA	tRNA-Thr-ACA	1	0.00139483631595832	64931	25	2.58842794759825	1.37337577640575	0.00361043330255151	62351.641	212	0.424	ns	0.04	0.0010122;0.2035169	0.5091	ns
tRNA	tRNA	tRNA-Lys-AAG	11	0.0153431994755415	64931	73	8.431	2.75041884152282	0.0117598649798446	62351.641	865	0.274	ns	0.1506849	0.07769566;0.25364177	0.3571	ns
tRNA	tRNA	tRNA-Leu-TTG	2	0.00278967263191664	64931	26	1.91709183673469	0.986247043280879	0.00267402931490479	62351.641	592	0.82	ns	0.07692308	0.009455391;0.251302917	0.7175	ns
tRNA	tRNA	tRNA-Gln-CAG	15	0.0209225447393748	64931	79	7.513	2.60665026914345	0.0104794052417949	62351.641	999	0.006	**	0.1898734	0.1103475;0.2937585	0.01055	*
tRNA	tRNA	tRNA-Ile-ATT	7	0.00976385421170826	64931	53	6.169	2.31252822399788	0.00860474523314689	62351.641	737	0.53	ns	0.1320755	0.0547901;0.2533682	0.6685	ns
tRNA	tRNA	tRNA-Arg-AGG	1	0.00139483631595832	64931	20	2.57819383259912	1.33622592064715	0.00359615838728902	62351.641	224	0.448	ns	0.05	0.001265089;0.248732763	0.5029	ns
tRNA	tRNA	tRNA-Glu-GAG_	13	0.0181328721074582	64931	96	8.766	2.78908999908986	0.0122271351456907	62351.641	942	0.12	ns	0.1354167	0.07411955;0.22042959	0.1525	ns
tRNA	tRNA	tRNA-Arg-CGG	1	0.00139483631595832	64931	17	1.35042735042735	0.575238363274095	0.00188362511043944	62351.641	328	0.656	ns	0.05882353	0.001488174;0.286889397	1	ns
tRNA	tRNA	tRNA-Gln-CAA	5	0.00697418157979161	64931	24	2.93229166666667	1.45942657269845	0.00409006690564862	62351.641	911	0.182	ns	0.2083333	0.07131862;0.42151284	0.2053	ns
tRNA	tRNA	tRNA-Val-GTG	15	0.0209225447393748	64931	38	4.31616161616162	1.88497368626687	0.00602033896776759	62351.641	991	0.022	*	0.3947368	0.2403879;0.5661385	7.967e-06	***
tRNA	tRNA	tRNA-Tyr-TAT	0	0	64931	5	1.18807339449541	0.440944601653431	0.00165716791666608	62351.641	1	0.002	**	0	0.0000000;0.5218238	0.5986	ns
tRNA	tRNA	tRNA-Arg-CGA	0	0	64931	8	1.4344262295082	0.685142643544994	0.0020007897974812	62351.641	1	0.002	**	0	0.0000000;0.3694166	0.3652	ns
tRNA	tRNA	tRNA-Ala-GCY_	9	0.0125535268436249	64931	82	2.30092592592593	1.17710845281404	0.00320941504181151	62351.641	865	0.274	ns	0.1097561	0.05143225;0.19815241	0.0004981	***
tRNA	tRNA	tRNA-Tyr-TAC	2	0.00278967263191664	64931	34	3.47373841400618	1.66593533666082	0.00484529649199528	62351.641	300	0.6	ns	0.05882353	0.007204917;0.196773209	0.5748	ns
tRNA	tRNA	tRNA-Pro-CCA	1	0.00139483631595832	64931	9	1.64929577464789	0.805197019129731	0.00230049764223549	62351.641	374	0.748	ns	0.1111111	0.002809137;0.482496515	1	ns
tRNA	tRNA	tRNA-Leu-TTA	5	0.00697418157979161	64931	13	1.73404255319149	0.859511296005149	0.00241870552660858	62351.641	753	0.498	ns	0.3846154	0.1385793;0.6842224	0.02145	*
tRNA	tRNA	tRNA-Val-GTY	6	0.00836901789574993	64931	29	3.02777777777778	1.53780040060166	0.00422325440109603	62351.641	953	0.098	ns	0.2068966	0.07994185;0.39724695	0.1163	ns
tRNA	tRNA	tRNA-Met-i	8	0.0111586905276666	64931	40	4.3680485338726	1.97659133186115	0.00609271272491401	62351.641	959	0.086	ns	0.2	0.09052241;0.35647802	0.07433	ns
tRNA	tRNA	tRNA-Leu-CTG	2	0.00278967263191664	64931	16	2.2780269058296	1.15909003326904	0.00317747465698129	62351.641	551	0.902	ns	0.125	0.0155136;0.3834762	1	ns
tRNA	tRNA	tRNA-Thr-ACY_	4	0.00557934526383329	64931	12	1.57488653555219	0.770225386622144	0.00219670893330199	62351.641	660	0.684	ns	0.3333333	0.09924609;0.65112449	0.06149	ns
tRNA	tRNA	tRNA-Asn-AAT	0	0	64931	2	1	0	0.00139483631595832	62351.641	1	0.002	**	0	0.0000000;0.8418861	0.5	ns
tRNA	tRNA	tot	231	0.322207188986372	64931	1997	193.803	13.1136630717415	0.270323462541671	62351.641	999	0.006	**	0.1156735	0.1019675;0.1305188	0.005772	**
tRNA	tRNA	tRNA-Gly-GGA	8	0.0111586905276666	64931	107	12.115	3.27268780751929	0.0168984419678351	62351.641	126	0.252	ns	0.07476636	0.03283066;0.14201161	0.2832	ns
tRNA	tRNA	tRNA-Asn-AAC	14	0.0195277084234165	64931	46	5.96589769307924	2.26835231179072	0.0083214507595989	62351.641	997	0.01	**	0.3043478	0.1774268;0.4575487	0.001546	**
tRNA	tRNA	tRNA-Ile-ATA	5	0.00697418157979161	64931	65	6.88888888888889	2.4520791281621	0.009608872398824	62351.641	302	0.604	ns	0.07692308	0.02544847;0.17045629	0.5493	ns
tRNA	tRNA	tRNA-Leu-CTA_	1	0.00139483631595832	64931	7	1.37943925233645	0.627064129735499	0.00192409196481727	62351.641	374	0.748	ns	0.1428571	0.003610297;0.578723197	1	ns
tRNA	tRNA	tRNA-Phe-TTY	10	0.0139483631595832	64931	87	4.96589769307924	2.05956494254855	0.00692661444364058	62351.641	993	0.018	*	0.1149425	0.05651668;0.20124123	0.03255	*
tRNA	tRNA	tRNA-Ala-GCA	4	0.00557934526383329	64931	40	1.64957264957265	0.832467819304826	0.00230088383743552	62351.641	700	0.604	ns	0.1	0.02792542;0.23663740	0.08166	ns
tRNA	tRNA	tRNA-Ser-TCA(m)	3	0.00418450894787497	64931	31	3.21252566735113	1.52909675386843	0.0044809474667696	62351.641	592	0.82	ns	0.09677419	0.02041986;0.25753906	1	ns
tRNA	tRNA	tRNA-Leu-CTY	7	0.00976385421170826	64931	30	2.52762730227519	1.28314854075769	0.0035256263544212	62351.641	923	0.158	ns	0.2333333	0.09933786;0.42283652	0.01084	*
tRNA	tRNA	tRNA-Leu-CTA	0	0	64931	1	1	0	0.00139483631595832	62351.641	1	0.002	**	0	0.000;0.975	2.2e-16	***
tRNA	tRNA	tRNA-SeC(e)-TGA	0	0	64931	3	1.20814479638009	0.443779578830946	0.00168516423692702	62351.641	1	0.002	**	0	0.0000000;0.7075982	0.2784	ns
tRNA	tRNA	tRNA-Ser-TCY	8	0.0111586905276666	64931	15	2.01688781664656	1.06194810649012	0.00281322837187251	62351.641	830	0.344	ns	0.5333333	0.2658613;0.7873333	0.0002835	***
tRNA	tRNA	tRNA-Val-GTA	3	0.00418450894787497	64931	12	1.80704041720991	0.919360929805067	0.00252052559832886	62351.641	723	0.558	ns	0.25	0.05486064;0.57185846	0.4073	ns
tRNA	tRNA	tRNA-Gly-GGG	5	0.00697418157979161	64931	47	5.33165829145729	2.00967297754614	0.00743679060920492	62351.641	552	0.9	ns	0.106383	0.0354563;0.2310476	1	ns
tRNA	tRNA	tRNA-Glu-GAG	2	0.00278967263191664	64931	18	1.94769613947696	0.987328215342049	0.00271671730779429	62351.641	598	0.808	ns	0.1111111	0.01375122;0.34712044	1	ns
tRNA	tRNA	tRNA-Ser-AGY	4	0.00557934526383329	64931	14	1.93206197854589	1.00661744408273	0.00269491021235809	62351.641	826	0.352	ns	0.2857143	0.08388932;0.58103526	0.1162	ns
tRNA	tRNA	tRNA-His-CAY	0	0	64931	1	1	0	0.00139483631595832	62351.641	1	0.002	**	0	0.000;0.975	2.2e-16	***
tRNA	tRNA	tRNA-Gln-CAA_	3	0.00418450894787497	64931	34	3.68705402650357	1.67543036997338	0.00514283685506753	62351.641	471	0.942	ns	0.08823529	0.0185795;0.2367753	1	ns
tRNA	tRNA	tRNA-Pro-CCY	2	0.00278967263191664	64931	17	2.30296127562642	1.1868782297962	0.00321225402148944	62351.641	543	0.918	ns	0.1176471	0.01457932;0.36440916	1	ns
tRNA	tRNA	tRNA-Asp-GAY	4	0.00557934526383329	64931	49	4.92957746478873	2.01781352520314	0.00687595367021708	62351.641	460	0.92	ns	0.08163265	0.02269088;0.19601418	0.815	ns
tRNA	tRNA	tRNA-Ser-TCA	0	0	64931	1	1	0	0.00139483631595832	62351.641	1	0.002	**	0	0.000;0.975	2.2e-16	***
tRNA	tRNA	tRNA-Pro-CCG	2	0.00278967263191664	64931	4	1.23940677966102	0.469781161272827	0.00172876958651614	62351.641	464	0.928	ns	0.5	0.06758599;0.93241401	0.5926	ns
tRNA	tRNA	tRNA-Ala-GCG	1	0.00139483631595832	64931	11	1.46037099494098	0.679475550915868	0.00203697849851586	62351.641	377	0.754	ns	0.09090909	0.002298972;0.412779917	1	ns
LTR?	tot	tot	613	0.855034661682452	64931	8420	870.926	27.5996061975939	1.21479921331232	62351.641	1	0.002	**	0.07280285	0.06734254;0.07856094	2.2e-16	***
LTR?	LTR?	MER129	15	0.0209225447393748	64931	122	13.569	3.51106345236975	0.0189265339712385	62351.641	708	0.588	ns	0.1229508	0.07047546;0.19467002	0.6651	ns
LTR?	LTR?	Eutr18	101	0.140878467911791	64931	676	68.475	7.53725315915456	0.0955114167352461	62351.641	1001	0.002	**	0.1494083	0.1233733;0.1785466	9.355e-05	***
LTR?	LTR?	MamRep605	205	0.285941444771456	64931	3549	373.257	18.3272703870446	0.520632418785655	62351.641	1	0.002	**	0.05776275	0.05031339;0.06595051	2.2e-16	***
LTR?	LTR?	MamRep1151	84	0.117166250540499	64931	1260	136.942	10.9569471428263	0.191011674779965	62351.641	1	0.002	**	0.06666667	0.05352101;0.08187553	4.589e-07	***
LTR?	LTR?	MamRep605b	171	0.238517010028873	64931	2374	247.088	14.9198142366739	0.34464731563751	62351.641	1	0.002	**	0.07203033	0.06195281;0.08317844	1.026e-07	***
LTR?	LTR?	tot	613	0.855034661682452	64931	8420	870.926	27.5996061975939	1.21479921331232	62351.641	1	0.002	**	0.07280285	0.06734254;0.07856094	2.2e-16	***
LTR?	LTR?	UCON51	3	0.00418450894787497	64931	42	4.00610376398779	1.9162621078027	0.0055878590155075	62351.641	438	0.876	ns	0.07142857	0.01497969;0.19483120	0.7947	ns
LTR?	LTR?	Eutr5	47	0.0655573068500412	64931	397	43.391	6.26253449797591	0.0605233425857476	62351.641	746	0.512	ns	0.1183879	0.08829709;0.15430689	0.573	ns
LINE	Penelope	tot	82	0.114376577908582	64931	1097	113.497	10.0982159298049	0.158309737352322	62351.641	4	0.008	**	0.07474932	0.05988871;0.09193646	0.001478	**
LINE	Penelope	Penelope1_Vert	82	0.114376577908582	64931	1097	113.497	10.0982159298049	0.158309737352322	62351.641	4	0.008	**	0.07474932	0.05988871;0.09193646	0.001478	**
LINE	L1-Tx1	tot	7	0.00976385421170826	64931	189	20.081	4.39109561735117	0.0280097080607591	62351.641	3	0.006	**	0.03703704	0.01501825;0.07481884	0.0008414	***
LINE	L1-Tx1	MARE6	7	0.00976385421170826	64931	189	20.081	4.39109561735117	0.0280097080607591	62351.641	3	0.006	**	0.03703704	0.01501825;0.07481884	0.0008414	***
LINE	RTE-X	tot	984	1.37251893490299	64931	15596	1591.477	35.9543347203809	2.2198499156124	62351.641	1	0.002	**	0.0630931	0.05932705;0.06702310	2.2e-16	***
LINE	RTE-X	L5	54	0.0753211610617494	64931	737	83.193	8.88181499681443	0.116040617633521	62351.641	1	0.002	**	0.07327001	0.05551884;0.09452272	0.0004589	***
LINE	RTE-X	L4_C_Mam	317	0.442163112158788	64931	5015	521.194	21.283828728999	0.726980318859582	62351.641	1	0.002	**	0.06321037	0.05663162;0.07030296	2.2e-16	***
LINE	RTE-X	L4_B_Mam	241	0.336155552145956	64931	3247	345.471	17.4446402793086	0.481875496910438	62351.641	1	0.002	**	0.07422236	0.06543871;0.08378176	5.088e-10	***
LINE	RTE-X	L4_A_Mam	431	0.601174452178037	64931	6597	690.216	24.3349858338881	0.962738342655489	62351.641	1	0.002	**	0.06533273	0.05948705;0.07156611	2.2e-16	***
LINE	L1	L1M2	1075	1.4994490396552	64931	9096	965.357	29.2150144286816	1.34651500146458	62351.641	1001	0.002	**	0.1181838	0.1116177;0.1249956	0.0002355	***
LINE	L1	L1P	13	0.0181328721074582	64931	161	13.949	3.63835630974161	0.0194565717713026	62351.641	471	0.942	ns	0.08074534	0.04369389;0.13411900	0.8891	ns
LINE	L1	L1MEg1	48	0.0669521431659995	64931	1013	106.871	9.89435481763501	0.149067551922782	62351.641	1	0.002	**	0.04738401	0.03514071;0.06233621	4.161e-11	***
LINE	L1	L1MB7	1450	2.02251265813957	64931	23185	2504.689	45.0837534353987	3.49363117738133	62351.641	1	0.002	**	0.06254044	0.05945711;0.06573397	2.2e-16	***
LINE	L1	L1MB1	437	0.609543470073787	64931	6197	658.817	23.3474755726527	0.918941877170714	62351.641	1	0.002	**	0.07051799	0.06426637;0.07717739	2.2e-16	***
LINE	L1	L1P2	202	0.281756935823581	64931	1631	193.051	14.4074277014661	0.26927454563207	62351.641	754	0.496	ns	0.1238504	0.1082449;0.1408232	0.4902	ns
LINE	L1	L1MCb	149	0.20783061107779	64931	2145	230.555	14.2926994041104	0.321586486825771	62351.641	1	0.002	**	0.06946387	0.05906564;0.08105614	2.249e-09	***
LINE	L1	L1M3b	83	0.115771414224541	64931	564	60.484	7.35158416872104	0.0843652797344232	62351.641	1001	0.002	**	0.1471631	0.1189504;0.1791306	0.003338	**
LINE	L1	L1MEh	213	0.297100135299123	64931	3050	314.352	16.6875573578211	0.438469585594131	62351.641	1	0.002	**	0.06983607	0.06104293;0.07946465	2.482e-10	***
LINE	L1	L1ME2	765	1.06704978170812	64931	12799	1417.248	34.5213299022245	1.9768289791193	62351.641	1	0.002	**	0.05977029	0.05572475;0.06401742	2.2e-16	***
LINE	L1	L1PA16	1499	2.09085963762152	64931	13973	1494.782	37.6229712272165	2.08497621804081	62351.641	560	0.884	ns	0.1072783	0.1021935;0.1125273	0.902	ns
LINE	L1	L1MEd	931	1.2985926101572	64931	16918	1796.314	38.5853370107381	2.50556400206436	62351.641	1	0.002	**	0.05503015	0.05164109;0.05857317	2.2e-16	***
LINE	L1	L1M4b	294	0.410081876891747	64931	4228	454.828	20.0355144141057	0.634410611914692	62351.641	1	0.002	**	0.06953642	0.06205043;0.07762352	2.2e-16	***
LINE	L1	L1ME3A	929	1.29580293752528	64931	15879	1742.423	38.3750011297943	2.43039487816105	62351.641	1	0.002	**	0.05850494	0.05490418;0.06226847	2.2e-16	***
LINE	L1	L1M4	1351	1.88442386285969	64931	20125	2119.606	41.0481877519303	2.95650342432316	62351.641	1	0.002	**	0.06713043	0.06371090;0.07067565	2.2e-16	***
LINE	L1	L1MC4	1180	1.64590685283082	64931	23685	2521.162	44.6596489041309	3.51660831601412	62351.641	1	0.002	**	0.04982056	0.04708395;0.05266830	2.2e-16	***
LINE	L1	L1MEf	707	0.986149275382534	64931	11271	1249.731	33.5725744731732	1.74317018397891	62351.641	1	0.002	**	0.06272735	0.05831999;0.06736220	2.2e-16	***
LINE	L1	L1MDa	470	0.655573068500412	64931	6954	739.25	27.1447294393651	1.03113274657219	62351.641	1	0.002	**	0.067587	0.06179715;0.07374250	2.2e-16	***
LINE	L1	L1ME3G	1210	1.68775194230957	64931	18628	1976.731	40.2714095286647	2.75721618568061	62351.641	1	0.002	**	0.06495598	0.06145817;0.06859032	2.2e-16	***
LINE	L1	L1MEj	133	0.185513230022457	64931	2345	247.181	14.5665515281903	0.344777035414894	62351.641	1	0.002	**	0.05671642	0.04770023;0.06685878	2.2e-16	***
LINE	L1	L1P4e	20	0.0278967263191664	64931	194	18.953	4.05156836375818	0.0264363326963581	62351.641	662	0.68	ns	0.1030928	0.06411758;0.15472278	0.8084	ns
LINE	L1	L1ME3E	224	0.312443334774664	64931	4540	488.464	20.7052024720699	0.681327326238266	62351.641	1	0.002	**	0.04933921	0.04322090;0.05604512	2.2e-16	***
LINE	L1	L1MC2	424	0.591410597966329	64931	6382	724.87	25.405088437526	1.01107500034871	62351.641	1	0.002	**	0.06643685	0.06044765;0.07282586	2.2e-16	***
LINE	L1	L1PA2	352	0.490982383217329	64931	4918	654.626	27.5491030176497	0.913096118170533	62351.641	1	0.002	**	0.07157381	0.06452358;0.07913752	2.2e-16	***
LINE	L1	L1MA2	697	0.972200912222951	64931	7417	777.075	27.6011811377738	1.08389243022331	62351.641	4	0.008	**	0.0939733	0.08742582;0.10084186	0.002266	**
LINE	L1	L1M3e	113	0.15761650370329	64931	810	77.296	8.49249707132753	0.107815267878314	62351.641	1000	0.004	**	0.1395062	0.1163751;0.1652959	5.713e-05	***
LINE	L1	L1MC5	792	1.10471036223899	64931	14431	1546.289	36.1590231332921	2.15682005216688	62351.641	1	0.002	**	0.05488185	0.05122141;0.05872303	2.2e-16	***
LINE	L1	L1MEa	21	0.0292915626351248	64931	355	36.928	5.9583821896819	0.0515085154757089	62351.641	2	0.004	**	0.05915493	0.03698709;0.08900559	0.003995	**
LINE	L1	L1PB1	1275	1.77841630284686	64931	13093	1450.329	35.9023360902426	2.02297155928752	62351.641	1	0.002	**	0.09738028	0.0923537;0.1025866	7.121e-07	***
LINE	L1	L1MCc	228	0.318022680038497	64931	3179	344.893	17.9514848078594	0.481069281519814	62351.641	1	0.002	**	0.07172067	0.06299121;0.08124758	2.457e-12	***
LINE	L1	L1PA8	828	1.15492446961349	64931	8111	901.53	27.5904028664014	1.25748678392591	62351.641	6	0.012	*	0.1020836	0.09557695;0.10887767	0.008942	**
LINE	L1	L1P4	321	0.447742457422621	64931	3775	392.294	17.9022360071041	0.547185917732554	62351.641	1	0.002	**	0.08503311	0.07632662;0.09438813	0.0001088	***
LINE	L1	L1M7	181	0.252465373188456	64931	3059	334.422	17.6013557353894	0.466463950455414	62351.641	1	0.002	**	0.05916966	0.05106998;0.06812453	2.2e-16	***
LINE	L1	L1PA13	948	1.32230482752849	64931	9060	945.552	29.1295352833825	1.31889026822702	62351.641	532	0.94	ns	0.1046358	0.09840576;0.11112125	0.9315	ns
LINE	L1	L1PREC2	879	1.22606112172737	64931	7902	867.899	27.4860015149399	1.21057704378391	62351.641	664	0.676	ns	0.1112377	0.1043861;0.1183774	0.6923	ns
LINE	L1	L1M2a1	16	0.0223173810553332	64931	120	14.001	3.73402489840948	0.0195291032597325	62351.641	758	0.488	ns	0.1333333	0.07817281;0.20747836	0.5685	ns
LINE	L1	L1MA9	1172	1.63474816230315	64931	16437	1698.377	38.1626421813042	2.36895791778835	62351.641	1	0.002	**	0.07130255	0.06741432;0.07534328	2.2e-16	***
LINE	L1	L1MA4	814	1.13539676119007	64931	10000	1056.541	30.8145396664441	1.47370175609892	62351.641	1	0.002	**	0.0814	0.07611299;0.08693227	3.377e-16	***
LINE	L1	L1PB3	308	0.429609585315163	64931	3601	394.634	18.9689183630449	0.550449834711897	62351.641	1	0.002	**	0.0855318	0.07659767;0.09514523	2.005e-06	***
LINE	L1	HAL1b	263	0.366841951097039	64931	4340	475.203	20.8294420630188	0.662830401852343	62351.641	1	0.002	**	0.06059908	0.05368310;0.06811343	2.2e-16	***
LINE	L1	L1MC1	959	1.33764802700403	64931	13002	1438.484	35.32984491817	2.00644972312499	62351.641	1	0.002	**	0.07375788	0.06932248;0.07838518	2.2e-16	***
LINE	L1	L1PA4	1059	1.47713165859986	64931	11926	1440.789	38.1776375776581	2.00966482083328	62351.641	1	0.002	**	0.08879759	0.08375132;0.09404558	2.2e-16	***
LINE	L1	L1MD3	385	0.537011981643954	64931	5356	612.85	22.0983673115874	0.854825436235058	62351.641	1	0.002	**	0.071882	0.06510601;0.07912879	2.2e-16	***
LINE	L1	L1PBa	298	0.41566122215558	64931	2167	249.418	16.143850219198	0.347897284253693	62351.641	999	0.006	**	0.1375173	0.1232840;0.1527385	0.001377	**
LINE	L1	L1MA8	792	1.10471036223899	64931	11124	1161.087	30.4918872191635	1.6195263135871	62351.641	1	0.002	**	0.07119741	0.06648644;0.07613426	2.2e-16	***
LINE	L1	L1M3c	177	0.246886027924623	64931	1070	108.976	9.99636690759956	0.152003682367874	62351.641	1001	0.002	**	0.1654206	0.1436344;0.1890641	1.952e-10	***
LINE	L1	L1P4b	13	0.0181328721074582	64931	155	16.084	3.90463701132259	0.0224345473058737	62351.641	265	0.53	ns	0.08387097	0.04541441;0.13915149	0.5097	ns
LINE	L1	L1MC	602	0.83969146220691	64931	7862	846.74	27.4921118907991	1.18106370217455	62351.641	1	0.002	**	0.07657085	0.07078722;0.08267063	2.2e-16	***
LINE	L1	L1M3de	76	0.106007560012832	64931	499	49.794	6.59325678515823	0.0694544795168287	62351.641	1001	0.002	**	0.1523046	0.1219142;0.1868831	0.0002332	***
LINE	L1	L1MA5	444	0.619307324285495	64931	4447	492.636	21.6172803749873	0.687146583348444	62351.641	12	0.024	*	0.09984259	0.09118394;0.10903071	0.02045	*
LINE	L1	HAL1M8	120	0.167380357914999	64931	2197	251.262	15.0511758309407	0.35046936242032	62351.641	1	0.002	**	0.05461994	0.04548992;0.06495940	2.2e-16	***
LINE	L1	L1ME4c	693	0.966621566959117	64931	9421	1020.304	29.9988252022227	1.42315707251754	62351.641	1	0.002	**	0.07355907	0.06836705;0.07901656	2.2e-16	***
LINE	L1	L1M2a	87	0.121350759488374	64931	489	59.576	7.44268887013407	0.083098768359533	62351.641	1001	0.002	**	0.1779141	0.1450284;0.2147507	0.000308	***
LINE	L1	L1MC3	790	1.10192068960707	64931	13130	1453.152	34.8965136175903	2.02690918220747	62351.641	1	0.002	**	0.06016756	0.05615986;0.06437153	2.2e-16	***
LINE	L1	L1P4d	25	0.0348709078989581	64931	167	18.1	4.1292918340862	0.0252465373188456	62351.641	957	0.09	ns	0.1497006	0.09928146;0.21300721	0.1038	ns
LINE	L1	L1ME3C	169	0.235727337396956	64931	3264	363.106	17.8540620456951	0.506473435342363	62351.641	1	0.002	**	0.05177696	0.04442688;0.05994260	2.2e-16	***
LINE	L1	L1M4a2	131	0.18272355739054	64931	2051	220.689	13.773379577467	0.307825031732526	62351.641	1	0.002	**	0.06387128	0.05367457;0.07533512	1.064e-11	***
LINE	L1	L1M2c	93	0.129719777384124	64931	450	54.001	7.27914727045586	0.0753225558980654	62351.641	1001	0.002	**	0.2066667	0.1701769;0.2470632	1.932e-07	***
LINE	L1	L1M1	1042	1.45341944122857	64931	9983	1002.701	30.1824879952197	1.39860376884773	62351.641	910	0.184	ns	0.1043774	0.09844571;0.11054107	0.1941	ns
LINE	L1	L1M6	320	0.446347621106663	64931	5357	581.109	22.5982698629962	0.810551936730225	62351.641	1	0.002	**	0.05973493	0.05353644;0.06641822	2.2e-16	***
LINE	L1	L1PA7	1425	1.98764175024061	64931	13116	1555.202	40.2518000020298	2.16925222825101	62351.641	2	0.004	**	0.1086459	0.1033693;0.1140969	0.0004019	***
LINE	L1	L1P3b	7	0.00976385421170826	64931	83	9.511	2.99212831139171	0.0132662882010796	62351.641	256	0.512	ns	0.08433735	0.03458229;0.16607660	0.4908	ns
LINE	L1	L1MA10	369	0.514694600588621	64931	5109	541.493	22.0017733155541	0.75529410123722	62351.641	1	0.002	**	0.07222548	0.06527539;0.07966892	2.2e-16	***
LINE	L1	L1MB8	979	1.3655447533232	64931	16563	1803.097	40.1539528680668	2.5150251767955	62351.641	1	0.002	**	0.05910765	0.05556368;0.06280741	2.2e-16	***
LINE	L1	L1MA4A	642	0.895484914845243	64931	6240	685.997	25.7561326555321	0.956853528238461	62351.641	48	0.096	ns	0.1028846	0.0954534;0.1106893	0.07498	ns
LINE	L1	L1PB	157	0.218989301605457	64931	1846	195.569	13.5911720965838	0.272786743475653	62351.641	3	0.006	**	0.08504875	0.07271978;0.09871416	0.003154	**
LINE	L1	L1MB4	621	0.866193352210118	64931	9160	1016.419	29.3227089516003	1.41773813343004	62351.641	1	0.002	**	0.06779476	0.06273006;0.07313636	2.2e-16	***
LINE	L1	L1M4c	340	0.47424434742583	64931	3615	395.476	18.7356464646526	0.551624286889933	62351.641	1	0.002	**	0.09405256	0.08472986;0.10403746	0.002833	**
LINE	L1	L1MEg	744	1.03775821907299	64931	13185	1428.772	35.1039927402326	1.9929030728244	62351.641	1	0.002	**	0.05642776	0.05254949;0.06050323	2.2e-16	***
LINE	L1	L1P1	315	0.439373439526872	64931	3259	353.332	18.7299382429998	0.492840305190186	62351.641	18	0.036	*	0.09665542	0.08672246;0.10731872	0.03006	*
LINE	L1	L1ME3	631	0.880141715369701	64931	9162	1046.267	29.8631800135304	1.45937120778877	62351.641	1	0.002	**	0.06887143	0.06376921;0.07424977	2.2e-16	***
LINE	L1	X9_LINE	53	0.0739263247457911	64931	653	68.806	7.86092603693471	0.0959731075558283	62351.641	22	0.044	*	0.08116386	0.06138616;0.10482174	0.04781	*
LINE	L1	L1PA17	480	0.669521431659995	64931	4789	532.276	22.390649056362	0.742437894913032	62351.641	11	0.022	*	0.1002297	0.0918656;0.1090847	0.01578	*
LINE	L1	L1PA15-16	214	0.298494971615081	64931	1431	154.274	12.3093640958599	0.215186977808154	62351.641	1001	0.002	**	0.1495458	0.1314529;0.1690900	1.118e-06	***
LINE	L1	L1ME3B	400	0.557934526383329	64931	8120	882.621	27.5153130356798	1.23111182402745	62351.641	1	0.002	**	0.04926108	0.04465491;0.05419406	2.2e-16	***
LINE	L1	L1MD1	450	0.627676342181245	64931	6979	782.34	26.7539936491017	1.09123624342683	62351.641	1	0.002	**	0.06447915	0.05882820;0.07049718	2.2e-16	***
LINE	L1	L1HS	114	0.159011340019249	64931	1571	212.382	16.0778286025375	0.29623812645586	62351.641	1	0.002	**	0.07256525	0.06022715;0.08652788	5e-15	***
LINE	L1	L1MEb	131	0.18272355739054	64931	1672	189.541	13.0414108668272	0.264378670163056	62351.641	1	0.002	**	0.07834928	0.06591878;0.09228264	2.429e-06	***
LINE	L1	L1PA11	568	0.792267027464327	64931	4144	465.257	21.2650217999454	0.648957359853821	62351.641	1001	0.002	**	0.1370656	0.1267325;0.1479133	9.525e-07	***
LINE	L1	HAL1ME	395	0.550960344803537	64931	7407	780.505	25.9261285027121	1.08867671878705	62351.641	1	0.002	**	0.05332793	0.04832019;0.05869075	2.2e-16	***
LINE	L1	L1PA8A	325	0.453321802686455	64931	2429	287.137	16.1550368683026	0.400509115255325	62351.641	994	0.016	*	0.1337999	0.1205032;0.1479863	0.01843	*
LINE	L1	L1MEc	1184	1.65148619809465	64931	17812	1923.962	40.4775615494435	2.68361206812381	62351.641	1	0.002	**	0.06647204	0.06285671;0.07022968	2.2e-16	***
LINE	L1	L1P4c	8	0.0111586905276666	64931	43	5.76629889669007	2.16826037531229	0.00804304310977372	62351.641	890	0.224	ns	0.1860465	0.0839124;0.3340145	0.366	ns
LINE	L1	L1MCa	419	0.584436416386537	64931	7243	794.677	27.0060363066666	1.10844433905681	62351.641	1	0.002	**	0.05784896	0.05258230;0.06347489	2.2e-16	***
LINE	L1	L1MB2	635	0.885721060633535	64931	8944	1017.454	30.3777993721516	1.41918178901706	62351.641	1	0.002	**	0.07099732	0.06575935;0.07651674	2.2e-16	***
LINE	L1	L1MEi	326	0.454716639002413	64931	5311	565.593	22.1878266319766	0.788909656451815	62351.641	1	0.002	**	0.06138204	0.05507491;0.06817627	2.2e-16	***
LINE	L1	L1MC4a	572	0.79784637272816	64931	9991	1119.087	30.4734320525448	1.56094318831685	62351.641	1	0.002	**	0.05725153	0.05277558;0.06198767	2.2e-16	***
LINE	L1	L1MB5	859	1.1981643954082	64931	9769	1119.24	29.8679844732867	1.56115659827319	62351.641	1	0.002	**	0.08793121	0.08238773;0.09372177	2.2e-16	***
LINE	L1	HAL1	1205	1.68077776072978	64931	21238	2246.397	43.3527259794566	3.13335611565983	62351.641	1	0.002	**	0.05673792	0.05366390;0.05993396	2.2e-16	***
LINE	L1	L1PA3	853	1.18979537751245	64931	10703	1353.233	36.7615032217008	1.88753853235323	62351.641	1	0.002	**	0.07969728	0.07463465;0.08498993	2.2e-16	***
LINE	L1	L1M6B	59	0.082295342641541	64931	730	81.964	8.15715901789613	0.114326363801208	62351.641	3	0.006	**	0.08082192	0.06209231;0.10301805	0.00582	**
LINE	L1	L1P3	379	0.528642963748204	64931	3552	368.412	18.4018173798917	0.513874436834837	62351.641	733	0.538	ns	0.1067005	0.09673347;0.11731982	0.5633	ns
LINE	L1	L1PB4	611	0.852244989050535	64931	7440	781.605	27.6139005303942	1.0902110387346	62351.641	1	0.002	**	0.08212366	0.07598246;0.08859453	2.718e-11	***
LINE	L1	L1ME3F	241	0.336155552145956	64931	4605	516.005	21.2732114295074	0.719742513216074	62351.641	1	0.002	**	0.05233442	0.04607933;0.05916454	2.2e-16	***
LINE	L1	L1MA1	383	0.534222309012037	64931	4314	431.494	20.7995814041193	0.60186350131812	62351.641	9	0.018	*	0.08878071	0.08045788;0.09766506	0.01381	*
LINE	L1	L1PA14	421	0.587226089018454	64931	3056	331.121	17.6498123184037	0.461859595776436	62351.641	1001	0.002	**	0.1377618	0.1257299;0.1504916	4.604e-07	***
LINE	L1	L1M2b	32	0.0446347621106663	64931	220	23.52	4.68396621887258	0.0328065501513397	62351.641	970	0.064	ns	0.1454545	0.1016663;0.1990907	0.07952	ns
LINE	L1	L1M8	83	0.115771414224541	64931	1662	179.299	12.4499236784648	0.250092756615011	62351.641	1	0.002	**	0.04993983	0.03997009;0.06153440	2.2e-16	***
LINE	L1	L1M3f	107	0.14924748580754	64931	671	73.692	8.31771124290331	0.102788277795601	62351.641	1000	0.004	**	0.1594635	0.1325645;0.1893968	9.442e-05	***
LINE	L1	L1M3d	69	0.0962437058011242	64931	532	55.951	7.42588329714001	0.0780424867141841	62351.641	960	0.084	ns	0.1296992	0.1023331;0.1612556	0.07673	ns
LINE	L1	L1M3a	77	0.107402396328791	64931	636	83.604	8.47850629940611	0.11661389535938	62351.641	235	0.47	ns	0.1210692	0.09673792;0.14898039	0.4812	ns
LINE	L1	L1MA3	808	1.12702774329432	64931	8888	982.875	29.2599986760513	1.37094974404754	62351.641	1	0.002	**	0.09090909	0.08501105;0.09707684	1.374e-09	***
LINE	L1	L1M3	610	0.850850152734577	64931	7225	771.831	25.9030385554747	1.07657790858243	62351.641	1	0.002	**	0.08442907	0.07811756;0.09107820	2.187e-10	***
LINE	L1	L1ME3D	196	0.273387917927831	64931	4186	464.471	20.1993854900137	0.647861018509478	62351.641	1	0.002	**	0.04682274	0.04062181;0.05366548	2.2e-16	***
LINE	L1	L1MDb	48	0.0669521431659995	64931	971	91.508	9.38189511537813	0.127638681600714	62351.641	1	0.002	**	0.04943357	0.03667004;0.06501035	2.823e-07	***
LINE	L1	L1MD	591	0.824348262731369	64931	8496	892.814	27.6881569996639	1.24532939059601	62351.641	1	0.002	**	0.06956215	0.06424195;0.07517978	2.2e-16	***
LINE	L1	L1MA5A	303	0.422635403735372	64931	3431	386.228	18.1288905527247	0.538724840639951	62351.641	1	0.002	**	0.08831245	0.07902607;0.09830712	3.79e-06	***
LINE	L1	L1M5	2738	3.81906183309389	64931	44640	4387.707	56.2302675966778	6.12013306738454	62351.641	1	0.002	**	0.06133513	0.05912666;0.06360085	2.2e-16	***
LINE	L1	L1PB2	290	0.404502531627913	64931	2887	320.686	17.061198330964	0.447304478819411	62351.641	36	0.072	ns	0.1004503	0.08972109;0.11199685	0.07079	ns
LINE	L1	L1M4a1	180	0.251070536872498	64931	2655	291.199	16.2142622805141	0.406174940370748	62351.641	1	0.002	**	0.06779661	0.05852644;0.07803292	2.412e-13	***
LINE	L1	L1MEg2	35	0.0488192710585413	64931	755	80.797	8.35425547757457	0.112698589820485	62351.641	1	0.002	**	0.04635762	0.03249895;0.06388527	2.995e-09	***
LINE	L1	L1PA5	1057	1.47434198596795	64931	11398	1371.698	36.3358099825377	1.9132941849274	62351.641	1	0.002	**	0.09273557	0.08747116;0.09820904	2.2e-16	***
LINE	L1	L1ME4b	1565	2.18291883447477	64931	24590	2600.048	45.9636198569081	3.6266413736348	62351.641	1	0.002	**	0.06364376	0.06062395;0.06676718	2.2e-16	***
LINE	L1	L1PA12	199	0.277572426875706	64931	1769	194.32	13.4697822935278	0.271044592917021	62351.641	648	0.708	ns	0.1124929	0.09813793;0.12814684	0.7039	ns
LINE	L1	L1MC5a	994	1.38646729806257	64931	17929	1884.922	38.0582230844314	2.62915765834879	62351.641	1	0.002	**	0.05544091	0.05213569;0.05889122	2.2e-16	***
LINE	L1	L1ME4a	2003	2.79385714086452	64931	29291	2968.062	47.6502959771154	4.13996066561589	62351.641	1	0.002	**	0.06838278	0.06551812;0.07133340	2.2e-16	***
LINE	L1	L1PA10	968	1.35020155384766	64931	7090	803.551	26.7718159475432	1.12082211652463	62351.641	1001	0.002	**	0.1365303	0.1286183;0.1447425	1.982e-09	***
LINE	L1	L1M	75	0.104612723696874	64931	748	81.016	8.49787961540748	0.113004058973679	62351.641	268	0.536	ns	0.1002674	0.07968497;0.12406207	0.5176	ns
LINE	L1	L1ME5	348	0.485403037953496	64931	3442	372.431	18.3252026469573	0.519480283988674	62351.641	88	0.176	ns	0.101104	0.09122953;0.11166179	0.1878	ns
LINE	L1	L1MA7	598	0.834112116943077	64931	8595	887.156	28.2661040229572	1.23743740672032	62351.641	1	0.002	**	0.06957533	0.06428486;0.07515978	2.2e-16	***
LINE	L1	L1MD2	672	0.937330004323993	64931	10982	1166.198	31.0634146824159	1.62665532199796	62351.641	1	0.002	**	0.06119104	0.05677961;0.06583684	2.2e-16	***
LINE	L1	L1MB3	1518	2.11736152762473	64931	17260	1938.325	39.1113675812298	2.70364610212992	62351.641	1	0.002	**	0.08794902	0.08376447;0.09227299	2.2e-16	***
LINE	L1	tot	37744	52.6467019095309	64931	950736	37889.958	106.883976443714	52.8502894285356	62351.641	94	0.188	ns	0.03969977	0.03930817;0.04009418	0.4456	ns
LINE	L1	L1PBb	47	0.0655573068500412	64931	317	33.502	5.80065889737052	0.0467298062572357	62351.641	993	0.018	*	0.148265	0.1110175;0.1922393	0.01726	*
LINE	L1	L1P4a	66	0.0920591968532493	64931	601	65.111	7.97899388039265	0.0908191873683623	62351.641	572	0.86	ns	0.109817	0.08595624;0.13758892	0.8955	ns
LINE	L1	L1P5	53	0.0739263247457911	64931	762	75.608	8.20973420615647	0.105460784176977	62351.641	3	0.006	**	0.06955381	0.05253124;0.08999383	0.005224	**
LINE	L1	L1ME1	1801	2.51210020504094	64931	31305	3318.036	54.0647176788864	4.62811711045709	62351.641	1	0.002	**	0.05753075	0.05497649;0.06016749	2.2e-16	***
LINE	L1	L1MA6	411	0.57327772585887	64931	5458	586.485	22.8353504073887	0.818050576764817	62351.641	1	0.002	**	0.07530231	0.06843858;0.08262411	9.274e-16	***
LINE	L1	L1PBa1	57	0.0795056700096244	64931	441	54.127	7.33107192814363	0.0754983052738761	62351.641	677	0.65	ns	0.1292517	0.09938363;0.16419807	0.6633	ns
LINE	L1	L1ME3Cz	766	1.06844461802407	64931	14145	1508.724	35.2334673459939	2.1044230259579	62351.641	1	0.002	**	0.05415341	0.05048042;0.05801112	2.2e-16	***
LINE	L1	L1PA15	930	1.29719777384124	64931	8463	902.917	29.3282842876848	1.25942142189614	62351.641	813	0.378	ns	0.1098901	0.1033029;0.1167472	0.3417	ns
LINE	L1	L1PA6	741	1.03357371012512	64931	6051	782.227	29.4158250226262	1.09107862692313	62351.641	91	0.182	ns	0.1224591	0.1143002;0.1309838	0.1162	ns
LINE	L1	L1ME2z	442	0.616517651653578	64931	7272	825.51	26.5174862510962	1.15145132718675	62351.641	1	0.002	**	0.06078108	0.05539780;0.06651968	2.2e-16	***
LINE	Jockey	tot	28	0.039055416846833	64931	221	23.612	4.57584903535884	0.0329348750924079	62351.641	846	0.312	ns	0.1266968	0.08586616;0.17788330	0.3271	ns
LINE	Jockey	X12_LINE	28	0.039055416846833	64931	221	23.612	4.57584903535884	0.0329348750924079	62351.641	846	0.312	ns	0.1266968	0.08586616;0.17788330	0.3271	ns
LINE	tot	tot	47773	66.6355153222769	64931	1569213	45779.88	96.6221374087608	63.8554391642141	62351.641	1001	0.002	**	0.03044392	0.03017566;0.03071392	2.2e-16	***
LINE	L2	X24_LINE	36	0.0502141073744996	64931	550	53.28	6.85423814734946	0.0743168789142594	62351.641	7	0.014	*	0.06545455	0.04626108;0.08946807	0.01144	*
LINE	L2	UCON86	6	0.00836901789574993	64931	66	7.47	2.60958040878412	0.0104194272802087	62351.641	370	0.74	ns	0.09090909	0.03409713;0.18744265	0.6993	ns
LINE	L2	L2-1_Crp	3	0.00418450894787497	64931	41	4.21255060728745	1.86401000679727	0.00587581856985682	62351.641	363	0.726	ns	0.07317073	0.01535147;0.19924598	0.7956	ns
LINE	L2	UCON49	18	0.0251070536872498	64931	106	11.642	3.21561443213831	0.0162386843903868	62351.641	977	0.05	*	0.1698113	0.1038591;0.2550334	0.06028	ns
LINE	L2	tot	21074	29.3947805225057	64931	523574	26288.179	97.6220006659053	36.6677067496129	62351.641	1	0.002	**	0.04025028	0.03971949;0.04078617	2.2e-16	***
LINE	L2	L2-2_Mam	53	0.0739263247457911	64931	520	54.311	6.8504896327349	0.0757549551560124	62351.641	452	0.904	ns	0.1019231	0.07728293;0.13119405	0.9428	ns
LINE	L2	L2	3637	5.07301968114042	64931	54017	5097.986	61.8346936058822	7.1108560110471	62351.641	1	0.002	**	0.06733066	0.06523143;0.06947652	2.2e-16	***
LINE	L2	L2-3_AMi	0	0	64931	12	1.60921248142645	0.825759825618743	0.00224458800918702	62351.641	1	0.002	**	0	0.0000000;0.2646485	0.3886	ns
LINE	L2	L2d2	3914	5.45938934066087	64931	52674	4849.545	56.7974464648273	6.7643214818741	62351.641	1	0.002	**	0.07430611	0.07208039;0.07657887	2.2e-16	***
LINE	L2	L2d	2364	3.29739305092547	64931	27881	2734.075	45.4020343125693	3.81358710055375	62351.641	1	0.002	**	0.08478892	0.08154456;0.08812012	3.08e-14	***
LINE	L2	L2a	9868	13.7642447658767	64931	166340	12883.873	83.0312294022921	17.9708939505949	62351.641	1	0.002	**	0.05932428	0.05819372;0.06047022	2.2e-16	***
LINE	L2	L2-1_AMi	99	0.138088795279874	64931	951	102.055	9.71052363517381	0.142350020225127	62351.641	403	0.806	ns	0.1041009	0.08541537;0.12527773	0.7934	ns
LINE	L2	X13_LINE	12	0.0167380357914999	64931	139	13.748	3.56443560766655	0.019176209671795	62351.641	373	0.746	ns	0.08633094	0.04540605;0.14594690	0.7757	ns
LINE	L2	L2b	7872	10.9801514792239	64931	91943	8286.062	73.5221848673424	11.5577001938822	62351.641	1	0.002	**	0.08561826	0.08381735;0.08744537	1.61e-06	***
LINE	L2	X15_LINE	16	0.0223173810553332	64931	244	25.592	4.79922583012808	0.0356966509980054	62351.641	25	0.05	*	0.06557377	0.03794244;0.10430512	0.04647	*
LINE	L2	L2-3_Crp	140	0.195277084234165	64931	1730	184.499	12.8824670369055	0.257345905457995	62351.641	1	0.002	**	0.08092486	0.06850397;0.09478806	0.0003868	***
LINE	L2	L2c	8307	11.5869052766658	64931	126360	10256.416	78.0902620883874	14.306021508376	62351.641	1	0.002	**	0.06574074	0.06438031;0.06712114	2.2e-16	***
LINE	Dong-R4	tot	62	0.086479851589416	64931	551	57.174	7.16512826563929	0.0797483715286011	62351.641	781	0.442	ns	0.1125227	0.08736624;0.14192047	0.4849	ns
LINE	Dong-R4	Mam_R4	62	0.086479851589416	64931	551	57.174	7.16512826563929	0.0797483715286011	62351.641	781	0.442	ns	0.1125227	0.08736624;0.14192047	0.4849	ns
LINE	RTE-BovB	tot	623	0.868983024842035	64931	8868	884.095	26.2764233758216	1.23316781275717	62351.641	1	0.002	**	0.07025259	0.06501882;0.07577076	2.2e-16	***
LINE	RTE-BovB	MamRTE1	619	0.863403679578201	64931	8819	878.955	26.2861167716902	1.22599835409315	62351.641	1	0.002	**	0.07018936	0.06494355;0.07572120	2.2e-16	***
LINE	RTE-BovB	MamRTE2	6	0.00836901789574993	64931	49	5.45190380761523	2.22216232507043	0.00760451342197318	62351.641	698	0.608	ns	0.122449	0.04628903;0.24769297	0.8188	ns
LINE	CR1	CR1-16_AMi	37	0.0516089436904579	64931	306	32.632	5.34744529389232	0.045516298662352	62351.641	836	0.332	ns	0.120915	0.08658167;0.16279695	0.4046	ns
LINE	CR1	X8_LINE	20	0.0278967263191664	64931	223	24.08	4.63800723491362	0.0335876584882764	62351.641	217	0.434	ns	0.0896861	0.05564515;0.13511348	0.4496	ns
LINE	CR1	X7D_LINE	3	0.00418450894787497	64931	55	5.73573573573574	2.33476690640602	0.00800041250294413	62351.641	177	0.354	ns	0.05454545	0.01139301;0.15123495	0.3724	ns
LINE	CR1	CR1-12_AMi	16	0.0223173810553332	64931	133	13.884	3.57677750738531	0.0193659074107653	62351.641	779	0.446	ns	0.1203008	0.0703502;0.1880003	0.5691	ns
LINE	CR1	X2_LINE	15	0.0209225447393748	64931	191	20.263	4.21231225986092	0.0282635682702635	62351.641	115	0.23	ns	0.07853403	0.04462017;0.12622177	0.241	ns
LINE	CR1	CR1_Mam	122	0.170170030546915	64931	1695	172.976	12.6763604443119	0.241273206589207	62351.641	1	0.002	**	0.0719764	0.06012720;0.08533191	2.424e-05	***
LINE	CR1	CR1-3_Croc	135	0.188302902654374	64931	1338	141.328	10.9976981848642	0.197129426861758	62351.641	303	0.606	ns	0.1008969	0.08527487;0.11829591	0.6246	ns
LINE	CR1	X21_LINE	4	0.00557934526383329	64931	45	4.85326633165829	2.0508075860382	0.00676951213041481	62351.641	444	0.888	ns	0.08888889	0.02475296;0.21221174	1	ns
LINE	CR1	tot	4723	6.58781192027116	64931	68381	6118.154	64.2971259420233	8.53382338582567	62351.641	1	0.002	**	0.06906889	0.06717934;0.07099511	2.2e-16	***
LINE	CR1	CR1-L3B_Croc	4	0.00557934526383329	64931	37	4.13047910295617	1.89071271380517	0.00576134225511022	62351.641	593	0.818	ns	0.1081081	0.03025197;0.25417594	1	ns
LINE	CR1	X7B_LINE	87	0.121350759488374	64931	934	93.42	8.69270747023983	0.130305608636826	62351.641	249	0.498	ns	0.09314775	0.0752796;0.1136278	0.5131	ns
LINE	CR1	CR1-13_AMi	7	0.00976385421170826	64931	102	10.763	3.21732531494441	0.0150126232686594	62351.641	152	0.304	ns	0.06862745	0.02803526;0.13629700	0.2615	ns
LINE	CR1	X7A_LINE	86	0.119955923172416	64931	920	96.069	9.18414871327701	0.1340005300378	62351.641	145	0.29	ns	0.09347826	0.07545001;0.11415651	0.3055	ns
LINE	CR1	X17_LINE	93	0.129719777384124	64931	966	100.776	9.30776334349227	0.140566024577016	62351.641	221	0.442	ns	0.09627329	0.0784081;0.1166418	0.461	ns
LINE	CR1	CR1-1_Amn	8	0.0111586905276666	64931	66	7.035140562249	2.46620781469193	0.00981286954409635	62351.641	733	0.538	ns	0.1212121	0.05381086;0.22494016	0.6884	ns
LINE	CR1	X1_LINE	10	0.0139483631595832	64931	85	9.221	2.92347493673293	0.0128617856694517	62351.641	692	0.62	ns	0.1176471	0.05788185;0.20573312	0.7277	ns
LINE	CR1	X6A_LINE	87	0.121350759488374	64931	1033	103.91	9.62260331170804	0.144937441591229	62351.641	43	0.086	ns	0.08422072	0.06800509;0.10284969	0.08756	ns
LINE	CR1	CR1-11_Crp	1	0.00139483631595832	64931	25	2.60855614973262	1.35889942825253	0.00363850884986347	62351.641	224	0.448	ns	0.04	0.0010122;0.2035169	0.5097	ns
LINE	CR1	X6B_LINE	78	0.108797232644749	64931	875	89.971	8.71642903574249	0.125494818183086	62351.641	97	0.194	ns	0.08914286	0.07110022;0.11000602	0.2003	ns
LINE	CR1	X20_LINE	9	0.0125535268436249	64931	161	17.553	3.93149432756143	0.0244835618540164	62351.641	15	0.03	*	0.05590062	0.02587688;0.10346240	0.03056	*
LINE	CR1	CR1-L3A_Croc	30	0.0418450894787497	64931	323	32.773	5.37069039466206	0.0457129705829021	62351.641	338	0.676	ns	0.09287926	0.06354457;0.12993347	0.7121	ns
LINE	CR1	CR1-8_Crp	2	0.00278967263191664	64931	7	1.2972972972973	0.528155463705347	0.00180951738286485	62351.641	501	1.002	ns	0.2857143	0.03669257;0.70957914	0.6207	ns
LINE	CR1	X5B_LINE	9	0.0125535268436249	64931	73	7.57157157157157	2.53564422107368	0.0105611029969057	62351.641	773	0.458	ns	0.1232877	0.05795492;0.22117978	0.5632	ns
LINE	CR1	L3	3307	4.61272369687417	64931	45293	4327.62	56.3788628492645	6.03632153766755	62351.641	1	0.002	**	0.07301349	0.07063396;0.07544792	2.2e-16	***
LINE	CR1	X7C_LINE	57	0.0795056700096244	64931	620	63.075	7.37154764718471	0.0879793006290712	62351.641	229	0.458	ns	0.09193548	0.07037461;0.11747224	0.4648	ns
LINE	CR1	L3b	933	1.30138228278911	64931	9560	988.039	28.7325431877869	1.37815267878314	62351.641	26	0.052	ns	0.09759414	0.09171626;0.10371848	0.06462	ns
LINE	CR1	Plat_L3	350	0.488192710585413	64931	3315	345.2	16.9633651070699	0.481497496268813	62351.641	632	0.74	ns	0.1055807	0.09532029;0.11654259	0.7762	ns
scRNA	tot	tot	159	0.221778974237373	64931	1861	205.342	13.2447143592626	0.286418478791514	62351.641	2	0.004	**	0.08543794	0.07313023;0.09906986	0.000436	***
scRNA	scRNA	tot	159	0.221778974237373	64931	1861	205.342	13.2447143592626	0.286418478791514	62351.641	2	0.004	**	0.08543794	0.07313023;0.09906986	0.000436	***
scRNA	scRNA	BC200	67	0.0934540331692076	64931	676	76.792	7.84565422959043	0.107112270375071	62351.641	123	0.246	ns	0.09911243	0.07763786;0.12415869	0.2497	ns
scRNA	scRNA	HY3	48	0.0669521431659995	64931	545	58.691	7.19091289254905	0.0818643382199099	62351.641	83	0.166	ns	0.08807339	0.06565164;0.11507655	0.1469	ns
scRNA	scRNA	HY4	9	0.0125535268436249	64931	162	18.255	4.04330598932647	0.0254627369478192	62351.641	16	0.032	*	0.05555556	0.02571516;0.10283997	0.01786	*
scRNA	scRNA	HY1	32	0.0446347621106663	64931	456	49.903	6.64392449782	0.0696065166752682	62351.641	5	0.01	**	0.07017544	0.04849192;0.09762513	0.005458	**
scRNA	scRNA	HY5	3	0.00418450894787497	64931	22	2.77200424178155	1.39759457898228	0.00386649218442742	62351.641	682	0.64	ns	0.1363636	0.02905585;0.34912210	0.7519	ns
SINE	tot	tot	38076	53.1097875664291	64931	1806997	46536.208	87.6981624876125	64.9103929253902	62351.641	1	0.002	**	0.02107142	0.02086251;0.02128188	2.2e-16	***
SINE	Alu	AluYc	604	0.842481134838827	64931	6703	745.406	25.4417461359563	1.03971935893323	62351.641	1	0.002	**	0.09010891	0.08335896;0.09721784	1.723e-08	***
SINE	Alu	AluYd8	18	0.0251070536872498	64931	224	24.328	4.77401374183267	0.0339335778946341	62351.641	102	0.204	ns	0.08035714	0.04831923;0.12402639	0.1974	ns
SINE	Alu	AluY	6511	9.08177925320464	64931	98084	8872.115	72.8835632278554	12.3751482013586	62351.641	1	0.002	**	0.06638188	0.06483165;0.06795780	2.2e-16	***
SINE	Alu	AluYh3	50	0.0697418157979161	64931	649	75.564	8.30233899770618	0.105399411379075	62351.641	2	0.004	**	0.0770416	0.05771972;0.10031068	0.00116	**
SINE	Alu	AluYk11	13	0.0181328721074582	64931	171	19.524	4.21701401553364	0.0272327842327703	62351.641	71	0.142	ns	0.07602339	0.04109892;0.12649377	0.1474	ns
SINE	Alu	AluYe5	112	0.156221667387332	64931	1297	148.822	11.3257489195456	0.207582330213549	62351.641	1	0.002	**	0.08635312	0.07163218;0.10297893	0.001067	**
SINE	Alu	Alu	693	0.966621566959117	64931	7748	862.075	25.5030150919215	1.20245351707977	62351.641	1	0.002	**	0.08944244	0.08317875;0.09601691	3.525e-10	***
SINE	Alu	AluSx3	3018	4.20961600156222	64931	38631	4044.986	54.419144124538	5.64209337034299	62351.641	1	0.002	**	0.07812379	0.07546649;0.08084470	2.2e-16	***
SINE	Alu	AluSx	8318	11.6022484761413	64931	124945	10755.471	79.0523398226227	15.0021215460366	62351.641	1	0.002	**	0.06657329	0.06519714;0.06796961	2.2e-16	***
SINE	Alu	AluSc	3004	4.1900882931388	64931	37679	3926.451	54.2209139217194	5.47675644763087	62351.641	1	0.002	**	0.07972611	0.07701030;0.08250689	2.2e-16	***
SINE	Alu	AluSg	3366	4.69501903951571	64931	42580	4454.015	55.3006594710943	6.21262187382311	62351.641	1	0.002	**	0.0790512	0.07650540;0.08165456	2.2e-16	***
SINE	Alu	AluYh3a3	19	0.0265018900032081	64931	158	19.744	4.19953570053882	0.0275396482222811	62351.641	503	0.998	ns	0.1202532	0.07397601;0.18140703	1	ns
SINE	Alu	AluYg6	72	0.100428214748999	64931	811	91.691	8.82107308269977	0.127893936646535	62351.641	18	0.036	*	0.08877928	0.07011137;0.11049718	0.03035	*
SINE	Alu	AluSx1	7792	10.8685645739472	64931	106483	9579.774	76.6509640793532	13.3622166738733	62351.641	1	0.002	**	0.073176	0.07161875;0.07475655	2.2e-16	***
SINE	Alu	AluYj4	280	0.39055416846833	64931	2787	324.734	16.748007037846	0.45295077622641	62351.641	4	0.008	**	0.1004665	0.08955007;0.11222977	0.007862	**
SINE	Alu	FLAM_A	1206	1.68217259704574	64931	14934	1617.173	35.2850124430062	2.25569162958727	62351.641	1	0.002	**	0.08075532	0.07643403;0.08524076	2.2e-16	***
SINE	Alu	AluYk3	468	0.652783395868495	64931	6065	692.031	23.9528239833381	0.965269970568954	62351.641	1	0.002	**	0.07716406	0.07057032;0.08416779	2.2e-16	***
SINE	Alu	AluSc5	383	0.534222309012037	64931	4143	477.132	20.7780726802152	0.665521041105826	62351.641	1	0.002	**	0.09244509	0.08379407;0.10167560	2.6e-06	***
SINE	Alu	AluYa8	37	0.0516089436904579	64931	390	43.438	5.86980498914663	0.0605888998925976	62351.641	161	0.322	ns	0.09487179	0.06768018;0.12839465	0.3341	ns
SINE	Alu	AluYi6	44	0.0613727979021662	64931	454	51.756	6.59241411957137	0.0721911483687389	62351.641	132	0.264	ns	0.0969163	0.07130484;0.12791880	0.2686	ns
SINE	Alu	AluYk2	507	0.707182012190869	64931	6622	760.14	24.82592851691	1.06027087721256	62351.641	1	0.002	**	0.07656297	0.07027076;0.08323100	2.2e-16	***
SINE	Alu	AluSq2	4154	5.79415005649087	64931	51711	5259.656	62.2969869141243	7.33635919824809	62351.641	1	0.002	**	0.08033107	0.07800232;0.08270706	2.2e-16	***
SINE	Alu	AluJo	3775	5.26550709274267	64931	45868	4747.843	57.9920462514337	6.62246383886851	62351.641	1	0.002	**	0.08230139	0.07980193;0.08485386	2.2e-16	***
SINE	Alu	AluYb8	214	0.298494971615081	64931	2645	287.374	15.702442188739	0.400839691462207	62351.641	1	0.002	**	0.08090737	0.07079434;0.09195899	2.302e-06	***
SINE	Alu	AluSp	4577	6.38416581814124	64931	64572	6353.251	64.7961923691936	8.86174521919853	62351.641	1	0.002	**	0.07088212	0.06891431;0.07288859	2.2e-16	***
SINE	Alu	AluYk4	94	0.131114613700082	64931	1095	125.695	10.5117301844878	0.175323950734381	62351.641	3	0.006	**	0.08584475	0.0699264;0.1040281	0.002045	**
SINE	Alu	AluYh9	16	0.0223173810553332	64931	168	17.704	4.00229963925771	0.0246941821377261	62351.641	405	0.81	ns	0.0952381	0.05542177;0.15005199	0.8013	ns
SINE	Alu	AluYe6	16	0.0223173810553332	64931	193	23.82	4.54953825110838	0.0332250010461272	62351.641	54	0.108	ns	0.08290155	0.04812798;0.13113641	0.09974	ns
SINE	Alu	AluYc3	45	0.0627676342181245	64931	557	67.495	7.82797881015606	0.094144477145607	62351.641	1	0.002	**	0.08078995	0.05953701;0.10661113	0.002749	**
SINE	Alu	AluYk12	11	0.0153431994755415	64931	100	11.523	3.04676119079815	0.0160726988687877	62351.641	515	0.974	ns	0.11	0.05620702;0.18830113	1	ns
SINE	Alu	AluYf1	199	0.277572426875706	64931	1999	236.364	14.4682699323324	0.329689090985173	62351.641	4	0.008	**	0.09954977	0.08676945;0.11351785	0.009341	**
SINE	Alu	AluSq	1141	1.59150823650845	64931	12256	1412.398	34.457639572741	1.9700640229869	62351.641	1	0.002	**	0.09309726	0.08800928;0.09837941	2.82e-15	***
SINE	Alu	AluSg4	1013	1.41296918806578	64931	11821	1370.276	32.4158388848817	1.91131072768611	62351.641	1	0.002	**	0.08569495	0.08070916;0.09088584	2.2e-16	***
SINE	Alu	AluSz	7994	11.1503215097708	64931	118033	10341.764	79.5324318231984	14.4250679982704	62351.641	1	0.002	**	0.06772682	0.06629972;0.06917521	2.2e-16	***
SINE	Alu	tot	30215	42.1449792866807	64931	1196725	39825.867	99.0873736589007	55.5505656061261	62351.641	1	0.002	**	0.02524807	0.02496774;0.02553071	2.2e-16	***
SINE	Alu	AluYi6_4d	3	0.00418450894787497	64931	46	5.44734202607823	2.12852246591874	0.00759815048341991	62351.641	186	0.372	ns	0.06521739	0.01365677;0.17896439	0.3618	ns
SINE	Alu	AluYb9	35	0.0488192710585413	64931	378	42.426	5.89111443015914	0.0591773255408478	62351.641	120	0.24	ns	0.09259259	0.06534297;0.12641957	0.2538	ns
SINE	Alu	AluSq10	124	0.172959703178832	64931	1528	180.31	12.6468906788919	0.251502936130445	62351.641	1	0.002	**	0.08115183	0.06794812;0.09599036	3.33e-06	***
SINE	Alu	AluYm1	385	0.537011981643954	64931	4667	532.079	21.8314307907285	0.742163112158788	62351.641	1	0.002	**	0.08249411	0.07475697;0.09075818	1.679e-12	***
SINE	Alu	AluYh7	41	0.0571882889542912	64931	462	53.243	6.89692094477807	0.074265269970569	62351.641	46	0.092	ns	0.08874459	0.06443711;0.11846558	0.08	ns
SINE	Alu	AluSg7	476	0.663942086396161	64931	5829	677.749	23.8740438336066	0.945348918304437	62351.641	1	0.002	**	0.08166066	0.07475551;0.08898783	2.2e-16	***
SINE	Alu	AluSq4	141	0.196671920550123	64931	1638	195.269	12.990742796253	0.272368292580866	62351.641	1	0.002	**	0.08608059	0.07294339;0.10072227	1.888e-05	***
SINE	Alu	FAM	337	0.470059838477955	64931	4262	477.467	20.5271594546171	0.665988311271672	62351.641	1	0.002	**	0.07907086	0.07114268;0.08758144	1.011e-12	***
SINE	Alu	FLAM_C	2018	2.81477968560389	64931	24406	2635.509	44.7138820753717	3.676103664235	62351.641	1	0.002	**	0.08268459	0.07925875;0.08621017	2.2e-16	***
SINE	Alu	FRAM	1869	2.6069490745261	64931	20221	2202.125	41.1928419173189	3.07160392227972	62351.641	1	0.002	**	0.09242866	0.08847074;0.09650421	1.6e-14	***
SINE	Alu	AluSc8	1713	2.38935460923661	64931	20437	2252.278	42.8879714383193	3.14155914803398	62351.641	1	0.002	**	0.08381856	0.08005422;0.08770178	2.2e-16	***
SINE	Alu	AluJr	7823	10.911804499742	64931	114124	10003.082	77.4929573215169	13.952662045109	62351.641	1	0.002	**	0.06854825	0.06708883;0.07002963	2.2e-16	***
SINE	Alu	AluSx4	1004	1.40041566122216	64931	11827	1349.269	31.6114207355652	1.88200940119677	62351.641	1	0.002	**	0.0848905	0.07992769;0.09005873	2.2e-16	***
SINE	Alu	AluYa5	300	0.418450894787497	64931	3782	411.087	18.7293945770071	0.573399076618359	62351.641	1	0.002	**	0.07932311	0.07090577;0.08839708	1.761e-09	***
SINE	Alu	AluJr4	890	1.24140432120291	64931	12307	1386.262	33.9903029803604	1.93360858103302	62351.641	1	0.002	**	0.07231657	0.06780144;0.07703519	2.2e-16	***
SINE	Alu	AluSz6	3158	4.40489308579638	64931	40962	4302.462	57.596179351376	6.00123024563068	62351.641	1	0.002	**	0.07709584	0.07453052;0.07972130	2.2e-16	***
SINE	Alu	AluJb	7641	10.6579442902375	64931	117273	10184.611	75.5593070897814	14.2058652867086	62351.641	1	0.002	**	0.06515566	0.06374964;0.06658323	2.2e-16	***
SINE	5S-Deu-L2	tot	248	0.345919406357664	64931	2614	274.341	14.9449011060317	0.382660789756322	62351.641	46	0.092	ns	0.09487376	0.08390722;0.10675700	0.09697	ns
SINE	5S-Deu-L2	AmnSINE1	248	0.345919406357664	64931	2614	274.341	14.9449011060317	0.382660789756322	62351.641	46	0.092	ns	0.09487376	0.08390722;0.10675700	0.09697	ns
SINE	MIR	tot	23746	33.1217831587463	64931	598863	27862.369	99.3966625975719	38.8634441298314	62351.641	1	0.002	**	0.03965181	0.03915897;0.04014910	2.2e-16	***
SINE	MIR	MIR1_Amn	1872	2.61113358347398	64931	11716	1327.864	32.6828345109734	1.85215292985368	62351.641	1001	0.002	**	0.1597815	0.1531893;0.1665432	2.2e-16	***
SINE	MIR	MIR3	8058	11.2395910339922	64931	87870	7678.833	65.8172547438894	10.7107151325792	62351.641	1001	0.002	**	0.09170365	0.08980321;0.09363109	6.867e-06	***
SINE	MIR	MIRb	14472	20.1860711645488	64931	223887	15572.056	90.1156684361699	21.7204692229367	62351.641	1	0.002	**	0.06463975	0.06362463;0.06566616	2.2e-16	***
SINE	MIR	MIRc	8643	12.0555702788278	64931	100994	8620.723	71.8848224502133	12.0244975102172	62351.641	628	0.748	ns	0.08557934	0.08386104;0.08732149	0.8	ns
SINE	MIR	MIR	12170	16.9751579652128	64931	174396	13150.897	82.7177406341325	18.3433487230274	62351.641	1	0.002	**	0.06978371	0.06859223;0.07098952	2.2e-16	***
SINE	tRNA-RTE	tot	461	0.643019541656787	64931	5836	583.923	22.2639339235849	0.814477006123331	62351.641	1	0.002	**	0.07899246	0.07219840;0.08621082	3.329e-08	***
SINE	tRNA-RTE	MamSINE1	461	0.643019541656787	64931	5836	583.923	22.2639339235849	0.814477006123331	62351.641	1	0.002	**	0.07899246	0.07219840;0.08621082	3.329e-08	***
SINE	tRNA	tot	207	0.288731117403373	64931	2292	237.437	14.5796638369202	0.331185750352196	62351.641	16	0.032	*	0.09031414	0.07889082;0.10279673	0.03652	*
SINE	tRNA	LFSINE_Vert	207	0.288731117403373	64931	2292	237.437	14.5796638369202	0.331185750352196	62351.641	16	0.032	*	0.09031414	0.07889082;0.10279673	0.03652	*
SINE	tRNA-Deu	tot	55	0.0767159973777077	64931	667	69.454	7.69721580385604	0.0968769614885693	62351.641	33	0.066	ns	0.08245877	0.06272127;0.10598050	0.06613	ns
SINE	tRNA-Deu	AmnSINE2	55	0.0767159973777077	64931	667	69.454	7.69721580385604	0.0968769614885693	62351.641	33	0.066	ns	0.08245877	0.06272127;0.10598050	0.06613	ns
DNA	TcMar-Mariner	tot	1271	1.77283695758303	64931	16390	1667.991	37.2250268182794	2.32657442149164	62351.641	1	0.002	**	0.07754728	0.07349739;0.08174784	2.2e-16	***
DNA	TcMar-Mariner	MADE1	649	0.905248769056951	64931	7843	798.361	27.0960675352693	1.1135829160448	62351.641	1	0.002	**	0.08274895	0.07674385;0.08906619	1.078e-08	***
DNA	TcMar-Mariner	HSMAR2	110	0.153431994755415	64931	1770	202.138	12.9765691670544	0.281949423235183	62351.641	1	0.002	**	0.06214689	0.05135085;0.07442069	1.352e-13	***
DNA	TcMar-Mariner	MARNA	233	0.324996861618289	64931	3156	336.265	17.1064726465279	0.469034633785725	62351.641	1	0.002	**	0.07382763	0.06494449;0.08350990	5.092e-10	***
DNA	TcMar-Mariner	HSMAR1	49	0.0683469794819578	64931	716	85.135	9.03251688962502	0.118749389759112	62351.641	1	0.002	**	0.06843575	0.05105454;0.08946926	1.046e-05	***
DNA	TcMar-Mariner	MADE2	247	0.344524570041706	64931	2664	275.116	15.4141538898552	0.38374178790119	62351.641	38	0.076	ns	0.09271772	0.0819684;0.1043713	0.0746	ns
DNA	TcMar-Mariner	UCON40	23	0.0320812352670414	64931	241	26.33	4.92375297342822	0.0367260401991826	62351.641	293	0.586	ns	0.09543568	0.0614638;0.1397559	0.605	ns
DNA	TcMar	tot	124	0.172959703178832	64931	1834	185.563	12.5270490522692	0.258830011298174	62351.641	1	0.002	**	0.06761178	0.05654712;0.08008243	5.601e-07	***
DNA	TcMar	UCON44	29	0.0404502531627913	64931	364	37.337	5.88524146208692	0.0520790035289359	62351.641	98	0.196	ns	0.07967033	0.05400394;0.11241649	0.1666	ns
DNA	TcMar	DNA1_Mam	9	0.0125535268436249	64931	169	18.011	3.95050445962101	0.0251223968867253	62351.641	10	0.02	*	0.05325444	0.02463739;0.09868407	0.02389	*
DNA	TcMar	X4a_DNA	13	0.0181328721074582	64931	179	17.102	3.83305208525638	0.0238544906755192	62351.641	184	0.368	ns	0.0726257	0.03923485;0.12099026	0.3723	ns
DNA	TcMar	X4b_DNA	50	0.0697418157979161	64931	699	70.666	7.7069995356067	0.0985675031035108	62351.641	4	0.008	**	0.07153076	0.05355435;0.09321986	0.0083	**
DNA	TcMar	X5a_DNA	24	0.0334760715829997	64931	423	43.232	5.97945899976994	0.0603015636115102	62351.641	2	0.004	**	0.05673759	0.03668741;0.08324741	0.001258	**
DNA	TcMar-Tc1	tot	39	0.0543986163223746	64931	649	69.947	8.05425738737357	0.0975646157923368	62351.641	1	0.002	**	0.06009245	0.04307689;0.08123586	3.553e-05	***
DNA	TcMar-Tc1	EutTc1-N2	11	0.0153431994755415	64931	198	21.91	4.37824954394665	0.0305608636826468	62351.641	3	0.006	**	0.05555556	0.02805609;0.09722842	0.01208	*
DNA	TcMar-Tc1	X32_DNA	21	0.0292915626351248	64931	328	34.707	5.51012817568816	0.0484105840179655	62351.641	4	0.008	**	0.06402439	0.04006547;0.09620531	0.01172	*
DNA	TcMar-Tc1	X33a_DNA	6	0.00836901789574993	64931	67	6.283	2.3871760742789	0.00876375657316614	62351.641	561	0.882	ns	0.08955224	0.03357699;0.18479617	1	ns
DNA	TcMar-Tc1	EutTc1-N1	3	0.00418450894787497	64931	56	7.152	2.49742530081144	0.00997586933173392	62351.641	62	0.124	ns	0.05357143	0.01118697;0.14867445	0.1093	ns
DNA	PIF-Harbinger	tot	5	0.00697418157979161	64931	30	3.09842931937173	1.5257220320411	0.00432180173708971	62351.641	889	0.226	ns	0.1666667	0.0564217;0.3472117	0.2306	ns
DNA	PIF-Harbinger	Chompy-7_Croc	2	0.00278967263191664	64931	14	1.80051813471503	0.910580402945519	0.00251142808184206	62351.641	607	0.79	ns	0.1428571	0.01779452;0.42812916	0.6993	ns
DNA	PIF-Harbinger	Chompy-6_Croc	3	0.00418450894787497	64931	16	1.95516811955168	1.03214304590585	0.00272713949695463	62351.641	742	0.52	ns	0.1875	0.04047373;0.45645655	0.4342	ns
DNA	hAT-Blackjack	BLACKJACK	88	0.122745595804332	64931	2129	226.184	14.0696161318672	0.315489657288717	62351.641	1	0.002	**	0.04133396	0.03328062;0.05067870	2.2e-16	***
DNA	hAT-Blackjack	MER81	567	0.790872191148369	64931	3668	408.064	18.3490760691811	0.569182486435217	62351.641	1001	0.002	**	0.1545802	0.1430236;0.1666900	1.842e-15	***
DNA	hAT-Blackjack	MER63D	173	0.24130668266079	64931	1718	192.736	12.6863409715823	0.268835172192543	62351.641	73	0.146	ns	0.1006985	0.08686882;0.11590848	0.136	ns
DNA	hAT-Blackjack	tot	1954	2.72551016138256	64931	19734	2041.871	38.6354637355119	2.84807582330214	62351.641	7	0.014	*	0.09901693	0.09488359;0.10326882	0.03971	*
DNA	hAT-Blackjack	MER94B	72	0.100428214748999	64931	622	66.453	7.72874663347975	0.0926910577043784	62351.641	793	0.418	ns	0.1157556	0.09168213;0.14354515	0.475	ns
DNA	hAT-Blackjack	MER63C	68	0.0948488694851659	64931	890	106.761	9.6416201874913	0.148914119928026	62351.641	1	0.002	**	0.07640449	0.05981656;0.09585820	2.789e-05	***
DNA	hAT-Blackjack	MER63A	458	0.638835032708912	64931	3511	380.56	17.4057277744816	0.530818908401099	62351.641	1001	0.002	**	0.1304472	0.1194756;0.1420381	4.099e-05	***
DNA	hAT-Blackjack	MER94	416	0.580251907438662	64931	4792	494.741	19.8479182500044	0.690082713793536	62351.641	1	0.002	**	0.08681135	0.07898872;0.09514156	0.0001446	***
DNA	hAT-Blackjack	MER63B	283	0.394738677416205	64931	2404	268.786	15.1654936021284	0.374912474021174	62351.641	839	0.326	ns	0.1177205	0.1051013;0.1312791	0.3648	ns
DNA	hAT-Tag1	tot	140	0.195277084234165	64931	2372	250.074	15.0708212667278	0.348812296876962	62351.641	1	0.002	**	0.05902192	0.04987666;0.06927400	2.917e-15	***
DNA	hAT-Tag1	hAT-5_Mam	40	0.0557934526383329	64931	904	92.598	9.30155443541103	0.129159053185109	62351.641	1	0.002	**	0.04424779	0.03179637;0.05976816	2.047e-10	***
DNA	hAT-Tag1	hAT-1_Mam	100	0.139483631595832	64931	1468	158.382	11.9519423076304	0.220916965394111	62351.641	1	0.002	**	0.06811989	0.05576541;0.08223440	2.127e-07	***
DNA	hAT-Ac	tot	476	0.663942086396161	64931	5533	575.924	21.8402660519789	0.803319710431981	62351.641	1	0.002	**	0.08602928	0.07877016;0.09372836	7.013e-06	***
DNA	hAT-Ac	EuthAT-2	40	0.0557934526383329	64931	1150	126.524	10.2591751459206	0.176480270040311	62351.641	1	0.002	**	0.03478261	0.02496320;0.04706484	2.2e-16	***
DNA	hAT-Ac	UCON37	28	0.039055416846833	64931	174	19.192	4.12312213451602	0.0267696985758721	62351.641	986	0.032	*	0.1609195	0.1096725;0.2241069	0.0391	*
DNA	hAT-Ac	OldhAT1	410	0.571882889542912	64931	4209	433.925	19.2763833214105	0.605254348402215	62351.641	112	0.224	ns	0.09741031	0.08861531;0.10676847	0.2335	ns
DNA	tot	tot	20570	28.6917830192627	64931	524553	26193.648	101.017397564036	36.5358514778291	62351.641	1	0.002	**	0.03921434	0.03869066;0.03974312	2.2e-16	***
DNA	hAT-Charlie	MER102b	336	0.468665002161996	64931	3128	363.807	17.0575705102371	0.507451215599849	62351.641	54	0.108	ns	0.1074169	0.09677675;0.11879726	0.125	ns
DNA	hAT-Charlie	MER3	861	1.20095406804012	64931	10909	1179.117	30.1215307980457	1.64467521236383	62351.641	1	0.002	**	0.07892566	0.07393315;0.08414424	2.2e-16	***
DNA	hAT-Charlie	Charlie17a	96	0.133904286331999	64931	1214	126.482	10.8942351893265	0.176421686915041	62351.641	4	0.008	**	0.07907743	0.06451965;0.09571087	0.003545	**
DNA	hAT-Charlie	Chap1a_Mam	141	0.196671920550123	64931	1415	153.644	11.2585086942285	0.2143082309291	62351.641	141	0.282	ns	0.09964664	0.08453033;0.11644759	0.305	ns
DNA	hAT-Charlie	MER102c	357	0.497956564797121	64931	3112	355.783	18.1477064735533	0.4962590490006	62351.641	531	0.942	ns	0.1147172	0.1037260;0.1264383	0.9327	ns
DNA	hAT-Charlie	Charlie32a	26	0.0362657442149164	64931	259	26.422	4.86040528552296	0.0368543651402508	62351.641	518	0.968	ns	0.1003861	0.06662935;0.14362378	1	ns
DNA	hAT-Charlie	UCON81	3	0.00418450894787497	64931	40	4.16056910569106	1.91864813412058	0.00580331288367212	62351.641	388	0.776	ns	0.075	0.01574218;0.20386475	0.7948	ns
DNA	hAT-Charlie	Charlie2a	105	0.146457813175624	64931	2080	220.83	14.1663610636531	0.308021703653076	62351.641	1	0.002	**	0.05048077	0.04147104;0.06078237	2.2e-16	***
DNA	hAT-Charlie	Charlie1a	232	0.323602025302331	64931	5747	641.581	24.5319231666466	0.894900478428856	62351.641	1	0.002	**	0.04036889	0.03542784;0.04578318	2.2e-16	***
DNA	hAT-Charlie	Charlie17	29	0.0404502531627913	64931	535	58.162	7.26309221396152	0.0811264698087679	62351.641	1	0.002	**	0.05420561	0.03659921;0.07692327	1.47e-05	***
DNA	hAT-Charlie	MER58D	106	0.147852649491582	64931	1140	127.777	10.540226153521	0.178227999944207	62351.641	24	0.048	*	0.09298246	0.07675327;0.11134590	0.04334	*
DNA	hAT-Charlie	MER106B	60	0.0836901789574993	64931	827	89.944	9.30760417591418	0.125457157602555	62351.641	1	0.002	**	0.07255139	0.05581771;0.09240443	0.0005204	***
DNA	hAT-Charlie	Charlie10a	21	0.0292915626351248	64931	305	31.686	5.23648974264486	0.0441967835074554	62351.641	23	0.046	*	0.06885246	0.04312289;0.10332467	0.04806	*
DNA	hAT-Charlie	Charlie23a	151	0.210620283709707	64931	1488	156.779	11.7526287818208	0.21868104277963	62351.641	335	0.67	ns	0.1014785	0.08659804;0.11795221	0.6728	ns
DNA	hAT-Charlie	hAT-16_Crp	3	0.00418450894787497	64931	20	2.30976430976431	1.15072280680256	0.00322174314056367	62351.641	755	0.494	ns	0.15	0.03207094;0.37892683	0.4974	ns
DNA	hAT-Charlie	Charlie24	99	0.138088795279874	64931	1286	135.87	11.2103868252961	0.189516410249257	62351.641	1	0.002	**	0.07698289	0.06300533;0.09292870	0.0005582	***
DNA	hAT-Charlie	MER102a	330	0.460295984266246	64931	3028	354.259	17.4622119975634	0.494133318455079	62351.641	83	0.166	ns	0.1089828	0.09810023;0.12062720	0.1748	ns
DNA	hAT-Charlie	MER5B	2226	3.10490563932323	64931	24966	2521.008	44.1544057546645	3.51639351122146	62351.641	1	0.002	**	0.08916126	0.08565425;0.09276423	3.114e-10	***
DNA	hAT-Charlie	MER105	48	0.0669521431659995	64931	714	78.184	8.6248786966851	0.109053882526885	62351.641	1	0.002	**	0.06722689	0.04998028;0.08814788	0.0001521	***
DNA	hAT-Charlie	MER20B	280	0.39055416846833	64931	4146	455.756	20.1984266823047	0.635705020015901	62351.641	1	0.002	**	0.06753497	0.06008260;0.07560347	2.2e-16	***
DNA	hAT-Charlie	Charlie1b	173	0.24130668266079	64931	3033	334.568	17.112984258458	0.466667596557544	62351.641	1	0.002	**	0.05703924	0.04905133;0.06589428	2.2e-16	***
DNA	hAT-Charlie	Charlie17b	47	0.0655573068500412	64931	527	56.097	7.03897280419084	0.078246132816314	62351.641	111	0.222	ns	0.08918406	0.06626465;0.11683058	0.2293	ns
DNA	hAT-Charlie	Charlie12	1	0.00139483631595832	64931	21	2.48663697104677	1.27068817267086	0.00346845155182064	62351.641	216	0.432	ns	0.04761905	0.001204883;0.238159910	0.503	ns
DNA	hAT-Charlie	MER113	503	0.701602666927036	64931	3734	471.881	19.8114950050301	0.658196755610729	62351.641	937	0.13	ns	0.1347081	0.1239126;0.1460787	0.1268	ns
DNA	hAT-Charlie	MER112	353	0.492377219533288	64931	4468	482.975	20.6887021680287	0.673671069699971	62351.641	1	0.002	**	0.07900627	0.07126195;0.08730599	7.276e-11	***
DNA	hAT-Charlie	Charlie13a	21	0.0292915626351248	64931	548	58.84	7.2186223414519	0.0820721688309877	62351.641	1	0.002	**	0.03832117	0.02387513;0.05798328	4.836e-09	***
DNA	hAT-Charlie	Charlie25	37	0.0516089436904579	64931	1076	126.399	10.7233758578999	0.176305915500816	62351.641	1	0.002	**	0.03438662	0.02432465;0.04708787	2.2e-16	***
DNA	hAT-Charlie	MER113A	263	0.366841951097039	64931	2067	246.024	14.7883778731854	0.34316320979733	62351.641	885	0.234	ns	0.1272375	0.1131660;0.1423754	0.2482	ns
DNA	hAT-Charlie	Charlie18a	221	0.308258825826789	64931	2463	272.88	15.7439344342979	0.380622933898707	62351.641	1	0.002	**	0.08972797	0.07873119;0.10171119	0.0007421	***
DNA	hAT-Charlie	Charlie29a	57	0.0795056700096244	64931	978	106.04	9.78591662360579	0.147908442944221	62351.641	1	0.002	**	0.05828221	0.04443769;0.07485531	5.836e-08	***
DNA	hAT-Charlie	Charlie10	83	0.115771414224541	64931	1131	125.843	10.8233773147062	0.175530386509143	62351.641	1	0.002	**	0.07338638	0.05887254;0.09016359	2.446e-05	***
DNA	hAT-Charlie	Charlie30b	53	0.0739263247457911	64931	614	62.4	7.19275578173873	0.0870377861157993	62351.641	106	0.212	ns	0.08631922	0.06532629;0.11138794	0.2292	ns
DNA	hAT-Charlie	Charlie14a	42	0.0585831252702495	64931	523	51.937	6.84674440218917	0.0724436137419274	62351.641	82	0.164	ns	0.08030593	0.0584883;0.1070016	0.1643	ns
DNA	hAT-Charlie	Charlie21a	31	0.043239925794708	64931	742	83.216	8.62738522240521	0.116072698868788	62351.641	1	0.002	**	0.04177898	0.02856034;0.05878017	1.33e-11	***
DNA	hAT-Charlie	MER5C1	48	0.0669521431659995	64931	617	66.851	7.62186931742416	0.0932462025581298	62351.641	3	0.006	**	0.07779579	0.05791493;0.10182460	0.01368	*
DNA	hAT-Charlie	Charlie6	14	0.0195277084234165	64931	260	30.049	5.22339763782952	0.0419134364582316	62351.641	2	0.004	**	0.05384615	0.02974736;0.08869513	0.0009142	***
DNA	hAT-Charlie	Charlie9	86	0.119955923172416	64931	1284	110.547	9.84757664432046	0.154194970220245	62351.641	6	0.012	*	0.06697819	0.05391962;0.08205917	0.01465	*
DNA	hAT-Charlie	Charlie20a	56	0.078110833693666	64931	869	90.385	9.08313152377958	0.126072280417893	62351.641	1	0.002	**	0.06444189	0.04904229;0.08287050	6.01e-05	***
DNA	hAT-Charlie	Charlie29b	76	0.106007560012832	64931	1420	150.705	11.4917376856172	0.210208806996499	62351.641	1	0.002	**	0.05352113	0.04239708;0.06653463	2.965e-12	***
DNA	hAT-Charlie	MER107	30	0.0418450894787497	64931	337	39.318	5.98704607638197	0.0548421742708493	62351.641	64	0.128	ns	0.08902077	0.06086854;0.12464246	0.1262	ns
DNA	hAT-Charlie	MER30	293	0.408687040575788	64931	4132	451.022	19.2108972870758	0.629101864896154	62351.641	1	0.002	**	0.07090997	0.06326828;0.07916479	2.2e-16	***
DNA	hAT-Charlie	Charlie7	206	0.287336281087414	64931	3902	412.647	18.6087795859287	0.575575021271254	62351.641	1	0.002	**	0.05279344	0.04598601;0.06027995	2.2e-16	***
DNA	hAT-Charlie	MER1A	377	0.525853291116288	64931	3227	375.281	17.579564274466	0.523455567489155	62351.641	565	0.874	ns	0.1168268	0.1059402;0.1284131	0.9126	ns
DNA	hAT-Charlie	UCON34	34	0.047424434742583	64931	339	34.203	5.49198989009931	0.0477075865147225	62351.641	530	0.944	ns	0.100295	0.07046183;0.13732756	1	ns
DNA	hAT-Charlie	Charlie1	107	0.14924748580754	64931	1930	214.485	14.0274211294715	0.299171467228321	62351.641	1	0.002	**	0.05544041	0.04565415;0.06660323	2.2e-16	***
DNA	hAT-Charlie	MER20	1766	2.4632809339824	64931	16757	1799.875	38.1194762486248	2.51053101418549	62351.641	192	0.384	ns	0.1053888	0.1007787;0.1101364	0.4033	ns
DNA	hAT-Charlie	Charlie4a	250	0.348709078989581	64931	2852	317.752	17.1862696320017	0.443212029068389	62351.641	1	0.002	**	0.08765778	0.07753076;0.09863987	3.478e-05	***
DNA	hAT-Charlie	Charlie22a	103	0.143668140543707	64931	1112	124.392	10.7376735671016	0.173506479014688	62351.641	26	0.052	ns	0.0926259	0.07623238;0.11121027	0.04079	*
DNA	hAT-Charlie	Charlie19a	144	0.200856429497998	64931	1605	181.052	12.5827509560359	0.252537904676886	62351.641	2	0.004	**	0.08971963	0.07618722;0.10477356	0.003057	**
DNA	hAT-Charlie	MER5C	109	0.152037158439457	64931	1336	143.475	11.1266876552808	0.20012414043212	62351.641	1	0.002	**	0.08158683	0.06746746;0.09757747	0.001952	**
DNA	hAT-Charlie	UCON38	18	0.0251070536872498	64931	207	21.944	4.34669503850428	0.0306082881173894	62351.641	219	0.438	ns	0.08695652	0.05235135;0.13394679	0.4297	ns
DNA	hAT-Charlie	Cheshire	55	0.0767159973777077	64931	1020	110.451	9.78904614476938	0.154061065933913	62351.641	1	0.002	**	0.05392157	0.04087598;0.06961112	1.585e-09	***
DNA	hAT-Charlie	Charlie16a	152	0.212015120025665	64931	1410	154.783	11.6141637580929	0.215896949492977	62351.641	442	0.884	ns	0.1078014	0.09208929;0.12516819	0.8647	ns
DNA	hAT-Charlie	Charlie31a	73	0.101823051064958	64931	803	88.049	8.98417020733214	0.122813942783814	62351.641	52	0.104	ns	0.09090909	0.07193433;0.11294755	0.09032	ns
DNA	hAT-Charlie	Chap1_Mam	40	0.0557934526383329	64931	484	50.763	6.72592514596089	0.0708060759069923	62351.641	59	0.118	ns	0.08264463	0.05969731;0.11083913	0.119	ns
DNA	hAT-Charlie	Charlie26a	36	0.0502141073744996	64931	513	55.247	6.85382856263314	0.0770605219477494	62351.641	4	0.008	**	0.07017544	0.04963077;0.09583137	0.005325	**
DNA	hAT-Charlie	Charlie15b	118	0.164590685283082	64931	1888	208.269	13.5005519851561	0.290501164688324	62351.641	1	0.002	**	0.0625	0.05200303;0.07437984	1.087e-12	***
DNA	hAT-Charlie	MER1B	493	0.687654303767453	64931	5366	576.885	22.3868028968842	0.804660148131617	62351.641	1	0.002	**	0.09187477	0.08427661;0.09992006	0.0001783	***
DNA	hAT-Charlie	MER103C	869	1.21211275856778	64931	8923	942.899	28.0646828848185	1.31518976748079	62351.641	3	0.006	**	0.09738877	0.09131317;0.10372865	0.01081	*
DNA	hAT-Charlie	Charlie7b_Mars	1	0.00139483631595832	64931	59	7.391	2.52992480511171	0.010309235211248	62351.641	5	0.01	**	0.01694915	0.0004290233;0.0908559329	0.005477	**
DNA	hAT-Charlie	Charlie15a	365	0.509115255324788	64931	3213	352.437	16.5538533598997	0.491591926687403	62351.641	784	0.436	ns	0.113601	0.1028285;0.1250824	0.4803	ns
DNA	hAT-Charlie	MER117	552	0.769949646408994	64931	4370	489.34	20.1174330149528	0.682549202851045	62351.641	999	0.006	**	0.1263158	0.1166040;0.1365299	0.003162	**
DNA	hAT-Charlie	MER5A1	1627	2.26939868606419	64931	15942	1653.813	36.1149875165882	2.30679843220398	62351.641	233	0.466	ns	0.1020575	0.09739981;0.10686086	0.4995	ns
DNA	hAT-Charlie	Charlie8	476	0.663942086396161	64931	4378	506.608	21.2515402727417	0.706635236355014	62351.641	72	0.144	ns	0.1087254	0.09965344;0.11832307	0.1563	ns
DNA	hAT-Charlie	Charlie3	26	0.0362657442149164	64931	337	41.063	6.49439821755705	0.0572761636421966	62351.641	6	0.012	*	0.07715134	0.0510147;0.1110023	0.00976	**
DNA	hAT-Charlie	Charlie5	178	0.248280864240581	64931	2568	293.887	16.0471724220419	0.409924260388043	62351.641	1	0.002	**	0.06931464	0.05979195;0.07983284	1.978e-14	***
DNA	hAT-Charlie	Charlie4z	595	0.829927607995202	64931	5940	634.973	24.2577143957898	0.885683400053004	62351.641	52	0.104	ns	0.1001684	0.09264704;0.10808487	0.09712	ns
DNA	hAT-Charlie	MER30B	30	0.0418450894787497	64931	223	23.625	4.68105621492493	0.0329530079645154	62351.641	924	0.156	ns	0.1345291	0.09264107;0.18644780	0.1581	ns
DNA	hAT-Charlie	Charlie13b	35	0.0488192710585413	64931	404	43.668	6.32358788693284	0.060909712245268	62351.641	98	0.196	ns	0.08663366	0.06108496;0.11842689	0.1737	ns
DNA	hAT-Charlie	Charlie10b	16	0.0223173810553332	64931	273	27.567	4.86283437494619	0.0384514527220231	62351.641	8	0.016	*	0.05860806	0.03386710;0.09343271	0.02022	*
DNA	hAT-Charlie	Charlie2b	147	0.205040938445873	64931	3650	382.099	18.0880174528712	0.532965561491359	62351.641	1	0.002	**	0.04027397	0.03412963;0.04716763	2.2e-16	***
DNA	hAT-Charlie	Charlie7a	136	0.189697738970332	64931	1424	155.935	11.453381813026	0.217503800928961	62351.641	37	0.074	ns	0.09550562	0.08073558;0.11196773	0.09776	ns
DNA	hAT-Charlie	tot	13380	18.6629099075224	64931	266107	17398.539	89.8488803508441	24.2681140418172	62351.641	1	0.002	**	0.05028053	0.04945328;0.05111758	2.2e-16	***
DNA	hAT-Charlie	MER5A	3083	4.30028036209951	64931	34906	3405.599	50.0066081619206	4.75025316279135	62351.641	1	0.002	**	0.08832292	0.08536610;0.09134845	3.847e-09	***
DNA	hAT-Charlie	Charlie4	65	0.0906643605372909	64931	917	102.094	9.3731008219809	0.142404418841449	62351.641	1	0.002	**	0.07088332	0.0551289;0.0894577	4.998e-05	***
DNA	hAT-Charlie	MER58A	1076	1.50084387597115	64931	13479	1444.738	34.0850281669994	2.01517302944499	62351.641	1	0.002	**	0.07982788	0.07530643;0.08453169	2.2e-16	***
DNA	hAT-Charlie	MER119	66	0.0920591968532493	64931	1203	137.202	11.061263379359	0.191374332222114	62351.641	1	0.002	**	0.05486284	0.0426816;0.0692733	2.011e-12	***
DNA	hAT-Charlie	MER58B	544	0.758790955881327	64931	7005	781.544	24.8748632724448	1.09012595371933	62351.641	1	0.002	**	0.07765882	0.07149682;0.08417498	2.2e-16	***
DNA	hAT-Charlie	MER33	801	1.11726388908262	64931	9580	1055.233	29.3780493018304	1.47187731019765	62351.641	1	0.002	**	0.08361169	0.07814379;0.08933428	2.2e-16	***
DNA	hAT-Charlie	MER106A	71	0.0990333784330409	64931	742	83.981	8.6828584596912	0.117139748650496	62351.641	79	0.158	ns	0.09568733	0.07548929;0.11916381	0.1471	ns
DNA	hAT-Charlie	MER58C	191	0.26641373634804	64931	2592	281.714	15.9103533381049	0.392944917913883	62351.641	1	0.002	**	0.07368827	0.06392340;0.08442862	1.875e-09	***
DNA	hAT-Charlie	Charlie11	2	0.00278967263191664	64931	104	12.567	3.47067090870864	0.0175289079826482	62351.641	1	0.002	**	0.01923077	0.00233748;0.06774489	0.0003962	***
DNA	hAT-Charlie	Charlie16	108	0.150642322123499	64931	1464	162.143	12.0706359091496	0.22616294477843	62351.641	1	0.002	**	0.07377049	0.06090491;0.08837583	2.394e-06	***
DNA	hAT-Charlie	Charlie30a	38	0.0530037800064162	64931	457	47.551	6.51965527500534	0.0663258616601342	62351.641	77	0.154	ns	0.08315098	0.05951308;0.11234561	0.1672	ns
DNA	MULE-MuDR	tot	109	0.152037158439457	64931	1949	210.963	13.8224705350271	0.294258853723516	62351.641	1	0.002	**	0.05592612	0.04614303;0.06707046	7.25e-16	***
DNA	MULE-MuDR	Ricksha_b	6	0.00836901789574993	64931	117	13.385	3.44886498281242	0.0186698840891021	62351.641	17	0.034	*	0.05128205	0.01904955;0.10828012	0.0287	*
DNA	MULE-MuDR	Ricksha	26	0.0362657442149164	64931	410	46.748	6.48726294985648	0.0652058080984197	62351.641	1	0.002	**	0.06341463	0.04183914;0.09153906	0.0007838	***
DNA	MULE-MuDR	Ricksha_c	73	0.101823051064958	64931	982	103.03	9.70429148744376	0.143709985633186	62351.641	1	0.002	**	0.07433809	0.05871871;0.09256414	0.001231	**
DNA	MULE-MuDR	Ricksha_0	21	0.0292915626351248	64931	384	42.303	6.34850332712319	0.0590057606739849	62351.641	1	0.002	**	0.0546875	0.03416747;0.08238324	0.0002245	***
DNA	MULE-MuDR	Ricksha_a	5	0.00697418157979161	64931	56	6.31931931931932	2.35035859139695	0.00881441607872361	62351.641	394	0.788	ns	0.08928571	0.02962984;0.19619344	0.8316	ns
DNA	Merlin	tot	2	0.00278967263191664	64931	57	5.88677354709419	2.25331704915079	0.00821108552730976	62351.641	57	0.114	ns	0.03508772	0.004277895;0.121070663	0.1229	ns
DNA	Merlin	Merlin1_HS	2	0.00278967263191664	64931	57	5.88677354709419	2.25331704915079	0.00821108552730976	62351.641	57	0.114	ns	0.03508772	0.004277895;0.121070663	0.1229	ns
DNA	DNA	X24_DNA	58	0.0809005063255827	64931	456	46.933	6.38665016266746	0.0654638528168719	62351.641	960	0.084	ns	0.127193	0.09801747;0.16130544	0.08998	ns
DNA	DNA	X2a_DNA	52	0.0725314884298328	64931	412	42.127	5.9868784615786	0.0587602694823762	62351.641	950	0.104	ns	0.1262136	0.09571713;0.16219987	0.1216	ns
DNA	DNA	X34_DNA	4	0.00557934526383329	64931	99	9.324	2.8072949444091	0.0130054538099954	62351.641	35	0.07	ns	0.04040404	0.01111675;0.10022791	0.08225	ns
DNA	DNA	Eulor9B	2	0.00278967263191664	64931	27	3.03850156087409	1.50747285846478	0.00423821232320323	62351.641	378	0.756	ns	0.07407407	0.009100073;0.242898347	0.7625	ns
DNA	DNA	Eulor9A	10	0.0139483631595832	64931	123	13.232	3.28160706742063	0.0184564741327605	62351.641	207	0.414	ns	0.08130081	0.03967595;0.14443432	0.4651	ns
DNA	DNA	MER126	15	0.0209225447393748	64931	267	28.062	5.09589286819533	0.0391418966984224	62351.641	6	0.012	*	0.05617978	0.03178078;0.09096801	0.006834	**
DNA	DNA	UCON78	11	0.0153431994755415	64931	179	19.276	4.07067493106418	0.0268868648264126	62351.641	24	0.048	*	0.06145251	0.03107299;0.10729370	0.05235	ns
DNA	DNA	Eulor11	10	0.0139483631595832	64931	101	10.435	3.16319154980864	0.0145551169570251	62351.641	523	0.958	ns	0.0990099	0.04850876;0.17455283	1	ns
DNA	DNA	MER125	24	0.0334760715829997	64931	140	15.617	3.79245220058127	0.0217831587463211	62351.641	993	0.018	*	0.1714286	0.1130343;0.2442485	0.03093	*
DNA	DNA	X2b_DNA	18	0.0251070536872498	64931	185	18.409	4.03286287678901	0.0256775417404768	62351.641	508	0.988	ns	0.0972973	0.05868968;0.14940994	1	ns
DNA	DNA	tot	578	0.80621539062391	64931	6503	666.7	23.9210831322124	0.929937371849413	62351.641	1	0.002	**	0.08888205	0.08207418;0.09606117	0.0002328	***
DNA	DNA	X30_DNA	83	0.115771414224541	64931	758	78.282	8.33858549203688	0.109190576485849	62351.641	742	0.52	ns	0.1094987	0.08816337;0.13392553	0.5509	ns
DNA	DNA	X23_DNA	12	0.0167380357914999	64931	59	7.079	2.49218176904695	0.00987404628066896	62351.641	981	0.042	*	0.2033898	0.1097537;0.3283302	0.06717	ns
DNA	DNA	Eutr2	32	0.0446347621106663	64931	230	25.856	5.03593334195606	0.0360648877854184	62351.641	904	0.196	ns	0.1391304	0.09715062;0.19069879	0.2093	ns
DNA	DNA	UCON99	3	0.00418450894787497	64931	56	5.37751004016064	2.18447151593221	0.00750074629344656	62351.641	205	0.41	ns	0.05357143	0.01118697;0.14867445	0.3673	ns
DNA	DNA	MER135	48	0.0669521431659995	64931	818	78.586	8.56410812332189	0.109614606725901	62351.641	1	0.002	**	0.05867971	0.04357909;0.07705105	0.0001397	***
DNA	DNA	UCON8	21	0.0292915626351248	64931	206	21.834	4.47017073795022	0.030454856122634	62351.641	472	0.944	ns	0.1019417	0.06421876;0.15160223	1	ns
DNA	DNA	MARE8	27	0.0376605805308747	64931	218	22.885	4.54052765561353	0.0319208290907062	62351.641	849	0.306	ns	0.1238532	0.08322999;0.17506421	0.3755	ns
DNA	DNA	MER136	4	0.00557934526383329	64931	28	3.57069672131148	1.67305092914634	0.00498053746015856	62351.641	711	0.582	ns	0.1428571	0.04033563;0.32665267	0.7756	ns
DNA	DNA	Eulor1	6	0.00836901789574993	64931	86	9.088	2.9720513267925	0.0126762724394292	62351.641	191	0.382	ns	0.06976744	0.0260324;0.1456920	0.3785	ns
DNA	DNA	Eutr2B	30	0.0418450894787497	64931	433	45.164	6.57132302404061	0.0629963873739417	62351.641	11	0.022	*	0.06928406	0.04723062;0.09743224	0.0147	*
DNA	DNA	MER130	14	0.0195277084234165	64931	181	18.974	4.06938372286073	0.0264656242589932	62351.641	136	0.272	ns	0.07734807	0.04293097;0.12637204	0.2741	ns
DNA	DNA	Eutr11	56	0.078110833693666	64931	597	68.264	7.84435069574517	0.0952171062725789	62351.641	65	0.13	ns	0.09380235	0.07163567;0.12008056	0.1226	ns
DNA	DNA	X9a_DNA	50	0.0697418157979161	64931	695	71.578	8.07682803773555	0.0998395938236648	62351.641	3	0.006	**	0.07194245	0.05386532;0.09375004	0.005946	**
DNA	DNA	Eulor9C	9	0.0125535268436249	64931	107	11.587	3.24020522960043	0.0161619683930091	62351.641	262	0.524	ns	0.08411215	0.03918444;0.15367207	0.5332	ns
DNA	DNA	UCON97	6	0.00836901789574993	64931	42	4.67037411526795	2.03624594093172	0.00651440742508745	62351.641	814	0.376	ns	0.1428571	0.05428386;0.28539384	0.4624	ns
DNA	hAT-Tip100?	tot	248	0.345919406357664	64931	2411	257.217	15.1359508458507	0.358775612681852	62351.641	291	0.582	ns	0.1028619	0.09101675;0.11568136	0.5749	ns
DNA	hAT-Tip100?	Eutr15	50	0.0697418157979161	64931	657	69.13	7.91844693117292	0.0964250345221988	62351.641	10	0.02	*	0.0761035	0.05701025;0.09910455	0.0131	*
DNA	hAT-Tip100?	hAT-N1_Mam	19	0.0265018900032081	64931	239	25.972	4.78498820396791	0.0362266887980695	62351.641	86	0.172	ns	0.07949791	0.04854037;0.12136293	0.1756	ns
DNA	hAT-Tip100?	UCON23	3	0.00418450894787497	64931	31	3.41979166666667	1.5759612186218	0.0047700496096783	62351.641	515	0.974	ns	0.09677419	0.02041986;0.25753906	1	ns
DNA	hAT-Tip100?	MamRep1879	177	0.246886027924623	64931	1484	159.77	12.0120518392733	0.222852998200661	62351.641	926	0.152	ns	0.1192722	0.1032111;0.1368567	0.1543	ns
DNA	hAT	tot	1042	1.45341944122857	64931	8917	950.37	28.1792684640885	1.32561058959731	62351.641	1001	0.002	**	0.1168554	0.1102576;0.1237048	0.001894	**
DNA	hAT	MER53	685	0.955462876431451	64931	5855	632.976	23.3342218621044	0.882897911930035	62351.641	986	0.032	*	0.116994	0.1088681;0.1255037	0.03017	*
DNA	hAT	MamRep38	282	0.393343841100247	64931	2128	233.869	14.3830703158857	0.326208974376857	62351.641	1001	0.002	**	0.1325188	0.1183918;0.1476662	0.001114	**
DNA	hAT	UCON73	23	0.0320812352670414	64931	248	25.461	4.98892457032258	0.0355139274406148	62351.641	365	0.73	ns	0.09274194	0.05970148;0.13590640	0.6762	ns
DNA	hAT	MamRep1894	79	0.110192068960707	64931	686	71.242	7.89403266725896	0.0993709288215028	62351.641	844	0.316	ns	0.1151603	0.09224114;0.14144883	0.3171	ns
DNA	Kolobok	tot	15	0.0209225447393748	64931	232	25.694	4.76057003173224	0.0358389243022331	62351.641	13	0.026	*	0.06465517	0.03663539;0.10439742	0.0272	*
DNA	Kolobok	UCON29	15	0.0209225447393748	64931	232	25.694	4.76057003173224	0.0358389243022331	62351.641	13	0.026	*	0.06465517	0.03663539;0.10439742	0.0272	*
DNA	hAT-Tip100	MER115	237	0.330576206882122	64931	2520	279.304	16.0261792833608	0.389583362392423	62351.641	7	0.014	*	0.09404762	0.0829293;0.1061192	0.006964	**
DNA	hAT-Tip100	MamRep488	58	0.0809005063255827	64931	494	52.447	6.81480980164761	0.0731549802630661	62351.641	801	0.402	ns	0.1174089	0.09037146;0.14912315	0.4214	ns
DNA	hAT-Tip100	MamTip3B	68	0.0948488694851659	64931	824	87.361	8.31599872744307	0.121854295398435	62351.641	8	0.016	*	0.08252427	0.0646509;0.1034482	0.02725	*
DNA	hAT-Tip100	Arthur1C	79	0.110192068960707	64931	710	78.996	8.43926567926411	0.110186489615444	62351.641	524	0.956	ns	0.1112676	0.08908691;0.13673659	1	ns
DNA	hAT-Tip100	FordPrefect_a	39	0.0543986163223746	64931	281	31.702	5.41724492177921	0.0442191008885107	62351.641	932	0.14	ns	0.13879	0.1005900;0.1848127	0.1858	ns
DNA	hAT-Tip100	Arthur2	70	0.0976385421170826	64931	989	102.568	10.3349982190704	0.143065571255213	62351.641	1	0.002	**	0.07077856	0.05558758;0.08858135	0.0004607	***
DNA	hAT-Tip100	EuthAT-N1a	6	0.00836901789574993	64931	46	4.28412537917088	1.98556551476247	0.00597565366098626	62351.641	857	0.29	ns	0.1304348	0.04940735;0.26256502	0.44	ns
DNA	hAT-Tip100	Arthur1	150	0.209225447393748	64931	2337	254.203	15.4960614002049	0.354571576025553	62351.641	1	0.002	**	0.06418485	0.05458581;0.07489315	1.341e-13	***
DNA	hAT-Tip100	MamTip2b	778	1.08518265381557	64931	6730	667.987	23.9934682261135	0.931732526188052	62351.641	1001	0.002	**	0.1156018	0.1080561;0.1234823	1.16e-05	***
DNA	hAT-Tip100	MER97a	30	0.0418450894787497	64931	277	32.641	5.32489187434575	0.0455288521891956	62351.641	345	0.69	ns	0.1083032	0.07427447;0.15099022	0.7092	ns
DNA	hAT-Tip100	MamTip1b	64	0.0892695242213326	64931	440	50.433	6.72984411422746	0.0703457799227261	62351.641	981	0.042	*	0.1454545	0.1138537;0.1819127	0.05117	ns
DNA	hAT-Tip100	Zaphod	112	0.156221667387332	64931	2282	247.322	14.6384630545902	0.344973707335444	62351.641	1	0.002	**	0.04907975	0.04058102;0.05875853	2.2e-16	***
DNA	hAT-Tip100	MER45B	104	0.145062976859666	64931	1314	144.057	11.2174677437728	0.200935935168008	62351.641	1	0.002	**	0.07914764	0.06512441;0.09508589	0.0002862	***
DNA	hAT-Tip100	EuthAT-N1	11	0.0153431994755415	64931	78	8.24	2.72980802472478	0.0114934512434966	62351.641	878	0.248	ns	0.1410256	0.07255754;0.23833899	0.3533	ns
DNA	hAT-Tip100	FordPrefect	56	0.078110833693666	64931	599	68.46	8.34889837667846	0.0954904941905067	62351.641	68	0.136	ns	0.09348915	0.07139381;0.11968546	0.1228	ns
DNA	hAT-Tip100	Zaphod3	101	0.140878467911791	64931	1217	127.995	10.6168588901187	0.178532074261085	62351.641	9	0.018	*	0.08299096	0.06810347;0.09992816	0.01153	*
DNA	hAT-Tip100	MER91B	197	0.27478275424379	64931	1442	163.527	11.4202317267511	0.228093398239717	62351.641	1000	0.004	**	0.1366158	0.1192968;0.1554295	0.00689	**
DNA	hAT-Tip100	Arthur1A	112	0.156221667387332	64931	1160	125.387	10.9640065870302	0.174894341149066	62351.641	115	0.23	ns	0.09655172	0.08016434;0.11501652	0.2189	ns
DNA	hAT-Tip100	MER96B	247	0.344524570041706	64931	2150	249.498	14.7963822919296	0.34800887115897	62351.641	464	0.928	ns	0.1148837	0.1017040;0.1291232	0.8929	ns
DNA	hAT-Tip100	Zaphod5a	5	0.00697418157979161	64931	78	8.437	2.70209776513219	0.0117682339977404	62351.641	132	0.264	ns	0.06410256	0.02113972;0.14328760	0.273	ns
DNA	hAT-Tip100	ORSL	160	0.223173810553332	64931	1214	140.937	10.9327286418147	0.196584045862218	62351.641	958	0.088	ns	0.1317957	0.1132651;0.1521296	0.0887	ns
DNA	hAT-Tip100	MER97d	5	0.00697418157979161	64931	137	14.489	3.62091010520698	0.0202097833819201	62351.641	2	0.004	**	0.03649635	0.01195463;0.08311393	0.005061	**
DNA	hAT-Tip100	hAT-N1a_Mam	42	0.0585831252702495	64931	461	48.139	6.50153435343911	0.0671460254139177	62351.641	196	0.392	ns	0.09110629	0.06645073;0.12115306	0.4018	ns
DNA	hAT-Tip100	Zaphod4a	22	0.0306863989510831	64931	373	39.804	5.77086534991823	0.0555200647204051	62351.641	2	0.004	**	0.05898123	0.03732865;0.08793926	0.00183	**
DNA	hAT-Tip100	Arthur1B	192	0.267808572663998	64931	2312	248.195	15.2821634436856	0.346191399439276	62351.641	1	0.002	**	0.08304498	0.07211424;0.09504534	0.0001099	***
DNA	hAT-Tip100	MER91A	496	0.691838812715328	64931	3627	397.121	17.6205233135069	0.553918792629685	62351.641	1001	0.002	**	0.1367521	0.1257286;0.1483646	3.674e-07	***
DNA	hAT-Tip100	ORSL-2a	54	0.0753211610617494	64931	367	44.247	6.18322110418373	0.0617173224722079	62351.641	940	0.124	ns	0.147139	0.1125078;0.1875838	0.1271	ns
DNA	hAT-Tip100	tot	4754	6.63105184606586	64931	53611	5059.687	60.2302641179309	7.05743517498222	62351.641	1	0.002	**	0.08867583	0.08628246;0.09111384	5.356e-06	***
DNA	hAT-Tip100	MER45A	473	0.659757577448286	64931	3468	393.153	18.9797740456209	0.548384082127962	62351.641	1001	0.002	**	0.1363899	0.1251333;0.1482631	3.254e-05	***
DNA	hAT-Tip100	MER96	190	0.265018900032081	64931	1274	143.462	11.2595440997109	0.200106007560013	62351.641	1001	0.002	**	0.1491366	0.1300103;0.1698971	7.708e-05	***
DNA	hAT-Tip100	ORSL-2b	79	0.110192068960707	64931	709	85.214	8.70988324066781	0.118859581828072	62351.641	253	0.506	ns	0.1114245	0.08921402;0.13692666	0.5251	ns
DNA	hAT-Tip100	MER45C	106	0.147852649491582	64931	1197	127.966	10.6722415986868	0.178491624007923	62351.641	22	0.044	*	0.08855472	0.07306908;0.10609506	0.03952	*
DNA	hAT-Tip100	MamTip2	692	0.965226730643159	64931	5239	540.648	20.8990637796736	0.754115464550235	62351.641	1001	0.002	**	0.1320863	0.1230293;0.1415552	3.634e-11	***
DNA	hAT-Tip100	MamTip1	83	0.115771414224541	64931	756	81.862	8.50936926953845	0.11418409049698	62351.641	570	0.864	ns	0.1097884	0.08839922;0.13427492	0.8608	ns
DNA	hAT-Tip100	hAT-4b_Ther	10	0.0139483631595832	64931	228	23.166	4.72914461703265	0.0323127780954905	62351.641	3	0.006	**	0.04385965	0.02122983;0.07917841	0.002042	**
DNA	hAT-Tip100	MamTip3	122	0.170170030546915	64931	1155	127.274	11.0898109951391	0.17752639727728	62351.641	337	0.674	ns	0.1056277	0.08849087;0.12480163	0.6723	ns
DNA	hAT-Tip100	MARE4	37	0.0516089436904579	64931	308	31.94	5.34031075115662	0.0445510719317088	62351.641	853	0.298	ns	0.1201299	0.08600969;0.16176517	0.3493	ns
DNA	hAT-Tip100	MER97b	9	0.0125535268436249	64931	173	17.862	4.01560469681481	0.0249145662756475	62351.641	21	0.042	*	0.05202312	0.02406114;0.09645659	0.02393	*
DNA	hAT-Tip100	Zaphod5b	11	0.0153431994755415	64931	74	8.50850850850851	2.70153182956076	0.011867976662308	62351.641	860	0.284	ns	0.1486486	0.07661057;0.25042667	0.3604	ns
DNA	hAT-Tip100	MamRep4096	153	0.213409956341623	64931	1259	146.474	11.5213743132521	0.204307254543679	62351.641	732	0.54	ns	0.121525	0.1039797;0.1408586	0.5677	ns
DNA	hAT-Tip100	MER91C	231	0.322207188986372	64931	1637	177.214	12.2821437483469	0.247184522896238	62351.641	1001	0.002	**	0.1411118	0.1245968;0.1589249	4.04e-05	***
DNA	hAT-Tip100	Zaphod2	70	0.0976385421170826	64931	844	92.221	9.20091385764567	0.128633199893992	62351.641	10	0.02	*	0.08293839	0.06522295;0.10362765	0.01296	*
DNA	hAT-Tip100	MER97c	16	0.0223173810553332	64931	215	23.955	4.74736900951596	0.0334133039487816	62351.641	50	0.1	ns	0.0744186	0.0431330;0.1180392	0.1027	ns
DNA	hAT-Tip100	MER45R	56	0.078110833693666	64931	616	67.717	7.81575313050489	0.0944541308077497	62351.641	77	0.154	ns	0.09090909	0.0694021;0.1164292	0.1385	ns
DNA	PiggyBac	tot	165	0.230147992133123	64931	2114	235.114	14.8933816447715	0.327945545590225	62351.641	1	0.002	**	0.07805109	0.06697066;0.09031743	4.217e-07	***
DNA	PiggyBac	MER75B	12	0.0167380357914999	64931	114	13.265	3.38026643938036	0.0185025037311871	62351.641	424	0.848	ns	0.1052632	0.05558627;0.17665532	0.8836	ns
DNA	PiggyBac	MER75	45	0.0627676342181245	64931	475	52.67	6.88465674514703	0.0734660287615248	62351.641	163	0.326	ns	0.09473684	0.06994237;0.12470951	0.3058	ns
DNA	PiggyBac	MER85	86	0.119955923172416	64931	902	98.429	9.67680730404401	0.137292343743462	62351.641	103	0.206	ns	0.09534368	0.07696994;0.11640791	0.1998	ns
DNA	PiggyBac	Looper	15	0.0209225447393748	64931	531	61.178	7.61592530939731	0.0853332961376982	62351.641	1	0.002	**	0.02824859	0.01589488;0.04616421	3.753e-13	***
DNA	PiggyBac	MER75A	13	0.0181328721074582	64931	92	10.623	3.06794447200129	0.0148173461844253	62351.641	833	0.338	ns	0.1413043	0.07743918;0.22950738	0.4147	ns
DNA	TcMar-Pogo	tot	3	0.00418450894787497	64931	37	3.79733879222109	1.78043588121292	0.00529666605138728	62351.641	461	0.922	ns	0.08108108	0.01704353;0.21909621	1	ns
DNA	TcMar-Pogo	MER132	3	0.00418450894787497	64931	37	3.79733879222109	1.78043588121292	0.00529666605138728	62351.641	461	0.922	ns	0.08108108	0.01704353;0.21909621	1	ns
DNA	TcMar-Tigger	Tigger18a	78	0.108797232644749	64931	1259	146.229	11.9178267143634	0.20396551964627	62351.641	1	0.002	**	0.06195393	0.04927661;0.07672115	1.068e-10	***
DNA	TcMar-Tigger	Tigger17c	21	0.0292915626351248	64931	342	38.894	5.90708537754938	0.054250763672883	62351.641	1	0.002	**	0.06140351	0.03840794;0.09233263	0.00153	**
DNA	TcMar-Tigger	X12_DNA	109	0.152037158439457	64931	1374	141.93	11.3812403819897	0.197969118323965	62351.641	2	0.004	**	0.07933042	0.06558840;0.09490176	0.00295	**
DNA	TcMar-Tigger	MER6	41	0.0571882889542912	64931	812	86.735	8.82590911304166	0.120981127864645	62351.641	1	0.002	**	0.05049261	0.03647460;0.06787837	1.508e-08	***
DNA	TcMar-Tigger	Tigger17b	5	0.00697418157979161	64931	90	9.957	3.02593907858491	0.013888385197997	62351.641	58	0.116	ns	0.05555556	0.01828255;0.12490267	0.1273	ns
DNA	TcMar-Tigger	Tigger12	48	0.0669521431659995	64931	876	94.467	9.11679916566264	0.131766002259635	62351.641	1	0.002	**	0.05479452	0.04067397;0.07199620	4.375e-08	***
DNA	TcMar-Tigger	MER44B	121	0.168775194230957	64931	2126	231.041	13.6440272089467	0.322264377275327	62351.641	1	0.002	**	0.05691439	0.04744768;0.06762437	2.2e-16	***
DNA	TcMar-Tigger	MER47B	42	0.0585831252702495	64931	618	65.513	7.72797208538906	0.0913799115673776	62351.641	2	0.004	**	0.06796117	0.04941596;0.09075640	0.001648	**
DNA	TcMar-Tigger	X6b_DNA	100	0.139483631595832	64931	959	98.496	9.34233714138294	0.137385797776631	62351.641	601	0.802	ns	0.1042753	0.0856498;0.1253697	0.8732	ns
DNA	TcMar-Tigger	Tigger3a	375	0.523063618484371	64931	5323	581.377	22.240312554065	0.810925752862902	62351.641	1	0.002	**	0.07044899	0.06371747;0.07765592	2.2e-16	***
DNA	TcMar-Tigger	Tigger4b	117	0.163195848967124	64931	2520	274.396	16.4244618464943	0.3827375057537	62351.641	1	0.002	**	0.04642857	0.03854643;0.05538490	2.2e-16	***
DNA	TcMar-Tigger	Tigger22N1	80	0.111586905276666	64931	1102	115.456	10.4045335464075	0.161042221695284	62351.641	2	0.004	**	0.07259528	0.05797995;0.08953928	0.0003203	***
DNA	TcMar-Tigger	UCON11	3	0.00418450894787497	64931	45	4.91265060240964	2.05634221835877	0.00685234346785549	62351.641	256	0.512	ns	0.06666667	0.0139651;0.1826845	0.4772	ns
DNA	TcMar-Tigger	MER47A	182	0.253860209504415	64931	2589	286.081	15.4874239077808	0.399036168105673	62351.641	1	0.002	**	0.07029741	0.06074715;0.08083259	5.704e-12	***
DNA	TcMar-Tigger	Tigger21a	9	0.0125535268436249	64931	169	19.969	4.12274617652312	0.0278534863933717	62351.641	4	0.008	**	0.05325444	0.02463739;0.09868407	0.005923	**
DNA	TcMar-Tigger	Tigger17	7	0.00976385421170826	64931	54	7.067	2.46141617155034	0.00985730824487746	62351.641	592	0.82	ns	0.1296296	0.05374299;0.24901219	1	ns
DNA	TcMar-Tigger	X9b_DNA	25	0.0348709078989581	64931	601	59.782	7.1939021558698	0.0833861046406204	62351.641	1	0.002	**	0.04159734	0.02709748;0.06079567	1.797e-07	***
DNA	TcMar-Tigger	Tigger3c	164	0.228753155817165	64931	2327	257.781	14.909571903121	0.359562300364052	62351.641	1	0.002	**	0.07047701	0.06040874;0.08164202	6.688e-11	***
DNA	TcMar-Tigger	Tigger19b	291	0.405897367943872	64931	3538	362.37	17.2480316150741	0.505446835813817	62351.641	1	0.002	**	0.08224986	0.07340340;0.09179356	5.102e-05	***
DNA	TcMar-Tigger	MER44C	81	0.112981741592624	64931	1091	124.35	10.7487224838599	0.173447895889417	62351.641	1	0.002	**	0.07424381	0.05939437;0.09143585	1.704e-05	***
DNA	TcMar-Tigger	Tigger3b	266	0.371026460044914	64931	6279	690.785	25.4898510687589	0.96353200451927	62351.641	1	0.002	**	0.04236343	0.03751553;0.04764200	2.2e-16	***
DNA	TcMar-Tigger	UCON39	10	0.0139483631595832	64931	107	10.287	3.02320538018355	0.0143486811822633	62351.641	540	0.924	ns	0.09345794	0.04573196;0.16516192	1	ns
DNA	TcMar-Tigger	Tigger12A	44	0.0613727979021662	64931	744	77.833	8.29396774173259	0.108564294979984	62351.641	1	0.002	**	0.05913978	0.04329623;0.07858229	1.925e-05	***
DNA	TcMar-Tigger	Tigger17a	207	0.288731117403373	64931	2389	272.92	15.7096910979941	0.380678727351345	62351.641	1	0.002	**	0.08664713	0.07566916;0.09865044	1.198e-05	***
DNA	TcMar-Tigger	Tigger1a_Mars	1	0.00139483631595832	64931	44	3.57672502574665	1.71381108607227	0.0049889459581084	62351.641	92	0.184	ns	0.02272727	0.0005752392;0.1202415822	0.2616	ns
DNA	TcMar-Tigger	MER44A	158	0.220384137921415	64931	2334	256.41	15.0634261310901	0.357649979774873	62351.641	1	0.002	**	0.06769494	0.05783651;0.07865440	4.892e-12	***
DNA	TcMar-Tigger	Tigger1a_Art	16	0.0223173810553332	64931	302	33.045	5.25190989617659	0.0460923660608428	62351.641	1	0.002	**	0.05298013	0.03058238;0.08461226	0.0008498	***
DNA	TcMar-Tigger	Tigger4a	172	0.239911846344831	64931	3497	388.582	18.6140742385905	0.542008285327717	62351.641	1	0.002	**	0.04918502	0.04225413;0.05688134	2.2e-16	***
DNA	TcMar-Tigger	Tigger10	63	0.0878746879053743	64931	1450	152.94	11.6243505420959	0.213326266162666	62351.641	1	0.002	**	0.04344828	0.03354559;0.05524955	2.2e-16	***
DNA	TcMar-Tigger	Tigger6a	36	0.0502141073744996	64931	674	76.41	8.28423373212807	0.106579442902375	62351.641	1	0.002	**	0.05341246	0.03768624;0.07318159	1.019e-07	***
DNA	TcMar-Tigger	MER2	557	0.776923827988786	64931	9067	965.863	29.6296497979161	1.34722078864045	62351.641	1	0.002	**	0.06143157	0.05657547;0.06657173	2.2e-16	***
DNA	TcMar-Tigger	Tigger7	160	0.223173810553332	64931	2944	320.1	16.3888558049241	0.446487104738259	62351.641	1	0.002	**	0.05434783	0.04643528;0.06316001	2.2e-16	***
DNA	TcMar-Tigger	Tigger8	47	0.0655573068500412	64931	938	103.911	9.35813302179727	0.144938836427545	62351.641	1	0.002	**	0.05010661	0.03704541;0.06607697	8.192e-11	***
DNA	TcMar-Tigger	MER47C	66	0.0920591968532493	64931	762	76.549	7.94183049880011	0.106773325150294	62351.641	106	0.212	ns	0.08661417	0.06761908;0.10887752	0.2278	ns
DNA	TcMar-Tigger	Tigger11a	17	0.0237122173712915	64931	421	48.158	6.553929354974	0.0671725273039209	62351.641	1	0.002	**	0.04038005	0.02369587;0.06386661	1.355e-07	***
DNA	TcMar-Tigger	Tigger2	180	0.251070536872498	64931	2729	315.364	17.1555185236651	0.43988115994588	62351.641	1	0.002	**	0.06595823	0.05693208;0.07592830	2.2e-16	***
DNA	TcMar-Tigger	X1_DNA	33	0.0460295984266246	64931	676	78.096	8.01991914567117	0.108931136931081	62351.641	1	0.002	**	0.04881657	0.03383792;0.06787645	2.67e-09	***
DNA	TcMar-Tigger	Tigger4	65	0.0906643605372909	64931	1445	160.567	11.7483417780781	0.22396468274448	62351.641	1	0.002	**	0.0449827	0.03488540;0.05697763	2.2e-16	***
DNA	TcMar-Tigger	Tigger3	54	0.0753211610617494	64931	1147	129.702	11.0399763168712	0.180913059852426	62351.641	1	0.002	**	0.04707934	0.03556224;0.06098466	5.643e-15	***
DNA	TcMar-Tigger	X6a_DNA	102	0.142273304227749	64931	979	105.231	9.89219361388031	0.14678002036461	62351.641	390	0.78	ns	0.1041879	0.08575331;0.12504092	0.7964	ns
DNA	TcMar-Tigger	Tigger19a	316	0.44076827584283	64931	3579	377.979	18.0926477582167	0.527218835869611	62351.641	1	0.002	**	0.08829282	0.07919704;0.09806738	0.0006077	***
DNA	TcMar-Tigger	Tigger16a	138	0.192487411602248	64931	1789	183.445	12.861119056419	0.255875747980974	62351.641	1	0.002	**	0.07713807	0.06519633;0.09048740	0.0002841	***
DNA	TcMar-Tigger	X11_DNA	34	0.047424434742583	64931	268	27.19	4.85710731727142	0.0379255994309068	62351.641	937	0.13	ns	0.1268657	0.08948204;0.17274793	0.1872	ns
DNA	TcMar-Tigger	X10b_DNA	33	0.0460295984266246	64931	298	28.488	4.95180536535681	0.0397360969690207	62351.641	844	0.316	ns	0.1107383	0.07746392;0.15199286	0.3745	ns
DNA	TcMar-Tigger	MamRep434	211	0.294310462667206	64931	2112	216.508	14.1531709608924	0.301993221095504	62351.641	373	0.746	ns	0.0999053	0.08744138;0.11349170	0.7199	ns
DNA	TcMar-Tigger	Tigger5	38	0.0530037800064162	64931	537	57.613	7.11856059220577	0.0803607046713068	62351.641	3	0.006	**	0.0707635	0.05055986;0.09583722	0.005165	**
DNA	TcMar-Tigger	Tigger2b_Pri	116	0.161801012651165	64931	2104	233.087	14.706859716565	0.325118212377777	62351.641	1	0.002	**	0.05513308	0.04576849;0.06575974	2.2e-16	***
DNA	TcMar-Tigger	MER6A	53	0.0739263247457911	64931	1009	110.295	10.0188998075314	0.153843471468623	62351.641	1	0.002	**	0.05252725	0.03959068;0.06814698	3.039e-10	***
DNA	TcMar-Tigger	Tigger20a	65	0.0906643605372909	64931	1356	142.756	11.2193733487365	0.199121253120946	62351.641	1	0.002	**	0.0479351	0.03718707;0.06069219	4.832e-14	***
DNA	TcMar-Tigger	Tigger6b	8	0.0111586905276666	64931	174	18.225	4.05176403456467	0.0254208918583404	62351.641	3	0.006	**	0.04597701	0.02005576;0.08858069	0.00879	**
DNA	TcMar-Tigger	Tigger3d	50	0.0697418157979161	64931	636	66.294	7.67205477199064	0.092469278730141	62351.641	18	0.036	*	0.07861635	0.05891107;0.10233449	0.03227	*
DNA	TcMar-Tigger	UCON33	13	0.0181328721074582	64931	133	14.275	3.67190112310473	0.0199112884103051	62351.641	430	0.86	ns	0.09774436	0.05307838;0.16134536	0.8883	ns
DNA	TcMar-Tigger	MERX	29	0.0404502531627913	64931	436	45.795	6.31084794633825	0.0638765290893114	62351.641	3	0.006	**	0.06651376	0.04499435;0.09413036	0.007694	**
DNA	TcMar-Tigger	MER6C	12	0.0167380357914999	64931	160	17.676	3.70090809406566	0.0246551267208793	62351.641	69	0.138	ns	0.075	0.03935273;0.12734469	0.1664	ns
DNA	TcMar-Tigger	Tigger9b	53	0.0739263247457911	64931	754	83.355	8.40080642251377	0.116266581116706	62351.641	1	0.002	**	0.07029178	0.05309333;0.09093801	0.0002428	***
DNA	TcMar-Tigger	Tigger6	13	0.0181328721074582	64931	230	23.106	4.56591848499419	0.032229087916533	62351.641	17	0.034	*	0.05652174	0.03043525;0.09471461	0.02739	*
DNA	TcMar-Tigger	Tigger2a	224	0.312443334774664	64931	3318	365.627	17.0982519931489	0.509989817694893	62351.641	1	0.002	**	0.06751055	0.05920674;0.07658604	2.2e-16	***
DNA	TcMar-Tigger	Tigger17d	32	0.0446347621106663	64931	331	36.508	5.81134302099848	0.0509226842230064	62351.641	241	0.482	ns	0.09667674	0.0670699;0.1337345	0.4828	ns
DNA	TcMar-Tigger	Tigger16b	70	0.0976385421170826	64931	1329	134.983	11.1270176382318	0.188279190437002	62351.641	1	0.002	**	0.05267118	0.04128664;0.06608134	1.662e-10	***
DNA	TcMar-Tigger	Tigger5b	150	0.209225447393748	64931	2766	283.83	15.8631251252311	0.395896391558451	62351.641	1	0.002	**	0.05422993	0.04608484;0.06333361	2.2e-16	***
DNA	TcMar-Tigger	MER46C	227	0.316627843722539	64931	2812	309.808	16.8930906737788	0.432131449374416	62351.641	1	0.002	**	0.08072546	0.07091942;0.09141417	2.489e-07	***
DNA	TcMar-Tigger	tot	6632	9.25055444743559	64931	125710	10325.844	78.8212944607006	14.4028622041203	62351.641	1	0.002	**	0.05275634	0.05152694;0.05400643	2.2e-16	***
DNA	TcMar-Tigger	MamRep137	203	0.283151772139539	64931	2459	280.112	15.2980877068831	0.390710390135718	62351.641	1	0.002	**	0.08255388	0.07197518;0.09413880	3.662e-07	***
DNA	TcMar-Tigger	Tigger9a	37	0.0516089436904579	64931	1026	103.92	9.5026259475947	0.144951389954389	62351.641	1	0.002	**	0.03606238	0.02551592;0.04936671	6.322e-15	***
DNA	TcMar-Tigger	Tigger15a	359	0.500746237429038	64931	4828	509.035	21.2552007414317	0.710020504093845	62351.641	1	0.002	**	0.07435791	0.06711313;0.08212227	2.002e-13	***
DNA	TcMar-Tigger	MER8	124	0.172959703178832	64931	1941	205.623	13.1704339841681	0.286810427796298	62351.641	1	0.002	**	0.0638846	0.05341335;0.07569576	1.525e-10	***
DNA	TcMar-Tigger	Tigger13a	162	0.225963483185248	64931	3113	338.103	18.1184068744376	0.471598342934457	62351.641	1	0.002	**	0.05203983	0.04450104;0.06043369	2.2e-16	***
DNA	TcMar-Tigger	X26_DNA	67	0.0934540331692076	64931	957	100.558	9.32489086207392	0.140261950260137	62351.641	2	0.004	**	0.07001045	0.05466566;0.08806134	0.0002648	***
DNA	TcMar-Tigger	Tigger23a	55	0.0767159973777077	64931	583	59.987	6.98237671459973	0.0836720460853919	62351.641	268	0.536	ns	0.09433962	0.07186088;0.12102452	0.5397	ns
DNA	TcMar-Tigger	MER2B	100	0.139483631595832	64931	1710	181.313	12.5550252751502	0.252901956955351	62351.641	1	0.002	**	0.05847953	0.04783131;0.07067238	6.58e-12	***
DNA	TcMar-Tigger	Tigger12c	47	0.0655573068500412	64931	859	90.306	9.01330148189905	0.125962088348932	62351.641	1	0.002	**	0.05471478	0.04047582;0.07209782	2.628e-07	***
DNA	TcMar-Tigger	MER127	22	0.0306863989510831	64931	211	21.482	4.48394712076113	0.0299638737394167	62351.641	607	0.79	ns	0.1042654	0.06650498;0.15359773	0.9092	ns
DNA	TcMar-Tigger	MARE10	6	0.00836901789574993	64931	79	7.398	2.50397002095989	0.0103189990654597	62351.641	392	0.784	ns	0.07594937	0.02838182;0.15801412	0.7024	ns
DNA	TcMar-Tigger	Tigger14a	105	0.146457813175624	64931	1293	134.759	10.7252949120736	0.187966747102228	62351.641	4	0.008	**	0.0812065	0.06689667;0.09745267	0.006256	**
DNA	TcMar-Tigger	UCON55	27	0.0376605805308747	64931	404	39.284	5.91983009793258	0.0547947498361067	62351.641	20	0.04	*	0.06683168	0.04450104;0.09574953	0.04323	*
DNA	TcMar-Tigger	MER6B	39	0.0543986163223746	64931	676	72.287	8.11569439391944	0.100828532771679	62351.641	1	0.002	**	0.05769231	0.04134285;0.07802648	1.182e-05	***
DNA	TcMar-Tigger	MER44D	31	0.043239925794708	64931	638	70.325	7.68625093614912	0.098091863919769	62351.641	1	0.002	**	0.04858934	0.03324943;0.06826248	6.015e-08	***
DNA	TcMar-Tigger	Tigger1	887	1.23721981225503	64931	12059	1367.135	35.0424992223978	1.90692954681768	62351.641	1	0.002	**	0.07355502	0.06895774;0.07835939	2.2e-16	***
DNA	hAT?	MER121B	4	0.00557934526383329	64931	68	6.831	2.44548960730145	0.0095281268743113	62351.641	170	0.34	ns	0.05882353	0.01625816;0.14381783	0.316	ns
DNA	hAT?	UCON69	3	0.00418450894787497	64931	28	3.02523659305994	1.50346768357147	0.00421970986436603	62351.641	625	0.754	ns	0.1071429	0.02266509;0.28226440	1	ns
DNA	hAT?	tot	237	0.330576206882122	64931	2048	220.556	14.3897160475086	0.307639518502504	62351.641	878	0.248	ns	0.1157227	0.1021816;0.1303742	0.2395	ns
DNA	hAT?	MER121	139	0.193882247918207	64931	927	102.653	9.74780029599553	0.14318413234207	62351.641	1001	0.002	**	0.1499461	0.1275651;0.1745765	0.0002931	***
DNA	hAT?	MER99	26	0.0362657442149164	64931	295	33.599	5.53577852192841	0.0468651053798837	62351.641	109	0.218	ns	0.08813559	0.05838155;0.12647114	0.1985	ns
DNA	hAT?	UCON105	56	0.078110833693666	64931	638	65.962	7.61607251544788	0.0920061930732429	62351.641	117	0.234	ns	0.08777429	0.06698385;0.11246920	0.2164	ns
DNA	hAT?	UCON89	6	0.00836901789574993	64931	48	4.86102719033233	2.0763699695064	0.00678033725793638	62351.641	794	0.416	ns	0.125	0.04728376;0.25246051	0.6285	ns
DNA	hAT?	UCON80	4	0.00557934526383329	64931	44	4.69779116465863	2.02249538403787	0.00655264972125401	62351.641	494	0.988	ns	0.09090909	0.02532842;0.21668659	1	ns
DNA	TcMar-Tc2	Kanga1a	65	0.0906643605372909	64931	843	94.431	8.94199072903782	0.13171578815226	62351.641	1	0.002	**	0.07710558	0.06000965;0.09722452	0.00102	**
DNA	TcMar-Tc2	Kanga11a	73	0.101823051064958	64931	883	95.104	8.66719702696923	0.1326545129929	62351.641	4	0.008	**	0.08267271	0.06535976;0.10282784	0.01675	*
DNA	TcMar-Tc2	MER104	183	0.255255045820373	64931	2206	241.488	14.8296248696241	0.336836232268143	62351.641	1	0.002	**	0.08295558	0.07177906;0.09525397	4.182e-05	***
DNA	TcMar-Tc2	Kanga1c	61	0.0850850152734577	64931	826	88.706	9.04695591961249	0.123730350243399	62351.641	3	0.006	**	0.07384988	0.05695705;0.09385538	0.00133	**
DNA	TcMar-Tc2	tot	558	0.778318664304744	64931	8147	878.37	27.2822180076954	1.22518237484831	62351.641	1	0.002	**	0.06849147	0.06310039;0.07419361	2.2e-16	***
DNA	TcMar-Tc2	Kanga1d	57	0.0795056700096244	64931	664	74.39	7.7800018270196	0.10376187354414	62351.641	13	0.026	*	0.08584337	0.06566382;0.10979081	0.0312	*
DNA	TcMar-Tc2	Kanga2_a	73	0.101823051064958	64931	1534	170.04	12.5829539747522	0.237177967165553	62351.641	1	0.002	**	0.04758801	0.03748394;0.05946560	2.2e-16	***
DNA	TcMar-Tc2	Kanga1	64	0.0892695242213326	64931	812	87.713	8.75026846435001	0.122345277781652	62351.641	5	0.01	**	0.07881773	0.06122565;0.09953643	0.006561	**
DNA	TcMar-Tc2	Kanga1b	33	0.0460295984266246	64931	379	45.154	6.29061649251136	0.0629824390107821	62351.641	32	0.064	ns	0.08707124	0.06069364;0.12010724	0.05666	ns
DNA	TcMar?	tot	11	0.0153431994755415	64931	168	16.925	4.0276043247316	0.0236076046475946	62351.641	91	0.182	ns	0.06547619	0.03313591;0.11413349	0.157	ns
DNA	TcMar?	X22_DNA	5	0.00697418157979161	64931	24	2.87303252885624	1.44566758443879	0.00400741010817827	62351.641	904	0.196	ns	0.2083333	0.07131862;0.42151284	0.1987	ns
DNA	TcMar?	Eulor8	6	0.00836901789574993	64931	144	14.188	3.66607366212084	0.0197899376508167	62351.641	9	0.018	*	0.04166667	0.01544211;0.08848290	0.01709	*
RNA	tot	tot	64	0.0892695242213326	64931	730	77.276	8.45300403864078	0.107787371151995	62351.641	69	0.138	ns	0.08767123	0.06817084;0.11057633	0.1176	ns
RNA	RNA	tot	64	0.0892695242213326	64931	730	77.276	8.45300403864078	0.107787371151995	62351.641	69	0.138	ns	0.08767123	0.06817084;0.11057633	0.1176	ns
RNA	RNA	7SK	64	0.0892695242213326	64931	730	77.276	8.45300403864078	0.107787371151995	62351.641	69	0.138	ns	0.08767123	0.06817084;0.11057633	0.1176	ns
srpRNA	tot	tot	122	0.170170030546915	64931	1383	163.102	11.9926402188767	0.227500592805434	62351.641	1	0.002	**	0.08821403	0.07379274;0.10441153	0.000453	***
srpRNA	srpRNA	tot	122	0.170170030546915	64931	1383	163.102	11.9926402188767	0.227500592805434	62351.641	1	0.002	**	0.08821403	0.07379274;0.10441153	0.000453	***
srpRNA	srpRNA	7SLRNA	122	0.170170030546915	64931	1383	163.102	11.9926402188767	0.227500592805434	62351.641	1	0.002	**	0.08821403	0.07379274;0.10441153	0.000453	***
SINE?	tot	tot	0	0	64931	5	1.24324324324324	0.488536141412954	0.00173412082524548	62351.641	1	0.002	**	0	0.0000000;0.5218238	0.3415	ns
SINE?	tRNA	tot	0	0	64931	5	1.24324324324324	0.488536141412954	0.00173412082524548	62351.641	1	0.002	**	0	0.0000000;0.5218238	0.3415	ns
SINE?	tRNA	CRP1	0	0	64931	5	1.24324324324324	0.488536141412954	0.00173412082524548	62351.641	1	0.002	**	0	0.0000000;0.5218238	0.3415	ns
Satellite	tot	tot	1133	1.58034954598078	64931	6330	832.776	31.7122293364798	1.16158620785851	62351.641	1001	0.002	**	0.1789889	0.1696160;0.1886587	2.2e-16	***
Satellite	telo	tot	54	0.0753211610617494	64931	367	45.832	6.7230182935178	0.0639281380330018	62351.641	906	0.192	ns	0.147139	0.1125078;0.1875838	0.2059	ns
Satellite	telo	REP522	35	0.0488192710585413	64931	243	32.409	5.53681996956514	0.0452052501638933	62351.641	726	0.552	ns	0.1440329	0.1024190;0.1945814	0.6367	ns
Satellite	telo	TAR1	22	0.0306863989510831	64931	124	13.469	3.5349023373404	0.0187870503396426	62351.641	994	0.016	*	0.1774194	0.1146558;0.2562011	0.01995	*
Satellite	acro	tot	20	0.0278967263191664	64931	61	5.706	2.38940856139616	0.00795893601885819	62351.641	1001	0.002	**	0.3278689	0.2130663;0.4600191	3.649e-07	***
Satellite	acro	ACRO1	20	0.0278967263191664	64931	61	5.706	2.38940856139616	0.00795893601885819	62351.641	1001	0.002	**	0.3278689	0.2130663;0.4600191	3.649e-07	***
Satellite	centr	tot	761	1.06147043644428	64931	1815	372.034	24.1042290450837	0.518926533971238	62351.641	1001	0.002	**	0.4192837	0.3964532;0.4423756	2.2e-16	***
Satellite	centr	GSATX	16	0.0223173810553332	64931	56	5.11895161290323	2.34380126052034	0.00714009960931085	62351.641	993	0.018	*	0.2857143	0.1729518;0.4220987	2.783e-05	***
Satellite	centr	HSAT4	29	0.0404502531627913	64931	100	16.234	4.29833918155835	0.0226437727532674	62351.641	998	0.008	**	0.29	0.2035742;0.3892660	0.001531	**
Satellite	centr	SST1	34	0.047424434742583	64931	609	51.337	6.89514133096443	0.0716067119523524	62351.641	8	0.016	*	0.05582923	0.03896955;0.07714502	0.01046	*
Satellite	centr	ALR_Alpha	656	0.915012623268659	64931	844	269.398	22.3572234734423	0.37576611384654	62351.641	1001	0.002	**	0.7772512	0.7476446;0.8049070	2.2e-16	***
Satellite	centr	GSAT	23	0.0320812352670414	64931	39	10.2062062062062	4.17593083253996	0.0142359870645756	62351.641	992	0.02	*	0.5897436	0.4209987;0.7443322	2.278e-05	***
Satellite	centr	GSATII	31	0.043239925794708	64931	167	21.419	4.61136679344679	0.0298759990515113	62351.641	982	0.04	*	0.1856287	0.1297479;0.2530152	0.03616	*
Satellite	Satellite	CER	34	0.047424434742583	64931	72	14.097	6.72866003494498	0.0196630075460645	62351.641	990	0.024	*	0.4722222	0.3533297;0.5934709	1.132e-07	***
Satellite	Satellite	HSAT5	9	0.0125535268436249	64931	260	28.031	4.98908107069127	0.0390986567726277	62351.641	1	0.002	**	0.03461538	0.01594829;0.06469155	2.221e-05	***
Satellite	Satellite	LSAU	4	0.00557934526383329	64931	129	4.59473150962513	2.02115901816858	0.00640889837170313	62351.641	501	1.002	ns	0.03100775	0.008511931;0.077488990	1	ns
Satellite	Satellite	SATR1	82	0.114376577908582	64931	670	87.785	9.54714213379705	0.122445705996401	62351.641	304	0.608	ns	0.1223881	0.09853351;0.14962556	0.5668	ns
Satellite	Satellite	HSATI	8	0.0111586905276666	64931	45	7.82	2.5282389111775	0.0109076199907941	62351.641	637	0.73	ns	0.1777778	0.08001796;0.32053424	0.8464	ns
Satellite	Satellite	(CATTC)n	2	0.00278967263191664	64931	2	1.49747474747475	1.06616249592411	0.0020887321600083	62351.641	351	0.702	ns	1	0.1581139;1.0000000	1	ns
Satellite	Satellite	(GAATG)n	5	0.00697418157979161	64931	18	4.76883910386965	2.64257590572364	0.00665174996703954	62351.641	660	0.684	ns	0.2777778	0.09694921;0.53480197	1	ns
Satellite	Satellite	tot	308	0.429609585315163	64931	4087	423.941	19.6815874330269	0.591328302623687	62351.641	1	0.002	**	0.0753609	0.06745140;0.08388358	5.951e-10	***
Satellite	Satellite	D20S16	18	0.0251070536872498	64931	269	30.429	5.04146559795616	0.0424434742582958	62351.641	7	0.014	*	0.0669145	0.04013677;0.10369393	0.01565	*
Satellite	Satellite	SAR	3	0.00418450894787497	64931	1	1.19047619047619	0.46780870535127	0.00166051942375991	62351.641	190	0.38	ns	na	na	na	na
Satellite	Satellite	HSAT6	5	0.00697418157979161	64931	17	2.82321618743344	1.41897508250487	0.00393792446603356	62351.641	899	0.206	ns	0.2941176	0.1031355;0.5595827	0.1837	ns
Satellite	Satellite	BSR_Beta	57	0.0795056700096244	64931	1870	130.876	10.6465004565806	0.182550597687361	62351.641	1	0.002	**	0.03048128	0.02316623;0.03931333	1.37e-13	***
Satellite	Satellite	SATR2	59	0.082295342641541	64931	418	54.244	7.1360624568026	0.0756615011228432	62351.641	771	0.462	ns	0.1411483	0.1092157;0.1782635	0.4673	ns
Satellite	Satellite	MSR1	72	0.100428214748999	64931	316	67.937	7.027547041281	0.0947609947972605	62351.641	743	0.518	ns	0.2278481	0.1827624;0.2781170	0.5839	ns
RC?	tot	tot	23	0.0320812352670414	64931	435	45.523	6.56967515419382	0.0634971336113707	62351.641	1	0.002	**	0.05287356	0.03380889;0.07828258	0.00016	***
RC?	Helitron?	tot	23	0.0320812352670414	64931	435	45.523	6.56967515419382	0.0634971336113707	62351.641	1	0.002	**	0.05287356	0.03380889;0.07828258	0.00016	***
RC?	Helitron?	Helitron2Na_Mam	23	0.0320812352670414	64931	435	45.523	6.56967515419382	0.0634971336113707	62351.641	1	0.002	**	0.05287356	0.03380889;0.07828258	0.00016	***
LTR	ERVL	LTR108b_Mam	2	0.00278967263191664	64931	53	5.39152371342079	2.20653043596528	0.00752029307382978	62351.641	84	0.168	ns	0.03773585	0.004603109;0.129758382	0.169	ns
LTR	ERVL	LTR16D2	29	0.0404502531627913	64931	282	31.068	5.22596275213349	0.0433347746641932	62351.641	395	0.79	ns	0.1028369	0.06995983;0.14434498	0.7755	ns
LTR	ERVL	MER21B	207	0.288731117403373	64931	2786	324.606	16.3426388886815	0.452772237177967	62351.641	1	0.002	**	0.07430007	0.06483337;0.08467220	2.056e-13	***
LTR	ERVL	LTR16B2	190	0.265018900032081	64931	1617	163.442	11.8359928492175	0.22797483715286	62351.641	990	0.024	*	0.1175015	0.1022021;0.1342044	0.03182	*
LTR	ERVL	MLT2A1	208	0.290125953719331	64931	3738	364.957	18.062098172427	0.509055277363201	62351.641	1	0.002	**	0.05564473	0.04851215;0.06348161	2.2e-16	***
LTR	ERVL	LTR86A2	14	0.0195277084234165	64931	308	33.341	5.43288461457035	0.0465052376103664	62351.641	1	0.002	**	0.04545455	0.02506999;0.07508964	0.0001473	***
LTR	ERVL	LTR86C	18	0.0251070536872498	64931	285	28.852	5.04316661726832	0.0402438173880295	62351.641	21	0.042	*	0.06315789	0.03785747;0.09798200	0.03055	*
LTR	ERVL	LTR80A	11	0.0153431994755415	64931	393	39.912	6.12778963459141	0.0556707070425286	62351.641	1	0.002	**	0.02798982	0.01405348;0.04952881	3.686e-08	***
LTR	ERVL	LTR108d_Mam	2	0.00278967263191664	64931	66	7.04704704704705	2.4667709067121	0.00982947714148808	62351.641	22	0.044	*	0.03030303	0.003691139;0.105216649	0.04403	*
LTR	ERVL	MER54B	52	0.0725314884298328	64931	438	52.536	6.99926379654991	0.0732791206951864	62351.641	504	0.996	ns	0.1187215	0.08995051;0.15275993	1	ns
LTR	ERVL	LTR41C	62	0.086479851589416	64931	759	84.374	8.66644282455215	0.117687919322667	62351.641	11	0.022	*	0.08168643	0.0631997;0.1034973	0.009234	**
LTR	ERVL	LTR16D	95	0.132509450016041	64931	1115	116.353	10.5755488383929	0.162293389870699	62351.641	31	0.062	ns	0.08520179	0.06947812;0.10315295	0.03517	*
LTR	ERVL	LTR86B1	17	0.0237122173712915	64931	295	30.692	5.28877179571091	0.0428103162093928	62351.641	5	0.01	**	0.05762712	0.03392467;0.09066519	0.007298	**
LTR	ERVL	MER54A	62	0.086479851589416	64931	682	78.467	8.34856931513476	0.109448621204302	62351.641	25	0.05	*	0.09090909	0.07040922;0.11502677	0.04763	*
LTR	ERVL	LTR16E1	348	0.485403037953496	64931	2475	280.57	15.2747641035277	0.391349225168426	62351.641	1001	0.002	**	0.1406061	0.1271404;0.1549281	3.225e-05	***
LTR	ERVL	LTR86A1	22	0.0306863989510831	64931	531	58.127	6.96745408427041	0.0810776505377094	62351.641	1	0.002	**	0.04143126	0.02614386;0.06205766	2.854e-08	***
LTR	ERVL	LTR40c	57	0.0795056700096244	64931	603	63.046	7.61247882321086	0.0879388503759084	62351.641	227	0.454	ns	0.09452736	0.07238092;0.12073579	0.4641	ns
LTR	ERVL	LTR82A	58	0.0809005063255827	64931	1041	109.931	9.68328482515127	0.153335751049614	62351.641	1	0.002	**	0.05571566	0.04257558;0.07143323	1.82e-08	***
LTR	ERVL	LTR86B2	12	0.0167380357914999	64931	273	28.02	4.99565376668125	0.0390833135731522	62351.641	1	0.002	**	0.04395604	0.02291592;0.07552296	0.0006338	***
LTR	ERVL	LTR105_Mam	66	0.0920591968532493	64931	667	68.081	7.89561775795788	0.0949618512267585	62351.641	431	0.862	ns	0.09895052	0.07735635;0.12416703	0.8479	ns
LTR	ERVL	LTR33A	269	0.375210968992789	64931	2044	222.516	14.3249065248939	0.310373397681782	62351.641	1000	0.004	**	0.1316047	0.1172407;0.1470341	0.001226	**
LTR	ERVL	LTR69	8	0.0111586905276666	64931	141	14.466	3.69248946897327	0.0201777021466531	62351.641	43	0.086	ns	0.05673759	0.02481064;0.10873409	0.07181	ns
LTR	ERVL	MLT2D	348	0.485403037953496	64931	4453	458.308	20.3902648069832	0.639264642294227	62351.641	1	0.002	**	0.07814956	0.07043247;0.08642514	1.812e-08	***
LTR	ERVL	LTR108c_Mam	2	0.00278967263191664	64931	43	4.74216380182002	2.05571479768403	0.00661454228700155	62351.641	122	0.244	ns	0.04651163	0.005683257;0.158111458	0.2282	ns
LTR	ERVL	MLT2B3	238	0.331971043198081	64931	3276	344.639	17.3283279617495	0.48071499309556	62351.641	1	0.002	**	0.07264957	0.06399329;0.08207767	1.986e-10	***
LTR	ERVL	MER74B	104	0.145062976859666	64931	931	108.286	9.54595879570661	0.151041245309863	62351.641	343	0.686	ns	0.1117078	0.09218988;0.13371986	0.7204	ns
LTR	ERVL	MER70C	27	0.0376605805308747	64931	275	28.803	5.13327785547808	0.0401754704085476	62351.641	412	0.824	ns	0.09818182	0.06570403;0.13963031	0.8436	ns
LTR	ERVL	LTR40A1	27	0.0376605805308747	64931	563	57.301	7.1781560950515	0.0799255157407278	62351.641	1	0.002	**	0.04795737	0.03183865;0.06901106	5.087e-06	***
LTR	ERVL	MLT2C2	91	0.126930104752207	64931	1336	137.085	11.4322557472911	0.191211136373147	62351.641	1	0.002	**	0.06811377	0.05519210;0.08297226	1.434e-05	***
LTR	ERVL	MER74A	240	0.334760715829997	64931	1568	183.37	12.8934611854747	0.255771135257278	62351.641	1001	0.002	**	0.1530612	0.1355836;0.1718485	1.782e-05	***
LTR	ERVL	MER77B	129	0.179933884758624	64931	1256	148.346	11.4674228048758	0.206918388127153	62351.641	41	0.082	ns	0.102707	0.08646519;0.12083449	0.09651	ns
LTR	ERVL	LTR42	40	0.0557934526383329	64931	309	35.359	5.75771397954694	0.0493200172959703	62351.641	808	0.388	ns	0.1294498	0.09411566;0.17207843	0.4205	ns
LTR	ERVL	MER68	102	0.142273304227749	64931	1492	173.474	12.6728815162901	0.241967835074554	62351.641	1	0.002	**	0.06836461	0.05608370;0.08237573	9.081e-10	***
LTR	ERVL	LTR84a	60	0.0836901789574993	64931	671	72.181	7.76095815421469	0.100680680122188	62351.641	77	0.154	ns	0.08941878	0.06892871;0.11360162	0.1349	ns
LTR	ERVL	MLT2C1	239	0.333365879514039	64931	2635	273.791	15.6834080571886	0.381893629782545	62351.641	11	0.022	*	0.09070209	0.08000637;0.10231690	0.02543	*
LTR	ERVL	LTR40b	76	0.106007560012832	64931	1140	115.506	10.6402621762426	0.161111963511082	62351.641	1	0.002	**	0.06666667	0.05288188;0.08273570	5.448e-05	***
LTR	ERVL	LTR47B	6	0.00836901789574993	64931	46	4.18984771573604	1.86198012801188	0.00584415175224365	62351.641	873	0.258	ns	0.1304348	0.04940735;0.26256502	0.308	ns
LTR	ERVL	LTR79	350	0.488192710585413	64931	4053	417.429	19.5371097570152	0.582245128534166	62351.641	2	0.004	**	0.08635579	0.07788535;0.09542788	0.0003972	***
LTR	ERVL	MER68B	35	0.0488192710585413	64931	450	48.654	6.46436942571136	0.0678643661166362	62351.641	19	0.038	*	0.07777778	0.05477071;0.10651180	0.03998	*
LTR	ERVL	LTR47B4	14	0.0195277084234165	64931	105	12.272	3.26353591471991	0.0171174312694405	62351.641	758	0.488	ns	0.1333333	0.0748537;0.2135823	0.5453	ns
LTR	ERVL	LTR16C	912	1.27209072015399	64931	6620	765.165	25.4373905075941	1.06727992970025	62351.641	1001	0.002	**	0.1377644	0.1295474;0.1463018	3.768e-08	***
LTR	ERVL	MER76	41	0.0571882889542912	64931	715	72.697	8.21563677919657	0.101400415661222	62351.641	1	0.002	**	0.05734266	0.04146068;0.07699074	3.154e-05	***
LTR	ERVL	LTR57	17	0.0237122173712915	64931	268	27.817	4.97516464684972	0.0388001618010127	62351.641	17	0.034	*	0.06343284	0.03738278;0.09962132	0.02739	*
LTR	ERVL	MLT2A2	328	0.45750631163433	64931	3866	398.299	18.5507339134798	0.555561909809884	62351.641	1	0.002	**	0.08484221	0.07624560;0.09407226	0.0001534	***
LTR	ERVL	LTR47A2	25	0.0348709078989581	64931	275	28.845	4.95191846626098	0.0402340535338178	62351.641	242	0.484	ns	0.09090909	0.05969732;0.13127291	0.4921	ns
LTR	ERVL	LTR33B	119	0.16598552159904	64931	1608	165.386	12.1976960032536	0.230686398951083	62351.641	1	0.002	**	0.07400498	0.06168601;0.08790479	7.947e-05	***
LTR	ERVL	LTR41B	73	0.101823051064958	64931	848	92.145	9.27350920487887	0.12852719233398	62351.641	23	0.046	*	0.08608491	0.06808207;0.10702305	0.03581	*
LTR	ERVL	MLT2E	32	0.0446347621106663	64931	403	42.508	6.16181011585913	0.0592917021187564	62351.641	54	0.108	ns	0.07940447	0.05494466;0.11024775	0.1041	ns
LTR	ERVL	LTR52	98	0.136693958963916	64931	1073	113.911	9.96837235698216	0.158887199587128	62351.641	58	0.116	ns	0.09133271	0.07476912;0.11017571	0.1243	ns
LTR	ERVL	LTR33A_	214	0.298494971615081	64931	1666	180.929	12.5463688121452	0.252366339810023	62351.641	995	0.014	*	0.1284514	0.1127498;0.1454744	0.01046	*
LTR	ERVL	LTR102_Mam	38	0.0530037800064162	64931	518	54.233	7.0411852190728	0.0756461579233677	62351.641	7	0.014	*	0.07335907	0.05243325;0.09930294	0.01777	*
LTR	ERVL	LTR40a	129	0.179933884758624	64931	1974	201.821	12.9657653098485	0.281507260123025	62351.641	1	0.002	**	0.06534954	0.05484607;0.07716539	1.193e-08	***
LTR	ERVL	LTR41	116	0.161801012651165	64931	1129	124.378	11.0447771866662	0.173486951306264	62351.641	242	0.484	ns	0.1027458	0.08564509;0.12194719	0.4472	ns
LTR	ERVL	LTR18B	56	0.078110833693666	64931	367	39.596	5.98084898275777	0.0552299387666857	62351.641	1000	0.004	**	0.1525886	0.1173682;0.1935289	0.008809	**
LTR	ERVL	LTR75B	17	0.0237122173712915	64931	205	17.212	3.86626486469874	0.0240079226702746	62351.641	546	0.912	ns	0.08292683	0.0490500;0.1294542	1	ns
LTR	ERVL	LTR108a_Mam	4	0.00557934526383329	64931	86	9.119	2.99496390776397	0.0127195123652239	62351.641	53	0.106	ns	0.04651163	0.01281635;0.11482550	0.0789	ns
LTR	ERVL	LTR47B2	23	0.0320812352670414	64931	174	20.602	4.29092158026781	0.0287364177813734	62351.641	758	0.488	ns	0.1321839	0.08567335;0.19171258	0.5572	ns
LTR	ERVL	LTR16D1	16	0.0223173810553332	64931	207	21.608	4.36180712106363	0.0301396231152274	62351.641	125	0.25	ns	0.07729469	0.04482466;0.12248798	0.2543	ns
LTR	ERVL	LTR53	46	0.0641624705340828	64931	494	57.108	7.04229578546157	0.0796563123317479	62351.641	63	0.126	ns	0.09311741	0.06898097;0.12225056	0.1219	ns
LTR	ERVL	LTR16B1	144	0.200856429497998	64931	1199	128.688	10.7334926218759	0.179498695828045	62351.641	922	0.16	ns	0.1201001	0.1022318;0.1398546	0.1614	ns
LTR	ERVL	LTR66	39	0.0543986163223746	64931	379	43.145	5.86108584882761	0.0601802128520218	62351.641	277	0.554	ns	0.1029024	0.07420221;0.13798054	0.5711	ns
LTR	ERVL	LTR16A1	357	0.497956564797121	64931	2692	311.252	16.4604812640288	0.43414559301466	62351.641	998	0.008	**	0.1326152	0.1200222;0.1460128	0.006659	**
LTR	ERVL	MER77	126	0.175749375810749	64931	1299	155.759	11.7646643099719	0.217258309737352	62351.641	4	0.008	**	0.09699769	0.08144457;0.11440080	0.01034	*
LTR	ERVL	MLT2B5	43	0.0599779615862079	64931	369	37.988	5.91784393819886	0.0529870419706248	62351.641	821	0.362	ns	0.1165312	0.08563055;0.15374413	0.3912	ns
LTR	ERVL	MER70B	71	0.0990333784330409	64931	477	50.611	6.73550636894109	0.0705940607869666	62351.641	999	0.006	**	0.148847	0.1181168;0.1840069	0.003643	**
LTR	ERVL	LTR75	26	0.0362657442149164	64931	291	30.897	5.40644251061829	0.0430962576541643	62351.641	203	0.406	ns	0.08934708	0.0591957;0.1281721	0.3923	ns
LTR	ERVL	LTR50	235	0.327786534250206	64931	2565	280.824	16.4029290091764	0.39170351359268	62351.641	3	0.006	**	0.09161793	0.08072972;0.10344838	0.003266	**
LTR	ERVL	MLT2B4	363	0.506325582692871	64931	4467	474.954	18.946843190011	0.662483087609669	62351.641	1	0.002	**	0.08126259	0.07341364;0.08966397	1.988e-08	***
LTR	ERVL	LTR82B	58	0.0809005063255827	64931	1154	116.382	10.1260363722738	0.162333840123861	62351.641	1	0.002	**	0.05025997	0.03838245;0.06449117	5.804e-10	***
LTR	ERVL	ERV3-16A3_LTR	142	0.198066756866082	64931	1093	117.728	10.19460376601	0.164211289805141	62351.641	991	0.022	*	0.1299177	0.1105452;0.1513063	0.02169	*
LTR	ERVL	LTR33	1035	1.44365558701686	64931	9255	1002.49	29.7505797758127	1.39830945838506	62351.641	873	0.258	ns	0.1118314	0.1054795;0.1184288	0.277	ns
LTR	ERVL	MER88	13	0.0181328721074582	64931	112	14.187	3.5296585514026	0.0197885428145007	62351.641	448	0.896	ns	0.1160714	0.06327202;0.19030496	0.8869	ns
LTR	ERVL	LTR16E2	264	0.368236787412997	64931	2318	253.994	14.8426503114595	0.354280055235518	62351.641	772	0.46	ns	0.1138913	0.1012372;0.1275301	0.506	ns
LTR	ERVL	MLT2B2	216	0.301284644246998	64931	2172	233.658	14.5018391709238	0.32591466391419	62351.641	106	0.212	ns	0.09944751	0.08717864;0.11280882	0.2389	ns
LTR	ERVL	LTR33C	82	0.114376577908582	64931	919	102.962	9.83622424039363	0.143615136763701	62351.641	27	0.054	ns	0.08922742	0.07159292;0.10954461	0.02794	*
LTR	ERVL	MER73	21	0.0292915626351248	64931	279	29.916	5.16620108335261	0.0417279232282092	62351.641	54	0.108	ns	0.07526882	0.04719417;0.11275652	0.09899	ns
LTR	ERVL	MER70A	65	0.0906643605372909	64931	533	59.087	7.47511259502546	0.0824166934010294	62351.641	807	0.39	ns	0.1219512	0.09539315;0.15278356	0.4077	ns
LTR	ERVL	LTR108e_Mam	12	0.0167380357914999	64931	168	17.839	3.90260288901002	0.0248824850403805	62351.641	84	0.168	ns	0.07142857	0.03745081;0.12144677	0.1676	ns
LTR	ERVL	MLT2B1	336	0.468665002161996	64931	4436	466.073	19.998139828409	0.650095546287643	62351.641	1	0.002	**	0.07574391	0.06812632;0.08392549	3.031e-11	***
LTR	ERVL	MLT2F	162	0.225963483185248	64931	1911	203.116	13.6627674800977	0.283313573152191	62351.641	4	0.008	**	0.08477237	0.07266681;0.09816926	0.001817	**
LTR	ERVL	LTR62	29	0.0404502531627913	64931	313	37.534	6.00807298066036	0.0523537862831797	62351.641	84	0.168	ns	0.09265176	0.06293033;0.13035030	0.1631	ns
LTR	ERVL	MER68C	13	0.0181328721074582	64931	163	16.52	3.82337785449179	0.0230426959396315	62351.641	221	0.442	ns	0.0797546	0.0431490;0.1325213	0.4359	ns
LTR	ERVL	LTR53B	39	0.0543986163223746	64931	187	21.484	4.34656607411375	0.0299666634120486	62351.641	1001	0.002	**	0.2085561	0.1527064;0.2738869	0.0002083	***
LTR	ERVL	MER21C	472	0.658362741132328	64931	5505	641.178	23.8893494473377	0.894338359393525	62351.641	1	0.002	**	0.08574024	0.07847445;0.09344856	1.516e-13	***
LTR	ERVL	LTR47A	76	0.106007560012832	64931	679	80.081	8.39600690399501	0.111699887018258	62351.641	335	0.67	ns	0.1119293	0.08920727;0.13808613	0.6771	ns
LTR	ERVL	LTR32	115	0.160406176335207	64931	1216	138.383	11.5442444785521	0.193021633911261	62351.641	21	0.042	*	0.09457237	0.07870993;0.11242550	0.03379	*
LTR	ERVL	LTR16	360	0.502141073744996	64931	3017	331.299	17.7650554796825	0.462107876640676	62351.641	944	0.116	ns	0.1193238	0.1079641;0.1314274	0.09694	ns
LTR	ERVL	LTR84b	102	0.142273304227749	64931	1278	130.216	10.9274312055832	0.181630005718829	62351.641	6	0.012	*	0.07981221	0.06554321;0.09604764	0.008333	**
LTR	ERVL	MER74C	20	0.0278967263191664	64931	234	25.575	4.75383781527873	0.0356729387806341	62351.641	153	0.306	ns	0.08547009	0.0529894;0.1289151	0.2938	ns
LTR	ERVL	tot	9446	13.1756238405423	64931	133596	10791.553	80.0889219956569	15.052450029989	62351.641	1	0.002	**	0.07070571	0.06933676;0.07209333	2.2e-16	***
LTR	ERVL	LTR16B	76	0.106007560012832	64931	694	73.262	8.26036255799885	0.102188498179739	62351.641	661	0.682	ns	0.1095101	0.08725677;0.13514488	0.7111	ns
LTR	ERVL	LTR16A2	245	0.341734897409789	64931	1825	205.87	12.9946127283563	0.28715495236634	62351.641	1000	0.004	**	0.1342466	0.1189289;0.1507501	0.004886	**
LTR	ERVL	LTR101_Mam	90	0.125535268436249	64931	1151	130.723	10.962867118389	0.18233718773102	62351.641	1	0.002	**	0.07819288	0.06334231;0.09523954	9.184e-05	***
LTR	ERVL	LTR18C	12	0.0167380357914999	64931	77	7.57	2.67960450072026	0.0105589109118045	62351.641	959	0.086	ns	0.1558442	0.08320475;0.25640838	0.1209	ns
LTR	ERVL	LTR83	37	0.0516089436904579	64931	726	75.761	8.21580053180324	0.105674194133318	62351.641	1	0.002	**	0.05096419	0.03613385;0.06956612	3.93e-07	***
LTR	ERVL	MER21A	111	0.154826831071374	64931	1975	225.192	14.3412973195876	0.314105979663287	62351.641	1	0.002	**	0.05620253	0.04645728;0.06728993	2.2e-16	***
LTR	ERVL	LTR80B	15	0.0209225447393748	64931	507	50.581	6.49550849669451	0.0705522156974879	62351.641	1	0.002	**	0.0295858	0.01665153;0.04832829	1.907e-09	***
LTR	ERVL	LTR67B	398	0.555144853751412	64931	3708	390.669	19.1267684743731	0.544919308719122	62351.641	661	0.682	ns	0.1073355	0.09754995;0.11774471	0.6883	ns
LTR	ERVL	LTR16A	485	0.676495613239786	64931	4245	449.418	20.1398333878136	0.626864547445357	62351.641	956	0.092	ns	0.1142521	0.1048325;0.1242060	0.07657	ns
LTR	ERVL	LTR18A	40	0.0557934526383329	64931	198	20.978	4.4110058912875	0.0292608762361737	62351.641	1001	0.002	**	0.2020202	0.1484225;0.2647688	6.599e-05	***
LTR	ERVL	LTR47B3	10	0.0139483631595832	64931	120	14.194	3.49235745028491	0.0197983066687124	62351.641	141	0.282	ns	0.08333333	0.04068613;0.14791543	0.3204	ns
LTR	ERV1?	tot	172	0.239911846344831	64931	1544	171.692	11.8514806498426	0.239482236759516	62351.641	548	0.908	ns	0.111399	0.0961320;0.1281608	0.9677	ns
LTR	ERV1?	LTR103_Mam	82	0.114376577908582	64931	748	84.301	8.44652252366279	0.117586096271603	62351.641	429	0.858	ns	0.1096257	0.08814277;0.13424104	0.8622	ns
LTR	ERV1?	EUTREP15	15	0.0209225447393748	64931	196	20.672	4.19929161288544	0.0288340563234904	62351.641	101	0.202	ns	0.07653061	0.04346485;0.12308422	0.2433	ns
LTR	ERV1?	LTR103b_Mam	75	0.104612723696874	64931	600	67.242	7.7135552720477	0.0937915835576695	62351.641	850	0.304	ns	0.125	0.09960337;0.15415370	0.301	ns
LTR	ERVL-MaLR	THE1A	402	0.560724199015246	64931	4236	431.887	19.5363225531035	0.602411671990292	62351.641	75	0.15	ns	0.09490085	0.08623862;0.10412622	0.1341	ns
LTR	ERVL-MaLR	MLT1M	223	0.311048498458706	64931	2320	249.931	14.9139755151222	0.348612835283779	62351.641	38	0.076	ns	0.09612069	0.08442673;0.10884550	0.07585	ns
LTR	ERVL-MaLR	MLT1C2	1964	2.73945852454214	64931	15985	1725.922	36.9215264461684	2.40737868411142	62351.641	1001	0.002	**	0.1228652	0.1178138;0.1280543	2.627e-09	***
LTR	ERVL-MaLR	MLT1J2	834	1.16329348750924	64931	6900	745.356	25.5572384352543	1.03964961711743	62351.641	1001	0.002	**	0.1208696	0.1132670;0.1287941	0.0006884	***
LTR	ERVL-MaLR	MLT1O	552	0.769949646408994	64931	5061	560.952	22.3787959127945	0.782436221109453	62351.641	370	0.74	ns	0.1090694	0.1006096;0.1179829	0.7035	ns
LTR	ERVL-MaLR	MSTB	936	1.30556679173699	64931	8566	913.459	27.2013277475794	1.27412578633897	62351.641	798	0.408	ns	0.1092692	0.1027379;0.1160676	0.4309	ns
LTR	ERVL-MaLR	MSTD	672	0.937330004323993	64931	7647	788.103	25.9720800079613	1.0992746851157	62351.641	1	0.002	**	0.0878776	0.08162464;0.09444671	8.978e-06	***
LTR	ERVL-MaLR	THE1B	2656	3.7046852551853	64931	22429	2243.844	42.1835645378282	3.12979509854519	62351.641	1001	0.002	**	0.1184181	0.1142170;0.1227184	2.2e-16	***
LTR	ERVL-MaLR	MLT1E3	167	0.23293766476504	64931	2044	199.244	12.9999023635357	0.2779127669368	62351.641	7	0.014	*	0.08170254	0.07018985;0.09443099	0.01532	*
LTR	ERVL-MaLR	MLT1G1	471	0.65696790481637	64931	3600	400.8	18.6931922216468	0.559050395436096	62351.641	1001	0.002	**	0.1308333	0.1199819;0.1422880	0.000281	***
LTR	ERVL-MaLR	MLT1H2	568	0.792267027464327	64931	4721	522.854	20.8961559463298	0.729295747144073	62351.641	987	0.03	*	0.1203135	0.1111644;0.1299350	0.03899	*
LTR	ERVL-MaLR	MLT1F1	331	0.461690820582205	64931	3265	354.734	17.4013232269862	0.494795865705159	62351.641	95	0.19	ns	0.1013783	0.09123256;0.11224412	0.1863	ns
LTR	ERVL-MaLR	MLT1F2	698	0.973595748538909	64931	6038	658.877	24.4966928167652	0.919025567349671	62351.641	942	0.12	ns	0.1156012	0.1076405;0.1239354	0.1074	ns
LTR	ERVL-MaLR	MLT1A1	609	0.849455316418618	64931	6780	706.377	24.7805356266959	0.985280292357692	62351.641	1	0.002	**	0.08982301	0.08312076;0.09688038	8.259e-05	***
LTR	ERVL-MaLR	MLT1E1	90	0.125535268436249	64931	1045	111.671	9.90256632493921	0.155762766239382	62351.641	12	0.024	*	0.0861244	0.06982105;0.10480119	0.03114	*
LTR	ERVL-MaLR	MLT1K	1989	2.7743294324411	64931	17616	1982.041	39.1098312179674	2.76462276651835	62351.641	584	0.836	ns	0.1129087	0.1082710;0.1176746	0.8674	ns
LTR	ERVL-MaLR	MLT1G	368	0.513299764272663	64931	2834	322.189	17.0177225821166	0.449400917802296	62351.641	998	0.008	**	0.1298518	0.1176867;0.1427868	0.007717	**
LTR	ERVL-MaLR	MLT1A0	1919	2.67669089032402	64931	20690	2098.212	42.457693198191	2.92666229617954	62351.641	1	0.002	**	0.09275012	0.08883072;0.09678438	3.059e-05	***
LTR	ERVL-MaLR	MLT1J	1711	2.38656493660469	64931	15262	1630.546	37.5028311777437	2.27434477564058	62351.641	989	0.026	*	0.1121085	0.1071446;0.1172208	0.03604	*
LTR	ERVL-MaLR	MSTB2	150	0.209225447393748	64931	1582	162.947	12.7753434552813	0.227284393176461	62351.641	172	0.344	ns	0.09481669	0.08082651;0.11033057	0.3011	ns
LTR	ERVL-MaLR	MLT1A	986	1.37530860753491	64931	9077	966.426	28.4629700604955	1.34800608148634	62351.641	752	0.5	ns	0.1086262	0.1022961;0.1152087	0.5069	ns
LTR	ERVL-MaLR	MLT1E2	369	0.514694600588621	64931	4004	422.803	19.8994517306176	0.589740978896127	62351.641	3	0.006	**	0.09215784	0.08337373;0.10154218	0.005467	**
LTR	ERVL-MaLR	tot	21374	29.8132314172932	64931	323803	19958.957	96.497984497149	27.8394780522506	62351.641	1001	0.002	**	0.06600927	0.06515639;0.06686993	2.2e-16	***
LTR	ERVL-MaLR	MSTA1	57	0.0795056700096244	64931	544	61.11	6.97901186462715	0.0852384472682131	62351.641	309	0.618	ns	0.1047794	0.0803292;0.1336182	0.6345	ns
LTR	ERVL-MaLR	MLT1E	79	0.110192068960707	64931	918	98.372	9.84268736141175	0.137212838073452	62351.641	20	0.04	*	0.08605664	0.06872204;0.10609926	0.03743	*
LTR	ERVL-MaLR	MSTA	2092	2.91799757298481	64931	19752	1964.209	41.4496247315991	2.73975004533218	62351.641	998	0.008	**	0.1059133	0.1016548;0.1102883	0.002629	**
LTR	ERVL-MaLR	MSTC	274	0.38218515057258	64931	3205	346.963	17.3030930191116	0.483956592693847	62351.641	1	0.002	**	0.08549142	0.07603668;0.09571033	2.235e-05	***
LTR	ERVL-MaLR	MSTB1	473	0.659757577448286	64931	4555	482.98	20.721123641467	0.673678043881551	62351.641	323	0.646	ns	0.1038419	0.09512926;0.11306612	0.6476	ns
LTR	ERVL-MaLR	THE1D	1359	1.89558255338736	64931	12601	1275.895	32.2193740327627	1.77966468134964	62351.641	995	0.014	*	0.1078486	0.102484;0.113395	0.01483	*
LTR	ERVL-MaLR	MLT1F	502	0.700207830611078	64931	4306	498.127	20.5941008055217	0.694805629559371	62351.641	598	0.808	ns	0.1165815	0.1071425;0.1265440	0.8488	ns
LTR	ERVL-MaLR	MLT1H	1199	1.67240874283403	64931	10078	1114.834	31.1036634800771	1.55501094946508	62351.641	997	0.01	**	0.118972	0.1127123;0.1254529	0.008001	**
LTR	ERVL-MaLR	MLT1L	1207	1.68356743336169	64931	12035	1300.766	32.4078310213984	1.81435565536384	62351.641	2	0.004	**	0.1002908	0.09497972;0.10579612	0.005778	**
LTR	ERVL-MaLR	MLT1E1A	309	0.431004421631122	64931	3367	355.688	17.6374526430473	0.496126539550584	62351.641	6	0.012	*	0.09177309	0.08223054;0.10203123	0.008386	**
LTR	ERVL-MaLR	MLT1B	1803	2.51488987767286	64931	17694	1835.41	38.638463101304	2.56009652267306	62351.641	208	0.416	ns	0.1018989	0.09747897;0.10645025	0.4301	ns
LTR	ERVL-MaLR	MLT1H1	407	0.567698380595037	64931	3631	396.752	18.475384592366	0.553404098029096	62351.641	727	0.55	ns	0.1120903	0.1020066;0.1228031	0.5765	ns
LTR	ERVL-MaLR	THE1C	1187	1.65567070704253	64931	9865	999.319	29.6549262965473	1.39388643242715	62351.641	1001	0.002	**	0.1203244	0.1139664;0.1269074	9.934e-10	***
LTR	ERVL-MaLR	MLT1J1	506	0.705787175874911	64931	4928	519.745	21.5306187217772	0.724959201037758	62351.641	274	0.548	ns	0.1026786	0.09433956;0.11149152	0.5465	ns
LTR	ERVL-MaLR	MLT1C	740	1.03217887380916	64931	6450	708.618	23.7947949826904	0.988406120541755	62351.641	912	0.18	ns	0.1147287	0.1070491;0.1227585	0.2098	ns
LTR	ERVL-MaLR	MLT1N2	674	0.940119676955909	64931	5722	615.48	22.6433725916066	0.858493855746028	62351.641	1000	0.004	**	0.117791	0.1095475;0.1264263	0.01332	*
LTR	ERVL-MaLR	MLT1D	2086	2.90962855508906	64931	18645	1968.753	40.5389121017621	2.74608818155189	62351.641	1001	0.002	**	0.1118799	0.1073892;0.1164919	0.005496	**
LTR	ERVL-MaLR	MLT1G3	322	0.44913729373858	64931	2737	307.847	17.0997073364134	0.429396175358822	62351.641	812	0.38	ns	0.1176471	0.1058076;0.1303108	0.3969	ns
LTR	ERVL-MaLR	MLT1I	1087	1.5161870754467	64931	11068	1178.169	30.8782108112323	1.6433529075363	62351.641	5	0.01	**	0.09821106	0.0927278;0.1039067	0.004795	**
LTR	Gypsy?	tot	777	1.08378781749962	64931	7780	810.07	25.772763440022	1.12991505446836	62351.641	104	0.208	ns	0.09987147	0.09329558;0.10674879	0.2276	ns
LTR	Gypsy?	LTR88c	98	0.136693958963916	64931	1040	107.606	10.1056859682502	0.150092756615011	62351.641	178	0.356	ns	0.09423077	0.07716257;0.11363405	0.3593	ns
LTR	Gypsy?	LTR85c	115	0.160406176335207	64931	1154	122.218	10.0120286014732	0.170474104863794	62351.641	261	0.522	ns	0.09965338	0.08297561;0.11840255	0.5339	ns
LTR	Gypsy?	LTR88b	153	0.213409956341623	64931	1636	170.098	12.0605909413202	0.237258867671879	62351.641	77	0.154	ns	0.09352078	0.07984534;0.10867397	0.1812	ns
LTR	Gypsy?	LTR88a	103	0.143668140543707	64931	903	95.315	9.14699089550451	0.132948823455567	62351.641	813	0.378	ns	0.1140642	0.09406241;0.13662224	0.4163	ns
LTR	Gypsy?	LTR85b	126	0.175749375810749	64931	1177	125.923	10.8653175805462	0.17564197341442	62351.641	526	0.952	ns	0.1070518	0.08996275;0.12613181	1	ns
LTR	Gypsy?	LTR85a	220	0.306863989510831	64931	1870	204.662	13.4508245353466	0.285469990096662	62351.641	873	0.258	ns	0.1176471	0.1033851;0.1331201	0.251	ns
LTR	tot	tot	32770	45.7087860739542	64931	741743	32387.701	104.208334484225	45.1755415451997	62351.641	1001	0.002	**	0.04417972	0.04371318;0.04464983	0.02997	*
LTR	ERV1--int	HERV4_I-int	28	0.039055416846833	64931	348	40.694	6.23243188548477	0.056761469041608	62351.641	25	0.05	*	0.08045977	0.05412926;0.11418794	0.03649	*
LTR	ERV1--int	PRIMA4-int	35	0.0488192710585413	64931	419	45.674	6.26905296077685	0.0637077538950804	62351.641	53	0.106	ns	0.08353222	0.05887176;0.11425907	0.09959	ns
LTR	ERV1--int	LTR39-int	8	0.0111586905276666	64931	180	18.507	3.98168366458271	0.0258142356994407	62351.641	6	0.012	*	0.04444444	0.01938047;0.08569258	0.006651	**
LTR	ERV1--int	HERVFH19-int	12	0.0167380357914999	64931	110	10.984	3.37892899617041	0.0153208820944862	62351.641	681	0.642	ns	0.1090909	0.05765473;0.18280728	0.7494	ns
LTR	ERV1--int	MER92-int	24	0.0334760715829997	64931	956	93.62	9.36382834535541	0.130584575900018	62351.641	1	0.002	**	0.0251046	0.01614972;0.03712446	2.2e-16	***
LTR	ERV1--int	HERV3-int	38	0.0530037800064162	64931	303	36.672	5.96288285747523	0.0511514373788236	62351.641	630	0.744	ns	0.1254125	0.09029903;0.16805431	0.7917	ns
LTR	ERV1--int	MER89-int	67	0.0934540331692076	64931	696	78.252	8.26212798005204	0.109148731396371	62351.641	95	0.19	ns	0.09626437	0.07538302;0.12063942	0.187	ns
LTR	ERV1--int	MER31-int	37	0.0516089436904579	64931	1145	122.909	10.4827767126658	0.171437936758121	62351.641	1	0.002	**	0.03231441	0.02285231;0.04426786	2.2e-16	***
LTR	ERV1--int	MER34-int	19	0.0265018900032081	64931	401	45.871	6.31333645683621	0.0639825366493242	62351.641	1	0.002	**	0.04738155	0.02876441;0.07300533	4.392e-06	***
LTR	ERV1--int	LTR19-int	18	0.0251070536872498	64931	231	24.101	4.65085254866561	0.0336169500509115	62351.641	120	0.24	ns	0.07792208	0.04683397;0.12035570	0.2352	ns
LTR	ERV1--int	HERVIP10B3-int	38	0.0530037800064162	64931	239	32.563	5.49182949400208	0.0454200549565509	62351.641	852	0.3	ns	0.1589958	0.1150381;0.2116398	0.2997	ns
LTR	ERV1--int	MER66-int	42	0.0585831252702495	64931	776	86.011	9.01288583701752	0.119971266371891	62351.641	1	0.002	**	0.05412371	0.03928247;0.07245847	4.678e-08	***
LTR	ERV1--int	HUERS-P2-int	44	0.0613727979021662	64931	257	28.274	5.23835512010825	0.0394376019974056	62351.641	1000	0.004	**	0.1712062	0.1272401;0.2229379	0.003586	**
LTR	ERV1--int	HERV-Fc2-int	2	0.00278967263191664	64931	3	1.30921052631579	0.588487490512322	0.00182613438734017	62351.641	289	0.578	ns	0.6666667	0.09429932;0.99159624	0.5841	ns
LTR	ERV1--int	HERV30-int	4	0.00557934526383329	64931	69	7.96896896896897	2.91462314789178	0.0111154073186629	62351.641	100	0.2	ns	0.05797101	0.01601916;0.14182891	0.1841	ns
LTR	ERV1--int	MER34B-int	15	0.0209225447393748	64931	593	63.505	7.38962661990317	0.0885790802449333	62351.641	1	0.002	**	0.02529511	0.01422505;0.04137765	6.27e-14	***
LTR	ERV1--int	MER61-int	118	0.164590685283082	64931	1204	125.16	11.4596563527762	0.174577713305344	62351.641	289	0.578	ns	0.09800664	0.08179474;0.11621135	0.5392	ns
LTR	ERV1--int	MER83B-int	19	0.0265018900032081	64931	267	27.168	5.00568005697856	0.0378949130319557	62351.641	61	0.122	ns	0.07116105	0.04338461;0.10889802	0.1051	ns
LTR	ERV1--int	LTR23-int	8	0.0111586905276666	64931	173	14.74	3.78109728738851	0.0205598872972257	62351.641	45	0.09	ns	0.04624277	0.02017292;0.08908106	0.07507	ns
LTR	ERV1--int	HERVIP10FH-int	65	0.0906643605372909	64931	400	51.096	6.81991900943811	0.0712705564002064	62351.641	980	0.044	*	0.1625	0.1277095;0.2023755	0.04278	*
LTR	ERV1--int	LTR46-int	6	0.00836901789574993	64931	80	7.793	2.79104656731861	0.0108699594102632	62351.641	338	0.676	ns	0.075	0.02802055;0.15612793	0.7044	ns
LTR	ERV1--int	PRIMAX-int	2	0.00278967263191664	64931	72	8.523	2.72486621614638	0.0118881899209128	62351.641	3	0.006	**	0.02777778	0.00338190;0.09676729	0.01565	*
LTR	ERV1--int	MER65-int	62	0.086479851589416	64931	1038	120.16	10.7019124894072	0.167603531725552	62351.641	1	0.002	**	0.05973025	0.04609792;0.07592087	1.08e-09	***
LTR	ERV1--int	HERVH-int	107	0.14924748580754	64931	5787	678.647	25.0214000699693	0.946601481316168	62351.641	1	0.002	**	0.01848972	0.01517688;0.02229975	2.2e-16	***
LTR	ERV1--int	HUERS-P3b-int	54	0.0753211610617494	64931	519	58.533	7.38548958813541	0.0816439540819885	62351.641	295	0.59	ns	0.1040462	0.07913353;0.13357227	0.5789	ns
LTR	ERV1--int	MER50-int	45	0.0627676342181245	64931	544	55.642	7.26929698655095	0.077611482292553	62351.641	74	0.148	ns	0.08272059	0.0609751;0.1091219	0.1376	ns
LTR	ERV1--int	HUERS-P1-int	54	0.0753211610617494	64931	498	55.484	7.30897839408253	0.0773910981546315	62351.641	451	0.902	ns	0.1084337	0.08251482;0.13910718	0.8868	ns
LTR	ERV1--int	HERVH48-int	11	0.0153431994755415	64931	120	16.332	4.13580474404691	0.0227804667122313	62351.641	120	0.24	ns	0.09166667	0.04665227;0.15809854	0.1827	ns
LTR	ERV1--int	PABL_A-int	40	0.0557934526383329	64931	449	50.727	6.94973163293157	0.0707558617996178	62351.641	66	0.132	ns	0.08908686	0.0644076;0.1193347	0.1173	ns
LTR	ERV1--int	MER57A-int	73	0.101823051064958	64931	1903	228.586	14.1953553006648	0.318840054119649	62351.641	1	0.002	**	0.03836048	0.03018674;0.04799302	2.2e-16	***
LTR	ERV1--int	HERV9-int	61	0.0850850152734577	64931	355	47.463	7.14014093786758	0.0662031160643299	62351.641	970	0.064	ns	0.171831	0.1340610;0.2151785	0.04211	*
LTR	ERV1--int	MER4-int	156	0.217594465289498	64931	3018	299.088	16.4441072930294	0.417178804067343	62351.641	1	0.002	**	0.05168986	0.04406321;0.06019960	2.2e-16	***
LTR	ERV1--int	HERVFH21-int	7	0.00976385421170826	64931	131	15.909	3.98178020156482	0.022190450950581	62351.641	15	0.03	*	0.05343511	0.0217508;0.1069981	0.01519	*
LTR	ERV1--int	PABL_B-int	17	0.0237122173712915	64931	246	27.033	4.9337869079697	0.0377066101293013	62351.641	21	0.042	*	0.06910569	0.04076909;0.10834091	0.04095	*
LTR	ERV1--int	HERVS71-int	14	0.0195277084234165	64931	174	24.985	5.12123051638978	0.0348499853542187	62351.641	11	0.022	*	0.08045977	0.04468592;0.13131330	0.01681	*
LTR	ERV1--int	HERV35I-int	37	0.0516089436904579	64931	615	66.267	7.57357709870772	0.0924316181496101	62351.641	2	0.004	**	0.0601626	0.04271007;0.08197576	5.214e-05	***
LTR	ERV1--int	HERVIP10F-int	38	0.0530037800064162	64931	302	45.516	6.68224486205021	0.063487369757159	62351.641	150	0.3	ns	0.1258278	0.09060342;0.16859698	0.2598	ns
LTR	ERV1--int	MER4B-int	83	0.115771414224541	64931	1527	147.807	11.6530487231687	0.206166571352852	62351.641	1	0.002	**	0.05435494	0.04352272;0.06693830	1.976e-09	***
LTR	ERV1--int	LTR37-int	22	0.0306863989510831	64931	1383	149.461	11.3126679194368	0.208473630619447	62351.641	1	0.002	**	0.01590745	0.009995263;0.023985502	2.2e-16	***
LTR	ERV1--int	ERV24_Prim-int	17	0.0237122173712915	64931	416	44.882	6.34557659652315	0.0626030435328414	62351.641	1	0.002	**	0.04086538	0.02398281;0.06462466	1.134e-06	***
LTR	ERV1--int	LOR1-int	81	0.112981741592624	64931	1390	161.099	12.1987707991014	0.22470673566457	62351.641	1	0.002	**	0.05827338	0.04654345;0.07191092	3.045e-13	***
LTR	ERV1--int	HERVE-int	31	0.043239925794708	64931	268	36.02	6.46509067201671	0.0502420041008188	62351.641	251	0.502	ns	0.1156716	0.07996116;0.16015509	0.4201	ns
LTR	ERV1--int	MER51-int	37	0.0516089436904579	64931	608	59.551	7.69458287404883	0.083063897451634	62351.641	2	0.004	**	0.06085526	0.04320597;0.08290841	0.001314	**
LTR	ERV1--int	HERV-Fc1-int	1	0.00139483631595832	64931	6	1.56569343065693	0.913673338687733	0.00218388605673767	62351.641	351	0.702	ns	0.1666667	0.004210745;0.641234579	1	ns
LTR	ERV1--int	MER84-int	14	0.0195277084234165	64931	140	15.027	3.66875056807227	0.0209602053199057	62351.641	472	0.944	ns	0.1	0.05575757;0.16208967	0.8916	ns
LTR	ERV1--int	HERV17-int	46	0.0641624705340828	64931	899	107.23	10.2738820634	0.149568298160211	62351.641	1	0.002	**	0.05116796	0.03770151;0.06766400	3.598e-12	***
LTR	ERV1--int	MER101-int	58	0.0809005063255827	64931	1219	139.907	11.3934262257304	0.195147364456781	62351.641	1	0.002	**	0.04757998	0.03632462;0.06107683	3.27e-16	***
LTR	ERV1--int	MER110-int	13	0.0181328721074582	64931	393	42.669	6.40440906371972	0.0595162707656256	62351.641	1	0.002	**	0.03307888	0.01772840;0.05590168	5.829e-08	***
LTR	ERV1--int	HERV9NC-int	30	0.0418450894787497	64931	257	35.423	6.07725299818955	0.0494092868201917	62351.641	212	0.424	ns	0.1167315	0.08016004;0.16243293	0.3658	ns
LTR	ERV1--int	HERVI-int	20	0.0278967263191664	64931	76	11.409	3.49770681346407	0.0159136875287685	62351.641	990	0.024	*	0.2631579	0.1687394;0.3767601	0.009507	**
LTR	ERV1--int	HERVE_a-int	18	0.0251070536872498	64931	189	22.729	5.08304991087009	0.0317032346254167	62351.641	203	0.406	ns	0.0952381	0.05742552;0.14633863	0.3698	ns
LTR	ERV1--int	MER57-int	66	0.0920591968532493	64931	1272	129.704	11.3498547657317	0.180915849525058	62351.641	1	0.002	**	0.05188679	0.04035323;0.06554274	1.707e-10	***
LTR	ERV1--int	LTR43-int	5	0.00697418157979161	64931	147	7.132	2.61063045860409	0.00994797260541475	62351.641	270	0.54	ns	0.03401361	0.01113468;0.07758934	0.563	ns
LTR	ERV1--int	MER83A-int	4	0.00557934526383329	64931	102	10.254	3.10533848833378	0.0143026515838366	62351.641	28	0.056	ns	0.03921569	0.01078665;0.09737096	0.04557	*
LTR	ERV1--int	tot	2098	2.92636659088056	64931	42759	4290.814	56.8171417055768	5.98498319222239	62351.641	1	0.002	**	0.04906569	0.0470373;0.0511556	2.2e-16	***
LTR	ERV1--int	LTR38-int	8	0.0111586905276666	64931	116	11.923	3.40744503722096	0.0166306333951711	62351.641	158	0.316	ns	0.06896552	0.0302428;0.1313710	0.2841	ns
LTR	ERV1--int	LTR49-int	101	0.140878467911791	64931	2182	241.462	14.2702556457898	0.336799966523928	62351.641	1	0.002	**	0.04628781	0.03785768;0.05596163	2.2e-16	***
LTR	ERV1--int	HUERS-P3-int	81	0.112981741592624	64931	715	77.533	8.49959729364598	0.108145844085197	62351.641	675	0.654	ns	0.1132867	0.09099032;0.13883010	0.6736	ns
LTR	ERV1--int	HERV9N-int	31	0.043239925794708	64931	237	29.777	5.51486035042452	0.041534040980291	62351.641	652	0.7	ns	0.1308017	0.09063286;0.18049835	0.7692	ns
LTR	ERV1--int	HERVP71A-int	20	0.0278967263191664	64931	250	24.544	4.99309473122582	0.0342348625388811	62351.641	206	0.412	ns	0.08	0.04954974;0.12085038	0.3947	ns
LTR	ERV1--int	MER52-int	94	0.131114613700082	64931	489	55.93	7.43938468184328	0.078013195151549	62351.641	1001	0.002	**	0.192229	0.1582305;0.2299988	5.272e-07	***
LTR	ERV1--int	Harlequin-int	28	0.039055416846833	64931	570	72.392	8.68041967220972	0.100974990584855	62351.641	1	0.002	**	0.04912281	0.03288646;0.07021618	6.883e-10	***
LTR	ERV1--int	HERV1_I-int	6	0.00836901789574993	64931	49	5.41750503018109	2.49868755327614	0.00755653275798347	62351.641	707	0.59	ns	0.122449	0.04628903;0.24769297	0.8183	ns
LTR	ERV1--int	HERV15-int	7	0.00976385421170826	64931	95	10.611	3.34407862674636	0.0148006081486338	62351.641	178	0.356	ns	0.07368421	0.03013722;0.14593985	0.3261	ns
LTR	ERV1--int	MER41-int	119	0.16598552159904	64931	1715	185.106	13.320292571644	0.258192571101781	62351.641	1	0.002	**	0.06938776	0.05781470;0.08245906	5.857e-08	***
LTR	ERV1--int	PRIMA41-int	36	0.0502141073744996	64931	460	56.332	7.13503221328991	0.0785739193505642	62351.641	2	0.004	**	0.07826087	0.05541266;0.10670147	0.00276	**
LTR	ERV1--int	LTR25-int	69	0.0962437058011242	64931	592	51.398	6.92745159388253	0.0716917969676259	62351.641	993	0.018	*	0.1165541	0.09182682;0.14518039	0.01291	*
LTR	ERV1--int	ERV24B_Prim-int	10	0.0139483631595832	64931	376	43.805	6.40702934479194	0.0611008048205543	62351.641	1	0.002	**	0.02659574	0.01282577;0.04836551	2.948e-10	***
LTR	ERVK--int	HERVK3-int	29	0.0404502531627913	64931	336	42.313	6.82595228701642	0.0590197090371445	62351.641	28	0.056	ns	0.08630952	0.05856464;0.12160206	0.02634	*
LTR	ERVK--int	HERVK9-int	85	0.118561086856457	64931	680	83.305	9.49516367068693	0.116196839300908	62351.641	596	0.812	ns	0.125	0.1010786;0.1522297	0.8152	ns
LTR	ERVK--int	HERVK14C-int	13	0.0181328721074582	64931	82	8.692	3.00202400858955	0.0121239172583097	62351.641	936	0.132	ns	0.1585366	0.0872049;0.2558333	0.1472	ns
LTR	ERVK--int	HERVK11-int	37	0.0516089436904579	64931	286	36.696	5.98074856128839	0.0511849134504066	62351.641	577	0.85	ns	0.1293706	0.09274991;0.17388702	0.9296	ns
LTR	ERVK--int	HERVK22-int	52	0.0725314884298328	64931	421	44.747	6.8683451547782	0.062414740630187	62351.641	876	0.252	ns	0.1235154	0.0936391;0.1588030	0.2676	ns
LTR	ERVK--int	tot	297	0.414266385839622	64931	2628	322.041	17.4278239619308	0.449194482027534	62351.641	78	0.156	ns	0.1130137	0.1011547;0.1257423	0.1449	ns
LTR	ERVK--int	HERVK14-int	50	0.0697418157979161	64931	407	46.269	6.63118478189318	0.0645376815030756	62351.641	734	0.536	ns	0.1228501	0.09257258;0.15873921	0.5327	ns
LTR	ERVK--int	HERVK11D-int	5	0.00697418157979161	64931	43	5.93079237713139	2.4893799880536	0.00827248459003165	62351.641	481	0.962	ns	0.1162791	0.03885231;0.25083243	0.827	ns
LTR	ERVK--int	HERVK-int	35	0.0488192710585413	64931	251	38.774	6.37177553932369	0.054083383314968	62351.641	313	0.626	ns	0.1394422	0.09908652;0.18855965	0.6	ns
LTR	ERVK--int	HERVKC4-int	7	0.00976385421170826	64931	55	7.332	2.5671708876439	0.0102269398686064	62351.641	533	0.938	ns	0.1272727	0.05273518;0.24480272	1	ns
LTR	ERVK--int	HERVK13-int	6	0.00836901789574993	64931	67	10.962	3.41353309757035	0.0152901956955351	62351.641	84	0.168	ns	0.08955224	0.03357699;0.18479617	0.1347	ns
LTR	ERVL-MaLR--int	MLT1J-int	92	0.128324941068166	64931	1434	153.694	11.8881323887182	0.214377972744898	62351.641	1	0.002	**	0.06415621	0.05202895;0.07810411	2.524e-08	***
LTR	ERVL-MaLR--int	MLT-int	31	0.043239925794708	64931	409	39.285	5.92882163046976	0.0547961446724227	62351.641	92	0.184	ns	0.07579462	0.05207722;0.10586104	0.1794	ns
LTR	ERVL-MaLR--int	MLT1K-int	26	0.0362657442149164	64931	202	21.854	4.36276491662314	0.0304827528489532	62351.641	850	0.304	ns	0.1287129	0.08583143;0.18288195	0.3636	ns
LTR	ERVL-MaLR--int	MST-int	29	0.0404502531627913	64931	227	22.837	4.46927347623811	0.0318538769475402	62351.641	927	0.15	ns	0.1277533	0.08725443;0.17829746	0.1842	ns
LTR	ERVL-MaLR--int	MSTB1-int	33	0.0460295984266246	64931	231	20.934	4.53610187498255	0.0291995034382715	62351.641	993	0.018	*	0.1428571	0.1004204;0.1947356	0.008241	**
LTR	ERVL-MaLR--int	MLT1H-int	80	0.111586905276666	64931	807	89.148	8.88859398910217	0.124346867895053	62351.641	167	0.334	ns	0.09913259	0.07938956;0.12185825	0.3395	ns
LTR	ERVL-MaLR--int	THE1B-int	1128	1.57337536440099	64931	4215	485.255	22.1913142790018	0.676851296500356	62351.641	1001	0.002	**	0.2676157	0.2542966;0.2812575	2.2e-16	***
LTR	ERVL-MaLR--int	MLT1G3-int	25	0.0348709078989581	64931	237	26.956	4.98285991102428	0.0375992077329725	62351.641	383	0.766	ns	0.1054852	0.06943677;0.15177117	0.7594	ns
LTR	ERVL-MaLR--int	MSTA1-int	6	0.00836901789574993	64931	28	2.88559322033898	1.46852595163384	0.00402493021681194	62351.641	930	0.144	ns	0.2142857	0.08296061;0.40953103	0.06208	ns
LTR	ERVL-MaLR--int	MLT1I-int	48	0.0669521431659995	64931	801	88.276	8.77558173768752	0.123130570627537	62351.641	1	0.002	**	0.05992509	0.04451093;0.07866995	1.42e-06	***
LTR	ERVL-MaLR--int	THE1A-int	239	0.333365879514039	64931	1461	172.44	12.9719957089367	0.240525574323853	62351.641	1001	0.002	**	0.1635866	0.1449680;0.1835683	2.442e-07	***
LTR	ERVL-MaLR--int	MLT1C2-int	33	0.0460295984266246	64931	436	46.325	6.46878815700593	0.0646157923367693	62351.641	22	0.044	*	0.07568807	0.05267036;0.10465424	0.03591	*
LTR	ERVL-MaLR--int	MLT1E-int	1	0.00139483631595832	64931	13	1.60588235294118	0.823420495019061	0.00223994302503895	62351.641	391	0.782	ns	0.07692308	0.001945628;0.360297435	1	ns
LTR	ERVL-MaLR--int	MLT1-int	23	0.0320812352670414	64931	245	25.362	4.74019255151364	0.035375838645335	62351.641	366	0.732	ns	0.09387755	0.06044423;0.13752994	0.7526	ns
LTR	ERVL-MaLR--int	MLT1E1-int	5	0.00697418157979161	64931	45	4.59113796576032	2.02852690028507	0.00640388596621751	62351.641	679	0.646	ns	0.1111111	0.03707666;0.24053581	0.8042	ns
LTR	ERVL-MaLR--int	MLT1J2-int	28	0.039055416846833	64931	582	63.732	7.63167205915045	0.0888957080886558	62351.641	1	0.002	**	0.04810997	0.03220336;0.06878424	2.538e-07	***
LTR	ERVL-MaLR--int	MLT1E2-int	7	0.00976385421170826	64931	128	13.072	3.53458757273169	0.0182333003222072	62351.641	49	0.098	ns	0.0546875	0.02226715;0.10943205	0.07967	ns
LTR	ERVL-MaLR--int	MLT1A0-int	64	0.0892695242213326	64931	925	100.235	9.7691971119541	0.139811418130082	62351.641	2	0.004	**	0.06918919	0.05368838;0.08749742	6.882e-05	***
LTR	ERVL-MaLR--int	MLT1H1-int	39	0.0543986163223746	64931	425	45.762	6.54447753347707	0.0638304994908847	62351.641	179	0.358	ns	0.09176471	0.06606825;0.12330895	0.3098	ns
LTR	ERVL-MaLR--int	MSTC-int	26	0.0362657442149164	64931	204	22.808	4.48522610949027	0.0318134266943774	62351.641	805	0.394	ns	0.127451	0.08497207;0.18114514	0.4384	ns
LTR	ERVL-MaLR--int	THE1-int	30	0.0418450894787497	64931	200	20.255	4.29492973416579	0.0282524095797358	62351.641	993	0.018	*	0.15	0.1035495;0.2071587	0.0337	*
LTR	ERVL-MaLR--int	MSTD-int	82	0.114376577908582	64931	729	79.888	8.58120580647575	0.111430683609278	62351.641	618	0.768	ns	0.1124829	0.09046656;0.13768976	0.8124	ns
LTR	ERVL-MaLR--int	MLT1O-int	1	0.00139483631595832	64931	13	1.76510067114094	0.905399437670146	0.00246202651742979	62351.641	368	0.736	ns	0.07692308	0.001945628;0.360297435	1	ns
LTR	ERVL-MaLR--int	MLT1H2-int	37	0.0516089436904579	64931	343	39.085	6.08661004351534	0.054517177409231	62351.641	395	0.79	ns	0.1078717	0.07709709;0.14561321	0.7988	ns
LTR	ERVL-MaLR--int	MLT1F1-int	18	0.0251070536872498	64931	157	18.235	4.24968643958997	0.0254348402215	62351.641	549	0.906	ns	0.1146497	0.06938216;0.17513402	1	ns
LTR	ERVL-MaLR--int	MLT1A-int	28	0.039055416846833	64931	443	49.909	6.82886171717896	0.0696148856931639	62351.641	1	0.002	**	0.06320542	0.04240682;0.09005643	0.000523	***
LTR	ERVL-MaLR--int	MLT1M-int	0	0	64931	1	1.02941176470588	0.170213933457599	0.00143586091348651	62351.641	1	0.002	**	na	na	na	na
LTR	ERVL-MaLR--int	MLT1G1-int	35	0.0488192710585413	64931	297	35.127	5.63707793521144	0.048996415270668	62351.641	528	0.948	ns	0.1178451	0.08347164;0.16006859	1	ns
LTR	ERVL-MaLR--int	MLT1G-int	19	0.0265018900032081	64931	180	20.186	4.28763195572893	0.0281561658739347	62351.641	448	0.896	ns	0.1055556	0.0647582;0.1599243	0.9059	ns
LTR	ERVL-MaLR--int	MLT1F2-int	33	0.0460295984266246	64931	305	34.815	5.33865865890266	0.048561226340089	62351.641	415	0.83	ns	0.1081967	0.07565718;0.14858455	0.8569	ns
LTR	ERVL-MaLR--int	tot	4607	6.42601090761999	64931	27209	2801.644	47.9630035935377	3.90783479558674	62351.641	1001	0.002	**	0.169319	0.1648799;0.1738288	2.2e-16	***
LTR	ERVL-MaLR--int	MLT1J1-int	25	0.0348709078989581	64931	477	52.059	6.83668481497131	0.0726137837724743	62351.641	1	0.002	**	0.0524109	0.03420111;0.07639926	1.843e-05	***
LTR	ERVL-MaLR--int	MLT1F-int	60	0.0836901789574993	64931	518	59.776	7.36247445021239	0.0833777356227247	62351.641	550	0.904	ns	0.1158301	0.08956404;0.14657191	0.9452	ns
LTR	ERVL-MaLR--int	THE1D-int	629	0.877352042737785	64931	2538	269.666	16.4274863051626	0.376139929979217	62351.641	1001	0.002	**	0.2478329	0.2311373;0.2651123	2.2e-16	***
LTR	ERVL-MaLR--int	MLT1D-int	57	0.0795056700096244	64931	587	64.413	7.65996776142734	0.0898455916198234	62351.641	196	0.392	ns	0.09710392	0.07437662;0.12397739	0.3554	ns
LTR	ERVL-MaLR--int	MLT1N2-int	10	0.0139483631595832	64931	73	7.879	2.73712455888489	0.0109899153334356	62351.641	837	0.33	ns	0.1369863	0.06769407;0.23752865	0.4473	ns
LTR	ERVL-MaLR--int	MSTB-int	243	0.338945224777872	64931	869	99.439	9.50055469641323	0.13870112842258	62351.641	1001	0.002	**	0.2796318	0.2500051;0.3107610	2.2e-16	***
LTR	ERVL-MaLR--int	MLT1E3-int	5	0.00697418157979161	64931	72	7.27327327327327	2.60537374306999	0.0101450256974506	62351.641	261	0.522	ns	0.06944444	0.02293166;0.15466731	0.5546	ns
LTR	ERVL-MaLR--int	MLT1E1A-int	7	0.00976385421170826	64931	86	8.28328328328328	2.9209407080718	0.011553824338894	62351.641	412	0.824	ns	0.08139535	0.03335243;0.16053967	0.8542	ns
LTR	ERVL-MaLR--int	MSTA-int	876	1.22187661277949	64931	3150	337.401	17.5475387195788	0.470619167840654	62351.641	1001	0.002	**	0.2780952	0.2625015;0.2941021	2.2e-16	***
LTR	ERVL-MaLR--int	THE1C-int	551	0.768554810093036	64931	1795	196.803	13.8397156303418	0.274507971489546	62351.641	1001	0.002	**	0.3069638	0.2856779;0.3288824	2.2e-16	***
LTR	ERVL-MaLR--int	MLT1B-int	34	0.047424434742583	64931	553	58.59	7.28319606662796	0.0817234597519981	62351.641	1	0.002	**	0.06148282	0.04295075;0.08485939	0.0004004	***
LTR	ERVL-MaLR--int	MLT1C-int	20	0.0278967263191664	64931	117	13.16	3.45779645964831	0.0183560459180115	62351.641	983	0.038	*	0.1709402	0.1076544;0.2515830	0.05558	ns
LTR	ERVL-MaLR--int	MLT1A1-int	43	0.0599779615862079	64931	454	49.11	6.6561403383796	0.0685004114767132	62351.641	201	0.402	ns	0.09471366	0.06939423;0.12545627	0.4055	ns
LTR	ERVL-MaLR--int	MSTB2-int	8	0.0111586905276666	64931	88	9.067	2.970409792324	0.0126469808767941	62351.641	456	0.912	ns	0.09090909	0.04006967;0.17129071	0.861	ns
LTR	ERVL-MaLR--int	MLT1L-int	7	0.00976385421170826	64931	109	10.75	3.14696733434006	0.014994490396552	62351.641	153	0.306	ns	0.06422018	0.02620745;0.12784822	0.2634	ns
LTR	LTR	EUTREP8	27	0.0376605805308747	64931	275	30.559	5.3284999682755	0.0426248029793704	62351.641	293	0.586	ns	0.09818182	0.06570403;0.13963031	0.5648	ns
LTR	LTR	LTR106_Mam	47	0.0655573068500412	64931	639	67.552	7.15209399046519	0.0942239828156166	62351.641	2	0.004	**	0.07355243	0.05454105;0.09661107	0.006808	**
LTR	LTR	LTR107_Mam	28	0.039055416846833	64931	426	46.532	6.48452195809567	0.0649045234541726	62351.641	3	0.006	**	0.0657277	0.04411643;0.09359624	0.003044	**
LTR	LTR	LTR91A	180	0.251070536872498	64931	2403	249.888	14.3814561947767	0.348552857322193	62351.641	1	0.002	**	0.07490637	0.06469638;0.08616629	1.216e-06	***
LTR	LTR	tot	574	0.800636045360077	64931	7931	823.838	27.3105771382375	1.14911916086647	62351.641	1	0.002	**	0.07237423	0.06676665;0.07829841	2.2e-16	***
LTR	LTR	LTR91	104	0.145062976859666	64931	1566	161.927	11.9635612506393	0.225861660134183	62351.641	1	0.002	**	0.06641124	0.05458183;0.07989606	4.725e-07	***
LTR	LTR	LTR90A	30	0.0418450894787497	64931	406	41.234	6.38137649461039	0.0575146806522255	62351.641	35	0.07	ns	0.07389163	0.05040693;0.10380630	0.07016	ns
LTR	LTR	MamRep1527	89	0.124140432120291	64931	1268	144.673	11.5304389344908	0.201795154338638	62351.641	1	0.002	**	0.07018927	0.05674360;0.08566656	2.144e-07	***
LTR	LTR	LTR90B	37	0.0516089436904579	64931	537	54.938	7.06059544287931	0.0766295175261183	62351.641	5	0.01	**	0.0689013	0.04897347;0.09372342	0.01014	*
LTR	LTR	EUTREP16	43	0.0599779615862079	64931	411	42.434	6.20791286844316	0.0591884842313754	62351.641	575	0.854	ns	0.1046229	0.07675643;0.13833304	0.9353	ns
LTR	ERVL--int	HERVL-int	293	0.408687040575788	64931	2324	284.946	17.4548490613857	0.39745302888706	62351.641	706	0.592	ns	0.1260757	0.1128430;0.1402588	0.6128	ns
LTR	ERVL--int	LTR57-int	35	0.0488192710585413	64931	366	36.652	5.71853106991627	0.0511235406525044	62351.641	429	0.858	ns	0.09562842	0.06751514;0.13048383	0.8617	ns
LTR	ERVL--int	MER76-int	8	0.0111586905276666	64931	155	15.113	3.55765201894281	0.0210801612430781	62351.641	27	0.054	ns	0.0516129	0.02254320;0.09916334	0.05691	ns
LTR	ERVL--int	tot	1825	2.54557627662394	64931	29730	3019.459	48.4757694030659	4.2116510677472	62351.641	1	0.002	**	0.06138581	0.05868342;0.06417428	2.2e-16	***
LTR	ERVL--int	MER21-int	55	0.0767159973777077	64931	1093	99.303	9.71553305704751	0.138511430683609	62351.641	1	0.002	**	0.05032022	0.03812976;0.06499801	6.679e-07	***
LTR	ERVL--int	ERVL-B4-int	220	0.306863989510831	64931	3898	427.957	19.7113085990425	0.596929965268576	62351.641	1	0.002	**	0.0564392	0.04940130;0.06415086	2.2e-16	***
LTR	ERVL--int	MER70-int	25	0.0348709078989581	64931	258	28.776	5.20450870985062	0.0401378098280167	62351.641	264	0.528	ns	0.09689922	0.06369397;0.13971533	0.5523	ns
LTR	ERVL--int	MER68-int	21	0.0292915626351248	64931	410	35.058	5.76401421405773	0.0489001715648669	62351.641	10	0.02	*	0.05121951	0.03198167;0.07723119	0.0103	*
LTR	ERVL--int	LTR52-int	17	0.0237122173712915	64931	170	19.667	4.21733291274199	0.0274322458259523	62351.641	312	0.624	ns	0.1	0.05934026;0.15527868	0.631	ns
LTR	ERVL--int	HERVL40-int	52	0.0725314884298328	64931	1333	139.804	10.969499255386	0.195003696316237	62351.641	1	0.002	**	0.03900975	0.02926906;0.05084373	2.2e-16	***
LTR	ERVL--int	ERVL47-int	9	0.0125535268436249	64931	212	21.892	4.30428424512867	0.0305357566289596	62351.641	4	0.008	**	0.04245283	0.01959311;0.07905646	0.002106	**
LTR	ERVL--int	HERVL74-int	19	0.0265018900032081	64931	371	46.295	6.25036335280135	0.0645739472472905	62351.641	1	0.002	**	0.05121294	0.03111156;0.07882224	2.9e-06	***
LTR	ERVL--int	ERVL-int	45	0.0627676342181245	64931	820	86.222	8.97525884146363	0.120265576834558	62351.641	1	0.002	**	0.05487805	0.04030649;0.07274507	4.729e-07	***
LTR	ERVL--int	ERV3-16A3_I-int	404	0.563513871647162	64931	6505	691.836	25.0289342871715	0.964997977487342	62351.641	1	0.002	**	0.06210607	0.05636156;0.06824689	2.2e-16	***
LTR	ERVL--int	HERVL32-int	13	0.0181328721074582	64931	114	13.065	3.44072864573968	0.0182235364679955	62351.641	566	0.872	ns	0.1140351	0.06213544;0.18710742	1	ns
LTR	ERVL--int	ERVL-E-int	534	0.744842592721744	64931	8861	949.979	28.307629375857	1.32506520859777	62351.641	1	0.002	**	0.06026408	0.05539793;0.06542176	2.2e-16	***
LTR	ERVL--int	LTR53-int	19	0.0265018900032081	64931	325	36.365	5.68261093750637	0.0507232226298244	62351.641	1	0.002	**	0.05846154	0.03556099;0.08979173	0.001439	**
LTR	ERVL--int	HERVL18-int	52	0.0725314884298328	64931	504	59.325	7.63004538601131	0.0827486644442275	62351.641	196	0.392	ns	0.1031746	0.07801971;0.13309406	0.3336	ns
LTR	ERVL--int	HERV16-int	160	0.223173810553332	64931	1904	204.636	13.217420482235	0.285433724352447	62351.641	1	0.002	**	0.08403361	0.07195728;0.09740853	0.0007507	***
LTR	ERVL--int	HERVL66-int	9	0.0125535268436249	64931	107	16.523	3.74880307892059	0.0230468804485794	62351.641	24	0.048	*	0.08411215	0.03918444;0.15367207	0.04423	*
LTR	ERVL?	tot	337	0.470059838477955	64931	3926	426.168	18.7124539259802	0.594434603099326	62351.641	1	0.002	**	0.085838	0.07725891;0.09503921	2.617e-06	***
LTR	ERVL?	LTR89B	63	0.0878746879053743	64931	732	82.043	8.50385009666013	0.114436555870169	62351.641	17	0.034	*	0.08606557	0.06676727;0.10877348	0.02579	*
LTR	ERVL?	Eutr10	92	0.128324941068166	64931	999	110.364	9.76815852251185	0.153939715174424	62351.641	34	0.068	ns	0.09209209	0.07488399;0.11174630	0.069	ns
LTR	ERVL?	LTR89	110	0.153431994755415	64931	1093	122.175	10.4937359168931	0.170414126902208	62351.641	126	0.252	ns	0.1006404	0.08344111;0.12002280	0.2694	ns
LTR	ERVL?	LTR55	39	0.0543986163223746	64931	406	42.364	6.24135069183414	0.0590908456892584	62351.641	328	0.656	ns	0.09605911	0.06920144;0.12897361	0.6845	ns
LTR	ERVL?	LTR87	35	0.0488192710585413	64931	696	73.139	7.74891764859614	0.102016933312876	62351.641	1	0.002	**	0.05028736	0.03527348;0.06924655	3.355e-07	***
LTR	ERVK	MER9a1	41	0.0571882889542912	64931	341	37.012	5.64355435038114	0.0516256817262494	62351.641	790	0.424	ns	0.1202346	0.08767993;0.15956051	0.4857	ns
LTR	ERVK	MER11C	129	0.179933884758624	64931	869	101.525	9.85822294125873	0.141610756977669	62351.641	997	0.01	**	0.1484465	0.1254559;0.1738494	0.005053	**
LTR	ERVK	LTR22	14	0.0195277084234165	64931	104	8.019	2.74448012766921	0.0111851924176698	62351.641	988	0.028	*	0.1346154	0.07559356;0.21553737	0.04015	*
LTR	ERVK	LTR14A	35	0.0488192710585413	64931	133	13.996	3.27699904222182	0.0195221290781527	62351.641	1001	0.002	**	0.2631579	0.1906421;0.3465269	2.46e-07	***
LTR	ERVK	LTR3B_	36	0.0502141073744996	64931	264	28.126	5.02348080113376	0.0392311662226438	62351.641	951	0.102	ns	0.1363636	0.09736862;0.18375526	0.1334	ns
LTR	ERVK	MER11A	205	0.285941444771456	64931	968	107.77	10.1550098091644	0.150321509770828	62351.641	1001	0.002	**	0.2117769	0.1864306;0.2388894	2.2e-16	***
LTR	ERVK	LTR5A	38	0.0530037800064162	64931	267	32.22	5.60223035807927	0.0449416261001771	62351.641	858	0.288	ns	0.1423221	0.1027243;0.1900764	0.3005	ns
LTR	ERVK	LTR13	68	0.0948488694851659	64931	466	66.563	7.76777763387762	0.0928444896991338	62351.641	613	0.778	ns	0.1459227	0.1151299;0.1812910	0.8426	ns
LTR	ERVK	LTR13A	28	0.039055416846833	64931	189	27.418	4.97393365617356	0.0382436221109453	62351.641	601	0.802	ns	0.1481481	0.1007560;0.2069494	0.9176	ns
LTR	ERVK	LTR22C0	24	0.0334760715829997	64931	113	11.304	3.17547912411146	0.0157672297155929	62351.641	1001	0.002	**	0.2123894	0.1410745;0.2993358	0.0003922	***
LTR	ERVK	LTR22E	30	0.0418450894787497	64931	122	12.503	3.39079466917248	0.0174396384584269	62351.641	1001	0.002	**	0.2459016	0.1724670;0.3320671	6.344e-06	***
LTR	ERVK	LTR3B	10	0.0139483631595832	64931	90	9.831	2.98049028220565	0.0137126358221863	62351.641	594	0.816	ns	0.1111111	0.0545856;0.1948586	0.8666	ns
LTR	ERVK	LTR5_Hs	90	0.125535268436249	64931	653	83.246	8.72683457168987	0.116114543958266	62351.641	794	0.416	ns	0.1378254	0.1123058;0.1666694	0.4118	ns
LTR	ERVK	LTR22C2	11	0.0153431994755415	64931	70	7.901	2.61036645186323	0.0110206017323867	62351.641	911	0.182	ns	0.1571429	0.08114376;0.26379977	0.2538	ns
LTR	ERVK	LTR22B2	0	0	64931	40	4.07244897959184	1.86463680132813	0.00568039973162211	62351.641	1	0.002	**	0	0.0000000;0.0880973	0.0309	*
LTR	ERVK	LTR14	13	0.0181328721074582	64931	97	10.577	2.98881314303922	0.0147531837138912	62351.641	834	0.336	ns	0.1340206	0.07333368;0.21827092	0.4145	ns
LTR	ERVK	LTR22A	24	0.0334760715829997	64931	170	19.293	4.04270880654228	0.0269105770437839	62351.641	904	0.196	ns	0.1411765	0.09259576;0.20273993	0.2749	ns
LTR	ERVK	LTR5	4	0.00557934526383329	64931	27	3.07157894736842	1.51255115357469	0.00428434986312251	62351.641	790	0.424	ns	0.1481481	0.0418874;0.3373109	0.5408	ns
LTR	ERVK	MER9a2	49	0.0683469794819578	64931	310	33.878	5.47860667790007	0.047254264712036	62351.641	999	0.006	**	0.1580645	0.1192824;0.2035283	0.008132	**
LTR	ERVK	LTR5B	56	0.078110833693666	64931	442	64.064	7.85083049998785	0.0893587937455539	62351.641	166	0.332	ns	0.1266968	0.09714247;0.16135462	0.3106	ns
LTR	ERVK	LTR22B	25	0.0348709078989581	64931	142	12.261	3.4503309672818	0.017102088069965	62351.641	1001	0.002	**	0.1760563	0.1172943;0.2488268	0.0007698	***
LTR	ERVK	LTR3A	21	0.0292915626351248	64931	163	21.037	4.44087292684134	0.0293431715788152	62351.641	567	0.87	ns	0.1288344	0.08155114;0.19017291	1	ns
LTR	ERVK	MER11D	45	0.0627676342181245	64931	260	30.545	5.22774371065608	0.042605275270947	62351.641	996	0.012	*	0.1730769	0.1291335;0.2246493	0.00891	**
LTR	ERVK	LTR3	17	0.0237122173712915	64931	92	12.579	3.24781577484119	0.0175456460184397	62351.641	935	0.134	ns	0.1847826	0.1114877;0.2792872	0.1733	ns
LTR	ERVK	tot	1246	1.73796604968407	64931	8264	935.734	29.1434483989899	1.30519576527694	62351.641	1001	0.002	**	0.1507744	0.1431232;0.1586728	2.2e-16	***
LTR	ERVK	LTR13_	4	0.00557934526383329	64931	44	4.2469512195122	1.95029560679257	0.00592380179307909	62351.641	575	0.854	ns	0.09090909	0.02532842;0.21668659	1	ns
LTR	ERVK	LTR14B	74	0.103217887380916	64931	363	42.37	5.95807003975269	0.0590992147071541	62351.641	1001	0.002	**	0.2038567	0.1635987;0.2490217	1.726e-06	***
LTR	ERVK	LTR22C	4	0.00557934526383329	64931	16	1.66810966810967	0.846332809803416	0.00232673994408055	62351.641	691	0.622	ns	0.25	0.07266204;0.52377082	0.07747	ns
LTR	ERVK	MER11B	77	0.107402396328791	64931	544	63.543	7.38082838356425	0.0886320840249397	62351.641	969	0.066	ns	0.1415441	0.1133456;0.1737021	0.08219	ns
LTR	ERVK	MER9B	7	0.00976385421170826	64931	39	4.00408163265306	1.79659866852905	0.00558503847328618	62351.641	953	0.098	ns	0.1794872	0.07535048;0.33534956	0.1142	ns
LTR	ERVK	MER9a3	85	0.118561086856457	64931	575	57.881	7.29507073694676	0.0807345208039837	62351.641	1001	0.002	**	0.1478261	0.1198167;0.1795101	0.0003838	***
LTR	ERVK	LTR22B1	22	0.0306863989510831	64931	154	14.972	3.70957908353185	0.020883489322528	62351.641	978	0.048	*	0.1428571	0.09174423;0.20826293	0.07486	ns
LTR	ERVK	LTR14C	20	0.0278967263191664	64931	137	12.766	3.43118303461314	0.0178064804095239	62351.641	984	0.036	*	0.1459854	0.09150992;0.21642090	0.03928	*
LTR	ERV1	LTR64	32	0.0446347621106663	64931	372	42.036	5.9945507453552	0.058633339377624	62351.641	49	0.098	ns	0.08602151	0.05958229;0.11926666	0.1189	ns
LTR	ERV1	LTR9C	24	0.0334760715829997	64931	153	17.542	3.8749517740549	0.0244682186545409	62351.641	957	0.09	ns	0.1568627	0.1031655;0.2243496	0.1259	ns
LTR	ERV1	LTR43B	27	0.0376605805308747	64931	242	27.453	5.13830645185681	0.0382924413820038	62351.641	520	0.964	ns	0.1115702	0.07482565;0.15816646	1	ns
LTR	ERV1	MER61F	23	0.0320812352670414	64931	159	16.042	3.70350536005444	0.0223759641806034	62351.641	976	0.052	ns	0.1446541	0.09396128;0.20910571	0.0849	ns
LTR	ERV1	MER4E	56	0.078110833693666	64931	729	72.315	8.01661032114203	0.100867588188526	62351.641	25	0.05	*	0.07681756	0.05854604;0.09859707	0.04706	*
LTR	ERV1	LTR77	26	0.0362657442149164	64931	103	10.322	3.01884571143168	0.0143975004533218	62351.641	1001	0.002	**	0.2524272	0.1719902;0.3475942	7.636e-06	***
LTR	ERV1	LTR21C	3	0.00418450894787497	64931	22	2.5386289445049	1.3153934741352	0.00354097184453837	62351.641	717	0.57	ns	0.1363636	0.02905585;0.34912210	0.7352	ns
LTR	ERV1	LTR10F	50	0.0697418157979161	64931	449	47.102	6.57699421110075	0.0656995801542689	62351.641	712	0.58	ns	0.1113586	0.08379048;0.14416848	0.6439	ns
LTR	ERV1	LTR2752	61	0.0850850152734577	64931	230	26.766	5.07947291015957	0.0373341888329405	62351.641	1001	0.002	**	0.2652174	0.2093545;0.3272420	6.935e-10	***
LTR	ERV1	LTR68	18	0.0251070536872498	64931	352	34.846	5.80603082957662	0.0486044662658837	62351.641	1	0.002	**	0.05113636	0.03058466;0.07961545	0.001679	**
LTR	ERV1	MER95	11	0.0153431994755415	64931	139	15.182	3.6905956831515	0.0211764049488792	62351.641	152	0.304	ns	0.07913669	0.04016651;0.13718509	0.3393	ns
LTR	ERV1	LTR9B	69	0.0962437058011242	64931	685	72.951	8.08455063432464	0.101754704085476	62351.641	352	0.704	ns	0.1007299	0.07922121;0.12574737	0.6648	ns
LTR	ERV1	HERV-Fc1_LTR3	0	0	64931	5	1.27961165048544	0.532478096095231	0.00178484880042046	62351.641	1	0.002	**	0	0.0000000;0.5218238	0.3379	ns
LTR	ERV1	MER57E3	14	0.0195277084234165	64931	243	42.744	5.68126224889686	0.0596208834893225	62351.641	1	0.002	**	0.05761317	0.03185213;0.09477658	7.332e-08	***
LTR	ERV1	LTR60B	23	0.0320812352670414	64931	247	26.611	4.6672757002841	0.0371179892039669	62351.641	263	0.526	ns	0.09311741	0.05994703;0.13644331	0.5377	ns
LTR	ERV1	LTR6B	14	0.0195277084234165	64931	154	17.686	3.91033178831345	0.0246690750840389	62351.641	215	0.43	ns	0.09090909	0.05059552;0.14782552	0.4471	ns
LTR	ERV1	LTR12F	84	0.117166250540499	64931	637	67.381	7.88517691716649	0.0939854658055877	62351.641	982	0.04	*	0.1318681	0.1065640;0.1606399	0.03891	*
LTR	ERV1	MER90a	91	0.126930104752207	64931	1252	133.735	10.6413351142144	0.186538434714686	62351.641	1	0.002	**	0.07268371	0.05892084;0.08849149	4.527e-05	***
LTR	ERV1	LTR109A2	2	0.00278967263191664	64931	26	3.60980592441267	1.68566246258148	0.00503508839693229	62351.641	280	0.56	ns	0.07692308	0.009455391;0.251302917	0.5691	ns
LTR	ERV1	MER51B	69	0.0962437058011242	64931	713	76.005	8.39150715857363	0.106014534194412	62351.641	217	0.434	ns	0.09677419	0.07607708;0.12087563	0.4302	ns
LTR	ERV1	LTR58	6	0.00836901789574993	64931	76	8.272	2.80604524017164	0.0115380860056072	62351.641	260	0.52	ns	0.07894737	0.02952378;0.16395590	0.5784	ns
LTR	ERV1	LTR78B	267	0.372421296360872	64931	3270	344.448	17.5037046271832	0.480448579359212	62351.641	1	0.002	**	0.08165138	0.07249023;0.09156861	5.789e-06	***
LTR	ERV1	LTR12C	279	0.389159332152372	64931	2731	332.937	18.1619626661847	0.464392618526216	62351.641	3	0.006	**	0.1021604	0.09104953;0.11413191	0.001425	**
LTR	ERV1	MER41B	279	0.389159332152372	64931	2851	329.719	17.4245704295588	0.459904035261462	62351.641	3	0.006	**	0.0978604	0.08719534;0.10935879	0.002556	**
LTR	ERV1	LTR12	100	0.139483631595832	64931	778	83.228	8.50225289580969	0.116089436904579	62351.641	976	0.052	ns	0.1285347	0.1058178;0.1541087	0.05545	ns
LTR	ERV1	LTR6A	49	0.0683469794819578	64931	287	30.952	5.40748896780538	0.043172973651542	62351.641	1000	0.004	**	0.1707317	0.1290580;0.2193551	0.001158	**
LTR	ERV1	MER101B	18	0.0251070536872498	64931	261	26.164	4.85455154166383	0.0364944973707335	62351.641	51	0.102	ns	0.06896552	0.04138257;0.10680700	0.09888	ns
LTR	ERV1	MER50B	43	0.0599779615862079	64931	692	69.146	7.57575580889961	0.0964473519032542	62351.641	1	0.002	**	0.06213873	0.04533145;0.08279092	0.0005925	***
LTR	ERV1	HERV1_LTRb	0	0	64931	10	1.25959367945824	0.519194308961198	0.00175692700745992	62351.641	1	0.002	**	0	0.0000000;0.3084971	0.625	ns
LTR	ERV1	LTR25	23	0.0320812352670414	64931	284	18.568	4.2581107908916	0.0258993207147141	62351.641	874	0.256	ns	0.08098592	0.05202965;0.11904113	0.2792	ns
LTR	ERV1	LTR10B2	34	0.047424434742583	64931	101	12.759	3.37880679165519	0.0177967165553122	62351.641	1001	0.002	**	0.3366337	0.2456212;0.4375095	3.996e-08	***
LTR	ERV1	LTR24B	41	0.0571882889542912	64931	454	50.887	6.77777022103651	0.0709790356101711	62351.641	76	0.152	ns	0.09030837	0.06558651;0.12051812	0.1571	ns
LTR	ERV1	MER31B	136	0.189697738970332	64931	1486	159.832	12.2078174464892	0.222939478052251	62351.641	30	0.06	ns	0.09152086	0.07734211;0.10733702	0.04894	*
LTR	ERV1	LTR49	86	0.119955923172416	64931	1462	151.121	11.133746867938	0.210789058903938	62351.641	1	0.002	**	0.05882353	0.04731715;0.07213950	2.051e-09	***
LTR	ERV1	LTR35	6	0.00836901789574993	64931	105	12.111	3.12737261282685	0.0168928626225712	62351.641	32	0.064	ns	0.05714286	0.02125664;0.12023363	0.06576	ns
LTR	ERV1	LTR45C	48	0.0669521431659995	64931	424	49.506	6.52537696570432	0.0690527666578327	62351.641	454	0.908	ns	0.1132075	0.08465963;0.14728436	0.8799	ns
LTR	ERV1	MER4B	135	0.188302902654374	64931	1738	184.948	12.8800307139071	0.25797218696386	62351.641	1	0.002	**	0.07767549	0.06552545;0.09127302	6.013e-05	***
LTR	ERV1	MER34A1	68	0.0948488694851659	64931	775	84.878	8.6840387221919	0.11839091682591	62351.641	27	0.054	ns	0.08774194	0.06877783;0.10990899	0.05737	ns
LTR	ERV1	MER89	122	0.170170030546915	64931	1388	149.217	11.1551040939718	0.208133290558353	62351.641	10	0.02	*	0.08789625	0.07352494;0.10403875	0.01714	*
LTR	ERV1	MER92D	10	0.0139483631595832	64931	231	21.613	4.27287824405149	0.0301465972968072	62351.641	1	0.002	**	0.04329004	0.02095154;0.07816906	0.006333	**
LTR	ERV1	MER49	136	0.189697738970332	64931	1335	150.285	11.5474290696292	0.209622975743796	62351.641	118	0.236	ns	0.1018727	0.08616251;0.11935934	0.2255	ns
LTR	ERV1	LTR1A1	47	0.0655573068500412	64931	359	38.404	6.03881207285435	0.0535672938780634	62351.641	934	0.136	ns	0.1309192	0.09780415;0.17026743	0.1462	ns
LTR	ERV1	LTR72	20	0.0278967263191664	64931	153	19.539	4.15809677241509	0.0272537067775097	62351.641	591	0.822	ns	0.130719	0.08170953;0.19464322	0.9035	ns
LTR	ERV1	MER34D	24	0.0334760715829997	64931	249	30.16	5.12275732810394	0.042068263289303	62351.641	132	0.264	ns	0.09638554	0.06273648;0.14001589	0.2844	ns
LTR	ERV1	LTR26	126	0.175749375810749	64931	596	69.437	7.8103157447079	0.096853249271198	62351.641	1001	0.002	**	0.2114094	0.1792878;0.2464206	4.229e-11	***
LTR	ERV1	LTR27C	37	0.0516089436904579	64931	120	13.175	3.51236554357768	0.0183769684627509	62351.641	1001	0.002	**	0.3083333	0.2272551;0.3991368	3.417e-09	***
LTR	ERV1	LTR29	51	0.0711366521138744	64931	708	72.359	7.73317017276362	0.100928960986428	62351.641	1	0.002	**	0.0720339	0.05410102;0.09362649	0.007493	**
LTR	ERV1	LTR23	56	0.078110833693666	64931	856	92.5	8.94673370812187	0.129022359226145	62351.641	1	0.002	**	0.06542056	0.04979282;0.08411639	2.66e-05	***
LTR	ERV1	MER61E	58	0.0809005063255827	64931	318	30.899	5.34840204214346	0.0430990473267962	62351.641	1001	0.002	**	0.1823899	0.1415075;0.2293040	3.972e-06	***
LTR	ERV1	PABL_A	40	0.0557934526383329	64931	524	59.191	7.43894191783058	0.0825617563778891	62351.641	7	0.014	*	0.07633588	0.05509281;0.10249913	0.006977	**
LTR	ERV1	MER65D	34	0.047424434742583	64931	470	50.592	6.40504180786985	0.0705675588969634	62351.641	6	0.012	*	0.07234043	0.05061505;0.09962382	0.01132	*
LTR	ERV1	MER57E1	44	0.0613727979021662	64931	501	54.026	6.99687646598682	0.0753574268059643	62351.641	84	0.168	ns	0.08782435	0.06453788;0.11610660	0.1706	ns
LTR	ERV1	LTR8	347	0.484008201637538	64931	3403	376.337	18.9074303362969	0.524928514638807	62351.641	73	0.146	ns	0.1019689	0.09200005;0.11262730	0.1129	ns
LTR	ERV1	LTR8A	161	0.22456864686929	64931	1442	160.685	12.2826152605069	0.224129273429763	62351.641	531	0.942	ns	0.1116505	0.09585241;0.12904948	0.9666	ns
LTR	ERV1	MER57B2	79	0.110192068960707	64931	1104	122.34	10.3507264255963	0.170644274894341	62351.641	1	0.002	**	0.07155797	0.05705917;0.08838735	1.501e-05	***
LTR	ERV1	LTR39	96	0.133904286331999	64931	1272	139.626	11.2249776892484	0.194755415451997	62351.641	1	0.002	**	0.0754717	0.06155689;0.09138446	5.203e-05	***
LTR	ERV1	MER4E1	74	0.103217887380916	64931	1050	119.563	10.5415917278254	0.166770814444925	62351.641	1	0.002	**	0.07047619	0.05574078;0.08767099	2.924e-06	***
LTR	ERV1	LTR44	16	0.0223173810553332	64931	218	25.156	4.79214238401037	0.0350885023642476	62351.641	31	0.062	ns	0.0733945	0.04253109;0.11645311	0.05564	ns
LTR	ERV1	LTR1B	47	0.0655573068500412	64931	321	35.301	5.8885544978436	0.0492391167896447	62351.641	981	0.042	*	0.1464174	0.1096071;0.1899058	0.04016	*
LTR	ERV1	LTR46	31	0.043239925794708	64931	255	29.133	5.11052134604958	0.0406357663928138	62351.641	677	0.65	ns	0.1215686	0.08411436;0.16810085	0.6937	ns
LTR	ERV1	LTR1B1	17	0.0237122173712915	64931	168	18.696	4.12026219560849	0.0260778597631568	62351.641	402	0.804	ns	0.1011905	0.06006032;0.15706877	0.8059	ns
LTR	ERV1	MER4D1	91	0.126930104752207	64931	1536	172.469	12.3974487591494	0.240566024577016	62351.641	1	0.002	**	0.05924479	0.04796508;0.07224369	1.152e-12	***
LTR	ERV1	HERV1_LTRa	4	0.00557934526383329	64931	27	3.95542046605876	1.7754348381766	0.00551716411094356	62351.641	640	0.724	ns	0.1481481	0.0418874;0.3373109	1	ns
LTR	ERV1	LTR28B	38	0.0530037800064162	64931	261	29.016	5.18967018958592	0.0404725705438467	62351.641	963	0.078	ns	0.1455939	0.1051357;0.1943196	0.09303	ns
LTR	ERV1	LTR38B	21	0.0292915626351248	64931	226	26.081	4.74140484665883	0.036378725956509	62351.641	163	0.326	ns	0.09292035	0.0584424;0.1385293	0.3481	ns
LTR	ERV1	LTR1A2	84	0.117166250540499	64931	837	92.001	9.32437359520429	0.128326335904482	62351.641	209	0.418	ns	0.1003584	0.08084081;0.12274067	0.4072	ns
LTR	ERV1	MER51E	38	0.0530037800064162	64931	233	28.921	5.24693141648424	0.0403400610938306	62351.641	968	0.068	ns	0.1630901	0.1180714;0.2169116	0.07383	ns
LTR	ERV1	MER72	76	0.106007560012832	64931	774	87.138	9.000776075982	0.121543246899976	62351.641	114	0.228	ns	0.09819121	0.0781445;0.1213577	0.2321	ns
LTR	ERV1	MER92B	65	0.0906643605372909	64931	804	95.397	9.37428761390797	0.133063200033476	62351.641	1	0.002	**	0.08084577	0.06294677;0.10188639	0.0005805	***
LTR	ERV1	LTR26C	40	0.0557934526383329	64931	312	39.421	5.99630842391506	0.054985842411393	62351.641	591	0.822	ns	0.1282051	0.09319438;0.17046449	0.932	ns
LTR	ERV1	MER65A	143	0.19946159318204	64931	1394	153.794	11.0752076379734	0.214517456376494	62351.641	183	0.366	ns	0.1025825	0.08714667;0.11971551	0.3696	ns
LTR	ERV1	LTR10A	70	0.0976385421170826	64931	311	37.512	5.75369107277763	0.0523230998842286	62351.641	1001	0.002	**	0.2250804	0.1798716;0.2756115	2.913e-07	***
LTR	ERV1	MER51C	17	0.0237122173712915	64931	180	21.593	4.43948871606405	0.0301187005704881	62351.641	191	0.382	ns	0.09444444	0.05598438;0.14690665	0.3579	ns
LTR	ERV1	HERV-Fc1_LTR1	0	0	64931	17	2.2876254180602	1.17725498007152	0.00319086301041971	62351.641	1	0.002	**	0	0.0000000;0.1950643	0.1534	ns
LTR	ERV1	MER39	206	0.287336281087414	64931	3348	346.669	16.5023564004286	0.483546510816956	62351.641	1	0.002	**	0.06152927	0.05362610;0.07020847	2.2e-16	***
LTR	ERV1	LTR71B	35	0.0488192710585413	64931	233	27.356	5.03692710237448	0.0381571422593559	62351.641	940	0.124	ns	0.1502146	0.1069140;0.2026708	0.1262	ns
LTR	ERV1	MER34B	46	0.0641624705340828	64931	667	68.95	7.79771147865219	0.0961739639853263	62351.641	2	0.004	**	0.06896552	0.05093042;0.09092156	0.00273	**
LTR	ERV1	LTR19B	35	0.0488192710585413	64931	283	29.27	5.22919156700578	0.0408268589681001	62351.641	873	0.258	ns	0.1236749	0.08767647;0.16778549	0.2818	ns
LTR	ERV1	MER67C	78	0.108797232644749	64931	1648	179.06	12.6949423614903	0.249759390735497	62351.641	1	0.002	**	0.0473301	0.03758938;0.05872069	2.2e-16	***
LTR	ERV1	LTR51	35	0.0488192710585413	64931	414	47.536	6.45928993206117	0.0663049391153948	62351.641	30	0.06	ns	0.08454106	0.05959145;0.11561538	0.05378	ns
LTR	ERV1	LTR48B	94	0.131114613700082	64931	1013	107.882	9.6566726840733	0.150477731438216	62351.641	82	0.164	ns	0.09279368	0.07563688;0.11235784	0.1689	ns
LTR	ERV1	MER41C	75	0.104612723696874	64931	837	89.675	8.60391785190922	0.125081946633563	62351.641	41	0.082	ns	0.08960573	0.07113172;0.11102698	0.1051	ns
LTR	ERV1	LTR27E	59	0.082295342641541	64931	222	24.705	4.65657155626957	0.0344594311857504	62351.641	1001	0.002	**	0.2657658	0.2088890;0.3290149	1.526e-10	***
LTR	ERV1	LTR1	37	0.0516089436904579	64931	244	26.008	5.09704972664736	0.036276902905444	62351.641	988	0.028	*	0.1516393	0.1090699;0.2029058	0.02873	*
LTR	ERV1	LTR31	26	0.0362657442149164	64931	241	30.272	5.24170692537187	0.0422244849566903	62351.641	243	0.486	ns	0.1078838	0.07169398;0.15406988	0.4956	ns
LTR	ERV1	MER87	10	0.0139483631595832	64931	165	19.055	4.27109086969795	0.0265786060005858	62351.641	18	0.036	*	0.06060606	0.02944255;0.10863085	0.0274	*
LTR	ERV1	LTR4	20	0.0278967263191664	64931	102	9.924	2.95752784787751	0.0138423555995704	62351.641	999	0.006	**	0.1960784	0.1240785;0.2864531	0.002181	**
LTR	ERV1	MER34C_	45	0.0627676342181245	64931	651	66.768	7.61644183239044	0.0931304311439053	62351.641	3	0.006	**	0.06912442	0.05086325;0.09140330	0.004363	**
LTR	ERV1	MER61A	85	0.118561086856457	64931	811	78.601	8.66827191185982	0.10963552927064	62351.641	788	0.428	ns	0.1048089	0.08457836;0.12796242	0.4403	ns
LTR	ERV1	LTR12_	69	0.0962437058011242	64931	545	61.155	7.72480728870615	0.0853012149024312	62351.641	850	0.304	ns	0.1266055	0.09985755;0.15747786	0.2778	ns
LTR	ERV1	LTR10C	57	0.0795056700096244	64931	519	64.403	7.57984465837164	0.0898316432566638	62351.641	181	0.362	ns	0.1098266	0.08424956;0.13994487	0.3515	ns
LTR	ERV1	MER66B	205	0.285941444771456	64931	1430	176.892	11.9941734269685	0.2467353856025	62351.641	994	0.016	*	0.1433566	0.1255908;0.1626011	0.02708	*
LTR	ERV1	LTR70	16	0.0223173810553332	64931	151	26.397	4.77726001105374	0.0368194942323518	62351.641	13	0.026	*	0.1059603	0.06179006;0.16636569	0.02417	*
LTR	ERV1	HERV1_LTRd	0	0	64931	16	2.07647740440324	1.09361810974604	0.00289634609292852	62351.641	1	0.002	**	0	0.0000000;0.2059072	0.2523	ns
LTR	ERV1	MER83B	17	0.0237122173712915	64931	147	17.426	3.77475466391828	0.0243064176418897	62351.641	509	0.986	ns	0.1156463	0.06883076;0.17869513	1	ns
LTR	ERV1	LTR12E	13	0.0181328721074582	64931	112	12.511	3.60955785490521	0.0174507971489546	62351.641	619	0.766	ns	0.1160714	0.06327202;0.19030496	0.8804	ns
LTR	ERV1	LTR61	29	0.0404502531627913	64931	184	19.063	4.22621484213615	0.0265897646911135	62351.641	992	0.02	*	0.1576087	0.1081652;0.2184456	0.02106	*
LTR	ERV1	MER90	66	0.0920591968532493	64931	701	74.258	8.64697670901259	0.103577755150433	62351.641	193	0.386	ns	0.09415121	0.07356492;0.11822538	0.3569	ns
LTR	ERV1	MER57F	32	0.0446347621106663	64931	413	45.461	6.37236895401436	0.0634106537597813	62351.641	22	0.044	*	0.07748184	0.05359891;0.10762234	0.03354	*
LTR	ERV1	MER72B	16	0.0223173810553332	64931	188	20.593	4.27570258935682	0.0287238642545297	62351.641	166	0.332	ns	0.08510638	0.04942896;0.13452849	0.3492	ns
LTR	ERV1	MER50	182	0.253860209504415	64931	2531	271.057	15.520265127556	0.378080147294715	62351.641	1	0.002	**	0.07190834	0.06214623;0.08267417	2.051e-09	***
LTR	ERV1	LTR56	93	0.129719777384124	64931	976	112.802	10.258656638958	0.157340326112731	62351.641	34	0.068	ns	0.09528689	0.07759738;0.11546014	0.05067	ns
LTR	ERV1	MER61B	33	0.0460295984266246	64931	429	40.875	6.04250667247351	0.0570139344147964	62351.641	107	0.214	ns	0.07692308	0.05353951;0.10633445	0.2172	ns
LTR	ERV1	LTR1D	51	0.0711366521138744	64931	296	33.39	5.43446717106963	0.0465735845898484	62351.641	999	0.006	**	0.1722973	0.1310594;0.2202364	0.002288	**
LTR	ERV1	LTR26E	15	0.0209225447393748	64931	118	14.203	3.56124605629455	0.0198108601955561	62351.641	644	0.716	ns	0.1271186	0.07292579;0.20098332	0.7775	ns
LTR	ERV1	MER57C2	28	0.039055416846833	64931	454	46.088	6.6108970616672	0.0642852161298872	62351.641	5	0.01	**	0.06167401	0.04136949;0.08790520	0.003897	**
LTR	ERV1	MER4A	91	0.126930104752207	64931	834	92.352	9.15193170067685	0.128815923451383	62351.641	477	0.954	ns	0.1091127	0.08876446;0.13226940	0.956	ns
LTR	ERV1	MER52D	131	0.18272355739054	64931	657	74.347	8.6365027748609	0.103701895582553	62351.641	1001	0.002	**	0.1993912	0.1694859;0.2320253	1.453e-10	***
LTR	ERV1	HERV-Fc1_LTR2	1	0.00139483631595832	64931	3	1.20588235294118	0.436188452898123	0.00168200849865562	62351.641	248	0.496	ns	0.3333333	0.008403759;0.905700676	1	ns
LTR	ERV1	LTR10D	27	0.0376605805308747	64931	181	21.09	4.32603913697213	0.029417097903561	62351.641	927	0.15	ns	0.1491713	0.1006639;0.2095667	0.1652	ns
LTR	ERV1	LTR35B	18	0.0251070536872498	64931	206	22.117	4.35019944775354	0.0308495948000502	62351.641	210	0.42	ns	0.08737864	0.0526096;0.1345800	0.4301	ns
LTR	ERV1	MER65C	60	0.0836901789574993	64931	680	78.741	8.16434783528822	0.109830806354874	62351.641	13	0.026	*	0.08823529	0.06800709;0.11211791	0.02276	*
LTR	ERV1	LTR7B	65	0.0906643605372909	64931	845	95.143	9.38576814350557	0.132708911609223	62351.641	2	0.004	**	0.07692308	0.05986640;0.09699692	0.0007203	***
LTR	ERV1	LTR1F	23	0.0320812352670414	64931	132	14.005	3.65134321959841	0.0195346826049963	62351.641	993	0.018	*	0.1742424	0.1137786;0.2498884	0.0157	*
LTR	ERV1	MER52A	343	0.478428856373705	64931	1420	166.009	12.4981247442215	0.231555381975925	62351.641	1001	0.002	**	0.2415493	0.219488;0.264685	2.2e-16	***
LTR	ERV1	LTR27B	30	0.0418450894787497	64931	150	16.17	3.81151251180258	0.0225545032290461	62351.641	1001	0.002	**	0.2	0.1391940;0.2730362	0.0008405	***
LTR	ERV1	MER4D	106	0.147852649491582	64931	1315	148.863	11.4682933670513	0.207639518502504	62351.641	1	0.002	**	0.08060837	0.06646469;0.09665843	0.0001242	***
LTR	ERV1	MER4D0	35	0.0488192710585413	64931	444	48.581	6.47095914933113	0.0677625430655713	62351.641	16	0.032	*	0.07882883	0.05551925;0.10792822	0.03976	*
LTR	ERV1	MER101	30	0.0418450894787497	64931	364	37.906	5.94697658735349	0.0528726653927162	62351.641	100	0.2	ns	0.08241758	0.05629644;0.11556605	0.1976	ns
LTR	ERV1	LTR10G	36	0.0502141073744996	64931	116	13.289	3.49079713885878	0.0185359798027701	62351.641	1001	0.002	**	0.3103448	0.2277260;0.4029233	1.391e-08	***
LTR	ERV1	LTR1F1	48	0.0669521431659995	64931	221	22.577	4.65572193614983	0.031491219505391	62351.641	1001	0.002	**	0.2171946	0.1646983;0.2774454	5.406e-07	***
LTR	ERV1	MER61D	56	0.078110833693666	64931	267	28.777	5.26735379635883	0.0401392046643326	62351.641	1001	0.002	**	0.2097378	0.1624978;0.2635475	1.411e-06	***
LTR	ERV1	MER51D	21	0.0292915626351248	64931	151	17.727	3.71944959709166	0.0247262633729932	62351.641	839	0.326	ns	0.1390728	0.08819531;0.20469954	0.3776	ns
LTR	ERV1	MER57C1	13	0.0181328721074582	64931	187	22.353	4.49027321591388	0.0311787761706164	62351.641	21	0.042	*	0.06951872	0.03753257;0.11594535	0.03207	*
LTR	ERV1	MER67D	59	0.082295342641541	64931	1042	109.765	9.77421660852215	0.153104208221165	62351.641	1	0.002	**	0.05662188	0.04337911;0.07243356	4.269e-08	***
LTR	ERV1	MER41A	239	0.333365879514039	64931	2558	298.084	15.9555483617306	0.415778388406121	62351.641	1	0.002	**	0.09343237	0.08242874;0.10537646	0.0002147	***
LTR	ERV1	MER4A1_	55	0.0767159973777077	64931	400	43.843	6.20200095258102	0.0611538086005607	62351.641	967	0.07	ns	0.1375	0.1052916;0.1751863	0.07808	ns
LTR	ERV1	MER66C	63	0.0878746879053743	64931	589	64.949	7.53041208076333	0.0905932238851771	62351.641	437	0.874	ns	0.106961	0.0831753;0.1347701	0.8437	ns
LTR	ERV1	LTR9	87	0.121350759488374	64931	810	88.871	9.27903332570044	0.123960498235532	62351.641	449	0.898	ns	0.1074074	0.08692691;0.13079423	0.9104	ns
LTR	ERV1	MER57B1	89	0.124140432120291	64931	1010	106.965	9.95906411054563	0.149198666536482	62351.641	33	0.066	ns	0.08811881	0.07136264;0.10731928	0.06573	ns
LTR	ERV1	LTR37A	151	0.210620283709707	64931	1963	211.371	13.4959809017537	0.294827946940427	62351.641	1	0.002	**	0.07692308	0.06551932;0.08960881	5.133e-06	***
LTR	ERV1	MER66D	22	0.0306863989510831	64931	246	28.687	5.11362691053817	0.0400136693958964	62351.641	110	0.22	ns	0.08943089	0.05689602;0.13226798	0.1975	ns
LTR	ERV1	PRIMA4_LTR	31	0.043239925794708	64931	334	32.766	5.56167026855927	0.0457032067286904	62351.641	422	0.844	ns	0.09281437	0.06393587;0.12915355	0.8539	ns
LTR	ERV1	PrimLTR79	15	0.0209225447393748	64931	141	14.513	3.61343159446639	0.0202432594535031	62351.641	621	0.762	ns	0.106383	0.06077655;0.16938752	0.8895	ns
LTR	ERV1	MER83C	12	0.0167380357914999	64931	151	16.28	3.81604011537644	0.0227079352238015	62351.641	160	0.32	ns	0.0794702	0.04173734;0.13470346	0.2956	ns
LTR	ERV1	MER110A	51	0.0711366521138744	64931	635	67.406	7.72572655812065	0.0940203367134867	62351.641	20	0.04	*	0.08031496	0.06038209;0.10424918	0.03341	*
LTR	ERV1	LTR9D	100	0.139483631595832	64931	724	86.78	8.55937280779748	0.121043895498863	62351.641	943	0.118	ns	0.1381215	0.1138142;0.1654200	0.1366	ns
LTR	ERV1	LTR06	5	0.00697418157979161	64931	98	10.517	2.95303766170217	0.0146694935349337	62351.641	27	0.054	ns	0.05102041	0.01677142;0.11505840	0.07282	ns
LTR	ERV1	LTR19C	20	0.0278967263191664	64931	129	13.027	3.40291799061493	0.0181705326879891	62351.641	982	0.04	*	0.1550388	0.09734892;0.22924008	0.05535	ns
LTR	ERV1	LTR59	10	0.0139483631595832	64931	114	12.954	3.28217255132277	0.0180687096369241	62351.641	225	0.45	ns	0.0877193	0.04286914;0.15540579	0.4613	ns
LTR	ERV1	HERV-Fc2_LTR	0	0	64931	4	1.10504201680672	0.307253723407568	0.00154135273570184	62351.641	1	0.002	**	0	0.0000000;0.6023646	0.5811	ns
LTR	ERV1	MER31A	124	0.172959703178832	64931	1349	147.957	11.2229722491908	0.206375796800245	62351.641	18	0.036	*	0.09191994	0.07703394;0.10861016	0.03645	*
LTR	ERV1	MER34A	105	0.146457813175624	64931	1464	157.641	12.2670534196114	0.219883391683986	62351.641	1	0.002	**	0.07172131	0.05903245;0.08615901	3.354e-06	***
LTR	ERV1	LTR78	366	0.510510091640746	64931	4812	504.326	21.3639917652143	0.703452219881997	62351.641	1	0.002	**	0.07605985	0.06872482;0.08391402	1.14e-11	***
LTR	ERV1	LTR10B1	66	0.0920591968532493	64931	171	20.671	4.23162683440609	0.0288326614871745	62351.641	1001	0.002	**	0.3859649	0.3126361;0.4633198	2.2e-16	***
LTR	ERV1	MER41G	19	0.0265018900032081	64931	114	13.721	3.56284336630912	0.0191385490912641	62351.641	945	0.114	ns	0.1666667	0.1034302;0.2479716	0.1477	ns
LTR	ERV1	MER41E	44	0.0613727979021662	64931	360	41.873	6.13110605531021	0.0584059810581228	62351.641	684	0.636	ns	0.1222222	0.09022812;0.16058726	0.742	ns
LTR	ERV1	LTR1C1	12	0.0167380357914999	64931	70	8.191	2.74336381930014	0.0114251042640146	62351.641	937	0.13	ns	0.1714286	0.09184221;0.28030841	0.1888	ns
LTR	ERV1	MER87B	36	0.0502141073744996	64931	202	23.201	4.53753106746259	0.032361597366549	62351.641	998	0.008	**	0.1782178	0.1280534;0.2380896	0.007681	**
LTR	ERV1	MER4CL34	79	0.110192068960707	64931	896	96.883	9.13831602757421	0.13513592679899	62351.641	26	0.052	ns	0.08816964	0.07042471;0.10867493	0.05945	ns
LTR	ERV1	LTR19A	60	0.0836901789574993	64931	447	48.165	6.77891796149863	0.0671822911581326	62351.641	960	0.084	ns	0.1342282	0.1040167;0.1693780	0.07883	ns
LTR	ERV1	LTR7Y	16	0.0223173810553332	64931	257	29.22	5.01984051527524	0.0407571171523022	62351.641	4	0.008	**	0.06225681	0.03600046;0.09913402	0.007666	**
LTR	ERV1	HERV1_LTRc	2	0.00278967263191664	64931	34	3.76541961577351	1.71371502328475	0.00525214402490272	62351.641	242	0.484	ns	0.05882353	0.007204917;0.196773209	0.5801	ns
LTR	ERV1	LOR1a	144	0.200856429497998	64931	808	91.672	8.86696334936821	0.127867434756531	62351.641	1001	0.002	**	0.1782178	0.1524243;0.2063831	6.098e-08	***
LTR	ERV1	LTR12B	22	0.0306863989510831	64931	171	19.031	4.91245062786092	0.0265451299290028	62351.641	794	0.416	ns	0.128655	0.08241464;0.18828447	0.4649	ns
LTR	ERV1	LTR54	74	0.103217887380916	64931	1113	128.82	10.7728201346562	0.179682814221751	62351.641	1	0.002	**	0.06648697	0.05256370;0.08275197	4.776e-08	***
LTR	ERV1	MER51A	124	0.172959703178832	64931	941	105.721	9.51197333031567	0.14746349015943	62351.641	977	0.05	*	0.1317747	0.1108108;0.1550730	0.06298	ns
LTR	ERV1	LTR12D	66	0.0920591968532493	64931	490	51.133	6.86865994859911	0.0713221653438969	62351.641	981	0.042	*	0.1346939	0.1057263;0.1681530	0.03191	*
LTR	ERV1	LTR48	60	0.0836901789574993	64931	975	104.779	9.73668126016058	0.146149554349797	62351.641	1	0.002	**	0.06153846	0.04728525;0.07850576	8.17e-07	***
LTR	ERV1	LTR43	58	0.0809005063255827	64931	424	44.055	6.28024015595076	0.0614495138995439	62351.641	988	0.028	*	0.1367925	0.1055373;0.1732204	0.0313	*
LTR	ERV1	MER92A	14	0.0195277084234165	64931	151	15.666	3.7627918627799	0.0218515057258031	62351.641	392	0.784	ns	0.09271523	0.05161955;0.15066698	0.7893	ns
LTR	ERV1	LTR17	79	0.110192068960707	64931	843	88.886	9.49353101491384	0.123981420780271	62351.641	147	0.294	ns	0.09371293	0.07489512;0.11542517	0.2867	ns
LTR	ERV1	LTR2C	33	0.0460295984266246	64931	291	31.018	5.19467618438926	0.0432650328483952	62351.641	701	0.602	ns	0.1134021	0.07935911;0.15556105	0.7036	ns
LTR	ERV1	MER50C	5	0.00697418157979161	64931	85	8.351	2.72676259220238	0.011648278074568	62351.641	141	0.282	ns	0.05882353	0.01937356;0.13195803	0.2751	ns
LTR	ERV1	MER57D	35	0.0488192710585413	64931	452	48.55	6.54540620147766	0.0677193031397765	62351.641	25	0.05	*	0.07743363	0.05452566;0.10604788	0.03996	*
LTR	ERV1	LTR45	13	0.0181328721074582	64931	174	20.401	4.23132403664658	0.0284560556818657	62351.641	48	0.096	ns	0.07471264	0.0403795;0.1243723	0.09758	ns
LTR	ERV1	LTR73	17	0.0237122173712915	64931	217	23.92	4.71824775333617	0.0333644846777231	62351.641	86	0.172	ns	0.07834101	0.04629757;0.12246945	0.1578	ns
LTR	ERV1	MER92C	13	0.0181328721074582	64931	128	13.768	3.49319028659741	0.0192041063981142	62351.641	501	1.002	ns	0.1015625	0.0551955;0.1674123	1	ns
LTR	ERV1	LTR24	30	0.0418450894787497	64931	308	39.414	5.97279484649173	0.0549760785571813	62351.641	64	0.128	ns	0.0974026	0.06668586;0.13612425	0.124	ns
LTR	ERV1	LTR24C	25	0.0348709078989581	64931	382	45.894	6.4565045071192	0.0640146178845912	62351.641	1	0.002	**	0.06544503	0.04279686;0.09509632	0.0005114	***
LTR	ERV1	MER84	26	0.0362657442149164	64931	358	37.756	5.91671120399428	0.0526634399453224	62351.641	28	0.056	ns	0.0726257	0.04798721;0.10460450	0.04716	*
LTR	ERV1	LTR15	30	0.0418450894787497	64931	264	30.092	5.10917210902507	0.0419734144198178	62351.641	554	0.896	ns	0.1136364	0.0779968;0.1582360	1	ns
LTR	ERV1	MER4C	59	0.082295342641541	64931	668	72.451	8.03916831688622	0.101057285927496	62351.641	53	0.106	ns	0.08832335	0.06791467;0.11245247	0.1053	ns
LTR	ERV1	LTR1B0	20	0.0278967263191664	64931	92	10.817	3.18333860037613	0.0150879444297212	62351.641	1000	0.004	**	0.2173913	0.1381339;0.3155806	0.005528	**
LTR	ERV1	LTR27	61	0.0850850152734577	64931	315	35.007	5.67301807983494	0.048829034912753	62351.641	1001	0.002	**	0.1936508	0.1514878;0.2416819	2.023e-05	***
LTR	ERV1	LTR28	15	0.0209225447393748	64931	139	16.666	3.81719989193846	0.0232463420417614	62351.641	396	0.792	ns	0.1079137	0.06166987;0.17173580	0.7938	ns
LTR	ERV1	LTR9A1	49	0.0683469794819578	64931	479	56.689	7.06017883095926	0.0790718759153613	62351.641	154	0.308	ns	0.1022965	0.07664163;0.13298153	0.3216	ns
LTR	ERV1	LTR72B	17	0.0237122173712915	64931	163	19.248	4.09282875860294	0.0268478094095658	62351.641	346	0.692	ns	0.1042945	0.06193936;0.16172968	0.7152	ns
LTR	ERV1	LTR21A	10	0.0139483631595832	64931	94	9.404	2.84198185442145	0.0131170407152721	62351.641	651	0.702	ns	0.106383	0.05220727;0.18695141	0.8628	ns
LTR	ERV1	LTR37B	121	0.168775194230957	64931	2032	219.1	13.5718161715444	0.305608636826468	62351.641	1	0.002	**	0.05954724	0.04965353;0.07073402	4.446e-14	***
LTR	ERV1	MER39B	93	0.129719777384124	64931	1186	126.586	10.5840741978988	0.1765667498919	62351.641	2	0.004	**	0.07841484	0.06375455;0.09520419	0.001162	**
LTR	ERV1	EUTREP7	13	0.0181328721074582	64931	275	29.849	5.44314493898764	0.04163446919504	62351.641	1	0.002	**	0.04727273	0.02540754;0.07948128	0.0004454	***
LTR	ERV1	MER34	104	0.145062976859666	64931	1330	141.823	11.5237349616983	0.197819870838157	62351.641	2	0.004	**	0.07819549	0.06433541;0.09395183	0.000524	***
LTR	ERV1	LTR45B	48	0.0669521431659995	64931	444	54.134	6.75275082049114	0.0755080691280878	62351.641	220	0.44	ns	0.1081081	0.08079294;0.14077284	0.4247	ns
LTR	ERV1	MER41D	52	0.0725314884298328	64931	472	56.503	6.79221062137542	0.0788124363605931	62351.641	277	0.554	ns	0.1101695	0.08338177;0.14195503	0.5707	ns
LTR	ERV1	LTR1F2	23	0.0320812352670414	64931	135	14.135	3.81671879267288	0.0197160113260709	62351.641	995	0.014	*	0.1703704	0.1111728;0.2445905	0.02306	*
LTR	ERV1	LTR1E	63	0.0878746879053743	64931	296	31.561	5.58959055052536	0.0440224289679606	62351.641	1001	0.002	**	0.2128378	0.1676015;0.2639250	1.284e-07	***
LTR	ERV1	LTR26B	13	0.0181328721074582	64931	138	15.932	3.84397608631377	0.022222532185848	62351.641	280	0.56	ns	0.0942029	0.05111774;0.15570218	0.5064	ns
LTR	ERV1	LTR71A	16	0.0223173810553332	64931	166	18.477	4.17287477452702	0.0257723906099619	62351.641	336	0.672	ns	0.09638554	0.05610198;0.15180345	0.6222	ns
LTR	ERV1	LTR38C	12	0.0167380357914999	64931	127	15.2	3.79320291948486	0.0212015120025665	62351.641	249	0.498	ns	0.09448819	0.04978214;0.15923534	0.4931	ns
LTR	ERV1	LTR2B	24	0.0334760715829997	64931	326	34.992	5.56425169244678	0.0488081123680136	62351.641	21	0.042	*	0.07361963	0.04773643;0.10756151	0.04882	*
LTR	ERV1	MER66A	59	0.082295342641541	64931	331	41.815	6.11949534056717	0.0583250805517972	62351.641	999	0.006	**	0.1782477	0.1385480;0.2238159	0.006201	**
LTR	ERV1	MER48	23	0.0320812352670414	64931	193	22.263	4.63284947891622	0.0310532409021801	62351.641	604	0.796	ns	0.119171	0.07706433;0.17343360	0.822	ns
LTR	ERV1	LTR21B	5	0.00697418157979161	64931	36	3.27674897119342	1.60860025339755	0.00457052846329965	62351.641	876	0.252	ns	0.1388889	0.04667766;0.29497495	0.3749	ns
LTR	ERV1	LTR36	49	0.0683469794819578	64931	484	54.12	7.10281986608488	0.0754885414196644	62351.641	255	0.51	ns	0.1012397	0.07583968;0.13163120	0.5161	ns
LTR	ERV1	LTR1D1	59	0.082295342641541	64931	311	33.271	5.49961860539482	0.0464075990682493	62351.641	1001	0.002	**	0.1897106	0.1476676;0.2377771	1.338e-05	***
LTR	ERV1	LTR26D	24	0.0334760715829997	64931	196	24.323	4.76165353048123	0.0339266037130543	62351.641	521	0.962	ns	0.122449	0.08005417;0.17669740	1	ns
LTR	ERV1	MER110	50	0.0697418157979161	64931	784	79.933	8.58604863899752	0.111493451243497	62351.641	1	0.002	**	0.06377551	0.04770232;0.08321891	0.0002407	***
LTR	ERV1	PABL_B	27	0.0376605805308747	64931	377	37.365	5.62453646182602	0.0521180589457827	62351.641	42	0.084	ns	0.07161804	0.04772427;0.10249202	0.08399	ns
LTR	ERV1	MER67B	47	0.0655573068500412	64931	482	52.582	6.9598646334333	0.0733432831657205	62351.641	243	0.486	ns	0.09751037	0.07252893;0.12755528	0.4649	ns
LTR	ERV1	LOR1b	123	0.171564866862874	64931	1101	117.017	10.2512340134639	0.163219561184495	62351.641	744	0.516	ns	0.1117166	0.09371188;0.13182520	0.5573	ns
LTR	ERV1	LTR34	37	0.0516089436904579	64931	264	35.225	5.71305645114889	0.0491331092296319	62351.641	657	0.69	ns	0.1401515	0.1006371;0.1879699	0.7176	ns
LTR	ERV1	MER83	47	0.0655573068500412	64931	466	53.03	7.01700351562818	0.0739681698352698	62351.641	226	0.452	ns	0.1008584	0.07505167;0.13185874	0.4222	ns
LTR	ERV1	LTR27D	65	0.0906643605372909	64931	273	27.77	5.10128641845595	0.0387346044941626	62351.641	1001	0.002	**	0.2380952	0.1888299;0.2931443	7.056e-11	***
LTR	ERV1	MER34C2	49	0.0683469794819578	64931	590	66.247	7.77318553833713	0.092403721423291	62351.641	12	0.024	*	0.08305085	0.06207125;0.10831232	0.02244	*
LTR	ERV1	MER57E2	5	0.00697418157979161	64931	76	8.411	2.681654390534	0.0117319682535254	62351.641	127	0.254	ns	0.06578947	0.02170508;0.14689038	0.2721	ns
LTR	ERV1	LTR75_1	18	0.0251070536872498	64931	129	16.952	3.81841279542642	0.0236452652281255	62351.641	666	0.672	ns	0.1395349	0.08484251;0.21153354	0.7939	ns
LTR	ERV1	LTR10E	68	0.0948488694851659	64931	288	34.087	5.50379166781616	0.0475457855020713	62351.641	1001	0.002	**	0.2361111	0.1882671;0.2894749	2.432e-08	***
LTR	ERV1	LTR65	36	0.0502141073744996	64931	462	51.105	6.97686546033759	0.0712831099270501	62351.641	14	0.028	*	0.07792208	0.05517012;0.10624671	0.0257	*
LTR	ERV1	LTR2	97	0.135299122647957	64931	854	96.6	9.21970731655854	0.134741188121574	62351.641	545	0.914	ns	0.1135831	0.09307906;0.13679589	0.9569	ns
LTR	ERV1	tot	9454	13.18678253107	64931	134544	11015.739	81.9280848677063	15.3651528043184	62351.641	1	0.002	**	0.07026698	0.06890678;0.07164572	2.2e-16	***
LTR	ERV1	MER61C	35	0.0488192710585413	64931	312	30.919	5.18182306628568	0.0431269440531154	62351.641	814	0.376	ns	0.1121795	0.07939233;0.15255050	0.4477	ns
LTR	ERV1	LTR38	22	0.0306863989510831	64931	237	27.052	4.90503367525192	0.0377331120193045	62351.641	189	0.378	ns	0.092827	0.05909137;0.13716651	0.3574	ns
LTR	ERV1	LTR1C	11	0.0153431994755415	64931	65	8.58158158158158	2.77894695766005	0.011969901638349	62351.641	852	0.3	ns	0.1692308	0.08762605;0.28265616	0.3595	ns
LTR	ERV1	LTR60	7	0.00976385421170826	64931	42	5.22222222222222	2.12218614044481	0.00728414520556013	62351.641	862	0.28	ns	0.1666667	0.06974066;0.31364087	0.3547	ns
LTR	ERV1	HERV1_LTRe	8	0.0111586905276666	64931	31	3.61111111111111	1.69674576346069	0.00503690891873839	62351.641	985	0.034	*	0.2580645	0.1185640;0.4461339	0.02271	*
LTR	ERV1	LTR7	129	0.179933884758624	64931	2350	241.937	14.6215875274138	0.337462513774009	62351.641	1	0.002	**	0.05489362	0.04603153;0.06488457	2.2e-16	***
LTR	ERV1	MER67A	35	0.0488192710585413	64931	476	54.695	7.18370242845433	0.0762905723013404	62351.641	1	0.002	**	0.07352941	0.05174744;0.10078030	0.003915	**
LTR	ERV1	MER34C	18	0.0251070536872498	64931	198	20.113	4.33716981936862	0.0280543428228697	62351.641	349	0.698	ns	0.09090909	0.05477112;0.13986904	0.724	ns
LTR	ERV1	LTR28C	58	0.0809005063255827	64931	227	25.429	4.9033663948355	0.0354692926785042	62351.641	1001	0.002	**	0.2555066	0.2000991;0.3174205	2.229e-09	***
LTR	ERV1	MER57A1	101	0.140878467911791	64931	1058	113.217	9.90858673530645	0.157919183183853	62351.641	118	0.236	ns	0.09546314	0.07842859;0.11478503	0.2329	ns
LTR	ERV1	LTR7C	40	0.0557934526383329	64931	320	38.436	5.78959613646958	0.0536119286401741	62351.641	648	0.708	ns	0.125	0.0908236;0.1663049	0.7962	ns
LTR	ERV1	LTR38A1	13	0.0181328721074582	64931	167	18.034	3.92074179412725	0.0251544781219924	62351.641	115	0.23	ns	0.07784431	0.04209901;0.12943749	0.2605	ns
LTR	ERV1	MER65B	17	0.0237122173712915	64931	198	23.435	4.62246061553175	0.0326879890644833	62351.641	91	0.182	ns	0.08585859	0.0508122;0.1339089	0.1859	ns
LTR	ERV1	LTR35A	10	0.0139483631595832	64931	93	11.192	3.19771189467738	0.0156110080482055	62351.641	423	0.846	ns	0.1075269	0.0527822;0.1888676	0.8731	ns
LTR	ERV1	LTR30	12	0.0167380357914999	64931	145	12.705	3.50517635237677	0.0177213953942505	62351.641	498	0.996	ns	0.08275862	0.04349445;0.14010021	1	ns
LTR	ERV1	LTR1C3	10	0.0139483631595832	64931	66	7.20720720720721	2.49329925810944	0.0100528743492492	62351.641	904	0.196	ns	0.1515152	0.07512463;0.26104107	0.2406	ns
LTR	ERV1	LTR76	54	0.0753211610617494	64931	188	21.243	4.42510254486069	0.0296305078599026	62351.641	1001	0.002	**	0.287234	0.2237256;0.3575888	6.522e-11	***
LTR	ERV1	MER52C	96	0.133904286331999	64931	381	45.709	6.51019982041271	0.063756573166139	62351.641	1001	0.002	**	0.2519685	0.2091377;0.2987006	1.329e-12	***
LTR	ERV1	LTR8B	248	0.345919406357664	64931	1611	188.193	13.4739488754522	0.262498430809145	62351.641	1001	0.002	**	0.1539417	0.1366512;0.1725032	7.881e-06	***
LTR	ERV1	LTR10B	25	0.0348709078989581	64931	79	10.127	2.89192569652719	0.0141255073717099	62351.641	1001	0.002	**	0.3164557	0.2163423;0.4308073	1.074e-05	***
LTR	ERV1	LTR54B	61	0.0850850152734577	64931	861	94.532	9.37351795426022	0.131856666620172	62351.641	1	0.002	**	0.07084785	0.05462303;0.09007986	0.0001314	***
LTR	ERV1	MER4A1	211	0.294310462667206	64931	2254	232.004	13.9568900109866	0.323607604647595	62351.641	71	0.142	ns	0.09361136	0.08189846;0.10639251	0.1552	ns
LTR	Gypsy	MamGypsy2-I	108	0.150642322123499	64931	2287	233.739	14.8971407929107	0.326027645655782	62351.641	1	0.002	**	0.04722344	0.03889655;0.05673327	2.2e-16	***
LTR	Gypsy	MamGypLTR3a	140	0.195277084234165	64931	1326	146.475	10.8565758985161	0.204308649379995	62351.641	295	0.59	ns	0.1055807	0.08955173;0.12338094	0.5992	ns
LTR	Gypsy	X1_LR	2	0.00278967263191664	64931	15	1.94543147208122	1.06977271588821	0.00271355846746714	62351.641	586	0.832	ns	0.1333333	0.01657591;0.40460270	1	ns
LTR	Gypsy	tot	1469	2.04901454814278	64931	18029	1803.269	38.0312373452931	2.51526508864185	62351.641	1	0.002	**	0.08147984	0.07752654;0.08556873	2.2e-16	***
LTR	Gypsy	MamGypLTR1d	90	0.125535268436249	64931	751	80.092	8.57630975939471	0.111715230217734	62351.641	877	0.25	ns	0.1198402	0.09747604;0.14523828	0.2372	ns
LTR	Gypsy	MamGypLTR2b	95	0.132509450016041	64931	890	93.149	9.08225116842109	0.129927607995202	62351.641	614	0.776	ns	0.1067416	0.08722164;0.12890740	0.8266	ns
LTR	Gypsy	LTR81AB	19	0.0265018900032081	64931	266	27.137	4.99872165840608	0.037851673106161	62351.641	50	0.1	ns	0.07142857	0.04354981;0.10929896	0.1051	ns
LTR	Gypsy	LTR104_Mam	190	0.265018900032081	64931	1971	205.04	13.7898716658481	0.285997238224094	62351.641	142	0.284	ns	0.09639777	0.08372234;0.11028792	0.2846	ns
LTR	Gypsy	LTR81	26	0.0362657442149164	64931	325	32.248	5.46885768734243	0.044980681517024	62351.641	146	0.292	ns	0.08	0.05292266;0.11502207	0.2665	ns
LTR	Gypsy	MamGypLTR3	77	0.107402396328791	64931	675	74.459	8.31019725267568	0.103858117249941	62351.641	661	0.682	ns	0.1140741	0.09108112;0.14050234	0.7586	ns
LTR	Gypsy	MamGypLTR1b	136	0.189697738970332	64931	1214	130.757	10.9048092998395	0.182384612165762	62351.641	707	0.59	ns	0.1120264	0.09482893;0.13112767	0.6107	ns
LTR	Gypsy	MamGypsy2-LTR	69	0.0962437058011242	64931	904	89.688	9.05696884640135	0.12510007950567	62351.641	14	0.028	*	0.07632743	0.05986968;0.09560635	0.01944	*
LTR	Gypsy	LTR81C	70	0.0976385421170826	64931	728	75.491	8.21239078237038	0.10529758832801	62351.641	282	0.564	ns	0.09615385	0.07572414;0.11992201	0.5434	ns
LTR	Gypsy	MamGypLTR4	69	0.0962437058011242	64931	712	77.159	8.27938809739387	0.107624175303028	62351.641	174	0.348	ns	0.09691011	0.07618507;0.12104311	0.3655	ns
LTR	Gypsy	LTR81B	112	0.156221667387332	64931	1157	121.016	10.6234929567729	0.168797511612012	62351.641	218	0.436	ns	0.09680207	0.08037399;0.11531168	0.4141	ns
LTR	Gypsy	MamGyp-int	42	0.0585831252702495	64931	684	65.743	7.57154404855966	0.091700723920048	62351.641	2	0.004	**	0.06140351	0.04460894;0.08209652	0.001435	**
LTR	Gypsy	MamGypLTR1c	136	0.189697738970332	64931	1139	122.318	10.6706484685205	0.17061358849539	62351.641	902	0.2	ns	0.119403	0.1011344;0.1396624	0.1961	ns
LTR	Gypsy	LTR81A	81	0.112981741592624	64931	854	88.541	8.9569272379285	0.123500202251266	62351.641	236	0.472	ns	0.09484778	0.07603625;0.11650729	0.4319	ns
LTR	Gypsy	MamGypLTR2c	96	0.133904286331999	64931	1037	109.699	9.75364201375735	0.153012149024312	62351.641	92	0.184	ns	0.09257473	0.07562833;0.11187326	0.173	ns
LTR	Gypsy	MamGypLTR1a	111	0.154826831071374	64931	1094	117.843	10.4083949620336	0.164371695981477	62351.641	281	0.562	ns	0.1014625	0.08420411;0.12089720	0.5264	ns
RC	tot	tot	120	0.167380357914999	64931	1796	199.899	13.0334442750053	0.278826384723753	62351.641	1	0.002	**	0.06681514	0.05570372;0.07936562	1.952e-10	***
RC	Helitron	tot	120	0.167380357914999	64931	1796	199.899	13.0334442750053	0.278826384723753	62351.641	1	0.002	**	0.06681514	0.05570372;0.07936562	1.952e-10	***
RC	Helitron	Helitron1Na_Mam	21	0.0292915626351248	64931	326	35.989	5.68306045860645	0.0501987641750241	62351.641	6	0.012	*	0.06441718	0.04031401;0.09678522	0.006024	**
RC	Helitron	Helitron1Nb_Mam	27	0.0376605805308747	64931	359	38.891	6.11886914058142	0.0542465791639351	62351.641	27	0.054	ns	0.07520891	0.0501457;0.1075403	0.04153	*
RC	Helitron	Helitron3Na_Mam	80	0.111586905276666	64931	1111	125.663	9.97812577561507	0.175279315972271	62351.641	1	0.002	**	0.0720072	0.05750683;0.08882055	6.334e-06	***
Unknown	tot	tot	668	0.931750659060159	64931	6436	668.354	24.0731842971012	0.932244431116009	62351.641	506	0.992	ns	0.1037912	0.09644307;0.11150046	1	ns
Unknown	Unknown	UCON84	14	0.0195277084234165	64931	103	10.593	3.21896143386538	0.0147755010949465	62351.641	885	0.234	ns	0.1359223	0.0763482;0.2175284	0.2562	ns
Unknown	Unknown	EUTREP6	0	0	64931	14	1.72409152086137	0.912948750031495	0.00240482546533326	62351.641	1	0.002	**	0	0.0000000;0.2316358	0.2424	ns
Unknown	Unknown	UCON4	11	0.0153431994755415	64931	138	15.05	3.52305434416104	0.0209922865551728	62351.641	164	0.328	ns	0.07971014	0.04046256;0.13814704	0.338	ns
Unknown	Unknown	UCON15	4	0.00557934526383329	64931	48	4.87525150905433	1.99408268317896	0.00680017785425959	62351.641	445	0.89	ns	0.08333333	0.0231735;0.1998280	1	ns
Unknown	Unknown	UCON57	4	0.00557934526383329	64931	22	2.3579418344519	1.2238112649794	0.0032889429016109	62351.641	850	0.304	ns	0.1818182	0.0518673;0.4028458	0.2871	ns
Unknown	Unknown	MARE11	2	0.00278967263191664	64931	13	1.71295060080107	0.901042458634629	0.00238928570543996	62351.641	625	0.754	ns	0.1538462	0.01920667;0.45447106	0.6857	ns
Unknown	Unknown	UCON61	2	0.00278967263191664	64931	16	1.99393203883495	1.0096554879597	0.00278120881931981	62351.641	609	0.786	ns	0.125	0.0155136;0.3834762	1	ns
Unknown	Unknown	UCON5	9	0.0125535268436249	64931	118	11.907	3.23276998900352	0.0166083160141157	62351.641	225	0.45	ns	0.07627119	0.03546855;0.13985141	0.4462	ns
Unknown	Unknown	UCON24	2	0.00278967263191664	64931	23	2.71720430107527	1.37430860635969	0.00379005523701794	62351.641	468	0.936	ns	0.08695652	0.01070997;0.28037934	1	ns
Unknown	Unknown	UCON93	2	0.00278967263191664	64931	27	2.84978991596639	1.41329125608823	0.00397499046764173	62351.641	425	0.85	ns	0.07407407	0.009100073;0.242898347	1	ns
Unknown	Unknown	UCON80_AMi	26	0.0362657442149164	64931	220	23.648	4.40380397945793	0.0329850891997824	62351.641	755	0.494	ns	0.1181818	0.07867109;0.16835298	0.5862	ns
Unknown	Unknown	MARE9	1	0.00139483631595832	64931	23	2.43550165380375	1.28798868080611	0.00339712615430202	62351.641	254	0.508	ns	0.04347826	0.001100169;0.219486607	0.5054	ns
Unknown	Unknown	UCON25	2	0.00278967263191664	64931	49	5.12676056338028	2.07075939702726	0.00715099181702576	62351.641	105	0.21	ns	0.04081633	0.004981842;0.139787187	0.2367	ns
Unknown	Unknown	UCON92	1	0.00139483631595832	64931	19	2.25968109339408	1.09876716999082	0.00315188525155047	62351.641	261	0.522	ns	0.05263158	0.001331629;0.260280654	0.719	ns
Unknown	Unknown	UCON28c	8	0.0111586905276666	64931	65	6.47247247247247	2.38587043832852	0.00902803965864516	62351.641	803	0.398	ns	0.1230769	0.0546631;0.2281859	0.5311	ns
Unknown	Unknown	UCON71_Crp	26	0.0362657442149164	64931	276	29.034	5.16502870481099	0.0404976775975339	62351.641	318	0.636	ns	0.0942029	0.06246223;0.13497945	0.6239	ns
Unknown	Unknown	UCON63	0	0	64931	14	1.80628272251309	0.887757009051008	0.00251946873824933	62351.641	1	0.002	**	0	0.0000000;0.2316358	0.2404	ns
Unknown	Unknown	UCON31	10	0.0139483631595832	64931	115	11.792	3.18258776231934	0.0164479098377805	62351.641	358	0.716	ns	0.08695652	0.04248918;0.15410523	0.7576	ns
Unknown	Unknown	EUTREP2	88	0.122745595804332	64931	819	89.269	8.93053152916406	0.124515643089283	62351.641	488	0.976	ns	0.1074481	0.08707186;0.13069793	0.9553	ns
Unknown	Unknown	UCON59	9	0.0125535268436249	64931	43	4.77598385469223	2.03907991128046	0.00666171572495534	62351.641	973	0.058	ns	0.2093023	0.1004411;0.3604248	0.05026	ns
Unknown	Unknown	UCON35	16	0.0223173810553332	64931	170	17.656	4.04598987072804	0.0246272299945601	62351.641	404	0.808	ns	0.09411765	0.05475785;0.14834044	0.8013	ns
Unknown	Unknown	UCON87	2	0.00278967263191664	64931	6	1.31327800829876	0.568937845307423	0.00183180785892452	62351.641	461	0.922	ns	0.3333333	0.04327187;0.77722190	0.6181	ns
Unknown	Unknown	Eulor4	1	0.00139483631595832	64931	31	3.26541274817137	1.61665791229999	0.00455471628774269	62351.641	116	0.232	ns	0.03225806	0.0008163701;0.1670211162	0.2489	ns
Unknown	Unknown	UCON20	8	0.0111586905276666	64931	46	5.02618328298087	2.08762657396892	0.00701070297376434	62351.641	929	0.146	ns	0.173913	0.07820342;0.31419065	0.1562	ns
Unknown	Unknown	UCON94	2	0.00278967263191664	64931	29	2.79611650485437	1.44460941062383	0.00390012484462133	62351.641	443	0.886	ns	0.06896552	0.008463962;0.227661890	1	ns
Unknown	Unknown	UCON71	2	0.00278967263191664	64931	17	2.14285714285714	1.14395711185086	0.00298893496276783	62351.641	581	0.842	ns	0.1176471	0.01457932;0.36440916	1	ns
Unknown	Unknown	UCON66	5	0.00697418157979161	64931	64	6.65230460921844	2.45855306000203	0.00927887605375481	62351.641	329	0.658	ns	0.078125	0.02585384;0.17297833	0.6811	ns
Unknown	Unknown	UCON68	3	0.00418450894787497	64931	12	1.65235457063712	0.808880150211552	0.00230476416196438	62351.641	701	0.602	ns	0.25	0.05486064;0.57185846	0.2227	ns
Unknown	Unknown	UCON22	7	0.00976385421170826	64931	37	4.01115618661258	1.76050214397235	0.00559490631806812	62351.641	949	0.106	ns	0.1891892	0.07962112;0.35155238	0.114	ns
Unknown	Unknown	UCON96	1	0.00139483631595832	64931	17	2.20271800679502	1.13824141160503	0.00307243106969302	62351.641	282	0.564	ns	0.05882353	0.001488174;0.286889397	0.7152	ns
Unknown	Unknown	UCON48	11	0.0153431994755415	64931	195	21.136	4.29627303158936	0.0294812603740951	62351.641	6	0.012	*	0.05641026	0.02849288;0.09869030	0.01544	*
Unknown	Unknown	UCON67	2	0.00278967263191664	64931	20	2.23766816143498	1.14573054624412	0.0031211808146332	62351.641	577	0.85	ns	0.1	0.01234853;0.31698271	1	ns
Unknown	Unknown	UCON64	0	0	64931	15	1.85189873417722	0.936292713577875	0.00258309560790763	62351.641	1	0.002	**	0	0.0000000;0.2180194	0.2426	ns
Unknown	Unknown	UCON1	17	0.0237122173712915	64931	241	23.821	4.68859701210734	0.0332263958824432	62351.641	92	0.184	ns	0.07053942	0.04162608;0.11053972	0.1601	ns
Unknown	Unknown	UCON47	24	0.0334760715829997	64931	155	15.164	3.57097407661493	0.021151297895192	62351.641	997	0.01	**	0.1548387	0.1017983;0.2215717	0.02137	*
Unknown	Unknown	UCON28b	8	0.0111586905276666	64931	75	7.989	2.75979990135073	0.011143347328191	62351.641	599	0.806	ns	0.1066667	0.04718995;0.19940174	1	ns
Unknown	Unknown	UCON60	3	0.00418450894787497	64931	38	4.08138351983723	1.80897550599117	0.00569286195282278	62351.641	408	0.816	ns	0.07894737	0.01658648;0.21377329	0.7937	ns
Unknown	Unknown	UCON103	3	0.00418450894787497	64931	14	1.86624203821656	0.972160578990317	0.00260310216927254	62351.641	737	0.53	ns	0.2142857	0.04657929;0.50797568	0.4189	ns
Unknown	Unknown	UCON85	2	0.00278967263191664	64931	28	3.34587251828631	1.61209997031057	0.00466694449707267	62351.641	311	0.622	ns	0.07142857	0.008770497;0.235034773	0.7679	ns
Unknown	Unknown	UCON56	3	0.00418450894787497	64931	15	2.02850356294537	1.02832414748754	0.00282943043664705	62351.641	773	0.458	ns	0.2	0.04331201;0.48089113	0.4443	ns
Unknown	Unknown	UCON16	3	0.00418450894787497	64931	37	4.17293997965412	1.88859806501543	0.00582056822793595	62351.641	384	0.768	ns	0.08108108	0.01704353;0.21909621	0.794	ns
Unknown	Unknown	UCON6	4	0.00557934526383329	64931	97	10.092	3.02732566809398	0.0140766881006514	62351.641	25	0.05	*	0.04123711	0.01134827;0.10222747	0.04414	*
Unknown	Unknown	tot	668	0.931750659060159	64931	6436	668.354	24.0731842971012	0.932244431116009	62351.641	506	0.992	ns	0.1037912	0.09644307;0.11150046	1	ns
Unknown	Unknown	UCON65	9	0.0125535268436249	64931	33	3.63227783452503	1.70456503049281	0.00506643303324596	62351.641	979	0.046	*	0.2727273	0.1329964;0.4552384	0.00777	**
Unknown	Unknown	UCON18	6	0.00836901789574993	64931	34	4.34381338742394	1.90442905140646	0.00605890866252484	62351.641	849	0.306	ns	0.1764706	0.06764065;0.34531513	0.4353	ns
Unknown	Unknown	UCON101	17	0.0237122173712915	64931	210	20.146	4.20218304484019	0.0281003724212964	62351.641	272	0.544	ns	0.08095238	0.04786433;0.12644938	0.5574	ns
Unknown	Unknown	UCON12A	4	0.00557934526383329	64931	24	2.90582010582011	1.40241090437948	0.00405314341123974	62351.641	817	0.37	ns	0.1666667	0.04735363;0.37384171	0.5245	ns
Unknown	Unknown	UCON76	7	0.00976385421170826	64931	140	14.223	3.52017935092273	0.0198387569218752	62351.641	16	0.032	*	0.05	0.02033613;0.10030493	0.04843	*
Unknown	Unknown	UCON12	6	0.00836901789574993	64931	59	6.34834834834835	2.36388465795754	0.00885490682263031	62351.641	555	0.894	ns	0.1016949	0.03824449;0.20831955	1	ns
Unknown	Unknown	UCON9	2	0.00278967263191664	64931	49	4.70523138832998	2.06066913837854	0.00656302761542965	62351.641	140	0.28	ns	0.04081633	0.004981842;0.139787187	0.3253	ns
Unknown	Unknown	EUTREP14	39	0.0543986163223746	64931	382	41.359	5.93779221397788	0.0576890351917203	62351.641	381	0.762	ns	0.1020942	0.07361115;0.13691817	0.8047	ns
Unknown	Unknown	UCON26	26	0.0362657442149164	64931	206	22.329	4.48451445196355	0.0311453000990334	62351.641	828	0.348	ns	0.1262136	0.08412977;0.17944096	0.4316	ns
Unknown	Unknown	UCON27	14	0.0195277084234165	64931	102	10.205	3.07448002553724	0.0142343046043547	62351.641	913	0.178	ns	0.1372549	0.07711808;0.21955654	0.2446	ns
Unknown	Unknown	MamRep564	123	0.171564866862874	64931	788	88.301	8.75128470477244	0.123165441535436	62351.641	1001	0.002	**	0.1560914	0.1314406;0.1833464	0.0001849	***
Unknown	Unknown	UCON17	3	0.00418450894787497	64931	33	3.74390243902439	1.78254890103243	0.00522213108535616	62351.641	467	0.934	ns	0.09090909	0.01915494;0.24331635	1	ns
Unknown	Unknown	UCON19	5	0.00697418157979161	64931	30	3.64663951120163	1.70935660720288	0.00508646522143254	62351.641	851	0.302	ns	0.1666667	0.0564217;0.3472117	0.4032	ns
Unknown	Unknown	UCON75	8	0.0111586905276666	64931	22	2.62713675213675	1.34238622497431	0.00366442574886914	62351.641	937	0.13	ns	0.3636364	0.1719794;0.5934233	0.002796	**
Unknown	Unknown	UCON70	7	0.00976385421170826	64931	59	6.7967967967968	2.42311632721588	0.00948041900436137	62351.641	636	0.732	ns	0.1186441	0.04905579;0.22929255	0.8396	ns
Unknown	Unknown	UCON41	44	0.0613727979021662	64931	579	58.702	7.20229609701442	0.0818796814193854	62351.641	24	0.048	*	0.07599309	0.05575687;0.10067653	0.04548	*
Unknown	Unknown	UCON88	12	0.0167380357914999	64931	33	4.53036437246964	1.91037509348223	0.00631911675124438	62351.641	988	0.028	*	0.3636364	0.2040031;0.5487546	0.0009516	***
Unknown	Unknown	UCON28a	12	0.0167380357914999	64931	129	12.58	3.38985119011014	0.0175470408547557	62351.641	495	0.99	ns	0.09302326	0.04899512;0.15685529	1	ns
