# Supplementary material for: Transposable elements generate regulatory novelty in a tissue-specific fashion
Source: BMC Genomics. 2018 Jun 18;19:468. doi: 10.1186/s12864-018-4850-3 (PMC6006921; doi:10.1186/s12864-018-4850-3)
Supplement: Supplementary file 2 — It contains two folders “TE_PIPELINE_SUMMARY_STATISTICS_ACTIVE” “TE_PIPELINE_SUMMARY_STATISTICS_REPRESSED”. In each of the two folders are included multiple spreadsheets (txt format) with the summary statistics of the TE analysis pipeline for ACTIVE and REPRESSED regions respectively. (ZIP 3922 kb) [file 12864_2018_4850_MOESM2_ESM.zip › Supplemental_File_S1/TE_PIPELINE_SUMMARY_STATISTICS_REPRESSED/E072_15_coreMarks_dense_no_header_REPRESSED.bed.shuffle-rm.nonTE-no_low.boot-1000.stats.tab.txt]

#Script TE-analysis_Shuffle_bed.pl, v4.3
#Aggregated results + stats
#Features in input file (counts):
	62613
#With 1000 bootstraps for exp (expected); sd = standard deviation; nb = number; len = length; avg = average
#Two tests are made (permutation and binomial) to assess how significant the difference between observed and random, so two pvalues are given
#For the two tailed permutation test:
#if rank is < 500 and pvalue is not "ns", there are significantly fewer observed values than expected 
#if rank is > 500 and pvalue is not "ns", there are significantly higher observed values than expected 
#The binomial test is done with binom.test from R, two sided

#Level_(tot_means_all)	#	#	#COUNTS	#	#	#	#	#	#	#	#	#	#	#	#	#
#Rclass	Rfam	Rname	obs_hits	%_obs_(%of_features)	obs_tot_hits	nb_of_trials(nb_of_TE_in_genome)	exp_avg_hits	exp_sd	%_exp_(%of_features)	exp_tot_hits(avg)	obs_rank_in_exp	2-tailed_permutation-test_pvalue(obs.vs.exp)	significance	binomal_test_proba	binomial_test_95%_confidence_interval	binomial_test_pval	significance

age	cat.2	tot	57102	91.1983134492837	57102	4687922	54657.894	32.2127991399139	87.2948013990705	54657.894	1001	0.002	**	0.01218066	0.01208156;0.01228037	2.2e-16	***
age	cat.2	Ancient	41938	66.9797007011323	57102	2716717	46872.757	72.7177958193785	74.8610623991823	54657.894	1	0.002	**	0.01543701	0.01529075;0.01558431	2.2e-16	***
age	cat.2	LineageSpe	45379	72.47536454091	57102	1971205	43747.359	84.357277512194	69.869450433616	54657.894	1001	0.002	**	0.02302094	0.02281203;0.02323126	4.414e-15	***
age	cat.1	01_Human	1320	2.10818839538115	57102	10400	1162.406	36.0623856623444	1.85649306054653	54657.894	1001	0.002	**	0.1269231	0.1205823;0.1334735	1.507e-06	***
age	cat.1	06_Boreotheria/Eutheria?	142	0.226789963745548	57102	2965	279.673	16.3819546892134	0.44666922204654	54657.894	1	0.002	**	0.04789207	0.04048682;0.05620491	2.2e-16	***
age	cat.1	04_Primates/Glires	454	0.725089039017456	57102	9067	854.616	28.5548932045968	1.36491782856595	54657.894	1	0.002	**	0.05007169	0.04567263;0.05476259	2.2e-16	***
age	cat.1	07_Eutheria+Metatheria	9828	15.6964208710651	57102	189643	12198.196	76.1953102842249	19.4818903422612	54657.894	1	0.002	**	0.05182369	0.05083024;0.05283087	2.2e-16	***
age	cat.1	07_Eutheria	34802	55.5827064667082	57102	1469955	38247.702	89.4146530283274	61.0858799290882	54657.894	1	0.002	**	0.02367555	0.02343038;0.02392261	2.2e-16	***
age	cat.1	10_Amniota/Theria	206	0.329005158673119	57102	2529	232.233	14.6017780740197	0.370902208806478	54657.894	39	0.078	ns	0.08145512	0.07108609;0.09280492	0.07331	ns
age	cat.1	07_Eutheria/03_Primates	2	0.00319422484148659	57102	21	2.22595596755504	1.13422734840652	0.00355510192380982	54657.894	552	0.9	ns	0.0952381	0.01174932;0.30377441	1	ns
age	cat.1	02_Hominidae	689	1.10041045789213	57102	10036	1154.291	33.4000281568875	1.8435324932522	54657.894	1	0.002	**	0.06865285	0.06378162;0.07377615	2.2e-16	***
age	cat.1	07_Metatheria	1	0.0015971124207433	57102	59	6.43243243243243	2.42300042329583	0.0102733177334299	54657.894	8	0.016	*	0.01694915	0.0004290233;0.0908559329	0.01902	*
age	cat.1	15_Euteleostomi	11	0.0175682366281763	57102	73	6.62862862862863	2.46116555579002	0.0105866651152774	54657.894	969	0.066	ns	0.1506849	0.07769566;0.25364177	0.09787	ns
age	cat.1	02_Haplorrhini	275	0.439205915704406	57102	4342	444.653	20.3143117595025	0.710160829220769	54657.894	1	0.002	**	0.06333487	0.05627075;0.07099310	2.2e-16	***
age	cat.1	07_Eutheria + Transfert Opossum?	54	0.086244070720138	57102	890	92.899	8.95997098656463	0.148370146774631	54657.894	1	0.002	**	0.06067416	0.04590537;0.07842826	6.377e-06	***
age	cat.1	05_Boreotheria	7873	12.574066088512	57102	118653	8905.726	75.1242742432869	14.2234456103365	54657.894	1	0.002	**	0.06635315	0.06494332;0.06778421	2.2e-16	***
age	cat.1	16_Metazoa	71	0.113394981872774	57102	491	47.005	6.53817426524582	0.0750722693370386	54657.894	1001	0.002	**	0.1446029	0.1146945;0.1788666	0.000522	***
age	cat.1	16_Vertebrata	724	1.15630939261815	57102	8857	811.852	26.6552546151523	1.29661891300529	54657.894	1	0.002	**	0.08174325	0.07611932;0.08764407	0.001114	**
age	cat.1	07_Eutheria/Primates?	43	0.0686758340919617	57102	424	42.517	6.35232737373186	0.0679044287927427	54657.894	582	0.84	ns	0.1014151	0.07437097;0.13416985	0.9355	ns
age	cat.1	03_Euarchontoglires/Primates?	842	1.34476865826586	57102	13041	1255.173	34.0262671749027	2.00465238848163	54657.894	1	0.002	**	0.0645656	0.06040686;0.06891992	2.2e-16	***
age	cat.1	tot	57102	91.1983134492837	57102	4687922	54657.894	32.2127991399139	87.2948013990705	54657.894	1001	0.002	**	0.01218066	0.01208156;0.01228037	2.2e-16	***
age	cat.1	09_Theria	419	0.669190104291441	57102	9723	938.065	27.5768972195978	1.49819526296456	54657.894	1	0.002	**	0.0430937	0.03914334;0.04732059	2.2e-16	***
age	cat.1	10_Theria/Mammalia	6078	9.70724929327775	57102	104874	7669.587	67.9971620366986	12.2491926596713	54657.894	1	0.002	**	0.05795526	0.05654858;0.05938645	2.2e-16	***
age	cat.1	03_Primates	37322	59.6074297669813	57102	1475760	38816.269	89.3390962183586	61.993945346813	54657.894	1	0.002	**	0.02529002	0.0250373;0.0255446	1.065e-14	***
age	cat.1	08_Eutheria/Theria	169	0.269911999105617	57102	2459	244.262	15.329133646046	0.390113874115599	54657.894	1	0.002	**	0.06872712	0.05904280;0.07945315	1.138e-07	***
age	cat.1	13_Amniota/Euteleostemi?	18	0.0287480235733793	57102	191	18.195	4.09215355536918	0.0290594604954243	54657.894	523	0.958	ns	0.09424084	0.05681365;0.14484980	1	ns
age	cat.1	14_Tetrapoda	724	1.15630939261815	57102	8931	803.349	26.465820195842	1.28303866609171	54657.894	1	0.002	**	0.08106595	0.07548674;0.08692019	0.003084	**
age	cat.1	12_Amniota	3240	5.17464424320828	57102	36530	3177.378	49.04429078352	5.07462986919649	54657.894	907	0.19	ns	0.08869422	0.08579788;0.09165614	0.2459	ns
age	cat.1	03_Primates/Indep	1637	2.61447303275678	57102	25104	2382.463	46.2960901044457	3.80506124926134	54657.894	1	0.002	**	0.06520873	0.06218515;0.06833343	2.2e-16	***
age	cat.1	08_Eutheria/Theria?	12660	20.2194432466101	57102	259031	15321.337	87.3656464932709	24.4698976250938	54657.894	1	0.002	**	0.04887446	0.04804729;0.04971175	2.2e-16	***
age	cat.1	11_Mammalia	20793	33.2087585645154	57102	619071	24775.911	94.7068765796416	39.5699151933305	54657.894	1	0.002	**	0.03358742	0.03314001;0.03403921	2.2e-16	***
age	cat.1	02_Simiiformes	12026	19.2068739718589	57102	154323	10760.28	75.9096164518691	17.1853768386757	54657.894	1001	0.002	**	0.07792746	0.07659476;0.07927605	2.2e-16	***
age	cat.1	02_Hominoidea	4423	7.0640282369476	57102	64786	6098.341	70.530300171219	9.73973615702809	54657.894	1	0.002	**	0.06827092	0.06634048;0.07024014	2.2e-16	***
age	cat.1	04_Euarchontoglires	3953	6.31338539919825	57102	55401	4763.861	60.5092807100866	7.60842157379458	54657.894	1	0.002	**	0.0713525	0.06922249;0.07352755	2.2e-16	***
age	cat.1	02_Catarrhini	2382	3.80432178621053	57102	30292	3019.626	51.5169498332356	4.8226821905994	54657.894	1	0.002	**	0.07863462	0.07562748;0.08172286	2.2e-16	***
DNA?	tot	tot	413	0.659607429766981	57102	4312	400.636	19.1666080166226	0.639860731796911	54657.894	758	0.488	ns	0.09577922	0.08715548;0.10495486	0.512	ns
DNA?	PiggyBac?	tot	38	0.0606902719882453	57102	294	28.769	5.01804940388392	0.0459473272323639	54657.894	979	0.046	*	0.1292517	0.09311459;0.17306776	0.07664	ns
DNA?	PiggyBac?	EUTREP4	38	0.0606902719882453	57102	294	28.769	5.01804940388392	0.0459473272323639	54657.894	979	0.046	*	0.1292517	0.09311459;0.17306776	0.07664	ns
DNA?	hAT-Tip100?	tot	41	0.0654816092504751	57102	520	51.81	6.77789346625039	0.0827463945187102	54657.894	63	0.126	ns	0.07884615	0.05717318;0.10544500	0.1238	ns
DNA?	hAT-Tip100?	Eutr16	41	0.0654816092504751	57102	520	51.81	6.77789346625039	0.0827463945187102	54657.894	63	0.126	ns	0.07884615	0.05717318;0.10544500	0.1238	ns
DNA?	DNA?	Eulor12	3	0.00479133726222989	57102	60	5.416	2.16925094206495	0.00864996087074569	54657.894	198	0.396	ns	0.05	0.01043233;0.13924325	0.3691	ns
DNA?	DNA?	Eulor2C	5	0.00798556210371648	57102	38	3.40164778578785	1.63825320712722	0.0054328139296757	54657.894	871	0.262	ns	0.1315789	0.04413744;0.28086385	0.3848	ns
DNA?	DNA?	UCON83	1	0.0015971124207433	57102	50	3.96666666666667	1.93522506614163	0.00633521260228174	54657.894	85	0.17	ns	0.02	0.000506228;0.106469546	0.1836	ns
DNA?	DNA?	Eulor6D	8	0.0127768993659464	57102	75	7.137	2.52122739704049	0.0113985913468449	54657.894	722	0.56	ns	0.1066667	0.04718995;0.19940174	0.693	ns
DNA?	DNA?	tot	340	0.543018223052721	57102	3498	321.887	17.2196035304459	0.514089725775797	54657.894	863	0.278	ns	0.0971984	0.08757848;0.10749738	0.2923	ns
DNA?	DNA?	UCON7	20	0.0319422484148659	57102	127	12.32	3.28456821947549	0.0196764250235574	54657.894	992	0.02	*	0.1574803	0.09892711;0.23268501	0.03379	*
DNA?	DNA?	Eulor6C	1	0.0015971124207433	57102	21	2.25429553264605	1.16206593541346	0.00360036339521513	54657.894	270	0.54	ns	0.04761905	0.001204883;0.238159910	0.7203	ns
DNA?	DNA?	MER133B	1	0.0015971124207433	57102	40	3.59285714285714	1.67434221682422	0.00573819676881341	54657.894	95	0.19	ns	0.025	0.0006327449;0.1315858585	0.2602	ns
DNA?	DNA?	Eulor6E	5	0.00798556210371648	57102	31	2.98095238095238	1.49917249167876	0.00476091607326335	54657.894	881	0.242	ns	0.1612903	0.05452433;0.33727158	0.2161	ns
DNA?	DNA?	Eulor2A	7	0.0111797869452031	57102	67	6.32965931863727	2.37137350941005	0.0101091775168691	54657.894	705	0.594	ns	0.1044776	0.04304938;0.20348920	0.6787	ns
DNA?	DNA?	Eulor6A	2	0.00319422484148659	57102	30	2.97360084477297	1.47721955449313	0.00474917484351966	54657.894	390	0.78	ns	0.06666667	0.008178134;0.220735402	0.7639	ns
DNA?	DNA?	Eulor7	1	0.0015971124207433	57102	12	1.48076923076923	0.714186929827984	0.00236495493071603	54657.894	390	0.78	ns	0.08333333	0.002107593;0.384796165	1	ns
DNA?	DNA?	MER123	5	0.00798556210371648	57102	46	4.54133064516129	2.0020941215115	0.00725301558008926	54657.894	699	0.606	ns	0.1086957	0.03624837;0.23569670	0.803	ns
DNA?	DNA?	UCON21	3	0.00479133726222989	57102	28	2.68506493506493	1.41702765842023	0.0042883505582945	54657.894	691	0.622	ns	0.1071429	0.02266509;0.28226440	0.7472	ns
DNA?	DNA?	Eulor5A	9	0.0143740117866897	57102	126	11.532	3.19392817345306	0.0184179004360117	54657.894	270	0.54	ns	0.07142857	0.03318028;0.13126409	0.5366	ns
DNA?	DNA?	UCON100	2	0.00319422484148659	57102	19	1.88118811881188	0.977183355513369	0.00300446891030917	54657.894	629	0.746	ns	0.1052632	0.01301216;0.33137666	0.712	ns
DNA?	DNA?	Eulor6B	7	0.0111797869452031	57102	64	5.90480961923848	2.31560856859628	0.00943064478501026	54657.894	768	0.468	ns	0.109375	0.04512102;0.21245723	0.6628	ns
DNA?	DNA?	Eulor2B	4	0.00638844968297318	57102	57	5.17269076305221	2.22193206449956	0.0082613686663348	54657.894	412	0.824	ns	0.07017544	0.01945042;0.17003982	0.8169	ns
DNA?	DNA?	MER133A	3	0.00479133726222989	57102	54	4.77889447236181	2.04067215420935	0.00763243171923053	54657.894	279	0.558	ns	0.05555556	0.01160677;0.15388503	0.6282	ns
DNA?	DNA?	MER131	121	0.193250602909939	57102	1106	102.263	9.46464000426907	0.163325507482472	54657.894	980	0.044	*	0.1094033	0.09161313;0.12930064	0.0547	ns
DNA?	DNA?	Eulor3	2	0.00319422484148659	57102	37	3.26604554865424	1.57921286026513	0.00521624191246905	54657.894	345	0.69	ns	0.05405405	0.00661457;0.18194912	0.7692	ns
DNA?	DNA?	UCON62	5	0.00798556210371648	57102	24	2.33408577878104	1.20315527243279	0.00372779738837149	54657.894	880	0.244	ns	0.2083333	0.07131862;0.42151284	0.0774	ns
DNA?	DNA?	UCON2	7	0.0111797869452031	57102	135	12.664	3.37498066579565	0.0202258316962931	54657.894	54	0.108	ns	0.05185185	0.02109849;0.10391634	0.104	ns
DNA?	DNA?	MER124	78	0.124574768817977	57102	747	70.341	8.05404163054715	0.112342484787504	54657.894	856	0.292	ns	0.1044177	0.08341578;0.12860067	0.347	ns
DNA?	DNA?	UCON14	11	0.0175682366281763	57102	98	9.465	2.96269346246833	0.0151166690623353	54657.894	768	0.468	ns	0.1122449	0.05738238;0.19196700	0.606	ns
DNA?	DNA?	Eulor10	1	0.0015971124207433	57102	39	3.98165137614679	1.86034606303659	0.00635914486791367	54657.894	78	0.156	ns	0.02564103	0.0006489639;0.1347639216	0.1789	ns
DNA?	DNA?	MER134	8	0.0127768993659464	57102	89	8.464	2.80224134516579	0.0135179595291713	54657.894	516	0.972	ns	0.08988764	0.03960996;0.16945248	1	ns
DNA?	DNA?	Eulor5B	9	0.0143740117866897	57102	43	3.87283825025432	1.75515092430521	0.00618535807301092	54657.894	981	0.042	*	0.2093023	0.1004411;0.3604248	0.01307	*
DNA?	DNA?	UCON58	26	0.0415249229393257	57102	235	22.269	4.62947848802336	0.0355660964975325	54657.894	820	0.364	ns	0.1106383	0.07355781;0.15789760	0.3742	ns
snRNA	tot	tot	308	0.491910625588935	57102	4380	412.072	18.8902529802451	0.658125309440532	54657.894	1	0.002	**	0.07031963	0.06292185;0.07829635	2.518e-08	***
snRNA	snRNA	U14	0	0	57102	7	1.32591093117409	0.594989798403982	0.00211762881697745	54657.894	1	0.002	**	0	0.0000000;0.4096164	0.3602	ns
snRNA	snRNA	U4	10	0.015971124207433	57102	162	15.575	3.77606059718772	0.0248750259530768	54657.894	83	0.166	ns	0.0617284	0.02999513;0.11058937	0.1804	ns
snRNA	snRNA	U2	76	0.121380543976491	57102	1087	100.165	9.53491949046711	0.159974765623752	54657.894	6	0.012	*	0.0699172	0.05547895;0.08673313	0.01011	*
snRNA	snRNA	U5	14	0.0223595738904061	57102	214	19.47	4.40959686871085	0.031095778831872	54657.894	124	0.248	ns	0.06542056	0.03622453;0.10732927	0.2335	ns
snRNA	snRNA	U13	13	0.0207624614696628	57102	176	17.669	3.87614027912606	0.0282193793621133	54657.894	141	0.282	ns	0.07386364	0.03991371;0.12299707	0.314	ns
snRNA	snRNA	U3	24	0.0383306980978391	57102	229	23.266	4.51238358360696	0.0371584175810135	54657.894	622	0.76	ns	0.1048035	0.0683126;0.1519187	0.8271	ns
snRNA	snRNA	tot	308	0.491910625588935	57102	4380	412.072	18.8902529802451	0.658125309440532	54657.894	1	0.002	**	0.07031963	0.06292185;0.07829635	2.518e-08	***
snRNA	snRNA	U6	118	0.188459265647709	57102	1710	163.429	11.6297984166197	0.261014485809656	54657.894	1	0.002	**	0.06900585	0.05744795;0.08206790	0.0001084	***
snRNA	snRNA	U17	2	0.00319422484148659	57102	9	1.43585526315789	0.692984799896965	0.00229322227517911	54657.894	557	0.89	ns	0.2222222	0.02814497;0.60009357	0.6425	ns
snRNA	snRNA	U8	2	0.00319422484148659	57102	29	3.07594936708861	1.49498692240861	0.0049126369397547	54657.894	382	0.764	ns	0.06896552	0.008463962;0.227661890	0.7637	ns
snRNA	snRNA	U1	14	0.0223595738904061	57102	204	17.746	3.98614768584574	0.0283423570185105	54657.894	213	0.426	ns	0.06862745	0.03802448;0.11246516	0.4546	ns
snRNA	snRNA	U7	20	0.0319422484148659	57102	245	23.832	4.55747150803453	0.0380623832111542	54657.894	235	0.47	ns	0.08163265	0.05057566;0.12326013	0.4519	ns
snRNA	snRNA	U13_	21	0.0335393608356092	57102	308	30.954	5.10626653808415	0.049437017871688	54657.894	25	0.05	*	0.06818182	0.04269789;0.10233690	0.05811	ns
Retroposon	tot	tot	426	0.680369891236644	57102	5565	619.181	23.6113475840481	0.988901665788255	54657.894	1	0.002	**	0.07654987	0.06969797;0.08384957	2.2e-16	***
Retroposon	SVA	tot	426	0.680369891236644	57102	5565	619.181	23.6113475840481	0.988901665788255	54657.894	1	0.002	**	0.07654987	0.06969797;0.08384957	2.2e-16	***
Retroposon	SVA	SVA_D	108	0.172488141440276	57102	1433	176.848	12.932677609457	0.28244613738361	54657.894	1	0.002	**	0.07536636	0.06223128;0.09027219	5.048e-09	***
Retroposon	SVA	SVA_B	60	0.0958267452445978	57102	801	87.4	9.19295983405294	0.139587625572964	54657.894	4	0.008	**	0.07490637	0.05764511;0.09537048	0.001466	**
Retroposon	SVA	SVA_E	58	0.0926325204031112	57102	686	72.451	8.39953279362317	0.115712391995273	54657.894	41	0.082	ns	0.0845481	0.06482512;0.10792833	0.08156	ns
Retroposon	SVA	SVA_C	36	0.0574960471467587	57102	486	55.393	6.98336010229453	0.0884688483222334	54657.894	5	0.01	**	0.07407407	0.0524170;0.1010772	0.00424	**
Retroposon	SVA	SVA_A	109	0.174085253861019	57102	1186	126.268	10.7521991139388	0.201664191142415	54657.894	59	0.118	ns	0.09190556	0.07607037;0.10979681	0.1094	ns
Retroposon	SVA	SVA_F	68	0.108603644610544	57102	973	110.157	10.2087496575031	0.175933112931819	54657.894	1	0.002	**	0.06988695	0.05467523;0.08776032	7.868e-06	***
tot	tot	tot	57102	91.1983134492837	57102	4687922	54657.894	32.2127991399139	87.2948013990705	54657.894	1001	0.002	**	0.01218066	0.01208156;0.01228037	2.2e-16	***
rRNA	tot	tot	171	0.273106223947104	57102	1766	171.442	12.6886420722486	0.273812147637072	54657.894	499	0.998	ns	0.09682899	0.08343194;0.11158202	1	ns
rRNA	rRNA	tot	171	0.273106223947104	57102	1766	171.442	12.6886420722486	0.273812147637072	54657.894	499	0.998	ns	0.09682899	0.08343194;0.11158202	1	ns
rRNA	rRNA	SSU-rRNA_Hsa	16	0.0255537987318927	57102	80	6.942	2.45574157163712	0.0110871544248	54657.894	1001	0.002	**	0.2	0.1188591;0.3043689	0.001979	**
rRNA	rRNA	LSU-rRNA_Hsa	55	0.0878411831408813	57102	411	40.082	6.00377558885418	0.0640154600482328	54657.894	994	0.016	*	0.13382	0.1024269;0.1705984	0.01581	*
rRNA	rRNA	5S	101	0.161308354495073	57102	1275	124.779	10.8246631509868	0.199286090747928	54657.894	16	0.032	*	0.07921569	0.06498288;0.09542265	0.02365	*
tRNA	tot	tot	216	0.344976282880552	57102	1997	172.185	12.3532739943052	0.274998802165684	54657.894	1001	0.002	**	0.1081622	0.09487267;0.12261419	0.0006941	***
tRNA	tRNA	tRNA-Arg-AGA	2	0.00319422484148659	57102	41	4.40991902834008	1.92435012346825	0.00704313645463415	54657.894	165	0.33	ns	0.04878049	0.005963118;0.165333353	0.3141	ns
tRNA	tRNA	tRNA-His-CAY_	17	0.027150911152636	57102	44	4.68484848484848	2.0145257961339	0.00748222970445193	54657.894	991	0.022	*	0.3863636	0.2435716;0.5450447	1.157e-06	***
tRNA	tRNA	tRNA-Thr-ACG_	3	0.00479133726222989	57102	12	1.70844686648501	0.867487338803691	0.00272858171064318	54657.894	706	0.592	ns	0.25	0.05486064;0.57185846	0.3966	ns
tRNA	tRNA	tRNA-Leu-TTA(m)	0	0	57102	27	2.84121976866456	1.45566920225295	0.00453774738259557	54657.894	1	0.002	**	0	0.0000000;0.1277029	0.1076	ns
tRNA	tRNA	tRNA-Arg-CGA_	0	0	57102	2	1.04651162790698	0.211205215699932	0.00167139671938252	54657.894	1	0.002	**	0	0.0000000;0.8418861	0.2273	ns
tRNA	tRNA	tRNA-Lys-AAA	6	0.00958267452445978	57102	47	3.28099173553719	1.61928982350492	0.00524011265318255	54657.894	932	0.14	ns	0.1276596	0.04832222;0.25741418	0.1407	ns
tRNA	tRNA	tRNA-Ser-TCG	2	0.00319422484148659	57102	7	1.32371134020619	0.630127429700051	0.00211411582292205	54657.894	461	0.922	ns	0.2857143	0.03669257;0.70957914	0.6237	ns
tRNA	tRNA	tRNA-Thr-ACY	1	0.0015971124207433	57102	13	1.94017094017094	1.00856259287714	0.00309867110691221	54657.894	342	0.684	ns	0.07692308	0.001945628;0.360297435	0.7064	ns
tRNA	tRNA	tRNA-Ser-TCA_	2	0.00319422484148659	57102	4	1.1797385620915	0.417307446850178	0.00188417511074618	54657.894	303	0.606	ns	0.5	0.06758599;0.93241401	0.5865	ns
tRNA	tRNA	tRNA-Arg-CGY_	7	0.0111797869452031	57102	40	3.57010309278351	1.69188343144688	0.00570185599281859	54657.894	953	0.098	ns	0.175	0.07338273;0.32779013	0.08541	ns
tRNA	tRNA	tRNA-Cys-TGY	12	0.0191653490489196	57102	136	12.794	3.39633612869797	0.0204334563109897	54657.894	481	0.962	ns	0.08823529	0.0464263;0.1490569	1	ns
tRNA	tRNA	tRNA-Glu-GAA	9	0.0143740117866897	57102	95	9.333	2.94733740820385	0.0149058502227972	54657.894	523	0.958	ns	0.09473684	0.04424111;0.17223470	1	ns
tRNA	tRNA	tRNA-Ala-GCY	6	0.00958267452445978	57102	28	2.6221743810549	1.32384595470918	0.00418790727333764	54657.894	923	0.158	ns	0.2142857	0.08296061;0.40953103	0.042	*
tRNA	tRNA	tRNA-Thr-ACG	0	0	57102	3	1.14697406340058	0.378253985253336	0.00183184652292747	54657.894	1	0.002	**	0	0.0000000;0.7075982	0.2915	ns
tRNA	tRNA	tRNA-Ile-ATC	0	0	57102	9	1.53301886792453	0.757437249575841	0.00244840347519609	54657.894	1	0.002	**	0	0.0000000;0.3362671	0.3732	ns
tRNA	tRNA	tRNA-Gly-GGY	7	0.0111797869452031	57102	37	4.0273003033367	1.84584633052726	0.00643205133652229	54657.894	944	0.116	ns	0.1891892	0.07962112;0.35155238	0.1154	ns
tRNA	tRNA	tRNA-Met	9	0.0143740117866897	57102	50	5.04417670682731	2.09811023487519	0.00805611727089791	54657.894	969	0.066	ns	0.18	0.08576208;0.31436941	0.09299	ns
tRNA	tRNA	tRNA-Met_	2	0.00319422484148659	57102	48	3.70040899795501	1.78278468261476	0.0059099691724642	54657.894	261	0.522	ns	0.04166667	0.005086468;0.142540973	0.5842	ns
tRNA	tRNA	tRNA-Trp-TGG	2	0.00319422484148659	57102	13	1.8879202988792	0.977242817733589	0.00301522095871337	54657.894	624	0.756	ns	0.1538462	0.01920667;0.45447106	1	ns
tRNA	tRNA	tRNA-Thr-ACA	2	0.00319422484148659	57102	25	2.46298342541436	1.28426916338321	0.00393366142081415	54657.894	522	0.96	ns	0.08	0.00983959;0.26030584	1	ns
tRNA	tRNA	tRNA-Lys-AAG	12	0.0191653490489196	57102	73	7.354	2.49256833344583	0.0117451647421462	54657.894	975	0.054	ns	0.1643836	0.08792993;0.26954357	0.07869	ns
tRNA	tRNA	tRNA-Leu-TTG	2	0.00319422484148659	57102	26	1.79615384615385	0.956424437243847	0.00286865961725815	54657.894	618	0.768	ns	0.07692308	0.009455391;0.251302917	0.7	ns
tRNA	tRNA	tRNA-Gln-CAG	14	0.0223595738904061	57102	79	6.75875875875876	2.37320987506015	0.0107944975624212	54657.894	998	0.008	**	0.1772152	0.1004126;0.2794246	0.007689	**
tRNA	tRNA	tRNA-Ile-ATT	8	0.0127768993659464	57102	53	5.30251256281407	2.13807669420317	0.00846870867521772	54657.894	920	0.164	ns	0.1509434	0.06749254;0.27592118	0.2457	ns
tRNA	tRNA	tRNA-Arg-AGG	2	0.00319422484148659	57102	20	2.41316685584563	1.23472819261062	0.0038540987587971	54657.894	524	0.956	ns	0.1	0.01234853;0.31698271	1	ns
tRNA	tRNA	tRNA-Glu-GAG_	10	0.015971124207433	57102	96	8.239	2.77589347500666	0.013158609234504	54657.894	807	0.39	ns	0.1041667	0.0510942;0.1832332	0.4672	ns
tRNA	tRNA	tRNA-Arg-CGG	1	0.0015971124207433	57102	17	1.20623501199041	0.433744288836333	0.00192649291998532	54657.894	337	0.674	ns	0.05882353	0.001488174;0.286889397	1	ns
tRNA	tRNA	tRNA-Gln-CAA	2	0.00319422484148659	57102	24	2.59802847754655	1.37628586256777	0.00414934355093439	54657.894	485	0.97	ns	0.08333333	0.01025634;0.26997280	1	ns
tRNA	tRNA	tRNA-Val-GTG	16	0.0255537987318927	57102	38	3.81155015197568	1.75327810279715	0.00608747409000636	54657.894	988	0.028	*	0.4210526	0.2630982;0.5917855	2.66e-07	***
tRNA	tRNA	tRNA-Tyr-TAT	0	0	57102	5	1.17183098591549	0.433479907389728	0.0018715458226175	54657.894	1	0.002	**	0	0.0000000;0.5218238	0.5973	ns
tRNA	tRNA	tRNA-Arg-CGA	1	0.0015971124207433	57102	8	1.345703125	0.59319452077831	0.00214923917557057	54657.894	366	0.732	ns	0.125	0.003159724;0.526509671	1	ns
tRNA	tRNA	tRNA-Tyr-TAC	3	0.00479133726222989	57102	34	3.38951695786228	1.53336455717343	0.00541343963372188	54657.894	544	0.916	ns	0.08823529	0.0185795;0.2367753	1	ns
tRNA	tRNA	tRNA-Ala-GCY_	9	0.0143740117866897	57102	82	2.06296296296296	1.08921496145082	0.00329478377168154	54657.894	811	0.382	ns	0.1097561	0.05143225;0.19815241	0.0002258	***
tRNA	tRNA	tRNA-Pro-CCA	2	0.00319422484148659	57102	9	1.56963788300836	0.737535291782195	0.00250688815902186	54657.894	648	0.708	ns	0.2222222	0.02814497;0.60009357	0.6612	ns
tRNA	tRNA	tRNA-Leu-TTA	4	0.00638844968297318	57102	13	1.67887323943662	0.861971285663422	0.00268134930355776	54657.894	706	0.592	ns	0.3076923	0.09092039;0.61426166	0.07612	ns
tRNA	tRNA	tRNA-Val-GTY	7	0.0111797869452031	57102	29	2.81162540365985	1.39040525506756	0.00449048185466253	54657.894	926	0.152	ns	0.2413793	0.1029836;0.4354003	0.01851	*
tRNA	tRNA	tRNA-Met-i	7	0.0111797869452031	57102	40	3.75742067553736	1.69362011028853	0.00600102323085838	54657.894	953	0.098	ns	0.175	0.07338273;0.32779013	0.09613	ns
tRNA	tRNA	tRNA-Leu-CTG	4	0.00638844968297318	57102	16	2.06987951807229	1.09166542457756	0.0033058302877554	54657.894	802	0.4	ns	0.25	0.07266204;0.52377082	0.1429	ns
tRNA	tRNA	tRNA-Thr-ACY_	4	0.00638844968297318	57102	12	1.5125786163522	0.710882086049738	0.00241575809552681	54657.894	636	0.732	ns	0.3333333	0.09924609;0.65112449	0.05421	ns
tRNA	tRNA	tRNA-Asn-AAT	0	0	57102	2	1	0	0.0015971124207433	54657.894	1	0.002	**	0	0.0000000;0.8418861	0.5	ns
tRNA	tRNA	tot	216	0.344976282880552	57102	1997	172.185	12.3532739943052	0.274998802165684	54657.894	1001	0.002	**	0.1081622	0.09487267;0.12261419	0.0006941	***
tRNA	tRNA	tRNA-Gly-GGA	11	0.0175682366281763	57102	107	10.621	3.04707132237558	0.0169629310207145	54657.894	635	0.734	ns	0.1028037	0.05244725;0.17650214	0.8713	ns
tRNA	tRNA	tRNA-Asn-AAC	10	0.015971124207433	57102	46	5.0713567839196	2.08712004658931	0.00809952690961877	54657.894	983	0.038	*	0.2173913	0.1094817;0.3636244	0.03074	*
tRNA	tRNA	tRNA-Ile-ATA	8	0.0127768993659464	57102	65	6.08108108108108	2.27525515150308	0.00971217012614166	54657.894	856	0.292	ns	0.1230769	0.0546631;0.2281859	0.3921	ns
tRNA	tRNA	tRNA-Leu-CTA_	0	0	57102	7	1.2839248434238	0.547696242689311	0.00205057231473304	54657.894	1	0.002	**	0	0.0000000;0.4096164	0.3628	ns
tRNA	tRNA	tRNA-Phe-TTY	9	0.0143740117866897	57102	87	4.36511156186613	2.00925772028531	0.00697157389338656	54657.894	973	0.058	ns	0.1034483	0.04840592;0.18731344	0.04187	*
tRNA	tRNA	tRNA-Ala-GCA	6	0.00958267452445978	57102	40	1.54643962848297	0.777699660194032	0.0024698379385798	54657.894	647	0.71	ns	0.15	0.05710226;0.29835267	0.004136	**
tRNA	tRNA	tRNA-Ser-TCA(m)	2	0.00319422484148659	57102	31	2.74864572047671	1.39944434555369	0.00438989622039625	54657.894	454	0.908	ns	0.06451613	0.007910983;0.214216157	1	ns
tRNA	tRNA	tRNA-Leu-CTY	7	0.0111797869452031	57102	30	2.13667425968109	1.09398640697795	0.00341250899921916	54657.894	879	0.246	ns	0.2333333	0.09933786;0.42283652	0.004392	**
tRNA	tRNA	tRNA-Leu-CTA	0	0	57102	1	1.00617283950617	0.0785674201318386	0.00160697113938986	54657.894	1	0.002	**	na	na	na	na
tRNA	tRNA	tRNA-SeC(e)-TGA	0	0	57102	3	1.1638418079096	0.385638704011733	0.00185878620719276	54657.894	1	0.002	**	0	0.0000000;0.7075982	0.2877	ns
tRNA	tRNA	tRNA-Ser-TCY	6	0.00958267452445978	57102	15	1.8257477243173	0.968682924464512	0.00291592436765096	54657.894	769	0.466	ns	0.4	0.1633643;0.6771302	0.006102	**
tRNA	tRNA	tRNA-Val-GTA	2	0.00319422484148659	57102	12	1.73287671232877	0.895738239878981	0.00276759892087708	54657.894	600	0.804	ns	0.1666667	0.02086253;0.48413775	0.6883	ns
tRNA	tRNA	tRNA-Gly-GGG	7	0.0111797869452031	57102	47	4.56104944500505	2.01961505197372	0.00728450872024188	54657.894	917	0.17	ns	0.1489362	0.06204412;0.28305753	0.2169	ns
tRNA	tRNA	tRNA-Glu-GAG	1	0.0015971124207433	57102	18	1.80592991913747	0.959401177070275	0.00288427310484638	54657.894	351	0.702	ns	0.05555556	0.001405556;0.272943600	1	ns
tRNA	tRNA	tRNA-Ser-AGY	5	0.00798556210371648	57102	14	1.75422626788036	0.928813061893791	0.00280169656122589	54657.894	767	0.47	ns	0.3571429	0.1275984;0.6486199	0.02326	*
tRNA	tRNA	tRNA-His-CAY	0	0	57102	1	1	0	0.0015971124207433	54657.894	1	0.002	**	0	0.000;0.975	2.2e-16	***
tRNA	tRNA	tRNA-Gln-CAA_	2	0.00319422484148659	57102	34	3.38159255429162	1.5697029124653	0.0054007834703522	54657.894	301	0.602	ns	0.05882353	0.007204917;0.196773209	0.5753	ns
tRNA	tRNA	tRNA-Pro-CCY	3	0.00479133726222989	57102	17	2.22479721900348	1.15019888299071	0.0035532512721056	54657.894	743	0.518	ns	0.1764706	0.03798507;0.43431787	0.48	ns
tRNA	tRNA	tRNA-Asp-GAY	7	0.0111797869452031	57102	49	4.33030303030303	1.93289624028914	0.0069159807552793	54657.894	928	0.148	ns	0.1428571	0.05942151;0.27242151	0.2001	ns
tRNA	tRNA	tRNA-Ser-TCA	0	0	57102	1	1	0	0.0015971124207433	54657.894	1	0.002	**	0	0.000;0.975	2.2e-16	***
tRNA	tRNA	tRNA-Pro-CCG	2	0.00319422484148659	57102	4	1.19852941176471	0.429041322176873	0.00191418621015557	54657.894	406	0.812	ns	0.5	0.06758599;0.93241401	0.5883	ns
tRNA	tRNA	tRNA-Ala-GCG	1	0.0015971124207433	57102	11	1.31611570247934	0.562150369870067	0.00210198473556504	54657.894	353	0.706	ns	0.09090909	0.002298972;0.412779917	1	ns
LINE	Penelope	tot	90	0.143740117866897	57102	1097	100.577	9.26282197123916	0.160632775941098	54657.894	132	0.264	ns	0.08204193	0.06648508;0.09988198	0.2952	ns
LINE	Penelope	Penelope1_Vert	90	0.143740117866897	57102	1097	100.577	9.26282197123916	0.160632775941098	54657.894	132	0.264	ns	0.08204193	0.06648508;0.09988198	0.2952	ns
LINE	L1-Tx1	tot	12	0.0191653490489196	57102	189	17.655	4.04429614782737	0.0281970197882229	54657.894	98	0.196	ns	0.06349206	0.03323462;0.10828083	0.1704	ns
LINE	L1-Tx1	MARE6	12	0.0191653490489196	57102	189	17.655	4.04429614782737	0.0281970197882229	54657.894	98	0.196	ns	0.06349206	0.03323462;0.10828083	0.1704	ns
LINE	RTE-X	tot	900	1.43740117866897	57102	15596	1408.914	35.4829768430672	2.25019404915912	54657.894	1	0.002	**	0.0577071	0.05409808;0.06148217	2.2e-16	***
LINE	RTE-X	L5	56	0.0894382955616246	57102	737	73.898	8.08696451055617	0.118023413668088	54657.894	14	0.028	*	0.07598372	0.05790481;0.09753938	0.02713	*
LINE	RTE-X	L4_C_Mam	293	0.467953939277786	57102	5015	464.514	21.1424882359861	0.741881079009151	54657.894	1	0.002	**	0.05842473	0.05209219;0.06527710	2.2e-16	***
LINE	RTE-X	L4_A_Mam	402	0.642039193138805	57102	6597	610.609	23.1353271505367	0.975211218117643	54657.894	1	0.002	**	0.06093679	0.05528362;0.06698180	2.2e-16	***
LINE	RTE-X	L4_B_Mam	201	0.321019596569402	57102	3247	303.399	17.0143847460991	0.484562311341095	54657.894	1	0.002	**	0.0619033	0.05385820;0.07074811	8.106e-11	***
LINE	L1	L1M2	999	1.59551530832255	57102	9096	902.237	28.1820698327866	1.44097391915417	54657.894	1001	0.002	**	0.1098285	0.1034736;0.1164345	0.0008064	***
LINE	L1	L1P	12	0.0191653490489196	57102	161	13.551	3.47180823958531	0.0216424704134924	54657.894	387	0.774	ns	0.07453416	0.03910449;0.12657634	0.7767	ns
LINE	L1	L1MEg1	36	0.0574960471467587	57102	1013	92.296	9.23318123052048	0.147407087984923	54657.894	1	0.002	**	0.03553801	0.02501213;0.04886217	8.093e-12	***
LINE	L1	L1MB7	1309	2.09062015875297	57102	23185	2286.05	43.337161993024	3.65107884944021	54657.894	1	0.002	**	0.05645892	0.05352218;0.05950745	2.2e-16	***
LINE	L1	L1P2	171	0.273106223947104	57102	1631	184.079	13.7335126012382	0.293994857298005	54657.894	179	0.358	ns	0.1048437	0.09039076;0.12073564	0.3279	ns
LINE	L1	L1MB1	362	0.578154696309073	57102	6197	611.109	23.1079444368402	0.976009774328015	54657.894	1	0.002	**	0.05841536	0.05270447;0.06454614	2.2e-16	***
LINE	L1	L1MCb	126	0.201236165013655	57102	2145	209.948	14.0488670954873	0.335310558510214	54657.894	1	0.002	**	0.05874126	0.04916588;0.06954311	8.513e-11	***
LINE	L1	L1M3b	79	0.12617188123872	57102	564	55.359	7.20680630078658	0.0884145464999281	54657.894	1001	0.002	**	0.1400709	0.1124889;0.1714861	0.0014	**
LINE	L1	L1MEh	177	0.282688898471563	57102	3050	282.461	16.0366347047207	0.451121971475572	54657.894	1	0.002	**	0.05803279	0.04999847;0.06692725	2.814e-12	***
LINE	L1	L1ME2	669	1.06846820947727	57102	12799	1260.869	33.0665879436968	2.01374954083018	54657.894	1	0.002	**	0.05226971	0.0484769;0.0562677	2.2e-16	***
LINE	L1	L1PA16	1348	2.15290754316196	57102	13973	1389.026	33.5933004307977	2.21843067733538	54657.894	116	0.232	ns	0.09647177	0.09162513;0.10148717	0.2522	ns
LINE	L1	L1MEd	801	1.27928704901538	57102	16918	1587.425	36.5418072716536	2.53529618449843	54657.894	1	0.002	**	0.04734602	0.04419428;0.05065452	2.2e-16	***
LINE	L1	L1M4b	275	0.439205915704406	57102	4228	426.802	20.03422487061	0.68165077539808	54657.894	1	0.002	**	0.06504257	0.05779366;0.07289924	2.557e-16	***
LINE	L1	L1ME3A	890	1.42143005446153	57102	15879	1548.351	36.6298176700696	2.4728906137703	54657.894	1	0.002	**	0.05604887	0.05252134;0.05974010	2.2e-16	***
LINE	L1	L1MC4	1043	1.66578825483526	57102	23685	2239.365	43.2123255574157	3.57651765607781	54657.894	1	0.002	**	0.04403631	0.04145830;0.04672694	2.2e-16	***
LINE	L1	L1M4	1309	2.09062015875297	57102	20125	1940.933	42.0847197285979	3.09988820213055	54657.894	1	0.002	**	0.06504348	0.06167461;0.06853865	2.2e-16	***
LINE	L1	L1MEf	613	0.979029913915641	57102	11271	1108.592	31.4896353286781	1.77054605273665	54657.894	1	0.002	**	0.05438737	0.05027184;0.05873492	2.2e-16	***
LINE	L1	L1MDa	422	0.673981441553671	57102	6954	683.317	24.9516551774846	1.09133406800505	54657.894	1	0.002	**	0.0606845	0.05518627;0.06655451	2.2e-16	***
LINE	L1	L1ME3G	1088	1.73765831376871	57102	18628	1772.589	39.3584955272705	2.83102390877294	54657.894	1	0.002	**	0.0584067	0.05508134;0.06187072	2.2e-16	***
LINE	L1	L1MEj	113	0.180473703543992	57102	2345	226.449	14.4776725340091	0.361664510564899	54657.894	1	0.002	**	0.04818763	0.03987570;0.05765003	2.2e-16	***
LINE	L1	L1P4e	30	0.0479133726222989	57102	194	19.497	4.2482983698228	0.031138900867232	54657.894	994	0.016	*	0.1546392	0.1068315;0.2133392	0.01648	*
LINE	L1	L1ME3E	189	0.301854247520483	57102	4540	435.998	19.9915396520042	0.696337821219236	54657.894	1	0.002	**	0.04162996	0.03600628;0.04785241	2.2e-16	***
LINE	L1	L1MC2	393	0.627665181352115	57102	6382	649.744	24.0956233175874	1.03771421270343	54657.894	1	0.002	**	0.06157944	0.05580477;0.06775864	2.2e-16	***
LINE	L1	L1PA2	297	0.474342388960759	57102	4918	602.705	25.4448307994849	0.962587641544088	54657.894	1	0.002	**	0.0603904	0.05389377;0.06741470	2.2e-16	***
LINE	L1	L1MA2	638	1.01895772443422	57102	7417	788.548	26.4042208534711	1.25939980515228	54657.894	1	0.002	**	0.08601861	0.07973366;0.09263108	5.733e-09	***
LINE	L1	L1M3e	111	0.177279478702506	57102	810	80.037	8.80460971038196	0.127828086819031	54657.894	1001	0.002	**	0.137037	0.1140928;0.1626587	0.0004944	***
LINE	L1	L1MC5	709	1.132352706307	57102	14431	1378.973	35.161236946154	2.20237490616965	54657.894	1	0.002	**	0.04913034	0.04566047;0.05278340	2.2e-16	***
LINE	L1	L1MEa	20	0.0319422484148659	57102	355	33.058	5.38829005062547	0.0527973424049319	54657.894	11	0.022	*	0.05633803	0.03474865;0.08567090	0.01706	*
LINE	L1	L1PB1	1113	1.77758612428729	57102	13093	1354.521	35.6908306767214	2.16332231325763	54657.894	1	0.002	**	0.08500726	0.08028458;0.08991533	1.183e-12	***
LINE	L1	L1MCc	217	0.346573395301295	57102	3179	308.925	16.0224246945677	0.493387954578123	54657.894	1	0.002	**	0.06826046	0.05973690;0.07758833	1.002e-08	***
LINE	L1	L1PA8	793	1.26651014964943	57102	8111	830.352	26.9401534492265	1.32616549278904	54657.894	88	0.176	ns	0.09776846	0.09138865;0.10443890	0.1753	ns
LINE	L1	L1P4	267	0.42642901633846	57102	3775	366.806	18.3723135697687	0.585830418603165	54657.894	1	0.002	**	0.07072848	0.06275261;0.07937635	1.219e-08	***
LINE	L1	L1M7	134	0.214013064379602	57102	3059	294.09	16.2481353361517	0.469694791816396	54657.894	1	0.002	**	0.04380517	0.03682866;0.05167000	2.2e-16	***
LINE	L1	L1PA13	896	1.43101272898599	57102	9060	912.041	28.4672742759946	1.45663200932714	54657.894	302	0.604	ns	0.09889625	0.09282377;0.10522800	0.5884	ns
LINE	L1	L1PREC2	817	1.30484084774727	57102	7902	819.895	26.0922360057504	1.30946448820532	54657.894	465	0.93	ns	0.1033915	0.09676233;0.11031486	0.9412	ns
LINE	L1	L1M2a1	27	0.043122035360069	57102	120	13.633	3.57422524277445	0.0217734336319934	54657.894	1001	0.002	**	0.225	0.1538155;0.3102234	0.0004513	***
LINE	L1	L1MA9	1045	1.66898247967674	57102	16437	1565.392	37.3392093187919	2.50010700653219	54657.894	1	0.002	**	0.06357608	0.05989304;0.06741445	2.2e-16	***
LINE	L1	L1MA4	681	1.08763355852618	57102	10000	974.997	29.8227494940924	1.55717981888745	54657.894	1	0.002	**	0.0681	0.06323884;0.07321448	2.2e-16	***
LINE	L1	L1PB3	304	0.485522175905962	57102	3601	375.347	18.9059256590368	0.599471355788734	54657.894	1	0.002	**	0.08442099	0.07554176;0.09398144	6.789e-05	***
LINE	L1	HAL1b	251	0.400875217606567	57102	4340	422.688	19.3832496338041	0.675080254899142	54657.894	1	0.002	**	0.0578341	0.05107360;0.06519701	2.2e-16	***
LINE	L1	L1MC1	814	1.30004951048504	57102	13002	1279.179	33.0337431603987	2.04299266925399	54657.894	1	0.002	**	0.06260575	0.05850155;0.06690704	2.2e-16	***
LINE	L1	L1PA4	914	1.45976075255937	57102	11926	1348.576	36.1979352244643	2.15382747991631	54657.894	1	0.002	**	0.07663928	0.07192678;0.08155961	2.2e-16	***
LINE	L1	L1MD3	376	0.600514270199479	57102	5356	552.434	22.2165077637602	0.882299203040902	54657.894	1	0.002	**	0.07020164	0.06350171;0.07737431	2.2e-16	***
LINE	L1	L1PBa	276	0.44080302812515	57102	2167	238.683	15.1688036312559	0.381203583920272	54657.894	993	0.018	*	0.127365	0.1136088;0.1421375	0.0122	*
LINE	L1	L1MA8	716	1.1435324932522	57102	11124	1065.374	31.4453961167122	1.70152204813697	54657.894	1	0.002	**	0.06436534	0.05987453;0.06908576	2.2e-16	***
LINE	L1	L1M3c	159	0.253940874898184	57102	1070	107.878	10.1981919534356	0.172293293724945	54657.894	1001	0.002	**	0.1485981	0.1278078;0.1713415	9.816e-07	***
LINE	L1	L1P4b	22	0.0351364732563525	57102	155	16.683	4.06854569398751	0.0266446265152604	54657.894	920	0.164	ns	0.1419355	0.0911373;0.2069713	0.1929	ns
LINE	L1	L1MC	551	0.880008943829556	57102	7862	765.548	26.5918939683661	1.22266621947519	54657.894	1	0.002	**	0.07008395	0.06453748;0.07595160	2.2e-16	***
LINE	L1	L1M3de	66	0.105409419769058	57102	499	48.195	6.59138994609039	0.0769728331177232	54657.894	996	0.012	*	0.1322645	0.1037905;0.1651784	0.009748	**
LINE	L1	L1MA5	356	0.568572021784613	57102	4447	453.019	20.1271394077933	0.723522271732707	54657.894	1	0.002	**	0.08005397	0.07224326;0.08842128	7.887e-07	***
LINE	L1	HAL1M8	112	0.178876591123249	57102	2197	222.29	14.1186839768173	0.355022120007027	54657.894	1	0.002	**	0.05097861	0.04215796;0.06101980	2.2e-16	***
LINE	L1	L1ME4c	607	0.969447239391181	57102	9421	906.811	27.8411998917326	1.44827911136665	54657.894	1	0.002	**	0.06443053	0.05955498;0.06957744	2.2e-16	***
LINE	L1	L1M2a	85	0.13575455576318	57102	489	53.326	7.17671437561988	0.085167616948557	54657.894	1001	0.002	**	0.1738241	0.1412710;0.2103797	1.663e-05	***
LINE	L1	L1MC3	680	1.08603644610544	57102	13130	1306.235	33.7645052802024	2.08620414290962	54657.894	1	0.002	**	0.05178979	0.04806096;0.05571883	2.2e-16	***
LINE	L1	L1P4d	24	0.0383306980978391	57102	167	17.614	4.15575195052283	0.0281315381789724	54657.894	944	0.116	ns	0.1437126	0.0943006;0.2062463	0.1286	ns
LINE	L1	L1ME3C	153	0.244358200373724	57102	3264	322.858	16.8446305265974	0.515640521936339	54657.894	1	0.002	**	0.046875	0.03987942;0.05469607	2.2e-16	***
LINE	L1	L1M4a2	140	0.223595738904061	57102	2051	205.242	14.197781975119	0.327794547458196	54657.894	1	0.002	**	0.06825939	0.05772467;0.08004738	5.308e-07	***
LINE	L1	L1M2c	76	0.121380543976491	57102	450	48.788	6.92408831536679	0.0779199207832239	54657.894	1001	0.002	**	0.1688889	0.1354349;0.2067657	0.0001017	***
LINE	L1	L1M1	973	1.55399038538323	57102	9983	1009.301	29.5167348573083	1.61196716336863	54657.894	114	0.228	ns	0.09746569	0.09171562;0.10345179	0.232	ns
LINE	L1	L1M6	277	0.442400140545893	57102	5357	515.874	22.183693115445	0.823908772938527	54657.894	1	0.002	**	0.05170805	0.04593055;0.05797985	2.2e-16	***
LINE	L1	L1PA7	1200	1.91653490489196	57102	13116	1444.954	38.1990713637524	2.30775398080271	54657.894	1	0.002	**	0.09149131	0.08661019;0.09655454	2.737e-12	***
LINE	L1	L1P3b	7	0.0111797869452031	57102	83	8.824	2.79407065601979	0.0140929200006388	54657.894	347	0.694	ns	0.08433735	0.03458229;0.16607660	0.7203	ns
LINE	L1	L1MA10	326	0.520658649162315	57102	5109	494.462	21.3094027754568	0.789711401785572	54657.894	1	0.002	**	0.06380896	0.05725983;0.07086166	2.2e-16	***
LINE	L1	L1MB8	916	1.46295497740086	57102	16563	1638.584	38.2724407860764	2.61700285883123	54657.894	1	0.002	**	0.05530399	0.05187115;0.05889402	2.2e-16	***
LINE	L1	L1MA4A	555	0.886397393512529	57102	6240	638.609	24.7301779350796	1.01993036589846	54657.894	2	0.004	**	0.08894231	0.08199263;0.09627893	0.0004144	***
LINE	L1	L1PB	172	0.274703336367847	57102	1846	186.106	13.2976536122577	0.297232204174852	54657.894	151	0.302	ns	0.09317443	0.08029803;0.10735968	0.2965	ns
LINE	L1	L1MB4	592	0.945490553080031	57102	9160	923.034	27.3603258648619	1.47418906616837	54657.894	1	0.002	**	0.06462882	0.05967824;0.06985842	2.2e-16	***
LINE	L1	L1M4c	310	0.495104850430422	57102	3615	359.037	17.8949115353739	0.573422452206411	54657.894	1	0.002	**	0.0857538	0.07682570;0.09535818	0.005895	**
LINE	L1	L1MEg	634	1.01256927475125	57102	13185	1262.708	33.5097543953942	2.01668663057193	54657.894	1	0.002	**	0.04808495	0.04449528;0.05187572	2.2e-16	***
LINE	L1	L1P1	276	0.44080302812515	57102	3259	331.116	17.8325136350023	0.528829476306837	54657.894	1	0.002	**	0.08468855	0.07535226;0.09477776	0.00116	**
LINE	L1	L1ME3	539	0.860843594780637	57102	9162	927.285	28.1815893266682	1.48097839106895	54657.894	1	0.002	**	0.05882995	0.05409804;0.06384471	2.2e-16	***
LINE	L1	X9_LINE	54	0.086244070720138	57102	653	61.225	7.25334309032643	0.0977832079600083	54657.894	174	0.348	ns	0.08269525	0.06273178;0.10652328	0.3824	ns
LINE	L1	L1PA17	428	0.683564116078131	57102	4789	496.291	21.1062500883694	0.792632520403111	54657.894	2	0.004	**	0.08937148	0.08143952;0.09780807	0.001064	**
LINE	L1	L1PA15-16	195	0.311436922044943	57102	1431	146.056	12.1679465368205	0.233267851724083	54657.894	1001	0.002	**	0.1362683	0.1189043;0.1551402	3.928e-05	***
LINE	L1	L1ME3B	355	0.56697490936387	57102	8120	793.535	26.5336165610308	1.26736460479453	54657.894	1	0.002	**	0.04371921	0.03937480;0.04839477	2.2e-16	***
LINE	L1	L1MD1	398	0.635650743455832	57102	6979	707.825	24.7644837348703	1.13047609921262	54657.894	1	0.002	**	0.05702823	0.05170198;0.06272819	2.2e-16	***
LINE	L1	L1HS	93	0.148531455129127	57102	1571	196.716	15.0362040233375	0.314177566958938	54657.894	1	0.002	**	0.05919796	0.04804295;0.07203345	2.2e-16	***
LINE	L1	L1MEb	125	0.199639052592912	57102	1672	168.99	12.595973902742	0.26989602798141	54657.894	1	0.002	**	0.07476077	0.06261042;0.08842771	0.0002549	***
LINE	L1	L1PA11	491	0.784182198584959	57102	4144	438.061	20.9002894980213	0.699632664143229	54657.894	995	0.014	*	0.1184846	0.1087956;0.1287148	0.008582	**
LINE	L1	HAL1ME	403	0.643636305559548	57102	7407	699.741	25.2360213935512	1.11756504240333	54657.894	1	0.002	**	0.05440799	0.04935122;0.05981892	2.2e-16	***
LINE	L1	L1PA8A	249	0.397680992765081	57102	2429	271.01	16.4014910574895	0.432833437145641	54657.894	92	0.184	ns	0.1025113	0.09072774;0.11526284	0.1658	ns
LINE	L1	L1MEc	1069	1.70731317777458	57102	17812	1712.425	38.6726252916316	2.73493523709134	54657.894	1	0.002	**	0.06001572	0.05657164;0.06360430	2.2e-16	***
LINE	L1	L1P4c	8	0.0127768993659464	57102	43	5.38615847542628	2.24331424955352	0.00860230060119509	54657.894	909	0.186	ns	0.1860465	0.0839124;0.3340145	0.2446	ns
LINE	L1	L1MCa	358	0.5717662466261	57102	7243	724.713	25.9406157703811	1.15744813377414	54657.894	1	0.002	**	0.04942703	0.04454835;0.05467230	2.2e-16	***
LINE	L1	L1MB2	583	0.931116541293342	57102	8944	911.027	27.9182682253162	1.4550125373325	54657.894	1	0.002	**	0.06518336	0.06015393;0.07049822	2.2e-16	***
LINE	L1	L1MEi	271	0.432817466021433	57102	5311	507.799	20.7596136900608	0.811012090141025	54657.894	1	0.002	**	0.05102617	0.04526203;0.05728977	2.2e-16	***
LINE	L1	L1MC4a	524	0.836886908469487	57102	9991	1000.799	28.3665517865718	1.59838851356747	54657.894	1	0.002	**	0.0524472	0.04815689;0.05700070	2.2e-16	***
LINE	L1	L1MB5	763	1.21859677702713	57102	9769	1029.462	29.0943471663661	1.64416654688324	54657.894	1	0.002	**	0.07810421	0.07285829;0.08360325	2.2e-16	***
LINE	L1	HAL1	1052	1.68016226662195	57102	21238	1976.643	42.0121002518033	3.15692108667529	54657.894	1	0.002	**	0.04953385	0.04665397;0.05253782	2.2e-16	***
LINE	L1	L1PA3	701	1.11957580694105	57102	10703	1260.08	36.260507779462	2.01248941913021	54657.894	1	0.002	**	0.06549566	0.06088066;0.07034870	2.2e-16	***
LINE	L1	L1M6B	52	0.0830498458786514	57102	730	73.207	8.19263512371144	0.116919808985354	54657.894	5	0.01	**	0.07123288	0.05365439;0.09236605	0.007944	**
LINE	L1	L1P3	327	0.522255761583058	57102	3552	349.934	18.7416886884532	0.558883937840385	54657.894	119	0.238	ns	0.09206081	0.08275094;0.10204816	0.2052	ns
LINE	L1	L1PB4	543	0.86723204446361	57102	7440	731.497	26.2992707625638	1.16828294443646	54657.894	1	0.002	**	0.07298387	0.06717442;0.07913048	2.463e-14	***
LINE	L1	L1ME3F	199	0.317825371727916	57102	4605	459.106	19.692550890135	0.733243895037772	54657.894	1	0.002	**	0.0432139	0.03752383;0.04949191	2.2e-16	***
LINE	L1	L1MA1	348	0.555795122418667	57102	4314	450.785	21.0946856046911	0.719954322584767	54657.894	1	0.002	**	0.08066759	0.07271135;0.08919687	1.283e-07	***
LINE	L1	L1PA14	381	0.608499832303196	57102	3056	316.787	17.5833103767124	0.505944452430007	54657.894	1001	0.002	**	0.1246728	0.1131603;0.1369089	0.0002054	***
LINE	L1	L1M2b	26	0.0415249229393257	57102	220	21.745	4.56495496295569	0.034729209589063	54657.894	849	0.306	ns	0.1181818	0.07867109;0.16835298	0.3107	ns
LINE	L1	L1M3f	99	0.158114129653586	57102	671	67.821	8.11842767214609	0.108317761487231	54657.894	1001	0.002	**	0.147541	0.1215602;0.1766658	0.0001493	***
LINE	L1	L1M8	86	0.137351668183923	57102	1662	161.193	11.8366319895846	0.257443342436874	54657.894	1	0.002	**	0.05174489	0.04159452;0.06351260	1.962e-11	***
LINE	L1	L1M3d	64	0.102215194927571	57102	532	53.883	7.13219315352432	0.086057208566911	54657.894	921	0.162	ns	0.1203008	0.09389068;0.15101301	0.1503	ns
LINE	L1	L1M3a	77	0.122977656397234	57102	636	76.438	8.17453234007788	0.122080079216776	54657.894	566	0.872	ns	0.1210692	0.09673792;0.14898039	0.9514	ns
LINE	L1	L1MA3	666	1.06367687221504	57102	8888	925.812	29.596023053454	1.47862584447319	54657.894	1	0.002	**	0.07493249	0.06954270;0.08060284	2.2e-16	***
LINE	L1	L1M3	564	0.900771405299219	57102	7225	713.848	24.2672164409888	1.14009550732276	54657.894	1	0.002	**	0.07806228	0.07197839;0.08448915	1.219e-09	***
LINE	L1	L1ME3D	165	0.263523549422644	57102	4186	412.585	19.3309197778962	0.658944628112373	54657.894	1	0.002	**	0.0394171	0.03372649;0.04576134	2.2e-16	***
LINE	L1	L1MDb	55	0.0878411831408813	57102	971	96.71	9.38135970475014	0.154456742210084	54657.894	1	0.002	**	0.05664264	0.04295250;0.07309319	2.166e-06	***
LINE	L1	L1MD	520	0.830498458786514	57102	8496	820.718	26.7492055208373	1.3107789117276	54657.894	1	0.002	**	0.06120527	0.05620053;0.06651348	2.2e-16	***
LINE	L1	L1M5	2558	4.08541357226135	57102	44640	3911.976	52.734963737547	6.24786545924968	54657.894	1	0.002	**	0.05730287	0.05516445;0.05949908	2.2e-16	***
LINE	L1	L1MA5A	279	0.44559436538738	57102	3431	348.205	18.0578254521429	0.556122530464919	54657.894	1	0.002	**	0.0813174	0.07238580;0.09096988	6.617e-05	***
LINE	L1	L1PB2	253	0.404069442448054	57102	2887	303.523	17.2310295507662	0.484760353281267	54657.894	3	0.006	**	0.08763422	0.07756848;0.09854461	0.001956	**
LINE	L1	L1M4a1	172	0.274703336367847	57102	2655	258.584	15.4168292013184	0.412987718205484	54657.894	1	0.002	**	0.06478343	0.05571637;0.07482388	2.855e-09	***
LINE	L1	L1MEg2	45	0.0718700589334483	57102	755	71.275	8.27948820428685	0.113834187788478	54657.894	2	0.004	**	0.05960265	0.04380314;0.07894323	0.000744	***
LINE	L1	L1PA5	868	1.38629358120518	57102	11398	1261.02	35.3282561936715	2.01399070480571	54657.894	1	0.002	**	0.07615371	0.07134912;0.08117609	2.2e-16	***
LINE	L1	L1ME4b	1397	2.23116605177838	57102	24590	2304.243	40.9247209371522	3.68013511571079	54657.894	1	0.002	**	0.05681171	0.05395063;0.05977808	2.2e-16	***
LINE	L1	L1PA12	195	0.311436922044943	57102	1769	187.922	13.3258205561043	0.300132560330922	54657.894	714	0.576	ns	0.1102318	0.09601061;0.12575969	0.589	ns
LINE	L1	L1MC5a	872	1.39268203088815	57102	17929	1680.464	37.5119961326221	2.68388992701196	54657.894	1	0.002	**	0.04863629	0.04553318;0.05188681	2.2e-16	***
LINE	L1	L1ME4a	1810	2.89077348154537	57102	29291	2654.459	44.1103166961998	4.23946943925383	54657.894	1	0.002	**	0.06179373	0.05906280;0.06461195	2.2e-16	***
LINE	L1	L1PA10	849	1.35594844521106	57102	7090	749.596	26.556317930429	1.19718908213949	54657.894	1001	0.002	**	0.1197461	0.1122759;0.1275306	0.000165	***
LINE	L1	L1M	58	0.0926325204031112	57102	748	73.507	8.08909045470407	0.117398942711577	54657.894	28	0.056	ns	0.07754011	0.05940317;0.09908777	0.05685	ns
LINE	L1	L1ME5	306	0.488716400747449	57102	3442	333.221	17.5440574826051	0.532191397952502	54657.894	62	0.124	ns	0.0889018	0.07960094;0.09890763	0.1196	ns
LINE	L1	L1MA7	559	0.892785843195503	57102	8595	826.207	26.8357281866416	1.31954546180506	54657.894	1	0.002	**	0.06503781	0.05991456;0.07045827	2.2e-16	***
LINE	L1	L1MD2	592	0.945490553080031	57102	10982	1092.357	31.1100206426223	1.74461693258588	54657.894	1	0.002	**	0.05390639	0.04975588;0.05829536	2.2e-16	***
LINE	L1	L1MB3	1339	2.13853353137527	57102	17260	1714.02	38.7989298429345	2.73748263140242	54657.894	1	0.002	**	0.07757822	0.07362984;0.08166960	2.2e-16	***
LINE	L1	tot	33389	53.3259866161979	57102	950736	33493.216	95.2678503342408	53.4924312842381	54657.894	128	0.256	ns	0.03511911	0.03474998;0.03549107	0.5648	ns
LINE	L1	L1PBb	45	0.0718700589334483	57102	317	34.262	5.70805903420226	0.0547202657595068	54657.894	972	0.06	ns	0.1419558	0.1054646;0.1853006	0.05714	ns
LINE	L1	L1P4a	72	0.114992094293517	57102	601	63.056	7.82931428428839	0.100707520802389	54657.894	886	0.232	ns	0.1198003	0.09492753;0.14847855	0.2309	ns
LINE	L1	L1P5	51	0.0814527334579081	57102	762	71.23	8.09052263803499	0.113762317729545	54657.894	4	0.008	**	0.06692913	0.05023561;0.08706366	0.0106	*
LINE	L1	L1ME1	1574	2.51385495024995	57102	31305	2957.454	46.5808722724431	4.72338651717694	54657.894	1	0.002	**	0.05027951	0.04788469;0.05275820	2.2e-16	***
LINE	L1	L1MA6	402	0.642039193138805	57102	5458	542.001	21.7370996340473	0.865636529155287	54657.894	1	0.002	**	0.07365335	0.06686140;0.08090523	4.939e-11	***
LINE	L1	L1PBa1	65	0.103812307348314	57102	441	52.222	7.11458595656369	0.0834044048360564	54657.894	968	0.068	ns	0.1473923	0.1156322;0.1839709	0.06508	ns
LINE	L1	L1ME3Cz	710	1.13394981872774	57102	14145	1349.283	33.6273357361048	2.15495663839778	54657.894	1	0.002	**	0.05019441	0.04665365;0.05392162	2.2e-16	***
LINE	L1	L1PA15	924	1.47573187676681	57102	8463	866.967	28.5771686065216	1.38464376407455	54657.894	980	0.044	*	0.1091811	0.1026131;0.1160196	0.0428	*
LINE	L1	L1PA6	650	1.03812307348314	57102	6051	718.551	27.5088010122785	1.14760672703752	54657.894	10	0.02	*	0.1074203	0.09972633;0.11549491	0.006099	**
LINE	L1	L1ME2z	385	0.614888281986169	57102	7272	746.56	26.0000462000051	1.19234024883012	54657.894	1	0.002	**	0.05294279	0.04790761;0.05834003	2.2e-16	***
LINE	Jockey	tot	18	0.0287480235733793	57102	221	21.05	4.18748552654634	0.0336192164566464	54657.894	269	0.538	ns	0.08144796	0.04898501;0.12566894	0.5667	ns
LINE	Jockey	X12_LINE	18	0.0287480235733793	57102	221	21.05	4.18748552654634	0.0336192164566464	54657.894	269	0.538	ns	0.08144796	0.04898501;0.12566894	0.5667	ns
LINE	tot	tot	41776	66.7209684889719	57102	1569213	40266.402	88.98814126211	64.3099707728427	54657.894	1001	0.002	**	0.02662226	0.02637095;0.02687532	3.574e-14	***
LINE	L2	X24_LINE	25	0.0399278105185824	57102	550	48.205	6.5482711348	0.0769888042419306	54657.894	1	0.002	**	0.04545455	0.02962849;0.06637103	0.0002039	***
LINE	L2	UCON86	4	0.00638844968297318	57102	66	6.54354354354354	2.32780867820801	0.010450774669068	54657.894	197	0.394	ns	0.06060606	0.01675822;0.14796756	0.4085	ns
LINE	L2	L2-1_Crp	1	0.0015971124207433	57102	41	3.89549180327869	1.81654509043232	0.0062215383439201	54657.894	73	0.146	ns	0.02439024	0.0006173169;0.1285540204	0.1781	ns
LINE	L2	UCON49	12	0.0191653490489196	57102	106	10.184	3.05015531529912	0.0162649928928497	54657.894	784	0.436	ns	0.1132075	0.05988316;0.18940225	0.5098	ns
LINE	L2	tot	18415	29.4108252279878	57102	523574	23061.435	95.0777974217039	36.8317042786642	54657.894	1	0.002	**	0.03517172	0.03467436;0.03567423	2.2e-16	***
LINE	L2	L2-2_Mam	51	0.0814527334579081	57102	520	47.808	6.45653334404951	0.0763547506108955	54657.894	727	0.55	ns	0.09807692	0.07389865;0.12693435	0.5956	ns
LINE	L2	L2	3386	5.4078226566368	57102	54017	4542.335	57.2869668560971	7.254619647677	54657.894	1	0.002	**	0.06268397	0.06065414;0.06476094	2.2e-16	***
LINE	L2	L2d2	3507	5.60107325954674	57102	52674	4315.561	55.0531300302365	6.89243607557536	54657.894	1	0.002	**	0.06657934	0.06446485;0.06874173	2.2e-16	***
LINE	L2	L2d	2128	3.39865523134173	57102	27881	2454.15	45.0542937952577	3.91955344736716	54657.894	1	0.002	**	0.07632438	0.07323408;0.07950330	2.057e-12	***
LINE	L2	L2-3_AMi	1	0.0015971124207433	57102	12	1.6395173453997	0.832537566675079	0.00261849351636193	54657.894	363	0.726	ns	0.08333333	0.002107593;0.384796165	1	ns
LINE	L2	L2a	8725	13.9348058709853	57102	166340	11323.829	78.315842140209	18.0854279462731	54657.894	1	0.002	**	0.05245281	0.05138625;0.05353500	2.2e-16	***
LINE	L2	L2-1_AMi	94	0.15012856754987	57102	951	92.857	9.53212528308418	0.14830306805296	54657.894	573	0.858	ns	0.09884332	0.08061466;0.11959824	0.8699	ns
LINE	L2	X13_LINE	13	0.0207624614696628	57102	139	12.239	3.41636510791082	0.0195470589174772	54657.894	657	0.69	ns	0.09352518	0.05074287;0.15462052	0.7648	ns
LINE	L2	L2b	6899	11.018478590708	57102	91943	7255.197	68.0235797234929	11.5873652436395	54657.894	1	0.002	**	0.07503562	0.07334072;0.07675738	1.189e-05	***
LINE	L2	X15_LINE	8	0.0127768993659464	57102	244	22.74	4.54566420482894	0.0363183364477025	54657.894	1	0.002	**	0.03278689	0.01425931;0.06357866	0.0003811	***
LINE	L2	L2-3_Crp	134	0.214013064379602	57102	1730	168.28	11.8028346979404	0.268762078162682	54657.894	4	0.008	**	0.07745665	0.06529624;0.09107214	0.005073	**
LINE	L2	L2c	7409	11.8330059252871	57102	126360	9030.292	70.8921605992823	14.4223915161388	54657.894	1	0.002	**	0.05863406	0.05734486;0.05994356	2.2e-16	***
LINE	Dong-R4	tot	47	0.0750642837749349	57102	551	52.819	6.90636930209621	0.0843578809512402	54657.894	231	0.462	ns	0.08529946	0.06334676;0.11181621	0.4688	ns
LINE	Dong-R4	Mam_R4	47	0.0750642837749349	57102	551	52.819	6.90636930209621	0.0843578809512402	54657.894	231	0.462	ns	0.08529946	0.06334676;0.11181621	0.4688	ns
LINE	RTE-BovB	tot	592	0.945490553080031	57102	8868	795.489	26.6531474552119	1.27048536246466	54657.894	1	0.002	**	0.06675688	0.06164854;0.07215202	3.544e-15	***
LINE	RTE-BovB	MamRTE1	586	0.935907878555572	57102	8819	790.943	26.518011915601	1.26322488939996	54657.894	1	0.002	**	0.06644744	0.0613365;0.0718470	1.875e-15	***
LINE	RTE-BovB	MamRTE2	7	0.0111797869452031	57102	49	4.80281690140845	2.08416852044825	0.00767063852779527	54657.894	898	0.208	ns	0.1428571	0.05942151;0.27242151	0.3295	ns
LINE	CR1	CR1-16_AMi	33	0.0527047098845288	57102	306	28.802	4.9680456396331	0.0460000319422484	54657.894	813	0.378	ns	0.1078431	0.07540594;0.14811008	0.3795	ns
LINE	CR1	X8_LINE	17	0.027150911152636	57102	223	20.933	4.36435087482191	0.0334323543034194	54657.894	215	0.43	ns	0.07623318	0.04503406;0.11925211	0.422	ns
LINE	CR1	X7D_LINE	1	0.0015971124207433	57102	55	5.01606425702811	2.08506123980959	0.00801121852814609	54657.894	32	0.064	ns	0.01818182	0.0004602178;0.0971910157	0.05958	ns
LINE	CR1	CR1-12_AMi	10	0.015971124207433	57102	133	12.215	3.30237500606468	0.0195087282193794	54657.894	318	0.636	ns	0.07518797	0.03664336;0.13392679	0.6514	ns
LINE	CR1	X2_LINE	18	0.0287480235733793	57102	191	18.195	4.09215355536918	0.0290594604954243	54657.894	523	0.958	ns	0.09424084	0.05681365;0.14484980	1	ns
LINE	CR1	CR1_Mam	114	0.182070815964736	57102	1695	159.066	11.6522709983685	0.254046284317953	54657.894	1	0.002	**	0.06725664	0.05579553;0.08024211	0.0001045	***
LINE	CR1	CR1-3_Croc	131	0.209221727117372	57102	1338	129.333	10.7488440610444	0.206559340711993	54657.894	574	0.856	ns	0.09790732	0.08250623;0.11509949	0.8533	ns
LINE	CR1	X21_LINE	4	0.00638844968297318	57102	45	4.3943377148635	1.9720230193046	0.00701825134534921	54657.894	553	0.898	ns	0.08888889	0.02475296;0.21221174	1	ns
LINE	CR1	tot	4161	6.64558478271285	57102	68381	5429.11	61.3116058590298	8.67089901458164	54657.894	1	0.002	**	0.06085024	0.05906983;0.06266802	2.2e-16	***
LINE	CR1	CR1-L3B_Croc	6	0.00958267452445978	57102	37	3.54526748971193	1.67522943091156	0.00566219074267634	54657.894	918	0.168	ns	0.1621622	0.06192572;0.32013708	0.1623	ns
LINE	CR1	X7B_LINE	85	0.13575455576318	57102	934	84.705	8.69169261539549	0.135283407599061	54657.894	552	0.9	ns	0.09100642	0.0733386;0.1113009	0.9546	ns
LINE	CR1	CR1-13_AMi	7	0.0111797869452031	57102	102	9.66	2.9788040004796	0.0154281059843802	54657.894	247	0.494	ns	0.06862745	0.02803526;0.13629700	0.497	ns
LINE	CR1	X7A_LINE	79	0.12617188123872	57102	920	87.089	9.06803773196315	0.139090923610113	54657.894	210	0.42	ns	0.08586957	0.06857132;0.10587115	0.3981	ns
LINE	CR1	X17_LINE	93	0.148531455129127	57102	966	89.66	8.98906019577148	0.143197099643844	54657.894	676	0.652	ns	0.09627329	0.0784081;0.1166418	0.6979	ns
LINE	CR1	CR1-1_Amn	10	0.015971124207433	57102	66	6.04404404404404	2.26944107384116	0.00965301781426228	54657.894	965	0.074	ns	0.1515152	0.07512463;0.26104107	0.129	ns
LINE	CR1	X1_LINE	14	0.0223595738904061	57102	85	8.241	2.76016983853125	0.0131618034593455	54657.894	982	0.04	*	0.1647059	0.09307652;0.26088109	0.04268	*
LINE	CR1	X6A_LINE	73	0.116589206714261	57102	1033	93.66	9.02728596488955	0.149585549326817	54657.894	15	0.03	*	0.07066796	0.05579811;0.08803715	0.0261	*
LINE	CR1	CR1-11_Crp	1	0.0015971124207433	57102	25	2.46078431372549	1.25055635832101	0.00393014919222125	54657.894	234	0.468	ns	0.04	0.0010122;0.2035169	0.5074	ns
LINE	CR1	X6B_LINE	71	0.113394981872774	57102	875	79.712	8.55618280918917	0.12730902528229	54657.894	167	0.334	ns	0.08114286	0.06391464;0.10125116	0.3469	ns
LINE	CR1	X20_LINE	11	0.0175682366281763	57102	161	15.272	3.88240764076741	0.0243911008895916	54657.894	168	0.336	ns	0.06832298	0.03459762;0.11895897	0.2837	ns
LINE	CR1	CR1-8_Crp	0	0	57102	7	1.27056277056277	0.525240681696093	0.00202923158219982	54657.894	1	0.002	**	0	0.0000000;0.4096164	0.3638	ns
LINE	CR1	CR1-L3A_Croc	29	0.0463162602015556	57102	323	29.806	5.35771117820558	0.0476035328126747	54657.894	492	0.984	ns	0.08978328	0.06095472;0.12639684	1	ns
LINE	CR1	X5B_LINE	11	0.0175682366281763	57102	73	6.62862862862863	2.46116555579002	0.0105866651152774	54657.894	969	0.066	ns	0.1506849	0.07769566;0.25364177	0.09787	ns
LINE	CR1	X7C_LINE	49	0.0782585086164215	57102	620	56.636	7.036975417253	0.0904540590612173	54657.894	157	0.314	ns	0.07903226	0.05903798;0.10314057	0.3287	ns
LINE	CR1	L3	2918	4.66037404372894	57102	45293	3832.254	52.3322859442634	6.12054046284318	54657.894	1	0.002	**	0.06442497	0.06218091;0.06672505	2.2e-16	***
LINE	CR1	Plat_L3	324	0.517464424320828	57102	3315	314.578	16.656330608791	0.502416431092585	54657.894	727	0.55	ns	0.09773756	0.08783598;0.10835504	0.5734	ns
LINE	CR1	L3b	820	1.3096321850095	57102	9560	878.245	28.1651246979176	1.4026559979557	54657.894	21	0.042	*	0.08577406	0.08023521;0.09156677	0.03997	*
LTR?	tot	tot	531	0.84806669541469	57102	8420	775.909	26.0887972958576	1.23921390126651	54657.894	1	0.002	**	0.06306413	0.05796461;0.06846852	2.2e-16	***
LTR?	LTR?	MER129	11	0.0175682366281763	57102	122	11.966	3.31690305041402	0.0191110472266143	54657.894	465	0.93	ns	0.09016393	0.04587254;0.15560200	0.8796	ns
LTR?	LTR?	Eutr18	93	0.148531455129127	57102	676	62.917	7.30626392162865	0.100485522175906	54657.894	1001	0.002	**	0.137574	0.1124965;0.1658634	0.000154	***
LTR?	LTR?	MamRep605	173	0.27630044878859	57102	3549	331.52	17.9275485495646	0.529474709724817	54657.894	1	0.002	**	0.04874613	0.04189498;0.05635219	2.2e-16	***
LTR?	LTR?	MamRep1151	63	0.100618082506828	57102	1260	121.482	10.3158175677981	0.194020411096737	54657.894	1	0.002	**	0.05	0.03863207;0.06352143	1.51e-09	***
LTR?	LTR?	MamRep605b	152	0.242761087952981	57102	2374	220.676	14.6044621371112	0.352444380559948	54657.894	1	0.002	**	0.06402696	0.05451180;0.07463429	4.086e-07	***
LTR?	LTR?	tot	531	0.84806669541469	57102	8420	775.909	26.0887972958576	1.23921390126651	54657.894	1	0.002	**	0.06306413	0.05796461;0.06846852	2.2e-16	***
LTR?	LTR?	UCON51	1	0.0015971124207433	57102	42	3.64759959141982	1.72478084883946	0.00582562661335476	54657.894	88	0.176	ns	0.02380952	0.0006026233;0.1256585572	0.2636	ns
LTR?	LTR?	Eutr5	50	0.0798556210371648	57102	397	37.924	5.48199564723252	0.0605688914442688	54657.894	988	0.028	*	0.1259446	0.09494198;0.16265284	0.04885	*
scRNA	tot	tot	168	0.268314886684874	57102	1861	181.355	12.8395416128781	0.2896443230639	54657.894	165	0.33	ns	0.09027405	0.07763893;0.10421708	0.3096	ns
scRNA	scRNA	tot	168	0.268314886684874	57102	1861	181.355	12.8395416128781	0.2896443230639	54657.894	165	0.33	ns	0.09027405	0.07763893;0.10421708	0.3096	ns
scRNA	scRNA	BC200	68	0.108603644610544	57102	676	68.32	7.83600682765164	0.109114720585182	54657.894	507	0.99	ns	0.1005917	0.07896206;0.12577896	1	ns
scRNA	scRNA	HY3	58	0.0926325204031112	57102	545	52.209	6.73265531923681	0.0833836423745868	54657.894	829	0.346	ns	0.106422	0.08180741;0.13539755	0.3828	ns
scRNA	scRNA	HY4	13	0.0207624614696628	57102	162	15.893	3.71609477279041	0.0253829077028732	54657.894	261	0.522	ns	0.08024691	0.04341974;0.13331539	0.5105	ns
scRNA	scRNA	HY1	27	0.043122035360069	57102	456	43.563	6.15840539076123	0.0695750083848402	54657.894	2	0.004	**	0.05921053	0.03937900;0.08498179	0.00661	**
scRNA	scRNA	HY5	2	0.00319422484148659	57102	22	2.45150501672241	1.230264048779	0.00391532911172186	54657.894	507	0.99	ns	0.09090909	0.01120559;0.29161274	1	ns
SINE	tot	tot	32920	52.5769408908693	57102	1806997	40640.459	84.4636159622675	64.9073818536087	54657.894	1	0.002	**	0.01821807	0.01802357;0.01841412	2.2e-16	***
SINE	Alu	AluYc	518	0.827304233945028	57102	6703	655.344	24.6245819057712	1.04665804225959	54657.894	1	0.002	**	0.07727883	0.07099655;0.08393171	6.455e-09	***
SINE	Alu	AluYd8	11	0.0175682366281763	57102	224	21.197	4.32746090888386	0.0338539919824956	54657.894	10	0.02	*	0.04910714	0.02476577;0.08616592	0.01623	*
SINE	Alu	AluY	5712	9.12270614728571	57102	98084	7775.364	70.3128252696291	12.4181304202003	54657.894	1	0.002	**	0.0582358	0.05677818;0.05971961	2.2e-16	***
SINE	Alu	AluYh3	44	0.070272946512705	57102	649	66.378	8.01631944082678	0.106013128264099	54657.894	1	0.002	**	0.06779661	0.04968979;0.08994792	0.002823	**
SINE	Alu	AluYk11	18	0.0287480235733793	57102	171	17.159	3.90960407253778	0.0274048520275342	54657.894	649	0.706	ns	0.1052632	0.06358937;0.16125383	0.7989	ns
SINE	Alu	AluYe5	97	0.1549199048121	57102	1297	130.606	10.6683915647383	0.208592464823599	54657.894	2	0.004	**	0.07478797	0.06106339;0.09047484	0.00144	**
SINE	Alu	Alu	611	0.975835689074154	57102	7748	756.226	24.5690162717305	1.20777793748902	54657.894	1	0.002	**	0.07885906	0.07295253;0.08508464	1.141e-08	***
SINE	Alu	AluSx3	2619	4.18283742992669	57102	38631	3554.212	49.601344229258	5.67647613115487	54657.894	1	0.002	**	0.06779529	0.06530802;0.07034777	2.2e-16	***
SINE	Alu	AluSx	7177	11.4624758436746	57102	124945	9449.606	72.9167581397967	15.0920831137304	54657.894	1	0.002	**	0.05744127	0.05615736;0.05874577	2.2e-16	***
SINE	Alu	AluSc	2677	4.2754699503298	57102	37679	3438.861	51.3838493982202	5.49224761630971	54657.894	1	0.002	**	0.07104753	0.06847340;0.07368801	2.2e-16	***
SINE	Alu	AluSg	2947	4.70669030393049	57102	42580	3909.806	52.2586004914533	6.24439972529666	54657.894	1	0.002	**	0.0692109	0.06681780;0.07166293	2.2e-16	***
SINE	Alu	AluYh3a3	16	0.0255537987318927	57102	158	17.049	3.95274881863534	0.0272291696612525	54657.894	450	0.9	ns	0.1012658	0.05899851;0.15923763	0.8981	ns
SINE	Alu	AluYg6	76	0.121380543976491	57102	811	80.096	8.94039790583812	0.127922316451855	54657.894	362	0.724	ns	0.09371147	0.07454423;0.11588933	0.6803	ns
SINE	Alu	AluSx1	6710	10.7166243431875	57102	106483	8419.777	69.464513167441	13.4473304265887	54657.894	1	0.002	**	0.06301475	0.06156250;0.06449086	2.2e-16	***
SINE	Alu	AluYj4	211	0.336990720776835	57102	2787	283.758	15.9590139459218	0.453193426285276	54657.894	1	0.002	**	0.07570865	0.06615776;0.08616146	2.537e-06	***
SINE	Alu	FLAM_A	1053	1.68175937904269	57102	14934	1423.734	34.9634621810782	2.27386325523454	54657.894	1	0.002	**	0.07051025	0.06645483;0.07473392	2.2e-16	***
SINE	Alu	AluYk3	435	0.694743903023334	57102	6065	607.262	23.464781097465	0.969865682845415	54657.894	1	0.002	**	0.071723	0.0653539;0.0785076	1.441e-14	***
SINE	Alu	AluSc5	345	0.551003785156437	57102	4143	418.292	19.7481828715132	0.668059348697555	54657.894	1	0.002	**	0.08327299	0.07503514;0.09210388	0.0001208	***
SINE	Alu	AluYa8	31	0.0495104850430422	57102	390	38.785	5.85329275160878	0.0619440052385287	54657.894	107	0.214	ns	0.07948718	0.05464476;0.11092957	0.2045	ns
SINE	Alu	AluYi6	35	0.0558989347260154	57102	454	45.704	6.17758419987511	0.0729944260776516	54657.894	50	0.1	ns	0.07709251	0.0542828;0.1055880	0.1012	ns
SINE	Alu	AluYk2	460	0.734671713541916	57102	6622	665.57	23.6822285257943	1.06299011387412	54657.894	1	0.002	**	0.06946542	0.06345697;0.07585625	2.2e-16	***
SINE	Alu	AluSq2	3670	5.8614025841279	57102	51711	4629.253	56.7918506944905	7.39343746506317	54657.894	1	0.002	**	0.07097136	0.06877266;0.07321837	2.2e-16	***
SINE	Alu	AluJo	3316	5.29602478718477	57102	45868	4177.97	54.6972841454938	6.67268778049287	54657.894	1	0.002	**	0.07229441	0.06994062;0.07470250	2.2e-16	***
SINE	Alu	AluYb8	187	0.298660022678996	57102	2645	253.511	14.9952237641102	0.404885566895054	54657.894	1	0.002	**	0.07069943	0.06122144;0.08114029	5.844e-06	***
SINE	Alu	AluSp	4058	6.4810822033763	57102	64572	5589.357	59.7239022125606	8.92683148866849	54657.894	1	0.002	**	0.06284458	0.06098468;0.06474387	2.2e-16	***
SINE	Alu	AluYh9	18	0.0287480235733793	57102	168	15.975	3.67557953048017	0.0255138709213742	54657.894	770	0.464	ns	0.1071429	0.06474773;0.16404000	0.5977	ns
SINE	Alu	AluYk4	73	0.116589206714261	57102	1095	111.286	10.0449542112	0.177736252854838	54657.894	1	0.002	**	0.06666667	0.05261660;0.08309653	6.109e-05	***
SINE	Alu	AluYe6	17	0.027150911152636	57102	193	20.02	4.41736495131579	0.0319741906632808	54657.894	301	0.602	ns	0.0880829	0.05215049;0.13728308	0.5552	ns
SINE	Alu	AluYc3	40	0.0638844968297319	57102	557	58.555	7.11643299825261	0.0935189177966237	54657.894	5	0.01	**	0.07181329	0.05179690;0.09650796	0.008585	**
SINE	Alu	AluYk12	2	0.00319422484148659	57102	100	10.011	2.948146972349	0.0159886924440611	54657.894	3	0.006	**	0.02	0.002431337;0.070383932	0.00393	**
SINE	Alu	AluYf1	188	0.30025713509974	57102	1999	206.371	13.5142144793174	0.329597687381215	54657.894	99	0.198	ns	0.09404702	0.0816036;0.1076953	0.1857	ns
SINE	Alu	AluSq	990	1.58114129653586	57102	12256	1241.185	31.649240898471	1.98231197994027	54657.894	1	0.002	**	0.08077676	0.07601172;0.08574200	9.426e-15	***
SINE	Alu	AluSg4	923	1.47413476434606	57102	11821	1203.98	30.9712902672914	1.92289141232651	54657.894	1	0.002	**	0.07808138	0.07330681;0.08306492	2.2e-16	***
SINE	Alu	AluSz	7019	11.2101320811972	57102	118033	9091.654	72.5519956725938	14.5203935285005	54657.894	1	0.002	**	0.05946642	0.05812384;0.06083069	2.2e-16	***
SINE	Alu	tot	26325	42.0439844760673	57102	1196725	34796.827	89.8813758947466	55.5744446041557	54657.894	1	0.002	**	0.02199753	0.02173548;0.02226190	2.2e-16	***
SINE	Alu	AluYi6_4d	2	0.00319422484148659	57102	46	4.92269076305221	2.07038150752185	0.00786209056114898	54657.894	114	0.228	ns	0.04347826	0.005309483;0.148386776	0.2305	ns
SINE	Alu	AluYb9	28	0.0447191477808123	57102	378	37.6	5.87899332901156	0.0600514270199479	54657.894	55	0.11	ns	0.07407407	0.04978338;0.10527988	0.1026	ns
SINE	Alu	AluSq10	102	0.162905466915816	57102	1528	157.447	12.1411943234428	0.25146055930877	54657.894	1	0.002	**	0.06675393	0.05475435;0.08044924	9.842e-07	***
SINE	Alu	AluYm1	338	0.539823998211234	57102	4667	464.504	20.735089291535	0.741865107884944	54657.894	1	0.002	**	0.0724234	0.06514949;0.08023753	1.194e-10	***
SINE	Alu	AluYh7	43	0.0686758340919617	57102	462	46.063	6.44706100448844	0.0735677894366984	54657.894	345	0.69	ns	0.09307359	0.06817765;0.12332044	0.6979	ns
SINE	Alu	AluSg7	433	0.691549678181847	57102	5829	596.851	23.6400433724359	0.953238145433057	54657.894	1	0.002	**	0.07428375	0.06768043;0.08131683	1.599e-13	***
SINE	Alu	AluSq4	138	0.220401514062575	57102	1638	170.629	12.2322928344603	0.272513695239008	54657.894	2	0.004	**	0.08424908	0.07124693;0.09876280	0.007561	**
SINE	Alu	FAM	310	0.495104850430422	57102	4262	417.048	18.8762286489651	0.66607254084615	54657.894	1	0.002	**	0.0727358	0.06511655;0.08094665	1.004e-08	***
SINE	Alu	FLAM_C	1725	2.75501892578219	57102	24406	2309.159	43.7667824982629	3.68798652037117	54657.894	1	0.002	**	0.07067934	0.06749476;0.07396660	2.2e-16	***
SINE	Alu	FRAM	1621	2.58891923402488	57102	20221	1936.835	39.7386579533826	3.09334323543034	54657.894	1	0.002	**	0.08016419	0.07645725;0.08399235	1.138e-14	***
SINE	Alu	AluJr	6818	10.8891124846278	57102	114124	8797.784	73.6074547950234	14.0510501014166	54657.894	1	0.002	**	0.05974203	0.05837379;0.06113271	2.2e-16	***
SINE	Alu	AluSc8	1520	2.42761087952981	57102	20437	1982.998	40.6661004735852	3.16707073610911	54657.894	1	0.002	**	0.07437491	0.07081393;0.07805752	2.2e-16	***
SINE	Alu	AluSx4	873	1.3942791433089	57102	11827	1185.847	32.4466388918078	1.89393097280118	54657.894	1	0.002	**	0.07381415	0.06916494;0.07867441	2.2e-16	***
SINE	Alu	AluSz6	2768	4.42080718061744	57102	40962	3778.929	52.7447624790269	6.03537444300704	54657.894	1	0.002	**	0.06757483	0.06516249;0.07004867	2.2e-16	***
SINE	Alu	AluJb	6776	10.8220337629566	57102	117273	8945.808	74.3163242635967	14.2874610703847	54657.894	1	0.002	**	0.05777971	0.05645099;0.05913035	2.2e-16	***
SINE	Alu	AluJr4	818	1.30643796016802	57102	12307	1211.721	31.8891529689498	1.93525465957549	54657.894	1	0.002	**	0.06646624	0.06212768;0.07101117	2.2e-16	***
SINE	Alu	AluYa5	261	0.416846341814	57102	3782	362.407	17.8285503675484	0.578804721064316	54657.894	1	0.002	**	0.06901111	0.06113610;0.07755971	5.298e-09	***
SINE	5S-Deu-L2	tot	217	0.346573395301295	57102	2614	242.963	14.6618757872791	0.388039225081053	54657.894	43	0.086	ns	0.08301454	0.07271800;0.09425588	0.08571	ns
SINE	5S-Deu-L2	AmnSINE1	217	0.346573395301295	57102	2614	242.963	14.6618757872791	0.388039225081053	54657.894	43	0.086	ns	0.08301454	0.07271800;0.09425588	0.08571	ns
SINE	MIR	tot	20647	32.9755801510868	57102	598863	24357.304	94.1012998775183	38.9013527542204	54657.894	1	0.002	**	0.034477	0.03401632;0.03494219	2.2e-16	***
SINE	MIR	MIR1_Amn	1564	2.49788382604252	57102	11716	1160.917	29.9803758137541	1.85411496015205	54657.894	1001	0.002	**	0.1334927	0.1273831;0.1397849	2.2e-16	***
SINE	MIR	MIR3	7119	11.3698433232715	57102	87870	6774.298	66.4271462713984	10.8193154776165	54657.894	1001	0.002	**	0.08101741	0.07922143;0.08284111	1.522e-05	***
SINE	MIR	MIRb	12710	20.2992988676473	57102	223887	13619.316	83.0170101121931	21.7515787456279	54657.894	1	0.002	**	0.05676971	0.05581470;0.05773621	4.586e-16	***
SINE	MIR	MIRc	7524	12.0166738536726	57102	100994	7571.503	66.8116590782536	12.0925414849951	54657.894	248	0.496	ns	0.07449948	0.07288732;0.07613612	0.5744	ns
SINE	MIR	MIR	10621	16.9629310207145	57102	174396	11555.48	78.6251837487171	18.4554006356507	54657.894	1	0.002	**	0.06090163	0.05978366;0.06203422	2.2e-16	***
SINE	tRNA-RTE	tot	425	0.678772778815901	57102	5836	536.298	21.4575306506043	0.856528197019788	54657.894	1	0.002	**	0.07282385	0.06628633;0.07979215	2.074e-07	***
SINE	tRNA-RTE	MamSINE1	425	0.678772778815901	57102	5836	536.298	21.4575306506043	0.856528197019788	54657.894	1	0.002	**	0.07282385	0.06628633;0.07979215	2.074e-07	***
SINE	tRNA	tot	165	0.263523549422644	57102	2292	210.784	13.8599221297034	0.336645744493955	54657.894	1	0.002	**	0.07198953	0.06174217;0.08334638	0.000765	***
SINE	tRNA	LFSINE_Vert	165	0.263523549422644	57102	2292	210.784	13.8599221297034	0.336645744493955	54657.894	1	0.002	**	0.07198953	0.06174217;0.08334638	0.000765	***
SINE	tRNA-Deu	tot	67	0.107006532189801	57102	667	61.304	7.62559727062304	0.097909379841247	54657.894	794	0.416	ns	0.1004498	0.07869716;0.12581021	0.4218	ns
SINE	tRNA-Deu	AmnSINE2	67	0.107006532189801	57102	667	61.304	7.62559727062304	0.097909379841247	54657.894	794	0.416	ns	0.1004498	0.07869716;0.12581021	0.4218	ns
DNA	TcMar-Mariner	tot	1231	1.966045389935	57102	16390	1496.114	35.1707546974185	2.38946225224794	54657.894	1	0.002	**	0.07510677	0.07111693;0.07924817	1.564e-13	***
DNA	TcMar-Mariner	MADE1	611	0.975835689074154	57102	7843	715.236	25.099647334102	1.14231229936275	54657.894	1	0.002	**	0.07790386	0.07206614;0.08405748	3.191e-05	***
DNA	TcMar-Mariner	HSMAR2	108	0.172488141440276	57102	1770	184.112	13.0678316573265	0.29404756200789	54657.894	1	0.002	**	0.06101695	0.05031877;0.07319710	2.453e-10	***
DNA	TcMar-Mariner	MARNA	216	0.344976282880552	57102	3156	300.468	16.2669477650108	0.479881174835897	54657.894	1	0.002	**	0.06844106	0.05987647;0.07781553	1.057e-07	***
DNA	TcMar-Mariner	HSMAR1	59	0.0942296328238545	57102	716	75.759	8.44584224641045	0.120995639883091	54657.894	31	0.062	ns	0.08240223	0.06331804;0.10500741	0.04466	*
DNA	TcMar-Mariner	MADE2	257	0.410457892131027	57102	2664	248.487	14.8170636894216	0.396861674093239	54657.894	717	0.57	ns	0.09647147	0.08552062;0.10831796	0.5711	ns
DNA	TcMar-Mariner	UCON40	22	0.0351364732563525	57102	241	23.344	4.69549909080086	0.0372829923498315	54657.894	426	0.852	ns	0.09128631	0.05809509;0.13494535	0.9131	ns
DNA	TcMar	tot	138	0.220401514062575	57102	1834	171.197	12.1190371755376	0.27342085509399	54657.894	4	0.008	**	0.07524537	0.06358705;0.08828287	0.007116	**
DNA	TcMar	UCON44	22	0.0351364732563525	57102	364	33.93	5.67003079791012	0.05419002443582	54657.894	19	0.038	*	0.06043956	0.03826109;0.09007900	0.03014	*
DNA	TcMar	DNA1_Mam	11	0.0175682366281763	57102	169	15.768	3.61541799066821	0.0251832686502803	54657.894	125	0.25	ns	0.06508876	0.03293712;0.11347589	0.235	ns
DNA	TcMar	X4a_DNA	14	0.0223595738904061	57102	179	16.718	3.87420772358498	0.0267005254499864	54657.894	284	0.568	ns	0.07821229	0.04341815;0.12774550	0.6065	ns
DNA	TcMar	X4b_DNA	59	0.0942296328238545	57102	699	64.595	7.6043935854085	0.103165476817913	54657.894	260	0.52	ns	0.08440629	0.06487309;0.10752879	0.5136	ns
DNA	TcMar	X5a_DNA	34	0.0543018223052721	57102	423	40.909	6.03366589430705	0.0653362720201875	54657.894	138	0.276	ns	0.08037825	0.05630471;0.11051063	0.2849	ns
DNA	TcMar-Tc1	tot	41	0.0654816092504751	57102	649	62.048	7.3672228127003	0.09909763148228	54657.894	3	0.006	**	0.06317411	0.04571261;0.08472983	0.004001	**
DNA	TcMar-Tc1	EutTc1-N2	15	0.0239566863111494	57102	198	19.38	4.22580849748986	0.0309520387140051	54657.894	182	0.364	ns	0.07575758	0.04301931;0.12187242	0.3393	ns
DNA	TcMar-Tc1	X32_DNA	19	0.0303451359941226	57102	328	31.199	5.3839005735048	0.0498283104147701	54657.894	14	0.028	*	0.05792683	0.03523237;0.08898413	0.01849	*
DNA	TcMar-Tc1	X33a_DNA	4	0.00638844968297318	57102	67	5.38577154308617	2.1541585720118	0.00860168262674871	54657.894	356	0.712	ns	0.05970149	0.0165044;0.1458632	0.8204	ns
DNA	TcMar-Tc1	EutTc1-N1	5	0.00798556210371648	57102	56	6.176	2.29571215405902	0.0098637663105106	54657.894	390	0.78	ns	0.08928571	0.02962984;0.19619344	0.8305	ns
DNA	PIF-Harbinger	tot	5	0.00798556210371648	57102	30	3.06145833333333	1.50264763148728	0.00488949312975474	54657.894	902	0.2	ns	0.1666667	0.0564217;0.3472117	0.2257	ns
DNA	PIF-Harbinger	Chompy-7_Croc	2	0.00319422484148659	57102	14	1.80462724935733	0.958806195400091	0.0028821925947604	54657.894	614	0.776	ns	0.1428571	0.01779452;0.42812916	0.6999	ns
DNA	PIF-Harbinger	Chompy-6_Croc	3	0.00479133726222989	57102	16	1.89864029666255	0.974735623160115	0.00303234200032349	54657.894	761	0.482	ns	0.1875	0.04047373;0.45645655	0.4263	ns
DNA	hAT-Blackjack	BLACKJACK	82	0.13096321850095	57102	2129	200.35	13.7572075931404	0.319981473495919	54657.894	1	0.002	**	0.03851574	0.03074769;0.04758465	2.2e-16	***
DNA	hAT-Blackjack	MER81	501	0.800153322792391	57102	3668	362.898	17.880696723431	0.579588903262901	54657.894	1001	0.002	**	0.1365867	0.1256298;0.1481261	3.737e-13	***
DNA	hAT-Blackjack	MER63D	148	0.236372638270008	57102	1718	168.824	12.1381365274229	0.269630907319566	54657.894	44	0.088	ns	0.08614668	0.07330359;0.10042307	0.09646	ns
DNA	hAT-Blackjack	tot	1784	2.84924855860604	57102	19734	1807.6	39.2843131193262	2.88694041173558	54657.894	284	0.568	ns	0.09040235	0.08643669;0.09448916	0.5703	ns
DNA	hAT-Blackjack	MER63C	54	0.086244070720138	57102	890	92.899	8.95997098656463	0.148370146774631	54657.894	1	0.002	**	0.06067416	0.04590537;0.07842826	6.377e-06	***
DNA	hAT-Blackjack	MER94B	62	0.0990209700860844	57102	622	60.374	7.43097189762842	0.0964240652899558	54657.894	606	0.792	ns	0.09967846	0.07727883;0.12595983	0.7867	ns
DNA	hAT-Blackjack	MER63A	434	0.693146790602591	57102	3511	339.326	17.42548052053	0.54194176928114	54657.894	1001	0.002	**	0.1236115	0.1128988;0.1349552	1.93e-07	***
DNA	hAT-Blackjack	MER94	400	0.638844968297318	57102	4792	438.308	19.9972254331701	0.700027150911153	54657.894	33	0.066	ns	0.08347245	0.07579236;0.09166438	0.05681	ns
DNA	hAT-Blackjack	MER63B	248	0.396083880344337	57102	2404	236.347	14.5487544916139	0.377472729305416	54657.894	808	0.388	ns	0.1031614	0.09128346;0.11601578	0.4307	ns
DNA	hAT-Tag1	tot	136	0.217207289221088	57102	2372	223.841	14.0366929063704	0.3574992413716	54657.894	1	0.002	**	0.05733558	0.04832048;0.06746215	5.543e-11	***
DNA	hAT-Tag1	hAT-5_Mam	46	0.0734671713541916	57102	904	85.942	8.7661554561553	0.13725903566352	54657.894	1	0.002	**	0.05088496	0.03749164;0.06729300	1.271e-06	***
DNA	hAT-Tag1	hAT-1_Mam	90	0.143740117866897	57102	1468	138.722	11.0542712520054	0.221554629230352	54657.894	1	0.002	**	0.0613079	0.04958365;0.07482288	5.06e-06	***
DNA	hAT-Ac	tot	424	0.677175666395158	57102	5533	512.464	20.6677977022677	0.818462619583793	54657.894	1	0.002	**	0.07663112	0.06975639;0.08395619	2.959e-05	***
DNA	hAT-Ac	UCON37	30	0.0479133726222989	57102	174	17.558	3.80672130935886	0.0280420998834108	54657.894	1001	0.002	**	0.1724138	0.1194533;0.2368909	0.003485	**
DNA	hAT-Ac	EuthAT-2	34	0.0543018223052721	57102	1150	115.168	10.3627777725455	0.183936243272164	54657.894	1	0.002	**	0.02956522	0.02055982;0.04107095	2.2e-16	***
DNA	hAT-Ac	OldhAT1	363	0.579751808729816	57102	4209	383.137	18.5164005165175	0.611912861546324	54657.894	142	0.284	ns	0.08624376	0.07793350;0.09513336	0.296	ns
DNA	tot	tot	18285	29.2032006132912	57102	524553	23035.888	90.4058331672833	36.7909028476514	54657.894	1	0.002	**	0.03485825	0.03436350;0.03535815	2.2e-16	***
DNA	hAT-Charlie	MER102b	317	0.506284637375625	57102	3128	318.686	17.4205878454454	0.508977368916998	54657.894	479	0.958	ns	0.1013427	0.09098364;0.11245385	0.9529	ns
DNA	hAT-Charlie	MER3	762	1.21699966460639	57102	10909	1046.725	29.5789839462293	1.67173749860253	54657.894	1	0.002	**	0.06985058	0.06513685;0.07479542	2.2e-16	***
DNA	hAT-Charlie	Charlie17a	78	0.124574768817977	57102	1214	113.999	10.2376661797896	0.182069218852315	54657.894	1	0.002	**	0.06425041	0.05111514;0.07954169	0.0002625	***
DNA	hAT-Charlie	Chap1a_Mam	114	0.182070815964736	57102	1415	136.977	10.8804804974714	0.218767668056154	54657.894	26	0.052	ns	0.08056537	0.06691350;0.09598719	0.03857	*
DNA	hAT-Charlie	Charlie32a	22	0.0351364732563525	57102	259	24.421	4.63608156229507	0.039003082426972	54657.894	354	0.708	ns	0.08494208	0.05399836;0.12577928	0.6714	ns
DNA	hAT-Charlie	MER102c	332	0.530241323686774	57102	3112	311.506	16.0457917047253	0.497510101736061	54657.894	909	0.186	ns	0.1066838	0.09605033;0.11806280	0.2208	ns
DNA	hAT-Charlie	Charlie2a	72	0.114992094293517	57102	2080	195.841	13.1719101962555	0.312780093590788	54657.894	1	0.002	**	0.03461538	0.02718098;0.04339562	2.2e-16	***
DNA	hAT-Charlie	UCON81	1	0.0015971124207433	57102	40	3.86065573770492	1.80683862754185	0.0061659012309024	54657.894	78	0.156	ns	0.025	0.0006327449;0.1315858585	0.177	ns
DNA	hAT-Charlie	Charlie1a	209	0.333796495935349	57102	5747	568.203	21.6548545071013	0.907484068803603	54657.894	1	0.002	**	0.0363668	0.03167656;0.04153493	2.2e-16	***
DNA	hAT-Charlie	Charlie17	16	0.0255537987318927	57102	535	51.894	6.76435662280756	0.0828805519620526	54657.894	1	0.002	**	0.02990654	0.01718879;0.04811287	3.149e-09	***
DNA	hAT-Charlie	MER58D	102	0.162905466915816	57102	1140	113.179	9.84438270644081	0.180759586667306	54657.894	145	0.29	ns	0.08947368	0.07354252;0.10755872	0.2981	ns
DNA	hAT-Charlie	MER106B	56	0.0894382955616246	57102	827	79.697	8.57722331292358	0.127285068595978	54657.894	4	0.008	**	0.06771463	0.05155281;0.08703534	0.004584	**
DNA	hAT-Charlie	Charlie10a	19	0.0303451359941226	57102	305	28.617	5.13231445369939	0.0457045661444109	54657.894	31	0.062	ns	0.06229508	0.03791886;0.09557432	0.06155	ns
DNA	hAT-Charlie	Charlie23a	123	0.196444827751425	57102	1488	138.232	11.2633493703711	0.220772044144187	54657.894	97	0.194	ns	0.08266129	0.06916832;0.09782717	0.1804	ns
DNA	hAT-Charlie	hAT-16_Crp	2	0.00319422484148659	57102	20	2.29438202247191	1.22720929084894	0.00366438602602001	54657.894	571	0.862	ns	0.1	0.01234853;0.31698271	1	ns
DNA	hAT-Charlie	Charlie24	82	0.13096321850095	57102	1286	119.565	10.5505966698614	0.190958746586172	54657.894	1	0.002	**	0.06376361	0.05103088;0.07853217	0.0001758	***
DNA	hAT-Charlie	MER102a	272	0.434414578442177	57102	3028	306.496	16.0334979669771	0.489508568508137	54657.894	15	0.03	*	0.08982827	0.07987865;0.10057835	0.03761	*
DNA	hAT-Charlie	MER5B	2008	3.20700174085254	57102	24966	2249.282	42.0739193645029	3.59235621995432	54657.894	1	0.002	**	0.08042938	0.07708489;0.08387192	6.449e-08	***
DNA	hAT-Charlie	MER105	34	0.0543018223052721	57102	714	68.164	7.7964022400007	0.108865571047546	54657.894	1	0.002	**	0.04761905	0.03319966;0.06590997	2.909e-06	***
DNA	hAT-Charlie	MER20B	282	0.45038570264961	57102	4146	403.913	19.2619431380495	0.645094469199687	54657.894	1	0.002	**	0.06801737	0.06053941;0.07611073	2.231e-11	***
DNA	hAT-Charlie	Charlie1b	176	0.28109178605082	57102	3033	296.477	16.5778254091209	0.47350709916471	54657.894	1	0.002	**	0.05802835	0.04997261;0.06694913	3.917e-15	***
DNA	hAT-Charlie	Charlie17b	36	0.0574960471467587	57102	527	49.963	6.91139626981397	0.0797965278775973	54657.894	26	0.052	ns	0.0683112	0.04829956;0.09332000	0.03713	*
DNA	hAT-Charlie	Charlie12	2	0.00319422484148659	57102	21	2.22595596755504	1.13422734840652	0.00355510192380982	54657.894	552	0.9	ns	0.0952381	0.01174932;0.30377441	1	ns
DNA	hAT-Charlie	MER113	418	0.667592991870698	57102	3734	405.474	18.5926062995216	0.647587561688467	54657.894	763	0.478	ns	0.1119443	0.1020040;0.1224964	0.5108	ns
DNA	hAT-Charlie	MER112	313	0.499896187692652	57102	4468	427.112	19.6258663663704	0.682145880248511	54657.894	1	0.002	**	0.07005372	0.06274069;0.07793454	1.557e-09	***
DNA	hAT-Charlie	Charlie13a	17	0.027150911152636	57102	548	53.444	6.94284286636729	0.0853560762142047	54657.894	1	0.002	**	0.0310219	0.01817313;0.04920547	3.433e-09	***
DNA	hAT-Charlie	Charlie25	38	0.0606902719882453	57102	1076	110.188	9.75858011628156	0.175982623416862	54657.894	1	0.002	**	0.03531599	0.02511056;0.04815373	2.537e-16	***
DNA	hAT-Charlie	MER113A	226	0.360947407087985	57102	2067	216.24	13.3177235953357	0.34535958986153	54657.894	790	0.424	ns	0.1093372	0.09620348;0.12359003	0.4724	ns
DNA	hAT-Charlie	Charlie18a	196	0.313034034465686	57102	2463	240.561	14.7192709036805	0.384202961046428	54657.894	2	0.004	**	0.07957775	0.06919129;0.09097633	0.002235	**
DNA	hAT-Charlie	Charlie29a	60	0.0958267452445978	57102	978	94.18	9.00970447766045	0.150416047785604	54657.894	1	0.002	**	0.06134969	0.04713919;0.07826712	0.0001132	***
DNA	hAT-Charlie	Charlie10	70	0.111797869452031	57102	1131	111.267	9.91271773899433	0.177705907718844	54657.894	1	0.002	**	0.06189213	0.04856220;0.07755323	1.648e-05	***
DNA	hAT-Charlie	Charlie14a	36	0.0574960471467587	57102	523	46.468	6.46442300323585	0.0742146199670995	54657.894	54	0.108	ns	0.06883365	0.04867256;0.09402401	0.1236	ns
DNA	hAT-Charlie	Charlie30b	46	0.0734671713541916	57102	614	58.209	7.28178160502932	0.0929663168990465	54657.894	54	0.108	ns	0.07491857	0.05536897;0.09866858	0.09805	ns
DNA	hAT-Charlie	Charlie21a	21	0.0335393608356092	57102	742	72.76	8.00690392789313	0.116205899733282	54657.894	1	0.002	**	0.02830189	0.01760284;0.04293827	2.371e-13	***
DNA	hAT-Charlie	MER5C1	46	0.0734671713541916	57102	617	59.679	7.30035987155802	0.0953140721575392	54657.894	37	0.074	ns	0.07455429	0.05509717;0.09819500	0.06562	ns
DNA	hAT-Charlie	Charlie6	10	0.015971124207433	57102	260	25.747	4.91987766069404	0.0411208534968776	54657.894	1	0.002	**	0.03846154	0.01859528;0.06959294	0.0003784	***
DNA	hAT-Charlie	Charlie9	72	0.114992094293517	57102	1284	96.799	9.24857476236934	0.15459888521553	54657.894	4	0.008	**	0.05607477	0.04413031;0.07009883	0.008116	**
DNA	hAT-Charlie	Charlie20a	48	0.0766613961956782	57102	869	80.192	8.41997814914221	0.128075639244246	54657.894	1	0.002	**	0.0552359	0.04100387;0.07257080	8.053e-05	***
DNA	hAT-Charlie	Charlie29b	71	0.113394981872774	57102	1420	133.065	10.7586487777752	0.212519764266207	54657.894	1	0.002	**	0.05	0.03925381;0.06265284	1.15e-09	***
DNA	hAT-Charlie	MER107	34	0.0543018223052721	57102	337	33.633	5.62618564970664	0.0537156820468593	54657.894	580	0.844	ns	0.1008902	0.07088623;0.13812550	0.9276	ns
DNA	hAT-Charlie	MER30	269	0.429623241179947	57102	4132	397.853	19.0569819110886	0.635415967929983	54657.894	1	0.002	**	0.06510165	0.05776800;0.07305722	9.545e-13	***
DNA	hAT-Charlie	Charlie7	166	0.265120661843387	57102	3902	366.534	18.1013397985481	0.585396004024723	54657.894	1	0.002	**	0.04254229	0.03642650;0.04935446	2.2e-16	***
DNA	hAT-Charlie	MER1A	320	0.511075974637855	57102	3227	330.183	17.6701370890196	0.527339370418284	54657.894	292	0.584	ns	0.09916331	0.0890630;0.1099965	0.581	ns
DNA	hAT-Charlie	UCON34	36	0.0574960471467587	57102	339	31.937	5.47567475422108	0.0510069793812786	54657.894	799	0.406	ns	0.1061947	0.07549327;0.14397971	0.4563	ns
DNA	hAT-Charlie	Charlie1	101	0.161308354495073	57102	1930	187.729	13.0286340152874	0.299824317633718	54657.894	1	0.002	**	0.05233161	0.04282410;0.06322649	6.89e-13	***
DNA	hAT-Charlie	Charlie22a	94	0.15012856754987	57102	1112	107.844	9.87183453655484	0.17223899190264	54657.894	85	0.17	ns	0.08453237	0.06884878;0.10245342	0.1712	ns
DNA	hAT-Charlie	MER20	1602	2.55857409803076	57102	16757	1621.431	36.5471330193208	2.58960758947822	54657.894	297	0.594	ns	0.09560184	0.09119038;0.10015422	0.6196	ns
DNA	hAT-Charlie	Charlie4a	239	0.381709868557648	57102	2852	287.574	15.9255815638911	0.459288007282833	54657.894	1	0.002	**	0.08380084	0.07388719;0.09457793	0.002292	**
DNA	hAT-Charlie	Charlie19a	140	0.223595738904061	57102	1605	156.897	12.0634953027271	0.250582147477361	54657.894	83	0.166	ns	0.08722741	0.07387617;0.10210998	0.1654	ns
DNA	hAT-Charlie	MER5C	106	0.169293916598789	57102	1336	128.367	11.0216054541426	0.205016530113555	54657.894	20	0.04	*	0.07934132	0.06541251;0.09515221	0.0367	*
DNA	hAT-Charlie	UCON38	19	0.0303451359941226	57102	207	20.567	4.24447011139512	0.0328478111574274	54657.894	422	0.844	ns	0.09178744	0.05616955;0.13962500	0.8163	ns
DNA	hAT-Charlie	Cheshire	53	0.0846469582993947	57102	1020	99.288	9.60569233971844	0.15857409803076	54657.894	1	0.002	**	0.05196078	0.03916107;0.06741808	1.487e-07	***
DNA	hAT-Charlie	Charlie16a	133	0.212415951958858	57102	1410	137.961	10.9651134382054	0.220339226678166	54657.894	342	0.684	ns	0.09432624	0.07957313;0.11079371	0.6868	ns
DNA	hAT-Charlie	Charlie31a	60	0.0958267452445978	57102	803	77.039	7.88197973891107	0.123039943781643	54657.894	10	0.02	*	0.0747198	0.05750031;0.09513558	0.04145	*
DNA	hAT-Charlie	Chap1_Mam	36	0.0574960471467587	57102	484	46.131	6.52383318298372	0.073676393081309	54657.894	67	0.134	ns	0.07438017	0.05263588;0.10148868	0.1218	ns
DNA	hAT-Charlie	Charlie26a	39	0.0622873844089885	57102	513	49.5	6.8060504202013	0.0790570648267932	54657.894	70	0.14	ns	0.07602339	0.05461591;0.10246311	0.1341	ns
DNA	hAT-Charlie	Charlie15b	109	0.174085253861019	57102	1888	184.28	12.3482824749064	0.294315876894575	54657.894	1	0.002	**	0.05773305	0.04764142;0.06922422	4.764e-10	***
DNA	hAT-Charlie	MER1B	435	0.694743903023334	57102	5366	507.408	22.1390079197707	0.810387619184514	54657.894	1	0.002	**	0.08106597	0.07389940;0.08869195	0.000603	***
DNA	hAT-Charlie	MER103C	758	1.21061121492342	57102	8923	831.811	26.3031392448532	1.3284956798109	54657.894	2	0.004	**	0.08494901	0.07924429;0.09092638	0.007039	**
DNA	hAT-Charlie	Charlie7b_Mars	1	0.0015971124207433	57102	59	6.43243243243243	2.42300042329583	0.0102733177334299	54657.894	8	0.016	*	0.01694915	0.0004290233;0.0908559329	0.01902	*
DNA	hAT-Charlie	Charlie15a	326	0.520658649162315	57102	3213	312.851	16.3704242397621	0.499658217941961	54657.894	792	0.42	ns	0.1014628	0.09123315;0.11242424	0.4391	ns
DNA	hAT-Charlie	MER117	484	0.773002411639755	57102	4370	425.853	19.4251570837336	0.680135115710795	54657.894	1001	0.002	**	0.1107551	0.1015985;0.1204356	0.003628	**
DNA	hAT-Charlie	MER5A1	1443	2.30463322313258	57102	15942	1479.68	35.2250536465795	2.36321530672544	54657.894	152	0.304	ns	0.09051562	0.08610540;0.09507589	0.3258	ns
DNA	hAT-Charlie	Charlie8	392	0.626068068931372	57102	4378	442.608	19.4659512806145	0.706894734320349	54657.894	7	0.014	*	0.0895386	0.08124273;0.09838666	0.01055	*
DNA	hAT-Charlie	Charlie3	27	0.043122035360069	57102	337	35.236	5.83355246263667	0.0562758532573108	54657.894	84	0.168	ns	0.08011869	0.05346106;0.11442867	0.1544	ns
DNA	hAT-Charlie	Charlie4z	520	0.830498458786514	57102	5940	567.199	21.8489078393812	0.905880567933177	54657.894	17	0.034	*	0.08754209	0.08047441;0.09501782	0.03794	*
DNA	hAT-Charlie	Charlie5	148	0.236372638270008	57102	2568	258.393	15.6001254775375	0.412682669733123	54657.894	1	0.002	**	0.0576324	0.04893285;0.06735674	7.668e-15	***
DNA	hAT-Charlie	MER30B	29	0.0463162602015556	57102	223	20.865	4.3977397734649	0.0333237506588089	54657.894	969	0.066	ns	0.1300448	0.08885208;0.18139973	0.06561	ns
DNA	hAT-Charlie	Charlie13b	32	0.0511075974637855	57102	404	38.144	5.8687056243865	0.0609202561768323	54657.894	166	0.332	ns	0.07920792	0.05480705;0.10997946	0.3487	ns
DNA	hAT-Charlie	Charlie10b	17	0.027150911152636	57102	273	25.35	4.79254300642867	0.0404867998658426	54657.894	47	0.094	ns	0.06227106	0.03669018;0.09783174	0.09413	ns
DNA	hAT-Charlie	Charlie2b	138	0.220401514062575	57102	3650	337.743	18.1279224560503	0.539413540319103	54657.894	1	0.002	**	0.03780822	0.03185627;0.04451412	2.2e-16	***
DNA	hAT-Charlie	Charlie7a	110	0.175682366281763	57102	1424	137.802	11.1840009780882	0.220085285803268	54657.894	6	0.012	*	0.07724719	0.06391271;0.09235524	0.012	*
DNA	hAT-Charlie	tot	11943	19.0743136409372	57102	266107	15340.406	83.2678851941414	24.500352961845	54657.894	1	0.002	**	0.04488044	0.04409688;0.04567394	2.2e-16	***
DNA	hAT-Charlie	MER5A	2835	4.52781371280724	57102	34906	3034.585	47.2902012909454	4.8465733953013	54657.894	1	0.002	**	0.08121813	0.07837303;0.08413313	0.0001341	***
DNA	hAT-Charlie	Charlie4	62	0.0990209700860844	57102	917	90.378	9.35995324372536	0.144343826361938	54657.894	1	0.002	**	0.06761178	0.05222696;0.08584057	0.001277	**
DNA	hAT-Charlie	MER58A	964	1.53961637359654	57102	13479	1295.026	32.8570069681782	2.06830210978551	54657.894	1	0.002	**	0.07151866	0.06722415;0.07599923	2.2e-16	***
DNA	hAT-Charlie	MER119	68	0.108603644610544	57102	1203	118.79	9.97333281142103	0.189720984460096	54657.894	1	0.002	**	0.05652535	0.04415806;0.07111231	1.612e-07	***
DNA	hAT-Charlie	MER58B	509	0.812930222158338	57102	7005	697.811	23.9124043559422	1.1144826154313	54657.894	1	0.002	**	0.07266238	0.06669102;0.07899227	4.098e-15	***
DNA	hAT-Charlie	MER33	678	1.08284222126395	57102	9580	934.436	29.6655009387326	1.49239934198968	54657.894	1	0.002	**	0.07077244	0.06571613;0.07609156	2.2e-16	***
DNA	hAT-Charlie	MER106A	67	0.107006532189801	57102	742	74.401	8.17992115549473	0.118826761215722	54657.894	187	0.374	ns	0.0902965	0.07066292;0.11325562	0.3924	ns
DNA	hAT-Charlie	MER58C	163	0.260329324581157	57102	2592	251.07	13.9134713384074	0.400987015476019	54657.894	1	0.002	**	0.0628858	0.05384541;0.07292824	7.251e-10	***
DNA	hAT-Charlie	Charlie11	4	0.00638844968297318	57102	104	10.875	3.10918671714036	0.0173685975755833	54657.894	15	0.03	*	0.03846154	0.01057727;0.09555508	0.0238	*
DNA	hAT-Charlie	Charlie16	101	0.161308354495073	57102	1464	140.982	10.8136307783561	0.225164103301231	54657.894	1	0.002	**	0.06898907	0.05654075;0.08319841	0.000273	***
DNA	hAT-Charlie	Charlie30a	43	0.0686758340919617	57102	457	43.308	6.34076819804519	0.0691677447175507	54657.894	538	0.928	ns	0.0940919	0.06893296;0.12464672	1	ns
DNA	MULE-MuDR	tot	102	0.162905466915816	57102	1949	191.312	12.9652131780682	0.305546771437242	54657.894	1	0.002	**	0.05233453	0.04287107;0.06317163	2.026e-13	***
DNA	MULE-MuDR	Ricksha_b	7	0.0111797869452031	57102	117	11.955	3.33768109847467	0.0190934789899861	54657.894	76	0.152	ns	0.05982906	0.02439017;0.11938916	0.1673	ns
DNA	MULE-MuDR	Ricksha	19	0.0303451359941226	57102	410	41.593	6.10053830145894	0.0664286969159759	54657.894	1	0.002	**	0.04634146	0.02812781;0.07142401	7.602e-05	***
DNA	MULE-MuDR	Ricksha_c	73	0.116589206714261	57102	982	93.938	9.1367190848595	0.150029546579784	54657.894	12	0.024	*	0.07433809	0.05871871;0.09256414	0.02255	*
DNA	MULE-MuDR	Ricksha_0	14	0.0223595738904061	57102	384	38.936	5.919877443744	0.062185169214061	54657.894	1	0.002	**	0.03645833	0.02007286;0.06041481	2.738e-06	***
DNA	MULE-MuDR	Ricksha_a	3	0.00479133726222989	57102	56	5.66834170854271	2.14479688687174	0.00905297894773084	54657.894	165	0.33	ns	0.05357143	0.01118697;0.14867445	0.3709	ns
DNA	Merlin	tot	1	0.0015971124207433	57102	57	5.26606425702811	2.15446083261776	0.00841049663333192	54657.894	28	0.056	ns	0.01754386	0.0004440734;0.0939168419	0.06185	ns
DNA	Merlin	Merlin1_HS	1	0.0015971124207433	57102	57	5.26606425702811	2.15446083261776	0.00841049663333192	54657.894	28	0.056	ns	0.01754386	0.0004440734;0.0939168419	0.06185	ns
DNA	DNA	X2a_DNA	56	0.0894382955616246	57102	412	37.677	5.6777555343558	0.0601744046763452	54657.894	1001	0.002	**	0.1359223	0.1043338;0.1728505	0.003481	**
DNA	DNA	X24_DNA	58	0.0926325204031112	57102	456	42.149	6.17372771621117	0.0673166914219092	54657.894	993	0.018	*	0.127193	0.09801747;0.16130544	0.01491	*
DNA	DNA	X34_DNA	1	0.0015971124207433	57102	99	8.414	2.71882253852582	0.0134381039081341	54657.894	4	0.008	**	0.01010101	0.0002557027;0.0549968232	0.003183	**
DNA	DNA	Eulor9B	3	0.00479133726222989	57102	27	2.71075268817204	1.32102012034714	0.00432937678784285	54657.894	689	0.626	ns	0.1111111	0.02352745;0.29158692	0.7488	ns
DNA	DNA	Eulor9A	8	0.0127768993659464	57102	123	11.351	3.20375764736708	0.0181288230878572	54657.894	185	0.37	ns	0.06504065	0.02849583;0.12413577	0.3517	ns
DNA	DNA	MER126	17	0.027150911152636	57102	267	24.126	4.82715500325249	0.0385319342628528	54657.894	81	0.162	ns	0.06367041	0.03752445;0.09998712	0.1356	ns
DNA	DNA	UCON78	16	0.0255537987318927	57102	179	17.055	3.96733093082928	0.0272387523357769	54657.894	451	0.902	ns	0.08938547	0.05195708;0.14109760	0.8988	ns
DNA	DNA	MER125	21	0.0335393608356092	57102	140	13.803	3.44994102748048	0.0220449427435197	54657.894	983	0.038	*	0.15	0.09531458;0.22010675	0.04688	*
DNA	DNA	Eulor11	9	0.0143740117866897	57102	101	9.608	2.90323350159176	0.0153450561385016	54657.894	493	0.986	ns	0.08910891	0.04155947;0.16242561	1	ns
DNA	DNA	X2b_DNA	11	0.0175682366281763	57102	185	16.633	3.81167152832453	0.0265647708942232	54657.894	93	0.186	ns	0.05945946	0.03005248;0.10389730	0.1965	ns
DNA	DNA	tot	544	0.868829156884353	57102	6503	596.259	23.7668841833292	0.952292654879977	54657.894	16	0.032	*	0.0836537	0.07703543;0.09064807	0.02407	*
DNA	DNA	X30_DNA	74	0.118186319135004	57102	758	71.452	8.47487578195218	0.11411687668695	54657.894	645	0.714	ns	0.09762533	0.07743515;0.12100708	0.7558	ns
DNA	DNA	X23_DNA	9	0.0143740117866897	57102	59	6.13440320962889	2.36990628360746	0.00979733155994584	54657.894	917	0.17	ns	0.1525424	0.07220243;0.26991959	0.2031	ns
DNA	DNA	Eutr2	21	0.0335393608356092	57102	230	22.498	4.5365820367956	0.0359318352418827	54657.894	427	0.854	ns	0.09130435	0.05740966;0.13618044	0.8246	ns
DNA	DNA	UCON99	6	0.00958267452445978	57102	56	4.91649899396378	2.09398251086047	0.00785220160983148	54657.894	781	0.442	ns	0.1071429	0.04034795;0.21875647	0.6328	ns
DNA	DNA	MER135	51	0.0814527334579081	57102	818	71.529	8.45616140253163	0.114239854343347	54657.894	13	0.026	*	0.06234719	0.04677026;0.08116353	0.00928	**
DNA	DNA	UCON8	16	0.0255537987318927	57102	206	19.103	4.11695765588381	0.0305096385734592	54657.894	261	0.522	ns	0.0776699	0.04504549;0.12306774	0.5477	ns
DNA	DNA	MARE8	31	0.0495104850430422	57102	218	20.61	4.4037817036376	0.0329164869915193	54657.894	991	0.022	*	0.1422018	0.09870811;0.19573238	0.02034	*
DNA	DNA	Eulor1	12	0.0191653490489196	57102	86	8.143	2.73533051623255	0.0130052864421127	54657.894	942	0.12	ns	0.1395349	0.07423111;0.23105723	0.1927	ns
DNA	DNA	MER136	4	0.00638844968297318	57102	28	3.04895833333333	1.46160415762632	0.00486952922449545	54657.894	806	0.392	ns	0.1428571	0.04033563;0.32665267	0.5394	ns
DNA	DNA	Eutr2B	25	0.0399278105185824	57102	433	41.724	6.10943116412234	0.0666379186430933	54657.894	4	0.008	**	0.05773672	0.03770895;0.08405363	0.005421	**
DNA	DNA	MER130	16	0.0255537987318927	57102	181	16.846	3.94231224357303	0.0269049558398416	54657.894	483	0.966	ns	0.08839779	0.05137317;0.13958300	1	ns
DNA	DNA	Eutr11	45	0.0718700589334483	57102	597	59.498	7.38352981388391	0.0950249948093846	54657.894	29	0.058	ns	0.07537688	0.05550887;0.09956225	0.04741	*
DNA	DNA	X9a_DNA	48	0.0766613961956782	57102	695	64.581	7.4293090953085	0.103143117244023	54657.894	17	0.034	*	0.06906475	0.05135852;0.09052974	0.03079	*
DNA	DNA	Eulor9C	12	0.0191653490489196	57102	107	10.227	3.04413168863269	0.0163336687269417	54657.894	777	0.45	ns	0.1121495	0.05931005;0.18770939	0.5115	ns
DNA	DNA	UCON97	4	0.00638844968297318	57102	42	3.91326530612245	1.82078218187989	0.00624992462607198	54657.894	657	0.69	ns	0.0952381	0.02656357;0.22622487	1	ns
DNA	hAT-Tip100?	tot	223	0.356156069825755	57102	2411	228.449	14.2045474467921	0.364858735406385	54657.894	371	0.742	ns	0.09249274	0.08122114;0.10476518	0.7281	ns
DNA	hAT-Tip100?	Eutr15	42	0.0670787216712184	57102	657	61.542	7.37839255371227	0.0982894925973839	54657.894	5	0.01	**	0.06392694	0.04645771;0.08543138	0.007311	**
DNA	hAT-Tip100?	hAT-N1_Mam	16	0.0255537987318927	57102	239	22.733	4.57543939372446	0.0363071566607574	54657.894	77	0.154	ns	0.06694561	0.03874633;0.10644052	0.1518	ns
DNA	hAT-Tip100?	UCON23	3	0.00479133726222989	57102	31	3.28170478170478	1.67327590121282	0.00524125146807337	54657.894	558	0.888	ns	0.09677419	0.02041986;0.25753906	1	ns
DNA	hAT-Tip100?	MamRep1879	162	0.258732212160414	57102	1484	141.937	10.9951773484981	0.226689345663041	54657.894	964	0.076	ns	0.1091644	0.09374681;0.12614746	0.07753	ns
DNA	hAT	tot	943	1.50607701276093	57102	8917	848.168	27.6787262692467	1.354619647677	54657.894	1001	0.002	**	0.1057531	0.09944369;0.11232128	0.0007359	***
DNA	hAT	MER53	618	0.987015476019357	57102	5855	565.654	22.3200014889441	0.903413029243128	54657.894	991	0.022	*	0.1055508	0.09779304;0.11370404	0.02142	*
DNA	hAT	MamRep38	255	0.407263667289541	57102	2128	206.523	13.5619835716756	0.329840448469168	54657.894	1001	0.002	**	0.1198308	0.1063281;0.1343901	0.0005694	***
DNA	hAT	UCON73	23	0.0367335856770958	57102	248	23.438	4.62856128614278	0.0374331209173814	54657.894	517	0.97	ns	0.09274194	0.05970148;0.13590640	1	ns
DNA	hAT	MamRep1894	71	0.113394981872774	57102	686	64.51	7.55731519873381	0.10302972226215	54657.894	835	0.334	ns	0.1034985	0.08172092;0.12875375	0.3949	ns
DNA	Kolobok	tot	16	0.0255537987318927	57102	232	22.571	4.38887471013029	0.0360484244485969	54657.894	84	0.168	ns	0.06896552	0.03993077;0.10958121	0.1822	ns
DNA	Kolobok	UCON29	16	0.0255537987318927	57102	232	22.571	4.38887471013029	0.0360484244485969	54657.894	84	0.168	ns	0.06896552	0.03993077;0.10958121	0.1822	ns
DNA	hAT-Tip100	MER115	234	0.373724306453931	57102	2520	244.719	14.5968869320862	0.390843754491879	54657.894	253	0.506	ns	0.09285714	0.08180511;0.10486538	0.501	ns
DNA	hAT-Tip100	MamTip3B	56	0.0894382955616246	57102	824	77.286	8.05674345595752	0.123434430549566	54657.894	5	0.01	**	0.06796117	0.05174200;0.08734891	0.01006	*
DNA	hAT-Tip100	MamRep488	51	0.0814527334579081	57102	494	46.219	6.53343131323233	0.0738169389743344	54657.894	779	0.446	ns	0.1032389	0.07783828;0.13350153	0.44	ns
DNA	hAT-Tip100	Arthur1C	77	0.122977656397234	57102	710	69.075	7.73376920952428	0.110320540462843	54657.894	849	0.306	ns	0.1084507	0.08653985;0.13367506	0.3109	ns
DNA	hAT-Tip100	FordPrefect_a	23	0.0367335856770958	57102	281	28.014	5.10645472709588	0.0447415073547027	54657.894	195	0.39	ns	0.08185053	0.05259283;0.12028513	0.3699	ns
DNA	hAT-Tip100	Arthur2	57	0.0910354079823679	57102	989	91.396	9.50744842613282	0.145969686806254	54657.894	1	0.002	**	0.05763397	0.04394013;0.07403002	7.366e-05	***
DNA	hAT-Tip100	EuthAT-N1a	7	0.0111797869452031	57102	46	4.18940936863544	1.93016978792752	0.00669095773822599	54657.894	935	0.134	ns	0.1521739	0.0634443;0.2886910	0.1907	ns
DNA	hAT-Tip100	Arthur1	140	0.223595738904061	57102	2337	225.152	14.2221364486903	0.359593055755195	54657.894	1	0.002	**	0.05990586	0.05062714;0.07030573	2.452e-10	***
DNA	hAT-Tip100	MamTip2b	720	1.14992094293517	57102	6730	623.577	22.2783840840712	0.995922571989842	54657.894	1001	0.002	**	0.1069837	0.09969616;0.11461360	7.049e-05	***
DNA	hAT-Tip100	MER97a	21	0.0335393608356092	57102	277	29.738	5.26888196082596	0.0474949291680641	54657.894	44	0.088	ns	0.07581227	0.04753943;0.11355384	0.09842	ns
DNA	hAT-Tip100	MamTip1b	53	0.0846469582993947	57102	440	44.903	6.4972151576506	0.0717151390286362	54657.894	912	0.18	ns	0.1204545	0.09154425;0.15458265	0.2072	ns
DNA	hAT-Tip100	Zaphod	102	0.162905466915816	57102	2282	217.535	14.3748186218265	0.347427850446393	54657.894	1	0.002	**	0.04469763	0.03659002;0.05399842	2.2e-16	***
DNA	hAT-Tip100	MER45B	104	0.166099691757303	57102	1314	128.429	11.2856690242681	0.205115551083641	54657.894	17	0.034	*	0.07914764	0.06512441;0.09508589	0.02274	*
DNA	hAT-Tip100	FordPrefect	50	0.0798556210371648	57102	599	60.31	7.44333952626798	0.0963218500950282	54657.894	91	0.182	ns	0.08347245	0.06258784;0.10856860	0.1744	ns
DNA	hAT-Tip100	EuthAT-N1	6	0.00958267452445978	57102	78	7.2032032032032	2.57429675003957	0.0115043253049737	54657.894	430	0.86	ns	0.07692308	0.02875253;0.15994636	0.8443	ns
DNA	hAT-Tip100	Zaphod3	82	0.13096321850095	57102	1217	113.993	10.3342027629976	0.182059636177791	54657.894	1	0.002	**	0.0673788	0.05394364;0.08294741	0.001154	**
DNA	hAT-Tip100	MER91B	178	0.284286010892307	57102	1442	141.879	11.3272532268713	0.226596713142638	54657.894	999	0.006	**	0.1234397	0.1068953;0.1415346	0.001944	**
DNA	hAT-Tip100	Arthur1A	101	0.161308354495073	57102	1160	110.338	10.1979288953078	0.176222190279974	54657.894	200	0.4	ns	0.08706897	0.07147678;0.10479058	0.368	ns
DNA	hAT-Tip100	MER96B	224	0.357753182246498	57102	2150	223.532	13.4174141697647	0.357005733633591	54657.894	536	0.932	ns	0.104186	0.09158615;0.11787609	0.9718	ns
DNA	hAT-Tip100	Zaphod5a	6	0.00958267452445978	57102	78	7.52152152152152	2.58120369446348	0.01201271544491	54657.894	347	0.694	ns	0.07692308	0.02875253;0.15994636	0.7021	ns
DNA	hAT-Tip100	ORSL	146	0.233178413428521	57102	1214	123.491	10.4441849849569	0.19722900995001	54657.894	984	0.036	*	0.1202636	0.1024915;0.1398975	0.03655	*
DNA	hAT-Tip100	MER97d	10	0.015971124207433	57102	137	13.371	3.37175439908184	0.0213549901777586	54657.894	221	0.442	ns	0.0729927	0.03555631;0.13013935	0.3892	ns
DNA	hAT-Tip100	hAT-N1a_Mam	34	0.0543018223052721	57102	461	43.478	6.17767591248357	0.069439253829077	54657.894	82	0.164	ns	0.07375271	0.05161378;0.10153936	0.1508	ns
DNA	hAT-Tip100	Zaphod4a	28	0.0447191477808123	57102	373	35.731	5.84968869751698	0.0570664239055787	54657.894	96	0.192	ns	0.07506702	0.05045857;0.10666681	0.1873	ns
DNA	hAT-Tip100	MER91A	463	0.739463050804146	57102	3627	351.643	17.3781342655232	0.561613402967435	54657.894	1001	0.002	**	0.1276537	0.1169590;0.1389524	2.119e-09	***
DNA	hAT-Tip100	Arthur1B	167	0.26671777426413	57102	2312	218.805	13.9615149213436	0.349456183220737	54657.894	1	0.002	**	0.07223183	0.06201076;0.08355202	0.0001628	***
DNA	hAT-Tip100	ORSL-2a	48	0.0766613961956782	57102	367	37.355	5.73269908846076	0.0596601344768658	54657.894	969	0.066	ns	0.1307902	0.0980322;0.1696451	0.06969	ns
DNA	hAT-Tip100	tot	4280	6.83564116078131	57102	53611	4500.207	55.9145113864333	7.18733649561593	54657.894	1	0.002	**	0.07983436	0.07755353;0.08216080	0.0005769	***
DNA	hAT-Tip100	MER45A	394	0.629262293772859	57102	3468	345.258	17.1262589243753	0.551415840160989	54657.894	998	0.008	**	0.1136101	0.1032334;0.1246432	0.006464	**
DNA	hAT-Tip100	ORSL-2b	62	0.0990209700860844	57102	709	74.408	8.27199866791346	0.118837941002667	54657.894	77	0.154	ns	0.08744711	0.06770111;0.11070260	0.1411	ns
DNA	hAT-Tip100	MER96	185	0.29546579783751	57102	1274	127.359	10.8418478436411	0.203406640793445	54657.894	1001	0.002	**	0.1452119	0.1263092;0.1657677	3.271e-07	***
DNA	hAT-Tip100	MER45C	99	0.158114129653586	57102	1197	114.365	10.3582367258172	0.182653761998307	54657.894	84	0.168	ns	0.08270677	0.06772585;0.09977370	0.14	ns
DNA	hAT-Tip100	MamTip2	599	0.956670340025234	57102	5239	490.297	21.3463452950958	0.783059428553176	54657.894	1001	0.002	**	0.1143348	0.1058391;0.1232627	5.467e-07	***
DNA	hAT-Tip100	MamTip1	83	0.132560330921694	57102	756	73.753	8.20764012103092	0.11779183236708	54657.894	882	0.24	ns	0.1097884	0.08839922;0.13427492	0.2695	ns
DNA	hAT-Tip100	hAT-4b_Ther	16	0.0255537987318927	57102	228	20.537	4.20693823692829	0.0327998977848051	54657.894	178	0.356	ns	0.07017544	0.04064069;0.11146048	0.354	ns
DNA	hAT-Tip100	MamTip3	122	0.194847715330682	57102	1155	110.037	10.2242929910663	0.17574145944133	54657.894	882	0.24	ns	0.1056277	0.08849087;0.12480163	0.229	ns
DNA	hAT-Tip100	MARE4	47	0.0750642837749349	57102	308	29.401	5.16457857640601	0.0469567022822737	54657.894	1000	0.004	**	0.1525974	0.1143276;0.1977052	0.001299	**
DNA	hAT-Tip100	MER97b	10	0.015971124207433	57102	173	16.48	3.94755407603027	0.0263204126938495	54657.894	57	0.114	ns	0.05780347	0.0280639;0.1037318	0.1181	ns
DNA	hAT-Tip100	Zaphod5b	12	0.0191653490489196	57102	74	7.404	2.58601459227735	0.0118250203631834	54657.894	969	0.066	ns	0.1621622	0.08669896;0.26613581	0.0807	ns
DNA	hAT-Tip100	MamRep4096	123	0.196444827751425	57102	1259	127.327	10.6787689883763	0.203355533195982	54657.894	378	0.756	ns	0.09769658	0.0818534;0.1154459	0.7434	ns
DNA	hAT-Tip100	MER91C	192	0.306645584782713	57102	1637	157.024	12.1316363529658	0.250784980754795	54657.894	995	0.014	*	0.1172877	0.1020922;0.1338702	0.00428	**
DNA	hAT-Tip100	Zaphod2	73	0.116589206714261	57102	844	83.619	8.34862494896847	0.133548943510134	54657.894	106	0.212	ns	0.08649289	0.0684077;0.1075244	0.2489	ns
DNA	hAT-Tip100	MER97c	11	0.0175682366281763	57102	215	21.067	4.42222422170872	0.033646367367799	54657.894	8	0.016	*	0.05116279	0.02581369;0.08969881	0.0209	*
DNA	hAT-Tip100	MER45R	55	0.0878411831408813	57102	616	61.035	7.24846986027502	0.0974797566000671	54657.894	234	0.468	ns	0.08928571	0.06796979;0.11463211	0.4582	ns
DNA	PiggyBac	tot	147	0.234775525849265	57102	2114	207.459	13.5434021849291	0.331335345694984	54657.894	1	0.002	**	0.06953642	0.05905965;0.08122476	4.68e-06	***
DNA	PiggyBac	MER75B	9	0.0143740117866897	57102	114	11.42	3.2456330868005	0.0182390238448884	54657.894	283	0.566	ns	0.07894737	0.03673531;0.14458012	0.5343	ns
DNA	PiggyBac	MER75	39	0.0622873844089885	57102	475	47.348	6.7062560247779	0.0756200788973536	54657.894	124	0.248	ns	0.08210526	0.05903466;0.11053240	0.2204	ns
DNA	PiggyBac	MER85	82	0.13096321850095	57102	902	87.832	8.80177523271568	0.140277578138725	54657.894	268	0.536	ns	0.09090909	0.07295466;0.11158559	0.5742	ns
DNA	PiggyBac	MER75A	15	0.0239566863111494	57102	92	8.92192192192192	2.87409651394186	0.0142493123184034	54657.894	982	0.04	*	0.1630435	0.09422516;0.25461913	0.04932	*
DNA	PiggyBac	Looper	7	0.0111797869452031	57102	531	52.877	6.90837148658037	0.0844505134716433	54657.894	1	0.002	**	0.01318267	0.005316104;0.026971821	5.698e-16	***
DNA	TcMar-Pogo	tot	3	0.00479133726222989	57102	37	3.55532786885246	1.58874641602838	0.00567825829915905	54657.894	507	0.99	ns	0.08108108	0.01704353;0.21909621	1	ns
DNA	TcMar-Pogo	MER132	3	0.00479133726222989	57102	37	3.55532786885246	1.58874641602838	0.00567825829915905	54657.894	507	0.99	ns	0.08108108	0.01704353;0.21909621	1	ns
DNA	TcMar-Tigger	Tigger18a	70	0.111797869452031	57102	1259	126.581	11.0364506179406	0.202164087330107	54657.894	1	0.002	**	0.05559968	0.04359574;0.06972787	1.242e-08	***
DNA	TcMar-Tigger	Tigger17c	25	0.0399278105185824	57102	342	33.664	5.66243473844663	0.0537651925319023	54657.894	66	0.132	ns	0.07309942	0.04786201;0.10601973	0.1229	ns
DNA	TcMar-Tigger	X12_DNA	104	0.166099691757303	57102	1374	127.397	10.7966642514695	0.203467331065434	54657.894	14	0.028	*	0.07569141	0.06226107;0.09096817	0.02874	*
DNA	TcMar-Tigger	MER6	35	0.0558989347260154	57102	812	77.712	8.49948806089504	0.124114800440803	54657.894	1	0.002	**	0.04310345	0.03020376;0.05943921	2.342e-08	***
DNA	TcMar-Tigger	Tigger17b	5	0.00798556210371648	57102	90	8.901	2.88296904432054	0.0142158976570361	54657.894	121	0.242	ns	0.05555556	0.01828255;0.12490267	0.215	ns
DNA	TcMar-Tigger	Tigger12	42	0.0670787216712184	57102	876	83.821	8.41544881624138	0.133871560219124	54657.894	1	0.002	**	0.04794521	0.03476990;0.06425829	2.025e-07	***
DNA	TcMar-Tigger	MER44B	100	0.15971124207433	57102	2126	204.45	13.6289121813609	0.326529634420967	54657.894	1	0.002	**	0.04703669	0.03843208;0.05691585	2.2e-16	***
DNA	TcMar-Tigger	MER47B	45	0.0718700589334483	57102	618	58.817	7.2336599890261	0.0939373612508585	54657.894	26	0.052	ns	0.07281553	0.05360485;0.09622210	0.06375	ns
DNA	TcMar-Tigger	X6b_DNA	117	0.186862153226966	57102	959	91.193	9.19860670783165	0.145645472984843	54657.894	999	0.006	**	0.1220021	0.1019521;0.1444052	0.005849	**
DNA	TcMar-Tigger	Tigger3a	354	0.565377796943127	57102	5323	513.199	22.1143945303833	0.819636497213039	54657.894	1	0.002	**	0.06650385	0.05995558;0.07353212	9.253e-15	***
DNA	TcMar-Tigger	Tigger4b	101	0.161308354495073	57102	2520	242.755	15.2094807045903	0.387707025697539	54657.894	1	0.002	**	0.04007937	0.03276165;0.04848868	2.2e-16	***
DNA	TcMar-Tigger	Tigger22N1	84	0.134157443342437	57102	1102	103.348	9.85078341726859	0.165058374458978	54657.894	32	0.064	ns	0.07622505	0.06125265;0.09350447	0.04934	*
DNA	TcMar-Tigger	UCON11	2	0.00319422484148659	57102	45	4.28397565922921	1.94453204878373	0.00684199073551692	54657.894	192	0.384	ns	0.04444444	0.005428489;0.151492900	0.317	ns
DNA	TcMar-Tigger	MER47A	166	0.265120661843387	57102	2589	255.566	15.2545844370257	0.408167632919681	54657.894	1	0.002	**	0.06411742	0.05498568;0.07424932	5.238e-10	***
DNA	TcMar-Tigger	Tigger21a	8	0.0127768993659464	57102	169	17.285	4.10665796477374	0.0276060881925479	54657.894	8	0.016	*	0.04733728	0.02065554;0.09114038	0.01527	*
DNA	TcMar-Tigger	Tigger17	4	0.00638844968297318	57102	54	6.01703406813627	2.27425308665243	0.00960987984625601	54657.894	257	0.514	ns	0.07407407	0.02055097;0.17893343	0.5169	ns
DNA	TcMar-Tigger	X9b_DNA	34	0.0543018223052721	57102	601	56.517	7.10451864556532	0.0902640026831489	54657.894	1	0.002	**	0.05657238	0.03949249;0.07816009	0.0009904	***
DNA	TcMar-Tigger	Tigger3c	151	0.241163975532238	57102	2327	226.141	14.6993601966273	0.36117259993931	54657.894	1	0.002	**	0.06489042	0.05521983;0.07567313	3.624e-08	***
DNA	TcMar-Tigger	Tigger19b	219	0.349767620142782	57102	3538	324.752	17.3128342633501	0.518665452861227	54657.894	1	0.002	**	0.06189938	0.0541824;0.0703496	9.33e-11	***
DNA	TcMar-Tigger	MER44C	71	0.113394981872774	57102	1091	107.809	9.74789928859242	0.172183092967914	54657.894	2	0.004	**	0.06507791	0.05117271;0.08138157	0.0001103	***
DNA	TcMar-Tigger	Tigger3b	222	0.354558957405012	57102	6279	612.296	23.2961605226075	0.977905546771437	54657.894	1	0.002	**	0.03535595	0.03092537;0.04022459	2.2e-16	***
DNA	TcMar-Tigger	UCON39	9	0.0143740117866897	57102	107	9.704	2.93922149948299	0.0154983789308929	54657.894	504	0.996	ns	0.08411215	0.03918444;0.15367207	1	ns
DNA	TcMar-Tigger	Tigger12A	46	0.0734671713541916	57102	744	70.984	7.80837465255829	0.113369428074042	54657.894	1	0.002	**	0.06182796	0.04561777;0.08161168	0.001155	**
DNA	TcMar-Tigger	Tigger17a	184	0.293868685416766	57102	2389	239.243	14.3489317666105	0.382097966875888	54657.894	1	0.002	**	0.07701967	0.06664258;0.08844735	0.0001154	***
DNA	TcMar-Tigger	Tigger1a_Mars	3	0.00479133726222989	57102	44	3.13650465356774	1.56963334779509	0.00500935053993218	54657.894	611	0.782	ns	0.06818182	0.01428767;0.18656201	1	ns
DNA	TcMar-Tigger	MER44A	135	0.215610176800345	57102	2334	225.566	14.3510137480108	0.360254260297382	54657.894	1	0.002	**	0.05784062	0.04871576;0.06809387	1.465e-11	***
DNA	TcMar-Tigger	Tigger1a_Art	20	0.0319422484148659	57102	302	29.78	4.94672316489108	0.0475620078897354	54657.894	27	0.054	ns	0.06622517	0.04091802;0.10042859	0.06582	ns
DNA	TcMar-Tigger	Tigger4a	154	0.245955312794468	57102	3497	343.273	17.2422668685636	0.548245572005813	54657.894	1	0.002	**	0.04403775	0.03747825;0.05137248	2.2e-16	***
DNA	TcMar-Tigger	Tigger10	69	0.110200757031287	57102	1450	138.258	11.1953906931725	0.220813569067127	54657.894	1	0.002	**	0.04758621	0.03721057;0.05984003	1.54e-11	***
DNA	TcMar-Tigger	Tigger6a	34	0.0543018223052721	57102	674	68.164	8.11202249188875	0.108865571047546	54657.894	1	0.002	**	0.0504451	0.03518418;0.06978152	2.707e-06	***
DNA	TcMar-Tigger	MER2	454	0.725089039017456	57102	9067	854.616	28.5548932045968	1.36491782856595	54657.894	1	0.002	**	0.05007169	0.04567263;0.05476259	2.2e-16	***
DNA	TcMar-Tigger	Tigger7	149	0.237969750690751	57102	2944	282.436	16.0078154085482	0.451082043665054	54657.894	1	0.002	**	0.05061141	0.04297349;0.05915733	2.2e-16	***
DNA	TcMar-Tigger	Tigger8	45	0.0718700589334483	57102	938	90.666	9.48717294300313	0.144803794739112	54657.894	1	0.002	**	0.04797441	0.03520485;0.06366971	5.06e-08	***
DNA	TcMar-Tigger	Tigger11a	21	0.0335393608356092	57102	421	41.254	6.29675576254417	0.0658872758053439	54657.894	2	0.004	**	0.04988124	0.03113888;0.07524042	0.0004017	***
DNA	TcMar-Tigger	MER47C	45	0.0718700589334483	57102	762	67.722	7.79085447261168	0.108159647357577	54657.894	1	0.002	**	0.05905512	0.04339769;0.07822546	0.002734	**
DNA	TcMar-Tigger	Tigger2	155	0.247552425215211	57102	2729	281.628	16.4393999242633	0.449791576829093	54657.894	1	0.002	**	0.05679736	0.04840956;0.06615075	2.2e-16	***
DNA	TcMar-Tigger	X1_DNA	32	0.0511075974637855	57102	676	68.156	7.6620082465611	0.10885279414818	54657.894	1	0.002	**	0.04733728	0.03260064;0.06617174	5.304e-07	***
DNA	TcMar-Tigger	Tigger4	52	0.0830498458786514	57102	1445	140.622	11.2731628303773	0.224589142829764	54657.894	1	0.002	**	0.03598616	0.02699070;0.04692535	2.2e-16	***
DNA	TcMar-Tigger	X6a_DNA	103	0.16450257933656	57102	979	94.571	9.32190199781444	0.151040518742114	54657.894	832	0.34	ns	0.1052094	0.08668915;0.12614139	0.3577	ns
DNA	TcMar-Tigger	Tigger3	59	0.0942296328238545	57102	1147	113.057	9.98325680409036	0.180564738951975	54657.894	1	0.002	**	0.05143854	0.03938470;0.06585343	7.639e-09	***
DNA	TcMar-Tigger	Tigger19a	297	0.474342388960759	57102	3579	338.733	17.2314431674667	0.540994681615639	54657.894	13	0.026	*	0.08298407	0.07415015;0.09250590	0.01645	*
DNA	TcMar-Tigger	Tigger16a	118	0.188459265647709	57102	1789	165.324	12.5790005666291	0.264041013846965	54657.894	1	0.002	**	0.06595864	0.05489689;0.07846826	6.165e-05	***
DNA	TcMar-Tigger	X10b_DNA	30	0.0479133726222989	57102	298	27.015	5.0065797547668	0.0431459920463801	54657.894	759	0.486	ns	0.1006711	0.06895853;0.14058966	0.5443	ns
DNA	TcMar-Tigger	X11_DNA	23	0.0367335856770958	57102	268	25.035	4.64643566235069	0.0399837094533084	54657.894	387	0.774	ns	0.0858209	0.05518112;0.12599026	0.753	ns
DNA	TcMar-Tigger	MamRep434	181	0.289077348154537	57102	2112	199.759	13.89813214346	0.31903758005526	54657.894	98	0.196	ns	0.08570076	0.07410712;0.09845866	0.1689	ns
DNA	TcMar-Tigger	Tigger5	43	0.0686758340919617	57102	537	51.852	6.98433081095655	0.0828134732403814	54657.894	115	0.23	ns	0.08007449	0.05855425;0.10634581	0.2141	ns
DNA	TcMar-Tigger	Tigger2b_Pri	86	0.137351668183923	57102	2104	205.048	14.4295498165365	0.327484707648571	54657.894	1	0.002	**	0.04087452	0.03282198;0.05023562	2.2e-16	***
DNA	TcMar-Tigger	MER6A	50	0.0798556210371648	57102	1009	98.262	9.41488162410955	0.156935460687078	54657.894	1	0.002	**	0.04955401	0.03700036;0.06481193	2.861e-08	***
DNA	TcMar-Tigger	Tigger20a	53	0.0846469582993947	57102	1356	126.316	10.891591746424	0.20174085253861	54657.894	1	0.002	**	0.03908555	0.02941231;0.05081541	3.252e-14	***
DNA	TcMar-Tigger	Tigger6b	10	0.015971124207433	57102	174	16.297	3.76363600205386	0.0260281411208535	54657.894	64	0.128	ns	0.05747126	0.0279006;0.1031503	0.1172	ns
DNA	TcMar-Tigger	Tigger3d	42	0.0670787216712184	57102	636	59.83	7.17597342488074	0.0955552361330714	54657.894	7	0.014	*	0.06603774	0.04800513;0.08821854	0.01429	*
DNA	TcMar-Tigger	UCON33	13	0.0207624614696628	57102	133	13.103	3.54837737310759	0.0209269640489994	54657.894	560	0.884	ns	0.09774436	0.05307838;0.16134536	1	ns
DNA	TcMar-Tigger	MERX	21	0.0335393608356092	57102	436	42.367	6.16752376155531	0.0676648619296312	54657.894	1	0.002	**	0.04816514	0.03005874;0.07268547	0.0002504	***
DNA	TcMar-Tigger	MER6C	12	0.0191653490489196	57102	160	15.211	3.51238036320326	0.0242936770319263	54657.894	220	0.44	ns	0.075	0.03935273;0.12734469	0.499	ns
DNA	TcMar-Tigger	Tigger9b	43	0.0686758340919617	57102	754	74.87	8.3446229832589	0.119575806941051	54657.894	1	0.002	**	0.05702918	0.04157610;0.07605233	4.186e-05	***
DNA	TcMar-Tigger	Tigger6	18	0.0287480235733793	57102	230	21.536	4.33399209591889	0.0343954130931276	54657.894	259	0.518	ns	0.07826087	0.04704053;0.12086673	0.497	ns
DNA	TcMar-Tigger	Tigger2a	184	0.293868685416766	57102	3318	325.34	16.9446605608233	0.519604554964624	54657.894	1	0.002	**	0.05545509	0.04791169;0.06379340	2.2e-16	***
DNA	TcMar-Tigger	Tigger17d	21	0.0335393608356092	57102	331	31.895	5.49437559356504	0.0509399006596074	54657.894	27	0.054	ns	0.06344411	0.03969835;0.09534836	0.04034	*
DNA	TcMar-Tigger	Tigger16b	70	0.111797869452031	57102	1329	122.656	10.2160673466864	0.19589542107869	54657.894	1	0.002	**	0.05267118	0.04128664;0.06608134	9.888e-08	***
DNA	TcMar-Tigger	Tigger5b	122	0.194847715330682	57102	2766	255.473	15.1953996713206	0.408019101464552	54657.894	1	0.002	**	0.04410701	0.03676038;0.05243670	2.2e-16	***
DNA	TcMar-Tigger	MER46C	219	0.349767620142782	57102	2812	273.366	15.8839650070234	0.436596234008912	54657.894	1	0.002	**	0.07788051	0.06824111;0.08840889	0.0004069	***
DNA	TcMar-Tigger	tot	5952	9.5060131282641	57102	125710	9137.466	75.5320722470789	14.5935604427196	54657.894	1	0.002	**	0.04734707	0.04617952;0.04853555	2.2e-16	***
DNA	TcMar-Tigger	Tigger9a	27	0.043122035360069	57102	1026	92.574	9.28928494636777	0.14785108523789	54657.894	1	0.002	**	0.02631579	0.01741230;0.03805837	2.2e-16	***
DNA	TcMar-Tigger	MamRep137	169	0.269911999105617	57102	2459	244.262	15.329133646046	0.390113874115599	54657.894	1	0.002	**	0.06872712	0.05904280;0.07945315	1.138e-07	***
DNA	TcMar-Tigger	Tigger15a	301	0.480730838643732	57102	4828	459.33	19.655977652039	0.733601648220018	54657.894	1	0.002	**	0.06234466	0.05568737;0.06953700	2.2e-16	***
DNA	TcMar-Tigger	MER8	109	0.174085253861019	57102	1941	184.603	13.0819160495521	0.294831744206475	54657.894	1	0.002	**	0.05615662	0.04633415;0.06734526	4.113e-10	***
DNA	TcMar-Tigger	X26_DNA	66	0.105409419769058	57102	957	90.253	9.29232685274997	0.144144187309345	54657.894	5	0.01	**	0.06896552	0.05373596;0.08690849	0.006626	**
DNA	TcMar-Tigger	Tigger13a	155	0.247552425215211	57102	3113	299.094	16.2551343702042	0.477686742369795	54657.894	1	0.002	**	0.0497912	0.04241590;0.05802632	2.2e-16	***
DNA	TcMar-Tigger	Tigger23a	53	0.0846469582993947	57102	583	56.028	7.12572747107214	0.0894830147094054	54657.894	362	0.724	ns	0.09090909	0.06883848;0.11722452	0.7254	ns
DNA	TcMar-Tigger	MER2B	87	0.138948780604667	57102	1710	160.506	12.2183981459622	0.256346126203823	54657.894	1	0.002	**	0.05087719	0.04094821;0.06238087	4.712e-11	***
DNA	TcMar-Tigger	Tigger12c	39	0.0622873844089885	57102	859	78.856	8.45865313231445	0.125941897050133	54657.894	1	0.002	**	0.04540163	0.03248105;0.06154559	3.262e-07	***
DNA	TcMar-Tigger	MER127	27	0.043122035360069	57102	211	18.85	4.20037416704073	0.0301055691310111	54657.894	977	0.05	*	0.1279621	0.08604915;0.18069369	0.05339	ns
DNA	TcMar-Tigger	MARE10	4	0.00638844968297318	57102	79	6.88088088088088	2.45660224986727	0.0109895403205099	54657.894	159	0.318	ns	0.05063291	0.01396612;0.12459480	0.3197	ns
DNA	TcMar-Tigger	Tigger14a	106	0.169293916598789	57102	1293	122.925	10.5775829120012	0.19632504431987	54657.894	60	0.12	ns	0.08197989	0.06760391;0.09828837	0.1175	ns
DNA	TcMar-Tigger	UCON55	32	0.0511075974637855	57102	404	37.007	5.84526458923103	0.0591043393544472	54657.894	223	0.446	ns	0.07920792	0.05480705;0.10997946	0.4376	ns
DNA	TcMar-Tigger	MER6B	36	0.0574960471467587	57102	676	64.112	7.32564817071645	0.102394071518694	54657.894	1	0.002	**	0.05325444	0.03757391;0.07296735	9.996e-05	***
DNA	TcMar-Tigger	MER44D	33	0.0527047098845288	57102	638	61.628	7.64264522439881	0.0984268442655679	54657.894	1	0.002	**	0.05172414	0.03586845;0.07187608	4.083e-05	***
DNA	TcMar-Tigger	Tigger1	876	1.39907048057113	57102	12059	1220.884	33.3635680296888	1.94988900068676	54657.894	1	0.002	**	0.07264284	0.06807248;0.07742074	2.2e-16	***
DNA	hAT?	MER121B	7	0.0111797869452031	57102	68	5.84584584584585	2.276538053994	0.009336473010151	54657.894	784	0.436	ns	0.1029412	0.04240049;0.20066530	0.5211	ns
DNA	hAT?	UCON69	3	0.00479133726222989	57102	28	2.58810810810811	1.34360324697051	0.00413349960568589	54657.894	709	0.586	ns	0.1071429	0.02266509;0.28226440	0.7406	ns
DNA	hAT?	tot	214	0.341782058039065	57102	2048	194.476	14.0326882791695	0.310600035136473	54657.894	928	0.148	ns	0.1044922	0.09157299;0.11855552	0.1416	ns
DNA	hAT?	MER121	130	0.207624614696628	57102	927	89.421	9.33546516837323	0.142815389775286	54657.894	1001	0.002	**	0.1402373	0.1185163;0.1642722	2.178e-05	***
DNA	hAT?	MER99	16	0.0255537987318927	57102	295	29.721	5.07729632165957	0.0474677782569115	54657.894	4	0.008	**	0.05423729	0.03131550;0.08658535	0.006455	**
DNA	hAT?	UCON105	51	0.0814527334579081	57102	638	59.503	7.48946480618496	0.0950329803714883	54657.894	145	0.29	ns	0.0799373	0.06009536;0.10376537	0.2758	ns
DNA	hAT?	UCON89	5	0.00798556210371648	57102	48	4.56243654822335	1.95435987281872	0.00728672408002068	54657.894	691	0.622	ns	0.1041667	0.03469812;0.22657766	0.8039	ns
DNA	hAT?	UCON80	5	0.00798556210371648	57102	44	3.99898580121704	1.80888921402906	0.00638682989349981	54657.894	792	0.42	ns	0.1136364	0.03794371;0.24557678	0.5952	ns
DNA	TcMar-Tc2	Kanga1a	61	0.0974238576653411	57102	843	82.172	8.80408586554719	0.131237921837318	54657.894	10	0.02	*	0.07236062	0.05579897;0.09198282	0.01245	*
DNA	TcMar-Tc2	Kanga11a	63	0.100618082506828	57102	883	83.054	8.80025729899577	0.132646574992414	54657.894	13	0.026	*	0.07134768	0.05525770;0.09036473	0.02091	*
DNA	TcMar-Tc2	MER104	159	0.253940874898184	57102	2206	213.117	14.0298306171938	0.340371807771549	54657.894	1	0.002	**	0.07207616	0.06163167;0.08367368	6.171e-05	***
DNA	TcMar-Tc2	Kanga1c	51	0.0814527334579081	57102	826	78.19	8.66642988819542	0.124878220177918	54657.894	2	0.004	**	0.06174334	0.04631387;0.08038529	0.0008442	***
DNA	TcMar-Tc2	tot	487	0.777793748901985	57102	8147	771.421	26.0684353639094	1.23204606072221	54657.894	1	0.002	**	0.0597766	0.05472553;0.06514533	2.2e-16	***
DNA	TcMar-Tc2	Kanga1d	55	0.0878411831408813	57102	664	64.694	7.66048608425386	0.103323590947567	54657.894	109	0.218	ns	0.08283133	0.06300746;0.10645312	0.2383	ns
DNA	TcMar-Tc2	Kanga2_a	62	0.0990209700860844	57102	1534	149.497	11.769558764606	0.238763515563861	54657.894	1	0.002	**	0.04041721	0.03112550;0.05151602	2.2e-16	***
DNA	TcMar-Tc2	Kanga1	59	0.0942296328238545	57102	812	77.851	8.60493136775906	0.124336799067286	54657.894	19	0.038	*	0.0726601	0.05576913;0.09272826	0.0234	*
DNA	TcMar-Tc2	Kanga1b	30	0.0479133726222989	57102	379	39.294	5.77745124972448	0.0627569354606871	54657.894	58	0.116	ns	0.07915567	0.05404135;0.11107231	0.129	ns
DNA	TcMar?	tot	9	0.0143740117866897	57102	168	15.322	3.68101424418134	0.0244709565106288	54657.894	45	0.09	ns	0.05357143	0.02478579;0.09925709	0.1062	ns
DNA	TcMar?	X22_DNA	3	0.00479133726222989	57102	24	2.49613259668508	1.3304785153259	0.00398660437398796	54657.894	710	0.584	ns	0.125	0.02655931;0.32361136	0.7335	ns
DNA	TcMar?	Eulor8	6	0.00958267452445978	57102	144	13.067	3.42377470538489	0.0208694680018527	54657.894	22	0.044	*	0.04166667	0.01544211;0.08848290	0.04085	*
RNA	tot	tot	66	0.105409419769058	57102	730	68.827	7.90883181137521	0.109924456582499	54657.894	391	0.782	ns	0.09041096	0.07061303;0.11358908	0.7999	ns
RNA	RNA	tot	66	0.105409419769058	57102	730	68.827	7.90883181137521	0.109924456582499	54657.894	391	0.782	ns	0.09041096	0.07061303;0.11358908	0.7999	ns
RNA	RNA	7SK	66	0.105409419769058	57102	730	68.827	7.90883181137521	0.109924456582499	54657.894	391	0.782	ns	0.09041096	0.07061303;0.11358908	0.7999	ns
srpRNA	tot	tot	106	0.169293916598789	57102	1383	142.723	11.1386866973329	0.227944676025745	54657.894	1	0.002	**	0.07664497	0.06317423;0.09194548	0.0009003	***
srpRNA	srpRNA	tot	106	0.169293916598789	57102	1383	142.723	11.1386866973329	0.227944676025745	54657.894	1	0.002	**	0.07664497	0.06317423;0.09194548	0.0009003	***
srpRNA	srpRNA	7SLRNA	106	0.169293916598789	57102	1383	142.723	11.1386866973329	0.227944676025745	54657.894	1	0.002	**	0.07664497	0.06317423;0.09194548	0.0009003	***
SINE?	tot	tot	0	0	57102	5	1.20698924731183	0.449803275229269	0.00192769751858532	54657.894	1	0.002	**	0	0.0000000;0.5218238	0.3459	ns
SINE?	tRNA	tot	0	0	57102	5	1.20698924731183	0.449803275229269	0.00192769751858532	54657.894	1	0.002	**	0	0.0000000;0.5218238	0.3459	ns
SINE?	tRNA	CRP1	0	0	57102	5	1.20698924731183	0.449803275229269	0.00192769751858532	54657.894	1	0.002	**	0	0.0000000;0.5218238	0.3459	ns
RC?	tot	tot	32	0.0511075974637855	57102	435	40.669	5.96766722028399	0.0649529650392091	54657.894	71	0.142	ns	0.07356322	0.05085849;0.10226452	0.1619	ns
RC?	Helitron?	tot	32	0.0511075974637855	57102	435	40.669	5.96766722028399	0.0649529650392091	54657.894	71	0.142	ns	0.07356322	0.05085849;0.10226452	0.1619	ns
RC?	Helitron?	Helitron2Na_Mam	32	0.0511075974637855	57102	435	40.669	5.96766722028399	0.0649529650392091	54657.894	71	0.142	ns	0.07356322	0.05085849;0.10226452	0.1619	ns
LTR	ERVL	LTR108b_Mam	4	0.00638844968297318	57102	53	4.77766599597586	1.95309143363738	0.00763046970433593	54657.894	479	0.958	ns	0.0754717	0.02094603;0.18210784	1	ns
LTR	ERVL	LTR16D2	27	0.043122035360069	57102	282	26.789	5.06913949060145	0.0427850446392922	54657.894	567	0.87	ns	0.09574468	0.06404794;0.13624296	0.9192	ns
LTR	ERVL	MER21B	211	0.336990720776835	57102	2786	290.063	16.4994928486989	0.463263220098063	54657.894	1	0.002	**	0.07573582	0.06618162;0.08619222	3.496e-07	***
LTR	ERVL	LTR16B2	199	0.317825371727916	57102	1617	147.525	11.4193597358511	0.235614009870155	54657.894	1001	0.002	**	0.1230674	0.1074414;0.1400758	2.208e-05	***
LTR	ERVL	MLT2A1	195	0.311436922044943	57102	3738	339.391	17.4468481827381	0.542045581588488	54657.894	1	0.002	**	0.05216693	0.04525733;0.05978686	2.2e-16	***
LTR	ERVL	LTR86A2	18	0.0287480235733793	57102	308	29.833	5.13336755575348	0.0476466548480348	54657.894	9	0.018	*	0.05844156	0.03500033;0.09079229	0.02043	*
LTR	ERVL	LTR86C	16	0.0255537987318927	57102	285	25.693	5.03031361398622	0.0410346094261575	54657.894	35	0.07	ns	0.05614035	0.03242596;0.08956913	0.0485	*
LTR	ERVL	LTR80A	8	0.0127768993659464	57102	393	34.396	5.7451014081729	0.0549342788238864	54657.894	1	0.002	**	0.02035623	0.00882836;0.03971449	5.231e-08	***
LTR	ERVL	LTR108d_Mam	3	0.00479133726222989	57102	66	6.08708708708709	2.4014490080157	0.00972176239293292	54657.894	136	0.272	ns	0.04545455	0.009473739;0.127142506	0.2829	ns
LTR	ERVL	MER54B	36	0.0574960471467587	57102	438	46.421	6.59053823251138	0.0741395556833245	54657.894	60	0.12	ns	0.08219178	0.05822854;0.11197328	0.12	ns
LTR	ERVL	LTR41C	60	0.0958267452445978	57102	759	73.678	8.09603988761556	0.117672048935525	54657.894	50	0.1	ns	0.07905138	0.06086399;0.10058588	0.09775	ns
LTR	ERVL	LTR16D	86	0.137351668183923	57102	1115	104.501	9.93220255772341	0.166899845080095	54657.894	31	0.062	ns	0.07713004	0.06215410;0.09438038	0.05725	ns
LTR	ERVL	LTR86B1	22	0.0351364732563525	57102	295	28.659	4.92310430073912	0.0457716448660821	54657.894	110	0.22	ns	0.07457627	0.04732431;0.11073419	0.2369	ns
LTR	ERVL	MER54A	60	0.0958267452445978	57102	682	71.161	7.87877872224841	0.113652116972514	54657.894	83	0.166	ns	0.08797654	0.06780562;0.11179344	0.1685	ns
LTR	ERVL	LTR16E1	295	0.471148164119272	57102	2475	252.013	15.5405385794489	0.40249309248878	54657.894	997	0.01	**	0.1191919	0.1066810;0.1326115	0.005212	**
LTR	ERVL	LTR86A1	13	0.0207624614696628	57102	531	51.944	7.13861497937967	0.0829604075830898	54657.894	1	0.002	**	0.02448211	0.01309863;0.04150131	4.146e-11	***
LTR	ERVL	LTR82A	74	0.118186319135004	57102	1041	97.863	9.30918320218761	0.156298212831201	54657.894	4	0.008	**	0.07108549	0.05622627;0.08842185	0.01068	*
LTR	ERVL	LTR40c	47	0.0750642837749349	57102	603	55.558	7.75479031133485	0.088732371871656	54657.894	154	0.308	ns	0.07794362	0.05782959;0.10230226	0.2595	ns
LTR	ERVL	LTR86B2	19	0.0303451359941226	57102	273	24.478	4.65071447684602	0.0390941178349544	54657.894	141	0.282	ns	0.06959707	0.04241915;0.10655275	0.2889	ns
LTR	ERVL	LTR105_Mam	58	0.0926325204031112	57102	667	62.278	7.47158219793777	0.099464967339051	54657.894	307	0.614	ns	0.08695652	0.06669057;0.11096208	0.6411	ns
LTR	ERVL	LTR33A	230	0.367335856770958	57102	2044	196.969	13.3189877406068	0.314581636401386	54657.894	995	0.014	*	0.1125245	0.09914326;0.12702794	0.0148	*
LTR	ERVL	LTR69	2	0.00319422484148659	57102	141	12.844	3.37832459616851	0.0205133119320269	54657.894	1	0.002	**	0.0141844	0.001722436;0.050298330	0.0003329	***
LTR	ERVL	MLT2D	303	0.483925063485219	57102	4453	412.111	18.5991022795619	0.658187596824941	54657.894	1	0.002	**	0.06804402	0.06082062;0.07583996	4.837e-09	***
LTR	ERVL	LTR108c_Mam	1	0.0015971124207433	57102	43	4.1577350859454	1.89539003030945	0.00664037034792359	54657.894	65	0.13	ns	0.02325581	0.0005886129;0.1228904827	0.1222	ns
LTR	ERVL	MLT2B3	240	0.383306980978391	57102	3276	314.77	16.581014143593	0.502723076677367	54657.894	1	0.002	**	0.07326007	0.06456892;0.08272187	4.869e-06	***
LTR	ERVL	MER74B	82	0.13096321850095	57102	931	96.11	9.35753511687045	0.153498474757638	54657.894	72	0.144	ns	0.08807734	0.07066191;0.10814828	0.1317	ns
LTR	ERVL	MER70C	25	0.0399278105185824	57102	275	25.811	4.80566055536316	0.0412230686918052	54657.894	490	0.98	ns	0.09090909	0.05969732;0.13127291	1	ns
LTR	ERVL	LTR40A1	23	0.0367335856770958	57102	563	51.267	6.91096754966137	0.0818791624742466	54657.894	1	0.002	**	0.04085258	0.02607030;0.06067043	6.813e-06	***
LTR	ERVL	MLT2C2	91	0.14533723028764	57102	1336	124.492	10.6940309658378	0.198827719483174	54657.894	2	0.004	**	0.06811377	0.05519210;0.08297226	0.001154	**
LTR	ERVL	MER74A	189	0.301854247520483	57102	1568	161.165	12.3628724662036	0.257398623289093	54657.894	985	0.034	*	0.1205357	0.1048233;0.1376840	0.02218	*
LTR	ERVL	MER77B	111	0.177279478702506	57102	1256	130.761	10.9393577758728	0.208840017248814	54657.894	40	0.08	ns	0.0883758	0.07325818;0.10545112	0.07142	ns
LTR	ERVL	LTR42	38	0.0606902719882453	57102	309	31.06	5.19551666279624	0.0496063117882868	54657.894	922	0.16	ns	0.1229773	0.08851476;0.16487015	0.1854	ns
LTR	ERVL	MER68	100	0.15971124207433	57102	1492	158.947	11.3372273384511	0.253856227939885	54657.894	1	0.002	**	0.06702413	0.05486287;0.08092149	1.802e-07	***
LTR	ERVL	LTR84a	53	0.0846469582993947	57102	671	64.073	7.569608310208	0.102331784134285	54657.894	75	0.15	ns	0.07898659	0.05972363;0.10204530	0.1673	ns
LTR	ERVL	MLT2C1	220	0.351364732563525	57102	2635	248.15	13.949842224846	0.396323447207449	54657.894	27	0.054	ns	0.08349146	0.07320689;0.09471210	0.06175	ns
LTR	ERVL	LTR40b	71	0.113394981872774	57102	1140	103.543	9.15160657496283	0.165369811381023	54657.894	1	0.002	**	0.0622807	0.04895863;0.07791290	0.0005386	***
LTR	ERVL	LTR47B	5	0.00798556210371648	57102	46	4.07294832826748	1.85824944350449	0.00650495636412163	54657.894	770	0.464	ns	0.1086957	0.03624837;0.23569670	0.6001	ns
LTR	ERVL	LTR79	326	0.520658649162315	57102	4053	369.175	17.8990712538878	0.589613977927906	54657.894	6	0.012	*	0.08043425	0.07224278;0.08923635	0.01755	*
LTR	ERVL	LTR47B4	12	0.0191653490489196	57102	105	10.616	3.15094786889159	0.0169549454586108	54657.894	733	0.538	ns	0.1142857	0.06046746;0.19112585	0.6266	ns
LTR	ERVL	MER68B	24	0.0383306980978391	57102	450	46.704	6.45942010617889	0.0745915384983949	54657.894	2	0.004	**	0.05333333	0.03446692;0.07831904	0.000192	***
LTR	ERVL	LTR16C	868	1.38629358120518	57102	6620	696.766	24.2867266030046	1.11281363295162	54657.894	1001	0.002	**	0.1311178	0.1230753;0.1394868	3.214e-11	***
LTR	ERVL	MER76	38	0.0606902719882453	57102	715	66.955	7.70352642101779	0.106934662130867	54657.894	1	0.002	**	0.05314685	0.03788081;0.07222144	8.457e-05	***
LTR	ERVL	LTR57	20	0.0319422484148659	57102	268	24.492	4.70298352687462	0.0391164774088448	54657.894	193	0.386	ns	0.07462687	0.04617768;0.11290372	0.3963	ns
LTR	ERVL	MLT2A2	303	0.483925063485219	57102	3866	368.435	18.3724064923548	0.588432114736556	54657.894	1	0.002	**	0.07837558	0.07009540;0.08729951	0.0002672	***
LTR	ERVL	LTR47A2	19	0.0303451359941226	57102	275	25.723	4.70238060809453	0.0410825227987798	54657.894	89	0.178	ns	0.06909091	0.04210682;0.10579327	0.1786	ns
LTR	ERVL	LTR33B	117	0.186862153226966	57102	1608	147.109	10.7112954795791	0.234949611103126	54657.894	4	0.008	**	0.07276119	0.06054392;0.08656431	0.008285	**
LTR	ERVL	LTR41B	67	0.107006532189801	57102	848	81.509	8.43404126454523	0.130179036302365	54657.894	45	0.09	ns	0.07900943	0.06175314;0.09925574	0.1025	ns
LTR	ERVL	MLT2E	32	0.0511075974637855	57102	403	37.64	6.07431455370047	0.0601153115167777	54657.894	208	0.416	ns	0.07940447	0.05494466;0.11024775	0.3914	ns
LTR	ERVL	LTR52	85	0.13575455576318	57102	1073	103.662	9.83720115309871	0.165559867759092	54657.894	36	0.072	ns	0.07921715	0.06376327;0.09702323	0.05571	ns
LTR	ERVL	LTR33A_	167	0.26671777426413	57102	1666	159.761	11.4029779841455	0.25515627745037	54657.894	762	0.48	ns	0.1002401	0.08623288;0.11567296	0.5327	ns
LTR	ERVL	LTR102_Mam	36	0.0574960471467587	57102	518	48.145	6.60117796688974	0.076892977496686	54657.894	37	0.074	ns	0.06949807	0.04914699;0.09491909	0.06905	ns
LTR	ERVL	LTR40a	129	0.206027502275885	57102	1974	179.611	12.4877388915136	0.286858959002124	54657.894	1	0.002	**	0.06534954	0.05484607;0.07716539	3.889e-05	***
LTR	ERVL	LTR18B	46	0.0734671713541916	57102	367	34.698	5.81296710695894	0.0554166067749509	54657.894	971	0.062	ns	0.1253406	0.09324532;0.16362808	0.04926	*
LTR	ERVL	LTR41	119	0.190056378068452	57102	1129	111.801	10.1629072456499	0.178558765751521	54657.894	792	0.42	ns	0.105403	0.08809458;0.12479736	0.4552	ns
LTR	ERVL	LTR75B	25	0.0399278105185824	57102	205	19.87	4.38569656204511	0.0317346238001693	54657.894	904	0.196	ns	0.1219512	0.08049748;0.17474214	0.2363	ns
LTR	ERVL	LTR108a_Mam	5	0.00798556210371648	57102	86	8.852	2.83868880896695	0.0141376391484197	54657.894	116	0.232	ns	0.05813953	0.01914506;0.13048398	0.2136	ns
LTR	ERVL	LTR47B2	26	0.0415249229393257	57102	174	17.882	4.0435660531796	0.0285595643077316	54657.894	981	0.042	*	0.1494253	0.09999038;0.21122803	0.05947	ns
LTR	ERVL	LTR16D1	17	0.027150911152636	57102	207	19.424	4.34477860208103	0.0310223116605178	54657.894	355	0.71	ns	0.0821256	0.04856875;0.12823530	0.6346	ns
LTR	ERVL	LTR53	55	0.0878411831408813	57102	494	52.371	6.65399388597815	0.0836423745867472	54657.894	677	0.65	ns	0.111336	0.08498252;0.14244535	0.7146	ns
LTR	ERVL	LTR16B1	129	0.206027502275885	57102	1199	114.039	10.2111579532758	0.182133103349145	54657.894	943	0.118	ns	0.1075897	0.09061265;0.12651775	0.1398	ns
LTR	ERVL	LTR66	35	0.0558989347260154	57102	379	38.736	5.67595987657776	0.0618657467299123	54657.894	289	0.578	ns	0.09234828	0.06516825;0.12609227	0.6105	ns
LTR	ERVL	LTR16A1	333	0.531838436107518	57102	2692	276.831	15.5207387817827	0.442130228546787	54657.894	1001	0.002	**	0.1236999	0.1114911;0.1367332	0.000537	***
LTR	ERVL	MER77	101	0.161308354495073	57102	1299	138.988	11.0562243146608	0.221979461134269	54657.894	1	0.002	**	0.07775212	0.06377371;0.09367494	0.0004541	***
LTR	ERVL	MLT2B5	35	0.0558989347260154	57102	369	34.339	5.66605534593366	0.054843243415904	54657.894	595	0.814	ns	0.09485095	0.06695867;0.12944347	0.858	ns
LTR	ERVL	MER70B	65	0.103812307348314	57102	477	44.565	6.21742964828967	0.071175315030425	54657.894	1001	0.002	**	0.1362683	0.1067677;0.1703643	0.0021	**
LTR	ERVL	LTR75	27	0.043122035360069	57102	291	30.14	5.27998847330923	0.0481369683612029	54657.894	321	0.642	ns	0.09278351	0.06203753;0.13212182	0.6303	ns
LTR	ERVL	LTR50	199	0.317825371727916	57102	2565	246.979	14.8879215879588	0.394453228562759	54657.894	2	0.004	**	0.07758285	0.06752201;0.08861999	0.001033	**
LTR	ERVL	MLT2B4	317	0.506284637375625	57102	4467	424.774	19.2527294582247	0.678411831408813	54657.894	1	0.002	**	0.07096485	0.06360561;0.07889076	1.232e-08	***
LTR	ERVL	LTR82B	57	0.0910354079823679	57102	1154	104.748	9.70549806515321	0.167294331848019	54657.894	1	0.002	**	0.04939341	0.03762154;0.06352432	1.522e-07	***
LTR	ERVL	ERV3-16A3_LTR	150	0.239566863111494	57102	1093	107.44	9.77977730032969	0.17159375848466	54657.894	1001	0.002	**	0.137237	0.1173779;0.1590711	3.684e-05	***
LTR	ERVL	LTR33	915	1.46135786498012	57102	9255	886.981	28.2210748921452	1.41660837206331	54657.894	845	0.314	ns	0.09886548	0.09285737;0.10512739	0.3228	ns
LTR	ERVL	MER88	14	0.0223595738904061	57102	112	12.271	3.34585620637734	0.019598166514941	54657.894	761	0.482	ns	0.125	0.07005446;0.20082852	0.5467	ns
LTR	ERVL	LTR16E2	246	0.392889655502851	57102	2318	225.168	14.6543688545951	0.359618609553927	54657.894	926	0.152	ns	0.106126	0.0938756;0.1193815	0.1503	ns
LTR	ERVL	MLT2B2	182	0.29067446057528	57102	2172	209.702	13.8511028098505	0.334917668854711	54657.894	25	0.05	*	0.08379374	0.07247856;0.09624614	0.04561	*
LTR	ERVL	LTR33C	69	0.110200757031287	57102	919	89.364	8.79573014984367	0.142724354367304	54657.894	13	0.026	*	0.07508161	0.05888454;0.09406196	0.02234	*
LTR	ERVL	MER73	19	0.0303451359941226	57102	279	27.476	5.18191820432127	0.0438822608723428	54657.894	58	0.116	ns	0.06810036	0.04149574;0.10430632	0.1067	ns
LTR	ERVL	MER70A	66	0.105409419769058	57102	533	51.649	6.78305305956019	0.0824892594189705	54657.894	988	0.028	*	0.1238274	0.09707634;0.15483036	0.04009	*
LTR	ERVL	LTR108e_Mam	8	0.0127768993659464	57102	168	16.086	3.98025708295915	0.0256911504000767	54657.894	22	0.044	*	0.04761905	0.02077982;0.09167017	0.03468	*
LTR	ERVL	MLT2B1	332	0.530241323686774	57102	4436	421.692	19.2508631425121	0.673489530928082	54657.894	1	0.002	**	0.0748422	0.06726790;0.08298174	2.425e-06	***
LTR	ERVL	MLT2F	163	0.260329324581157	57102	1911	184.39	12.8290484637203	0.294491559260856	54657.894	50	0.1	ns	0.08529566	0.07315440;0.09872652	0.1036	ns
LTR	ERVL	LTR62	24	0.0383306980978391	57102	313	33.433	5.82713192458062	0.0533962595627106	54657.894	62	0.124	ns	0.07667732	0.04974435;0.11194278	0.09861	ns
LTR	ERVL	MER68C	8	0.0127768993659464	57102	163	15.309	3.60034463370959	0.0244501940491591	54657.894	17	0.034	*	0.04907975	0.02142438;0.09441420	0.0583	ns
LTR	ERVL	LTR53B	37	0.059093159567502	57102	187	19.786	4.34661904209434	0.0316004663568269	54657.894	1001	0.002	**	0.197861	0.1433041;0.2622573	0.0001845	***
LTR	ERVL	MER21C	422	0.673981441553671	57102	5505	561.071	22.4322349346686	0.896093463018862	54657.894	1	0.002	**	0.07665758	0.06976461;0.08400317	1.332e-10	***
LTR	ERVL	LTR47A	73	0.116589206714261	57102	679	70.429	7.75171258807034	0.11248303068053	54657.894	663	0.678	ns	0.107511	0.08522261;0.13327572	0.7528	ns
LTR	ERVL	LTR32	106	0.169293916598789	57102	1216	119.088	10.1210024548308	0.190196923961478	54657.894	105	0.21	ns	0.08717105	0.07191839;0.10445311	0.2275	ns
LTR	ERVL	LTR16	299	0.477536613802245	57102	3017	293.824	15.8877766048445	0.469269959912478	54657.894	641	0.722	ns	0.09910507	0.08866976;0.11032492	0.7356	ns
LTR	ERVL	LTR84b	72	0.114992094293517	57102	1278	112.243	9.7905978779034	0.17926468944149	54657.894	1	0.002	**	0.05633803	0.04433872;0.07042547	3.144e-05	***
LTR	ERVL	MER74C	14	0.0223595738904061	57102	234	22.853	4.59003915663684	0.0364988101512465	54657.894	28	0.056	ns	0.05982906	0.03309171;0.09834634	0.05994	ns
LTR	ERVL	tot	8552	13.6585054221967	57102	133596	9593.072	75.6155839264138	15.3212144442847	54657.894	1	0.002	**	0.06401389	0.06270705;0.06533970	2.2e-16	***
LTR	ERVL	LTR16B	70	0.111797869452031	57102	694	65.106	7.63328441963426	0.103981601264913	54657.894	753	0.498	ns	0.1008646	0.07947481;0.12571548	0.5149	ns
LTR	ERVL	LTR16A2	224	0.357753182246498	57102	1825	188.663	13.3152817367012	0.301316020634692	54657.894	995	0.014	*	0.1227397	0.1080265;0.1386772	0.007935	**
LTR	ERVL	LTR101_Mam	69	0.110200757031287	57102	1151	115.135	10.2922643624086	0.183883538562279	54657.894	1	0.002	**	0.05994787	0.04693892;0.07525825	1.724e-06	***
LTR	ERVL	LTR18C	12	0.0191653490489196	57102	77	7.16316316316316	2.63139752037293	0.0114403768596987	54657.894	973	0.058	ns	0.1558442	0.08320475;0.25640838	0.07351	ns
LTR	ERVL	LTR83	38	0.0606902719882453	57102	726	67.592	7.79309105992406	0.107952022742881	54657.894	1	0.002	**	0.0523416	0.03730274;0.07113809	6.924e-05	***
LTR	ERVL	MER21A	88	0.14054589302541	57102	1975	199.309	13.3669815289464	0.318318879465926	54657.894	1	0.002	**	0.04455696	0.03588672;0.05460953	2.2e-16	***
LTR	ERVL	LTR80B	10	0.015971124207433	57102	507	45.433	6.4048835690849	0.0725616086116302	54657.894	1	0.002	**	0.01972387	0.009497893;0.035973038	1.413e-10	***
LTR	ERVL	LTR67B	332	0.530241323686774	57102	3708	345.184	17.7838243470973	0.551297653841854	54657.894	244	0.488	ns	0.08953614	0.08053767;0.09918751	0.4798	ns
LTR	ERVL	LTR16A	478	0.763419737115296	57102	4245	406.742	18.0360398850395	0.64961270023797	54657.894	1001	0.002	**	0.1126031	0.1032451;0.1224978	0.0002872	***
LTR	ERVL	LTR18A	44	0.070272946512705	57102	198	18.123	4.04032117475767	0.0289444684011308	54657.894	1001	0.002	**	0.2222222	0.1663523;0.2866072	3.385e-08	***
LTR	ERVL	LTR47B3	8	0.0127768993659464	57102	120	12.321	3.32460704625554	0.0196780221359782	54657.894	127	0.254	ns	0.06666667	0.02921918;0.12713675	0.2293	ns
LTR	ERV1?	tot	156	0.249149537635954	57102	1544	150.212	11.6886132487853	0.239905450944692	54657.894	709	0.586	ns	0.1010363	0.08644944;0.11715964	0.6064	ns
LTR	ERV1?	LTR103_Mam	80	0.127768993659464	57102	748	73.951	8.2584987619907	0.118108060626387	54657.894	804	0.396	ns	0.1069519	0.08572073;0.13133820	0.462	ns
LTR	ERV1?	EUTREP15	10	0.015971124207433	57102	196	18.155	4.01660405169693	0.0289955759985945	54657.894	24	0.048	*	0.05102041	0.02473421;0.09182485	0.04749	*
LTR	ERV1?	LTR103b_Mam	67	0.107006532189801	57102	600	58.557	7.32805918722355	0.0935221120214652	54657.894	889	0.226	ns	0.1116667	0.0875947;0.1396368	0.2422	ns
LTR	ERVL-MaLR	THE1A	349	0.55739223483941	57102	4236	393.556	17.9432668381436	0.628553175858049	54657.894	9	0.018	*	0.08238905	0.07428105;0.09107823	0.01847	*
LTR	ERVL-MaLR	MLT1M	221	0.352961844984268	57102	2320	220.945	13.9560290106372	0.352874003801128	54657.894	517	0.97	ns	0.09525862	0.08361395;0.10793645	1	ns
LTR	ERVL-MaLR	MLT1C2	1738	2.77578138725185	57102	15985	1541.506	36.2430341103159	2.46195837925032	54657.894	1001	0.002	**	0.1087269	0.1039414;0.1136554	2.303e-07	***
LTR	ERVL-MaLR	MLT1J2	702	1.12117291936179	57102	6900	664.461	24.9950641573938	1.06121891619951	54657.894	935	0.134	ns	0.1017391	0.0947031;0.1091137	0.1259	ns
LTR	ERVL-MaLR	MLT1O	505	0.806541772475365	57102	5061	491.656	20.2181214863408	0.785229904332966	54657.894	766	0.472	ns	0.09978265	0.09165925;0.10837089	0.5217	ns
LTR	ERVL-MaLR	MSTB	879	1.40386181783336	57102	8566	825.853	26.6236776424898	1.31898008400811	54657.894	981	0.042	*	0.102615	0.09626637;0.10923532	0.05236	ns
LTR	ERVL-MaLR	MSTD	583	0.931116541293342	57102	7647	711.001	25.3749263227676	1.1355485282609	54657.894	1	0.002	**	0.07623905	0.07038802;0.08241544	2.442e-07	***
LTR	ERVL-MaLR	THE1B	2346	3.74682573906377	57102	22429	2026.984	41.6668918192115	3.23732132304793	54657.894	1001	0.002	**	0.1045967	0.1006208;0.1086755	3.61e-13	***
LTR	ERVL-MaLR	MLT1E3	158	0.252343762477441	57102	2044	182.007	12.6397275964996	0.290685640362225	54657.894	25	0.05	*	0.07729941	0.06608968;0.08973851	0.06232	ns
LTR	ERVL-MaLR	MLT1G1	428	0.683564116078131	57102	3600	356.763	18.1701674727006	0.56979061856164	54657.894	1001	0.002	**	0.1188889	0.108490;0.129911	0.0001047	***
LTR	ERVL-MaLR	MLT1H2	556	0.887994505933273	57102	4721	464.974	20.6056282582191	0.742615750722693	54657.894	1001	0.002	**	0.1177717	0.1087094;0.1273095	1.517e-05	***
LTR	ERVL-MaLR	MLT1F1	300	0.479133726222989	57102	3265	315.12	16.9408557219697	0.503282066024627	54657.894	202	0.404	ns	0.09188361	0.08219109;0.10231408	0.3901	ns
LTR	ERVL-MaLR	MLT1F2	622	0.99340392570233	57102	6038	592.81	23.1746189388944	0.946784214140833	54657.894	898	0.208	ns	0.1030142	0.09545726;0.11095715	0.2097	ns
LTR	ERVL-MaLR	MLT1A1	553	0.883203168671043	57102	6780	639.611	23.4474617488218	1.02153067254404	54657.894	1	0.002	**	0.08156342	0.07515580;0.08833355	0.000255	***
LTR	ERVL-MaLR	MLT1E1	87	0.138948780604667	57102	1045	103.077	9.83441847730647	0.164625556992957	54657.894	51	0.102	ns	0.08325359	0.06721778;0.10168058	0.09697	ns
LTR	ERVL-MaLR	MLT1K	1702	2.71828534010509	57102	17616	1716.541	37.7593708778243	2.74150895181512	54657.894	382	0.764	ns	0.09661671	0.09229246;0.10107464	0.7221	ns
LTR	ERVL-MaLR	MLT1A0	1691	2.70071710347691	57102	20690	1880.674	41.5644719601888	3.00364780476898	54657.894	1	0.002	**	0.0817303	0.07803221;0.08554641	3.411e-06	***
LTR	ERVL-MaLR	MLT1G	339	0.541421110631977	57102	2834	286.039	16.3551511753933	0.456836439716992	54657.894	1000	0.004	**	0.1196189	0.1078922;0.1321373	0.001308	**
LTR	ERVL-MaLR	MLT1J	1544	2.46594157762765	57102	15262	1434.92	33.6472247850508	2.29172855477297	54657.894	1001	0.002	**	0.1011663	0.09642578;0.10605944	0.002738	**
LTR	ERVL-MaLR	MSTB2	156	0.249149537635954	57102	1582	152.874	11.5716042978502	0.244156964208711	54657.894	627	0.75	ns	0.09860936	0.08435727;0.11437017	0.7659	ns
LTR	ERVL-MaLR	MLT1A	833	1.33039464647917	57102	9077	860.556	27.1642183535393	1.37440467634517	54657.894	161	0.322	ns	0.09177041	0.08590785;0.09789645	0.3333	ns
LTR	ERVL-MaLR	MLT1E2	346	0.55260089757718	57102	4004	385.256	18.9317425208266	0.615297142765879	54657.894	19	0.038	*	0.08641359	0.07788992;0.09554625	0.03655	*
LTR	ERVL-MaLR	tot	19042	30.4122147157938	57102	323803	17652.329	88.0216937895288	28.1927539009471	54657.894	1001	0.002	**	0.05880736	0.05799944;0.05962319	2.2e-16	***
LTR	ERVL-MaLR	MSTA1	56	0.0894382955616246	57102	544	55.735	6.86526815986869	0.0890150607701276	54657.894	558	0.888	ns	0.1029412	0.07870118;0.13159169	0.9437	ns
LTR	ERVL-MaLR	MLT1E	72	0.114992094293517	57102	918	90.365	8.96047236841145	0.144323063900468	54657.894	18	0.036	*	0.07843137	0.06187092;0.09775409	0.04039	*
LTR	ERVL-MaLR	MSTA	1986	3.17186526759619	57102	19752	1790.21	36.4214830069346	2.85916662673886	54657.894	1001	0.002	**	0.1005468	0.0963866;0.1048250	1.715e-06	***
LTR	ERVL-MaLR	MSTC	228	0.364141631929472	57102	3205	312.58	16.4544933179466	0.499225400475939	54657.894	1	0.002	**	0.07113885	0.06247791;0.08059183	1.803e-07	***
LTR	ERVL-MaLR	MSTB1	397	0.634053631035089	57102	4555	441.062	19.5009857300713	0.70442559851788	54657.894	12	0.024	*	0.08715697	0.07912252;0.09572517	0.02744	*
LTR	ERVL-MaLR	THE1D	1224	1.95486560298979	57102	12601	1163.54	31.5698440771419	1.85830418603165	54657.894	969	0.066	ns	0.09713515	0.09201829;0.10243893	0.06483	ns
LTR	ERVL-MaLR	MLT1F	464	0.741060163224889	57102	4306	436.794	19.7897245356573	0.697609122706147	54657.894	923	0.158	ns	0.1077566	0.09864751;0.11740156	0.1729	ns
LTR	ERVL-MaLR	MLT1H	1099	1.75522655039688	57102	10078	994.293	30.1159113944625	1.58799770015811	54657.894	999	0.006	**	0.1090494	0.1030279;0.1152979	0.0005446	***
LTR	ERVL-MaLR	MLT1L	1043	1.66578825483526	57102	12035	1147.065	31.8052251579414	1.83199175889991	54657.894	2	0.004	**	0.0866639	0.08169633;0.09183242	0.001115	**
LTR	ERVL-MaLR	MLT1E1A	265	0.423234791496973	57102	3367	323.879	17.6453880297011	0.517271173717918	54657.894	1	0.002	**	0.07870508	0.06982994;0.08831975	0.0004497	***
LTR	ERVL-MaLR	MLT1B	1573	2.5122578378292	57102	17694	1642.898	35.7218090757403	2.62389280181432	54657.894	27	0.054	ns	0.08890019	0.08474631;0.09318975	0.0718	ns
LTR	ERVL-MaLR	MLT1H1	431	0.688355453340361	57102	3631	353.103	17.6648361848458	0.56394518710172	54657.894	1001	0.002	**	0.1187001	0.1083523;0.1296660	2.304e-05	***
LTR	ERVL-MaLR	THE1C	1019	1.62745755673742	57102	9865	912.408	27.0718751183294	1.45721814958555	54657.894	1001	0.002	**	0.1032945	0.09735585;0.10946844	0.0002623	***
LTR	ERVL-MaLR	MLT1J1	413	0.659607429766981	57102	4928	463.358	20.1101032382296	0.740034817050772	54657.894	8	0.016	*	0.08380682	0.07621708;0.09189373	0.01368	*
LTR	ERVL-MaLR	MLT1C	674	1.07645377158098	57102	6450	628.484	23.9988685085295	1.00375960263843	54657.894	975	0.054	ns	0.1044961	0.09713327;0.11221871	0.05879	ns
LTR	ERVL-MaLR	MLT1N2	591	0.943893440659288	57102	5722	539.133	22.7114755602123	0.861056010732596	54657.894	993	0.018	*	0.1032856	0.09551657;0.11146165	0.01977	*
LTR	ERVL-MaLR	MLT1D	1956	3.12395189497389	57102	18645	1769.498	40.0205152095477	2.82608723428042	54657.894	1001	0.002	**	0.1049075	0.1005440;0.1093946	4.254e-06	***
LTR	ERVL-MaLR	MLT1G3	291	0.464759714436299	57102	2737	271.566	15.4361237983477	0.433721431651574	54657.894	902	0.2	ns	0.1063208	0.09501558;0.11847548	0.2125	ns
LTR	ERVL-MaLR	MLT1I	998	1.59391819590181	57102	11068	1042.979	30.5407153533491	1.66575471547442	54657.894	72	0.144	ns	0.09016986	0.08489689;0.09565954	0.1476	ns
LTR	Gypsy?	tot	707	1.12915848146551	57102	7780	720.106	24.6761357524973	1.15009023685177	54657.894	294	0.588	ns	0.09087404	0.08457700;0.09747946	0.6248	ns
LTR	Gypsy?	LTR88c	103	0.16450257933656	57102	1040	97.129	9.20125111177942	0.155125932314376	54657.894	753	0.498	ns	0.09903846	0.08155806;0.11882458	0.5225	ns
LTR	Gypsy?	LTR85c	104	0.166099691757303	57102	1154	108.654	9.71208569817052	0.173532652963442	54657.894	331	0.662	ns	0.09012132	0.0742278;0.1081386	0.6867	ns
LTR	Gypsy?	LTR88b	141	0.225192851324805	57102	1636	153.919	11.7814787799428	0.245825946688387	54657.894	150	0.3	ns	0.08618582	0.07303318;0.10084441	0.2898	ns
LTR	Gypsy?	LTR88a	97	0.1549199048121	57102	903	84.887	8.74005833044721	0.135574082059636	54657.894	924	0.156	ns	0.1074197	0.0879766;0.1294653	0.1709	ns
LTR	Gypsy?	LTR85b	112	0.178876591123249	57102	1177	111.825	9.94611986154902	0.178597096449619	54657.894	519	0.966	ns	0.09515718	0.07899674;0.11337210	0.9604	ns
LTR	Gypsy?	LTR85a	181	0.289077348154537	57102	1870	177.691	12.8517191723787	0.283792503154297	54657.894	639	0.726	ns	0.09679144	0.08376334;0.11109936	0.7825	ns
LTR	tot	tot	29467	47.0621117020427	57102	741743	28555.468	95.432564412523	45.6062926229377	54657.894	1001	0.002	**	0.0397267	0.03928333;0.04017366	4.403e-08	***
LTR	ERV1--int	HERV4_I-int	28	0.0447191477808123	57102	348	35.605	5.68183581760844	0.0568651877405651	54657.894	96	0.192	ns	0.08045977	0.05412926;0.11418794	0.2147	ns
LTR	ERV1--int	PRIMA4-int	27	0.043122035360069	57102	419	42.911	6.20302801513555	0.0685336910865156	54657.894	10	0.02	*	0.06443914	0.04289171;0.09237338	0.009643	**
LTR	ERV1--int	LTR39-int	3	0.00479133726222989	57102	180	17.286	3.95041894105042	0.0276076853049686	54657.894	1	0.002	**	0.01666667	0.003450344;0.047932200	3.574e-05	***
LTR	ERV1--int	HERVFH19-int	10	0.015971124207433	57102	110	11.135	3.33915032978824	0.0177838468049766	54657.894	444	0.888	ns	0.09090909	0.04445951;0.16083488	0.8743	ns
LTR	ERV1--int	MER92-int	28	0.0447191477808123	57102	956	89.199	8.7511131281101	0.142460830817881	54657.894	1	0.002	**	0.0292887	0.01954849;0.04205357	7.814e-15	***
LTR	ERV1--int	HERV3-int	26	0.0415249229393257	57102	303	32.606	5.9341366666077	0.0520754475907559	54657.894	139	0.278	ns	0.08580858	0.05681865;0.12320109	0.2651	ns
LTR	ERV1--int	MER89-int	59	0.0942296328238545	57102	696	69.894	8.11064402785294	0.111628575535432	54657.894	101	0.202	ns	0.08477011	0.06515548;0.10798636	0.1852	ns
LTR	ERV1--int	MER31-int	34	0.0543018223052721	57102	1145	114.321	10.6939384381676	0.182583489051794	54657.894	1	0.002	**	0.02969432	0.02064998;0.04124923	2.2e-16	***
LTR	ERV1--int	MER34-int	21	0.0335393608356092	57102	401	42.566	6.28801901899026	0.0679826873013591	54657.894	1	0.002	**	0.05236908	0.03270592;0.07894008	0.0001799	***
LTR	ERV1--int	LTR19-int	17	0.027150911152636	57102	231	22.722	4.63791183898813	0.0362895884241292	54657.894	129	0.258	ns	0.07359307	0.04345291;0.11521622	0.2254	ns
LTR	ERV1--int	HERVIP10B3-int	26	0.0415249229393257	57102	239	27.668	5.19275849050779	0.0441889064571255	54657.894	423	0.846	ns	0.1087866	0.07230467;0.15532502	0.8397	ns
LTR	ERV1--int	MER66-int	44	0.070272946512705	57102	776	79.205	9.13720216824951	0.126499289284973	54657.894	1	0.002	**	0.05670103	0.04149770;0.07537406	1.033e-05	***
LTR	ERV1--int	HUERS-P2-int	37	0.059093159567502	57102	257	24.836	4.81666942028455	0.0396658840815805	54657.894	997	0.01	**	0.1439689	0.1034360;0.1929412	0.01465	*
LTR	ERV1--int	HERV-Fc2-int	1	0.0015971124207433	57102	3	1.25	0.553079384805478	0.00199639052592912	54657.894	329	0.658	ns	0.3333333	0.008403759;0.905700676	1	ns
LTR	ERV1--int	HERV30-int	7	0.0111797869452031	57102	69	7.31763527054108	2.78416312599944	0.0116870861810504	54657.894	550	0.904	ns	0.1014493	0.04177088;0.19791848	1	ns
LTR	ERV1--int	MER34B-int	21	0.0335393608356092	57102	593	57.254	7.26803331777644	0.0914410745372367	54657.894	1	0.002	**	0.03541315	0.02205243;0.05362500	1.918e-08	***
LTR	ERV1--int	MER83B-int	20	0.0319422484148659	57102	267	26.729	5.07989806633602	0.0426892178940476	54657.894	102	0.204	ns	0.07490637	0.04635293;0.11331770	0.1855	ns
LTR	ERV1--int	MER61-int	133	0.212415951958858	57102	1204	121.126	10.7896496949873	0.193451839074952	54657.894	874	0.256	ns	0.1104651	0.09331156;0.12954665	0.2503	ns
LTR	ERV1--int	LTR23-int	8	0.0127768993659464	57102	173	16.71	3.90783458851206	0.0266877485506205	54657.894	12	0.024	*	0.04624277	0.02017292;0.08908106	0.02029	*
LTR	ERV1--int	HERVIP10FH-int	59	0.0942296328238545	57102	400	46.35	6.61295933990459	0.0740261607014518	54657.894	974	0.056	ns	0.1475	0.1142181;0.1861018	0.05085	ns
LTR	ERV1--int	LTR46-int	8	0.0127768993659464	57102	80	8.968	3.07675843095334	0.0143229041892259	54657.894	464	0.928	ns	0.1	0.04417094;0.18756511	0.8602	ns
LTR	ERV1--int	PRIMAX-int	4	0.00638844968297318	57102	72	7.484	2.68681278896818	0.0119527893568428	54657.894	127	0.254	ns	0.05555556	0.01534254;0.13617865	0.244	ns
LTR	ERV1--int	MER65-int	57	0.0910354079823679	57102	1038	108.611	10.0083888237242	0.17346397712935	54657.894	1	0.002	**	0.05491329	0.04185265;0.07056444	2.02e-08	***
LTR	ERV1--int	HERVH-int	94	0.15012856754987	57102	5787	612.074	23.5630588366991	0.977550987814032	54657.894	1	0.002	**	0.0162433	0.01314567;0.01984147	2.2e-16	***
LTR	ERV1--int	HUERS-P3b-int	54	0.086244070720138	57102	519	54.129	7.16000171959649	0.0864500982224139	54657.894	507	0.99	ns	0.1040462	0.07913353;0.13357227	1	ns
LTR	ERV1--int	MER50-int	51	0.0814527334579081	57102	544	56.81	7.18550843931948	0.0907319566224267	54657.894	226	0.452	ns	0.09375	0.07060031;0.12142063	0.4829	ns
LTR	ERV1--int	HUERS-P1-int	45	0.0718700589334483	57102	498	51.85	7.30224779248302	0.0828102790155399	54657.894	191	0.382	ns	0.09036145	0.06667385;0.11904155	0.3406	ns
LTR	ERV1--int	HERVH48-int	11	0.0175682366281763	57102	120	15.265	4.13568360478397	0.0243799211026464	54657.894	190	0.38	ns	0.09166667	0.04665227;0.15809854	0.2749	ns
LTR	ERV1--int	MER57A-int	75	0.119783431555747	57102	1903	203.918	13.8098511211377	0.325679970613131	54657.894	1	0.002	**	0.03941146	0.03112344;0.04915425	2.2e-16	***
LTR	ERV1--int	HERV9-int	50	0.0798556210371648	57102	355	41.407	7.26168596698336	0.0661316340057177	54657.894	895	0.214	ns	0.1408451	0.1063784;0.1814381	0.1595	ns
LTR	ERV1--int	PABL_A-int	34	0.0543018223052721	57102	449	47.178	6.83923176176179	0.0753485697858272	54657.894	30	0.06	ns	0.07572383	0.05300838;0.10421095	0.04495	*
LTR	ERV1--int	MER4-int	130	0.207624614696628	57102	3018	299.35	16.3973892548288	0.478095603149506	54657.894	1	0.002	**	0.04307488	0.03611215;0.05093982	2.2e-16	***
LTR	ERV1--int	HERVFH21-int	4	0.00638844968297318	57102	131	14.7	3.84952189483563	0.0234775525849265	54657.894	1	0.002	**	0.03053435	0.008381013;0.076334308	0.001251	**
LTR	ERV1--int	PABL_B-int	13	0.0207624614696628	57102	246	25.179	4.88639292687722	0.0402136936418954	54657.894	4	0.008	**	0.05284553	0.02843461;0.08867225	0.008204	**
LTR	ERV1--int	HERVS71-int	17	0.027150911152636	57102	174	21.284	4.87700001323858	0.0339929407631003	54657.894	225	0.45	ns	0.09770115	0.05795074;0.15181804	0.3564	ns
LTR	ERV1--int	HERV35I-int	38	0.0606902719882453	57102	615	62.657	7.42269812449944	0.100070272946513	54657.894	1	0.002	**	0.06178862	0.04409265;0.08382634	0.000643	***
LTR	ERV1--int	HERVIP10F-int	34	0.0543018223052721	57102	302	38.743	6.4408412055752	0.0618769265168575	54657.894	257	0.514	ns	0.1125828	0.07923867;0.15375873	0.4907	ns
LTR	ERV1--int	LTR37-int	32	0.0511075974637855	57102	1383	135.83	11.1290141052546	0.216935780109562	54657.894	1	0.002	**	0.02313811	0.01587902;0.03250816	2.2e-16	***
LTR	ERV1--int	MER4B-int	70	0.111797869452031	57102	1527	151.384	11.7689018625805	0.241777266701803	54657.894	1	0.002	**	0.04584152	0.03590717;0.05756576	2.249e-14	***
LTR	ERV1--int	ERV24_Prim-int	20	0.0319422484148659	57102	416	40.969	6.08515144167078	0.0654320987654321	54657.894	1	0.002	**	0.04807692	0.02961048;0.07327656	0.0002665	***
LTR	ERV1--int	LOR1-int	83	0.132560330921694	57102	1390	147.765	11.4758646938028	0.235997316851133	54657.894	1	0.002	**	0.05971223	0.04783770;0.07348737	1.619e-09	***
LTR	ERV1--int	HERVE-int	28	0.0447191477808123	57102	268	31.408	5.75070487910887	0.0501621069107054	54657.894	324	0.648	ns	0.1044776	0.07055514;0.14745177	0.5695	ns
LTR	ERV1--int	MER51-int	45	0.0718700589334483	57102	608	60.1	7.44253931070516	0.0959864564866721	54657.894	22	0.044	*	0.07401316	0.05449496;0.09778425	0.04121	*
LTR	ERV1--int	HERV-Fc1-int	0	0	57102	6	1.52608695652174	0.931986606028445	0.0024373324333952	54657.894	1	0.002	**	0	0.0000000;0.4592581	0.3482	ns
LTR	ERV1--int	MER84-int	9	0.0143740117866897	57102	140	14.468	3.77056934602631	0.023107022503314	54657.894	78	0.156	ns	0.06428571	0.02981431;0.11852576	0.163	ns
LTR	ERV1--int	HERV17-int	46	0.0734671713541916	57102	899	95.404	9.85727903378768	0.152370913388593	54657.894	1	0.002	**	0.05116796	0.03770151;0.06766400	5.62e-09	***
LTR	ERV1--int	MER101-int	49	0.0782585086164215	57102	1219	125.746	11.2880868576081	0.200830498458787	54657.894	1	0.002	**	0.04019688	0.02988318;0.05279656	6.352e-16	***
LTR	ERV1--int	MER110-int	9	0.0143740117866897	57102	393	38.506	6.02845803720208	0.0614984108731414	54657.894	1	0.002	**	0.02290076	0.01052393;0.04302633	7.334e-09	***
LTR	ERV1--int	HERV9NC-int	31	0.0495104850430422	57102	257	32.334	6.16363808431631	0.0516410330123137	54657.894	454	0.908	ns	0.1206226	0.08344753;0.16682755	0.925	ns
LTR	ERV1--int	HERVI-int	13	0.0207624614696628	57102	76	9.777	3.2551293164584	0.0156149681376072	54657.894	879	0.246	ns	0.1710526	0.09434516;0.27472659	0.3009	ns
LTR	ERV1--int	HERVE_a-int	14	0.0223595738904061	57102	189	21.557	4.99276262991529	0.0344289524539632	54657.894	64	0.128	ns	0.07407407	0.04108688;0.12116113	0.08631	ns
LTR	ERV1--int	MER57-int	73	0.116589206714261	57102	1272	122.924	10.7026525109793	0.196323447207449	54657.894	1	0.002	**	0.05738994	0.04525092;0.07162145	5.652e-07	***
LTR	ERV1--int	LTR43-int	4	0.00638844968297318	57102	147	8.292	2.73792480397696	0.0132432561928034	54657.894	86	0.172	ns	0.02721088	0.007462767;0.068203412	0.151	ns
LTR	ERV1--int	MER83A-int	9	0.0143740117866897	57102	102	9.971	3.09511530297964	0.0159248079472314	54657.894	466	0.932	ns	0.08823529	0.04114383;0.16089819	0.8683	ns
LTR	ERV1--int	tot	2018	3.22297286505997	57102	42759	3941.683	56.7724900513147	6.2953108779327	54657.894	1	0.002	**	0.04719474	0.04520391;0.04924734	2.2e-16	***
LTR	ERV1--int	LTR38-int	6	0.00958267452445978	57102	116	10.936	3.19970969654157	0.0174660214332487	54657.894	73	0.146	ns	0.05172414	0.01921581;0.10918477	0.1501	ns
LTR	ERV1--int	LTR49-int	100	0.15971124207433	57102	2182	226.036	14.1099182773606	0.361004903135132	54657.894	1	0.002	**	0.04582951	0.03744165;0.05546252	2.2e-16	***
LTR	ERV1--int	HUERS-P3-int	89	0.142143005446153	57102	715	71.28	8.32700059678988	0.113842173350582	54657.894	983	0.038	*	0.1244755	0.1011683;0.1509311	0.03349	*
LTR	ERV1--int	HERV9N-int	24	0.0383306980978391	57102	237	25.22	5.20237106180102	0.0402791752511459	54657.894	457	0.914	ns	0.1012658	0.06596725;0.14692295	0.916	ns
LTR	ERV1--int	HERVP71A-int	16	0.0255537987318927	57102	250	22.404	4.65343297345505	0.0357817066743328	54657.894	95	0.19	ns	0.064	0.03702074;0.10185303	0.1831	ns
LTR	ERV1--int	MER52-int	88	0.14054589302541	57102	489	52.038	6.86350228845766	0.0831105361506396	54657.894	1001	0.002	**	0.1799591	0.1469096;0.2169337	1.051e-06	***
LTR	ERV1--int	Harlequin-int	33	0.0527047098845288	57102	570	66.068	8.2128452333419	0.105518023413668	54657.894	1	0.002	**	0.05789474	0.04018348;0.08034812	3.04e-06	***
LTR	ERV1--int	HERV1_I-int	6	0.00958267452445978	57102	49	4.98484848484848	2.37120677387741	0.00796136343067491	54657.894	750	0.504	ns	0.122449	0.04628903;0.24769297	0.6332	ns
LTR	ERV1--int	HERV15-int	10	0.015971124207433	57102	95	9.845	3.28447298097621	0.0157235717822178	54657.894	609	0.786	ns	0.1052632	0.05164474;0.18507366	0.8672	ns
LTR	ERV1--int	PRIMA41-int	50	0.0798556210371648	57102	460	51.234	7.14116518785557	0.081826457764362	54657.894	465	0.93	ns	0.1086957	0.08175917;0.14078369	0.9409	ns
LTR	ERV1--int	MER41-int	117	0.186862153226966	57102	1715	176.113	13.0088993563046	0.281272259754364	54657.894	1	0.002	**	0.06822157	0.05674451;0.08120131	9.297e-07	***
LTR	ERV1--int	LTR25-int	78	0.124574768817977	57102	592	50.255	7.03658215957779	0.0802628847044544	54657.894	1001	0.002	**	0.1317568	0.1055596;0.1616907	0.0001173	***
LTR	ERV1--int	ERV24B_Prim-int	15	0.0239566863111494	57102	376	40.31	6.35092388824132	0.0643796016801623	54657.894	1	0.002	**	0.03989362	0.02249718;0.06494557	3.581e-06	***
LTR	ERVK--int	HERVK3-int	20	0.0319422484148659	57102	336	37.308	5.96378258345344	0.0595850701930909	54657.894	1	0.002	**	0.05952381	0.03673414;0.09043512	0.001681	**
LTR	ERVK--int	HERVK9-int	74	0.118186319135004	57102	680	75.105	8.92466383818599	0.119951128359925	54657.894	469	0.938	ns	0.1088235	0.08642073;0.13468505	0.9512	ns
LTR	ERVK--int	HERVK14C-int	12	0.0191653490489196	57102	82	7.503	2.85519581520132	0.011983134492837	54657.894	949	0.106	ns	0.1463415	0.07796815;0.24167957	0.08607	ns
LTR	ERVK--int	HERVK11-int	29	0.0463162602015556	57102	286	32.971	5.78165950109365	0.0526583936243272	54657.894	283	0.566	ns	0.1013986	0.06896578;0.14237280	0.5172	ns
LTR	ERVK--int	HERVK22-int	56	0.0894382955616246	57102	421	42.1	6.4867617559209	0.0672384329132928	54657.894	983	0.038	*	0.1330166	0.1020670;0.1692335	0.02802	*
LTR	ERVK--int	tot	257	0.410457892131027	57102	2628	287.566	16.9737960914391	0.459275230383467	54657.894	31	0.062	ns	0.097793	0.08669907;0.10979187	0.05663	ns
LTR	ERVK--int	HERVK14-int	37	0.059093159567502	57102	407	40.8	6.27737249216624	0.0651621867663265	54657.894	316	0.632	ns	0.09090909	0.06481676;0.12312781	0.62	ns
LTR	ERVK--int	HERVK11D-int	6	0.00958267452445978	57102	43	5.36052366565962	2.45338240178102	0.00856135892811336	54657.894	689	0.626	ns	0.1395349	0.05297657;0.27932480	0.816	ns
LTR	ERVK--int	HERVK-int	34	0.0543018223052721	57102	251	33.627	5.94147895495492	0.0537060993723348	54657.894	561	0.882	ns	0.1354582	0.09566619;0.18411456	0.9262	ns
LTR	ERVK--int	HERVKC4-int	8	0.0127768993659464	57102	55	6.28528528528529	2.40650706339833	0.0100383071970442	54657.894	820	0.364	ns	0.1454545	0.06495142;0.26663232	0.4022	ns
LTR	ERVK--int	HERVK13-int	2	0.00319422484148659	57102	67	9.136	3.00308550036832	0.0145912190759108	54657.894	5	0.01	**	0.02985075	0.003635731;0.103707508	0.006718	**
LTR	ERVL-MaLR--int	MLT1J-int	85	0.13575455576318	57102	1434	134.636	11.6706344175331	0.215028827879194	54657.894	1	0.002	**	0.05927476	0.04761765;0.07277526	2.324e-06	***
LTR	ERVL-MaLR--int	MLT-int	29	0.0463162602015556	57102	409	37.867	6.13913674713311	0.0604778560362864	54657.894	85	0.17	ns	0.07090465	0.04799709;0.10024551	0.1465	ns
LTR	ERVL-MaLR--int	MLT1K-int	19	0.0303451359941226	57102	202	19.525	4.13841775338129	0.0311836200150129	54657.894	502	1	ns	0.09405941	0.05758377;0.14298638	1	ns
LTR	ERVL-MaLR--int	MST-int	30	0.0479133726222989	57102	227	21.839	4.50925852135498	0.0348793381566128	54657.894	970	0.064	ns	0.1321586	0.09097448;0.18326079	0.0713	ns
LTR	ERVL-MaLR--int	MSTB1-int	35	0.0558989347260154	57102	231	21.328	4.64887384514013	0.034063213709613	54657.894	998	0.008	**	0.1515152	0.1078608;0.2043700	0.004119	**
LTR	ERVL-MaLR--int	MLT1H-int	66	0.105409419769058	57102	807	77.893	8.28022421877042	0.124403877788958	54657.894	88	0.176	ns	0.08178439	0.06381429;0.10287654	0.1702	ns
LTR	ERVL-MaLR--int	THE1B-int	1043	1.66578825483526	57102	4215	448.081	20.9169777682857	0.715635730599077	54657.894	1001	0.002	**	0.2474496	0.2344821;0.2607680	2.2e-16	***
LTR	ERVL-MaLR--int	MLT1G3-int	21	0.0335393608356092	57102	237	22.795	4.66698572482878	0.0364061776308434	54657.894	408	0.816	ns	0.08860759	0.05568759;0.13225595	0.8253	ns
LTR	ERVL-MaLR--int	MSTA1-int	5	0.00798556210371648	57102	28	3.21711899791232	1.66368780241427	0.00513810071057499	54657.894	865	0.274	ns	0.1785714	0.06064291;0.36893335	0.2462	ns
LTR	ERVL-MaLR--int	MLT1I-int	42	0.0670787216712184	57102	801	77.672	8.38144764731395	0.124050915943973	54657.894	1	0.002	**	0.05243446	0.03804796;0.07021831	5.186e-06	***
LTR	ERVL-MaLR--int	MLT1C2-int	22	0.0351364732563525	57102	436	43.471	6.61232802285866	0.0694280740421318	54657.894	1	0.002	**	0.05045872	0.03188879;0.07540104	0.0002946	***
LTR	ERVL-MaLR--int	THE1A-int	220	0.351364732563525	57102	1461	157.913	12.6663280735526	0.252204813696836	54657.894	1001	0.002	**	0.1505818	0.1326174;0.1699632	6.154e-07	***
LTR	ERVL-MaLR--int	MLT1E-int	1	0.0015971124207433	57102	13	1.58192955589587	0.799603782978755	0.00252651934246221	54657.894	379	0.758	ns	0.07692308	0.001945628;0.360297435	1	ns
LTR	ERVL-MaLR--int	MLT1-int	20	0.0319422484148659	57102	245	24.151	4.86146406269066	0.0385718620733713	54657.894	229	0.458	ns	0.08163265	0.05057566;0.12326013	0.4524	ns
LTR	ERVL-MaLR--int	MLT1E1-int	4	0.00638844968297318	57102	45	4.68844221105528	2.09565447809905	0.00748796928921354	54657.894	505	0.994	ns	0.08888889	0.02475296;0.21221174	1	ns
LTR	ERVL-MaLR--int	MLT1J2-int	35	0.0558989347260154	57102	582	55.317	7.15301871077354	0.0883474677782569	54657.894	3	0.006	**	0.06013746	0.04224172;0.08264733	0.002929	**
LTR	ERVL-MaLR--int	MLT1E2-int	6	0.00958267452445978	57102	128	12.379	3.18991136781801	0.0197706546563813	54657.894	25	0.05	*	0.046875	0.01739406;0.09923512	0.07023	ns
LTR	ERVL-MaLR--int	MLT1H1-int	47	0.0750642837749349	57102	425	39.345	6.38974207646942	0.062838388194145	54657.894	902	0.2	ns	0.1105882	0.08239595;0.14433616	0.2086	ns
LTR	ERVL-MaLR--int	MLT1A0-int	52	0.0830498458786514	57102	925	94.172	9.47872682707241	0.150403270886238	54657.894	1	0.002	**	0.05621622	0.04226639;0.07306980	9.029e-07	***
LTR	ERVL-MaLR--int	MSTC-int	19	0.0303451359941226	57102	204	20.26	4.35285507998456	0.0323574976442592	54657.894	435	0.87	ns	0.09313725	0.05700962;0.14162261	0.9066	ns
LTR	ERVL-MaLR--int	THE1-int	25	0.0399278105185824	57102	200	18.762	4.12897134942886	0.0299650232379857	54657.894	948	0.108	ns	0.125	0.08255234;0.17897375	0.1439	ns
LTR	ERVL-MaLR--int	MSTD-int	55	0.0878411831408813	57102	729	75.432	8.56380258499195	0.120473384121508	54657.894	10	0.02	*	0.07544582	0.05733885;0.09707339	0.01249	*
LTR	ERVL-MaLR--int	MLT1O-int	2	0.00319422484148659	57102	13	1.69943820224719	0.853288315730479	0.00271419386109465	54657.894	596	0.812	ns	0.1538462	0.01920667;0.45447106	0.6836	ns
LTR	ERVL-MaLR--int	MLT1H2-int	37	0.059093159567502	57102	343	33.59	5.81151216755792	0.0536470062127673	54657.894	751	0.502	ns	0.1078717	0.07709709;0.14561321	0.5246	ns
LTR	ERVL-MaLR--int	MLT1F1-int	24	0.0383306980978391	57102	157	15.949	3.97972828686045	0.0254723459984348	54657.894	977	0.05	*	0.1528662	0.1004669;0.2188617	0.04585	*
LTR	ERVL-MaLR--int	MLT1A-int	33	0.0527047098845288	57102	443	44.012	6.39114251935464	0.070292111861754	54657.894	48	0.096	ns	0.0744921	0.05182899;0.10302628	0.08076	ns
LTR	ERVL-MaLR--int	MLT1M-int	0	0	57102	1	1.0327868852459	0.179556222834158	0.00164947676240701	54657.894	1	0.002	**	na	na	na	na
LTR	ERVL-MaLR--int	MLT1G1-int	27	0.043122035360069	57102	297	30.604	5.28082106031544	0.0488780285244278	54657.894	287	0.574	ns	0.09090909	0.06076596;0.12951007	0.5667	ns
LTR	ERVL-MaLR--int	MLT1G-int	15	0.0239566863111494	57102	180	17.453	4.10787848720793	0.0278744030792327	54657.894	327	0.654	ns	0.08333333	0.04739157;0.13372033	0.6152	ns
LTR	ERVL-MaLR--int	MLT1F2-int	29	0.0463162602015556	57102	305	30.915	5.49891016593407	0.049374730487279	54657.894	420	0.84	ns	0.09508197	0.06460551;0.13369557	0.7765	ns
LTR	ERVL-MaLR--int	tot	4412	7.04646000031942	57102	27209	2564.509	47.736639028169	4.09580917700797	54657.894	1001	0.002	**	0.1621522	0.1577905;0.1665862	2.2e-16	***
LTR	ERVL-MaLR--int	MLT1J1-int	24	0.0383306980978391	57102	477	45.166	6.53231315194817	0.0721351795952917	54657.894	2	0.004	**	0.05031447	0.03249989;0.07394147	0.0005382	***
LTR	ERVL-MaLR--int	MLT1F-int	47	0.0750642837749349	57102	518	52.638	6.85287661627713	0.0840688036030856	54657.894	237	0.474	ns	0.09073359	0.06742939;0.11882885	0.4668	ns
LTR	ERVL-MaLR--int	THE1D-int	635	1.01416638717199	57102	2538	254.802	15.773255579987	0.406947439030233	54657.894	1001	0.002	**	0.250197	0.2334453;0.2675269	2.2e-16	***
LTR	ERVL-MaLR--int	MLT1N2-int	12	0.0191653490489196	57102	73	6.928	2.49018413315502	0.0110647948509096	54657.894	975	0.054	ns	0.1643836	0.08792993;0.26954357	0.06749	ns
LTR	ERVL-MaLR--int	MLT1D-int	57	0.0910354079823679	57102	587	57.688	7.41806468586543	0.0921342213278393	54657.894	478	0.956	ns	0.09710392	0.07437662;0.12397739	1	ns
LTR	ERVL-MaLR--int	MSTB-int	223	0.356156069825755	57102	869	93.221	9.49886242596384	0.148884416974111	54657.894	1001	0.002	**	0.2566168	0.2278680;0.2870262	2.2e-16	***
LTR	ERVL-MaLR--int	MLT1E3-int	4	0.00638844968297318	57102	72	6.45991983967936	2.47188743190608	0.0103172182129579	54657.894	223	0.446	ns	0.05555556	0.01534254;0.13617865	0.4101	ns
LTR	ERVL-MaLR--int	MLT1E1A-int	5	0.00798556210371648	57102	86	8.14614614614615	2.80685224079679	0.0130103111912001	54657.894	179	0.358	ns	0.05813953	0.01914506;0.13048398	0.354	ns
LTR	ERVL-MaLR--int	MSTA-int	881	1.40705604267484	57102	3150	320.024	17.7191250176579	0.511114305335953	54657.894	1001	0.002	**	0.2796825	0.2640600;0.2957152	2.2e-16	***
LTR	ERVL-MaLR--int	THE1C-int	550	0.878411831408813	57102	1795	189.615	13.6791042430743	0.30283647165924	54657.894	1001	0.002	**	0.3064067	0.2851325;0.3283154	2.2e-16	***
LTR	ERVL-MaLR--int	MLT1B-int	42	0.0670787216712184	57102	553	53.912	7.05166519213597	0.0861035248271126	54657.894	54	0.108	ns	0.07594937	0.05528313;0.10127705	0.09864	ns
LTR	ERVL-MaLR--int	MLT1C-int	20	0.0319422484148659	57102	117	12.216	3.39777705108633	0.0195103253318001	54657.894	991	0.022	*	0.1709402	0.1076544;0.2515830	0.03234	*
LTR	ERVL-MaLR--int	MLT1A1-int	29	0.0463162602015556	57102	454	45.714	6.69694356053958	0.073010397201859	54657.894	8	0.016	*	0.06387665	0.04319293;0.09045175	0.007812	**
LTR	ERVL-MaLR--int	MSTB2-int	11	0.0175682366281763	57102	88	9.325	3.09822109830367	0.0148930733234312	54657.894	783	0.438	ns	0.125	0.0640832;0.2126616	0.4921	ns
LTR	ERVL-MaLR--int	MLT1L-int	10	0.015971124207433	57102	109	9.819	3.13625175569103	0.0156820468592784	54657.894	618	0.768	ns	0.09174312	0.04487571;0.16225185	0.8677	ns
LTR	LTR	EUTREP8	22	0.0351364732563525	57102	275	26.714	4.79303423492645	0.0426652612077364	54657.894	194	0.388	ns	0.08	0.05081337;0.11861689	0.4144	ns
LTR	LTR	LTR106_Mam	41	0.0654816092504751	57102	639	59.424	7.68031322350926	0.0949068084902496	54657.894	7	0.014	*	0.06416275	0.04643413;0.08604021	0.01151	*
LTR	LTR	LTR107_Mam	27	0.043122035360069	57102	426	41.084	6.11721867880856	0.0656157666938176	54657.894	13	0.026	*	0.06338028	0.04217987;0.09087798	0.02112	*
LTR	LTR	LTR91A	152	0.242761087952981	57102	2403	219.436	14.5046298914618	0.350463961158226	54657.894	1	0.002	**	0.06325427	0.05385079;0.07373865	6.752e-07	***
LTR	LTR	LTR91	81	0.129366106080207	57102	1566	142.392	11.8519536281916	0.227416031814479	54657.894	1	0.002	**	0.05172414	0.04128552;0.06388106	7.487e-09	***
LTR	LTR	tot	521	0.832095571207257	57102	7931	726.146	25.8014029927909	1.15973679587306	54657.894	1	0.002	**	0.06569159	0.06033656;0.07136839	2.2e-16	***
LTR	LTR	LTR90A	32	0.0511075974637855	57102	406	38.326	6.0610610012159	0.0612109306374076	54657.894	173	0.346	ns	0.07881773	0.05453389;0.10944678	0.3089	ns
LTR	LTR	MamRep1527	104	0.166099691757303	57102	1268	125.231	10.7682679477525	0.200007985562104	54657.894	24	0.048	*	0.08201893	0.06750454;0.09850429	0.04788	*
LTR	LTR	EUTREP16	44	0.070272946512705	57102	411	38.003	5.73374806447465	0.0606950633255075	54657.894	874	0.256	ns	0.107056	0.07887131;0.14104551	0.3064	ns
LTR	LTR	LTR90B	30	0.0479133726222989	57102	537	49.918	6.79878661964762	0.0797246578186639	54657.894	2	0.004	**	0.05586592	0.03800623;0.07879435	0.002223	**
LTR	ERVL--int	HERVL-int	291	0.464759714436299	57102	2324	268.552	16.188989448986	0.428907734815454	54657.894	926	0.152	ns	0.1252151	0.1120229;0.1393599	0.1443	ns
LTR	ERVL--int	LTR57-int	39	0.0622873844089885	57102	366	32.973	5.37449124626284	0.0526615878491687	54657.894	884	0.236	ns	0.1065574	0.07687715;0.14278115	0.2726	ns
LTR	ERVL--int	MER76-int	2	0.00319422484148659	57102	155	14.739	3.55267511890695	0.0235398399693354	54657.894	1	0.002	**	0.01290323	0.001566478;0.045831890	5.03e-05	***
LTR	ERVL--int	tot	1730	2.7630044878859	57102	29730	2731.999	44.8479914972938	4.36330953635826	54657.894	1	0.002	**	0.05819038	0.05555575;0.06091174	2.2e-16	***
LTR	ERVL--int	MER21-int	53	0.0846469582993947	57102	1093	94.694	9.63240090253448	0.151236963569866	54657.894	1	0.002	**	0.04849039	0.03653041;0.06294971	1.992e-06	***
LTR	ERVL--int	ERVL-B4-int	215	0.343379170459809	57102	3898	397.961	19.1537553849198	0.635588456071423	54657.894	1	0.002	**	0.05515649	0.04819748;0.06279138	2.2e-16	***
LTR	ERVL--int	MER70-int	19	0.0303451359941226	57102	258	25.081	4.84829299289398	0.0400571766246626	54657.894	126	0.252	ns	0.07364341	0.04491813;0.11261599	0.2465	ns
LTR	ERVL--int	LTR52-int	17	0.027150911152636	57102	170	19.556	4.23021970573146	0.0312331305000559	54657.894	320	0.64	ns	0.1	0.05934026;0.15527868	0.6307	ns
LTR	ERVL--int	MER68-int	27	0.043122035360069	57102	410	43.946	6.47958864968053	0.0701867024419849	54657.894	8	0.016	*	0.06585366	0.04384303;0.09436989	0.005108	**
LTR	ERVL--int	HERVL40-int	47	0.0750642837749349	57102	1333	126.687	11.1188425503584	0.202333381246706	54657.894	1	0.002	**	0.03525881	0.02601963;0.04661288	2.2e-16	***
LTR	ERVL--int	ERVL47-int	14	0.0223595738904061	57102	212	19.905	4.2930648033084	0.0317905227348953	54657.894	95	0.19	ns	0.06603774	0.03657076;0.10831860	0.1944	ns
LTR	ERVL--int	ERVL-int	57	0.0910354079823679	57102	820	82.74	9.04567433772764	0.1321450816923	54657.894	3	0.006	**	0.0695122	0.05306959;0.08912630	0.002087	**
LTR	ERVL--int	HERVL74-int	27	0.043122035360069	57102	371	43.384	6.33550966242514	0.0692891252615272	54657.894	8	0.016	*	0.07277628	0.0485050;0.1041213	0.00743	**
LTR	ERVL--int	ERV3-16A3_I-int	371	0.592528708095763	57102	6505	612.782	23.2209321020429	0.978681743407919	54657.894	1	0.002	**	0.05703305	0.05152026;0.06294702	2.2e-16	***
LTR	ERVL--int	HERVL32-int	15	0.0239566863111494	57102	114	11.543	3.45428474261794	0.0184354686726399	54657.894	871	0.262	ns	0.1315789	0.07555277;0.20771880	0.2762	ns
LTR	ERVL--int	ERVL-E-int	469	0.749045725328606	57102	8861	839.272	27.9335335805962	1.34041173558207	54657.894	1	0.002	**	0.05292856	0.04835808;0.05779572	2.2e-16	***
LTR	ERVL--int	LTR53-int	21	0.0335393608356092	57102	325	35.696	5.81733834544848	0.0570105249708527	54657.894	9	0.018	*	0.06461538	0.04043944;0.09707780	0.007543	**
LTR	ERVL--int	HERVL18-int	53	0.0846469582993947	57102	504	51.391	6.82192477660504	0.0820772044144187	54657.894	630	0.744	ns	0.1051587	0.07976817;0.13528826	0.8251	ns
LTR	ERVL--int	HERV16-int	128	0.204430389855142	57102	1904	183.465	13.1271892687695	0.293014230271669	54657.894	1	0.002	**	0.06722689	0.05638989;0.07941880	7.636e-06	***
LTR	ERVL--int	HERVL66-int	9	0.0143740117866897	57102	107	14.449	3.61863143930043	0.0230766773673199	54657.894	79	0.158	ns	0.08411215	0.03918444;0.15367207	0.1554	ns
LTR	ERVL?	tot	286	0.456774152332583	57102	3926	380.225	17.9069549067962	0.60726207017712	54657.894	1	0.002	**	0.07284768	0.06491121;0.08142670	1.382e-07	***
LTR	ERVL?	LTR89B	55	0.0878411831408813	57102	732	73.066	7.95228790241418	0.11669461613403	54657.894	12	0.024	*	0.07513661	0.05710175;0.09668021	0.0262	*
LTR	ERVL?	Eutr10	73	0.116589206714261	57102	999	97.289	9.28599529984313	0.155381470301695	54657.894	6	0.012	*	0.07307307	0.05771178;0.09100430	0.008827	**
LTR	ERVL?	LTR89	86	0.137351668183923	57102	1093	106.567	9.51535879791472	0.170199479341351	54657.894	14	0.028	*	0.07868253	0.06341484;0.09626186	0.03642	*
LTR	ERVL?	LTR55	42	0.0670787216712184	57102	406	42.028	6.11118340115583	0.0671234408189992	54657.894	534	0.936	ns	0.1034483	0.07557873;0.13725406	1	ns
LTR	ERVL?	LTR87	34	0.0543018223052721	57102	696	64.814	7.78974223476516	0.103515244438056	54657.894	1	0.002	**	0.04885057	0.03406427;0.06759765	2.006e-05	***
LTR	ERVK	MER9a1	34	0.0543018223052721	57102	341	32.848	5.55839831172539	0.0524619487965758	54657.894	639	0.726	ns	0.09970674	0.07004249;0.13653879	0.7835	ns
LTR	ERVK	MER11C	108	0.172488141440276	57102	869	92.413	9.43554240414723	0.14759395013815	54657.894	958	0.088	ns	0.1242808	0.1030745;0.1480712	0.08804	ns
LTR	ERVK	LTR22	14	0.0223595738904061	57102	104	7.363	2.67514249851992	0.0117595387539329	54657.894	994	0.016	*	0.1346154	0.07559356;0.21553737	0.01939	*
LTR	ERVK	LTR14A	29	0.0463162602015556	57102	133	12.366	3.33333993993337	0.0197498921949116	54657.894	1001	0.002	**	0.2180451	0.1511542;0.2979060	1.417e-05	***
LTR	ERVK	MER11A	156	0.249149537635954	57102	968	98.923	9.82362329156482	0.157991151997189	54657.894	1001	0.002	**	0.161157	0.1385370;0.1858594	1.53e-08	***
LTR	ERVK	LTR3B_	31	0.0495104850430422	57102	264	24.752	4.6742212553905	0.0395317266382381	54657.894	934	0.136	ns	0.1174242	0.08119468;0.16251884	0.2037	ns
LTR	ERVK	LTR5A	36	0.0574960471467587	57102	267	27.151	5.10551322251399	0.0433631993356012	54657.894	958	0.088	ns	0.1348315	0.09625283;0.18174745	0.08415	ns
LTR	ERVK	LTR13	52	0.0830498458786514	57102	466	57.751	7.26923935778984	0.0922348394103461	54657.894	239	0.478	ns	0.111588	0.08447031;0.14374938	0.4817	ns
LTR	ERVK	LTR13A	25	0.0399278105185824	57102	189	23.928	4.75893511864403	0.0382157060035456	54657.894	645	0.714	ns	0.1322751	0.08746456;0.18904404	0.8266	ns
LTR	ERVK	LTR22C0	25	0.0399278105185824	57102	113	10.989	3.01329702468226	0.0175506683915481	54657.894	1001	0.002	**	0.2212389	0.1485824;0.3090315	8.323e-05	***
LTR	ERVK	LTR22E	25	0.0399278105185824	57102	122	10.886	3.24646631640367	0.0173861658122115	54657.894	1001	0.002	**	0.204918	0.1372196;0.2874608	7.998e-05	***
LTR	ERVK	LTR3B	8	0.0127768993659464	57102	90	8.787	2.94657654122769	0.0140338268410713	54657.894	495	0.99	ns	0.08888889	0.03916069;0.16765322	1	ns
LTR	ERVK	LTR5_Hs	81	0.129366106080207	57102	653	72.676	8.28333493453197	0.11607174228994	54657.894	859	0.286	ns	0.1240429	0.09974067;0.15180161	0.2905	ns
LTR	ERVK	LTR22C2	9	0.0143740117866897	57102	70	7.346	2.56999783830434	0.0117323878427803	54657.894	795	0.414	ns	0.1285714	0.06051331;0.23008839	0.5556	ns
LTR	ERVK	LTR22B2	2	0.00319422484148659	57102	40	3.8739837398374	1.8077413456794	0.00618718754865188	54657.894	243	0.486	ns	0.05	0.006113647;0.169196864	0.4289	ns
LTR	ERVK	LTR14	12	0.0191653490489196	57102	97	9.379	2.9335925015184	0.0149793173941514	54657.894	866	0.272	ns	0.1237113	0.06558744;0.20612959	0.3872	ns
LTR	ERVK	LTR22A	26	0.0415249229393257	57102	170	17.404	3.84546116500631	0.0277961445706163	54657.894	990	0.024	*	0.1529412	0.1024040;0.2160094	0.04145	*
LTR	ERVK	LTR5	4	0.00638844968297318	57102	27	2.85744680851064	1.44361466230683	0.00456366378948563	54657.894	816	0.372	ns	0.1481481	0.0418874;0.3373109	0.5235	ns
LTR	ERVK	MER9a2	49	0.0782585086164215	57102	310	29.602	5.10741438319642	0.0472777218788431	54657.894	1000	0.004	**	0.1580645	0.1192824;0.2035283	0.0004602	***
LTR	ERVK	LTR5B	55	0.0878411831408813	57102	442	57.042	7.1564971495454	0.0911024867040391	54657.894	417	0.834	ns	0.1244344	0.09513291;0.15887196	0.8315	ns
LTR	ERVK	LTR22B	22	0.0351364732563525	57102	142	11.558	3.16490958048608	0.018459425358951	54657.894	1000	0.004	**	0.1549296	0.0997134;0.2251176	0.003162	**
LTR	ERVK	LTR3A	16	0.0255537987318927	57102	163	18.32	3.97962780137004	0.0292590995480172	54657.894	327	0.654	ns	0.09815951	0.05715421;0.15450858	0.7092	ns
LTR	ERVK	MER11D	45	0.0718700589334483	57102	260	28.422	5.01348691541635	0.045393129222366	54657.894	1000	0.004	**	0.1730769	0.1291335;0.2246493	0.00193	**
LTR	ERVK	LTR3	13	0.0207624614696628	57102	92	10.823	3.08466954246094	0.0172855477297047	54657.894	825	0.354	ns	0.1413043	0.07743918;0.22950738	0.5154	ns
LTR	ERVK	tot	1065	1.70092472809161	57102	8264	836.676	27.8664953943901	1.33626563173782	54657.894	1001	0.002	**	0.1288722	0.1217196;0.1362877	9.445e-16	***
LTR	ERVK	LTR13_	7	0.0111797869452031	57102	44	4.02448979591837	1.93336709385718	0.00642756264021588	54657.894	927	0.15	ns	0.1590909	0.06644346;0.30065321	0.1178	ns
LTR	ERVK	LTR22C	5	0.00798556210371648	57102	16	1.58184764991896	0.760336449022941	0.00252638852940917	54657.894	617	0.77	ns	0.3125	0.1101700;0.5866206	0.01624	*
LTR	ERVK	LTR14B	60	0.0958267452445978	57102	363	36.922	6.03426286536544	0.058968584798684	54657.894	1001	0.002	**	0.1652893	0.1285666;0.2075768	0.000173	***
LTR	ERVK	MER11B	56	0.0894382955616246	57102	544	57.308	7.39742237930603	0.0915273186079568	54657.894	466	0.932	ns	0.1029412	0.07870118;0.13159169	0.9443	ns
LTR	ERVK	MER9B	5	0.00798556210371648	57102	39	3.44512820512821	1.63471526666076	0.00550225704746331	54657.894	858	0.288	ns	0.1282051	0.04296834;0.27429941	0.3888	ns
LTR	ERVK	MER9a3	75	0.119783431555747	57102	575	53.244	7.08750285338192	0.0850366537300561	54657.894	1001	0.002	**	0.1304348	0.1039949;0.1607384	0.003065	**
LTR	ERVK	LTR14C	19	0.0303451359941226	57102	137	11.289	3.37325626922382	0.0180298021177711	54657.894	989	0.026	*	0.1386861	0.08560995;0.20807551	0.02755	*
LTR	ERVK	LTR22B1	22	0.0351364732563525	57102	154	13.992	3.46409236827426	0.0223467969910402	54657.894	994	0.016	*	0.1428571	0.09174423;0.20826293	0.03396	*
LTR	ERV1	LTR64	32	0.0511075974637855	57102	372	36.897	5.69990174300223	0.0589286569881654	54657.894	219	0.438	ns	0.08602151	0.05958229;0.11926666	0.4355	ns
LTR	ERV1	LTR9C	20	0.0319422484148659	57102	153	15.117	3.59307962912335	0.0241435484643764	54657.894	931	0.142	ns	0.130719	0.08170953;0.19464322	0.1765	ns
LTR	ERV1	LTR43B	24	0.0383306980978391	57102	242	24.662	4.6642803851732	0.0393879865203712	54657.894	495	0.99	ns	0.09917355	0.06458149;0.14396394	1	ns
LTR	ERV1	MER61F	14	0.0223595738904061	57102	159	14.571	3.67157179412843	0.0232715250826506	54657.894	507	0.99	ns	0.08805031	0.04897622;0.14332042	1	ns
LTR	ERV1	MER4E	47	0.0750642837749349	57102	729	70.774	8.26820943658827	0.113034034465686	54657.894	4	0.008	**	0.06447188	0.04775251;0.08481459	0.00213	**
LTR	ERV1	LTR77	26	0.0415249229393257	57102	103	9.018	2.8586444073805	0.014402759810263	54657.894	1001	0.002	**	0.2524272	0.1719902;0.3475942	6.301e-07	***
LTR	ERV1	LTR21C	6	0.00958267452445978	57102	22	2.26590909090909	1.18474243814465	0.00361891155336606	54657.894	879	0.246	ns	0.2727273	0.1072892;0.5022212	0.02082	*
LTR	ERV1	LTR10F	50	0.0798556210371648	57102	449	42.293	6.27156148686143	0.0675466756104962	54657.894	913	0.178	ns	0.1113586	0.08379048;0.14416848	0.2248	ns
LTR	ERV1	LTR2752	61	0.0974238576653411	57102	230	22.909	4.74058985698955	0.0365882484468082	54657.894	1001	0.002	**	0.2652174	0.2093545;0.3272420	7.986e-13	***
LTR	ERV1	LTR68	14	0.0223595738904061	57102	352	31.259	5.29017059317611	0.0499241371600147	54657.894	2	0.004	**	0.03977273	0.02191185;0.06583205	0.0004947	***
LTR	ERV1	MER95	9	0.0143740117866897	57102	139	13.642	3.55984669733242	0.02178780764378	54657.894	113	0.226	ns	0.0647482	0.03003192;0.11935315	0.2516	ns
LTR	ERV1	LTR9B	62	0.0990209700860844	57102	685	67.61	7.96048172344295	0.107980770766454	54657.894	263	0.526	ns	0.09051095	0.07009767;0.11452970	0.5217	ns
LTR	ERV1	MER57E3	13	0.0207624614696628	57102	243	36.571	5.63175600285344	0.0584079983390031	54657.894	1	0.002	**	0.05349794	0.02878945;0.08974578	3.587e-06	***
LTR	ERV1	HERV-Fc1_LTR3	1	0.0015971124207433	57102	5	1.24942791762014	0.519819033832368	0.00199547684605455	54657.894	345	0.69	ns	0.2	0.005050763;0.716417936	1	ns
LTR	ERV1	LTR60B	18	0.0287480235733793	57102	247	24.345	4.67009472974422	0.0388817018829955	54657.894	110	0.22	ns	0.07287449	0.04375952;0.11272930	0.1999	ns
LTR	ERV1	LTR6B	11	0.0175682366281763	57102	154	15.807	3.88546623300832	0.0252455560346893	54657.894	138	0.276	ns	0.07142857	0.03619427;0.12421015	0.2326	ns
LTR	ERV1	LTR12F	82	0.13096321850095	57102	637	59.36	7.32789861407062	0.0948045932953221	54657.894	1001	0.002	**	0.1287284	0.1037061;0.1572492	0.003278	**
LTR	ERV1	MER90a	92	0.146934342708383	57102	1252	123.352	10.7397130984695	0.197007011323527	54657.894	3	0.006	**	0.07348243	0.05964515;0.08936045	0.002376	**
LTR	ERV1	LTR109A2	0	0	57102	26	3.14375655823715	1.55680444344421	0.00502093264695374	54657.894	1	0.002	**	0	0.0000000;0.1322746	0.06605	ns
LTR	ERV1	MER51B	56	0.0894382955616246	57102	713	70.01	7.81351079547158	0.111813840576238	54657.894	40	0.08	ns	0.07854137	0.05987207;0.10078276	0.07816	ns
LTR	ERV1	LTR58	5	0.00798556210371648	57102	76	7.36236236236236	2.69059536751407	0.0117585203749419	54657.894	264	0.528	ns	0.06578947	0.02170508;0.14689038	0.4416	ns
LTR	ERV1	LTR78B	236	0.376918531295418	57102	3270	303.646	17.0122926762416	0.484956798109019	54657.894	1	0.002	**	0.07217125	0.06353472;0.08158195	2.77e-05	***
LTR	ERV1	LTR12C	237	0.378515643716161	57102	2731	292.963	17.1953863670553	0.467894846118218	54657.894	1	0.002	**	0.0867814	0.07648730;0.09797083	0.0004197	***
LTR	ERV1	MER41B	244	0.389695430661364	57102	2851	294.404	16.0785354837841	0.470196285116509	54657.894	1	0.002	**	0.08558401	0.07556922;0.09645866	0.001683	**
LTR	ERV1	LTR12	81	0.129366106080207	57102	778	75.255	8.57294992814436	0.120190695223037	54657.894	779	0.446	ns	0.1041131	0.08354322;0.12773778	0.467	ns
LTR	ERV1	LTR6A	47	0.0750642837749349	57102	287	27.812	5.0992802098589	0.0444188906457126	54657.894	1001	0.002	**	0.1637631	0.1228771;0.2117514	0.0004189	***
LTR	ERV1	MER101B	12	0.0191653490489196	57102	261	23.459	4.65402825292015	0.037466660278217	54657.894	11	0.022	*	0.04597701	0.02397948;0.07893475	0.01219	*
LTR	ERV1	MER50B	49	0.0782585086164215	57102	692	65.822	7.79609486185842	0.105125133758165	54657.894	17	0.034	*	0.07080925	0.05284087;0.09253576	0.02752	*
LTR	ERV1	HERV1_LTRb	1	0.0015971124207433	57102	10	1.47097844112769	0.67740236049648	0.00234931793897065	54657.894	376	0.752	ns	0.1	0.002528579;0.445016117	1	ns
LTR	ERV1	LTR25	27	0.043122035360069	57102	284	19.925	4.36697211411357	0.0318224649833102	54657.894	945	0.114	ns	0.09507042	0.0635900;0.1353051	0.1034	ns
LTR	ERV1	LTR10B2	28	0.0447191477808123	57102	101	11.225	3.05052137849921	0.0179275869228435	54657.894	1001	0.002	**	0.2772277	0.1927687;0.3751823	3.542e-06	***
LTR	ERV1	LTR24B	35	0.0558989347260154	57102	454	45.133	6.52670735585018	0.0720824748854072	54657.894	65	0.13	ns	0.07709251	0.0542828;0.1055880	0.1169	ns
LTR	ERV1	MER31B	137	0.218804401641832	57102	1486	144.955	11.4675402541033	0.231509430948844	54657.894	242	0.484	ns	0.09219381	0.07796541;0.10805677	0.5121	ns
LTR	ERV1	LTR49	86	0.137351668183923	57102	1462	142.949	11.6389804048664	0.228305623432833	54657.894	1	0.002	**	0.05882353	0.04731715;0.07213950	1.134e-07	***
LTR	ERV1	LTR45C	43	0.0686758340919617	57102	424	42.517	6.35232737373186	0.0679044287927427	54657.894	582	0.84	ns	0.1014151	0.07437097;0.13416985	0.9355	ns
LTR	ERV1	LTR35	5	0.00798556210371648	57102	105	10.6746746746747	3.18772527896894	0.0170486555103168	54657.894	53	0.106	ns	0.04761905	0.01564029;0.10763457	0.07408	ns
LTR	ERV1	MER4B	120	0.191653490489196	57102	1738	173.177	12.9763653253543	0.276583137687062	54657.894	1	0.002	**	0.06904488	0.05757348;0.08199571	1.011e-05	***
LTR	ERV1	MER34A1	49	0.0782585086164215	57102	775	74.824	8.41331134618277	0.119502339769696	54657.894	1	0.002	**	0.06322581	0.04713722;0.08272947	0.001225	**
LTR	ERV1	MER89	104	0.166099691757303	57102	1388	132.657	10.984261695945	0.211868142398543	54657.894	6	0.012	*	0.07492795	0.06162882;0.09005816	0.008045	**
LTR	ERV1	MER92D	10	0.015971124207433	57102	231	20.002	4.33067555362334	0.0319454426397074	54657.894	11	0.022	*	0.04329004	0.02095154;0.07816906	0.01844	*
LTR	ERV1	MER49	131	0.209221727117372	57102	1335	136.281	11.1319341966686	0.217656077811317	54657.894	343	0.686	ns	0.09812734	0.08269314;0.11535566	0.6841	ns
LTR	ERV1	LTR1A1	43	0.0686758340919617	57102	359	35.917	5.78823069811619	0.057363486815837	54657.894	897	0.21	ns	0.1197772	0.08805459;0.15793288	0.2176	ns
LTR	ERV1	LTR72	10	0.015971124207433	57102	153	16.779	3.90017568455197	0.0267979493076518	54657.894	53	0.106	ns	0.06535948	0.03178476;0.11691257	0.09128	ns
LTR	ERV1	MER34D	23	0.0367335856770958	57102	249	26.033	4.73205064462578	0.0415776276492102	54657.894	310	0.62	ns	0.09236948	0.05945794;0.13537369	0.6047	ns
LTR	ERV1	LTR26	99	0.158114129653586	57102	596	62.572	7.6573788891142	0.0999345183907495	54657.894	1001	0.002	**	0.1661074	0.1371042;0.1984641	4.938e-06	***
LTR	ERV1	LTR27C	29	0.0463162602015556	57102	120	11.706	3.4016371257286	0.018695797997221	54657.894	1001	0.002	**	0.2416667	0.1682086;0.3282923	3.528e-06	***
LTR	ERV1	LTR29	47	0.0750642837749349	57102	708	68.001	7.88461579064993	0.108605241722965	54657.894	3	0.006	**	0.06638418	0.04918081;0.08730194	0.006022	**
LTR	ERV1	LTR23	46	0.0734671713541916	57102	856	82.747	8.87466905020974	0.132156261479246	54657.894	1	0.002	**	0.05373832	0.03960830;0.07103182	5.895e-06	***
LTR	ERV1	MER61E	60	0.0958267452445978	57102	318	28.565	4.88360774680201	0.0456215162985323	54657.894	1001	0.002	**	0.1886792	0.1471813;0.2360859	3.846e-08	***
LTR	ERV1	PABL_A	26	0.0415249229393257	57102	524	54.725	7.14551841600269	0.0874019772251769	54657.894	1	0.002	**	0.04961832	0.03266484;0.07185969	1.135e-05	***
LTR	ERV1	MER65D	24	0.0383306980978391	57102	470	43.131	6.65538377053745	0.0688850558190791	54657.894	1	0.002	**	0.05106383	0.03298798;0.07502872	0.001337	**
LTR	ERV1	MER57E1	34	0.0543018223052721	57102	501	47.877	6.72198304490989	0.0764649513679268	54657.894	24	0.048	*	0.06786427	0.04745241;0.09354516	0.03323	*
LTR	ERV1	LTR8	334	0.533435548528261	57102	3403	345.418	17.3177128737942	0.551671378148308	54657.894	266	0.532	ns	0.09814869	0.0883542;0.1086397	0.5324	ns
LTR	ERV1	LTR8A	141	0.225192851324805	57102	1442	145.761	11.5843893700565	0.232796703559964	54657.894	379	0.758	ns	0.09778086	0.08293522;0.11428728	0.7267	ns
LTR	ERV1	MER57B2	76	0.121380543976491	57102	1104	108.481	10.1575989198144	0.173256352514653	54657.894	2	0.004	**	0.06884058	0.05461857;0.08540950	0.0006917	***
LTR	ERV1	LTR39	84	0.134157443342437	57102	1272	124.391	10.8457249065587	0.198666411128679	54657.894	1	0.002	**	0.06603774	0.05301280;0.08110938	7.103e-05	***
LTR	ERV1	MER4E1	65	0.103812307348314	57102	1050	107.882	10.1432224150396	0.172299682174628	54657.894	1	0.002	**	0.06190476	0.04809815;0.07822570	4.397e-06	***
LTR	ERV1	LTR44	18	0.0287480235733793	57102	218	21.518	4.44650958027166	0.0343666650695542	54657.894	259	0.518	ns	0.08256881	0.04966941;0.12735554	0.4957	ns
LTR	ERV1	LTR1B	49	0.0782585086164215	57102	321	31.629	5.48009036334168	0.0505150687556897	54657.894	1000	0.004	**	0.152648	0.1151127;0.1967382	0.002548	**
LTR	ERV1	LTR46	24	0.0383306980978391	57102	255	26.987	5.07055633452006	0.0431012728985993	54657.894	327	0.654	ns	0.09411765	0.06123697;0.13680010	0.6111	ns
LTR	ERV1	LTR1B1	19	0.0303451359941226	57102	168	16.758	3.99467062389297	0.0267644099468162	54657.894	765	0.474	ns	0.1130952	0.0694804;0.1709688	0.5207	ns
LTR	ERV1	MER4D1	87	0.138948780604667	57102	1536	154.372	12.182201033558	0.246549438614984	54657.894	1	0.002	**	0.05664062	0.04561227;0.06939957	8.529e-10	***
LTR	ERV1	HERV1_LTRa	4	0.00638844968297318	57102	27	3.53497942386831	1.64758372515604	0.00564575954493206	54657.894	726	0.552	ns	0.1481481	0.0418874;0.3373109	0.7738	ns
LTR	ERV1	LTR28B	25	0.0399278105185824	57102	261	26.371	5.16449717117078	0.0421174516474215	54657.894	450	0.9	ns	0.09578544	0.06295023;0.13814754	0.9181	ns
LTR	ERV1	LTR38B	15	0.0239566863111494	57102	226	23.285	4.610317779723	0.0371887627170076	54657.894	43	0.086	ns	0.06637168	0.03762056;0.10710785	0.07894	ns
LTR	ERV1	LTR1A2	78	0.124574768817977	57102	837	81.621	8.7471064284637	0.130357912893489	54657.894	364	0.728	ns	0.09318996	0.07435936;0.11494012	0.7266	ns
LTR	ERV1	MER51E	24	0.0383306980978391	57102	233	25.168	4.95159512624915	0.0401961254052673	54657.894	469	0.938	ns	0.1030043	0.06711944;0.14937912	0.9159	ns
LTR	ERV1	MER72	71	0.113394981872774	57102	774	77.14	8.26587712978633	0.123201252136138	54657.894	265	0.53	ns	0.09173127	0.07233733;0.11429883	0.5091	ns
LTR	ERV1	MER92B	55	0.0878411831408813	57102	804	88.373	8.65961083766816	0.141141615958347	54657.894	1	0.002	**	0.06840796	0.05194653;0.08811457	7.618e-05	***
LTR	ERV1	LTR26C	29	0.0463162602015556	57102	312	34.245	5.57764153429432	0.0546931148483542	54657.894	198	0.396	ns	0.09294872	0.06313496;0.13075928	0.4143	ns
LTR	ERV1	MER65A	119	0.190056378068452	57102	1394	135.238	11.1684417037513	0.215990289556482	54657.894	84	0.168	ns	0.08536585	0.07122475;0.10128195	0.1476	ns
LTR	ERV1	LTR10A	49	0.0782585086164215	57102	311	32.506	5.74830470721648	0.0519157363486816	54657.894	1000	0.004	**	0.1575563	0.1188909;0.2028917	0.003864	**
LTR	ERV1	MER51C	19	0.0303451359941226	57102	180	19.383	4.14022372009683	0.0309568300512673	54657.894	528	0.948	ns	0.1055556	0.0647582;0.1599243	1	ns
LTR	ERV1	HERV-Fc1_LTR1	0	0	57102	17	1.97215496368039	1.0446745551894	0.00314975318812449	54657.894	1	0.002	**	0	0.0000000;0.1950643	0.249	ns
LTR	ERV1	MER39	192	0.306645584782713	57102	3348	308.448	16.5412487106902	0.492626131953428	54657.894	1	0.002	**	0.05734767	0.04971210;0.06576728	1.339e-13	***
LTR	ERV1	LTR71B	34	0.0543018223052721	57102	233	23.99	4.63156035816779	0.0383147269736317	54657.894	985	0.034	*	0.1459227	0.1032201;0.1978994	0.0396	*
LTR	ERV1	LTR19B	30	0.0479133726222989	57102	283	26.696	5.04609225510661	0.042636513184163	54657.894	796	0.412	ns	0.1060071	0.07267377;0.14786499	0.4767	ns
LTR	ERV1	MER34B	42	0.0670787216712184	57102	667	62.782	7.32175416714356	0.100269911999106	54657.894	6	0.012	*	0.06296852	0.04575538;0.08416513	0.005219	**
LTR	ERV1	MER67C	77	0.122977656397234	57102	1648	160.312	12.6053778821403	0.256036286394199	54657.894	1	0.002	**	0.0467233	0.03704635;0.05805270	3.641e-14	***
LTR	ERV1	LTR51	32	0.0511075974637855	57102	414	42.597	6.27295312758998	0.0680321977864022	54657.894	40	0.08	ns	0.07729469	0.05346796;0.10736666	0.08936	ns
LTR	ERV1	LTR48B	79	0.12617188123872	57102	1013	97.906	9.49712374139453	0.156366888665293	54657.894	20	0.04	*	0.07798618	0.06222573;0.09624849	0.04332	*
LTR	ERV1	MER41C	58	0.0926325204031112	57102	837	82.923	8.79786755262169	0.132437353265296	54657.894	4	0.008	**	0.0692951	0.05303573;0.08866208	0.003117	**
LTR	ERV1	LTR27E	68	0.108603644610544	57102	222	21.433	4.50353114708812	0.0342309105137911	54657.894	1001	0.002	**	0.3063063	0.2463749;0.3714969	2.2e-16	***
LTR	ERV1	LTR1	31	0.0495104850430422	57102	244	23.605	4.81603251330066	0.0376998386916455	54657.894	940	0.124	ns	0.1270492	0.08798128;0.17546614	0.128	ns
LTR	ERV1	LTR31	19	0.0303451359941226	57102	241	26.062	4.87338751854455	0.0416239439094118	54657.894	89	0.178	ns	0.07883817	0.04813179;0.12037878	0.1763	ns
LTR	ERV1	MER87	20	0.0319422484148659	57102	165	17.755	4.00937028098554	0.0283567310302972	54657.894	776	0.452	ns	0.1212121	0.07563517;0.18097983	0.5309	ns
LTR	ERV1	LTR4	17	0.027150911152636	57102	102	9.647	2.90255332695471	0.0154073435229106	54657.894	994	0.016	*	0.1666667	0.1001931;0.2533850	0.02553	*
LTR	ERV1	MER34C_	39	0.0622873844089885	57102	651	61.591	7.58308790811647	0.0983677511060004	54657.894	3	0.006	**	0.05990783	0.04294347;0.08098911	0.001617	**
LTR	ERV1	MER61A	89	0.142143005446153	57102	811	72.622	8.43541772956576	0.11598549821922	54657.894	975	0.054	ns	0.1097411	0.08906233;0.13330426	0.04882	*
LTR	ERV1	LTR12_	51	0.0814527334579081	57102	545	53.497	6.90562659565942	0.0854407231725041	54657.894	392	0.784	ns	0.09357798	0.07046926;0.12120126	0.7735	ns
LTR	ERV1	LTR10C	46	0.0734671713541916	57102	519	58.175	7.19514733310896	0.0929120150767413	54657.894	42	0.084	ns	0.08863198	0.06561998;0.11645256	0.09482	ns
LTR	ERV1	MER66B	175	0.279494673630077	57102	1430	154.622	11.8812575209984	0.24694871672017	54657.894	960	0.084	ns	0.1223776	0.1058312;0.1404923	0.08835	ns
LTR	ERV1	LTR70	21	0.0335393608356092	57102	151	23.135	4.52495859099841	0.0369491958538962	54657.894	365	0.73	ns	0.1390728	0.08819531;0.20469954	0.7345	ns
LTR	ERV1	HERV1_LTRd	0	0	57102	16	1.95348837209302	1.00858256269069	0.00311994054284737	54657.894	1	0.002	**	0	0.0000000;0.2059072	0.2465	ns
LTR	ERV1	MER83B	13	0.0207624614696628	57102	147	16.178	3.88656936403062	0.025838084742785	54657.894	248	0.496	ns	0.08843537	0.04793095;0.14647921	0.5089	ns
LTR	ERV1	LTR61	20	0.0319422484148659	57102	184	17.069	3.88140493949089	0.0272611119096673	54657.894	811	0.382	ns	0.1086957	0.06767076;0.16287215	0.445	ns
LTR	ERV1	MER90	64	0.102215194927571	57102	701	67.458	7.92294194153971	0.107738009678501	54657.894	358	0.716	ns	0.09129815	0.07102008;0.11509057	0.701	ns
LTR	ERV1	LTR12E	10	0.015971124207433	57102	112	10.877	3.19845292307095	0.0173717918004248	54657.894	481	0.962	ns	0.08928571	0.04364984;0.15807380	1	ns
LTR	ERV1	MER57F	37	0.059093159567502	57102	413	40.066	6.03424030479861	0.0639899062495009	54657.894	350	0.7	ns	0.08958838	0.06386315;0.12137057	0.6777	ns
LTR	ERV1	MER72B	20	0.0319422484148659	57102	188	17.496	3.96581791207207	0.0279430789133247	54657.894	779	0.446	ns	0.106383	0.06620323;0.15951164	0.5291	ns
LTR	ERV1	MER50	196	0.313034034465686	57102	2531	246.88	15.2380378591798	0.394295114433105	54657.894	3	0.006	**	0.07743975	0.06732257;0.08854685	0.0004895	***
LTR	ERV1	LTR56	84	0.134157443342437	57102	976	98.498	9.40864063074569	0.157312379218373	54657.894	66	0.132	ns	0.08606557	0.06922817;0.10544741	0.1365	ns
LTR	ERV1	MER61B	34	0.0543018223052721	57102	429	38.381	5.92477357727214	0.0612987718205485	54657.894	264	0.528	ns	0.07925408	0.05550814;0.10899022	0.4993	ns
LTR	ERV1	LTR1D	35	0.0558989347260154	57102	296	29.483	5.30035893169555	0.0470876655007746	54657.894	882	0.24	ns	0.1182432	0.08375856;0.16059620	0.2851	ns
LTR	ERV1	MER57C2	28	0.0447191477808123	57102	454	40.57	5.94427745267955	0.0647948509095555	54657.894	20	0.04	*	0.06167401	0.04136949;0.08790520	0.03927	*
LTR	ERV1	LTR26E	14	0.0223595738904061	57102	118	12.533	3.41622329211391	0.0200166099691757	54657.894	736	0.532	ns	0.1186441	0.06640541;0.19104751	0.653	ns
LTR	ERV1	MER4A	72	0.114992094293517	57102	834	86.331	8.91296134176962	0.137880312395189	54657.894	53	0.106	ns	0.08633094	0.06815998;0.10748542	0.1112	ns
LTR	ERV1	MER52D	116	0.185265040806222	57102	657	66.189	8.06140591120836	0.105711274016578	54657.894	1001	0.002	**	0.1765601	0.1481497;0.2079110	3.708e-09	***
LTR	ERV1	HERV-Fc1_LTR2	0	0	57102	3	1.2	0.40077145684013	0.00191653490489196	54657.894	1	0.002	**	0	0.0000000;0.7075982	0.28	ns
LTR	ERV1	LTR10D	28	0.0447191477808123	57102	181	19.064	4.10033129353186	0.0304473511890502	54657.894	987	0.03	*	0.1546961	0.1053227;0.2157599	0.03854	*
LTR	ERV1	LTR35B	20	0.0319422484148659	57102	206	20.474	4.34812950936725	0.0326992797022982	54657.894	515	0.974	ns	0.09708738	0.06031727;0.14595801	1	ns
LTR	ERV1	MER65C	60	0.0958267452445978	57102	680	69.003	8.02130490209245	0.11020554836855	54657.894	137	0.274	ns	0.08823529	0.06800709;0.11211791	0.2801	ns
LTR	ERV1	LTR7B	60	0.0958267452445978	57102	845	86.545	8.85428559361926	0.138222094453229	54657.894	2	0.004	**	0.07100592	0.05461901;0.09045678	0.002132	**
LTR	ERV1	LTR1F	27	0.043122035360069	57102	132	13.2192192192192	3.51078940917026	0.0211125792075435	54657.894	1000	0.004	**	0.2045455	0.1393348;0.2834718	0.000366	***
LTR	ERV1	MER52A	354	0.565377796943127	57102	1420	147.408	11.9449662292624	0.235427147716928	54657.894	1001	0.002	**	0.2492958	0.2269804;0.2726531	2.2e-16	***
LTR	ERV1	LTR27B	37	0.059093159567502	57102	150	14.372	3.59952393693562	0.0229536997109227	54657.894	1001	0.002	**	0.2466667	0.1800065;0.3236100	6.324e-08	***
LTR	ERV1	MER4D	88	0.14054589302541	57102	1315	133.428	11.1398793940021	0.213099516074937	54657.894	1	0.002	**	0.06692015	0.05401446;0.08180009	1.377e-05	***
LTR	ERV1	MER4D0	37	0.059093159567502	57102	444	44.439	6.35631038273632	0.0709740788654113	54657.894	139	0.278	ns	0.08333333	0.0593517;0.1130353	0.2681	ns
LTR	ERV1	MER101	41	0.0654816092504751	57102	364	35.529	5.5533772606405	0.0567438071965886	54657.894	848	0.308	ns	0.1126374	0.0820535;0.1496918	0.3309	ns
LTR	ERV1	LTR10G	25	0.0399278105185824	57102	116	11.4	3.15498874070162	0.0182070815964736	54657.894	1001	0.002	**	0.2155172	0.1445909;0.3014922	0.0002198	***
LTR	ERV1	LTR1F1	37	0.059093159567502	57102	221	20.825	4.39473420000445	0.0332598661619791	54657.894	1001	0.002	**	0.1674208	0.1207030;0.2233047	0.0007169	***
LTR	ERV1	MER51D	18	0.0287480235733793	57102	151	15.41	3.59761627231739	0.0246115024036542	54657.894	805	0.394	ns	0.1192053	0.07220119;0.18184089	0.5	ns
LTR	ERV1	MER61D	54	0.086244070720138	57102	267	25.569	4.94749600471963	0.0408365674859853	54657.894	1001	0.002	**	0.2022472	0.1557403;0.2554974	1.804e-07	***
LTR	ERV1	MER57C1	14	0.0223595738904061	57102	187	19.252	4.15906164823194	0.0307476083241499	54657.894	133	0.266	ns	0.07486631	0.04153289;0.12242318	0.2299	ns
LTR	ERV1	MER67D	41	0.0654816092504751	57102	1042	94.932	9.2810297657918	0.151617076326003	54657.894	1	0.002	**	0.03934741	0.02838169;0.05300289	1.529e-10	***
LTR	ERV1	MER41A	204	0.325810933831632	57102	2558	265.107	15.9330289779568	0.423405682525993	54657.894	1	0.002	**	0.0797498	0.06954176;0.09093155	4.913e-05	***
LTR	ERV1	MER4A1_	36	0.0574960471467587	57102	400	41.907	6.20974330483249	0.0669301902160893	54657.894	189	0.378	ns	0.09	0.06383147;0.12241989	0.3694	ns
LTR	ERV1	MER66C	49	0.0782585086164215	57102	589	59.285	7.33727542147702	0.0946848098637663	54657.894	87	0.174	ns	0.08319185	0.06217773;0.10849365	0.1708	ns
LTR	ERV1	LTR9	97	0.1549199048121	57102	810	79.944	8.67952753312057	0.127679555363902	54657.894	977	0.05	*	0.1197531	0.09819311;0.14412335	0.05157	ns
LTR	ERV1	MER57B1	81	0.129366106080207	57102	1010	97.765	9.55012984100112	0.156141695813968	54657.894	38	0.076	ns	0.08019802	0.06419631;0.09869483	0.07886	ns
LTR	ERV1	LTR37A	139	0.221998626483318	57102	1963	190.109	12.4636455927414	0.303625445195087	54657.894	1	0.002	**	0.07080998	0.05985592;0.08306591	5.977e-05	***
LTR	ERV1	MER66D	30	0.0479133726222989	57102	246	25.723	4.87812126407977	0.0410825227987798	54657.894	842	0.32	ns	0.1219512	0.08381303;0.16949692	0.3492	ns
LTR	ERV1	PRIMA4_LTR	29	0.0463162602015556	57102	334	31.14	5.5992635008322	0.0497340807819462	54657.894	398	0.796	ns	0.08682635	0.05892006;0.12231592	0.7776	ns
LTR	ERV1	PrimLTR79	13	0.0207624614696628	57102	141	13.295	3.55198417670907	0.0212336096337821	54657.894	537	0.93	ns	0.09219858	0.0500094;0.1525016	1	ns
LTR	ERV1	MER83C	17	0.027150911152636	57102	151	15.046	3.82629383666813	0.0240301534825036	54657.894	750	0.504	ns	0.1125828	0.06696796;0.17412912	0.5859	ns
LTR	ERV1	MER110A	48	0.0766613961956782	57102	635	61.515	7.20400393341596	0.0982463705620239	54657.894	36	0.072	ns	0.07559055	0.05625756;0.09897502	0.07011	ns
LTR	ERV1	LTR9D	81	0.129366106080207	57102	724	75.905	8.20275930771227	0.12122881829652	54657.894	761	0.482	ns	0.1118785	0.08984616;0.13712905	0.5438	ns
LTR	ERV1	LTR06	7	0.0111797869452031	57102	98	9.671	2.92323524614498	0.0154456742210084	54657.894	240	0.48	ns	0.07142857	0.02919898;0.14164525	0.4962	ns
LTR	ERV1	LTR19C	22	0.0351364732563525	57102	129	12.956	3.62563224958203	0.0206921885231501	54657.894	993	0.018	*	0.1705426	0.1100734;0.2467403	0.01224	*
LTR	ERV1	LTR59	8	0.0127768993659464	57102	114	11.484	3.02206500209325	0.018341239039816	54657.894	161	0.322	ns	0.07017544	0.03078199;0.13359563	0.3499	ns
LTR	ERV1	HERV-Fc2_LTR	0	0	57102	4	1.19672131147541	0.44363401420346	0.00191129847072558	54657.894	1	0.002	**	0	0.0000000;0.6023646	0.3243	ns
LTR	ERV1	LTR78	312	0.498299075271908	57102	4812	443.287	20.7096480057127	0.707979173654034	54657.894	1	0.002	**	0.06483791	0.05804235;0.07216707	7.784e-12	***
LTR	ERV1	MER31A	125	0.199639052592912	57102	1349	132.896	10.9451807194299	0.212249852267101	54657.894	264	0.528	ns	0.09266123	0.07771793;0.10940528	0.4934	ns
LTR	ERV1	MER34A	114	0.182070815964736	57102	1464	141.494	11.2376264508235	0.225981824860652	54657.894	11	0.022	*	0.07786885	0.06465875;0.09280064	0.01489	*
LTR	ERV1	LTR10B1	49	0.0782585086164215	57102	171	17.524	3.91953910387264	0.0279877980611055	54657.894	1001	0.002	**	0.2865497	0.2201083;0.3605545	1.77e-11	***
LTR	ERV1	MER41G	12	0.0191653490489196	57102	114	12.11	3.35516872260653	0.0193410314152013	54657.894	572	0.86	ns	0.1052632	0.05558627;0.17665532	1	ns
LTR	ERV1	MER41E	45	0.0718700589334483	57102	360	36.347	5.97748453124902	0.0580502451567566	54657.894	942	0.12	ns	0.125	0.09265589;0.16366524	0.1364	ns
LTR	ERV1	LTR1C1	11	0.0175682366281763	57102	70	6.85971943887776	2.59471740207538	0.0109557431186459	54657.894	953	0.098	ns	0.1571429	0.08114376;0.26379977	0.1052	ns
LTR	ERV1	MER87B	24	0.0383306980978391	57102	202	20.5	4.45599100715608	0.0327408046252376	54657.894	818	0.368	ns	0.1188119	0.07762806;0.17160907	0.4138	ns
LTR	ERV1	MER4CL34	75	0.119783431555747	57102	896	85.512	8.91500607589996	0.136572277322601	54657.894	138	0.276	ns	0.08370536	0.06640661;0.10379682	0.2553	ns
LTR	ERV1	LTR19A	48	0.0766613961956782	57102	447	44.507	6.4267607901846	0.0710826825100219	54657.894	726	0.552	ns	0.1073826	0.0802432;0.1398454	0.58	ns
LTR	ERV1	LTR7Y	16	0.0255537987318927	57102	257	26.721	5.01640541855652	0.0426764409946816	54657.894	20	0.04	*	0.06225681	0.03600046;0.09913402	0.03102	*
LTR	ERV1	HERV1_LTRc	4	0.00638844968297318	57102	34	3.51440329218107	1.73674125574368	0.00561289714944352	54657.894	729	0.546	ns	0.1176471	0.03300168;0.27450349	0.7755	ns
LTR	ERV1	LOR1a	98	0.156517017232843	57102	808	80.672	8.55357115943859	0.128842253206203	54657.894	985	0.034	*	0.1212871	0.09957282;0.14580689	0.04585	*
LTR	ERV1	LTR12B	17	0.027150911152636	57102	171	16.568	5.06270747792197	0.0264609585868749	54657.894	638	0.728	ns	0.0994152	0.05898667;0.15439883	0.8969	ns
LTR	ERV1	LTR54	79	0.12617188123872	57102	1113	112.855	9.91263008667402	0.180242122242985	54657.894	2	0.004	**	0.07097934	0.05659444;0.08767908	0.0004999	***
LTR	ERV1	MER51A	110	0.175682366281763	57102	941	97.53	9.51428513455538	0.155766374395094	54657.894	907	0.19	ns	0.1168969	0.09706118;0.13916529	0.1812	ns
LTR	ERV1	LTR12D	48	0.0766613961956782	57102	490	46.408	6.82789544121438	0.0741187932218549	54657.894	622	0.76	ns	0.09795918	0.07311292;0.12777856	0.8168	ns
LTR	ERV1	LTR48	53	0.0846469582993947	57102	975	94.769	9.6023874554636	0.151356747001421	54657.894	1	0.002	**	0.05435897	0.04098025;0.07050303	1.373e-06	***
LTR	ERV1	LTR43	49	0.0782585086164215	57102	424	39.488	5.96401085054559	0.0630667752703113	54657.894	944	0.116	ns	0.115566	0.08673033;0.14989463	0.1124	ns
LTR	ERV1	MER92A	12	0.0191653490489196	57102	151	14.967	3.70805348675834	0.0239039816012649	54657.894	258	0.516	ns	0.0794702	0.04173734;0.13470346	0.4965	ns
LTR	ERV1	LTR17	74	0.118186319135004	57102	843	81.714	8.92961040258426	0.130506444348618	54657.894	212	0.424	ns	0.08778173	0.06955463;0.10894877	0.4148	ns
LTR	ERV1	LTR2C	31	0.0495104850430422	57102	291	28.621	5.13534134510363	0.0457109545940939	54657.894	715	0.574	ns	0.1065292	0.07353755;0.14779378	0.6224	ns
LTR	ERV1	MER50C	5	0.00798556210371648	57102	85	8.20140280561122	2.76504148237779	0.0130985622883606	54657.894	164	0.328	ns	0.05882353	0.01937356;0.13195803	0.3547	ns
LTR	ERV1	MER57D	25	0.0399278105185824	57102	452	41.875	6.22962143177121	0.0668790826186255	54657.894	2	0.004	**	0.05530973	0.03610966;0.08056803	0.00443	**
LTR	ERV1	LTR45	12	0.0191653490489196	57102	174	17.643	3.88878820118472	0.028177854439174	54657.894	92	0.184	ns	0.06896552	0.03614082;0.11736956	0.2072	ns
LTR	ERV1	MER92C	13	0.0207624614696628	57102	128	12.627	3.44059714420458	0.0201667385367256	54657.894	599	0.806	ns	0.1015625	0.0551955;0.1674123	0.882	ns
LTR	ERV1	LTR73	15	0.0239566863111494	57102	217	21.073	4.45707712930084	0.0336559500423235	54657.894	96	0.192	ns	0.06912442	0.03920185;0.11144790	0.2058	ns
LTR	ERV1	LTR24	27	0.043122035360069	57102	308	34.986	5.29526617308741	0.055876575152125	54657.894	68	0.136	ns	0.08766234	0.05856526;0.12498049	0.1772	ns
LTR	ERV1	LTR24C	16	0.0255537987318927	57102	382	40.443	5.99221642279863	0.0645920176321211	54657.894	1	0.002	**	0.04188482	0.02412726;0.06712851	8.669e-06	***
LTR	ERV1	MER84	22	0.0351364732563525	57102	358	34.565	5.60706823698572	0.055204190822992	54657.894	9	0.018	*	0.06145251	0.03890903;0.09156428	0.02474	*
LTR	ERV1	LTR15	31	0.0495104850430422	57102	264	27.442	4.87117689725637	0.0438279590500375	54657.894	813	0.378	ns	0.1174242	0.08119468;0.16251884	0.4795	ns
LTR	ERV1	MER4C	62	0.0990209700860844	57102	668	66.466	7.51473987010298	0.106153674157124	54657.894	309	0.618	ns	0.09281437	0.07190055;0.11740462	0.6053	ns
LTR	ERV1	LTR1B0	18	0.0287480235733793	57102	92	10.004	3.06126695264483	0.0159775126571159	54657.894	999	0.006	**	0.1956522	0.1202760;0.2914737	0.01157	*
LTR	ERV1	LTR27	56	0.0894382955616246	57102	315	31.768	5.49694391388451	0.050737067382173	54657.894	1001	0.002	**	0.1777778	0.1371754;0.2245614	3.132e-05	***
LTR	ERV1	LTR28	22	0.0351364732563525	57102	139	15.347	3.87215503106276	0.0245108843211474	54657.894	961	0.082	ns	0.1582734	0.1019270;0.2297651	0.07789	ns
LTR	ERV1	LTR9A1	55	0.0878411831408813	57102	479	50.427	6.71563628934524	0.0805375880408222	54657.894	775	0.454	ns	0.1148225	0.08768108;0.14682473	0.5024	ns
LTR	ERV1	LTR72B	16	0.0255537987318927	57102	163	16.944	3.9613831620479	0.0270614728570744	54657.894	463	0.926	ns	0.09815951	0.05715421;0.15450858	0.8983	ns
LTR	ERV1	LTR21A	10	0.015971124207433	57102	94	9.296	2.89218753692577	0.0148467570632297	54657.894	661	0.682	ns	0.106383	0.05220727;0.18695141	0.7308	ns
LTR	ERV1	LTR37B	93	0.148531455129127	57102	2032	195.662	13.0590311391885	0.312494210467475	54657.894	1	0.002	**	0.04576772	0.03709670;0.05577751	2.2e-16	***
LTR	ERV1	MER39B	75	0.119783431555747	57102	1186	117.68	10.3689495666203	0.187948189673071	54657.894	1	0.002	**	0.06323777	0.05006190;0.07862718	1.451e-05	***
LTR	ERV1	EUTREP7	14	0.0223595738904061	57102	275	27.052	4.91868778125726	0.0432050852059476	54657.894	2	0.004	**	0.05090909	0.02810851;0.08394234	0.006019	**
LTR	ERV1	LTR45B	47	0.0750642837749349	57102	444	45.931	6.12664465876509	0.0733569705971603	54657.894	616	0.772	ns	0.1058559	0.07882149;0.13827286	0.876	ns
LTR	ERV1	MER34	91	0.14533723028764	57102	1330	127.297	10.596559728425	0.203307619823359	54657.894	1	0.002	**	0.06842105	0.05544272;0.08334356	0.0004659	***
LTR	ERV1	MER41D	50	0.0798556210371648	57102	472	51.696	6.59507991453317	0.0825643237027454	54657.894	443	0.886	ns	0.1059322	0.07965267;0.13726782	0.8828	ns
LTR	ERV1	LTR1F2	22	0.0351364732563525	57102	135	12.789	3.45954439882587	0.020425470748886	54657.894	994	0.016	*	0.162963	0.1050363;0.2362678	0.01155	*
LTR	ERV1	LTR1E	51	0.0814527334579081	57102	296	28.45	5.40098793469035	0.0454378483701468	54657.894	1001	0.002	**	0.1722973	0.1310594;0.2202364	4.371e-05	***
LTR	ERV1	LTR26B	8	0.0127768993659464	57102	138	14.027	3.53167718566457	0.0224026959257662	54657.894	61	0.122	ns	0.05797101	0.02535717;0.11103023	0.09174	ns
LTR	ERV1	LTR71A	15	0.0239566863111494	57102	166	15.923	3.77058195618241	0.0254308210754955	54657.894	471	0.942	ns	0.09036145	0.05145963;0.14465645	0.8957	ns
LTR	ERV1	LTR38C	7	0.0111797869452031	57102	127	13.448	3.55808318564308	0.0214779678341558	54657.894	35	0.07	ns	0.05511811	0.02244475;0.11026814	0.06118	ns
LTR	ERV1	LTR2B	20	0.0319422484148659	57102	326	33.161	5.5170206195479	0.0529618449842684	54657.894	16	0.032	*	0.06134969	0.03787311;0.09316177	0.01319	*
LTR	ERV1	MER66A	56	0.0894382955616246	57102	331	35.83	5.52300675389808	0.0572245380352323	54657.894	1001	0.002	**	0.1691843	0.1304034;0.2140045	0.0007355	***
LTR	ERV1	MER48	22	0.0351364732563525	57102	193	19.793	4.28468312824992	0.0316116461437721	54657.894	747	0.51	ns	0.1139896	0.07283145;0.16748453	0.5541	ns
LTR	ERV1	LTR21B	2	0.00319422484148659	57102	36	3.17991631799163	1.58165345033893	0.00507868384838872	54657.894	371	0.742	ns	0.05555556	0.006800301;0.186636706	0.7674	ns
LTR	ERV1	LTR36	26	0.0415249229393257	57102	484	49.178	6.63990996960084	0.0785427946273138	54657.894	1	0.002	**	0.05371901	0.03538746;0.07772275	0.0002132	***
LTR	ERV1	LTR1D1	49	0.0782585086164215	57102	311	30.875	5.28860514165544	0.0493108459904493	54657.894	1000	0.004	**	0.1575563	0.1188909;0.2028917	0.001192	**
LTR	ERV1	MER110	42	0.0670787216712184	57102	784	71.982	8.03369256420836	0.114963346269944	54657.894	1	0.002	**	0.05357143	0.03887880;0.07172623	9.207e-05	***
LTR	ERV1	LTR26D	24	0.0383306980978391	57102	196	21.202	4.43721589342742	0.0338619775445994	54657.894	785	0.434	ns	0.122449	0.08005417;0.17669740	0.4907	ns
LTR	ERV1	PABL_B	33	0.0527047098845288	57102	377	36.015	5.82586609146792	0.0575200038330698	54657.894	343	0.686	ns	0.08753316	0.06101979;0.12073270	0.6615	ns
LTR	ERV1	MER67B	40	0.0638844968297319	57102	482	48.627	6.56589536788258	0.0776627856834843	54657.894	102	0.204	ns	0.08298755	0.05994783;0.11129189	0.2256	ns
LTR	ERV1	LOR1b	98	0.156517017232843	57102	1101	105.609	9.87945963718273	0.168669445642279	54657.894	248	0.496	ns	0.08900999	0.07285178;0.10740224	0.4736	ns
LTR	ERV1	LTR34	30	0.0479133726222989	57102	264	30.854	5.20343730237616	0.0492773066296137	54657.894	474	0.948	ns	0.1136364	0.0779968;0.1582360	1	ns
LTR	ERV1	MER83	50	0.0798556210371648	57102	466	46.863	6.55004840700692	0.0748454793732931	54657.894	715	0.574	ns	0.1072961	0.08069217;0.13900354	0.6436	ns
LTR	ERV1	LTR27D	55	0.0878411831408813	57102	273	23.83	4.73090704637933	0.0380591889863127	54657.894	1001	0.002	**	0.2014652	0.1555276;0.2540131	4.893e-09	***
LTR	ERV1	MER34C2	48	0.0766613961956782	57102	590	59.614	7.25090198386239	0.0952102598501909	54657.894	56	0.112	ns	0.08135593	0.06059258;0.10642040	0.1163	ns
LTR	ERV1	MER57E2	6	0.00958267452445978	57102	76	7.77154308617235	2.68617916363461	0.0124120279912675	54657.894	323	0.646	ns	0.07894737	0.02952378;0.16395590	0.7034	ns
LTR	ERV1	LTR10E	51	0.0814527334579081	57102	288	30.156	5.13205631321422	0.0481625221599348	54657.894	1001	0.002	**	0.1770833	0.1347845;0.2261690	0.0002201	***
LTR	ERV1	LTR75_1	14	0.0223595738904061	57102	129	14.531	3.6827437599705	0.0232076405858208	54657.894	519	0.966	ns	0.1085271	0.06061722;0.17538332	1	ns
LTR	ERV1	LTR65	31	0.0495104850430422	57102	462	46.776	6.46355951481857	0.0747065305926884	54657.894	7	0.014	*	0.06709957	0.04604278;0.09389309	0.01338	*
LTR	ERV1	LTR2	86	0.137351668183923	57102	854	86.477	8.85527452351913	0.138113490808618	54657.894	505	0.994	ns	0.1007026	0.08133957;0.12286971	1	ns
LTR	ERV1	tot	8425	13.4556721447623	57102	134544	9820.886	77.0431999507981	15.6850590133039	54657.894	1	0.002	**	0.06261892	0.06133007;0.06392666	2.2e-16	***
LTR	ERV1	MER61C	36	0.0574960471467587	57102	312	28.057	4.9850377733375	0.0448101831887947	54657.894	948	0.108	ns	0.1153846	0.08213586;0.15614963	0.1138	ns
LTR	ERV1	LTR38	20	0.0319422484148659	57102	237	24.225	4.80556640454259	0.0386900483925064	54657.894	219	0.438	ns	0.08438819	0.05230854;0.12732206	0.4519	ns
LTR	ERV1	LTR1C	9	0.0143740117866897	57102	65	7.51251251251251	2.65965055519426	0.0119983270447232	54657.894	790	0.424	ns	0.1384615	0.06531962;0.24663829	0.5587	ns
LTR	ERV1	LTR60	4	0.00638844968297318	57102	42	5.06506506506507	2.01963576617835	0.00808947832728837	54657.894	406	0.812	ns	0.0952381	0.02656357;0.22622487	0.8132	ns
LTR	ERV1	HERV1_LTRe	7	0.0111797869452031	57102	31	3.30227743271222	1.59719150844887	0.00527410830452496	54657.894	956	0.092	ns	0.2258065	0.09594217;0.41096387	0.04122	*
LTR	ERV1	LTR7	119	0.190056378068452	57102	2350	220.434	14.5111066502943	0.352057879354128	54657.894	1	0.002	**	0.0506383	0.04212575;0.06029178	9.1e-15	***
LTR	ERV1	MER67A	39	0.0622873844089885	57102	476	47.239	6.47501388452603	0.0754459936434926	54657.894	105	0.21	ns	0.08193277	0.05890923;0.11030381	0.2204	ns
LTR	ERV1	MER34C	13	0.0207624614696628	57102	198	18.013	4.13883570113153	0.028768786034849	54657.894	136	0.272	ns	0.06565657	0.03541958;0.10965790	0.2649	ns
LTR	ERV1	LTR28C	52	0.0830498458786514	57102	227	23.313	4.57798962307571	0.0372334818647885	54657.894	1001	0.002	**	0.2290749	0.1760700;0.2893022	3.389e-08	***
LTR	ERV1	MER57A1	99	0.158114129653586	57102	1058	101.837	9.03349517269119	0.162645137591235	54657.894	391	0.782	ns	0.09357278	0.07670124;0.11274303	0.8348	ns
LTR	ERV1	LTR7C	29	0.0463162602015556	57102	320	33.996	5.48106066615086	0.0542954338555891	54657.894	208	0.416	ns	0.090625	0.06153425;0.12755748	0.4142	ns
LTR	ERV1	MER65B	12	0.0191653490489196	57102	198	20.221	4.18493401055175	0.0322952102598502	54657.894	21	0.042	*	0.06060606	0.03170495;0.10347288	0.05926	ns
LTR	ERV1	LTR38A1	11	0.0175682366281763	57102	167	16.029	3.88165251229758	0.0256001149920943	54657.894	131	0.262	ns	0.06586826	0.03333712;0.11479876	0.2354	ns
LTR	ERV1	LTR35A	16	0.0255537987318927	57102	93	10.199	3.15869852571853	0.0162889495791609	54657.894	973	0.058	ns	0.172043	0.1016573;0.2642989	0.06582	ns
LTR	ERV1	LTR30	14	0.0223595738904061	57102	145	11.929	3.381033923283	0.0190519540670468	54657.894	777	0.45	ns	0.09655172	0.05379727;0.15669025	0.5435	ns
LTR	ERV1	LTR1C3	10	0.015971124207433	57102	66	6.77377377377377	2.42210777733835	0.0108184782293993	54657.894	932	0.14	ns	0.1515152	0.07512463;0.26104107	0.2184	ns
LTR	ERV1	MER52C	76	0.121380543976491	57102	381	40.953	6.2420953817412	0.0654065449667002	54657.894	1001	0.002	**	0.1994751	0.1605073;0.2431849	1.28e-07	***
LTR	ERV1	LTR76	53	0.0846469582993947	57102	188	18.945	4.09765369031666	0.0302572948109817	54657.894	1001	0.002	**	0.2819149	0.2188509;0.3519982	2.887e-12	***
LTR	ERV1	LTR8B	207	0.330602271093862	57102	1611	167.703	12.4824918827774	0.267840544295913	54657.894	1000	0.004	**	0.1284916	0.1125287;0.1458215	0.001907	**
LTR	ERV1	LTR10B	23	0.0367335856770958	57102	79	8.608	2.82848658054733	0.0137479437177583	54657.894	1001	0.002	**	0.2911392	0.1943261;0.4041807	7.604e-06	***
LTR	ERV1	LTR54B	49	0.0782585086164215	57102	861	84.699	8.66830655540854	0.135273824924536	54657.894	1	0.002	**	0.05691057	0.04239573;0.07454393	1.631e-05	***
LTR	ERV1	MER4A1	187	0.298660022678996	57102	2254	219.079	14.2176263806551	0.349893792024021	54657.894	18	0.036	*	0.08296362	0.07190258;0.09512235	0.0228	*
LTR	Gypsy	MamGypsy2-I	88	0.14054589302541	57102	2287	211.577	13.8249484700739	0.337912254643604	54657.894	1	0.002	**	0.03847836	0.03097295;0.04719342	2.2e-16	***
LTR	Gypsy	MamGypLTR3a	147	0.234775525849265	57102	1326	128.3	10.7231051932257	0.204909523581365	54657.894	966	0.072	ns	0.1108597	0.09446097;0.12900501	0.08556	ns
LTR	Gypsy	X1_LR	1	0.0015971124207433	57102	15	1.8050139275766	0.924410890743019	0.00288281016334723	54657.894	336	0.672	ns	0.06666667	0.00168643;0.31948457	1	ns
LTR	Gypsy	tot	1328	2.1209652947471	57102	18029	1606.073	36.0974610976686	2.56507913692045	54657.894	1	0.002	**	0.0736591	0.06988741;0.07756899	8.928e-14	***
LTR	Gypsy	MamGypLTR1d	84	0.134157443342437	57102	751	71.273	7.81047210317497	0.113830993563637	54657.894	956	0.092	ns	0.1118509	0.0902031;0.1365996	0.1192	ns
LTR	Gypsy	MamGypLTR2b	92	0.146934342708383	57102	890	81.825	8.65547758891975	0.13068372382732	54657.894	883	0.238	ns	0.1033708	0.08414695;0.12526450	0.2456	ns
LTR	Gypsy	LTR81AB	15	0.0239566863111494	57102	266	24.455	4.60903658243436	0.0390573842492773	54657.894	20	0.04	*	0.05639098	0.03190156;0.09130360	0.04346	*
LTR	Gypsy	LTR104_Mam	170	0.27150911152636	57102	1971	181.704	13.4469775490705	0.29020171529874	54657.894	198	0.396	ns	0.08625063	0.07422585;0.09952226	0.3916	ns
LTR	Gypsy	LTR81	20	0.0319422484148659	57102	325	29.425	5.07031390380153	0.0469950329803715	54657.894	46	0.092	ns	0.06153846	0.03799091;0.09344351	0.08079	ns
LTR	Gypsy	MamGypLTR1b	126	0.201236165013655	57102	1214	116.717	10.3875315552739	0.186410170411895	54657.894	824	0.356	ns	0.1037891	0.08719687;0.12232761	0.3551	ns
LTR	Gypsy	MamGypsy2-LTR	47	0.0750642837749349	57102	904	81.168	8.54791453179329	0.129634420966892	54657.894	1	0.002	**	0.05199115	0.03844781;0.06854038	2.612e-05	***
LTR	Gypsy	MamGypLTR3	68	0.108603644610544	57102	675	64.116	7.57349997701865	0.102400459968377	54657.894	735	0.534	ns	0.1007407	0.07908034;0.12596267	0.5994	ns
LTR	Gypsy	LTR81C	63	0.100618082506828	57102	728	67.91	7.97982315453028	0.108459904492677	54657.894	287	0.574	ns	0.08653846	0.06713772;0.10936362	0.5666	ns
LTR	Gypsy	MamGypLTR4	57	0.0910354079823679	57102	712	67.207	7.63140808693844	0.107337134460895	54657.894	112	0.224	ns	0.08005618	0.06119523;0.10248015	0.2002	ns
LTR	Gypsy	LTR81B	100	0.15971124207433	57102	1157	106.553	9.82148932966136	0.17017711976746	54657.894	273	0.546	ns	0.08643042	0.07087451;0.10412491	0.5418	ns
LTR	Gypsy	MamGyp-int	53	0.0846469582993947	57102	684	65.134	7.71125849051295	0.104026320412694	54657.894	57	0.114	ns	0.07748538	0.05857786;0.10012981	0.1181	ns
LTR	Gypsy	MamGypLTR1c	104	0.166099691757303	57102	1139	108.531	9.87372926150649	0.173336208135691	54657.894	342	0.684	ns	0.09130817	0.07521348;0.10954836	0.6865	ns
LTR	Gypsy	LTR81A	60	0.0958267452445978	57102	854	77.831	8.66738498986647	0.124304856818871	54657.894	18	0.036	*	0.07025761	0.05403876;0.08951342	0.03229	*
LTR	Gypsy	MamGypLTR2c	84	0.134157443342437	57102	1037	97.498	9.37698906493571	0.15571526679763	54657.894	74	0.148	ns	0.08100289	0.06512299;0.09930681	0.1663	ns
LTR	Gypsy	MamGypLTR1a	98	0.156517017232843	57102	1094	103.979	9.52540247403186	0.166066152396467	54657.894	281	0.562	ns	0.08957952	0.07332184;0.10808244	0.5708	ns
Satellite	tot	tot	1190	1.90056378068452	57102	6330	729.223	28.7637727988806	1.16465111079169	54657.894	1001	0.002	**	0.1879937	0.1784352;0.1978405	2.2e-16	***
Satellite	telo	tot	54	0.086244070720138	57102	367	40.541	5.9170372933023	0.064748534649354	54657.894	990	0.024	*	0.147139	0.1125078;0.1875838	0.03	*
Satellite	telo	REP522	30	0.0479133726222989	57102	243	28.54	5.09905877593114	0.0455815884880137	54657.894	650	0.704	ns	0.1234568	0.08486784;0.17153124	0.7648	ns
Satellite	telo	TAR1	24	0.0383306980978391	57102	124	12.043	3.24031644298063	0.0192340248830115	54657.894	1001	0.002	**	0.1935484	0.1281231;0.2741573	0.001132	**
Satellite	acro	tot	24	0.0383306980978391	57102	61	5.04330312185297	2.10967862886675	0.00805472205748482	54657.894	994	0.016	*	0.3934426	0.2707289;0.5268639	2.925e-11	***
Satellite	acro	ACRO1	24	0.0383306980978391	57102	61	5.04330312185297	2.10967862886675	0.00805472205748482	54657.894	994	0.016	*	0.3934426	0.2707289;0.5268639	2.925e-11	***
Satellite	centr	tot	793	1.26651014964943	57102	1815	332.463	22.8987550749813	0.530980786737578	54657.894	1001	0.002	**	0.4369146	0.4139378;0.4600956	2.2e-16	***
Satellite	centr	GSATX	13	0.0207624614696628	57102	56	6.56412825651303	2.62985631247335	0.010483650769829	54657.894	993	0.018	*	0.2321429	0.1297920;0.3641843	0.01927	*
Satellite	centr	HSAT4	30	0.0479133726222989	57102	100	19.243	4.8488619760169	0.0307332343123632	54657.894	985	0.034	*	0.3	0.2124064;0.3998147	0.01049	*
Satellite	centr	SST1	40	0.0638844968297319	57102	609	44.22	6.11072343842699	0.0706243112452686	54657.894	264	0.528	ns	0.06568144	0.04733481;0.08836845	0.5843	ns
Satellite	centr	ALR_Alpha	671	1.07166243431875	57102	844	237.635	20.9345654607644	0.379529810103333	54657.894	1001	0.002	**	0.7950237	0.7661879;0.8217819	2.2e-16	***
Satellite	centr	GSAT	23	0.0367335856770958	57102	39	8.54754754754755	3.47067466882234	0.0136513943550821	54657.894	1000	0.004	**	0.5897436	0.4209987;0.7443322	6.069e-07	***
Satellite	centr	GSATII	48	0.0766613961956782	57102	167	17.798	4.27849290071884	0.0284254068643892	54657.894	1001	0.002	**	0.2874251	0.2201390;0.3624268	9.705e-11	***
Satellite	Satellite	CER	41	0.0654816092504751	57102	72	12.197	6.02864292652462	0.019479980195806	54657.894	1000	0.004	**	0.5694444	0.4473358;0.6856593	2.016e-14	***
Satellite	Satellite	HSAT5	23	0.0367335856770958	57102	260	24.402	4.66649463432376	0.0389727372909779	54657.894	435	0.87	ns	0.08846154	0.05690453;0.12977798	0.8322	ns
Satellite	Satellite	LSAU	9	0.0143740117866897	57102	129	4.00304568527919	1.82824243172806	0.00639331398476225	54657.894	980	0.044	*	0.06976744	0.03239652;0.12830935	0.01961	*
Satellite	Satellite	SATR1	82	0.13096321850095	57102	670	74.855	8.49742203148586	0.119551850254739	54657.894	811	0.382	ns	0.1223881	0.09853351;0.14962556	0.3903	ns
Satellite	Satellite	HSATI	8	0.0127768993659464	57102	45	5.90872617853561	2.28727360945401	0.00943689997051029	54657.894	864	0.276	ns	0.1777778	0.08001796;0.32053424	0.3735	ns
Satellite	Satellite	(CATTC)n	3	0.00479133726222989	57102	2	1.44578313253012	0.896492150769523	0.00230907819866501	54657.894	322	0.644	ns	na	na	na	na
Satellite	Satellite	(GAATG)n	8	0.0127768993659464	57102	18	4.07494866529774	2.34170569403701	0.00650815112723834	54657.894	930	0.144	ns	0.4444444	0.2153015;0.6924283	0.04306	*
Satellite	Satellite	tot	329	0.525449986424544	57102	4087	363.02	18.7349565945213	0.579783750978231	54657.894	30	0.06	ns	0.08049914	0.07233793;0.08926577	0.06154	ns
Satellite	Satellite	D20S16	13	0.0207624614696628	57102	269	25.469	4.49301972243905	0.040676856243911	54657.894	2	0.004	**	0.04832714	0.02597976;0.08122316	0.0066	**
Satellite	Satellite	SAR	2	0.00319422484148659	57102	1	1.11842105263158	0.459400855510651	0.00178624415477869	54657.894	147	0.294	ns	na	na	na	na
Satellite	Satellite	HSAT6	4	0.00638844968297318	57102	17	2.47310647639956	1.24260056469309	0.00394982907127843	54657.894	856	0.292	ns	0.2352941	0.06810774;0.49899327	0.2961	ns
Satellite	Satellite	BSR_Beta	78	0.124574768817977	57102	1870	113.409	10.2175396802321	0.181126922524076	54657.894	1	0.002	**	0.04171123	0.03310813;0.05178638	0.0003937	***
Satellite	Satellite	SATR2	51	0.0814527334579081	57102	418	45.787	6.81939404457134	0.0731269864085733	54657.894	800	0.404	ns	0.1220096	0.0922085;0.1572846	0.3898	ns
Satellite	Satellite	MSR1	59	0.0942296328238545	57102	316	58.836	6.92625996314585	0.0939677063868526	54657.894	544	0.916	ns	0.1867089	0.1452768;0.2341264	1	ns
RC	tot	tot	112	0.178876591123249	57102	1796	175.753	12.2952496584723	0.280697299282896	54657.894	1	0.002	**	0.0623608	0.05162155;0.07455532	9.466e-08	***
RC	Helitron	tot	112	0.178876591123249	57102	1796	175.753	12.2952496584723	0.280697299282896	54657.894	1	0.002	**	0.0623608	0.05162155;0.07455532	9.466e-08	***
RC	Helitron	Helitron1Na_Mam	18	0.0287480235733793	57102	326	31.951	5.41682018724464	0.0510293389551691	54657.894	6	0.012	*	0.05521472	0.03304838;0.08586136	0.006795	**
RC	Helitron	Helitron1Nb_Mam	24	0.0383306980978391	57102	359	34.416	5.53349469716594	0.0549662210723013	54657.894	32	0.064	ns	0.06685237	0.04329987;0.09784031	0.07211	ns
RC	Helitron	Helitron3Na_Mam	77	0.122977656397234	57102	1111	109.951	10.1082528547606	0.175604107773146	54657.894	2	0.004	**	0.06930693	0.05507963;0.08586331	0.0006223	***
Unknown	tot	tot	623	0.995001038123074	57102	6436	591.803	22.6037412859049	0.945175921933145	54657.894	921	0.162	ns	0.09679925	0.08968162;0.10428460	0.1811	ns
Unknown	Unknown	UCON84	16	0.0255537987318927	57102	103	9.405	3.00099666460678	0.0150208423170907	54657.894	990	0.024	*	0.1553398	0.09147724;0.23997103	0.03733	*
Unknown	Unknown	EUTREP6	0	0	57102	14	1.69025367156208	0.820964324557239	0.00269952513305876	54657.894	1	0.002	**	0	0.0000000;0.2316358	0.3994	ns
Unknown	Unknown	UCON4	12	0.0191653490489196	57102	138	13.157	3.48000883065855	0.0210132081197195	54657.894	437	0.874	ns	0.08695652	0.04574111;0.14696907	0.8846	ns
Unknown	Unknown	UCON57	2	0.00319422484148659	57102	22	2.18848758465011	1.1719521467658	0.00349526070408719	54657.894	584	0.836	ns	0.09090909	0.01120559;0.29161274	1	ns
Unknown	Unknown	UCON15	3	0.00479133726222989	57102	48	4.33198789101917	1.98727669703046	0.00691867166725628	54657.894	370	0.74	ns	0.0625	0.01307924;0.17195993	0.7989	ns
Unknown	Unknown	UCON61	2	0.00319422484148659	57102	16	1.93128834355828	1.00865550624055	0.00308448460153368	54657.894	611	0.782	ns	0.125	0.0155136;0.3834762	1	ns
Unknown	Unknown	MARE11	3	0.00479133726222989	57102	13	1.73369565217391	0.861737169572751	0.00276890685987561	54657.894	707	0.59	ns	0.2307692	0.05038107;0.53813154	0.4015	ns
Unknown	Unknown	UCON5	9	0.0143740117866897	57102	118	10.571	3.05061719415355	0.0168830753996774	54657.894	388	0.776	ns	0.07627119	0.03546855;0.13985141	0.7473	ns
Unknown	Unknown	UCON24	5	0.00798556210371648	57102	23	2.40362811791383	1.21768485325303	0.00383886432196801	54657.894	871	0.262	ns	0.2173913	0.07460341;0.43703073	0.085	ns
Unknown	Unknown	UCON93	2	0.00319422484148659	57102	27	2.66559139784946	1.37210363299902	0.00425724913013186	54657.894	484	0.968	ns	0.07407407	0.009100073;0.242898347	1	ns
Unknown	Unknown	UCON80_AMi	27	0.043122035360069	57102	220	21.037	4.31001243701305	0.0335984539951767	54657.894	933	0.138	ns	0.1227273	0.08245814;0.17351956	0.1689	ns
Unknown	Unknown	MARE9	1	0.0015971124207433	57102	23	2.2901376146789	1.18815198839028	0.00365760722961509	54657.894	267	0.534	ns	0.04347826	0.001100169;0.219486607	0.7228	ns
Unknown	Unknown	UCON25	5	0.00798556210371648	57102	49	4.53535353535354	2.00763523022905	0.00724346946377515	54657.894	705	0.594	ns	0.1020408	0.0339717;0.2222767	0.8034	ns
Unknown	Unknown	UCON92	3	0.00479133726222989	57102	19	2.03874092009685	1.09365126044042	0.0032560984461643	54657.894	739	0.526	ns	0.1578947	0.03382625;0.39578455	0.4498	ns
Unknown	Unknown	UCON28c	6	0.00958267452445978	57102	65	5.68906720160481	2.27294433197173	0.00908607989012635	54657.894	669	0.666	ns	0.09230769	0.03463365;0.19016584	0.8259	ns
Unknown	Unknown	UCON71_Crp	24	0.0383306980978391	57102	276	25.776	4.86245488076418	0.0411671697570792	54657.894	401	0.802	ns	0.08695652	0.05650975;0.12662081	0.8358	ns
Unknown	Unknown	UCON63	0	0	57102	14	1.81318681318681	0.925411843030252	0.00289586318046861	54657.894	1	0.002	**	0	0.0000000;0.2316358	0.2403	ns
Unknown	Unknown	UCON31	7	0.0111797869452031	57102	115	10.208	3.04137896125852	0.0163033235909476	54657.894	194	0.388	ns	0.06086957	0.02482044;0.12139731	0.4097	ns
Unknown	Unknown	EUTREP2	74	0.118186319135004	57102	819	79.205	8.4602926398294	0.126499289284973	54657.894	282	0.564	ns	0.09035409	0.07161236;0.11210302	0.5945	ns
Unknown	Unknown	UCON59	7	0.0111797869452031	57102	43	4.34756097560976	1.85132383591134	0.00694354363408518	54657.894	931	0.142	ns	0.1627907	0.06805209;0.30701087	0.1986	ns
Unknown	Unknown	UCON87	0	0	57102	6	1.24886877828054	0.491710039339412	0.00199458383767036	54657.894	1	0.002	**	0	0.0000000;0.4592581	0.3557	ns
Unknown	Unknown	UCON35	15	0.0239566863111494	57102	170	15.611	3.87410475951383	0.0249325220002236	54657.894	520	0.964	ns	0.08823529	0.05022774;0.14135367	1	ns
Unknown	Unknown	Eulor4	5	0.00798556210371648	57102	31	2.91534391534392	1.4876709107153	0.00465613197793416	54657.894	890	0.224	ns	0.1612903	0.05452433;0.33727158	0.2085	ns
Unknown	Unknown	UCON20	8	0.0127768993659464	57102	46	4.45326633165829	1.9341724386821	0.00711236697116939	54657.894	969	0.066	ns	0.173913	0.07820342;0.31419065	0.08161	ns
Unknown	Unknown	UCON71	1	0.0015971124207433	57102	17	1.93404004711425	1.01073614275989	0.00308887938146112	54657.894	348	0.696	ns	0.05882353	0.001488174;0.286889397	0.7124	ns
Unknown	Unknown	UCON94	1	0.0015971124207433	57102	29	2.69495166487648	1.38710120601408	0.00430414077727705	54657.894	193	0.386	ns	0.03448276	0.0008726469;0.1776442955	0.5159	ns
Unknown	Unknown	UCON66	6	0.00958267452445978	57102	64	5.72590361445783	2.30362870550162	0.00914491178262953	54657.894	650	0.704	ns	0.09375	0.03518733;0.19296910	0.8266	ns
Unknown	Unknown	UCON68	2	0.00319422484148659	57102	12	1.51664025356577	0.729835029562899	0.00242224498676915	54657.894	563	0.878	ns	0.1666667	0.02086253;0.48413775	0.6569	ns
Unknown	Unknown	UCON22	6	0.00958267452445978	57102	37	3.73340143003064	1.80982825034431	0.00596266179552272	54657.894	900	0.204	ns	0.1621622	0.06192572;0.32013708	0.2653	ns
Unknown	Unknown	UCON96	4	0.00638844968297318	57102	17	2.00372670807453	1.04678423691393	0.00320017681324091	54657.894	782	0.44	ns	0.2352941	0.06810774;0.49899327	0.1317	ns
Unknown	Unknown	UCON48	8	0.0127768993659464	57102	195	18.879	4.14192159685749	0.0301518853912127	54657.894	3	0.006	**	0.04102564	0.01787576;0.07923388	0.005162	**
Unknown	Unknown	UCON67	3	0.00479133726222989	57102	20	2.03245192307692	1.09814623256969	0.00324605421090975	54657.894	751	0.502	ns	0.15	0.03207094;0.37892683	0.4496	ns
Unknown	Unknown	UCON64	0	0	57102	15	1.96197718631179	1.02187949883476	0.00313349813347354	54657.894	1	0.002	**	0	0.0000000;0.2180194	0.2446	ns
Unknown	Unknown	UCON47	22	0.0351364732563525	57102	155	13.565	3.47704829774694	0.0216648299873828	54657.894	992	0.02	*	0.1419355	0.0911373;0.2069713	0.02225	*
Unknown	Unknown	UCON1	17	0.027150911152636	57102	241	21.239	4.53149130126202	0.0339210707041669	54657.894	213	0.426	ns	0.07053942	0.04162608;0.11053972	0.4251	ns
Unknown	Unknown	UCON28b	11	0.0175682366281763	57102	75	6.86486486486486	2.43116801405866	0.0109639609423999	54657.894	964	0.076	ns	0.1466667	0.07555541;0.24729171	0.1066	ns
Unknown	Unknown	UCON60	2	0.00319422484148659	57102	38	3.54282765737874	1.64281325308859	0.00565829405615246	54657.894	271	0.542	ns	0.05263158	0.006438717;0.177490590	0.5775	ns
Unknown	Unknown	UCON85	3	0.00479133726222989	57102	28	2.91467221644121	1.47160737013002	0.00465505919927364	54657.894	669	0.666	ns	0.1071429	0.02266509;0.28226440	1	ns
Unknown	Unknown	UCON103	3	0.00479133726222989	57102	14	1.7257217847769	0.887699453272803	0.00275617169721448	54657.894	727	0.55	ns	0.2142857	0.04657929;0.50797568	0.4027	ns
Unknown	Unknown	UCON56	2	0.00319422484148659	57102	15	1.85319949811794	0.911832010116511	0.00295976793655941	54657.894	624	0.756	ns	0.1333333	0.01657591;0.40460270	0.7075	ns
Unknown	Unknown	UCON16	2	0.00319422484148659	57102	37	3.66632548618219	1.7865681993239	0.00585553397246928	54657.894	281	0.562	ns	0.05405405	0.00661457;0.18194912	0.5789	ns
Unknown	Unknown	UCON6	9	0.0143740117866897	57102	97	8.572	2.8933003969839	0.0136904476706115	54657.894	659	0.686	ns	0.09278351	0.04330957;0.16883619	0.8574	ns
Unknown	Unknown	tot	623	0.995001038123074	57102	6436	591.803	22.6037412859049	0.945175921933145	54657.894	921	0.162	ns	0.09679925	0.08968162;0.10428460	0.1811	ns
Unknown	Unknown	UCON65	7	0.0111797869452031	57102	33	3.31524008350731	1.60354801712955	0.00529481111511556	54657.894	949	0.106	ns	0.2121212	0.08980424;0.38908092	0.0426	*
Unknown	Unknown	UCON18	7	0.0111797869452031	57102	34	3.79086294416244	1.73583634351892	0.00605443429345733	54657.894	967	0.07	ns	0.2058824	0.08702131;0.37897775	0.09574	ns
Unknown	Unknown	UCON101	22	0.0351364732563525	57102	210	18.548	4.05711179980984	0.0296232411799467	54657.894	817	0.37	ns	0.1047619	0.06682746;0.15430859	0.3937	ns
Unknown	Unknown	UCON12A	3	0.00479133726222989	57102	24	2.60641711229947	1.39099332019872	0.00416274114369135	54657.894	706	0.592	ns	0.125	0.02655931;0.32361136	0.7405	ns
Unknown	Unknown	UCON76	6	0.00958267452445978	57102	140	12.877	3.46350499737866	0.0205660166419114	54657.894	30	0.06	ns	0.04285714	0.01588784;0.09094654	0.04041	*
Unknown	Unknown	UCON9	3	0.00479133726222989	57102	49	4.28657921291625	1.89379942607282	0.00684614890344856	54657.894	371	0.742	ns	0.06122449	0.01280842;0.16865890	0.7983	ns
Unknown	Unknown	UCON12	6	0.00958267452445978	57102	59	5.82447342026078	2.24911469609943	0.00930233884378768	54657.894	629	0.746	ns	0.1016949	0.03824449;0.20831955	0.8286	ns
Unknown	Unknown	UCON26	22	0.0351364732563525	57102	206	19	4.36818968007126	0.0303451359941226	54657.894	791	0.422	ns	0.1067961	0.0681493;0.1572190	0.4689	ns
Unknown	Unknown	EUTREP14	34	0.0543018223052721	57102	382	36.495	5.54425050964634	0.0582866177950266	54657.894	362	0.724	ns	0.08900524	0.06242655;0.12215437	0.728	ns
Unknown	Unknown	UCON27	9	0.0143740117866897	57102	102	9.012	2.78776391174498	0.0143931771357386	54657.894	585	0.834	ns	0.08823529	0.04114383;0.16089819	1	ns
Unknown	Unknown	MamRep564	98	0.156517017232843	57102	788	77.137	8.40731312096283	0.123196460798876	54657.894	998	0.008	**	0.1243655	0.1021301;0.1494542	0.01629	*
Unknown	Unknown	UCON17	2	0.00319422484148659	57102	33	3.26050420168067	1.60027434490209	0.00520739175838991	54657.894	355	0.71	ns	0.06060606	0.007425838;0.202264313	0.7678	ns
Unknown	Unknown	UCON19	5	0.00798556210371648	57102	30	3.27282157676349	1.58630166922476	0.00522706399112562	54657.894	879	0.246	ns	0.1666667	0.0564217;0.3472117	0.3705	ns
Unknown	Unknown	UCON75	5	0.00798556210371648	57102	22	2.33558558558559	1.2031504564483	0.00373019274844774	54657.894	874	0.256	ns	0.2272727	0.07820626;0.45370362	0.07655	ns
Unknown	Unknown	UCON70	6	0.00958267452445978	57102	59	5.95395395395395	2.29704913995862	0.00950913381239352	54657.894	613	0.778	ns	0.1016949	0.03824449;0.20831955	1	ns
Unknown	Unknown	UCON88	7	0.0111797869452031	57102	33	3.92502532928065	1.73627678478815	0.00626870670512617	54657.894	964	0.076	ns	0.2121212	0.08980424;0.38908092	0.1049	ns
Unknown	Unknown	UCON41	62	0.0990209700860844	57102	579	53.031	7.11341265776417	0.0846964687844377	54657.894	905	0.194	ns	0.1070812	0.08308892;0.13516634	0.1946	ns
Unknown	Unknown	UCON28a	11	0.0175682366281763	57102	129	11.186	3.13835199639131	0.0178652995384345	54657.894	563	0.878	ns	0.08527132	0.04333745;0.14745178	1	ns
