# Supplementary material for: Transposable elements generate regulatory novelty in a tissue-specific fashion
Source: BMC Genomics. 2018 Jun 18;19:468. doi: 10.1186/s12864-018-4850-3 (PMC6006921; doi:10.1186/s12864-018-4850-3)
Supplement: Supplementary file 2 — It contains two folders “TE_PIPELINE_SUMMARY_STATISTICS_ACTIVE” “TE_PIPELINE_SUMMARY_STATISTICS_REPRESSED”. In each of the two folders are included multiple spreadsheets (txt format) with the summary statistics of the TE analysis pipeline for ACTIVE and REPRESSED regions respectively. (ZIP 3922 kb) [file 12864_2018_4850_MOESM2_ESM.zip › Supplemental_File_S1/TE_PIPELINE_SUMMARY_STATISTICS_REPRESSED/E073_15_coreMarks_dense_no_header_REPRESSED.bed.shuffle-rm.nonTE-no_low.boot-1000.stats.tab.txt]

#Script TE-analysis_Shuffle_bed.pl, v4.3
#Aggregated results + stats
#Features in input file (counts):
	51264
#With 1000 bootstraps for exp (expected); sd = standard deviation; nb = number; len = length; avg = average
#Two tests are made (permutation and binomial) to assess how significant the difference between observed and random, so two pvalues are given
#For the two tailed permutation test:
#if rank is < 500 and pvalue is not "ns", there are significantly fewer observed values than expected 
#if rank is > 500 and pvalue is not "ns", there are significantly higher observed values than expected 
#The binomial test is done with binom.test from R, two sided

#Level_(tot_means_all)	#	#	#COUNTS	#	#	#	#	#	#	#	#	#	#	#	#	#
#Rclass	Rfam	Rname	obs_hits	%_obs_(%of_features)	obs_tot_hits	nb_of_trials(nb_of_TE_in_genome)	exp_avg_hits	exp_sd	%_exp_(%of_features)	exp_tot_hits(avg)	obs_rank_in_exp	2-tailed_permutation-test_pvalue(obs.vs.exp)	significance	binomal_test_proba	binomial_test_95%_confidence_interval	binomial_test_pval	significance

age	cat.2	tot	45449	88.6567571785268	45449	4687922	43493.195	30.4870207372486	84.8415944912609	43493.195	1001	0.002	**	0.009694914	0.009606412;0.009784022	2.2e-16	***
age	cat.2	Ancient	33412	65.1763420724095	45449	2716717	37126.343	64.55536186674	72.4218613451935	43493.195	1	0.002	**	0.01229867	0.01216794;0.01243043	2.2e-16	***
age	cat.2	LineageSpe	35937	70.1018258426966	45449	1971205	34846.595	75.0511002094081	67.9747873751561	43493.195	1001	0.002	**	0.01823098	0.01804467;0.01841871	4.505e-09	***
age	cat.1	01_Human	1337	2.60806803995006	45449	10400	1009.063	33.7650871776175	1.96836571473159	43493.195	1001	0.002	**	0.1285577	0.1221815;0.1351427	2.2e-16	***
age	cat.1	06_Boreotheria/Eutheria?	108	0.210674157303371	45449	2965	235.184	14.0871783048484	0.458770287141074	43493.195	1	0.002	**	0.03642496	0.02997392;0.04381017	2.2e-16	***
age	cat.1	04_Primates/Glires	379	0.739310237203496	45449	9067	721.628	25.1776792324378	1.40767009987516	43493.195	1	0.002	**	0.04179993	0.03777325;0.04612426	2.2e-16	***
age	cat.1	07_Eutheria+Metatheria	8111	15.8220193508115	45449	189643	9983.411	73.8994262779096	19.4745064762797	43493.195	1	0.002	**	0.04276984	0.04186353;0.04369015	2.2e-16	***
age	cat.1	07_Eutheria	27203	53.0645287141074	45449	1469955	30359.258	79.3372285363677	59.2213990324594	43493.195	1	0.002	**	0.01850601	0.01828875;0.01872517	2.2e-16	***
age	cat.1	10_Amniota/Theria	176	0.343320848938826	45449	2529	191.374	13.7862316890506	0.37331070536829	43493.195	152	0.304	ns	0.06959272	0.05998062;0.08021517	0.2594	ns
age	cat.1	07_Eutheria/03_Primates	1	0.00195068664169788	45449	21	2.07573964497041	1.09671669772705	0.00404911759708648	43493.195	310	0.62	ns	0.04761905	0.001204883;0.238159910	0.716	ns
age	cat.1	02_Hominidae	500	0.975343320848939	45449	10036	953.329	31.22889692261	1.8596461454432	43493.195	1	0.002	**	0.04982065	0.04564527;0.05425965	2.2e-16	***
age	cat.1	07_Metatheria	3	0.00585205992509363	45449	59	5.61923847695391	2.26776075408226	0.0109613734335087	43493.195	183	0.366	ns	0.05084746	0.01061128;0.14148724	0.3711	ns
age	cat.1	15_Euteleostomi	6	0.0117041198501873	45449	73	5.8376753507014	2.25320531897161	0.0113874753251822	43493.195	627	0.75	ns	0.08219178	0.03076153;0.17036108	0.8302	ns
age	cat.1	02_Haplorrhini	221	0.431101747815231	45449	4342	379.596	18.7508500708202	0.740472846441948	43493.195	1	0.002	**	0.0508982	0.04454957;0.05785921	2.2e-16	***
age	cat.1	07_Eutheria + Transfert Opossum?	44	0.0858302122347066	45449	890	79.784	8.91464047591459	0.155633583021223	43493.195	1	0.002	**	0.0494382	0.03614833;0.06580309	7.529e-06	***
age	cat.1	05_Boreotheria	6330	12.3478464419476	45449	118653	7284.122	65.7656767641012	14.2090394818976	43493.195	1	0.002	**	0.05334884	0.05207686;0.05464270	2.2e-16	***
age	cat.1	16_Metazoa	59	0.115090511860175	45449	491	40.323	6.10064659596742	0.0786575374531835	43493.195	1000	0.004	**	0.1201629	0.0927445;0.1522514	0.003839	**
age	cat.1	16_Vertebrata	630	1.22893258426966	45449	8857	692.032	23.1508733947326	1.34993757802747	43493.195	6	0.012	*	0.07113018	0.06586231;0.07668219	0.01408	*
age	cat.1	07_Eutheria/Primates?	46	0.0897315855181024	45449	424	38.377	5.97683809330599	0.0748615012484395	43493.195	917	0.17	ns	0.1084906	0.08053082;0.14205154	0.2035	ns
age	cat.1	03_Euarchontoglires/Primates?	589	1.14895443196005	45449	13041	1017.359	30.0835359979198	1.98454861111111	43493.195	1	0.002	**	0.04516525	0.04166459;0.04887064	2.2e-16	***
age	cat.1	tot	45449	88.6567571785268	45449	4687922	43493.195	30.4870207372486	84.8415944912609	43493.195	1001	0.002	**	0.009694914	0.009606412;0.009784022	2.2e-16	***
age	cat.1	09_Theria	312	0.608614232209738	45449	9723	790.003	26.7476808233803	1.54104829900125	43493.195	1	0.002	**	0.03208886	0.02867517;0.03578646	2.2e-16	***
age	cat.1	10_Theria/Mammalia	4951	9.65784956304619	45449	104874	6257.365	59.9074175179808	12.2061583177278	43493.195	1	0.002	**	0.04720903	0.04593321;0.04850997	2.2e-16	***
age	cat.1	03_Primates	29706	57.9470973782772	45449	1475760	31011.96	77.2336548237712	60.4946161048689	43493.195	1	0.002	**	0.02012929	0.01990330;0.02035716	4.547e-14	***
age	cat.1	08_Eutheria/Theria	161	0.314060549313358	45449	2459	210.177	13.5009609638332	0.409989466292135	43493.195	1	0.002	**	0.06547377	0.05601578;0.07598192	0.0002663	***
age	cat.1	13_Amniota/Euteleostemi?	9	0.0175561797752809	45449	191	14.992	3.64900688561303	0.0292446941323346	43493.195	59	0.118	ns	0.04712042	0.02176985;0.08756212	0.1366	ns
age	cat.1	14_Tetrapoda	623	1.21527777777778	45449	8931	674.722	24.4307506552209	1.31617119225968	43493.195	20	0.04	*	0.06975703	0.06455892;0.07523785	0.03916	*
age	cat.1	12_Amniota	2727	5.31952247191011	45449	36530	2663.051	44.5210345962616	5.19477801186017	43493.195	924	0.156	ns	0.07465097	0.07197596;0.07739384	0.1977	ns
age	cat.1	03_Primates/Indep	1190	2.32131710362047	45449	25104	1984.808	39.6650785257568	3.87173845193508	43493.195	1	0.002	**	0.0474028	0.04480676;0.05010425	2.2e-16	***
age	cat.1	08_Eutheria/Theria?	10705	20.8821004993758	45449	259031	12583.948	75.400255268099	24.5473392634207	43493.195	1	0.002	**	0.0413271	0.04056378;0.04210070	2.2e-16	***
age	cat.1	11_Mammalia	17499	34.1350655430712	45449	619071	19963.579	82.4614312672697	38.9426868757803	43493.195	1	0.002	**	0.02826655	0.02785510;0.02868242	2.2e-16	***
age	cat.1	02_Simiiformes	9503	18.5373751560549	45449	154323	8757.492	68.7929531740454	17.083122659176	43493.195	1001	0.002	**	0.06157864	0.06038429;0.06278949	5.544e-16	***
age	cat.1	02_Hominoidea	3544	6.91323345817728	45449	64786	4950.977	64.3644253470055	9.65780469725343	43493.195	1	0.002	**	0.05470318	0.05296439;0.05648199	2.2e-16	***
age	cat.1	04_Euarchontoglires	2931	5.71746254681648	45449	55401	3880.904	52.0201776513968	7.57042759051186	43493.195	1	0.002	**	0.05290518	0.05105566;0.05480171	2.2e-16	***
age	cat.1	02_Catarrhini	1928	3.76092384519351	45449	30292	2498.662	48.8710562207953	4.8741065855181	43493.195	1	0.002	**	0.06364717	0.06092349;0.06645489	2.2e-16	***
DNA?	tot	tot	325	0.63397315855181	45449	4312	333.773	18.0274918239189	0.651086532459426	43493.195	306	0.612	ns	0.07537106	0.06766534;0.08365766	0.6484	ns
DNA?	PiggyBac?	tot	27	0.0526685393258427	45449	294	24.417	4.63601160520588	0.0476299157303371	43493.195	733	0.538	ns	0.09183673	0.06139516;0.13080292	0.5963	ns
DNA?	PiggyBac?	EUTREP4	27	0.0526685393258427	45449	294	24.417	4.63601160520588	0.0476299157303371	43493.195	733	0.538	ns	0.09183673	0.06139516;0.13080292	0.5963	ns
DNA?	hAT-Tip100?	tot	45	0.0877808988764045	45449	520	44.103	6.56700209505955	0.0860311329588015	43493.195	603	0.798	ns	0.08653846	0.06382112;0.11408182	0.8748	ns
DNA?	hAT-Tip100?	Eutr16	45	0.0877808988764045	45449	520	44.103	6.56700209505955	0.0860311329588015	43493.195	603	0.798	ns	0.08653846	0.06382112;0.11408182	0.8748	ns
DNA?	DNA?	Eulor12	2	0.00390137328339576	45449	60	4.60422960725076	2.01492971832964	0.00898140919017392	43493.195	148	0.296	ns	0.03333333	0.004062625;0.115281044	0.3263	ns
DNA?	DNA?	Eulor2C	3	0.00585205992509363	45449	38	2.8488120950324	1.42367385169669	0.00555713969848704	43493.195	642	0.72	ns	0.07894737	0.01658648;0.21377329	0.761	ns
DNA?	DNA?	UCON83	2	0.00390137328339576	45449	50	3.43094496365524	1.69693310249648	0.00669269850900289	43493.195	323	0.646	ns	0.04	0.004881433;0.137137626	0.5818	ns
DNA?	DNA?	Eulor6D	9	0.0175561797752809	45449	75	6.48048048048048	2.39307814653015	0.0126413867050571	43493.195	889	0.226	ns	0.12	0.05636628;0.21561312	0.3003	ns
DNA?	DNA?	tot	258	0.503277153558052	45449	3498	266.998	15.9839132092702	0.52082943196005	43493.195	286	0.572	ns	0.07375643	0.06531087;0.08292236	0.5884	ns
DNA?	DNA?	UCON7	18	0.0351123595505618	45449	127	10.475	3.18708840990214	0.0204334425717853	43493.195	989	0.026	*	0.1417323	0.08621497;0.21471975	0.02251	*
DNA?	DNA?	Eulor6C	1	0.00195068664169788	45449	21	2.09681227863046	1.12255060022335	0.00409022370207253	43493.195	319	0.638	ns	0.04761905	0.001204883;0.238159910	0.7163	ns
DNA?	DNA?	MER133B	1	0.00195068664169788	45449	40	3.13997879109226	1.53636831534595	0.00612511468299832	43493.195	137	0.274	ns	0.025	0.0006327449;0.1315858585	0.3699	ns
DNA?	DNA?	Eulor6E	1	0.00195068664169788	45449	31	2.50483351235231	1.27537818519168	0.00488614527222283	43493.195	226	0.452	ns	0.03225806	0.0008163701;0.1670211162	0.5122	ns
DNA?	DNA?	Eulor7	0	0	45449	12	1.39499036608863	0.618297224185881	0.00272118907242633	43493.195	1	0.002	**	0	0.0000000;0.2646485	0.3825	ns
DNA?	DNA?	Eulor2A	6	0.0117041198501873	45449	67	5.35035035035035	2.21250259046243	0.010436856956832	43493.195	717	0.57	ns	0.08955224	0.03357699;0.18479617	0.6552	ns
DNA?	DNA?	Eulor6A	1	0.00195068664169788	45449	30	2.47586980920314	1.27209956543489	0.00482964616339564	43493.195	231	0.462	ns	0.03333333	0.0008435709;0.1721694556	0.5113	ns
DNA?	DNA?	MER123	9	0.0175561797752809	45449	46	4.01015228426396	1.79653530519225	0.00782255049208794	43493.195	982	0.04	*	0.1956522	0.09357573;0.33914760	0.0165	*
DNA?	DNA?	UCON100	1	0.00195068664169788	45449	19	1.62034383954155	0.859073537102581	0.00316078308275115	43493.195	397	0.794	ns	0.05263158	0.001331629;0.260280654	1	ns
DNA?	DNA?	UCON21	2	0.00390137328339576	45449	28	2.38851351351351	1.19702884611932	0.00465924140432567	43493.195	536	0.932	ns	0.07142857	0.008770497;0.235034773	1	ns
DNA?	DNA?	Eulor5A	10	0.0195068664169788	45449	126	9.451	3.01341661236538	0.0184359394506866	43493.195	643	0.718	ns	0.07936508	0.03871473;0.14111312	0.8649	ns
DNA?	DNA?	Eulor6B	6	0.0117041198501873	45449	64	4.77085427135678	2.03088694529676	0.00930644169662294	43493.195	804	0.396	ns	0.09375	0.03518733;0.19296910	0.4774	ns
DNA?	DNA?	Eulor2B	2	0.00390137328339576	45449	57	4.17360406091371	1.90402699731058	0.00814139368936038	43493.195	200	0.4	ns	0.03508772	0.004277895;0.121070663	0.44	ns
DNA?	DNA?	MER133A	4	0.00780274656679151	45449	54	4.15329949238579	1.89346645604629	0.00810178583876753	43493.195	588	0.828	ns	0.07407407	0.02055097;0.17893343	1	ns
DNA?	DNA?	MER131	77	0.150202871410737	45449	1106	86.41	8.95858003012509	0.168558832709114	43493.195	144	0.288	ns	0.06962025	0.05533042;0.08624800	0.3133	ns
DNA?	DNA?	UCON62	5	0.00975343320848939	45449	24	2.07955936352509	1.12231632049463	0.00405656867104614	43493.195	808	0.388	ns	0.2083333	0.07131862;0.42151284	0.05162	ns
DNA?	DNA?	Eulor3	1	0.00195068664169788	45449	37	2.83843717001056	1.532688530013	0.00553690147083833	43493.195	202	0.404	ns	0.02702703	0.000684031;0.141603096	0.3634	ns
DNA?	DNA?	UCON2	5	0.00975343320848939	45449	135	10.664	3.0823050797422	0.0208021223470662	43493.195	35	0.07	ns	0.03703704	0.01213333;0.08431458	0.07766	ns
DNA?	DNA?	MER124	62	0.120942571785268	45449	747	55.86	7.48294022389558	0.108965355805243	43493.195	824	0.356	ns	0.08299866	0.06422456;0.10513967	0.4034	ns
DNA?	DNA?	UCON14	4	0.00780274656679151	45449	98	8.071	2.69689307022585	0.0157439918851436	43493.195	90	0.18	ns	0.04081633	0.01123132;0.10121782	0.194	ns
DNA?	DNA?	Eulor10	4	0.00780274656679151	45449	39	3.48720573183214	1.68712885160983	0.00680244563793723	43493.195	734	0.536	ns	0.1025641	0.02866011;0.24220973	0.7758	ns
DNA?	DNA?	Eulor5B	3	0.00585205992509363	45449	43	3.33850931677019	1.59478016852589	0.00651238552740751	43493.195	561	0.882	ns	0.06976744	0.0146255;0.1906072	1	ns
DNA?	DNA?	MER134	8	0.015605493133583	45449	89	7.06619859578736	2.50934616291563	0.0137839392083867	43493.195	723	0.558	ns	0.08988764	0.03960996;0.16945248	0.6931	ns
DNA?	DNA?	UCON58	18	0.0351123595505618	45449	235	18.109	4.04765395043876	0.0353249843945069	43493.195	548	0.908	ns	0.07659574	0.04602554;0.11835403	1	ns
snRNA	tot	tot	252	0.491573033707865	45449	4380	350.939	17.2725104897527	0.684572019350812	43493.195	1	0.002	**	0.05753425	0.05082088;0.06484491	9.362e-09	***
snRNA	snRNA	U14	0	0	45449	7	1.25733634311512	0.462786310755617	0.00245266920863593	43493.195	1	0.002	**	0	0.0000000;0.4096164	0.3649	ns
snRNA	snRNA	U4	8	0.015605493133583	45449	162	13.217	3.47130536844009	0.0257822253433208	43493.195	79	0.158	ns	0.04938272	0.02155812;0.09498283	0.1513	ns
snRNA	snRNA	U2	65	0.126794631710362	45449	1087	83.34	8.64853728657032	0.162570224719101	43493.195	23	0.046	*	0.05979761	0.04645017;0.07558547	0.0349	*
snRNA	snRNA	U5	14	0.0273096129837703	45449	214	16.625	3.7755303772622	0.0324301654182272	43493.195	297	0.594	ns	0.06542056	0.03622453;0.10732927	0.609	ns
snRNA	snRNA	U3	18	0.0351123595505618	45449	229	19.614	4.23070950348791	0.0382607677902622	43493.195	420	0.84	ns	0.07860262	0.04724893;0.12138212	0.8132	ns
snRNA	snRNA	U13	9	0.0175561797752809	45449	176	15.467	3.62768122511764	0.0301712702871411	43493.195	44	0.088	ns	0.05113636	0.02364633;0.09485085	0.1079	ns
snRNA	snRNA	tot	252	0.491573033707865	45449	4380	350.939	17.2725104897527	0.684572019350812	43493.195	1	0.002	**	0.05753425	0.05082088;0.06484491	9.362e-09	***
snRNA	snRNA	U6	91	0.177512484394507	45449	1710	140.221	10.9023401166915	0.273527231585518	43493.195	1	0.002	**	0.05321637	0.04305978;0.06493831	5.331e-06	***
snRNA	snRNA	U17	0	0	45449	9	1.43275862068966	0.685877255803966	0.00279486310215679	43493.195	1	0.002	**	0	0.0000000;0.3362671	0.3711	ns
snRNA	snRNA	U8	3	0.00585205992509363	45449	29	2.69504310344828	1.4356747633735	0.00525718458069654	43493.195	688	0.628	ns	0.1034483	0.02186374;0.27351520	0.7482	ns
snRNA	snRNA	U1	13	0.0253589263420724	45449	204	15.384	3.80644624722762	0.0300093632958802	43493.195	324	0.648	ns	0.06372549	0.03436435;0.10650739	0.6897	ns
snRNA	snRNA	U7	17	0.0331616729088639	45449	245	20.776	4.6416989744456	0.0405274656679151	43493.195	249	0.498	ns	0.06938776	0.04093765;0.10877365	0.4902	ns
snRNA	snRNA	U13_	18	0.0351123595505618	45449	308	26.723	4.80430560563673	0.0521281991260924	43493.195	40	0.08	ns	0.05844156	0.03500033;0.09079229	0.08456	ns
Retroposon	tot	tot	355	0.692493757802747	45449	5565	532.993	22.7997539412113	1.03970232521848	43493.195	1	0.002	**	0.06379155	0.05751104;0.07053405	2.2e-16	***
Retroposon	SVA	tot	355	0.692493757802747	45449	5565	532.993	22.7997539412113	1.03970232521848	43493.195	1	0.002	**	0.06379155	0.05751104;0.07053405	2.2e-16	***
Retroposon	SVA	SVA_D	97	0.189216604244694	45449	1433	151.707	12.3406418975045	0.29593281835206	43493.195	1	0.002	**	0.06769016	0.05523163;0.08195434	7.429e-07	***
Retroposon	SVA	SVA_B	46	0.0897315855181024	45449	801	74.232	8.46627744961471	0.144803370786517	43493.195	2	0.004	**	0.05742821	0.04234782;0.07586127	0.0003131	***
Retroposon	SVA	SVA_E	52	0.10143570536829	45449	686	63.509	7.82183482950771	0.123886157927591	43493.195	78	0.156	ns	0.07580175	0.05712762;0.09821819	0.1468	ns
Retroposon	SVA	SVA_C	30	0.0585205992509363	45449	486	48.16	6.99723955294954	0.0939450686641698	43493.195	4	0.008	**	0.0617284	0.04203175;0.08695115	0.004814	**
Retroposon	SVA	SVA_A	78	0.152153558052434	45449	1186	108.85	9.51378011160718	0.212332240948814	43493.195	1	0.002	**	0.06576728	0.0523300;0.0814038	0.001501	**
Retroposon	SVA	SVA_F	66	0.12874531835206	45449	973	96.008	9.94901597741801	0.18728152309613	43493.195	2	0.004	**	0.06783145	0.05284574;0.08549298	0.0008429	***
tot	tot	tot	45449	88.6567571785268	45449	4687922	43493.195	30.4870207372486	84.8415944912609	43493.195	1001	0.002	**	0.009694914	0.009606412;0.009784022	2.2e-16	***
rRNA	tot	tot	151	0.29455368289638	45449	1766	146.278	11.6058352310987	0.285342540574282	43493.195	676	0.652	ns	0.08550396	0.07287602;0.09952805	0.666	ns
rRNA	rRNA	tot	151	0.29455368289638	45449	1766	146.278	11.6058352310987	0.285342540574282	43493.195	676	0.652	ns	0.08550396	0.07287602;0.09952805	0.666	ns
rRNA	rRNA	SSU-rRNA_Hsa	10	0.0195068664169788	45449	80	5.53714859437751	2.22539601851088	0.0108012417961484	43493.195	974	0.056	ns	0.125	0.0616021;0.2178891	0.0716	ns
rRNA	rRNA	LSU-rRNA_Hsa	49	0.095583645443196	45449	411	34.824	5.61378112670404	0.0679307116104869	43493.195	996	0.012	*	0.1192214	0.08951566;0.15453984	0.01637	*
rRNA	rRNA	5S	93	0.181413857677903	45449	1275	106.333	9.38489143182739	0.20742236267166	43493.195	77	0.154	ns	0.07294118	0.05927339;0.08861509	0.1878	ns
tRNA	tot	tot	208	0.405742821473159	45449	1997	147.715	11.1302136842316	0.288145677278402	43493.195	1001	0.002	**	0.1041562	0.09109708;0.11839010	1.016e-06	***
tRNA	tRNA	tRNA-Arg-AGA	2	0.00390137328339576	45449	41	3.7165991902834	1.74128246222479	0.00724992039303098	43493.195	267	0.534	ns	0.04878049	0.005963118;0.165333353	0.5822	ns
tRNA	tRNA	tRNA-His-CAY_	14	0.0273096129837703	45449	44	4.24493927125506	1.92533492825896	0.00828054633125597	43493.195	989	0.026	*	0.3181818	0.1860988;0.4757814	4.19e-05	***
tRNA	tRNA	tRNA-Thr-ACG_	4	0.00780274656679151	45449	12	1.67787114845938	0.810096148731901	0.00327300083579	43493.195	712	0.58	ns	0.3333333	0.09924609;0.65112449	0.07468	ns
tRNA	tRNA	tRNA-Leu-TTA(m)	0	0	45449	27	2.29580573951435	1.17559156934361	0.00447839758800396	43493.195	1	0.002	**	0	0.0000000;0.1277029	0.1651	ns
tRNA	tRNA	tRNA-Arg-CGA_	1	0.00195068664169788	45449	2	1.04191616766467	0.20100031208912	0.00203245195003252	43493.195	161	0.322	ns	0.5	0.01257912;0.98742088	1	ns
tRNA	tRNA	tRNA-Thr-ACY	0	0	45449	13	1.82642487046632	0.927138697422038	0.00356278259688343	43493.195	1	0.002	**	0	0.0000000;0.2470526	0.2374	ns
tRNA	tRNA	tRNA-Lys-AAA	7	0.0136548064918851	45449	47	3.1967044284243	1.57801567099576	0.00623576862598374	43493.195	964	0.076	ns	0.1489362	0.06204412;0.28305753	0.03852	*
tRNA	tRNA	tRNA-Ser-TCG	2	0.00390137328339576	45449	7	1.280353200883	0.522492205742473	0.00249756788561759	43493.195	438	0.876	ns	0.2857143	0.03669257;0.70957914	0.619	ns
tRNA	tRNA	tRNA-Ser-TCA_	2	0.00390137328339576	45449	4	1.08898305084746	0.285324421042817	0.00212426469032354	43493.195	237	0.474	ns	0.5	0.06758599;0.93241401	0.2998	ns
tRNA	tRNA	tRNA-Arg-CGY_	5	0.00975343320848939	45449	40	3.05968586387435	1.4905706087903	0.00596848834245152	43493.195	897	0.21	ns	0.125	0.04185963;0.26803292	0.2297	ns
tRNA	tRNA	tRNA-Cys-TGY	7	0.0136548064918851	45449	136	11.088	3.24326606598576	0.0216292134831461	43493.195	139	0.278	ns	0.05147059	0.02094148;0.10317341	0.27	ns
tRNA	tRNA	tRNA-Glu-GAA	8	0.015605493133583	45449	95	7.622	2.58685287710913	0.0148681335830212	43493.195	656	0.692	ns	0.08421053	0.03705905;0.15920028	0.8495	ns
tRNA	tRNA	tRNA-Ala-GCY	7	0.0136548064918851	45449	28	2.36794582392777	1.31658248807627	0.00461912028700017	43493.195	883	0.238	ns	0.25	0.1069080;0.4487155	0.007461	**
tRNA	tRNA	tRNA-Thr-ACG	0	0	45449	3	1.14241486068111	0.383870920045703	0.00222849340800779	43493.195	1	0.002	**	0	0.0000000;0.7075982	0.2926	ns
tRNA	tRNA	tRNA-Gly-GGY	4	0.00780274656679151	45449	37	3.6900826446281	1.77277608570281	0.00719819492163721	43493.195	681	0.642	ns	0.1081081	0.03025197;0.25417594	0.7834	ns
tRNA	tRNA	tRNA-Met	7	0.0136548064918851	45449	50	3.63387423935091	1.70482403051784	0.00708854993631186	43493.195	967	0.07	ns	0.14	0.0581917;0.2673960	0.09154	ns
tRNA	tRNA	tRNA-Ile-ATC	1	0.00195068664169788	45449	9	1.15217391304348	0.36830621089948	0.00224753026108669	43493.195	275	0.55	ns	0.1111111	0.002809137;0.482496515	1	ns
tRNA	tRNA	tRNA-Met_	1	0.00195068664169788	45449	48	3.06485355648536	1.55929205291393	0.00597856889139622	43493.195	152	0.304	ns	0.02083333	0.0005273153;0.1106961606	0.3703	ns
tRNA	tRNA	tRNA-Trp-TGG	3	0.00585205992509363	45449	13	1.82519280205656	0.946596029240355	0.00356037921749484	43493.195	731	0.542	ns	0.2307692	0.05038107;0.53813154	0.4118	ns
tRNA	tRNA	tRNA-Thr-ACA	2	0.00390137328339576	45449	25	2.08705882352941	1.07084593172507	0.00407119776749651	43493.195	589	0.826	ns	0.08	0.00983959;0.26030584	1	ns
tRNA	tRNA	tRNA-Lys-AAG	11	0.0214575530586767	45449	73	6.595	2.41677798231775	0.0128647784019975	43493.195	975	0.054	ns	0.1506849	0.07769566;0.25364177	0.09692	ns
tRNA	tRNA	tRNA-Leu-TTG	3	0.00585205992509363	45449	26	1.68413597733711	0.877263898403093	0.0032852215537943	43493.195	677	0.65	ns	0.1153846	0.02445808;0.30154040	0.2356	ns
tRNA	tRNA	tRNA-Gln-CAG	11	0.0214575530586767	45449	79	5.73847695390782	2.29139563735086	0.0111939703376791	43493.195	986	0.032	*	0.1392405	0.07161047;0.23549655	0.02998	*
tRNA	tRNA	tRNA-Ile-ATT	9	0.0175561797752809	45449	53	4.77676767676768	2.0942565922015	0.00931797689756491	43493.195	971	0.062	ns	0.1698113	0.08070888;0.29802167	0.05271	ns
tRNA	tRNA	tRNA-Arg-AGG	2	0.00390137328339576	45449	20	2.17939814814815	1.12446371254517	0.00425132285453369	43493.195	571	0.862	ns	0.1	0.01234853;0.31698271	1	ns
tRNA	tRNA	tRNA-Glu-GAG_	10	0.0195068664169788	45449	96	6.77377377377377	2.49465819540406	0.0132135100143839	43493.195	921	0.162	ns	0.1041667	0.0510942;0.1832332	0.2259	ns
tRNA	tRNA	tRNA-Arg-CGG	1	0.00195068664169788	45449	17	1.19672131147541	0.442664281687425	0.00233442827613025	43493.195	351	0.702	ns	0.05882353	0.001488174;0.286889397	1	ns
tRNA	tRNA	tRNA-Gln-CAA	2	0.00390137328339576	45449	24	2.43777777777778	1.24591236234077	0.00475534054653905	43493.195	526	0.952	ns	0.08333333	0.01025634;0.26997280	1	ns
tRNA	tRNA	tRNA-Val-GTG	16	0.031210986267166	45449	38	3.33948717948718	1.65463375960631	0.00651429303114696	43493.195	976	0.052	ns	0.4210526	0.2630982;0.5917855	4.242e-08	***
tRNA	tRNA	tRNA-Tyr-TAT	0	0	45449	5	1.11437908496732	0.348282587479557	0.00217380439483326	43493.195	1	0.002	**	0	0.0000000;0.5218238	0.5936	ns
tRNA	tRNA	tRNA-Arg-CGA	2	0.00390137328339576	45449	8	1.27713178294574	0.520213091213049	0.00249128390868004	43493.195	503	0.998	ns	0.25	0.03185403;0.65085579	0.622	ns
tRNA	tRNA	tRNA-Tyr-TAC	6	0.0117041198501873	45449	34	2.76842105263158	1.52639324032455	0.0054003219659636	43493.195	936	0.132	ns	0.1764706	0.06764065;0.34531513	0.05434	ns
tRNA	tRNA	tRNA-Ala-GCY_	8	0.015605493133583	45449	82	1.87104930467762	0.97100172018588	0.00364983088459274	43493.195	792	0.42	ns	0.09756098	0.04306884;0.18321394	0.000584	***
tRNA	tRNA	tRNA-Pro-CCA	3	0.00585205992509363	45449	9	1.53726708074534	0.754566801310105	0.00299872635913183	43493.195	632	0.74	ns	0.3333333	0.07485463;0.70070494	0.1881	ns
tRNA	tRNA	tRNA-Leu-TTA	5	0.00975343320848939	45449	13	1.51547987616099	0.716738090443138	0.0029562263501892	43493.195	647	0.71	ns	0.3846154	0.1385793;0.6842224	0.01235	*
tRNA	tRNA	tRNA-Val-GTY	8	0.015605493133583	45449	29	2.42346368715084	1.30585810652361	0.00472741824116502	43493.195	896	0.212	ns	0.2758621	0.1273401;0.4723845	0.002056	**
tRNA	tRNA	tRNA-Met-i	9	0.0175561797752809	45449	40	3.39072164948454	1.56750954255184	0.00661423542736528	43493.195	971	0.062	ns	0.225	0.1083966;0.3845117	0.005473	**
tRNA	tRNA	tRNA-Leu-CTG	2	0.00390137328339576	45449	16	1.94577553593947	1.03026692386039	0.00379559834569965	43493.195	597	0.81	ns	0.125	0.0155136;0.3834762	1	ns
tRNA	tRNA	tRNA-Thr-ACY_	4	0.00780274656679151	45449	12	1.40940766550523	0.606522428732398	0.00274931270580764	43493.195	575	0.854	ns	0.3333333	0.09924609;0.65112449	0.04334	*
tRNA	tRNA	tRNA-Asn-AAT	0	0	45449	2	1	0	0.00195068664169788	43493.195	1	0.002	**	0	0.0000000;0.8418861	0.5	ns
tRNA	tRNA	tot	208	0.405742821473159	45449	1997	147.715	11.1302136842316	0.288145677278402	43493.195	1001	0.002	**	0.1041562	0.09109708;0.11839010	1.016e-06	***
tRNA	tRNA	tRNA-Gly-GGA	6	0.0117041198501873	45449	107	9.162	2.89899295621086	0.017872191011236	43493.195	190	0.38	ns	0.05607477	0.02085394;0.11806157	0.3848	ns
tRNA	tRNA	tRNA-Asn-AAC	12	0.0234082397003745	45449	46	4.7255297679112	2.0264274422388	0.00921802779321005	43493.195	991	0.022	*	0.2608696	0.1426685;0.4113188	0.001895	**
tRNA	tRNA	tRNA-Ile-ATA	7	0.0136548064918851	45449	65	5.2321608040201	2.07247236519534	0.0102063061876172	43493.195	853	0.298	ns	0.1076923	0.04440866;0.20938160	0.3641	ns
tRNA	tRNA	tRNA-Leu-CTA_	1	0.00195068664169788	45449	7	1.25777777777778	0.499660859990239	0.00245353030933555	43493.195	348	0.696	ns	0.1428571	0.003610297;0.578723197	1	ns
tRNA	tRNA	tRNA-Phe-TTY	8	0.015605493133583	45449	87	3.85112936344969	1.77842897450788	0.00751234660473176	43493.195	968	0.068	ns	0.09195402	0.04054017;0.17316917	0.05849	ns
tRNA	tRNA	tRNA-Ala-GCA	5	0.00975343320848939	45449	40	1.48121645796064	0.712852783577938	0.00288938915800687	43493.195	560	0.884	ns	0.125	0.04185963;0.26803292	0.01558	*
tRNA	tRNA	tRNA-Ser-TCA(m)	3	0.00585205992509363	45449	31	2.44336569579288	1.32543513333849	0.00476624082356601	43493.195	743	0.518	ns	0.09677419	0.02041986;0.25753906	0.7329	ns
tRNA	tRNA	tRNA-Leu-CTY	8	0.015605493133583	45449	30	1.9552599758162	1.03529985310617	0.00381409951587118	43493.195	828	0.348	ns	0.2666667	0.1227948;0.4588937	0.0005187	***
tRNA	tRNA	tRNA-Leu-CTA	0	0	45449	1	1	0	0.00195068664169788	43493.195	1	0.002	**	0	0.000;0.975	2.2e-16	***
tRNA	tRNA	tRNA-SeC(e)-TGA	0	0	45449	3	1.15469613259669	0.384379979123072	0.00225245032107656	43493.195	1	0.002	**	0	0.0000000;0.7075982	0.2897	ns
tRNA	tRNA	tRNA-Ser-TCY	3	0.00585205992509363	45449	15	1.62892223738063	0.827355759445647	0.00317751684882301	43493.195	709	0.586	ns	0.2	0.04331201;0.48089113	0.2181	ns
tRNA	tRNA	tRNA-Val-GTA	3	0.00585205992509363	45449	12	1.53220858895706	0.768348139011097	0.00298885882677328	43493.195	636	0.732	ns	0.25	0.05486064;0.57185846	0.1904	ns
tRNA	tRNA	tRNA-Gly-GGG	4	0.00780274656679151	45449	47	4.21327967806841	1.87063616609721	0.00821878838574518	43493.195	577	0.85	ns	0.08510638	0.02367709;0.20379270	1	ns
tRNA	tRNA	tRNA-Glu-GAG	2	0.00390137328339576	45449	18	1.54407294832827	0.769690171213606	0.00301200247411101	43493.195	576	0.852	ns	0.1111111	0.01375122;0.34712044	0.6639	ns
tRNA	tRNA	tRNA-Ser-AGY	5	0.00975343320848939	45449	14	1.67454798331015	0.875099857489076	0.00326651838192524	43493.195	719	0.566	ns	0.3571429	0.1275984;0.6486199	0.0193	*
tRNA	tRNA	tRNA-His-CAY	0	0	45449	1	1	0	0.00195068664169788	43493.195	1	0.002	**	0	0.000;0.975	2.2e-16	***
tRNA	tRNA	tRNA-Gln-CAA_	1	0.00195068664169788	45449	34	2.96972860125261	1.49821284320651	0.00579300991193159	43493.195	163	0.326	ns	0.02941176	0.0007443642;0.1532676696	0.3618	ns
tRNA	tRNA	tRNA-Pro-CCY	3	0.00585205992509363	45449	17	1.94505494505495	0.995421961200597	0.00379419269868708	43493.195	762	0.48	ns	0.1764706	0.03798507;0.43431787	0.4339	ns
tRNA	tRNA	tRNA-Asp-GAY	4	0.00780274656679151	45449	49	3.79320987654321	1.81917784114101	0.0073993638353293	43493.195	655	0.694	ns	0.08163265	0.02269088;0.19601418	0.79	ns
tRNA	tRNA	tRNA-Ser-TCA	0	0	45449	1	1	0	0.00195068664169788	43493.195	1	0.002	**	0	0.000;0.975	2.2e-16	***
tRNA	tRNA	tRNA-Ala-GCG	0	0	45449	11	1.2725321888412	0.517205917722565	0.00248231154190309	43493.195	1	0.002	**	0	0.0000000;0.2849142	0.6278	ns
tRNA	tRNA	tRNA-Pro-CCG	2	0.00390137328339576	45449	4	1.19270833333333	0.420554102142099	0.00232660021327507	43493.195	381	0.762	ns	0.5	0.06758599;0.93241401	0.5877	ns
LTR?	tot	tot	421	0.821239076154806	45449	8420	646.751	24.5147296736262	1.26160853620474	43493.195	1	0.002	**	0.05	0.04544183;0.05487268	2.2e-16	***
LTR?	LTR?	MER129	7	0.0136548064918851	45449	122	10.08	2.99742966299204	0.0196629213483146	43493.195	198	0.396	ns	0.05737705	0.02337705;0.11464767	0.4094	ns
LTR?	LTR?	Eutr18	76	0.148252184769039	45449	676	51.32	6.89384690322647	0.100109238451935	43493.195	1001	0.002	**	0.112426	0.08960789;0.13868980	0.0007888	***
LTR?	LTR?	MamRep605	139	0.271145443196005	45449	3549	278.134	15.8813809935491	0.542552278401997	43493.195	1	0.002	**	0.03916596	0.03302507;0.04607991	2.2e-16	***
LTR?	LTR?	MamRep1151	54	0.105337078651685	45449	1260	101.411	9.94046738800008	0.197821083021223	43493.195	1	0.002	**	0.04285714	0.03235679;0.05555184	1.459e-07	***
LTR?	LTR?	MamRep605b	107	0.208723470661673	45449	2374	183.92	13.5751200320249	0.358770287141074	43493.195	1	0.002	**	0.04507161	0.03708178;0.05420659	2.633e-10	***
LTR?	LTR?	tot	421	0.821239076154806	45449	8420	646.751	24.5147296736262	1.26160853620474	43493.195	1	0.002	**	0.05	0.04544183;0.05487268	2.2e-16	***
LTR?	LTR?	UCON51	0	0	45449	42	3.02198952879581	1.42769044994166	0.00589495460517285	43493.195	1	0.002	**	0	0.00000000;0.08408385	0.07248	ns
LTR?	LTR?	Eutr5	45	0.0877808988764045	45449	397	32.009	5.30839882620906	0.0624395287141074	43493.195	995	0.014	*	0.1133501	0.0838901;0.1487206	0.02085	*
LINE	Penelope	tot	66	0.12874531835206	45449	1097	84.948	8.79116491601542	0.165706928838951	43493.195	17	0.034	*	0.06016408	0.04683291;0.07591075	0.03169	*
LINE	Penelope	Penelope1_Vert	66	0.12874531835206	45449	1097	84.948	8.79116491601542	0.165706928838951	43493.195	17	0.034	*	0.06016408	0.04683291;0.07591075	0.03169	*
LINE	L1-Tx1	tot	9	0.0175561797752809	45449	189	14.569	3.56594376777803	0.0284195536828964	43493.195	71	0.142	ns	0.04761905	0.02200265;0.08846859	0.1701	ns
LINE	L1-Tx1	MARE6	9	0.0175561797752809	45449	189	14.569	3.56594376777803	0.0284195536828964	43493.195	71	0.142	ns	0.04761905	0.02200265;0.08846859	0.1701	ns
LINE	RTE-X	tot	735	1.43375468164794	45449	15596	1174.687	31.5550114839109	2.29144623907615	43493.195	1	0.002	**	0.04712747	0.04385435;0.05057080	2.2e-16	***
LINE	RTE-X	L5	49	0.095583645443196	45449	737	62.603	7.51490950476883	0.122118835830212	43493.195	38	0.076	ns	0.06648575	0.04958775;0.08694806	0.07431	ns
LINE	RTE-X	L4_C_Mam	241	0.470115480649189	45449	5015	386.105	18.2188886297409	0.753169865792759	43493.195	1	0.002	**	0.04805583	0.04230114;0.05434358	2.784e-16	***
LINE	RTE-X	L4_B_Mam	170	0.331616729088639	45449	3247	255.644	14.8304823659653	0.498681335830212	43493.195	1	0.002	**	0.05235602	0.04494672;0.06058403	4.162e-09	***
LINE	RTE-X	L4_A_Mam	315	0.614466292134832	45449	6597	511.234	21.5060864816395	0.997257334581773	43493.195	1	0.002	**	0.04774898	0.04272855;0.05317384	2.2e-16	***
LINE	L1	L1M2	753	1.4688670411985	45449	9096	729.786	26.6032316821836	1.42358380149813	43493.195	812	0.38	ns	0.08278364	0.07720016;0.08863600	0.3644	ns
LINE	L1	L1P	12	0.0234082397003745	45449	161	10.426	3.16014406483479	0.0203378589263421	43493.195	750	0.504	ns	0.07453416	0.03910449;0.12657634	0.6288	ns
LINE	L1	L1MEg1	34	0.0663233458177278	45449	1013	77.868	8.56843007755761	0.15189606741573	43493.195	1	0.002	**	0.03356367	0.02335359;0.04658794	1.19e-08	***
LINE	L1	L1MB7	938	1.82974406991261	45449	23185	1892.278	38.8390678208063	3.69124141697878	43493.195	1	0.002	**	0.04045719	0.03795724;0.04307316	2.2e-16	***
LINE	L1	L1MB1	257	0.501326466916355	45449	6197	491.794	21.5187969603931	0.959335986267166	43493.195	1	0.002	**	0.04147168	0.03664389;0.04673683	2.2e-16	***
LINE	L1	L1P2	113	0.22042759051186	45449	1631	144.658	12.3885637792487	0.282182428214732	43493.195	4	0.008	**	0.06928265	0.05743646;0.08270582	0.005264	**
LINE	L1	L1MCb	100	0.195068664169788	45449	2145	169.709	12.2821484346254	0.331049079275905	43493.195	1	0.002	**	0.04662005	0.03809022;0.05641429	2.813e-09	***
LINE	L1	L1M3b	65	0.126794631710362	45449	564	44.786	6.80135739852436	0.0873634519350811	43493.195	1001	0.002	**	0.1152482	0.09008102;0.14452637	0.002951	**
LINE	L1	L1MEh	155	0.302356429463171	45449	3050	234.309	15.0609545298879	0.457063436329588	43493.195	1	0.002	**	0.05081967	0.04329535;0.05921958	1.53e-08	***
LINE	L1	L1ME2	523	1.02020911360799	45449	12799	1061.718	29.5038464094591	2.07107911985019	43493.195	1	0.002	**	0.04086257	0.03749852;0.04443737	2.2e-16	***
LINE	L1	L1PA16	865	1.68734394506866	45449	13973	1105.127	32.2753244378359	2.15575647627965	43493.195	1	0.002	**	0.0619051	0.05796520;0.06602863	7.175e-15	***
LINE	L1	L1MEd	601	1.17236267166042	45449	16918	1331.965	32.8642333370616	2.59824633270911	43493.195	1	0.002	**	0.03552429	0.03278562;0.03842410	2.2e-16	***
LINE	L1	L1M4b	180	0.351123595505618	45449	4228	341.036	18.1214538901019	0.665254369538077	43493.195	1	0.002	**	0.04257332	0.03668752;0.04910114	2.2e-16	***
LINE	L1	L1ME3A	672	1.31086142322097	45449	15879	1303.061	33.9455679077635	2.54186368601748	43493.195	1	0.002	**	0.04232005	0.03924140;0.04556774	2.2e-16	***
LINE	L1	L1M4	942	1.8375468164794	45449	20125	1605.043	34.9443594770209	3.13093593945069	43493.195	1	0.002	**	0.04680745	0.04392997;0.04981674	2.2e-16	***
LINE	L1	L1MC4	837	1.63272471910112	45449	23685	1885.774	38.8182145104303	3.67855415106117	43493.195	1	0.002	**	0.03533882	0.03302349;0.03776906	2.2e-16	***
LINE	L1	L1MEf	455	0.887562421972534	45449	11271	930.524	28.5298330765424	1.81516073657928	43493.195	1	0.002	**	0.04036909	0.03681025;0.04416776	2.2e-16	***
LINE	L1	L1MDa	313	0.610564918851436	45449	6954	552.837	22.2437230295248	1.07841175093633	43493.195	1	0.002	**	0.04501007	0.04025699;0.05014916	2.2e-16	***
LINE	L1	L1ME3G	904	1.76342072409488	45449	18628	1483.37	35.4430996572438	2.89359004369538	43493.195	1	0.002	**	0.0485291	0.04548716;0.05171293	2.2e-16	***
LINE	L1	L1MEj	88	0.171660424469413	45449	2345	185.072	12.7738791284398	0.36101747815231	43493.195	1	0.002	**	0.03752665	0.03020414;0.04603133	3.083e-16	***
LINE	L1	L1P4e	19	0.0370630461922597	45449	194	14.453	3.74911280796496	0.0281932740324594	43493.195	901	0.202	ns	0.09793814	0.06000093;0.14871434	0.2168	ns
LINE	L1	L1ME3E	167	0.325764669163546	45449	4540	364.244	18.2431707024102	0.710525905118602	43493.195	1	0.002	**	0.03678414	0.03149845;0.04267583	2.2e-16	***
LINE	L1	L1MC2	309	0.602762172284644	45449	6382	544.063	22.8525550053002	1.06129642634207	43493.195	1	0.002	**	0.04841742	0.04328035;0.05397202	2.2e-16	***
LINE	L1	L1PA2	186	0.362827715355805	45449	4918	478.93	22.6138118079302	0.934242353308365	43493.195	1	0.002	**	0.03782025	0.03266312;0.04353483	2.2e-16	***
LINE	L1	L1MA2	400	0.780274656679151	45449	7417	591.111	24.3565169701852	1.15307233146067	43493.195	1	0.002	**	0.05393016	0.04889833;0.05931607	2.2e-16	***
LINE	L1	L1M3e	95	0.185315230961298	45449	810	58.496	7.50868592793468	0.114107365792759	43493.195	1001	0.002	**	0.117284	0.09593338;0.14146393	4.633e-06	***
LINE	L1	L1MC5	598	1.16651061173533	45449	14431	1157.835	31.8367296114465	2.25857326779026	43493.195	1	0.002	**	0.04143857	0.03824497;0.04481868	2.2e-16	***
LINE	L1	L1MEa	12	0.0234082397003745	45449	355	26.998	4.99909861744965	0.0526646379525593	43493.195	1	0.002	**	0.03380282	0.01758608;0.05830183	0.001284	**
LINE	L1	L1PB1	762	1.48642322097378	45449	13093	1074.91	32.3751764790874	2.09681257802747	43493.195	1	0.002	**	0.05819904	0.05424920;0.06234663	2.2e-16	***
LINE	L1	L1MCc	171	0.333567415730337	45449	3179	253.966	15.7830906336481	0.495408083645443	43493.195	1	0.002	**	0.0537905	0.04620443;0.06221006	1.173e-08	***
LINE	L1	L1PA8	533	1.03971598002497	45449	8111	670.532	24.8283995743871	1.30799781523096	43493.195	1	0.002	**	0.06571323	0.06041602;0.07132499	1.129e-08	***
LINE	L1	L1P4	192	0.374531835205993	45449	3775	296.362	16.0531199042011	0.578109394506866	43493.195	1	0.002	**	0.05086093	0.04406971;0.05835767	2.485e-11	***
LINE	L1	L1M7	107	0.208723470661673	45449	3059	249.65	15.1924425393124	0.486988920099875	43493.195	1	0.002	**	0.03497875	0.02875269;0.04211323	2.2e-16	***
LINE	L1	L1PA13	599	1.16846129837703	45449	9060	706.177	25.2978586574566	1.37753004057428	43493.195	1	0.002	**	0.06611479	0.06108316;0.07142754	1.922e-05	***
LINE	L1	L1PREC2	538	1.04946941323346	45449	7902	654.698	24.4429182433737	1.27711064294632	43493.195	1	0.002	**	0.06808403	0.06262703;0.07386212	1.063e-06	***
LINE	L1	L1M2a1	12	0.0234082397003745	45449	120	10.588	3.14486027450285	0.0206538701622971	43493.195	743	0.518	ns	0.1	0.05274779;0.16816521	0.6281	ns
LINE	L1	L1MA9	737	1.43765605493134	45449	16437	1262.689	34.3915841458351	2.46311056491885	43493.195	1	0.002	**	0.04483787	0.04172452;0.04811353	2.2e-16	***
LINE	L1	L1MA4	469	0.914872034956305	45449	10000	783.721	27.0496366304955	1.5287940855181	43493.195	1	0.002	**	0.0469	0.04283864;0.05122777	2.2e-16	***
LINE	L1	L1PB3	194	0.378433208489388	45449	3601	295.786	16.9334268517907	0.576985799001248	43493.195	1	0.002	**	0.05387392	0.04672582;0.06175661	7.46e-11	***
LINE	L1	HAL1b	179	0.34917290886392	45449	4340	354.914	18.7890828310919	0.692325998751561	43493.195	1	0.002	**	0.04124424	0.03552356;0.04759222	2.2e-16	***
LINE	L1	L1MC1	597	1.16455992509363	45449	13002	1063.103	30.4833335549875	2.07378082084894	43493.195	1	0.002	**	0.04591601	0.04238191;0.04965511	2.2e-16	***
LINE	L1	L1PA4	675	1.31671348314607	45449	11926	1062.891	33.1583563464113	2.0733672752809	43493.195	1	0.002	**	0.05659903	0.05251855;0.06089757	2.2e-16	***
LINE	L1	L1MD3	306	0.59691011235955	45449	5356	466.687	20.1956652749023	0.910360096754057	43493.195	1	0.002	**	0.05713219	0.05106578;0.06368656	2.2e-16	***
LINE	L1	L1PBa	223	0.435003121098627	45449	2167	184.505	13.7485634885248	0.359911438826467	43493.195	997	0.01	**	0.1029072	0.09042735;0.11647228	0.003864	**
LINE	L1	L1MA8	484	0.944132334581773	45449	11124	866.349	27.4452991137543	1.68997542134831	43493.195	1	0.002	**	0.04350953	0.03979354;0.04746674	2.2e-16	***
LINE	L1	L1M3c	139	0.271145443196005	45449	1070	81.838	8.71916164431993	0.159640293383271	43493.195	1001	0.002	**	0.1299065	0.1103342;0.1515391	1.606e-09	***
LINE	L1	L1P4b	13	0.0253589263420724	45449	155	12.559	3.53511188168296	0.0244986735330836	43493.195	627	0.75	ns	0.08387097	0.04541441;0.13915149	0.8826	ns
LINE	L1	L1MC	436	0.850499375780275	45449	7862	638.059	22.9079963177772	1.24465316791511	43493.195	1	0.002	**	0.05545663	0.05049954;0.06074638	2.2e-16	***
LINE	L1	L1M3de	60	0.117041198501873	45449	499	37.895	5.9392971175258	0.0739212702871411	43493.195	1001	0.002	**	0.1202405	0.09302269;0.15205106	0.0004875	***
LINE	L1	L1MA5	231	0.45060861423221	45449	4447	367.806	18.873064312839	0.71747425093633	43493.195	1	0.002	**	0.05194513	0.04560645;0.05888006	2.418e-15	***
LINE	L1	HAL1M8	77	0.150202871410737	45449	2197	189.356	13.3257960678093	0.369374219725343	43493.195	1	0.002	**	0.03504779	0.02775616;0.04361087	2.2e-16	***
LINE	L1	L1ME4c	518	1.0104556803995	45449	9421	762.495	26.2481416473612	1.48738881086142	43493.195	1	0.002	**	0.05498355	0.05046571;0.05977894	2.2e-16	***
LINE	L1	L1M2a	76	0.148252184769039	45449	489	43.688	6.59106198560582	0.0852215980024969	43493.195	1001	0.002	**	0.1554192	0.1244496;0.1906243	2.367e-06	***
LINE	L1	L1MC3	552	1.07677902621723	45449	13130	1083.957	30.8925152504373	2.11446044007491	43493.195	1	0.002	**	0.04204113	0.03867228;0.04561481	2.2e-16	***
LINE	L1	L1P4d	13	0.0253589263420724	45449	167	12.899	3.45930134069955	0.0251619069912609	43493.195	598	0.808	ns	0.07784431	0.04209901;0.12943749	0.8853	ns
LINE	L1	L1ME3C	105	0.204822097378277	45449	3264	270.506	15.8470531359333	0.527672440699126	43493.195	1	0.002	**	0.03216912	0.02638494;0.03881004	2.2e-16	***
LINE	L1	L1M4a2	79	0.154104244694132	45449	2051	165.665	11.954316403738	0.323160502496879	43493.195	1	0.002	**	0.0385178	0.03061125;0.04777553	1.295e-14	***
LINE	L1	L1M2c	68	0.132646691635456	45449	450	40.096	6.42339816950841	0.0782147315855181	43493.195	1001	0.002	**	0.1511111	0.1192939;0.1875970	2.056e-05	***
LINE	L1	L1M1	730	1.42400124843945	45449	9983	758.88	25.7197804638202	1.48033707865169	43493.195	128	0.256	ns	0.07312431	0.06809239;0.07840692	0.2818	ns
LINE	L1	L1M6	214	0.417446941323346	45449	5357	431.45	19.1714643427425	0.841623751560549	43493.195	1	0.002	**	0.03994773	0.03486221;0.04554185	2.2e-16	***
LINE	L1	L1PA7	744	1.45131086142322	45449	13116	1138.741	33.1034402556102	2.22132685705368	43493.195	1	0.002	**	0.05672461	0.05282650;0.06082083	2.2e-16	***
LINE	L1	L1P3b	13	0.0253589263420724	45449	83	7.51651651651652	2.73100609043801	0.0146623683608702	43493.195	977	0.05	*	0.1566265	0.08611875;0.25293310	0.05194	ns
LINE	L1	L1MA10	237	0.462312734082397	45449	5109	405.061	19.0192273767893	0.790147081772784	43493.195	1	0.002	**	0.04638873	0.04078421;0.05251850	2.2e-16	***
LINE	L1	L1MB8	674	1.31476279650437	45449	16563	1354.302	33.7639867729331	2.64181882022472	43493.195	1	0.002	**	0.04069311	0.03773486;0.04381400	2.2e-16	***
LINE	L1	L1MA4A	426	0.830992509363296	45449	6240	508.428	21.7157636382051	0.991783707865168	43493.195	1	0.002	**	0.06826923	0.06213435;0.07481128	0.0001007	***
LINE	L1	L1PB	91	0.177512484394507	45449	1846	147.143	11.6865361046859	0.287029884519351	43493.195	1	0.002	**	0.04929577	0.03987266;0.06018163	3.628e-07	***
LINE	L1	L1MB4	456	0.889513108614232	45449	9160	770.784	26.899980538152	1.50355805243446	43493.195	1	0.002	**	0.04978166	0.04541690;0.05443549	2.2e-16	***
LINE	L1	L1M4c	231	0.45060861423221	45449	3615	300.646	17.0558372877319	0.5864661360799	43493.195	1	0.002	**	0.06390041	0.05614458;0.07237019	1.619e-05	***
LINE	L1	L1MEg	494	0.963639200998751	45449	13185	1063.566	30.8735618421461	2.07468398876405	43493.195	1	0.002	**	0.03746682	0.03428989;0.04084992	2.2e-16	***
LINE	L1	L1P1	223	0.435003121098627	45449	3259	262.358	16.7006211485306	0.511778245942572	43493.195	9	0.018	*	0.0684259	0.05999469;0.07764114	0.01094	*
LINE	L1	L1ME3	483	0.942181647940075	45449	9162	789.093	26.2042174470449	1.5392731741573	43493.195	1	0.002	**	0.05271775	0.04823015;0.05749234	2.2e-16	***
LINE	L1	X9_LINE	45	0.0877808988764045	45449	653	51.426	6.61500432972513	0.100316011235955	43493.195	199	0.398	ns	0.06891271	0.05070608;0.09112671	0.3835	ns
LINE	L1	L1PA17	304	0.593008739076155	45449	4789	400.531	19.8211482239783	0.781310471285893	43493.195	1	0.002	**	0.06347881	0.05673664;0.07075894	1.988e-07	***
LINE	L1	L1PA15-16	167	0.325764669163546	45449	1431	115.143	10.9318825943685	0.224607911985019	43493.195	1001	0.002	**	0.1167016	0.1005171;0.1344777	1.781e-06	***
LINE	L1	L1ME3B	273	0.532537453183521	45449	8120	663.822	23.6186400149576	1.29490870786517	43493.195	1	0.002	**	0.03362069	0.02980671;0.03777395	2.2e-16	***
LINE	L1	L1MD1	297	0.57935393258427	45449	6979	581.105	23.0326393945088	1.13355376092385	43493.195	1	0.002	**	0.04255624	0.03794087;0.04755850	2.2e-16	***
LINE	L1	L1HS	69	0.134597378277154	45449	1571	155.742	13.325802527916	0.303803838951311	43493.195	1	0.002	**	0.04392107	0.03433118;0.05525853	6.287e-16	***
LINE	L1	L1MEb	100	0.195068664169788	45449	1672	142.154	11.2428949424375	0.27729790886392	43493.195	1	0.002	**	0.05980861	0.04892432;0.07226789	0.0001325	***
LINE	L1	L1PA11	385	0.751014357053683	45449	4144	342.397	18.920078233463	0.667909254057428	43493.195	988	0.028	*	0.09290541	0.0842354;0.1021541	0.01776	*
LINE	L1	HAL1ME	285	0.555945692883895	45449	7407	582.844	22.5450647358561	1.13694600499376	43493.195	1	0.002	**	0.03847712	0.03421177;0.04311039	2.2e-16	***
LINE	L1	L1PA8A	171	0.333567415730337	45449	2429	211.932	14.4643213664725	0.413412921348315	43493.195	2	0.004	**	0.07039934	0.06054290;0.08130611	0.002823	**
LINE	L1	L1MEc	710	1.38498751560549	45449	17812	1427.605	36.0365593336629	2.7848100031211	43493.195	1	0.002	**	0.03986077	0.03703507;0.04283792	2.2e-16	***
LINE	L1	L1P4c	6	0.0117041198501873	45449	43	4.88709677419355	2.20524895311541	0.00953319439410414	43493.195	763	0.478	ns	0.1395349	0.05297657;0.27932480	0.6274	ns
LINE	L1	L1MCa	253	0.493523720349563	45449	7243	593.884	22.602951962906	1.1584815855181	43493.195	1	0.002	**	0.03493028	0.03082101;0.03941913	2.2e-16	***
LINE	L1	L1MB2	465	0.907069288389513	45449	8944	778.188	26.6850285131335	1.51800093632959	43493.195	1	0.002	**	0.05199016	0.04747985;0.05679503	2.2e-16	***
LINE	L1	L1MEi	192	0.374531835205993	45449	5311	420.728	19.9936930996693	0.820708489388265	43493.195	1	0.002	**	0.03615138	0.03129332;0.04152732	2.2e-16	***
LINE	L1	L1MC4a	406	0.791978776529338	45449	9991	843.685	26.4006585101541	1.64576505930087	43493.195	1	0.002	**	0.04063657	0.03684934;0.04469444	2.2e-16	***
LINE	L1	HAL1	808	1.57615480649189	45449	21238	1659.952	35.9868691434911	3.23804619225968	43493.195	1	0.002	**	0.03804501	0.03551201;0.04070544	2.2e-16	***
LINE	L1	L1MB5	642	1.25234082397004	45449	9769	864.722	27.1232443927047	1.68680165418227	43493.195	1	0.002	**	0.06571809	0.06088329;0.07081372	2.2e-16	***
LINE	L1	L1PA3	519	1.0124063670412	45449	10703	991.102	32.5525923279125	1.93332943196005	43493.195	1	0.002	**	0.04849108	0.04449825;0.05273176	2.2e-16	***
LINE	L1	L1M6B	37	0.0721754057428215	45449	730	61.942	7.77618834038275	0.12082943196005	43493.195	2	0.004	**	0.05068493	0.03593446;0.06918867	0.000529	***
LINE	L1	L1P3	226	0.44085518102372	45449	3552	275.268	16.9916712801564	0.536961610486891	43493.195	3	0.006	**	0.06362613	0.05582013;0.07215936	0.00169	**
LINE	L1	L1ME3F	165	0.32186329588015	45449	4605	388.273	18.7609819957657	0.75739895443196	43493.195	1	0.002	**	0.03583062	0.03064988;0.04161011	2.2e-16	***
LINE	L1	L1PB4	378	0.737359550561798	45449	7440	583.184	23.0572717766388	1.13760923845193	43493.195	1	0.002	**	0.05080645	0.04592610;0.05604242	2.2e-16	***
LINE	L1	L1MA1	226	0.44085518102372	45449	4314	327.311	17.7904125241035	0.638481195380774	43493.195	1	0.002	**	0.05238758	0.04592795;0.05946136	1.016e-09	***
LINE	L1	L1PA14	247	0.481819600499376	45449	3056	246.54	15.3086496711746	0.480922284644195	43493.195	528	0.948	ns	0.08082461	0.07140209;0.09105840	0.9735	ns
LINE	L1	L1M2b	24	0.0468164794007491	45449	220	17.487	4.13702138572499	0.0341116573033708	43493.195	951	0.102	ns	0.1090909	0.07115887;0.15796074	0.1052	ns
LINE	L1	L1M8	54	0.105337078651685	45449	1662	135.164	11.3270210296179	0.263662609238452	43493.195	1	0.002	**	0.03249097	0.02450053;0.04218281	3.694e-16	***
LINE	L1	L1M3f	80	0.15605493133583	45449	671	55.238	7.72431362782615	0.107752028714107	43493.195	1001	0.002	**	0.119225	0.09567943;0.14617819	0.0009276	***
LINE	L1	L1M3d	46	0.0897315855181024	45449	532	42.408	6.47003843863368	0.0827247191011236	43493.195	745	0.514	ns	0.08646617	0.06399853;0.11364963	0.5747	ns
LINE	L1	L1M3a	84	0.163857677902622	45449	636	69.731	7.75775881436268	0.136023330212235	43493.195	965	0.074	ns	0.1320755	0.1067338;0.1608883	0.07531	ns
LINE	L1	L1MA3	456	0.889513108614232	45449	8888	733.902	27.5883945802491	1.43161282771536	43493.195	1	0.002	**	0.05130513	0.04681000;0.05609717	2.2e-16	***
LINE	L1	L1M3	420	0.819288389513109	45449	7225	587.476	22.8937010014883	1.1459815855181	43493.195	1	0.002	**	0.05813149	0.05284597;0.06377693	4.531e-14	***
LINE	L1	L1ME3D	139	0.271145443196005	45449	4186	346.895	17.6473625339427	0.676683442571785	43493.195	1	0.002	**	0.03320592	0.02798658;0.03908916	2.2e-16	***
LINE	L1	L1MDb	49	0.095583645443196	45449	971	69.323	8.06769847966313	0.135227450062422	43493.195	8	0.016	*	0.05046344	0.03756297;0.06616949	0.01044	*
LINE	L1	L1MD	420	0.819288389513109	45449	8496	673.382	24.5243046286234	1.3135572721598	43493.195	1	0.002	**	0.04943503	0.04492193;0.05426022	2.2e-16	***
LINE	L1	L1M5	2029	3.95794319600499	45449	44640	3257.922	49.4601275799023	6.35518492509363	43493.195	1	0.002	**	0.04545251	0.04353867;0.04742574	2.2e-16	***
LINE	L1	L1MA5A	184	0.358926342072409	45449	3431	290.143	16.5614864620853	0.565978074282147	43493.195	1	0.002	**	0.05362868	0.04632789;0.06170135	5.452e-12	***
LINE	L1	L1PB2	183	0.356975655430712	45449	2887	240.689	15.0606474662314	0.46950881710362	43493.195	1	0.002	**	0.0633876	0.05477253;0.07290004	6.091e-05	***
LINE	L1	L1M4a1	127	0.24773720349563	45449	2655	215.771	14.068065590886	0.420901607365793	43493.195	1	0.002	**	0.04783427	0.04003071;0.05665306	1.613e-11	***
LINE	L1	L1MEg2	32	0.0624219725343321	45449	755	60.212	7.56268803073684	0.117454744069913	43493.195	1	0.002	**	0.04238411	0.02916833;0.05930939	5.17e-05	***
LINE	L1	L1PA5	602	1.17431335830212	45449	11398	1005.728	31.3853637394416	1.96186017478152	43493.195	1	0.002	**	0.05281628	0.04878092;0.05708193	2.2e-16	***
LINE	L1	L1ME4b	1200	2.34082397003745	45449	24590	1944.142	39.2468871906315	3.7924118289638	43493.195	1	0.002	**	0.04880033	0.04614058;0.05156734	2.2e-16	***
LINE	L1	L1PA12	136	0.265293383270911	45449	1769	147.602	12.0189038622517	0.28792524968789	43493.195	173	0.346	ns	0.07687959	0.06489256;0.09029129	0.3441	ns
LINE	L1	L1MC5a	730	1.42400124843945	45449	17929	1413.481	33.9565706114102	2.75725850499376	43493.195	1	0.002	**	0.04071616	0.03787013;0.04371235	2.2e-16	***
LINE	L1	L1ME4a	1460	2.8480024968789	45449	29291	2203.039	39.95214202834	4.29743874843945	43493.195	1	0.002	**	0.04984466	0.04738011;0.05239897	2.2e-16	***
LINE	L1	L1PA10	568	1.10799001248439	45449	7090	598.574	23.9693356823474	1.16763030586767	43493.195	101	0.202	ns	0.08011283	0.07389701;0.08667645	0.2	ns
LINE	L1	L1M	49	0.095583645443196	45449	748	61.326	7.55611135563913	0.119627808988764	43493.195	49	0.098	ns	0.06550802	0.04885257;0.08568330	0.1093	ns
LINE	L1	L1ME5	242	0.472066167290886	45449	3442	279.2	15.6964447687487	0.544631710362047	43493.195	8	0.016	*	0.07030796	0.0619894;0.0793650	0.0192	*
LINE	L1	L1MA7	375	0.731507490636704	45449	8595	663.326	25.003537767702	1.29394116729089	43493.195	1	0.002	**	0.04363002	0.03940875;0.04816405	2.2e-16	***
LINE	L1	L1MD2	492	0.959737827715356	45449	10982	878.102	28.068834237557	1.71290184144819	43493.195	1	0.002	**	0.04480058	0.04100722;0.04883757	2.2e-16	***
LINE	L1	L1MB3	1106	2.15745942571785	45449	17260	1464.47	34.6520687097591	2.85672206616729	43493.195	1	0.002	**	0.06407879	0.06047005;0.06783526	2.2e-16	***
LINE	L1	tot	24302	47.4055867665418	45449	950736	26671.54	89.6340485678444	52.0278167915106	43493.195	1	0.002	**	0.02556125	0.02524493;0.02588046	2.2e-16	***
LINE	L1	L1PBb	43	0.0838795255930087	45449	317	25.752	5.09356853693365	0.0502340823970037	43493.195	994	0.016	*	0.1356467	0.09993743;0.17833675	0.0009266	***
LINE	L1	L1P4a	52	0.10143570536829	45449	601	49.262	6.95641773815717	0.0960947253433208	43493.195	689	0.626	ns	0.08652246	0.06529298;0.11191541	0.6556	ns
LINE	L1	L1P5	36	0.0702247191011236	45449	762	58.328	7.13353371782199	0.113779650436954	43493.195	1	0.002	**	0.04724409	0.03330526;0.06480862	0.001659	**
LINE	L1	L1ME1	1183	2.30766229712859	45449	31305	2463.12	44.170359072806	4.80477528089888	43493.195	1	0.002	**	0.03778949	0.03570417;0.03996113	2.2e-16	***
LINE	L1	L1MA6	265	0.516931960049938	45449	5458	433.872	20.4583518436887	0.846348314606742	43493.195	1	0.002	**	0.04855258	0.04300165;0.05459229	2.2e-16	***
LINE	L1	L1PBa1	49	0.095583645443196	45449	441	40.945	6.55674964948075	0.0798708645443196	43493.195	900	0.204	ns	0.1111111	0.08333939;0.14422526	0.1888	ns
LINE	L1	L1ME3Cz	587	1.14505305867665	45449	14145	1126.542	30.8172993940407	2.19753043071161	43493.195	1	0.002	**	0.04149876	0.03827134;0.04491646	2.2e-16	***
LINE	L1	L1PA15	548	1.06897627965044	45449	8463	671.311	24.1494404588279	1.30951740012484	43493.195	1	0.002	**	0.06475245	0.05960095;0.07020603	3.557e-07	***
LINE	L1	L1PA6	442	0.862203495630462	45449	6051	575.786	25.4165340714308	1.12317805867665	43493.195	1	0.002	**	0.07304578	0.06661383;0.07989285	1.419e-09	***
LINE	L1	L1ME2z	322	0.628121098626717	45449	7272	627.326	23.7497742257853	1.22371644818976	43493.195	1	0.002	**	0.04427943	0.03966612;0.04926237	2.2e-16	***
LINE	Jockey	tot	22	0.0429151061173533	45449	221	17.426	4.08842747755653	0.0339926654182272	43493.195	881	0.242	ns	0.09954751	0.0634435;0.1468331	0.2596	ns
LINE	Jockey	X12_LINE	22	0.0429151061173533	45449	221	17.426	4.08842747755653	0.0339926654182272	43493.195	881	0.242	ns	0.09954751	0.0634435;0.1468331	0.2596	ns
LINE	tot	tot	31636	61.7119225967541	45449	1569213	31962.707	81.4035237854276	62.3492255774032	43493.195	1	0.002	**	0.02016042	0.01994109;0.02038154	0.06502	ns
LINE	L2	X24_LINE	26	0.0507178526841448	45449	550	39.01	5.97541677254446	0.0760962858926342	43493.195	18	0.036	*	0.04727273	0.03110911;0.06850079	0.03036	*
LINE	L2	UCON86	8	0.015605493133583	45449	66	5.54062186559679	2.29229651390784	0.0108080170599188	43493.195	894	0.216	ns	0.1212121	0.05381086;0.22494016	0.2642	ns
LINE	L2	L2-1_Crp	3	0.00585205992509363	45449	41	3.23958333333333	1.62388835268781	0.00631941193300042	43493.195	589	0.826	ns	0.07317073	0.01535147;0.19924598	1	ns
LINE	L2	UCON49	12	0.0234082397003745	45449	106	8.72	2.79560644859312	0.0170099875156055	43493.195	903	0.198	ns	0.1132075	0.05988316;0.18940225	0.2847	ns
LINE	L2	tot	15338	29.919631710362	45449	523574	18601.867	85.0036171343663	36.2864134675406	43493.195	1	0.002	**	0.02929481	0.02883969;0.02975515	2.2e-16	***
LINE	L2	L2-2_Mam	42	0.0819288389513109	45449	520	40.688	5.85054569120564	0.0793695380774033	43493.195	639	0.726	ns	0.08076923	0.05882938;0.10760982	0.8064	ns
LINE	L2	L2	2761	5.38584581772784	45449	54017	3765.119	51.3820684281584	7.34456733770287	43493.195	1	0.002	**	0.05111354	0.04927124;0.05300425	2.2e-16	***
LINE	L2	L2-3_AMi	0	0	45449	12	1.40221402214022	0.623503521822756	0.00273528016179038	43493.195	1	0.002	**	0	0.0000000;0.2646485	0.3825	ns
LINE	L2	L2d2	2769	5.40145131086142	45449	52674	3557.812	48.8915026874306	6.94017634207241	43493.195	1	0.002	**	0.05256863	0.05067799;0.05450876	2.2e-16	***
LINE	L2	L2d	1706	3.32787141073658	45449	27881	2021.146	38.9717780385176	3.9426225031211	43493.195	1	0.002	**	0.06118862	0.05840321;0.06406590	9.194e-14	***
LINE	L2	L2a	7288	14.2166042446941	45449	166340	9355.024	69.7155914246424	18.248720349563	43493.195	1	0.002	**	0.04381388	0.04283521;0.04480848	2.2e-16	***
LINE	L2	L2-1_AMi	68	0.132646691635456	45449	951	77.033	8.69237990819939	0.150267244069913	43493.195	165	0.33	ns	0.07150368	0.05594989;0.08977046	0.3121	ns
LINE	L2	X13_LINE	7	0.0136548064918851	45449	139	10.063	3.16528830441242	0.0196297596754057	43493.195	218	0.436	ns	0.05035971	0.02048416;0.10100701	0.4118	ns
LINE	L2	L2b	6063	11.8270131086142	45449	91943	6114.384	62.4427869785266	11.9272471910112	43493.195	197	0.394	ns	0.06594303	0.06434710;0.06756641	0.4996	ns
LINE	L2	X15_LINE	12	0.0234082397003745	45449	244	19.141	4.12966986249181	0.0373380930087391	43493.195	50	0.1	ns	0.04918033	0.02566709;0.08433168	0.09516	ns
LINE	L2	L2-3_Crp	87	0.169709737827715	45449	1730	140.112	11.4042761065099	0.273314606741573	43493.195	1	0.002	**	0.05028902	0.04047252;0.06166403	7.434e-07	***
LINE	L2	L2c	6151	11.9986735330836	45449	126360	7446.799	68.0673766702285	14.5263713327091	43493.195	1	0.002	**	0.04867838	0.04749827;0.04987925	2.2e-16	***
LINE	Dong-R4	tot	44	0.0858302122347066	45449	551	42.416	6.47803279622054	0.0827403245942572	43493.195	638	0.728	ns	0.07985481	0.05861993;0.10572021	0.8103	ns
LINE	Dong-R4	Mam_R4	44	0.0858302122347066	45449	551	42.416	6.47803279622054	0.0827403245942572	43493.195	638	0.728	ns	0.07985481	0.05861993;0.10572021	0.8103	ns
LINE	RTE-BovB	tot	444	0.866104868913858	45449	8868	653.945	23.9363933357958	1.27564177590512	43493.195	1	0.002	**	0.05006766	0.04562073;0.05481304	2.2e-16	***
LINE	RTE-BovB	MamRTE1	440	0.858302122347066	45449	8819	649.999	23.8218908040794	1.26794436641698	43493.195	1	0.002	**	0.04989228	0.04544089;0.05464392	2.2e-16	***
LINE	RTE-BovB	MamRTE2	5	0.00975343320848939	45449	49	4.2355915065723	1.95239580296254	0.00826231177155957	43493.195	738	0.528	ns	0.1020408	0.0339717;0.2222767	0.6117	ns
LINE	CR1	CR1-16_AMi	25	0.0487671660424469	45449	306	24.052	4.42729001725625	0.0469179151061173	43493.195	641	0.722	ns	0.08169935	0.05356824;0.11824243	0.8314	ns
LINE	CR1	X8_LINE	18	0.0351123595505618	45449	223	17.821	3.95507289460025	0.0347631866416979	43493.195	578	0.848	ns	0.08071749	0.04853914;0.12456911	0.9019	ns
LINE	CR1	X7D_LINE	2	0.00390137328339576	45449	55	4.23464249748238	1.9187971645161	0.00826046055220501	43493.195	185	0.37	ns	0.03636364	0.004434547;0.125264257	0.4415	ns
LINE	CR1	CR1-12_AMi	4	0.00780274656679151	45449	133	10.242	3.07064567556481	0.0199789325842697	43493.195	21	0.042	*	0.03007519	0.008254061;0.075213520	0.0483	*
LINE	CR1	X2_LINE	9	0.0175561797752809	45449	191	14.992	3.64900688561303	0.0292446941323346	43493.195	59	0.118	ns	0.04712042	0.02176985;0.08756212	0.1366	ns
LINE	CR1	CR1_Mam	77	0.150202871410737	45449	1695	128.46	10.7114487878688	0.250585205992509	43493.195	1	0.002	**	0.04542773	0.03601437;0.05645231	5.219e-07	***
LINE	CR1	CR1-3_Croc	99	0.19311797752809	45449	1338	105.71	9.8840069604181	0.206207084893883	43493.195	275	0.55	ns	0.07399103	0.06053995;0.08934722	0.5429	ns
LINE	CR1	X21_LINE	1	0.00195068664169788	45449	45	3.66326530612245	1.69806642156104	0.00714588269764835	43493.195	100	0.2	ns	0.02222222	0.0005624597;0.1177043314	0.2657	ns
LINE	CR1	tot	3503	6.83325530586766	45449	68381	4475.373	55.0942941896186	8.73005032771536	43493.195	1	0.002	**	0.05122768	0.04958704;0.05290653	2.2e-16	***
LINE	CR1	CR1-L3B_Croc	4	0.00780274656679151	45449	37	3.1	1.57546387033913	0.00604712858926342	43493.195	785	0.434	ns	0.1081081	0.03025197;0.25417594	0.5481	ns
LINE	CR1	X7B_LINE	70	0.136548064918851	45449	934	69.516	8.36526877761388	0.13560393258427	43493.195	552	0.9	ns	0.07494647	0.05888731;0.09374438	0.9503	ns
LINE	CR1	CR1-13_AMi	3	0.00585205992509363	45449	102	7.929	2.70134341694207	0.0154669943820225	43493.195	43	0.086	ns	0.02941176	0.006106974;0.083553342	0.09168	ns
LINE	CR1	X7A_LINE	65	0.126794631710362	45449	920	71.429	8.23132514931307	0.139335596129838	43493.195	253	0.506	ns	0.07065217	0.05494772;0.08916891	0.46	ns
LINE	CR1	X17_LINE	58	0.113139825218477	45449	966	75.116	8.2793170667085	0.146527777777778	43493.195	17	0.034	*	0.06004141	0.04590405;0.07692929	0.04082	*
LINE	CR1	CR1-1_Amn	6	0.0117041198501873	45449	66	5.11422845691383	2.0644038475184	0.00997625713349295	43493.195	749	0.506	ns	0.09090909	0.03409713;0.18744265	0.6428	ns
LINE	CR1	X1_LINE	8	0.015605493133583	45449	85	6.98498498498498	2.6046772279302	0.0136255169026705	43493.195	737	0.53	ns	0.09411765	0.04151514;0.17705222	0.6906	ns
LINE	CR1	CR1-11_Crp	0	0	45449	25	2.2161214953271	1.1969833053033	0.0043229585973141	43493.195	1	0.002	**	0	0.0000000;0.1371852	0.1633	ns
LINE	CR1	X6A_LINE	55	0.107287765293383	45449	1033	77.084	8.36139084464163	0.150366729088639	43493.195	8	0.016	*	0.05324298	0.04035834;0.06874229	0.007624	**
LINE	CR1	X6B_LINE	60	0.117041198501873	45449	875	66.52	8.01060358336185	0.129759675405743	43493.195	238	0.476	ns	0.06857143	0.05273164;0.08738693	0.444	ns
LINE	CR1	X20_LINE	5	0.00975343320848939	45449	161	12.851	3.37493543481786	0.0250682740324594	43493.195	11	0.022	*	0.0310559	0.01015916;0.07098337	0.01894	*
LINE	CR1	CR1-8_Crp	0	0	45449	7	1.2475	0.511760194075898	0.0024334815855181	43493.195	1	0.002	**	0	0.0000000;0.4096164	0.6158	ns
LINE	CR1	CR1-L3A_Croc	24	0.0468164794007491	45449	323	24.055	4.72358839096796	0.0469237671660424	43493.195	538	0.928	ns	0.07430341	0.04818527;0.10854187	1	ns
LINE	CR1	X5B_LINE	6	0.0117041198501873	45449	73	5.8376753507014	2.25320531897161	0.0113874753251822	43493.195	627	0.75	ns	0.08219178	0.03076153;0.17036108	0.8302	ns
LINE	CR1	X7C_LINE	47	0.0916822721598003	45449	620	47.344	6.58779652562699	0.0923533083645443	43493.195	516	0.972	ns	0.07580645	0.05622861;0.09953349	1	ns
LINE	CR1	L3	2511	4.89817415730337	45449	45293	3187.298	48.2269534081828	6.21741963171036	43493.195	1	0.002	**	0.05543903	0.05334910;0.05758617	2.2e-16	***
LINE	CR1	L3b	677	1.32061485642946	45449	9560	733.019	25.9815257188388	1.42989037141074	43493.195	14	0.028	*	0.0708159	0.06575291;0.07614221	0.03133	*
LINE	CR1	Plat_L3	245	0.47791822721598	45449	3315	256.489	15.3806515935913	0.500329666042447	43493.195	242	0.484	ns	0.07390649	0.06522871;0.08334453	0.4746	ns
scRNA	tot	tot	129	0.251638576779026	45449	1861	156.216	11.5258921646088	0.304728464419476	43493.195	8	0.016	*	0.06931757	0.05819519;0.08181934	0.02149	*
scRNA	scRNA	tot	129	0.251638576779026	45449	1861	156.216	11.5258921646088	0.304728464419476	43493.195	8	0.016	*	0.06931757	0.05819519;0.08181934	0.02149	*
scRNA	scRNA	BC200	50	0.0975343320848939	45449	676	58.525	7.14355691552924	0.114163935705368	43493.195	118	0.236	ns	0.0739645	0.05539318;0.09635298	0.2735	ns
scRNA	scRNA	HY3	48	0.0936329588014981	45449	545	44.881	6.12162668849656	0.0875487671660424	43493.195	717	0.57	ns	0.08807339	0.06565164;0.11507655	0.6397	ns
scRNA	scRNA	HY4	7	0.0136548064918851	45449	162	13.85	3.55219905384229	0.0270170099875156	43493.195	32	0.064	ns	0.04320988	0.01754652;0.08700014	0.06556	ns
scRNA	scRNA	HY1	23	0.0448657927590512	45449	456	37.866	5.77211931281407	0.0738647003745318	43493.195	5	0.01	**	0.0504386	0.03223884;0.07472392	0.01057	*
scRNA	scRNA	HY5	1	0.00195068664169788	45449	22	2.16550925925926	1.15603719158454	0.0042242299845101	43493.195	296	0.592	ns	0.04545455	0.001150148;0.228444398	0.7183	ns
SINE	tot	tot	27052	52.769975031211	45449	1806997	32413.16	73.6871779904768	63.227918227216	43493.195	1	0.002	**	0.01497069	0.01479414;0.01514881	2.2e-16	***
SINE	Alu	AluYc	476	0.92852684144819	45449	6703	567.655	21.5889800374881	1.10731702559301	43493.195	1	0.002	**	0.07101298	0.06497727;0.07742500	4.066e-05	***
SINE	Alu	AluYd8	12	0.0234082397003745	45449	224	18.336	4.10218623808474	0.0357677902621723	43493.195	64	0.128	ns	0.05357143	0.02798413;0.09170808	0.1425	ns
SINE	Alu	AluY	4882	9.52325218476904	45449	98084	6580.944	63.2365378853375	12.8373595505618	43493.195	1	0.002	**	0.04977366	0.04842088;0.05115315	2.2e-16	***
SINE	Alu	AluYh3	35	0.0682740324594257	45449	649	58.475	7.5396433086202	0.114066401373283	43493.195	1	0.002	**	0.05392912	0.03784747;0.07420733	0.0007537	***
SINE	Alu	AluYk11	8	0.015605493133583	45449	171	14.492	3.78685572424885	0.0282693508114856	43493.195	50	0.1	ns	0.04678363	0.02041137;0.09009896	0.07461	ns
SINE	Alu	AluYe5	79	0.154104244694132	45449	1297	114.285	10.0855090348724	0.222934222846442	43493.195	1	0.002	**	0.06090979	0.04851600;0.07533664	0.0003409	***
SINE	Alu	Alu	548	1.06897627965044	45449	7748	663.694	23.2335137282366	1.29465901997503	43493.195	1	0.002	**	0.07072793	0.06511721;0.07666408	1.64e-06	***
SINE	Alu	AluSx3	2375	4.63288077403246	45449	38631	3059.881	49.4920832588941	5.96886899188514	43493.195	1	0.002	**	0.06147912	0.05910388;0.06392055	2.2e-16	***
SINE	Alu	AluSx	6218	12.1293695380774	45449	124945	7976.724	68.2392586450089	15.5600889513109	43493.195	1	0.002	**	0.0497659	0.04856657;0.05098617	2.2e-16	***
SINE	Alu	AluSc	2298	4.48267790262172	45449	37679	2953.675	48.1780084218463	5.76169436641698	43493.195	1	0.002	**	0.06098888	0.05859317;0.06345252	2.2e-16	***
SINE	Alu	AluSg	2593	5.0581304619226	45449	42580	3363.889	50.243836658063	6.56189333645443	43493.195	1	0.002	**	0.06089713	0.05864396;0.06321041	2.2e-16	***
SINE	Alu	AluYh3a3	14	0.0273096129837703	45449	158	15.432	3.71418512882316	0.0301029962546816	43493.195	424	0.848	ns	0.08860759	0.04929173;0.14419936	0.7896	ns
SINE	Alu	AluYg6	47	0.0916822721598003	45449	811	69.782	7.73526407502099	0.136122815230961	43493.195	2	0.004	**	0.05795314	0.04288893;0.07632323	0.003207	**
SINE	Alu	AluSx1	5961	11.628043071161	45449	106483	7135.214	63.7848470305503	13.9185666354557	43493.195	1	0.002	**	0.05598077	0.05460742;0.05737836	2.2e-16	***
SINE	Alu	AluYj4	190	0.370630461922597	45449	2787	247.677	14.6197266529647	0.483140215355805	43493.195	1	0.002	**	0.06817366	0.05909421;0.07817211	8.401e-05	***
SINE	Alu	FLAM_A	903	1.76147003745318	45449	14934	1227.977	30.3891093809767	2.39539833021224	43493.195	1	0.002	**	0.06046605	0.05669577;0.06440866	2.2e-16	***
SINE	Alu	AluYk3	376	0.733458177278402	45449	6065	525.492	22.0900861905948	1.0250702247191	43493.195	1	0.002	**	0.06199505	0.05605548;0.06836005	9.854e-13	***
SINE	Alu	AluSc5	301	0.587156679151061	45449	4143	363.813	17.8520790869783	0.70968515917603	43493.195	1	0.002	**	0.07265267	0.06493163;0.08098258	0.0004398	***
SINE	Alu	AluYi6	26	0.0507178526841448	45449	454	39.602	6.02925766143296	0.0772510923845193	43493.195	9	0.018	*	0.05726872	0.03774717;0.08278866	0.02424	*
SINE	Alu	AluYa8	28	0.0546192259675406	45449	390	33.424	5.51658015954238	0.0651997503121099	43493.195	192	0.384	ns	0.07179487	0.04823438;0.10209389	0.3659	ns
SINE	Alu	AluYk2	427	0.832943196004994	45449	6622	579.873	22.2685598941593	1.13115051498127	43493.195	1	0.002	**	0.06448203	0.05868373;0.07066736	4.454e-12	***
SINE	Alu	AluSq2	3252	6.3436329588015	45449	51711	3956.436	53.5915848054707	7.71776685393258	43493.195	1	0.002	**	0.06288797	0.06081052;0.06501465	2.2e-16	***
SINE	Alu	AluJo	2963	5.77988451935081	45449	45868	3599.274	49.9479701662012	7.02105571161049	43493.195	1	0.002	**	0.06459841	0.06236553;0.06688659	2.2e-16	***
SINE	Alu	AluYb8	135	0.263342696629214	45449	2645	214.75	14.3842415999734	0.418909956304619	43493.195	1	0.002	**	0.0510397	0.04296453;0.06012587	1.984e-09	***
SINE	Alu	AluSp	3566	6.95614856429463	45449	64572	4773.707	52.9524230806307	9.31200647627965	43493.195	1	0.002	**	0.05522517	0.05347564;0.05701481	2.2e-16	***
SINE	Alu	AluYk4	65	0.126794631710362	45449	1095	95.438	9.18752233012615	0.186169631710362	43493.195	1	0.002	**	0.05936073	0.04610859;0.07503787	0.0007224	***
SINE	Alu	AluYh9	14	0.0273096129837703	45449	168	13.67	3.54678441404036	0.02666588639201	43493.195	625	0.754	ns	0.08333333	0.04630854;0.13586659	0.8876	ns
SINE	Alu	AluYe6	14	0.0273096129837703	45449	193	18.377	3.94898283934806	0.0358477684144819	43493.195	169	0.338	ns	0.07253886	0.04022302;0.11871347	0.3271	ns
SINE	Alu	AluYc3	34	0.0663233458177278	45449	557	51.964	6.58909099346188	0.101365480649189	43493.195	3	0.006	**	0.06104129	0.04263959;0.08425758	0.006956	**
SINE	Alu	AluYk12	6	0.0117041198501873	45449	100	8.597	2.84792937091173	0.0167700530586767	43493.195	243	0.486	ns	0.06	0.02233489;0.12602993	0.4741	ns
SINE	Alu	AluYf1	165	0.32186329588015	45449	1999	181.688	12.1946449462609	0.354416354556804	43493.195	89	0.178	ns	0.08254127	0.07084680;0.09547656	0.1993	ns
SINE	Alu	AluSq	869	1.69514669163546	45449	12256	1082.16	29.5028611971588	2.11095505617978	43493.195	1	0.002	**	0.07090405	0.06642155;0.07559159	2.991e-12	***
SINE	Alu	AluSg4	830	1.61906991260924	45449	11821	1055.306	29.0875652203902	2.05857131710362	43493.195	1	0.002	**	0.07021403	0.06567198;0.07496906	6.069e-14	***
SINE	Alu	tot	21577	42.0899656679151	45449	1196725	27939.612	79.7870254203365	54.5014279026217	43493.195	1	0.002	**	0.01803004	0.01779239;0.01827002	2.2e-16	***
SINE	Alu	AluSz	6058	11.8172596754057	45449	118033	7665.258	63.137974625734	14.9525163857678	43493.195	1	0.002	**	0.05132463	0.05007260;0.05259877	2.2e-16	***
SINE	Alu	AluYi6_4d	2	0.00390137328339576	45449	46	4.40932117527862	1.96176283817718	0.00860120391557159	43493.195	178	0.356	ns	0.04347826	0.005309483;0.148386776	0.3172	ns
SINE	Alu	AluYb9	26	0.0507178526841448	45449	378	32.301	5.35266756393949	0.0630091292134831	43493.195	131	0.262	ns	0.06878307	0.04542014;0.09916108	0.2701	ns
SINE	Alu	AluSq10	102	0.198970037453184	45449	1528	138.736	11.0002413295941	0.270630461922597	43493.195	2	0.004	**	0.06675393	0.05475435;0.08044924	0.0008235	***
SINE	Alu	AluYm1	306	0.59691011235955	45449	4667	404.665	18.8730752122692	0.789374609862672	43493.195	1	0.002	**	0.06556675	0.05863174;0.07305111	1.083e-07	***
SINE	Alu	AluYh7	40	0.0780274656679151	45449	462	40.783	5.97089294516009	0.0795548533083646	43493.195	490	0.98	ns	0.08658009	0.06257375;0.11603145	1	ns
SINE	Alu	AluSg7	398	0.776373283395755	45449	5829	520.978	21.9806429538507	1.01626482521848	43493.195	1	0.002	**	0.06827929	0.06193586;0.07505883	5.291e-09	***
SINE	Alu	AluSq4	118	0.23018102372035	45449	1638	151.333	11.7063722027855	0.295203261548065	43493.195	1	0.002	**	0.07203907	0.05998864;0.08564874	0.003695	**
SINE	Alu	FAM	262	0.511079900124844	45449	4262	361.958	17.3160064703176	0.70606663545568	43493.195	1	0.002	**	0.06147349	0.05444749;0.06910762	1.046e-08	***
SINE	Alu	FLAM_C	1547	3.01771223470662	45449	24406	2007.306	38.7292954018315	3.915625	43493.195	1	0.002	**	0.06338605	0.06036082;0.06651575	2.2e-16	***
SINE	Alu	FRAM	1480	2.88701622971286	45449	20221	1681.007	36.1951245064586	3.27911789950062	43493.195	1	0.002	**	0.07319124	0.06963825;0.07686751	2.016e-07	***
SINE	Alu	AluJr	6021	11.7450842696629	45449	114124	7427.795	64.2317109198228	14.4893004837703	43493.195	1	0.002	**	0.0527584	0.05146841;0.05407118	2.2e-16	***
SINE	Alu	AluSc8	1357	2.64708177278402	45449	20437	1711.471	35.720373795694	3.33854361735331	43493.195	1	0.002	**	0.06639918	0.06302306;0.06989926	2.2e-16	***
SINE	Alu	AluSx4	775	1.51178214731586	45449	11827	1034.086	29.9267474713544	2.01717774656679	43493.195	1	0.002	**	0.06552803	0.06113339;0.07013795	2.2e-16	***
SINE	Alu	AluJr4	702	1.36938202247191	45449	12307	1050.868	29.9415943976782	2.04991416978776	43493.195	1	0.002	**	0.05704071	0.05300781;0.06128466	2.2e-16	***
SINE	Alu	AluSz6	2354	4.5919163545568	45449	40962	3233.512	48.0023966702298	6.30756866416979	43493.195	1	0.002	**	0.0574679	0.05523331;0.05976547	2.2e-16	***
SINE	Alu	AluJb	5969	11.6436485642946	45449	117273	7536.67	68.7846671172467	14.7016814918851	43493.195	1	0.002	**	0.05089833	0.04964725;0.05217168	2.2e-16	***
SINE	Alu	AluYa5	197	0.384285268414482	45449	3782	309.381	16.7590783071655	0.603505383895131	43493.195	1	0.002	**	0.05208884	0.04522332;0.05965645	1.764e-12	***
SINE	5S-Deu-L2	tot	173	0.337468789013733	45449	2614	204.811	13.3043709090391	0.399522081772784	43493.195	12	0.024	*	0.0661821	0.05695087;0.07639874	0.0198	*
SINE	5S-Deu-L2	AmnSINE1	173	0.337468789013733	45449	2614	204.811	13.3043709090391	0.399522081772784	43493.195	12	0.024	*	0.0661821	0.05695087;0.07639874	0.0198	*
SINE	MIR	tot	17458	34.0550873907615	45449	598863	19657.657	82.5131854722431	38.3459289169788	43493.195	1	0.002	**	0.02915191	0.02872727;0.02958111	2.2e-16	***
SINE	MIR	MIR1_Amn	1494	2.91432584269663	45449	11716	1011.041	28.3965082480343	1.97222417290886	43493.195	1001	0.002	**	0.1275179	0.1215285;0.1336930	2.2e-16	***
SINE	MIR	MIR3	6167	12.0298845193508	45449	87870	5640.756	59.285371038893	11.0033473782772	43493.195	1001	0.002	**	0.07018323	0.06850269;0.07189220	9.03e-13	***
SINE	MIR	MIRb	10821	21.1083801498127	45449	223887	11219.141	73.1189270742979	21.885028480025	43493.195	1	0.002	**	0.04833242	0.04744766;0.04922889	0.0001088	***
SINE	MIR	MIRc	6574	12.8238139825218	45449	100994	6313.135	63.9300541750657	12.3149481117353	43493.195	1001	0.002	**	0.06509298	0.06357910;0.06663188	0.000743	***
SINE	MIR	MIR	8958	17.4742509363296	45449	174396	9557.952	75.762904601881	18.6445692883895	43493.195	1	0.002	**	0.05136586	0.05033444;0.05241222	1.88e-10	***
SINE	tRNA-RTE	tot	295	0.575452559300874	45449	5836	435.115	20.0104020747008	0.848773018102372	43493.195	1	0.002	**	0.05054832	0.04506797;0.05648330	2.103e-13	***
SINE	tRNA-RTE	MamSINE1	295	0.575452559300874	45449	5836	435.115	20.0104020747008	0.848773018102372	43493.195	1	0.002	**	0.05054832	0.04506797;0.05648330	2.103e-13	***
SINE	tRNA	tot	149	0.290652309612984	45449	2292	176.279	12.4626030778275	0.34386509051186	43493.195	19	0.038	*	0.06500873	0.05525856;0.07588789	0.03109	*
SINE	tRNA	LFSINE_Vert	149	0.290652309612984	45449	2292	176.279	12.4626030778275	0.34386509051186	43493.195	19	0.038	*	0.06500873	0.05525856;0.07588789	0.03109	*
SINE	tRNA-Deu	tot	50	0.0975343320848939	45449	667	51.399	6.84767768587933	0.100263342696629	43493.195	460	0.92	ns	0.07496252	0.05614757;0.09763706	0.9421	ns
SINE	tRNA-Deu	AmnSINE2	50	0.0975343320848939	45449	667	51.399	6.84767768587933	0.100263342696629	43493.195	460	0.92	ns	0.07496252	0.05614757;0.09763706	0.9421	ns
DNA	TcMar-Mariner	tot	911	1.77707553058677	45449	16390	1240.829	32.6586028994405	2.42046855493134	43493.195	1	0.002	**	0.05558267	0.05212368;0.05920041	2.2e-16	***
DNA	TcMar-Mariner	MADE1	477	0.930477528089888	45449	7843	596.327	23.2618396560587	1.16324711298377	43493.195	1	0.002	**	0.06081856	0.05562947;0.06633689	1.76e-07	***
DNA	TcMar-Mariner	HSMAR2	70	0.136548064918851	45449	1770	150.009	11.9156578459564	0.292620552434457	43493.195	1	0.002	**	0.03954802	0.03095696;0.04970465	7.547e-14	***
DNA	TcMar-Mariner	MARNA	155	0.302356429463171	45449	3156	250.182	14.6977174724138	0.488026685393258	43493.195	1	0.002	**	0.0491128	0.04183588;0.05723911	2.49e-11	***
DNA	TcMar-Mariner	HSMAR1	31	0.0604712858926342	45449	716	63.475	7.49757217961847	0.123819834581773	43493.195	1	0.002	**	0.04329609	0.02960408;0.06089492	3.746e-06	***
DNA	TcMar-Mariner	MADE2	196	0.382334581772784	45449	2664	207.245	13.9228884151896	0.404270053058677	43493.195	225	0.45	ns	0.07357357	0.06394474;0.08415150	0.4474	ns
DNA	TcMar-Mariner	UCON40	14	0.0273096129837703	45449	241	19.637	4.27076930663206	0.0383056335830212	43493.195	111	0.222	ns	0.05809129	0.03211950;0.09554729	0.2372	ns
DNA	TcMar	tot	95	0.185315230961298	45449	1834	138.591	11.3025424779766	0.270347612359551	43493.195	1	0.002	**	0.05179935	0.04210789;0.06295393	6.744e-05	***
DNA	TcMar	UCON44	19	0.0370630461922597	45449	364	27.77	5.24753624443287	0.0541705680399501	43493.195	54	0.108	ns	0.0521978	0.03171542;0.08031539	0.09244	ns
DNA	TcMar	DNA1_Mam	8	0.015605493133583	45449	169	13.578	3.5861925180861	0.0264864232209738	43493.195	70	0.14	ns	0.04733728	0.02065554;0.09114038	0.1543	ns
DNA	TcMar	X4a_DNA	9	0.0175561797752809	45449	179	13.015	3.49871633831838	0.0253881866416979	43493.195	161	0.322	ns	0.05027933	0.02324559;0.09329766	0.3123	ns
DNA	TcMar	X4b_DNA	40	0.0780274656679151	45449	699	52.527	6.82714295154869	0.102463717228464	43493.195	34	0.068	ns	0.05722461	0.04119314;0.07711155	0.07286	ns
DNA	TcMar	X5a_DNA	20	0.0390137328339576	45449	423	32.353	5.55853292589765	0.0631105649188514	43493.195	10	0.02	*	0.04728132	0.02911643;0.07207985	0.02183	*
DNA	TcMar-Tc1	tot	30	0.0585205992509363	45449	649	52.462	7.01097066815357	0.102336922596754	43493.195	1	0.002	**	0.04622496	0.03140181;0.06533396	0.0006811	***
DNA	TcMar-Tc1	EutTc1-N2	10	0.0195068664169788	45449	198	16.815	4.01907053035002	0.0328007958801498	43493.195	51	0.102	ns	0.05050505	0.02448163;0.09091732	0.09593	ns
DNA	TcMar-Tc1	X32_DNA	19	0.0370630461922597	45449	328	25.756	4.72406401107995	0.0502418851435705	43493.195	93	0.186	ns	0.05792683	0.03523237;0.08898413	0.1822	ns
DNA	TcMar-Tc1	X33a_DNA	0	0	45449	67	4.47165991902834	2.06485682700795	0.0087228072702644	43493.195	1	0.002	**	0	0.00000000;0.05356965	0.02288	*
DNA	TcMar-Tc1	EutTc1-N1	3	0.00585205992509363	45449	56	5.56012024048096	2.14468922251096	0.0108460522793402	43493.195	175	0.35	ns	0.05357143	0.01118697;0.14867445	0.3686	ns
DNA	PIF-Harbinger	tot	6	0.0117041198501873	45449	30	2.52149944873208	1.35617741288537	0.00491865529169024	43493.195	901	0.202	ns	0.2	0.07713551;0.38566651	0.03616	*
DNA	PIF-Harbinger	Chompy-7_Croc	2	0.00390137328339576	45449	14	1.6011315417256	0.825856148403825	0.00312330591004526	43493.195	613	0.778	ns	0.1428571	0.01779452;0.42812916	0.6698	ns
DNA	PIF-Harbinger	Chompy-6_Croc	4	0.00780274656679151	45449	16	1.71619613670134	0.93286031442819	0.0033477608783968	43493.195	670	0.664	ns	0.25	0.07266204;0.52377082	0.08424	ns
DNA	hAT-Blackjack	BLACKJACK	68	0.132646691635456	45449	2129	165.182	12.4549589321684	0.322218320848939	43493.195	1	0.002	**	0.03193988	0.02488613;0.04031742	2.2e-16	***
DNA	hAT-Blackjack	MER81	403	0.786126716604245	45449	3668	309.692	16.6422985822903	0.604112047440699	43493.195	1001	0.002	**	0.1098691	0.09992625;0.12043838	1.014e-07	***
DNA	hAT-Blackjack	MER63D	117	0.228230337078652	45449	1718	145.26	11.7967607233326	0.283356741573034	43493.195	11	0.022	*	0.06810244	0.05664485;0.08106050	0.01338	*
DNA	hAT-Blackjack	tot	1459	2.8460518102372	45449	19734	1519.066	34.8548778007685	2.96322175405743	43493.195	45	0.09	ns	0.07393331	0.07032020;0.07767255	0.1091	ns
DNA	hAT-Blackjack	MER94B	46	0.0897315855181024	45449	622	49.666	6.82150840921397	0.0968828027465668	43493.195	342	0.684	ns	0.07395498	0.05465006;0.09741572	0.657	ns
DNA	hAT-Blackjack	MER63C	44	0.0858302122347066	45449	890	79.784	8.91464047591459	0.155633583021223	43493.195	1	0.002	**	0.0494382	0.03614833;0.06580309	7.529e-06	***
DNA	hAT-Blackjack	MER63A	356	0.694444444444444	45449	3511	286.129	16.2410014817168	0.558148018102372	43493.195	1001	0.002	**	0.1013956	0.09160367;0.11185681	3.062e-05	***
DNA	hAT-Blackjack	MER94	346	0.674937578027466	45449	4792	367.272	18.130546950733	0.716432584269663	43493.195	125	0.25	ns	0.07220367	0.06503351;0.07990013	0.2542	ns
DNA	hAT-Blackjack	MER63B	223	0.435003121098627	45449	2404	202.221	12.9961170377178	0.394469803370787	43493.195	951	0.102	ns	0.09276206	0.08145905;0.10506816	0.1318	ns
DNA	hAT-Tag1	tot	91	0.177512484394507	45449	2372	185.393	13.1577991578637	0.361643648564295	43493.195	1	0.002	**	0.03836425	0.03099880;0.04689565	3.043e-15	***
DNA	hAT-Tag1	hAT-5_Mam	29	0.0565699126092385	45449	904	68.423	7.61406888890854	0.133471832084894	43493.195	1	0.002	**	0.03207965	0.02158737;0.04574844	5.002e-08	***
DNA	hAT-Tag1	hAT-1_Mam	62	0.120942571785268	45449	1468	117.745	10.6004879767559	0.229683598626717	43493.195	1	0.002	**	0.04223433	0.03253144;0.05381810	6.944e-09	***
DNA	hAT-Ac	tot	377	0.7354088639201	45449	5533	430.252	18.9789013036765	0.839286828963795	43493.195	2	0.004	**	0.06813663	0.06163590;0.07509717	0.007213	**
DNA	hAT-Ac	EuthAT-2	28	0.0546192259675406	45449	1150	96.196	9.48290617424371	0.187648252184769	43493.195	1	0.002	**	0.02434783	0.01623853;0.03499822	2.2e-16	***
DNA	hAT-Ac	UCON37	27	0.0526685393258427	45449	174	14.267	3.58644302527916	0.0278304463171036	43493.195	1000	0.004	**	0.1551724	0.1048186;0.2176798	0.001274	**
DNA	hAT-Ac	OldhAT1	325	0.63397315855181	45449	4209	322.79	16.6853918833902	0.629662141073658	43493.195	572	0.86	ns	0.07721549	0.06932805;0.08569546	0.8849	ns
DNA	tot	tot	14749	28.770677278402	45449	524553	18541.987	80.6195282753461	36.1696063514357	43493.195	1	0.002	**	0.02811727	0.02767158;0.02856819	2.2e-16	***
DNA	hAT-Charlie	MER102b	250	0.487671660424469	45449	3128	274.893	15.2368537668612	0.536230102996255	43493.195	54	0.108	ns	0.07992327	0.07065657;0.08998418	0.1217	ns
DNA	hAT-Charlie	MER3	664	1.29525593008739	45449	10909	892.212	28.3178204485259	1.74042602996255	43493.195	1	0.002	**	0.06086717	0.05645248;0.06551799	2.2e-16	***
DNA	hAT-Charlie	Charlie17a	72	0.140449438202247	45449	1214	94.368	9.24857351768975	0.184082397003745	43493.195	10	0.02	*	0.05930807	0.04669077;0.07410888	0.01573	*
DNA	hAT-Charlie	Chap1a_Mam	90	0.175561797752809	45449	1415	115.031	10.1427271438166	0.224389435081149	43493.195	4	0.008	**	0.06360424	0.05145215;0.07760441	0.01488	*
DNA	hAT-Charlie	Charlie32a	21	0.0409644194756554	45449	259	19.83	4.20175615127232	0.0386821161048689	43493.195	670	0.664	ns	0.08108108	0.05089015;0.12127122	0.7264	ns
DNA	hAT-Charlie	UCON81	1	0.00195068664169788	45449	40	3.27887617065557	1.62187558165189	0.0063960599458793	43493.195	131	0.262	ns	0.025	0.0006327449;0.1315858585	0.2551	ns
DNA	hAT-Charlie	MER102c	268	0.522784019975031	45449	3112	268.484	15.2329835484644	0.523728152309613	43493.195	502	1	ns	0.08611825	0.07649363;0.09652886	1	ns
DNA	hAT-Charlie	Charlie2a	71	0.138498751560549	45449	2080	163.484	12.3332012004934	0.318906054931336	43493.195	1	0.002	**	0.03413462	0.02675371;0.04286308	2.2e-16	***
DNA	hAT-Charlie	Charlie1a	162	0.316011235955056	45449	5747	481.329	21.3436245588538	0.938922050561798	43493.195	1	0.002	**	0.02818862	0.02406340;0.03280162	2.2e-16	***
DNA	hAT-Charlie	Charlie17	16	0.031210986267166	45449	535	43.219	6.1255662237512	0.0843067259675406	43493.195	1	0.002	**	0.02990654	0.01718879;0.04811287	1.577e-06	***
DNA	hAT-Charlie	MER58D	87	0.169709737827715	45449	1140	96.84	9.016523592699	0.188904494382022	43493.195	141	0.282	ns	0.07631579	0.06157437;0.09328558	0.313	ns
DNA	hAT-Charlie	MER106B	50	0.0975343320848939	45449	827	68.525	7.64354621879131	0.133670802122347	43493.195	8	0.016	*	0.06045949	0.04520356;0.07893474	0.01936	*
DNA	hAT-Charlie	Charlie10a	18	0.0351123595505618	45449	305	23.501	4.61186169223105	0.0458430867665418	43493.195	143	0.286	ns	0.05901639	0.03534829;0.09166968	0.2822	ns
DNA	hAT-Charlie	Charlie23a	108	0.210674157303371	45449	1488	115.903	10.3895877942551	0.226090433832709	43493.195	247	0.494	ns	0.07258065	0.05991624;0.08696151	0.4683	ns
DNA	hAT-Charlie	hAT-16_Crp	3	0.00585205992509363	45449	20	1.96477987421384	1.02304297197936	0.00383266985450577	43493.195	736	0.532	ns	0.15	0.03207094;0.37892683	0.4395	ns
DNA	hAT-Charlie	Charlie24	67	0.130696004993758	45449	1286	100.368	9.60410406101552	0.195786516853933	43493.195	1	0.002	**	0.05209953	0.04060127;0.06569550	0.0003236	***
DNA	hAT-Charlie	MER102a	230	0.448657927590512	45449	3028	267.046	15.4186127008113	0.520923064918851	43493.195	8	0.016	*	0.07595773	0.06676949;0.08597485	0.01767	*
DNA	hAT-Charlie	MER5B	1688	3.29275905118602	45449	24966	1879.366	37.4904998843918	3.66605415106117	43493.195	1	0.002	**	0.06761195	0.06452792;0.07079708	3.25e-06	***
DNA	hAT-Charlie	MER105	24	0.0468164794007491	45449	714	58.462	7.22237625153375	0.114041042446941	43493.195	1	0.002	**	0.03361345	0.02165317;0.04960297	2.41e-07	***
DNA	hAT-Charlie	MER20B	208	0.405742821473159	45449	4146	342.829	18.1683749644499	0.668751950686642	43493.195	1	0.002	**	0.05016884	0.04372257;0.05725790	4.694e-16	***
DNA	hAT-Charlie	Charlie1b	125	0.243835830212235	45449	3033	251.252	15.2694352106308	0.490113920099875	43493.195	1	0.002	**	0.04121332	0.03441991;0.04890862	2.2e-16	***
DNA	hAT-Charlie	Charlie17b	33	0.06437265917603	45449	527	41.422	6.01715232665104	0.0808013420724095	43493.195	99	0.198	ns	0.0626186	0.04349214;0.08681894	0.1948	ns
DNA	hAT-Charlie	Charlie12	1	0.00195068664169788	45449	21	2.07573964497041	1.09671669772705	0.00404911759708648	43493.195	310	0.62	ns	0.04761905	0.001204883;0.238159910	0.716	ns
DNA	hAT-Charlie	MER113	371	0.723704744069913	45449	3734	364.753	18.1286689980164	0.711518804619226	43493.195	661	0.682	ns	0.09935726	0.08994488;0.10940189	0.7201	ns
DNA	hAT-Charlie	MER112	266	0.518882646691635	45449	4468	361.627	17.7274965839832	0.705420958177278	43493.195	1	0.002	**	0.05953447	0.0527741;0.0668774	5.362e-08	***
DNA	hAT-Charlie	Charlie13a	14	0.0273096129837703	45449	548	43.766	6.2451778394411	0.0853737515605493	43493.195	1	0.002	**	0.02554745	0.01403584;0.04249306	1.395e-07	***
DNA	hAT-Charlie	Charlie25	29	0.0565699126092385	45449	1076	95.566	9.17550183008176	0.186419319600499	43493.195	1	0.002	**	0.02695167	0.01812261;0.03847902	2.531e-16	***
DNA	hAT-Charlie	MER113A	183	0.356975655430712	45449	2067	187.679	12.4115271020534	0.366102918227216	43493.195	383	0.766	ns	0.08853411	0.07663608;0.10161348	0.7594	ns
DNA	hAT-Charlie	Charlie18a	147	0.286750936329588	45449	2463	203.997	13.485579403639	0.397934222846442	43493.195	1	0.002	**	0.05968331	0.05065269;0.06977757	1.558e-05	***
DNA	hAT-Charlie	Charlie29a	44	0.0858302122347066	45449	978	78.292	8.59631506127088	0.15272315855181	43493.195	1	0.002	**	0.04498978	0.03287688;0.05992872	2.022e-05	***
DNA	hAT-Charlie	Charlie10	62	0.120942571785268	45449	1131	93.625	9.36258687719548	0.182633036828964	43493.195	1	0.002	**	0.05481874	0.04228407;0.06972755	0.0004358	***
DNA	hAT-Charlie	Charlie14a	24	0.0468164794007491	45449	523	38.656	5.74444624508427	0.0754057428214732	43493.195	7	0.014	*	0.0458891	0.02961997;0.06751228	0.01197	*
DNA	hAT-Charlie	Charlie30b	37	0.0721754057428215	45449	614	46.612	6.55151725773338	0.0909254057428215	43493.195	80	0.16	ns	0.06026059	0.04278022;0.08210770	0.1694	ns
DNA	hAT-Charlie	Charlie21a	20	0.0390137328339576	45449	742	61.852	7.48826883666514	0.120653870162297	43493.195	1	0.002	**	0.02695418	0.01654034;0.04132265	2.746e-10	***
DNA	hAT-Charlie	MER5C1	33	0.06437265917603	45449	617	50.13	6.73472022109727	0.0977879213483146	43493.195	7	0.014	*	0.0534846	0.03709873;0.07429539	0.009763	**
DNA	hAT-Charlie	Charlie6	8	0.015605493133583	45449	260	22.447	4.49080820770142	0.0437870630461923	43493.195	2	0.004	**	0.03076923	0.01337572;0.05972513	0.0005442	***
DNA	hAT-Charlie	Charlie9	66	0.12874531835206	45449	1284	82.523	8.36692754100791	0.160976513732834	43493.195	29	0.058	ns	0.05140187	0.03997399;0.06493458	0.06031	ns
DNA	hAT-Charlie	Charlie20a	42	0.0819288389513109	45449	869	67.221	7.78554903483203	0.131127106741573	43493.195	1	0.002	**	0.04833142	0.03505176;0.06477141	0.0009224	***
DNA	hAT-Charlie	Charlie29b	54	0.105337078651685	45449	1420	112.241	10.2799122367653	0.218947019350811	43493.195	1	0.002	**	0.03802817	0.02869463;0.04932942	4.45e-10	***
DNA	hAT-Charlie	MER107	24	0.0468164794007491	45449	337	29.234	5.27228992384154	0.0570263732833958	43493.195	187	0.374	ns	0.07121662	0.04615988;0.10411344	0.3827	ns
DNA	hAT-Charlie	MER30	239	0.466214107365793	45449	4132	338.234	16.8906049784055	0.65978854556804	43493.195	1	0.002	**	0.05784124	0.05091707;0.06539846	4.013e-09	***
DNA	hAT-Charlie	Charlie7	136	0.265293383270911	45449	3902	305.775	16.7759293872741	0.596471207865168	43493.195	1	0.002	**	0.03485392	0.02932171;0.04109603	2.2e-16	***
DNA	hAT-Charlie	MER1A	292	0.56960049937578	45449	3227	281.875	15.839768725372	0.549849797128589	43493.195	764	0.476	ns	0.09048652	0.08080812;0.10091430	0.5329	ns
DNA	hAT-Charlie	UCON34	30	0.0585205992509363	45449	339	25.577	4.8078255153641	0.0498927122347066	43493.195	845	0.314	ns	0.08849558	0.06050454;0.12392155	0.3541	ns
DNA	hAT-Charlie	Charlie1	81	0.158005617977528	45449	1930	159.97	12.7192326371868	0.312051342072409	43493.195	1	0.002	**	0.04196891	0.03346658;0.05189580	1.267e-12	***
DNA	hAT-Charlie	Charlie22a	87	0.169709737827715	45449	1112	93.297	8.73275741401604	0.181993211610487	43493.195	260	0.52	ns	0.07823741	0.06313669;0.09561226	0.5516	ns
DNA	hAT-Charlie	MER20	1345	2.62367353308365	45449	16757	1375.848	32.6755962545535	2.68384831460674	43493.195	175	0.35	ns	0.08026496	0.07619442;0.08448188	0.3908	ns
DNA	hAT-Charlie	Charlie4a	189	0.368679775280899	45449	2852	241.21	15.0794990397987	0.470525124843945	43493.195	1	0.002	**	0.06626928	0.05741338;0.07602724	0.0003143	***
DNA	hAT-Charlie	Charlie19a	97	0.189216604244694	45449	1605	134.541	11.1278096293542	0.262447331460674	43493.195	2	0.004	**	0.06043614	0.04927960;0.07323185	0.0005125	***
DNA	hAT-Charlie	MER5C	88	0.171660424469413	45449	1336	107.454	9.55673664046547	0.209609082397004	43493.195	22	0.044	*	0.06586826	0.05316001;0.08052444	0.04975	*
DNA	hAT-Charlie	UCON38	15	0.0292602996254682	45449	207	16.732	4.08985365299335	0.0326388888888889	43493.195	401	0.802	ns	0.07246377	0.04112243;0.11670186	0.7983	ns
DNA	hAT-Charlie	Cheshire	41	0.079978152309613	45449	1020	82.623	8.78259671196423	0.161171582397004	43493.195	1	0.002	**	0.04019608	0.02899709;0.05413776	2.11e-07	***
DNA	hAT-Charlie	Charlie16a	115	0.224328963795256	45449	1410	117.466	10.5881515361725	0.229139357053683	43493.195	450	0.9	ns	0.08156028	0.06780347;0.09708889	0.8472	ns
DNA	hAT-Charlie	Charlie31a	39	0.0760767790262172	45449	803	65.315	7.87704404093458	0.127409098002497	43493.195	1	0.002	**	0.04856787	0.03476112;0.06579867	0.0003675	***
DNA	hAT-Charlie	Chap1_Mam	26	0.0507178526841448	45449	484	37.767	5.89945035698365	0.0736715823970037	43493.195	26	0.052	ns	0.05371901	0.03538746;0.07772275	0.05059	ns
DNA	hAT-Charlie	Charlie15b	93	0.181413857677903	45449	1888	156.217	11.5933738539442	0.304730415106117	43493.195	1	0.002	**	0.04925847	0.03993914;0.06000763	1.936e-08	***
DNA	hAT-Charlie	Charlie26a	30	0.0585205992509363	45449	513	41.757	6.21535047938421	0.0814548220973783	43493.195	29	0.058	ns	0.05847953	0.03980000;0.08243346	0.0627	ns
DNA	hAT-Charlie	MER1B	362	0.706148564294632	45449	5366	431.066	20.1755469986986	0.840874687890137	43493.195	1	0.002	**	0.0674618	0.06089431;0.07450429	0.0004351	***
DNA	hAT-Charlie	MER103C	594	1.15870786516854	45449	8923	699.092	24.8718343542277	1.36370942571785	43493.195	1	0.002	**	0.06656954	0.06148351;0.07194072	2.474e-05	***
DNA	hAT-Charlie	Charlie7b_Mars	3	0.00585205992509363	45449	59	5.61923847695391	2.26776075408226	0.0109613734335087	43493.195	183	0.366	ns	0.05084746	0.01061128;0.14148724	0.3711	ns
DNA	hAT-Charlie	Charlie15a	270	0.526685393258427	45449	3213	264.092	15.4041820563386	0.515160736579276	43493.195	675	0.654	ns	0.08403361	0.07466682;0.09416546	0.6999	ns
DNA	hAT-Charlie	MER117	419	0.817337702871411	45449	4370	367.023	18.1445224432801	0.71594686329588	43493.195	1000	0.004	**	0.09588101	0.08730939;0.10499700	0.00539	**
DNA	hAT-Charlie	Charlie8	331	0.645677278401998	45449	4378	382.421	18.5844865988313	0.745983536204744	43493.195	3	0.006	**	0.0756053	0.06794524;0.08383708	0.005368	**
DNA	hAT-Charlie	MER5A1	1214	2.36813358302122	45449	15942	1240.715	30.4180379385659	2.42024617665418	43493.195	182	0.364	ns	0.07615105	0.07207997;0.08037756	0.4421	ns
DNA	hAT-Charlie	Charlie3	19	0.0370630461922597	45449	337	29.997	5.39890166044345	0.0585147471910112	43493.195	21	0.042	*	0.05637982	0.03428197;0.08664617	0.03484	*
DNA	hAT-Charlie	Charlie4z	466	0.909019975031211	45449	5940	476.761	20.8116554844636	0.930011313982522	43493.195	315	0.63	ns	0.07845118	0.07173753;0.08558220	0.6329	ns
DNA	hAT-Charlie	Charlie5	134	0.261392009987516	45449	2568	223.793	14.012155133722	0.436550015605493	43493.195	1	0.002	**	0.05218069	0.04389946;0.06150069	2.018e-11	***
DNA	hAT-Charlie	MER30B	27	0.0526685393258427	45449	223	17.793	3.91119527107104	0.0347085674157303	43493.195	991	0.022	*	0.1210762	0.08132687;0.17125296	0.03425	*
DNA	hAT-Charlie	Charlie13b	26	0.0507178526841448	45449	404	32.247	5.53286576771961	0.0629037921348315	43493.195	153	0.306	ns	0.06435644	0.04246691;0.09287766	0.3115	ns
DNA	hAT-Charlie	Charlie10b	11	0.0214575530586767	45449	273	20.23	4.3210845596646	0.0394623907615481	43493.195	20	0.04	*	0.04029304	0.02028296;0.07095037	0.03631	*
DNA	hAT-Charlie	Charlie2b	99	0.19311797752809	45449	3650	284.634	16.2732560621058	0.555231741573034	43493.195	1	0.002	**	0.02712329	0.02209789;0.03292379	2.2e-16	***
DNA	hAT-Charlie	Charlie7a	80	0.15605493133583	45449	1424	117.478	10.1692147646182	0.229162765293383	43493.195	1	0.002	**	0.05617978	0.04479507;0.06943576	0.0001682	***
DNA	hAT-Charlie	MER5A	2373	4.62897940074906	45449	34906	2531.167	45.2290479424206	4.93751365480649	43493.195	1	0.002	**	0.06798258	0.06536364;0.07067367	0.001031	**
DNA	hAT-Charlie	tot	9796	19.1089263420724	45449	266107	12523.581	73.6117390578916	24.4295821629213	43493.195	1	0.002	**	0.03681226	0.03609999;0.03753464	2.2e-16	***
DNA	hAT-Charlie	Charlie4	56	0.109238451935081	45449	917	76.68	8.2362270145641	0.149578651685393	43493.195	8	0.016	*	0.0610687	0.04645677;0.07857335	0.01213	*
DNA	hAT-Charlie	MER58A	779	1.51958489388265	45449	13479	1090.806	30.5846004025193	2.12782069288389	43493.195	1	0.002	**	0.0577936	0.05391290;0.06186656	2.2e-16	***
DNA	hAT-Charlie	MER119	44	0.0858302122347066	45449	1203	103.809	9.63396763189147	0.202498829588015	43493.195	1	0.002	**	0.03657523	0.0266990;0.0487916	1.178e-11	***
DNA	hAT-Charlie	MER58B	428	0.834893882646692	45449	7005	595.024	22.3139269366765	1.16070536828964	43493.195	1	0.002	**	0.06109921	0.05560262;0.06696451	8.031e-14	***
DNA	hAT-Charlie	MER33	606	1.18211610486891	45449	9580	801.738	25.6697544260223	1.56393960674157	43493.195	1	0.002	**	0.06325678	0.05846346;0.06831769	6.445e-14	***
DNA	hAT-Charlie	MER106A	61	0.118991885143571	45449	742	63.248	7.46647468650662	0.123377028714107	43493.195	410	0.82	ns	0.08221024	0.06346566;0.10435185	0.8436	ns
DNA	hAT-Charlie	MER58C	122	0.237983770287141	45449	2592	212.644	13.6869498646191	0.414801810237204	43493.195	1	0.002	**	0.0470679	0.03923770;0.05594035	3.193e-12	***
DNA	hAT-Charlie	Charlie11	4	0.00780274656679151	45449	104	9.289	3.05201471061228	0.0181199282147316	43493.195	47	0.094	ns	0.03846154	0.01057727;0.09555508	0.08272	ns
DNA	hAT-Charlie	Charlie16	75	0.146301498127341	45449	1464	119.4	10.6222800204491	0.232911985018727	43493.195	1	0.002	**	0.05122951	0.04050532;0.06379619	8.411e-06	***
DNA	hAT-Charlie	Charlie30a	27	0.0526685393258427	45449	457	35.854	5.73756077123403	0.0699399188514357	43493.195	76	0.152	ns	0.05908096	0.03929203;0.08479839	0.1386	ns
DNA	MULE-MuDR	tot	85	0.16580836454432	45449	1949	158.38	12.0997522290336	0.30894975031211	43493.195	1	0.002	**	0.04361211	0.03498179;0.05364690	4.745e-11	***
DNA	MULE-MuDR	Ricksha_b	5	0.00975343320848939	45449	117	9.874	3.07108377540495	0.0192610799001248	43493.195	73	0.146	ns	0.04273504	0.01401943;0.09691362	0.1318	ns
DNA	MULE-MuDR	Ricksha	23	0.0448657927590512	45449	410	35.244	5.62993429447983	0.06875	43493.195	18	0.036	*	0.05609756	0.03588967;0.08298744	0.02762	*
DNA	MULE-MuDR	Ricksha_c	60	0.117041198501873	45449	982	77.541	8.46675882525332	0.151258192883895	43493.195	20	0.04	*	0.0610998	0.04694584;0.07795119	0.03815	*
DNA	MULE-MuDR	Ricksha_0	14	0.0273096129837703	45449	384	31.612	5.30543151907586	0.0616651061173533	43493.195	1	0.002	**	0.03645833	0.02007286;0.06041481	0.000532	***
DNA	MULE-MuDR	Ricksha_a	2	0.00390137328339576	45449	56	4.81268882175227	2.06915717434493	0.00938804779524084	43493.195	130	0.26	ns	0.03571429	0.004354813;0.123131807	0.2347	ns
DNA	Merlin	tot	0	0	45449	57	4.22912423625255	1.93772753998289	0.00824969615373858	43493.195	1	0.002	**	0	0.00000000;0.06266748	0.02101	*
DNA	Merlin	Merlin1_HS	0	0	45449	57	4.22912423625255	1.93772753998289	0.00824969615373858	43493.195	1	0.002	**	0	0.00000000;0.06266748	0.02101	*
DNA	DNA	X24_DNA	47	0.0916822721598003	45449	456	34.791	5.77916237163464	0.0678663389513108	43493.195	985	0.034	*	0.1030702	0.07671951;0.13469894	0.04173	*
DNA	DNA	X2a_DNA	28	0.0546192259675406	45449	412	30.9	5.1879586462225	0.0602762172284644	43493.195	345	0.69	ns	0.06796117	0.04563142;0.09672723	0.6408	ns
DNA	DNA	X34_DNA	3	0.00585205992509363	45449	99	6.72	2.49636372186263	0.0131086142322097	43493.195	88	0.176	ns	0.03030303	0.006293347;0.086011264	0.1625	ns
DNA	DNA	Eulor9B	2	0.00390137328339576	45449	27	2.46555555555556	1.2778302235963	0.00480952628658621	43493.195	502	1	ns	0.07407407	0.009100073;0.242898347	1	ns
DNA	DNA	Eulor9A	5	0.00975343320848939	45449	123	9.789	2.99957938325967	0.0190952715355805	43493.195	68	0.136	ns	0.04065041	0.01332878;0.09231564	0.1321	ns
DNA	DNA	MER126	10	0.0195068664169788	45449	267	20.834	4.50585693811363	0.0406406054931336	43493.195	6	0.012	*	0.03745318	0.01810384;0.06779744	0.01145	*
DNA	DNA	MER125	15	0.0292602996254682	45449	140	11.729	3.27785040892706	0.0228796036204744	43493.195	877	0.25	ns	0.1071429	0.06121995;0.17055359	0.2875	ns
DNA	DNA	UCON78	8	0.015605493133583	45449	179	14.42	3.80763681278797	0.0281289013732834	43493.195	50	0.1	ns	0.04469274	0.01948985;0.08616079	0.09707	ns
DNA	DNA	Eulor11	5	0.00975343320848939	45449	101	7.789	2.62476063068013	0.0151938982521848	43493.195	203	0.406	ns	0.04950495	0.01626722;0.11175506	0.4519	ns
DNA	DNA	X2b_DNA	10	0.0195068664169788	45449	185	13.453	3.36528098620548	0.0262425873907615	43493.195	196	0.392	ns	0.05405405	0.02622215;0.09715880	0.3958	ns
DNA	DNA	tot	398	0.776373283395755	45449	6503	494.124	20.3393784151412	0.963881086142322	43493.195	1	0.002	**	0.06120252	0.05549757;0.06730477	3.963e-06	***
DNA	DNA	X30_DNA	54	0.105337078651685	45449	758	58.345	7.49253716127675	0.113812812109863	43493.195	313	0.626	ns	0.07124011	0.05396757;0.09193338	0.6331	ns
DNA	DNA	X23_DNA	11	0.0214575530586767	45449	59	5.14028056112224	2.10800659316649	0.0100270766251604	43493.195	997	0.01	**	0.1864407	0.09691947;0.30914865	0.01676	*
DNA	DNA	Eutr2	18	0.0351123595505618	45449	230	19.344	4.16353203410264	0.0377340823970038	43493.195	432	0.864	ns	0.07826087	0.04704053;0.12086673	0.9052	ns
DNA	DNA	UCON99	3	0.00585205992509363	45449	56	4.05268490374873	1.90048045195972	0.0079055183047533	43493.195	407	0.814	ns	0.05357143	0.01118697;0.14867445	0.7974	ns
DNA	DNA	MER135	28	0.0546192259675406	45449	818	57.522	7.1523892981767	0.112207397003745	43493.195	1	0.002	**	0.03422983	0.02286364;0.04909345	1.456e-05	***
DNA	DNA	UCON8	16	0.031210986267166	45449	206	16.135	3.86519271378734	0.0314743289637953	43493.195	551	0.902	ns	0.0776699	0.04504549;0.12306774	1	ns
DNA	DNA	MER136	5	0.00975343320848939	45449	28	2.82301845819761	1.46708525310437	0.00550682439567262	43493.195	877	0.25	ns	0.1785714	0.06064291;0.36893335	0.1967	ns
DNA	DNA	MARE8	17	0.0331616729088639	45449	218	17.298	3.95003782245168	0.0337429775280899	43493.195	541	0.922	ns	0.07798165	0.04608208;0.12192123	1	ns
DNA	DNA	Eulor1	4	0.00780274656679151	45449	86	6.81181181181181	2.52534658440446	0.0132877103070611	43493.195	195	0.39	ns	0.04651163	0.01281635;0.11482550	0.3217	ns
DNA	DNA	Eutr2B	23	0.0448657927590512	45449	433	33.676	5.46194625173636	0.0656913233458177	43493.195	28	0.056	ns	0.05311778	0.03396643;0.07863925	0.05888	ns
DNA	DNA	MER130	18	0.0351123595505618	45449	181	14.272	3.54691367199664	0.0278401997503121	43493.195	887	0.23	ns	0.09944751	0.06001078;0.15261278	0.3319	ns
DNA	DNA	Eutr11	42	0.0819288389513109	45449	597	51.651	6.7723750681769	0.100754915730337	43493.195	90	0.18	ns	0.07035176	0.05117047;0.09390814	0.167	ns
DNA	DNA	X9a_DNA	26	0.0507178526841448	45449	695	52.662	6.84533524486673	0.102727059925094	43493.195	1	0.002	**	0.03741007	0.02458038;0.05433593	3.999e-05	***
DNA	DNA	Eulor9C	10	0.0195068664169788	45449	107	8.651	2.69675202261377	0.0168753901373283	43493.195	758	0.488	ns	0.09345794	0.04573196;0.16516192	0.5938	ns
DNA	DNA	UCON97	5	0.00975343320848939	45449	42	3.46549948506694	1.67319505236155	0.00676010355233096	43493.195	857	0.29	ns	0.1190476	0.03980553;0.25631668	0.3919	ns
DNA	hAT-Tip100?	UCON23	0	0	45449	31	2.64622124863089	1.36398276122728	0.00516194844068135	43493.195	1	0.002	**	0	0.0000000;0.1121887	0.1074	ns
DNA	hAT-Tip100?	tot	176	0.343320848938826	45449	2411	192.816	13.1622714373086	0.376123595505618	43493.195	111	0.222	ns	0.07299876	0.06293144;0.08411749	0.2154	ns
DNA	hAT-Tip100?	hAT-N1_Mam	15	0.0292602996254682	45449	239	19.318	4.22193092088214	0.0376833645443196	43493.195	197	0.394	ns	0.06276151	0.03554932;0.10140357	0.3438	ns
DNA	hAT-Tip100?	Eutr15	27	0.0526685393258427	45449	657	51.132	6.74403870526097	0.0997425093632959	43493.195	1	0.002	**	0.04109589	0.02725417;0.05923140	0.0001902	***
DNA	hAT-Tip100?	MamRep1879	135	0.263342696629214	45449	1484	120.76	10.375550686689	0.235564918851436	43493.195	923	0.158	ns	0.09097035	0.07682322;0.10675947	0.1835	ns
DNA	hAT	tot	803	1.5664013732834	45449	8917	717.286	25.7329436401743	1.3992002184769	43493.195	1001	0.002	**	0.09005271	0.08418978;0.09618503	0.0009985	***
DNA	hAT	MER53	540	1.05337078651685	45449	5855	479.958	21.3153132413901	0.93624765917603	43493.195	997	0.01	**	0.09222886	0.08493649;0.09993041	0.004926	**
DNA	hAT	MamRep38	210	0.409644194756554	45449	2128	176.155	12.5471273766311	0.34362320536829	43493.195	994	0.016	*	0.09868421	0.08633713;0.11214878	0.009364	**
DNA	hAT	UCON73	16	0.031210986267166	45449	248	19.105	4.22253535270042	0.0372678682896379	43493.195	270	0.54	ns	0.06451613	0.03732296;0.10265749	0.5511	ns
DNA	hAT	MamRep1894	62	0.120942571785268	45449	686	53.125	6.99831060695018	0.1036302278402	43493.195	910	0.184	ns	0.09037901	0.06999443;0.11436497	0.1987	ns
DNA	Kolobok	tot	11	0.0214575530586767	45449	232	18.96	4.0974613102736	0.0369850187265918	43493.195	33	0.066	ns	0.04741379	0.02390324;0.08325122	0.05502	ns
DNA	Kolobok	UCON29	11	0.0214575530586767	45449	232	18.96	4.0974613102736	0.0369850187265918	43493.195	33	0.066	ns	0.04741379	0.02390324;0.08325122	0.05502	ns
DNA	hAT-Tip100	MER115	209	0.407693508114856	45449	2520	208.368	13.5591454902743	0.406460674157303	43493.195	543	0.918	ns	0.08293651	0.07245984;0.09439381	0.9424	ns
DNA	hAT-Tip100	MamRep488	47	0.0916822721598003	45449	494	39.528	6.0842611905008	0.0771067415730337	43493.195	898	0.208	ns	0.0951417	0.07074547;0.12450754	0.2133	ns
DNA	hAT-Tip100	MamTip3B	38	0.0741260923845194	45449	824	65.138	7.8783897482306	0.127063826466916	43493.195	1	0.002	**	0.0461165	0.03283826;0.06275176	0.000222	***
DNA	hAT-Tip100	Arthur1C	65	0.126794631710362	45449	710	59.135	7.58170543197619	0.115353854556804	43493.195	794	0.416	ns	0.0915493	0.07136594;0.11519935	0.415	ns
DNA	hAT-Tip100	FordPrefect_a	31	0.0604712858926342	45449	281	23.642	4.7600939585784	0.0461181335830212	43493.195	940	0.124	ns	0.1103203	0.07619896;0.15292589	0.1309	ns
DNA	hAT-Tip100	Arthur2	47	0.0916822721598003	45449	989	75.552	8.27488790073737	0.147378277153558	43493.195	1	0.002	**	0.04752275	0.03512370;0.06269684	0.0003936	***
DNA	hAT-Tip100	EuthAT-N1a	2	0.00390137328339576	45449	46	3.20187304890739	1.60624971741631	0.0062458509849161	43493.195	367	0.734	ns	0.04347826	0.005309483;0.148386776	0.7699	ns
DNA	hAT-Tip100	Arthur1	112	0.218476903870162	45449	2337	188.108	13.2548869488966	0.366939762796504	43493.195	1	0.002	**	0.04792469	0.03962202;0.05738257	6.436e-10	***
DNA	hAT-Tip100	MamTip2b	574	1.11969413233458	45449	6730	497.864	21.6292701987221	0.971176654182272	43493.195	1001	0.002	**	0.08528975	0.07872305;0.09221831	0.0005177	***
DNA	hAT-Tip100	MER97a	15	0.0292602996254682	45449	277	24.978	4.91952413529172	0.0487242509363296	43493.195	20	0.04	*	0.05415162	0.03062146;0.08774291	0.03537	*
DNA	hAT-Tip100	MamTip1b	41	0.079978152309613	45449	440	37.749	5.81961054254207	0.0736364700374532	43493.195	746	0.512	ns	0.09318182	0.06769983;0.12428646	0.5515	ns
DNA	hAT-Tip100	Zaphod	79	0.154104244694132	45449	2282	183.401	13.0759772170259	0.357757880774032	43493.195	1	0.002	**	0.03461876	0.02750186;0.04296032	2.2e-16	***
DNA	hAT-Tip100	MER45B	83	0.161906991260924	45449	1314	107.777	9.93226665574988	0.210239154182272	43493.195	9	0.018	*	0.06316591	0.05062189;0.07770470	0.01185	*
DNA	hAT-Tip100	EuthAT-N1	3	0.00585205992509363	45449	78	6.02407221664995	2.33779455906673	0.0117510772016424	43493.195	147	0.294	ns	0.03846154	0.008003028;0.108311650	0.2854	ns
DNA	hAT-Tip100	FordPrefect	58	0.113139825218477	45449	599	51.808	6.88582243094831	0.101061173533084	43493.195	838	0.328	ns	0.09682805	0.07434787;0.12337278	0.3825	ns
DNA	hAT-Tip100	Zaphod3	62	0.120942571785268	45449	1217	95.846	9.17313634644283	0.186965511860175	43493.195	1	0.002	**	0.05094495	0.03927901;0.06483646	0.0001868	***
DNA	hAT-Tip100	MER91B	155	0.302356429463171	45449	1442	124.14	9.96713317578047	0.242158239700375	43493.195	999	0.006	**	0.1074896	0.09196827;0.12462973	0.004807	**
DNA	hAT-Tip100	Arthur1A	86	0.167759051186017	45449	1160	93.77	9.15832817576304	0.18291588639201	43493.195	226	0.452	ns	0.07413793	0.05972536;0.09075210	0.4505	ns
DNA	hAT-Tip100	MER96B	217	0.423299001248439	45449	2150	194.099	13.6035383358616	0.378626326466916	43493.195	966	0.072	ns	0.1009302	0.0885150;0.1144449	0.09024	ns
DNA	hAT-Tip100	Zaphod5a	3	0.00585205992509363	45449	78	6.23923923923924	2.4065337377822	0.0121708006383412	43493.195	121	0.242	ns	0.03846154	0.008003028;0.108311650	0.2131	ns
DNA	hAT-Tip100	ORSL	139	0.271145443196005	45449	1214	108.268	9.75209102086724	0.211196941323346	43493.195	1000	0.004	**	0.1144975	0.09712462;0.13376167	0.002916	**
DNA	hAT-Tip100	MER97d	5	0.00975343320848939	45449	137	11.055	3.23364058476378	0.02156484082397	43493.195	37	0.074	ns	0.03649635	0.01195463;0.08311393	0.0587	ns
DNA	hAT-Tip100	hAT-N1a_Mam	15	0.0292602996254682	45449	461	36.128	5.77468293181217	0.0704744069912609	43493.195	1	0.002	**	0.03253796	0.01832336;0.05309914	8.297e-05	***
DNA	hAT-Tip100	Zaphod4a	12	0.0234082397003745	45449	373	29.441	5.36351435966068	0.0574301654182272	43493.195	1	0.002	**	0.03217158	0.01673185;0.05552253	0.0003351	***
DNA	hAT-Tip100	Arthur1B	134	0.261392009987516	45449	2312	184.912	12.8243018803644	0.360705368289638	43493.195	1	0.002	**	0.05795848	0.04878277;0.06827313	5.532e-05	***
DNA	hAT-Tip100	MER91A	432	0.842696629213483	45449	3627	301.003	15.6712660490332	0.587162531210986	43493.195	1001	0.002	**	0.1191067	0.1087374;0.1300941	8.81e-14	***
DNA	hAT-Tip100	ORSL-2a	46	0.0897315855181024	45449	367	33.246	5.59077282142109	0.0648525280898876	43493.195	993	0.018	*	0.1253406	0.09324532;0.16362808	0.0284	*
DNA	hAT-Tip100	tot	3613	7.04783083645443	45449	53611	3738.152	49.6323711731393	7.2919631710362	43493.195	8	0.016	*	0.06739289	0.06528486;0.06954789	0.03402	*
DNA	hAT-Tip100	MER45A	369	0.719803370786517	45449	3468	298.642	16.3683156664868	0.582556960049938	43493.195	1001	0.002	**	0.1064014	0.0963297;0.1171419	3.773e-05	***
DNA	hAT-Tip100	MER96	164	0.319912609238452	45449	1274	109.067	9.92123691592646	0.212755539950062	43493.195	1001	0.002	**	0.1287284	0.1108191;0.1483699	2.235e-07	***
DNA	hAT-Tip100	ORSL-2b	59	0.115090511860175	45449	709	64.474	7.77764847597369	0.125768570536829	43493.195	265	0.53	ns	0.0832158	0.06394923;0.10603117	0.5138	ns
DNA	hAT-Tip100	MER45C	86	0.167759051186017	45449	1197	95.714	9.17433225757447	0.186708021223471	43493.195	159	0.318	ns	0.07184628	0.05786619;0.08797140	0.3372	ns
DNA	hAT-Tip100	MamTip2	489	0.953885767790262	45449	5239	402.437	18.654490639549	0.785028480024969	43493.195	1001	0.002	**	0.09333842	0.08559385;0.10153937	1.289e-05	***
DNA	hAT-Tip100	MamTip1	78	0.152153558052434	45449	756	61.556	7.51620631418253	0.120076466916355	43493.195	986	0.032	*	0.1031746	0.08241203;0.12709027	0.03308	*
DNA	hAT-Tip100	hAT-4b_Ther	11	0.0214575530586767	45449	228	17.424	3.85189058269587	0.0339887640449438	43493.195	56	0.112	ns	0.04824561	0.02432686;0.08468351	0.1329	ns
DNA	hAT-Tip100	MamTip3	97	0.189216604244694	45449	1155	94.27	9.1483765113157	0.183891229712859	43493.195	646	0.712	ns	0.08398268	0.06862971;0.10149160	0.7472	ns
DNA	hAT-Tip100	MARE4	29	0.0565699126092385	45449	308	23.828	4.62967059841733	0.046480961298377	43493.195	884	0.236	ns	0.09415584	0.06396697;0.13242118	0.2847	ns
DNA	hAT-Tip100	MER97b	11	0.0214575530586767	45449	173	13.448	3.49936301939961	0.0262328339575531	43493.195	296	0.592	ns	0.06358382	0.03216525;0.11091950	0.5712	ns
DNA	hAT-Tip100	Zaphod5b	8	0.015605493133583	45449	74	6.571	2.4464145077938	0.0128179619225968	43493.195	795	0.414	ns	0.1081081	0.04784399;0.20195014	0.5375	ns
DNA	hAT-Tip100	MamRep4096	131	0.255539950062422	45449	1259	110.191	9.45314132343746	0.214948111735331	43493.195	989	0.026	*	0.1040508	0.08772792;0.12224818	0.0408	*
DNA	hAT-Tip100	MER91C	166	0.323813982521848	45449	1637	133.512	10.837772525446	0.260440074906367	43493.195	1000	0.004	**	0.101405	0.08720126;0.11705555	0.004396	**
DNA	hAT-Tip100	Zaphod2	57	0.111189138576779	45449	844	70.27	8.2768113187148	0.13707475031211	43493.195	62	0.124	ns	0.06753555	0.05154858;0.08661799	0.105	ns
DNA	hAT-Tip100	MER97c	10	0.0195068664169788	45449	215	17.76	3.89892313358465	0.0346441947565543	43493.195	25	0.05	*	0.04651163	0.02252639;0.08387117	0.06163	ns
DNA	hAT-Tip100	MER45R	45	0.0877808988764045	45449	616	50.51	6.71349171228885	0.0985291822721598	43493.195	237	0.474	ns	0.07305195	0.05378054;0.09653052	0.4627	ns
DNA	TcMar-Pogo	tot	3	0.00585205992509363	45449	37	2.88935721812434	1.52177670281519	0.00563623052848849	43493.195	657	0.69	ns	0.08108108	0.01704353;0.21909621	0.7641	ns
DNA	TcMar-Pogo	MER132	3	0.00585205992509363	45449	37	2.88935721812434	1.52177670281519	0.00563623052848849	43493.195	657	0.69	ns	0.08108108	0.01704353;0.21909621	0.7641	ns
DNA	PiggyBac	tot	121	0.236033083645443	45449	2114	176.101	12.2947126423906	0.343517868289638	43493.195	1	0.002	**	0.05723746	0.04771830;0.06800604	5.802e-06	***
DNA	PiggyBac	MER75B	7	0.0136548064918851	45449	114	9.792	2.99227166040948	0.0191011235955056	43493.195	228	0.456	ns	0.06140351	0.02504132;0.12242692	0.5012	ns
DNA	PiggyBac	MER75	32	0.0624219725343321	45449	475	39.221	6.16816060144395	0.0765078807740324	43493.195	154	0.308	ns	0.06736842	0.04653288;0.09377589	0.2776	ns
DNA	PiggyBac	MER85	68	0.132646691635456	45449	902	74.45	8.09883269929012	0.145228620474407	43493.195	242	0.484	ns	0.07538803	0.05901424;0.09459625	0.468	ns
DNA	PiggyBac	Looper	6	0.0117041198501873	45449	531	45.574	6.5228115924861	0.0889005930087391	43493.195	1	0.002	**	0.01129944	0.00415767;0.02443093	8.707e-14	***
DNA	PiggyBac	MER75A	11	0.0214575530586767	45449	92	7.928	2.64722946187591	0.0154650436953808	43493.195	909	0.186	ns	0.1195652	0.06122334;0.20387180	0.2614	ns
DNA	TcMar-Tigger	Tigger18a	65	0.126794631710362	45449	1259	109.225	9.91376102484108	0.213063748439451	43493.195	1	0.002	**	0.05162828	0.04006835;0.06533435	2.948e-06	***
DNA	TcMar-Tigger	Tigger17c	14	0.0273096129837703	45449	342	29.384	5.16247955881618	0.0573189762796504	43493.195	1	0.002	**	0.04093567	0.02255767;0.06772987	0.001872	**
DNA	TcMar-Tigger	X12_DNA	64	0.124843945068664	45449	1374	105.849	10.0918801541162	0.206478230337079	43493.195	1	0.002	**	0.04657933	0.03605357;0.05909435	7.917e-06	***
DNA	TcMar-Tigger	MER6	28	0.0546192259675406	45449	812	63.759	7.79574837284356	0.124373829588015	43493.195	1	0.002	**	0.03448276	0.02303348;0.04945338	3.022e-07	***
DNA	TcMar-Tigger	Tigger17b	2	0.00390137328339576	45449	90	7.569	2.72335375147181	0.0147647471910112	43493.195	15	0.03	*	0.02222222	0.002702636;0.077977685	0.03391	*
DNA	TcMar-Tigger	Tigger12	35	0.0682740324594257	45449	876	69.764	7.89573597878289	0.136087702871411	43493.195	1	0.002	**	0.03995434	0.02798468;0.05513113	3.374e-06	***
DNA	TcMar-Tigger	MER44B	69	0.134597378277154	45449	2126	172.47	12.5437811861674	0.336434925093633	43493.195	1	0.002	**	0.03245532	0.02533810;0.04089638	2.2e-16	***
DNA	TcMar-Tigger	MER47B	37	0.0721754057428215	45449	618	48.328	6.69262334269658	0.094272784019975	43493.195	42	0.084	ns	0.05987055	0.04250101;0.08158244	0.09877	ns
DNA	TcMar-Tigger	X6b_DNA	83	0.161906991260924	45449	959	73.732	8.1997202032393	0.143828027465668	43493.195	877	0.25	ns	0.08654849	0.06952315;0.10616085	0.2499	ns
DNA	TcMar-Tigger	Tigger3a	283	0.552044319600499	45449	5323	434.812	20.2304702843984	0.848181960049938	43493.195	1	0.002	**	0.05316551	0.04729067;0.05953609	9.826e-16	***
DNA	TcMar-Tigger	Tigger4b	83	0.161906991260924	45449	2520	205.726	13.4928492536225	0.401306960049938	43493.195	1	0.002	**	0.03293651	0.02631735;0.04066774	2.2e-16	***
DNA	TcMar-Tigger	Tigger22N1	55	0.107287765293383	45449	1102	85.719	8.82949596517259	0.1672109082397	43493.195	2	0.004	**	0.04990926	0.03781653;0.06447125	0.0003085	***
DNA	TcMar-Tigger	UCON11	3	0.00585205992509363	45449	45	3.61099796334012	1.72450150045522	0.00704392549028582	43493.195	504	0.996	ns	0.06666667	0.0139651;0.1826845	1	ns
DNA	TcMar-Tigger	MER47A	129	0.251638576779026	45449	2589	214.689	14.1912533157107	0.418790964419476	43493.195	1	0.002	**	0.04982619	0.04176505;0.05892363	7.603e-11	***
DNA	TcMar-Tigger	Tigger17	5	0.00975343320848939	45449	54	5.6214859437751	2.22419319702487	0.0109657575370145	43493.195	497	0.994	ns	0.09259259	0.03075279;0.20300155	1	ns
DNA	TcMar-Tigger	Tigger21a	7	0.0136548064918851	45449	169	15.284	3.72521425172046	0.0298142946317104	43493.195	12	0.024	*	0.04142012	0.01681272;0.08347673	0.0221	*
DNA	TcMar-Tigger	X9b_DNA	15	0.0292602996254682	45449	601	44.118	6.42427796311363	0.086060393258427	43493.195	1	0.002	**	0.0249584	0.01403480;0.04083137	4.096e-07	***
DNA	TcMar-Tigger	Tigger3c	129	0.251638576779026	45449	2327	192.608	13.4792442676148	0.375717852684145	43493.195	1	0.002	**	0.05543618	0.04648855;0.06552245	5.306e-07	***
DNA	TcMar-Tigger	Tigger19b	203	0.395989388264669	45449	3538	270.101	15.5771450030628	0.526882412609239	43493.195	1	0.002	**	0.05737705	0.04994094;0.06555458	1.216e-05	***
DNA	TcMar-Tigger	MER44C	50	0.0975343320848939	45449	1091	91.938	9.34845171937844	0.179342228464419	43493.195	1	0.002	**	0.04582951	0.03420383;0.05997693	1.09e-06	***
DNA	TcMar-Tigger	Tigger3b	171	0.333567415730337	45449	6279	511.226	22.1993634083443	0.997241729088639	43493.195	1	0.002	**	0.02723364	0.02334896;0.03156536	2.2e-16	***
DNA	TcMar-Tigger	UCON39	6	0.0117041198501873	45449	107	7.81881881881882	2.72011106659921	0.0152520654237258	43493.195	345	0.69	ns	0.05607477	0.02085394;0.11806157	0.7083	ns
DNA	TcMar-Tigger	Tigger12A	31	0.0604712858926342	45449	744	58.11	7.26778650764596	0.113354400749064	43493.195	1	0.002	**	0.04166667	0.02848309;0.05862356	9.028e-05	***
DNA	TcMar-Tigger	Tigger17a	161	0.314060549313358	45449	2389	203.7	13.9476355177692	0.397354868913858	43493.195	1	0.002	**	0.06739221	0.05766527;0.07819534	0.001425	**
DNA	TcMar-Tigger	Tigger1a_Mars	0	0	45449	44	2.81043663471778	1.41957744733294	0.00548228120068232	43493.195	1	0.002	**	0	0.00000000;0.08041994	0.1145	ns
DNA	TcMar-Tigger	MER44A	114	0.222378277153558	45449	2334	191.272	13.536663446258	0.373111735330836	43493.195	1	0.002	**	0.04884319	0.04045584;0.05838459	5.263e-10	***
DNA	TcMar-Tigger	Tigger1a_Art	7	0.0136548064918851	45449	302	24.984	4.77163625106866	0.0487359550561798	43493.195	1	0.002	**	0.02317881	0.009368708;0.047172001	2.344e-05	***
DNA	TcMar-Tigger	Tigger4a	130	0.253589263420724	45449	3497	292.685	16.1801598438511	0.570936719725343	43493.195	1	0.002	**	0.03717472	0.03115097;0.04398714	2.2e-16	***
DNA	TcMar-Tigger	Tigger10	54	0.105337078651685	45449	1450	112.99	10.1263242315483	0.220408083645443	43493.195	1	0.002	**	0.03724138	0.02809835;0.04831470	2.78e-10	***
DNA	TcMar-Tigger	Tigger6a	20	0.0390137328339576	45449	674	56.292	7.27624076564813	0.109808052434457	43493.195	1	0.002	**	0.02967359	0.01821764;0.04545767	1.782e-08	***
DNA	TcMar-Tigger	MER2	379	0.739310237203496	45449	9067	721.628	25.1776792324378	1.40767009987516	43493.195	1	0.002	**	0.04179993	0.03777325;0.04612426	2.2e-16	***
DNA	TcMar-Tigger	Tigger7	120	0.234082397003745	45449	2944	239.447	14.026258479257	0.467086064294632	43493.195	1	0.002	**	0.04076087	0.03390823;0.04854412	2.2e-16	***
DNA	TcMar-Tigger	Tigger8	38	0.0741260923845194	45449	938	77.978	8.0535940036965	0.152110642946317	43493.195	1	0.002	**	0.04051173	0.02882522;0.05518387	3.096e-07	***
DNA	TcMar-Tigger	Tigger11a	21	0.0409644194756554	45449	421	35.776	5.64709781336517	0.0697877652933833	43493.195	6	0.012	*	0.04988124	0.03113888;0.07524042	0.008445	**
DNA	TcMar-Tigger	MER47C	38	0.0741260923845194	45449	762	56.752	6.93185015320921	0.110705368289638	43493.195	2	0.004	**	0.04986877	0.03552836;0.06780915	0.008564	**
DNA	TcMar-Tigger	Tigger2	122	0.237983770287141	45449	2729	235.879	14.8448215795181	0.460126014357054	43493.195	1	0.002	**	0.04470502	0.03726062;0.05314450	2.2e-16	***
DNA	TcMar-Tigger	X1_DNA	22	0.0429151061173533	45449	676	59.697	7.22782349206399	0.116450140449438	43493.195	1	0.002	**	0.03254438	0.02050553;0.04885957	1.305e-08	***
DNA	TcMar-Tigger	Tigger4	37	0.0721754057428215	45449	1445	118.597	9.85015820261871	0.231345583645443	43493.195	1	0.002	**	0.02560554	0.01809129;0.03512239	2.2e-16	***
DNA	TcMar-Tigger	X6a_DNA	76	0.148252184769039	45449	979	79.332	8.53689959263049	0.154751872659176	43493.195	384	0.768	ns	0.07763023	0.0616485;0.0962046	0.7695	ns
DNA	TcMar-Tigger	Tigger3	41	0.079978152309613	45449	1147	96.401	9.47311664337239	0.188048142946317	43493.195	1	0.002	**	0.03574542	0.02577130;0.04818227	8.382e-11	***
DNA	TcMar-Tigger	Tigger19a	225	0.438904494382023	45449	3579	281.807	15.3468327767092	0.549717150436954	43493.195	1	0.002	**	0.06286672	0.05513463;0.07132185	0.0003149	***
DNA	TcMar-Tigger	Tigger16a	96	0.187265917602996	45449	1789	135.326	11.2793150034453	0.263978620474407	43493.195	1	0.002	**	0.05366126	0.04367889;0.06513710	0.0002856	***
DNA	TcMar-Tigger	X10b_DNA	20	0.0390137328339576	45449	298	21.209	4.38891576378285	0.0413721129837703	43493.195	448	0.896	ns	0.06711409	0.04147376;0.10175135	0.9102	ns
DNA	TcMar-Tigger	X11_DNA	25	0.0487671660424469	45449	268	20.343	4.35365424733123	0.0396828183520599	43493.195	889	0.226	ns	0.09328358	0.06128062;0.13462259	0.2975	ns
DNA	TcMar-Tigger	MamRep434	148	0.288701622971286	45449	2112	162.763	12.3945332891342	0.317499609862672	43493.195	120	0.24	ns	0.07007576	0.05955463;0.08180797	0.2369	ns
DNA	TcMar-Tigger	Tigger5	19	0.0370630461922597	45449	537	42.943	6.48025807701706	0.0837683364544319	43493.195	1	0.002	**	0.03538175	0.02143402;0.05470306	4.304e-05	***
DNA	TcMar-Tigger	Tigger2b_Pri	78	0.152153558052434	45449	2104	175.929	12.8324054498613	0.343182350187266	43493.195	1	0.002	**	0.03707224	0.02941223;0.04605383	2.2e-16	***
DNA	TcMar-Tigger	MER6A	34	0.0663233458177278	45449	1009	82.219	8.63873061662803	0.160383504993758	43493.195	1	0.002	**	0.03369673	0.02344661;0.04677138	7.799e-10	***
DNA	TcMar-Tigger	Tigger20a	38	0.0741260923845194	45449	1356	104.87	9.81373575196567	0.204568508114856	43493.195	1	0.002	**	0.0280236	0.01990582;0.03826312	1.945e-14	***
DNA	TcMar-Tigger	Tigger6b	6	0.0117041198501873	45449	174	13.511	3.45395553080939	0.02635572721598	43493.195	15	0.03	*	0.03448276	0.01275779;0.07354050	0.03229	*
DNA	TcMar-Tigger	Tigger3d	32	0.0624219725343321	45449	636	49.963	6.68478251832603	0.0974621566791511	43493.195	5	0.01	**	0.05031447	0.03466611;0.07028951	0.006296	**
DNA	TcMar-Tigger	UCON33	12	0.0234082397003745	45449	133	10.916	3.13221243767959	0.021293695380774	43493.195	696	0.612	ns	0.09022556	0.04749347;0.15230219	0.7508	ns
DNA	TcMar-Tigger	MERX	26	0.0507178526841448	45449	436	34.054	5.58339128650844	0.0664286828963795	43493.195	78	0.156	ns	0.05963303	0.03932037;0.08615800	0.1797	ns
DNA	TcMar-Tigger	MER6C	13	0.0253589263420724	45449	160	13.148	3.54805364737974	0.0256476279650437	43493.195	579	0.846	ns	0.08125	0.04397153;0.13493234	1	ns
DNA	TcMar-Tigger	Tigger9b	36	0.0702247191011236	45449	754	62.754	7.5699926544739	0.122413389513109	43493.195	1	0.002	**	0.04774536	0.03366099;0.06548981	0.0002094	***
DNA	TcMar-Tigger	Tigger6	7	0.0136548064918851	45449	230	17.351	4.10446654824298	0.0338463639200999	43493.195	5	0.01	**	0.03043478	0.01232218;0.06169925	0.005836	**
DNA	TcMar-Tigger	Tigger2a	146	0.28480024968789	45449	3318	275.935	15.8981611051884	0.538262718476904	43493.195	1	0.002	**	0.04400241	0.03727777;0.05154474	2.2e-16	***
DNA	TcMar-Tigger	Tigger17d	17	0.0331616729088639	45449	331	27.512	5.20566565915974	0.053667290886392	43493.195	23	0.046	*	0.05135952	0.03019989;0.08095987	0.03597	*
DNA	TcMar-Tigger	Tigger16b	54	0.105337078651685	45449	1329	99.749	9.69019601963236	0.194579041822722	43493.195	1	0.002	**	0.04063205	0.03066882;0.05268585	3.012e-07	***
DNA	TcMar-Tigger	Tigger5b	100	0.195068664169788	45449	2766	213.495	13.404239950428	0.416461844569288	43493.195	1	0.002	**	0.03615329	0.02951063;0.04379910	2.2e-16	***
DNA	TcMar-Tigger	MER46C	180	0.351123595505618	45449	2812	233.731	14.6692817420222	0.455935939450687	43493.195	1	0.002	**	0.06401138	0.05524412;0.07369881	0.0001689	***
DNA	TcMar-Tigger	tot	4631	9.03362983770287	45449	125710	7501.361	65.3443843613785	14.6328046972534	43493.195	1	0.002	**	0.03683876	0.03580420;0.03789475	2.2e-16	***
DNA	TcMar-Tigger	Tigger9a	38	0.0741260923845194	45449	1026	77.261	8.41389759104974	0.15071200062422	43493.195	1	0.002	**	0.03703704	0.02634043;0.05048396	5.699e-07	***
DNA	TcMar-Tigger	MamRep137	161	0.314060549313358	45449	2459	210.177	13.5009609638332	0.409989466292135	43493.195	1	0.002	**	0.06547377	0.05601578;0.07598192	0.0002663	***
DNA	TcMar-Tigger	Tigger15a	241	0.470115480649189	45449	4828	380.462	18.5047286113842	0.742162141073658	43493.195	1	0.002	**	0.04991715	0.04394453;0.05644120	2.735e-15	***
DNA	TcMar-Tigger	MER8	75	0.146301498127341	45449	1941	152.636	11.7074578183553	0.297745006242197	43493.195	1	0.002	**	0.03863988	0.03051171;0.04819673	1.018e-12	***
DNA	TcMar-Tigger	X26_DNA	43	0.0838795255930087	45449	957	74.707	8.33934623910625	0.145729946941323	43493.195	1	0.002	**	0.04493208	0.03270535;0.06004872	5.105e-05	***
DNA	TcMar-Tigger	Tigger13a	120	0.234082397003745	45449	3113	252.432	14.7247476784559	0.492415730337079	43493.195	1	0.002	**	0.03854802	0.03206151;0.04591886	2.2e-16	***
DNA	TcMar-Tigger	Tigger23a	40	0.0780274656679151	45449	583	45.123	6.48459103729147	0.0880208333333333	43493.195	245	0.49	ns	0.06861063	0.04946542;0.09225908	0.4852	ns
DNA	TcMar-Tigger	MER2B	85	0.16580836454432	45449	1710	137.305	11.4151776719104	0.267839029338327	43493.195	1	0.002	**	0.0497076	0.03989470;0.06109991	9.08e-07	***
DNA	TcMar-Tigger	Tigger12c	27	0.0526685393258427	45449	859	66.286	8.08625943138055	0.129303214731586	43493.195	1	0.002	**	0.0314319	0.02081391;0.04540389	2.919e-08	***
DNA	TcMar-Tigger	MER127	21	0.0409644194756554	45449	211	15.621	3.81259687023096	0.0304716760299625	43493.195	931	0.142	ns	0.09952607	0.06267016;0.14810824	0.1491	ns
DNA	TcMar-Tigger	MARE10	5	0.00975343320848939	45449	79	5.55566700100301	2.21716570795927	0.0108373654045783	43493.195	507	0.99	ns	0.06329114	0.02086795;0.14155158	1	ns
DNA	TcMar-Tigger	Tigger14a	62	0.120942571785268	45449	1293	100.584	9.71943472694845	0.196207865168539	43493.195	1	0.002	**	0.0479505	0.03695791;0.06105184	2.462e-05	***
DNA	TcMar-Tigger	UCON55	17	0.0331616729088639	45449	404	28.98	5.07378984028146	0.0565308988764045	43493.195	10	0.02	*	0.04207921	0.02470068;0.06651955	0.02009	*
DNA	TcMar-Tigger	MER6B	25	0.0487671660424469	45449	676	53.531	7.14157132856916	0.104422206616729	43493.195	1	0.002	**	0.03698225	0.02407332;0.05411096	1.211e-05	***
DNA	TcMar-Tigger	MER44D	15	0.0292602996254682	45449	638	52.563	6.78380800517313	0.102533941947566	43493.195	1	0.002	**	0.02351097	0.01321724;0.03848164	5.62e-10	***
DNA	TcMar-Tigger	Tigger1	599	1.16846129837703	45449	12059	1012.615	30.2890772920405	1.9752945536829	43493.195	1	0.002	**	0.04967244	0.04586227;0.05370181	2.2e-16	***
DNA	hAT?	MER121B	5	0.00975343320848939	45449	68	5.05533199195171	2.11786548675372	0.00986136858604812	43493.195	616	0.772	ns	0.07352941	0.02430521;0.16331213	1	ns
DNA	hAT?	UCON69	1	0.00195068664169788	45449	28	2.46222222222222	1.29674683038306	0.00480302399778055	43493.195	239	0.478	ns	0.03571429	0.0009037988;0.1834775975	0.5099	ns
DNA	hAT?	tot	159	0.310159176029963	45449	2048	164.296	12.5866122053079	0.320490012484394	43493.195	352	0.704	ns	0.07763672	0.06641400;0.09008533	0.7142	ns
DNA	hAT?	MER121	101	0.197019350811486	45449	927	76.403	8.37476732379639	0.149038311485643	43493.195	998	0.008	**	0.1089536	0.08962427;0.13080663	0.004897	**
DNA	hAT?	MER99	15	0.0292602996254682	45449	295	25.237	4.98233425762009	0.0492294787765293	43493.195	23	0.046	*	0.05084746	0.02873472;0.08247927	0.03639	*
DNA	hAT?	UCON105	32	0.0624219725343321	45449	638	49.168	6.81235525968693	0.0959113607990012	43493.195	8	0.016	*	0.05015674	0.03455664;0.07007149	0.009196	**
DNA	hAT?	UCON89	3	0.00585205992509363	45449	48	3.67482161060143	1.70391748320548	0.00716842542642288	43493.195	492	0.984	ns	0.0625	0.01307924;0.17195993	1	ns
DNA	hAT?	UCON80	3	0.00585205992509363	45449	44	3.54329896907216	1.71278246735955	0.00691186596651093	43493.195	516	0.972	ns	0.06818182	0.01428767;0.18656201	1	ns
DNA	TcMar-Tc2	Kanga1a	52	0.10143570536829	45449	843	70.544	7.90788205517752	0.137609238451935	43493.195	8	0.016	*	0.06168446	0.04640841;0.08010739	0.02113	*
DNA	TcMar-Tc2	Kanga11a	41	0.079978152309613	45449	883	70.102	7.85425268789369	0.136747034956305	43493.195	1	0.002	**	0.04643262	0.03352371;0.06246658	0.0001381	***
DNA	TcMar-Tc2	MER104	123	0.239934456928839	45449	2206	181.711	12.9995564334891	0.354461220349563	43493.195	1	0.002	**	0.05575703	0.04655093;0.06616414	2.183e-06	***
DNA	TcMar-Tc2	Kanga1c	42	0.0819288389513109	45449	826	65.881	7.63748454467633	0.128513186641698	43493.195	3	0.006	**	0.05084746	0.03688868;0.06811250	0.001593	**
DNA	TcMar-Tc2	tot	391	0.76271847690387	45449	8147	654.613	24.0794320956714	1.27694483458177	43493.195	1	0.002	**	0.04799313	0.04345266;0.05286029	2.2e-16	***
DNA	TcMar-Tc2	Kanga1d	43	0.0838795255930087	45449	664	55.344	7.12730401080679	0.107958801498127	43493.195	45	0.09	ns	0.06475904	0.04725926;0.08624179	0.09151	ns
DNA	TcMar-Tc2	Kanga2_a	63	0.122893258426966	45449	1534	127.873	11.2321428067859	0.249440152933833	43493.195	1	0.002	**	0.0410691	0.03170034;0.05224184	7.671e-11	***
DNA	TcMar-Tc2	Kanga1	51	0.0994850187265918	45449	812	64.554	7.84197555342919	0.125924625468165	43493.195	46	0.092	ns	0.06280788	0.04711851;0.08175716	0.07986	ns
DNA	TcMar-Tc2	Kanga1b	18	0.0351123595505618	45449	379	34.08	5.72891092795309	0.0664794007490637	43493.195	2	0.004	**	0.0474934	0.02838707;0.07402334	0.002871	**
DNA	TcMar?	tot	9	0.0175561797752809	45449	168	12.295	3.47880397221188	0.0239836922596754	43493.195	224	0.448	ns	0.05357143	0.02478579;0.09925709	0.4565	ns
DNA	TcMar?	X22_DNA	3	0.00585205992509363	45449	24	2.33333333333333	1.24516710527598	0.00455160216396171	43493.195	734	0.536	ns	0.125	0.02655931;0.32361136	0.5031	ns
DNA	TcMar?	Eulor8	6	0.0117041198501873	45449	144	10.267	3.16950418153325	0.0200276997503121	43493.195	121	0.242	ns	0.04166667	0.01544211;0.08848290	0.1956	ns
RNA	tot	tot	43	0.0838795255930087	45449	730	57.603	7.51397703289349	0.112365402621723	43493.195	28	0.056	ns	0.05890411	0.04295352;0.07852648	0.04618	*
RNA	RNA	tot	43	0.0838795255930087	45449	730	57.603	7.51397703289349	0.112365402621723	43493.195	28	0.056	ns	0.05890411	0.04295352;0.07852648	0.04618	*
RNA	RNA	7SK	43	0.0838795255930087	45449	730	57.603	7.51397703289349	0.112365402621723	43493.195	28	0.056	ns	0.05890411	0.04295352;0.07852648	0.04618	*
srpRNA	tot	tot	95	0.185315230961298	45449	1383	125.86	10.7414048325988	0.245513420724095	43493.195	3	0.006	**	0.06869125	0.05592747;0.08332225	0.003196	**
srpRNA	srpRNA	tot	95	0.185315230961298	45449	1383	125.86	10.7414048325988	0.245513420724095	43493.195	3	0.006	**	0.06869125	0.05592747;0.08332225	0.003196	**
srpRNA	srpRNA	7SLRNA	95	0.185315230961298	45449	1383	125.86	10.7414048325988	0.245513420724095	43493.195	3	0.006	**	0.06869125	0.05592747;0.08332225	0.003196	**
SINE?	tot	tot	0	0	45449	5	1.12111801242236	0.354219767024026	0.00218694993059917	43493.195	1	0.002	**	0	0.0000000;0.5218238	0.5939	ns
SINE?	tRNA	tot	0	0	45449	5	1.12111801242236	0.354219767024026	0.00218694993059917	43493.195	1	0.002	**	0	0.0000000;0.5218238	0.5939	ns
SINE?	tRNA	CRP1	0	0	45449	5	1.12111801242236	0.354219767024026	0.00218694993059917	43493.195	1	0.002	**	0	0.0000000;0.5218238	0.5939	ns
LTR	ERVL	LTR108b_Mam	3	0.00585205992509363	45449	53	3.8646998982706	1.80602214106086	0.00753881846572761	43493.195	435	0.87	ns	0.05660377	0.01182872;0.15662946	1	ns
LTR	ERVL	LTR16D2	26	0.0507178526841448	45449	282	23.402	4.77149485624405	0.0456499687890137	43493.195	754	0.496	ns	0.09219858	0.06111328;0.13217160	0.5885	ns
LTR	ERVL	MER21B	168	0.327715355805243	45449	2786	248.858	14.4920618221099	0.48544397627965	43493.195	1	0.002	**	0.06030151	0.05174850;0.06979194	1.838e-08	***
LTR	ERVL	LTR16B2	159	0.310159176029963	45449	1617	122.356	10.6784499480633	0.238678214731585	43493.195	1000	0.004	**	0.09833024	0.08424713;0.11389010	0.0009746	***
LTR	ERVL	MLT2A1	153	0.298455056179775	45449	3738	269.558	15.0197946134503	0.525823189762796	43493.195	1	0.002	**	0.04093098	0.03480704;0.04778516	2.09e-15	***
LTR	ERVL	LTR86A2	11	0.0214575530586767	45449	308	24.664	4.75117645196194	0.0481117353308365	43493.195	4	0.008	**	0.03571429	0.01796083;0.06300304	0.002218	**
LTR	ERVL	LTR86C	13	0.0253589263420724	45449	285	21.417	4.38706705640082	0.0417778558052435	43493.195	31	0.062	ns	0.04561404	0.02450788;0.07673839	0.05625	ns
LTR	ERVL	LTR80A	5	0.00975343320848939	45449	393	28.907	5.25146921622214	0.0563884987515605	43493.195	1	0.002	**	0.01272265	0.004143565;0.029439223	5.769e-08	***
LTR	ERVL	LTR108d_Mam	3	0.00585205992509363	45449	66	5.10865191146881	2.13593094470896	0.00996537904078654	43493.195	243	0.486	ns	0.04545455	0.009473739;0.127142506	0.4871	ns
LTR	ERVL	MER54B	33	0.06437265917603	45449	438	40.201	6.1405460103565	0.0784195536828964	43493.195	146	0.292	ns	0.07534247	0.05242719;0.10418388	0.2812	ns
LTR	ERVL	LTR41C	52	0.10143570536829	45449	759	63.316	7.48225421434798	0.123509675405743	43493.195	70	0.14	ns	0.0685112	0.05158725;0.08887575	0.1485	ns
LTR	ERVL	LTR16D	78	0.152153558052434	45449	1115	86.629	8.74287119868507	0.168986033083645	43493.195	177	0.354	ns	0.06995516	0.05568606;0.08654098	0.3705	ns
LTR	ERVL	LTR86B1	10	0.0195068664169788	45449	295	22.95	4.58197495568173	0.0447682584269663	43493.195	2	0.004	**	0.03389831	0.01637300;0.06145509	0.003091	**
LTR	ERVL	MER54A	56	0.109238451935081	45449	682	60.914	7.28846525173343	0.118824126092385	43493.195	267	0.534	ns	0.08211144	0.06262007;0.10530559	0.546	ns
LTR	ERVL	LTR16E1	277	0.540340199750312	45449	2475	211.712	13.9355392882822	0.412983770287141	43493.195	1001	0.002	**	0.1119192	0.09976132;0.12500359	6.778e-06	***
LTR	ERVL	LTR86A1	20	0.0390137328339576	45449	531	43.494	6.3605361739731	0.0848431647940075	43493.195	1	0.002	**	0.03766478	0.02315569;0.05757255	6.72e-05	***
LTR	ERVL	LTR82A	45	0.0877808988764045	45449	1041	80.396	8.51937578486615	0.156827403245943	43493.195	1	0.002	**	0.04322767	0.03170238;0.05741699	1.23e-05	***
LTR	ERVL	LTR40c	43	0.0838795255930087	45449	603	47.403	6.89624166841252	0.0924683988764045	43493.195	280	0.56	ns	0.07131012	0.05208494;0.09485495	0.5455	ns
LTR	ERVL	LTR86B2	12	0.0234082397003745	45449	273	20.854	4.3854208368087	0.0406796192259675	43493.195	26	0.052	ns	0.04395604	0.02291592;0.07552296	0.0402	*
LTR	ERVL	LTR105_Mam	52	0.10143570536829	45449	667	50.629	6.80776796789555	0.0987613139825218	43493.195	615	0.774	ns	0.07796102	0.05877045;0.10098087	0.8263	ns
LTR	ERVL	LTR33A	216	0.421348314606742	45449	2044	165.79	12.1850061294352	0.323404338327091	43493.195	1001	0.002	**	0.1056751	0.09267594;0.11981719	9.758e-05	***
LTR	ERVL	LTR69	6	0.0117041198501873	45449	141	10.583	3.06961455781236	0.0206441167290886	43493.195	84	0.168	ns	0.04255319	0.01577401;0.09031787	0.1976	ns
LTR	ERVL	MLT2D	249	0.485720973782772	45449	4453	340.278	17.9855552095618	0.66377574906367	43493.195	1	0.002	**	0.05591736	0.04934978;0.06307465	9.338e-08	***
LTR	ERVL	LTR108c_Mam	1	0.00195068664169788	45449	43	3.59958932238193	1.69086774967621	0.00702167080676875	43493.195	102	0.204	ns	0.02325581	0.0005886129;0.1228904827	0.262	ns
LTR	ERVL	MER74B	69	0.134597378277154	45449	931	83.514	8.91432943463888	0.162909644194757	43493.195	67	0.134	ns	0.07411386	0.05811947;0.09286191	0.1079	ns
LTR	ERVL	MLT2B3	183	0.356975655430712	45449	3276	258.187	15.3122335240648	0.50364193196005	43493.195	1	0.002	**	0.05586081	0.04824353;0.06428249	4.031e-07	***
LTR	ERVL	LTR40A1	17	0.0331616729088639	45449	563	42.798	6.34645361390702	0.0834854868913858	43493.195	1	0.002	**	0.03019538	0.01768628;0.04790652	7e-06	***
LTR	ERVL	MER70C	19	0.0370630461922597	45449	275	21.722	4.53798515966165	0.0423728152309613	43493.195	325	0.65	ns	0.06909091	0.04210682;0.10579327	0.6541	ns
LTR	ERVL	MLT2C2	70	0.136548064918851	45449	1336	103.435	9.74529351768052	0.20176927278402	43493.195	2	0.004	**	0.05239521	0.04106912;0.06573755	0.0003997	***
LTR	ERVL	MER74A	180	0.351123595505618	45449	1568	138.317	10.7816861276776	0.269813124219725	43493.195	1001	0.002	**	0.1147959	0.0994312;0.1316190	0.0003586	***
LTR	ERVL	MER77B	83	0.161906991260924	45449	1256	113.226	10.1166828195447	0.220868445692884	43493.195	2	0.004	**	0.0660828	0.05297487;0.08126371	0.00223	**
LTR	ERVL	LTR42	37	0.0721754057428215	45449	309	27.211	4.85263093867925	0.0530801342072409	43493.195	982	0.04	*	0.1197411	0.08572653;0.16125417	0.05587	ns
LTR	ERVL	MER68	76	0.148252184769039	45449	1492	133.691	11.2422376290002	0.260789247815231	43493.195	1	0.002	**	0.05093834	0.04034043;0.06334492	2.185e-08	***
LTR	ERVL	LTR84a	40	0.0780274656679151	45449	671	53.094	7.12993688611617	0.103569756554307	43493.195	37	0.074	ns	0.05961252	0.04292589;0.08029376	0.06273	ns
LTR	ERVL	MLT2C1	182	0.355024968789014	45449	2635	206.725	13.5698015650382	0.403255696004994	43493.195	32	0.064	ns	0.06907021	0.05968155;0.07942935	0.07578	ns
LTR	ERVL	LTR40b	71	0.138498751560549	45449	1140	84.518	8.98612410477542	0.164868133583021	43493.195	68	0.136	ns	0.0622807	0.04895863;0.07791290	0.1412	ns
LTR	ERVL	LTR47B	3	0.00585205992509363	45449	46	3.13731656184486	1.61739349936637	0.00611992150796829	43493.195	604	0.796	ns	0.06521739	0.01365677;0.17896439	1	ns
LTR	ERVL	LTR79	247	0.481819600499376	45449	4053	308.852	16.9170411798956	0.602473470661673	43493.195	1	0.002	**	0.06094251	0.05377290;0.06875277	0.000189	***
LTR	ERVL	MER68B	20	0.0390137328339576	45449	450	37.202	5.61932138009322	0.0725694444444444	43493.195	1	0.002	**	0.04444444	0.02735592;0.06780834	0.001976	**
LTR	ERVL	LTR47B4	17	0.0331616729088639	45449	105	9.566	2.86668133245777	0.0186602684144819	43493.195	994	0.016	*	0.1619048	0.09723834;0.24652243	0.01701	*
LTR	ERVL	LTR16C	744	1.45131086142322	45449	6620	586.362	22.3224830439906	1.14380852059925	43493.195	1001	0.002	**	0.1123867	0.1048748;0.1202419	4.6e-11	***
LTR	ERVL	MER76	38	0.0741260923845194	45449	715	54.304	7.18451120127187	0.105930087390762	43493.195	10	0.02	*	0.05314685	0.03788081;0.07222144	0.01965	*
LTR	ERVL	LTR57	19	0.0370630461922597	45449	268	20.369	4.30620277998869	0.0397335362047441	43493.195	428	0.856	ns	0.07089552	0.04322066;0.10850000	0.908	ns
LTR	ERVL	MLT2A2	246	0.479868913857678	45449	3866	297.579	16.8668387449827	0.580483380149813	43493.195	2	0.004	**	0.06363166	0.05614005;0.07179084	0.001529	**
LTR	ERVL	LTR47A2	23	0.0448657927590512	45449	275	21.838	4.54515284830053	0.0425990948813983	43493.195	652	0.7	ns	0.08363636	0.05375658;0.12285273	0.7385	ns
LTR	ERVL	LTR33B	103	0.200920724094881	45449	1608	123.074	10.6834760570079	0.240078807740325	43493.195	35	0.07	ns	0.06405473	0.05258108;0.07714953	0.06054	ns
LTR	ERVL	LTR41B	63	0.122893258426966	45449	848	68.564	7.97480416696871	0.133746878901373	43493.195	262	0.524	ns	0.07429245	0.05755744;0.09405441	0.5287	ns
LTR	ERVL	MLT2E	30	0.0585205992509363	45449	403	31.606	5.2851392315337	0.0616534019975031	43493.195	432	0.864	ns	0.07444169	0.05078642;0.10456637	0.853	ns
LTR	ERVL	LTR52	81	0.158005617977528	45449	1073	86.297	9.02752941215299	0.168338405118602	43493.195	294	0.588	ns	0.07548928	0.06039833;0.09295516	0.6132	ns
LTR	ERVL	LTR33A_	159	0.310159176029963	45449	1666	135.536	11.4408739874887	0.264388264669164	43493.195	984	0.036	*	0.09543818	0.0817514;0.1105686	0.03913	*
LTR	ERVL	LTR102_Mam	30	0.0585205992509363	45449	518	39.391	6.27690357728383	0.0768394975031211	43493.195	78	0.156	ns	0.05791506	0.03941247;0.08164786	0.135	ns
LTR	ERVL	LTR40a	104	0.202871410736579	45449	1974	148.971	11.149460501274	0.290595739700375	43493.195	1	0.002	**	0.0526849	0.04324726;0.06347732	7.175e-05	***
LTR	ERVL	LTR18B	40	0.0780274656679151	45449	367	29.143	5.10907561635698	0.0568488607990013	43493.195	981	0.042	*	0.1089918	0.07901535;0.14544999	0.04207	*
LTR	ERVL	LTR41	94	0.183364544319601	45449	1129	94.471	9.50470928006209	0.18428331772784	43493.195	514	0.976	ns	0.08325952	0.06780389;0.10092567	1	ns
LTR	ERVL	LTR75B	19	0.0370630461922597	45449	205	13.323	3.61437888643882	0.0259889981273408	43493.195	949	0.106	ns	0.09268293	0.05672681;0.14095042	0.1171	ns
LTR	ERVL	LTR108a_Mam	2	0.00390137328339576	45449	86	7.16	2.51370617191403	0.0139669163545568	43493.195	12	0.024	*	0.02325581	0.002828901;0.081494450	0.0476	*
LTR	ERVL	LTR47B2	21	0.0409644194756554	45449	174	15.798	3.80574298655068	0.0308169475655431	43493.195	928	0.148	ns	0.1206897	0.07628375;0.17855470	0.1849	ns
LTR	ERVL	LTR16D1	14	0.0273096129837703	45449	207	16.189	3.95131521039413	0.0315796660424469	43493.195	332	0.664	ns	0.06763285	0.03746599;0.11087354	0.6972	ns
LTR	ERVL	LTR53	46	0.0897315855181024	45449	494	44.119	6.58758189590347	0.0860623439450687	43493.195	653	0.698	ns	0.09311741	0.06898097;0.12225056	0.7522	ns
LTR	ERVL	LTR16B1	115	0.224328963795256	45449	1199	94.966	9.47431298863441	0.185248907615481	43493.195	983	0.038	*	0.09591326	0.07983528;0.11400350	0.0368	*
LTR	ERVL	LTR66	29	0.0565699126092385	45449	379	34.576	5.51658015954238	0.0674469413233458	43493.195	188	0.376	ns	0.07651715	0.05184125;0.10804403	0.3719	ns
LTR	ERVL	LTR16A1	273	0.532537453183521	45449	2692	235.475	14.3671775513074	0.459337936953808	43493.195	997	0.01	**	0.1014116	0.09026047;0.11343768	0.01158	*
LTR	ERVL	MER77	94	0.183364544319601	45449	1299	121.693	10.1773439231132	0.23738490948814	43493.195	4	0.008	**	0.07236336	0.05886962;0.08782848	0.007599	**
LTR	ERVL	MLT2B5	36	0.0702247191011236	45449	369	28.445	5.01239454742931	0.0554872815230961	43493.195	943	0.118	ns	0.09756098	0.06926921;0.13250375	0.1427	ns
LTR	ERVL	MER70B	67	0.130696004993758	45449	477	38.545	5.91599306743795	0.0751892166042447	43493.195	1001	0.002	**	0.1404612	0.1105415;0.1749209	1.053e-05	***
LTR	ERVL	LTR75	30	0.0585205992509363	45449	291	23.683	4.84044842353898	0.0461981117353308	43493.195	924	0.156	ns	0.1030928	0.07064386;0.14389370	0.1967	ns
LTR	ERVL	LTR50	169	0.329666042446941	45449	2565	209.219	13.9585056105186	0.408120708489388	43493.195	3	0.006	**	0.06588694	0.05659122;0.07618787	0.003087	**
LTR	ERVL	MLT2B4	275	0.536438826466916	45449	4467	353.238	18.6950491002527	0.689056647940075	43493.195	1	0.002	**	0.06156257	0.05469056;0.06901441	7.919e-06	***
LTR	ERVL	LTR82B	37	0.0721754057428215	45449	1154	84.409	8.45986337290907	0.164655508739076	43493.195	1	0.002	**	0.03206239	0.02267330;0.04392473	3.264e-09	***
LTR	ERVL	ERV3-16A3_LTR	117	0.228230337078652	45449	1093	88.362	9.15405662822515	0.172366573033708	43493.195	1001	0.002	**	0.1070448	0.08933556;0.12690029	0.002229	**
LTR	ERVL	LTR33	821	1.60151373283396	45449	9255	747.414	24.994626129137	1.45797050561798	43493.195	1000	0.004	**	0.08870881	0.08299231;0.09468567	0.005664	**
LTR	ERVL	MER88	16	0.031210986267166	45449	112	10.666	3.15791330096575	0.0208060237203496	43493.195	965	0.074	ns	0.1428571	0.08391576;0.22160169	0.1044	ns
LTR	ERVL	LTR16E2	204	0.397940074906367	45449	2318	188.709	13.6989773698981	0.368112125468165	43493.195	871	0.262	ns	0.0880069	0.07678431;0.10028295	0.2392	ns
LTR	ERVL	MLT2B2	138	0.269194756554307	45449	2172	175.005	11.96135648867	0.341379915730337	43493.195	2	0.004	**	0.06353591	0.05364199;0.07462645	0.003081	**
LTR	ERVL	LTR33C	67	0.130696004993758	45449	919	77.11	8.3314652560827	0.150417446941323	43493.195	132	0.264	ns	0.07290533	0.05694408;0.09166561	0.2579	ns
LTR	ERVL	MER73	13	0.0253589263420724	45449	279	22.631	4.70903535918068	0.0441459893882647	43493.195	19	0.038	*	0.04659498	0.02503987;0.07836093	0.03624	*
LTR	ERVL	MER70A	54	0.105337078651685	45449	533	44.027	6.29856673719846	0.0858828807740325	43493.195	950	0.104	ns	0.1013133	0.07702924;0.13012057	0.1157	ns
LTR	ERVL	LTR108e_Mam	4	0.00780274656679151	45449	168	13.375	3.56160919530204	0.0260904338327091	43493.195	3	0.006	**	0.02380952	0.00652454;0.05983734	0.003982	**
LTR	ERVL	MLT2B1	244	0.475967540574282	45449	4436	347.56	17.6324502920979	0.677980649188514	43493.195	1	0.002	**	0.05500451	0.04847749;0.06212484	1.485e-09	***
LTR	ERVL	MLT2F	139	0.271145443196005	45449	1911	151.445	11.3148132993877	0.295421738451935	43493.195	151	0.302	ns	0.07273679	0.06149404;0.08531084	0.3095	ns
LTR	ERVL	LTR62	26	0.0507178526841448	45449	313	29.245	5.09440162609192	0.0570478308364544	43493.195	305	0.61	ns	0.08306709	0.05497892;0.11934375	0.6267	ns
LTR	ERVL	MER68C	8	0.015605493133583	45449	163	12.133	3.36312676264538	0.0236676810237203	43493.195	133	0.266	ns	0.04907975	0.02142438;0.09441420	0.2936	ns
LTR	ERVL	LTR53B	28	0.0546192259675406	45449	187	16.835	3.83777324805719	0.0328398096129838	43493.195	1000	0.004	**	0.1497326	0.1018601;0.2090840	0.00701	**
LTR	ERVL	MER21C	366	0.713951310861423	45449	5505	486.96	21.3458202944755	0.949906367041198	43493.195	1	0.002	**	0.06648501	0.06004434;0.07338970	2.828e-09	***
LTR	ERVL	LTR47A	71	0.138498751560549	45449	679	60.322	7.29860161850104	0.117669319600499	43493.195	924	0.156	ns	0.1045655	0.08257299;0.13006207	0.1562	ns
LTR	ERVL	LTR32	92	0.179463171036205	45449	1216	102.912	9.76061091968764	0.200749063670412	43493.195	136	0.272	ns	0.07565789	0.06142371;0.09198253	0.2793	ns
LTR	ERVL	LTR16	277	0.540340199750312	45449	3017	245.708	14.9247272498858	0.479299313358302	43493.195	980	0.044	*	0.09181306	0.08174301;0.10268246	0.03903	*
LTR	ERVL	LTR84b	71	0.138498751560549	45449	1278	95.901	9.06119773011848	0.187072799625468	43493.195	1	0.002	**	0.05555556	0.04364092;0.06956253	0.006745	**
LTR	ERVL	MER74C	18	0.0351123595505618	45449	234	19.45	4.50530773619271	0.0379408551810237	43493.195	420	0.84	ns	0.07692308	0.04622502;0.11884819	0.8134	ns
LTR	ERVL	tot	7091	13.8323189762796	45449	133596	7868.02	66.5090298459619	15.3480415106117	43493.195	1	0.002	**	0.05307794	0.05188173;0.05429358	2.2e-16	***
LTR	ERVL	LTR16B	55	0.107287765293383	45449	694	53.491	7.13672556932461	0.104344179151061	43493.195	629	0.746	ns	0.07925072	0.06025796;0.10190846	0.8308	ns
LTR	ERVL	LTR16A2	174	0.339419475655431	45449	1825	156.646	12.0070334742955	0.305567259675406	43493.195	930	0.144	ns	0.09534247	0.08225296;0.10974866	0.1552	ns
LTR	ERVL	LTR101_Mam	59	0.115090511860175	45449	1151	98.514	9.25924065663797	0.192169943820225	43493.195	1	0.002	**	0.05125977	0.03924702;0.06562631	1.138e-05	***
LTR	ERVL	LTR18C	4	0.00780274656679151	45449	77	5.64529058116232	2.27683658179326	0.0110121929251762	43493.195	340	0.68	ns	0.05194805	0.01433351;0.12769860	0.6606	ns
LTR	ERVL	LTR83	32	0.0624219725343321	45449	726	56.818	6.95609540354812	0.11083411360799	43493.195	1	0.002	**	0.04407713	0.03034095;0.06165662	0.0003078	***
LTR	ERVL	MER21A	76	0.148252184769039	45449	1975	170.858	12.3316627388972	0.333290418227216	43493.195	1	0.002	**	0.03848101	0.03043620;0.04793008	2.2e-16	***
LTR	ERVL	LTR80B	11	0.0214575530586767	45449	507	37.432	6.15184697641459	0.073018102372035	43493.195	1	0.002	**	0.02169625	0.01087927;0.03848843	3.834e-07	***
LTR	ERVL	LTR67B	276	0.538389513108614	45449	3708	291.295	16.4114383985777	0.568225265293383	43493.195	183	0.366	ns	0.07443366	0.06618856;0.08335679	0.376	ns
LTR	ERVL	LTR16A	360	0.702247191011236	45449	4245	335.205	17.0594841950453	0.653879915730337	43493.195	941	0.122	ns	0.08480565	0.07659506;0.09359270	0.1631	ns
LTR	ERVL	LTR18A	41	0.079978152309613	45449	198	15.621	3.76450933463187	0.0304716760299625	43493.195	1001	0.002	**	0.2070707	0.1528854;0.2702475	1.106e-08	***
LTR	ERVL	LTR47B3	9	0.0175561797752809	45449	120	10.994	3.06583811760559	0.0214458489388265	43493.195	316	0.632	ns	0.075	0.03486739;0.13760106	0.6358	ns
LTR	ERV1?	tot	125	0.243835830212235	45449	1544	127.75	11.0117554803382	0.249200218476904	43493.195	419	0.838	ns	0.08095855	0.06783596;0.09569958	0.8534	ns
LTR	ERV1?	LTR103_Mam	64	0.124843945068664	45449	748	63.4	7.64856198906048	0.123673533083645	43493.195	570	0.864	ns	0.0855615	0.06651456;0.10794821	0.8957	ns
LTR	ERV1?	EUTREP15	12	0.0234082397003745	45449	196	14.81	3.7547300832414	0.0288896691635456	43493.195	289	0.578	ns	0.06122449	0.03203258;0.10450407	0.5873	ns
LTR	ERV1?	LTR103b_Mam	50	0.0975343320848939	45449	600	49.992	6.81001558825765	0.0975187265917603	43493.195	539	0.926	ns	0.08333333	0.06248244;0.10839015	1	ns
LTR	ERVL-MaLR	THE1A	268	0.522784019975031	45449	4236	321.687	17.330764160486	0.627510533707865	43493.195	2	0.004	**	0.06326723	0.05612131;0.07102239	0.001563	**
LTR	ERVL-MaLR	MLT1M	195	0.380383895131086	45449	2320	186.418	12.6313430333764	0.363643102372035	43493.195	755	0.494	ns	0.08405172	0.07307637;0.09609025	0.5161	ns
LTR	ERVL-MaLR	MLT1C2	1577	3.07623283395755	45449	15985	1302.849	32.8095209301151	2.54145014044944	43493.195	1001	0.002	**	0.09865499	0.09407433;0.10338228	1.406e-14	***
LTR	ERVL-MaLR	MLT1J2	587	1.14505305867665	45449	6900	558.744	21.659861809661	1.08993445692884	43493.195	906	0.192	ns	0.08507246	0.07859354;0.09190446	0.2165	ns
LTR	ERVL-MaLR	MLT1O	441	0.860252808988764	45449	5061	419.975	19.2372151166806	0.819239622347066	43493.195	865	0.274	ns	0.08713693	0.07950768;0.09524617	0.2845	ns
LTR	ERVL-MaLR	MSTB	726	1.41619850187266	45449	8566	684.08	24.1341263785548	1.33442571785268	43493.195	962	0.08	ns	0.08475368	0.07893925;0.09085234	0.09805	ns
LTR	ERVL-MaLR	MSTD	425	0.829041822721598	45449	7647	588.057	23.3504388394307	1.14711493445693	43493.195	1	0.002	**	0.05557735	0.05054723;0.06094947	2.711e-13	***
LTR	ERVL-MaLR	THE1B	1807	3.52489076154806	45449	22429	1663.174	36.0737444554768	3.24433130461923	43493.195	1001	0.002	**	0.08056534	0.07703570;0.08420412	0.0002954	***
LTR	ERVL-MaLR	MLT1E3	139	0.271145443196005	45449	2044	148.946	11.6906696025401	0.290546972534332	43493.195	213	0.426	ns	0.06800391	0.05747119;0.07979507	0.4189	ns
LTR	ERVL-MaLR	MLT1G1	361	0.704197877652934	45449	3600	299.781	16.5835476618561	0.584778792134831	43493.195	1001	0.002	**	0.1002778	0.09065449;0.11055552	0.0003276	***
LTR	ERVL-MaLR	MLT1H2	463	0.903167915106117	45449	4721	394.22	18.6361720025038	0.768999687890137	43493.195	1001	0.002	**	0.09807244	0.08973323;0.10691243	0.0004198	***
LTR	ERVL-MaLR	MLT1F1	265	0.516931960049938	45449	3265	266.643	15.3397803067664	0.520136938202247	43493.195	456	0.912	ns	0.08116386	0.07202191;0.09106400	0.949	ns
LTR	ERVL-MaLR	MLT1F2	544	1.06117353308365	45449	6038	496.629	21.0925639801152	0.968767556179775	43493.195	993	0.018	*	0.09009606	0.08299064;0.09760029	0.02768	*
LTR	ERVL-MaLR	MLT1A1	447	0.871956928838951	45449	6780	527.738	21.6645033801079	1.02945146691635	43493.195	1	0.002	**	0.0659292	0.06013619;0.07209883	0.0002001	***
LTR	ERVL-MaLR	MLT1E1	64	0.124843945068664	45449	1045	83.257	8.86778374728367	0.16240831772784	43493.195	11	0.022	*	0.06124402	0.04748125;0.07753768	0.02586	*
LTR	ERVL-MaLR	MLT1K	1530	2.98455056179775	45449	17616	1487.683	35.4820163531399	2.90200335518102	43493.195	887	0.23	ns	0.08685286	0.08273423;0.09110846	0.2495	ns
LTR	ERVL-MaLR	MLT1A0	1431	2.79143258426966	45449	20690	1562.689	34.684279987889	3.04831655742821	43493.195	1	0.002	**	0.06916385	0.06574304;0.07270630	0.0004891	***
LTR	ERVL-MaLR	MLT1G	277	0.540340199750312	45449	2834	241.348	14.4349320491391	0.470794319600499	43493.195	992	0.02	*	0.09774171	0.0870515;0.1092706	0.01844	*
LTR	ERVL-MaLR	MLT1J	1260	2.45786516853933	45449	15262	1217.74	31.8032678800127	2.37542915106117	43493.195	913	0.178	ns	0.08255799	0.07823882;0.08703704	0.2096	ns
LTR	ERVL-MaLR	MSTB2	96	0.187265917602996	45449	1582	122.427	10.0078383194288	0.238816713483146	43493.195	6	0.012	*	0.06068268	0.0494263;0.0736014	0.01254	*
LTR	ERVL-MaLR	MLT1A	703	1.37133270911361	45449	9077	722.337	25.6888954676987	1.40905313670412	43493.195	223	0.446	ns	0.0774485	0.07203074;0.08313924	0.473	ns
LTR	ERVL-MaLR	MLT1E2	282	0.550093632958802	45449	4004	317.057	16.0322420073982	0.618478854556804	43493.195	19	0.038	*	0.07042957	0.06269503;0.07879779	0.04047	*
LTR	ERVL-MaLR	tot	15287	29.8201466916355	45449	323803	14299.143	79.3658080188345	27.8931472378277	43493.195	1001	0.002	**	0.0472108	0.04648280;0.04794692	2.2e-16	***
LTR	ERVL-MaLR	MSTA1	44	0.0858302122347066	45449	544	46.056	6.73455404746433	0.0898408239700375	43493.195	402	0.804	ns	0.08088235	0.05938225;0.10706106	0.8173	ns
LTR	ERVL-MaLR	MLT1E	61	0.118991885143571	45449	918	74.198	8.26020744455167	0.144737047440699	43493.195	55	0.11	ns	0.0664488	0.05120578;0.08454122	0.1153	ns
LTR	ERVL-MaLR	MSTA	1634	3.18742197253433	45449	19752	1463.382	35.0340328746129	2.85459971910112	43493.195	1001	0.002	**	0.0827258	0.07892050;0.08665444	4.995e-06	***
LTR	ERVL-MaLR	MSTC	204	0.397940074906367	45449	3205	261.21	14.9634824090452	0.509538857677903	43493.195	1	0.002	**	0.06365055	0.05544393;0.07266399	0.0001563	***
LTR	ERVL-MaLR	MSTB1	319	0.622269038701623	45449	4555	362.92	18.1355037563475	0.707943196004994	43493.195	6	0.012	*	0.07003293	0.06278944;0.07783331	0.01602	*
LTR	ERVL-MaLR	THE1D	958	1.86875780274657	45449	12601	947.983	26.813460662001	1.84921777465668	43493.195	647	0.71	ns	0.07602571	0.07145675;0.08079162	0.7355	ns
LTR	ERVL-MaLR	MLT1F	398	0.776373283395755	45449	4306	376.188	17.7392597742222	0.733824906367041	43493.195	895	0.214	ns	0.09242917	0.08394089;0.10147485	0.2351	ns
LTR	ERVL-MaLR	MLT1H	929	1.81218789013733	45449	10078	839.626	26.3733516580217	1.63784722222222	43493.195	1000	0.004	**	0.09218099	0.08660198;0.09799692	0.00151	**
LTR	ERVL-MaLR	MLT1L	872	1.70099875156055	45449	12035	971.117	28.1007644729457	1.89434495942572	43493.195	2	0.004	**	0.07245534	0.06788605;0.07723268	0.0008152	***
LTR	ERVL-MaLR	MLT1E1A	230	0.448657927590512	45449	3367	266.581	15.8914435145765	0.520015995630462	43493.195	10	0.02	*	0.06831007	0.06001810;0.07736088	0.01976	*
LTR	ERVL-MaLR	MLT1B	1443	2.81484082397004	45449	17694	1375.65	35.3228991902874	2.68346207865169	43493.195	974	0.056	ns	0.08155307	0.07756125;0.08568304	0.05995	ns
LTR	ERVL-MaLR	MLT1H1	340	0.663233458177278	45449	3631	297.095	15.8685786000759	0.579539247815231	43493.195	999	0.006	**	0.09363812	0.08435465;0.10358154	0.01095	*
LTR	ERVL-MaLR	THE1C	810	1.58005617977528	45449	9865	743.477	26.2155435901246	1.45029065230961	43493.195	998	0.008	**	0.08210846	0.07676436;0.08770078	0.01182	*
LTR	ERVL-MaLR	MLT1J1	357	0.696395131086142	45449	4928	388.048	18.918340297172	0.756960049937578	43493.195	50	0.1	ns	0.07244318	0.06535925;0.08003846	0.1011	ns
LTR	ERVL-MaLR	MLT1C	603	1.17626404494382	45449	6450	535.405	21.3386108102498	1.04440738139825	43493.195	998	0.008	**	0.09348837	0.08649132;0.10085542	0.00268	**
LTR	ERVL-MaLR	MLT1N2	477	0.930477528089888	45449	5722	456.784	19.8695783584892	0.891042446941323	43493.195	843	0.318	ns	0.08336246	0.07632648;0.09082660	0.3292	ns
LTR	ERVL-MaLR	MLT1D	1649	3.2166822721598	45449	18645	1480.497	34.8362678333451	2.88798572097378	43493.195	1001	0.002	**	0.08844194	0.08440396;0.09260879	6.879e-06	***
LTR	ERVL-MaLR	MLT1G3	265	0.516931960049938	45449	2737	231.641	14.7254527250594	0.451859004369538	43493.195	986	0.032	*	0.09682134	0.08599568;0.10851772	0.02341	*
LTR	ERVL-MaLR	MLT1I	819	1.59761235955056	45449	11068	880.717	26.3553318042956	1.71800288701623	43493.195	15	0.03	*	0.07399711	0.06918776;0.07903196	0.03074	*
LTR	Gypsy?	tot	566	1.104088639201	45449	7780	599.379	23.0711429417061	1.16920060861423	43493.195	80	0.16	ns	0.07275064	0.06707593;0.07874786	0.1606	ns
LTR	Gypsy?	LTR88c	72	0.140449438202247	45449	1040	79.336	8.63166320065893	0.154759675405743	43493.195	211	0.422	ns	0.06923077	0.05455964;0.08639333	0.4139	ns
LTR	Gypsy?	LTR85c	80	0.15605493133583	45449	1154	90.82	9.10178237722931	0.177161360799001	43493.195	127	0.254	ns	0.06932409	0.05534899;0.08553993	0.2511	ns
LTR	Gypsy?	LTR88b	113	0.22042759051186	45449	1636	126.944	11.1538007545083	0.247627965043695	43493.195	117	0.234	ns	0.0690709	0.05725986;0.08245488	0.212	ns
LTR	Gypsy?	LTR88a	87	0.169709737827715	45449	903	70.271	8.3666935261524	0.137076700998752	43493.195	986	0.032	*	0.09634551	0.0778886;0.1174828	0.04032	*
LTR	Gypsy?	LTR85b	91	0.177512484394507	45449	1177	92.842	9.22388834039723	0.181105649188514	43493.195	433	0.866	ns	0.07731521	0.06270320;0.09407889	0.9138	ns
LTR	Gypsy?	LTR85a	153	0.298455056179775	45449	1870	151.984	11.6924102073292	0.29647315855181	43493.195	554	0.896	ns	0.08181818	0.06979150;0.09517483	0.9325	ns
LTR	tot	tot	24223	47.2514825218477	45449	741743	22846.018	87.2463271295566	44.5654221285893	43493.195	1001	0.002	**	0.03265686	0.03225353;0.03306385	2.2e-16	***
LTR	ERV1--int	HERV4_I-int	19	0.0370630461922597	45449	348	29.962	5.42328018527238	0.0584464731585518	43493.195	16	0.032	*	0.0545977	0.03318779;0.08395027	0.0351	*
LTR	ERV1--int	PRIMA4-int	24	0.0468164794007491	45449	419	34.267	5.66160443379479	0.0668441791510612	43493.195	39	0.078	ns	0.05727924	0.03704095;0.08403077	0.07387	ns
LTR	ERV1--int	LTR39-int	3	0.00585205992509363	45449	180	14.249	3.58857588422997	0.0277953339575531	43493.195	1	0.002	**	0.01666667	0.003450344;0.047932200	0.0004681	***
LTR	ERV1--int	HERVFH19-int	8	0.015605493133583	45449	110	8.20820820820821	2.92742760071151	0.0160116421040266	43493.195	572	0.86	ns	0.07272727	0.03192018;0.13827849	1	ns
LTR	ERV1--int	MER92-int	24	0.0468164794007491	45449	956	69.506	8.13019458955713	0.135584425717853	43493.195	1	0.002	**	0.0251046	0.01614972;0.03712446	1.405e-10	***
LTR	ERV1--int	HERV3-int	32	0.0624219725343321	45449	303	29.518	5.66301560528894	0.057580368289638	43493.195	715	0.574	ns	0.1056106	0.07336682;0.14581241	0.6276	ns
LTR	ERV1--int	MER89-int	52	0.10143570536829	45449	696	60.317	7.63772517480471	0.117659566167291	43493.195	162	0.324	ns	0.07471264	0.05629933;0.09682398	0.2813	ns
LTR	ERV1--int	MER31-int	28	0.0546192259675406	45449	1145	92.861	8.88350131398625	0.181142712234707	43493.195	1	0.002	**	0.02445415	0.01630970;0.03515021	7.528e-16	***
LTR	ERV1--int	MER34-int	15	0.0292602996254682	45449	401	34.993	5.42405488277648	0.0682603776529338	43493.195	1	0.002	**	0.03740648	0.02108459;0.06094649	0.0001275	***
LTR	ERV1--int	LTR19-int	12	0.0234082397003745	45449	231	19.107	4.37958122789517	0.0372717696629213	43493.195	63	0.126	ns	0.05194805	0.02712704;0.08898397	0.09436	ns
LTR	ERV1--int	HERVIP10B3-int	21	0.0409644194756554	45449	239	25.392	5.01033326630469	0.0495318352059925	43493.195	226	0.452	ns	0.08786611	0.05521439;0.13117584	0.4017	ns
LTR	ERV1--int	MER66-int	40	0.0780274656679151	45449	776	66.567	7.85603132810888	0.129851357677903	43493.195	1	0.002	**	0.05154639	0.03707736;0.06953308	0.0004005	***
LTR	ERV1--int	HUERS-P2-int	42	0.0819288389513109	45449	257	20.866	4.5846551738449	0.0407030274656679	43493.195	1001	0.002	**	0.1634241	0.1203919;0.2144132	1.632e-05	***
LTR	ERV1--int	HERV-Fc2-int	0	0	45449	3	1.2078431372549	0.517353629973553	0.00235612347310959	43493.195	1	0.002	**	0	0.0000000;0.7075982	0.2785	ns
LTR	ERV1--int	HERV30-int	4	0.00780274656679151	45449	69	6.14114114114114	2.53336435773403	0.0119794419888053	43493.195	269	0.538	ns	0.05797101	0.01601916;0.14182891	0.5237	ns
LTR	ERV1--int	MER34B-int	11	0.0214575530586767	45449	593	47.361	6.87968087988164	0.0923864700374532	43493.195	1	0.002	**	0.01854975	0.009295433;0.032947793	1.595e-10	***
LTR	ERV1--int	MER61-int	119	0.232131710362047	45449	1204	93.916	9.4781210574026	0.183200686641698	43493.195	995	0.014	*	0.09883721	0.08256008;0.11710280	0.008427	**
LTR	ERV1--int	MER83B-int	20	0.0390137328339576	45449	267	21.038	4.46368463049088	0.04103854556804	43493.195	482	0.964	ns	0.07490637	0.04635293;0.11331770	0.9097	ns
LTR	ERV1--int	LTR23-int	11	0.0214575530586767	45449	173	11.618	3.33904555602723	0.0226630774032459	43493.195	496	0.992	ns	0.06358382	0.03216525;0.11091950	1	ns
LTR	ERV1--int	LTR46-int	5	0.00975343320848939	45449	80	6.257	2.43122641106539	0.0122054463171036	43493.195	409	0.818	ns	0.0625	0.02060307;0.13985708	0.834	ns
LTR	ERV1--int	HERVIP10FH-int	50	0.0975343320848939	45449	400	39.276	6.08579172013477	0.0766151685393258	43493.195	961	0.082	ns	0.125	0.09421851;0.16145866	0.07722	ns
LTR	ERV1--int	PRIMAX-int	3	0.00585205992509363	45449	72	6.739	2.38591105692807	0.013145677278402	43493.195	88	0.176	ns	0.04166667	0.008676497;0.116974820	0.1567	ns
LTR	ERV1--int	MER65-int	37	0.0721754057428215	45449	1038	93.403	9.41664825000192	0.182199984394507	43493.195	1	0.002	**	0.03564547	0.02521950;0.04879991	1.117e-11	***
LTR	ERV1--int	HERVH-int	94	0.183364544319601	45449	5787	502.006	22.0407295196361	0.979256398252185	43493.195	1	0.002	**	0.0162433	0.01314567;0.01984147	2.2e-16	***
LTR	ERV1--int	HUERS-P3b-int	49	0.095583645443196	45449	519	44.793	6.5171023947475	0.087377106741573	43493.195	773	0.458	ns	0.09441233	0.07066397;0.12289544	0.4822	ns
LTR	ERV1--int	MER50-int	42	0.0819288389513109	45449	544	43.354	6.33504670991595	0.0845700686641698	43493.195	456	0.912	ns	0.07720588	0.05620717;0.10292907	0.9368	ns
LTR	ERV1--int	HUERS-P1-int	30	0.0585205992509363	45449	498	40.701	6.43980357387321	0.0793948970037453	43493.195	56	0.112	ns	0.06024096	0.04100971;0.08488362	0.08544	ns
LTR	ERV1--int	HERVH48-int	11	0.0214575530586767	45449	120	12.123	3.63112324991263	0.0236481741573034	43493.195	451	0.902	ns	0.09166667	0.04665227;0.15809854	0.8795	ns
LTR	ERV1--int	PABL_A-int	23	0.0448657927590512	45449	449	38.075	6.00761737017817	0.0742723938826467	43493.195	6	0.012	*	0.05122494	0.03274573;0.07587365	0.008469	**
LTR	ERV1--int	HERV9-int	36	0.0702247191011236	45449	355	35.485	6.40724806979002	0.0692201154806492	43493.195	583	0.838	ns	0.1014085	0.0720409;0.1376229	0.9294	ns
LTR	ERV1--int	MER57A-int	51	0.0994850187265918	45449	1903	176.259	12.9773776754524	0.343826076779026	43493.195	1	0.002	**	0.02679979	0.02001784;0.03508758	2.2e-16	***
LTR	ERV1--int	HERVFH21-int	12	0.0234082397003745	45449	131	12.283	3.668837877499	0.023960284019975	43493.195	538	0.928	ns	0.09160305	0.04823261;0.15454526	1	ns
LTR	ERV1--int	MER4-int	86	0.167759051186017	45449	3018	229.128	14.9579864071792	0.446956928838951	43493.195	1	0.002	**	0.02849569	0.02285466;0.03507356	2.2e-16	***
LTR	ERV1--int	PABL_B-int	14	0.0273096129837703	45449	246	20.028	4.50016304898694	0.0390683520599251	43493.195	99	0.198	ns	0.05691057	0.03145932;0.09364353	0.1981	ns
LTR	ERV1--int	HERVS71-int	15	0.0292602996254682	45449	174	19.309	4.64920790394817	0.0376658083645443	43493.195	197	0.394	ns	0.0862069	0.04905348;0.13819819	0.3357	ns
LTR	ERV1--int	HERV35I-int	25	0.0487671660424469	45449	615	50.657	6.98413410016798	0.0988159332084894	43493.195	1	0.002	**	0.04065041	0.02647661;0.05942533	5.067e-05	***
LTR	ERV1--int	HERVIP10F-int	36	0.0702247191011236	45449	302	34.355	6.21462763137073	0.0670158395755306	43493.195	641	0.722	ns	0.1192053	0.08490287;0.16119544	0.7177	ns
LTR	ERV1--int	MER4B-int	57	0.111189138576779	45449	1527	112.39	9.94076046983925	0.219237671660424	43493.195	1	0.002	**	0.03732809	0.0283922;0.0480946	4.48e-09	***
LTR	ERV1--int	LTR37-int	21	0.0409644194756554	45449	1383	113.23	10.1787379722	0.220876248439451	43493.195	1	0.002	**	0.01518438	0.009423297;0.023117704	2.2e-16	***
LTR	ERV1--int	ERV24_Prim-int	14	0.0273096129837703	45449	416	34.173	5.61503335694452	0.0666608146067416	43493.195	1	0.002	**	0.03365385	0.01851867;0.05582122	0.0001064	***
LTR	ERV1--int	LOR1-int	57	0.111189138576779	45449	1390	122.725	11.0938022087762	0.239398018102372	43493.195	1	0.002	**	0.04100719	0.03120377;0.05280563	9.942e-12	***
LTR	ERV1--int	HERVE-int	17	0.0331616729088639	45449	268	26.872	5.26491551074993	0.0524188514357054	43493.195	34	0.068	ns	0.06343284	0.03738278;0.09962132	0.04197	*
LTR	ERV1--int	MER51-int	29	0.0565699126092385	45449	608	46.042	6.76446553646288	0.0898135143570537	43493.195	5	0.01	**	0.04769737	0.03217298;0.06778561	0.007158	**
LTR	ERV1--int	HERV-Fc1-int	3	0.00585205992509363	45449	6	1.46784922394678	0.81688271121547	0.00286331387317959	43493.195	438	0.876	ns	0.5	0.1181172;0.8818828	0.161	ns
LTR	ERV1--int	MER84-int	5	0.00975343320848939	45449	140	11.083	3.25125847660282	0.0216194600499376	43493.195	40	0.08	ns	0.03571429	0.01169624;0.08137570	0.05899	ns
LTR	ERV1--int	HERV17-int	35	0.0682740324594257	45449	899	79.336	8.57091386986036	0.154759675405743	43493.195	1	0.002	**	0.03893215	0.02726480;0.05373156	9.462e-09	***
LTR	ERV1--int	MER101-int	38	0.0741260923845194	45449	1219	105.954	10.0876977376231	0.206683052434457	43493.195	1	0.002	**	0.03117309	0.02215241;0.04253813	5.889e-15	***
LTR	ERV1--int	MER110-int	4	0.00780274656679151	45449	393	32	5.48142737305221	0.0624219725343321	43493.195	1	0.002	**	0.01017812	0.002779962;0.025853704	4.403e-10	***
LTR	ERV1--int	HERV9NC-int	24	0.0468164794007491	45449	257	26.272	5.70232694016508	0.0512484394506866	43493.195	390	0.78	ns	0.09338521	0.06075295;0.13576073	0.757	ns
LTR	ERV1--int	HERVI-int	18	0.0351123595505618	45449	76	8.32532532532533	3.2261564500423	0.0162401008999012	43493.195	994	0.016	*	0.2368421	0.1468151;0.3482394	0.00136	**
LTR	ERV1--int	HERVE_a-int	11	0.0214575530586767	45449	189	17.843	4.46836852971164	0.0348061017478152	43493.195	66	0.132	ns	0.05820106	0.02940859;0.10174997	0.1044	ns
LTR	ERV1--int	MER57-int	47	0.0916822721598003	45449	1272	98.145	9.60125820708718	0.191450140449438	43493.195	1	0.002	**	0.03694969	0.02727317;0.04883442	4.44e-09	***
LTR	ERV1--int	LTR43-int	4	0.00780274656679151	45449	147	5.17386934673367	2.18438776375203	0.0100925978205635	43493.195	422	0.844	ns	0.02721088	0.007462767;0.068203412	0.822	ns
LTR	ERV1--int	MER83A-int	5	0.00975343320848939	45449	102	7.87	2.79802232459445	0.0153519038701623	43493.195	204	0.408	ns	0.04901961	0.01610582;0.11069566	0.3555	ns
LTR	ERV1--int	tot	1592	3.10549313358302	45449	42759	3212.131	52.1361488510325	6.26586103308364	43493.195	1	0.002	**	0.03723193	0.03545718;0.03906986	2.2e-16	***
LTR	ERV1--int	LTR38-int	7	0.0136548064918851	45449	116	9.037	2.86458318727818	0.0176283551810237	43493.195	332	0.664	ns	0.06034483	0.02460342;0.12038487	0.6035	ns
LTR	ERV1--int	LTR49-int	72	0.140449438202247	45449	2182	184.588	13.3214758085476	0.360073345817728	43493.195	1	0.002	**	0.03299725	0.02590602;0.04137585	2.2e-16	***
LTR	ERV1--int	HUERS-P3-int	72	0.140449438202247	45449	715	60.136	7.47525139265452	0.117306491885144	43493.195	954	0.096	ns	0.1006993	0.07962694;0.12513093	0.1206	ns
LTR	ERV1--int	HERV9N-int	15	0.0292602996254682	45449	237	21.764	4.76224558196897	0.0424547440699126	43493.195	91	0.182	ns	0.06329114	0.0358530;0.1022413	0.1433	ns
LTR	ERV1--int	HERVP71A-int	14	0.0273096129837703	45449	250	18.227	4.35895302469199	0.0355551654182272	43493.195	203	0.406	ns	0.056	0.03095040;0.09217427	0.3928	ns
LTR	ERV1--int	MER52-int	89	0.173611111111111	45449	489	41.416	6.69550399699484	0.0807896379525593	43493.195	1001	0.002	**	0.1820041	0.1487925;0.2191151	9.294e-12	***
LTR	ERV1--int	Harlequin-int	19	0.0370630461922597	45449	570	55.434	7.70642803333899	0.10813436329588	43493.195	1	0.002	**	0.03333333	0.02018581;0.05156608	7.119e-09	***
LTR	ERV1--int	PRIMA41-int	34	0.0663233458177278	45449	460	43.892	6.54011537429646	0.0856195380774033	43493.195	76	0.152	ns	0.07391304	0.05172718;0.10175675	0.131	ns
LTR	ERV1--int	HERV15-int	8	0.015605493133583	45449	95	8.60860860860861	3.03221943060138	0.0167926978164182	43493.195	518	0.968	ns	0.08421053	0.03705905;0.15920028	1	ns
LTR	ERV1--int	HERV1_I-int	7	0.0136548064918851	45449	49	4.21020408163265	2.20656878919144	0.0082127888608627	43493.195	902	0.2	ns	0.1428571	0.05942151;0.27242151	0.193	ns
LTR	ERV1--int	MER41-int	70	0.136548064918851	45449	1715	140.564	11.6434304856204	0.27419631710362	43493.195	1	0.002	**	0.04081633	0.03195403;0.05128995	1.268e-11	***
LTR	ERV1--int	LTR25-int	67	0.130696004993758	45449	592	42.005	6.62260023207152	0.0819385923845194	43493.195	1001	0.002	**	0.1131757	0.08879344;0.14149338	0.0002086	***
LTR	ERV1--int	ERV24B_Prim-int	8	0.015605493133583	45449	376	33.539	5.69358374803566	0.0654240792759051	43493.195	1	0.002	**	0.0212766	0.00922942;0.04149145	9.88e-08	***
LTR	ERVK--int	HERVK3-int	26	0.0507178526841448	45449	336	33.878	5.83756740373876	0.0660853620474407	43493.195	109	0.218	ns	0.07738095	0.05116842;0.11132651	0.1736	ns
LTR	ERVK--int	HERVK9-int	66	0.12874531835206	45449	680	63.401	8.2354126199615	0.123675483770287	43493.195	663	0.678	ns	0.09705882	0.07586142;0.12182606	0.7414	ns
LTR	ERVK--int	HERVK14C-int	9	0.0175561797752809	45449	82	6.881	2.64117678598287	0.0134226747815231	43493.195	843	0.318	ns	0.1097561	0.05143225;0.19815241	0.4212	ns
LTR	ERVK--int	HERVK11-int	28	0.0546192259675406	45449	286	28.042	5.27219423314733	0.0547011548064919	43493.195	570	0.864	ns	0.0979021	0.06604541;0.13838290	1	ns
LTR	ERVK--int	HERVK22-int	53	0.103386392009988	45449	421	34.896	5.81368927471902	0.0680711610486891	43493.195	1001	0.002	**	0.1258907	0.09574062;0.16141599	0.002519	**
LTR	ERVK--int	tot	249	0.485720973782772	45449	2628	248.069	15.2745392909426	0.483904884519351	43493.195	531	0.942	ns	0.09474886	0.08381757;0.10659221	0.9468	ns
LTR	ERVK--int	HERVK14-int	40	0.0780274656679151	45449	407	35.891	5.8397964195871	0.0700120942571785	43493.195	808	0.388	ns	0.0982801	0.07114407;0.13142143	0.4837	ns
LTR	ERVK--int	HERVK11D-int	3	0.00585205992509363	45449	43	4.52964824120603	2.10629873069849	0.00883592431571089	43493.195	342	0.684	ns	0.06976744	0.0146255;0.1906072	0.6204	ns
LTR	ERVK--int	HERVK-int	34	0.0663233458177278	45449	251	28.918	5.54653405651133	0.0564099563046192	43493.195	845	0.314	ns	0.1354582	0.09566619;0.18411456	0.3221	ns
LTR	ERVK--int	HERVKC4-int	5	0.00975343320848939	45449	55	5.90160642570281	2.30802781432054	0.0115121848191768	43493.195	464	0.928	ns	0.09090909	0.03018087;0.19953962	0.83	ns
LTR	ERVK--int	HERVK13-int	3	0.00585205992509363	45449	67	8.47347347347347	3.01682772894631	0.016529091513486	43493.195	32	0.064	ns	0.04477612	0.009330843;0.125327036	0.04221	*
LTR	ERVL-MaLR--int	MLT1J-int	63	0.122893258426966	45449	1434	114.85	10.2806221208248	0.224036360799001	43493.195	1	0.002	**	0.04393305	0.03392170;0.05586215	5.891e-08	***
LTR	ERVL-MaLR--int	MLT-int	23	0.0448657927590512	45449	409	29.492	5.36401982739705	0.0575296504369538	43493.195	122	0.244	ns	0.05623472	0.03597824;0.08318743	0.2506	ns
LTR	ERVL-MaLR--int	MLT1K-int	16	0.031210986267166	45449	202	16.075	3.85905004726128	0.0313572877652934	43493.195	557	0.89	ns	0.07920792	0.04595104;0.12544270	1	ns
LTR	ERVL-MaLR--int	MST-int	25	0.0487671660424469	45449	227	17.275	3.96447879198414	0.0336981117353308	43493.195	974	0.056	ns	0.1101322	0.07255192;0.15827381	0.05968	ns
LTR	ERVL-MaLR--int	MSTB1-int	30	0.0585205992509363	45449	231	16.064	3.93946994193678	0.0313358302122347	43493.195	1000	0.004	**	0.1298701	0.08936684;0.18018074	0.001032	**
LTR	ERVL-MaLR--int	MLT1H-int	54	0.105337078651685	45449	807	65.819	7.7006193607098	0.128392244069913	43493.195	71	0.142	ns	0.0669145	0.05066447;0.08641003	0.1388	ns
LTR	ERVL-MaLR--int	THE1B-int	867	1.69124531835206	45449	4215	357.998	18.9741406660226	0.698341916354557	43493.195	1001	0.002	**	0.205694	0.1935799;0.2182172	2.2e-16	***
LTR	ERVL-MaLR--int	MLT1G3-int	18	0.0351123595505618	45449	237	19.9	4.3823743798545	0.0388186641697878	43493.195	385	0.77	ns	0.07594937	0.04563171;0.11737794	0.8143	ns
LTR	ERVL-MaLR--int	MSTA1-int	7	0.0136548064918851	45449	28	2.49887892376682	1.34881536705917	0.0048745297358123	43493.195	893	0.218	ns	0.25	0.1069080;0.4487155	0.009938	**
LTR	ERVL-MaLR--int	MLT1I-int	35	0.0682740324594257	45449	801	65.661	7.86027116980471	0.128084035580524	43493.195	1	0.002	**	0.04369538	0.03062109;0.06024839	2.584e-05	***
LTR	ERVL-MaLR--int	THE1A-int	165	0.32186329588015	45449	1461	128.318	10.7590256358386	0.250308208489388	43493.195	1001	0.002	**	0.1129363	0.09715472;0.13029238	0.001018	**
LTR	ERVL-MaLR--int	MLT1C2-int	26	0.0507178526841448	45449	436	34.336	5.6917044459019	0.0669787765293383	43493.195	76	0.152	ns	0.05963303	0.03932037;0.08615800	0.1544	ns
LTR	ERVL-MaLR--int	MLT1E-int	0	0	45449	13	1.44565217391304	0.663228594964486	0.00282001438419367	43493.195	1	0.002	**	0	0.0000000;0.2470526	0.385	ns
LTR	ERVL-MaLR--int	MLT1-int	18	0.0351123595505618	45449	245	19.288	4.38706078169683	0.0376248439450687	43493.195	452	0.904	ns	0.07346939	0.04412156;0.11362936	0.9053	ns
LTR	ERVL-MaLR--int	MLT1E1-int	4	0.00780274656679151	45449	45	3.64081632653061	1.78106237791187	0.0071020917730388	43493.195	693	0.618	ns	0.08888889	0.02475296;0.21221174	0.7827	ns
LTR	ERVL-MaLR--int	MLT1J2-int	23	0.0448657927590512	45449	582	46.682	6.85316290787268	0.0910619538077403	43493.195	1	0.002	**	0.0395189	0.02521366;0.05870968	0.0001227	***
LTR	ERVL-MaLR--int	MLT1E2-int	6	0.0117041198501873	45449	128	10.001	3.07057444583704	0.0195088171036205	43493.195	124	0.248	ns	0.046875	0.01739406;0.09923512	0.2466	ns
LTR	ERVL-MaLR--int	MLT1H1-int	35	0.0682740324594257	45449	425	33.928	5.50191667394982	0.0661828963795256	43493.195	611	0.782	ns	0.08235294	0.05803075;0.11267290	0.8577	ns
LTR	ERVL-MaLR--int	MLT1A0-int	54	0.105337078651685	45449	925	74.996	8.3846458652877	0.146293695380774	43493.195	5	0.01	**	0.05837838	0.04415633;0.07548781	0.009555	**
LTR	ERVL-MaLR--int	THE1-int	22	0.0429151061173533	45449	200	15.501	3.93643169564703	0.0302375936329588	43493.195	959	0.086	ns	0.11	0.07023316;0.16179622	0.08612	ns
LTR	ERVL-MaLR--int	MSTC-int	20	0.0390137328339576	45449	204	17.283	4.06465649624078	0.0337137172284644	43493.195	778	0.448	ns	0.09803922	0.06091904;0.14734926	0.4518	ns
LTR	ERVL-MaLR--int	MSTD-int	43	0.0838795255930087	45449	729	59.74	7.48454530472082	0.116534019975031	43493.195	12	0.024	*	0.05898491	0.04301290;0.07863307	0.02161	*
LTR	ERVL-MaLR--int	MLT1O-int	1	0.00195068664169788	45449	13	1.51223491027732	0.728906242763819	0.00294989643858717	43493.195	373	0.746	ns	0.07692308	0.001945628;0.360297435	1	ns
LTR	ERVL-MaLR--int	MLT1H2-int	30	0.0585205992509363	45449	343	28.51	5.1682308975713	0.0556140761548065	43493.195	660	0.684	ns	0.08746356	0.05978946;0.12250445	0.7688	ns
LTR	ERVL-MaLR--int	MLT1F1-int	22	0.0429151061173533	45449	157	13.629	3.51649324252511	0.0265859082397004	43493.195	994	0.016	*	0.1401274	0.08994723;0.20443554	0.0229	*
LTR	ERVL-MaLR--int	MLT1A-int	22	0.0429151061173533	45449	443	37.48	5.94633996328489	0.0731117353308364	43493.195	3	0.006	**	0.0496614	0.03138068;0.07422511	0.006157	**
LTR	ERVL-MaLR--int	MLT1M-int	0	0	45449	1	1.02272727272727	0.150755672288882	0.00199502042900919	43493.195	1	0.002	**	na	na	na	na
LTR	ERVL-MaLR--int	MLT1G-int	16	0.031210986267166	45449	180	14.495	3.63719730069792	0.0282752028714107	43493.195	713	0.578	ns	0.08888889	0.05166347;0.14033622	0.68	ns
LTR	ERVL-MaLR--int	MLT1G1-int	27	0.0526685393258427	45449	297	26.471	4.99721233600605	0.0516366260923845	43493.195	579	0.846	ns	0.09090909	0.06076596;0.12951007	0.9187	ns
LTR	ERVL-MaLR--int	MLT1F2-int	22	0.0429151061173533	45449	305	26.136	4.89443147459023	0.0509831460674157	43493.195	229	0.458	ns	0.07213115	0.04575353;0.10717291	0.4733	ns
LTR	ERVL-MaLR--int	tot	3782	7.37749687890137	45449	27209	2067.36	42.8295548747681	4.03277153558052	43493.195	1001	0.002	**	0.1389981	0.1349079;0.1431656	2.2e-16	***
LTR	ERVL-MaLR--int	MLT1J1-int	19	0.0370630461922597	45449	477	38.33	5.98639598898509	0.0747698189762797	43493.195	2	0.004	**	0.03983229	0.02414908;0.06150591	0.0005207	***
LTR	ERVL-MaLR--int	THE1D-int	567	1.1060393258427	45449	2538	200.07	14.2896218736989	0.390273876404494	43493.195	1001	0.002	**	0.2234043	0.2073288;0.2401203	2.2e-16	***
LTR	ERVL-MaLR--int	MLT1F-int	37	0.0721754057428215	45449	518	44.635	6.58111586937095	0.0870688982521848	43493.195	125	0.25	ns	0.07142857	0.05078777;0.09711329	0.2723	ns
LTR	ERVL-MaLR--int	MLT1D-int	36	0.0702247191011236	45449	587	47.908	6.70898997961292	0.0934534956304619	43493.195	39	0.078	ns	0.06132879	0.04331992;0.08389701	0.08229	ns
LTR	ERVL-MaLR--int	MLT1N2-int	3	0.00585205992509363	45449	73	6.018	2.36712468604408	0.0117392322097378	43493.195	146	0.292	ns	0.04109589	0.00855649;0.11543608	0.2839	ns
LTR	ERVL-MaLR--int	MSTB-int	198	0.38623595505618	45449	869	73.783	8.44720464214443	0.143927512484395	43493.195	1001	0.002	**	0.2278481	0.2003464;0.2572086	2.2e-16	***
LTR	ERVL-MaLR--int	MLT1E3-int	3	0.00585205992509363	45449	72	5.74724172517553	2.30729263683482	0.0112110676599086	43493.195	168	0.336	ns	0.04166667	0.008676497;0.116974820	0.3788	ns
LTR	ERVL-MaLR--int	MLT1E1A-int	7	0.0136548064918851	45449	86	6.06206206206206	2.33260245661221	0.011825183485608	43493.195	755	0.494	ns	0.08139535	0.03335243;0.16053967	0.6709	ns
LTR	ERVL-MaLR--int	MSTA-int	795	1.55079588014981	45449	3150	252.397	15.2360601379926	0.492347456304619	43493.195	1001	0.002	**	0.252381	0.2372886;0.2679344	2.2e-16	***
LTR	ERVL-MaLR--int	THE1C-int	496	0.967540574282147	45449	1795	145.436	12.5647832364024	0.283700062421973	43493.195	1001	0.002	**	0.2763231	0.2557369;0.2976429	2.2e-16	***
LTR	ERVL-MaLR--int	MLT1B-int	34	0.0663233458177278	45449	553	42.954	6.46758948246669	0.0837897940074906	43493.195	83	0.166	ns	0.06148282	0.04295075;0.08485939	0.1762	ns
LTR	ERVL-MaLR--int	MLT1C-int	19	0.0370630461922597	45449	117	9.793	3.05933170978737	0.0191030742821473	43493.195	1001	0.002	**	0.1623932	0.1006957;0.2419240	0.006408	**
LTR	ERVL-MaLR--int	MLT1A1-int	34	0.0663233458177278	45449	454	36.485	6.18644057977179	0.0711708021223471	43493.195	393	0.786	ns	0.07488987	0.05241824;0.10308090	0.7301	ns
LTR	ERVL-MaLR--int	MSTB2-int	7	0.0136548064918851	45449	88	7.089	2.64425245978349	0.0138284176029963	43493.195	604	0.796	ns	0.07954545	0.03258001;0.15704871	1	ns
LTR	ERVL-MaLR--int	MLT1L-int	8	0.015605493133583	45449	109	8.17	2.69413406465943	0.0159371098626717	43493.195	562	0.88	ns	0.0733945	0.03221801;0.13950089	1	ns
LTR	LTR	EUTREP8	24	0.0468164794007491	45449	275	22.472	4.45702603549508	0.0438358302122347	43493.195	679	0.646	ns	0.08727273	0.05671824;0.12707109	0.7406	ns
LTR	LTR	LTR106_Mam	30	0.0585205992509363	45449	639	50.455	6.70917193012581	0.0984218945068664	43493.195	1	0.002	**	0.04694836	0.03189669;0.06634594	0.001975	**
LTR	LTR	LTR107_Mam	21	0.0409644194756554	45449	426	34.651	5.58160849158676	0.0675932428214732	43493.195	9	0.018	*	0.04929577	0.03077031;0.07436905	0.01288	*
LTR	LTR	LTR91A	134	0.261392009987516	45449	2403	183.058	13.0855595168058	0.35708879525593	43493.195	1	0.002	**	0.05576363	0.04692718;0.06570132	0.0001004	***
LTR	LTR	LTR91	73	0.142400124843945	45449	1566	118.258	10.8952348364843	0.230684300873908	43493.195	1	0.002	**	0.04661558	0.03671428;0.05825791	5.162e-06	***
LTR	LTR	tot	408	0.795880149812734	45449	7931	606.158	23.7932165365079	1.1824243133583	43493.195	1	0.002	**	0.0514437	0.04668462;0.05653571	2.2e-16	***
LTR	LTR	LTR90A	19	0.0370630461922597	45449	406	30.567	5.31768641316775	0.059626638576779	43493.195	17	0.034	*	0.04679803	0.02840723;0.07211828	0.02988	*
LTR	LTR	MamRep1527	60	0.117041198501873	45449	1268	107.887	10.0044149913585	0.210453729712859	43493.195	1	0.002	**	0.04731861	0.03630026;0.06049166	2.524e-07	***
LTR	LTR	LTR90B	21	0.0409644194756554	45449	537	40.708	6.04228808029253	0.0794085518102372	43493.195	1	0.002	**	0.03910615	0.02436745;0.05915856	0.0007707	***
LTR	LTR	EUTREP16	35	0.0682740324594257	45449	411	31.493	5.45102418492751	0.0614329744069913	43493.195	761	0.482	ns	0.08515815	0.06003178;0.11644472	0.5156	ns
LTR	ERVL--int	HERVL-int	272	0.530586766541823	45449	2324	211.604	14.3246074423831	0.412773096129838	43493.195	1001	0.002	**	0.1170396	0.1042436;0.1308095	2.798e-05	***
LTR	ERVL--int	LTR57-int	26	0.0507178526841448	45449	366	27.595	5.04365080208903	0.0538291978776529	43493.195	414	0.828	ns	0.07103825	0.04692632;0.10235699	0.8431	ns
LTR	ERVL--int	MER76-int	7	0.0136548064918851	45449	155	11.006	3.18026383780939	0.0214692571785268	43493.195	137	0.274	ns	0.04516129	0.01834731;0.09083395	0.2717	ns
LTR	ERVL--int	tot	1501	2.92798064918851	45449	29730	2232.356	44.3733733252303	4.35462702871411	43493.195	1	0.002	**	0.05048772	0.04802611;0.05303764	2.2e-16	***
LTR	ERVL--int	MER21-int	44	0.0858302122347066	45449	1093	75.085	8.34358378578357	0.146467306491885	43493.195	1	0.002	**	0.04025618	0.02939986;0.05366761	9.512e-05	***
LTR	ERVL--int	ERVL-B4-int	200	0.390137328339576	45449	3898	319.04	16.4227313838504	0.622347066167291	43493.195	1	0.002	**	0.05130836	0.04459268;0.05870631	1.527e-13	***
LTR	ERVL--int	MER70-int	22	0.0429151061173533	45449	258	21.559	4.46323194999313	0.0420548533083645	43493.195	601	0.802	ns	0.08527132	0.05421073;0.12625574	0.9102	ns
LTR	ERVL--int	MER68-int	10	0.0195068664169788	45449	410	28.287	5.18936995795834	0.0551790730337079	43493.195	1	0.002	**	0.02439024	0.01175664;0.04439611	8.408e-05	***
LTR	ERVL--int	LTR52-int	18	0.0351123595505618	45449	170	15.747	3.99110510008443	0.0307174625468165	43493.195	761	0.482	ns	0.1058824	0.06397085;0.16217199	0.5091	ns
LTR	ERVL--int	HERVL40-int	45	0.0877808988764045	45449	1333	104.281	10.3769803276638	0.203419553682896	43493.195	1	0.002	**	0.03375844	0.02472808;0.04491255	2.361e-11	***
LTR	ERVL--int	ERVL47-int	14	0.0273096129837703	45449	212	16.845	3.96644774423006	0.0328593164794007	43493.195	284	0.568	ns	0.06603774	0.03657076;0.10831860	0.6102	ns
LTR	ERVL--int	HERVL74-int	24	0.0468164794007491	45449	371	36.18	5.70404559379885	0.0705758426966292	43493.195	16	0.032	*	0.06469003	0.04188437;0.09472697	0.03509	*
LTR	ERVL--int	ERVL-int	46	0.0897315855181024	45449	820	64.573	7.98852223427384	0.125961688514357	43493.195	11	0.022	*	0.05609756	0.04135959;0.07412038	0.01372	*
LTR	ERVL--int	ERV3-16A3_I-int	309	0.602762172284644	45449	6505	507.515	22.0030431738182	0.990002730961298	43493.195	1	0.002	**	0.04750192	0.04245988;0.05295441	2.2e-16	***
LTR	ERVL--int	HERVL32-int	12	0.0234082397003745	45449	114	9.974	3.21864625016228	0.0194561485642946	43493.195	797	0.41	ns	0.1052632	0.05558627;0.17665532	0.505	ns
LTR	ERVL--int	ERVL-E-int	385	0.751014357053683	45449	8861	704.131	25.0994785368705	1.37353893570537	43493.195	1	0.002	**	0.04344882	0.03929842;0.04790265	2.2e-16	***
LTR	ERVL--int	LTR53-int	23	0.0448657927590512	45449	325	29.452	5.24930959758056	0.0574516229712859	43493.195	122	0.244	ns	0.07076923	0.04538759;0.10429827	0.2457	ns
LTR	ERVL--int	HERVL18-int	55	0.107287765293383	45449	504	43.539	6.56273940885577	0.0849309456928839	43493.195	964	0.076	ns	0.109127	0.08327394;0.13966799	0.08038	ns
LTR	ERVL--int	HERV16-int	117	0.228230337078652	45449	1904	151.645	11.9535711343039	0.295811875780275	43493.195	1	0.002	**	0.06144958	0.05108229;0.07319157	0.00301	**
LTR	ERVL--int	HERVL66-int	9	0.0175561797752809	45449	107	14.226	3.4849776282021	0.027750468164794	43493.195	83	0.166	ns	0.08411215	0.03918444;0.15367207	0.1548	ns
LTR	ERVL?	tot	266	0.518882646691635	45449	3926	320.726	16.9019703171139	0.625635923845194	43493.195	1	0.002	**	0.06775344	0.06008861;0.07606892	0.001212	**
LTR	ERVL?	LTR89B	48	0.0936329588014981	45449	732	62.099	7.51809289120059	0.121135689762796	43493.195	33	0.066	ns	0.06557377	0.04874113;0.08600416	0.06307	ns
LTR	ERVL?	Eutr10	75	0.146301498127341	45449	999	81.903	8.81108541703156	0.159767088014981	43493.195	239	0.478	ns	0.07507508	0.05950610;0.09320073	0.4537	ns
LTR	ERVL?	LTR89	81	0.158005617977528	45449	1093	91.886	8.94835611031864	0.179240792759051	43493.195	122	0.244	ns	0.07410796	0.05928487;0.09127009	0.2523	ns
LTR	ERVL?	LTR55	35	0.0682740324594257	45449	406	32.694	5.39624716664123	0.0637757490636704	43493.195	700	0.604	ns	0.0862069	0.0607803;0.1178537	0.6483	ns
LTR	ERVL?	LTR87	30	0.0585205992509363	45449	696	55.492	6.98274263414417	0.108247503121099	43493.195	1	0.002	**	0.04310345	0.02926760;0.06096346	0.0001484	***
LTR	ERV1	LTR64	29	0.0565699126092385	45449	372	32.404	5.35961841081151	0.063210049937578	43493.195	308	0.616	ns	0.07795699	0.05282853;0.11004142	0.5819	ns
LTR	ERV1	LTR9C	18	0.0351123595505618	45449	153	13.643	3.47989377146207	0.0266132178526841	43493.195	910	0.184	ns	0.1176471	0.07123639;0.17954900	0.2027	ns
LTR	ERV1	LTR43B	21	0.0409644194756554	45449	242	21.318	4.60565826870471	0.0415847378277154	43493.195	531	0.942	ns	0.08677686	0.05451948;0.12958833	1	ns
LTR	ERV1	MER61F	20	0.0390137328339576	45449	159	12.213	3.39487203825949	0.0238237359550562	43493.195	990	0.024	*	0.1257862	0.07855502;0.18756347	0.03501	*
LTR	ERV1	MER4E	33	0.06437265917603	45449	729	54.892	7.15202680975731	0.10707709113608	43493.195	1	0.002	**	0.04526749	0.03136173;0.06298775	0.001517	**
LTR	ERV1	LTR21C	4	0.00780274656679151	45449	22	2.08502994011976	1.11183025498009	0.00406724005173174	43493.195	813	0.378	ns	0.1818182	0.0518673;0.4028458	0.1496	ns
LTR	ERV1	LTR77	21	0.0409644194756554	45449	103	7.636	2.64281828518128	0.014895443196005	43493.195	1001	0.002	**	0.2038835	0.1308610;0.2946134	1.94e-05	***
LTR	ERV1	LTR10F	30	0.0585205992509363	45449	449	35.215	5.68234670396519	0.0686934300873908	43493.195	203	0.406	ns	0.06681514	0.04553049;0.09401131	0.4288	ns
LTR	ERV1	LTR2752	67	0.130696004993758	45449	230	19.255	4.60142892460028	0.0375604712858926	43493.195	1001	0.002	**	0.2913043	0.2334457;0.3546329	2.2e-16	***
LTR	ERV1	LTR68	16	0.031210986267166	45449	352	25.637	4.76255319265967	0.0500097534332085	43493.195	25	0.05	*	0.04545455	0.02620112;0.07276728	0.0505	ns
LTR	ERV1	MER95	5	0.00975343320848939	45449	139	11.529	3.1763577015582	0.0224894662921348	43493.195	14	0.028	*	0.03597122	0.01178112;0.08194698	0.04426	*
LTR	ERV1	LTR9B	49	0.095583645443196	45449	685	55.777	7.35059877168536	0.108803448813983	43493.195	194	0.388	ns	0.07153285	0.05338568;0.09347014	0.4013	ns
LTR	ERV1	HERV-Fc1_LTR3	3	0.00585205992509363	45449	5	1.21932114882507	0.473311336991131	0.00237851347695276	43493.195	384	0.768	ns	0.6	0.1466328;0.9472550	0.09715	ns
LTR	ERV1	MER57E3	17	0.0331616729088639	45449	243	37.802	5.57205921036773	0.0737398564294632	43493.195	1	0.002	**	0.06995885	0.04127899;0.10964958	8.569e-05	***
LTR	ERV1	LTR60B	14	0.0273096129837703	45449	247	19.901	4.03106046201846	0.0388206148564295	43493.195	80	0.16	ns	0.05668016	0.03133053;0.09327184	0.1976	ns
LTR	ERV1	LTR6B	11	0.0214575530586767	45449	154	13.748	3.69731878070665	0.0268180399500624	43493.195	276	0.552	ns	0.07142857	0.03619427;0.12421015	0.5705	ns
LTR	ERV1	LTR12F	59	0.115090511860175	45449	637	51.174	6.98287079104896	0.0998244382022472	43493.195	883	0.238	ns	0.09262166	0.07125556;0.11784850	0.2438	ns
LTR	ERV1	MER90a	69	0.134597378277154	45449	1252	101.907	9.46445597627919	0.198788623595506	43493.195	1	0.002	**	0.05511182	0.04312995;0.06923271	0.000428	***
LTR	ERV1	LTR109A2	2	0.00390137328339576	45449	26	2.91434689507495	1.47401492224577	0.00568497755749638	43493.195	402	0.804	ns	0.07692308	0.009455391;0.251302917	0.7622	ns
LTR	ERV1	MER51B	55	0.107287765293383	45449	713	56.996	6.82675534852309	0.111181335830212	43493.195	421	0.842	ns	0.07713885	0.05863741;0.09922554	0.836	ns
LTR	ERV1	LTR58	4	0.00780274656679151	45449	76	6.03807615230461	2.24179169331163	0.0117783944918551	43493.195	242	0.484	ns	0.05263158	0.01452456;0.12930916	0.5244	ns
LTR	ERV1	LTR78B	215	0.419397627965044	45449	3270	254.534	14.8487484095236	0.496516073657928	43493.195	4	0.008	**	0.06574924	0.05749295;0.07479207	0.009011	**
LTR	ERV1	LTR12C	210	0.409644194756554	45449	2731	242.149	15.4538545554377	0.472356819600499	43493.195	21	0.042	*	0.07689491	0.06717721;0.08753051	0.03114	*
LTR	ERV1	MER41B	192	0.374531835205993	45449	2851	249.886	15.1862973639932	0.487449282147316	43493.195	1	0.002	**	0.06734479	0.05841780;0.07717176	7.994e-05	***
LTR	ERV1	LTR12	60	0.117041198501873	45449	778	62.161	7.5630866238117	0.121256632334582	43493.195	422	0.844	ns	0.07712082	0.0593644;0.0981576	0.8427	ns
LTR	ERV1	LTR6A	50	0.0975343320848939	45449	287	24.577	4.78340380398225	0.0479420255930087	43493.195	1001	0.002	**	0.174216	0.1321583;0.2231472	1.434e-06	***
LTR	ERV1	MER50B	32	0.0624219725343321	45449	692	52.021	7.05026703503245	0.101476669787765	43493.195	2	0.004	**	0.04624277	0.03184177;0.06465661	0.003008	**
LTR	ERV1	MER101B	13	0.0253589263420724	45449	261	19.599	4.33416473890691	0.0382315074906367	43493.195	80	0.16	ns	0.04980843	0.02678405;0.08366797	0.1275	ns
LTR	ERV1	HERV1_LTRb	0	0	45449	10	1.22942643391521	0.497224215218349	0.00239822572158866	43493.195	1	0.002	**	0	0.0000000;0.3084971	0.6225	ns
LTR	ERV1	LTR25	27	0.0526685393258427	45449	284	16.402	3.897125040794	0.0319951622971286	43493.195	997	0.01	**	0.09507042	0.0635900;0.1353051	0.01061	*
LTR	ERV1	LTR10B2	24	0.0468164794007491	45449	101	10.354	3.03609978457591	0.0201974094881398	43493.195	1001	0.002	**	0.2376238	0.1585684;0.3326263	8.787e-05	***
LTR	ERV1	LTR24B	32	0.0624219725343321	45449	454	38.931	6.00935531911297	0.0759421816479401	43493.195	142	0.284	ns	0.07048458	0.04870778;0.09804877	0.2757	ns
LTR	ERV1	LTR45C	46	0.0897315855181024	45449	424	38.377	5.97683809330599	0.0748615012484395	43493.195	917	0.17	ns	0.1084906	0.08053082;0.14205154	0.2035	ns
LTR	ERV1	MER31B	112	0.218476903870162	45449	1486	120.503	10.8215108046934	0.235063592384519	43493.195	231	0.462	ns	0.07537012	0.06246127;0.08998563	0.4471	ns
LTR	ERV1	LTR49	66	0.12874531835206	45449	1462	114.746	10.2709774109856	0.223833489388265	43493.195	1	0.002	**	0.04514364	0.03508325;0.05707839	4.902e-07	***
LTR	ERV1	LTR35	6	0.0117041198501873	45449	105	9.159	2.84214651219757	0.0178663389513109	43493.195	178	0.356	ns	0.05714286	0.02125664;0.12023363	0.3844	ns
LTR	ERV1	MER4B	105	0.204822097378277	45449	1738	141.655	11.4209637690264	0.276324516229713	43493.195	2	0.004	**	0.06041427	0.04967552;0.07266498	0.0009929	***
LTR	ERV1	MER34A1	47	0.0916822721598003	45449	775	63.521	7.54363741609215	0.123909566167291	43493.195	15	0.03	*	0.06064516	0.04489644;0.07983219	0.03044	*
LTR	ERV1	MER89	97	0.189216604244694	45449	1388	111.532	10.4273537249729	0.217563982521848	43493.195	82	0.164	ns	0.06988473	0.05703391;0.08459029	0.1666	ns
LTR	ERV1	MER92D	3	0.00585205992509363	45449	231	15.58	3.77277534897505	0.0303916978776529	43493.195	1	0.002	**	0.01298701	0.002686284;0.037482349	0.0001846	***
LTR	ERV1	MER49	116	0.226279650436954	45449	1335	115.309	10.19349922384	0.224931725967541	43493.195	550	0.904	ns	0.08689139	0.07232951;0.10330057	0.9224	ns
LTR	ERV1	LTR1A1	43	0.0838795255930087	45449	359	28.697	5.40410912134418	0.055978854556804	43493.195	997	0.01	**	0.1197772	0.08805459;0.15793288	0.008274	**
LTR	ERV1	LTR72	15	0.0292602996254682	45449	153	15.098	3.78162619737816	0.0294514669163546	43493.195	564	0.876	ns	0.09803922	0.0559169;0.1565426	1	ns
LTR	ERV1	MER34D	20	0.0390137328339576	45449	249	22.801	4.53143828523935	0.0444776061173533	43493.195	322	0.644	ns	0.08032129	0.04975158;0.12132477	0.6596	ns
LTR	ERV1	LTR26	83	0.161906991260924	45449	596	53.801	7.21758217774432	0.104948892009988	43493.195	1001	0.002	**	0.1392617	0.1124712;0.1696848	0.0001031	***
LTR	ERV1	LTR27C	33	0.06437265917603	45449	120	9.933	3.14490085716568	0.019376170411985	43493.195	1001	0.002	**	0.275	0.1974551;0.3639841	5.029e-10	***
LTR	ERV1	LTR29	37	0.0721754057428215	45449	708	54.018	7.1988540407137	0.105372191011236	43493.195	5	0.01	**	0.05225989	0.03705915;0.07131688	0.01579	*
LTR	ERV1	LTR23	38	0.0741260923845194	45449	856	70.01	8.03108949012513	0.136567571785268	43493.195	1	0.002	**	0.04439252	0.03160322;0.06042568	2.05e-05	***
LTR	ERV1	MER61E	58	0.113139825218477	45449	318	23.297	4.64632966753107	0.0454451466916355	43493.195	1001	0.002	**	0.1823899	0.1415075;0.2293040	1.621e-10	***
LTR	ERV1	PABL_A	37	0.0721754057428215	45449	524	45.415	6.62046868473869	0.0885904338327091	43493.195	103	0.206	ns	0.07061069	0.05020047;0.09601662	0.2138	ns
LTR	ERV1	MER65D	27	0.0526685393258427	45449	470	38.031	5.95478786343381	0.074186563670412	43493.195	37	0.074	ns	0.05744681	0.03819541;0.08248430	0.0626	ns
LTR	ERV1	MER57E1	30	0.0585205992509363	45449	501	39.936	6.08464682022934	0.0779026217228464	43493.195	60	0.12	ns	0.05988024	0.04076192;0.08438201	0.1163	ns
LTR	ERV1	LTR8	251	0.489622347066167	45449	3403	285.768	15.7169080037136	0.557443820224719	43493.195	12	0.024	*	0.07375845	0.06519883;0.08305875	0.03052	*
LTR	ERV1	LTR8A	107	0.208723470661673	45449	1442	122.177	10.5937669834152	0.238329041822722	43493.195	79	0.158	ns	0.0742025	0.06120618;0.08896357	0.1561	ns
LTR	ERV1	MER57B2	60	0.117041198501873	45449	1104	91.872	9.3622255509717	0.179213483146067	43493.195	2	0.004	**	0.05434783	0.04172591;0.06940604	0.0003111	***
LTR	ERV1	LTR39	87	0.169709737827715	45449	1272	104.979	9.56410116168954	0.204781132958801	43493.195	32	0.064	ns	0.06839623	0.05514190;0.08368497	0.06665	ns
LTR	ERV1	MER4E1	64	0.124843945068664	45449	1050	91.406	9.23528312800721	0.178304463171036	43493.195	1	0.002	**	0.06095238	0.04725362;0.07717166	0.002127	**
LTR	ERV1	LTR44	11	0.0214575530586767	45449	218	19.43	4.29995227759444	0.0379018414481898	43493.195	25	0.05	*	0.05045872	0.02545466;0.08848944	0.04299	*
LTR	ERV1	LTR1B	52	0.10143570536829	45449	321	25.992	5.08052632585914	0.0507022471910112	43493.195	1001	0.002	**	0.1619938	0.1234136;0.2069454	1.723e-06	***
LTR	ERV1	LTR46	20	0.0390137328339576	45449	255	22.435	4.55944772571894	0.0437636548064919	43493.195	331	0.662	ns	0.07843137	0.04856463;0.11853299	0.6592	ns
LTR	ERV1	LTR1B1	15	0.0292602996254682	45449	168	13.777	3.5343687926931	0.0268746098626717	43493.195	697	0.61	ns	0.08928571	0.05083622;0.14298601	0.6736	ns
LTR	ERV1	MER4D1	66	0.12874531835206	45449	1536	129.685	10.7997411732601	0.252974797128589	43493.195	1	0.002	**	0.04296875	0.03338517;0.05434493	2.555e-10	***
LTR	ERV1	HERV1_LTRa	4	0.00780274656679151	45449	27	3.10304942166141	1.62283091076161	0.00605307705536324	43493.195	784	0.436	ns	0.1481481	0.0418874;0.3373109	0.5438	ns
LTR	ERV1	LTR28B	30	0.0585205992509363	45449	261	21.036	4.41204829644579	0.0410346441947566	43493.195	978	0.048	*	0.1149425	0.07890943;0.16000786	0.05198	ns
LTR	ERV1	LTR38B	18	0.0351123595505618	45449	226	20.426	4.10406717383712	0.0398447253433208	43493.195	322	0.644	ns	0.07964602	0.04788534;0.12295499	0.6436	ns
LTR	ERV1	LTR1A2	74	0.144350811485643	45449	837	68.139	7.91291939130517	0.132917837078652	43493.195	804	0.396	ns	0.08841099	0.07005789;0.10972058	0.4481	ns
LTR	ERV1	MER51E	26	0.0507178526841448	45449	233	22.349	4.44442931679108	0.0435958957553059	43493.195	838	0.328	ns	0.111588	0.07420083;0.15921607	0.4349	ns
LTR	ERV1	MER72	60	0.117041198501873	45449	774	66.238	8.20503983407018	0.129209581772784	43493.195	243	0.486	ns	0.07751938	0.05967393;0.09865903	0.4794	ns
LTR	ERV1	MER92B	55	0.107287765293383	45449	804	76.773	8.16100931705588	0.149760065543071	43493.195	7	0.014	*	0.06840796	0.05194653;0.08811457	0.008155	**
LTR	ERV1	LTR26C	31	0.0604712858926342	45449	312	30.397	5.12597958117925	0.0592950218476904	43493.195	608	0.788	ns	0.09935897	0.06851257;0.13806295	0.849	ns
LTR	ERV1	MER65A	98	0.191167290886392	45449	1394	115.485	9.86930484776806	0.225275046816479	43493.195	34	0.068	ns	0.07030129	0.05743922;0.08500805	0.09827	ns
LTR	ERV1	LTR10A	44	0.0858302122347066	45449	311	28.982	4.91159849741407	0.0565348002496879	43493.195	1000	0.004	**	0.1414791	0.1047172;0.1852391	0.005983	**
LTR	ERV1	MER51C	19	0.0370630461922597	45449	180	16.586	3.96185566373894	0.032354088639201	43493.195	770	0.464	ns	0.1055556	0.0647582;0.1599243	0.5186	ns
LTR	ERV1	HERV-Fc1_LTR1	0	0	45449	17	1.98282208588957	1.0096338823632	0.00386786455580831	43493.195	1	0.002	**	0	0.0000000;0.1950643	0.2494	ns
LTR	ERV1	MER39	147	0.286750936329588	45449	3348	255.065	15.0846385876932	0.497551888264669	43493.195	1	0.002	**	0.04390681	0.03721849;0.05140559	4.203e-14	***
LTR	ERV1	LTR71B	35	0.0682740324594257	45449	233	21.063	4.29575191142185	0.0410873127340824	43493.195	1001	0.002	**	0.1502146	0.1069140;0.2026708	0.002796	**
LTR	ERV1	LTR19B	20	0.0390137328339576	45449	283	22.676	4.59544798057188	0.0442337702871411	43493.195	313	0.626	ns	0.07067138	0.04369948;0.10703797	0.661	ns
LTR	ERV1	MER34B	28	0.0546192259675406	45449	667	51.251	6.83994033481169	0.0999746410736579	43493.195	1	0.002	**	0.04197901	0.02807299;0.06010215	0.0003478	***
LTR	ERV1	MER67C	52	0.10143570536829	45449	1648	135.789	10.5971117658434	0.264881788389513	43493.195	1	0.002	**	0.0315534	0.02365349;0.04117393	2.2e-16	***
LTR	ERV1	LTR51	28	0.0546192259675406	45449	414	35.816	5.96185270597049	0.0698657927590512	43493.195	105	0.21	ns	0.06763285	0.04540866;0.09626718	0.1896	ns
LTR	ERV1	LTR48B	55	0.107287765293383	45449	1013	81.178	8.9991833685786	0.15835284019975	43493.195	2	0.004	**	0.05429418	0.04116024;0.07008811	0.001745	**
LTR	ERV1	MER41C	46	0.0897315855181024	45449	837	69.038	7.97484508653015	0.134671504369538	43493.195	1	0.002	**	0.05495818	0.04051369;0.07262910	0.003064	**
LTR	ERV1	LTR27E	54	0.105337078651685	45449	222	18.071	4.1640483064319	0.0352508583021224	43493.195	1001	0.002	**	0.2432432	0.1883279;0.3051532	2.503e-13	***
LTR	ERV1	LTR1	36	0.0702247191011236	45449	244	19.601	4.4105841169002	0.0382354088639201	43493.195	1000	0.004	**	0.147541	0.1055242;0.1983625	0.0003691	***
LTR	ERV1	LTR31	14	0.0273096129837703	45449	241	22.827	4.45296529291437	0.0445283239700375	43493.195	30	0.06	ns	0.05809129	0.03211950;0.09554729	0.06024	ns
LTR	ERV1	MER87	15	0.0292602996254682	45449	165	14.733	3.60370610589955	0.0287394662921348	43493.195	597	0.81	ns	0.09090909	0.0517771;0.1455064	0.8914	ns
LTR	ERV1	LTR4	14	0.0273096129837703	45449	102	8.112	2.7468165211752	0.0158239700374532	43493.195	985	0.034	*	0.1372549	0.07711808;0.21955654	0.0417	*
LTR	ERV1	MER61A	65	0.126794631710362	45449	811	58.11	7.26199949302096	0.113354400749064	43493.195	843	0.318	ns	0.08014797	0.06239861;0.10101702	0.3404	ns
LTR	ERV1	MER34C_	31	0.0604712858926342	45449	651	50.067	6.99095017750695	0.0976650280898876	43493.195	6	0.012	*	0.04761905	0.03258078;0.06691322	0.003989	**
LTR	ERV1	LTR12_	50	0.0975343320848939	45449	545	45.399	6.70706968681434	0.088559222846442	43493.195	780	0.444	ns	0.09174312	0.06886042;0.11916258	0.4848	ns
LTR	ERV1	LTR10C	44	0.0858302122347066	45449	519	50.103	6.90261088552999	0.0977352528089888	43493.195	207	0.414	ns	0.08477842	0.06227457;0.11214052	0.4133	ns
LTR	ERV1	MER66B	180	0.351123595505618	45449	1430	137.42	10.6535955948731	0.268063358302122	43493.195	1001	0.002	**	0.1258741	0.1091141;0.1441874	0.0002288	***
LTR	ERV1	LTR70	18	0.0351123595505618	45449	151	22.806	4.42084922926669	0.0444873595505618	43493.195	169	0.338	ns	0.1192053	0.07220119;0.18184089	0.3075	ns
LTR	ERV1	MER83B	21	0.0409644194756554	45449	147	13.822	3.63035748866354	0.0269623907615481	43493.195	977	0.05	*	0.1428571	0.09065754;0.21004666	0.04771	*
LTR	ERV1	HERV1_LTRd	1	0.00195068664169788	45449	16	1.87515762925599	0.980002451357698	0.00365784493846752	43493.195	349	0.698	ns	0.0625	0.001581112;0.302320738	1	ns
LTR	ERV1	LTR12E	11	0.0214575530586767	45449	112	9.132	2.9531842640271	0.017813670411985	43493.195	782	0.44	ns	0.09821429	0.05005573;0.16893933	0.4887	ns
LTR	ERV1	LTR61	19	0.0370630461922597	45449	184	15.708	3.79092430775229	0.0306413857677903	43493.195	839	0.326	ns	0.1032609	0.06332368;0.15655286	0.3564	ns
LTR	ERV1	MER90	50	0.0975343320848939	45449	701	55.846	6.77526296081475	0.10893804619226	43493.195	224	0.448	ns	0.07132668	0.05340021;0.09295702	0.4435	ns
LTR	ERV1	MER57F	21	0.0409644194756554	45449	413	33.965	5.70669267977008	0.0662550717852684	43493.195	10	0.02	*	0.05084746	0.03174733;0.07667788	0.0194	*
LTR	ERV1	MER72B	9	0.0175561797752809	45449	188	14.986	3.77439399772335	0.0292329900124844	43493.195	62	0.124	ns	0.04787234	0.02212093;0.08892889	0.1363	ns
LTR	ERV1	MER50	145	0.282849563046192	45449	2531	203.774	13.2128537229285	0.397499219725343	43493.195	1	0.002	**	0.05728961	0.04855487;0.06706521	8.052e-06	***
LTR	ERV1	LTR56	80	0.15605493133583	45449	976	84.558	9.07959663614388	0.164946161048689	43493.195	331	0.662	ns	0.08196721	0.06552746;0.10097865	0.649	ns
LTR	ERV1	LTR1D	32	0.0624219725343321	45449	296	24.63	4.92476937057498	0.0480454119850187	43493.195	939	0.126	ns	0.1081081	0.07513032;0.14918033	0.1392	ns
LTR	ERV1	MER61B	26	0.0507178526841448	45449	429	30.273	5.5525941957163	0.0590531367041198	43493.195	256	0.512	ns	0.06060606	0.03996817;0.08754353	0.5085	ns
LTR	ERV1	MER57C2	16	0.031210986267166	45449	454	34.081	5.66979590334481	0.0664813514357054	43493.195	1	0.002	**	0.03524229	0.02027569;0.05660144	0.0006524	***
LTR	ERV1	LTR26E	11	0.0214575530586767	45449	118	10.603	3.11786980358579	0.0206831304619226	43493.195	624	0.756	ns	0.09322034	0.04745898;0.16067638	0.8717	ns
LTR	ERV1	MER4A	67	0.130696004993758	45449	834	71.727	8.34002560110141	0.139916900749064	43493.195	324	0.648	ns	0.08033573	0.06279892;0.10090317	0.6211	ns
LTR	ERV1	MER52D	129	0.251638576779026	45449	657	55.404	7.41240364036713	0.108075842696629	43493.195	1001	0.002	**	0.196347	0.1666316;0.2288195	2.2e-16	***
LTR	ERV1	HERV-Fc1_LTR2	1	0.00195068664169788	45449	3	1.15234375	0.401265614197448	0.00224786155976904	43493.195	222	0.444	ns	0.3333333	0.008403759;0.905700676	1	ns
LTR	ERV1	LTR10D	18	0.0351123595505618	45449	181	16.529	3.79361971612212	0.0322428995006242	43493.195	697	0.61	ns	0.09944751	0.06001078;0.15261278	0.6979	ns
LTR	ERV1	LTR35B	17	0.0331616729088639	45449	206	16.801	3.62360725376379	0.032773486267166	43493.195	580	0.844	ns	0.08252427	0.04880819;0.12884187	0.8988	ns
LTR	ERV1	MER65C	55	0.107287765293383	45449	680	58.386	7.43399409928931	0.113892790262172	43493.195	363	0.726	ns	0.08088235	0.06151057;0.10398005	0.7319	ns
LTR	ERV1	LTR7B	57	0.111189138576779	45449	845	73.394	8.25596299197887	0.143168695380774	43493.195	27	0.054	ns	0.06745562	0.05148709;0.08651654	0.04382	*
LTR	ERV1	LTR1F	20	0.0390137328339576	45449	132	10.204	3.18316140283783	0.0199048064918851	43493.195	1000	0.004	**	0.1515152	0.09507393;0.22425926	0.004674	**
LTR	ERV1	MER52A	384	0.749063670411985	45449	1420	121.506	10.6980564782774	0.237020131086142	43493.195	1001	0.002	**	0.2704225	0.2474622;0.2943365	2.2e-16	***
LTR	ERV1	LTR27B	33	0.06437265917603	45449	150	11.548	3.19435437919777	0.0225265293383271	43493.195	1001	0.002	**	0.22	0.1565373;0.2948541	3.507e-08	***
LTR	ERV1	MER4D	79	0.154104244694132	45449	1315	112.038	10.1316932053437	0.218551029962547	43493.195	2	0.004	**	0.06007605	0.04784786;0.07431326	0.0007667	***
LTR	ERV1	MER4D0	30	0.0585205992509363	45449	444	35.921	5.62444605213646	0.0700706148564295	43493.195	159	0.318	ns	0.06756757	0.04604848;0.09505427	0.3385	ns
LTR	ERV1	MER101	26	0.0507178526841448	45449	364	28.465	5.24769600046661	0.0555262952559301	43493.195	366	0.732	ns	0.07142857	0.04718712;0.10290976	0.6966	ns
LTR	ERV1	LTR10G	21	0.0409644194756554	45449	116	10.15	3.10114770965801	0.0197994694132335	43493.195	999	0.006	**	0.1810345	0.1156966;0.2633189	0.001379	**
LTR	ERV1	LTR1F1	32	0.0624219725343321	45449	221	16.708	3.93270926998199	0.0325920724094881	43493.195	1001	0.002	**	0.1447964	0.1011959;0.1982185	0.0004728	***
LTR	ERV1	MER51D	14	0.0273096129837703	45449	151	14.023	3.67123261983614	0.0273544787765293	43493.195	556	0.892	ns	0.09271523	0.05161955;0.15066698	1	ns
LTR	ERV1	MER61D	43	0.0838795255930087	45449	267	21.423	4.44407704937941	0.0417895599250936	43493.195	1001	0.002	**	0.1610487	0.1190701;0.2107367	1.299e-05	***
LTR	ERV1	MER57C1	13	0.0253589263420724	45449	187	17.317	3.97923929229515	0.0337800405742821	43493.195	151	0.302	ns	0.06951872	0.03753257;0.11594535	0.3141	ns
LTR	ERV1	MER67D	37	0.0721754057428215	45449	1042	78.971	8.31127163773606	0.154047674781523	43493.195	1	0.002	**	0.03550864	0.02512222;0.04861385	8.331e-08	***
LTR	ERV1	MER41A	196	0.382334581772784	45449	2558	226.635	14.7189817386741	0.442093867041198	43493.195	19	0.038	*	0.07662236	0.06660828;0.08761781	0.03373	*
LTR	ERV1	MER66C	47	0.0916822721598003	45449	589	50.076	6.68961695278399	0.0976825842696629	43493.195	368	0.736	ns	0.07979626	0.05921815;0.10470077	0.7119	ns
LTR	ERV1	MER4A1_	37	0.0721754057428215	45449	400	33.573	5.59481661656331	0.0654904026217228	43493.195	772	0.46	ns	0.0925	0.06596594;0.12524331	0.5275	ns
LTR	ERV1	LTR9	76	0.148252184769039	45449	810	67.229	7.9690692721964	0.131142712234707	43493.195	881	0.242	ns	0.09382716	0.07463716;0.11603064	0.2521	ns
LTR	ERV1	MER57B1	59	0.115090511860175	45449	1010	79.785	8.56645546064176	0.155635533707865	43493.195	11	0.022	*	0.05841584	0.04476270;0.07470855	0.01415	*
LTR	ERV1	LTR37A	110	0.214575530586767	45449	1963	158.905	11.9181381522878	0.309973860799001	43493.195	1	0.002	**	0.05603668	0.04627739;0.06714700	2.809e-05	***
LTR	ERV1	MER66D	26	0.0507178526841448	45449	246	21.495	4.2016221425336	0.0419300093632959	43493.195	892	0.22	ns	0.1056911	0.07021147;0.15101893	0.3086	ns
LTR	ERV1	PRIMA4_LTR	26	0.0507178526841448	45449	334	25.064	4.85257163279961	0.0488920099875156	43493.195	619	0.766	ns	0.07784431	0.05147867;0.11198067	0.8352	ns
LTR	ERV1	PrimLTR79	12	0.0234082397003745	45449	141	11.283	3.18261528307146	0.0220095973782772	43493.195	653	0.698	ns	0.08510638	0.04475044;0.14394458	0.7566	ns
LTR	ERV1	MER83C	13	0.0253589263420724	45449	151	12.486	3.41224961681403	0.0243562734082397	43493.195	630	0.744	ns	0.08609272	0.04663875;0.14272146	0.882	ns
LTR	ERV1	MER110A	29	0.0565699126092385	45449	635	50.745	6.85543375520265	0.0989875936329588	43493.195	1	0.002	**	0.04566929	0.03079550;0.06493265	0.0009375	***
LTR	ERV1	LTR9D	51	0.0994850187265918	45449	724	65.001	7.70794469436643	0.126796582397004	43493.195	43	0.086	ns	0.07044199	0.05289507;0.09158108	0.06875	ns
LTR	ERV1	LTR06	4	0.00780274656679151	45449	98	8.08817635270541	2.72369160678452	0.0157774975669191	43493.195	85	0.17	ns	0.04081633	0.01123132;0.10121782	0.1943	ns
LTR	ERV1	LTR19C	11	0.0214575530586767	45449	129	10.354	3.0321408077261	0.0201974094881398	43493.195	669	0.666	ns	0.08527132	0.04333745;0.14745178	0.7471	ns
LTR	ERV1	LTR59	10	0.0195068664169788	45449	114	9.54854854854855	2.84421773858549	0.0186262261012573	43493.195	659	0.686	ns	0.0877193	0.04286914;0.15540579	0.8651	ns
LTR	ERV1	HERV-Fc2_LTR	0	0	45449	4	1.09950248756219	0.316306419858626	0.00214478481500115	43493.195	1	0.002	**	0	0.0000000;0.6023646	0.5808	ns
LTR	ERV1	MER34A	78	0.152153558052434	45449	1464	117.713	9.99692800662131	0.229621176654182	43493.195	1	0.002	**	0.05327869	0.04233920;0.06605101	6.437e-05	***
LTR	ERV1	LTR78	239	0.466214107365793	45449	4812	372.437	18.1059066289113	0.726507880774032	43493.195	1	0.002	**	0.0496675	0.04369999;0.05618862	2.389e-14	***
LTR	ERV1	MER31A	112	0.218476903870162	45449	1349	110.649	10.045133334292	0.215841526217228	43493.195	591	0.822	ns	0.08302446	0.06885082;0.09904426	0.8817	ns
LTR	ERV1	LTR10B1	38	0.0741260923845194	45449	171	15.877	3.77546356426931	0.0309710518102372	43493.195	1001	0.002	**	0.2222222	0.1623136;0.2920173	3.987e-07	***
LTR	ERV1	MER41G	13	0.0253589263420724	45449	114	10.632	3.16458379421222	0.0207397003745318	43493.195	818	0.368	ns	0.1140351	0.06213544;0.18710742	0.4202	ns
LTR	ERV1	MER41E	34	0.0663233458177278	45449	360	31.767	5.40591666000642	0.0619674625468165	43493.195	706	0.592	ns	0.09444444	0.06629441;0.12947369	0.6425	ns
LTR	ERV1	LTR1C1	14	0.0273096129837703	45449	70	6.09538152610442	2.41518203794291	0.0118901793190239	43493.195	995	0.014	*	0.2	0.1138804;0.3127357	0.002579	**
LTR	ERV1	MER87B	21	0.0409644194756554	45449	202	17.537	4.14895707917602	0.0342091916354557	43493.195	824	0.356	ns	0.1039604	0.06551387;0.15451826	0.3807	ns
LTR	ERV1	MER4CL34	60	0.117041198501873	45449	896	72.937	8.54377124149675	0.142277231585518	43493.195	75	0.15	ns	0.06696429	0.05148627;0.08535910	0.1263	ns
LTR	ERV1	LTR19A	51	0.0994850187265918	45449	447	37.436	5.80892827014137	0.0730259051186017	43493.195	991	0.022	*	0.114094	0.08614006;0.14727399	0.02596	*
LTR	ERV1	HERV1_LTRc	2	0.00390137328339576	45449	34	3.109375	1.54647017261447	0.00606541627652934	43493.195	377	0.754	ns	0.05882353	0.007204917;0.196773209	0.7659	ns
LTR	ERV1	LTR7Y	11	0.0214575530586767	45449	257	22.238	4.55259070003906	0.0433793695380774	43493.195	8	0.016	*	0.04280156	0.02155707;0.07529189	0.01025	*
LTR	ERV1	LOR1a	84	0.163857677902622	45449	808	68.662	8.23125200133671	0.13393804619226	43493.195	970	0.064	ns	0.1039604	0.08377275;0.12708878	0.05812	ns
LTR	ERV1	LTR12B	19	0.0370630461922597	45449	171	14.658	4.94524938617775	0.0285931647940075	43493.195	881	0.242	ns	0.1111111	0.06823641;0.16806732	0.2199	ns
LTR	ERV1	LTR54	50	0.0975343320848939	45449	1113	97.469	9.33853560507466	0.19013147627965	43493.195	1	0.002	**	0.04492363	0.03352404;0.05880005	5.41e-08	***
LTR	ERV1	MER51A	102	0.198970037453184	45449	941	80.183	8.4585494062551	0.156411906991261	43493.195	996	0.012	*	0.1083953	0.08925112;0.13002882	0.01402	*
LTR	ERV1	LTR48	42	0.0819288389513109	45449	975	78.462	8.47457222368034	0.153054775280899	43493.195	1	0.002	**	0.04307692	0.03121948;0.05778402	4.025e-06	***
LTR	ERV1	LTR43	49	0.095583645443196	45449	424	34.197	5.61745019975672	0.0667076310861423	43493.195	998	0.008	**	0.115566	0.08673033;0.14989463	0.01213	*
LTR	ERV1	LTR12D	42	0.0819288389513109	45449	490	38.2	6.10764302356508	0.0745162297128589	43493.195	759	0.486	ns	0.08571429	0.0624726;0.1140952	0.5003	ns
LTR	ERV1	MER92A	8	0.015605493133583	45449	151	12.034	3.25383334413909	0.0234745630461923	43493.195	133	0.266	ns	0.05298013	0.02314761;0.10172159	0.291	ns
LTR	ERV1	LTR17	62	0.120942571785268	45449	843	65.76	7.74043372908226	0.128277153558052	43493.195	336	0.672	ns	0.07354686	0.05684967;0.09329519	0.6998	ns
LTR	ERV1	LTR2C	31	0.0604712858926342	45449	291	24.192	4.60177273583912	0.0471910112359551	43493.195	943	0.118	ns	0.1065292	0.07353755;0.14779378	0.166	ns
LTR	ERV1	MER50C	2	0.00390137328339576	45449	85	6.17234468937876	2.41699862650114	0.012040310333526	43493.195	45	0.09	ns	0.02352941	0.002862332;0.082423744	0.09232	ns
LTR	ERV1	MER57D	26	0.0507178526841448	45449	452	35.743	5.62001205830873	0.0697233926342073	43493.195	36	0.072	ns	0.05752212	0.03791572;0.08314997	0.0972	ns
LTR	ERV1	LTR45	13	0.0253589263420724	45449	174	15.376	3.84179429217435	0.0299937578027466	43493.195	320	0.64	ns	0.07471264	0.0403795;0.1243723	0.5951	ns
LTR	ERV1	LTR73	15	0.0292602996254682	45449	217	17.873	4.03697512602793	0.0348646223470662	43493.195	300	0.6	ns	0.06912442	0.03920185;0.11144790	0.5386	ns
LTR	ERV1	MER92C	10	0.0195068664169788	45449	128	10.415	3.0877676903079	0.0203164013732834	43493.195	529	0.946	ns	0.078125	0.03809939;0.13898246	1	ns
LTR	ERV1	LTR24	22	0.0429151061173533	45449	308	31.248	5.32511529009962	0.0609550561797753	43493.195	42	0.084	ns	0.07142857	0.04530243;0.10614874	0.08876	ns
LTR	ERV1	LTR24C	18	0.0351123595505618	45449	382	36.124	5.62051725504105	0.0704666042446941	43493.195	2	0.004	**	0.04712042	0.02816223;0.07345010	0.0008294	***
LTR	ERV1	MER84	14	0.0273096129837703	45449	358	28.075	5.21215325384257	0.0547655274656679	43493.195	1	0.002	**	0.03910615	0.02154180;0.06474355	0.004108	**
LTR	ERV1	LTR15	29	0.0565699126092385	45449	264	24.259	4.75168364871839	0.0473217072409488	43493.195	859	0.286	ns	0.1098485	0.07481246;0.15394015	0.3363	ns
LTR	ERV1	MER4C	49	0.095583645443196	45449	668	55.37	7.23529193947621	0.108009519350811	43493.195	192	0.384	ns	0.07335329	0.05475675;0.09581987	0.4002	ns
LTR	ERV1	LTR1B0	16	0.031210986267166	45449	92	8.163	2.81644516427415	0.0159234550561798	43493.195	992	0.02	*	0.173913	0.1028015;0.2670046	0.00877	**
LTR	ERV1	LTR27	53	0.103386392009988	45449	315	26.503	5.07639249475065	0.0516990480649188	43493.195	1001	0.002	**	0.168254	0.1286468;0.2142314	1.28e-06	***
LTR	ERV1	LTR28	16	0.031210986267166	45449	139	12.593	3.38863303322059	0.0245649968789014	43493.195	889	0.226	ns	0.1151079	0.06724478;0.18019057	0.3005	ns
LTR	ERV1	LTR9A1	44	0.0858302122347066	45449	479	43.247	6.31394146764577	0.0843613451935081	43493.195	582	0.84	ns	0.09185804	0.06753802;0.12135201	0.8734	ns
LTR	ERV1	LTR72B	12	0.0234082397003745	45449	163	14.511	3.64652933296527	0.0283064138576779	43493.195	322	0.644	ns	0.07361963	0.03861729;0.12506710	0.5826	ns
LTR	ERV1	LTR21A	10	0.0195068664169788	45449	94	7.216	2.51389412339973	0.0140761548064919	43493.195	897	0.21	ns	0.106383	0.05220727;0.18695141	0.2479	ns
LTR	ERV1	LTR37B	92	0.179463171036205	45449	2032	163.01	12.125548603215	0.317981429463171	43493.195	1	0.002	**	0.04527559	0.03665194;0.05523969	4.632e-10	***
LTR	ERV1	MER39B	57	0.111189138576779	45449	1186	95.252	9.4086672286259	0.185806803995006	43493.195	1	0.002	**	0.04806071	0.03660082;0.06182279	1.78e-05	***
LTR	ERV1	EUTREP7	12	0.0234082397003745	45449	275	22.722	4.61931315825785	0.0443235018726592	43493.195	6	0.012	*	0.04363636	0.02274777;0.07498279	0.0156	*
LTR	ERV1	MER34	58	0.113139825218477	45449	1330	106.052	9.96185397074934	0.206874219725343	43493.195	1	0.002	**	0.04360902	0.03327787;0.05601265	2.12e-07	***
LTR	ERV1	LTR45B	31	0.0604712858926342	45449	444	41.187	6.21374618419851	0.0803429307116105	43493.195	61	0.122	ns	0.06981982	0.04792894;0.09764222	0.1016	ns
LTR	ERV1	MER41D	54	0.105337078651685	45449	472	44.612	6.33510770149882	0.0870240324594257	43493.195	943	0.118	ns	0.1144068	0.08712406;0.14662935	0.1559	ns
LTR	ERV1	LTR1F2	18	0.0351123595505618	45449	135	10.294	3.10921714121597	0.020080368289638	43493.195	990	0.024	*	0.1333333	0.08097557;0.20251688	0.02124	*
LTR	ERV1	LTR1E	46	0.0897315855181024	45449	296	23.013	4.73891214186212	0.0448911516853933	43493.195	1001	0.002	**	0.1554054	0.1160778;0.2017936	9.722e-06	***
LTR	ERV1	LTR26B	12	0.0234082397003745	45449	138	12.181	3.27459340406744	0.0237613139825218	43493.195	557	0.89	ns	0.08695652	0.04574111;0.14696907	1	ns
LTR	ERV1	LTR71A	10	0.0195068664169788	45449	166	13.701	3.49597208524621	0.0267263576779026	43493.195	186	0.372	ns	0.06024096	0.02926286;0.10799332	0.3954	ns
LTR	ERV1	LTR38C	9	0.0175561797752809	45449	127	11.414	3.15349782757949	0.0222651373283396	43493.195	290	0.58	ns	0.07086614	0.03291485;0.13026419	0.5367	ns
LTR	ERV1	LTR2B	23	0.0448657927590512	45449	326	27.596	5.0841550559196	0.0538311485642946	43493.195	214	0.428	ns	0.07055215	0.04524671;0.10398415	0.4255	ns
LTR	ERV1	MER66A	51	0.0994850187265918	45449	331	32.509	5.42525136305706	0.0634148720349563	43493.195	1000	0.004	**	0.1540785	0.1169237;0.1975594	0.001561	**
LTR	ERV1	MER48	20	0.0390137328339576	45449	193	16.82	3.90369553613481	0.0328105493133583	43493.195	839	0.326	ns	0.1036269	0.06445601;0.15550088	0.4421	ns
LTR	ERV1	LTR21B	4	0.00780274656679151	45449	36	2.72198275862069	1.40666910217895	0.00530973540617332	43493.195	820	0.364	ns	0.1111111	0.03111614;0.26061092	0.3472	ns
LTR	ERV1	LTR36	36	0.0702247191011236	45449	484	41.214	6.21424338281183	0.0803955992509363	43493.195	238	0.476	ns	0.07438017	0.05263588;0.10148868	0.463	ns
LTR	ERV1	LTR1D1	46	0.0897315855181024	45449	311	24.682	4.92677878021219	0.048146847690387	43493.195	1001	0.002	**	0.14791	0.1103676;0.1923188	5.238e-05	***
LTR	ERV1	MER110	31	0.0604712858926342	45449	784	59.717	7.5130124688008	0.116489154182272	43493.195	1	0.002	**	0.03954082	0.02702139;0.05565779	3.656e-05	***
LTR	ERV1	LTR26D	19	0.0370630461922597	45449	196	18.824	4.15021062697404	0.0367197253433209	43493.195	583	0.838	ns	0.09693878	0.05937781;0.14723979	0.9038	ns
LTR	ERV1	PABL_B	28	0.0546192259675406	45449	377	28.756	5.236782207414	0.0560939450686642	43493.195	497	0.994	ns	0.07427056	0.04991697;0.10555437	1	ns
LTR	ERV1	MER67B	34	0.0663233458177278	45449	482	40.097	6.43498251745877	0.0782166822721598	43493.195	202	0.404	ns	0.07053942	0.04934204;0.09717941	0.3638	ns
LTR	ERV1	LOR1b	87	0.169709737827715	45449	1101	87.673	9.05616282346364	0.171022549937578	43493.195	500	1	ns	0.07901907	0.06377237;0.09655837	1	ns
LTR	ERV1	LTR34	27	0.0526685393258427	45449	264	27.698	4.91782278869226	0.0540301186017478	43493.195	497	0.994	ns	0.1022727	0.0684869;0.1453071	1	ns
LTR	ERV1	MER83	38	0.0741260923845194	45449	466	40.461	6.26847451719896	0.0789267322097378	43493.195	396	0.792	ns	0.08154506	0.05835061;0.11021001	0.7424	ns
LTR	ERV1	LTR27D	45	0.0877808988764045	45449	273	20.309	4.32923333412063	0.0396164950062422	43493.195	1001	0.002	**	0.1648352	0.1228449;0.2142745	6.382e-07	***
LTR	ERV1	MER34C2	37	0.0721754057428215	45449	590	49.652	6.80155549541111	0.096855493133583	43493.195	37	0.074	ns	0.06271186	0.04453564;0.08540701	0.0634	ns
LTR	ERV1	MER57E2	6	0.0117041198501873	45449	76	6.67	2.54156635946409	0.0130110799001248	43493.195	490	0.98	ns	0.07894737	0.02952378;0.16395590	1	ns
LTR	ERV1	LTR75_1	17	0.0331616729088639	45449	129	13.331	3.65496891885524	0.0260046036204744	43493.195	877	0.25	ns	0.1317829	0.07868037;0.20259463	0.3089	ns
LTR	ERV1	LTR10E	48	0.0936329588014981	45449	288	26.182	4.78055747060212	0.0510728776529338	43493.195	1001	0.002	**	0.1666667	0.1255170;0.2148301	5.038e-05	***
LTR	ERV1	LTR65	26	0.0507178526841448	45449	462	39.453	5.75838084446921	0.0769604400749064	43493.195	11	0.022	*	0.05627706	0.03708768;0.08137430	0.02422	*
LTR	ERV1	LTR2	68	0.132646691635456	45449	854	73.751	8.40199932114926	0.14386509051186	43493.195	266	0.532	ns	0.07962529	0.06236002;0.09985444	0.5421	ns
LTR	ERV1	tot	7160	13.9669163545568	45449	134544	8069.79	68.0898092384031	15.7416315543071	43493.195	1	0.002	**	0.05321679	0.05202331;0.05442957	2.2e-16	***
LTR	ERV1	MER61C	33	0.06437265917603	45449	312	22.7	4.64947498300805	0.0442805867665418	43493.195	989	0.026	*	0.1057692	0.07393283;0.14532562	0.02907	*
LTR	ERV1	LTR38	14	0.0273096129837703	45449	237	20.566	4.46470352628006	0.0401178214731586	43493.195	85	0.17	ns	0.05907173	0.03266793;0.09712692	0.1644	ns
LTR	ERV1	LTR1C	11	0.0214575530586767	45449	65	6.77977977977978	2.51957298914852	0.0132252258500698	43493.195	961	0.082	ns	0.1692308	0.08762605;0.28265616	0.1009	ns
LTR	ERV1	LTR60	7	0.0136548064918851	45449	42	4.32060301507538	1.8793400844737	0.00842814258558711	43493.195	946	0.112	ns	0.1666667	0.06974066;0.31364087	0.1963	ns
LTR	ERV1	HERV1_LTRe	6	0.0117041198501873	45449	31	3.05723204994797	1.48388996014027	0.00596370172040413	43493.195	943	0.118	ns	0.1935484	0.0745199;0.3747322	0.1191	ns
LTR	ERV1	LTR7	91	0.177512484394507	45449	2350	179.961	13.4569896176511	0.351047518726592	43493.195	1	0.002	**	0.0387234	0.03129006;0.04733271	5.218e-14	***
LTR	ERV1	MER67A	22	0.0429151061173533	45449	476	42.083	6.09912373298906	0.0820907459425718	43493.195	1	0.002	**	0.04621849	0.02918817;0.06914158	0.0006499	***
LTR	ERV1	MER34C	5	0.00975343320848939	45449	198	14.921	3.74924203217341	0.029106195380774	43493.195	3	0.006	**	0.02525253	0.008249155;0.057944075	0.004308	**
LTR	ERV1	LTR28C	63	0.122893258426966	45449	227	18.911	4.35982649736055	0.0368894350811486	43493.195	1001	0.002	**	0.277533	0.2203329;0.3406462	2.2e-16	***
LTR	ERV1	MER57A1	60	0.117041198501873	45449	1058	84.261	8.98730497149454	0.164366807116105	43493.195	6	0.012	*	0.05671078	0.04355178;0.07239850	0.005296	**
LTR	ERV1	LTR38A1	11	0.0214575530586767	45449	167	13.592	3.57691631581315	0.0265137328339576	43493.195	292	0.584	ns	0.06586826	0.03333712;0.11479876	0.5709	ns
LTR	ERV1	MER65B	17	0.0331616729088639	45449	198	17.606	4.03820146489387	0.0343437890137328	43493.195	509	0.986	ns	0.08585859	0.0508122;0.1339089	1	ns
LTR	ERV1	LTR7C	27	0.0526685393258427	45449	320	29.734	5.0231938521698	0.0580017166042447	43493.195	345	0.69	ns	0.084375	0.05633943;0.12038701	0.6998	ns
LTR	ERV1	LTR35A	10	0.0195068664169788	45449	93	8.747	2.70005208862372	0.0170626560549313	43493.195	739	0.526	ns	0.1075269	0.0527822;0.1888676	0.595	ns
LTR	ERV1	LTR30	9	0.0175561797752809	45449	145	9.188	2.95421451207988	0.0179229088639201	43493.195	563	0.878	ns	0.06206897	0.02877193;0.11455502	1	ns
LTR	ERV1	LTR1C3	11	0.0214575530586767	45449	66	5.4136546184739	2.17560118121111	0.010560343747023	43493.195	989	0.026	*	0.1666667	0.08624793;0.27867345	0.02146	*
LTR	ERV1	MER52C	83	0.161906991260924	45449	381	35.068	5.85693432434406	0.0684066791510612	43493.195	1001	0.002	**	0.2178478	0.1774189;0.2627232	2.184e-13	***
LTR	ERV1	LTR76	39	0.0760767790262172	45449	188	15.947	3.90838412473319	0.0311075998751561	43493.195	1001	0.002	**	0.2074468	0.1518689;0.2724913	2.154e-07	***
LTR	ERV1	LTR8B	143	0.278948189762797	45449	1611	142.416	11.5371595312733	0.277808988764045	43493.195	541	0.922	ns	0.08876474	0.07532558;0.10372343	0.965	ns
LTR	ERV1	LTR10B	21	0.0409644194756554	45449	79	8.049	2.64907844667094	0.0157010767790262	43493.195	1001	0.002	**	0.2658228	0.1726801;0.3771967	3.061e-05	***
LTR	ERV1	LTR54B	36	0.0702247191011236	45449	861	71.686	8.57385064687477	0.139836922596754	43493.195	1	0.002	**	0.04181185	0.02945342;0.05741782	2.392e-06	***
LTR	ERV1	MER4A1	146	0.28480024968789	45449	2254	176.974	12.4356732817315	0.34522081772784	43493.195	4	0.008	**	0.06477374	0.05496217;0.07573426	0.01511	*
LTR	ERVK	MER9a1	37	0.0721754057428215	45449	341	27.82	5.12482817896014	0.054268102372035	43493.195	970	0.064	ns	0.1085044	0.0775563;0.1464489	0.07449	ns
LTR	ERVK	MER11C	88	0.171660424469413	45449	869	75.832	8.69824323846118	0.147924469413233	43493.195	928	0.148	ns	0.1012658	0.08201172;0.12327075	0.1488	ns
LTR	ERVK	LTR22	8	0.015605493133583	45449	104	6.35835835835836	2.53190220293719	0.0124031647127777	43493.195	809	0.386	ns	0.07692308	0.03379462;0.14595163	0.5348	ns
LTR	ERVK	LTR14A	30	0.0585205992509363	45449	133	10.556	3.29358645122786	0.0205914481897628	43493.195	1001	0.002	**	0.2255639	0.1576575;0.3060852	1.539e-07	***
LTR	ERVK	MER11A	100	0.195068664169788	45449	968	79.956	9.09399608339285	0.155969101123596	43493.195	986	0.032	*	0.1033058	0.08484577;0.12421779	0.02261	*
LTR	ERVK	LTR3B_	30	0.0585205992509363	45449	264	21.538	4.4922974897859	0.0420138888888889	43493.195	980	0.044	*	0.1136364	0.0779968;0.1582360	0.07058	ns
LTR	ERVK	LTR5A	38	0.0741260923845194	45449	267	22.756	4.55139310312558	0.0443898252184769	43493.195	1001	0.002	**	0.1423221	0.1027243;0.1900764	0.001949	**
LTR	ERVK	LTR13	54	0.105337078651685	45449	466	52.542	7.08819289230185	0.10249297752809	43493.195	625	0.754	ns	0.1158798	0.08826185;0.14848214	0.826	ns
LTR	ERVK	LTR13A	25	0.0487671660424469	45449	189	21.835	4.55241688551252	0.0425932428214732	43493.195	798	0.408	ns	0.1322751	0.08746456;0.18904404	0.4937	ns
LTR	ERVK	LTR22C0	20	0.0390137328339576	45449	113	8.657	2.74752614180465	0.0168870942571785	43493.195	1001	0.002	**	0.1769912	0.1115928;0.2600272	0.0004836	***
LTR	ERVK	LTR22E	17	0.0331616729088639	45449	122	9.134	2.85835865737911	0.0178175717852684	43493.195	997	0.01	**	0.1393443	0.0833176;0.2137055	0.01411	*
LTR	ERVK	LTR3B	11	0.0214575530586767	45449	90	8.087	2.61194434344481	0.0157752028714107	43493.195	902	0.2	ns	0.1222222	0.06262061;0.20817420	0.268	ns
LTR	ERVK	LTR5_Hs	74	0.144350811485643	45449	653	64.757	7.71527552822817	0.126320614856429	43493.195	893	0.218	ns	0.1133231	0.09003749;0.14016909	0.2381	ns
LTR	ERVK	LTR22C2	9	0.0175561797752809	45449	70	6.238	2.36367149641038	0.0121683832709114	43493.195	917	0.17	ns	0.1285714	0.06051331;0.23008839	0.2884	ns
LTR	ERVK	LTR22B2	0	0	45449	40	3.24210526315789	1.64765560992857	0.00632433142782049	43493.195	1	0.002	**	0	0.0000000;0.0880973	0.074	ns
LTR	ERVK	LTR14	11	0.0214575530586767	45449	97	8.47847847847848	2.82333663362712	0.0165388547098909	43493.195	862	0.28	ns	0.1134021	0.0579887;0.1938539	0.3657	ns
LTR	ERVK	LTR22A	17	0.0331616729088639	45449	170	14.976	3.73649372880317	0.0292134831460674	43493.195	760	0.484	ns	0.1	0.05934026;0.15527868	0.587	ns
LTR	ERVK	LTR5	3	0.00585205992509363	45449	27	2.52401746724891	1.28312784490137	0.00492356715677456	43493.195	734	0.536	ns	0.1111111	0.02352745;0.29158692	0.7363	ns
LTR	ERVK	MER9a2	48	0.0936329588014981	45449	310	25.526	4.8479714135736	0.04979322721598	43493.195	1001	0.002	**	0.1548387	0.1164257;0.1999991	2.724e-05	***
LTR	ERVK	LTR5B	47	0.0916822721598003	45449	442	51.942	6.72873776513185	0.101322565543071	43493.195	255	0.51	ns	0.1063348	0.07918307;0.13888703	0.5065	ns
LTR	ERVK	LTR22B	16	0.031210986267166	45449	142	9.613	2.95634419020706	0.0187519506866417	43493.195	991	0.022	*	0.1126761	0.06579272;0.17652367	0.04294	*
LTR	ERVK	LTR3A	25	0.0487671660424469	45449	163	16.894	3.73184816018695	0.0329549001248439	43493.195	993	0.018	*	0.1533742	0.1017820;0.2180307	0.05222	ns
LTR	ERVK	MER11D	43	0.0838795255930087	45449	260	23.805	4.98134407452334	0.046436095505618	43493.195	1001	0.002	**	0.1653846	0.1223499;0.2162349	0.0001441	***
LTR	ERVK	LTR3	12	0.0234082397003745	45449	92	10.064	3.03135169406208	0.0196317103620474	43493.195	801	0.402	ns	0.1304348	0.06925269;0.21676125	0.5029	ns
LTR	ERVK	tot	909	1.77317415730337	45449	8264	713.306	26.6660353528874	1.39143648564295	43493.195	1001	0.002	**	0.1099952	0.1033272;0.1169395	1.433e-13	***
LTR	ERVK	LTR13_	6	0.0117041198501873	45449	44	3.29052631578947	1.61127963494991	0.00641878572836586	43493.195	926	0.152	ns	0.1363636	0.05173083;0.27350689	0.1406	ns
LTR	ERVK	LTR14B	48	0.0936329588014981	45449	363	32.243	5.35954062170217	0.0628959893882647	43493.195	997	0.01	**	0.1322314	0.09913112;0.17147165	0.005491	**
LTR	ERVK	LTR22C	4	0.00780274656679151	45449	16	1.45652173913043	0.718701561872176	0.0028412174998643	43493.195	598	0.808	ns	0.25	0.07266204;0.52377082	0.05135	ns
LTR	ERVK	MER11B	46	0.0897315855181024	45449	544	46.94	6.97531755944165	0.0915652309612984	43493.195	481	0.962	ns	0.08455882	0.06257136;0.11117941	0.9392	ns
LTR	ERVK	MER9B	5	0.00975343320848939	45449	39	3.3077731092437	1.59350102256921	0.00645242881796914	43493.195	863	0.278	ns	0.1282051	0.04296834;0.27429941	0.3785	ns
LTR	ERVK	MER9a3	53	0.103386392009988	45449	575	44.198	6.52221858996886	0.0862164481897628	43493.195	926	0.152	ns	0.09217391	0.06980704;0.11883135	0.1824	ns
LTR	ERVK	LTR22B1	16	0.031210986267166	45449	154	11.314	3.20463315742593	0.0220700686641698	43493.195	949	0.106	ns	0.1038961	0.06056197;0.16323425	0.1616	ns
LTR	ERVK	LTR14C	18	0.0351123595505618	45449	137	10.023	3.06951020407049	0.0195517322097378	43493.195	997	0.01	**	0.1313869	0.07976381;0.19967939	0.01347	*
LTR	Gypsy	MamGypsy2-I	68	0.132646691635456	45449	2287	171.976	12.7349756027879	0.335471285892634	43493.195	1	0.002	**	0.02973328	0.02316142;0.03754329	2.2e-16	***
LTR	Gypsy	MamGypLTR3a	119	0.232131710362047	45449	1326	107.832	9.98746842425675	0.210346441947566	43493.195	879	0.246	ns	0.08974359	0.07490541;0.10642813	0.2687	ns
LTR	Gypsy	X1_LR	0	0	45449	15	1.62608695652174	0.84976769196562	0.00317198610432611	43493.195	1	0.002	**	0	0.0000000;0.2180194	0.3962	ns
LTR	Gypsy	tot	1099	2.14380461922597	45449	18029	1327.103	33.6852057153298	2.58876209425718	43493.195	1	0.002	**	0.06095735	0.05750829;0.06454883	2.436e-11	***
LTR	Gypsy	MamGypLTR1d	74	0.144350811485643	45449	751	59.885	7.29403715222085	0.116816869538077	43493.195	980	0.044	*	0.09853529	0.07816449;0.12212012	0.0593	ns
LTR	Gypsy	MamGypLTR2b	91	0.177512484394507	45449	890	69.173	7.79973761782452	0.134934847066167	43493.195	998	0.008	**	0.1022472	0.08312351;0.12404876	0.008416	**
LTR	Gypsy	LTR81AB	13	0.0253589263420724	45449	266	19.842	4.30622567680557	0.0387055243445693	43493.195	60	0.12	ns	0.04887218	0.02627564;0.08212304	0.1281	ns
LTR	Gypsy	LTR104_Mam	142	0.276997503121099	45449	1971	151.551	12.2844742381311	0.295628511235955	43493.195	239	0.478	ns	0.07204465	0.06101949;0.08436229	0.4466	ns
LTR	Gypsy	LTR81	15	0.0292602996254682	45449	325	23.952	4.61876921149227	0.0467228464419476	43493.195	33	0.066	ns	0.04615385	0.02605876;0.07498204	0.05593	ns
LTR	Gypsy	MamGypsy2-LTR	40	0.0780274656679151	45449	904	66.51	7.74841518879428	0.129740168539326	43493.195	1	0.002	**	0.04424779	0.03179637;0.05976816	0.0004361	***
LTR	Gypsy	MamGypLTR1b	105	0.204822097378277	45449	1214	96.941	9.60113017830196	0.189101513732834	43493.195	812	0.38	ns	0.08649094	0.07128398;0.10373426	0.3967	ns
LTR	Gypsy	MamGypLTR3	62	0.120942571785268	45449	675	54.85	7.07584394737247	0.106995162297129	43493.195	858	0.288	ns	0.09185185	0.07114707;0.11620354	0.3235	ns
LTR	Gypsy	LTR81C	46	0.0897315855181024	45449	728	56.302	7.34225474256408	0.109827559300874	43493.195	84	0.168	ns	0.06318681	0.04662844;0.08338590	0.1651	ns
LTR	Gypsy	MamGypLTR4	54	0.105337078651685	45449	712	56.917	7.3526983600018	0.111027231585518	43493.195	374	0.748	ns	0.0758427	0.05748601;0.09780198	0.7301	ns
LTR	Gypsy	LTR81B	71	0.138498751560549	45449	1157	89.521	8.82186966489442	0.174627418851436	43493.195	17	0.034	*	0.0613656	0.04823459;0.07677755	0.04162	*
LTR	Gypsy	MamGyp-int	32	0.0624219725343321	45449	684	49.617	6.68483343083416	0.0967872191011236	43493.195	5	0.01	**	0.04678363	0.03221674;0.06540540	0.0078	**
LTR	Gypsy	MamGypLTR1c	91	0.177512484394507	45449	1139	91.433	8.8768411785561	0.178357131710362	43493.195	507	0.99	ns	0.07989464	0.06481121;0.09718798	1	ns
LTR	Gypsy	LTR81A	57	0.111189138576779	45449	854	65.569	7.93537706786573	0.127904572409488	43493.195	141	0.282	ns	0.06674473	0.05094025;0.08561404	0.3034	ns
LTR	Gypsy	MamGypLTR2c	74	0.144350811485643	45449	1037	81.013	8.84551152133522	0.15803097690387	43493.195	238	0.476	ns	0.07135969	0.05644478;0.08875971	0.4519	ns
LTR	Gypsy	MamGypLTR1a	74	0.144350811485643	45449	1094	86.924	8.73662134652478	0.169561485642946	43493.195	68	0.136	ns	0.06764168	0.05348305;0.08417636	0.162	ns
RC?	tot	tot	21	0.0409644194756554	45449	435	33.174	5.38095518274207	0.0647120786516854	43493.195	14	0.028	*	0.04827586	0.03012841;0.07285039	0.02949	*
RC?	Helitron?	tot	21	0.0409644194756554	45449	435	33.174	5.38095518274207	0.0647120786516854	43493.195	14	0.028	*	0.04827586	0.03012841;0.07285039	0.02949	*
RC?	Helitron?	Helitron2Na_Mam	21	0.0409644194756554	45449	435	33.174	5.38095518274207	0.0647120786516854	43493.195	14	0.028	*	0.04827586	0.03012841;0.07285039	0.02949	*
Satellite	tot	tot	1269	2.47542134831461	45449	6330	657.292	28.0230624312909	1.28217072409488	43493.195	1001	0.002	**	0.2004739	0.1906721;0.2105525	2.2e-16	***
Satellite	telo	tot	63	0.122893258426966	45449	367	36.197	5.7594585129474	0.0706090043695381	43493.195	1001	0.002	**	0.1716621	0.1345040;0.2142151	1.49e-05	***
Satellite	telo	REP522	39	0.0760767790262172	45449	243	25.619	4.99788133290677	0.0499746410736579	43493.195	997	0.01	**	0.1604938	0.1166845;0.2128043	0.008573	**
Satellite	telo	TAR1	25	0.0487671660424469	45449	124	10.616	3.1372577813094	0.0207084893882647	43493.195	1001	0.002	**	0.2016129	0.1349270;0.2830682	6.175e-05	***
Satellite	acro	tot	18	0.0351123595505618	45449	61	4.72590361445783	2.05604188378702	0.00921875705067461	43493.195	997	0.01	**	0.295082	0.1851662;0.4256950	5.091e-07	***
Satellite	acro	ACRO1	18	0.0351123595505618	45449	61	4.72590361445783	2.05604188378702	0.00921875705067461	43493.195	997	0.01	**	0.295082	0.1851662;0.4256950	5.091e-07	***
Satellite	centr	tot	886	1.72830836454432	45449	1815	280.692	21.3395527720829	0.547542134831461	43493.195	1001	0.002	**	0.4881543	0.4649174;0.5114295	2.2e-16	***
Satellite	centr	GSATX	18	0.0351123595505618	45449	56	4.01338825952626	2.02531045160681	0.00782886286580497	43493.195	972	0.06	ns	0.3214286	0.2028545;0.4596362	3.693e-08	***
Satellite	centr	HSAT4	30	0.0585205992509363	45449	100	15.108	4.19689765778842	0.0294709737827715	43493.195	999	0.006	**	0.3	0.2124064;0.3998147	0.000204	***
Satellite	centr	SST1	45	0.0877808988764045	45449	609	44.177	6.41707486709091	0.0861754837702871	43493.195	589	0.826	ns	0.07389163	0.05440462;0.09762576	0.8758	ns
Satellite	centr	ALR_Alpha	745	1.45326154806492	45449	844	197.999	19.0126399923703	0.386234004369538	43493.195	1001	0.002	**	0.8827014	0.8590533;0.9036359	2.2e-16	***
Satellite	centr	GSAT	35	0.0682740324594257	45449	39	6.3105527638191	3.00486513555554	0.0123099109781115	43493.195	996	0.012	*	0.8974359	0.7577903;0.9713399	2.2e-16	***
Satellite	centr	GSATII	46	0.0897315855181024	45449	167	14.756	3.90969944493816	0.0287843320848939	43493.195	1001	0.002	**	0.2754491	0.2092520;0.3498019	2.08e-12	***
Satellite	Satellite	CER	43	0.0838795255930087	45449	72	10.8808808808809	6.09171920812558	0.0212251889842402	43493.195	1000	0.004	**	0.5972222	0.4749799;0.7112080	2.2e-16	***
Satellite	Satellite	HSAT5	14	0.0273096129837703	45449	260	23.028	4.43157476015635	0.0449204119850187	43493.195	22	0.044	*	0.05384615	0.02974736;0.08869513	0.04891	*
Satellite	Satellite	LSAU	7	0.0136548064918851	45449	129	3.5879917184265	1.73414974580167	0.00699904751565719	43493.195	948	0.108	ns	0.05426357	0.02209233;0.10860854	0.09578	ns
Satellite	Satellite	SATR1	64	0.124843945068664	45449	670	64.481	8.28095484912296	0.125782225343321	43493.195	514	0.976	ns	0.09552239	0.07434158;0.12034215	1	ns
Satellite	Satellite	HSATI	5	0.00975343320848939	45449	45	6.55410821643287	2.28829347273568	0.0127850113460379	43493.195	329	0.658	ns	0.1111111	0.03707666;0.24053581	0.673	ns
Satellite	Satellite	(CATTC)n	4	0.00780274656679151	45449	2	1.36206896551724	1.00558226955872	0.00265696973610573	43493.195	229	0.458	ns	na	na	na	na
Satellite	Satellite	(GAATG)n	8	0.015605493133583	45449	18	3.59286463798531	2.23607537143584	0.00700855305474662	43493.195	922	0.16	ns	0.4444444	0.2153015;0.6924283	0.01609	*
Satellite	Satellite	tot	313	0.610564918851436	45449	4087	349.62	18.9056876369262	0.681999063670412	43493.195	25	0.05	*	0.07658429	0.06861390;0.08516601	0.04116	*
Satellite	Satellite	D20S16	13	0.0253589263420724	45449	269	22.309	4.30907032747054	0.043517868289638	43493.195	24	0.048	*	0.04832714	0.02597976;0.08122316	0.03568	*
Satellite	Satellite	SAR	3	0.00585205992509363	45449	1	1.12295081967213	0.507430227300105	0.00219052516321811	43493.195	121	0.242	ns	na	na	na	na
Satellite	Satellite	HSAT6	3	0.00585205992509363	45449	17	2.40112359550562	1.23585307352963	0.00468383972281839	43493.195	733	0.538	ns	0.1764706	0.03798507;0.43431787	0.7236	ns
Satellite	Satellite	BSR_Beta	81	0.158005617977528	45449	1870	120.732	9.98087139451231	0.235510299625468	43493.195	1	0.002	**	0.04331551	0.03454499;0.05355197	9.172e-05	***
Satellite	Satellite	SATR2	45	0.0877808988764045	45449	418	39.412	6.18664129641686	0.0768804619225967	43493.195	838	0.328	ns	0.1076555	0.0796154;0.1413919	0.3565	ns
Satellite	Satellite	MSR1	65	0.126794631710362	45449	316	62.796	7.05323557894759	0.12249531835206	43493.195	663	0.678	ns	0.2056962	0.1624906;0.2545155	0.7779	ns
RC	tot	tot	79	0.154104244694132	45449	1796	149.522	11.4459829864685	0.29167056803995	43493.195	1	0.002	**	0.04398664	0.03497665;0.05452138	6.921e-11	***
RC	Helitron	tot	79	0.154104244694132	45449	1796	149.522	11.4459829864685	0.29167056803995	43493.195	1	0.002	**	0.04398664	0.03497665;0.05452138	6.921e-11	***
RC	Helitron	Helitron1Na_Mam	13	0.0253589263420724	45449	326	26.753	4.91570494996954	0.0521867197253433	43493.195	5	0.01	**	0.0398773	0.02140099;0.06722611	0.003316	**
RC	Helitron	Helitron1Nb_Mam	17	0.0331616729088639	45449	359	28.714	5.04258184183772	0.0560120162297129	43493.195	6	0.012	*	0.04735376	0.02782388;0.07473707	0.01935	*
RC	Helitron	Helitron3Na_Mam	54	0.105337078651685	45449	1111	94.574	9.23524844353491	0.184484238451935	43493.195	1	0.002	**	0.04860486	0.03672120;0.06294581	3.463e-06	***
Unknown	tot	tot	481	0.938280274656679	45449	6436	494.049	21.121333047649	0.963734784644195	43493.195	283	0.566	ns	0.07473586	0.06842750;0.08143272	0.5583	ns
Unknown	Unknown	UCON84	13	0.0253589263420724	45449	103	8.005	2.76887010198052	0.0156152465667915	43493.195	970	0.064	ns	0.1262136	0.06894772;0.20615534	0.09308	ns
Unknown	Unknown	EUTREP6	2	0.00390137328339576	45449	14	1.52231404958678	0.76008534760687	0.00296955768099793	43493.195	544	0.916	ns	0.1428571	0.01779452;0.42812916	0.6591	ns
Unknown	Unknown	UCON4	4	0.00780274656679151	45449	138	11.196	3.13646639092808	0.0218398876404494	43493.195	15	0.03	*	0.02898551	0.007952895;0.072550397	0.01885	*
Unknown	Unknown	UCON15	2	0.00390137328339576	45449	48	3.53956834532374	1.73493711971567	0.00690458868859968	43493.195	301	0.602	ns	0.04166667	0.005086468;0.142540973	0.5814	ns
Unknown	Unknown	UCON57	1	0.00195068664169788	45449	22	1.88146279949559	0.985281521037371	0.00367014434982753	43493.195	348	0.696	ns	0.04545455	0.001150148;0.228444398	1	ns
Unknown	Unknown	MARE11	1	0.00195068664169788	45449	13	1.48043818466354	0.689720170994238	0.00288787099068262	43493.195	397	0.794	ns	0.07692308	0.001945628;0.360297435	1	ns
Unknown	Unknown	UCON61	2	0.00390137328339576	45449	16	1.69060773480663	0.842094579961086	0.0032978459246384	43493.195	615	0.774	ns	0.125	0.0155136;0.3834762	0.6834	ns
Unknown	Unknown	UCON5	8	0.015605493133583	45449	118	8.86686686686687	2.97034327505031	0.0172964787509107	43493.195	471	0.942	ns	0.06779661	0.02972218;0.12921925	1	ns
Unknown	Unknown	UCON24	1	0.00195068664169788	45449	23	2.15250291036088	1.14508278766613	0.00419885867345678	43493.195	306	0.612	ns	0.04347826	0.001100169;0.219486607	0.7186	ns
Unknown	Unknown	UCON93	0	0	45449	27	2.28523489932886	1.15837913396124	0.0044577771912626	43493.195	1	0.002	**	0	0.0000000;0.1277029	0.165	ns
Unknown	Unknown	UCON80_AMi	18	0.0351123595505618	45449	220	17.672	3.92349459153569	0.0344725343320849	43493.195	583	0.838	ns	0.08181818	0.04921104;0.12622616	0.9012	ns
Unknown	Unknown	MARE9	1	0.00195068664169788	45449	23	2.02896725440806	1.07846848181372	0.00395787931961622	43493.195	308	0.616	ns	0.04347826	0.001100169;0.219486607	0.7169	ns
Unknown	Unknown	UCON25	1	0.00195068664169788	45449	49	3.79289340101523	1.7576054981714	0.00739874649074444	43493.195	82	0.164	ns	0.02040816	0.0005165565;0.1085417640	0.1805	ns
Unknown	Unknown	UCON92	2	0.00390137328339576	45449	19	1.83958602846054	0.959077619496489	0.00358845589197203	43493.195	606	0.792	ns	0.1052632	0.01301216;0.33137666	0.7058	ns
Unknown	Unknown	UCON28c	3	0.00585205992509363	45449	65	4.97185929648241	2.1113881261428	0.00969853951404965	43493.195	266	0.532	ns	0.04615385	0.009621079;0.129011280	0.4855	ns
Unknown	Unknown	UCON71_Crp	25	0.0487671660424469	45449	276	22.02	4.56622934711459	0.0429541198501873	43493.195	786	0.432	ns	0.09057971	0.05947779;0.13080794	0.5041	ns
Unknown	Unknown	UCON63	1	0.00195068664169788	45449	14	1.56828885400314	0.789354718999651	0.0030592401178276	43493.195	377	0.754	ns	0.07142857	0.001806781;0.338684490	1	ns
Unknown	Unknown	UCON31	6	0.0117041198501873	45449	115	8.81	2.92308816911916	0.0171855493133583	43493.195	216	0.432	ns	0.05217391	0.01938501;0.11010466	0.4799	ns
Unknown	Unknown	EUTREP2	59	0.115090511860175	45449	819	66.722	7.85024473136618	0.130153714107366	43493.195	184	0.368	ns	0.07203907	0.05528850;0.09194426	0.3708	ns
Unknown	Unknown	UCON59	7	0.0136548064918851	45449	43	3.59548254620123	1.71703876498336	0.00701365977333262	43493.195	952	0.1	ns	0.1627907	0.06805209;0.30701087	0.08766	ns
Unknown	Unknown	UCON35	10	0.0195068664169788	45449	170	12.995	3.44337506406604	0.0253491729088639	43493.195	244	0.488	ns	0.05882353	0.02856549;0.10551629	0.4706	ns
Unknown	Unknown	Eulor4	2	0.00390137328339576	45449	31	2.63716814159292	1.42939832397982	0.00514428866571653	43493.195	481	0.962	ns	0.06451613	0.007910983;0.214216157	1	ns
Unknown	Unknown	UCON87	1	0.00195068664169788	45449	6	1.2265625	0.498795055942717	0.00239263908395755	43493.195	311	0.622	ns	0.1666667	0.004210745;0.641234579	1	ns
Unknown	Unknown	UCON20	6	0.0117041198501873	45449	46	3.75918367346939	1.74795001685655	0.00733298937552549	43493.195	908	0.188	ns	0.1304348	0.04940735;0.26256502	0.2714	ns
Unknown	Unknown	UCON71	2	0.00390137328339576	45449	17	1.79253112033195	0.89850573711343	0.00349666651125927	43493.195	581	0.842	ns	0.1176471	0.01457932;0.36440916	0.6986	ns
Unknown	Unknown	UCON94	1	0.00195068664169788	45449	29	2.19131455399061	1.15120931036136	0.00427456802822763	43493.195	284	0.568	ns	0.03448276	0.0008726469;0.1776442955	0.7221	ns
Unknown	Unknown	UCON66	4	0.00780274656679151	45449	64	4.93259557344064	2.14163256270914	0.00962194829400875	43493.195	434	0.868	ns	0.0625	0.01729003;0.15236347	0.8174	ns
Unknown	Unknown	UCON68	1	0.00195068664169788	45449	12	1.40303541315346	0.673678055197436	0.00273688243826751	43493.195	409	0.818	ns	0.08333333	0.002107593;0.384796165	1	ns
Unknown	Unknown	UCON96	2	0.00390137328339576	45449	17	1.796	0.9428162794074	0.00350343320848939	43493.195	603	0.798	ns	0.1176471	0.01457932;0.36440916	0.6991	ns
Unknown	Unknown	UCON22	2	0.00390137328339576	45449	37	3.03128258602711	1.53629081901982	0.00591308244777448	43493.195	408	0.816	ns	0.05405405	0.00661457;0.18194912	0.7664	ns
Unknown	Unknown	UCON48	5	0.00975343320848939	45449	195	15.563	3.84952592533805	0.0303585362047441	43493.195	3	0.006	**	0.02564103	0.008376851;0.058820191	0.003212	**
Unknown	Unknown	UCON67	2	0.00390137328339576	45449	20	1.78524374176548	0.951318159179081	0.00348245111923666	43493.195	612	0.78	ns	0.1	0.01234853;0.31698271	0.6979	ns
Unknown	Unknown	UCON64	0	0	45449	15	1.61526946107784	0.848425874200862	0.00315088456046708	43493.195	1	0.002	**	0	0.0000000;0.2180194	0.3954	ns
Unknown	Unknown	UCON1	16	0.031210986267166	45449	241	17.445	3.9900997350813	0.0340297284644195	43493.195	435	0.87	ns	0.06639004	0.03842072;0.10557596	0.8044	ns
Unknown	Unknown	UCON47	19	0.0370630461922597	45449	155	11.087	3.1767156817258	0.0216272627965044	43493.195	993	0.018	*	0.1225806	0.07544045;0.18479123	0.01893	*
Unknown	Unknown	UCON28b	9	0.0175561797752809	45449	75	5.85170340681363	2.31432937707779	0.0114148396668493	43493.195	926	0.152	ns	0.12	0.05636628;0.21561312	0.1907	ns
Unknown	Unknown	UCON60	4	0.00780274656679151	45449	38	3.16857440166493	1.56680771093723	0.00618089575855363	43493.195	776	0.452	ns	0.1052632	0.02943452;0.24804938	0.555	ns
Unknown	Unknown	UCON85	2	0.00390137328339576	45449	28	2.60087241003272	1.34372197932477	0.00507348706701138	43493.195	496	0.992	ns	0.07142857	0.008770497;0.235034773	1	ns
Unknown	Unknown	UCON103	1	0.00195068664169788	45449	14	1.63556851311953	0.820265337416043	0.00319048165012393	43493.195	372	0.744	ns	0.07142857	0.001806781;0.338684490	1	ns
Unknown	Unknown	UCON56	3	0.00585205992509363	45449	15	1.70972037283622	0.875381091318359	0.00333512869233033	43493.195	715	0.574	ns	0.2	0.04331201;0.48089113	0.2402	ns
Unknown	Unknown	UCON16	4	0.00780274656679151	45449	37	3.02087682672234	1.55147904067461	0.00589278407210194	43493.195	811	0.382	ns	0.1081081	0.03025197;0.25417594	0.5411	ns
Unknown	Unknown	UCON6	5	0.00975343320848939	45449	97	7.3043043043043	2.53383743673566	0.0142484088333027	43493.195	252	0.504	ns	0.05154639	0.0169465;0.1162033	0.5606	ns
Unknown	Unknown	tot	481	0.938280274656679	45449	6436	494.049	21.121333047649	0.963734784644195	43493.195	283	0.566	ns	0.07473586	0.06842750;0.08143272	0.5583	ns
Unknown	Unknown	UCON65	6	0.0117041198501873	45449	33	2.82224645583424	1.38694244956565	0.00550531846097504	43493.195	913	0.178	ns	0.1818182	0.06978788;0.35460056	0.05842	ns
Unknown	Unknown	UCON101	16	0.031210986267166	45449	210	14.924	3.65206264480246	0.0291120474406991	43493.195	673	0.658	ns	0.07619048	0.04417496;0.12078098	0.7874	ns
Unknown	Unknown	UCON18	2	0.00390137328339576	45449	34	3.33056133056133	1.58652018666208	0.0064968814968815	43493.195	322	0.644	ns	0.05882353	0.007204917;0.196773209	0.7698	ns
Unknown	Unknown	UCON12A	3	0.00585205992509363	45449	24	2.30243337195829	1.24310856236201	0.00449132602207843	43493.195	723	0.558	ns	0.125	0.02655931;0.32361136	0.4974	ns
Unknown	Unknown	UCON76	5	0.00975343320848939	45449	140	10.401	3.12761586211941	0.0202890917602996	43493.195	45	0.09	ns	0.03571429	0.01169624;0.08137570	0.1039	ns
Unknown	Unknown	UCON9	4	0.00780274656679151	45449	49	3.60041194644696	1.71258526320106	0.00702327548854354	43493.195	707	0.59	ns	0.08163265	0.02269088;0.19601418	0.7816	ns
Unknown	Unknown	UCON12	5	0.00975343320848939	45449	59	4.70020120724346	2.10372037966295	0.00916861970826206	43493.195	668	0.668	ns	0.08474576	0.02809126;0.18679434	0.8094	ns
Unknown	Unknown	UCON26	12	0.0234082397003745	45449	206	16.339	3.79004530889058	0.0318722690387016	43493.195	147	0.294	ns	0.05825243	0.03045882;0.09954381	0.3032	ns
Unknown	Unknown	EUTREP14	20	0.0390137328339576	45449	382	30.687	5.37549317987912	0.0598607209737828	43493.195	24	0.048	*	0.05235602	0.03227008;0.07970383	0.04731	*
Unknown	Unknown	UCON27	7	0.0136548064918851	45449	102	7.473	2.68038345306329	0.0145774812734082	43493.195	529	0.946	ns	0.06862745	0.02803526;0.13629700	1	ns
Unknown	Unknown	MamRep564	92	0.179463171036205	45449	788	65.956	7.56817952623624	0.128659488139825	43493.195	1001	0.002	**	0.1167513	0.09516311;0.14125332	0.001276	**
Unknown	Unknown	UCON17	1	0.00195068664169788	45449	33	2.80957446808511	1.42729882202569	0.00548059938374904	43493.195	188	0.376	ns	0.03030303	0.0007669121;0.1575939723	0.5241	ns
Unknown	Unknown	UCON19	5	0.00975343320848939	45449	30	2.96551724137931	1.50933707252538	0.00578479486848336	43493.195	896	0.212	ns	0.1666667	0.0564217;0.3472117	0.2137	ns
Unknown	Unknown	UCON75	5	0.00975343320848939	45449	22	2.1133412042503	1.16139601962953	0.00412246645648076	43493.195	832	0.34	ns	0.2272727	0.07820626;0.45370362	0.05384	ns
Unknown	Unknown	UCON70	6	0.0117041198501873	45449	59	4.97679112008073	2.11164787864734	0.00970815995646209	43493.195	776	0.452	ns	0.1016949	0.03824449;0.20831955	0.6357	ns
Unknown	Unknown	UCON41	45	0.0877808988764045	45449	579	43.219	6.3810466819133	0.0843067259675406	43493.195	654	0.696	ns	0.07772021	0.05725195;0.10261540	0.7518	ns
Unknown	Unknown	UCON88	10	0.0195068664169788	45449	33	3.56307692307692	1.64755770004581	0.00695044655718813	43493.195	976	0.052	ns	0.3030303	0.1559166;0.4871107	0.001904	**
Unknown	Unknown	UCON28a	7	0.0136548064918851	45449	129	9.045	2.83001483812081	0.0176439606741573	43493.195	299	0.598	ns	0.05426357	0.02209233;0.10860854	0.6051	ns
