# Supplementary material for: Transposable elements generate regulatory novelty in a tissue-specific fashion
Source: BMC Genomics. 2018 Jun 18;19:468. doi: 10.1186/s12864-018-4850-3 (PMC6006921; doi:10.1186/s12864-018-4850-3)
Supplement: Supplementary file 2 — It contains two folders “TE_PIPELINE_SUMMARY_STATISTICS_ACTIVE” “TE_PIPELINE_SUMMARY_STATISTICS_REPRESSED”. In each of the two folders are included multiple spreadsheets (txt format) with the summary statistics of the TE analysis pipeline for ACTIVE and REPRESSED regions respectively. (ZIP 3922 kb) [file 12864_2018_4850_MOESM2_ESM.zip › Supplemental_File_S1/TE_PIPELINE_SUMMARY_STATISTICS_REPRESSED/E075_15_coreMarks_dense_no_header_REPRESSED.bed.shuffle-rm.nonTE-no_low.boot-1000.stats.tab.txt]

#Script TE-analysis_Shuffle_bed.pl, v4.3
#Aggregated results + stats
#Features in input file (counts):
	40271
#With 1000 bootstraps for exp (expected); sd = standard deviation; nb = number; len = length; avg = average
#Two tests are made (permutation and binomial) to assess how significant the difference between observed and random, so two pvalues are given
#For the two tailed permutation test:
#if rank is < 500 and pvalue is not "ns", there are significantly fewer observed values than expected 
#if rank is > 500 and pvalue is not "ns", there are significantly higher observed values than expected 
#The binomial test is done with binom.test from R, two sided

#Level_(tot_means_all)	#	#	#COUNTS	#	#	#	#	#	#	#	#	#	#	#	#	#
#Rclass	Rfam	Rname	obs_hits	%_obs_(%of_features)	obs_tot_hits	nb_of_trials(nb_of_TE_in_genome)	exp_avg_hits	exp_sd	%_exp_(%of_features)	exp_tot_hits(avg)	obs_rank_in_exp	2-tailed_permutation-test_pvalue(obs.vs.exp)	significance	binomal_test_proba	binomial_test_95%_confidence_interval	binomial_test_pval	significance

age	cat.2	tot	33267	82.6078319386159	33267	4687922	32044.612	29.0129144555524	79.5724268083733	32044.612	1001	0.002	**	0.007096321	0.007020534;0.007172718	9.706e-12	***
age	cat.2	Ancient	24923	61.8882073948996	33267	2716717	27142.335	57.9607127218016	67.3992078667031	32044.612	1	0.002	**	0.00917394	0.009060909;0.009288020	2.2e-16	***
age	cat.2	LineageSpe	25819	64.1131335203993	33267	1971205	25771.927	65.426357680061	63.9962429539867	32044.612	761	0.482	ns	0.01309808	0.01293982;0.01325777	0.7658	ns
age	cat.1	01_Human	1261	3.13128554046336	33267	10400	811.721	30.0458634908853	2.0156464949964	32044.612	1001	0.002	**	0.12125	0.1150352;0.1276777	2.2e-16	***
age	cat.1	06_Boreotheria/Eutheria?	75	0.186238235951429	33267	2965	181.919	12.9272407168952	0.451736981947307	32044.612	1	0.002	**	0.02529511	0.01994698;0.03160557	2.2e-16	***
age	cat.1	04_Primates/Glires	267	0.663008119987087	33267	9067	551.571	22.2190604132048	1.36964813389288	32044.612	1	0.002	**	0.02944745	0.02606441;0.03313711	2.2e-16	***
age	cat.1	07_Eutheria+Metatheria	6358	15.7880360557225	33267	189643	7522.353	62.3534950852745	18.6793300389859	32044.612	1	0.002	**	0.03352615	0.0327205;0.0343461	2.2e-16	***
age	cat.1	07_Eutheria	18504	45.9486975739366	33267	1469955	22260.385	68.26547406962	55.2764644533287	32044.612	1	0.002	**	0.01258814	0.01240853;0.01276967	2.2e-16	***
age	cat.1	10_Amniota/Theria	147	0.365026942464801	33267	2529	150.594	12.0025507799478	0.373951478731593	32044.612	431	0.862	ns	0.05812574	0.04932491;0.06796611	0.801	ns
age	cat.1	02_Hominidae	484	1.20185741600656	33267	10036	755.74	27.6110262172337	1.87663579250577	32044.612	1	0.002	**	0.04822639	0.04411662;0.05260077	2.2e-16	***
age	cat.1	07_Eutheria/03_Primates	1	0.00248317647935239	33267	21	1.88847117794486	0.949855654910648	0.00468940721100758	32044.612	334	0.668	ns	0.04761905	0.001204883;0.238159910	1	ns
age	cat.1	07_Metatheria	0	0	33267	59	4.47064777327935	1.99140727211428	0.0111014073980764	32044.612	1	0.002	**	0	0.0000000;0.0606089	0.02222	*
age	cat.1	02_Haplorrhini	134	0.33274564823322	33267	4342	305.959	16.4796510247607	0.759750192446177	32044.612	1	0.002	**	0.03086135	0.02591981;0.03644646	2.2e-16	***
age	cat.1	15_Euteleostomi	4	0.00993270591740955	33267	73	4.38804457953394	1.93147804286233	0.0108962890902484	32044.612	535	0.934	ns	0.05479452	0.01512952;0.13439383	1	ns
age	cat.1	05_Boreotheria	4062	10.0866628591294	33267	118653	5601.693	60.1562259664162	13.9099923021529	32044.612	1	0.002	**	0.03423428	0.03320686;0.03528455	2.2e-16	***
age	cat.1	07_Eutheria + Transfert Opossum?	39	0.0968438826947431	33267	890	60.198	7.41145908210561	0.149482257704055	32044.612	4	0.008	**	0.04382022	0.03134300;0.05941944	0.003276	**
age	cat.1	16_Metazoa	46	0.11422611805021	33267	491	32.201	5.28322926925488	0.0799607658116262	32044.612	994	0.016	*	0.09368635	0.06940757;0.12298533	0.01725	*
age	cat.1	16_Vertebrata	531	1.31856671053612	33267	8857	539.772	20.7890885370716	1.340349134613	32044.612	353	0.706	ns	0.05995258	0.05509746;0.06509958	0.7223	ns
age	cat.1	07_Eutheria/Primates?	30	0.0744952943805716	33267	424	29.263	5.19738817521299	0.0726651933152889	32044.612	602	0.8	ns	0.07075472	0.04824395;0.09946817	0.8481	ns
age	cat.1	03_Euarchontoglires/Primates?	325	0.807032355789526	33267	13041	824.574	26.8412551304326	2.04756276228552	32044.612	1	0.002	**	0.0249214	0.02231404;0.02774360	2.2e-16	***
age	cat.1	tot	33267	82.6078319386159	33267	4687922	32044.612	29.0129144555524	79.5724268083733	32044.612	1001	0.002	**	0.007096321	0.007020534;0.007172718	9.706e-12	***
age	cat.1	09_Theria	236	0.586029649127163	33267	9723	598.382	23.320418476475	1.48588810806784	32044.612	1	0.002	**	0.02427234	0.02130517;0.02752896	2.2e-16	***
age	cat.1	10_Theria/Mammalia	3966	9.84827791711157	33267	104874	4732.223	53.1952724215978	11.7509448486504	32044.612	1	0.002	**	0.03781681	0.03667036;0.03898891	2.2e-16	***
age	cat.1	03_Primates	21586	53.6018474833006	33267	1475760	23045.155	68.535947875193	57.2251868590301	32044.612	1	0.002	**	0.01462704	0.01443396;0.01482203	2.2e-16	***
age	cat.1	13_Amniota/Euteleostemi?	6	0.0148990588761143	33267	191	11.43	3.36636783973951	0.0283827071589978	32044.612	68	0.136	ns	0.03141361	0.01161380;0.06711714	0.1242	ns
age	cat.1	08_Eutheria/Theria	88	0.21851953018301	33267	2459	153.682	12.0397604557496	0.381619527699834	32044.612	1	0.002	**	0.03578691	0.02879910;0.04390632	4.765e-09	***
age	cat.1	14_Tetrapoda	423	1.05038365076606	33267	8931	507.437	21.460722112585	1.26005562315314	32044.612	1	0.002	**	0.04736312	0.04305005;0.05197442	8.378e-05	***
age	cat.1	12_Amniota	2302	5.7162722554692	33267	36530	2048.52	39.1853428094114	5.08683668148295	32044.612	1001	0.002	**	0.0630167	0.06054600;0.06555714	1.479e-08	***
age	cat.1	03_Primates/Indep	560	1.39057882843734	33267	25104	1511.372	34.9380348943996	3.75300340195178	32044.612	1	0.002	**	0.0223072	0.02051591;0.02421023	2.2e-16	***
age	cat.1	08_Eutheria/Theria?	8582	21.3106205458022	33267	259031	9487.485	64.0569205009425	23.5590996002086	32044.612	1	0.002	**	0.03313117	0.03244522;0.03382759	2.2e-16	***
age	cat.1	11_Mammalia	14623	36.31148965757	33267	619071	14836.48	70.2878081602775	36.8415981723821	32044.612	2	0.004	**	0.02362088	0.02324400;0.02400222	0.07603	ns
age	cat.1	02_Hominoidea	2730	6.77907178863202	33267	64786	3841.78	54.4672955661127	9.53981773484642	32044.612	1	0.002	**	0.04213873	0.04060452;0.04371413	2.2e-16	***
age	cat.1	02_Simiiformes	5717	14.1963199324576	33267	154323	6647.944	62.5991015231969	16.5080181768518	32044.612	1	0.002	**	0.03704568	0.03610881;0.03799999	2.2e-16	***
age	cat.1	04_Euarchontoglires	1804	4.47965036875171	33267	55401	3024.928	47.619727576441	7.51143006133446	32044.612	1	0.002	**	0.03256259	0.03110014;0.03407427	2.2e-16	***
age	cat.1	02_Catarrhini	1606	3.98798142583993	33267	30292	1981.894	42.3938675282641	4.92139256536962	32044.612	1	0.002	**	0.0530173	0.05052048;0.05560026	2.2e-16	***
DNA?	tot	tot	196	0.486702589953068	33267	4312	251.327	15.0290366605097	0.624089295026198	32044.612	1	0.002	**	0.04545455	0.03943121;0.05210281	0.0002363	***
DNA?	PiggyBac?	tot	18	0.044697176628343	33267	294	18.975	4.25987341613826	0.0471182736957116	32044.612	479	0.958	ns	0.06122449	0.03668561;0.09503715	0.9058	ns
DNA?	PiggyBac?	EUTREP4	18	0.044697176628343	33267	294	18.975	4.25987341613826	0.0471182736957116	32044.612	479	0.958	ns	0.06122449	0.03668561;0.09503715	0.9058	ns
DNA?	hAT-Tip100?	tot	35	0.0869111767773336	33267	520	32.37	5.35235908247455	0.0803804226366368	32044.612	737	0.53	ns	0.06730769	0.04732662;0.09236838	0.5867	ns
DNA?	hAT-Tip100?	Eutr16	35	0.0869111767773336	33267	520	32.37	5.35235908247455	0.0803804226366368	32044.612	737	0.53	ns	0.06730769	0.04732662;0.09236838	0.5867	ns
DNA?	DNA?	Eulor12	2	0.00496635295870478	33267	60	3.47156153050672	1.70948151853241	0.00862049993917887	32044.612	309	0.618	ns	0.03333333	0.004062625;0.115281044	0.5841	ns
DNA?	DNA?	Eulor2C	1	0.00248317647935239	33267	38	2.29223744292237	1.22506546279285	0.0056920301033557	32044.612	276	0.552	ns	0.02631579	0.0006660362;0.1380990298	0.7276	ns
DNA?	DNA?	UCON83	0	0	33267	50	2.44772727272727	1.31482985076272	0.00607813879150573	32044.612	1	0.002	**	0	0.00000000;0.07112174	0.1781	ns
DNA?	DNA?	Eulor6D	3	0.00744952943805716	33267	75	4.52780586450961	2.08291812457673	0.0112433410258241	32044.612	329	0.658	ns	0.04	0.008326166;0.112476822	0.6289	ns
DNA?	DNA?	tot	145	0.360060589506096	33267	3498	201.308	13.568391107174	0.49988329070547	32044.612	1	0.002	**	0.04145226	0.03508955;0.04859498	2.115e-05	***
DNA?	DNA?	UCON7	10	0.0248317647935239	33267	127	7.745	2.61358103103879	0.0192322018325842	32044.612	846	0.312	ns	0.07874016	0.0384046;0.1400397	0.3551	ns
DNA?	DNA?	Eulor6C	0	0	33267	21	1.81367292225201	0.943434064371291	0.0045036699417745	32044.612	1	0.002	**	0	0.0000000;0.1610976	0.252	ns
DNA?	DNA?	MER133B	0	0	33267	40	2.30960451977401	1.21880456674778	0.00573515562010879	32044.612	1	0.002	**	0	0.0000000;0.0880973	0.1715	ns
DNA?	DNA?	Eulor6E	1	0.00248317647935239	33267	31	2.0590318772137	1.10503276276501	0.00511293952773384	32044.612	324	0.648	ns	0.03225806	0.0008163701;0.1670211162	0.7205	ns
DNA?	DNA?	Eulor7	0	0	33267	12	1.24145299145299	0.493460038248929	0.00308274686859773	32044.612	1	0.002	**	0	0.0000000;0.2646485	0.6266	ns
DNA?	DNA?	Eulor2A	5	0.0124158823967619	33267	67	3.85112936344969	1.75750154277816	0.00956303385426161	32044.612	815	0.374	ns	0.07462687	0.02467471;0.16562617	0.4375	ns
DNA?	DNA?	MER123	1	0.00248317647935239	33267	46	2.86933614330875	1.49605588418964	0.00712506802241997	32044.612	182	0.364	ns	0.02173913	0.0005502357;0.1152718256	0.3671	ns
DNA?	DNA?	Eulor6A	3	0.00744952943805716	33267	30	2.44369369369369	1.23696572272378	0.00606812270292194	32044.612	715	0.574	ns	0.1	0.02111714;0.26528845	0.7326	ns
DNA?	DNA?	UCON100	1	0.00248317647935239	33267	19	1.51006711409396	0.756972738333797	0.00374976313996166	32044.612	365	0.73	ns	0.05263158	0.001331629;0.260280654	1	ns
DNA?	DNA?	UCON21	1	0.00248317647935239	33267	28	1.86421319796954	0.998391853172514	0.00462917036569627	32044.612	359	0.718	ns	0.03571429	0.0009037988;0.1834775975	1	ns
DNA?	DNA?	Eulor5A	3	0.00744952943805716	33267	126	7.199	2.56592731443877	0.0178763874748578	32044.612	72	0.144	ns	0.02380952	0.00493727;0.06800486	0.1236	ns
DNA?	DNA?	Eulor6B	4	0.00993270591740955	33267	64	3.94075587334014	1.77536074293074	0.00978559229554802	32044.612	636	0.732	ns	0.0625	0.01729003;0.15236347	1	ns
DNA?	DNA?	Eulor2B	2	0.00496635295870478	33267	57	3.34603501544799	1.6781593484448	0.00830879544944996	32044.612	343	0.686	ns	0.03508772	0.004277895;0.121070663	0.7743	ns
DNA?	DNA?	MER133A	1	0.00248317647935239	33267	54	2.95987328405491	1.50421366757202	0.00734988772082866	32044.612	164	0.328	ns	0.01851852	0.0004687384;0.0989151595	0.3699	ns
DNA?	DNA?	MER131	35	0.0869111767773336	33267	1106	63.454	7.60076678076992	0.157567480320826	32044.612	1	0.002	**	0.03164557	0.02213926;0.04373826	9.747e-05	***
DNA?	DNA?	Eulor3	0	0	33267	37	2.12585812356979	1.1841621928509	0.00527888089088871	32044.612	1	0.002	**	0	0.00000000;0.09489059	0.2732	ns
DNA?	DNA?	UCON62	3	0.00744952943805716	33267	24	1.76121562952243	0.955230133035861	0.00437340922629791	32044.612	656	0.692	ns	0.125	0.02655931;0.32361136	0.4169	ns
DNA?	DNA?	UCON2	6	0.0148990588761143	33267	135	8.076	2.7932107020463	0.0200541332472499	32044.612	298	0.596	ns	0.04444444	0.01648254;0.09422588	0.5857	ns
DNA?	DNA?	MER124	41	0.101810235653448	33267	747	45.218	6.59044079784577	0.112284274043356	32044.612	295	0.59	ns	0.05488621	0.03967160;0.07372568	0.5909	ns
DNA?	DNA?	Eulor10	1	0.00248317647935239	33267	39	2.72786177105832	1.32559875968669	0.00677376218881656	32044.612	175	0.35	ns	0.02564103	0.0006489639;0.1347639216	0.5223	ns
DNA?	DNA?	UCON14	4	0.00993270591740955	33267	98	5.91191191191191	2.28181102885209	0.0146803206076629	32044.612	279	0.558	ns	0.04081633	0.01123132;0.10121782	0.5281	ns
DNA?	DNA?	MER134	3	0.00744952943805716	33267	89	5.25653923541247	2.26528210518743	0.0130529145921692	32044.612	235	0.47	ns	0.03370787	0.007006057;0.095361566	0.4949	ns
DNA?	DNA?	Eulor5B	2	0.00496635295870478	33267	43	2.39159292035398	1.3358404334201	0.0059387472880087	32044.612	539	0.926	ns	0.04651163	0.005683257;0.158111458	1	ns
DNA?	DNA?	UCON58	17	0.0422140001489906	33267	235	14.247	3.70266129975463	0.0353778153013335	32044.612	823	0.358	ns	0.07234043	0.04270327;0.11329896	0.4126	ns
snRNA	tot	tot	203	0.504084825308535	33267	4380	273.593	15.1681054328622	0.679379702515458	32044.612	1	0.002	**	0.04634703	0.04031115;0.05299669	5.017e-06	***
snRNA	snRNA	U14	0	0	33267	7	1.22454308093995	0.492587183765857	0.00304075657654379	32044.612	1	0.002	**	0	0.0000000;0.4096164	0.6137	ns
snRNA	snRNA	U4	3	0.00744952943805716	33267	162	10.175	3.05216164229398	0.0252663206774105	32044.612	10	0.02	*	0.01851852	0.003835367;0.053163076	0.01424	*
snRNA	snRNA	U2	45	0.111742941570857	33267	1087	65.828	7.65447627254844	0.163462541282809	32044.612	5	0.01	**	0.04139834	0.03035372;0.05500452	0.00741	**
snRNA	snRNA	U5	8	0.0198654118348191	33267	214	13.048	3.54856143927201	0.03240048670259	32044.612	89	0.178	ns	0.03738318	0.01627520;0.07232834	0.1958	ns
snRNA	snRNA	U3	13	0.032281294231581	33267	229	16.317	3.77448774772922	0.0405179906135929	32044.612	232	0.464	ns	0.05676856	0.03056968;0.09511971	0.5191	ns
snRNA	snRNA	U13	7	0.0173822353554667	33267	176	11.821	3.23657758047516	0.0293536291624246	32044.612	77	0.154	ns	0.03977273	0.01613783;0.08022749	0.1744	ns
snRNA	snRNA	tot	203	0.504084825308535	33267	4380	273.593	15.1681054328622	0.679379702515458	32044.612	1	0.002	**	0.04634703	0.04031115;0.05299669	5.017e-06	***
snRNA	snRNA	U6	75	0.186238235951429	33267	1710	109.074	9.64217275801961	0.270849991308882	32044.612	1	0.002	**	0.04385965	0.03465199;0.05467065	0.000517	***
snRNA	snRNA	U17	0	0	33267	9	1.28941684665227	0.552871572079279	0.00320184958568764	32044.612	1	0.002	**	0	0.0000000;0.3362671	0.3754	ns
snRNA	snRNA	U8	2	0.00496635295870478	33267	29	1.93772893772894	0.99744427436807	0.00481172292152899	32044.612	610	0.784	ns	0.06896552	0.008463962;0.227661890	1	ns
snRNA	snRNA	U1	14	0.0347644707109334	33267	204	12.328	3.2947338695669	0.0306125996374562	32044.612	759	0.486	ns	0.06862745	0.03802448;0.11246516	0.5578	ns
snRNA	snRNA	U7	19	0.0471803531076954	33267	245	15.389	3.65637088491417	0.0382136028407539	32044.612	864	0.276	ns	0.07755102	0.04733494;0.11845755	0.3544	ns
snRNA	snRNA	U13_	20	0.0496635295870477	33267	308	20.668	4.48306523194498	0.0513222914752551	32044.612	497	0.994	ns	0.06493506	0.04011179;0.09850768	1	ns
Retroposon	tot	tot	405	1.00568647413772	33267	5565	423.02	19.7295426924918	1.05043331429565	32044.612	178	0.356	ns	0.07277628	0.06608680;0.07991774	0.376	ns
Retroposon	SVA	tot	405	1.00568647413772	33267	5565	423.02	19.7295426924918	1.05043331429565	32044.612	178	0.356	ns	0.07277628	0.06608680;0.07991774	0.376	ns
Retroposon	SVA	SVA_D	98	0.243351294976534	33267	1433	120.337	11.1735526704482	0.298818007995828	32044.612	18	0.036	*	0.068388	0.05586608;0.08271237	0.03207	*
Retroposon	SVA	SVA_B	59	0.146507412281791	33267	801	58.339	7.49695159936914	0.144866032628939	32044.612	559	0.886	ns	0.07365793	0.05654152;0.09398763	0.8919	ns
Retroposon	SVA	SVA_E	38	0.0943607062153907	33267	686	49.015	6.63662714184094	0.121712895135457	32044.612	56	0.112	ns	0.05539359	0.03949436;0.07524230	0.1189	ns
Retroposon	SVA	SVA_C	36	0.089394353256686	33267	486	38.497	6.10042672328799	0.0955948449256289	32044.612	374	0.748	ns	0.07407407	0.0524170;0.1010772	0.7371	ns
Retroposon	SVA	SVA_A	127	0.315363412877753	33267	1186	87.861	8.78446616738012	0.21817436865238	32044.612	1001	0.002	**	0.1070826	0.09005393;0.12608677	3.862e-05	***
Retroposon	SVA	SVA_F	67	0.16637282411661	33267	973	76.715	8.71468420086011	0.190496883613518	32044.612	144	0.288	ns	0.0688592	0.05375997;0.08662715	0.2839	ns
tot	tot	tot	33267	82.6078319386159	33267	4687922	32044.612	29.0129144555524	79.5724268083733	32044.612	1001	0.002	**	0.007096321	0.007020534;0.007172718	9.706e-12	***
rRNA	tot	tot	119	0.295498001042934	33267	1766	115.075	10.0104737442633	0.285751533361476	32044.612	681	0.642	ns	0.06738392	0.05613555;0.08009404	0.6996	ns
rRNA	rRNA	tot	119	0.295498001042934	33267	1766	115.075	10.0104737442633	0.285751533361476	32044.612	681	0.642	ns	0.06738392	0.05613555;0.08009404	0.6996	ns
rRNA	rRNA	SSU-rRNA_Hsa	6	0.0148990588761143	33267	80	4.63480885311871	1.96506129034331	0.0115090483303586	32044.612	830	0.344	ns	0.075	0.02802055;0.15612793	0.4692	ns
rRNA	rRNA	LSU-rRNA_Hsa	40	0.0993270591740955	33267	411	27.611	4.87169502456922	0.0685629857713988	32044.612	991	0.022	*	0.0973236	0.07044237;0.13016590	0.01794	*
rRNA	rRNA	5S	75	0.186238235951429	33267	1275	83.171	8.65555761795148	0.206528270964217	32044.612	181	0.362	ns	0.05882353	0.04654610;0.07318078	0.3946	ns
tRNA	tot	tot	189	0.469320354597601	33267	1997	115.405	10.0485794493027	0.286570981599662	32044.612	1001	0.002	**	0.09464196	0.08215543;0.10833268	7.268e-11	***
tRNA	tRNA	tRNA-Arg-AGA	4	0.00993270591740955	33267	41	3.04297693920335	1.51980211664524	0.00755624876264149	32044.612	806	0.392	ns	0.09756098	0.02722747;0.23131455	0.5442	ns
tRNA	tRNA	tRNA-His-CAY_	12	0.0297981177522287	33267	44	3.36354166666667	1.62684849810952	0.0083522675539884	32044.612	961	0.082	ns	0.2727273	0.1495768;0.4278964	8.23e-05	***
tRNA	tRNA	tRNA-Thr-ACG_	2	0.00496635295870478	33267	12	1.50075642965204	0.71270889737801	0.00372664306734882	32044.612	602	0.8	ns	0.1666667	0.02086253;0.48413775	0.6548	ns
tRNA	tRNA	tRNA-Arg-CGA_	0	0	33267	2	1.03361344537815	0.18099410559012	0.00256664459630541	32044.612	1	0.002	**	0	0.0000000;0.8418861	0.2335	ns
tRNA	tRNA	tRNA-Leu-TTA(m)	1	0.00248317647935239	33267	27	2.32840909090909	1.16162070136606	0.00578185068885573	32044.612	241	0.482	ns	0.03703704	0.0009372571;0.1897056174	0.7261	ns
tRNA	tRNA	tRNA-Thr-ACY	0	0	33267	13	1.6437587657784	0.845937687384714	0.00408174310491024	32044.612	1	0.002	**	0	0.0000000;0.2470526	0.3935	ns
tRNA	tRNA	tRNA-Lys-AAA	4	0.00993270591740955	33267	47	2.57529794149512	1.35207592983098	0.00639491927564531	32044.612	841	0.322	ns	0.08510638	0.02367709;0.20379270	0.3267	ns
tRNA	tRNA	tRNA-Ser-TCG	1	0.00248317647935239	33267	7	1.1614730878187	0.418995124979554	0.00288414265307218	32044.612	304	0.608	ns	0.1428571	0.003610297;0.578723197	1	ns
tRNA	tRNA	tRNA-Ser-TCA_	3	0.00744952943805716	33267	4	1.08333333333333	0.291679119080661	0.00269010785263175	32044.612	241	0.482	ns	0.75	0.1941204;0.9936905	0.06332	ns
tRNA	tRNA	tRNA-Arg-CGY_	6	0.0148990588761143	33267	40	2.29519450800915	1.19938883679375	0.0056993730178271	32044.612	872	0.26	ns	0.15	0.05710226;0.29835267	0.02553	*
tRNA	tRNA	tRNA-Cys-TGY	10	0.0248317647935239	33267	136	8.34434434434434	2.74857323992941	0.020720479611493	32044.612	788	0.428	ns	0.07352941	0.03582198;0.13106600	0.4774	ns
tRNA	tRNA	tRNA-Glu-GAA	9	0.0223485883141715	33267	95	6.559	2.3967192708499	0.0162871545280723	32044.612	889	0.226	ns	0.09473684	0.04424111;0.17223470	0.3087	ns
tRNA	tRNA	tRNA-Ala-GCY	3	0.00744952943805716	33267	28	1.75380359612725	0.922312702056551	0.00435500383930682	32044.612	688	0.628	ns	0.1071429	0.02266509;0.28226440	0.2548	ns
tRNA	tRNA	tRNA-Thr-ACG	0	0	33267	3	1.12142857142857	0.327209492874736	0.00278470505184518	32044.612	1	0.002	**	0	0.0000000;0.7075982	0.2978	ns
tRNA	tRNA	tRNA-Ile-ATC	0	0	33267	9	1.53697749196141	0.75995753513546	0.00381658635733261	32044.612	1	0.002	**	0	0.0000000;0.3362671	0.3734	ns
tRNA	tRNA	tRNA-Gly-GGY	7	0.0173822353554667	33267	37	2.86247334754797	1.43936836238679	0.00710802648940422	32044.612	934	0.136	ns	0.1891892	0.07962112;0.35155238	0.02172	*
tRNA	tRNA	tRNA-Met	8	0.0198654118348191	33267	50	3.61506707946336	1.70603571843084	0.00897684954300455	32044.612	966	0.072	ns	0.16	0.07170077;0.29112631	0.02612	*
tRNA	tRNA	tRNA-Met_	1	0.00248317647935239	33267	48	2.4235807860262	1.2305983506288	0.00601817880367063	32044.612	242	0.484	ns	0.02083333	0.0005273153;0.1106961606	0.5184	ns
tRNA	tRNA	tRNA-Trp-TGG	3	0.00744952943805716	33267	13	1.69051094890511	0.820415956017868	0.00419783702640885	32044.612	664	0.676	ns	0.2307692	0.05038107;0.53813154	0.2339	ns
tRNA	tRNA	tRNA-Thr-ACA	3	0.00744952943805716	33267	25	1.84864165588616	0.958525336600462	0.00459050347864756	32044.612	727	0.55	ns	0.12	0.0254654;0.3121903	0.4272	ns
tRNA	tRNA	tRNA-Lys-AAG	12	0.0297981177522287	33267	73	4.87035175879397	2.07220646041168	0.0120939429336097	32044.612	996	0.012	*	0.1643836	0.08792993;0.26954357	0.00313	**
tRNA	tRNA	tRNA-Leu-TTG	3	0.00744952943805716	33267	26	1.49399656946827	0.741189936740225	0.00370985714153676	32044.612	572	0.86	ns	0.1153846	0.02445808;0.30154040	0.1857	ns
tRNA	tRNA	tRNA-Gln-CAG	9	0.0223485883141715	33267	79	4.6004016064257	2.01276325457123	0.0114236090646512	32044.612	980	0.044	*	0.1139241	0.05343687;0.20527785	0.04881	*
tRNA	tRNA	tRNA-Arg-AGG	2	0.00496635295870478	33267	20	1.76439089692102	0.892726640712412	0.00438129397561773	32044.612	611	0.782	ns	0.1	0.01234853;0.31698271	0.6949	ns
tRNA	tRNA	tRNA-Ile-ATT	9	0.0223485883141715	33267	53	3.37733887733888	1.67556534871076	0.0083865284630103	32044.612	961	0.082	ns	0.1698113	0.08070888;0.29802167	0.005945	**
tRNA	tRNA	tRNA-Glu-GAG_	9	0.0223485883141715	33267	96	5.77008032128514	2.26628077171732	0.0143281277377893	32044.612	938	0.128	ns	0.09375	0.04377038;0.17051854	0.1905	ns
tRNA	tRNA	tRNA-Arg-CGG	1	0.00248317647935239	33267	17	1.15730337078652	0.394479091315162	0.00287378850981231	32044.612	229	0.458	ns	0.05882353	0.001488174;0.286889397	1	ns
tRNA	tRNA	tRNA-Gln-CAA	3	0.00744952943805716	33267	24	1.92848020434227	0.983232111699568	0.00478875668431942	32044.612	726	0.552	ns	0.125	0.02655931;0.32361136	0.4369	ns
tRNA	tRNA	tRNA-Val-GTG	11	0.0273149412728763	33267	38	2.92194092827004	1.48921629839753	0.00725569498713725	32044.612	949	0.106	ns	0.2894737	0.1542463;0.4590321	9.435e-05	***
tRNA	tRNA	tRNA-Tyr-TAT	0	0	33267	5	1.07537688442211	0.264664326507365	0.00267035058583624	32044.612	1	0.002	**	0	0.0000000;0.5218238	0.5918	ns
tRNA	tRNA	tRNA-Arg-CGA	1	0.00248317647935239	33267	8	1.20833333333333	0.466455254860282	0.0030005049125508	32044.612	314	0.628	ns	0.125	0.003159724;0.526509671	1	ns
tRNA	tRNA	tRNA-Tyr-TAC	6	0.0148990588761143	33267	34	2.46271929824561	1.29201399814183	0.00611536663665073	32044.612	908	0.188	ns	0.1764706	0.06764065;0.34531513	0.03354	*
tRNA	tRNA	tRNA-Ala-GCY_	7	0.0173822353554667	33267	82	1.55519480519481	0.758821697431813	0.00386182316107076	32044.612	617	0.77	ns	0.08536585	0.03501266;0.16800795	0.0009695	***
tRNA	tRNA	tRNA-Pro-CCA	2	0.00496635295870478	33267	9	1.3125	0.538133967570682	0.00325916912915001	32044.612	421	0.842	ns	0.2222222	0.02814497;0.60009357	0.6281	ns
tRNA	tRNA	tRNA-Leu-TTA	2	0.00496635295870478	33267	13	1.37769080234834	0.62009751786339	0.00342104939621151	32044.612	478	0.956	ns	0.1538462	0.01920667;0.45447106	0.6408	ns
tRNA	tRNA	tRNA-Val-GTY	4	0.00993270591740955	33267	29	1.97845373891001	1.07500071630331	0.00491284978994813	32044.612	766	0.472	ns	0.137931	0.03889483;0.31664061	0.1324	ns
tRNA	tRNA	tRNA-Met-i	7	0.0173822353554667	33267	40	2.59675675675676	1.35743514122413	0.00644820530097777	32044.612	922	0.16	ns	0.175	0.07338273;0.32779013	0.0136	*
tRNA	tRNA	tRNA-Leu-CTG	3	0.00744952943805716	33267	16	1.65430267062315	0.828945625662442	0.00410792548142123	32044.612	653	0.698	ns	0.1875	0.04047373;0.45645655	0.2254	ns
tRNA	tRNA	tRNA-Thr-ACY_	1	0.00248317647935239	33267	12	1.31884057971015	0.540666851819976	0.0032749139075517	32044.612	347	0.694	ns	0.08333333	0.002107593;0.384796165	1	ns
tRNA	tRNA	tRNA-Asn-AAT	0	0	33267	2	1	0	0.00248317647935239	32044.612	1	0.002	**	0	0.0000000;0.8418861	0.5	ns
tRNA	tRNA	tot	189	0.469320354597601	33267	1997	115.405	10.0485794493027	0.286570981599662	32044.612	1001	0.002	**	0.09464196	0.08215543;0.10833268	7.268e-11	***
tRNA	tRNA	tRNA-Gly-GGA	8	0.0198654118348191	33267	107	7.184	2.5551267429763	0.0178391398276676	32044.612	695	0.614	ns	0.07476636	0.03283066;0.14201161	0.6982	ns
tRNA	tRNA	tRNA-Asn-AAC	9	0.0223485883141715	33267	46	3.9755600814664	1.8367117723015	0.00987201728654961	32044.612	976	0.052	ns	0.1956522	0.09357573;0.33914760	0.01566	*
tRNA	tRNA	tRNA-Ile-ATA	6	0.0148990588761143	33267	65	4.07280080889788	1.8957544570157	0.0101134831737426	32044.612	882	0.24	ns	0.09230769	0.03463365;0.19016584	0.3011	ns
tRNA	tRNA	tRNA-Leu-CTA_	1	0.00248317647935239	33267	7	1.18241042345277	0.426970695473305	0.00293613375245901	32044.612	257	0.514	ns	0.1428571	0.003610297;0.578723197	1	ns
tRNA	tRNA	tRNA-Phe-TTY	7	0.0173822353554667	33267	87	2.88494623655914	1.46236947650171	0.00716383063881984	32044.612	926	0.152	ns	0.08045977	0.03296169;0.15877503	0.02572	*
tRNA	tRNA	tRNA-Ala-GCA	6	0.0148990588761143	33267	40	1.26682692307692	0.503917691544676	0.00314575481879497	32044.612	417	0.834	ns	0.15	0.05710226;0.29835267	0.001534	**
tRNA	tRNA	tRNA-Ser-TCA(m)	1	0.00248317647935239	33267	31	1.99038461538462	1.01369863870482	0.00494247626178793	32044.612	315	0.63	ns	0.03225806	0.0008163701;0.1670211162	0.7202	ns
tRNA	tRNA	tRNA-Leu-CTY	5	0.0124158823967619	33267	30	1.61664190193165	0.810178561574224	0.00401440714641218	32044.612	674	0.656	ns	0.1666667	0.0564217;0.3472117	0.02095	*
tRNA	tRNA	tRNA-Leu-CTA	0	0	33267	1	1	0	0.00248317647935239	32044.612	1	0.002	**	0	0.000;0.975	2.2e-16	***
tRNA	tRNA	tRNA-SeC(e)-TGA	0	0	33267	3	1.125	0.347235089074346	0.00279357353927144	32044.612	1	0.002	**	0	0.0000000;0.7075982	0.2969	ns
tRNA	tRNA	tRNA-Val-GTA	3	0.00744952943805716	33267	12	1.4828125	0.720601098305786	0.00368208512328971	32044.612	632	0.74	ns	0.25	0.05486064;0.57185846	0.1776	ns
tRNA	tRNA	tRNA-Ser-TCY	5	0.0124158823967619	33267	15	1.51419031719533	0.728802314223223	0.00376000178092256	32044.612	600	0.804	ns	0.3333333	0.1182411;0.6161963	0.01322	*
tRNA	tRNA	tRNA-Gly-GGG	6	0.0148990588761143	33267	47	3.53545734840699	1.65490501806192	0.00877916453131779	32044.612	926	0.152	ns	0.1276596	0.04832222;0.25741418	0.1646	ns
tRNA	tRNA	tRNA-Glu-GAG	2	0.00496635295870478	33267	18	1.43703703703704	0.719280277335699	0.00356841657032862	32044.612	488	0.976	ns	0.1111111	0.01375122;0.34712044	0.6507	ns
tRNA	tRNA	tRNA-Ser-AGY	3	0.00744952943805716	33267	14	1.4913112164297	0.691496967796745	0.00370318893603263	32044.612	628	0.748	ns	0.2142857	0.04657929;0.50797568	0.1813	ns
tRNA	tRNA	tRNA-His-CAY	0	0	33267	1	1	0	0.00248317647935239	32044.612	1	0.002	**	0	0.000;0.975	2.2e-16	***
tRNA	tRNA	tRNA-Pro-CCY	4	0.00993270591740955	33267	17	1.65112781954887	0.786809224798436	0.00410004176590815	32044.612	665	0.674	ns	0.2352941	0.06810774;0.49899327	0.07584	ns
tRNA	tRNA	tRNA-Gln-CAA_	3	0.00744952943805716	33267	34	2.61810154525386	1.31957767170641	0.00650120817773053	32044.612	687	0.63	ns	0.08823529	0.0185795;0.2367753	0.7439	ns
tRNA	tRNA	tRNA-Asp-GAY	4	0.00993270591740955	33267	49	3.18987341772152	1.6312105056162	0.00792101864299749	32044.612	747	0.51	ns	0.08163265	0.02269088;0.19601418	0.5596	ns
tRNA	tRNA	tRNA-Ser-TCA	0	0	33267	1	1	0	0.00248317647935239	32044.612	1	0.002	**	0	0.000;0.975	2.2e-16	***
tRNA	tRNA	tRNA-Pro-CCG	2	0.00496635295870478	33267	4	1.13564668769716	0.352060806515361	0.00282001114374404	32044.612	317	0.634	ns	0.5	0.06758599;0.93241401	0.32	ns
tRNA	tRNA	tRNA-Ala-GCG	3	0.00744952943805716	33267	11	1.14576271186441	0.372216213361561	0.0028451310170207	32044.612	296	0.592	ns	0.2727273	0.06021773;0.60974256	0.09863	ns
LTR?	tot	tot	337	0.836830473541755	33267	8420	495.904	20.8230733654853	1.23141714881677	32044.612	1	0.002	**	0.04002375	0.03593746;0.04443212	9.439e-15	***
LTR?	LTR?	MER129	3	0.00744952943805716	33267	122	7.87287287287287	2.64401901050479	0.0195497327428494	32044.612	42	0.084	ns	0.02459016	0.005100077;0.070181690	0.09307	ns
LTR?	LTR?	Eutr18	86	0.213553177224305	33267	676	42.708	6.08060109772954	0.106051501080182	32044.612	1001	0.002	**	0.1272189	0.1030320;0.1547134	1.032e-09	***
LTR?	LTR?	MamRep605	91	0.225969059621067	33267	3549	209.579	13.8763941034158	0.520421643366194	32044.612	1	0.002	**	0.02564103	0.02069362;0.03138917	2.2e-16	***
LTR?	LTR?	MamRep1151	47	0.116709294529562	33267	1260	78.912	8.50885754121296	0.195952422338656	32044.612	1	0.002	**	0.03730159	0.02753412;0.04929660	9.276e-05	***
LTR?	LTR?	MamRep605b	97	0.240868118497182	33267	2374	141.555	11.6279053652489	0.351506046534727	32044.612	1	0.002	**	0.04085931	0.03325675;0.04961937	5.431e-05	***
LTR?	LTR?	tot	337	0.836830473541755	33267	8420	495.904	20.8230733654853	1.23141714881677	32044.612	1	0.002	**	0.04002375	0.03593746;0.04443212	9.439e-15	***
LTR?	LTR?	UCON51	1	0.00248317647935239	33267	42	2.41203178206583	1.28868875531668	0.0059895005886763	32044.612	255	0.51	ns	0.02380952	0.0006026233;0.1256585572	0.5169	ns
LTR?	LTR?	Eutr5	17	0.0422140001489906	33267	397	24.399	4.98604649593841	0.0605870229197189	32044.612	80	0.16	ns	0.04282116	0.02513964;0.06767710	0.1423	ns
LINE	Penelope	tot	44	0.109259765091505	33267	1097	64.094	7.55859089356583	0.159156713267612	32044.612	7	0.014	*	0.04010939	0.02929211;0.05347329	0.008191	**
LINE	Penelope	Penelope1_Vert	44	0.109259765091505	33267	1097	64.094	7.55859089356583	0.159156713267612	32044.612	7	0.014	*	0.04010939	0.02929211;0.05347329	0.008191	**
LINE	L1-Tx1	tot	5	0.0124158823967619	33267	189	10.95	3.19338342478596	0.0271907824489086	32044.612	35	0.07	ns	0.02645503	0.008644481;0.060654366	0.06169	ns
LINE	L1-Tx1	MARE6	5	0.0124158823967619	33267	189	10.95	3.19338342478596	0.0271907824489086	32044.612	35	0.07	ns	0.02645503	0.008644481;0.060654366	0.06169	ns
LINE	RTE-X	tot	514	1.27635271038713	33267	15596	876.731	26.7669405817719	2.1770777979191	32044.612	1	0.002	**	0.03295717	0.03021069;0.03587959	2.2e-16	***
LINE	RTE-X	L5	33	0.0819448238186288	33267	737	47.673	6.67447523177811	0.118380472300166	32044.612	15	0.03	*	0.04477612	0.03101911;0.06231034	0.02942	*
LINE	RTE-X	L4_C_Mam	172	0.427106354448611	33267	5015	290.759	15.6699861987006	0.722005909960021	32044.612	1	0.002	**	0.03429711	0.02943319;0.03971237	1.369e-14	***
LINE	RTE-X	L4_A_Mam	211	0.523950237143354	33267	6597	379.59	18.0823358798268	0.942588959797373	32044.612	1	0.002	**	0.03198424	0.02787036;0.03651831	2.2e-16	***
LINE	RTE-X	L4_B_Mam	123	0.305430706960344	33267	3247	191.358	12.886112209968	0.475175684735914	32044.612	1	0.002	**	0.03788112	0.03157993;0.04503106	7.481e-08	***
LINE	L1	L1M2	431	1.07024906260088	33267	9096	611.749	22.9677059044763	1.51908072806734	32044.612	1	0.002	**	0.04738347	0.04310795;0.05195175	2.252e-15	***
LINE	L1	L1P	6	0.0148990588761143	33267	161	9.062	2.90802555226267	0.0225025452558913	32044.612	186	0.372	ns	0.03726708	0.01379707;0.07934724	0.3908	ns
LINE	L1	L1MEg1	21	0.0521467060664001	33267	1013	55.047	7.25461373337137	0.136691415658911	32044.612	1	0.002	**	0.0207305	0.01287720;0.03151493	1.562e-07	***
LINE	L1	L1MB7	809	2.00888977179608	33267	23185	1539.926	35.0035108206273	3.8239080231432	32044.612	1	0.002	**	0.03489325	0.03256802;0.03733600	2.2e-16	***
LINE	L1	L1MB1	136	0.337712001191925	33267	6197	402.983	19.5977238928857	1.00067790717886	32044.612	1	0.002	**	0.0219461	0.01844411;0.02590747	2.2e-16	***
LINE	L1	L1P2	76	0.188721412430781	33267	1631	120.645	11.2063623695451	0.299582826351469	32044.612	1	0.002	**	0.04659718	0.03688609;0.05797879	8.292e-06	***
LINE	L1	L1MCb	51	0.126642000446972	33267	2145	132.2	10.2491485034146	0.328275930570386	32044.612	1	0.002	**	0.02377622	0.01775299;0.03114397	2.428e-16	***
LINE	L1	L1M3b	21	0.0521467060664001	33267	564	36.406	6.17278440148911	0.090402522907303	32044.612	5	0.01	**	0.03723404	0.02319352;0.05635480	0.005983	**
LINE	L1	L1MEh	87	0.216036353703658	33267	3050	184.802	13.2419842223946	0.45889597973728	32044.612	1	0.002	**	0.02852459	0.02290871;0.03506725	3.026e-16	***
LINE	L1	L1ME2	362	0.898909885525564	33267	12799	810.179	26.0551305663362	2.01181743686524	32044.612	1	0.002	**	0.02828346	0.02547999;0.03130407	2.2e-16	***
LINE	L1	L1PA16	393	0.975888356385488	33267	13973	893.328	27.258493014865	2.21829107794691	32044.612	1	0.002	**	0.02812567	0.02544719;0.03100298	2.2e-16	***
LINE	L1	L1MEd	384	0.953539768071317	33267	16918	1023.079	31.3974610368348	2.54048570931936	32044.612	1	0.002	**	0.02269772	0.02050622;0.02505535	2.2e-16	***
LINE	L1	L1M4b	116	0.288048471604877	33267	4228	287.956	16.0605730285693	0.715045566288396	32044.612	1	0.002	**	0.02743614	0.02272279;0.03281658	2.2e-16	***
LINE	L1	L1ME3A	532	1.32104988701547	33267	15879	1001.496	30.2981511310833	2.4868913113655	32044.612	1	0.002	**	0.03350337	0.03075876;0.03642055	2.2e-16	***
LINE	L1	L1MC4	681	1.69104318243898	33267	23685	1460.203	33.4967434659374	3.62594174467979	32044.612	1	0.002	**	0.02875237	0.02666105;0.03096038	2.2e-16	***
LINE	L1	L1M4	661	1.64137965285193	33267	20125	1315.512	32.4240832896965	3.26664845670582	32044.612	1	0.002	**	0.03284472	0.03042514;0.03540045	2.2e-16	***
LINE	L1	L1MEf	248	0.615827766879392	33267	11271	705.119	24.6308245196241	1.75093491594448	32044.612	1	0.002	**	0.02200337	0.01937483;0.02488265	2.2e-16	***
LINE	L1	L1MDa	186	0.461870825159544	33267	6954	453.504	20.8788867498225	1.12613046609223	32044.612	1	0.002	**	0.0267472	0.02308265;0.03081541	2.2e-16	***
LINE	L1	L1ME3G	731	1.8152020064066	33267	18628	1161.091	30.0052167469597	2.88319386158774	32044.612	1	0.002	**	0.039242	0.03649894;0.04213005	2.2e-16	***
LINE	L1	L1MEj	54	0.134091529885029	33267	2345	150.366	11.6613906560081	0.373385314494301	32044.612	1	0.002	**	0.02302772	0.01734535;0.02994040	2.2e-16	***
LINE	L1	L1P4e	12	0.0297981177522287	33267	194	13.866	3.60763898679717	0.0344317250627002	32044.612	373	0.746	ns	0.06185567	0.03236705;0.10555600	0.7796	ns
LINE	L1	L1ME3E	115	0.285565295125525	33267	4540	278.323	14.9971859555913	0.691125127262795	32044.612	1	0.002	**	0.0253304	0.02095708;0.03032780	2.2e-16	***
LINE	L1	L1MC2	219	0.543815648978173	33267	6382	430.336	20.7033265861246	1.06860023341859	32044.612	1	0.002	**	0.03431526	0.02998471;0.03907783	2.2e-16	***
LINE	L1	L1PA2	112	0.278115765687467	33267	4918	379.466	21.071185036415	0.942281045913933	32044.612	1	0.002	**	0.02277349	0.01878768;0.02733874	2.2e-16	***
LINE	L1	L1MA2	237	0.588512825606516	33267	7417	550.977	22.105409295467	1.36817312706414	32044.612	1	0.002	**	0.03195362	0.02806846;0.03621208	2.2e-16	***
LINE	L1	L1M3e	64	0.158923294678553	33267	810	58.799	7.20503376199664	0.146008293809441	32044.612	788	0.428	ns	0.07901235	0.06137816;0.09977942	0.4567	ns
LINE	L1	L1MC5	467	1.15964341585757	33267	14431	894.483	25.8616808722391	2.22115914678056	32044.612	1	0.002	**	0.03236089	0.02953372;0.03537859	2.2e-16	***
LINE	L1	L1MEa	3	0.00744952943805716	33267	355	20.546	4.22157621105029	0.0510193439447742	32044.612	1	0.002	**	0.008450704	0.00174614;0.02449665	2.122e-06	***
LINE	L1	L1PB1	366	0.908842591442974	33267	13093	885.624	29.3627450146405	2.19916068634998	32044.612	1	0.002	**	0.02795387	0.02519747;0.03092266	2.2e-16	***
LINE	L1	L1MCc	83	0.206103647786248	33267	3179	190.308	13.4554890727237	0.472568349432594	32044.612	1	0.002	**	0.02610884	0.02084796;0.03226414	2.2e-16	***
LINE	L1	L1PA8	302	0.749919296764421	33267	8111	534.399	23.0287672949102	1.32700702738944	32044.612	1	0.002	**	0.03723339	0.03321838;0.04158510	2.2e-16	***
LINE	L1	L1P4	100	0.248317647935239	33267	3775	247.581	14.9876638963205	0.614787315934543	32044.612	1	0.002	**	0.02649007	0.02160415;0.03212631	2.2e-16	***
LINE	L1	L1M7	59	0.146507412281791	33267	3059	187.379	13.114928911754	0.465295125524571	32044.612	1	0.002	**	0.01928735	0.01471403;0.02480952	2.2e-16	***
LINE	L1	L1PA13	319	0.792133296913412	33267	9060	604.071	23.5373313050771	1.50001489905888	32044.612	1	0.002	**	0.03520971	0.03150945;0.03921258	2.2e-16	***
LINE	L1	L1PREC2	268	0.66549129646644	33267	7902	561.129	22.2162985873643	1.39338233468253	32044.612	1	0.002	**	0.03391546	0.03003385;0.03814556	2.2e-16	***
LINE	L1	L1M2a1	14	0.0347644707109334	33267	120	9.795	3.00266398236482	0.0243227136152566	32044.612	927	0.15	ns	0.1166667	0.06527215;0.18799509	0.1787	ns
LINE	L1	L1MA9	428	1.06279953316282	33267	16437	1020.54	29.5931775271963	2.53418092423829	32044.612	1	0.002	**	0.02603881	0.02365801;0.02858927	2.2e-16	***
LINE	L1	L1MA4	238	0.590996002085868	33267	10000	635.187	23.4592064095392	1.57728141839041	32044.612	1	0.002	**	0.0238	0.02090184;0.02697984	2.2e-16	***
LINE	L1	L1PB3	115	0.285565295125525	33267	3601	251.04	15.3007356853359	0.623376623376623	32044.612	1	0.002	**	0.03193557	0.02643656;0.03821048	2.2e-16	***
LINE	L1	HAL1b	131	0.325296118795163	33267	4340	269.417	16.2147472699709	0.669009957537682	32044.612	1	0.002	**	0.03018433	0.02529714;0.03571651	2.2e-16	***
LINE	L1	L1MC1	349	0.866628591293983	33267	13002	805.625	27.4464147145065	2.00050905117827	32044.612	1	0.002	**	0.02684202	0.02413182;0.02976670	2.2e-16	***
LINE	L1	L1PA4	382	0.948573415112612	33267	11926	866.47	28.3097959113898	2.15159792406446	32044.612	1	0.002	**	0.03203086	0.02894338;0.03534942	2.2e-16	***
LINE	L1	L1MD3	213	0.528916590102059	33267	5356	369.25	17.4932991604075	0.916912915000869	32044.612	1	0.002	**	0.03976848	0.03469389;0.04535200	2.2e-16	***
LINE	L1	L1PBa	105	0.260733530332001	33267	2167	161.805	12.5693660923677	0.401790370241613	32044.612	1	0.002	**	0.04845408	0.03979892;0.05835484	1.083e-06	***
LINE	L1	L1MA8	317	0.787166943954707	33267	11124	701.258	24.500974138465	1.7413473715577	32044.612	1	0.002	**	0.02849694	0.02548391;0.03176000	2.2e-16	***
LINE	L1	L1M3c	53	0.131608353405677	33267	1070	74.395	8.3247989331441	0.184735914181421	32044.612	4	0.008	**	0.04953271	0.03732029;0.06429229	0.009594	**
LINE	L1	L1P4b	17	0.0422140001489906	33267	155	13.377	3.58911587340849	0.0332174517642969	32044.612	868	0.268	ns	0.1096774	0.06520338;0.16979029	0.3143	ns
LINE	L1	L1MC	297	0.737503414367659	33267	7862	509.302	21.4707659339342	1.26468674728713	32044.612	1	0.002	**	0.03777665	0.03367083;0.04222948	2.2e-16	***
LINE	L1	L1M3de	15	0.0372476471902858	33267	499	33.967	5.69669758398349	0.0843460554741625	32044.612	1	0.002	**	0.03006012	0.01692002;0.04909545	0.0003377	***
LINE	L1	L1MA5	126	0.312880236398401	33267	4447	299.958	17.0459026982674	0.744848650393584	32044.612	1	0.002	**	0.02833371	0.02365639;0.03364331	2.2e-16	***
LINE	L1	HAL1M8	54	0.134091529885029	33267	2197	143.125	11.5428164505727	0.35540463360731	32044.612	1	0.002	**	0.02457897	0.01851716;0.03194969	2.2e-16	***
LINE	L1	L1ME4c	408	1.01313600357577	33267	9421	586.962	22.1695296306449	1.45753023267364	32044.612	1	0.002	**	0.0433075	0.03928598;0.04761437	1.17e-15	***
LINE	L1	L1M2a	41	0.101810235653448	33267	489	33.258	5.77640050574774	0.0825854833503017	32044.612	926	0.152	ns	0.08384458	0.06083878;0.11202614	0.1768	ns
LINE	L1	L1MC3	309	0.767301532119888	33267	13130	828.646	28.3147383602323	2.05767425690944	32044.612	1	0.002	**	0.02353389	0.02100891;0.02627297	2.2e-16	***
LINE	L1	L1P4d	9	0.0223485883141715	33267	167	11.642	3.35963139691294	0.0289091405726205	32044.612	287	0.574	ns	0.05389222	0.02493599;0.09983681	0.5421	ns
LINE	L1	L1ME3C	103	0.255767177373296	33267	3264	208.804	14.1191690596485	0.518497181594696	32044.612	1	0.002	**	0.03155637	0.02582879;0.03814208	2.2e-16	***
LINE	L1	L1M4a2	53	0.131608353405677	33267	2051	138.744	11.6438844053024	0.344525837451268	32044.612	1	0.002	**	0.02584105	0.01941527;0.03366573	2.2e-16	***
LINE	L1	L1M2c	35	0.0869111767773336	33267	450	31.178	5.6072950482169	0.0774204762732487	32044.612	781	0.442	ns	0.07777778	0.05477071;0.10651180	0.4576	ns
LINE	L1	L1M6	115	0.285565295125525	33267	5357	329.258	17.037655875082	0.817605721238608	32044.612	1	0.002	**	0.02146724	0.01775514;0.02571254	2.2e-16	***
LINE	L1	L1M1	356	0.88401082664945	33267	9983	704.66	25.1087006204393	1.74979513794045	32044.612	1	0.002	**	0.03566062	0.03210885;0.03948648	2.2e-16	***
LINE	L1	L1PA7	388	0.963472473988726	33267	13116	911	30.2986800044162	2.26217377269003	32044.612	1	0.002	**	0.02958219	0.02674921;0.03262636	2.2e-16	***
LINE	L1	L1P3b	11	0.0273149412728763	33267	83	6.55755755755756	2.43316275708086	0.0162835726889264	32044.612	969	0.066	ns	0.1325301	0.06805737;0.22477174	0.09782	ns
LINE	L1	L1MA10	140	0.347644707109334	33267	5109	327.682	17.756468347286	0.813692235107149	32044.612	1	0.002	**	0.02740262	0.02309989;0.03225600	2.2e-16	***
LINE	L1	L1MB8	529	1.31360035757741	33267	16563	1085.728	30.7032034599437	2.69605423257431	32044.612	1	0.002	**	0.03193866	0.02931307;0.03473025	2.2e-16	***
LINE	L1	L1MA4A	250	0.620794119838097	33267	6240	415.533	19.8721365940558	1.03184177199474	32044.612	1	0.002	**	0.0400641	0.03533427;0.04522974	2.2e-16	***
LINE	L1	L1PB	61	0.151473765240496	33267	1846	128.364	10.6098101807748	0.31875046559559	32044.612	1	0.002	**	0.03304442	0.02536871;0.04224641	1.333e-11	***
LINE	L1	L1MB4	362	0.898909885525564	33267	9160	627.352	23.05414473776	1.55782573067468	32044.612	1	0.002	**	0.03951965	0.03562233;0.04371317	2.2e-16	***
LINE	L1	L1M4c	106	0.263216706811353	33267	3615	246.621	14.5572412315065	0.612403466514365	32044.612	1	0.002	**	0.02932227	0.02406772;0.03535496	2.2e-16	***
LINE	L1	L1MEg	296	0.735020237888307	33267	13185	802.575	26.6483115320184	1.99293536291624	32044.612	1	0.002	**	0.02244975	0.01998905;0.02512423	2.2e-16	***
LINE	L1	L1P1	131	0.325296118795163	33267	3259	217.146	14.2346517101512	0.539211839785454	32044.612	1	0.002	**	0.04019638	0.03371500;0.04751841	1.126e-10	***
LINE	L1	L1ME3	384	0.953539768071317	33267	9162	612.491	23.1635158701667	1.52092324501502	32044.612	1	0.002	**	0.04191225	0.03790071;0.04621823	2.2e-16	***
LINE	L1	X9_LINE	32	0.0794616473392764	33267	653	40.305	5.99031375295642	0.100084428000298	32044.612	81	0.162	ns	0.04900459	0.03375714;0.06847846	0.1932	ns
LINE	L1	L1PA17	174	0.432072707407315	33267	4789	335.085	18.2990335709192	0.832075190583795	32044.612	1	0.002	**	0.03633326	0.03121366;0.04202763	2.2e-16	***
LINE	L1	L1PA15-16	93	0.230935412579772	33267	1431	97.019	9.93294026471026	0.240915298850289	32044.612	348	0.696	ns	0.06498952	0.05277198;0.07902772	0.7129	ns
LINE	L1	L1ME3B	241	0.598445531523925	33267	8120	520.45	20.1710776205034	1.29236919867895	32044.612	1	0.002	**	0.0296798	0.02609670;0.03360548	2.2e-16	***
LINE	L1	L1MD1	176	0.43703906036602	33267	6979	456.454	19.9830229246029	1.13345583670631	32044.612	1	0.002	**	0.02521851	0.02166784;0.02917296	2.2e-16	***
LINE	L1	L1HS	47	0.116709294529562	33267	1571	123.298	11.8701346283897	0.306170693551191	32044.612	1	0.002	**	0.02991725	0.02206312;0.03958657	8.353e-16	***
LINE	L1	L1MEb	48	0.119192471008915	33267	1672	108.18	10.6096260143402	0.268630031536341	32044.612	1	0.002	**	0.02870813	0.02124132;0.03788411	3.919e-11	***
LINE	L1	L1PA11	174	0.432072707407315	33267	4144	287.207	16.499587491431	0.713185667105361	32044.612	1	0.002	**	0.04198842	0.03608627;0.04854670	1.42e-13	***
LINE	L1	HAL1ME	196	0.486702589953068	33267	7407	449.591	19.7414143982249	1.11641379652852	32044.612	1	0.002	**	0.02646146	0.02292608;0.03037580	2.2e-16	***
LINE	L1	L1PA8A	90	0.223485883141715	33267	2429	175.446	13.1018602779431	0.435663380596459	32044.612	1	0.002	**	0.03705228	0.02989763;0.04534898	3.136e-13	***
LINE	L1	L1MEc	394	0.978371532864841	33267	17812	1087.219	29.9784547091198	2.69975664870502	32044.612	1	0.002	**	0.02211992	0.02001028;0.02438751	2.2e-16	***
LINE	L1	L1P4c	7	0.0173822353554667	33267	43	4.74497991967872	2.01980766774259	0.0117826225315456	32044.612	907	0.19	ns	0.1627907	0.06805209;0.30701087	0.3236	ns
LINE	L1	L1MCa	139	0.345161530629982	33267	7243	473.37	21.146826908269	1.17546125003104	32044.612	1	0.002	**	0.01919094	0.01615700;0.02262006	2.2e-16	***
LINE	L1	L1MB2	361	0.896426709046212	33267	8944	630.652	24.1683057536726	1.56602021305654	32044.612	1	0.002	**	0.04036225	0.03637799;0.04464932	2.2e-16	***
LINE	L1	L1MEi	128	0.317846589357106	33267	5311	321.481	16.8976675955639	0.798294057758685	32044.612	1	0.002	**	0.02410092	0.02014537;0.02859052	2.2e-16	***
LINE	L1	L1MC4a	306	0.759852002681831	33267	9991	659.693	24.8440733169699	1.63813414119341	32044.612	1	0.002	**	0.03062756	0.02733625;0.03419608	2.2e-16	***
LINE	L1	HAL1	550	1.36574706364381	33267	21238	1246.891	32.8254875307532	3.09625040351618	32044.612	1	0.002	**	0.02589698	0.02380244;0.02812261	2.2e-16	***
LINE	L1	L1MB5	565	1.4029947108341	33267	9769	734.649	24.9724131877642	1.82426311737975	32044.612	1	0.002	**	0.05783601	0.05328823;0.06264958	1.581e-11	***
LINE	L1	L1PA3	310	0.76978470859924	33267	10703	803.024	28.8246818939305	1.99405030915547	32044.612	1	0.002	**	0.02896384	0.02586863;0.03231870	2.2e-16	***
LINE	L1	L1M6B	27	0.0670457649425145	33267	730	47.397	6.54555079693338	0.117695115591865	32044.612	1	0.002	**	0.0369863	0.02451308;0.05335891	0.001525	**
LINE	L1	L1P3	110	0.273149412728763	33267	3552	232.13	15.0423193481381	0.57641975615207	32044.612	1	0.002	**	0.03096847	0.02551959;0.03720609	2.2e-16	***
LINE	L1	L1ME3F	134	0.33274564823322	33267	4605	299.505	16.6703892239167	0.743723771448437	32044.612	1	0.002	**	0.02909881	0.02443609;0.03437060	2.2e-16	***
LINE	L1	L1PB4	211	0.523950237143354	33267	7440	478.19	20.3484141386487	1.18743016066152	32044.612	1	0.002	**	0.02836022	0.02470675;0.03238914	2.2e-16	***
LINE	L1	L1MA1	126	0.312880236398401	33267	4314	323.605	17.592682498058	0.803568324600829	32044.612	1	0.002	**	0.02920723	0.02438743;0.03467761	2.2e-16	***
LINE	L1	L1PA14	99	0.245834471455886	33267	3056	208.67	14.3207606007567	0.518164435946463	32044.612	1	0.002	**	0.03239529	0.02640563;0.03930040	2.2e-16	***
LINE	L1	L1M2b	18	0.044697176628343	33267	220	14.762	3.79681073689113	0.0366566511881999	32044.612	838	0.328	ns	0.08181818	0.04921104;0.12622616	0.3467	ns
LINE	L1	L1M8	36	0.089394353256686	33267	1662	102.395	9.81943971906729	0.254264855603288	32044.612	1	0.002	**	0.02166065	0.01521586;0.02986232	1.61e-14	***
LINE	L1	L1M3f	29	0.0720121179012192	33267	671	46.57	6.71939359244941	0.115641528643441	32044.612	3	0.006	**	0.04321908	0.02913245;0.06148238	0.006088	**
LINE	L1	L1M3d	24	0.0595962355044573	33267	532	37.76	5.98800937342755	0.0937647438603462	32044.612	12	0.024	*	0.04511278	0.02911520;0.06638296	0.01783	*
LINE	L1	L1M3a	54	0.134091529885029	33267	636	66.684	7.49147957791158	0.165588140349135	32044.612	45	0.09	ns	0.08490566	0.06442578;0.10933235	0.1056	ns
LINE	L1	L1MA3	224	0.556231531374935	33267	8888	613.03	23.6100091599417	1.52226167713739	32044.612	1	0.002	**	0.02520252	0.02204408;0.02867715	2.2e-16	***
LINE	L1	L1M3	268	0.66549129646644	33267	7225	492.73	19.9768409458096	1.2235355466713	32044.612	1	0.002	**	0.03709343	0.03285408;0.04171132	2.2e-16	***
LINE	L1	L1ME3D	79	0.196170941868839	33267	4186	268.326	15.3026761024304	0.666300811998709	32044.612	1	0.002	**	0.01887243	0.01496923;0.02346585	2.2e-16	***
LINE	L1	L1MDb	30	0.0744952943805716	33267	971	70	7.80236354426509	0.173822353554667	32044.612	1	0.002	**	0.03089598	0.02094047;0.04381375	5.274e-08	***
LINE	L1	L1MD	303	0.752402473243773	33267	8496	552.891	22.5356378648126	1.37292592684562	32044.612	1	0.002	**	0.03566384	0.03182156;0.03982865	2.2e-16	***
LINE	L1	L1MA5A	95	0.235901765538477	33267	3431	222.319	14.8868013977434	0.552057311713143	32044.612	1	0.002	**	0.02768872	0.02245828;0.03374329	2.2e-16	***
LINE	L1	L1M5	1475	3.66268530704477	33267	44640	2521.359	45.1360097746619	6.26097936480346	32044.612	1	0.002	**	0.03304211	0.03140319;0.03474213	2.2e-16	***
LINE	L1	L1PB2	96	0.238384942017829	33267	2887	207.208	14.8012098090599	0.51453403193365	32044.612	1	0.002	**	0.03325251	0.02701592;0.04045683	2.2e-16	***
LINE	L1	L1M4a1	56	0.139057882843734	33267	2655	165	12.20216754896	0.409724119093144	32044.612	1	0.002	**	0.02109228	0.01597125;0.02730357	2.2e-16	***
LINE	L1	L1MEg2	15	0.0372476471902858	33267	755	46.021	6.37677208485784	0.114278264756276	32044.612	1	0.002	**	0.01986755	0.01116131;0.03255706	1.1e-07	***
LINE	L1	L1PA5	408	1.01313600357577	33267	11398	793.525	28.2883652162264	1.9704626157781	32044.612	1	0.002	**	0.03579575	0.03246028;0.03937094	2.2e-16	***
LINE	L1	L1ME4b	977	2.42606342032728	33267	24590	1492.648	35.2951816236416	3.70650840555238	32044.612	1	0.002	**	0.0397316	0.03732443;0.04224830	2.2e-16	***
LINE	L1	L1PA12	78	0.193687765389486	33267	1769	126.853	11.2390260568568	0.314998385935288	32044.612	1	0.002	**	0.04409271	0.03500682;0.05472661	1.93e-06	***
LINE	L1	L1MC5a	576	1.43030965210698	33267	17929	1104.511	31.0325135284897	2.74269573638598	32044.612	1	0.002	**	0.03212672	0.02959381;0.03481283	2.2e-16	***
LINE	L1	L1ME4a	1135	2.81840530406496	33267	29291	1689.413	36.2518776014378	4.19511062551216	32044.612	1	0.002	**	0.0387491	0.03656769;0.04102259	2.2e-16	***
LINE	L1	L1PA10	295	0.732537061408954	33267	7090	493.261	21.7024854999808	1.22485411338184	32044.612	1	0.002	**	0.0416079	0.03707858;0.04651886	2.2e-16	***
LINE	L1	L1M	39	0.0968438826947431	33267	748	49.371	6.62882344766402	0.122596905962107	32044.612	59	0.118	ns	0.05213904	0.03733514;0.07058952	0.1403	ns
LINE	L1	L1ME5	191	0.474286707556306	33267	3442	219.004	14.2700251442532	0.54382558168409	32044.612	39	0.078	ns	0.05549099	0.04807789;0.06366997	0.0505	ns
LINE	L1	L1MA7	237	0.588512825606516	33267	8595	550.394	22.4819528111373	1.36672543517668	32044.612	1	0.002	**	0.02757417	0.02421508;0.03125840	2.2e-16	***
LINE	L1	L1MD2	370	0.918775297360383	33267	10982	741.723	25.7297549792315	1.84182910779469	32044.612	1	0.002	**	0.0336915	0.03039546;0.03723766	2.2e-16	***
LINE	L1	L1MB3	892	2.21499341958233	33267	17260	1146.766	31.2250259606977	2.84762235852102	32044.612	1	0.002	**	0.05168019	0.04842430;0.05508815	7.56e-16	***
LINE	L1	tot	14845	36.8627548359862	33267	950736	19686.097	75.4006687758925	48.8840530406496	32044.612	1	0.002	**	0.01561422	0.01536596;0.01586543	2.2e-16	***
LINE	L1	L1PBb	19	0.0471803531076954	33267	317	25.088	5.02110221639308	0.0622979315139927	32044.612	131	0.262	ns	0.05993691	0.03646805;0.09201875	0.2512	ns
LINE	L1	L1P4a	26	0.0645625884631621	33267	601	43.926	6.55251550623571	0.109076010032033	32044.612	1	0.002	**	0.04326123	0.02845116;0.06274752	0.003615	**
LINE	L1	L1P5	22	0.0546298825457525	33267	762	49.799	6.921886412786	0.12365970549527	32044.612	1	0.002	**	0.02887139	0.01818011;0.04338667	9.432e-06	***
LINE	L1	L1ME1	764	1.89714683022522	33267	31305	1882.162	40.1701057179763	4.67374040873085	32044.612	1	0.002	**	0.02440505	0.02272403;0.02617509	2.2e-16	***
LINE	L1	L1MA6	137	0.340195177671277	33267	5458	352.669	17.9609586335205	0.875739365796727	32044.612	1	0.002	**	0.02510077	0.02111457;0.02960506	2.2e-16	***
LINE	L1	L1PBa1	26	0.0645625884631621	33267	441	36.069	6.0405900148684	0.0895656924337613	32044.612	59	0.118	ns	0.05895692	0.03887036;0.08519488	0.08219	ns
LINE	L1	L1ME3Cz	435	1.08018176851829	33267	14145	870.352	27.2267771393052	2.16123761515731	32044.612	1	0.002	**	0.03075292	0.02796927;0.03373172	2.2e-16	***
LINE	L1	L1PA15	256	0.635693178714211	33267	8463	574.076	23.1973779195482	1.4255320205607	32044.612	1	0.002	**	0.03024932	0.02670372;0.03412301	2.2e-16	***
LINE	L1	L1PA6	258	0.640659531672916	33267	6051	459.416	22.0330751462523	1.14081100543816	32044.612	1	0.002	**	0.04263758	0.03768599;0.04803593	2.2e-16	***
LINE	L1	L1ME2z	223	0.553748354895582	33267	7272	495.942	20.517787785617	1.23151150952298	32044.612	1	0.002	**	0.03066557	0.02682327;0.03488990	2.2e-16	***
LINE	Jockey	tot	17	0.0422140001489906	33267	221	13.542	3.64465629648661	0.03362717588339	32044.612	861	0.282	ns	0.07692308	0.0454475;0.1203056	0.3245	ns
LINE	Jockey	X12_LINE	17	0.0422140001489906	33267	221	13.542	3.64465629648661	0.03362717588339	32044.612	861	0.282	ns	0.07692308	0.0454475;0.1203056	0.3245	ns
LINE	tot	tot	21415	53.1772243053314	33267	1569213	23469.037	70.3584390172277	58.2777606714509	32044.612	1	0.002	**	0.01364697	0.01346602;0.01382971	2.2e-16	***
LINE	L2	X24_LINE	18	0.044697176628343	33267	550	30.652	5.50647048636577	0.0761143254451094	32044.612	12	0.024	*	0.03272727	0.01950932;0.05123125	0.01544	*
LINE	L2	UCON86	6	0.0148990588761143	33267	66	3.9440488301119	1.73261592061448	0.00979376928835118	32044.612	911	0.182	ns	0.09090909	0.03409713;0.18744265	0.29	ns
LINE	L2	L2-1_Crp	0	0	33267	41	2.57237569060773	1.28276069141667	0.00638766281097498	32044.612	1	0.002	**	0	0.00000000;0.08604384	0.1116	ns
LINE	L2	UCON49	8	0.0198654118348191	33267	106	6.26653306613226	2.45707424510263	0.0155609075169036	32044.612	825	0.354	ns	0.0754717	0.03314581;0.14330113	0.4115	ns
LINE	L2	tot	12212	30.3245511658514	33267	523574	13839.441	70.1462401987021	34.3657743785851	32044.612	1	0.002	**	0.02332431	0.02291716;0.02373673	2.2e-16	***
LINE	L2	L2	2157	5.3562116659631	33267	54017	2910.396	46.2792713312878	7.22702689280127	32044.612	1	0.002	**	0.03993187	0.03829620;0.04161721	2.2e-16	***
LINE	L2	L2-2_Mam	30	0.0744952943805716	33267	520	30.144	5.48592374713315	0.0748528717935984	32044.612	537	0.93	ns	0.05769231	0.03925956;0.08133780	1	ns
LINE	L2	L2-3_AMi	0	0	33267	12	1.36983842010772	0.623019575223097	0.00340155054532472	32044.612	1	0.002	**	0	0.0000000;0.2646485	0.383	ns
LINE	L2	L2d2	2138	5.3090313128554	33267	52674	2711.421	44.092242910572	6.73293685282213	32044.612	1	0.002	**	0.04058929	0.03891993;0.04230951	2.2e-16	***
LINE	L2	L2d	1273	3.16108365821559	33267	27881	1568.551	35.3216508393651	3.89498894986467	32044.612	1	0.002	**	0.04565833	0.04323763;0.04817427	2.643e-15	***
LINE	L2	L2a	5662	14.0597452260932	33267	166340	7069.747	59.8404534647831	17.5554294653721	32044.612	1	0.002	**	0.03403872	0.03317244;0.03492128	2.2e-16	***
LINE	L2	L2-1_AMi	73	0.181271882992724	33267	951	62.703	7.65162324858839	0.155702614784833	32044.612	920	0.164	ns	0.0767613	0.06064831;0.09555063	0.1907	ns
LINE	L2	X13_LINE	8	0.0198654118348191	33267	139	7.3	2.58004973918268	0.0181271882992724	32044.612	693	0.618	ns	0.05755396	0.02517234;0.11025416	0.7039	ns
LINE	L2	X15_LINE	8	0.0198654118348191	33267	244	13.783	3.59928685517922	0.034225621414914	32044.612	65	0.13	ns	0.03278689	0.01425931;0.06357866	0.1258	ns
LINE	L2	L2b	5046	12.5301085148121	33267	91943	4695.478	55.8758949067631	11.6597005289166	32044.612	1001	0.002	**	0.05488183	0.05341832;0.05637350	2.086e-07	***
LINE	L2	L2-3_Crp	86	0.213553177224305	33267	1730	115.084	10.4296558774353	0.28577388194979	32044.612	4	0.008	**	0.04971098	0.03995171;0.06103108	0.004362	**
LINE	L2	L2c	4838	12.0136078071069	33267	126360	5642.018	56.5189354647278	14.0101263936828	32044.612	1	0.002	**	0.03828743	0.03723606;0.03936006	2.2e-16	***
LINE	Dong-R4	tot	35	0.0869111767773336	33267	551	33.975	5.64430981017459	0.0843659208859974	32044.612	624	0.756	ns	0.06352087	0.04463982;0.08723795	0.8592	ns
LINE	Dong-R4	Mam_R4	35	0.0869111767773336	33267	551	33.975	5.64430981017459	0.0843659208859974	32044.612	624	0.756	ns	0.06352087	0.04463982;0.08723795	0.8592	ns
LINE	RTE-BovB	tot	343	0.851729532417869	33267	8868	501.09	19.7789561682892	1.24429490203869	32044.612	1	0.002	**	0.03867839	0.03476090;0.04290254	2.011e-14	***
LINE	RTE-BovB	MamRTE1	342	0.849246355938516	33267	8819	498.242	19.7469840578094	1.23722281542549	32044.612	1	0.002	**	0.03877991	0.03484672;0.04302139	3.48e-14	***
LINE	RTE-BovB	MamRTE2	2	0.00496635295870478	33267	49	3.128125	1.56980124171106	0.00776768642447419	32044.612	380	0.76	ns	0.04081633	0.004981842;0.139787187	0.7694	ns
LINE	CR1	CR1-16_AMi	20	0.0496635295870477	33267	306	17.768	4.0913219031158	0.0441210796851332	32044.612	737	0.53	ns	0.06535948	0.04037698;0.09913977	0.5413	ns
LINE	CR1	X8_LINE	11	0.0273149412728763	33267	223	13.191	3.47916996187648	0.0327555809391373	32044.612	311	0.622	ns	0.04932735	0.02487799;0.08654467	0.6693	ns
LINE	CR1	X7D_LINE	3	0.00744952943805716	33267	55	3.05662393162393	1.55951416115697	0.00759013665323417	32044.612	629	0.746	ns	0.05454545	0.01139301;0.15123495	1	ns
LINE	CR1	CR1-12_AMi	7	0.0173822353554667	33267	133	7.4	2.75492097701361	0.0183755059472077	32044.612	532	0.94	ns	0.05263158	0.02141968;0.10543473	1	ns
LINE	CR1	X2_LINE	6	0.0148990588761143	33267	191	11.43	3.36636783973951	0.0283827071589978	32044.612	68	0.136	ns	0.03141361	0.01161380;0.06711714	0.1242	ns
LINE	CR1	CR1_Mam	61	0.151473765240496	33267	1695	103.589	9.34941123763906	0.257229768319635	32044.612	1	0.002	**	0.0359882	0.02763776;0.04599039	4.656e-06	***
LINE	CR1	CR1-3_Croc	109	0.27066623624941	33267	1338	88.777	9.0323227275078	0.220448958307467	32044.612	993	0.018	*	0.08146487	0.06736588;0.09743289	0.03193	*
LINE	CR1	X21_LINE	3	0.00744952943805716	33267	45	2.9926854754441	1.52419427865611	0.0074313661827223	32044.612	653	0.698	ns	0.06666667	0.0139651;0.1826845	1	ns
LINE	CR1	tot	2855	7.08946884855107	33267	68381	3398.755	46.3253603765153	8.43970847508132	32044.612	1	0.002	**	0.04175136	0.04026434;0.04327743	2.2e-16	***
LINE	CR1	CR1-L3B_Croc	1	0.00248317647935239	33267	37	2.38819523269013	1.29300444280504	0.00593031022991762	32044.612	254	0.508	ns	0.02702703	0.000684031;0.141603096	0.7315	ns
LINE	CR1	X7B_LINE	53	0.131608353405677	33267	934	54.474	7.03255151284232	0.135268555536242	32044.612	471	0.942	ns	0.05674518	0.0427914;0.0735702	0.8891	ns
LINE	CR1	CR1-13_AMi	2	0.00496635295870478	33267	102	5.54371859296482	2.23625878676289	0.0137660316181988	32044.612	66	0.132	ns	0.01960784	0.002383485;0.069039212	0.1833	ns
LINE	CR1	X7A_LINE	67	0.16637282411661	33267	920	58.48	7.46775517591246	0.145216160512528	32044.612	880	0.244	ns	0.07282609	0.05688169;0.09156698	0.2503	ns
LINE	CR1	X17_LINE	43	0.106776588612153	33267	966	55.463	7.25046206804782	0.137724417074321	32044.612	52	0.104	ns	0.04451346	0.03239888;0.05949366	0.09634	ns
LINE	CR1	CR1-1_Amn	2	0.00496635295870478	33267	66	3.78367346938776	1.85152085996977	0.00939552896473332	32044.612	265	0.53	ns	0.03030303	0.003691139;0.105216649	0.5907	ns
LINE	CR1	X1_LINE	5	0.0124158823967619	33267	85	4.98997995991984	2.1178658756401	0.0123910008689127	32044.612	620	0.764	ns	0.05882353	0.01937356;0.13195803	1	ns
LINE	CR1	X6A_LINE	49	0.121675647488267	33267	1033	59.965	7.52797751361184	0.148903677584366	32044.612	88	0.176	ns	0.04743466	0.03529528;0.06222904	0.1618	ns
LINE	CR1	CR1-11_Crp	1	0.00248317647935239	33267	25	1.90463917525773	0.986975372421497	0.00472955520165313	32044.612	326	0.652	ns	0.04	0.0010122;0.2035169	1	ns
LINE	CR1	X6B_LINE	35	0.0869111767773336	33267	875	49.731	6.83559539209017	0.123490849494674	32044.612	16	0.032	*	0.04	0.02801684;0.05519364	0.03374	*
LINE	CR1	X20_LINE	6	0.0148990588761143	33267	161	9.164	2.85328674430827	0.0227558292567853	32044.612	181	0.362	ns	0.03726708	0.01379707;0.07934724	0.392	ns
LINE	CR1	CR1-8_Crp	0	0	33267	7	1.10332103321033	0.339427683183799	0.00273974083884267	32044.612	1	0.002	**	0	0.0000000;0.4096164	0.6058	ns
LINE	CR1	CR1-L3A_Croc	18	0.044697176628343	33267	323	19.502	4.09081052246749	0.0484269077003303	32044.612	416	0.832	ns	0.05572755	0.03335845;0.08664566	0.8156	ns
LINE	CR1	X5B_LINE	4	0.00993270591740955	33267	73	4.38804457953394	1.93147804286233	0.0108962890902484	32044.612	535	0.934	ns	0.05479452	0.01512952;0.13439383	1	ns
LINE	CR1	X7C_LINE	31	0.076978470859924	33267	620	35.828	5.80000483241661	0.0889672469022373	32044.612	241	0.482	ns	0.05	0.03422190;0.07022309	0.4903	ns
LINE	CR1	L3	2002	4.97131931166348	33267	45293	2427.427	41.5335491706007	6.02772963174493	32044.612	1	0.002	**	0.04420109	0.04232640;0.04613448	2.2e-16	***
LINE	CR1	Plat_L3	227	0.563681060812992	33267	3315	207.406	14.2980977615765	0.515025700876561	32044.612	921	0.162	ns	0.06847662	0.06011189;0.07761191	0.1618	ns
LINE	CR1	L3b	631	1.56688435847136	33267	9560	565.931	22.2238641810811	1.40530654813638	32044.612	999	0.006	**	0.06600418	0.06110758;0.07116718	0.005528	**
scRNA	tot	tot	107	0.265699883290705	33267	1861	124.763	10.5848415136869	0.309808547093442	32044.612	50	0.1	ns	0.05749597	0.04735545;0.06905748	0.1046	ns
scRNA	scRNA	tot	107	0.265699883290705	33267	1861	124.763	10.5848415136869	0.309808547093442	32044.612	50	0.1	ns	0.05749597	0.04735545;0.06905748	0.1046	ns
scRNA	scRNA	HY3	43	0.106776588612153	33267	545	35.744	5.519685763785	0.0887586600779717	32044.612	912	0.18	ns	0.07889908	0.05768575;0.10480690	0.2247	ns
scRNA	scRNA	BC200	39	0.0968438826947431	33267	676	47.886	6.50302185858953	0.118909388890268	32044.612	92	0.184	ns	0.05769231	0.04134285;0.07802648	0.2022	ns
scRNA	scRNA	HY4	7	0.0173822353554667	33267	162	10.784	3.26925557765557	0.0267785751533362	32044.612	162	0.324	ns	0.04320988	0.01754652;0.08700014	0.2718	ns
scRNA	scRNA	HY1	18	0.044697176628343	33267	456	29.78	5.35296686466993	0.0739489955551141	32044.612	13	0.026	*	0.03947368	0.02355951;0.06166955	0.02264	*
scRNA	scRNA	HY5	1	0.00248317647935239	33267	22	1.7041499330656	0.863015114241641	0.00423170503107843	32044.612	379	0.758	ns	0.04545455	0.001150148;0.228444398	1	ns
SINE	tot	tot	22040	54.7292096049266	33267	1806997	23990.303	63.6568408294378	59.572156142137	32044.612	1	0.002	**	0.01219703	0.01203750;0.01235813	2.2e-16	***
SINE	Alu	AluYc	363	0.901393062004917	33267	6703	447.076	20.157394289554	1.11016860768295	32044.612	1	0.002	**	0.05415486	0.04885716;0.05984447	2.519e-05	***
SINE	Alu	AluYd8	5	0.0124158823967619	33267	224	13.887	3.44994683047915	0.0344838717687666	32044.612	4	0.008	**	0.02232143	0.007286514;0.051319186	0.01158	*
SINE	Alu	AluY	4053	10.0643142708152	33267	98084	5099.286	58.7134863338695	12.6624270566909	32044.612	1	0.002	**	0.04132172	0.04008462;0.04258605	2.2e-16	***
SINE	Alu	AluYh3	31	0.076978470859924	33267	649	44.39	6.33008451523121	0.110228203918452	32044.612	24	0.048	*	0.04776579	0.03268189;0.06711731	0.03559	*
SINE	Alu	AluYk11	8	0.0198654118348191	33267	171	11.443	3.34184364070477	0.0284149884532294	32044.612	179	0.358	ns	0.04678363	0.02041137;0.09009896	0.3585	ns
SINE	Alu	AluYe5	68	0.168856000595962	33267	1297	89.399	8.96750886340322	0.221993494077624	32044.612	9	0.018	*	0.05242868	0.04093965;0.06599553	0.01828	*
SINE	Alu	Alu	503	1.24903776911425	33267	7748	525.357	20.8427918708837	1.30455414566313	32044.612	145	0.29	ns	0.06491998	0.05953377;0.07063622	0.3202	ns
SINE	Alu	AluSx3	2045	5.07809590027563	33267	38631	2417.785	40.9663889062732	6.00378684413101	32044.612	1	0.002	**	0.05293676	0.05072470;0.05521632	1.083e-15	***
SINE	Alu	AluSx	5557	13.7990116957612	33267	124945	6239.771	59.0121597130117	15.4944525837451	32044.612	1	0.002	**	0.04447557	0.04333909;0.04563325	2.2e-16	***
SINE	Alu	AluSc	1765	4.38280648605696	33267	37679	2289.748	41.5970769743838	5.68584837724417	32044.612	1	0.002	**	0.04684307	0.04473124;0.04902508	2.2e-16	***
SINE	Alu	AluSg	2291	5.68895731419632	33267	42580	2659.984	44.5411007234179	6.60520970425368	32044.612	1	0.002	**	0.0538046	0.05168023;0.05599007	4.623e-14	***
SINE	Alu	AluYh3a3	13	0.032281294231581	33267	158	12.242	3.40044100066433	0.0303990464602319	32044.612	656	0.692	ns	0.08227848	0.04453753;0.13658895	0.766	ns
SINE	Alu	AluYg6	38	0.0943607062153907	33267	811	54.167	6.95179390074522	0.134506220357081	32044.612	11	0.022	*	0.04685573	0.03336801;0.06374869	0.02024	*
SINE	Alu	AluSx1	5276	13.1012391050632	33267	106483	5597.201	56.4700404149356	13.8988378734077	32044.612	1	0.002	**	0.04954782	0.04825198;0.05086825	8.887e-06	***
SINE	Alu	AluYj4	171	0.424623177969258	33267	2787	190.97	13.1708987002624	0.474212212261925	32044.612	72	0.144	ns	0.0613563	0.05273172;0.07091552	0.1435	ns
SINE	Alu	FLAM_A	781	1.93936083037421	33267	14934	953.834	28.5647052564242	2.36853815400661	32044.612	1	0.002	**	0.05229677	0.04878026;0.05598896	2.791e-09	***
SINE	Alu	AluYk3	292	0.725087531970897	33267	6065	410.763	18.8052777025352	1.01999702018822	32044.612	1	0.002	**	0.04814509	0.04289354;0.05383649	2.195e-10	***
SINE	Alu	AluSc5	224	0.556231531374935	33267	4143	282.79	15.8546924054449	0.702217476596062	32044.612	1	0.002	**	0.0540671	0.04737659;0.06139479	0.0002156	***
SINE	Alu	AluYa8	23	0.0571130590251049	33267	390	27.321	4.82817463129393	0.0678428645923866	32044.612	219	0.438	ns	0.05897436	0.03774828;0.08717896	0.4864	ns
SINE	Alu	AluYi6	22	0.0546298825457525	33267	454	31.532	5.28004307320072	0.0782995207469395	32044.612	39	0.078	ns	0.04845815	0.03061413;0.07244955	0.07946	ns
SINE	Alu	AluYk2	360	0.89394353256686	33267	6622	454.2	19.3289836672705	1.12785875692185	32044.612	1	0.002	**	0.05436424	0.04902498;0.06010006	2.65e-06	***
SINE	Alu	AluSq2	2723	6.76168955327655	33267	51711	3105.396	47.4539889268022	7.71124630627499	32044.612	1	0.002	**	0.05265804	0.05074847;0.05461802	5.542e-13	***
SINE	Alu	AluJo	2696	6.69464378833404	33267	45868	2844.964	44.7243218950155	7.06454768940428	32044.612	1	0.002	**	0.05877736	0.05664193;0.06096885	0.003801	**
SINE	Alu	AluYb8	96	0.238384942017829	33267	2645	162.691	12.720429565401	0.403990464602319	32044.612	1	0.002	**	0.0362949	0.02949591;0.04414328	8.142e-09	***
SINE	Alu	AluSp	3116	7.73757790966204	33267	64572	3782.935	52.98437617939	9.39369521491892	32044.612	1	0.002	**	0.04825621	0.04661584;0.04993733	2.2e-16	***
SINE	Alu	AluYk4	54	0.134091529885029	33267	1095	73.87	8.4918320291449	0.183432246529761	32044.612	11	0.022	*	0.04931507	0.0372609;0.0638585	0.01578	*
SINE	Alu	AluYh9	8	0.0198654118348191	33267	168	11.424	3.0931847328913	0.0283678081001217	32044.612	177	0.354	ns	0.04761905	0.02077982;0.09167017	0.3582	ns
SINE	Alu	AluYe6	13	0.032281294231581	33267	193	14.186	3.62747330280495	0.035226341536093	32044.612	461	0.922	ns	0.06735751	0.03634976;0.11242922	0.8901	ns
SINE	Alu	AluYc3	32	0.0794616473392764	33267	557	40.699	6.1945759961253	0.101062799533163	32044.612	101	0.202	ns	0.05745063	0.03962437;0.08013825	0.1666	ns
SINE	Alu	AluYk12	4	0.00993270591740955	33267	100	6.97297297297297	2.54503923736151	0.0173151224776464	32044.612	177	0.354	ns	0.04	0.01100449;0.09925716	0.3249	ns
SINE	Alu	AluYf1	132	0.327779295274515	33267	1999	143.389	11.6554505931143	0.35606019219786	32044.612	178	0.356	ns	0.06603302	0.05553934;0.07782022	0.3404	ns
SINE	Alu	AluSq	780	1.93687765389486	33267	12256	859.983	25.7189069202634	2.1354895582429	32044.612	1	0.002	**	0.0636423	0.05938370;0.06810954	0.00441	**
SINE	Alu	AluSg4	673	1.67117777060416	33267	11821	845.387	26.3720062512072	2.09924511435028	32044.612	1	0.002	**	0.05693258	0.05282272;0.06126227	2.286e-10	***
SINE	Alu	AluSz	5225	12.9745971046162	33267	118033	5968.053	56.5656066780767	14.8197288371285	32044.612	1	0.002	**	0.04426728	0.04310083;0.04545619	2.2e-16	***
SINE	Alu	tot	17256	42.8496933277048	33267	1196725	20871.769	70.3141786748784	51.8282858632763	32044.612	1	0.002	**	0.01441935	0.01420653;0.01463453	2.2e-16	***
SINE	Alu	AluYi6_4d	3	0.00744952943805716	33267	46	3.71881390593047	1.77543623429222	0.00923447122229513	32044.612	485	0.97	ns	0.06521739	0.01365677;0.17896439	1	ns
SINE	Alu	AluYb9	16	0.0397308236696382	33267	378	24.99	4.86493243196322	0.0620545802190162	32044.612	38	0.076	ns	0.04232804	0.02438460;0.06782934	0.06229	ns
SINE	Alu	AluSq10	83	0.206103647786248	33267	1528	110.256	10.2587380172078	0.273785105907477	32044.612	5	0.01	**	0.05431937	0.04349409;0.06689478	0.006462	**
SINE	Alu	AluYm1	239	0.593479178565221	33267	4667	317.224	16.7231422731342	0.787723175486082	32044.612	1	0.002	**	0.05121063	0.04506195;0.05792816	2.415e-06	***
SINE	Alu	AluYh7	23	0.0571130590251049	33267	462	31.638	5.46029035590331	0.0785627374537508	32044.612	58	0.116	ns	0.04978355	0.03181669;0.07376582	0.1174	ns
SINE	Alu	AluSg7	343	0.851729532417869	33267	5829	413.706	19.316850279088	1.02730500856696	32044.612	1	0.002	**	0.05884371	0.05293864;0.06519497	0.0002381	***
SINE	Alu	AluSq4	92	0.22845223610042	33267	1638	120.947	9.97655866131814	0.300332745648233	32044.612	3	0.006	**	0.05616606	0.04551473;0.06844048	0.005271	**
SINE	Alu	FAM	186	0.461870825159544	33267	4262	275.189	15.741253637054	0.683342852176504	32044.612	1	0.002	**	0.04364148	0.03770551;0.05021262	5.213e-09	***
SINE	Alu	FLAM_C	1414	3.51121154180428	33267	24406	1582.251	34.6373460984635	3.92900846763179	32044.612	1	0.002	**	0.05793657	0.05503786;0.06094110	9.278e-06	***
SINE	Alu	FRAM	1278	3.17349954061235	33267	20221	1317.775	31.2920687805803	3.27226788507859	32044.612	107	0.214	ns	0.06320162	0.05988610;0.06664339	0.2604	ns
SINE	Alu	AluSc8	1116	2.77122495095726	33267	20437	1347.74	33.7506371125866	3.34667626828239	32044.612	1	0.002	**	0.05460684	0.05153083;0.05781031	2.116e-11	***
SINE	Alu	AluJr	5177	12.8554046336073	33267	114124	5779.033	57.1018610338886	14.3503588190013	32044.612	1	0.002	**	0.04536294	0.04416278;0.04658626	2.2e-16	***
SINE	Alu	AluSx4	606	1.50480494648755	33267	11827	813.965	26.249472562507	2.02121874301607	32044.612	1	0.002	**	0.05123869	0.04733364;0.05536644	3.953e-15	***
SINE	Alu	AluJr4	567	1.4079610637928	33267	12307	813.348	26.1413516533913	2.01968662312831	32044.612	1	0.002	**	0.04607134	0.04243468;0.04992458	2.2e-16	***
SINE	Alu	AluSz6	1984	4.92662213503514	33267	40962	2523.372	42.159661443767	6.26597799905639	32044.612	1	0.002	**	0.04843514	0.04637599;0.05055859	2.2e-16	***
SINE	Alu	AluJb	5047	12.5325916912915	33267	117273	5857.562	56.2307037840364	14.5453601847483	32044.612	1	0.002	**	0.04303633	0.04188190;0.04421344	2.2e-16	***
SINE	Alu	AluYa5	140	0.347644707109334	33267	3782	235.867	14.8637896662743	0.58569938665541	32044.612	1	0.002	**	0.03701745	0.03122817;0.04353547	5.83e-12	***
SINE	5S-Deu-L2	tot	140	0.347644707109334	33267	2614	154.695	12.0351493476325	0.384134985473418	32044.612	120	0.24	ns	0.05355777	0.04523982;0.06289248	0.2456	ns
SINE	5S-Deu-L2	AmnSINE1	140	0.347644707109334	33267	2614	154.695	12.0351493476325	0.384134985473418	32044.612	120	0.24	ns	0.05355777	0.04523982;0.06289248	0.2456	ns
SINE	MIR	tot	14589	36.227061657272	33267	598863	14629.066	68.6564006145483	36.3265526060937	32044.612	279	0.558	ns	0.02436116	0.02397217;0.02475477	0.7409	ns
SINE	MIR	MIR1_Amn	1377	3.41933401206824	33267	11716	799.242	26.2711935703655	1.98465893571056	32044.612	1001	0.002	**	0.1175316	0.1117529;0.1235011	2.2e-16	***
SINE	MIR	MIR3	5334	13.2452633408656	33267	87870	4326.227	51.4782233422879	10.7427851307392	32044.612	1001	0.002	**	0.06070331	0.05913331;0.06230239	2.2e-16	***
SINE	MIR	MIRb	8911	22.1275856075091	33267	223887	8440.215	61.4924230543332	20.9585433686772	32044.612	1001	0.002	**	0.03980133	0.03899528;0.04061931	2.194e-07	***
SINE	MIR	MIRc	5523	13.7145836954632	33267	100994	4803.75	53.8833825860897	11.928559012689	32044.612	1001	0.002	**	0.05468642	0.05329201;0.05610647	2.2e-16	***
SINE	MIR	MIR	7300	18.1271882992724	33267	174396	7234.497	59.4141905359068	17.9645327903454	32044.612	869	0.266	ns	0.04185876	0.04092360;0.04280918	0.4315	ns
SINE	tRNA-RTE	tot	232	0.576096943209754	33267	5836	350.037	17.3858534130166	0.869203645303072	32044.612	1	0.002	**	0.03975326	0.03488624;0.04508692	6.064e-12	***
SINE	tRNA-RTE	MamSINE1	232	0.576096943209754	33267	5836	350.037	17.3858534130166	0.869203645303072	32044.612	1	0.002	**	0.03975326	0.03488624;0.04508692	6.064e-12	***
SINE	tRNA	tot	104	0.258250353852648	33267	2292	132.192	11.2127097911638	0.328256065158551	32044.612	6	0.012	*	0.04537522	0.03722275;0.05471354	0.01059	*
SINE	tRNA	LFSINE_Vert	104	0.258250353852648	33267	2292	132.192	11.2127097911638	0.328256065158551	32044.612	6	0.012	*	0.04537522	0.03722275;0.05471354	0.01059	*
SINE	tRNA-Deu	tot	39	0.0968438826947431	33267	667	39.134	5.80911265080904	0.0971766283429763	32044.612	537	0.93	ns	0.05847076	0.04190514;0.07906773	1	ns
SINE	tRNA-Deu	AmnSINE2	39	0.0968438826947431	33267	667	39.134	5.80911265080904	0.0971766283429763	32044.612	537	0.93	ns	0.05847076	0.04190514;0.07906773	1	ns
DNA	TcMar-Mariner	tot	624	1.54950212311589	33267	16390	957.481	27.3565352159044	2.3775942986268	32044.612	1	0.002	**	0.038072	0.03519396;0.04111541	2.2e-16	***
DNA	TcMar-Mariner	MADE1	299	0.742469767326364	33267	7843	459.112	19.4169635750412	1.14005611978843	32044.612	1	0.002	**	0.03812317	0.03399384;0.04260007	3.043e-16	***
DNA	TcMar-Mariner	HSMAR2	53	0.131608353405677	33267	1770	120.168	10.8874382805283	0.298398351170818	32044.612	1	0.002	**	0.0299435	0.02250846;0.03898546	2.605e-12	***
DNA	TcMar-Mariner	MARNA	119	0.295498001042934	33267	3156	190.763	13.0485668215362	0.4736981947307	32044.612	1	0.002	**	0.03770596	0.03133350;0.04495238	1.254e-08	***
DNA	TcMar-Mariner	HSMAR1	19	0.0471803531076954	33267	716	49.41	6.64650856285285	0.122693749844801	32044.612	1	0.002	**	0.02653631	0.01605053;0.04113054	6.346e-07	***
DNA	TcMar-Mariner	MADE2	147	0.365026942464801	33267	2664	163.756	12.5357731955237	0.40663504755283	32044.612	88	0.176	ns	0.05518018	0.04681478;0.06453900	0.1832	ns
DNA	TcMar-Mariner	UCON40	10	0.0248317647935239	33267	241	14.313	3.51900758942268	0.0355417049489707	32044.612	140	0.28	ns	0.04149378	0.02007440;0.07498281	0.2766	ns
DNA	TcMar	tot	78	0.193687765389486	33267	1834	112.576	9.92576167076083	0.279546075339574	32044.612	1	0.002	**	0.04252999	0.03376080;0.05279744	0.0005373	***
DNA	TcMar	UCON44	19	0.0471803531076954	33267	364	21.883	4.60570554025369	0.0543393508976683	32044.612	314	0.628	ns	0.0521978	0.03171542;0.08031539	0.6582	ns
DNA	TcMar	DNA1_Mam	6	0.0148990588761143	33267	169	10.27	3.16909184832866	0.025502222442949	32044.612	110	0.22	ns	0.03550296	0.01313843;0.07567040	0.1981	ns
DNA	TcMar	X4a_DNA	2	0.00496635295870478	33267	179	11.277	3.15756888147215	0.0280027811576569	32044.612	2	0.004	**	0.01117318	0.00135600;0.03977662	0.001692	**
DNA	TcMar	X4b_DNA	32	0.0794616473392764	33267	699	42.47	6.2981558226807	0.105460505078096	32044.612	48	0.096	ns	0.04577969	0.03152076;0.06401534	0.1125	ns
DNA	TcMar	X5a_DNA	20	0.0496635295870477	33267	423	27.306	4.9875083197163	0.0678056169451963	32044.612	86	0.172	ns	0.04728132	0.02911643;0.07207985	0.1656	ns
DNA	TcMar-Tc1	tot	23	0.0571130590251049	33267	649	40.441	6.17029914927888	0.10042214000149	32044.612	3	0.006	**	0.03543914	0.02259550;0.05270333	0.003323	**
DNA	TcMar-Tc1	EutTc1-N2	9	0.0223485883141715	33267	198	13.551	3.3446353441871	0.0336495244717042	32044.612	109	0.218	ns	0.04545455	0.02099244;0.08453066	0.2581	ns
DNA	TcMar-Tc1	X32_DNA	13	0.032281294231581	33267	328	19.298	4.33150758488982	0.0479203396985424	32044.612	92	0.184	ns	0.03963415	0.02126946;0.06682204	0.1585	ns
DNA	TcMar-Tc1	X33a_DNA	0	0	33267	67	3.28958333333333	1.57055008307093	0.00816861596020296	32044.612	1	0.002	**	0	0.00000000;0.05356965	0.08012	ns
DNA	TcMar-Tc1	EutTc1-N1	1	0.00248317647935239	33267	56	4.58071065989848	1.95680839326317	0.0113747129693787	32044.612	39	0.078	ns	0.01785714	0.0004520015;0.0955259026	0.08742	ns
DNA	PIF-Harbinger	tot	5	0.0124158823967619	33267	30	2.48672566371681	1.29649015414064	0.00617497867874355	32044.612	881	0.242	ns	0.1666667	0.0564217;0.3472117	0.0982	ns
DNA	PIF-Harbinger	Chompy-7_Croc	1	0.00248317647935239	33267	14	1.61270801815431	0.811707191428926	0.00400463861874379	32044.612	369	0.738	ns	0.07142857	0.001806781;0.338684490	1	ns
DNA	PIF-Harbinger	Chompy-6_Croc	4	0.00993270591740955	33267	16	1.65314685314685	0.848445950915696	0.00410505538264968	32044.612	712	0.58	ns	0.25	0.07266204;0.52377082	0.07542	ns
DNA	hAT-Blackjack	BLACKJACK	38	0.0943607062153907	33267	2129	123.301	10.9329743861828	0.306178143080629	32044.612	1	0.002	**	0.01784876	0.01266102;0.02441718	2.2e-16	***
DNA	hAT-Blackjack	MER81	321	0.797099649872116	33267	3668	240.815	14.5356134737774	0.597986143875245	32044.612	1001	0.002	**	0.08751363	0.07856372;0.09712702	3.217e-07	***
DNA	hAT-Blackjack	MER63D	99	0.245834471455886	33267	1718	110.568	10.2560500468047	0.274559856969035	32044.612	144	0.288	ns	0.05762515	0.04707841;0.06971253	0.2792	ns
DNA	hAT-Blackjack	tot	1111	2.7588090685605	33267	19734	1157.547	31.220450149021	2.87439348414492	32044.612	81	0.162	ns	0.05629877	0.05312306;0.05960599	0.1634	ns
DNA	hAT-Blackjack	MER94B	50	0.124158823967619	33267	622	39.906	6.04215786550399	0.0990936405850364	32044.612	954	0.096	ns	0.08038585	0.06025031;0.10460731	0.1014	ns
DNA	hAT-Blackjack	MER63C	39	0.0968438826947431	33267	890	60.198	7.41145908210561	0.149482257704055	32044.612	4	0.008	**	0.04382022	0.03134300;0.05941944	0.003276	**
DNA	hAT-Blackjack	MER63A	268	0.66549129646644	33267	3511	222.559	13.9855681012648	0.552653274068188	32044.612	1001	0.002	**	0.07633153	0.06776169;0.08561447	0.002284	**
DNA	hAT-Blackjack	MER94	243	0.60341188448263	33267	4792	276.582	16.2066014305878	0.686801917012242	32044.612	17	0.034	*	0.05070952	0.04466852;0.05730506	0.0379	*
DNA	hAT-Blackjack	MER63B	155	0.38489235429962	33267	2404	154.561	11.6746981792926	0.383802239825184	32044.612	536	0.932	ns	0.06447587	0.05498571;0.07504321	0.9668	ns
DNA	hAT-Tag1	tot	89	0.221002706662362	33267	2372	145.847	12.1126507135023	0.362163839984108	32044.612	1	0.002	**	0.03752108	0.03023876;0.04597191	2.667e-07	***
DNA	hAT-Tag1	hAT-5_Mam	29	0.0720121179012192	33267	904	58.26	7.34999472261188	0.14466986168707	32044.612	1	0.002	**	0.03207965	0.02158737;0.04574844	1.827e-05	***
DNA	hAT-Tag1	hAT-1_Mam	60	0.148990588761143	33267	1468	88.224	9.36864961430385	0.219075761714385	32044.612	1	0.002	**	0.04087193	0.03133191;0.05229963	0.001412	**
DNA	hAT-Ac	tot	280	0.695289414218669	33267	5533	332.409	17.6010089061541	0.825430210325048	32044.612	4	0.008	**	0.05060546	0.04497791;0.05671272	0.002699	**
DNA	hAT-Ac	EuthAT-2	24	0.0595962355044573	33267	1150	76.777	8.58341109035015	0.190650840555238	32044.612	1	0.002	**	0.02086957	0.01341618;0.03089392	1.108e-12	***
DNA	hAT-Ac	UCON37	28	0.0695289414218669	33267	174	12.059	3.34555103259712	0.0299446251645104	32044.612	1001	0.002	**	0.1609195	0.1096725;0.2241069	3.124e-05	***
DNA	hAT-Ac	OldhAT1	232	0.576096943209754	33267	4209	246.322	15.0220497262517	0.611660996747039	32044.612	180	0.36	ns	0.05511998	0.04841748;0.06244796	0.358	ns
DNA	tot	tot	11011	27.3422562141491	33267	524553	13730.544	71.9942305551857	34.095363909513	32044.612	1	0.002	**	0.02099121	0.02060496;0.02138276	2.2e-16	***
DNA	hAT-Charlie	MER102b	237	0.588512825606516	33267	3128	203.942	13.8411782090331	0.506423977552085	32044.612	990	0.024	*	0.07576726	0.06673390;0.08560311	0.01852	*
DNA	hAT-Charlie	MER3	537	1.33346576941223	33267	10909	698.677	23.0689585340962	1.73493829306449	32044.612	1	0.002	**	0.04922541	0.04524070;0.05345285	6.242e-11	***
DNA	hAT-Charlie	Charlie17a	47	0.116709294529562	33267	1214	73.67	8.42520528438828	0.18293561123389	32044.612	1	0.002	**	0.03871499	0.02858246;0.05115239	0.0009117	***
DNA	hAT-Charlie	MER102c	185	0.459387648680192	33267	3112	200.632	13.6309346113309	0.498204663405428	32044.612	136	0.272	ns	0.0594473	0.05139614;0.06833833	0.2734	ns
DNA	hAT-Charlie	Charlie32a	16	0.0397308236696382	33267	259	17.095	3.89321616817409	0.0424499019145291	32044.612	467	0.934	ns	0.06177606	0.03571921;0.09838361	0.9004	ns
DNA	hAT-Charlie	UCON81	2	0.00496635295870478	33267	40	2.75494505494505	1.43059172416387	0.00684101476234773	32044.612	442	0.884	ns	0.05	0.006113647;0.169196864	1	ns
DNA	hAT-Charlie	Chap1a_Mam	64	0.158923294678553	33267	1415	89.134	9.06798060608164	0.221335452310596	32044.612	4	0.008	**	0.04522968	0.03500371;0.05739302	0.005175	**
DNA	hAT-Charlie	Charlie2a	43	0.106776588612153	33267	2080	121.703	10.9457114706902	0.302210027066624	32044.612	1	0.002	**	0.02067308	0.01500062;0.02774636	2.2e-16	***
DNA	hAT-Charlie	Charlie1a	119	0.295498001042934	33267	5747	359.748	18.2699284696543	0.893317772094063	32044.612	1	0.002	**	0.02070646	0.01718275;0.02472773	2.2e-16	***
DNA	hAT-Charlie	Charlie17	16	0.0397308236696382	33267	535	33.268	5.40438556945959	0.0826103151150952	32044.612	1	0.002	**	0.02990654	0.01718879;0.04811287	0.001172	**
DNA	hAT-Charlie	MER58D	54	0.134091529885029	33267	1140	74.724	7.97931660566828	0.185552879243128	32044.612	2	0.004	**	0.04736842	0.03578183;0.06135636	0.01183	*
DNA	hAT-Charlie	MER106B	29	0.0720121179012192	33267	827	52.794	6.87275772880135	0.13109681905093	32044.612	1	0.002	**	0.03506651	0.02360795;0.04997495	0.0003539	***
DNA	hAT-Charlie	Charlie10a	13	0.032281294231581	33267	305	17.371	4.02486752062208	0.0431352586228303	32044.612	160	0.32	ns	0.04262295	0.02288708;0.07178375	0.3235	ns
DNA	hAT-Charlie	Charlie23a	84	0.208586824265601	33267	1488	88.056	9.42739305108997	0.218658588065854	32044.612	372	0.744	ns	0.05645161	0.04527459;0.06941685	0.7006	ns
DNA	hAT-Charlie	hAT-16_Crp	4	0.00993270591740955	33267	20	1.83102143757881	0.953036662248811	0.00454674936698571	32044.612	783	0.438	ns	0.2	0.057334;0.436614	0.1042	ns
DNA	hAT-Charlie	Charlie24	50	0.124158823967619	33267	1286	75.927	8.24558431287078	0.188540140547789	32044.612	3	0.006	**	0.03888025	0.02899285;0.05093982	0.001663	**
DNA	hAT-Charlie	MER102a	183	0.454421295721487	33267	3028	197.579	13.2612827667847	0.490623525613965	32044.612	128	0.256	ns	0.06043593	0.05221133;0.06952189	0.3028	ns
DNA	hAT-Charlie	MER20B	182	0.451938119242135	33267	4146	267.147	15.4375421848398	0.663373146929552	32044.612	1	0.002	**	0.04389773	0.03786457;0.05058364	1.681e-08	***
DNA	hAT-Charlie	MER5B	1247	3.09652106975243	33267	24966	1441.546	34.612019240083	3.57961312110452	32044.612	1	0.002	**	0.04994793	0.04727829;0.05272293	7.687e-08	***
DNA	hAT-Charlie	MER105	20	0.0496635295870477	33267	714	43.558	6.41075141724694	0.108162201087631	32044.612	1	0.002	**	0.0280112	0.01719211;0.04293066	8.197e-05	***
DNA	hAT-Charlie	Charlie1b	105	0.260733530332001	33267	3033	194.004	13.5061615716828	0.481746169700281	32044.612	1	0.002	**	0.03461919	0.02840059;0.04175497	8.4e-13	***
DNA	hAT-Charlie	Charlie17b	20	0.0496635295870477	33267	527	31.948	5.48446673573424	0.0793325221623501	32044.612	21	0.042	*	0.03795066	0.02333260;0.05800496	0.02799	*
DNA	hAT-Charlie	Charlie12	1	0.00248317647935239	33267	21	1.88847117794486	0.949855654910648	0.00468940721100758	32044.612	334	0.668	ns	0.04761905	0.001204883;0.238159910	1	ns
DNA	hAT-Charlie	MER113	314	0.77971741451665	33267	3734	266.137	14.8775526405579	0.660865138685406	32044.612	1001	0.002	**	0.08409213	0.07538485;0.09345667	0.002786	**
DNA	hAT-Charlie	MER112	208	0.516500707705297	33267	4468	279.823	15.2802210768089	0.694849891981823	32044.612	1	0.002	**	0.04655327	0.04056205;0.05314574	4.743e-06	***
DNA	hAT-Charlie	Charlie13a	10	0.0248317647935239	33267	548	34.454	5.40157949687507	0.0855553624196072	32044.612	1	0.002	**	0.01824818	0.008784528;0.033302363	9.825e-07	***
DNA	hAT-Charlie	Charlie25	18	0.044697176628343	33267	1076	72.98	8.40846610876813	0.181222219463137	32044.612	1	0.002	**	0.01672862	0.009943802;0.026309994	5.622e-15	***
DNA	hAT-Charlie	MER113A	159	0.39482506021703	33267	2067	143.338	11.6412746413473	0.355933550197413	32044.612	919	0.166	ns	0.07692308	0.06580001;0.08926281	0.1794	ns
DNA	hAT-Charlie	Charlie18a	118	0.293014824563582	33267	2463	157.933	12.0329257581979	0.392175510913561	32044.612	1	0.002	**	0.04790905	0.03981356;0.05709987	0.0007343	***
DNA	hAT-Charlie	Charlie29a	24	0.0595962355044573	33267	978	57.791	7.35904032292761	0.143505251918254	32044.612	1	0.002	**	0.02453988	0.01578500;0.03629439	4.286e-07	***
DNA	hAT-Charlie	Charlie10	36	0.089394353256686	33267	1131	69.023	8.02202118071399	0.17139629013434	32044.612	1	0.002	**	0.03183024	0.02239105;0.04379590	1.232e-05	***
DNA	hAT-Charlie	Charlie30b	34	0.0844280002979812	33267	614	38.478	5.9100291407441	0.0955476645725212	32044.612	247	0.494	ns	0.05537459	0.03864968;0.07652388	0.5055	ns
DNA	hAT-Charlie	Charlie14a	21	0.0521467060664001	33267	523	28.952	5.18735044166138	0.0718929254302103	32044.612	75	0.15	ns	0.04015296	0.02502421;0.06072509	0.1504	ns
DNA	hAT-Charlie	Charlie21a	14	0.0347644707109334	33267	742	45.889	6.46099244879789	0.113950485461002	32044.612	1	0.002	**	0.01886792	0.01035271;0.03145471	2.938e-08	***
DNA	hAT-Charlie	MER5C1	22	0.0546298825457525	33267	617	37.728	5.74221115851629	0.0936852822130069	32044.612	2	0.004	**	0.0356564	0.02247804;0.05348835	0.006913	**
DNA	hAT-Charlie	Charlie6	7	0.0173822353554667	33267	260	16.455	3.97665547775876	0.0408606689677435	32044.612	11	0.022	*	0.02692308	0.01089153;0.05468266	0.01453	*
DNA	hAT-Charlie	Charlie9	47	0.116709294529562	33267	1284	63.048	7.49852811716565	0.156559310670209	32044.612	21	0.042	*	0.03660436	0.02701712;0.04838082	0.03848	*
DNA	hAT-Charlie	Charlie20a	25	0.0620794119838097	33267	869	50.503	6.5859977502552	0.125407861736734	32044.612	1	0.002	**	0.0287687	0.01870226;0.04217671	8.163e-05	***
DNA	hAT-Charlie	Charlie29b	39	0.0968438826947431	33267	1420	82.597	8.56550984816193	0.205102927665069	32044.612	1	0.002	**	0.02746479	0.01960144;0.03735542	6.169e-08	***
DNA	hAT-Charlie	MER107	9	0.0223485883141715	33267	337	22.827	4.65883845778921	0.056683469494177	32044.612	1	0.002	**	0.02670623	0.01228294;0.05008974	0.001497	**
DNA	hAT-Charlie	MER30	171	0.424623177969258	33267	4132	257.025	15.4577267512502	0.638238434605547	32044.612	1	0.002	**	0.04138432	0.03551658;0.04791110	5.174e-09	***
DNA	hAT-Charlie	Charlie7	98	0.243351294976534	33267	3902	228.537	14.9723345474846	0.567497703061757	32044.612	1	0.002	**	0.02511533	0.02043577;0.03052312	2.2e-16	***
DNA	hAT-Charlie	MER1A	170	0.422140001489906	33267	3227	213.201	14.5466905241435	0.529415708574408	32044.612	2	0.004	**	0.05268051	0.04522634;0.06095787	0.001805	**
DNA	hAT-Charlie	UCON34	22	0.0546298825457525	33267	339	21.885	4.51953550723979	0.054344317250627	32044.612	566	0.872	ns	0.06489676	0.04111387;0.09660845	0.9122	ns
DNA	hAT-Charlie	Charlie1	65	0.161406471157905	33267	1930	118.392	10.4458341673344	0.293988229743488	32044.612	1	0.002	**	0.03367876	0.02608676;0.04272684	5.579e-08	***
DNA	hAT-Charlie	Charlie22a	56	0.139057882843734	33267	1112	68.787	8.04962281274269	0.170810260485213	32044.612	70	0.14	ns	0.05035971	0.03826214;0.06490102	0.1194	ns
DNA	hAT-Charlie	MER20	967	2.40123165553376	33267	16757	1103.804	29.6667440023286	2.74094013061508	32044.612	1	0.002	**	0.05770723	0.05422372;0.06134521	1.492e-05	***
DNA	hAT-Charlie	Charlie4a	194	0.481736236994363	33267	2852	194.268	13.3136557499971	0.48240172829083	32044.612	504	0.996	ns	0.06802244	0.05905347;0.07788956	1	ns
DNA	hAT-Charlie	Charlie19a	97	0.240868118497182	33267	1605	101.626	9.73863260242243	0.252355292890666	32044.612	343	0.686	ns	0.06043614	0.04927960;0.07323185	0.6818	ns
DNA	hAT-Charlie	MER5C	69	0.171339177075315	33267	1336	83.191	8.57823438156741	0.206577934493804	32044.612	57	0.114	ns	0.05164671	0.04040322;0.06491034	0.1128	ns
DNA	hAT-Charlie	UCON38	20	0.0496635295870477	33267	207	14.137	3.547226214074	0.0351046658886047	32044.612	956	0.092	ns	0.09661836	0.06002082;0.14527218	0.1269	ns
DNA	hAT-Charlie	Cheshire	31	0.076978470859924	33267	1020	63.542	7.97080734742534	0.157785999851009	32044.612	1	0.002	**	0.03039216	0.02074146;0.04286346	5.118e-06	***
DNA	hAT-Charlie	Charlie16a	97	0.240868118497182	33267	1410	89.915	8.65648368043917	0.22327481314097	32044.612	791	0.422	ns	0.06879433	0.05613833;0.08328075	0.4451	ns
DNA	hAT-Charlie	Charlie31a	24	0.0595962355044573	33267	803	48.269	6.70698312377649	0.11986044548186	32044.612	1	0.002	**	0.02988792	0.01924166;0.04414587	0.0001057	***
DNA	hAT-Charlie	Chap1_Mam	23	0.0571130590251049	33267	484	31.358	5.30848528452477	0.0778674480395322	32044.612	72	0.144	ns	0.04752066	0.03035907;0.07045349	0.1388	ns
DNA	hAT-Charlie	Charlie15b	59	0.146507412281791	33267	1888	120.707	10.6261972062948	0.299736783293189	32044.612	1	0.002	**	0.03125	0.02387226;0.04012678	2.308e-10	***
DNA	hAT-Charlie	Charlie26a	26	0.0645625884631621	33267	513	31.202	5.5322510609879	0.0774800725087532	32044.612	199	0.398	ns	0.05068226	0.03337089;0.07338200	0.4048	ns
DNA	hAT-Charlie	MER1B	248	0.615827766879392	33267	5366	323.198	16.8820555561164	0.802557671773733	32044.612	1	0.002	**	0.04621692	0.04075435;0.05217955	8.528e-06	***
DNA	hAT-Charlie	MER103C	429	1.06528270964217	33267	8923	529.95	21.7411632204484	1.3159593752328	32044.612	1	0.002	**	0.048078	0.04373134;0.05272267	3.503e-06	***
DNA	hAT-Charlie	Charlie7b_Mars	0	0	33267	59	4.47064777327935	1.99140727211428	0.0111014073980764	32044.612	1	0.002	**	0	0.0000000;0.0606089	0.02222	*
DNA	hAT-Charlie	Charlie15a	217	0.538849296019468	33267	3213	208.753	13.9259442381091	0.518370539594249	32044.612	728	0.548	ns	0.06753813	0.05910202;0.07677136	0.5429	ns
DNA	hAT-Charlie	MER117	291	0.722604355491545	33267	4370	276.071	16.3032436881363	0.685533013831293	32044.612	832	0.34	ns	0.06659039	0.05937580;0.07439058	0.3509	ns
DNA	hAT-Charlie	MER5A1	912	2.26465694916938	33267	15942	966.585	28.2586150461116	2.40020113729483	32044.612	36	0.072	ns	0.05720738	0.05365202;0.06092535	0.07049	ns
DNA	hAT-Charlie	Charlie8	253	0.628243649276154	33267	4378	287.844	16.1527265368598	0.714767450522709	32044.612	16	0.032	*	0.05778894	0.05105960;0.06511549	0.03279	*
DNA	hAT-Charlie	Charlie3	6	0.0148990588761143	33267	337	20.897	4.61559256159973	0.0518909388890268	32044.612	1	0.002	**	0.01780415	0.006561137;0.038347449	0.0001664	***
DNA	hAT-Charlie	Charlie5	100	0.248317647935239	33267	2568	174.252	12.2532705282565	0.432698467880112	32044.612	1	0.002	**	0.03894081	0.03179396;0.04716167	4.832e-10	***
DNA	hAT-Charlie	Charlie4z	375	0.931191179757145	33267	5940	374.401	18.0078449982634	0.929703757046013	32044.612	506	0.992	ns	0.06313131	0.05707822;0.06961767	0.9574	ns
DNA	hAT-Charlie	MER30B	19	0.0471803531076954	33267	223	13.229	3.45868783233201	0.0328499416453527	32044.612	958	0.088	ns	0.08520179	0.05207695;0.12985554	0.1163	ns
DNA	hAT-Charlie	Charlie13b	13	0.032281294231581	33267	404	24.735	4.86378776587049	0.0614213702167813	32044.612	2	0.004	**	0.03217822	0.01724260;0.05439719	0.01231	*
DNA	hAT-Charlie	Charlie10b	10	0.0248317647935239	33267	273	16.085	3.97260072956701	0.0399418936703832	32044.612	77	0.154	ns	0.03663004	0.01770282;0.06633057	0.155	ns
DNA	hAT-Charlie	Charlie2b	86	0.213553177224305	33267	3650	216.941	14.4384898444744	0.538702788607186	32044.612	1	0.002	**	0.02356164	0.01888845;0.02901757	2.2e-16	***
DNA	hAT-Charlie	Charlie7a	62	0.153956941719848	33267	1424	87.715	8.8125726343921	0.217811824886395	32044.612	2	0.004	**	0.04353933	0.03354150;0.05547061	0.003458	**
DNA	hAT-Charlie	tot	7465	18.5369124183656	33267	266107	9391.58	66.8359232796304	23.3209505599563	32044.612	1	0.002	**	0.02805263	0.02742851;0.02868704	2.2e-16	***
DNA	hAT-Charlie	MER5A	1822	4.52434754538005	33267	34906	1939.742	37.606724155418	4.81672171041196	32044.612	1	0.002	**	0.05219733	0.04988699;0.05458254	0.00583	**
DNA	hAT-Charlie	Charlie4	52	0.129125176926324	33267	917	59.511	7.29980589921172	0.14777631546274	32044.612	175	0.35	ns	0.05670665	0.04263766;0.07370150	0.3478	ns
DNA	hAT-Charlie	MER58A	532	1.32104988701547	33267	13479	856.856	27.0097165625408	2.12772466539197	32044.612	1	0.002	**	0.0394688	0.03624446;0.04289385	2.2e-16	***
DNA	hAT-Charlie	MER119	36	0.089394353256686	33267	1203	76.007	8.53520947609377	0.188738794666137	32044.612	1	0.002	**	0.02992519	0.02104539;0.04118998	2.193e-07	***
DNA	hAT-Charlie	MER58B	329	0.816965061706936	33267	7005	475.248	20.1623167075367	1.18012465545926	32044.612	1	0.002	**	0.04696645	0.04213014;0.05218415	2.753e-13	***
DNA	hAT-Charlie	MER33	476	1.18199200417174	33267	9580	625.533	22.4552254085357	1.55330883265874	32044.612	1	0.002	**	0.04968685	0.04542083;0.05422922	1.391e-10	***
DNA	hAT-Charlie	MER106A	43	0.106776588612153	33267	742	48.213	6.65371346714772	0.119721387599017	32044.612	231	0.462	ns	0.05795148	0.04225359;0.07726961	0.5022	ns
DNA	hAT-Charlie	MER58C	110	0.273149412728763	33267	2592	166.325	11.3416933924793	0.413014327928286	32044.612	1	0.002	**	0.04243827	0.03500590;0.05092512	2.138e-06	***
DNA	hAT-Charlie	Charlie11	3	0.00744952943805716	33267	104	6.55711422845691	2.61126417482993	0.0162824718245311	32044.612	110	0.22	ns	0.02884615	0.005988739;0.081991276	0.2209	ns
DNA	hAT-Charlie	Charlie16	56	0.139057882843734	33267	1464	87.163	9.21603853976134	0.216441111469792	32044.612	1	0.002	**	0.03825137	0.02902161;0.04938736	0.0003205	***
DNA	hAT-Charlie	Charlie30a	30	0.0744952943805716	33267	457	28.458	5.27674900673512	0.0706662362494102	32044.612	661	0.682	ns	0.06564551	0.04472551;0.09238935	0.771	ns
DNA	MULE-MuDR	tot	52	0.129125176926324	33267	1949	125.421	10.993844806237	0.311442477216856	32044.612	1	0.002	**	0.02668035	0.01998891;0.03484186	4.718e-14	***
DNA	MULE-MuDR	Ricksha_b	3	0.00744952943805716	33267	117	7.98	2.86108122670184	0.0198157483052321	32044.612	49	0.098	ns	0.02564103	0.005319335;0.073106790	0.06664	ns
DNA	MULE-MuDR	Ricksha	14	0.0347644707109334	33267	410	26.526	5.2408769104789	0.0658687392913014	32044.612	9	0.018	*	0.03414634	0.01879147;0.05662855	0.008824	**
DNA	MULE-MuDR	Ricksha_a	0	0	33267	56	4.00101317122594	1.83525287921256	0.00993522180036735	32044.612	1	0.002	**	0	0.0000000;0.0637501	0.03292	*
DNA	MULE-MuDR	Ricksha_c	33	0.0819448238186288	33267	982	61.594	7.59307703232483	0.152948772069231	32044.612	1	0.002	**	0.03360489	0.02324273;0.04687197	5.605e-05	***
DNA	MULE-MuDR	Ricksha_0	10	0.0248317647935239	33267	384	25.982	5.11799471178607	0.0645178912865337	32044.612	1	0.002	**	0.02604167	0.01255708;0.04736900	0.0004847	***
DNA	Merlin	tot	2	0.00496635295870478	33267	57	3.16474291710388	1.58085159544536	0.00785861517494942	32044.612	370	0.74	ns	0.03508772	0.004277895;0.121070663	0.7709	ns
DNA	Merlin	Merlin1_HS	2	0.00496635295870478	33267	57	3.16474291710388	1.58085159544536	0.00785861517494942	32044.612	370	0.74	ns	0.03508772	0.004277895;0.121070663	0.7709	ns
DNA	DNA	X2a_DNA	31	0.076978470859924	33267	412	23.511	4.66300574979515	0.058381962206054	32044.612	950	0.104	ns	0.07524272	0.05169372;0.10510277	0.1112	ns
DNA	DNA	X24_DNA	32	0.0794616473392764	33267	456	26.216	4.87576836171666	0.0650989545827022	32044.612	904	0.196	ns	0.07017544	0.04849192;0.09762513	0.2281	ns
DNA	DNA	X34_DNA	2	0.00496635295870478	33267	99	5.035140562249	2.14728298119459	0.0125031426144099	32044.612	110	0.22	ns	0.02020202	0.002455991;0.071076122	0.2469	ns
DNA	DNA	Eulor9B	0	0	33267	27	2.04848484848485	1.04047961195263	0.00508674939406731	32044.612	1	0.002	**	0	0.0000000;0.1277029	0.2634	ns
DNA	DNA	MER126	6	0.0148990588761143	33267	267	14.527	3.64424910668184	0.0360731047155521	32044.612	6	0.012	*	0.02247191	0.008290414;0.048267663	0.02047	*
DNA	DNA	Eulor9A	3	0.00744952943805716	33267	123	7.315	2.65345356390795	0.0181644359464627	32044.612	71	0.142	ns	0.02439024	0.005058377;0.069624526	0.124	ns
DNA	DNA	UCON78	8	0.0198654118348191	33267	179	10.6456456456456	3.21079069893747	0.0264350168747874	32044.612	247	0.494	ns	0.04469274	0.01948985;0.08616079	0.5258	ns
DNA	DNA	MER125	11	0.0273149412728763	33267	140	8.454	2.82273836050241	0.0209927739564451	32044.612	862	0.28	ns	0.07857143	0.03987476;0.13623643	0.3711	ns
DNA	DNA	Eulor11	1	0.00248317647935239	33267	101	5.8855421686747	2.35428654434701	0.0146148398814897	32044.612	19	0.038	*	0.00990099	0.00025064;0.05393235	0.03149	*
DNA	DNA	X2b_DNA	7	0.0173822353554667	33267	185	10.551	3.06933540360447	0.026199995033647	32044.612	168	0.336	ns	0.03783784	0.01534583;0.07640375	0.3396	ns
DNA	DNA	tot	270	0.670457649425145	33267	6503	374.974	19.0061189240875	0.931126617168682	32044.612	1	0.002	**	0.0415193	0.03680055;0.04665458	5.434e-09	***
DNA	DNA	X30_DNA	39	0.0968438826947431	33267	758	46.899	6.51085172540353	0.116458493705148	32044.612	130	0.26	ns	0.05145119	0.03683916;0.06966725	0.258	ns
DNA	DNA	X23_DNA	6	0.0148990588761143	33267	59	3.81435897435897	1.80672908710974	0.0094717264889349	32044.612	897	0.21	ns	0.1016949	0.03824449;0.20831955	0.279	ns
DNA	DNA	Eutr2	16	0.0397308236696382	33267	230	13.966	3.70466848295074	0.0346800427106354	32044.612	765	0.474	ns	0.06956522	0.04028261;0.11051286	0.579	ns
DNA	DNA	UCON99	1	0.00248317647935239	33267	56	2.99041533546326	1.5345744352258	0.00742572902451704	32044.612	152	0.304	ns	0.01785714	0.0004520015;0.0955259026	0.3708	ns
DNA	DNA	MER135	16	0.0397308236696382	33267	818	44.193	6.68164615909847	0.10973901815202	32044.612	1	0.002	**	0.0195599	0.01122049;0.03157013	1.279e-06	***
DNA	DNA	UCON8	3	0.00744952943805716	33267	206	11.096	3.2067221686743	0.0275533262148941	32044.612	8	0.016	*	0.01456311	0.003013391;0.041967441	0.007849	**
DNA	DNA	MARE8	12	0.0297981177522287	33267	218	13.22	3.39486746797649	0.0328275930570386	32044.612	437	0.874	ns	0.05504587	0.02876310;0.09417929	0.8869	ns
DNA	DNA	MER136	2	0.00496635295870478	33267	28	2.20374707259953	1.13173761212809	0.00547229289712084	32044.612	576	0.852	ns	0.07142857	0.008770497;0.235034773	1	ns
DNA	DNA	Eulor1	3	0.00744952943805716	33267	86	5.21084337349398	2.22632105022155	0.0129394437026495	32044.612	238	0.476	ns	0.03488372	0.007252456;0.098576164	0.4932	ns
DNA	DNA	MER130	3	0.00744952943805716	33267	181	10.469	3.16592199241581	0.0259963745623401	32044.612	12	0.024	*	0.01657459	0.003431208;0.047671610	0.0105	*
DNA	DNA	Eutr2B	23	0.0571130590251049	33267	433	27.102	5.01325530256826	0.0672990489434084	32044.612	223	0.446	ns	0.05311778	0.03396643;0.07863925	0.4869	ns
DNA	DNA	Eutr11	31	0.076978470859924	33267	597	39.737	6.12497725272072	0.0986739837600258	32044.612	87	0.174	ns	0.0519263	0.03555050;0.07289841	0.1628	ns
DNA	DNA	X9a_DNA	22	0.0546298825457525	33267	695	41.027	6.22696122085612	0.10187728141839	32044.612	2	0.004	**	0.03165468	0.01994198;0.04753485	0.001229	**
DNA	DNA	Eulor9C	7	0.0173822353554667	33267	107	6.11711711711712	2.51872691410422	0.0151898813466691	32044.612	714	0.576	ns	0.06542056	0.0267049;0.1301535	0.6747	ns
DNA	DNA	UCON97	0	0	33267	42	2.51265126512651	1.39109206239106	0.00623935652237718	32044.612	1	0.002	**	0	0.00000000;0.08408385	0.1792	ns
DNA	hAT-Tip100?	tot	142	0.352611060068039	33267	2411	148.668	11.8929061720513	0.369168880832361	32044.612	312	0.624	ns	0.05889672	0.04983242;0.06905004	0.6114	ns
DNA	hAT-Tip100?	Eutr15	14	0.0347644707109334	33267	657	37.944	6.07270464799185	0.094221648332547	32044.612	1	0.002	**	0.02130898	0.01169761;0.03549460	1.114e-05	***
DNA	hAT-Tip100?	hAT-N1_Mam	8	0.0198654118348191	33267	239	14.128	3.6097986989092	0.0350823173002905	32044.612	50	0.1	ns	0.0334728	0.01455988;0.06488694	0.09941	ns
DNA	hAT-Tip100?	UCON23	1	0.00248317647935239	33267	31	2.48645720476706	1.31096688790854	0.00617431204779386	32044.612	234	0.468	ns	0.03225806	0.0008163701;0.1670211162	0.512	ns
DNA	hAT-Tip100?	MamRep1879	119	0.295498001042934	33267	1484	94.987	9.6186979550431	0.235869484244245	32044.612	991	0.022	*	0.08018868	0.06687559;0.09518989	0.01264	*
DNA	hAT	tot	649	1.6115815350997	33267	8917	559.684	22.1460287769747	1.38979414466986	32044.612	1001	0.002	**	0.07278233	0.06747458;0.07837117	0.0001324	***
DNA	hAT	MER53	444	1.10253035683246	33267	5855	375.701	18.3055371866463	0.932931886469171	32044.612	1001	0.002	**	0.07583262	0.06917894;0.08291252	0.0003866	***
DNA	hAT	MamRep38	161	0.399791413175734	33267	2128	136.221	11.3341352392506	0.338260783193862	32044.612	991	0.022	*	0.07565789	0.06477755;0.08772337	0.03	*
DNA	hAT	UCON73	18	0.044697176628343	33267	248	15.929	3.76113082796984	0.0395545181396042	32044.612	775	0.454	ns	0.07258065	0.04358072;0.11228460	0.6029	ns
DNA	hAT	MamRep1894	38	0.0943607062153907	33267	686	41.482	6.30312663726544	0.103007126716496	32044.612	332	0.664	ns	0.05539359	0.03949436;0.07524230	0.6311	ns
DNA	Kolobok	tot	5	0.0124158823967619	33267	232	14.681	3.56201164048167	0.0364555138933724	32044.612	4	0.008	**	0.02155172	0.007033951;0.049575128	0.006323	**
DNA	Kolobok	UCON29	5	0.0124158823967619	33267	232	14.681	3.56201164048167	0.0364555138933724	32044.612	4	0.008	**	0.02155172	0.007033951;0.049575128	0.006323	**
DNA	hAT-Tip100	MER115	166	0.412207295572496	33267	2520	157.855	11.8232721682606	0.391981823148171	32044.612	764	0.476	ns	0.06587302	0.05649845;0.07627100	0.4848	ns
DNA	hAT-Tip100	MamTip3B	31	0.076978470859924	33267	824	48.589	6.82749541879696	0.120655061955253	32044.612	4	0.008	**	0.03762136	0.02570240;0.05297762	0.0076	**
DNA	hAT-Tip100	MamRep488	44	0.109259765091505	33267	494	29.789	5.1447981445289	0.0739713441434283	32044.612	995	0.014	*	0.08906883	0.06546314;0.11772574	0.01041	*
DNA	hAT-Tip100	Arthur1C	39	0.0968438826947431	33267	710	43.636	6.40488302207983	0.108355888853021	32044.612	252	0.504	ns	0.05492958	0.03934827;0.07432859	0.5316	ns
DNA	hAT-Tip100	FordPrefect_a	25	0.0620794119838097	33267	281	18.865	4.24249617251139	0.0468451242829828	32044.612	936	0.132	ns	0.08896797	0.05840393;0.12853158	0.1511	ns
DNA	hAT-Tip100	EuthAT-N1a	0	0	33267	46	2.88433228180862	1.52013730370126	0.00716230608082397	32044.612	1	0.002	**	0	0.00000000;0.07706183	0.1172	ns
DNA	hAT-Tip100	Arthur2	30	0.0744952943805716	33267	989	56.088	7.26023188107425	0.139276402373917	32044.612	1	0.002	**	0.03033367	0.02055763;0.04302157	0.0001447	***
DNA	hAT-Tip100	Arthur1	77	0.191204588910134	33267	2337	140.476	11.8205392918068	0.348826699113506	32044.612	1	0.002	**	0.03294822	0.02608788;0.04100925	2.775e-09	***
DNA	hAT-Tip100	MamTip2b	475	1.17950882769238	33267	6730	406.957	18.6655177413473	1.01054605050781	32044.612	1000	0.004	**	0.07057949	0.06457319;0.07696098	0.000667	***
DNA	hAT-Tip100	MER97a	12	0.0297981177522287	33267	277	18.235	4.2199031484837	0.0452807231009908	32044.612	70	0.14	ns	0.0433213	0.02258206;0.07445029	0.1457	ns
DNA	hAT-Tip100	MamTip1b	36	0.089394353256686	33267	440	30.069	5.15313436597512	0.0746666335576469	32044.612	887	0.23	ns	0.08181818	0.05796078;0.11147261	0.2565	ns
DNA	hAT-Tip100	Zaphod	60	0.148990588761143	33267	2282	137.122	11.6099917272971	0.340498125201758	32044.612	1	0.002	**	0.02629273	0.02012272;0.03371567	4.715e-14	***
DNA	hAT-Tip100	MER45B	57	0.141541059323086	33267	1314	83.128	8.73314856646125	0.206421494375605	32044.612	1	0.002	**	0.043379	0.03301758;0.05583989	0.002184	**
DNA	hAT-Tip100	FordPrefect	41	0.101810235653448	33267	599	39.553	6.07042346472147	0.098217079287825	32044.612	644	0.716	ns	0.06844741	0.04956337;0.09171366	0.8048	ns
DNA	hAT-Tip100	EuthAT-N1	10	0.0248317647935239	33267	78	4.63323201621074	1.9977751290868	0.0115051327660369	32044.612	986	0.032	*	0.1282051	0.06322773;0.22316215	0.02543	*
DNA	hAT-Tip100	Zaphod3	45	0.111742941570857	33267	1217	72.635	8.30389846576473	0.180365523577761	32044.612	2	0.004	**	0.03697617	0.02709612;0.04916630	0.0004379	***
DNA	hAT-Tip100	MER91B	132	0.327779295274515	33267	1442	95.082	9.52060491344526	0.236105386009784	32044.612	1001	0.002	**	0.09153953	0.07715244;0.10761459	0.0001953	***
DNA	hAT-Tip100	Arthur1A	74	0.183755059472077	33267	1160	70.218	7.93028154389019	0.174363686027166	32044.612	715	0.574	ns	0.0637931	0.05041977;0.07942723	0.6223	ns
DNA	hAT-Tip100	MER96B	171	0.424623177969258	33267	2150	155.986	12.1721800005573	0.387340766308261	32044.612	905	0.194	ns	0.07953488	0.06844450;0.09178672	0.2122	ns
DNA	hAT-Tip100	Zaphod5a	5	0.0124158823967619	33267	78	4.77406281661601	2.08700606820087	0.0118548404971717	32044.612	667	0.67	ns	0.06410256	0.02113972;0.14328760	0.8131	ns
DNA	hAT-Tip100	ORSL	125	0.310397059919048	33267	1214	85.13	8.53674270292692	0.211392813687269	32044.612	1001	0.002	**	0.1029654	0.08643546;0.12144583	2.326e-05	***
DNA	hAT-Tip100	MER97d	6	0.0148990588761143	33267	137	8.663	2.88405075349738	0.0215117578406297	32044.612	226	0.452	ns	0.04379562	0.01623939;0.09288618	0.4802	ns
DNA	hAT-Tip100	hAT-N1a_Mam	23	0.0571130590251049	33267	461	27.545	5.03461243019979	0.0683990961237615	32044.612	213	0.426	ns	0.04989154	0.03188628;0.07392379	0.4315	ns
DNA	hAT-Tip100	Zaphod4a	19	0.0471803531076954	33267	373	22.91	4.84079883214881	0.0568895731419632	32044.612	246	0.492	ns	0.05093834	0.03094323;0.07840577	0.4511	ns
DNA	hAT-Tip100	MER91A	317	0.787166943954707	33267	3627	233.379	14.9162949439482	0.579521243574781	32044.612	1001	0.002	**	0.08740006	0.07840632;0.09706502	6.956e-08	***
DNA	hAT-Tip100	Arthur1B	93	0.230935412579772	33267	2312	137.041	11.5233722107336	0.340296987906931	32044.612	1	0.002	**	0.04022491	0.03258717;0.04905364	4.953e-05	***
DNA	hAT-Tip100	ORSL-2a	31	0.076978470859924	33267	367	24.775	4.89840477802409	0.0615206972759554	32044.612	918	0.168	ns	0.08446866	0.05811314;0.11775412	0.2103	ns
DNA	hAT-Tip100	tot	2901	7.20369496660128	33267	53611	2853.957	44.6396443629298	7.0868788954831	32044.612	849	0.306	ns	0.05411203	0.05221180;0.05606071	0.3659	ns
DNA	hAT-Tip100	MER45A	313	0.777234238037297	33267	3468	230.276	15.03242488083	0.57181594695935	32044.612	1001	0.002	**	0.09025375	0.08092123;0.10028351	8.022e-08	***
DNA	hAT-Tip100	MER96	118	0.293014824563582	33267	1274	83.678	8.94305844184722	0.207787241439249	32044.612	1001	0.002	**	0.09262166	0.07726455;0.10988727	0.0002266	***
DNA	hAT-Tip100	ORSL-2b	42	0.1042934121328	33267	709	48.508	6.63490451762178	0.120453924660426	32044.612	186	0.372	ns	0.05923836	0.04302367;0.07923268	0.3719	ns
DNA	hAT-Tip100	MER45C	77	0.191204588910134	33267	1197	74.21	8.1832062704581	0.184276526532741	32044.612	653	0.698	ns	0.06432749	0.05109622;0.07974548	0.7191	ns
DNA	hAT-Tip100	MamTip2	436	1.08266494499764	33267	5239	317.555	16.4834061309451	0.788545106900748	32044.612	1001	0.002	**	0.08322199	0.07588074;0.09103135	6.669e-11	***
DNA	hAT-Tip100	MamTip1	65	0.161406471157905	33267	756	48.513	6.69287872485567	0.120466340542822	32044.612	993	0.018	*	0.08597884	0.06698177;0.10827607	0.0174	*
DNA	hAT-Tip100	hAT-4b_Ther	10	0.0248317647935239	33267	228	12.453	3.56545978851305	0.0309229966973753	32044.612	310	0.62	ns	0.04385965	0.02122983;0.07917841	0.5611	ns
DNA	hAT-Tip100	MamTip3	55	0.136574706364381	33267	1155	68.754	8.01072129434395	0.170728315661394	32044.612	56	0.112	ns	0.04761905	0.03607152;0.06153455	0.09284	ns
DNA	hAT-Tip100	MARE4	18	0.044697176628343	33267	308	19.786	4.28188492822245	0.0491321298204663	32044.612	412	0.824	ns	0.05844156	0.03500033;0.09079229	0.8158	ns
DNA	hAT-Tip100	MER97b	14	0.0347644707109334	33267	173	11.421	3.31794631779475	0.0283603585706836	32044.612	832	0.34	ns	0.08092486	0.04494841;0.13205089	0.4412	ns
DNA	hAT-Tip100	Zaphod5b	5	0.0124158823967619	33267	74	4.92734611503532	2.10501299698056	0.0122354699784841	32044.612	627	0.75	ns	0.06756757	0.02230151;0.15067873	0.8182	ns
DNA	hAT-Tip100	MamRep4096	100	0.248317647935239	33267	1259	80.8	8.65638105289575	0.200640659531673	32044.612	982	0.04	*	0.07942812	0.06509036;0.09576442	0.03308	*
DNA	hAT-Tip100	MER91C	131	0.325296118795163	33267	1637	102.455	9.43848822958742	0.254413846192049	32044.612	1000	0.004	**	0.08002443	0.06733737;0.09424039	0.004939	**
DNA	hAT-Tip100	Zaphod2	62	0.153956941719848	33267	844	57.289	7.50078267521068	0.142258697325619	32044.612	767	0.47	ns	0.07345972	0.05678175;0.09318583	0.494	ns
DNA	hAT-Tip100	MER97c	14	0.0347644707109334	33267	215	12.73	3.43028670330438	0.0316108365821559	32044.612	701	0.602	ns	0.06511628	0.03605387;0.10684135	0.6643	ns
DNA	hAT-Tip100	MER45R	38	0.0943607062153907	33267	616	40.562	6.07857755606565	0.100722604355492	32044.612	387	0.774	ns	0.06168831	0.04402047;0.08369186	0.7453	ns
DNA	PiggyBac	tot	83	0.206103647786248	33267	2114	132.428	10.7459895911122	0.328842094807678	32044.612	1	0.002	**	0.03926206	0.03139106;0.04844077	2.858e-06	***
DNA	PiggyBac	MER75B	5	0.0124158823967619	33267	114	7.926	2.62934163574029	0.019681656775347	32044.612	172	0.344	ns	0.04385965	0.01439231;0.09938865	0.3577	ns
DNA	PiggyBac	MER75	27	0.0670457649425145	33267	475	30.247	5.48471267005601	0.0751086389709717	32044.612	294	0.588	ns	0.05684211	0.03778976;0.08162754	0.6379	ns
DNA	PiggyBac	MER85	40	0.0993270591740955	33267	902	56.262	7.46398466417683	0.139708475081324	32044.612	19	0.038	*	0.0443459	0.03186729;0.05989960	0.02297	*
DNA	PiggyBac	Looper	6	0.0148990588761143	33267	531	33.051	5.48401982796138	0.0820714658190758	32044.612	1	0.002	**	0.01129944	0.00415767;0.02443093	8.428e-09	***
DNA	PiggyBac	MER75A	8	0.0198654118348191	33267	92	5.66633266533066	2.32941350545438	0.0140705039987352	32044.612	887	0.23	ns	0.08695652	0.03829206;0.16416675	0.2782	ns
DNA	TcMar-Pogo	tot	4	0.00993270591740955	33267	37	2.68157614483493	1.3516913779962	0.00665882681044655	32044.612	842	0.32	ns	0.1081081	0.03025197;0.25417594	0.3409	ns
DNA	TcMar-Pogo	MER132	4	0.00993270591740955	33267	37	2.68157614483493	1.3516913779962	0.00665882681044655	32044.612	842	0.32	ns	0.1081081	0.03025197;0.25417594	0.3409	ns
DNA	TcMar-Tigger	Tigger18a	48	0.119192471008915	33267	1259	81.888	8.60334083211129	0.203342355541208	32044.612	1	0.002	**	0.0381255	0.02824204;0.05023328	4.624e-05	***
DNA	TcMar-Tigger	Tigger17c	14	0.0347644707109334	33267	342	22.251	4.37391473740974	0.05525315984207	32044.612	31	0.062	ns	0.04093567	0.02255767;0.06772987	0.07829	ns
DNA	TcMar-Tigger	X12_DNA	41	0.101810235653448	33267	1374	82.283	8.85377322390291	0.204323210250553	32044.612	1	0.002	**	0.02983988	0.0214969;0.0402650	3.637e-07	***
DNA	TcMar-Tigger	MER6	25	0.0620794119838097	33267	812	48.144	6.98670724147491	0.119550048421941	32044.612	1	0.002	**	0.03078818	0.02002154;0.04511544	0.0002537	***
DNA	TcMar-Tigger	Tigger17b	1	0.00248317647935239	33267	90	5.22690763052209	2.28886728377064	0.01297933408786	32044.612	35	0.07	ns	0.01111111	0.0002812694;0.0603574806	0.06608	ns
DNA	TcMar-Tigger	Tigger12	14	0.0347644707109334	33267	876	52.034	6.80272894661555	0.129209604926622	32044.612	1	0.002	**	0.01598174	0.008764191;0.026669379	3.042e-10	***
DNA	TcMar-Tigger	MER44B	42	0.1042934121328	33267	2126	129.95	10.6149977945442	0.322688783491843	32044.612	1	0.002	**	0.01975541	0.01427414;0.02661058	2.2e-16	***
DNA	TcMar-Tigger	MER47B	24	0.0595962355044573	33267	618	36.961	6.16128561587924	0.0917806858533436	32044.612	19	0.038	*	0.03883495	0.02503797;0.05723427	0.02698	*
DNA	TcMar-Tigger	X6b_DNA	73	0.181271882992724	33267	959	60.349	7.57089938630263	0.149857217352437	32044.612	951	0.102	ns	0.07612096	0.06013830;0.09476163	0.09616	ns
DNA	TcMar-Tigger	Tigger3a	166	0.412207295572496	33267	5323	327.656	17.1964933455453	0.813627672518686	32044.612	1	0.002	**	0.03118542	0.02668058;0.03621340	2.2e-16	***
DNA	TcMar-Tigger	Tigger4b	62	0.153956941719848	33267	2520	156.734	11.7950993369436	0.389198182314817	32044.612	1	0.002	**	0.02460317	0.01891392;0.03143036	2.2e-16	***
DNA	TcMar-Tigger	UCON11	2	0.00496635295870478	33267	45	2.87748691099476	1.47681805965646	0.00714530781702656	32044.612	429	0.858	ns	0.04444444	0.005428489;0.151492900	1	ns
DNA	TcMar-Tigger	Tigger22N1	32	0.0794616473392764	33267	1102	64.781	7.71845927718826	0.160862655508927	32044.612	1	0.002	**	0.02903811	0.01994502;0.04074739	6.483e-06	***
DNA	TcMar-Tigger	MER47A	96	0.238384942017829	33267	2589	167.301	12.1128493807246	0.415437908172134	32044.612	1	0.002	**	0.03707995	0.03013608;0.04509411	1.062e-09	***
DNA	TcMar-Tigger	Tigger17	6	0.0148990588761143	33267	54	4.3168016194332	1.96932944247693	0.0107193802474068	32044.612	848	0.308	ns	0.1111111	0.04188376;0.22631316	0.4446	ns
DNA	TcMar-Tigger	Tigger21a	6	0.0148990588761143	33267	169	11.117	3.33803137394685	0.0276054729209605	32044.612	62	0.124	ns	0.03550296	0.01313843;0.07567040	0.1213	ns
DNA	TcMar-Tigger	X9b_DNA	19	0.0471803531076954	33267	601	37.829	5.71668080615311	0.0939360830374215	32044.612	1	0.002	**	0.03161398	0.01913882;0.04893018	0.0007438	***
DNA	TcMar-Tigger	Tigger3c	85	0.211070000744953	33267	2327	147.325	11.2916285750053	0.36583397482059	32044.612	1	0.002	**	0.03652772	0.02927921;0.04497080	1.337e-08	***
DNA	TcMar-Tigger	Tigger19b	179	0.444488589804077	33267	3538	209.367	13.6981732705843	0.519895209952571	32044.612	17	0.034	*	0.05059356	0.04360443;0.05833654	0.02972	*
DNA	TcMar-Tigger	MER44C	32	0.0794616473392764	33267	1091	68.298	7.74397605659815	0.169595987186809	32044.612	1	0.002	**	0.02933089	0.02014697;0.04115571	9.197e-07	***
DNA	TcMar-Tigger	Tigger3b	91	0.225969059621067	33267	6279	388.528	18.7457894104415	0.964783591169824	32044.612	1	0.002	**	0.01449275	0.01168428;0.01776445	2.2e-16	***
DNA	TcMar-Tigger	UCON39	5	0.0124158823967619	33267	107	5.95883534136546	2.29250740456732	0.0147968397640125	32044.612	447	0.894	ns	0.04672897	0.01534461;0.10568612	0.8347	ns
DNA	TcMar-Tigger	Tigger12A	24	0.0595962355044573	33267	744	45.307	6.28014260914442	0.112505276750019	32044.612	1	0.002	**	0.03225806	0.0207755;0.0476188	0.0005315	***
DNA	TcMar-Tigger	Tigger17a	87	0.216036353703658	33267	2389	153.9	11.7611361833934	0.382160860172332	32044.612	1	0.002	**	0.03641691	0.02926924;0.04472798	2.195e-09	***
DNA	TcMar-Tigger	Tigger1a_Mars	1	0.00248317647935239	33267	44	2.07673267326733	1.06844023145894	0.00515689372816003	32044.612	285	0.57	ns	0.02272727	0.0005752392;0.1202415822	0.7234	ns
DNA	TcMar-Tigger	MER44A	73	0.181271882992724	33267	2334	142.14	11.6966324731185	0.352958704775148	32044.612	1	0.002	**	0.03127678	0.02459443;0.03916680	8.966e-11	***
DNA	TcMar-Tigger	Tigger1a_Art	6	0.0148990588761143	33267	302	19.618	4.30959959261282	0.0487149561719351	32044.612	1	0.002	**	0.01986755	0.007325098;0.042739522	0.0004139	***
DNA	TcMar-Tigger	Tigger4a	98	0.243351294976534	33267	3497	227.009	14.4768262232265	0.563703409401306	32044.612	1	0.002	**	0.02802402	0.02280849;0.03404715	2.2e-16	***
DNA	TcMar-Tigger	Tigger10	49	0.121675647488267	33267	1450	89.119	8.50842125380684	0.221298204663405	32044.612	1	0.002	**	0.0337931	0.02510279;0.04443206	3.021e-06	***
DNA	TcMar-Tigger	Tigger6a	15	0.0372476471902858	33267	674	41.992	6.38550786631029	0.104273546720965	32044.612	1	0.002	**	0.02225519	0.01250830;0.03644122	2.008e-06	***
DNA	TcMar-Tigger	MER2	267	0.663008119987087	33267	9067	551.571	22.2190604132048	1.36964813389288	32044.612	1	0.002	**	0.02944745	0.02606441;0.03313711	2.2e-16	***
DNA	TcMar-Tigger	Tigger7	94	0.233418589059124	33267	2944	183.925	12.8091158339851	0.456718233964888	32044.612	1	0.002	**	0.03192935	0.0258776;0.0389331	8.418e-14	***
DNA	TcMar-Tigger	Tigger8	25	0.0620794119838097	33267	938	57.788	7.50328963557687	0.143497802388816	32044.612	1	0.002	**	0.02665245	0.01732068;0.03909408	1.179e-06	***
DNA	TcMar-Tigger	MER47C	33	0.0819448238186288	33267	762	42.628	6.45951556553133	0.105852846961834	32044.612	79	0.158	ns	0.04330709	0.02999506;0.06028427	0.1345	ns
DNA	TcMar-Tigger	Tigger11a	9	0.0223485883141715	33267	421	24.942	4.70135498965337	0.0619353877480073	32044.612	1	0.002	**	0.02137767	0.009820726;0.040192396	0.0003869	***
DNA	TcMar-Tigger	Tigger2	58	0.144024235802438	33267	2729	181.946	13.428604224245	0.45180402771225	32044.612	1	0.002	**	0.02125321	0.01617704;0.02738897	2.2e-16	***
DNA	TcMar-Tigger	X1_DNA	25	0.0620794119838097	33267	676	44.249	6.44550568563425	0.109878076034864	32044.612	2	0.004	**	0.03698225	0.02407332;0.05411096	0.001786	**
DNA	TcMar-Tigger	Tigger4	27	0.0670457649425145	33267	1445	86.091	8.80080525708717	0.213779146283926	32044.612	1	0.002	**	0.01868512	0.01234882;0.02707013	4.995e-14	***
DNA	TcMar-Tigger	X6a_DNA	58	0.144024235802438	33267	979	63.658	8.09286911611269	0.158074048322614	32044.612	267	0.534	ns	0.05924413	0.04529033;0.07591686	0.5166	ns
DNA	TcMar-Tigger	Tigger3	30	0.0744952943805716	33267	1147	74.849	8.51837788324525	0.185863276303047	32044.612	1	0.002	**	0.02615519	0.01771481;0.03712885	2.422e-09	***
DNA	TcMar-Tigger	Tigger19a	214	0.531399766581411	33267	3579	224.242	14.3272015657177	0.556832460082938	32044.612	253	0.506	ns	0.05979324	0.05224775;0.06806723	0.5122	ns
DNA	TcMar-Tigger	Tigger16a	87	0.216036353703658	33267	1789	106.312	9.5276141521071	0.263991457872911	32044.612	19	0.038	*	0.04863052	0.03913151;0.05964221	0.05715	ns
DNA	TcMar-Tigger	X10b_DNA	10	0.0248317647935239	33267	298	18.544	4.12517649090085	0.0460480246331107	32044.612	23	0.046	*	0.03355705	0.01620699;0.06084522	0.04051	*
DNA	TcMar-Tigger	X11_DNA	18	0.044697176628343	33267	268	16.541	4.00029015464145	0.0410742221449678	32044.612	687	0.63	ns	0.06716418	0.04028838;0.10407311	0.7024	ns
DNA	TcMar-Tigger	MamRep434	105	0.260733530332001	33267	2112	131.976	10.841815759778	0.327719699039011	32044.612	5	0.01	**	0.04971591	0.04083992;0.05986636	0.01509	*
DNA	TcMar-Tigger	Tigger5	15	0.0372476471902858	33267	537	32.67	5.60754353924643	0.0811253755804425	32044.612	1	0.002	**	0.02793296	0.01571634;0.04565314	0.0007626	***
DNA	TcMar-Tigger	Tigger2b_Pri	52	0.129125176926324	33267	2104	133.267	11.6076030018022	0.330925479873855	32044.612	1	0.002	**	0.02471483	0.01851202;0.03228508	3.04e-16	***
DNA	TcMar-Tigger	MER6A	24	0.0595962355044573	33267	1009	62.427	7.5188565755841	0.155017258076531	32044.612	1	0.002	**	0.02378593	0.01529817;0.03518584	2.125e-08	***
DNA	TcMar-Tigger	Tigger20a	27	0.0670457649425145	33267	1356	78.229	8.83088577343992	0.194256412803258	32044.612	1	0.002	**	0.0199115	0.01316180;0.02883875	1.333e-11	***
DNA	TcMar-Tigger	Tigger6b	5	0.0124158823967619	33267	174	10.227	3.04347395811657	0.0253954458543369	32044.612	49	0.098	ns	0.02873563	0.00939487;0.06578243	0.1053	ns
DNA	TcMar-Tigger	Tigger3d	24	0.0595962355044573	33267	636	38.983	5.99388335202126	0.0968016686945941	32044.612	9	0.018	*	0.03773585	0.02432501;0.05562958	0.01031	*
DNA	TcMar-Tigger	UCON33	13	0.032281294231581	33267	133	8.76	2.84613782176838	0.0217526259591269	32044.612	952	0.1	ns	0.09774436	0.05307838;0.16134536	0.1576	ns
DNA	TcMar-Tigger	MERX	18	0.044697176628343	33267	436	28.991	5.03152414634322	0.0719897693129051	32044.612	9	0.018	*	0.0412844	0.02464826;0.06446402	0.0339	*
DNA	TcMar-Tigger	MER6C	4	0.00993270591740955	33267	160	10.017	3.11615490972792	0.0248739787936729	32044.612	26	0.052	ns	0.025	0.006852743;0.062770608	0.04878	*
DNA	TcMar-Tigger	Tigger9b	21	0.0521467060664001	33267	754	49.15	6.69524654709044	0.12204812396017	32044.612	1	0.002	**	0.02785146	0.01732137;0.04225999	5.77e-06	***
DNA	TcMar-Tigger	Tigger6	7	0.0173822353554667	33267	230	14.189	3.7206346396982	0.035233791065531	32044.612	26	0.052	ns	0.03043478	0.01232218;0.06169925	0.05326	ns
DNA	TcMar-Tigger	Tigger2a	102	0.253284000893944	33267	3318	210.45	14.2163851103438	0.52258449007971	32044.612	1	0.002	**	0.03074141	0.02513396;0.03719461	2.2e-16	***
DNA	TcMar-Tigger	Tigger17d	15	0.0372476471902858	33267	331	20.549	4.41849772231719	0.0510267934742122	32044.612	117	0.234	ns	0.04531722	0.02558228;0.07364319	0.2533	ns
DNA	TcMar-Tigger	Tigger16b	41	0.101810235653448	33267	1329	77.485	8.28156744580151	0.19240892950262	32044.612	1	0.002	**	0.03085026	0.02222774;0.04162078	4.502e-06	***
DNA	TcMar-Tigger	Tigger5b	73	0.181271882992724	33267	2766	169.35	12.3106885694121	0.420525936778327	32044.612	1	0.002	**	0.0263919	0.02074279;0.03307069	2.2e-16	***
DNA	TcMar-Tigger	MER46C	131	0.325296118795163	33267	2812	181.538	12.7686175286753	0.450790891708674	32044.612	1	0.002	**	0.04658606	0.03909437;0.05503852	6.399e-05	***
DNA	TcMar-Tigger	tot	3080	7.64818355640535	33267	125710	5625.559	56.2550010589649	13.9692557920091	32044.612	1	0.002	**	0.02450084	0.02365323;0.02537047	2.2e-16	***
DNA	TcMar-Tigger	Tigger9a	12	0.0297981177522287	33267	1026	58.837	7.65892225382202	0.146102654515656	32044.612	1	0.002	**	0.01169591	0.006057646;0.020341188	9.306e-14	***
DNA	TcMar-Tigger	MamRep137	88	0.21851953018301	33267	2459	153.682	12.0397604557496	0.381619527699834	32044.612	1	0.002	**	0.03578691	0.02879910;0.04390632	4.765e-09	***
DNA	TcMar-Tigger	Tigger15a	190	0.471803531076954	33267	4828	292.107	16.0780612965325	0.725353231854188	32044.612	1	0.002	**	0.03935377	0.03404589;0.04522747	7.708e-11	***
DNA	TcMar-Tigger	MER8	55	0.136574706364381	33267	1941	118.535	10.2437155714471	0.294343323980035	32044.612	1	0.002	**	0.02833591	0.02141625;0.03672482	3.399e-11	***
DNA	TcMar-Tigger	X26_DNA	42	0.1042934121328	33267	957	56.737	7.41962814983891	0.140887983909016	32044.612	24	0.048	*	0.04388715	0.03181006;0.05886233	0.0467	*
DNA	TcMar-Tigger	Tigger13a	98	0.243351294976534	33267	3113	188.353	13.3133630851351	0.46771373941546	32044.612	1	0.002	**	0.03148089	0.02563002;0.03823234	1.735e-13	***
DNA	TcMar-Tigger	Tigger23a	28	0.0695289414218669	33267	583	37.623	5.93127735408242	0.0934245486826749	32044.612	52	0.104	ns	0.04802744	0.03214772;0.06866755	0.1093	ns
DNA	TcMar-Tigger	MER2B	56	0.139057882843734	33267	1710	107.055	9.42543440981973	0.26583645799707	32044.612	1	0.002	**	0.03274854	0.02483077;0.04231781	3.479e-08	***
DNA	TcMar-Tigger	Tigger12c	22	0.0546298825457525	33267	859	49.474	6.80703016444467	0.12285267313948	32044.612	1	0.002	**	0.02561118	0.01611842;0.03851997	1.34e-05	***
DNA	TcMar-Tigger	MER127	19	0.0471803531076954	33267	211	11.619	3.39932263758449	0.0288520275135954	32044.612	981	0.042	*	0.09004739	0.05508723;0.13704749	0.03343	*
DNA	TcMar-Tigger	MARE10	3	0.00744952943805716	33267	79	4.29554655870445	1.84607813021977	0.010666600180538	32044.612	344	0.688	ns	0.03797468	0.007900819;0.106990920	0.8017	ns
DNA	TcMar-Tigger	Tigger14a	39	0.0968438826947431	33267	1293	79.844	8.61590958041563	0.198266742817412	32044.612	1	0.002	**	0.03016241	0.02153449;0.04100396	3.15e-07	***
DNA	TcMar-Tigger	UCON55	13	0.032281294231581	33267	404	23.976	4.71419639468358	0.0595366392689528	32044.612	12	0.024	*	0.03217822	0.01724260;0.05439719	0.0198	*
DNA	TcMar-Tigger	MER6B	27	0.0670457649425145	33267	676	41.453	6.26650301683962	0.102935114598595	32044.612	15	0.03	*	0.03994083	0.02648339;0.05758199	0.01969	*
DNA	TcMar-Tigger	MER44D	10	0.0248317647935239	33267	638	37.952	5.94028475605193	0.0942415137443818	32044.612	1	0.002	**	0.01567398	0.007541207;0.028635615	8.775e-08	***
DNA	TcMar-Tigger	Tigger1	201	0.49911847234983	33267	12059	776.409	26.96588359164	1.92796056715751	32044.612	1	0.002	**	0.01666805	0.01445884;0.01911477	2.2e-16	***
DNA	hAT?	MER121B	7	0.0173822353554667	33267	68	3.56745623069001	1.73749779111031	0.00885862340316856	32044.612	950	0.104	ns	0.1029412	0.04240049;0.20066530	0.09094	ns
DNA	hAT?	UCON69	1	0.00248317647935239	33267	28	1.93494897959184	0.981100066733279	0.00480481979486935	32044.612	315	0.63	ns	0.03571429	0.0009037988;0.1834775975	0.7195	ns
DNA	hAT?	tot	98	0.243351294976534	33267	2048	120.27	10.3294626093422	0.298651635171712	32044.612	17	0.034	*	0.04785156	0.03901617;0.05800808	0.03845	*
DNA	hAT?	MER121	53	0.131608353405677	33267	927	54.986	7.09225662988192	0.13653994189367	32044.612	425	0.85	ns	0.05717368	0.04311674;0.07412073	0.8349	ns
DNA	hAT?	MER99	6	0.0148990588761143	33267	295	18.42	4.28648737009384	0.045740110749671	32044.612	3	0.006	**	0.02033898	0.007499748;0.043741484	0.001054	**
DNA	hAT?	UCON105	25	0.0620794119838097	33267	638	37.384	5.85874294271974	0.0928310695041097	32044.612	16	0.032	*	0.03918495	0.02551614;0.05730335	0.03486	*
DNA	hAT?	UCON89	5	0.0124158823967619	33267	48	3.01713062098501	1.57884117423035	0.00749206779316384	32044.612	868	0.268	ns	0.1041667	0.03469812;0.22657766	0.2264	ns
DNA	hAT?	UCON80	2	0.00496635295870478	33267	44	2.58582502768549	1.32312644611564	0.00642105988846935	32044.612	478	0.956	ns	0.04545455	0.005552952;0.154731578	1	ns
DNA	TcMar-Tc2	Kanga1a	35	0.0869111767773336	33267	843	50.948	6.95986607168095	0.126512875270045	32044.612	16	0.032	*	0.04151839	0.02908657;0.05727148	0.02042	*
DNA	TcMar-Tc2	Kanga11a	35	0.0869111767773336	33267	883	52.204	6.99723840849698	0.129631744928112	32044.612	11	0.022	*	0.0396376	0.02776159;0.05469752	0.01233	*
DNA	TcMar-Tc2	MER104	110	0.273149412728763	33267	2206	137.928	11.0199934780496	0.342499565444116	32044.612	5	0.01	**	0.04986401	0.04115763;0.05978929	0.0137	*
DNA	TcMar-Tc2	Kanga1c	32	0.0794616473392764	33267	826	50.154	6.68123663126244	0.12454123314544	32044.612	7	0.014	*	0.03874092	0.02664697;0.05425273	0.006848	**
DNA	TcMar-Tc2	tot	300	0.744952943805716	33267	8147	491.546	20.4194230289897	1.22059546571975	32044.612	1	0.002	**	0.03682337	0.03283898;0.04114329	2.2e-16	***
DNA	TcMar-Tc2	Kanga1d	25	0.0620794119838097	33267	664	41.285	6.19565663680302	0.102517940950063	32044.612	4	0.008	**	0.0376506	0.02451100;0.05507997	0.007743	**
DNA	TcMar-Tc2	Kanga2_a	54	0.134091529885029	33267	1534	96.161	9.47696638655491	0.238784733431005	32044.612	1	0.002	**	0.03520209	0.02655335;0.04568346	1.971e-06	***
DNA	TcMar-Tc2	Kanga1	34	0.0844280002979812	33267	812	49.49	6.635957800946	0.12289240396315	32044.612	11	0.022	*	0.04187192	0.02916888;0.05802279	0.02262	*
DNA	TcMar-Tc2	Kanga1b	9	0.0223485883141715	33267	379	25.75	4.79546624391169	0.063941794343324	32044.612	1	0.002	**	0.0237467	0.01091469;0.04459862	0.0002019	***
DNA	TcMar?	tot	3	0.00744952943805716	33267	168	9.592	2.91651196500924	0.0238186287899481	32044.612	14	0.028	*	0.01785714	0.003697821;0.051297070	0.02827	*
DNA	TcMar?	X22_DNA	1	0.00248317647935239	33267	24	1.83377659574468	0.986069464408696	0.00455359091094008	32044.612	355	0.71	ns	0.04166667	0.001054352;0.211201683	1	ns
DNA	TcMar?	Eulor8	2	0.00496635295870478	33267	144	8.22122122122122	2.71640715758919	0.0204147431680892	32044.612	13	0.026	*	0.01388889	0.001686457;0.049269462	0.01839	*
RNA	tot	tot	30	0.0744952943805716	33267	730	44.464	6.44284209136112	0.110411958977925	32044.612	7	0.014	*	0.04109589	0.02789607;0.05814946	0.02445	*
RNA	RNA	tot	30	0.0744952943805716	33267	730	44.464	6.44284209136112	0.110411958977925	32044.612	7	0.014	*	0.04109589	0.02789607;0.05814946	0.02445	*
RNA	RNA	7SK	30	0.0744952943805716	33267	730	44.464	6.44284209136112	0.110411958977925	32044.612	7	0.014	*	0.04109589	0.02789607;0.05814946	0.02445	*
srpRNA	tot	tot	66	0.163889647637258	33267	1383	97.38	9.3992524142054	0.241811725559335	32044.612	1	0.002	**	0.04772234	0.03709767;0.06031721	0.0006205	***
srpRNA	srpRNA	tot	66	0.163889647637258	33267	1383	97.38	9.3992524142054	0.241811725559335	32044.612	1	0.002	**	0.04772234	0.03709767;0.06031721	0.0006205	***
srpRNA	srpRNA	7SLRNA	66	0.163889647637258	33267	1383	97.38	9.3992524142054	0.241811725559335	32044.612	1	0.002	**	0.04772234	0.03709767;0.06031721	0.0006205	***
SINE?	tot	tot	0	0	33267	5	1.09183673469388	0.306735823658465	0.00271122329888475	32044.612	1	0.002	**	0	0.0000000;0.5218238	0.5925	ns
SINE?	tRNA	tot	0	0	33267	5	1.09183673469388	0.306735823658465	0.00271122329888475	32044.612	1	0.002	**	0	0.0000000;0.5218238	0.5925	ns
SINE?	tRNA	CRP1	0	0	33267	5	1.09183673469388	0.306735823658465	0.00271122329888475	32044.612	1	0.002	**	0	0.0000000;0.5218238	0.5925	ns
LTR	ERVL	LTR108b_Mam	3	0.00744952943805716	33267	53	3.05175983436853	1.62155557895145	0.00757805824133627	32044.612	641	0.722	ns	0.05660377	0.01182872;0.15662946	1	ns
LTR	ERVL	LTR16D2	14	0.0347644707109334	33267	282	16.294	3.95514945447163	0.0404608775545678	32044.612	345	0.69	ns	0.04964539	0.02740396;0.08189438	0.7008	ns
LTR	ERVL	MER21B	155	0.38489235429962	33267	2786	199.592	13.5771821773104	0.495622159866902	32044.612	1	0.002	**	0.05563532	0.04741501;0.06480393	0.000819	***
LTR	ERVL	LTR16B2	90	0.223485883141715	33267	1617	95.032	9.45178884192364	0.235981227185816	32044.612	321	0.642	ns	0.05565863	0.04499045;0.06797344	0.6342	ns
LTR	ERVL	MLT2A1	85	0.211070000744953	33267	3738	223.477	14.7050232474726	0.554932830076234	32044.612	1	0.002	**	0.02273943	0.01820287;0.02804177	2.2e-16	***
LTR	ERVL	LTR86A2	6	0.0148990588761143	33267	308	18.975	4.2030989806381	0.0471182736957116	32044.612	1	0.002	**	0.01948052	0.007181745;0.041916526	0.0007908	***
LTR	ERVL	LTR86C	6	0.0148990588761143	33267	285	15.571	3.84522362740384	0.038665540959996	32044.612	5	0.01	**	0.02105263	0.007764205;0.045257165	0.008616	**
LTR	ERVL	LTR80A	5	0.0124158823967619	33267	393	19.978	4.16976053304059	0.049608899704502	32044.612	1	0.002	**	0.01272265	0.004143565;0.029439223	0.0001193	***
LTR	ERVL	LTR108d_Mam	1	0.00248317647935239	33267	66	3.60637204522097	1.76098565195126	0.00895525823848667	32044.612	105	0.21	ns	0.01515152	0.0003835296;0.0815523211	0.2693	ns
LTR	ERVL	MER54B	28	0.0695289414218669	33267	438	33.689	5.497499568122	0.0836557324129026	32044.612	167	0.334	ns	0.06392694	0.04289573;0.09106945	0.369	ns
LTR	ERVL	LTR41C	30	0.0744952943805716	33267	759	48.186	6.66527042435862	0.119654341834074	32044.612	3	0.006	**	0.03952569	0.02682392;0.05594676	0.005703	**
LTR	ERVL	LTR16D	56	0.139057882843734	33267	1115	66.962	8.12062192818385	0.166278463410395	32044.612	90	0.18	ns	0.05022422	0.03815859;0.06472774	0.1852	ns
LTR	ERVL	LTR86B1	12	0.0297981177522287	33267	295	17.83	4.06320189131793	0.0442750366268531	32044.612	102	0.204	ns	0.04067797	0.02119268;0.06997761	0.1783	ns
LTR	ERVL	MER54A	30	0.0744952943805716	33267	682	49.505	6.75808010063854	0.12292965161034	32044.612	3	0.006	**	0.04398827	0.02987235;0.06220293	0.003042	**
LTR	ERVL	LTR16E1	174	0.432072707407315	33267	2475	162.439	12.1197841634316	0.403364704129522	32044.612	837	0.33	ns	0.07030303	0.06054208;0.08109481	0.3504	ns
LTR	ERVL	LTR86A1	13	0.032281294231581	33267	531	32.719	5.21336918107842	0.0812470512279308	32044.612	1	0.002	**	0.02448211	0.01309863;0.04150131	9.407e-05	***
LTR	ERVL	LTR40c	29	0.0720121179012192	33267	603	35.022	5.78281565994948	0.0869658066598793	32044.612	166	0.332	ns	0.04809287	0.03244170;0.06834166	0.3378	ns
LTR	ERVL	LTR82A	28	0.0695289414218669	33267	1041	61.235	7.6540420275407	0.152057311713143	32044.612	1	0.002	**	0.02689721	0.01794577;0.03864061	1.816e-06	***
LTR	ERVL	LTR86B2	8	0.0198654118348191	33267	273	15.255	3.71615187859495	0.0378808571925207	32044.612	33	0.066	ns	0.02930403	0.01273457;0.05692189	0.06324	ns
LTR	ERVL	LTR105_Mam	35	0.0869111767773336	33267	667	39.267	6.07129076651511	0.0975068908147302	32044.612	269	0.538	ns	0.05247376	0.03681850;0.07222573	0.5642	ns
LTR	ERVL	LTR33A	112	0.278115765687467	33267	2044	126.348	11.0645071882718	0.313744381813215	32044.612	107	0.214	ns	0.05479452	0.04532855;0.06556126	0.1984	ns
LTR	ERVL	LTR69	2	0.00496635295870478	33267	141	7.986	2.60010856784185	0.0198306473641082	32044.612	12	0.024	*	0.0141844	0.001722436;0.050298330	0.02633	*
LTR	ERVL	MLT2D	184	0.456904472200839	33267	4453	259.076	15.7547591678336	0.643331429564699	32044.612	1	0.002	**	0.04132046	0.0356651;0.0475869	5.664e-07	***
LTR	ERVL	LTR108c_Mam	0	0	33267	43	2.7478354978355	1.48894287650202	0.00682336047735467	32044.612	1	0.002	**	0	0.00000000;0.08221112	0.1129	ns
LTR	ERVL	MER74B	64	0.158923294678553	33267	931	65.306	7.59368342953721	0.162166323160587	32044.612	474	0.948	ns	0.06874329	0.05333973;0.08693907	0.9488	ns
LTR	ERVL	MLT2B3	108	0.268183059770058	33267	3276	207.033	14.0719554764407	0.514099476049763	32044.612	1	0.002	**	0.03296703	0.02712026;0.03966559	1.137e-14	***
LTR	ERVL	LTR40A1	12	0.0297981177522287	33267	563	32.228	5.41547258725805	0.0800278115765687	32044.612	1	0.002	**	0.02131439	0.01106080;0.03693573	5.608e-05	***
LTR	ERVL	MER70C	13	0.032281294231581	33267	275	16.78	4.12803108523187	0.0416677013235331	32044.612	208	0.416	ns	0.04727273	0.02540754;0.07948128	0.4479	ns
LTR	ERVL	MLT2C2	37	0.0918775297360383	33267	1336	80.006	8.80837962122157	0.198669017407067	32044.612	1	0.002	**	0.02769461	0.01957288;0.03797274	6.698e-08	***
LTR	ERVL	MER74A	123	0.305430706960344	33267	1568	107.822	9.96883612533049	0.267741054356733	32044.612	947	0.11	ns	0.07844388	0.06561605;0.09287528	0.1341	ns
LTR	ERVL	MER77B	82	0.203620471306896	33267	1256	87.757	9.02936766780932	0.217916118298527	32044.612	291	0.582	ns	0.06528662	0.05225772;0.08039273	0.5797	ns
LTR	ERVL	MER68	73	0.181271882992724	33267	1492	112.91	10.0692248603996	0.280375456283678	32044.612	1	0.002	**	0.04892761	0.03854449;0.06112879	4.615e-05	***
LTR	ERVL	LTR42	24	0.0595962355044573	33267	309	21.93	4.5003725793931	0.0544560601921979	32044.612	721	0.562	ns	0.0776699	0.05039661;0.11336354	0.6568	ns
LTR	ERVL	LTR84a	22	0.0546298825457525	33267	671	39.965	6.01547678583842	0.0992401479973182	32044.612	2	0.004	**	0.03278689	0.02065916;0.04922055	0.002415	**
LTR	ERVL	MLT2C1	121	0.300464354001639	33267	2635	164.09	12.3890834765688	0.407464428496933	32044.612	1	0.002	**	0.0459203	0.03824721;0.05462135	0.0003294	***
LTR	ERVL	LTR40b	41	0.101810235653448	33267	1140	64.004	7.95734272878221	0.15893322738447	32044.612	2	0.004	**	0.03596491	0.02593029;0.04847620	0.002416	**
LTR	ERVL	LTR47B	4	0.00993270591740955	33267	46	3.23874345549738	1.58132659728519	0.00804237157134758	32044.612	758	0.488	ns	0.08695652	0.02420307;0.20791732	0.564	ns
LTR	ERVL	LTR79	133	0.330262471753868	33267	4053	231.159	14.3051863796791	0.574008591790619	32044.612	1	0.002	**	0.0328152	0.02754617;0.03877089	9.378e-13	***
LTR	ERVL	LTR47B4	7	0.0173822353554667	33267	105	7.13927855711423	2.59921295868092	0.0177280885925709	32044.612	579	0.846	ns	0.06666667	0.0272216;0.1325433	1	ns
LTR	ERVL	MER68B	24	0.0595962355044573	33267	450	33.787	5.51707069639941	0.0838990837078791	32044.612	47	0.094	ns	0.05333333	0.03446692;0.07831904	0.08847	ns
LTR	ERVL	LTR16C	551	1.36823024012317	33267	6620	478.749	20.6861285627571	1.18881825631348	32044.612	1001	0.002	**	0.08323263	0.07668757;0.09014749	0.0007515	***
LTR	ERVL	MER76	18	0.044697176628343	33267	715	41.955	6.3703654963084	0.104181669191229	32044.612	1	0.002	**	0.02517483	0.01498690;0.03949608	3.125e-05	***
LTR	ERVL	LTR57	9	0.0223485883141715	33267	268	16.054	4.01736520909204	0.0398649151995232	32044.612	46	0.092	ns	0.03358209	0.01546870;0.06278991	0.07105	ns
LTR	ERVL	MLT2A2	119	0.295498001042934	33267	3866	238.001	14.6356824986812	0.590998485262348	32044.612	1	0.002	**	0.03078117	0.02556431;0.03672216	2.2e-16	***
LTR	ERVL	LTR47A2	15	0.0372476471902858	33267	275	16.224	3.85962701834267	0.0402870552010131	32044.612	426	0.852	ns	0.05454545	0.03084651;0.08836951	0.8979	ns
LTR	ERVL	LTR33B	57	0.141541059323086	33267	1608	93.804	9.47773239817477	0.232931886469171	32044.612	1	0.002	**	0.03544776	0.02695617;0.04568482	3.937e-05	***
LTR	ERVL	LTR41B	52	0.129125176926324	33267	848	53.159	7.0631159275922	0.132003178465894	32044.612	470	0.94	ns	0.06132075	0.04613274;0.07963969	0.9435	ns
LTR	ERVL	MLT2E	17	0.0422140001489906	33267	403	23.909	4.6486911415289	0.0593702664448362	32044.612	85	0.17	ns	0.04218362	0.02476245;0.06668249	0.1694	ns
LTR	ERVL	LTR52	54	0.134091529885029	33267	1073	67.582	7.74708288927473	0.167818032827593	32044.612	41	0.082	ns	0.05032619	0.03802942;0.06515755	0.08975	ns
LTR	ERVL	LTR33A_	102	0.253284000893944	33267	1666	100.935	9.49351894198889	0.250639417943433	32044.612	552	0.9	ns	0.06122449	0.05019373;0.07383035	0.8777	ns
LTR	ERVL	LTR102_Mam	17	0.0422140001489906	33267	518	30.26	5.41384426352567	0.0751409202652032	32044.612	8	0.016	*	0.03281853	0.01923194;0.05202676	0.01104	*
LTR	ERVL	LTR40a	63	0.1564401181992	33267	1974	110.017	10.3548990789353	0.273191626728912	32044.612	1	0.002	**	0.03191489	0.02460960;0.04065006	8.472e-07	***
LTR	ERVL	LTR41	57	0.141541059323086	33267	1129	72.749	8.20312686055082	0.180648605696407	32044.612	24	0.048	*	0.05048716	0.03845948;0.06492024	0.0599	ns
LTR	ERVL	LTR18B	16	0.0397308236696382	33267	367	21.01	4.58878600034442	0.0521715378311937	32044.612	166	0.332	ns	0.04359673	0.02512146;0.06983428	0.3111	ns
LTR	ERVL	LTR75B	20	0.0496635295870477	33267	205	15.219	3.61609113755657	0.037791462839264	32044.612	933	0.138	ns	0.09756098	0.06061666;0.14665034	0.228	ns
LTR	ERVL	LTR108a_Mam	3	0.00744952943805716	33267	86	6.98498498498498	2.4974485526876	0.0173449504233443	32044.612	75	0.15	ns	0.03488372	0.007252456;0.098576164	0.1624	ns
LTR	ERVL	LTR47B2	15	0.0372476471902858	33267	174	11.695	3.19784321085341	0.0290407489260262	32044.612	896	0.212	ns	0.0862069	0.04905348;0.13819819	0.2899	ns
LTR	ERVL	LTR16D1	8	0.0198654118348191	33267	207	11.958	3.40820361067995	0.0296938243400959	32044.612	151	0.302	ns	0.03864734	0.01683040;0.07472785	0.2961	ns
LTR	ERVL	LTR53	31	0.076978470859924	33267	494	36.416	5.78899442532609	0.0904273546720965	32044.612	211	0.422	ns	0.06275304	0.04303223;0.08789324	0.3895	ns
LTR	ERVL	LTR16B1	79	0.196170941868839	33267	1199	72.986	8.2062870500091	0.181237118522013	32044.612	785	0.434	ns	0.06588824	0.05250793;0.08144285	0.4682	ns
LTR	ERVL	LTR66	23	0.0571130590251049	33267	379	30.162	5.20930829313192	0.0748975689702267	32044.612	98	0.196	ns	0.06068602	0.03885499;0.08966987	0.2161	ns
LTR	ERVL	MER77	82	0.203620471306896	33267	1299	97.412	9.2601299130199	0.241891187206675	32044.612	50	0.1	ns	0.06312548	0.05051697;0.07775241	0.1137	ns
LTR	ERVL	LTR16A1	212	0.526433413622706	33267	2692	183.808	12.6179375631816	0.456427702316804	32044.612	988	0.028	*	0.07875186	0.06885354;0.08957720	0.03547	*
LTR	ERVL	MLT2B5	12	0.0297981177522287	33267	369	22.029	4.67718238205812	0.0547018946636537	32044.612	21	0.042	*	0.03252033	0.01691443;0.05611701	0.02711	*
LTR	ERVL	MER70B	32	0.0794616473392764	33267	477	29.272	5.3472056822801	0.0726875419036031	32044.612	742	0.52	ns	0.06708595	0.04633584;0.09338829	0.5672	ns
LTR	ERVL	LTR75	17	0.0422140001489906	33267	291	21.67	4.72603802729467	0.0538104343075662	32044.612	206	0.412	ns	0.05841924	0.03439604;0.09188908	0.3704	ns
LTR	ERVL	LTR50	88	0.21851953018301	33267	2565	158.942	12.0780178222469	0.394681035981227	32044.612	1	0.002	**	0.03430799	0.02760508;0.04209920	4.07e-10	***
LTR	ERVL	MLT2B4	141	0.350127883588687	33267	4467	275.128	15.3655366230964	0.683191378411264	32044.612	1	0.002	**	0.03156481	0.02663393;0.03711987	2.2e-16	***
LTR	ERVL	LTR82B	14	0.0347644707109334	33267	1154	65.006	7.85032429849823	0.161421370216781	32044.612	1	0.002	**	0.01213172	0.006647958;0.020271259	1.154e-14	***
LTR	ERVL	ERV3-16A3_LTR	75	0.186238235951429	33267	1093	70.715	8.11971087568424	0.175597824737404	32044.612	739	0.526	ns	0.06861848	0.05435188;0.08525738	0.58	ns
LTR	ERVL	LTR33	536	1.33098259293288	33267	9255	564.871	22.1538970421494	1.40267438106826	32044.612	108	0.216	ns	0.05791464	0.05324154;0.06286834	0.2159	ns
LTR	ERVL	MER88	11	0.0273149412728763	33267	112	8.325	2.77147182126321	0.0206724441906086	32044.612	866	0.272	ns	0.09821429	0.05005573;0.16893933	0.3636	ns
LTR	ERVL	LTR16E2	116	0.288048471604877	33267	2318	143.21	11.4343624502919	0.355615703608055	32044.612	9	0.018	*	0.05004314	0.04152513;0.05971979	0.01762	*
LTR	ERVL	MLT2B2	95	0.235901765538477	33267	2172	134.826	11.1204941162427	0.334796752005165	32044.612	1	0.002	**	0.04373849	0.03552865;0.05320597	0.0002588	***
LTR	ERVL	LTR33C	47	0.116709294529562	33267	919	57.23	7.57274365381838	0.142112189913337	32044.612	108	0.216	ns	0.05114255	0.03781623;0.06743131	0.1723	ns
LTR	ERVL	MER73	8	0.0198654118348191	33267	279	18.376	4.25049299384091	0.0456308509845795	32044.612	5	0.01	**	0.02867384	0.01245893;0.05571495	0.01052	*
LTR	ERVL	MER70A	36	0.089394353256686	33267	533	32.91	5.81581668587685	0.0817213379354871	32044.612	741	0.522	ns	0.06754221	0.04775066;0.09228354	0.5885	ns
LTR	ERVL	LTR108e_Mam	5	0.0124158823967619	33267	168	9.738	2.9274435820227	0.0241811725559335	32044.612	71	0.142	ns	0.0297619	0.009732816;0.068084870	0.1364	ns
LTR	ERVL	MLT2B1	143	0.355094236547391	33267	4436	266.917	15.8377063978325	0.662802016339301	32044.612	1	0.002	**	0.03223625	0.02723579;0.03786424	2.2e-16	***
LTR	ERVL	MLT2F	78	0.193687765389486	33267	1911	118.337	10.8971638135425	0.293851655037124	32044.612	1	0.002	**	0.04081633	0.03239489;0.05068105	6.436e-05	***
LTR	ERVL	LTR62	22	0.0546298825457525	33267	313	23.397	4.62869482854679	0.0580988800874078	32044.612	436	0.872	ns	0.07028754	0.04457006;0.10448460	0.9142	ns
LTR	ERVL	MER68C	5	0.0124158823967619	33267	163	10.819	3.09448134827386	0.0268654863301135	32044.612	33	0.066	ns	0.03067485	0.01003359;0.07013035	0.08072	ns
LTR	ERVL	LTR53B	23	0.0571130590251049	33267	187	13.208	3.5297585179719	0.0327977949392863	32044.612	1000	0.004	**	0.1229947	0.07958981;0.17881825	0.009377	**
LTR	ERVL	MER21C	241	0.598445531523925	33267	5505	375.851	18.4120559091809	0.933304362941074	32044.612	1	0.002	**	0.04377838	0.03852594;0.04952102	2.24e-14	***
LTR	ERVL	LTR47A	38	0.0943607062153907	33267	679	45.833	6.25557697125079	0.113811427578158	32044.612	131	0.262	ns	0.05596465	0.03990465;0.07600971	0.2514	ns
LTR	ERVL	LTR84b	47	0.116709294529562	33267	1278	67.712	8.02891770536475	0.168140845769909	32044.612	6	0.012	*	0.03677621	0.02714454;0.04860656	0.008575	**
LTR	ERVL	LTR32	53	0.131608353405677	33267	1216	77.496	8.36253047324288	0.192436244443893	32044.612	2	0.004	**	0.04358553	0.03281614;0.05662590	0.003259	**
LTR	ERVL	LTR16	180	0.44697176628343	33267	3017	185.897	12.3305487888185	0.461615057982171	32044.612	339	0.678	ns	0.05966192	0.05147472;0.06871530	0.7049	ns
LTR	ERVL	MER74C	11	0.0273149412728763	33267	234	15.441	3.65922244594516	0.0383427280176802	32044.612	143	0.286	ns	0.04700855	0.02369691;0.08255309	0.2916	ns
LTR	ERVL	tot	4581	11.3754314519133	33267	133596	5942.184	59.0027920820149	14.7554915447841	32044.612	1	0.002	**	0.03428995	0.03332053;0.03527965	2.2e-16	***
LTR	ERVL	LTR16B	36	0.089394353256686	33267	694	40.633	6.13171337465385	0.100898909885526	32044.612	242	0.484	ns	0.0518732	0.03659229;0.07109412	0.5174	ns
LTR	ERVL	LTR16A2	133	0.330262471753868	33267	1825	126.665	10.7445903235638	0.31453154875717	32044.612	739	0.526	ns	0.07287671	0.06137127;0.08577656	0.5493	ns
LTR	ERVL	LTR101_Mam	32	0.0794616473392764	33267	1151	75.194	8.36123640822781	0.186719972188423	32044.612	1	0.002	**	0.02780191	0.01909251;0.03902275	1.168e-08	***
LTR	ERVL	LTR18C	4	0.00993270591740955	33267	77	4.98495486459378	2.15996205226802	0.0123785226703925	32044.612	444	0.888	ns	0.05194805	0.01433351;0.12769860	0.8186	ns
LTR	ERVL	LTR83	24	0.0595962355044573	33267	726	43.254	6.16209829972352	0.107407315437908	32044.612	2	0.004	**	0.03305785	0.02129336;0.04878979	0.001628	**
LTR	ERVL	MER21A	59	0.146507412281791	33267	1975	131.237	11.1493111059894	0.325884631620769	32044.612	1	0.002	**	0.02987342	0.02281713;0.03836693	6.523e-13	***
LTR	ERVL	LTR80B	5	0.0124158823967619	33267	507	28.531	5.12496871251955	0.070847508132403	32044.612	1	0.002	**	0.009861933	0.003209678;0.022863439	7.193e-08	***
LTR	ERVL	LTR67B	198	0.491668942911773	33267	3708	220.572	14.2519449175869	0.547719202403715	32044.612	56	0.112	ns	0.05339806	0.04638124;0.06112885	0.1265	ns
LTR	ERVL	LTR16A	275	0.682873531821907	33267	4245	260.32	15.3318839894733	0.646420501105014	32044.612	847	0.31	ns	0.0647821	0.05756135;0.07260853	0.3535	ns
LTR	ERVL	LTR18A	22	0.0546298825457525	33267	198	10.998	3.18215683493478	0.0273099749199176	32044.612	1001	0.002	**	0.1111111	0.07095641;0.16338168	0.002606	**
LTR	ERVL	LTR47B3	8	0.0198654118348191	33267	120	8.299	2.7613808546132	0.0206078816021455	32044.612	546	0.912	ns	0.06666667	0.02921918;0.12713675	1	ns
LTR	ERV1?	tot	94	0.233418589059124	33267	1544	94.135	9.48655731916325	0.233753817883837	32044.612	525	0.954	ns	0.06088083	0.04947478;0.07398993	1	ns
LTR	ERV1?	LTR103_Mam	43	0.106776588612153	33267	748	46.126	6.49155330134971	0.114538998286608	32044.612	359	0.718	ns	0.05748663	0.04191211;0.07665614	0.7038	ns
LTR	ERV1?	EUTREP15	11	0.0273149412728763	33267	196	10.895	3.20378514248993	0.0270542077425443	32044.612	602	0.8	ns	0.05612245	0.02834578;0.09819815	0.8766	ns
LTR	ERV1?	LTR103b_Mam	40	0.0993270591740955	33267	600	37.458	5.77976138275981	0.0930148245635817	32044.612	714	0.576	ns	0.06666667	0.04805124;0.08967753	0.6726	ns
LTR	ERVL-MaLR	THE1A	152	0.377442824861563	33267	4236	253.69	15.3593557745698	0.629957041046907	32044.612	1	0.002	**	0.03588291	0.03048581;0.04193153	1.817e-12	***
LTR	ERVL-MaLR	MLT1M	118	0.293014824563582	33267	2320	141.314	10.9063445916747	0.350907601003203	32044.612	14	0.028	*	0.05086207	0.04227810;0.06060129	0.04568	*
LTR	ERVL-MaLR	MLT1C2	1142	2.83578753942043	33267	15985	1014.758	28.7854483730589	2.51982319783467	32044.612	1001	0.002	**	0.07144198	0.06749619;0.07554455	4.991e-05	***
LTR	ERVL-MaLR	MLT1J2	348	0.864145414814631	33267	6900	430.185	18.3369304415439	1.06822527377021	32044.612	1	0.002	**	0.05043478	0.04538965;0.05586396	2.843e-05	***
LTR	ERVL-MaLR	MLT1O	276	0.685356708301259	33267	5061	313.274	17.0101225236113	0.77791462839264	32044.612	12	0.024	*	0.05453468	0.04843843;0.06115087	0.02869	*
LTR	ERVL-MaLR	MSTB	433	1.07521541555958	33267	8566	539.186	21.6062545165569	1.3388939931961	32044.612	1	0.002	**	0.05054868	0.04600458;0.05540149	1.217e-06	***
LTR	ERVL-MaLR	MSTD	308	0.764818355640535	33267	7647	457.795	20.1685831616092	1.13678577636513	32044.612	1	0.002	**	0.04027723	0.03598127;0.04492792	2.766e-14	***
LTR	ERVL-MaLR	THE1B	920	2.2845223610042	33267	22429	1277.07	32.2276235506083	3.17119018648655	32044.612	1	0.002	**	0.04101832	0.03846007;0.04369637	2.2e-16	***
LTR	ERVL-MaLR	MLT1E3	102	0.253284000893944	33267	2044	118.507	10.8517146438114	0.294273795038613	32044.612	72	0.144	ns	0.04990215	0.04086959;0.06025162	0.1296	ns
LTR	ERVL-MaLR	MLT1G1	234	0.581063296168459	33267	3600	230.7	14.7560747403143	0.572868813786596	32044.612	581	0.842	ns	0.065	0.05716389;0.07355113	0.8117	ns
LTR	ERVL-MaLR	MLT1H2	264	0.65555859054903	33267	4721	305.676	16.5732222484252	0.75904745350252	32044.612	7	0.014	*	0.05592036	0.04953657;0.06286005	0.01296	*
LTR	ERVL-MaLR	MLT1F1	149	0.369993295423506	33267	3265	203.743	13.2309489081097	0.505929825432693	32044.612	1	0.002	**	0.04563553	0.03873394;0.05336489	4.238e-05	***
LTR	ERVL-MaLR	MLT1F2	331	0.82193141466564	33267	6038	387.156	18.472598650458	0.961376673040153	32044.612	1	0.002	**	0.05481948	0.04921138;0.06086236	0.002743	**
LTR	ERVL-MaLR	MLT1A1	298	0.739986590847012	33267	6780	413.34	18.7857740140061	1.02639616597552	32044.612	1	0.002	**	0.0439528	0.03919676;0.04910586	1.055e-09	***
LTR	ERVL-MaLR	MLT1E1	48	0.119192471008915	33267	1045	67.944	7.94077577569848	0.168716942713119	32044.612	7	0.014	*	0.04593301	0.03405849;0.06044194	0.01189	*
LTR	ERVL-MaLR	MLT1K	1064	2.64209977403094	33267	17616	1107.039	30.5712950835107	2.74897320652579	32044.612	79	0.158	ns	0.06039964	0.05692615;0.06401910	0.187	ns
LTR	ERVL-MaLR	MLT1A0	863	2.14298130168111	33267	20690	1197.395	31.0289182661718	2.97334310049415	32044.612	1	0.002	**	0.04171097	0.03902716;0.04452449	2.2e-16	***
LTR	ERVL-MaLR	MLT1G	190	0.471803531076954	33267	2834	189.273	13.0460212198842	0.469998261776464	32044.612	537	0.93	ns	0.06704305	0.05810968;0.07688253	0.94	ns
LTR	ERVL-MaLR	MSTB2	67	0.16637282411661	33267	1582	100.709	9.76112691232927	0.2500782200591	32044.612	2	0.004	**	0.04235145	0.03296988;0.05347537	0.0003034	***
LTR	ERVL-MaLR	MLT1J	842	2.09083459561471	33267	15262	919.38	27.1784891094091	2.282982791587	32044.612	3	0.006	**	0.0551697	0.05159983;0.05891029	0.008361	**
LTR	ERVL-MaLR	MLT1A	472	1.17205929825433	33267	9077	548.792	21.7926973469935	1.36274738645676	32044.612	1	0.002	**	0.05199956	0.04752134;0.05676797	0.0005902	***
LTR	ERVL-MaLR	MLT1E2	200	0.496635295870478	33267	4004	251.892	15.0732723567094	0.625492289737032	32044.612	2	0.004	**	0.04995005	0.04340826;0.05715805	0.0005553	***
LTR	ERVL-MaLR	tot	9320	23.1432047875643	33267	323803	10638.516	70.1341753109463	26.417312706414	32044.612	1	0.002	**	0.02878293	0.02820973;0.02936459	2.2e-16	***
LTR	ERVL-MaLR	MSTA1	31	0.076978470859924	33267	544	37.763	5.90285309614552	0.0937721933897842	32044.612	146	0.292	ns	0.05698529	0.03904344;0.07991387	0.2735	ns
LTR	ERVL-MaLR	MLT1E	37	0.0918775297360383	33267	918	59.605	7.24275033619359	0.148009734051799	32044.612	1	0.002	**	0.04030501	0.02853443;0.05512957	0.0016	**
LTR	ERVL-MaLR	MSTA	931	2.31183730227707	33267	19752	1151.904	29.7836507139379	2.86038091927193	32044.612	1	0.002	**	0.04713447	0.04422052;0.05018262	4.785e-12	***
LTR	ERVL-MaLR	MSTC	139	0.345161530629982	33267	3205	205.861	13.6615635019319	0.511189193215962	32044.612	1	0.002	**	0.04336973	0.03658170;0.05100602	4.329e-07	***
LTR	ERVL-MaLR	MSTB1	209	0.518983884184649	33267	4555	289.581	15.8554985994082	0.719080728067344	32044.612	1	0.002	**	0.04588364	0.03999057;0.05236733	3.789e-07	***
LTR	ERVL-MaLR	THE1D	521	1.29373494574259	33267	12601	742.25	25.5089828924677	1.84313774179931	32044.612	1	0.002	**	0.04134592	0.03793645;0.04496924	2.2e-16	***
LTR	ERVL-MaLR	MLT1F	287	0.712671649574135	33267	4306	289.655	15.7330067851794	0.719264483126816	32044.612	454	0.908	ns	0.06665118	0.05938133;0.07451534	0.9031	ns
LTR	ERVL-MaLR	MLT1H	572	1.42037694618957	33267	10078	659.125	23.3112159225508	1.63672369695314	32044.612	1	0.002	**	0.05675729	0.05231894;0.06145388	0.0003617	***
LTR	ERVL-MaLR	MLT1L	579	1.43775918154503	33267	12035	731.397	24.8587881915099	1.8161878274689	32044.612	1	0.002	**	0.04810968	0.04435456;0.05208524	2.032e-09	***
LTR	ERVL-MaLR	MLT1H1	221	0.548782001936878	33267	3631	228.625	13.9086960865074	0.56771622259194	32044.612	306	0.612	ns	0.06086478	0.05330667;0.06913896	0.6324	ns
LTR	ERVL-MaLR	MLT1B	899	2.2323756549378	33267	17694	1066.178	29.6716484665534	2.64750813240297	32044.612	1	0.002	**	0.05080818	0.04761819;0.05414681	6.502e-08	***
LTR	ERVL-MaLR	MLT1E1A	134	0.33274564823322	33267	3367	211.719	13.592232627048	0.525735641032008	32044.612	1	0.002	**	0.03979804	0.03344911;0.04696111	5.275e-09	***
LTR	ERVL-MaLR	THE1C	441	1.0950808273944	33267	9865	579.583	22.8657813108355	1.43920687343249	32044.612	1	0.002	**	0.0447035	0.04070985;0.04896864	7.714e-10	***
LTR	ERVL-MaLR	MLT1J1	222	0.55126517841623	33267	4928	296.033	15.8056866579953	0.735102182712125	32044.612	1	0.002	**	0.0450487	0.03942745;0.05121650	4.396e-06	***
LTR	ERVL-MaLR	MLT1C	450	1.11742941570857	33267	6450	410.876	19.1074781098846	1.02027761913039	32044.612	983	0.038	*	0.06976744	0.06366839;0.07625887	0.04959	*
LTR	ERVL-MaLR	MLT1N2	326	0.809515532268878	33267	5722	340.05	17.9343564462498	0.844404161803779	32044.612	229	0.458	ns	0.05697309	0.05110705;0.06329577	0.4503	ns
LTR	ERVL-MaLR	MLT1D	1014	2.51794095006332	33267	18645	1159.372	31.3806048118636	2.87892528121974	32044.612	1	0.002	**	0.05438455	0.05117235;0.05773660	7.651e-06	***
LTR	ERVL-MaLR	MLT1G3	176	0.43703906036602	33267	2737	175.357	13.0705926182171	0.435442377889797	32044.612	541	0.922	ns	0.06430398	0.05540158;0.07415138	0.9378	ns
LTR	ERVL-MaLR	MLT1I	529	1.31360035757741	33267	11068	660.011	23.1045168245886	1.63892379131385	32044.612	1	0.002	**	0.04779545	0.04389528;0.05193563	6.547e-08	***
LTR	Gypsy?	tot	306	0.759852002681831	33267	7780	456.645	20.9429602153703	1.13393012341387	32044.612	1	0.002	**	0.03933162	0.03512140;0.04389124	1.828e-14	***
LTR	Gypsy?	LTR88c	38	0.0943607062153907	33267	1040	60.747	7.5232699400321	0.15084552159122	32044.612	1	0.002	**	0.03653846	0.02598409;0.04980907	0.001827	**
LTR	Gypsy?	LTR85c	54	0.134091529885029	33267	1154	69.292	8.16868798911205	0.172064264607286	32044.612	28	0.056	ns	0.04679376	0.03534533;0.06061743	0.06266	ns
LTR	Gypsy?	LTR88b	52	0.129125176926324	33267	1636	98.673	9.62646039516808	0.245022472747138	32044.612	1	0.002	**	0.03178484	0.02382765;0.04147443	1.804e-07	***
LTR	Gypsy?	LTR88a	47	0.116709294529562	33267	903	54.733	7.23727083154204	0.135911698244394	32044.612	150	0.3	ns	0.05204873	0.03849067;0.06861562	0.3283	ns
LTR	Gypsy?	LTR85b	46	0.11422611805021	33267	1177	72.32	8.15390005372191	0.179583322986765	32044.612	2	0.004	**	0.03908241	0.02875273;0.05178862	0.0008262	***
LTR	Gypsy?	LTR85a	85	0.211070000744953	33267	1870	111.796	10.2390048940911	0.27760919768568	32044.612	6	0.012	*	0.04545455	0.03646615;0.05590083	0.00835	**
LTR	tot	tot	16128	40.0486702589953	33267	741743	16863.188	76.8052061757255	41.8742718084974	32044.612	1	0.002	**	0.02174338	0.02141267;0.02207783	8.376e-09	***
LTR	ERV1--int	HERV4_I-int	15	0.0372476471902858	33267	348	22.752	4.73697529389112	0.0564972312582255	32044.612	54	0.108	ns	0.04310345	0.02432224;0.07009686	0.103	ns
LTR	ERV1--int	PRIMA4-int	25	0.0620794119838097	33267	419	28.998	5.07737882925588	0.0720071515482605	32044.612	240	0.48	ns	0.05966587	0.03898109;0.08682125	0.5006	ns
LTR	ERV1--int	LTR39-int	2	0.00496635295870478	33267	180	12.478	3.37148081455061	0.0309850761093591	32044.612	1	0.002	**	0.01111111	0.001348451;0.039558843	0.0005651	***
LTR	ERV1--int	HERVFH19-int	7	0.0173822353554667	33267	110	7.651	2.74093263538374	0.0189987832435251	32044.612	505	0.994	ns	0.06363636	0.02596561;0.12672593	1	ns
LTR	ERV1--int	MER92-int	18	0.044697176628343	33267	956	60.016	7.76827458899917	0.149030319584813	32044.612	1	0.002	**	0.01882845	0.01119616;0.02959434	1.435e-10	***
LTR	ERV1--int	HERV3-int	24	0.0595962355044573	33267	303	25.067	5.00275309590016	0.0622457848079263	32044.612	463	0.926	ns	0.07920792	0.05140771;0.11556358	0.917	ns
LTR	ERV1--int	MER89-int	18	0.044697176628343	33267	696	43.11	6.29917292821681	0.107049738024881	32044.612	1	0.002	**	0.02586207	0.01539792;0.04056611	1.844e-05	***
LTR	ERV1--int	MER31-int	25	0.0620794119838097	33267	1145	80.828	8.98783606866509	0.200710188473095	32044.612	1	0.002	**	0.02183406	0.01417850;0.03206353	1.824e-13	***
LTR	ERV1--int	MER34-int	12	0.0297981177522287	33267	401	31.072	5.45073632883912	0.0771572595664374	32044.612	1	0.002	**	0.02992519	0.01555642;0.05168945	0.0001103	***
LTR	ERV1--int	LTR19-int	7	0.0173822353554667	33267	231	17.57	4.01263020987497	0.0436294107422215	32044.612	3	0.006	**	0.03030303	0.01226846;0.06143648	0.005879	**
LTR	ERV1--int	HERVIP10B3-int	32	0.0794616473392764	33267	239	19.265	4.55230694247417	0.0478383948747238	32044.612	996	0.012	*	0.1338912	0.09341651;0.18372798	0.005775	**
LTR	ERV1--int	MER66-int	26	0.0645625884631621	33267	776	55.245	7.13315195806572	0.137183084601823	32044.612	1	0.002	**	0.03350515	0.02200112;0.04870912	9.686e-06	***
LTR	ERV1--int	HUERS-P2-int	33	0.0819448238186288	33267	257	16.799	3.96362325521857	0.0417148816766408	32044.612	1000	0.004	**	0.1284047	0.09006213;0.17557866	0.0002086	***
LTR	ERV1--int	HERV-Fc2-int	1	0.00248317647935239	33267	3	1.29682997118156	0.646078685253152	0.00322025768215728	32044.612	272	0.544	ns	0.3333333	0.008403759;0.905700676	1	ns
LTR	ERV1--int	HERV30-int	2	0.00496635295870478	33267	69	5.0251256281407	2.28202050049613	0.0124782737655899	32044.612	128	0.256	ns	0.02898551	0.003529759;0.100815380	0.2413	ns
LTR	ERV1--int	MER83B-int	11	0.0273149412728763	33267	267	21.04	4.60582388000383	0.0522460331255742	32044.612	18	0.036	*	0.0411985	0.02074270;0.07251849	0.02222	*
LTR	ERV1--int	MER34B-int	9	0.0223485883141715	33267	593	40.165	6.33181386862145	0.0997367832931886	32044.612	1	0.002	**	0.01517707	0.006962793;0.028614606	2.392e-09	***
LTR	ERV1--int	MER61-int	78	0.193687765389486	33267	1204	82.492	8.95086889938927	0.204842194134737	32044.612	325	0.65	ns	0.06478405	0.05154249;0.08019687	0.6483	ns
LTR	ERV1--int	LTR23-int	7	0.0173822353554667	33267	173	12.901	3.37795938542926	0.0320354597601252	32044.612	55	0.11	ns	0.04046243	0.01642032;0.08158854	0.1089	ns
LTR	ERV1--int	HERVIP10FH-int	57	0.141541059323086	33267	400	32.025	5.70937579530126	0.0795237267512602	32044.612	1001	0.002	**	0.1425	0.1097477;0.1806511	2.733e-05	***
LTR	ERV1--int	LTR46-int	3	0.00744952943805716	33267	80	7.14214214214214	2.61639194874827	0.0177351993795588	32044.612	74	0.148	ns	0.0375	0.007801187;0.105701985	0.1171	ns
LTR	ERV1--int	PRIMAX-int	0	0	33267	72	6.14529058116232	2.35128016641881	0.015259841029928	32044.612	1	0.002	**	0	0.00000000;0.04994408	0.002602	**
LTR	ERV1--int	MER65-int	22	0.0546298825457525	33267	1038	77.667	8.49530936936857	0.192860867621862	32044.612	1	0.002	**	0.02119461	0.01332906;0.03191385	3.193e-14	***
LTR	ERV1--int	HERVH-int	94	0.233418589059124	33267	5787	399.393	20.18593626818	0.991763303617988	32044.612	1	0.002	**	0.0162433	0.01314567;0.01984147	2.2e-16	***
LTR	ERV1--int	MER50-int	25	0.0620794119838097	33267	544	41.702	6.32227547384384	0.103553425541953	32044.612	3	0.006	**	0.04595588	0.02995769;0.06709490	0.005933	**
LTR	ERV1--int	HUERS-P3b-int	39	0.0968438826947431	33267	519	39.408	6.06253167334327	0.0978570186983189	32044.612	530	0.944	ns	0.07514451	0.05397798;0.10129545	1	ns
LTR	ERV1--int	HUERS-P1-int	23	0.0571130590251049	33267	498	35.481	5.94937257482115	0.0881055846639021	32044.612	14	0.028	*	0.04618474	0.02949907;0.06849620	0.02897	*
LTR	ERV1--int	HERVH48-int	10	0.0248317647935239	33267	120	10.396	3.38180730092959	0.0258151026793474	32044.612	542	0.92	ns	0.08333333	0.04068613;0.14791543	1	ns
LTR	ERV1--int	MER57A-int	37	0.0918775297360383	33267	1903	145.457	11.5508256229835	0.36119540115716	32044.612	1	0.002	**	0.01944298	0.01372568;0.02670080	2.2e-16	***
LTR	ERV1--int	PABL_A-int	11	0.0273149412728763	33267	449	34.106	5.69677252637116	0.0846912170047925	32044.612	1	0.002	**	0.02449889	0.01229177;0.04341179	4.3e-06	***
LTR	ERV1--int	HERV9-int	28	0.0695289414218669	33267	355	25.895	5.57826963243013	0.0643018549328301	32044.612	672	0.66	ns	0.07887324	0.0530487;0.1119772	0.6824	ns
LTR	ERV1--int	HERVFH21-int	10	0.0248317647935239	33267	131	9.989	3.10975072144851	0.024804449852251	32044.612	587	0.83	ns	0.07633588	0.03721221;0.13590432	1	ns
LTR	ERV1--int	MER4-int	68	0.168856000595962	33267	3018	214.584	14.1484671651428	0.532849941645353	32044.612	1	0.002	**	0.02253148	0.01753803;0.02847756	2.2e-16	***
LTR	ERV1--int	PABL_B-int	4	0.00993270591740955	33267	246	16.188	3.85999424294332	0.0401976608477564	32044.612	1	0.002	**	0.01626016	0.004447664;0.041106854	0.0004446	***
LTR	ERV1--int	HERVS71-int	20	0.0496635295870477	33267	174	15.516	4.27434369395045	0.0385289662536316	32044.612	874	0.256	ns	0.1149425	0.07164108;0.17192642	0.2304	ns
LTR	ERV1--int	HERV35I-int	11	0.0273149412728763	33267	615	41.543	6.37281443035679	0.103158600481736	32044.612	1	0.002	**	0.01788618	0.008961681;0.031777544	1.852e-08	***
LTR	ERV1--int	HERVIP10F-int	40	0.0993270591740955	33267	302	26.025	5.19898109290699	0.0646246678751459	32044.612	996	0.012	*	0.1324503	0.09633788;0.17596569	0.007266	**
LTR	ERV1--int	LTR37-int	18	0.044697176628343	33267	1383	86.947	9.3579785617815	0.215904745350252	32044.612	1	0.002	**	0.01301518	0.007731369;0.020491865	2.2e-16	***
LTR	ERV1--int	MER4B-int	54	0.134091529885029	33267	1527	110.007	10.1251898979955	0.273166794964118	32044.612	1	0.002	**	0.03536346	0.02667558;0.04589174	1.692e-09	***
LTR	ERV1--int	ERV24_Prim-int	16	0.0397308236696382	33267	416	28.3	5.09764514123787	0.0702738943656726	32044.612	8	0.016	*	0.03846154	0.02214112;0.06170890	0.01449	*
LTR	ERV1--int	LOR1-int	46	0.11422611805021	33267	1390	99.748	9.58302302670354	0.247691887462442	32044.612	1	0.002	**	0.03309353	0.02432843;0.04389722	9.298e-10	***
LTR	ERV1--int	HERVE-int	25	0.0620794119838097	33267	268	20.803	4.92325394728218	0.0516575202999677	32044.612	829	0.346	ns	0.09328358	0.06128062;0.13462259	0.3595	ns
LTR	ERV1--int	MER51-int	18	0.044697176628343	33267	608	43.134	6.51402152870841	0.107109334260386	32044.612	1	0.002	**	0.02960526	0.01763836;0.04638657	1.683e-05	***
LTR	ERV1--int	HERV-Fc1-int	3	0.00744952943805716	33267	6	1.40117994100295	0.794655833402703	0.00347937707283889	32044.612	331	0.662	ns	0.5	0.1181172;0.8818828	0.1443	ns
LTR	ERV1--int	MER84-int	6	0.0148990588761143	33267	140	9.729	2.99307826785694	0.0241588239676194	32044.612	130	0.26	ns	0.04285714	0.01588784;0.09094654	0.3149	ns
LTR	ERV1--int	HERV17-int	17	0.0422140001489906	33267	899	61.248	7.63824841431848	0.152089593007375	32044.612	1	0.002	**	0.0189099	0.01105334;0.03010440	1.283e-11	***
LTR	ERV1--int	MER101-int	26	0.0645625884631621	33267	1219	82.943	8.8655710109022	0.205962106726925	32044.612	1	0.002	**	0.02132896	0.01397895;0.03109654	1.16e-13	***
LTR	ERV1--int	MER110-int	9	0.0223485883141715	33267	393	23.867	4.58370170509833	0.0592659730327034	32044.612	1	0.002	**	0.02290076	0.01052393;0.04302633	0.0006552	***
LTR	ERV1--int	HERV9NC-int	15	0.0372476471902858	33267	257	20.608	4.90595601329694	0.051173300886494	32044.612	146	0.292	ns	0.05836576	0.03303134;0.09443913	0.2491	ns
LTR	ERV1--int	HERVI-int	15	0.0372476471902858	33267	76	6.30561122244489	2.63754782948345	0.0156579454755156	32044.612	997	0.01	**	0.1973684	0.1148853;0.3045513	0.001314	**
LTR	ERV1--int	HERVE_a-int	11	0.0273149412728763	33267	189	16.058	4.13203457266632	0.0398748479054406	32044.612	124	0.248	ns	0.05820106	0.02940859;0.10174997	0.2385	ns
LTR	ERV1--int	MER57-int	40	0.0993270591740955	33267	1272	84.332	8.89983050304795	0.209411238856746	32044.612	1	0.002	**	0.03144654	0.02255894;0.04257680	5.22e-08	***
LTR	ERV1--int	LTR43-int	4	0.00993270591740955	33267	147	6.299	2.45838211892348	0.0156415286434407	32044.612	243	0.486	ns	0.02721088	0.007462767;0.068203412	0.5368	ns
LTR	ERV1--int	MER83A-int	5	0.0124158823967619	33267	102	6.71371371371371	2.53830812518869	0.0166713359829995	32044.612	338	0.676	ns	0.04901961	0.01610582;0.11069566	0.6879	ns
LTR	ERV1--int	tot	1255	3.11638648158725	33267	42759	2610.225	46.7947446100855	6.48164932581759	32044.612	1	0.002	**	0.02935055	0.02777105;0.03099438	2.2e-16	***
LTR	ERV1--int	LTR38-int	8	0.0198654118348191	33267	116	6.61985957873621	2.50439909752815	0.0164382796025334	32044.612	785	0.434	ns	0.06896552	0.0302428;0.1313710	0.5455	ns
LTR	ERV1--int	LTR49-int	41	0.101810235653448	33267	2182	159.524	11.646504413989	0.39612624469221	32044.612	1	0.002	**	0.0187901	0.01351700;0.02540529	2.2e-16	***
LTR	ERV1--int	HUERS-P3-int	55	0.136574706364381	33267	715	54.138	7.39348494416669	0.13443420823918	32044.612	591	0.822	ns	0.07692308	0.05847188;0.09895132	0.8875	ns
LTR	ERV1--int	HERV9N-int	9	0.0223485883141715	33267	237	15.203	4.19325343550499	0.0377517320155943	32044.612	82	0.164	ns	0.03797468	0.01750898;0.07086139	0.1109	ns
LTR	ERV1--int	HERVP71A-int	12	0.0297981177522287	33267	250	14.59	3.88986259796295	0.0362295448337513	32044.612	311	0.622	ns	0.048	0.02504500;0.08234463	0.5891	ns
LTR	ERV1--int	MER52-int	58	0.144024235802438	33267	489	33.524	5.76703413226267	0.0832460082938094	32044.612	1001	0.002	**	0.1186094	0.09130863;0.15061998	5.058e-05	***
LTR	ERV1--int	Harlequin-int	30	0.0744952943805716	33267	570	45.66	6.65106282007895	0.11338183804723	32044.612	6	0.012	*	0.05263158	0.03578842;0.07428509	0.0134	*
LTR	ERV1--int	HERV15-int	7	0.0173822353554667	33267	95	7.923	2.91951958284144	0.019674207245909	32044.612	457	0.914	ns	0.07368421	0.03013722;0.14593985	0.8542	ns
LTR	ERV1--int	HERV1_I-int	1	0.00248317647935239	33267	49	3.42513089005236	1.86251696730519	0.00850520446488132	32044.612	137	0.274	ns	0.02040816	0.0005165565;0.1085417640	0.2596	ns
LTR	ERV1--int	PRIMA41-int	18	0.044697176628343	33267	460	37.729	5.97321004471116	0.0936877653894862	32044.612	1	0.002	**	0.03913043	0.02335320;0.06113947	0.0003329	***
LTR	ERV1--int	MER41-int	48	0.119192471008915	33267	1715	125.142	10.6274540120755	0.310749670979116	32044.612	1	0.002	**	0.02798834	0.02070691;0.03693863	7.838e-16	***
LTR	ERV1--int	LTR25-int	45	0.111742941570857	33267	592	37.692	5.95790505401291	0.0935958878597502	32044.612	913	0.178	ns	0.07601351	0.05598232;0.10039198	0.2072	ns
LTR	ERV1--int	ERV24B_Prim-int	10	0.0248317647935239	33267	376	29.435	5.22255206293341	0.0730922996697375	32044.612	1	0.002	**	0.02659574	0.01282577;0.04836551	4.478e-05	***
LTR	ERVK--int	HERVK3-int	17	0.0422140001489906	33267	336	30.479	5.37684568027291	0.0756847359141814	32044.612	4	0.008	**	0.05059524	0.02974629;0.07977378	0.007691	**
LTR	ERVK--int	HERVK9-int	80	0.198654118348191	33267	680	49.783	7.41585503538911	0.1236199746716	32044.612	1000	0.004	**	0.1176471	0.09439756;0.14427292	3.36e-05	***
LTR	ERVK--int	HERVK14C-int	11	0.0273149412728763	33267	82	5.10070493454179	2.28201451099085	0.0126659505215708	32044.612	982	0.04	*	0.1341463	0.06891215;0.22736062	0.01779	*
LTR	ERVK--int	HERVK11-int	26	0.0645625884631621	33267	286	24.376	5.05392581724011	0.0605299098606938	32044.612	676	0.652	ns	0.09090909	0.0602459;0.1303637	0.6728	ns
LTR	ERVK--int	HERVK22-int	28	0.0695289414218669	33267	421	29.914	5.4323212454819	0.0742817412033473	32044.612	407	0.814	ns	0.06650831	0.04464581;0.09469092	0.8492	ns
LTR	ERVK--int	tot	215	0.533882943060763	33267	2628	206.598	14.6754817899027	0.513019294281245	32044.612	741	0.522	ns	0.08181126	0.0716126;0.0929525	0.5378	ns
LTR	ERVK--int	HERVK14-int	31	0.076978470859924	33267	407	29.986	5.51545322020087	0.0744605299098607	32044.612	618	0.768	ns	0.07616708	0.05233607;0.10637266	0.8492	ns
LTR	ERVK--int	HERVK11D-int	3	0.00744952943805716	33267	43	4.19096509240246	1.94172037090314	0.0104069059432407	32044.612	382	0.764	ns	0.06976744	0.0146255;0.1906072	0.7959	ns
LTR	ERVK--int	HERVK-int	21	0.0521467060664001	33267	251	23.655	5.05960221505352	0.0587395396190807	32044.612	334	0.668	ns	0.08366534	0.05253591;0.12504812	0.6653	ns
LTR	ERVK--int	HERVKC4-int	6	0.0148990588761143	33267	55	4.82762096774194	2.10700699854345	0.0119878348383252	32044.612	804	0.396	ns	0.1090909	0.0411015;0.2224709	0.4804	ns
LTR	ERVK--int	HERVK13-int	3	0.00744952943805716	33267	67	7.0501002004008	2.68311242156945	0.0175066429947128	32044.612	80	0.16	ns	0.04477612	0.009330843;0.125327036	0.1585	ns
LTR	ERVL-MaLR--int	MLT1J-int	44	0.109259765091505	33267	1434	84.924	8.92770563627228	0.210881279332522	32044.612	1	0.002	**	0.0306834	0.02238126;0.04097378	7.598e-07	***
LTR	ERVL-MaLR--int	MLT-int	19	0.0471803531076954	33267	409	25.958	5.02747565996211	0.0644582950510293	32044.612	96	0.192	ns	0.04645477	0.02819714;0.07159633	0.1863	ns
LTR	ERVL-MaLR--int	MLT1K-int	12	0.0297981177522287	33267	202	12.513	3.30889404178795	0.0310719872861364	32044.612	514	0.976	ns	0.05940594	0.03106939;0.10147034	1	ns
LTR	ERVL-MaLR--int	MST-int	22	0.0546298825457525	33267	227	15.425	3.98676175225826	0.0383029971940106	32044.612	958	0.088	ns	0.0969163	0.06173832;0.14305273	0.08612	ns
LTR	ERVL-MaLR--int	MSTB1-int	11	0.0273149412728763	33267	231	14.699	3.83941924516457	0.0365002110700007	32044.612	196	0.392	ns	0.04761905	0.02400775;0.08360473	0.4168	ns
LTR	ERVL-MaLR--int	MLT1H-int	31	0.076978470859924	33267	807	47.825	6.82297060875451	0.118757915125028	32044.612	10	0.02	*	0.03841388	0.02624691;0.05408450	0.01099	*
LTR	ERVL-MaLR--int	THE1B-int	458	1.13729482754339	33267	4215	281.189	16.5972512105995	0.698241911052619	32044.612	1001	0.002	**	0.1086595	0.09941934;0.11844596	2.2e-16	***
LTR	ERVL-MaLR--int	MLT1G3-int	12	0.0297981177522287	33267	237	14.505	3.82264144114873	0.0360184748330064	32044.612	309	0.618	ns	0.05063291	0.02643311;0.08677459	0.5882	ns
LTR	ERVL-MaLR--int	MSTA1-int	2	0.00496635295870478	33267	28	2.66303162486369	1.36506504958926	0.00661277749463308	32044.612	472	0.944	ns	0.07142857	0.008770497;0.235034773	1	ns
LTR	ERVL-MaLR--int	MLT1I-int	19	0.0471803531076954	33267	801	48.331	6.89543225519517	0.12001440242358	32044.612	1	0.002	**	0.02372035	0.01434021;0.03679524	1.651e-06	***
LTR	ERVL-MaLR--int	THE1A-int	105	0.260733530332001	33267	1461	101.27	10.1013433332967	0.251471282064016	32044.612	666	0.672	ns	0.07186858	0.05915445;0.08633454	0.6803	ns
LTR	ERVL-MaLR--int	MLT1C2-int	16	0.0397308236696382	33267	436	29.356	5.25098436836721	0.0728961287278687	32044.612	4	0.008	**	0.03669725	0.02111850;0.05891109	0.009451	**
LTR	ERVL-MaLR--int	MLT1E-int	0	0	33267	13	1.3508064516129	0.591112078827754	0.00335429080880262	32044.612	1	0.002	**	0	0.0000000;0.2470526	0.386	ns
LTR	ERVL-MaLR--int	MLT1-int	14	0.0347644707109334	33267	245	16.989	3.96744497373556	0.0421866852077177	32044.612	278	0.556	ns	0.05714286	0.03158918;0.09401819	0.5299	ns
LTR	ERVL-MaLR--int	MLT1E1-int	2	0.00496635295870478	33267	45	3.10537190082645	1.53862778350363	0.00771118646377405	32044.612	382	0.764	ns	0.04444444	0.005428489;0.151492900	0.7686	ns
LTR	ERVL-MaLR--int	MLT1J2-int	9	0.0223485883141715	33267	582	35.045	5.90473037833574	0.0870229197189044	32044.612	1	0.002	**	0.01546392	0.007094835;0.029151657	1.854e-07	***
LTR	ERVL-MaLR--int	MLT1E2-int	5	0.0124158823967619	33267	128	7.79479479479479	2.71065087927449	0.0193558510958129	32044.612	199	0.398	ns	0.0390625	0.01280318;0.08880443	0.4557	ns
LTR	ERVL-MaLR--int	MLT1H1-int	19	0.0471803531076954	33267	425	24.476	4.89892063861248	0.060778227508629	32044.612	141	0.282	ns	0.04470588	0.02712719;0.06893538	0.2972	ns
LTR	ERVL-MaLR--int	MLT1A0-int	27	0.0670457649425145	33267	925	62.363	7.51183457343534	0.154858334781853	32044.612	1	0.002	**	0.02918919	0.01932211;0.04218604	3.651e-07	***
LTR	ERVL-MaLR--int	MSTC-int	11	0.0273149412728763	33267	204	13.761	3.55112510192044	0.0341709915323682	32044.612	270	0.54	ns	0.05392157	0.02722148;0.09443078	0.575	ns
LTR	ERVL-MaLR--int	THE1-int	10	0.0248317647935239	33267	200	12.721	3.5107669367938	0.0315884879938417	32044.612	260	0.52	ns	0.05	0.02423417;0.09002754	0.5607	ns
LTR	ERVL-MaLR--int	MSTD-int	29	0.0720121179012192	33267	729	50.474	7.00302551518744	0.125335849618832	32044.612	3	0.006	**	0.03978052	0.02680067;0.05663396	0.0009897	***
LTR	ERVL-MaLR--int	MLT1H2-int	8	0.0198654118348191	33267	343	20.885	4.57479001744382	0.0518611407712746	32044.612	4	0.008	**	0.02332362	0.01012204;0.04543788	0.002067	**
LTR	ERVL-MaLR--int	MLT1O-int	1	0.00248317647935239	33267	13	1.41278065630397	0.691452289325955	0.00350818369621805	32044.612	396	0.792	ns	0.07692308	0.001945628;0.360297435	1	ns
LTR	ERVL-MaLR--int	MLT1F1-int	7	0.0173822353554667	33267	157	9.94894894894895	3.04646652911573	0.0247049960243077	32044.612	226	0.452	ns	0.04458599	0.01811115;0.08970454	0.4133	ns
LTR	ERVL-MaLR--int	MLT1A-int	12	0.0297981177522287	33267	443	28.129	5.29796446075542	0.0698492711877033	32044.612	2	0.004	**	0.02708804	0.01407343;0.04683896	0.0008348	***
LTR	ERVL-MaLR--int	MLT1M-int	0	0	33267	1	1.03846153846154	0.196116135138184	0.00257868326701979	32044.612	1	0.002	**	na	na	na	na
LTR	ERVL-MaLR--int	MLT1G-int	11	0.0273149412728763	33267	180	10.416	3.17978852363723	0.0258647662089345	32044.612	632	0.74	ns	0.06111111	0.03089812;0.10671230	0.7509	ns
LTR	ERVL-MaLR--int	MLT1F2-int	9	0.0223485883141715	33267	305	19.703	4.20433912374673	0.0489260261726801	32044.612	2	0.004	**	0.0295082	0.01357999;0.05527483	0.009855	**
LTR	ERVL-MaLR--int	MLT1G1-int	11	0.0273149412728763	33267	297	19.11	4.2039949540376	0.0474535025204241	32044.612	31	0.062	ns	0.03703704	0.01863120;0.06530197	0.05752	ns
LTR	ERVL-MaLR--int	tot	2051	5.09299495915175	33267	27209	1616.466	37.5971859637446	4.01397035087284	32044.612	1001	0.002	**	0.07537947	0.07226966;0.07858031	2.2e-16	***
LTR	ERVL-MaLR--int	MLT1J1-int	13	0.032281294231581	33267	477	28.84	5.19975359391553	0.0716148096645229	32044.612	1	0.002	**	0.02725367	0.01458951;0.04615372	0.001394	**
LTR	ERVL-MaLR--int	THE1D-int	284	0.705222120136078	33267	2538	165.074	12.575399185102	0.409907874152616	32044.612	1001	0.002	**	0.1118991	0.09989072;0.12481091	2.2e-16	***
LTR	ERVL-MaLR--int	MLT1F-int	23	0.0571130590251049	33267	518	33.63	5.65960520982968	0.0835092250006208	32044.612	30	0.06	ns	0.04440154	0.02835173;0.06588149	0.06057	ns
LTR	ERVL-MaLR--int	MLT1N2-int	5	0.0124158823967619	33267	73	3.97748208802457	1.74310838743459	0.00987678996802802	32044.612	786	0.432	ns	0.06849315	0.0226122;0.1526470	0.5998	ns
LTR	ERVL-MaLR--int	MLT1D-int	9	0.0223485883141715	33267	587	36.963	5.87027180725825	0.0917856522063023	32044.612	1	0.002	**	0.0153322	0.00703420;0.02890506	3.544e-08	***
LTR	ERVL-MaLR--int	MSTB-int	102	0.253284000893944	33267	869	61.191	7.87671007220411	0.151948051948052	32044.612	1001	0.002	**	0.1173763	0.0967269;0.1406595	5.55e-07	***
LTR	ERVL-MaLR--int	MLT1E3-int	4	0.00993270591740955	33267	72	4.47219413549039	1.97158081488984	0.0111052472883474	32044.612	536	0.932	ns	0.05555556	0.01534254;0.13617865	1	ns
LTR	ERVL-MaLR--int	MLT1E1A-int	7	0.0173822353554667	33267	86	5.3682092555332	2.2343188396501	0.0133302109595818	32044.612	840	0.324	ns	0.08139535	0.03335243;0.16053967	0.4981	ns
LTR	ERVL-MaLR--int	MSTA-int	454	1.12736212162598	33267	3150	209.514	14.0944122423199	0.520260236895036	32044.612	1001	0.002	**	0.144127	0.1320379;0.1568809	2.2e-16	***
LTR	ERVL-MaLR--int	THE1C-int	257	0.638176355193564	33267	1795	122.243	10.9400015829357	0.303550942365474	32044.612	1001	0.002	**	0.1431755	0.1272871;0.1602396	2.2e-16	***
LTR	ERVL-MaLR--int	MLT1C-int	11	0.0273149412728763	33267	117	7.347	2.75175637787271	0.018243897593802	32044.612	924	0.156	ns	0.09401709	0.04787289;0.16199703	0.1775	ns
LTR	ERVL-MaLR--int	MLT1B-int	20	0.0496635295870477	33267	553	34.982	5.81941075552688	0.0868664796007052	32044.612	2	0.004	**	0.03616637	0.02222872;0.05530502	0.006599	**
LTR	ERVL-MaLR--int	MLT1A1-int	20	0.0496635295870477	33267	454	30.304	5.4290937603857	0.0752501800302948	32044.612	29	0.058	ns	0.04405286	0.02711305;0.06721820	0.05908	ns
LTR	ERVL-MaLR--int	MLT1L-int	4	0.00993270591740955	33267	109	5.96389167502508	2.39282312558665	0.0148093955328278	32044.612	287	0.574	ns	0.03669725	0.01008772;0.09129832	0.5294	ns
LTR	ERVL-MaLR--int	MSTB2-int	3	0.00744952943805716	33267	88	6.43143143143143	2.60319155376323	0.0159703792590982	32044.612	130	0.26	ns	0.03409091	0.007086308;0.096409563	0.2162	ns
LTR	LTR	EUTREP8	17	0.0422140001489906	33267	275	17.334	4.1125852401327	0.0430433810930943	32044.612	531	0.942	ns	0.06181818	0.03642027;0.09713377	1	ns
LTR	LTR	LTR106_Mam	24	0.0595962355044573	33267	639	38.081	5.83750935892316	0.0945618435102183	32044.612	7	0.014	*	0.03755869	0.02421011;0.05537083	0.01531	*
LTR	LTR	LTR107_Mam	16	0.0397308236696382	33267	426	26.436	4.95605351731259	0.0656452534081597	32044.612	16	0.032	*	0.03755869	0.02161772;0.06027755	0.03447	*
LTR	LTR	LTR91A	56	0.139057882843734	33267	2403	132.904	10.9081516203146	0.33002408681185	32044.612	1	0.002	**	0.0233042	0.01765062;0.03015681	2.105e-14	***
LTR	LTR	LTR91	36	0.089394353256686	33267	1566	84.894	9.13773835597532	0.210806784038142	32044.612	1	0.002	**	0.02298851	0.01615158;0.03168479	1.763e-09	***
LTR	LTR	tot	220	0.546298825457525	33267	7931	447.717	19.7986084333191	1.11176032380621	32044.612	1	0.002	**	0.02773925	0.02423631;0.03159471	2.2e-16	***
LTR	LTR	LTR90A	13	0.032281294231581	33267	406	24.858	4.79278695612551	0.0617268009237417	32044.612	8	0.016	*	0.0320197	0.01715712;0.05413231	0.01243	*
LTR	LTR	MamRep1527	28	0.0695289414218669	33267	1268	77.424	8.32896125549852	0.192257455737379	32044.612	1	0.002	**	0.02208202	0.01472230;0.03175745	7.211e-11	***
LTR	LTR	LTR90B	16	0.0397308236696382	33267	537	30.991	5.3898023126056	0.0769561222716098	32044.612	2	0.004	**	0.02979516	0.01712442;0.04793536	0.003913	**
LTR	LTR	EUTREP16	20	0.0496635295870477	33267	411	25.086	4.95309369355529	0.062292965161034	32044.612	190	0.38	ns	0.0486618	0.02997377;0.07415597	0.3529	ns
LTR	ERVL--int	HERVL-int	123	0.305430706960344	33267	2324	175.149	13.5711818194281	0.434925877182091	32044.612	1	0.002	**	0.05292599	0.04417697;0.06282231	2.121e-05	***
LTR	ERVL--int	LTR57-int	19	0.0471803531076954	33267	366	21.209	4.58697714833629	0.0526656899505848	32044.612	366	0.732	ns	0.05191257	0.03154051;0.07988304	0.7367	ns
LTR	ERVL--int	MER76-int	4	0.00993270591740955	33267	155	9.575	3.05117758983063	0.0237764147897991	32044.612	38	0.076	ns	0.02580645	0.007075182;0.064754512	0.0651	ns
LTR	ERVL--int	tot	883	2.19264483126816	33267	29730	1743.29	39.6995712313868	4.32889672469022	32044.612	1	0.002	**	0.02970064	0.02780020;0.03169369	2.2e-16	***
LTR	ERVL--int	MER21-int	27	0.0670457649425145	33267	1093	66.916	7.94254543758032	0.166164237292344	32044.612	1	0.002	**	0.02470265	0.01634087;0.03573867	2.205e-08	***
LTR	ERVL--int	ERVL-B4-int	110	0.273149412728763	33267	3898	265.937	15.3640191383662	0.660368503389536	32044.612	1	0.002	**	0.0282196	0.02324889;0.03391325	2.2e-16	***
LTR	ERVL--int	MER70-int	11	0.0273149412728763	33267	258	16.055	3.9526698064218	0.0398673983760026	32044.612	120	0.24	ns	0.04263566	0.02147277;0.07500504	0.2442	ns
LTR	ERVL--int	MER68-int	15	0.0372476471902858	33267	410	37.334	5.84950088987605	0.092706910680142	32044.612	1	0.002	**	0.03658537	0.02061852;0.05962475	3.185e-05	***
LTR	ERVL--int	LTR52-int	9	0.0223485883141715	33267	170	15.312	3.77238477450099	0.0380223982518438	32044.612	53	0.106	ns	0.05294118	0.02449075;0.09811761	0.1064	ns
LTR	ERVL--int	HERVL40-int	22	0.0546298825457525	33267	1333	82.658	8.85038786525005	0.20525440143031	32044.612	1	0.002	**	0.01650413	0.01037120;0.02488134	1.171e-15	***
LTR	ERVL--int	ERVL47-int	17	0.0422140001489906	33267	212	14.311	3.77180401207505	0.035536738596012	32044.612	816	0.372	ns	0.08018868	0.04740597;0.12528612	0.4131	ns
LTR	ERVL--int	ERVL-int	24	0.0595962355044573	33267	820	54.824	7.3826504405618	0.136137667304015	32044.612	1	0.002	**	0.02926829	0.01884086;0.04323726	2.404e-06	***
LTR	ERVL--int	HERVL74-int	18	0.044697176628343	33267	371	31.069	5.30569405350416	0.0771498100369993	32044.612	9	0.018	*	0.04851752	0.02900456;0.07559665	0.01124	*
LTR	ERVL--int	ERV3-16A3_I-int	190	0.471803531076954	33267	6505	377.326	19.0477962647268	0.936967048248119	32044.612	1	0.002	**	0.0292083	0.02525159;0.03359419	2.2e-16	***
LTR	ERVL--int	HERVL32-int	5	0.0124158823967619	33267	114	7.578	2.75236107578412	0.0188175113605324	32044.612	230	0.46	ns	0.04385965	0.01439231;0.09938865	0.4504	ns
LTR	ERVL--int	ERVL-E-int	267	0.663008119987087	33267	8861	531.919	22.132335603801	1.32084874972064	32044.612	1	0.002	**	0.03013204	0.02667139;0.03390598	2.2e-16	***
LTR	ERVL--int	LTR53-int	17	0.0422140001489906	33267	325	28.217	5.10450457605505	0.0700677907178863	32044.612	13	0.026	*	0.05230769	0.03076282;0.08243055	0.0234	*
LTR	ERVL--int	HERVL18-int	23	0.0571130590251049	33267	504	30.912	5.66059169153706	0.076759951329741	32044.612	93	0.186	ns	0.04563492	0.02914524;0.06769025	0.1629	ns
LTR	ERVL--int	HERV16-int	67	0.16637282411661	33267	1904	114.685	10.5346454023737	0.284783094534529	32044.612	1	0.002	**	0.03518908	0.02737304;0.04447547	1.046e-06	***
LTR	ERVL--int	HERVL66-int	9	0.0223485883141715	33267	107	13.735	3.52010882873899	0.034106428943905	32044.612	108	0.216	ns	0.08411215	0.03918444;0.15367207	0.1944	ns
LTR	ERVL?	tot	173	0.429589530927963	33267	3926	246.303	15.6455096744394	0.611613816393931	32044.612	1	0.002	**	0.04406521	0.03785943;0.05096046	4.582e-07	***
LTR	ERVL?	LTR89B	31	0.076978470859924	33267	732	44.897	6.40292030158024	0.111487174393484	32044.612	15	0.03	*	0.04234973	0.02895295;0.05957592	0.03077	*
LTR	ERVL?	Eutr10	43	0.106776588612153	33267	999	60.1	7.46805006489457	0.149238906409078	32044.612	9	0.018	*	0.04304304	0.03132267;0.05754336	0.02336	*
LTR	ERVL?	LTR89	55	0.136574706364381	33267	1093	70.359	8.35367601136786	0.174713813910755	32044.612	33	0.066	ns	0.05032022	0.03812976;0.06499801	0.06405	ns
LTR	ERVL?	LTR55	23	0.0571130590251049	33267	406	30.652	5.31273198280519	0.0761143254451094	32044.612	86	0.172	ns	0.05665025	0.0362466;0.0837932	0.1594	ns
LTR	ERVL?	LTR87	23	0.0571130590251049	33267	696	42.99	6.36540795380928	0.106751756847359	32044.612	1	0.002	**	0.03304598	0.02106136;0.04917418	0.0008953	***
LTR	ERVK	MER9a1	30	0.0744952943805716	33267	341	22.431	4.6124303261419	0.0557001316083534	32044.612	957	0.09	ns	0.08797654	0.06014487;0.12320893	0.1009	ns
LTR	ERVK	MER11C	66	0.163889647637258	33267	869	61.958	7.96402295712799	0.153852648307715	32044.612	718	0.568	ns	0.07594937	0.05922314;0.09561537	0.5976	ns
LTR	ERVK	LTR22	2	0.00496635295870478	33267	104	5.18574297188755	2.18322465625948	0.0128771149757581	32044.612	110	0.22	ns	0.01923077	0.00233748;0.06774489	0.1795	ns
LTR	ERVK	LTR14A	23	0.0571130590251049	33267	133	8.609	2.85626981871064	0.0213776663107447	32044.612	1001	0.002	**	0.1729323	0.1128965;0.2480972	1.51e-05	***
LTR	ERVK	MER11A	126	0.312880236398401	33267	968	64.368	7.45990792344157	0.159837103622954	32044.612	1001	0.002	**	0.1301653	0.1096019;0.1530073	1.027e-12	***
LTR	ERVK	LTR3B_	21	0.0521467060664001	33267	264	16.195	3.903871823615	0.0402150430831119	32044.612	910	0.184	ns	0.07954545	0.04991291;0.11902429	0.2008	ns
LTR	ERVK	LTR5A	25	0.0620794119838097	33267	267	16.449	4.00067549351411	0.0408457699088674	32044.612	984	0.036	*	0.09363296	0.0615137;0.1351151	0.04015	*
LTR	ERVK	LTR13	71	0.17630553003402	33267	466	43.675	6.43481015895432	0.108452732735716	32044.612	1001	0.002	**	0.1523605	0.1209526;0.1882575	6.177e-05	***
LTR	ERVK	LTR13A	24	0.0595962355044573	33267	189	17.526	4.18770353067894	0.0435201509771299	32044.612	947	0.11	ns	0.1269841	0.08308367;0.18302820	0.1036	ns
LTR	ERVK	LTR22C0	12	0.0297981177522287	33267	113	7.926	2.66338461691465	0.019681656775347	32044.612	954	0.096	ns	0.1061947	0.05608934;0.17815423	0.1382	ns
LTR	ERVK	LTR22E	8	0.0198654118348191	33267	122	6.597	2.47319787071469	0.0163815152342877	32044.612	785	0.434	ns	0.06557377	0.02873293;0.12512024	0.5451	ns
LTR	ERVK	LTR3B	9	0.0223485883141715	33267	90	6.735	2.45902863379462	0.0167241935884383	32044.612	860	0.284	ns	0.1	0.04675532;0.18135997	0.3189	ns
LTR	ERVK	LTR5_Hs	64	0.158923294678553	33267	653	52.612	7.19842158207431	0.130644880931688	32044.612	938	0.128	ns	0.09800919	0.07629846;0.12343065	0.1131	ns
LTR	ERVK	LTR22C2	6	0.0148990588761143	33267	70	5.10090817356206	2.14332630722346	0.0126664551999256	32044.612	773	0.458	ns	0.08571429	0.03210764;0.17728592	0.6428	ns
LTR	ERVK	LTR22B2	0	0	33267	40	2.70684039087948	1.44870515856532	0.00672156239199294	32044.612	1	0.002	**	0	0.0000000;0.0880973	0.1115	ns
LTR	ERVK	LTR14	13	0.032281294231581	33267	97	7.492	2.56251878090728	0.0186039581833081	32044.612	989	0.026	*	0.1340206	0.07333368;0.21827092	0.05311	ns
LTR	ERVK	LTR22A	16	0.0397308236696382	33267	170	12.473	3.3332238720766	0.0309726602269623	32044.612	874	0.256	ns	0.09411765	0.05475785;0.14834044	0.301	ns
LTR	ERVK	LTR5	2	0.00496635295870478	33267	27	2.26712328767123	1.16790075443564	0.00562966722373726	32044.612	554	0.896	ns	0.07407407	0.009100073;0.242898347	1	ns
LTR	ERVK	MER9a2	32	0.0794616473392764	33267	310	19.6	4.37986109176799	0.0486702589953068	32044.612	999	0.006	**	0.1032258	0.07168424;0.14259308	0.00681	**
LTR	ERVK	LTR5B	44	0.109259765091505	33267	442	45.093	6.31476264219229	0.111973876983437	32044.612	470	0.94	ns	0.09954751	0.07326631;0.13132988	0.9374	ns
LTR	ERVK	LTR22B	14	0.0347644707109334	33267	142	7.41541541541542	2.64927157580481	0.0184137851441867	32044.612	993	0.018	*	0.09859155	0.05495655;0.15988592	0.02132	*
LTR	ERVK	LTR3A	14	0.0347644707109334	33267	163	14.773	3.6686414283669	0.0366839661294728	32044.612	490	0.98	ns	0.08588957	0.04775358;0.13990914	1	ns
LTR	ERVK	MER11D	20	0.0496635295870477	33267	260	21.595	4.47246889066631	0.0536241960716148	32044.612	424	0.848	ns	0.07692308	0.04761793;0.11630274	0.8222	ns
LTR	ERVK	LTR3	14	0.0347644707109334	33267	92	9.141	2.75802931922881	0.0226987161977602	32044.612	971	0.062	ns	0.1521739	0.08576754;0.24212308	0.1129	ns
LTR	ERVK	tot	833	2.06848600730054	33267	8264	578.881	22.7086882827592	1.43746368354399	32044.612	1001	0.002	**	0.1007986	0.09438877;0.10749154	2.2e-16	***
LTR	ERVK	LTR13_	9	0.0223485883141715	33267	44	2.95798319327731	1.59531363098621	0.00734519429186589	32044.612	951	0.102	ns	0.2045455	0.09804318;0.35304506	0.002301	**
LTR	ERVK	LTR14B	53	0.131608353405677	33267	363	25.749	5.10294415401922	0.0639393111668446	32044.612	1001	0.002	**	0.1460055	0.1113194;0.1865903	6.263e-07	***
LTR	ERVK	LTR22C	1	0.00248317647935239	33267	16	1.30434782608696	0.578088097310733	0.00323892584263355	32044.612	343	0.686	ns	0.0625	0.001581112;0.302320738	1	ns
LTR	ERVK	MER11B	46	0.11422611805021	33267	544	36.771	5.91705759398796	0.0913088823222666	32044.612	942	0.12	ns	0.08455882	0.06257136;0.11117941	0.1234	ns
LTR	ERVK	MER9B	2	0.00496635295870478	33267	39	2.70362473347548	1.40193785531552	0.00671357734716168	32044.612	464	0.928	ns	0.05128205	0.006271972;0.173244781	1	ns
LTR	ERVK	MER9a3	73	0.181271882992724	33267	575	35.913	5.87161876375731	0.0891783169029823	32044.612	1001	0.002	**	0.1269565	0.1008491;0.1569657	1.234e-08	***
LTR	ERVK	LTR14C	15	0.0372476471902858	33267	137	7.26426426426426	2.60457325447184	0.0180384501608211	32044.612	996	0.012	*	0.1094891	0.06258985;0.17415000	0.006858	**
LTR	ERVK	LTR22B1	14	0.0347644707109334	33267	154	9.624	3.01922833514455	0.0238980904372874	32044.612	933	0.138	ns	0.09090909	0.05059552;0.14782552	0.1787	ns
LTR	ERV1	LTR64	28	0.0695289414218669	33267	372	24.043	4.59807495516257	0.0597030120930695	32044.612	831	0.342	ns	0.07526882	0.05059581;0.10694859	0.398	ns
LTR	ERV1	LTR9C	15	0.0372476471902858	33267	153	10.306	3.14455915070018	0.0255916167962057	32044.612	943	0.118	ns	0.09803922	0.0559169;0.1565426	0.1434	ns
LTR	ERV1	LTR43B	12	0.0297981177522287	33267	242	16.966	3.84963162700844	0.0421295721486926	32044.612	121	0.242	ns	0.04958678	0.02588139;0.08501551	0.2561	ns
LTR	ERV1	MER61F	11	0.0273149412728763	33267	159	10.005	2.9782284742519	0.0248441806759206	32044.612	705	0.594	ns	0.06918239	0.03503925;0.12041348	0.7425	ns
LTR	ERV1	MER4E	32	0.0794616473392764	33267	729	48.944	6.97779001930794	0.121536589605423	32044.612	9	0.018	*	0.04389575	0.03021529;0.06140522	0.01158	*
LTR	ERV1	LTR21C	5	0.0124158823967619	33267	22	1.88501291989664	0.984199985640391	0.0046808197459627	32044.612	773	0.458	ns	0.2272727	0.07820626;0.45370362	0.03538	*
LTR	ERV1	LTR77	4	0.00993270591740955	33267	103	5.0503524672709	2.16959431520667	0.0125409164591664	32044.612	421	0.842	ns	0.03883495	0.01068093;0.09645448	0.8202	ns
LTR	ERV1	LTR10F	41	0.101810235653448	33267	449	27.997	5.30180159003522	0.0695214918924288	32044.612	990	0.024	*	0.09131403	0.06632595;0.12183745	0.01448	*
LTR	ERV1	LTR2752	59	0.146507412281791	33267	230	13.307	3.70951634468855	0.0330436294107422	32044.612	1001	0.002	**	0.2565217	0.2013794;0.3180571	2.2e-16	***
LTR	ERV1	LTR68	6	0.0148990588761143	33267	352	19.233	4.2563867103246	0.0477589332273845	32044.612	1	0.002	**	0.01704545	0.006280421;0.036729789	0.0006031	***
LTR	ERV1	MER95	4	0.00993270591740955	33267	139	9.37	2.90129583419505	0.0232673636115319	32044.612	37	0.074	ns	0.02877698	0.00789528;0.07204024	0.08724	ns
LTR	ERV1	LTR9B	32	0.0794616473392764	33267	685	45.956	6.45040089232225	0.114116858285118	32044.612	15	0.03	*	0.04671533	0.03216939;0.06531086	0.03218	*
LTR	ERV1	HERV-Fc1_LTR3	0	0	33267	5	1.1048951048951	0.318180941863946	0.00274364953662711	32044.612	1	0.002	**	0	0.0000000;0.5218238	0.5931	ns
LTR	ERV1	MER57E3	22	0.0546298825457525	33267	243	37.372	5.36902620988598	0.0928012713863574	32044.612	2	0.004	**	0.09053498	0.05760945;0.13386151	0.005596	**
LTR	ERV1	LTR6B	9	0.0223485883141715	33267	154	11.313	3.2926999366588	0.0280921755109136	32044.612	296	0.592	ns	0.05844156	0.02706846;0.10803957	0.6414	ns
LTR	ERV1	LTR60B	14	0.0347644707109334	33267	247	15.819	3.84200468505701	0.0392813687268754	32044.612	389	0.778	ns	0.05668016	0.03133053;0.09327184	0.7942	ns
LTR	ERV1	LTR12F	51	0.126642000446972	33267	637	38.266	6.01243656044647	0.0950212311588985	32044.612	985	0.034	*	0.08006279	0.06019063;0.10392614	0.03703	*
LTR	ERV1	MER90a	75	0.186238235951429	33267	1252	86.639	8.71645889427901	0.215139926994611	32044.612	94	0.188	ns	0.05990415	0.04740648;0.07451467	0.2202	ns
LTR	ERV1	LTR109A2	0	0	33267	26	2.44170403587444	1.24900346802908	0.00606318203142321	32044.612	1	0.002	**	0	0.0000000;0.1322746	0.168	ns
LTR	ERV1	MER51B	28	0.0695289414218669	33267	713	46.786	6.53122200364223	0.116177894762981	32044.612	1	0.002	**	0.03927069	0.02625091;0.05625907	0.003099	**
LTR	ERV1	LTR58	1	0.00248317647935239	33267	76	4.74773869346734	2.06720157365872	0.0117894730537293	32044.612	41	0.082	ns	0.01315789	0.0003330736;0.0711436913	0.09215	ns
LTR	ERV1	LTR78B	123	0.305430706960344	33267	3270	190.53	12.8860836234735	0.47311961461101	32044.612	1	0.002	**	0.03761468	0.03135712;0.04471550	1.07e-07	***
LTR	ERV1	LTR12C	355	0.881527650170098	33267	2731	178.607	13.5760399181742	0.443512701447692	32044.612	1001	0.002	**	0.129989	0.1175950;0.1431819	2.2e-16	***
LTR	ERV1	MER41B	134	0.33274564823322	33267	2851	200.412	13.4197744521414	0.497658364579971	32044.612	1	0.002	**	0.04700105	0.03952557;0.05542300	3.336e-07	***
LTR	ERV1	LTR12	36	0.089394353256686	33267	778	48.79	6.7767118740451	0.121154180427603	32044.612	37	0.074	ns	0.04627249	0.03261590;0.06348789	0.06394	ns
LTR	ERV1	LTR6A	35	0.0869111767773336	33267	287	20.307	4.45697381814338	0.0504258647662089	32044.612	1000	0.004	**	0.1219512	0.08643245;0.16550585	0.001709	**
LTR	ERV1	MER50B	25	0.0620794119838097	33267	692	43.854	6.7297826097114	0.10889722132552	32044.612	2	0.004	**	0.03612717	0.02351350;0.05287076	0.002241	**
LTR	ERV1	MER101B	8	0.0198654118348191	33267	261	14.104	3.71388973678231	0.0350227210647861	32044.612	55	0.11	ns	0.03065134	0.01332411;0.05949973	0.1003	ns
LTR	ERV1	HERV1_LTRb	1	0.00248317647935239	33267	10	1.42238267148014	0.6658316189538	0.00353202719445791	32044.612	370	0.74	ns	0.1	0.002528579;0.445016117	1	ns
LTR	ERV1	LTR25	19	0.0471803531076954	33267	284	15.994	3.78395061837259	0.0397159246107621	32044.612	825	0.354	ns	0.06690141	0.0407564;0.1025054	0.4381	ns
LTR	ERV1	LTR10B2	29	0.0720121179012192	33267	101	8.321	2.74216674884633	0.0206625114846912	32044.612	1001	0.002	**	0.2871287	0.2014550;0.3856894	1.645e-09	***
LTR	ERV1	LTR24B	27	0.0670457649425145	33267	454	30.235	5.56621574840194	0.0750788408532194	32044.612	324	0.648	ns	0.05947137	0.03955410;0.08535097	0.6374	ns
LTR	ERV1	MER31B	82	0.203620471306896	33267	1486	95.746	9.6817984497314	0.237754215192074	32044.612	80	0.16	ns	0.0551817	0.04412496;0.06803491	0.1537	ns
LTR	ERV1	LTR45C	30	0.0744952943805716	33267	424	29.263	5.19738817521299	0.0726651933152889	32044.612	602	0.8	ns	0.07075472	0.04824395;0.09946817	0.8481	ns
LTR	ERV1	LTR35	2	0.00496635295870478	33267	105	6.20620620620621	2.5519691641458	0.0154111052772621	32044.612	64	0.128	ns	0.01904762	0.002315137;0.067115760	0.09492	ns
LTR	ERV1	LTR49	46	0.11422611805021	33267	1462	97.255	9.44431946569842	0.241501328499416	32044.612	1	0.002	**	0.03146375	0.02312559;0.04174690	4.53e-09	***
LTR	ERV1	MER4B	68	0.168856000595962	33267	1738	118.755	10.3689193983505	0.294889622805493	32044.612	1	0.002	**	0.03912543	0.03050813;0.04933944	2.555e-07	***
LTR	ERV1	MER34A1	29	0.0720121179012192	33267	775	48.326	6.61176522869946	0.120001986541183	32044.612	2	0.004	**	0.03741935	0.02520092;0.05330034	0.002872	**
LTR	ERV1	MER89	87	0.216036353703658	33267	1388	83.919	9.23415988104541	0.208385686970773	32044.612	661	0.682	ns	0.06268012	0.05050540;0.07674389	0.7353	ns
LTR	ERV1	MER92D	2	0.00496635295870478	33267	231	12.598	3.36120420291505	0.0312830572868814	32044.612	1	0.002	**	0.008658009	0.00105025;0.03092400	0.0004187	***
LTR	ERV1	MER49	75	0.186238235951429	33267	1335	94.67	9.35513862102636	0.235082317300291	32044.612	21	0.042	*	0.05617978	0.0444420;0.0699158	0.03735	*
LTR	ERV1	LTR1A1	34	0.0844280002979812	33267	359	23.188	4.75133994060951	0.0575798962032232	32044.612	992	0.02	*	0.09470752	0.06648164;0.12982727	0.02406	*
LTR	ERV1	LTR72	15	0.0372476471902858	33267	153	11.516	3.22616678926433	0.0285962603362221	32044.612	888	0.228	ns	0.09803922	0.0559169;0.1565426	0.2816	ns
LTR	ERV1	MER34D	16	0.0397308236696382	33267	249	16.554	3.84706172083109	0.0411065034391994	32044.612	497	0.994	ns	0.06425703	0.03717123;0.10225368	1	ns
LTR	ERV1	LTR27C	21	0.0521467060664001	33267	120	6.89089089089089	2.56520323607934	0.0171112981820439	32044.612	1000	0.004	**	0.175	0.1117143;0.2549800	4.802e-06	***
LTR	ERV1	LTR26	70	0.173822353554667	33267	596	42.767	5.94811660032746	0.106198008492464	32044.612	1001	0.002	**	0.1174497	0.09271153;0.14605072	6.363e-05	***
LTR	ERV1	LTR29	24	0.0595962355044573	33267	708	45.516	6.4141160641888	0.113024260634203	32044.612	2	0.004	**	0.03389831	0.02183768;0.05001981	0.0005261	***
LTR	ERV1	LTR23	41	0.101810235653448	33267	856	55.464	7.38018774633625	0.137726900250801	32044.612	13	0.026	*	0.0478972	0.03458782;0.06441974	0.04388	*
LTR	ERV1	MER61E	29	0.0720121179012192	33267	318	18.511	4.21611843460957	0.045966079809292	32044.612	991	0.022	*	0.09119497	0.06192677;0.12834315	0.01624	*
LTR	ERV1	PABL_A	26	0.0645625884631621	33267	524	39.2	6.18257423928126	0.0973405179906136	32044.612	12	0.024	*	0.04961832	0.03266484;0.07185969	0.03028	*
LTR	ERV1	MER65D	21	0.0521467060664001	33267	470	29.142	5.22102433389226	0.0723647289612873	32044.612	73	0.146	ns	0.04468085	0.02786764;0.06749064	0.1261	ns
LTR	ERV1	MER57E1	16	0.0397308236696382	33267	501	30.064	5.38840782967836	0.0746542176752502	32044.612	3	0.006	**	0.03193613	0.01836224;0.05134512	0.006115	**
LTR	ERV1	LTR8A	104	0.258250353852648	33267	1442	100.348	9.57165150392097	0.249181793350053	32044.612	672	0.66	ns	0.07212205	0.05930591;0.08671231	0.679	ns
LTR	ERV1	LTR8	179	0.444488589804077	33267	3403	235.671	14.4132751830214	0.585212684065456	32044.612	1	0.002	**	0.05260065	0.04534060;0.06064097	8.801e-05	***
LTR	ERV1	MER57B2	25	0.0620794119838097	33267	1104	69.295	7.99336405206649	0.172071714136724	32044.612	1	0.002	**	0.02264493	0.01470695;0.03324782	5.733e-10	***
LTR	ERV1	LTR39	47	0.116709294529562	33267	1272	82.028	8.78295829184884	0.203690000248318	32044.612	1	0.002	**	0.03694969	0.02727317;0.04883442	2.23e-05	***
LTR	ERV1	MER4E1	39	0.0968438826947431	33267	1050	73.83	8.2662828061609	0.183332919470587	32044.612	1	0.002	**	0.03714286	0.02654303;0.05042788	7.131e-06	***
LTR	ERV1	LTR44	15	0.0372476471902858	33267	218	15.751	3.93655883932852	0.0391125127262795	32044.612	478	0.956	ns	0.06880734	0.03901962;0.11094839	1	ns
LTR	ERV1	LTR1B	28	0.0695289414218669	33267	321	19.824	4.29738193456103	0.0492264905266817	32044.612	973	0.058	ns	0.08722741	0.05874479;0.12359948	0.06307	ns
LTR	ERV1	LTR46	23	0.0571130590251049	33267	255	21.226	4.45654404048528	0.0527079039507338	32044.612	710	0.584	ns	0.09019608	0.05803743;0.13226309	0.6503	ns
LTR	ERV1	LTR1B1	8	0.0198654118348191	33267	168	10.447	3.11719551967918	0.0259417446797944	32044.612	273	0.546	ns	0.04761905	0.02077982;0.09167017	0.5241	ns
LTR	ERV1	MER4D1	68	0.168856000595962	33267	1536	101.502	9.84372362954664	0.252047379007226	32044.612	1	0.002	**	0.04427083	0.03453925;0.05578892	0.000381	***
LTR	ERV1	HERV1_LTRa	0	0	33267	27	2.57096069868996	1.36241009312237	0.00638414913632628	32044.612	1	0.002	**	0	0.0000000;0.1277029	0.1054	ns
LTR	ERV1	LTR28B	14	0.0347644707109334	33267	261	16.021	3.89945698332022	0.0397829703757046	32044.612	366	0.732	ns	0.05363985	0.02963218;0.08836160	0.6992	ns
LTR	ERV1	LTR38B	10	0.0248317647935239	33267	226	15.527	3.7103959408718	0.0385562811949045	32044.612	76	0.152	ns	0.04424779	0.02141950;0.07986591	0.1863	ns
LTR	ERV1	LTR1A2	69	0.171339177075315	33267	837	53.703	7.05553481825237	0.133354026470661	32044.612	988	0.028	*	0.08243728	0.06470501;0.10317260	0.03421	*
LTR	ERV1	MER51E	27	0.0670457649425145	33267	233	17.339	3.69699158056207	0.043055796975491	32044.612	998	0.008	**	0.1158798	0.07777044;0.16410696	0.02352	*
LTR	ERV1	MER72	37	0.0918775297360383	33267	774	49.263	7.00306174996864	0.122328722902337	32044.612	35	0.07	ns	0.04780362	0.03387817;0.06529180	0.07671	ns
LTR	ERV1	LTR26C	19	0.0471803531076954	33267	312	23.542	4.43643076334094	0.0584589406769139	32044.612	183	0.366	ns	0.06089744	0.03705884;0.09346759	0.3907	ns
LTR	ERV1	MER92B	36	0.089394353256686	33267	804	68.883	8.1396292645651	0.171048645427231	32044.612	1	0.002	**	0.04477612	0.03155456;0.06145282	9.271e-06	***
LTR	ERV1	MER65A	58	0.144024235802438	33267	1394	87.738	9.08073872632704	0.21786893794542	32044.612	1	0.002	**	0.04160689	0.03174277;0.05345701	0.0006168	***
LTR	ERV1	LTR10A	75	0.186238235951429	33267	311	22.167	4.52256172589878	0.0550445730178044	32044.612	1001	0.002	**	0.2411576	0.1946725;0.2926487	2.2e-16	***
LTR	ERV1	MER51C	10	0.0248317647935239	33267	180	12.206	3.34795053320278	0.0303096521069752	32044.612	324	0.648	ns	0.05555556	0.02695934;0.09979362	0.6554	ns
LTR	ERV1	HERV-Fc1_LTR1	2	0.00496635295870478	33267	17	1.75294117647059	0.950548121258703	0.00435286229910007	32044.612	617	0.77	ns	0.1176471	0.01457932;0.36440916	0.6927	ns
LTR	ERV1	MER39	103	0.255767177373296	33267	3348	195.007	12.9315186724211	0.484236795709071	32044.612	1	0.002	**	0.03076464	0.02517899;0.03718829	1.625e-13	***
LTR	ERV1	LTR71B	24	0.0595962355044573	33267	233	16.679	3.97614999324331	0.0414169004991185	32044.612	969	0.066	ns	0.1030043	0.06711944;0.14937912	0.07363	ns
LTR	ERV1	LTR19B	18	0.044697176628343	33267	283	18.589	4.06996850646829	0.0461597675746815	32044.612	500	1	ns	0.06360424	0.03812812;0.09866135	1	ns
LTR	ERV1	MER34B	25	0.0620794119838097	33267	667	40.299	6.08133057657464	0.100069528941422	32044.612	5	0.01	**	0.03748126	0.02440009;0.05483448	0.01146	*
LTR	ERV1	MER67C	47	0.116709294529562	33267	1648	109.716	9.91683859340705	0.272444190608627	32044.612	1	0.002	**	0.02851942	0.02102861;0.03774576	6.418e-12	***
LTR	ERV1	LTR51	15	0.0372476471902858	33267	414	26.981	5.09220674850989	0.0669985845894068	32044.612	13	0.026	*	0.03623188	0.02041793;0.05905553	0.01625	*
LTR	ERV1	LTR48B	32	0.0794616473392764	33267	1013	62.907	7.76870025832531	0.156209182786621	32044.612	1	0.002	**	0.03158934	0.02170537;0.04430380	1.565e-05	***
LTR	ERV1	MER41C	46	0.11422611805021	33267	837	55.942	7.27155495829545	0.138913858607931	32044.612	101	0.202	ns	0.05495818	0.04051369;0.07262910	0.1881	ns
LTR	ERV1	LTR27E	32	0.0794616473392764	33267	222	12.675	3.57913190385395	0.0314742618757915	32044.612	1001	0.002	**	0.1441441	0.1007299;0.1973539	1.533e-06	***
LTR	ERV1	LTR1	20	0.0496635295870477	33267	244	15.708	3.82875898894086	0.0390057361376673	32044.612	895	0.214	ns	0.08196721	0.05078596;0.12375365	0.2415	ns
LTR	ERV1	LTR4	19	0.0471803531076954	33267	102	7.309	2.57335212148302	0.0181495368875866	32044.612	1001	0.002	**	0.1862745	0.1160367;0.2755060	0.0001082	***
LTR	ERV1	LTR31	17	0.0422140001489906	33267	241	17.207	4.11060190824264	0.0427280176802165	32044.612	544	0.916	ns	0.07053942	0.04162608;0.11053972	1	ns
LTR	ERV1	MER87	9	0.0223485883141715	33267	165	12.356	3.34611124448373	0.0306821285788781	32044.612	183	0.366	ns	0.05454545	0.02524192;0.10101679	0.3766	ns
LTR	ERV1	MER61A	44	0.109259765091505	33267	811	46.46	6.72366028347712	0.115368379230712	32044.612	395	0.79	ns	0.05425401	0.03969423;0.07215213	0.7628	ns
LTR	ERV1	MER34C_	26	0.0645625884631621	33267	651	39.924	6.26813477148614	0.0991383377616647	32044.612	15	0.03	*	0.03993856	0.02625219;0.05797375	0.0218	*
LTR	ERV1	LTR12_	30	0.0744952943805716	33267	545	32.77	5.58930589074711	0.0813736932283778	32044.612	350	0.7	ns	0.05504587	0.03744371;0.07765167	0.7181	ns
LTR	ERV1	LTR10C	42	0.1042934121328	33267	519	44.317	6.44950440786785	0.11004693203546	32044.612	395	0.79	ns	0.08092486	0.05894396;0.10781410	0.8135	ns
LTR	ERV1	MER66B	121	0.300464354001639	33267	1430	111.532	9.99013407211228	0.27695363909513	32044.612	839	0.326	ns	0.08461538	0.07070592;0.10025788	0.3487	ns
LTR	ERV1	LTR70	12	0.0297981177522287	33267	151	21.836	4.23923048147599	0.0542226416031387	32044.612	8	0.016	*	0.0794702	0.04173734;0.13470346	0.02031	*
LTR	ERV1	MER83B	17	0.0422140001489906	33267	147	11.467	3.18795766503793	0.0284745846887338	32044.612	963	0.078	ns	0.1156463	0.06883076;0.17869513	0.09078	ns
LTR	ERV1	HERV1_LTRd	1	0.00248317647935239	33267	16	1.59684361549498	0.838815064586769	0.00396524450720116	32044.612	404	0.808	ns	0.0625	0.001581112;0.302320738	1	ns
LTR	ERV1	LTR12E	17	0.0422140001489906	33267	112	6.38276553106212	2.60155488710619	0.0158495332399546	32044.612	999	0.006	**	0.1517857	0.09097863;0.23186514	0.0002086	***
LTR	ERV1	MER90	47	0.116709294529562	33267	701	44.852	6.21777747726282	0.111375431451913	32044.612	665	0.674	ns	0.06704708	0.04967609;0.08816379	0.6999	ns
LTR	ERV1	LTR61	19	0.0471803531076954	33267	184	13.776	3.55759476057638	0.0342082391795585	32044.612	931	0.142	ns	0.1032609	0.06332368;0.15655286	0.1587	ns
LTR	ERV1	MER72B	11	0.0273149412728763	33267	188	11.874	3.40319051857308	0.0294852375158303	32044.612	495	0.99	ns	0.05851064	0.02956696;0.10227844	1	ns
LTR	ERV1	MER57F	20	0.0496635295870477	33267	413	25.867	5.05755770010485	0.0642323259914082	32044.612	157	0.314	ns	0.04842615	0.02982739;0.07380169	0.264	ns
LTR	ERV1	MER50	104	0.258250353852648	33267	2531	158.262	11.9392588506114	0.392992475975268	32044.612	1	0.002	**	0.04109048	0.03369502;0.04956991	2.745e-06	***
LTR	ERV1	LTR56	54	0.134091529885029	33267	976	64.598	7.79468749554162	0.160408234213206	32044.612	86	0.172	ns	0.05532787	0.04183380;0.07157738	0.1973	ns
LTR	ERV1	MER57C2	13	0.032281294231581	33267	454	24.66	5.02848741528561	0.0612351319808299	32044.612	9	0.018	*	0.02863436	0.01533283;0.04846791	0.01259	*
LTR	ERV1	LTR26E	6	0.0148990588761143	33267	118	8.227	2.7289041606326	0.0204290928956321	32044.612	281	0.562	ns	0.05084746	0.01888614;0.10739032	0.5854	ns
LTR	ERV1	MER61B	20	0.0496635295870477	33267	429	26.125	5.05162289703951	0.0648729855230811	32044.612	137	0.274	ns	0.04662005	0.02870590;0.07108477	0.2655	ns
LTR	ERV1	LTR1D	19	0.0471803531076954	33267	296	17.825	4.16986363838949	0.0442626207444563	32044.612	662	0.68	ns	0.06418919	0.03908507;0.09842662	0.7143	ns
LTR	ERV1	MER4A	48	0.119192471008915	33267	834	62.094	7.44933934363691	0.154190360308907	32044.612	29	0.058	ns	0.05755396	0.04273703;0.07558707	0.06456	ns
LTR	ERV1	MER52D	134	0.33274564823322	33267	657	41.755	6.31798163117715	0.103685033895359	32044.612	1001	0.002	**	0.2039574	0.1737725;0.2368289	2.2e-16	***
LTR	ERV1	HERV-Fc1_LTR2	2	0.00496635295870478	33267	3	1.06829268292683	0.271559606346635	0.00265275926330816	32044.612	205	0.41	ns	0.6666667	0.09429932;0.99159624	0.2901	ns
LTR	ERV1	LTR10D	15	0.0372476471902858	33267	181	14.285	3.62890395904107	0.0354721760075489	32044.612	643	0.718	ns	0.08287293	0.04712547;0.13300206	0.783	ns
LTR	ERV1	LTR35B	7	0.0173822353554667	33267	206	13.406	3.59751387851473	0.0332894638821981	32044.612	40	0.08	ns	0.03398058	0.01376909;0.06875694	0.08756	ns
LTR	ERV1	MER65C	38	0.0943607062153907	33267	680	46.222	6.56062175085241	0.114777383228626	32044.612	115	0.23	ns	0.05588235	0.03984551;0.07589912	0.2234	ns
LTR	ERV1	LTR1F	14	0.0347644707109334	33267	132	8.353	2.76188685847538	0.0207419731320305	32044.612	984	0.036	*	0.1060606	0.05920976;0.17154660	0.04923	*
LTR	ERV1	LTR7B	56	0.139057882843734	33267	845	60.2	7.41815536565721	0.149487224057014	32044.612	303	0.606	ns	0.06627219	0.05044607;0.08520024	0.6395	ns
LTR	ERV1	MER52A	310	0.76978470859924	33267	1420	90.18	9.1213375553588	0.223932854907998	32044.612	1001	0.002	**	0.2183099	0.1970720;0.2407196	2.2e-16	***
LTR	ERV1	LTR27B	11	0.0273149412728763	33267	150	9.145	2.86429383604043	0.0227086489036776	32044.612	802	0.4	ns	0.07333333	0.03717461;0.12742416	0.4934	ns
LTR	ERV1	MER4D	60	0.148990588761143	33267	1315	84.574	8.62037324219984	0.210012167564749	32044.612	1	0.002	**	0.04562738	0.03499614;0.05834406	0.004861	**
LTR	ERV1	MER4D0	19	0.0471803531076954	33267	444	29.46	5.21705066274208	0.0731543790817213	32044.612	23	0.046	*	0.04279279	0.02595754;0.06602150	0.04493	*
LTR	ERV1	MER101	13	0.032281294231581	33267	364	23.903	4.91668229243712	0.0593553673859601	32044.612	14	0.028	*	0.03571429	0.01915089;0.06029825	0.01928	*
LTR	ERV1	LTR10G	26	0.0645625884631621	33267	116	8.083	2.63800494125202	0.0200715154826053	32044.612	1001	0.002	**	0.2241379	0.1519408;0.3109144	9.409e-08	***
LTR	ERV1	LTR1F1	17	0.0422140001489906	33267	221	13.333	3.72209147724299	0.0331081919992054	32044.612	869	0.266	ns	0.07692308	0.0454475;0.1203056	0.3198	ns
LTR	ERV1	MER61D	20	0.0496635295870477	33267	267	16.274	3.83035188926495	0.0404112140249808	32044.612	869	0.266	ns	0.07490637	0.04635293;0.11331770	0.3076	ns
LTR	ERV1	MER51D	12	0.0297981177522287	33267	151	11.805	3.17695893395997	0.0293138983387549	32044.612	584	0.836	ns	0.0794702	0.04173734;0.13470346	0.8797	ns
LTR	ERV1	MER57C1	4	0.00993270591740955	33267	187	13.156	3.52165672178112	0.03266866976236	32044.612	4	0.008	**	0.02139037	0.005858189;0.053859611	0.005872	**
LTR	ERV1	MER67D	15	0.0372476471902858	33267	1042	56.45	7.21592472033692	0.140175312259442	32044.612	1	0.002	**	0.01439539	0.008078782;0.023632015	4.518e-11	***
LTR	ERV1	MER41A	143	0.355094236547391	33267	2558	178.197	12.6788384303904	0.442494599091157	32044.612	3	0.006	**	0.05590305	0.04731749;0.06552189	0.005782	**
LTR	ERV1	MER4A1_	20	0.0496635295870477	33267	400	29.087	5.37832291307962	0.0722281542549229	32044.612	54	0.108	ns	0.05	0.03080524;0.07616697	0.0829	ns
LTR	ERV1	LTR9	43	0.106776588612153	33267	810	50.462	6.80550298441422	0.12530605150108	32044.612	152	0.304	ns	0.05308642	0.03868178;0.07084400	0.3086	ns
LTR	ERV1	MER66C	28	0.0695289414218669	33267	589	41.04	6.18891773274639	0.101909562712622	32044.612	18	0.036	*	0.0475382	0.03181784;0.06797560	0.03493	*
LTR	ERV1	MER57B1	38	0.0943607062153907	33267	1010	64.314	7.61468235630268	0.159703012093069	32044.612	1	0.002	**	0.03762376	0.02675984;0.05127801	0.0003753	***
LTR	ERV1	LTR37A	79	0.196170941868839	33267	1963	122.195	10.3621594925647	0.303431749894465	32044.612	1	0.002	**	0.04024452	0.03198906;0.04990647	2.488e-05	***
LTR	ERV1	MER66D	10	0.0248317647935239	33267	246	17.195	3.92535137069069	0.0426982195624643	32044.612	47	0.094	ns	0.04065041	0.01966281;0.07348512	0.07887	ns
LTR	ERV1	PRIMA4_LTR	22	0.0546298825457525	33267	334	21.498	4.34244779506361	0.0533833279531176	32044.612	590	0.824	ns	0.06586826	0.04173625;0.09802956	0.911	ns
LTR	ERV1	MER83C	12	0.0297981177522287	33267	151	9.965	3.00413045652145	0.0247448536167465	32044.612	800	0.404	ns	0.0794702	0.04173734;0.13470346	0.5093	ns
LTR	ERV1	PrimLTR79	8	0.0198654118348191	33267	141	9.05305305305305	2.83659668435391	0.0224803284076707	32044.612	419	0.838	ns	0.05673759	0.02481064;0.10873409	0.8639	ns
LTR	ERV1	MER110A	31	0.076978470859924	33267	635	39.353	5.98215489411442	0.0977204439919545	32044.612	91	0.182	ns	0.0488189	0.03340765;0.06858161	0.1876	ns
LTR	ERV1	LTR9D	30	0.0744952943805716	33267	724	50.906	6.53190859013121	0.126408581857913	32044.612	1	0.002	**	0.04143646	0.02812868;0.05862702	0.001694	**
LTR	ERV1	LTR06	2	0.00496635295870478	33267	98	6.29229229229229	2.50383486450446	0.0156248722214305	32044.612	52	0.104	ns	0.02040816	0.00248115;0.07178206	0.09497	ns
LTR	ERV1	LTR19C	8	0.0198654118348191	33267	129	9.416	2.96103220376134	0.0233815897295821	32044.612	391	0.782	ns	0.0620155	0.02715151;0.11853932	0.737	ns
LTR	ERV1	LTR59	6	0.0148990588761143	33267	114	7.635	2.61660498004983	0.0189590524198555	32044.612	346	0.692	ns	0.05263158	0.0195572;0.1110402	0.7072	ns
LTR	ERV1	HERV-Fc2_LTR	0	0	33267	4	1.17065868263473	0.442733981808615	0.00290695210606821	32044.612	1	0.002	**	0	0.0000000;0.6023646	0.3286	ns
LTR	ERV1	MER34A	52	0.129125176926324	33267	1464	91.64	8.94082425385593	0.227558292567853	32044.612	1	0.002	**	0.03551913	0.02663893;0.04631977	5.359e-06	***
LTR	ERV1	LTR78	161	0.399791413175734	33267	4812	278.67	16.2050517957736	0.69198678950113	32044.612	1	0.002	**	0.03345802	0.02855794;0.03893421	5.913e-15	***
LTR	ERV1	MER31A	84	0.208586824265601	33267	1349	88.678	9.24011340275087	0.220203123836011	32044.612	330	0.66	ns	0.06226835	0.04996826;0.07651506	0.6602	ns
LTR	ERV1	LTR10B1	57	0.141541059323086	33267	171	11.868	3.25963206531062	0.0294703384569541	32044.612	1001	0.002	**	0.3333333	0.2632147;0.4093453	2.2e-16	***
LTR	ERV1	MER41G	8	0.0198654118348191	33267	114	8.598	2.753539173133	0.0213503513694718	32044.612	498	0.996	ns	0.07017544	0.03078199;0.13359563	1	ns
LTR	ERV1	MER41E	25	0.0620794119838097	33267	360	23.727	4.68320439479246	0.0589183283255941	32044.612	669	0.666	ns	0.06944444	0.0454418;0.1008090	0.7499	ns
LTR	ERV1	LTR1C1	9	0.0223485883141715	33267	70	4.4585020242915	2.054302964932	0.0110712473598657	32044.612	976	0.052	ns	0.1285714	0.06051331;0.23008839	0.04323	*
LTR	ERV1	MER87B	20	0.0496635295870477	33267	202	13.625	3.53055800686518	0.0338332795311763	32044.612	965	0.074	ns	0.0990099	0.06153295;0.14876726	0.08979	ns
LTR	ERV1	MER4CL34	43	0.106776588612153	33267	896	55.527	6.8433985053556	0.137883340369	32044.612	33	0.066	ns	0.04799107	0.03494582;0.06410214	0.08331	ns
LTR	ERV1	LTR19A	17	0.0422140001489906	33267	447	31.489	5.21431376770406	0.0781927441583273	32044.612	3	0.006	**	0.03803132	0.02230797;0.06019488	0.005357	**
LTR	ERV1	HERV1_LTRc	3	0.00744952943805716	33267	34	2.89112050739958	1.50124654104414	0.00717916244294797	32044.612	656	0.692	ns	0.08823529	0.0185795;0.2367753	0.7639	ns
LTR	ERV1	LTR7Y	8	0.0198654118348191	33267	257	19.207	4.36729026104565	0.0476943706389213	32044.612	4	0.008	**	0.0311284	0.01353295;0.06041168	0.005875	**
LTR	ERV1	LOR1a	94	0.233418589059124	33267	808	49.51	6.7976546034723	0.122942067492737	32044.612	1001	0.002	**	0.1163366	0.09504201;0.14047515	4.322e-09	***
LTR	ERV1	LTR12B	12	0.0297981177522287	33267	171	9.996	3.39462921502592	0.0248218320876065	32044.612	803	0.398	ns	0.07017544	0.03678416;0.11937339	0.5117	ns
LTR	ERV1	LTR54	38	0.0943607062153907	33267	1113	77.911	8.31806884254204	0.193466762682824	32044.612	1	0.002	**	0.03414196	0.02427193;0.04656326	3.735e-07	***
LTR	ERV1	MER51A	65	0.161406471157905	33267	941	67.102	7.6609585748969	0.166626108117504	32044.612	413	0.826	ns	0.06907545	0.05371209;0.08719844	0.8493	ns
LTR	ERV1	LTR12D	47	0.116709294529562	33267	490	28.898	5.55521884865542	0.0717588339003253	32044.612	1000	0.004	**	0.09591837	0.07133013;0.12550715	0.00142	**
LTR	ERV1	LTR48	22	0.0546298825457525	33267	975	60.031	7.19665414139312	0.149067567232003	32044.612	1	0.002	**	0.0225641	0.01419355;0.03396392	1.579e-08	***
LTR	ERV1	LTR43	35	0.0869111767773336	33267	424	28.011	5.12163158672216	0.0695562563631397	32044.612	927	0.15	ns	0.08254717	0.05816925;0.11293420	0.1707	ns
LTR	ERV1	MER92A	7	0.0173822353554667	33267	151	11.021	3.2365157243607	0.0273670879789427	32044.612	138	0.276	ns	0.04635762	0.01883861;0.09318024	0.2714	ns
LTR	ERV1	LTR17	35	0.0869111767773336	33267	843	53.259	7.04553465384697	0.132251496113829	32044.612	7	0.014	*	0.04151839	0.02908657;0.05727148	0.008611	**
LTR	ERV1	LTR2C	30	0.0744952943805716	33267	291	21.815	4.55010752383704	0.0541704948970723	32044.612	970	0.064	ns	0.1030928	0.07064386;0.14389370	0.07425	ns
LTR	ERV1	MER50C	6	0.0148990588761143	33267	85	5.7935871743487	2.26647074254142	0.0143864994024203	32044.612	639	0.726	ns	0.07058824	0.02634393;0.14733346	0.8298	ns
LTR	ERV1	MER57D	10	0.0248317647935239	33267	452	25.191	4.94175474299766	0.062553698691366	32044.612	2	0.004	**	0.02212389	0.01065905;0.04030941	0.0009223	***
LTR	ERV1	LTR73	10	0.0248317647935239	33267	217	12.781	3.36992513201636	0.0317374785826029	32044.612	256	0.512	ns	0.04608295	0.02231671;0.08311334	0.5623	ns
LTR	ERV1	LTR45	7	0.0173822353554667	33267	174	11.572	3.29692063684974	0.0287353182190658	32044.612	100	0.2	ns	0.04022989	0.01632506;0.08112975	0.2206	ns
LTR	ERV1	MER92C	7	0.0173822353554667	33267	128	8.661	2.84678470966513	0.021506791487671	32044.612	365	0.73	ns	0.0546875	0.02226715;0.10943205	0.7241	ns
LTR	ERV1	LTR24	19	0.0471803531076954	33267	308	26.545	4.79321916356324	0.0659159196444091	32044.612	68	0.136	ns	0.06168831	0.03754544;0.09465992	0.1539	ns
LTR	ERV1	LTR24C	17	0.0422140001489906	33267	382	28.474	5.14468578163835	0.0707059670730799	32044.612	17	0.034	*	0.04450262	0.02613488;0.07029846	0.02447	*
LTR	ERV1	MER84	6	0.0148990588761143	33267	358	23.578	4.66043298799968	0.0585483350301706	32044.612	1	0.002	**	0.01675978	0.006174747;0.036120303	2.453e-05	***
LTR	ERV1	LTR15	20	0.0496635295870477	33267	264	20.37	4.37472721872328	0.0505823048844081	32044.612	522	0.96	ns	0.07575758	0.04688675;0.11457804	1	ns
LTR	ERV1	MER4C	37	0.0918775297360383	33267	668	46.014	6.42706084544958	0.114260882520921	32044.612	83	0.166	ns	0.05538922	0.03929532;0.07554158	0.1934	ns
LTR	ERV1	LTR1B0	9	0.0223485883141715	33267	92	6.47847847847848	2.50915903150399	0.0160872053797484	32044.612	885	0.234	ns	0.09782609	0.04571609;0.17759647	0.3038	ns
LTR	ERV1	LTR27	18	0.044697176628343	33267	315	20.194	4.44478572263277	0.0501452658240421	32044.612	365	0.73	ns	0.05714286	0.03421445;0.08880890	0.7296	ns
LTR	ERV1	LTR28	12	0.0297981177522287	33267	139	10.119	3.13889975814642	0.0251272627945668	32044.612	788	0.428	ns	0.08633094	0.04540605;0.14594690	0.5124	ns
LTR	ERV1	LTR9A1	32	0.0794616473392764	33267	479	35.283	5.57153057543014	0.0876139157209903	32044.612	325	0.65	ns	0.06680585	0.04614045;0.09300387	0.6614	ns
LTR	ERV1	LTR72B	5	0.0124158823967619	33267	163	10.966	3.264889508621	0.0272305132725783	32044.612	30	0.06	ns	0.03067485	0.01003359;0.07013035	0.06042	ns
LTR	ERV1	LTR21A	6	0.0148990588761143	33267	94	6.46046046046046	2.46380373525977	0.0160424634612015	32044.612	538	0.928	ns	0.06382979	0.02378256;0.13376759	1	ns
LTR	ERV1	LTR37B	78	0.193687765389486	33267	2032	126.135	10.5338377022212	0.313215465223113	32044.612	1	0.002	**	0.03838583	0.03045841;0.04767776	3.186e-06	***
LTR	ERV1	MER39B	54	0.134091529885029	33267	1186	78.857	8.48094791149422	0.195815847632291	32044.612	2	0.004	**	0.0455312	0.03438653;0.05899346	0.002898	**
LTR	ERV1	EUTREP7	13	0.032281294231581	33267	275	17.234	3.97328969885547	0.042795063445159	32044.612	158	0.316	ns	0.04727273	0.02540754;0.07948128	0.3819	ns
LTR	ERV1	LTR45B	23	0.0571130590251049	33267	444	30.538	5.34781779375056	0.0758312433264632	32044.612	92	0.184	ns	0.0518018	0.03311767;0.07671677	0.1882	ns
LTR	ERV1	MER34	55	0.136574706364381	33267	1330	82.989	8.68367924818076	0.206076332844975	32044.612	2	0.004	**	0.04135338	0.03130228;0.05348942	0.0009858	***
LTR	ERV1	MER41D	42	0.1042934121328	33267	472	39.857	6.10211330497778	0.0989719649375481	32044.612	672	0.66	ns	0.08898305	0.06488353;0.11837556	0.6794	ns
LTR	ERV1	LTR1F2	10	0.0248317647935239	33267	135	7.81	2.66326735289437	0.0193936083037421	32044.612	856	0.292	ns	0.07407407	0.03609165;0.13200594	0.3597	ns
LTR	ERV1	LTR1E	25	0.0620794119838097	33267	296	17.433	4.10662578954734	0.0432892155645502	32044.612	969	0.066	ns	0.08445946	0.05540311;0.12215400	0.06425	ns
LTR	ERV1	LTR26B	8	0.0198654118348191	33267	138	9.33	3.03022809080146	0.0231680365523578	32044.612	417	0.834	ns	0.05797101	0.02535717;0.11103023	0.8646	ns
LTR	ERV1	LTR71A	11	0.0273149412728763	33267	166	10.452	3.14699850645018	0.0259541605621912	32044.612	648	0.708	ns	0.06626506	0.03354079;0.11547181	0.8723	ns
LTR	ERV1	LTR38C	6	0.0148990588761143	33267	127	9.333	3.00285333110495	0.0231754860817958	32044.612	181	0.362	ns	0.04724409	0.01753257;0.09999451	0.3093	ns
LTR	ERV1	LTR2B	22	0.0546298825457525	33267	326	24.031	4.74305128957462	0.0596732139753172	32044.612	386	0.772	ns	0.06748466	0.04277225;0.10039235	0.7507	ns
LTR	ERV1	MER66A	38	0.0943607062153907	33267	331	25.441	4.71558646996912	0.0631744928112041	32044.612	996	0.012	*	0.1148036	0.08253522;0.15415928	0.01298	*
LTR	ERV1	MER48	11	0.0273149412728763	33267	193	13.36	3.61351040644101	0.0331752377641479	32044.612	324	0.648	ns	0.05699482	0.02879171;0.09968955	0.6691	ns
LTR	ERV1	LTR21B	7	0.0173822353554667	33267	36	2.80620985010707	1.38353663308195	0.00696831429591286	32044.612	935	0.134	ns	0.1944444	0.08194364;0.36024802	0.01956	*
LTR	ERV1	LTR36	18	0.044697176628343	33267	484	33.064	5.41435307485754	0.0821037471133073	32044.612	4	0.008	**	0.03719008	0.02218745;0.05814097	0.005	**
LTR	ERV1	LTR1D1	27	0.0670457649425145	33267	311	20.567	4.40691864367065	0.0510714906508406	32044.612	936	0.132	ns	0.08681672	0.05799247;0.12379959	0.1382	ns
LTR	ERV1	LTR26D	15	0.0372476471902858	33267	196	14.81	3.69750883319723	0.0367758436592089	32044.612	614	0.776	ns	0.07653061	0.04346485;0.12308422	0.8927	ns
LTR	ERV1	MER110	19	0.0471803531076954	33267	784	43.252	6.16218049625848	0.107402349084949	32044.612	1	0.002	**	0.02423469	0.01465248;0.03758762	4.153e-05	***
LTR	ERV1	MER67B	20	0.0496635295870477	33267	482	32.492	5.54370531942929	0.0806833701671178	32044.612	13	0.026	*	0.04149378	0.02552666;0.06335827	0.02261	*
LTR	ERV1	PABL_B	16	0.0397308236696382	33267	377	25.725	4.98339334281463	0.0638797149313402	32044.612	29	0.058	ns	0.04244032	0.02444980;0.06800683	0.0513	ns
LTR	ERV1	LOR1b	67	0.16637282411661	33267	1101	67.816	7.78091811335183	0.168399096123761	32044.612	494	0.988	ns	0.06085377	0.04746851;0.07664130	1	ns
LTR	ERV1	LTR34	15	0.0372476471902858	33267	264	23.296	4.5087373745554	0.0578480792629932	32044.612	33	0.066	ns	0.05681818	0.03214589;0.09198226	0.08144	ns
LTR	ERV1	LTR27D	13	0.032281294231581	33267	273	14.257	3.99961847529835	0.035402647066127	32044.612	460	0.92	ns	0.04761905	0.02559546;0.08005355	0.8915	ns
LTR	ERV1	MER83	34	0.0844280002979812	33267	466	33.2	5.56911258774817	0.0824414591144993	32044.612	623	0.758	ns	0.07296137	0.05105412;0.10046618	0.857	ns
LTR	ERV1	MER34C2	25	0.0620794119838097	33267	590	38.688	6.02137134819909	0.0960691316331852	32044.612	11	0.022	*	0.04237288	0.02760612;0.06191752	0.01976	*
LTR	ERV1	MER57E2	2	0.00496635295870478	33267	76	5.18090452261307	2.14547326225332	0.0128651002523232	32044.612	92	0.184	ns	0.02631579	0.003203005;0.091849523	0.1753	ns
LTR	ERV1	LTR65	19	0.0471803531076954	33267	462	32.826	5.42910666677302	0.0815127511112215	32044.612	4	0.008	**	0.04112554	0.02493885;0.06347943	0.01085	*
LTR	ERV1	LTR10E	56	0.139057882843734	33267	288	20.852	4.36682552492829	0.051779195947456	32044.612	1001	0.002	**	0.1944444	0.1503535;0.2449466	1.331e-11	***
LTR	ERV1	LTR75_1	10	0.0248317647935239	33267	129	10.171	3.10634969190663	0.0252563879714931	32044.612	555	0.894	ns	0.07751938	0.0377990;0.1379411	1	ns
LTR	ERV1	LTR2	64	0.158923294678553	33267	854	59.837	7.51457915653964	0.148585830995009	32044.612	738	0.528	ns	0.07494145	0.05818929;0.09469383	0.5467	ns
LTR	ERV1	tot	5514	13.6922351071491	33267	134544	6178.404	61.0432556722122	15.3420674927367	32044.612	1	0.002	**	0.04098288	0.03992973;0.04205586	2.2e-16	***
LTR	ERV1	MER61C	17	0.0422140001489906	33267	312	18.032	4.05973613150626	0.0447766382756823	32044.612	469	0.938	ns	0.05448718	0.03205754;0.08580778	0.9036	ns
LTR	ERV1	LTR38	16	0.0397308236696382	33267	237	17.032	3.93426669844006	0.0422934617963299	32044.612	463	0.926	ns	0.06751055	0.03907751;0.10731935	0.9001	ns
LTR	ERV1	LTR1C	11	0.0273149412728763	33267	65	5.15035317860747	2.12550585218299	0.0127892358734759	32044.612	987	0.03	*	0.1692308	0.08762605;0.28265616	0.01737	*
LTR	ERV1	LTR60	6	0.0148990588761143	33267	42	4.30050251256281	1.90550134109352	0.0106789066885918	32044.612	855	0.294	ns	0.1428571	0.05428386;0.28539384	0.4387	ns
LTR	ERV1	HERV1_LTRe	5	0.0124158823967619	33267	31	2.18386714116251	1.16077038117558	0.0054229275189653	32044.612	838	0.328	ns	0.1612903	0.05452433;0.33727158	0.06363	ns
LTR	ERV1	LTR7	66	0.163889647637258	33267	2350	144.96	11.5401722506891	0.359961262446922	32044.612	1	0.002	**	0.02808511	0.02178612;0.03559396	8.173e-14	***
LTR	ERV1	MER67A	18	0.044697176628343	33267	476	31.307	5.62729219229083	0.0777408060390852	32044.612	6	0.012	*	0.03781513	0.02256288;0.05910726	0.01215	*
LTR	ERV1	MER34C	2	0.00496635295870478	33267	198	10.884	3.07766405184452	0.0270268928012714	32044.612	2	0.004	**	0.01010101	0.001225629;0.036010065	0.00251	**
LTR	ERV1	LTR28C	37	0.0918775297360383	33267	227	15.019	3.80040551547886	0.0372948275433935	32044.612	1001	0.002	**	0.1629956	0.1174353;0.2175987	5.641e-07	***
LTR	ERV1	MER57A1	44	0.109259765091505	33267	1058	64.756	7.7084294044821	0.160800576096943	32044.612	4	0.008	**	0.0415879	0.03037764;0.05543014	0.006917	**
LTR	ERV1	LTR7C	32	0.0794616473392764	33267	320	26.095	4.7950983272471	0.0647984902287006	32044.612	912	0.18	ns	0.1	0.06941023;0.13823292	0.2203	ns
LTR	ERV1	LTR38A1	8	0.0198654118348191	33267	167	10.628	3.12239737467307	0.0263911996225572	32044.612	253	0.506	ns	0.04790419	0.02090561;0.09220614	0.5248	ns
LTR	ERV1	MER65B	5	0.0124158823967619	33267	198	12.006	3.50745866208945	0.0298130168111048	32044.612	18	0.036	*	0.02525253	0.008249155;0.057944075	0.03561	*
LTR	ERV1	LTR35A	6	0.0148990588761143	33267	93	6.607	2.4577615001443	0.0164063469990812	32044.612	530	0.944	ns	0.06451613	0.02404229;0.13515042	1	ns
LTR	ERV1	LTR30	3	0.00744952943805716	33267	145	7.303	2.70971096863365	0.0181346378287105	32044.612	77	0.154	ns	0.02068966	0.004287198;0.059271859	0.1257	ns
LTR	ERV1	LTR1C3	3	0.00744952943805716	33267	66	4.57517658930373	2.1125286069659	0.0113609708954427	32044.612	351	0.702	ns	0.04545455	0.009473739;0.127142506	0.6277	ns
LTR	ERV1	LTR76	32	0.0794616473392764	33267	188	13.678	3.66848385218932	0.033964887884582	32044.612	1001	0.002	**	0.1702128	0.1194341;0.2317078	6.925e-06	***
LTR	ERV1	MER52C	76	0.188721412430781	33267	381	26.999	5.00200150130115	0.0670432817660351	32044.612	1001	0.002	**	0.1994751	0.1605073;0.2431849	2.746e-16	***
LTR	ERV1	LTR8B	118	0.293014824563582	33267	1611	110.15	10.2478543373	0.273521889200666	32044.612	805	0.394	ns	0.07324643	0.06100031;0.08707345	0.4296	ns
LTR	ERV1	LTR10B	12	0.0297981177522287	33267	79	6.67067067067067	2.43896448234552	0.0165644525109152	32044.612	983	0.038	*	0.1518987	0.08102782;0.25030743	0.0408	*
LTR	ERV1	LTR54B	36	0.089394353256686	33267	861	57.898	7.35688247287665	0.143770951801545	32044.612	1	0.002	**	0.04181185	0.02945342;0.05741782	0.002121	**
LTR	ERV1	MER4A1	102	0.253284000893944	33267	2254	151.653	11.8197418456283	0.376581162623228	32044.612	1	0.002	**	0.04525288	0.0370464;0.0546659	1.418e-05	***
LTR	Gypsy	MamGypsy2-I	37	0.0918775297360383	33267	2287	129.328	11.3449161796429	0.321144247721686	32044.612	1	0.002	**	0.0161784	0.01141600;0.02223141	2.2e-16	***
LTR	Gypsy	MamGypLTR3a	70	0.173822353554667	33267	1326	79.672	8.4286094616762	0.197839636462963	32044.612	137	0.274	ns	0.05279035	0.04138058;0.06622978	0.2979	ns
LTR	Gypsy	X1_LR	0	0	33267	15	1.49310344827586	0.711334844104477	0.00370763936399856	32044.612	1	0.002	**	0	0.0000000;0.2180194	0.3898	ns
LTR	Gypsy	tot	694	1.72332447667056	33267	18029	991.756	28.9520411143098	2.46270517245661	32044.612	1	0.002	**	0.03849354	0.03573224;0.04140494	2.2e-16	***
LTR	Gypsy	MamGypLTR1d	46	0.11422611805021	33267	751	45.834	6.56304178849392	0.113813910754637	32044.612	550	0.904	ns	0.06125166	0.04518925;0.08085897	0.9393	ns
LTR	Gypsy	MamGypLTR2b	52	0.129125176926324	33267	890	51.633	6.92172097250541	0.128213851158402	32044.612	561	0.882	ns	0.05842697	0.04394029;0.07591653	0.9428	ns
LTR	Gypsy	LTR81AB	9	0.0223485883141715	33267	266	14.998	3.90707835361172	0.0372426808373271	32044.612	76	0.152	ns	0.03383459	0.01558587;0.06325476	0.1413	ns
LTR	Gypsy	LTR104_Mam	81	0.201137294827543	33267	1971	111.962	10.1968883750158	0.278021404981252	32044.612	2	0.004	**	0.04109589	0.03276759;0.05082177	0.002132	**
LTR	Gypsy	LTR81	10	0.0248317647935239	33267	325	18.16	4.18233091611507	0.0450944848650394	32044.612	32	0.064	ns	0.03076923	0.01485168;0.05585637	0.05202	ns
LTR	Gypsy	MamGypLTR3	43	0.106776588612153	33267	675	39.742	6.34457955184499	0.0986863996424226	32044.612	738	0.528	ns	0.0637037	0.04648267;0.08485234	0.5671	ns
LTR	Gypsy	MamGypLTR1b	67	0.16637282411661	33267	1214	73.402	8.46167808392613	0.182270119937424	32044.612	241	0.482	ns	0.05518946	0.04302365;0.06956204	0.4702	ns
LTR	Gypsy	MamGypsy2-LTR	24	0.0595962355044573	33267	904	49.918	6.66691260807608	0.123955203496312	32044.612	1	0.002	**	0.02654867	0.01708266;0.03924596	5.544e-05	***
LTR	Gypsy	LTR81C	35	0.0869111767773336	33267	728	42.212	6.35889074379261	0.104819845546423	32044.612	143	0.286	ns	0.04807692	0.03371246;0.06623195	0.3017	ns
LTR	Gypsy	MamGypLTR4	29	0.0720121179012192	33267	712	41.646	6.21862970077455	0.10341436765911	32044.612	24	0.048	*	0.04073034	0.02744452;0.05797397	0.04535	*
LTR	Gypsy	MamGyp-int	41	0.101810235653448	33267	684	46.269	6.60729107087733	0.114894092523156	32044.612	250	0.5	ns	0.05994152	0.04335478;0.08044184	0.4927	ns
LTR	Gypsy	LTR81B	44	0.109259765091505	33267	1157	64.273	7.86538844147796	0.159601201857416	32044.612	1	0.002	**	0.03802939	0.02776567;0.05071862	0.008336	**
LTR	Gypsy	MamGypLTR1c	56	0.139057882843734	33267	1139	68.035	8.11514821988056	0.16894291177274	32044.612	78	0.156	ns	0.04916594	0.03734993;0.06337409	0.1499	ns
LTR	Gypsy	LTR81A	30	0.0744952943805716	33267	854	49.105	6.85265889519783	0.121936381018599	32044.612	1	0.002	**	0.03512881	0.02382436;0.04977066	0.004004	**
LTR	Gypsy	MamGypLTR2c	48	0.119192471008915	33267	1037	60.028	7.51889285398787	0.149060117702565	32044.612	68	0.136	ns	0.04628737	0.03432275;0.06090463	0.1256	ns
LTR	Gypsy	MamGypLTR1a	50	0.124158823967619	33267	1094	65.088	8.09999172011095	0.161624990688088	32044.612	24	0.048	*	0.04570384	0.03410951;0.05981368	0.05494	ns
RC?	tot	tot	11	0.0273149412728763	33267	435	25.708	4.87611654008726	0.0638375009311912	32044.612	3	0.006	**	0.02528736	0.01268945;0.04479489	0.001487	**
RC?	Helitron?	tot	11	0.0273149412728763	33267	435	25.708	4.87611654008726	0.0638375009311912	32044.612	3	0.006	**	0.02528736	0.01268945;0.04479489	0.001487	**
RC?	Helitron?	Helitron2Na_Mam	11	0.0273149412728763	33267	435	25.708	4.87611654008726	0.0638375009311912	32044.612	3	0.006	**	0.02528736	0.01268945;0.04479489	0.001487	**
Satellite	tot	tot	1220	3.02947530480991	33267	6330	553.025	26.9461773072077	1.37325867249385	32044.612	1001	0.002	**	0.192733	0.1830803;0.2026697	2.2e-16	***
Satellite	telo	tot	62	0.153956941719848	33267	367	26.552	5.08951856261466	0.0659333018797646	32044.612	1001	0.002	**	0.1689373	0.1320449;0.2112709	5.072e-10	***
Satellite	telo	REP522	36	0.089394353256686	33267	243	18.75	4.22129355995521	0.0465595589878573	32044.612	1001	0.002	**	0.1481481	0.1059680;0.1991539	0.0001599	***
Satellite	telo	TAR1	27	0.0670457649425145	33267	124	7.838	2.79491816831327	0.019463137245164	32044.612	1001	0.002	**	0.2177419	0.1486647;0.3007651	1.387e-08	***
Satellite	acro	tot	17	0.0422140001489906	33267	61	3.98575788402848	1.82865865456762	0.00989734023001287	32044.612	984	0.036	*	0.2786885	0.1714721;0.4082875	2.381e-07	***
Satellite	acro	ACRO1	17	0.0422140001489906	33267	61	3.98575788402848	1.82865865456762	0.00989734023001287	32044.612	984	0.036	*	0.2786885	0.1714721;0.4082875	2.381e-07	***
Satellite	centr	tot	896	2.22492612549974	33267	1815	244.633	20.6992939921093	0.607466911673413	32044.612	1001	0.002	**	0.4936639	0.4704136;0.5169348	2.2e-16	***
Satellite	centr	GSATX	14	0.0347644707109334	33267	56	5.14616935483871	2.27383783281878	0.0127788467006995	32044.612	993	0.018	*	0.25	0.1439331;0.3837202	0.0004278	***
Satellite	centr	HSAT4	34	0.0844280002979812	33267	100	18.666	4.46412055979365	0.0463509721635917	32044.612	1001	0.002	**	0.34	0.2482235;0.4415333	0.000262	***
Satellite	centr	SST1	59	0.146507412281791	33267	609	35.386	5.75674770544481	0.0878696828983636	32044.612	1001	0.002	**	0.09688013	0.07456888;0.12318739	0.0001722	***
Satellite	centr	ALR_Alpha	782	1.94184400685357	33267	844	171.034	18.6368499531486	0.424707605969556	32044.612	1001	0.002	**	0.9265403	0.9068142;0.9432183	2.2e-16	***
Satellite	centr	GSAT	14	0.0347644707109334	33267	39	4.55486542443064	2.77191543219085	0.0113105346885616	32044.612	962	0.08	ns	0.3589744	0.2120372;0.5282049	7.565e-05	***
Satellite	centr	GSATII	20	0.0496635295870477	33267	167	11.469	3.57880522616794	0.0284795510416925	32044.612	994	0.016	*	0.1197605	0.07470955;0.17888665	0.01377	*
Satellite	Satellite	CER	22	0.0546298825457525	33267	72	8.87775551102204	5.47988810957166	0.022045033674411	32044.612	972	0.06	ns	0.3055556	0.2023799;0.4253167	3.555e-05	***
Satellite	Satellite	HSAT5	22	0.0546298825457525	33267	260	19.92	4.16857013578721	0.0494648754686996	32044.612	724	0.556	ns	0.08461538	0.05378764;0.12530641	0.6399	ns
Satellite	Satellite	LSAU	5	0.0124158823967619	33267	129	2.19320843091335	1.20136724030242	0.00544612358996138	32044.612	844	0.316	ns	0.03875969	0.01270299;0.08813398	0.07009	ns
Satellite	Satellite	SATR1	39	0.0968438826947431	33267	670	47.066	6.97095676634407	0.116873184177199	32044.612	138	0.276	ns	0.05820896	0.04171602;0.07871757	0.2562	ns
Satellite	Satellite	HSATI	7	0.0173822353554667	33267	45	5.731	2.19851597048383	0.0142310844031685	32044.612	800	0.404	ns	0.1555556	0.06490921;0.29455160	0.5056	ns
Satellite	Satellite	(CATTC)n	3	0.00744952943805716	33267	2	1.46875	1.00343896863712	0.00364716545404882	32044.612	122	0.244	ns	na	na	na	na
Satellite	Satellite	(GAATG)n	9	0.0223485883141715	33267	18	2.71651785714286	1.8682873990014	0.00674559324859789	32044.612	890	0.224	ns	0.5	0.2601906;0.7398094	0.0005358	***
Satellite	Satellite	tot	257	0.638176355193564	33267	4087	289.495	16.8723042187382	0.718867174890119	32044.612	28	0.056	ns	0.06288231	0.05563227;0.07076462	0.04748	*
Satellite	Satellite	D20S16	13	0.032281294231581	33267	269	16.214	3.98523350458743	0.0402622234362196	32044.612	266	0.532	ns	0.04832714	0.02597976;0.08122316	0.5205	ns
Satellite	Satellite	SAR	2	0.00496635295870478	33267	1	1.16129032258065	0.485648067512456	0.00288368881473181	32044.612	62	0.124	ns	na	na	na	na
Satellite	Satellite	HSAT6	2	0.00496635295870478	33267	17	1.65846599131693	0.850743897797001	0.00411826374144405	32044.612	587	0.83	ns	0.1176471	0.01457932;0.36440916	0.6791	ns
Satellite	Satellite	BSR_Beta	59	0.146507412281791	33267	1870	101.438	9.35423207204405	0.251888455712547	32044.612	1	0.002	**	0.0315508	0.02410287;0.04051123	4.015e-06	***
Satellite	Satellite	SATR2	20	0.0496635295870477	33267	418	28.042	5.09373950866965	0.0696332348339996	32044.612	54	0.108	ns	0.04784689	0.02946762;0.07293061	0.1412	ns
Satellite	Satellite	MSR1	80	0.198654118348191	33267	316	65.517	7.07911186695229	0.16269027339773	32044.612	979	0.046	*	0.2531646	0.2061532;0.3048700	0.05169	ns
RC	tot	tot	47	0.116709294529562	33267	1796	112.071	9.99969764307667	0.278292071217501	32044.612	1	0.002	**	0.02616927	0.01929012;0.03464889	1.5e-12	***
RC	Helitron	tot	47	0.116709294529562	33267	1796	112.071	9.99969764307667	0.278292071217501	32044.612	1	0.002	**	0.02616927	0.01929012;0.03464889	1.5e-12	***
RC	Helitron	Helitron1Na_Mam	11	0.0273149412728763	33267	326	20.938	4.49626204445118	0.0519927491246803	32044.612	14	0.028	*	0.03374233	0.01696212;0.05957123	0.02308	*
RC	Helitron	Helitron1Nb_Mam	11	0.0273149412728763	33267	359	22.42	4.62698703358991	0.0556728166670805	32044.612	3	0.006	**	0.03064067	0.01539295;0.05416231	0.01149	*
RC	Helitron	Helitron3Na_Mam	30	0.0744952943805716	33267	1111	69.114	8.03863319374777	0.171622259193961	32044.612	1	0.002	**	0.0270027	0.01829113;0.03832493	1.034e-07	***
Unknown	tot	tot	351	0.871594944252688	33267	6436	369.246	18.1293175866097	0.916902982294952	32044.612	172	0.344	ns	0.05453698	0.04911456;0.06036735	0.3481	ns
Unknown	Unknown	UCON84	6	0.0148990588761143	33267	103	5.83567134268537	2.32362816382734	0.0144910018193871	32044.612	633	0.738	ns	0.05825243	0.0216752;0.1224870	0.8317	ns
Unknown	Unknown	UCON57	2	0.00496635295870478	33267	22	1.67224546722455	0.874832533693194	0.00415248061191564	32044.612	605	0.794	ns	0.09090909	0.01120559;0.29161274	0.6821	ns
Unknown	Unknown	UCON4	8	0.0198654118348191	33267	138	8.00600600600601	2.65708188286105	0.0198803258076681	32044.612	599	0.806	ns	0.05797101	0.02535717;0.11103023	1	ns
Unknown	Unknown	UCON15	1	0.00248317647935239	33267	48	2.62350380848749	1.30764982259651	0.00651462295072754	32044.612	207	0.414	ns	0.02083333	0.0005273153;0.1106961606	0.521	ns
Unknown	Unknown	EUTREP6	1	0.00248317647935239	33267	14	1.49415692821369	0.773440332912953	0.00371025534060165	32044.612	383	0.766	ns	0.07142857	0.001806781;0.338684490	1	ns
Unknown	Unknown	MARE11	0	0	33267	13	1.47651006711409	0.717923172945005	0.00366643507018473	32044.612	1	0.002	**	0	0.0000000;0.2470526	0.3854	ns
Unknown	Unknown	UCON61	2	0.00496635295870478	33267	16	1.59970014992504	0.831186369489902	0.00397233778631034	32044.612	571	0.862	ns	0.125	0.0155136;0.3834762	0.6705	ns
Unknown	Unknown	UCON5	5	0.0124158823967619	33267	118	6.391	2.43229008036357	0.0158699808795411	32044.612	372	0.744	ns	0.04237288	0.01389939;0.09611577	0.8372	ns
Unknown	Unknown	UCON24	2	0.00496635295870478	33267	23	1.87644787644788	1.0013772707244	0.0046595512315261	32044.612	602	0.8	ns	0.08695652	0.01070997;0.28037934	0.7115	ns
Unknown	Unknown	UCON93	1	0.00248317647935239	33267	27	1.89147286821705	1.0229473947785	0.00469686093768979	32044.612	349	0.698	ns	0.03703704	0.0009372571;0.1897056174	1	ns
Unknown	Unknown	MARE9	0	0	33267	23	1.6401179941003	0.822674234404747	0.00407270242631247	32044.612	1	0.002	**	0	0.0000000;0.1481851	0.4058	ns
Unknown	Unknown	UCON80_AMi	15	0.0372476471902858	33267	220	14.024	3.70258465576861	0.0348240669464379	32044.612	654	0.696	ns	0.06818182	0.03866019;0.10996268	0.7817	ns
Unknown	Unknown	UCON25	0	0	33267	49	2.79786096256684	1.50687067500275	0.00694758253474422	32044.612	1	0.002	**	0	0.00000000;0.07251926	0.1154	ns
Unknown	Unknown	UCON92	0	0	33267	19	1.48465266558966	0.720261774063111	0.00368665457920007	32044.612	1	0.002	**	0	0.0000000;0.1764669	0.3949	ns
Unknown	Unknown	UCON28c	5	0.0124158823967619	33267	65	3.47040498442368	1.71816349703778	0.00861762803114816	32044.612	852	0.3	ns	0.07692308	0.02544847;0.17045629	0.398	ns
Unknown	Unknown	UCON71_Crp	15	0.0372476471902858	33267	276	16.647	4.03815523447251	0.0413374388517792	32044.612	402	0.804	ns	0.05434783	0.03073357;0.08805510	0.8002	ns
Unknown	Unknown	UCON63	0	0	33267	14	1.49401709401709	0.738182073529216	0.00370990810761365	32044.612	1	0.002	**	0	0.0000000;0.2316358	0.3879	ns
Unknown	Unknown	UCON31	4	0.00993270591740955	33267	115	5.82082082082082	2.34305500157545	0.0144541253527869	32044.612	307	0.614	ns	0.03478261	0.009556945;0.086665187	0.6672	ns
Unknown	Unknown	UCON59	1	0.00248317647935239	33267	43	2.72836801752464	1.35020923831147	0.0067750192881345	32044.612	178	0.356	ns	0.02325581	0.0005886129;0.1228904827	0.5236	ns
Unknown	Unknown	EUTREP2	46	0.11422611805021	33267	819	50.067	6.48772699807888	0.124325196791736	32044.612	277	0.554	ns	0.05616606	0.04141045;0.07421001	0.6097	ns
Unknown	Unknown	UCON87	0	0	33267	6	1.17437722419929	0.415999296076992	0.00291618590101882	32044.612	1	0.002	**	0	0.0000000;0.4592581	0.6048	ns
Unknown	Unknown	UCON35	9	0.0223485883141715	33267	170	9.703	2.91019935060474	0.0240942613791562	32044.612	495	0.99	ns	0.05294118	0.02449075;0.09811761	1	ns
Unknown	Unknown	Eulor4	1	0.00248317647935239	33267	31	1.92422360248447	1.02358848311983	0.00477818679070416	32044.612	338	0.676	ns	0.03225806	0.0008163701;0.1670211162	1	ns
Unknown	Unknown	UCON20	4	0.00993270591740955	33267	46	2.88781014023732	1.41739130627439	0.00717094221707265	32044.612	807	0.39	ns	0.08695652	0.02420307;0.20791732	0.5335	ns
Unknown	Unknown	UCON94	0	0	33267	29	1.99113924050633	1.10244455567229	0.00494435012914089	32044.612	1	0.002	**	0	0.0000000;0.1194449	0.2617	ns
Unknown	Unknown	UCON71	0	0	33267	17	1.56153846153846	0.744821321204968	0.00387757557929642	32044.612	1	0.002	**	0	0.0000000;0.1950643	0.3953	ns
Unknown	Unknown	UCON66	3	0.00744952943805716	33267	64	3.62040816326531	1.78828095127963	0.00899011239667579	32044.612	512	0.98	ns	0.046875	0.009773075;0.130935737	1	ns
Unknown	Unknown	UCON68	1	0.00248317647935239	33267	12	1.27560975609756	0.51826326857352	0.0031675641431739	32044.612	311	0.622	ns	0.08333333	0.002107593;0.384796165	1	ns
Unknown	Unknown	UCON96	0	0	33267	17	1.61346998535871	0.817653530772781	0.00400653071778379	32044.612	1	0.002	**	0	0.0000000;0.1950643	0.3983	ns
Unknown	Unknown	UCON22	3	0.00744952943805716	33267	37	2.54891304347826	1.30779820324746	0.00632940091747973	32044.612	719	0.566	ns	0.08108108	0.01704353;0.21909621	0.7401	ns
Unknown	Unknown	UCON48	5	0.0124158823967619	33267	195	11.663	3.3341486990756	0.0289612872786869	32044.612	27	0.054	ns	0.02564103	0.008376851;0.058820191	0.04751	*
Unknown	Unknown	UCON67	1	0.00248317647935239	33267	20	1.50574712643678	0.709695409388901	0.00373903584822026	32044.612	369	0.738	ns	0.05	0.001265089;0.248732763	1	ns
Unknown	Unknown	UCON64	1	0.00248317647935239	33267	15	1.65323741007194	0.844912061508206	0.00410528025147611	32044.612	373	0.746	ns	0.06666667	0.00168643;0.31948457	1	ns
Unknown	Unknown	UCON1	9	0.0223485883141715	33267	241	13	3.49259190261304	0.032281294231581	32044.612	162	0.324	ns	0.0373444	0.01721598;0.06970523	0.317	ns
Unknown	Unknown	UCON47	22	0.0546298825457525	33267	155	8.727	2.74189514551323	0.0216706811353083	32044.612	1001	0.002	**	0.1419355	0.0911373;0.2069713	6.31e-05	***
Unknown	Unknown	UCON28b	3	0.00744952943805716	33267	75	4.13521695257316	1.89146966758366	0.0102684734736489	32044.612	406	0.812	ns	0.04	0.008326166;0.112476822	0.7997	ns
Unknown	Unknown	UCON60	2	0.00496635295870478	33267	38	2.44519774011299	1.29853384534489	0.0060718575156142	32044.612	507	0.99	ns	0.05263158	0.006438717;0.177490590	1	ns
Unknown	Unknown	UCON103	0	0	33267	14	1.43189368770764	0.64199621242295	0.00355564472624877	32044.612	1	0.002	**	0	0.0000000;0.2316358	0.387	ns
Unknown	Unknown	UCON85	2	0.00496635295870478	33267	28	2.23112128146453	1.20580568719115	0.00554026788871528	32044.612	563	0.878	ns	0.07142857	0.008770497;0.235034773	1	ns
Unknown	Unknown	UCON56	0	0	33267	15	1.40325497287523	0.660854383652556	0.00348452974317803	32044.612	1	0.002	**	0	0.0000000;0.2180194	0.3889	ns
Unknown	Unknown	UCON16	2	0.00496635295870478	33267	37	2.37970353477765	1.25719787120027	0.0059092238453916	32044.612	530	0.944	ns	0.05405405	0.00661457;0.18194912	1	ns
Unknown	Unknown	tot	351	0.871594944252688	33267	6436	369.246	18.1293175866097	0.916902982294952	32044.612	172	0.344	ns	0.05453698	0.04911456;0.06036735	0.3481	ns
Unknown	Unknown	UCON6	3	0.00744952943805716	33267	97	5.604	2.26369351024124	0.0139157209902908	32044.612	182	0.364	ns	0.03092784	0.006424047;0.087731782	0.38	ns
Unknown	Unknown	UCON65	1	0.00248317647935239	33267	33	2.28199320498301	1.25029869082563	0.00566659185265579	32044.612	285	0.57	ns	0.03030303	0.0007669121;0.1575939723	0.7262	ns
Unknown	Unknown	UCON101	8	0.0198654118348191	33267	210	11.648	3.39729857940653	0.0289240396314966	32044.612	178	0.356	ns	0.03809524	0.01658788;0.07368027	0.3632	ns
Unknown	Unknown	UCON18	1	0.00248317647935239	33267	34	2.58078602620087	1.42614993734273	0.00640854715850332	32044.612	237	0.474	ns	0.02941176	0.0007443642;0.1532676696	0.515	ns
Unknown	Unknown	UCON12A	3	0.00744952943805716	33267	24	1.84808454425363	0.966043670749517	0.0045891200721453	32044.612	708	0.588	ns	0.125	0.02655931;0.32361136	0.4266	ns
Unknown	Unknown	UCON76	4	0.00993270591740955	33267	140	8.593	2.86313613866831	0.0213379354870751	32044.612	71	0.142	ns	0.02857143	0.007838494;0.071537198	0.1139	ns
Unknown	Unknown	UCON9	0	0	33267	49	2.80993520518359	1.41289375133231	0.0069775650100161	32044.612	1	0.002	**	0	0.00000000;0.07251926	0.1157	ns
Unknown	Unknown	UCON12	5	0.0124158823967619	33267	59	3.73305954825462	1.86121651322238	0.00926984566624772	32044.612	804	0.396	ns	0.08474576	0.02809126;0.18679434	0.4228	ns
Unknown	Unknown	EUTREP14	14	0.0347644707109334	33267	382	22.549	4.51220112128871	0.055993146432917	32044.612	41	0.082	ns	0.03664921	0.02017871;0.06072714	0.06452	ns
Unknown	Unknown	UCON26	4	0.00993270591740955	33267	206	10.903	3.21090343998397	0.0270740731543791	32044.612	17	0.034	*	0.01941748	0.005315335;0.048967585	0.028	*
Unknown	Unknown	UCON27	2	0.00496635295870478	33267	102	5.5383064516129	2.23776961966034	0.0137525923160907	32044.612	76	0.152	ns	0.01960784	0.002383485;0.069039212	0.1832	ns
Unknown	Unknown	MamRep564	76	0.188721412430781	33267	788	49.867	6.5224115826014	0.123828561495865	32044.612	1001	0.002	**	0.0964467	0.07674206;0.11922899	0.000317	***
Unknown	Unknown	UCON17	1	0.00248317647935239	33267	33	2.18108419838524	1.11393119314619	0.00541601698091738	32044.612	282	0.564	ns	0.03030303	0.0007669121;0.1575939723	0.7231	ns
Unknown	Unknown	UCON19	4	0.00993270591740955	33267	30	2.42247191011236	1.32177002444555	0.00601542526908286	32044.612	829	0.346	ns	0.1333333	0.0375535;0.3072184	0.3006	ns
Unknown	Unknown	UCON75	0	0	33267	22	1.74685314685315	0.881795675231926	0.00433774464714844	32044.612	1	0.002	**	0	0.0000000;0.1543725	0.4142	ns
Unknown	Unknown	UCON70	3	0.00744952943805716	33267	59	3.5437693099897	1.73291060926897	0.00879980459881727	32044.612	522	0.96	ns	0.05084746	0.01061128;0.14148724	1	ns
Unknown	Unknown	UCON41	39	0.0968438826947431	33267	579	33.319	5.46123283371659	0.0827369571155422	32044.612	865	0.274	ns	0.06735751	0.04833274;0.09093243	0.3252	ns
Unknown	Unknown	UCON88	10	0.0248317647935239	33267	33	3.04526315789474	1.57732005321511	0.00756192584712259	32044.612	951	0.102	ns	0.3030303	0.1559166;0.4871107	0.0005633	***
Unknown	Unknown	UCON28a	4	0.00993270591740955	33267	129	6.654	2.5637583460336	0.0165230562936108	32044.612	209	0.418	ns	0.03100775	0.008511931;0.077488990	0.4222	ns
