# Supplementary material for: Transposable elements generate regulatory novelty in a tissue-specific fashion
Source: BMC Genomics. 2018 Jun 18;19:468. doi: 10.1186/s12864-018-4850-3 (PMC6006921; doi:10.1186/s12864-018-4850-3)
Supplement: Supplementary file 2 — It contains two folders “TE_PIPELINE_SUMMARY_STATISTICS_ACTIVE” “TE_PIPELINE_SUMMARY_STATISTICS_REPRESSED”. In each of the two folders are included multiple spreadsheets (txt format) with the summary statistics of the TE analysis pipeline for ACTIVE and REPRESSED regions respectively. (ZIP 3922 kb) [file 12864_2018_4850_MOESM2_ESM.zip › Supplemental_File_S1/TE_PIPELINE_SUMMARY_STATISTICS_REPRESSED/E076_15_coreMarks_dense_no_header_REPRESSED.bed.shuffle-rm.nonTE-no_low.boot-1000.stats.tab.txt]

#Script TE-analysis_Shuffle_bed.pl, v4.3
#Aggregated results + stats
#Features in input file (counts):
	36076
#With 1000 bootstraps for exp (expected); sd = standard deviation; nb = number; len = length; avg = average
#Two tests are made (permutation and binomial) to assess how significant the difference between observed and random, so two pvalues are given
#For the two tailed permutation test:
#if rank is < 500 and pvalue is not "ns", there are significantly fewer observed values than expected 
#if rank is > 500 and pvalue is not "ns", there are significantly higher observed values than expected 
#The binomial test is done with binom.test from R, two sided

#Level_(tot_means_all)	#	#	#COUNTS	#	#	#	#	#	#	#	#	#	#	#	#	#
#Rclass	Rfam	Rname	obs_hits	%_obs_(%of_features)	obs_tot_hits	nb_of_trials(nb_of_TE_in_genome)	exp_avg_hits	exp_sd	%_exp_(%of_features)	exp_tot_hits(avg)	obs_rank_in_exp	2-tailed_permutation-test_pvalue(obs.vs.exp)	significance	binomal_test_proba	binomial_test_95%_confidence_interval	binomial_test_pval	significance

age	cat.2	tot	30774	85.3032486971948	30774	4687922	29318.453	26.9929325826115	81.2685802195365	29318.453	1001	0.002	**	0.006564529	0.006491625;0.006638043	2.2e-16	***
age	cat.2	Ancient	23511	65.170750637543	30774	2716717	24881.061	53.8844208450811	68.9684582547954	29318.453	1	0.002	**	0.008654195	0.008544394;0.008765047	2.2e-16	***
age	cat.2	LineageSpe	23301	64.5886461913738	30774	1971205	23481.098	62.9564127464861	65.0878645082603	29318.453	3	0.006	**	0.01182069	0.01167028;0.01197254	0.2386	ns
age	cat.1	01_Human	1152	3.19325867612817	30774	10400	662.802	27.0835801975351	1.83723805299922	29318.453	1001	0.002	**	0.1107692	0.1047989;0.1169584	2.2e-16	***
age	cat.1	06_Boreotheria/Eutheria?	61	0.169087481982481	30774	2965	144.83	11.5940295635953	0.401458033041357	29318.453	1	0.002	**	0.02057336	0.01577263;0.02634975	1.461e-15	***
age	cat.1	04_Primates/Glires	228	0.631999112983701	30774	9067	424.997	19.4927925131306	1.17806020623129	29318.453	1	0.002	**	0.02514613	0.02202157;0.02858063	2.2e-16	***
age	cat.1	07_Eutheria+Metatheria	5085	14.095243375097	30774	189643	6277.475	59.7739098210523	17.4006957534095	29318.453	1	0.002	**	0.02681354	0.02609111;0.02755048	2.2e-16	***
age	cat.1	07_Eutheria	18140	50.2827364452822	30774	1469955	20194.409	66.1412608390963	55.9774060317108	29318.453	1	0.002	**	0.01234051	0.01216266;0.01252029	2.2e-16	***
age	cat.1	10_Amniota/Theria	87	0.241157556270096	30774	2529	119.919	10.7263924268364	0.33240658609602	29318.453	2	0.004	**	0.03440095	0.02764363;0.04226204	0.001688	**
age	cat.1	02_Hominidae	366	1.01452489189489	30774	10036	624.958	25.391316526619	1.73233728794767	29318.453	1	0.002	**	0.03646871	0.03288653;0.04032300	2.2e-16	***
age	cat.1	07_Eutheria/03_Primates	1	0.00277192593413904	30774	21	1.65138888888889	0.792435209998933	0.00457752768846016	29318.453	377	0.754	ns	0.04761905	0.001204883;0.238159910	1	ns
age	cat.1	07_Metatheria	0	0	30774	59	3.36825726141079	1.64258890464305	0.0093365596557567	29318.453	1	0.002	**	0	0.0000000;0.0606089	0.04969	*
age	cat.1	15_Euteleostomi	2	0.00554385186827808	30774	73	3.47717842323651	1.72288304502182	0.00963848104899799	29318.453	318	0.636	ns	0.02739726	0.003335329;0.095489164	0.5861	ns
age	cat.1	02_Haplorrhini	132	0.365894223306353	30774	4342	246.708	15.0701640948546	0.683856303359574	29318.453	1	0.002	**	0.03040074	0.02549683;0.03594897	3.184e-16	***
age	cat.1	05_Boreotheria	3721	10.3143364009314	30774	118653	4682.122	54.766070138713	12.9784953986029	29318.453	1	0.002	**	0.03136035	0.03037591;0.03236779	2.2e-16	***
age	cat.1	07_Eutheria + Transfert Opossum?	26	0.072070074287615	30774	890	45.765	6.97268910775415	0.126857190375873	29318.453	1	0.002	**	0.02921348	0.01917008;0.04251294	0.001777	**
age	cat.1	16_Vertebrata	464	1.28617363344051	30774	8857	419.502	19.103165364068	1.1628284732232	29318.453	993	0.018	*	0.05238794	0.04783917;0.05723390	0.0277	*
age	cat.1	16_Metazoa	31	0.0859297039583102	30774	491	25.339	4.85609520712484	0.0702378312451491	29318.453	899	0.206	ns	0.06313646	0.04329764;0.08842296	0.2603	ns
age	cat.1	07_Eutheria/Primates?	18	0.0498946668145027	30774	424	21.847	4.51064706410698	0.0605582658831356	29318.453	234	0.468	ns	0.04245283	0.02535120;0.06626564	0.5085	ns
age	cat.1	03_Euarchontoglires/Primates?	390	1.08105111431423	30774	13041	692.905	25.4737686235839	1.92068133939461	29318.453	1	0.002	**	0.02990568	0.02704932;0.03297429	2.2e-16	***
age	cat.1	tot	30774	85.3032486971948	30774	4687922	29318.453	26.9929325826115	81.2685802195365	29318.453	1001	0.002	**	0.006564529	0.006491625;0.006638043	2.2e-16	***
age	cat.1	09_Theria	203	0.562700964630225	30774	9723	464.081	20.5753197492234	1.28639815944118	29318.453	1	0.002	**	0.02087833	0.01812920;0.02391944	2.2e-16	***
age	cat.1	10_Theria/Mammalia	3087	8.55693535868722	30774	104874	3875.486	50.4942915335732	10.7425601507928	29318.453	1	0.002	**	0.02943532	0.02842062;0.03047616	2.2e-16	***
age	cat.1	03_Primates	19171	53.1405920833795	30774	1475760	20855.771	65.6246688079731	57.8106525113649	29318.453	1	0.002	**	0.01299059	0.01280852;0.01317458	2.2e-16	***
age	cat.1	13_Amniota/Euteleostemi?	5	0.0138596296706952	30774	191	9.2	2.82736520350555	0.0255017185940792	29318.453	95	0.19	ns	0.02617801	0.00855339;0.06003040	0.1776	ns
age	cat.1	08_Eutheria/Theria	61	0.169087481982481	30774	2459	114.388	10.4394654287678	0.317075063754297	29318.453	1	0.002	**	0.02480683	0.01902716;0.03175254	3.225e-08	***
age	cat.1	14_Tetrapoda	332	0.920279410134161	30774	8931	391.366	18.1437382928447	1.08483756514026	29318.453	1	0.002	**	0.03717389	0.03334587;0.04130747	0.001914	**
age	cat.1	12_Amniota	1708	4.73444949550948	30774	36530	1605.328	34.712322903565	4.44985031599956	29318.453	1000	0.004	**	0.04675609	0.04461358;0.04897103	0.009221	**
age	cat.1	03_Primates/Indep	614	1.70196252356137	30774	25104	1200.057	33.200452120732	3.32646912074509	29318.453	1	0.002	**	0.02445825	0.02258275;0.02644491	2.2e-16	***
age	cat.1	11_Mammalia	12086	33.5014968400044	30774	619071	12974.41	68.4900780463184	35.9641035591529	29318.453	1	0.002	**	0.0195228	0.01917960;0.01987051	1.609e-15	***
age	cat.1	08_Eutheria/Theria?	6905	19.1401485752301	30774	259031	7987.625	63.4479788568637	22.1411048896773	29318.453	1	0.002	**	0.02665704	0.02604010;0.02728461	2.2e-16	***
age	cat.1	02_Hominoidea	2224	6.16476327752522	30774	64786	3261.587	51.6868257775515	9.04087759175075	29318.453	1	0.002	**	0.0343284	0.03293957;0.03575915	2.2e-16	***
age	cat.1	02_Simiiformes	4292	11.8971061093248	30774	154323	5610.404	60.111114863477	15.5516243485974	29318.453	1	0.002	**	0.0278118	0.02699704;0.02864436	2.2e-16	***
age	cat.1	04_Euarchontoglires	1815	5.03104557046236	30774	55401	2521.663	43.7905588459892	6.98986306685885	29318.453	1	0.002	**	0.03276114	0.03129434;0.03427716	2.2e-16	***
age	cat.1	02_Catarrhini	1254	3.47599512141036	30774	30292	1657.634	38.3301349233634	4.59483867391063	29318.453	1	0.002	**	0.04139707	0.03918134;0.04370128	2.2e-16	***
DNA?	tot	tot	168	0.465683556935359	30774	4312	195.305	13.734941704413	0.541370994567025	29318.453	19	0.038	*	0.03896104	0.03338379;0.04517329	0.04786	*
DNA?	PiggyBac?	tot	12	0.0332631112096685	30774	294	14.588	3.58596083569175	0.0404368555272203	29318.453	288	0.576	ns	0.04081633	0.02126537;0.07021195	0.5908	ns
DNA?	PiggyBac?	EUTREP4	12	0.0332631112096685	30774	294	14.588	3.58596083569175	0.0404368555272203	29318.453	288	0.576	ns	0.04081633	0.02126537;0.07021195	0.5908	ns
DNA?	hAT-Tip100?	tot	24	0.066526222419337	30774	520	24.101	4.7279120288085	0.066806186938685	29318.453	553	0.898	ns	0.04615385	0.02979214;0.06789731	1	ns
DNA?	hAT-Tip100?	Eutr16	24	0.066526222419337	30774	520	24.101	4.7279120288085	0.066806186938685	29318.453	553	0.898	ns	0.04615385	0.02979214;0.06789731	1	ns
DNA?	DNA?	Eulor12	2	0.00554385186827808	30774	60	2.69264069264069	1.44479862726906	0.00746380056724884	29318.453	464	0.928	ns	0.03333333	0.004062625;0.115281044	1	ns
DNA?	DNA?	Eulor2C	2	0.00554385186827808	30774	38	1.98252184769039	1.07572958141653	0.00549540372461023	29318.453	587	0.83	ns	0.05263158	0.006438717;0.177490590	1	ns
DNA?	DNA?	UCON83	0	0	30774	50	1.91884816753927	1.06841254002596	0.00531890499927727	29318.453	1	0.002	**	0	0.00000000;0.07112174	0.2662	ns
DNA?	DNA?	Eulor6D	4	0.0110877037365562	30774	75	3.45750262329486	1.74550107667085	0.00958394118886478	29318.453	707	0.59	ns	0.05333333	0.01472076;0.13096081	0.7788	ns
DNA?	DNA?	tot	133	0.368666149240492	30774	3498	157.487	12.2916604214368	0.436542299589755	29318.453	21	0.042	*	0.03802173	0.03192985;0.04490035	0.04565	*
DNA?	DNA?	UCON7	5	0.0138596296706952	30774	127	5.74874874874875	2.32481083677565	0.015935105745506	29318.453	492	0.984	ns	0.03937008	0.01290496;0.08948515	1	ns
DNA?	DNA?	Eulor6C	0	0	30774	21	1.54517611026034	0.794842756324269	0.00428311373284271	29318.453	1	0.002	**	0	0.0000000;0.1610976	0.3988	ns
DNA?	DNA?	MER133B	0	0	30774	40	1.89772727272727	1.02479741705676	0.00526035944319568	29318.453	1	0.002	**	0	0.0000000;0.0880973	0.2634	ns
DNA?	DNA?	Eulor6E	2	0.00554385186827808	30774	31	1.85130111524164	0.955690891027165	0.00513166957323882	29318.453	616	0.772	ns	0.06451613	0.007910983;0.214216157	0.7081	ns
DNA?	DNA?	Eulor7	0	0	30774	12	1.25775656324582	0.522604562851797	0.00348640803649469	29318.453	1	0.002	**	0	0.0000000;0.2646485	0.6279	ns
DNA?	DNA?	Eulor2A	5	0.0138596296706952	30774	67	3.14616193480547	1.59561355665166	0.00872092786008834	29318.453	872	0.26	ns	0.07462687	0.02467471;0.16562617	0.246	ns
DNA?	DNA?	Eulor6A	1	0.00277192593413904	30774	30	2.21928817451206	1.22386046396262	0.00615170244625805	29318.453	296	0.592	ns	0.03333333	0.0008435709;0.1721694556	0.7232	ns
DNA?	DNA?	MER123	2	0.00554385186827808	30774	46	2.33408833522084	1.26636406209521	0.00646991998897006	29318.453	548	0.908	ns	0.04347826	0.005309483;0.148386776	1	ns
DNA?	DNA?	UCON100	1	0.00277192593413904	30774	19	1.33973128598848	0.57322898227101	0.00371363589640893	29318.453	369	0.738	ns	0.05263158	0.001331629;0.260280654	1	ns
DNA?	DNA?	UCON21	2	0.00554385186827808	30774	28	1.53115727002967	0.73122431612291	0.00424425454604078	29318.453	605	0.794	ns	0.07142857	0.008770497;0.235034773	0.6646	ns
DNA?	DNA?	Eulor5A	3	0.00831577780241712	30774	126	5.64587525150905	2.20850413678275	0.0156499480305717	29318.453	171	0.342	ns	0.02380952	0.00493727;0.06800486	0.3842	ns
DNA?	DNA?	Eulor6B	3	0.00831577780241712	30774	64	3.37796086508754	1.64983234465724	0.00936345732644289	29318.453	550	0.904	ns	0.046875	0.009773075;0.130935737	1	ns
DNA?	DNA?	Eulor2B	1	0.00277192593413904	30774	57	2.83191489361702	1.43790262341041	0.00784985833689162	29318.453	187	0.374	ns	0.01754386	0.0004440734;0.0939168419	0.5321	ns
DNA?	DNA?	MER133A	0	0	30774	54	2.38540478905359	1.23483179732866	0.00661216539819712	29318.453	1	0.002	**	0	0.00000000;0.06603151	0.1767	ns
DNA?	DNA?	MER131	34	0.0942454817607274	30774	1106	47.834	6.95937331064205	0.132592305133607	29318.453	24	0.048	*	0.03074141	0.02138131;0.04269477	0.03841	*
DNA?	DNA?	Eulor3	0	0	30774	37	1.75139664804469	0.98786242590768	0.00485474178967927	29318.453	1	0.002	**	0	0.00000000;0.09489059	0.421	ns
DNA?	DNA?	UCON62	1	0.00277192593413904	30774	24	1.55555555555556	0.782921392659286	0.00431188478643851	29318.453	378	0.756	ns	0.04166667	0.001054352;0.211201683	1	ns
DNA?	DNA?	UCON2	3	0.00831577780241712	30774	135	5.97197197197197	2.28509486286232	0.0165538639870606	29318.453	147	0.294	ns	0.02222222	0.004606413;0.063568402	0.2928	ns
DNA?	DNA?	MER124	39	0.108105111431423	30774	747	37.711	6.11922576180385	0.104532098902317	29318.453	643	0.718	ns	0.05220884	0.03738548;0.07068309	0.8019	ns
DNA?	DNA?	UCON14	4	0.0110877037365562	30774	98	4.69090909090909	2.0289657224183	0.0130028525637795	29318.453	500	1	ns	0.04081633	0.01123132;0.10121782	1	ns
DNA?	DNA?	Eulor10	2	0.00554385186827808	30774	39	2.27466367713004	1.20869808687329	0.00630519923808084	29318.453	580	0.844	ns	0.05128205	0.006271972;0.173244781	1	ns
DNA?	DNA?	MER134	3	0.00831577780241712	30774	89	3.99079754601227	1.9053652572339	0.0110621952156898	29318.453	423	0.846	ns	0.03370787	0.007006057;0.095361566	0.8001	ns
DNA?	DNA?	Eulor5B	1	0.00277192593413904	30774	43	2.03186274509804	1.07119082214935	0.0056321730377482	29318.453	313	0.626	ns	0.02325581	0.0005886129;0.1228904827	0.7229	ns
DNA?	DNA?	UCON58	18	0.0498946668145027	30774	235	11.39	3.33571986638971	0.0315722363898437	29318.453	976	0.052	ns	0.07659574	0.04602554;0.11835403	0.06538	ns
snRNA	tot	tot	167	0.46291163100122	30774	4380	210.938	13.4485322254519	0.584704512695421	29318.453	1	0.002	**	0.03812785	0.03265221;0.04422982	0.001486	**
snRNA	snRNA	U14	0	0	30774	7	1.13833992094862	0.34594076224024	0.00315539394874326	29318.453	1	0.002	**	0	0.0000000;0.4096164	0.6075	ns
snRNA	snRNA	U4	6	0.0166315556048342	30774	162	7.881	2.73428515618165	0.0218455482869498	29318.453	310	0.62	ns	0.03703704	0.01371115;0.07886822	0.7126	ns
snRNA	snRNA	U2	30	0.0831577780241712	30774	1087	50.998	6.49863279684491	0.141362678789223	29318.453	1	0.002	**	0.0275989	0.01869663;0.03916606	0.001558	**
snRNA	snRNA	U5	9	0.0249473334072514	30774	214	9.92	2.90965050582816	0.0274975052666593	29318.453	457	0.914	ns	0.04205607	0.01940829;0.07833176	1	ns
snRNA	snRNA	U3	19	0.0526665927486418	30774	229	13.459	3.51719912568078	0.0373073511475773	29318.453	953	0.098	ns	0.08296943	0.05069193;0.12653519	0.1214	ns
snRNA	snRNA	U13	4	0.0110877037365562	30774	176	8.265	2.84021862571208	0.0229099678456592	29318.453	83	0.166	ns	0.02272727	0.006226339;0.057165927	0.1529	ns
snRNA	snRNA	tot	167	0.46291163100122	30774	4380	210.938	13.4485322254519	0.584704512695421	29318.453	1	0.002	**	0.03812785	0.03265221;0.04422982	0.001486	**
snRNA	snRNA	U6	62	0.17185940791662	30774	1710	84.268	8.6842150820665	0.233584654618029	29318.453	10	0.02	*	0.03625731	0.02790905;0.04624136	0.0118	*
snRNA	snRNA	U17	0	0	30774	9	1.20809248554913	0.460048330921817	0.00334874289153213	29318.453	1	0.002	**	0	0.0000000;0.3362671	0.6187	ns
snRNA	snRNA	U8	0	0	30774	29	1.62670713201821	0.839896102342551	0.00450911168649021	29318.453	1	0.002	**	0	0.0000000;0.1194449	0.4081	ns
snRNA	snRNA	U1	18	0.0498946668145027	30774	204	9.593	3.02398668904072	0.0265910854861958	29318.453	997	0.01	**	0.08823529	0.05313382;0.13586440	0.0115	*
snRNA	snRNA	U7	10	0.0277192593413904	30774	245	11.313	3.23163650098127	0.031358798092915	29318.453	428	0.856	ns	0.04081633	0.01974378;0.07377985	0.8784	ns
snRNA	snRNA	U13_	14	0.0388069630779466	30774	308	15.855	3.8963003164741	0.0439488856857745	29318.453	371	0.742	ns	0.04545455	0.02506999;0.07508964	0.7957	ns
Retroposon	tot	tot	259	0.717928816942011	30774	5565	334.759	18.1425486376934	0.927927153786451	29318.453	1	0.002	**	0.04654088	0.04115554;0.05240785	1.074e-05	***
Retroposon	SVA	tot	259	0.717928816942011	30774	5565	334.759	18.1425486376934	0.927927153786451	29318.453	1	0.002	**	0.04654088	0.04115554;0.05240785	1.074e-05	***
Retroposon	SVA	SVA_D	65	0.180175185719038	30774	1433	96.539	9.84883132551667	0.267598957755849	29318.453	1	0.002	**	0.04535939	0.03517898;0.05745173	0.0005953	***
Retroposon	SVA	SVA_B	33	0.0914735558265883	30774	801	45.992	6.77700995010807	0.127486417562923	29318.453	25	0.05	*	0.0411985	0.02852595;0.05737397	0.04807	*
Retroposon	SVA	SVA_E	35	0.0970174076948664	30774	686	37.781	6.20560621926243	0.104726133717707	29318.453	365	0.73	ns	0.05102041	0.03579138;0.07024570	0.7375	ns
Retroposon	SVA	SVA_C	15	0.0415788890120856	30774	486	31.056	5.56019601990611	0.086084931810622	29318.453	3	0.006	**	0.0308642	0.01737527;0.05039540	0.001537	**
Retroposon	SVA	SVA_A	70	0.194034815389733	30774	1186	69.437	8.0136289687787	0.192474221088813	29318.453	553	0.898	ns	0.05902192	0.04629598;0.07398549	0.9017	ns
Retroposon	SVA	SVA_F	51	0.141368222641091	30774	973	59.47	7.79730068022889	0.164846435303249	29318.453	156	0.312	ns	0.05241521	0.03927215;0.06834358	0.2841	ns
tot	tot	tot	30774	85.3032486971948	30774	4687922	29318.453	26.9929325826115	81.2685802195365	29318.453	1001	0.002	**	0.006564529	0.006491625;0.006638043	2.2e-16	***
rRNA	tot	tot	85	0.235613704401818	30774	1766	90.499	9.13747735934226	0.250856525113649	29318.453	286	0.572	ns	0.04813137	0.0386237;0.0591737	0.5895	ns
rRNA	rRNA	tot	85	0.235613704401818	30774	1766	90.499	9.13747735934226	0.250856525113649	29318.453	286	0.572	ns	0.04813137	0.0386237;0.0591737	0.5895	ns
rRNA	rRNA	SSU-rRNA_Hsa	4	0.0110877037365562	30774	80	3.78207739307536	1.83225282646801	0.0104836384107866	29318.453	689	0.626	ns	0.05	0.01378939;0.12309874	0.7915	ns
rRNA	rRNA	LSU-rRNA_Hsa	27	0.0748420002217541	30774	411	21.638	4.54374312671849	0.0599789333629005	29318.453	909	0.186	ns	0.06569343	0.04373525;0.09414380	0.2244	ns
rRNA	rRNA	5S	55	0.152455926377647	30774	1275	65.375	7.85914379186061	0.18121465794434	29318.453	104	0.208	ns	0.04313725	0.03265939;0.05578151	0.2039	ns
tRNA	tot	tot	182	0.504490520013305	30774	1997	90.121	9.17466803396904	0.249808737110544	29318.453	1001	0.002	**	0.09113671	0.07887085;0.10461767	2.2e-16	***
tRNA	tRNA	tRNA-Arg-AGA	3	0.00831577780241712	30774	41	2.417225950783	1.32905119031219	0.00670037130164929	29318.453	722	0.56	ns	0.07317073	0.01535147;0.19924598	0.7335	ns
tRNA	tRNA	tRNA-His-CAY_	9	0.0249473334072514	30774	44	2.45186862967157	1.30266794816476	0.00679639824168859	29318.453	884	0.236	ns	0.2045455	0.09804318;0.35304506	0.0006178	***
tRNA	tRNA	tRNA-Thr-ACG_	4	0.0110877037365562	30774	12	1.40255009107468	0.616140017905944	0.00388776497137898	29318.453	550	0.904	ns	0.3333333	0.09924609;0.65112449	0.04267	*
tRNA	tRNA	tRNA-Leu-TTA(m)	0	0	30774	27	2.02948113207547	1.06365466278971	0.00562557138284586	29318.453	1	0.002	**	0	0.0000000;0.1277029	0.2623	ns
tRNA	tRNA	tRNA-Arg-CGA_	0	0	30774	2	1.02409638554217	0.154280676631581	0.00283871933014239	29318.453	1	0.002	**	0	0.0000000;0.8418861	0.2381	ns
tRNA	tRNA	tRNA-Thr-ACY	0	0	30774	13	1.45676998368679	0.688496045630753	0.00403805849785671	29318.453	1	0.002	**	0	0.0000000;0.2470526	0.3851	ns
tRNA	tRNA	tRNA-Lys-AAA	5	0.0138596296706952	30774	47	2.0638036809816	1.08297195996932	0.0057207109462845	29318.453	811	0.382	ns	0.106383	0.0354563;0.2310476	0.05442	ns
tRNA	tRNA	tRNA-Ser-TCG	2	0.00554385186827808	30774	7	1.14728682170543	0.396497804348138	0.00318019409498122	29318.453	255	0.51	ns	0.2857143	0.03669257;0.70957914	0.3224	ns
tRNA	tRNA	tRNA-Ser-TCA_	3	0.00831577780241712	30774	4	1.09926470588235	0.334486735412188	0.00304708034671902	29318.453	273	0.546	ns	0.75	0.1941204;0.9936905	0.06591	ns
tRNA	tRNA	tRNA-Arg-CGY_	4	0.0110877037365562	30774	40	1.7609561752988	0.92897514993344	0.00488124009119305	29318.453	745	0.514	ns	0.1	0.02792542;0.23663740	0.09809	ns
tRNA	tRNA	tRNA-Cys-TGY	5	0.0138596296706952	30774	136	5.913	2.22764301300576	0.0163903980485641	29318.453	445	0.89	ns	0.03676471	0.01204332;0.08370995	1	ns
tRNA	tRNA	tRNA-Glu-GAA	10	0.0277192593413904	30774	95	5.51204819277108	2.23243685087677	0.0152789893357664	29318.453	973	0.058	ns	0.1052632	0.05164474;0.18507366	0.07244	ns
tRNA	tRNA	tRNA-Ala-GCY	6	0.0166315556048342	30774	28	1.55813953488372	0.767214214745296	0.00431904738575153	29318.453	646	0.712	ns	0.2142857	0.08296061;0.40953103	0.003867	**
tRNA	tRNA	tRNA-Thr-ACG	0	0	30774	3	1.08247422680412	0.275797593905029	0.00300053838231546	29318.453	1	0.002	**	0	0.0000000;0.7075982	0.5578	ns
tRNA	tRNA	tRNA-Gly-GGY	4	0.0110877037365562	30774	37	2.37428896473265	1.25907138042513	0.00658135315648257	29318.453	823	0.358	ns	0.1081081	0.03025197;0.25417594	0.2974	ns
tRNA	tRNA	tRNA-Met	6	0.0166315556048342	30774	50	3.52430196483971	1.64599360007783	0.00976910401607637	29318.453	924	0.156	ns	0.12	0.04533532;0.24310132	0.1641	ns
tRNA	tRNA	tRNA-Ile-ATC	1	0.00277192593413904	30774	9	1.76221928665786	0.893242911497037	0.00488474134232692	29318.453	368	0.736	ns	0.1111111	0.002809137;0.482496515	1	ns
tRNA	tRNA	tRNA-Met_	1	0.00277192593413904	30774	48	2.14418604651163	1.17903737803511	0.00594352490994464	29318.453	308	0.616	ns	0.02083333	0.0005273153;0.1106961606	0.725	ns
tRNA	tRNA	tRNA-Thr-ACA	0	0	30774	25	1.66343490304709	0.835427985394361	0.00461091834750829	29318.453	1	0.002	**	0	0.0000000;0.1371852	0.4088	ns
tRNA	tRNA	tRNA-Trp-TGG	2	0.00554385186827808	30774	13	1.44158075601375	0.665751481887885	0.00399595508375027	29318.453	535	0.934	ns	0.1538462	0.01920667;0.45447106	0.6482	ns
tRNA	tRNA	tRNA-Lys-AAG	13	0.0360350371438075	30774	73	3.7	1.70734159492378	0.0102561259563144	29318.453	981	0.042	*	0.1780822	0.09837318;0.28525379	7.143e-05	***
tRNA	tRNA	tRNA-Leu-TTG	2	0.00554385186827808	30774	26	1.40996168582375	0.714892579119994	0.00390830936307727	29318.453	478	0.956	ns	0.07692308	0.009455391;0.251302917	0.6502	ns
tRNA	tRNA	tRNA-Gln-CAG	10	0.0277192593413904	30774	79	3.82454361054767	1.79752962024542	0.0106013516203228	29318.453	986	0.032	*	0.1265823	0.06240432;0.22049422	0.004789	**
tRNA	tRNA	tRNA-Ile-ATT	7	0.0194034815389733	30774	53	2.57592190889371	1.35107045925089	0.00714026474357941	29318.453	920	0.164	ns	0.1320755	0.0547901;0.2533682	0.01387	*
tRNA	tRNA	tRNA-Arg-AGG	1	0.00277192593413904	30774	20	1.57121212121212	0.759015645478056	0.00435528362682149	29318.453	378	0.756	ns	0.05	0.001265089;0.248732763	1	ns
tRNA	tRNA	tRNA-Glu-GAG_	8	0.0221754074731123	30774	96	4.87061183550652	2.04131742610423	0.0135009752619651	29318.453	950	0.104	ns	0.08333333	0.03666551;0.15761080	0.1561	ns
tRNA	tRNA	tRNA-Arg-CGG	1	0.00277192593413904	30774	17	1.08675799086758	0.282124949330039	0.00301241265901868	29318.453	201	0.402	ns	0.05882353	0.001488174;0.286889397	1	ns
tRNA	tRNA	tRNA-Gln-CAA	2	0.00554385186827808	30774	24	1.67060561299852	0.861353905111077	0.00463079502438885	29318.453	568	0.868	ns	0.08333333	0.01025634;0.26997280	0.6822	ns
tRNA	tRNA	tRNA-Val-GTG	15	0.0415788890120856	30774	38	2.37919463087248	1.25319435969599	0.0065949512996798	29318.453	895	0.214	ns	0.3947368	0.2403879;0.5661385	3.442e-09	***
tRNA	tRNA	tRNA-Tyr-TAT	0	0	30774	5	1.06535947712418	0.273216768923098	0.00295309756382133	29318.453	1	0.002	**	0	0.0000000;0.5218238	0.5915	ns
tRNA	tRNA	tRNA-Arg-CGA	1	0.00277192593413904	30774	8	1.15845070422535	0.393721567193111	0.00321113955046389	29318.453	243	0.486	ns	0.125	0.003159724;0.526509671	1	ns
tRNA	tRNA	tRNA-Tyr-TAC	6	0.0166315556048342	30774	34	2.15005727376861	1.09593834011764	0.0059597995170435	29318.453	873	0.258	ns	0.1764706	0.06764065;0.34531513	0.01859	*
tRNA	tRNA	tRNA-Ala-GCY_	9	0.0249473334072514	30774	82	1.41553398058252	0.701687416072283	0.00392375535143177	29318.453	516	0.972	ns	0.1097561	0.05143225;0.19815241	1.281e-05	***
tRNA	tRNA	tRNA-Pro-CCA	2	0.00554385186827808	30774	9	1.21052631578947	0.480841470583921	0.00335548928869463	29318.453	334	0.668	ns	0.2222222	0.02814497;0.60009357	0.3463	ns
tRNA	tRNA	tRNA-Leu-TTA	3	0.00831577780241712	30774	13	1.32995951417004	0.589317684312267	0.00368654926868289	29318.453	492	0.984	ns	0.2307692	0.05038107;0.53813154	0.1408	ns
tRNA	tRNA	tRNA-Val-GTY	8	0.0221754074731123	30774	29	1.7041095890411	0.896638801434078	0.00472366556447803	29318.453	731	0.542	ns	0.2758621	0.1273401;0.4723845	0.0001995	***
tRNA	tRNA	tRNA-Met-i	8	0.0221754074731123	30774	40	2.1241134751773	1.09650768114066	0.00588788522889817	29318.453	847	0.31	ns	0.2	0.09052241;0.35647802	0.001052	**
tRNA	tRNA	tRNA-Thr-ACY_	4	0.0110877037365562	30774	12	1.26046511627907	0.521848755377375	0.00349391594489153	29318.453	431	0.862	ns	0.3333333	0.09924609;0.65112449	0.03016	*
tRNA	tRNA	tRNA-Leu-CTG	2	0.00554385186827808	30774	16	1.4481546572935	0.690377221838448	0.00401417745119608	29318.453	526	0.952	ns	0.125	0.0155136;0.3834762	0.651	ns
tRNA	tRNA	tRNA-Asn-AAT	0	0	30774	2	1	0	0.00277192593413904	29318.453	1	0.002	**	0	0.0000000;0.8418861	0.5	ns
tRNA	tRNA	tot	182	0.504490520013305	30774	1997	90.121	9.17466803396904	0.249808737110544	29318.453	1001	0.002	**	0.09113671	0.07887085;0.10461767	2.2e-16	***
tRNA	tRNA	tRNA-Gly-GGA	8	0.0221754074731123	30774	107	5.47177419354839	2.22071925817561	0.0151673527928495	29318.453	903	0.198	ns	0.07476636	0.03283066;0.14201161	0.2666	ns
tRNA	tRNA	tRNA-Asn-AAC	12	0.0332631112096685	30774	46	2.97883597883598	1.53820578384361	0.0082571127032819	29318.453	946	0.112	ns	0.2608696	0.1426685;0.4113188	2.641e-05	***
tRNA	tRNA	tRNA-Ile-ATA	3	0.00831577780241712	30774	65	3.32102564102564	1.69020580449824	0.0092056371022997	29318.453	586	0.832	ns	0.04615385	0.009621079;0.129011280	1	ns
tRNA	tRNA	tRNA-Leu-CTA_	0	0	30774	7	1.12037037037037	0.36644343686349	0.00310558368547059	29318.453	1	0.002	**	0	0.0000000;0.4096164	0.6066	ns
tRNA	tRNA	tRNA-Phe-TTY	7	0.0194034815389733	30774	87	2.15279361459521	1.17795855822295	0.00596738445114539	29318.453	877	0.25	ns	0.08045977	0.03296169;0.15877503	0.00592	**
tRNA	tRNA	tRNA-Ala-GCA	4	0.0110877037365562	30774	40	1.17763157894737	0.446504187248564	0.00326430751454532	29318.453	305	0.61	ns	0.1	0.02792542;0.23663740	0.02959	*
tRNA	tRNA	tRNA-Ser-TCA(m)	1	0.00277192593413904	30774	31	1.74661246612466	0.872943624444926	0.00484148039174149	29318.453	351	0.702	ns	0.03225806	0.0008163701;0.1670211162	1	ns
tRNA	tRNA	tRNA-Leu-CTY	6	0.0166315556048342	30774	30	1.43023255813953	0.702959585482268	0.003964498719757	29318.453	517	0.97	ns	0.2	0.07713551;0.38566651	0.00259	**
tRNA	tRNA	tRNA-Leu-CTA	0	0	30774	1	1	0	0.00277192593413904	29318.453	1	0.002	**	0	0.000;0.975	2.2e-16	***
tRNA	tRNA	tRNA-SeC(e)-TGA	0	0	30774	3	1.13013698630137	0.347078105634477	0.0031326560214585	29318.453	1	0.002	**	0	0.0000000;0.7075982	0.2956	ns
tRNA	tRNA	tRNA-Ser-TCY	5	0.0138596296706952	30774	15	1.35456475583864	0.618487664396409	0.00375475317617985	29318.453	472	0.944	ns	0.3333333	0.1182411;0.6161963	0.008321	**
tRNA	tRNA	tRNA-Val-GTA	2	0.00554385186827808	30774	12	1.30923694779116	0.550064035123859	0.00362910784951537	29318.453	481	0.962	ns	0.1666667	0.02086253;0.48413775	0.3826	ns
tRNA	tRNA	tRNA-Gly-GGG	5	0.0138596296706952	30774	47	2.88416578108395	1.460972450167	0.00799469392694299	29318.453	894	0.216	ns	0.106383	0.0354563;0.2310476	0.2108	ns
tRNA	tRNA	tRNA-Ser-AGY	5	0.0138596296706952	30774	14	1.35394456289979	0.590605228034514	0.00375303404728847	29318.453	470	0.94	ns	0.3571429	0.1275984;0.6486199	0.008016	**
tRNA	tRNA	tRNA-Glu-GAG	1	0.00277192593413904	30774	18	1.32989690721649	0.591287457264667	0.0036863757268447	29318.453	354	0.708	ns	0.05555556	0.001405556;0.272943600	1	ns
tRNA	tRNA	tRNA-His-CAY	0	0	30774	1	1	0	0.00277192593413904	29318.453	1	0.002	**	0	0.000;0.975	2.2e-16	***
tRNA	tRNA	tRNA-Gln-CAA_	4	0.0110877037365562	30774	34	2.2752808988764	1.21832473620617	0.00630691013104669	29318.453	843	0.318	ns	0.1176471	0.03300168;0.27450349	0.2853	ns
tRNA	tRNA	tRNA-Pro-CCY	2	0.00554385186827808	30774	17	1.47938144329897	0.705586970551002	0.00410073578916446	29318.453	532	0.94	ns	0.1176471	0.01457932;0.36440916	0.6553	ns
tRNA	tRNA	tRNA-Asp-GAY	3	0.00831577780241712	30774	49	2.5109649122807	1.3416777473342	0.00696020876006403	29318.453	720	0.564	ns	0.06122449	0.01280842;0.16865890	0.7394	ns
tRNA	tRNA	tRNA-Ser-TCA	0	0	30774	1	1	0	0.00277192593413904	29318.453	1	0.002	**	0	0.000;0.975	2.2e-16	***
tRNA	tRNA	tRNA-Pro-CCG	2	0.00554385186827808	30774	4	1.10775862068966	0.324377755860031	0.00307062484945575	29318.453	232	0.464	ns	0.5	0.06758599;0.93241401	0.3079	ns
tRNA	tRNA	tRNA-Ala-GCG	2	0.00554385186827808	30774	11	1.16326530612245	0.431682695756956	0.00322448527032501	29318.453	240	0.48	ns	0.1818182	0.0228312;0.5177559	0.3271	ns
LTR?	tot	tot	251	0.695753409468899	30774	8420	385.004	17.9996658850094	1.06720257234727	29318.453	1	0.002	**	0.02980998	0.02628160;0.03366849	1.359e-13	***
LTR?	LTR?	MER129	6	0.0166315556048342	30774	122	5.90590590590591	2.38043864264928	0.0163707337451655	29318.453	623	0.758	ns	0.04918033	0.0182596;0.1039726	0.8341	ns
LTR?	LTR?	Eutr18	58	0.160771704180064	30774	676	34.686	5.64936450579349	0.0961470229515467	29318.453	1001	0.002	**	0.08579882	0.06579373;0.10950407	0.0001617	***
LTR?	LTR?	MamRep605	66	0.182947111653177	30774	3549	160.109	12.3750661113895	0.443810289389068	29318.453	1	0.002	**	0.01859679	0.01441121;0.02359961	2.2e-16	***
LTR?	LTR?	MamRep1151	48	0.133052444838674	30774	1260	61.33	7.36392064917374	0.170002217540747	29318.453	35	0.07	ns	0.03809524	0.02821952;0.05019367	0.08827	ns
LTR?	LTR?	MamRep605b	65	0.180175185719038	30774	2374	110.225	9.84658978176356	0.305535536090476	29318.453	1	0.002	**	0.02737995	0.02119340;0.03476627	2.642e-06	***
LTR?	LTR?	tot	251	0.695753409468899	30774	8420	385.004	17.9996658850094	1.06720257234727	29318.453	1	0.002	**	0.02980998	0.02628160;0.03366849	1.359e-13	***
LTR?	LTR?	UCON51	0	0	30774	42	1.95939086294416	1.01994126672358	0.00543128634811	29318.453	1	0.002	**	0	0.00000000;0.08408385	0.2656	ns
LTR?	LTR?	Eutr5	17	0.0471227408803637	30774	397	18.559	4.02600642420348	0.0514441734116864	29318.453	410	0.82	ns	0.04282116	0.02513964;0.06767710	0.8122	ns
LINE	Penelope	tot	37	0.102561259563144	30774	1097	49.562	6.9873442006945	0.137382193147799	29318.453	35	0.07	ns	0.03372835	0.02385685;0.04619230	0.06898	ns
LINE	Penelope	Penelope1_Vert	37	0.102561259563144	30774	1097	49.562	6.9873442006945	0.137382193147799	29318.453	35	0.07	ns	0.03372835	0.02385685;0.04619230	0.06898	ns
LINE	L1-Tx1	tot	5	0.0138596296706952	30774	189	8.615	2.83704491043478	0.0238801419226078	29318.453	140	0.28	ns	0.02645503	0.008644481;0.060654366	0.2915	ns
LINE	L1-Tx1	MARE6	5	0.0138596296706952	30774	189	8.615	2.83704491043478	0.0238801419226078	29318.453	140	0.28	ns	0.02645503	0.008644481;0.060654366	0.2915	ns
LINE	RTE-X	tot	395	1.09491074398492	30774	15596	677.476	24.6772443840553	1.87791329415678	29318.453	1	0.002	**	0.02532701	0.02291797;0.02791522	2.2e-16	***
LINE	RTE-X	L5	26	0.072070074287615	30774	737	36.416	5.75865488687299	0.100942454817607	29318.453	39	0.078	ns	0.03527815	0.02317182;0.05126523	0.08824	ns
LINE	RTE-X	L4_C_Mam	129	0.357578445503936	30774	5015	225.481	14.3593115722457	0.625016631555605	29318.453	1	0.002	**	0.02572283	0.02151955;0.03048970	1.455e-12	***
LINE	RTE-X	L4_B_Mam	91	0.252245260006653	30774	3247	144.397	11.9269293048396	0.400257789111875	29318.453	1	0.002	**	0.02802587	0.02262335;0.03429921	1.737e-06	***
LINE	RTE-X	L4_A_Mam	168	0.465683556935359	30774	6597	290.93	16.7986694501468	0.806436412019071	29318.453	1	0.002	**	0.02546612	0.02179976;0.02955966	1.976e-15	***
LINE	L1	L1M2	485	1.34438407805743	30774	9096	526.375	22.2642779598413	1.45907251358244	29318.453	32	0.064	ns	0.05332014	0.04879173;0.05813723	0.06554	ns
LINE	L1	L1P	7	0.0194034815389733	30774	161	7.935	2.65628139150031	0.0219952322873933	29318.453	450	0.9	ns	0.04347826	0.01765662;0.08752790	1	ns
LINE	L1	L1MEg1	17	0.0471227408803637	30774	1013	40.038	6.33045264026441	0.110982370551059	29318.453	1	0.002	**	0.01678184	0.009805647;0.026733745	4.938e-05	***
LINE	L1	L1MB7	764	2.11775141368223	30774	23185	1272.187	32.9913088169817	3.52640813837454	29318.453	1	0.002	**	0.03295234	0.03069168;0.03533104	2.2e-16	***
LINE	L1	L1MB1	177	0.49063089034261	30774	6197	339.524	17.3730609636658	0.941135380862623	29318.453	1	0.002	**	0.02856221	0.02455739;0.03301853	2.2e-16	***
LINE	L1	L1P2	78	0.216210222862845	30774	1631	107.149	10.3442642465669	0.297009091917064	29318.453	1	0.002	**	0.04782342	0.03798307;0.05932903	0.002692	**
LINE	L1	L1MCb	60	0.166315556048342	30774	2145	107.122	10.5480034308098	0.296934249916842	29318.453	1	0.002	**	0.02797203	0.02141197;0.03586032	6.421e-07	***
LINE	L1	L1M3b	32	0.0887016298924493	30774	564	29.162	5.60813758811312	0.0808349040913627	29318.453	734	0.536	ns	0.05673759	0.03912847;0.07915553	0.5679	ns
LINE	L1	L1MEh	104	0.28828029715046	30774	3050	145.918	11.1187635509936	0.4044738884577	29318.453	1	0.002	**	0.03409836	0.02794405;0.04116588	0.0002201	***
LINE	L1	L1ME2	349	0.967402151014525	30774	12799	634.848	22.6718969411673	1.7597516354363	29318.453	1	0.002	**	0.02726776	0.02451509;0.03023810	2.2e-16	***
LINE	L1	L1PA16	487	1.34992792992571	30774	13973	763.062	25.6106239685811	2.115151347156	29318.453	1	0.002	**	0.03485293	0.03187332;0.03802821	2.2e-16	***
LINE	L1	L1MEd	396	1.09768266991906	30774	16918	800.405	25.8140531559912	2.21866337731456	29318.453	1	0.002	**	0.02340702	0.02118143;0.02579846	2.2e-16	***
LINE	L1	L1M4b	161	0.446280075396385	30774	4228	248.714	14.6633972604993	0.689416786783457	29318.453	1	0.002	**	0.03807947	0.03251345;0.04429468	1.352e-09	***
LINE	L1	L1ME3A	479	1.3277525224526	30774	15879	783.957	26.7399733952219	2.17307073954984	29318.453	1	0.002	**	0.03016563	0.02756013;0.03294506	2.2e-16	***
LINE	L1	L1M4	762	2.11220756181395	30774	20125	1091.772	29.2180716631285	3.02631112096685	29318.453	1	0.002	**	0.03786335	0.03526847;0.04059281	2.2e-16	***
LINE	L1	L1MC4	601	1.66592748641756	30774	23685	1149.513	30.4421509679516	3.18636489632997	29318.453	1	0.002	**	0.02537471	0.02340924;0.02745779	2.2e-16	***
LINE	L1	L1MEf	307	0.850981261780685	30774	11271	548.955	22.636284509088	1.5216626011753	29318.453	1	0.002	**	0.02723804	0.02431121;0.03041237	2.2e-16	***
LINE	L1	L1MDa	196	0.543297483091252	30774	6954	380.039	19.2392730795274	1.05343996008427	29318.453	1	0.002	**	0.02818522	0.02442232;0.03235031	2.2e-16	***
LINE	L1	L1ME3G	582	1.61326089366892	30774	18628	923.09	27.3633450559805	2.55873711054441	29318.453	1	0.002	**	0.03124329	0.02879151;0.03384279	2.2e-16	***
LINE	L1	L1MEj	53	0.146912074509369	30774	2345	121.208	10.8391985046969	0.335979598625125	29318.453	1	0.002	**	0.02260128	0.01697465;0.02945980	1.844e-12	***
LINE	L1	L1P4e	3	0.00831577780241712	30774	194	13.438	3.56494948980555	0.0372491407029604	29318.453	2	0.004	**	0.01546392	0.003200456;0.044524724	0.0009882	***
LINE	L1	L1ME3E	106	0.293824149018738	30774	4540	219.472	14.5308761732513	0.608360128617363	29318.453	1	0.002	**	0.02334802	0.01915408;0.02816942	2.2e-16	***
LINE	L1	L1MC2	171	0.473999334737776	30774	6382	346.091	16.7770733201351	0.959338618472115	29318.453	1	0.002	**	0.02679411	0.02297142;0.03105704	2.2e-16	***
LINE	L1	L1PA2	154	0.426876593857412	30774	4918	325.324	19.1301590946596	0.901774032597849	29318.453	1	0.002	**	0.03131354	0.02662422;0.03656946	2.2e-16	***
LINE	L1	L1MA2	288	0.798314669032043	30774	7417	524.056	21.2277526243708	1.45264441734117	29318.453	1	0.002	**	0.03882972	0.03454782;0.04347872	2.2e-16	***
LINE	L1	L1M3e	64	0.177403259784899	30774	810	56.766	7.15894506854847	0.157351147577337	29318.453	863	0.278	ns	0.07901235	0.06137816;0.09977942	0.3024	ns
LINE	L1	L1MC5	408	1.13094578112873	30774	14431	702.42	24.8520668199895	1.94705621465794	29318.453	1	0.002	**	0.02827247	0.02562897;0.03110836	2.2e-16	***
LINE	L1	L1MEa	8	0.0221754074731123	30774	355	15.884	3.97093343085887	0.0440292715378645	29318.453	24	0.048	*	0.02253521	0.009778149;0.043918866	0.03947	*
LINE	L1	L1PB1	427	1.18361237387737	30774	13093	768.151	27.5460157188291	2.12925767823484	29318.453	1	0.002	**	0.03261285	0.02963647;0.03579925	2.2e-16	***
LINE	L1	L1MCc	101	0.279964519348043	30774	3179	151.757	11.8319036906554	0.420659163987138	29318.453	1	0.002	**	0.031771	0.02595091;0.03847201	9.913e-06	***
LINE	L1	L1PA8	293	0.812174298702739	30774	8111	450.318	19.9805429880696	1.24824814280962	29318.453	1	0.002	**	0.03612378	0.03216870;0.04041647	5.844e-16	***
LINE	L1	L1P4	106	0.293824149018738	30774	3775	211.19	13.87712053974	0.585403038030824	29318.453	1	0.002	**	0.02807947	0.02304513;0.03386094	3.576e-16	***
LINE	L1	L1M7	60	0.166315556048342	30774	3059	142.058	11.4708420011879	0.393774254351924	29318.453	1	0.002	**	0.01961425	0.01500028;0.02517612	3.431e-15	***
LINE	L1	L1PA13	311	0.862068965517241	30774	9060	542.362	22.1262859180778	1.50338729349152	29318.453	1	0.002	**	0.03432671	0.03067291;0.03828376	2.2e-16	***
LINE	L1	L1PREC2	303	0.839893558044129	30774	7902	495.733	20.739475326942	1.37413515910855	29318.453	1	0.002	**	0.03834472	0.03421858;0.04281564	2.2e-16	***
LINE	L1	L1M2a1	10	0.0277192593413904	30774	120	8.633	2.8478801627564	0.0239300365894223	29318.453	750	0.504	ns	0.08333333	0.04068613;0.14791543	0.5947	ns
LINE	L1	L1MA9	493	1.36655948553055	30774	16437	853.083	28.0501501229837	2.36468289167313	29318.453	1	0.002	**	0.02999331	0.02743876;0.03271591	2.2e-16	***
LINE	L1	L1MA4	314	0.870384743319659	30774	10000	535.857	22.7712775680699	1.48535591528994	29318.453	1	0.002	**	0.0314	0.02806894;0.03500749	2.2e-16	***
LINE	L1	L1PB3	124	0.343718815833241	30774	3601	222.043	14.7771958272372	0.615486750194035	29318.453	1	0.002	**	0.03443488	0.02872100;0.04091968	2.186e-13	***
LINE	L1	HAL1b	110	0.304911852755294	30774	4340	207.315	13.6299504969956	0.574661825036035	29318.453	1	0.002	**	0.02534562	0.02087600;0.03046851	5.966e-14	***
LINE	L1	L1MC1	333	0.9230513360683	30774	13002	636.621	24.5014628273636	1.76466626011753	29318.453	1	0.002	**	0.02561144	0.02296423;0.02847377	2.2e-16	***
LINE	L1	L1PA4	421	1.16698081827254	30774	11926	762.14	27.3511331480888	2.11259563144473	29318.453	1	0.002	**	0.03530102	0.03206095;0.03877039	2.2e-16	***
LINE	L1	L1MD3	179	0.496174742210888	30774	5356	291.465	16.0130944602907	0.807919392393835	29318.453	1	0.002	**	0.03342046	0.02876939;0.03858849	5.177e-13	***
LINE	L1	L1PBa	101	0.279964519348043	30774	2167	146.982	12.0754914390054	0.407423217651624	29318.453	1	0.002	**	0.04660821	0.03812083;0.05634702	4.753e-05	***
LINE	L1	L1MA8	349	0.967402151014525	30774	11124	588.788	23.0887016556614	1.63207672690986	29318.453	1	0.002	**	0.03137361	0.0282123;0.0347832	2.2e-16	***
LINE	L1	L1M3c	77	0.213438296928706	30774	1070	69.543	8.2054543128629	0.192768045237831	29318.453	834	0.336	ns	0.07196262	0.05720580;0.08912286	0.352	ns
LINE	L1	L1P4b	4	0.0110877037365562	30774	155	12.83	3.34189590925096	0.0355638097350039	29318.453	1	0.002	**	0.02580645	0.007075182;0.064754512	0.005376	**
LINE	L1	L1MC	279	0.773367335624792	30774	7862	407.791	18.874680727699	1.13036644860849	29318.453	1	0.002	**	0.03548715	0.03150704;0.03981620	5.998e-12	***
LINE	L1	L1M3de	36	0.0997893336290054	30774	499	31.645	5.43972109262649	0.0877175961858299	29318.453	824	0.356	ns	0.07214429	0.05103745;0.09848159	0.4081	ns
LINE	L1	L1MA5	188	0.52112207561814	30774	4447	251.024	15.6302184158677	0.695819935691318	29318.453	1	0.002	**	0.04227569	0.03655173;0.04861013	2.349e-05	***
LINE	L1	HAL1M8	59	0.163543630114203	30774	2197	110.848	10.3320688948365	0.307262445947444	29318.453	1	0.002	**	0.0268548	0.02050456;0.03450535	5.44e-08	***
LINE	L1	L1ME4c	319	0.884244372990354	30774	9421	451.292	21.5044455212678	1.25094799866948	29318.453	1	0.002	**	0.03386052	0.03029989;0.03771300	2.201e-11	***
LINE	L1	L1M2a	37	0.102561259563144	30774	489	25.985	5.13645385048461	0.0720284953986029	29318.453	979	0.046	*	0.07566462	0.05383171;0.10278750	0.03347	*
LINE	L1	L1MC3	343	0.950770595409691	30774	13130	656.979	24.3947466201775	1.82109712828473	29318.453	1	0.002	**	0.02612338	0.0234625;0.0289970	2.2e-16	***
LINE	L1	L1P4d	10	0.0277192593413904	30774	167	10.636	3.12910455167214	0.0294822042355028	29318.453	484	0.968	ns	0.05988024	0.02908534;0.10736323	1	ns
LINE	L1	L1ME3C	78	0.216210222862845	30774	3264	164.092	12.1450829161039	0.454850870384743	29318.453	1	0.002	**	0.02389706	0.01893438;0.02973588	3.562e-14	***
LINE	L1	L1M4a2	79	0.218982148796984	30774	2051	117.527	10.0901477730548	0.325776139261559	29318.453	1	0.002	**	0.0385178	0.03061125;0.04777553	0.0001396	***
LINE	L1	L1M2c	38	0.105333185497284	30774	450	24.12	5.163163590112	0.0668588535314336	29318.453	996	0.012	*	0.08444444	0.06044977;0.11406470	0.006192	**
LINE	L1	L1M6	81	0.224526000665262	30774	5357	251.18	15.2876195436474	0.696252356137044	29318.453	1	0.002	**	0.0151204	0.01202544;0.01875868	2.2e-16	***
LINE	L1	L1M1	440	1.21964741102118	30774	9983	662.448	24.2989657338689	1.83625679121854	29318.453	1	0.002	**	0.04407493	0.04013191;0.04828661	2.2e-16	***
LINE	L1	L1PA7	405	1.12263000332631	30774	13116	792.731	28.8348415478062	2.19739161769598	29318.453	1	0.002	**	0.03087832	0.02798418;0.03398299	2.2e-16	***
LINE	L1	L1P3b	6	0.0166315556048342	30774	83	5.74974974974975	2.36487265678365	0.0159378804461408	29318.453	636	0.732	ns	0.07228916	0.0269899;0.1507298	0.8287	ns
LINE	L1	L1MA10	154	0.426876593857412	30774	5109	268.093	15.4288171743462	0.743133939461138	29318.453	1	0.002	**	0.03014289	0.02562666;0.03520588	1.227e-14	***
LINE	L1	L1MB8	488	1.35269985585985	30774	16563	883.706	27.9519028488737	2.44956757955427	29318.453	1	0.002	**	0.02946326	0.02694069;0.03215281	2.2e-16	***
LINE	L1	L1MA4A	270	0.748420002217541	30774	6240	356.705	19.0157717322904	0.988759840337066	29318.453	1	0.002	**	0.04326923	0.03835545;0.04861545	1.028e-06	***
LINE	L1	L1PB	61	0.169087481982481	30774	1846	112.609	10.2605749545724	0.312143807517463	29318.453	1	0.002	**	0.03304442	0.02536871;0.04224641	7.664e-08	***
LINE	L1	L1MB4	326	0.903647854529327	30774	9160	508.266	19.920644469396	1.40887570684111	29318.453	1	0.002	**	0.03558952	0.03188930;0.03958873	2.2e-16	***
LINE	L1	L1M4c	168	0.465683556935359	30774	3615	204.705	14.1344174537459	0.567427098347932	29318.453	3	0.006	**	0.04647303	0.03984181;0.05384937	0.007707	**
LINE	L1	L1MEg	376	1.04224415123628	30774	13185	619.322	22.9536748079079	1.71671471338286	29318.453	1	0.002	**	0.02851725	0.02574273;0.03150239	2.2e-16	***
LINE	L1	L1P1	115	0.31877148242599	30774	3259	187.328	13.5990937694889	0.519259341390398	29318.453	1	0.002	**	0.0352869	0.02921908;0.04220591	7.657e-09	***
LINE	L1	L1ME3	326	0.903647854529327	30774	9162	475.959	21.9033576438882	1.31932309568688	29318.453	1	0.002	**	0.03558175	0.03188233;0.03958010	1.093e-13	***
LINE	L1	X9_LINE	22	0.0609823705510589	30774	653	31.768	5.31511302103973	0.088058543075729	29318.453	39	0.078	ns	0.03369066	0.02123184;0.05056542	0.08312	ns
LINE	L1	L1PA17	168	0.465683556935359	30774	4789	287.838	15.9783310474862	0.797865617030713	29318.453	1	0.002	**	0.03508039	0.03005035;0.04068699	5.655e-15	***
LINE	L1	L1PA15-16	97	0.268876815611487	30774	1431	84.926	9.07584127752877	0.235408581882692	29318.453	915	0.174	ns	0.06778477	0.05530931;0.08206801	0.1791	ns
LINE	L1	L1ME3B	209	0.579332520235059	30774	8120	411.486	19.7614857822058	1.14060871493514	29318.453	1	0.002	**	0.02573892	0.02240408;0.02941972	2.2e-16	***
LINE	L1	L1MD1	189	0.523894001552278	30774	6979	368.969	18.6518613261768	1.02275473999335	29318.453	1	0.002	**	0.02708124	0.02339998;0.03116437	2.2e-16	***
LINE	L1	L1HS	49	0.135824370772813	30774	1571	108.624	11.2742952655026	0.301097682669919	29318.453	1	0.002	**	0.03119032	0.02316199;0.04102729	7.445e-11	***
LINE	L1	L1MEb	71	0.196806741323872	30774	1672	84.541	8.55988262715036	0.234341390398049	29318.453	70	0.14	ns	0.04246411	0.03331116;0.05326348	0.1463	ns
LINE	L1	L1PA11	185	0.512806297815722	30774	4144	250.385	15.6871559519838	0.694048675019403	29318.453	1	0.002	**	0.04464286	0.03855749;0.05138008	1.047e-05	***
LINE	L1	HAL1ME	190	0.526665927486418	30774	7407	351.692	18.3087505402839	0.974864175629227	29318.453	1	0.002	**	0.02565141	0.02217125;0.02951132	2.2e-16	***
LINE	L1	L1PA8A	103	0.285508371216321	30774	2429	155.073	12.7832344139534	0.429850870384743	29318.453	1	0.002	**	0.04240428	0.03474122;0.05119378	5.812e-06	***
LINE	L1	L1MEc	514	1.42476993014747	30774	17812	851.175	27.3030003631254	2.3593940569908	29318.453	1	0.002	**	0.02885695	0.02644761;0.03142170	2.2e-16	***
LINE	L1	L1P4c	2	0.00554385186827808	30774	43	4.12537917087968	1.84315480039786	0.0114352455119184	29318.453	200	0.4	ns	0.04651163	0.005683257;0.158111458	0.4331	ns
LINE	L1	L1MCa	198	0.54884133495953	30774	7243	387.421	18.5662722555031	1.07390231733008	29318.453	1	0.002	**	0.02733674	0.02370364;0.03135663	2.2e-16	***
LINE	L1	L1MB2	343	0.950770595409691	30774	8944	507.506	21.5157824141464	1.40676904313117	29318.453	1	0.002	**	0.03834973	0.03446495;0.04253877	2.3e-15	***
LINE	L1	L1MEi	118	0.327087260228407	30774	5311	251.877	15.4178981246661	0.698184388513139	29318.453	1	0.002	**	0.02221804	0.01842416;0.02654870	2.2e-16	***
LINE	L1	L1MC4a	286	0.792770817163765	30774	9991	520.589	21.7483578706547	1.44303415012751	29318.453	1	0.002	**	0.02862576	0.02544396;0.03208613	2.2e-16	***
LINE	L1	HAL1	516	1.43031378201574	30774	21238	962.245	28.4025646849133	2.66727187049562	29318.453	1	0.002	**	0.02429607	0.02226714;0.02645660	2.2e-16	***
LINE	L1	L1MB5	500	1.38596296706952	30774	9769	615.597	23.1304043762016	1.70638928927819	29318.453	1	0.002	**	0.05118231	0.04689556;0.05573908	7.915e-07	***
LINE	L1	L1PA3	332	0.920279410134161	30774	10703	707.279	27.7827831946701	1.96052500277193	29318.453	1	0.002	**	0.03101934	0.02781623;0.03448081	2.2e-16	***
LINE	L1	L1M6B	12	0.0332631112096685	30774	730	35.989	5.79071769398331	0.0997588424437299	29318.453	1	0.002	**	0.01643836	0.008522043;0.028538297	4.654e-06	***
LINE	L1	L1P3	108	0.299368000887016	30774	3552	203.806	14.049047645294	0.564935136933141	29318.453	1	0.002	**	0.03040541	0.02500739;0.03659333	6.242e-14	***
LINE	L1	L1ME3F	108	0.299368000887016	30774	4605	232.038	14.6264311603511	0.643192149905755	29318.453	1	0.002	**	0.02345277	0.01927749;0.02824634	2.2e-16	***
LINE	L1	L1PB4	222	0.615367557378867	30774	7440	408.521	18.699979899675	1.13238995454041	29318.453	1	0.002	**	0.02983871	0.02609053;0.03396098	2.2e-16	***
LINE	L1	L1MA1	155	0.429648519791551	30774	4314	319.001	17.2166027546206	0.884247144916288	29318.453	1	0.002	**	0.03592953	0.03057606;0.04192252	2.2e-16	***
LINE	L1	L1PA14	147	0.407473112318439	30774	3056	185.425	13.8059762414681	0.513984366337731	29318.453	3	0.006	**	0.04810209	0.04078771;0.05629622	0.003097	**
LINE	L1	L1M2b	9	0.0249473334072514	30774	220	12.486	3.61924065280314	0.0346102672136601	29318.453	203	0.406	ns	0.04090909	0.01887418;0.07623523	0.3815	ns
LINE	L1	L1M8	34	0.0942454817607274	30774	1662	80.508	8.70699418558137	0.223162213105666	29318.453	1	0.002	**	0.02045728	0.01420785;0.02847054	4.301e-09	***
LINE	L1	L1M3f	51	0.141368222641091	30774	671	39.686	6.42344647869543	0.110006652622242	29318.453	958	0.088	ns	0.07600596	0.05711214;0.09872539	0.07118	ns
LINE	L1	L1M3d	36	0.0997893336290054	30774	532	33.65	5.54258245046658	0.0932753076837787	29318.453	681	0.642	ns	0.06766917	0.04784127;0.09245468	0.6558	ns
LINE	L1	L1M3a	50	0.138596296706952	30774	636	57.621	7.17529399006367	0.159721144251026	29318.453	156	0.312	ns	0.07861635	0.05891107;0.10233449	0.3331	ns
LINE	L1	L1MA3	316	0.875928595187937	30774	8888	534.963	22.9328922848503	1.48287781350482	29318.453	1	0.002	**	0.03555356	0.03180050;0.03961486	2.2e-16	***
LINE	L1	L1M3	307	0.850981261780685	30774	7225	416.666	20.1700588813041	1.15496729127398	29318.453	1	0.002	**	0.04249135	0.03795658;0.04739977	8.381e-09	***
LINE	L1	L1ME3D	79	0.218982148796984	30774	4186	210.132	13.5309150341602	0.582470340392505	29318.453	1	0.002	**	0.01887243	0.01496923;0.02346585	2.2e-16	***
LINE	L1	L1MDb	20	0.0554385186827808	30774	971	68.418	7.7001667883604	0.189649628561925	29318.453	1	0.002	**	0.02059732	0.01262567;0.03163234	2.86e-12	***
LINE	L1	L1MD	306	0.848209335846546	30774	8496	455.664	19.6648877904709	1.26306685885353	29318.453	1	0.002	**	0.03601695	0.03215580;0.04020035	2.935e-14	***
LINE	L1	L1MA5A	124	0.343718815833241	30774	3431	177.989	13.3997922906825	0.493372325091474	29318.453	1	0.002	**	0.03614107	0.03014828;0.04294002	1.564e-05	***
LINE	L1	L1M5	1278	3.54252134382969	30774	44640	2013.767	37.9022069052488	5.58201297261337	29318.453	1	0.002	**	0.02862903	0.02710158;0.03021819	2.2e-16	***
LINE	L1	L1PB2	109	0.302139926821155	30774	2887	181.428	13.0807462295513	0.502904978378978	29318.453	1	0.002	**	0.03775546	0.03110168;0.04536576	3.139e-09	***
LINE	L1	L1M4a1	83	0.23006985253354	30774	2655	127.04	11.184430762962	0.352145470673024	29318.453	1	0.002	**	0.03126177	0.02497510;0.03860775	2.753e-05	***
LINE	L1	L1MEg2	13	0.0360350371438075	30774	755	34.12	5.90664782160647	0.094578112872824	29318.453	1	0.002	**	0.01721854	0.009199191;0.029264257	4.803e-05	***
LINE	L1	L1PA5	384	1.06441955870939	30774	11398	678.528	26.5632607716527	1.88082936023949	29318.453	1	0.002	**	0.03369012	0.03045341;0.03716775	2.2e-16	***
LINE	L1	L1ME4b	794	2.2009091917064	30774	24590	1165.627	31.8261020511745	3.23103171083269	29318.453	1	0.002	**	0.03228955	0.03011524;0.03457529	2.2e-16	***
LINE	L1	L1MC5a	477	1.32220867058432	30774	17929	876.161	27.451678886248	2.4286533983812	29318.453	1	0.002	**	0.02660494	0.02429852;0.02906658	2.2e-16	***
LINE	L1	L1PA12	70	0.194034815389733	30774	1769	113.358	10.0849165361713	0.314219980042133	29318.453	1	0.002	**	0.03957038	0.03097454;0.04973260	9.341e-06	***
LINE	L1	L1ME4a	874	2.42266326643752	30774	29291	1330.982	33.1900173735003	3.68938352367225	29318.453	1	0.002	**	0.02983852	0.02791973;0.03185129	2.2e-16	***
LINE	L1	L1PA10	334	0.925823262002439	30774	7090	423.782	19.7755290080328	1.17469231622131	29318.453	1	0.002	**	0.0471086	0.04229351;0.05230034	3.533e-06	***
LINE	L1	L1M	38	0.105333185497284	30774	748	39.355	5.99123275043375	0.109089145138042	29318.453	463	0.926	ns	0.05080214	0.03619796;0.06906604	0.9346	ns
LINE	L1	L1ME5	150	0.415788890120856	30774	3442	173.567	12.336275560099	0.481114868610711	29318.453	35	0.07	ns	0.04357931	0.03700413;0.05094318	0.06711	ns
LINE	L1	L1MA7	250	0.69298148353476	30774	8595	467.789	20.8395481180799	1.29667646080497	29318.453	1	0.002	**	0.02908668	0.02563615;0.03286113	2.2e-16	***
LINE	L1	L1MD2	318	0.881472447056215	30774	10982	631.411	22.9493954986565	1.75022452600067	29318.453	1	0.002	**	0.02895647	0.02590017;0.03226578	2.2e-16	***
LINE	L1	L1MB3	727	2.01519015411908	30774	17260	898.185	27.6241537222205	2.48970229515467	29318.453	1	0.002	**	0.04212051	0.03917232;0.04522421	1.583e-09	***
LINE	L1	tot	16102	44.6335513915068	30774	950736	17730.746	72.4960354720115	49.148314669032	29318.453	1	0.002	**	0.01693635	0.01667793;0.01719772	2.2e-16	***
LINE	L1	L1PBb	20	0.0554385186827808	30774	317	24.11	4.70574585417062	0.0668311342720923	29318.453	220	0.44	ns	0.06309148	0.03896031;0.09576021	0.4577	ns
LINE	L1	L1P4a	27	0.0748420002217541	30774	601	40.385	6.44191534198279	0.111944228850205	29318.453	26	0.052	ns	0.04492512	0.02981144;0.06469309	0.02753	*
LINE	L1	L1P5	23	0.0637542964851979	30774	762	41.971	6.18938344808814	0.11634050338175	29318.453	1	0.002	**	0.03018373	0.01922810;0.04494759	0.001447	**
LINE	L1	L1ME1	817	2.2646634881916	30774	31305	1500.912	35.4023103706464	4.16041689766049	29318.453	1	0.002	**	0.02609807	0.02436013;0.02792468	2.2e-16	***
LINE	L1	L1MA6	166	0.460139705067081	30774	5458	297.972	16.9153582683118	0.825956314447278	29318.453	1	0.002	**	0.03041407	0.02601922;0.03531995	2.2e-16	***
LINE	L1	L1PBa1	27	0.0748420002217541	30774	441	32.699	5.76069306460469	0.0906392061204125	29318.453	189	0.378	ns	0.06122449	0.04073133;0.08783107	0.3625	ns
LINE	L1	L1ME3Cz	351	0.972946002882803	30774	14145	685.062	23.6527293902333	1.89894112429316	29318.453	1	0.002	**	0.02481442	0.02231364;0.02751318	2.2e-16	***
LINE	L1	L1PA15	303	0.839893558044129	30774	8463	514.686	21.6974233996155	1.42667147133829	29318.453	1	0.002	**	0.03580291	0.03194589;0.03998361	2.2e-16	***
LINE	L1	L1PA6	269	0.745648076283402	30774	6051	394.521	19.9413443934008	1.09358299146247	29318.453	1	0.002	**	0.04445546	0.03940054;0.04995519	6.775e-12	***
LINE	L1	L1ME2z	197	0.546069409025391	30774	7272	396.58	18.994483156706	1.09929038696086	29318.453	1	0.002	**	0.02709021	0.02348068;0.03108521	2.2e-16	***
LINE	Jockey	tot	10	0.0277192593413904	30774	221	10.531	3.08326864634685	0.0291911520124182	29318.453	522	0.96	ns	0.04524887	0.02190884;0.08163802	1	ns
LINE	Jockey	X12_LINE	10	0.0277192593413904	30774	221	10.531	3.08326864634685	0.0291911520124182	29318.453	522	0.96	ns	0.04524887	0.02190884;0.08163802	1	ns
LINE	tot	tot	21632	59.9623018072957	30774	1569213	21368.214	66.1034028160719	59.2311065528329	29318.453	1001	0.002	**	0.01378525	0.0136034;0.0139689	0.06952	ns
LINE	L2	X24_LINE	12	0.0332631112096685	30774	550	24.242	4.75416007703128	0.0671970284953986	29318.453	4	0.008	**	0.02181818	0.01132339;0.03780159	0.008933	**
LINE	L2	UCON86	3	0.00831577780241712	30774	66	2.87100213219616	1.49613206674681	0.00795820526720302	29318.453	658	0.688	ns	0.04545455	0.009473739;0.127142506	0.7644	ns
LINE	L2	L2-1_Crp	1	0.00277192593413904	30774	41	2.16407185628743	1.15393298668342	0.00599864690178353	29318.453	284	0.568	ns	0.02439024	0.0006173169;0.1285540204	0.7244	ns
LINE	L2	UCON49	5	0.0138596296706952	30774	106	4.50101214574899	2.07093041262016	0.0124764722966764	29318.453	717	0.57	ns	0.04716981	0.01549104;0.10665145	0.8068	ns
LINE	L2	tot	10182	28.2237498614037	30774	523574	12067.885	67.1377632503069	33.4512834017075	29318.453	1	0.002	**	0.01944711	0.01907477;0.01982478	2.2e-16	***
LINE	L2	L2-2_Mam	22	0.0609823705510589	30774	520	23.177	4.63456040527579	0.0642449273755405	29318.453	447	0.894	ns	0.04230769	0.02670083;0.06335591	0.9153	ns
LINE	L2	L2	1736	4.81206342166537	30774	54017	2356.683	42.0797245025941	6.53255072624459	29318.453	1	0.002	**	0.03213803	0.03066665;0.03365996	2.2e-16	***
LINE	L2	L2-3_AMi	0	0	30774	12	1.30982905982906	0.555437953108437	0.00363074914022913	29318.453	1	0.002	**	0	0.0000000;0.2646485	0.6327	ns
LINE	L2	L2d2	1697	4.70395831023395	30774	52674	2166.969	40.2607621384391	6.00667756957534	29318.453	1	0.002	**	0.03221703	0.03072543;0.03376047	2.2e-16	***
LINE	L2	L2d	1062	2.94378534205566	30774	27881	1255.828	31.8376200437478	3.48106220201796	29318.453	1	0.002	**	0.03809046	0.03587395;0.04040387	1.064e-08	***
LINE	L2	L2a	4572	12.6732453708837	30774	166340	5856.153	58.7603639485953	16.2328223749861	29318.453	1	0.002	**	0.02748587	0.02670542;0.02828285	2.2e-16	***
LINE	L2	L2-1_AMi	62	0.17185940791662	30774	951	49.782	6.85780617293209	0.13799201685331	29318.453	963	0.078	ns	0.06519453	0.05034602;0.08280068	0.08018	ns
LINE	L2	X13_LINE	4	0.0110877037365562	30774	139	5.68076535750252	2.18402433980558	0.0157466608202199	29318.453	314	0.628	ns	0.02877698	0.00789528;0.07204024	0.6663	ns
LINE	L2	L2b	3751	10.3974941789555	30774	91943	3752.537	48.2408105944211	10.4017546291163	29318.453	490	0.98	ns	0.04079702	0.03952741;0.04209569	0.9867	ns
LINE	L2	X15_LINE	7	0.0194034815389733	30774	244	10.707	3.16688809088356	0.0296790109768267	29318.453	135	0.27	ns	0.02868852	0.01161047;0.05821346	0.345	ns
LINE	L2	L2-3_Crp	73	0.20235059319215	30774	1730	92.659	8.97023880307454	0.256843885131389	29318.453	10	0.02	*	0.04219653	0.03321861;0.05276580	0.03706	*
LINE	L2	L2c	3745	10.3808626233507	30774	126360	4616.78	54.2148582111108	12.7973722142144	29318.453	1	0.002	**	0.02963754	0.02870935;0.03058740	2.2e-16	***
LINE	Dong-R4	tot	25	0.069298148353476	30774	551	28.085	5.05542602876675	0.0778495398602949	29318.453	309	0.618	ns	0.04537205	0.02957433;0.06625190	0.6281	ns
LINE	Dong-R4	Mam_R4	25	0.069298148353476	30774	551	28.085	5.05542602876675	0.0778495398602949	29318.453	309	0.618	ns	0.04537205	0.02957433;0.06625190	0.6281	ns
LINE	RTE-BovB	tot	250	0.69298148353476	30774	8868	396.484	18.6352627300239	1.09902428207118	29318.453	1	0.002	**	0.02819125	0.02484563;0.03185141	1.13e-15	***
LINE	RTE-BovB	MamRTE1	250	0.69298148353476	30774	8819	394.489	18.5720435009129	1.09349428983258	29318.453	1	0.002	**	0.02834789	0.02498391;0.03202805	2.24e-15	***
LINE	RTE-BovB	MamRTE2	0	0	30774	49	2.35932203389831	1.26013340223396	0.00653986593274838	29318.453	1	0.002	**	0	0.00000000;0.07251926	0.175	ns
LINE	CR1	CR1-16_AMi	17	0.0471227408803637	30774	306	13.595	3.48268633444129	0.0376843330746202	29318.453	859	0.286	ns	0.05555556	0.03269259;0.08746160	0.33	ns
LINE	CR1	X8_LINE	9	0.0249473334072514	30774	223	9.721	3.04408039076262	0.0269458920057656	29318.453	486	0.972	ns	0.04035874	0.01861801;0.07522848	1	ns
LINE	CR1	X7D_LINE	1	0.00277192593413904	30774	55	2.38665132336018	1.22384392705018	0.00661562069896935	29318.453	244	0.488	ns	0.01818182	0.0004602178;0.0971910157	0.7337	ns
LINE	CR1	CR1-12_AMi	6	0.0166315556048342	30774	133	5.65562248995984	2.22161119360115	0.0156769666536197	29318.453	662	0.68	ns	0.04511278	0.01673307;0.09560476	0.8284	ns
LINE	CR1	X2_LINE	5	0.0138596296706952	30774	191	9.2	2.82736520350555	0.0255017185940792	29318.453	95	0.19	ns	0.02617801	0.00855339;0.06003040	0.1776	ns
LINE	CR1	CR1_Mam	48	0.133052444838674	30774	1695	84.792	8.66948071662288	0.235037143807517	29318.453	1	0.002	**	0.02831858	0.02095209;0.03737245	1.285e-05	***
LINE	CR1	CR1-3_Croc	82	0.227297926599401	30774	1338	71.598	8.0091536720519	0.198464353032487	29318.453	904	0.196	ns	0.0612855	0.04903551;0.07550332	0.2021	ns
LINE	CR1	X21_LINE	2	0.00554385186827808	30774	45	2.59116022099448	1.33897054704333	0.00718250421608403	29318.453	478	0.956	ns	0.04444444	0.005428489;0.151492900	1	ns
LINE	CR1	CR1-L3B_Croc	0	0	30774	37	1.95679012345679	1.07072959791117	0.00542407729087701	29318.453	1	0.002	**	0	0.00000000;0.09489059	0.264	ns
LINE	CR1	tot	2106	5.83767601729682	30774	68381	2727.317	44.6603746072518	7.55992072291828	29318.453	1	0.002	**	0.03079803	0.02951572;0.03212035	2.2e-16	***
LINE	CR1	CR1-13_AMi	0	0	30774	102	4.24872579001019	1.98908011433999	0.0117771532043746	29318.453	1	0.002	**	0	0.00000000;0.03551933	0.02328	*
LINE	CR1	X7B_LINE	36	0.0997893336290054	30774	934	44.153	6.34616930635048	0.122388845770041	29318.453	108	0.216	ns	0.0385439	0.02713904;0.05296396	0.2466	ns
LINE	CR1	X7A_LINE	32	0.0887016298924493	30774	920	46.805	6.80023662957534	0.129739993347378	29318.453	19	0.038	*	0.03478261	0.02391058;0.04874983	0.0242	*
LINE	CR1	CR1-1_Amn	0	0	30774	66	2.95815450643777	1.53769954762493	0.00819978519358512	29318.453	1	0.002	**	0	0.00000000;0.05435885	0.1236	ns
LINE	CR1	X17_LINE	37	0.102561259563144	30774	966	42.219	6.20270203318784	0.117027941013416	29318.453	229	0.458	ns	0.03830228	0.0271091;0.0524104	0.4782	ns
LINE	CR1	X1_LINE	3	0.00831577780241712	30774	85	3.8261316872428	1.86286167222075	0.0106057536512995	29318.453	458	0.916	ns	0.03529412	0.007338487;0.099696371	1	ns
LINE	CR1	CR1-11_Crp	1	0.00277192593413904	30774	25	1.69647696476965	0.855987642497887	0.00470250849531447	29318.453	382	0.764	ns	0.04	0.0010122;0.2035169	1	ns
LINE	CR1	X6A_LINE	32	0.0887016298924493	30774	1033	47.011	6.43710457545281	0.13031101008981	29318.453	12	0.024	*	0.03097773	0.02128324;0.04345157	0.02473	*
LINE	CR1	X6B_LINE	34	0.0942454817607274	30774	875	37.826	5.63750880314218	0.104850870384743	29318.453	268	0.536	ns	0.03885714	0.02705711;0.05387797	0.6174	ns
LINE	CR1	X20_LINE	6	0.0166315556048342	30774	161	6.95490981963928	2.53658703047486	0.0192784948986564	29318.453	454	0.908	ns	0.03726708	0.01379707;0.07934724	1	ns
LINE	CR1	CR1-8_Crp	0	0	30774	7	1.10695187165775	0.326771125772997	0.00306838860089188	29318.453	1	0.002	**	0	0.0000000;0.4096164	0.6059	ns
LINE	CR1	CR1-L3A_Croc	19	0.0526665927486418	30774	323	15.883	3.80444276928761	0.0440264996119304	29318.453	824	0.356	ns	0.05882353	0.03578350;0.09033832	0.4379	ns
LINE	CR1	X5B_LINE	2	0.00554385186827808	30774	73	3.47717842323651	1.72288304502182	0.00963848104899799	29318.453	318	0.636	ns	0.02739726	0.003335329;0.095489164	0.5861	ns
LINE	CR1	L3	1452	4.02483645636989	30774	45293	1915.533	39.4263788642877	5.30971560039916	29318.453	1	0.002	**	0.03205793	0.03045467;0.03372154	2.2e-16	***
LINE	CR1	X7C_LINE	20	0.0554385186827808	30774	620	27.578	5.11527927703679	0.0764441734116864	29318.453	78	0.156	ns	0.03225806	0.01981318;0.04938172	0.1712	ns
LINE	CR1	Plat_L3	165	0.457367779132942	30774	3315	167.812	12.8086969953512	0.465162434859741	29318.453	450	0.9	ns	0.04977376	0.04261976;0.05773458	0.8741	ns
LINE	CR1	L3b	488	1.35269985585985	30774	9560	438.936	19.679206670371	1.21669808182725	29318.453	997	0.01	**	0.05104603	0.04671921;0.05564889	0.01776	*
scRNA	tot	tot	102	0.282736445282182	30774	1861	96.253	9.6097522516628	0.266806186938685	29318.453	751	0.502	ns	0.05480924	0.04490829;0.06614084	0.53	ns
scRNA	scRNA	tot	102	0.282736445282182	30774	1861	96.253	9.6097522516628	0.266806186938685	29318.453	751	0.502	ns	0.05480924	0.04490829;0.06614084	0.53	ns
scRNA	scRNA	BC200	39	0.108105111431423	30774	676	37.728	5.97291316626081	0.104579221643198	29318.453	635	0.734	ns	0.05769231	0.04134285;0.07802648	0.8015	ns
scRNA	scRNA	HY3	40	0.110877037365562	30774	545	27.986	5.03976221693079	0.0775751191928152	29318.453	991	0.022	*	0.0733945	0.05294876;0.09860380	0.02507	*
scRNA	scRNA	HY4	4	0.0110877037365562	30774	162	7.79479479479479	2.62463528011802	0.0216065938429837	29318.453	97	0.194	ns	0.02469136	0.006767635;0.062010664	0.1986	ns
scRNA	scRNA	HY1	18	0.0498946668145027	30774	456	22.282	4.72597194350652	0.0617640536644861	29318.453	233	0.466	ns	0.03947368	0.02355951;0.06166955	0.4456	ns
scRNA	scRNA	HY5	2	0.00554385186827808	30774	22	1.51575456053068	0.729766188919413	0.00420155937612451	29318.453	542	0.92	ns	0.09090909	0.01120559;0.29161274	0.6615	ns
SINE	tot	tot	19597	54.3214325313228	30774	1806997	21764.423	60.5221860643351	60.3293685552722	29318.453	1	0.002	**	0.01084507	0.01069456;0.01099714	2.2e-16	***
SINE	Alu	AluYc	297	0.823262002439295	30774	6703	343.135	17.1789956892972	0.951144805410799	29318.453	8	0.016	*	0.04430852	0.03950691;0.04951141	0.009937	**
SINE	Alu	AluYd8	5	0.0138596296706952	30774	224	10.479	3.17642072916178	0.029047011863843	29318.453	54	0.108	ns	0.02232143	0.007286514;0.051319186	0.11	ns
SINE	Alu	AluY	3365	9.32753076837787	30774	98084	4089.568	50.9137858500975	11.3359795986251	29318.453	1	0.002	**	0.03430733	0.03317692;0.03546538	2.2e-16	***
SINE	Alu	AluYh3	17	0.0471227408803637	30774	649	33.757	5.82218591671967	0.0935719037587316	29318.453	3	0.006	**	0.02619414	0.01533145;0.04160889	0.001859	**
SINE	Alu	AluYk11	5	0.0138596296706952	30774	171	9.067	2.89117102051571	0.0251330524448387	29318.453	101	0.202	ns	0.02923977	0.009560857;0.066913853	0.2284	ns
SINE	Alu	AluYe5	47	0.130280518904535	30774	1297	67.201	7.94542187229405	0.186276194700078	29318.453	3	0.006	**	0.03623747	0.02674510;0.04789883	0.01007	*
SINE	Alu	Alu	362	1.00343718815833	30774	7748	403.749	18.3242401418661	1.1191623239827	29318.453	12	0.024	*	0.04672173	0.04212931;0.05165886	0.03383	*
SINE	Alu	AluSx3	1606	4.4517130502273	30774	38631	1900.674	38.2578277661628	5.26852755294378	29318.453	1	0.002	**	0.04157283	0.03960390;0.04361104	1.289e-12	***
SINE	Alu	AluSx	4506	12.4902982592305	30774	124945	5075.171	55.8367755561199	14.0679981150904	29318.453	1	0.002	**	0.03606387	0.03503682;0.03711252	2.2e-16	***
SINE	Alu	AluSc	1441	3.99434527109436	30774	37679	1788.133	36.4048434088601	4.95657223638984	29318.453	1	0.002	**	0.03824411	0.03633002;0.04022979	2.2e-16	***
SINE	Alu	AluSg	1817	5.03658942233064	30774	42580	2097.335	40.1976196263364	5.8136572790775	29318.453	1	0.002	**	0.04267262	0.04077234;0.04463556	1.488e-10	***
SINE	Alu	AluYh3a3	12	0.0332631112096685	30774	158	9.579	2.9162069993852	0.0265522785231179	29318.453	831	0.342	ns	0.07594937	0.03985878;0.12890970	0.4024	ns
SINE	Alu	AluYg6	30	0.0831577780241712	30774	811	40.878	6.26453193465884	0.113310788335736	29318.453	41	0.082	ns	0.03699137	0.02509452;0.05238838	0.09112	ns
SINE	Alu	AluSx1	4245	11.7668255904202	30774	106483	4532.418	52.4283893707599	12.5635269985586	29318.453	1	0.002	**	0.03986552	0.03869828;0.04105791	1.107e-05	***
SINE	Alu	AluYj4	135	0.37421000110877	30774	2787	144.738	11.3967206353951	0.401203015855416	29318.453	221	0.442	ns	0.04843918	0.04076705;0.05707635	0.4421	ns
SINE	Alu	FLAM_A	648	1.7962080053221	30774	14934	730.335	25.4569603808434	2.02443452710944	29318.453	2	0.004	**	0.04339092	0.04017910;0.04678211	0.001632	**
SINE	Alu	AluYk3	244	0.676349927929926	30774	6065	315.681	16.8319503787753	0.875044350814946	29318.453	1	0.002	**	0.04023083	0.03542535;0.04548464	2.103e-05	***
SINE	Alu	AluSc5	193	0.534981705288835	30774	4143	216.108	13.5407417702166	0.59903536977492	29318.453	51	0.102	ns	0.0465846	0.04036838;0.05344975	0.108	ns
SINE	Alu	AluYa8	15	0.0415788890120856	30774	390	20.789	4.26035557549245	0.0576255682448165	29318.453	109	0.218	ns	0.03846154	0.02168365;0.06264373	0.2152	ns
SINE	Alu	AluYi6	24	0.066526222419337	30774	454	24.073	4.70572149779552	0.0667285730125291	29318.453	550	0.904	ns	0.05286344	0.03416061;0.07763809	1	ns
SINE	Alu	AluYk2	271	0.75119192815168	30774	6622	346.435	18.1511222308219	0.960292160993458	29318.453	1	0.002	**	0.04092419	0.03628020;0.04597775	1.859e-05	***
SINE	Alu	AluSq2	2261	6.26732453708837	30774	51711	2462.697	41.7099617826714	6.82641368222641	29318.453	1	0.002	**	0.04372377	0.04197735;0.04552164	2.639e-05	***
SINE	Alu	AluJo	2125	5.89034261004546	30774	45868	2252.218	42.273082327759	6.24298148353476	29318.453	2	0.004	**	0.0463286	0.04442285;0.04829202	0.005863	**
SINE	Alu	AluYb8	70	0.194034815389733	30774	2645	124.796	10.4780806531623	0.345925268876816	29318.453	1	0.002	**	0.02646503	0.02068756;0.03331993	7.18e-08	***
SINE	Alu	AluSp	2629	7.28739328085154	30774	64572	3024.153	45.573265337405	8.38272812950438	29318.453	1	0.002	**	0.04071424	0.03920286;0.04226707	5.982e-14	***
SINE	Alu	AluYk4	39	0.108105111431423	30774	1095	56.352	7.27702212797591	0.156203570240603	29318.453	5	0.01	**	0.03561644	0.02544700;0.04836926	0.01643	*
SINE	Alu	AluYh9	8	0.0221754074731123	30774	168	9.292	2.91671788886811	0.02575673578002	29318.453	411	0.822	ns	0.04761905	0.02077982;0.09167017	0.8652	ns
SINE	Alu	AluYe6	15	0.0415788890120856	30774	193	10.613	3.26678785703984	0.0294184499390176	29318.453	931	0.142	ns	0.07772021	0.04415075;0.12494776	0.156	ns
SINE	Alu	AluYc3	25	0.069298148353476	30774	557	31.145	5.30340467069043	0.0863316332187604	29318.453	138	0.276	ns	0.0448833	0.02925346;0.06554600	0.3093	ns
SINE	Alu	AluYk12	3	0.00831577780241712	30774	100	5.58375125376128	2.29200127611434	0.0154777449100823	29318.453	173	0.346	ns	0.03	0.006229972;0.085176053	0.3801	ns
SINE	Alu	AluYf1	104	0.28828029715046	30774	1999	109.268	10.0323887895568	0.302882802971505	29318.453	322	0.644	ns	0.05202601	0.04270389;0.06268794	0.6578	ns
SINE	Alu	AluSq	623	1.72690985696862	30774	12256	668.444	24.1343599735177	1.85287725911964	29318.453	33	0.066	ns	0.05083225	0.04700972;0.05486983	0.0734	ns
SINE	Alu	AluSg4	574	1.59108548619581	30774	11821	657.544	23.7957202097415	1.82266326643752	29318.453	1	0.002	**	0.04855765	0.04475221;0.05258732	0.0006935	***
SINE	Alu	tot	15471	42.8844661270651	30774	1196725	18697.05	66.6104079438525	51.8268377868943	29318.453	1	0.002	**	0.01292778	0.01272615;0.01313177	2.2e-16	***
SINE	Alu	AluSz	4235	11.7391063310788	30774	118033	4851.219	55.1212244819397	13.4472197582881	29318.453	1	0.002	**	0.0358798	0.03482592;0.03695655	2.2e-16	***
SINE	Alu	AluYi6_4d	3	0.00831577780241712	30774	46	3.07127882599581	1.55323615048499	0.00851335742874988	29318.453	610	0.784	ns	0.06521739	0.01365677;0.17896439	1	ns
SINE	Alu	AluYb9	15	0.0415788890120856	30774	378	19.093	4.29939947386094	0.0529243818605167	29318.453	210	0.42	ns	0.03968254	0.02237724;0.06460644	0.41	ns
SINE	Alu	AluSq10	56	0.155227852311786	30774	1528	85.006	9.03125282159278	0.235630335957423	29318.453	1	0.002	**	0.03664921	0.02780089;0.04733029	0.0007886	***
SINE	Alu	AluYm1	210	0.582104446169198	30774	4667	242.11	14.9600033991207	0.671110987914403	29318.453	13	0.026	*	0.04499679	0.03922871;0.05134239	0.03459	*
SINE	Alu	AluYh7	19	0.0526665927486418	30774	462	23.585	4.75619558012456	0.0653758731566693	29318.453	205	0.41	ns	0.04112554	0.02493885;0.06347943	0.397	ns
SINE	Alu	AluSg7	267	0.740104224415124	30774	5829	319.792	16.582451981348	0.886439738330192	29318.453	2	0.004	**	0.04580546	0.04058127;0.05149006	0.002076	**
SINE	Alu	AluSq4	85	0.235613704401818	30774	1638	94.06	9.40217000488721	0.260727353365118	29318.453	174	0.348	ns	0.05189255	0.04165718;0.06376875	0.3665	ns
SINE	Alu	FAM	194	0.537753631222974	30774	4262	206.9	13.5987104140402	0.573511475773367	29318.453	184	0.368	ns	0.04551854	0.03945691;0.05221241	0.373	ns
SINE	Alu	FLAM_C	1186	3.2875041578889	30774	24406	1223.814	32.0779737577111	3.39232176516244	29318.453	116	0.232	ns	0.04859461	0.04593041;0.05136694	0.2714	ns
SINE	Alu	FRAM	1029	2.85231178622907	30774	20221	1021.905	29.4491974462842	2.83264497172636	29318.453	607	0.79	ns	0.05088769	0.04789863;0.05400670	0.8097	ns
SINE	Alu	AluJr	4266	11.8250360350371	30774	114124	4683.318	56.3887272827164	12.9818106220202	29318.453	1	0.002	**	0.03738039	0.03628723;0.03849714	2.874e-10	***
SINE	Alu	AluSc8	872	2.41711941456924	30774	20437	1049.578	28.4122362930335	2.90935247810178	29318.453	1	0.002	**	0.04266771	0.03993758;0.04552888	7.894e-09	***
SINE	Alu	AluSx4	518	1.43585763388402	30774	11827	631.994	24.1644342760985	1.75184055882027	29318.453	1	0.002	**	0.04379809	0.04018032;0.04764249	1.875e-06	***
SINE	Alu	AluYa5	126	0.349262667701519	30774	3782	181.793	12.7631127883463	0.503916731344939	29318.453	1	0.002	**	0.03331571	0.02782717;0.03953987	9.977e-06	***
SINE	Alu	AluSz6	1636	4.53487082825147	30774	40962	1983.534	39.3129285394812	5.49820933584655	29318.453	1	0.002	**	0.03993946	0.03806362;0.04188086	2.2e-16	***
SINE	Alu	AluJb	4196	11.6310012196474	30774	117273	4755.91	54.314196412466	13.1830302694312	29318.453	1	0.002	**	0.03577976	0.03472393;0.03685862	2.2e-16	***
SINE	Alu	AluJr4	507	1.40536644860849	30774	12307	620.287	22.557692268503	1.7193896219093	29318.453	1	0.002	**	0.04119607	0.03775307;0.04485813	1.729e-06	***
SINE	5S-Deu-L2	tot	101	0.279964519348043	30774	2614	115.534	10.1241959356456	0.32025169087482	29318.453	82	0.164	ns	0.0386381	0.03157945;0.04675240	0.1825	ns
SINE	5S-Deu-L2	AmnSINE1	101	0.279964519348043	30774	2614	115.534	10.1241959356456	0.32025169087482	29318.453	82	0.164	ns	0.0386381	0.03157945;0.04675240	0.1825	ns
SINE	MIR	tot	12019	33.3157778024171	30774	598863	12763.793	67.8960678318489	35.3802888346823	29318.453	1	0.002	**	0.0200697	0.01971600;0.02042805	1.766e-11	***
SINE	MIR	MIR1_Amn	968	2.68322430424659	30774	11716	602.695	22.70611244891	1.67062590087593	29318.453	1001	0.002	**	0.08262206	0.07769835;0.08775428	2.2e-16	***
SINE	MIR	MIR3	4026	11.1597738108438	30774	87870	3464.218	47.8667703496247	9.60255571571128	29318.453	1001	0.002	**	0.04581769	0.04444452;0.04722093	2.2e-16	***
SINE	MIR	MIRb	6940	19.2371659829249	30774	223887	7005.603	60.3682177367587	19.4190126399823	29318.453	133	0.266	ns	0.03099778	0.03028373;0.03172401	0.4301	ns
SINE	MIR	MIRc	4199	11.6393169974498	30774	100994	3848.136	49.6423797764558	10.6667479764941	29318.453	1001	0.002	**	0.04157673	0.04035383;0.04282604	1.286e-08	***
SINE	MIR	MIR	5861	16.2462578999889	30774	174396	5970.68	58.7695964378305	16.5502827364453	29318.453	30	0.06	ns	0.03360742	0.03276650;0.03446389	0.1493	ns
SINE	tRNA-RTE	tot	199	0.551613260893669	30774	5836	286.253	15.6030268039713	0.793472114425102	29318.453	1	0.002	**	0.0340987	0.02959107;0.03907949	3.271e-08	***
SINE	tRNA-RTE	MamSINE1	199	0.551613260893669	30774	5836	286.253	15.6030268039713	0.793472114425102	29318.453	1	0.002	**	0.0340987	0.02959107;0.03907949	3.271e-08	***
SINE	tRNA	tot	97	0.268876815611487	30774	2292	101.132	9.45409731047634	0.280330413571349	29318.453	372	0.744	ns	0.04232112	0.03445117;0.05138616	0.7218	ns
SINE	tRNA	LFSINE_Vert	97	0.268876815611487	30774	2292	101.132	9.45409731047634	0.280330413571349	29318.453	372	0.744	ns	0.04232112	0.03445117;0.05138616	0.7218	ns
SINE	tRNA-Deu	tot	29	0.0803858520900322	30774	667	30.09	5.29451904632818	0.0834072513582437	29318.453	444	0.888	ns	0.04347826	0.02930830;0.06184754	0.9257	ns
SINE	tRNA-Deu	AmnSINE2	29	0.0803858520900322	30774	667	30.09	5.29451904632818	0.0834072513582437	29318.453	444	0.888	ns	0.04347826	0.02930830;0.06184754	0.9257	ns
DNA	TcMar-Mariner	tot	505	1.39982259674022	30774	16390	756.394	24.5021043405892	2.09666814502716	29318.453	1	0.002	**	0.03081147	0.02821893;0.03357222	2.2e-16	***
DNA	TcMar-Mariner	MADE1	243	0.673578001995787	30774	7843	358.556	17.7245316728827	0.993890675241157	29318.453	1	0.002	**	0.03098304	0.02725968;0.03506006	4.661e-11	***
DNA	TcMar-Mariner	HSMAR2	46	0.127508592970396	30774	1770	99.62	10.005684070253	0.276139261558931	29318.453	1	0.002	**	0.0259887	0.01908840;0.03451439	1.264e-09	***
DNA	TcMar-Mariner	MARNA	103	0.285508371216321	30774	3156	147.085	11.000308258489	0.407708726022841	29318.453	1	0.002	**	0.03263625	0.02671522;0.03944272	0.0001181	***
DNA	TcMar-Mariner	HSMAR1	16	0.0443508149462246	30774	716	38.546	6.19404958409684	0.106846657057323	29318.453	1	0.002	**	0.02234637	0.01282555;0.03603597	4.405e-05	***
DNA	TcMar-Mariner	MADE2	110	0.304911852755294	30774	2664	128.971	10.440745575301	0.357498059651846	29318.453	34	0.068	ns	0.04129129	0.03405641;0.04955471	0.09465	ns
DNA	TcMar-Mariner	UCON40	5	0.0138596296706952	30774	241	10.653	3.16774772127226	0.0295293269763832	29318.453	42	0.084	ns	0.02074689	0.006769961;0.047749520	0.08319	ns
DNA	TcMar	tot	74	0.205122519126289	30774	1834	91.986	9.25740263267746	0.254978378977714	29318.453	28	0.056	ns	0.04034896	0.03181299;0.05039174	0.05404	ns
DNA	TcMar	UCON44	14	0.0388069630779466	30774	364	17.229	4.04288311776434	0.0477575119192815	29318.453	251	0.502	ns	0.03846154	0.02118405;0.06369046	0.5358	ns
DNA	TcMar	DNA1_Mam	7	0.0194034815389733	30774	169	7.879	2.73566131727647	0.0218400044350815	29318.453	481	0.962	ns	0.04142012	0.01681272;0.08347673	1	ns
DNA	TcMar	X4a_DNA	9	0.0249473334072514	30774	179	9.851	3.00430105429281	0.0273062423772037	29318.453	487	0.974	ns	0.05027933	0.02324559;0.09329766	1	ns
DNA	TcMar	X4b_DNA	24	0.066526222419337	30774	699	34.089	5.62127011249929	0.0944921831688657	29318.453	50	0.1	ns	0.03433476	0.02212042;0.05065838	0.07877	ns
DNA	TcMar	X5a_DNA	21	0.0582104446169198	30774	423	23.492	4.64386708482289	0.0651180840447943	29318.453	350	0.7	ns	0.04964539	0.03099040;0.07488943	0.6715	ns
DNA	TcMar-Tc1	tot	23	0.0637542964851979	30774	649	30.615	5.16734714108473	0.0848625124736667	29318.453	86	0.172	ns	0.03543914	0.02259550;0.05270333	0.1936	ns
DNA	TcMar-Tc1	EutTc1-N2	4	0.0110877037365562	30774	198	10.335	3.05321094867307	0.028647854529327	29318.453	19	0.038	*	0.02020202	0.005531145;0.050914781	0.03734	*
DNA	TcMar-Tc1	X32_DNA	15	0.0415788890120856	30774	328	14.79	3.61731737410266	0.0409967845659164	29318.453	583	0.838	ns	0.04573171	0.02581832;0.07430658	0.8941	ns
DNA	TcMar-Tc1	X33a_DNA	2	0.00554385186827808	30774	67	2.50716648291069	1.35714258722294	0.00694967979518432	29318.453	519	0.966	ns	0.02985075	0.003635731;0.103707508	1	ns
DNA	TcMar-Tc1	EutTc1-N1	2	0.00554385186827808	30774	56	3.34979423868313	1.6253241644023	0.0092853815242353	29318.453	326	0.652	ns	0.03571429	0.004354813;0.123131807	0.7743	ns
DNA	PIF-Harbinger	tot	6	0.0166315556048342	30774	30	2.30355097365407	1.16945009423864	0.00638527268448294	29318.453	874	0.256	ns	0.2	0.07713551;0.38566651	0.02451	*
DNA	PIF-Harbinger	Chompy-7_Croc	3	0.00831577780241712	30774	14	1.44629349470499	0.689030301332666	0.00400901844634935	29318.453	653	0.698	ns	0.2142857	0.04657929;0.50797568	0.1698	ns
DNA	PIF-Harbinger	Chompy-6_Croc	3	0.00831577780241712	30774	16	1.57228017883756	0.778675119853059	0.00435824420345259	29318.453	656	0.692	ns	0.1875	0.04047373;0.45645655	0.2034	ns
DNA	hAT-Blackjack	BLACKJACK	34	0.0942454817607274	30774	2129	94.593	9.55880336243621	0.262204789888014	29318.453	1	0.002	**	0.01596994	0.01108434;0.02224545	5.225e-13	***
DNA	hAT-Blackjack	MER81	193	0.534981705288835	30774	3668	184.868	12.5325033269351	0.512440403592416	29318.453	756	0.492	ns	0.05261723	0.04561452;0.06034317	0.5213	ns
DNA	hAT-Blackjack	MER63D	67	0.185719037587316	30774	1718	83.565	8.88643594157656	0.231635990686329	29318.453	30	0.06	ns	0.03899884	0.03034899;0.04926486	0.06408	ns
DNA	hAT-Blackjack	tot	742	2.05676904313117	30774	19734	897.452	26.8008952086303	2.48767047344495	29318.453	1	0.002	**	0.03760008	0.03498899;0.04034851	4.979e-08	***
DNA	hAT-Blackjack	MER63C	26	0.072070074287615	30774	890	45.765	6.97268910775415	0.126857190375873	29318.453	1	0.002	**	0.02921348	0.01917008;0.04251294	0.001777	**
DNA	hAT-Blackjack	MER94B	34	0.0942454817607274	30774	622	31.388	5.49141253336622	0.0870052112207562	29318.453	730	0.544	ns	0.05466238	0.03814868;0.07555059	0.5833	ns
DNA	hAT-Blackjack	MER63A	192	0.532209779354696	30774	3511	173.787	12.7001151145934	0.481724692316221	29318.453	924	0.156	ns	0.05468527	0.04739565;0.06272703	0.1611	ns
DNA	hAT-Blackjack	MER94	151	0.418560816054995	30774	4792	210.533	13.7451023582525	0.583581882692094	29318.453	1	0.002	**	0.03151085	0.02674756;0.03685554	1.409e-05	***
DNA	hAT-Blackjack	MER63B	104	0.28828029715046	30774	2404	115.953	10.3628267948074	0.321413127841224	29318.453	142	0.284	ns	0.04326123	0.03548192;0.05217640	0.2735	ns
DNA	hAT-Tag1	tot	76	0.210666370994567	30774	2372	112.267	10.2811192198327	0.311195808847988	29318.453	1	0.002	**	0.03204047	0.02532556;0.03994092	0.0002785	***
DNA	hAT-Tag1	hAT-5_Mam	32	0.0887016298924493	30774	904	48.056	6.65154922609065	0.133207672690986	29318.453	10	0.02	*	0.03539823	0.02433595;0.04960628	0.01437	*
DNA	hAT-Tag1	hAT-1_Mam	45	0.124736667036257	30774	1468	64.604	7.85766676100017	0.179077503049119	29318.453	8	0.016	*	0.03065395	0.02244522;0.04080402	0.0108	*
DNA	hAT-Ac	tot	197	0.546069409025391	30774	5533	259.946	15.0325334212521	0.720551058875707	29318.453	1	0.002	**	0.03560455	0.03087791;0.04082873	3.57e-05	***
DNA	hAT-Ac	UCON37	15	0.0415788890120856	30774	174	9.979	3.11323806530295	0.0276610488967735	29318.453	956	0.092	ns	0.0862069	0.04905348;0.13819819	0.1027	ns
DNA	hAT-Ac	EuthAT-2	18	0.0498946668145027	30774	1150	62.215	7.52232413289671	0.17245537199246	29318.453	1	0.002	**	0.01565217	0.009302161;0.024624741	3.985e-11	***
DNA	hAT-Ac	OldhAT1	165	0.457367779132942	30774	4209	189.587	12.7482135198603	0.525521122075618	29318.453	28	0.056	ns	0.03920171	0.03354167;0.04551210	0.06856	ns
DNA	tot	tot	9496	26.3222086705843	30774	524553	11960.314	71.1111538382004	33.1531045570462	29318.453	1	0.002	**	0.01810303	0.01774395;0.01846746	2.2e-16	***
DNA	hAT-Charlie	MER102b	166	0.460139705067081	30774	3128	155.223	12.1883479941634	0.430266659274864	29318.453	819	0.366	ns	0.05306905	0.04547443;0.06151244	0.3651	ns
DNA	hAT-Charlie	MER3	405	1.12263000332631	30774	10909	542.549	21.493477349386	1.5039056436412	29318.453	1	0.002	**	0.03712531	0.03365556;0.04084482	2.882e-10	***
DNA	hAT-Charlie	Charlie17a	41	0.113648963299701	30774	1214	58.277	7.3927615898204	0.161539527663821	29318.453	13	0.026	*	0.03377265	0.02434268;0.04553938	0.0186	*
DNA	hAT-Charlie	MER102c	144	0.399157334516022	30774	3112	150.421	11.5905176372369	0.416955870939128	29318.453	312	0.624	ns	0.04627249	0.03916072;0.05425191	0.6162	ns
DNA	hAT-Charlie	Charlie32a	17	0.0471227408803637	30774	259	13.784	3.45184867270558	0.0382082270761725	29318.453	856	0.292	ns	0.06563707	0.03869769;0.10301309	0.334	ns
DNA	hAT-Charlie	Charlie2a	36	0.0997893336290054	30774	2080	94.978	9.62039853998098	0.263271981372658	29318.453	1	0.002	**	0.01730769	0.01215079;0.02388128	2.786e-12	***
DNA	hAT-Charlie	Chap1a_Mam	53	0.146912074509369	30774	1415	68.303	8.24106219525772	0.189330857079499	29318.453	29	0.058	ns	0.03745583	0.02818049;0.04870904	0.06238	ns
DNA	hAT-Charlie	UCON81	1	0.00277192593413904	30774	40	2.29920364050057	1.22535357853319	0.00637322219897042	29318.453	272	0.544	ns	0.025	0.0006327449;0.1315858585	0.7282	ns
DNA	hAT-Charlie	Charlie1a	98	0.271648741545626	30774	5747	276.02	16.669417190456	0.765106996341058	29318.453	1	0.002	**	0.01705238	0.01386506;0.02074252	2.2e-16	***
DNA	hAT-Charlie	Charlie17	11	0.0304911852755294	30774	535	25.554	4.98175690915383	0.070833795320989	29318.453	3	0.006	**	0.02056075	0.01030746;0.03649054	0.001568	**
DNA	hAT-Charlie	MER58D	36	0.0997893336290054	30774	1140	56.652	7.47213013328386	0.157035148020845	29318.453	5	0.01	**	0.03157895	0.02221350;0.04345227	0.004076	**
DNA	hAT-Charlie	MER106B	17	0.0471227408803637	30774	827	39.272	6.14310619749926	0.108859075285508	29318.453	2	0.004	**	0.02055623	0.01201925;0.03270903	7.745e-05	***
DNA	hAT-Charlie	Charlie10a	7	0.0194034815389733	30774	305	12.955	3.47664523097512	0.0359103004767713	29318.453	45	0.09	ns	0.02295082	0.009276069;0.046713697	0.1155	ns
DNA	hAT-Charlie	Charlie23a	52	0.14414014857523	30774	1488	66.836	7.90288299037507	0.185264441734117	29318.453	31	0.062	ns	0.03494624	0.02620748;0.04557680	0.06907	ns
DNA	hAT-Charlie	hAT-16_Crp	3	0.00831577780241712	30774	20	1.73306233062331	0.859469780014517	0.00480392041973419	29318.453	710	0.584	ns	0.15	0.03207094;0.37892683	0.248	ns
DNA	hAT-Charlie	Charlie24	48	0.133052444838674	30774	1286	58.273	7.5689999841961	0.161528439960084	29318.453	95	0.19	ns	0.03732504	0.02764635;0.04918514	0.1799	ns
DNA	hAT-Charlie	MER102a	127	0.352034593635658	30774	3028	146.835	11.4458194019381	0.407015744539306	29318.453	41	0.082	ns	0.04194188	0.03508279;0.04970270	0.09879	ns
DNA	hAT-Charlie	MER5B	924	2.56125956314447	30774	24966	1127.365	30.8545260339027	3.12497228074066	29318.453	1	0.002	**	0.03701033	0.03470256;0.03942667	1.846e-10	***
DNA	hAT-Charlie	MER105	17	0.0471227408803637	30774	714	32.645	5.55281989702609	0.090489522119969	29318.453	2	0.004	**	0.02380952	0.01392969;0.03784834	0.003028	**
DNA	hAT-Charlie	MER20B	145	0.401929260450161	30774	4146	207.126	13.6130613544287	0.574137931034483	29318.453	1	0.002	**	0.03497347	0.02959061;0.04102371	4.086e-06	***
DNA	hAT-Charlie	Charlie1b	87	0.241157556270096	30774	3033	150.414	11.4048531193819	0.416936467457589	29318.453	1	0.002	**	0.02868447	0.02303746;0.03526313	1.452e-08	***
DNA	hAT-Charlie	Charlie17b	15	0.0415788890120856	30774	527	24.541	4.93727614132486	0.0680258343497062	29318.453	30	0.06	ns	0.028463	0.01601618;0.04651133	0.04884	*
DNA	hAT-Charlie	Charlie12	1	0.00277192593413904	30774	21	1.65138888888889	0.792435209998933	0.00457752768846016	29318.453	377	0.754	ns	0.04761905	0.001204883;0.238159910	1	ns
DNA	hAT-Charlie	MER113	216	0.598736001774033	30774	3734	195.475	13.4477588176327	0.541842221975829	29318.453	940	0.124	ns	0.05784681	0.05057349;0.06582141	0.132	ns
DNA	hAT-Charlie	MER112	172	0.476771260671915	30774	4468	214.478	13.5027345319324	0.594517130502273	29318.453	1	0.002	**	0.03849597	0.03304635;0.04455886	0.002594	**
DNA	hAT-Charlie	Charlie13a	14	0.0388069630779466	30774	548	27.932	5.02659354261339	0.0774254351923717	29318.453	4	0.008	**	0.02554745	0.01403584;0.04249306	0.004634	**
DNA	hAT-Charlie	Charlie25	20	0.0554385186827808	30774	1076	55.272	7.23383330913454	0.153209890231733	29318.453	1	0.002	**	0.01858736	0.01138968;0.02856128	5.321e-08	***
DNA	hAT-Charlie	MER113A	105	0.291052223084599	30774	2067	108.595	9.64686669530771	0.301017296817829	29318.453	366	0.732	ns	0.05079826	0.04173304;0.06116255	0.7674	ns
DNA	hAT-Charlie	Charlie18a	100	0.277192593413904	30774	2463	120.476	10.6089572519628	0.333950548841335	29318.453	27	0.054	ns	0.04060089	0.03315432;0.04916323	0.05541	ns
DNA	hAT-Charlie	Charlie29a	18	0.0498946668145027	30774	978	44.438	6.52661878408358	0.123178844661271	29318.453	1	0.002	**	0.01840491	0.01094347;0.02893220	7.36e-06	***
DNA	hAT-Charlie	Charlie10	25	0.069298148353476	30774	1131	52.304	7.02459457398993	0.144982814059208	29318.453	1	0.002	**	0.02210433	0.01435462;0.03245832	2.714e-05	***
DNA	hAT-Charlie	Charlie30b	38	0.105333185497284	30774	614	31.969	5.43153206200061	0.088615700188491	29318.453	882	0.24	ns	0.06188925	0.04416508;0.08396125	0.2748	ns
DNA	hAT-Charlie	Charlie14a	16	0.0443508149462246	30774	523	22.31	4.50001668331909	0.061841667590642	29318.453	90	0.18	ns	0.03059273	0.01758543;0.04920614	0.1939	ns
DNA	hAT-Charlie	Charlie21a	13	0.0360350371438075	30774	742	34.347	5.98100019757259	0.0952073400598736	29318.453	1	0.002	**	0.01752022	0.00936092;0.02977376	3.577e-05	***
DNA	hAT-Charlie	MER5C1	21	0.0582104446169198	30774	617	28.666	5.32134952439329	0.0794600288280297	29318.453	90	0.18	ns	0.03403566	0.02118967;0.05155812	0.1517	ns
DNA	hAT-Charlie	Charlie6	6	0.0166315556048342	30774	260	11.744	3.48261289732187	0.0325534981705289	29318.453	50	0.1	ns	0.02307692	0.008514835;0.049549432	0.09858	ns
DNA	hAT-Charlie	Charlie9	43	0.119192815167979	30774	1284	48.158	6.70268319122737	0.133490409136268	29318.453	247	0.494	ns	0.0334891	0.02434012;0.04484639	0.5082	ns
DNA	hAT-Charlie	Charlie20a	24	0.066526222419337	30774	869	38.291	6.0030288484527	0.106139815944118	29318.453	6	0.012	*	0.02761795	0.01777375;0.04081588	0.01621	*
DNA	hAT-Charlie	Charlie29b	28	0.0776139261558931	30774	1420	62.825	7.36550240144048	0.174146246812285	29318.453	1	0.002	**	0.01971831	0.01314168;0.02837312	8.049e-07	***
DNA	hAT-Charlie	MER107	15	0.0415788890120856	30774	337	16.522	3.92567534660304	0.0457977602838452	29318.453	417	0.834	ns	0.04451039	0.02512292;0.07235130	0.8011	ns
DNA	hAT-Charlie	MER30	142	0.393613482647744	30774	4132	196.452	13.3210790534081	0.544550393613483	29318.453	1	0.002	**	0.03436592	0.02902187;0.04038068	3.538e-05	***
DNA	hAT-Charlie	Charlie7	71	0.196806741323872	30774	3902	175.141	13.1033131617853	0.485477880031046	29318.453	1	0.002	**	0.0181958	0.01423772;0.02289679	2.2e-16	***
DNA	hAT-Charlie	MER1A	129	0.357578445503936	30774	3227	165.768	12.8246890273662	0.45949661825036	29318.453	5	0.01	**	0.03997521	0.03348120;0.04731879	0.002761	**
DNA	hAT-Charlie	UCON34	16	0.0443508149462246	30774	339	18.356	4.2060616917676	0.0508814724470562	29318.453	340	0.68	ns	0.04719764	0.02721480;0.07551597	0.7179	ns
DNA	hAT-Charlie	Charlie1	60	0.166315556048342	30774	1930	88.113	9.40109629839049	0.244242709834793	29318.453	3	0.006	**	0.03108808	0.02380554;0.03983707	0.001531	**
DNA	hAT-Charlie	Charlie22a	38	0.105333185497284	30774	1112	50.518	6.83654989116688	0.140032154340836	29318.453	37	0.074	ns	0.03417266	0.02429386;0.04660486	0.07176	ns
DNA	hAT-Charlie	MER20	788	2.18427763610156	30774	16757	885.402	26.7973598418668	2.45426876593857	29318.453	1	0.002	**	0.04702512	0.04386894;0.05033969	0.0006686	***
DNA	hAT-Charlie	Charlie4a	140	0.388069630779466	30774	2852	152.565	11.9271132731701	0.422898880141923	29318.453	163	0.326	ns	0.04908836	0.04145009;0.05766785	0.3178	ns
DNA	hAT-Charlie	Charlie19a	67	0.185719037587316	30774	1605	75.746	8.24302319731247	0.209962301807296	29318.453	168	0.336	ns	0.04174455	0.03249530;0.05271345	0.3458	ns
DNA	hAT-Charlie	MER5C	60	0.166315556048342	30774	1336	64.683	7.78749999397469	0.179296485197916	29318.453	291	0.582	ns	0.04491018	0.03444326;0.05743301	0.6099	ns
DNA	hAT-Charlie	UCON38	10	0.0277192593413904	30774	207	11.764	3.19570282043192	0.0326089366892117	29318.453	338	0.676	ns	0.04830918	0.02340608;0.08704586	0.763	ns
DNA	hAT-Charlie	Cheshire	18	0.0498946668145027	30774	1020	50.514	6.89894190433572	0.140021066637099	29318.453	1	0.002	**	0.01764706	0.01049145;0.02774702	1.54e-07	***
DNA	hAT-Charlie	Charlie16a	60	0.166315556048342	30774	1410	67.957	8.01157514701925	0.188371770706287	29318.453	186	0.372	ns	0.04255319	0.03262692;0.05443758	0.351	ns
DNA	hAT-Charlie	Charlie31a	18	0.0498946668145027	30774	803	35.781	5.77445957500643	0.099182281849429	29318.453	1	0.002	**	0.02241594	0.01333794;0.03519617	0.001451	**
DNA	hAT-Charlie	Chap1_Mam	20	0.0554385186827808	30774	484	24.585	4.89169742560839	0.0681477990908083	29318.453	204	0.408	ns	0.04132231	0.02542042;0.06309945	0.4069	ns
DNA	hAT-Charlie	Charlie15b	46	0.127508592970396	30774	1888	92.227	9.23399901114017	0.255646413127841	29318.453	1	0.002	**	0.02436441	0.01789174;0.03236611	8.052e-08	***
DNA	hAT-Charlie	Charlie26a	19	0.0526665927486418	30774	513	23.427	4.76354514645997	0.0649379088590753	29318.453	218	0.436	ns	0.03703704	0.02244333;0.05723528	0.3978	ns
DNA	hAT-Charlie	MER1B	191	0.529437853420557	30774	5366	248.214	15.0366320798344	0.688030823816388	29318.453	1	0.002	**	0.03559448	0.03079803;0.04090414	0.0001408	***
DNA	hAT-Charlie	MER103C	318	0.881472447056215	30774	8923	404.348	18.6494691264577	1.12082270761725	29318.453	1	0.002	**	0.03563824	0.03188793;0.03969552	5.819e-06	***
DNA	hAT-Charlie	Charlie7b_Mars	0	0	30774	59	3.36825726141079	1.64258890464305	0.0093365596557567	29318.453	1	0.002	**	0	0.0000000;0.0606089	0.04969	*
DNA	hAT-Charlie	Charlie15a	153	0.424104667923273	30774	3213	161.367	12.2809255405337	0.447297372214214	29318.453	285	0.57	ns	0.04761905	0.04051468;0.05556063	0.5445	ns
DNA	hAT-Charlie	MER117	199	0.551613260893669	30774	4370	202.76	13.3236601547743	0.562035702406032	29318.453	419	0.838	ns	0.04553776	0.03954778;0.05214415	0.8291	ns
DNA	hAT-Charlie	MER5A1	695	1.92648852422663	30774	15942	752.879	24.9066396709733	2.08692482536867	29318.453	7	0.014	*	0.04359553	0.04047801;0.04688093	0.03033	*
DNA	hAT-Charlie	Charlie8	189	0.523894001552278	30774	4378	217.008	13.7042235001383	0.601530103115645	29318.453	23	0.046	*	0.0431704	0.03734252;0.04961713	0.05116	ns
DNA	hAT-Charlie	Charlie3	5	0.0138596296706952	30774	337	15.284	3.90750721209988	0.0423661159773811	29318.453	3	0.006	**	0.0148368	0.004834559;0.034282682	0.003664	**
DNA	hAT-Charlie	Charlie5	69	0.191262889455594	30774	2568	132.958	10.8835052573464	0.368549728351258	29318.453	1	0.002	**	0.02686916	0.02096459;0.03388282	6.573e-10	***
DNA	hAT-Charlie	Charlie4z	312	0.86484089145138	30774	5940	291.314	16.1235036940291	0.80750083157778	29318.453	902	0.2	ns	0.05252525	0.04698889;0.05850609	0.2179	ns
DNA	hAT-Charlie	MER30B	19	0.0526665927486418	30774	223	10.042	2.98213499512164	0.0278356802306242	29318.453	1001	0.002	**	0.08520179	0.05207695;0.12985554	0.008515	**
DNA	hAT-Charlie	Charlie13b	9	0.0249473334072514	30774	404	18.16	4.25940636034443	0.050338174963965	29318.453	16	0.032	*	0.02227723	0.01023599;0.04186662	0.02237	*
DNA	hAT-Charlie	Charlie10b	9	0.0249473334072514	30774	273	13.22	3.56150028559374	0.0366448608493181	29318.453	151	0.302	ns	0.03296703	0.01518333;0.06165712	0.3208	ns
DNA	hAT-Charlie	Charlie2b	65	0.180175185719038	30774	3650	167.769	12.9755155197396	0.465043242044573	29318.453	1	0.002	**	0.01780822	0.01377021;0.02264239	2.2e-16	***
DNA	hAT-Charlie	Charlie7a	41	0.113648963299701	30774	1424	66.394	7.89005811239796	0.184039250471227	29318.453	3	0.006	**	0.02879213	0.02073925;0.03885855	0.0008386	***
DNA	hAT-Charlie	tot	6115	16.9503270872602	30774	266107	7921.132	63.9264825496537	21.9567912185386	29318.453	1	0.002	**	0.02297948	0.02241350;0.02355588	2.2e-16	***
DNA	hAT-Charlie	MER5A	1364	3.78090697416565	30774	34906	1530.22	34.4640300802063	4.24165650293824	29318.453	1	0.002	**	0.03907638	0.03706766;0.04116224	1.053e-05	***
DNA	hAT-Charlie	Charlie4	28	0.0776139261558931	30774	917	46.606	6.69952592708228	0.129188380086484	29318.453	3	0.006	**	0.03053435	0.02038376;0.04382981	0.004121	**
DNA	hAT-Charlie	MER58A	416	1.15312118860184	30774	13479	679.198	24.6885057935534	1.88268655061537	29318.453	1	0.002	**	0.03086282	0.02800773;0.03392274	2.2e-16	***
DNA	hAT-Charlie	MER119	22	0.0609823705510589	30774	1203	56.238	7.54747112086692	0.155887570684111	29318.453	1	0.002	**	0.01828761	0.01149534;0.02755738	2.364e-07	***
DNA	hAT-Charlie	MER58B	271	0.75119192815168	30774	7005	373.081	18.8418006690564	1.03415289943453	29318.453	1	0.002	**	0.03868665	0.03429219;0.04347017	1.615e-08	***
DNA	hAT-Charlie	MER33	398	1.10322652178734	30774	9580	485.174	20.2028185627124	1.34486639316997	29318.453	1	0.002	**	0.04154489	0.03763680;0.04573471	3.329e-05	***
DNA	hAT-Charlie	MER106A	43	0.119192815167979	30774	742	37.095	5.865524646558	0.102824592526888	29318.453	864	0.276	ns	0.05795148	0.04225359;0.07726961	0.3117	ns
DNA	hAT-Charlie	MER58C	89	0.246701408138375	30774	2592	129.201	10.5948501570268	0.358135602616698	29318.453	1	0.002	**	0.03433642	0.02766385;0.04208568	0.0001741	***
DNA	hAT-Charlie	Charlie11	3	0.00831577780241712	30774	104	4.7193515704154	2.11179926385932	0.0130816930103543	29318.453	305	0.61	ns	0.02884615	0.005988739;0.081991276	0.6342	ns
DNA	hAT-Charlie	Charlie16	46	0.127508592970396	30774	1464	63.364	7.84455486570405	0.175640314890786	29318.453	16	0.032	*	0.03142077	0.02309387;0.04169017	0.02438	*
DNA	hAT-Charlie	Charlie30a	21	0.0582104446169198	30774	457	22.562	4.61404870427757	0.062540192926045	29318.453	425	0.85	ns	0.04595186	0.02866661;0.06938677	0.8291	ns
DNA	MULE-MuDR	tot	40	0.110877037365562	30774	1949	99.374	9.61085284938297	0.275457367779133	29318.453	1	0.002	**	0.02052335	0.01470167;0.02784298	7.546e-12	***
DNA	MULE-MuDR	Ricksha_b	4	0.0110877037365562	30774	117	6.33567134268537	2.50186492130446	0.0175620117049711	29318.453	251	0.502	ns	0.03418803	0.009392217;0.085223519	0.5356	ns
DNA	MULE-MuDR	Ricksha	7	0.0194034815389733	30774	410	20.406	4.43134300193528	0.0565639206120412	29318.453	1	0.002	**	0.01707317	0.006891156;0.034859510	0.0008911	***
DNA	MULE-MuDR	Ricksha_a	0	0	30774	56	3.06743940990516	1.51632601929784	0.00850271485171627	29318.453	1	0.002	**	0	0.0000000;0.0637501	0.0753	ns
DNA	MULE-MuDR	Ricksha_c	29	0.0803858520900322	30774	982	48.687	6.95409162942152	0.134956757955427	29318.453	2	0.004	**	0.02953157	0.01986507;0.04213835	0.00251	**
DNA	MULE-MuDR	Ricksha_0	4	0.0110877037365562	30774	384	21.464	4.47803045509482	0.0594966182503603	29318.453	1	0.002	**	0.01041667	0.002845281;0.026454716	6.245e-06	***
DNA	Merlin	tot	0	0	30774	57	2.53503893214683	1.34215790149979	0.00702694016006994	29318.453	1	0.002	**	0	0.00000000;0.06266748	0.1837	ns
DNA	Merlin	Merlin1_HS	0	0	30774	57	2.53503893214683	1.34215790149979	0.00702694016006994	29318.453	1	0.002	**	0	0.00000000;0.06266748	0.1837	ns
DNA	DNA	X24_DNA	24	0.066526222419337	30774	456	20.726	4.43018628847033	0.0574509369109657	29318.453	808	0.388	ns	0.05263158	0.03400949;0.07730204	0.4311	ns
DNA	DNA	X2a_DNA	26	0.072070074287615	30774	412	17.921	4.08085927378198	0.0496756846657057	29318.453	982	0.04	*	0.0631068	0.04163398;0.09110139	0.06814	ns
DNA	DNA	X34_DNA	1	0.00277192593413904	30774	99	3.7853509664293	1.73783495179222	0.0104927125136636	29318.453	83	0.166	ns	0.01010101	0.0002557027;0.0549968232	0.1895	ns
DNA	DNA	Eulor9B	0	0	30774	27	1.67597765363128	0.840268701314669	0.00464568592313806	29318.453	1	0.002	**	0	0.0000000;0.1277029	0.4108	ns
DNA	DNA	Eulor9A	4	0.0110877037365562	30774	123	5.29909365558912	2.22752420796421	0.0146886951313591	29318.453	380	0.76	ns	0.03252033	0.008930433;0.081172503	0.8225	ns
DNA	DNA	MER126	8	0.0221754074731123	30774	267	10.921	3.19953058994534	0.0302722031267325	29318.453	223	0.446	ns	0.02996255	0.01302267;0.05818228	0.441	ns
DNA	DNA	MER125	7	0.0194034815389733	30774	140	6.62424849699399	2.41486810203444	0.0183619262029992	29318.453	671	0.662	ns	0.05	0.02033613;0.10030493	0.841	ns
DNA	DNA	UCON78	9	0.0249473334072514	30774	179	8.11322645290581	2.74459538407549	0.0224892628143525	29318.453	720	0.564	ns	0.05027933	0.02324559;0.09329766	0.7175	ns
DNA	DNA	Eulor11	2	0.00554385186827808	30774	101	4.60987903225806	1.9812499457697	0.0127782432427599	29318.453	153	0.306	ns	0.01980198	0.002407173;0.069705090	0.3341	ns
DNA	DNA	X2b_DNA	9	0.0249473334072514	30774	185	8.369	2.74159722704765	0.0231982481428096	29318.453	677	0.65	ns	0.04864865	0.02248353;0.09033899	0.7243	ns
DNA	DNA	tot	248	0.687437631666482	30774	6503	293.067	16.5511465298163	0.812360017740326	29318.453	3	0.006	**	0.03813624	0.03361257;0.04307988	0.006504	**
DNA	DNA	X30_DNA	38	0.105333185497284	30774	758	38.172	5.88175237586648	0.105809956757955	29318.453	522	0.96	ns	0.05013193	0.03571714;0.06816357	1	ns
DNA	DNA	X23_DNA	3	0.00831577780241712	30774	59	2.64466446644664	1.41663598498175	0.00733081402163944	29318.453	690	0.624	ns	0.05084746	0.01061128;0.14148724	0.7482	ns
DNA	DNA	Eutr2	11	0.0304911852755294	30774	230	10.461	3.09225500905748	0.0289971171970285	29318.453	665	0.674	ns	0.04782609	0.02411319;0.08396126	0.8735	ns
DNA	DNA	UCON99	1	0.00277192593413904	30774	56	2.32454128440367	1.25009979694103	0.00644345627121541	29318.453	265	0.53	ns	0.01785714	0.0004520015;0.0955259026	0.7311	ns
DNA	DNA	MER135	21	0.0582104446169198	30774	818	35.961	5.42059607994009	0.099681228517574	29318.453	3	0.006	**	0.02567237	0.01596026;0.03897626	0.00805	**
DNA	DNA	UCON8	9	0.0249473334072514	30774	206	8.137	2.77234862831443	0.0225551613260894	29318.453	703	0.598	ns	0.04368932	0.02016931;0.08131328	0.7188	ns
DNA	DNA	Eulor1	0	0	30774	86	4.06889564336373	1.89515103902065	0.0112786773571453	29318.453	1	0.002	**	0	0.00000000;0.04198702	0.03601	*
DNA	DNA	MER136	0	0	30774	28	1.77278731836196	0.935003762235492	0.00491403514348031	29318.453	1	0.002	**	0	0.0000000;0.1234361	0.2581	ns
DNA	DNA	MARE8	10	0.0277192593413904	30774	218	10.369	2.98357851258195	0.0287421000110877	29318.453	538	0.928	ns	0.04587156	0.02221332;0.08273954	1	ns
DNA	DNA	Eutr2B	13	0.0360350371438075	30774	433	22.162	4.41171386415974	0.0614314225523894	29318.453	18	0.036	*	0.03002309	0.01608089;0.05079324	0.04857	*
DNA	DNA	MER130	3	0.00831577780241712	30774	181	7.648	2.63876089463579	0.0211996895442954	29318.453	53	0.106	ns	0.01657459	0.003431208;0.047671610	0.09477	ns
DNA	DNA	Eutr11	28	0.0776139261558931	30774	597	29.595	5.17259419737627	0.0820351480208449	29318.453	444	0.888	ns	0.04690117	0.03138839;0.06707440	0.8504	ns
DNA	DNA	X9a_DNA	25	0.069298148353476	30774	695	32.647	5.329239325813	0.0904950659718372	29318.453	88	0.176	ns	0.03597122	0.02341142;0.05264453	0.2082	ns
DNA	DNA	Eulor9C	6	0.0166315556048342	30774	107	4.58971774193548	2.04095680084957	0.012722357639249	29318.453	822	0.36	ns	0.05607477	0.02085394;0.11806157	0.4686	ns
DNA	DNA	UCON97	3	0.00831577780241712	30774	42	1.99362244897959	1.08688225786346	0.00552617376920831	29318.453	703	0.598	ns	0.07142857	0.01497969;0.19483120	0.4512	ns
DNA	hAT-Tip100?	tot	124	0.343718815833241	30774	2411	114.107	10.3583225401532	0.316296152566803	29318.453	831	0.342	ns	0.05143094	0.04295669;0.06101465	0.3373	ns
DNA	hAT-Tip100?	Eutr15	15	0.0415788890120856	30774	657	28.613	5.20002608371066	0.0793131167535203	29318.453	4	0.008	**	0.02283105	0.01283335;0.03737710	0.007123	**
DNA	hAT-Tip100?	UCON23	3	0.00831577780241712	30774	31	2.23042505592841	1.13012918747342	0.00618257305668148	29318.453	771	0.462	ns	0.09677419	0.02041986;0.25753906	0.4865	ns
DNA	hAT-Tip100?	hAT-N1_Mam	4	0.0110877037365562	30774	239	10.435	3.13138636718317	0.0289250471227409	29318.453	22	0.044	*	0.0167364	0.004578456;0.042295053	0.03832	*
DNA	hAT-Tip100?	MamRep1879	102	0.282736445282182	30774	1484	73.496	8.2474240829488	0.203725468455483	29318.453	1001	0.002	**	0.06873315	0.05638793;0.08281643	0.001193	**
DNA	hAT	tot	489	1.35547178179399	30774	8917	435.994	19.344823239983	1.20854307572902	29318.453	997	0.01	**	0.05483907	0.05020369;0.05976791	0.01063	*
DNA	hAT	MER53	326	0.903647854529327	30774	5855	292.181	15.6299242971146	0.809904091362679	29318.453	988	0.028	*	0.05567891	0.04994271;0.06186268	0.04431	*
DNA	hAT	MamRep38	133	0.368666149240492	30774	2128	104.801	9.88114548197911	0.290500609823706	29318.453	997	0.01	**	0.0625	0.05258879;0.07363606	0.005841	**
DNA	hAT	UCON73	10	0.0277192593413904	30774	248	12.748	3.51266776607677	0.0353365118084045	29318.453	263	0.526	ns	0.04032258	0.01950287;0.07290266	0.5634	ns
DNA	hAT	MamRep1894	33	0.0914735558265883	30774	686	32.344	5.38615583460734	0.0896551724137931	29318.453	585	0.834	ns	0.04810496	0.03334123;0.06689682	0.8571	ns
DNA	Kolobok	tot	6	0.0166315556048342	30774	232	11.064	3.22463987172246	0.0306685885353143	29318.453	70	0.14	ns	0.02586207	0.009548778;0.055438044	0.162	ns
DNA	Kolobok	UCON29	6	0.0166315556048342	30774	232	11.064	3.22463987172246	0.0306685885353143	29318.453	70	0.14	ns	0.02586207	0.009548778;0.055438044	0.162	ns
DNA	hAT-Tip100	MamRep488	33	0.0914735558265883	30774	494	22.612	4.57147179301747	0.062678789222752	29318.453	986	0.032	*	0.06680162	0.04642584;0.09253811	0.03079	*
DNA	hAT-Tip100	MER115	118	0.327087260228407	30774	2520	118.898	10.5024710377081	0.329576449717264	29318.453	506	0.992	ns	0.0468254	0.03890947;0.05581443	1	ns
DNA	hAT-Tip100	MamTip3B	14	0.0388069630779466	30774	824	36.831	6.06508237571629	0.102092804080275	29318.453	1	0.002	**	0.01699029	0.009319083;0.028342651	2.139e-05	***
DNA	hAT-Tip100	Arthur1C	37	0.102561259563144	30774	710	32.178	5.41402139150074	0.089195032708726	29318.453	839	0.326	ns	0.05211268	0.03695401;0.07111801	0.3667	ns
DNA	hAT-Tip100	FordPrefect_a	18	0.0498946668145027	30774	281	14.5	3.62672760945086	0.0401929260450161	29318.453	871	0.262	ns	0.06405694	0.03840267;0.09935019	0.3431	ns
DNA	hAT-Tip100	Arthur2	20	0.0554385186827808	30774	989	43.466	6.54978959537966	0.120484532653288	29318.453	2	0.004	**	0.02022245	0.01239508;0.03105982	9.39e-05	***
DNA	hAT-Tip100	EuthAT-N1a	2	0.00554385186827808	30774	46	2.7554347826087	1.38465585817518	0.00763786113374181	29318.453	449	0.898	ns	0.04347826	0.005309483;0.148386776	1	ns
DNA	hAT-Tip100	Arthur1	45	0.124736667036257	30774	2337	107.196	10.0653313355743	0.297139372435968	29318.453	1	0.002	**	0.01925546	0.01407887;0.02568124	8.72e-12	***
DNA	hAT-Tip100	MamTip2b	386	1.06996341057767	30774	6730	342.017	17.2451182977997	0.948045792216432	29318.453	995	0.014	*	0.05735513	0.05191839;0.06317922	0.01575	*
DNA	hAT-Tip100	MER97a	9	0.0249473334072514	30774	277	14.023	3.66550227211864	0.0388707173744318	29318.453	95	0.19	ns	0.03249097	0.01496251;0.06077989	0.2151	ns
DNA	hAT-Tip100	MamTip1b	40	0.110877037365562	30774	440	23.246	4.5843756936469	0.0644361902649961	29318.453	1001	0.002	**	0.09090909	0.06574148;0.12173389	0.0008918	***
DNA	hAT-Tip100	Zaphod	42	0.11642088923384	30774	2282	104.852	10.1141679041033	0.290641978046347	29318.453	1	0.002	**	0.01840491	0.01329602;0.02479739	1.785e-12	***
DNA	hAT-Tip100	MER45B	44	0.121964741102118	30774	1314	63.997	7.67553938853192	0.177394944007096	29318.453	5	0.01	**	0.03348554	0.02443395;0.04469393	0.008512	**
DNA	hAT-Tip100	FordPrefect	28	0.0776139261558931	30774	599	30.596	5.44981508718275	0.0848098458809181	29318.453	370	0.74	ns	0.04674457	0.03128283;0.06685282	0.7104	ns
DNA	hAT-Tip100	EuthAT-N1	5	0.0138596296706952	30774	78	3.40576725025747	1.7099248501599	0.00944053456663008	29318.453	853	0.298	ns	0.06410256	0.02113972;0.14328760	0.3945	ns
DNA	hAT-Tip100	Zaphod3	37	0.102561259563144	30774	1217	55.826	7.27479529929515	0.154745537199246	29318.453	3	0.006	**	0.03040263	0.02149470;0.04166415	0.009015	**
DNA	hAT-Tip100	MER91B	90	0.249473334072514	30774	1442	71.333	7.93265643010196	0.19772979265994	29318.453	990	0.024	*	0.06241331	0.05048301;0.07616205	0.02851	*
DNA	hAT-Tip100	Arthur1A	64	0.177403259784899	30774	1160	53.098	7.08269444212868	0.147183723250915	29318.453	950	0.104	ns	0.05517241	0.04274531;0.06991107	0.1394	ns
DNA	hAT-Tip100	MER96B	113	0.313227630557712	30774	2150	123.059	10.6679578328902	0.341110433529216	29318.453	191	0.382	ns	0.05255814	0.04350866;0.06285031	0.3776	ns
DNA	hAT-Tip100	Zaphod5a	3	0.00831577780241712	30774	78	3.68065506653019	1.78000172129839	0.0102025032335353	29318.453	503	0.998	ns	0.03846154	0.008003028;0.108311650	1	ns
DNA	hAT-Tip100	ORSL	81	0.224526000665262	30774	1214	64.053	7.67731281973919	0.177550171859408	29318.453	985	0.034	*	0.06672158	0.05333624;0.08224934	0.03387	*
DNA	hAT-Tip100	MER97d	4	0.0110877037365562	30774	137	7.013	2.52531348711565	0.0194395165761171	29318.453	159	0.318	ns	0.02919708	0.008011357;0.073067832	0.3301	ns
DNA	hAT-Tip100	Zaphod4a	17	0.0471227408803637	30774	373	18.43	4.24371407014058	0.0510865949661825	29318.453	421	0.842	ns	0.04557641	0.02677078;0.07197104	0.9046	ns
DNA	hAT-Tip100	hAT-N1a_Mam	16	0.0443508149462246	30774	461	21.275	4.61981793123037	0.0589727242488081	29318.453	146	0.292	ns	0.03470716	0.01996582;0.05575141	0.2679	ns
DNA	hAT-Tip100	Arthur1B	59	0.163543630114203	30774	2312	102.753	9.94982361602407	0.284823705510589	29318.453	1	0.002	**	0.02551903	0.01948172;0.03279546	2.479e-06	***
DNA	hAT-Tip100	MER91A	243	0.673578001995787	30774	3627	178.461	12.2375748102815	0.494680674132387	29318.453	1001	0.002	**	0.06699752	0.05907457;0.07562663	2.239e-06	***
DNA	hAT-Tip100	ORSL-2a	27	0.0748420002217541	30774	367	17.582	4.06765556823852	0.0487360017740326	29318.453	991	0.022	*	0.07356948	0.04903984;0.10523657	0.02715	*
DNA	hAT-Tip100	tot	2199	6.09546512917175	30774	53611	2280.165	41.5473941536766	6.32044849761614	29318.453	22	0.044	*	0.0410177	0.03935441;0.04273091	0.08299	ns
DNA	hAT-Tip100	MER45A	205	0.568244816498503	30774	3468	173.184	13.0859231766576	0.480053220977935	29318.453	990	0.024	*	0.05911188	0.05149310;0.06748401	0.01557	*
DNA	hAT-Tip100	MER96	67	0.185719037587316	30774	1274	64.142	7.86496622330279	0.177796873267546	29318.453	690	0.624	ns	0.05259027	0.04098588;0.06630980	0.7005	ns
DNA	hAT-Tip100	ORSL-2b	35	0.0970174076948664	30774	709	36.546	5.84500197160344	0.101302805189045	29318.453	436	0.872	ns	0.0493653	0.03462220;0.06798938	0.8652	ns
DNA	hAT-Tip100	MER45C	43	0.119192815167979	30774	1197	57.801	7.36733850699672	0.160220090919171	29318.453	31	0.062	ns	0.03592314	0.02611740;0.04808529	0.05008	ns
DNA	hAT-Tip100	MamTip2	318	0.881472447056215	30774	5239	253.902	15.3637378407873	0.70379753852977	29318.453	1001	0.002	**	0.06069861	0.05438364;0.06750825	6.528e-05	***
DNA	hAT-Tip100	MamTip1	49	0.135824370772813	30774	756	38.457	5.93189163238324	0.106599955649185	29318.453	966	0.072	ns	0.06481481	0.04833144;0.08478634	0.08219	ns
DNA	hAT-Tip100	hAT-4b_Ther	5	0.0138596296706952	30774	228	9.46	3.0928895819227	0.0262224193369553	29318.453	101	0.202	ns	0.02192982	0.007158005;0.050432085	0.1807	ns
DNA	hAT-Tip100	MamTip3	43	0.119192815167979	30774	1155	50.181	6.72126583423201	0.139098015301031	29318.453	161	0.322	ns	0.03722944	0.02707169;0.04982237	0.3475	ns
DNA	hAT-Tip100	MARE4	19	0.0526665927486418	30774	308	16.116	3.69136426950394	0.0446723583545848	29318.453	840	0.324	ns	0.06168831	0.03754544;0.09465992	0.4415	ns
DNA	hAT-Tip100	MER97b	7	0.0194034815389733	30774	173	9.101	2.94303592578487	0.0252272979265994	29318.453	303	0.606	ns	0.04046243	0.01642032;0.08158854	0.6088	ns
DNA	hAT-Tip100	Zaphod5b	4	0.0110877037365562	30774	74	3.76345177664975	1.8049965272469	0.0104320095815771	29318.453	682	0.64	ns	0.05405405	0.01492235;0.13265514	0.7904	ns
DNA	hAT-Tip100	MamRep4096	72	0.199578667258011	30774	1259	58.799	7.8421998890043	0.162986473001441	29318.453	965	0.074	ns	0.05718824	0.04501187;0.07148020	0.08214	ns
DNA	hAT-Tip100	MER91C	94	0.26056103780907	30774	1637	77.757	8.31643638309788	0.215536644860849	29318.453	975	0.054	ns	0.05742211	0.04664894;0.06981423	0.06278	ns
DNA	hAT-Tip100	Zaphod2	58	0.160771704180064	30774	844	46.201	6.3780309091661	0.128065750083158	29318.453	973	0.058	ns	0.06872038	0.05259235;0.08793436	0.08121	ns
DNA	hAT-Tip100	MER45R	29	0.0803858520900322	30774	616	32.299	5.71018434073763	0.0895304357467568	29318.453	305	0.61	ns	0.04707792	0.03175215;0.06691449	0.6507	ns
DNA	hAT-Tip100	MER97c	9	0.0249473334072514	30774	215	9.437	3.02443022372449	0.0261586650404701	29318.453	538	0.928	ns	0.04186047	0.01931718;0.07797437	1	ns
DNA	TcMar-Pogo	tot	2	0.00554385186827808	30774	37	2.29909706546275	1.18833277199963	0.00637292678085917	29318.453	558	0.888	ns	0.05405405	0.00661457;0.18194912	1	ns
DNA	TcMar-Pogo	MER132	2	0.00554385186827808	30774	37	2.29909706546275	1.18833277199963	0.00637292678085917	29318.453	558	0.888	ns	0.05405405	0.00661457;0.18194912	1	ns
DNA	PiggyBac	tot	59	0.163543630114203	30774	2114	101.388	9.60894311502508	0.281040026610489	29318.453	1	0.002	**	0.02790918	0.02131214;0.03585456	4.313e-06	***
DNA	PiggyBac	MER75B	5	0.0138596296706952	30774	114	5.925	2.36959701003989	0.0164236611597738	29318.453	468	0.936	ns	0.04385965	0.01439231;0.09938865	1	ns
DNA	PiggyBac	MER75	13	0.0360350371438075	30774	475	24.328	4.62036402935566	0.0674354141257346	29318.453	9	0.018	*	0.02736842	0.01465127;0.04634615	0.01611	*
DNA	PiggyBac	MER85	37	0.102561259563144	30774	902	43.828	6.25760126354928	0.121487969841446	29318.453	162	0.324	ns	0.04101996	0.02904344;0.05609976	0.3145	ns
DNA	PiggyBac	Looper	3	0.00831577780241712	30774	531	23.628	4.59311579570043	0.0654950659718372	29318.453	1	0.002	**	0.005649718	0.001166626;0.016421421	1.496e-07	***
DNA	PiggyBac	MER75A	3	0.00831577780241712	30774	92	4.15991902834008	1.88545673668185	0.0115309874385743	29318.453	379	0.758	ns	0.0326087	0.00677585;0.09234988	0.8009	ns
DNA	TcMar-Tigger	Tigger18a	38	0.105333185497284	30774	1259	61.221	7.81070842921219	0.169700077613926	29318.453	3	0.006	**	0.03018268	0.02144573;0.04119434	0.001604	**
DNA	TcMar-Tigger	Tigger17c	13	0.0360350371438075	30774	342	16.352	3.96027521515611	0.0453265328750416	29318.453	230	0.46	ns	0.0380117	0.02039217;0.06412407	0.5245	ns
DNA	TcMar-Tigger	X12_DNA	50	0.138596296706952	30774	1374	65.04	7.72710218051425	0.180286062756403	29318.453	31	0.062	ns	0.0363901	0.02712775;0.04769652	0.05649	ns
DNA	TcMar-Tigger	MER6	24	0.066526222419337	30774	812	37.46	6.12338924909203	0.103836345492848	29318.453	15	0.03	*	0.02955665	0.01902737;0.04366014	0.02344	*
DNA	TcMar-Tigger	Tigger17b	1	0.00277192593413904	30774	90	3.92755102040816	1.94244460259913	0.0108868805311236	29318.453	102	0.204	ns	0.01111111	0.0002812694;0.0603574806	0.1907	ns
DNA	TcMar-Tigger	Tigger12	14	0.0388069630779466	30774	876	40.307	6.19428124322105	0.111728018627342	29318.453	1	0.002	**	0.01598174	0.008764191;0.026669379	2.291e-06	***
DNA	TcMar-Tigger	MER44B	47	0.130280518904535	30774	2126	100.741	9.59301542503423	0.279246590531101	29318.453	1	0.002	**	0.02210724	0.01628771;0.02929047	1.858e-09	***
DNA	TcMar-Tigger	MER47B	21	0.0582104446169198	30774	618	29.287	5.37117123916939	0.0811813948331301	29318.453	68	0.136	ns	0.03398058	0.02115519;0.05147546	0.1292	ns
DNA	TcMar-Tigger	X6b_DNA	62	0.17185940791662	30774	959	49.566	6.97540681969879	0.137393280851536	29318.453	960	0.084	ns	0.06465068	0.04992297;0.08211644	0.07938	ns
DNA	TcMar-Tigger	Tigger3a	151	0.418560816054995	30774	5323	251.21	14.828613818823	0.696335513915068	29318.453	1	0.002	**	0.02836746	0.02407370;0.03318812	4.017e-12	***
DNA	TcMar-Tigger	Tigger4b	53	0.146912074509369	30774	2520	120.452	10.7641796512119	0.333884022618916	29318.453	1	0.002	**	0.02103175	0.01579294;0.02742067	3.414e-12	***
DNA	TcMar-Tigger	UCON11	0	0	30774	45	2.21247113163972	1.15848481459173	0.0061328061083261	29318.453	1	0.002	**	0	0.0000000;0.0787051	0.1723	ns
DNA	TcMar-Tigger	Tigger22N1	35	0.0970174076948664	30774	1102	49.867	6.9574217003655	0.138227630557711	29318.453	22	0.044	*	0.03176044	0.02221997;0.04389603	0.02947	*
DNA	TcMar-Tigger	MER47A	92	0.255017185940792	30774	2589	129.42	11.0273842412062	0.358742654396275	29318.453	1	0.002	**	0.03553496	0.0287404;0.0434041	0.0005041	***
DNA	TcMar-Tigger	Tigger17	3	0.00831577780241712	30774	54	3.51481103166496	1.69883131970262	0.00974279585227011	29318.453	530	0.944	ns	0.05555556	0.01160677;0.15388503	1	ns
DNA	TcMar-Tigger	Tigger21a	3	0.00831577780241712	30774	169	8.297	2.89052696686021	0.0229986694755516	29318.453	41	0.082	ns	0.01775148	0.00367585;0.05099873	0.07127	ns
DNA	TcMar-Tigger	X9b_DNA	16	0.0443508149462246	30774	601	32.639	5.21707742868523	0.0904728905643641	29318.453	1	0.002	**	0.0266223	0.01529183;0.04287362	0.001536	**
DNA	TcMar-Tigger	Tigger3c	74	0.205122519126289	30774	2327	111.618	10.5495672598154	0.309396828916731	29318.453	1	0.002	**	0.0318006	0.02505106;0.03975980	0.0001488	***
DNA	TcMar-Tigger	Tigger19b	141	0.390841556713605	30774	3538	164.063	12.2372701932164	0.454770484532653	29318.453	29	0.058	ns	0.03985302	0.03364889;0.04683132	0.06587	ns
DNA	TcMar-Tigger	MER44C	31	0.0859297039583102	30774	1091	51.372	6.76071914246728	0.142399379088591	29318.453	2	0.004	**	0.0284143	0.01938602;0.04009082	0.002589	**
DNA	TcMar-Tigger	Tigger3b	97	0.268876815611487	30774	6279	303.335	17.443424206504	0.840822153232066	29318.453	1	0.002	**	0.01544832	0.01254493;0.01881354	2.2e-16	***
DNA	TcMar-Tigger	UCON39	7	0.0194034815389733	30774	107	5.07955689828802	2.12006424056162	0.0140801555002994	29318.453	862	0.28	ns	0.06542056	0.0267049;0.1301535	0.3583	ns
DNA	TcMar-Tigger	Tigger12A	14	0.0388069630779466	30774	744	35.968	5.87992768234011	0.099700631999113	29318.453	1	0.002	**	0.0188172	0.01032477;0.03137069	3.564e-05	***
DNA	TcMar-Tigger	Tigger17a	96	0.266104889677348	30774	2389	117.795	10.4239932192339	0.326519015411908	29318.453	16	0.032	*	0.04018418	0.03266828;0.04885219	0.04195	*
DNA	TcMar-Tigger	Tigger1a_Mars	0	0	30774	44	1.64825581395349	0.877403463030825	0.00456884303679313	29318.453	1	0.002	**	0	0.00000000;0.08041994	0.4138	ns
DNA	TcMar-Tigger	MER44A	55	0.152455926377647	30774	2334	107.202	10.1009516989849	0.297156003991573	29318.453	1	0.002	**	0.0235647	0.01780032;0.03056332	2.005e-08	***
DNA	TcMar-Tigger	Tigger1a_Art	4	0.0110877037365562	30774	302	15.843	3.78558868363716	0.0439156225745648	29318.453	2	0.004	**	0.01324503	0.003620301;0.033563473	0.0006765	***
DNA	TcMar-Tigger	Tigger4a	70	0.194034815389733	30774	3497	174.701	13.0475222489497	0.484258232620024	29318.453	1	0.002	**	0.02001716	0.01563677;0.02522359	2.2e-16	***
DNA	TcMar-Tigger	Tigger10	38	0.105333185497284	30774	1450	71.195	8.2123332505091	0.197347266881029	29318.453	1	0.002	**	0.0262069	0.01861080;0.03579487	1.479e-05	***
DNA	TcMar-Tigger	Tigger6a	12	0.0332631112096685	30774	674	32.601	5.63005297457284	0.0903675573788668	29318.453	1	0.002	**	0.01780415	0.009232653;0.030893579	4.574e-05	***
DNA	TcMar-Tigger	MER2	228	0.631999112983701	30774	9067	424.997	19.4927925131306	1.17806020623129	29318.453	1	0.002	**	0.02514613	0.02202157;0.02858063	2.2e-16	***
DNA	TcMar-Tigger	Tigger7	90	0.249473334072514	30774	2944	141.434	11.5826508970012	0.392044572569021	29318.453	1	0.002	**	0.03057065	0.02465253;0.03744422	3.059e-06	***
DNA	TcMar-Tigger	Tigger8	20	0.0554385186827808	30774	938	43.367	6.31602748594425	0.120210111985808	29318.453	1	0.002	**	0.02132196	0.01307148;0.03273869	9.108e-05	***
DNA	TcMar-Tigger	Tigger11a	8	0.0221754074731123	30774	421	17.729	4.06916663668583	0.049143474886351	29318.453	6	0.012	*	0.01900238	0.008238699;0.037097656	0.01458	*
DNA	TcMar-Tigger	MER47C	21	0.0582104446169198	30774	762	32.817	5.38669913096393	0.0909662933806409	29318.453	22	0.044	*	0.02755906	0.01713867;0.04181958	0.03202	*
DNA	TcMar-Tigger	Tigger2	71	0.196806741323872	30774	2729	143.218	12.171878681232	0.396989688435525	29318.453	1	0.002	**	0.02601686	0.02037401;0.03270470	1.242e-11	***
DNA	TcMar-Tigger	X1_DNA	16	0.0443508149462246	30774	676	32.444	5.66753782386893	0.089932365007207	29318.453	2	0.004	**	0.02366864	0.01358779;0.03815240	0.001584	**
DNA	TcMar-Tigger	Tigger4	20	0.0554385186827808	30774	1445	65.81	7.87844971869275	0.18242044572569	29318.453	1	0.002	**	0.01384083	0.008474286;0.021295443	3.212e-11	***
DNA	TcMar-Tigger	Tigger3	17	0.0471227408803637	30774	1147	57.352	7.17157775719734	0.158975496174742	29318.453	1	0.002	**	0.01482127	0.008657015;0.023624533	4.282e-10	***
DNA	TcMar-Tigger	X6a_DNA	54	0.149684000443508	30774	979	50.843	6.81739157066893	0.140933030269431	29318.453	714	0.576	ns	0.05515832	0.04170477;0.07135993	0.6144	ns
DNA	TcMar-Tigger	Tigger19a	160	0.443508149462246	30774	3579	175.303	12.480101920415	0.485926932032376	29318.453	129	0.258	ns	0.04470522	0.03816956;0.05199689	0.2454	ns
DNA	TcMar-Tigger	Tigger16a	70	0.194034815389733	30774	1789	82.361	9.02829935199255	0.228298591861625	29318.453	97	0.194	ns	0.039128	0.03062683;0.04917953	0.1756	ns
DNA	TcMar-Tigger	X11_DNA	17	0.0471227408803637	30774	268	13.541	3.59600476226746	0.0375346490741767	29318.453	858	0.288	ns	0.06343284	0.03738278;0.09962132	0.3271	ns
DNA	TcMar-Tigger	X10b_DNA	13	0.0360350371438075	30774	298	16.302	3.81593466366464	0.0451879365783346	29318.453	244	0.488	ns	0.04362416	0.02342939;0.07344344	0.5225	ns
DNA	TcMar-Tigger	MamRep434	80	0.221754074731123	30774	2112	108.591	9.81988539389077	0.301006209114092	29318.453	2	0.004	**	0.03787879	0.03014758;0.04692370	0.004205	**
DNA	TcMar-Tigger	Tigger5	10	0.0277192593413904	30774	537	25.292	4.76250117243213	0.0701075507262446	29318.453	2	0.004	**	0.01862197	0.008965184;0.033979173	0.0007156	***
DNA	TcMar-Tigger	Tigger2b_Pri	43	0.119192815167979	30774	2104	101.667	9.8697275809681	0.281813393946114	29318.453	1	0.002	**	0.02043726	0.01482906;0.02743100	3.888e-11	***
DNA	TcMar-Tigger	MER6A	19	0.0526665927486418	30774	1009	48.012	6.94219346100713	0.133085707949884	29318.453	1	0.002	**	0.01883053	0.01137433;0.02925056	1.892e-06	***
DNA	TcMar-Tigger	Tigger20a	24	0.066526222419337	30774	1356	59.552	7.5818718520416	0.165073733229848	29318.453	1	0.002	**	0.01769912	0.01137224;0.02622102	1.873e-07	***
DNA	TcMar-Tigger	Tigger6b	2	0.00554385186827808	30774	174	8.004004004004	2.76863045804427	0.0221865062756514	29318.453	8	0.016	*	0.01149425	0.001395051;0.040902466	0.02728	*
DNA	TcMar-Tigger	Tigger3d	26	0.072070074287615	30774	636	30.603	5.17727681268784	0.084829249362457	29318.453	211	0.422	ns	0.0408805	0.02687534;0.05932785	0.4581	ns
DNA	TcMar-Tigger	UCON33	5	0.0138596296706952	30774	133	6.622	2.41390615868615	0.0183556935358687	29318.453	343	0.686	ns	0.03759398	0.01231745;0.08555041	0.6894	ns
DNA	TcMar-Tigger	MERX	10	0.0277192593413904	30774	436	24.098	4.9571129671381	0.0667978711608826	29318.453	3	0.006	**	0.02293578	0.01105212;0.04177431	0.001544	**
DNA	TcMar-Tigger	MER6C	3	0.00831577780241712	30774	160	7.4689378757515	2.62243561977944	0.0207033425982689	29318.453	47	0.094	ns	0.01875	0.003883518;0.053815612	0.1288	ns
DNA	TcMar-Tigger	Tigger9b	14	0.0388069630779466	30774	754	39.384	5.92888654771663	0.109169530990132	29318.453	1	0.002	**	0.01856764	0.01018735;0.03095727	3.708e-06	***
DNA	TcMar-Tigger	Tigger6	3	0.00831577780241712	30774	230	11.345	3.20378514248993	0.0314474997228074	29318.453	1	0.002	**	0.01304348	0.002697999;0.037643269	0.005714	**
DNA	TcMar-Tigger	Tigger2a	86	0.238385630335957	30774	3318	165.663	12.5942068049181	0.459205566027276	29318.453	1	0.002	**	0.02591923	0.02078311;0.03191213	5.579e-12	***
DNA	TcMar-Tigger	Tigger17d	9	0.0249473334072514	30774	331	15.487	3.8369979871709	0.0429288169420113	29318.453	54	0.108	ns	0.02719033	0.01250692;0.05098653	0.1159	ns
DNA	TcMar-Tigger	Tigger16b	30	0.0831577780241712	30774	1329	62.956	7.51908243076245	0.174509369109657	29318.453	1	0.002	**	0.02257336	0.01528075;0.03206903	3.987e-06	***
DNA	TcMar-Tigger	Tigger5b	67	0.185719037587316	30774	2766	134.33	10.5865563416616	0.372352810732897	29318.453	1	0.002	**	0.0242227	0.01882041;0.03066103	8.433e-11	***
DNA	TcMar-Tigger	MER46C	104	0.28828029715046	30774	2812	141.418	11.2471229109392	0.392000221754075	29318.453	3	0.006	**	0.03698435	0.03031689;0.04463619	0.0008805	***
DNA	TcMar-Tigger	tot	2752	7.62834017075064	30774	125710	4622.992	53.966065932883	12.8145914181173	29318.453	1	0.002	**	0.02189166	0.02108982;0.02271565	2.2e-16	***
DNA	TcMar-Tigger	Tigger9a	13	0.0360350371438075	30774	1026	44.758	6.35923547888234	0.124065860960195	29318.453	1	0.002	**	0.01267057	0.006763321;0.021569594	2.612e-08	***
DNA	TcMar-Tigger	MamRep137	61	0.169087481982481	30774	2459	114.388	10.4394654287678	0.317075063754297	29318.453	1	0.002	**	0.02480683	0.01902716;0.03175254	3.225e-08	***
DNA	TcMar-Tigger	Tigger15a	133	0.368666149240492	30774	4828	228.803	14.531047530799	0.634224969508815	29318.453	1	0.002	**	0.02754764	0.02311479;0.03256340	3.226e-12	***
DNA	TcMar-Tigger	MER8	59	0.163543630114203	30774	1941	92.064	9.01394226491135	0.255194589200577	29318.453	1	0.002	**	0.0303967	0.02321818;0.03903599	0.0002213	***
DNA	TcMar-Tigger	X26_DNA	36	0.0997893336290054	30774	957	45.131	6.39020137974334	0.125099789333629	29318.453	84	0.168	ns	0.03761755	0.02648339;0.05170040	0.194	ns
DNA	TcMar-Tigger	Tigger13a	63	0.174631333850759	30774	3113	144.643	11.5793623586376	0.400939682891673	29318.453	1	0.002	**	0.02023771	0.01558539;0.02581939	1.179e-14	***
DNA	TcMar-Tigger	Tigger23a	29	0.0803858520900322	30774	583	31.056	5.0894760797912	0.086084931810622	29318.453	387	0.774	ns	0.04974271	0.03356305;0.07066020	0.7821	ns
DNA	TcMar-Tigger	MER2B	37	0.102561259563144	30774	1710	82.944	8.52311606793591	0.229914624681229	29318.453	1	0.002	**	0.02163743	0.01527940;0.02970196	1.438e-08	***
DNA	TcMar-Tigger	Tigger12c	23	0.0637542964851979	30774	859	36.704	5.81792336080773	0.101740769486639	29318.453	7	0.014	*	0.02677532	0.01704730;0.03990642	0.01794	*
DNA	TcMar-Tigger	MER127	13	0.0360350371438075	30774	211	9.011	2.87874385212825	0.0249778245925269	29318.453	934	0.136	ns	0.06161137	0.03321006;0.10305304	0.1713	ns
DNA	TcMar-Tigger	MARE10	3	0.00831577780241712	30774	79	3.54498448810755	1.66121048146654	0.00982643443870592	29318.453	507	0.99	ns	0.03797468	0.007900819;0.106990920	1	ns
DNA	TcMar-Tigger	UCON55	17	0.0471227408803637	30774	404	19.929	4.23696954330698	0.0552417119414569	29318.453	299	0.598	ns	0.04207921	0.02470068;0.06651955	0.5666	ns
DNA	TcMar-Tigger	Tigger14a	50	0.138596296706952	30774	1293	64.5	7.46939032262954	0.178789222751968	29318.453	27	0.054	ns	0.03866976	0.02883515;0.05066577	0.0639	ns
DNA	TcMar-Tigger	MER6B	18	0.0498946668145027	30774	676	31.41	5.31847592701012	0.0870661935913072	29318.453	11	0.022	*	0.02662722	0.01585564;0.04175692	0.01315	*
DNA	TcMar-Tigger	MER44D	10	0.0277192593413904	30774	638	27.968	5.20096395161762	0.0775252245260007	29318.453	1	0.002	**	0.01567398	0.007541207;0.028635615	0.0001397	***
DNA	TcMar-Tigger	Tigger1	288	0.798314669032043	30774	12059	621.234	23.8795200009438	1.72201463576893	29318.453	1	0.002	**	0.02388258	0.02123141;0.02676684	2.2e-16	***
DNA	hAT?	MER121B	3	0.00831577780241712	30774	68	2.73529411764706	1.45025717667733	0.00758203270220384	29318.453	671	0.662	ns	0.04411765	0.009192195;0.123562624	0.7547	ns
DNA	hAT?	UCON69	1	0.00277192593413904	30774	28	1.56946564885496	0.80193698321092	0.00435044253480142	29318.453	387	0.774	ns	0.03571429	0.0009037988;0.1834775975	1	ns
DNA	hAT?	tot	75	0.207894445060428	30774	2048	90.178	8.951337466683	0.24996673688879	29318.453	49	0.098	ns	0.03662109	0.02891163;0.04569053	0.1061	ns
DNA	hAT?	MER121	32	0.0887016298924493	30774	927	39.959	5.98942336057422	0.110763388402262	29318.453	114	0.228	ns	0.03451996	0.02372912;0.04838437	0.2246	ns
DNA	hAT?	MER99	6	0.0166315556048342	30774	295	13.862	3.62796335677721	0.0384244372990354	29318.453	19	0.038	*	0.02033898	0.007499748;0.043741484	0.02677	*
DNA	hAT?	UCON89	6	0.0166315556048342	30774	48	2.39237668161435	1.23576889437654	0.00663149096799631	29318.453	888	0.228	ns	0.125	0.04728376;0.25246051	0.03129	*
DNA	hAT?	UCON105	26	0.072070074287615	30774	638	29.427	5.21688478758031	0.0815694644639095	29318.453	293	0.586	ns	0.04075235	0.02679055;0.05914366	0.5719	ns
DNA	hAT?	UCON80	3	0.00831577780241712	30774	44	1.96637608966376	1.09184928258732	0.00545064887920989	29318.453	722	0.56	ns	0.06818182	0.01428767;0.18656201	0.4477	ns
DNA	TcMar-Tc2	Kanga1a	19	0.0526665927486418	30774	843	37.043	5.64313707045965	0.102680452378312	29318.453	1	0.002	**	0.02253855	0.01362294;0.03497373	0.001337	**
DNA	TcMar-Tc2	Kanga11a	28	0.0776139261558931	30774	883	39.225	5.97964306051215	0.108728794766604	29318.453	32	0.064	ns	0.03171008	0.02117244;0.04550541	0.07172	ns
DNA	TcMar-Tc2	MER104	93	0.257789111874931	30774	2206	104.358	9.91958841052561	0.289272646634882	29318.453	134	0.268	ns	0.04215775	0.03415916;0.05139931	0.2699	ns
DNA	TcMar-Tc2	Kanga1c	25	0.069298148353476	30774	826	38.515	5.93978585944444	0.106760727353365	29318.453	17	0.034	*	0.03026634	0.01968055;0.04435635	0.02538	*
DNA	TcMar-Tc2	tot	238	0.659718372325091	30774	8147	371.836	17.8620871725047	1.03070185164652	29318.453	1	0.002	**	0.02921321	0.02566424;0.03310400	4.158e-14	***
DNA	TcMar-Tc2	Kanga1d	22	0.0609823705510589	30774	664	30.447	5.44948510300634	0.0843968289167313	29318.453	58	0.116	ns	0.03313253	0.02087816;0.04973496	0.1366	ns
DNA	TcMar-Tc2	Kanga2_a	38	0.105333185497284	30774	1534	72.22	8.0868409776004	0.200188490963521	29318.453	1	0.002	**	0.02477184	0.01758829;0.03384393	9.809e-06	***
DNA	TcMar-Tc2	Kanga1	24	0.066526222419337	30774	812	37.388	5.96699765887847	0.10363676682559	29318.453	11	0.022	*	0.02955665	0.01902737;0.04366014	0.02339	*
DNA	TcMar-Tc2	Kanga1b	10	0.0277192593413904	30774	379	19.606	4.21598606953799	0.05434637986473	29318.453	9	0.018	*	0.02638522	0.01272368;0.04798694	0.02645	*
DNA	TcMar?	tot	4	0.0110877037365562	30774	168	7.826	2.61774264903496	0.0216930923605721	29318.453	89	0.178	ns	0.02380952	0.00652454;0.05983734	0.1991	ns
DNA	TcMar?	X22_DNA	2	0.00554385186827808	30774	24	1.5229793977813	0.771945387010803	0.00422158608986944	29318.453	560	0.884	ns	0.08333333	0.01025634;0.26997280	0.6628	ns
DNA	TcMar?	Eulor8	2	0.00554385186827808	30774	144	6.865	2.48050961052924	0.0190292715378645	29318.453	29	0.058	ns	0.01388889	0.001686457;0.049269462	0.0733	ns
RNA	tot	tot	25	0.069298148353476	30774	730	34.588	5.76849473706369	0.0958753742100011	29318.453	47	0.094	ns	0.03424658	0.02228281;0.05014135	0.09788	ns
RNA	RNA	tot	25	0.069298148353476	30774	730	34.588	5.76849473706369	0.0958753742100011	29318.453	47	0.094	ns	0.03424658	0.02228281;0.05014135	0.09788	ns
RNA	RNA	7SK	25	0.069298148353476	30774	730	34.588	5.76849473706369	0.0958753742100011	29318.453	47	0.094	ns	0.03424658	0.02228281;0.05014135	0.09788	ns
srpRNA	tot	tot	66	0.182947111653177	30774	1383	72.476	8.01533964780467	0.200898104002661	29318.453	234	0.468	ns	0.04772234	0.03709767;0.06031721	0.4691	ns
srpRNA	srpRNA	tot	66	0.182947111653177	30774	1383	72.476	8.01533964780467	0.200898104002661	29318.453	234	0.468	ns	0.04772234	0.03709767;0.06031721	0.4691	ns
srpRNA	srpRNA	7SLRNA	66	0.182947111653177	30774	1383	72.476	8.01533964780467	0.200898104002661	29318.453	234	0.468	ns	0.04772234	0.03709767;0.06031721	0.4691	ns
SINE?	tot	tot	0	0	30774	5	1.04761904761905	0.21380899352994	0.00290392240719328	29318.453	1	0.002	**	0	0.0000000;0.5218238	0.591	ns
SINE?	tRNA	tot	0	0	30774	5	1.04761904761905	0.21380899352994	0.00290392240719328	29318.453	1	0.002	**	0	0.0000000;0.5218238	0.591	ns
SINE?	tRNA	CRP1	0	0	30774	5	1.04761904761905	0.21380899352994	0.00290392240719328	29318.453	1	0.002	**	0	0.0000000;0.5218238	0.591	ns
RC?	tot	tot	9	0.0249473334072514	30774	435	20.84	4.51140252612785	0.0577669364674576	29318.453	2	0.004	**	0.02068966	0.009503228;0.038910950	0.004777	**
RC?	Helitron?	tot	9	0.0249473334072514	30774	435	20.84	4.51140252612785	0.0577669364674576	29318.453	2	0.004	**	0.02068966	0.009503228;0.038910950	0.004777	**
RC?	Helitron?	Helitron2Na_Mam	9	0.0249473334072514	30774	435	20.84	4.51140252612785	0.0577669364674576	29318.453	2	0.004	**	0.02068966	0.009503228;0.038910950	0.004777	**
LTR	ERVL	LTR108b_Mam	1	0.00277192593413904	30774	53	2.50216919739696	1.29581958000957	0.00693582768986851	29318.453	245	0.49	ns	0.01886792	0.0004775804;0.1007015268	0.5197	ns
LTR	ERVL	LTR16D2	8	0.0221754074731123	30774	282	11.48	3.24964000470209	0.0318217097239162	29318.453	191	0.382	ns	0.02836879	0.01232554;0.05513047	0.3653	ns
LTR	ERVL	MER21B	116	0.321543408360129	30774	2786	159.745	11.790546721505	0.442801308349041	29318.453	1	0.002	**	0.04163676	0.03452505;0.04973045	0.0002396	***
LTR	ERVL	LTR16B2	70	0.194034815389733	30774	1617	75.323	8.26407683688662	0.208789777137155	29318.453	274	0.548	ns	0.04329004	0.03389948;0.05438037	0.5951	ns
LTR	ERVL	MLT2A1	81	0.224526000665262	30774	3738	189.033	12.2995605689874	0.523985475108105	29318.453	1	0.002	**	0.02166934	0.01724492;0.02686188	2.2e-16	***
LTR	ERVL	LTR86A2	7	0.0194034815389733	30774	308	14.857	3.74814615504778	0.0411825036035037	29318.453	20	0.04	*	0.02272727	0.009185244;0.046264212	0.03272	*
LTR	ERVL	LTR86C	1	0.00277192593413904	30774	285	12.412	3.57841599888289	0.0344051446945338	29318.453	1	0.002	**	0.003508772	8.883047e-05;1.939355e-02	0.0001056	***
LTR	ERVL	LTR108d_Mam	0	0	30774	66	2.78813559322034	1.44449337188695	0.00772850535874359	29318.453	1	0.002	**	0	0.00000000;0.05435885	0.1179	ns
LTR	ERVL	LTR80A	5	0.0138596296706952	30774	393	14.41	3.66132562131604	0.0399434527109436	29318.453	6	0.012	*	0.01272265	0.004143565;0.029439223	0.006869	**
LTR	ERVL	MER54B	18	0.0498946668145027	30774	438	26.797	4.85730217141001	0.0742792992571239	29318.453	34	0.068	ns	0.04109589	0.02453488;0.06417323	0.08911	ns
LTR	ERVL	LTR41C	26	0.072070074287615	30774	759	35.624	5.9459211210693	0.0987470894777692	29318.453	59	0.118	ns	0.0342556	0.02249655;0.04979129	0.1029	ns
LTR	ERVL	LTR16D	33	0.0914735558265883	30774	1115	52.341	6.8757541400922	0.145085375318771	29318.453	3	0.006	**	0.02959641	0.02045853;0.04131488	0.004539	**
LTR	ERVL	LTR86B1	5	0.0138596296706952	30774	295	14.715	3.75204648863162	0.040788890120856	29318.453	2	0.004	**	0.01694915	0.005525668;0.039108277	0.006754	**
LTR	ERVL	MER54A	22	0.0609823705510589	30774	682	39.224	6.03309391790168	0.10872602284067	29318.453	3	0.006	**	0.03225806	0.02032416;0.04843333	0.002981	**
LTR	ERVL	LTR16E1	124	0.343718815833241	30774	2475	126.487	10.7777544503014	0.350612595631445	29318.453	438	0.876	ns	0.05010101	0.04184131;0.05944468	0.8552	ns
LTR	ERVL	LTR86A1	8	0.0221754074731123	30774	531	25.692	4.88149208387815	0.0712163210999002	29318.453	1	0.002	**	0.01506591	0.006526246;0.029469160	6.678e-05	***
LTR	ERVL	LTR40c	21	0.0582104446169198	30774	603	27.155	4.98214780960951	0.0752716487415456	29318.453	120	0.24	ns	0.03482587	0.02168455;0.05274400	0.2787	ns
LTR	ERVL	LTR82A	18	0.0498946668145027	30774	1041	48.017	6.47755120934368	0.133099567579554	29318.453	1	0.002	**	0.01729107	0.01027915;0.02719011	8.569e-07	***
LTR	ERVL	LTR86B2	6	0.0166315556048342	30774	273	11.668	3.40343346627481	0.0323428317995343	29318.453	58	0.116	ns	0.02197802	0.00810726;0.04722063	0.09868	ns
LTR	ERVL	LTR105_Mam	18	0.0498946668145027	30774	667	30.832	5.26607135419826	0.0854640204013749	29318.453	5	0.01	**	0.02698651	0.01607062;0.04231590	0.01606	*
LTR	ERVL	LTR33A	91	0.252245260006653	30774	2044	97.215	9.48666283641259	0.269472779687327	29318.453	260	0.52	ns	0.04452055	0.03599401;0.05438211	0.5674	ns
LTR	ERVL	LTR69	1	0.00277192593413904	30774	141	6.25325325325325	2.41258534834585	0.017333554865432	29318.453	17	0.034	*	0.007092199	0.0001795428;0.0388805137	0.02285	*
LTR	ERVL	MLT2D	134	0.371438075174631	30774	4453	203.362	13.2245167716572	0.563704401818383	29318.453	1	0.002	**	0.03009207	0.02527218;0.03554051	1.512e-07	***
LTR	ERVL	LTR108c_Mam	1	0.00277192593413904	30774	43	2.16449704142012	1.15100147576225	0.00599982548347965	29318.453	286	0.572	ns	0.02325581	0.0005886129;0.1228904827	0.7247	ns
LTR	ERVL	MER74B	40	0.110877037365562	30774	931	50.481	6.61145599322496	0.139929593081273	29318.453	66	0.132	ns	0.04296455	0.03086895;0.05804855	0.1471	ns
LTR	ERVL	MLT2B3	88	0.243929482204235	30774	3276	169.174	11.9106501748472	0.468937797982038	29318.453	1	0.002	**	0.02686203	0.02159860;0.03299117	2.97e-12	***
LTR	ERVL	LTR40A1	9	0.0249473334072514	30774	563	24.602	4.82896623667167	0.0681949218316887	29318.453	1	0.002	**	0.01598579	0.007335104;0.030128363	0.0004153	***
LTR	ERVL	MER70C	13	0.0360350371438075	30774	275	13.188	3.44536304712965	0.0365561592194257	29318.453	561	0.882	ns	0.04727273	0.02540754;0.07948128	1	ns
LTR	ERVL	MLT2C2	34	0.0942454817607274	30774	1336	63.334	7.68228230810749	0.175557157112762	29318.453	1	0.002	**	0.0254491	0.01768717;0.03538225	6.046e-05	***
LTR	ERVL	MER74A	107	0.296596074952877	30774	1568	82.395	9.30771769063763	0.228392837343386	29318.453	998	0.008	**	0.0682398	0.05625794;0.08186728	0.007684	**
LTR	ERVL	MER77B	66	0.182947111653177	30774	1256	68.753	8.08129310805507	0.190578223749861	29318.453	387	0.774	ns	0.05254777	0.04087023;0.06637157	0.8039	ns
LTR	ERVL	MER68	60	0.166315556048342	30774	1492	93.169	9.23708627018081	0.2582575673578	29318.453	1	0.002	**	0.04021448	0.03082562;0.05146330	0.0002143	***
LTR	ERVL	LTR42	21	0.0582104446169198	30774	309	17.277	3.95953898187012	0.0478905643641202	29318.453	855	0.294	ns	0.06796117	0.04255808;0.10201183	0.3231	ns
LTR	ERVL	LTR84a	18	0.0498946668145027	30774	671	31.085	5.32561143317246	0.0861653176627121	29318.453	5	0.01	**	0.02682563	0.01597436;0.04206563	0.01295	*
LTR	ERVL	MLT2C1	104	0.28828029715046	30774	2635	131.112	10.4553704272384	0.363432753076838	29318.453	3	0.006	**	0.03946869	0.03236048;0.04762178	0.0137	*
LTR	ERVL	LTR40b	37	0.102561259563144	30774	1140	50.084	6.90236094293732	0.13882913848542	29318.453	33	0.066	ns	0.03245614	0.02295298;0.04446080	0.05995	ns
LTR	ERVL	LTR47B	4	0.0110877037365562	30774	46	2.95217853347503	1.48784008592434	0.00818322023914798	29318.453	810	0.384	ns	0.08695652	0.02420307;0.20791732	0.5381	ns
LTR	ERVL	LTR79	94	0.26056103780907	30774	4053	175.967	12.8388764207678	0.487767490852644	29318.453	1	0.002	**	0.0231927	0.01878175;0.02830806	7.3e-12	***
LTR	ERVL	MER68B	22	0.0609823705510589	30774	450	29.909	5.10791638633698	0.0829055327641645	29318.453	74	0.148	ns	0.04888889	0.0308885;0.0730853	0.1549	ns
LTR	ERVL	LTR47B4	5	0.0138596296706952	30774	105	5.40461847389558	2.23493027220722	0.0149812021119181	29318.453	537	0.93	ns	0.04761905	0.01564029;0.10763457	1	ns
LTR	ERVL	LTR16C	362	1.00343718815833	30774	6620	384.002	18.7025073126514	1.06442510256126	29318.453	120	0.24	ns	0.05468278	0.04932753;0.06043440	0.2582	ns
LTR	ERVL	MER76	15	0.0415788890120856	30774	715	33.83	5.53007067601146	0.0937742543519237	29318.453	1	0.002	**	0.02097902	0.01178819;0.03436593	0.0003856	***
LTR	ERVL	LTR57	13	0.0360350371438075	30774	268	12.293	3.36429330907242	0.0340752855083712	29318.453	672	0.66	ns	0.04850746	0.02607764;0.08152093	0.7702	ns
LTR	ERVL	MLT2A2	89	0.246701408138375	30774	3866	198.73	13.4201042916663	0.550864840891451	29318.453	1	0.002	**	0.02302121	0.01852773;0.02825410	2.2e-16	***
LTR	ERVL	LTR47A2	10	0.0277192593413904	30774	275	12.635	3.29463649430853	0.0350232841778468	29318.453	273	0.546	ns	0.03636364	0.01757307;0.06585561	0.5635	ns
LTR	ERVL	LTR33B	52	0.14414014857523	30774	1608	72.267	8.20847672166341	0.200318771482426	29318.453	6	0.012	*	0.03233831	0.02424416;0.04219293	0.01343	*
LTR	ERVL	LTR41B	29	0.0803858520900322	30774	848	40.603	6.40862399126844	0.112548508703847	29318.453	40	0.08	ns	0.03419811	0.02302030;0.04874672	0.06395	ns
LTR	ERVL	MLT2E	10	0.0277192593413904	30774	403	18.607	4.247893077232	0.0515772258565251	29318.453	26	0.052	ns	0.0248139	0.01196193;0.04515917	0.04239	*
LTR	ERVL	LTR52	41	0.113648963299701	30774	1073	55.443	7.34306963549113	0.153683889566471	29318.453	27	0.054	ns	0.03821062	0.02755758;0.05148220	0.04536	*
LTR	ERVL	LTR33A_	64	0.177403259784899	30774	1666	76.584	8.43315255773676	0.212285175740104	29318.453	76	0.152	ns	0.03841537	0.02970783;0.04879307	0.1598	ns
LTR	ERVL	LTR102_Mam	11	0.0304911852755294	30774	518	23.572	4.71646701049219	0.0653398381195254	29318.453	3	0.006	**	0.02123552	0.01064723;0.03767800	0.005772	**
LTR	ERVL	LTR40a	61	0.169087481982481	30774	1974	86.756	8.76523207298548	0.240481206342167	29318.453	4	0.008	**	0.03090172	0.02371807;0.03951924	0.003572	**
LTR	ERVL	LTR41	56	0.155227852311786	30774	1129	57.182	7.19323422520208	0.158504268765939	29318.453	473	0.946	ns	0.04960142	0.03768267;0.06393117	0.9459	ns
LTR	ERVL	LTR18B	9	0.0249473334072514	30774	367	16.087	3.9470254635624	0.0445919725024947	29318.453	41	0.082	ns	0.02452316	0.01127349;0.04604070	0.0735	ns
LTR	ERVL	LTR75B	20	0.0554385186827808	30774	205	16.288	3.75008254830733	0.0451491296152567	29318.453	883	0.238	ns	0.09756098	0.06061666;0.14665034	0.3639	ns
LTR	ERVL	LTR108a_Mam	3	0.00831577780241712	30774	86	6.55955955955956	2.39283462053872	0.0181826132596728	29318.453	98	0.196	ns	0.03488372	0.007252456;0.098576164	0.2178	ns
LTR	ERVL	LTR47B2	9	0.0249473334072514	30774	174	8.65165165165165	2.9904280788818	0.0239817375863501	29318.453	646	0.712	ns	0.05172414	0.02392126;0.09591534	0.8608	ns
LTR	ERVL	LTR16D1	9	0.0249473334072514	30774	207	9.275	3.02829086211109	0.0257096130391396	29318.453	556	0.892	ns	0.04347826	0.02007093;0.08092824	1	ns
LTR	ERVL	LTR53	26	0.072070074287615	30774	494	30.577	5.54281460936533	0.0847571792881694	29318.453	237	0.474	ns	0.05263158	0.03466512;0.07616911	0.4547	ns
LTR	ERVL	LTR16B1	52	0.14414014857523	30774	1199	57.912	7.49642931351004	0.16052777469786	29318.453	231	0.462	ns	0.04336947	0.03255715;0.05648697	0.4591	ns
LTR	ERVL	LTR66	21	0.0582104446169198	30774	379	25.338	4.64729527288221	0.070235059319215	29318.453	221	0.442	ns	0.05540897	0.03462253;0.08345383	0.4119	ns
LTR	ERVL	LTR16A1	155	0.429648519791551	30774	2692	140.881	12.0292785545328	0.390511697527442	29318.453	893	0.218	ns	0.05757801	0.04907778;0.06705537	0.2254	ns
LTR	ERVL	MER77	55	0.152455926377647	30774	1299	77.363	8.55233145834358	0.214444506042799	29318.453	5	0.01	**	0.04234026	0.03205300;0.05475761	0.008194	**
LTR	ERVL	LTR75	20	0.0554385186827808	30774	291	18.901	4.24018610183305	0.052392172081162	29318.453	672	0.66	ns	0.06872852	0.04248352;0.10415195	0.7221	ns
LTR	ERVL	MER70B	24	0.066526222419337	30774	477	22.663	4.54026927010336	0.0628201574453931	29318.453	678	0.648	ns	0.05031447	0.03249989;0.07394147	0.7463	ns
LTR	ERVL	MLT2B5	8	0.0221754074731123	30774	369	17.42	3.95312878960796	0.0482869497727021	29318.453	5	0.01	**	0.02168022	0.009405357;0.042270216	0.01873	*
LTR	ERVL	LTR50	60	0.166315556048342	30774	2565	120.978	10.2381803234919	0.335342055660273	29318.453	1	0.002	**	0.02339181	0.01789676;0.03000841	6.326e-10	***
LTR	ERVL	MLT2B4	134	0.371438075174631	30774	4467	216.382	14.2218260549177	0.599794877480874	29318.453	1	0.002	**	0.02999776	0.02519278;0.03542944	9.698e-10	***
LTR	ERVL	LTR82B	23	0.0637542964851979	30774	1154	52.344	7.0013343501566	0.145093691096574	29318.453	1	0.002	**	0.01993068	0.01267526;0.02975643	5.27e-06	***
LTR	ERVL	ERV3-16A3_LTR	56	0.155227852311786	30774	1093	57.179	6.94486790300505	0.158495952988136	29318.453	463	0.926	ns	0.05123513	0.03893124;0.06602040	0.9458	ns
LTR	ERVL	LTR33	334	0.925823262002439	30774	9255	431.326	19.6225066382144	1.19560372546846	29318.453	1	0.002	**	0.0360886	0.03238139;0.04009135	7.04e-07	***
LTR	ERVL	MER88	5	0.0138596296706952	30774	112	6.26078234704112	2.35848391456681	0.0173544249557632	29318.453	390	0.78	ns	0.04464286	0.01465211;0.10111007	0.8359	ns
LTR	ERVL	LTR16E2	77	0.213438296928706	30774	2318	109.469	10.1250953850597	0.303439960084267	29318.453	1	0.002	**	0.03321829	0.02630244;0.04134397	0.001018	**
LTR	ERVL	MLT2B2	69	0.191262889455594	30774	2172	105.444	10.285458407609	0.292282958199357	29318.453	1	0.002	**	0.03176796	0.02479967;0.04003395	0.0001431	***
LTR	ERVL	LTR33C	22	0.0609823705510589	30774	919	42.752	6.428360585703	0.118505377536312	29318.453	1	0.002	**	0.02393906	0.01506189;0.03602069	0.0005381	***
LTR	ERVL	MER73	10	0.0277192593413904	30774	279	15.419	3.80814140243518	0.0427403259784899	29318.453	90	0.18	ns	0.03584229	0.01731918;0.06492582	0.1886	ns
LTR	ERVL	MER70A	25	0.069298148353476	30774	533	24.64	4.97726563216926	0.0683002550171859	29318.453	588	0.828	ns	0.04690432	0.03058061;0.06846384	0.9177	ns
LTR	ERVL	LTR108e_Mam	3	0.00831577780241712	30774	168	7.122	2.66349586262307	0.0197416565029382	29318.453	81	0.162	ns	0.01785714	0.003697821;0.051297070	0.1264	ns
LTR	ERVL	MLT2B1	108	0.299368000887016	30774	4436	211.872	13.4795888407368	0.587293491517907	29318.453	1	0.002	**	0.02434626	0.02001346;0.02931970	1.298e-15	***
LTR	ERVL	MLT2F	61	0.169087481982481	30774	1911	94.498	9.40278726806092	0.261941456924271	29318.453	1	0.002	**	0.03192046	0.02450276;0.04081608	0.0002146	***
LTR	ERVL	LTR62	16	0.0443508149462246	30774	313	18.341	4.06611021152307	0.0508398935580441	29318.453	334	0.668	ns	0.05111821	0.02949724;0.08168703	0.7172	ns
LTR	ERVL	MER68C	7	0.0194034815389733	30774	163	9.323	2.97414130742245	0.0258426654839783	29318.453	292	0.584	ns	0.04294479	0.0174378;0.0864787	0.6104	ns
LTR	ERVL	LTR53B	19	0.0526665927486418	30774	187	11.137	3.2159871849206	0.0308709391285065	29318.453	995	0.014	*	0.1016043	0.06228883;0.15411599	0.02024	*
LTR	ERVL	MER21C	187	0.518350149684	30774	5505	288.434	16.3525854546323	0.79951768488746	29318.453	1	0.002	**	0.03396912	0.02934144;0.03909891	8.666e-11	***
LTR	ERVL	LTR47A	25	0.069298148353476	30774	679	34.169	5.85565775363688	0.0947139372435968	29318.453	68	0.136	ns	0.03681885	0.02396633;0.05387401	0.1139	ns
LTR	ERVL	LTR84b	38	0.105333185497284	30774	1278	49.052	7.03240718038644	0.135968510921388	29318.453	54	0.108	ns	0.02973396	0.02112561;0.04058534	0.1255	ns
LTR	ERVL	LTR32	33	0.0914735558265883	30774	1216	56.884	7.33978313142944	0.157678234837565	29318.453	1	0.002	**	0.02713816	0.01875267;0.03790235	0.0006557	***
LTR	ERVL	LTR16	117	0.324315334294268	30774	3017	142.398	11.4070029243319	0.394716709169531	29318.453	13	0.026	*	0.03878025	0.03217583;0.04629699	0.02848	*
LTR	ERVL	MER74C	8	0.0221754074731123	30774	234	12.438	3.37365344063933	0.0344772147688214	29318.453	112	0.224	ns	0.03418803	0.01487339;0.06625018	0.2423	ns
LTR	ERVL	tot	3562	9.87360017740326	30774	133596	4921.37	54.7433094535755	13.6416731344938	29318.453	1	0.002	**	0.02666247	0.02580518;0.02754040	2.2e-16	***
LTR	ERVL	LTR16B	19	0.0526665927486418	30774	694	31.738	5.59398325423385	0.0879753852977048	29318.453	10	0.02	*	0.02737752	0.01656178;0.04242427	0.01784	*
LTR	ERVL	LTR16A2	109	0.302139926821155	30774	1825	101.43	9.79791299711827	0.281156447499723	29318.453	807	0.39	ns	0.05972603	0.04929464;0.07159875	0.4432	ns
LTR	ERVL	LTR101_Mam	22	0.0609823705510589	30774	1151	57.151	7.43191983490352	0.15841833906198	29318.453	1	0.002	**	0.01911381	0.01201633;0.02879621	9.744e-08	***
LTR	ERVL	LTR18C	1	0.00277192593413904	30774	77	4.16363636363636	1.88750639559672	0.011541291616688	29318.453	57	0.114	ns	0.01298701	0.0003287487;0.0702470606	0.131	ns
LTR	ERVL	LTR83	15	0.0415788890120856	30774	726	33.385	5.51626723466189	0.0925407473112318	29318.453	1	0.002	**	0.02066116	0.01160889;0.03384876	0.0005002	***
LTR	ERVL	MER21A	56	0.155227852311786	30774	1975	103.074	9.53758300039844	0.285713493735447	29318.453	1	0.002	**	0.02835443	0.02148815;0.03666409	2.906e-07	***
LTR	ERVL	LTR80B	6	0.0166315556048342	30774	507	21.98	4.65072351674761	0.0609269320323761	29318.453	1	0.002	**	0.01183432	0.00435503;0.02557935	0.000108	***
LTR	ERVL	LTR67B	173	0.479543186606054	30774	3708	168.632	12.3246286951158	0.467435414125735	29318.453	661	0.682	ns	0.04665588	0.04009259;0.05394505	0.7227	ns
LTR	ERVL	LTR16A	157	0.435192371659829	30774	4245	206.591	14.7645423468088	0.572654950659718	29318.453	1	0.002	**	0.03698469	0.03151032;0.04310739	0.0002709	***
LTR	ERVL	LTR18A	3	0.00831577780241712	30774	198	8.115	2.80171815581522	0.0224941789555383	29318.453	34	0.068	ns	0.01515152	0.003135573;0.043638361	0.07094	ns
LTR	ERVL	LTR47B3	3	0.00831577780241712	30774	120	5.89679358717435	2.34368263302265	0.0163454750725534	29318.453	153	0.306	ns	0.025	0.005185575;0.071323194	0.2908	ns
LTR	ERV1?	tot	63	0.174631333850759	30774	1544	69.809	8.34758654948849	0.193505377536312	29318.453	233	0.466	ns	0.04080311	0.03149410;0.05190545	0.4619	ns
LTR	ERV1?	LTR103_Mam	33	0.0914735558265883	30774	748	33.5	5.47941821948499	0.0928595187936578	29318.453	486	0.972	ns	0.04411765	0.03056004;0.06140234	1	ns
LTR	ERV1?	EUTREP15	4	0.0110877037365562	30774	196	8.579	2.9292216268728	0.0237803525889788	29318.453	72	0.144	ns	0.02040816	0.005587863;0.051426016	0.1577	ns
LTR	ERV1?	LTR103b_Mam	26	0.072070074287615	30774	600	27.918	5.10110745792492	0.0773866282292937	29318.453	401	0.802	ns	0.04333333	0.02849890;0.06285103	0.8459	ns
LTR	ERVL-MaLR	THE1A	101	0.279964519348043	30774	4236	204.925	13.6382321572987	0.568036922053443	29318.453	1	0.002	**	0.02384325	0.01946168;0.02889711	3.063e-16	***
LTR	ERVL-MaLR	MLT1M	83	0.23006985253354	30774	2320	107.351	9.89948477441117	0.29756902095576	29318.453	8	0.016	*	0.03577586	0.02859401;0.04415832	0.01533	*
LTR	ERVL-MaLR	MLT1C2	766	2.1232952655505	30774	15985	806.595	26.0054851956325	2.23582159884688	29318.453	65	0.13	ns	0.04791992	0.04465996;0.05134563	0.1483	ns
LTR	ERVL-MaLR	MLT1J2	279	0.773367335624792	30774	6900	336.275	17.8397205872354	0.932129393502606	29318.453	2	0.004	**	0.04043478	0.03590977;0.04535316	0.001174	**
LTR	ERVL-MaLR	MLT1O	190	0.526665927486418	30774	5061	234.819	14.5866037173843	0.650900875928595	29318.453	2	0.004	**	0.03754199	0.03247451;0.04315135	0.002342	**
LTR	ERVL-MaLR	MSTB	349	0.967402151014525	30774	8566	434.96	19.8219905991127	1.20567690431312	29318.453	1	0.002	**	0.04074247	0.03665450;0.04514643	1.462e-05	***
LTR	ERVL-MaLR	MSTD	274	0.759507705954097	30774	7647	363.966	17.655439914048	1.00888679454485	29318.453	1	0.002	**	0.03583104	0.03177752;0.04024312	5.698e-07	***
LTR	ERVL-MaLR	THE1B	630	1.7463133385076	30774	22429	1034.201	29.2807780457241	2.86672857301253	29318.453	1	0.002	**	0.02808864	0.02596534;0.03033537	2.2e-16	***
LTR	ERVL-MaLR	MLT1E3	89	0.246701408138375	30774	2044	96.5	9.45173715966199	0.267490852644417	29318.453	222	0.444	ns	0.04354207	0.03511123;0.05331130	0.4654	ns
LTR	ERVL-MaLR	MLT1G1	215	0.595964075839894	30774	3600	178.566	13.1709193725084	0.494971726355472	29318.453	998	0.008	**	0.05972222	0.05220248;0.06796630	0.006382	**
LTR	ERVL-MaLR	MLT1H2	208	0.57656059430092	30774	4721	234.254	14.2528111832939	0.649334737775807	29318.453	36	0.072	ns	0.04405846	0.03838211;0.05030697	0.0813	ns
LTR	ERVL-MaLR	MLT1F1	116	0.321543408360129	30774	3265	156.515	11.7301053009072	0.433847987581772	29318.453	1	0.002	**	0.03552833	0.02944480;0.04246094	0.0006621	***
LTR	ERVL-MaLR	MLT1F2	299	0.828805854307573	30774	6038	307.198	16.9061116940772	0.851530103115645	29318.453	339	0.678	ns	0.04951971	0.04418348;0.05529630	0.6605	ns
LTR	ERVL-MaLR	MLT1A1	227	0.629227187049562	30774	6780	332.419	17.1443684155576	0.921440847100566	29318.453	1	0.002	**	0.03348083	0.02932684;0.03804205	4.737e-10	***
LTR	ERVL-MaLR	MLT1E1	40	0.110877037365562	30774	1045	55.347	6.94325570606468	0.153417784676793	29318.453	13	0.026	*	0.03827751	0.02748424;0.05176060	0.03213	*
LTR	ERVL-MaLR	MLT1K	723	2.00410245038253	30774	17616	837.564	26.580301285283	2.32166537310123	29318.453	1	0.002	**	0.04104223	0.03816024;0.04407696	3.689e-05	***
LTR	ERVL-MaLR	MLT1G	140	0.388069630779466	30774	2834	146.996	11.2769301298338	0.407462024614702	29318.453	287	0.574	ns	0.04940014	0.04171437;0.05803246	0.582	ns
LTR	ERVL-MaLR	MLT1A0	747	2.07062867280186	30774	20690	950.037	27.4351292564354	2.63343219869165	29318.453	1	0.002	**	0.0361044	0.03360367;0.03873654	3.29e-12	***
LTR	ERVL-MaLR	MLT1J	685	1.89876926488524	30774	15262	706.077	25.4333231199724	1.95719314779909	29318.453	214	0.428	ns	0.04488272	0.04165217;0.04828813	0.4295	ns
LTR	ERVL-MaLR	MSTB2	63	0.174631333850759	30774	1582	84.936	8.90826926295233	0.235436301142034	29318.453	8	0.016	*	0.03982301	0.03073429;0.05066574	0.01395	*
LTR	ERVL-MaLR	MLT1A	381	1.05610378090697	30774	9077	429.808	19.5729465394518	1.19139594190043	29318.453	6	0.012	*	0.04197422	0.03794145;0.04630418	0.01542	*
LTR	ERVL-MaLR	MLT1E2	159	0.440736223528107	30774	4004	204.804	14.3283245665669	0.567701519015412	29318.453	1	0.002	**	0.03971029	0.03387491;0.04622887	0.0007408	***
LTR	ERVL-MaLR	tot	7971	22.0950216210223	30774	323803	9127.422	65.6148247061685	25.3005377536312	29318.453	1	0.002	**	0.02461682	0.02408582;0.02515635	2.2e-16	***
LTR	ERVL-MaLR	MSTA1	26	0.072070074287615	30774	544	30.831	5.30363720172935	0.0854612484754407	29318.453	207	0.414	ns	0.04779412	0.03145482;0.06924775	0.4572	ns
LTR	ERVL-MaLR	MLT1E	29	0.0803858520900322	30774	918	48.8	6.78144438803327	0.135269985585985	29318.453	2	0.004	**	0.03159041	0.02125658;0.04505562	0.002472	**
LTR	ERVL-MaLR	MSTA	695	1.92648852422663	30774	19752	939.533	29.1187708156408	2.60431588867945	29318.453	1	0.002	**	0.03518631	0.03266010;0.03785051	2.2e-16	***
LTR	ERVL-MaLR	MSTC	126	0.349262667701519	30774	3205	164.289	12.4177163230072	0.455396939793769	29318.453	1	0.002	**	0.03931357	0.03285291;0.04663116	0.001762	**
LTR	ERVL-MaLR	MSTB1	167	0.46291163100122	30774	4555	238.098	14.487038008864	0.659990021066637	29318.453	1	0.002	**	0.03666301	0.03139445;0.04253573	8.002e-07	***
LTR	ERVL-MaLR	THE1D	354	0.98126178068522	30774	12601	606.431	23.4159677687374	1.68098181616587	29318.453	1	0.002	**	0.02809301	0.02527767;0.03112903	2.2e-16	***
LTR	ERVL-MaLR	MLT1F	239	0.662490298259231	30774	4306	222.245	14.6040492074374	0.616046679232731	29318.453	881	0.242	ns	0.05550395	0.04885259;0.06276597	0.2556	ns
LTR	ERVL-MaLR	MLT1H	473	1.31112096684777	30774	10078	517.305	21.5065223945087	1.4339311453598	29318.453	22	0.044	*	0.04693392	0.04288655;0.05124560	0.04696	*
LTR	ERVL-MaLR	MLT1L	429	1.18915622574565	30774	12035	561.153	21.4732552653689	1.55547455371992	29318.453	1	0.002	**	0.03564603	0.03240477;0.03911431	3.058e-09	***
LTR	ERVL-MaLR	MLT1E1A	131	0.363122297372214	30774	3367	170.949	12.3747134323399	0.473857966515135	29318.453	2	0.004	**	0.03890704	0.03263019;0.04599985	0.001277	**
LTR	ERVL-MaLR	MLT1B	675	1.87105000554385	30774	17694	844.49	26.3959209849674	2.34086373212108	29318.453	1	0.002	**	0.03814852	0.03537394;0.04107619	7.361e-10	***
LTR	ERVL-MaLR	MLT1H1	180	0.498946668145027	30774	3631	176.689	12.5259402113445	0.489768821377093	29318.453	635	0.734	ns	0.04957312	0.04274033;0.05714208	0.7872	ns
LTR	ERVL-MaLR	THE1C	298	0.826033928373434	30774	9865	472.704	20.4967924930342	1.31030047677126	29318.453	1	0.002	**	0.03020781	0.02691889;0.03377779	2.2e-16	***
LTR	ERVL-MaLR	MLT1J1	170	0.471227408803637	30774	4928	230.549	13.8125444935169	0.639064752189822	29318.453	1	0.002	**	0.03449675	0.02957729;0.03997713	2.421e-05	***
LTR	ERVL-MaLR	MLT1C	305	0.845437409912407	30774	6450	319.735	16.724248128854	0.886281738551946	29318.453	198	0.396	ns	0.04728682	0.04223516;0.05275268	0.4218	ns
LTR	ERVL-MaLR	MLT1N2	230	0.637542964851979	30774	5722	255.805	15.4171548498309	0.709072513582437	29318.453	46	0.092	ns	0.04019574	0.03525481;0.04561219	0.1027	ns
LTR	ERVL-MaLR	MLT1D	801	2.22031267324537	30774	18645	934.699	27.4305091427744	2.59091639871383	29318.453	1	0.002	**	0.04296058	0.04009475;0.04597002	4.967e-06	***
LTR	ERVL-MaLR	MLT1G3	128	0.354806519569797	30774	2737	133.139	10.8278770736429	0.369051446945338	29318.453	348	0.696	ns	0.04676653	0.03916240;0.05535769	0.6892	ns
LTR	ERVL-MaLR	MLT1I	401	1.11154229958976	30774	11068	506.914	20.9601032900587	1.40512806297816	29318.453	1	0.002	**	0.03623057	0.03282660;0.03988122	7.046e-07	***
LTR	Gypsy?	tot	218	0.604279853642311	30774	7780	350.555	17.4254590074873	0.971712495842111	29318.453	1	0.002	**	0.02802057	0.02446687;0.03193345	1.093e-14	***
LTR	Gypsy?	LTR88c	25	0.069298148353476	30774	1040	47.52	6.59766088315617	0.131721920390287	29318.453	1	0.002	**	0.02403846	0.01561544;0.03528202	0.0003497	***
LTR	Gypsy?	LTR85c	43	0.119192815167979	30774	1154	53.238	7.02586071017057	0.147571792881694	29318.453	86	0.172	ns	0.0372617	0.02709526;0.04986526	0.1605	ns
LTR	Gypsy?	LTR88b	39	0.108105111431423	30774	1636	77.177	8.21968577466525	0.213928927819049	29318.453	1	0.002	**	0.02383863	0.01700523;0.03244523	1.534e-06	***
LTR	Gypsy?	LTR88a	27	0.0748420002217541	30774	903	42.51	6.40616413612225	0.117834571460251	29318.453	8	0.016	*	0.02990033	0.01979503;0.04320676	0.01185	*
LTR	Gypsy?	LTR85b	37	0.102561259563144	30774	1177	55.246	7.29538941432921	0.153137820157445	29318.453	7	0.014	*	0.03143585	0.02222833;0.04307157	0.01058	*
LTR	Gypsy?	LTR85a	59	0.163543630114203	30774	1870	81.38	8.76963548310342	0.225579332520235	29318.453	7	0.014	*	0.0315508	0.02410287;0.04051123	0.0106	*
LTR	tot	tot	12719	35.2561259563144	30774	741743	14996.465	72.6941071078544	41.5690902539084	29318.453	1	0.002	**	0.01714745	0.01685322;0.01744545	2.2e-16	***
LTR	ERV1--int	HERV4_I-int	9	0.0249473334072514	30774	348	18.077	4.16394157132512	0.0501081051114314	29318.453	12	0.024	*	0.02586207	0.01189249;0.04852499	0.0285	*
LTR	ERV1--int	PRIMA4-int	20	0.0554385186827808	30774	419	24.994	4.95302902237576	0.0692815167978712	29318.453	175	0.35	ns	0.0477327	0.02939671;0.07275886	0.3529	ns
LTR	ERV1--int	LTR39-int	4	0.0110877037365562	30774	180	10.755	3.20768830534768	0.0298120634216654	29318.453	23	0.046	*	0.02222222	0.006087232;0.055917697	0.02725	*
LTR	ERV1--int	HERVFH19-int	6	0.0166315556048342	30774	110	7.367	2.72905821827948	0.0204207783568023	29318.453	421	0.842	ns	0.05454545	0.02027772;0.11494663	0.8475	ns
LTR	ERV1--int	MER92-int	18	0.0498946668145027	30774	956	53.201	6.82797336112409	0.147469231622131	29318.453	1	0.002	**	0.01882845	0.01119616;0.02959434	1.866e-08	***
LTR	ERV1--int	HERV3-int	16	0.0443508149462246	30774	303	20.857	4.63292726200345	0.057814059208338	29318.453	168	0.336	ns	0.05280528	0.03048045;0.08433770	0.3077	ns
LTR	ERV1--int	MER89-int	20	0.0554385186827808	30774	696	31.88	5.65026773927798	0.0883689987803526	29318.453	20	0.04	*	0.02873563	0.01763894;0.04403216	0.02917	*
LTR	ERV1--int	MER31-int	24	0.066526222419337	30774	1145	69.537	7.60502909050764	0.192751413682226	29318.453	1	0.002	**	0.0209607	0.01347497;0.03102813	1.83e-10	***
LTR	ERV1--int	MER34-int	14	0.0388069630779466	30774	401	26.049	5.0574872394478	0.0722058986583878	29318.453	9	0.018	*	0.03491272	0.01921610;0.05788429	0.01111	*
LTR	ERV1--int	LTR19-int	7	0.0194034815389733	30774	231	15.659	3.95301724576877	0.0434055882026832	29318.453	13	0.026	*	0.03030303	0.01226846;0.06143648	0.01818	*
LTR	ERV1--int	HERVIP10B3-int	31	0.0859297039583102	30774	239	14.9	4.01498693897254	0.0413016964186717	29318.453	1001	0.002	**	0.1297071	0.08985909;0.17903141	0.0001282	***
LTR	ERV1--int	MER66-int	15	0.0415788890120856	30774	776	46.281	6.5582810285966	0.128287504157889	29318.453	1	0.002	**	0.0193299	0.01085816;0.03168157	8.204e-08	***
LTR	ERV1--int	HUERS-P2-int	19	0.0526665927486418	30774	257	13.798	3.84993740442855	0.0382470340392505	29318.453	918	0.168	ns	0.07392996	0.04509524;0.11304482	0.1637	ns
LTR	ERV1--int	HERV-Fc2-int	0	0	30774	3	1.30163043478261	0.683633149187434	0.00360802315883859	29318.453	1	0.002	**	0	0.0000000;0.7075982	0.2631	ns
LTR	ERV1--int	HERV30-int	1	0.00277192593413904	30774	69	4.53947368421053	2.09052005239821	0.0125830848326049	29318.453	53	0.106	ns	0.01449275	0.0003668574;0.0781235357	0.09012	ns
LTR	ERV1--int	MER83B-int	12	0.0332631112096685	30774	267	18.974	4.02461445625808	0.0525945226743541	29318.453	47	0.094	ns	0.04494382	0.02343564;0.07719119	0.1197	ns
LTR	ERV1--int	MER61-int	59	0.163543630114203	30774	1204	75.588	8.33196721535064	0.209524337509702	29318.453	27	0.054	ns	0.04900332	0.03750971;0.06275843	0.0497	*
LTR	ERV1--int	MER34B-int	12	0.0332631112096685	30774	593	33.258	5.43810711636035	0.0921887127175962	29318.453	1	0.002	**	0.02023609	0.01049894;0.03508136	3.33e-05	***
LTR	ERV1--int	LTR23-int	10	0.0277192593413904	30774	173	12.868	3.47658779015613	0.0356691429205012	29318.453	266	0.532	ns	0.05780347	0.0280639;0.1037318	0.4709	ns
LTR	ERV1--int	LTR46-int	1	0.00277192593413904	30774	80	7.338	2.71092329384383	0.0203403925047123	29318.453	6	0.012	*	0.0125	0.0003164225;0.0676877845	0.009881	**
LTR	ERV1--int	HERVIP10FH-int	42	0.11642088923384	30774	400	26.753	5.18718593245873	0.0741573345160217	29318.453	998	0.008	**	0.105	0.07672859;0.13927305	0.004754	**
LTR	ERV1--int	PRIMAX-int	2	0.00554385186827808	30774	72	5.08551307847083	2.23262709707919	0.0140966655906165	29318.453	118	0.236	ns	0.02777778	0.00338190;0.09676729	0.2436	ns
LTR	ERV1--int	MER65-int	32	0.0887016298924493	30774	1038	63.552	7.83981879629617	0.176161436966404	29318.453	1	0.002	**	0.03082852	0.02118027;0.04324361	1.28e-05	***
LTR	ERV1--int	HERVH-int	49	0.135824370772813	30774	5787	329.779	17.887485041814	0.914122962634438	29318.453	1	0.002	**	0.008467254	0.006270499;0.011178879	2.2e-16	***
LTR	ERV1--int	HUERS-P3b-int	34	0.0942454817607274	30774	519	34.087	5.67605925344764	0.0944866393169975	29318.453	552	0.9	ns	0.0655106	0.04579108;0.09034427	1	ns
LTR	ERV1--int	MER50-int	12	0.0332631112096685	30774	544	39.699	5.96774773369426	0.110042687659386	29318.453	1	0.002	**	0.02205882	0.01144884;0.03821506	2.31e-07	***
LTR	ERV1--int	HUERS-P1-int	11	0.0304911852755294	30774	498	30.509	5.31395870864248	0.084568688324648	29318.453	1	0.002	**	0.02208835	0.01107679;0.03917789	5.217e-05	***
LTR	ERV1--int	HERVH48-int	5	0.0138596296706952	30774	120	9.148	3.12375636915779	0.0253575784455039	29318.453	108	0.216	ns	0.04166667	0.01366538;0.09455880	0.2244	ns
LTR	ERV1--int	HERV9-int	18	0.0498946668145027	30774	355	21.486	5.04789909618698	0.0595576006209114	29318.453	274	0.548	ns	0.05070423	0.03032382;0.07895274	0.5045	ns
LTR	ERV1--int	PABL_A-int	16	0.0443508149462246	30774	449	30.268	5.36086885820894	0.0839006541745205	29318.453	4	0.008	**	0.03563474	0.02050298;0.05722464	0.006025	**
LTR	ERV1--int	MER57A-int	34	0.0942454817607274	30774	1903	119.239	10.436320989496	0.330521676460805	29318.453	1	0.002	**	0.01786653	0.01240402;0.02487788	2.2e-16	***
LTR	ERV1--int	HERVFH21-int	3	0.00831577780241712	30774	131	8.514	2.93639684416572	0.0236001774032598	29318.453	34	0.068	ns	0.02290076	0.004747818;0.065466588	0.04964	*
LTR	ERV1--int	MER4-int	60	0.166315556048342	30774	3018	199.747	13.649736492193	0.553683889566471	29318.453	1	0.002	**	0.01988072	0.01520451;0.02551715	2.2e-16	***
LTR	ERV1--int	PABL_B-int	4	0.0110877037365562	30774	246	13.474	3.66206700303732	0.0373489300365894	29318.453	2	0.004	**	0.01626016	0.004447664;0.041106854	0.004539	**
LTR	ERV1--int	HERVS71-int	10	0.0277192593413904	30774	174	12.704	3.86073688423458	0.0352145470673024	29318.453	304	0.608	ns	0.05747126	0.0279006;0.1031503	0.5585	ns
LTR	ERV1--int	HERV35I-int	13	0.0360350371438075	30774	615	35.945	5.9171773666156	0.0996368777026278	29318.453	1	0.002	**	0.02113821	0.01130206;0.03587574	1.409e-05	***
LTR	ERV1--int	HERVIP10F-int	17	0.0471227408803637	30774	302	19.817	4.59310435409512	0.0549312562368333	29318.453	319	0.638	ns	0.05629139	0.03313012;0.08860002	0.6411	ns
LTR	ERV1--int	LTR37-int	20	0.0554385186827808	30774	1383	69.979	8.09271592551296	0.193976604945116	29318.453	1	0.002	**	0.01446132	0.008855129;0.022246342	1.421e-12	***
LTR	ERV1--int	MER4B-int	42	0.11642088923384	30774	1527	104.355	9.65817038860131	0.28926433085708	29318.453	1	0.002	**	0.02750491	0.01989344;0.03699821	1.697e-12	***
LTR	ERV1--int	ERV24_Prim-int	12	0.0332631112096685	30774	416	22.73	4.6603453540289	0.0630058764829804	29318.453	11	0.022	*	0.02884615	0.01499220;0.04984594	0.01721	*
LTR	ERV1--int	LOR1-int	35	0.0970174076948664	30774	1390	83.913	8.7555748578315	0.232600620911409	29318.453	1	0.002	**	0.02517986	0.01759994;0.03484633	9.098e-10	***
LTR	ERV1--int	HERVE-int	20	0.0554385186827808	30774	268	16.87	4.39436120618349	0.0467623905089256	29318.453	784	0.436	ns	0.07462687	0.04617768;0.11290372	0.4486	ns
LTR	ERV1--int	MER51-int	16	0.0443508149462246	30774	608	39.477	6.0156178950012	0.109427320102007	29318.453	1	0.002	**	0.02631579	0.01511491;0.04238410	2.328e-05	***
LTR	ERV1--int	HERV-Fc1-int	0	0	30774	6	1.34649122807018	0.707502877385398	0.00373237395517844	29318.453	1	0.002	**	0	0.0000000;0.4592581	0.3488	ns
LTR	ERV1--int	MER84-int	4	0.0110877037365562	30774	140	8.547	2.86915022663906	0.0236916509590864	29318.453	66	0.132	ns	0.02857143	0.007838494;0.071537198	0.1534	ns
LTR	ERV1--int	HERV17-int	18	0.0498946668145027	30774	899	50.348	6.94731323326948	0.139560926932032	29318.453	1	0.002	**	0.02002225	0.01190856;0.03145975	1.377e-07	***
LTR	ERV1--int	MER101-int	30	0.0831577780241712	30774	1219	66.547	8.19200219115571	0.184463355139151	29318.453	1	0.002	**	0.02461034	0.01666468;0.03494751	5.269e-07	***
LTR	ERV1--int	MER110-int	8	0.0221754074731123	30774	393	18.809	4.304305524245	0.0521371548952212	29318.453	4	0.008	**	0.02035623	0.00882836;0.03971449	0.008682	**
LTR	ERV1--int	HERV9NC-int	10	0.0277192593413904	30774	257	18.214	4.60688912688675	0.0504878589644085	29318.453	31	0.062	ns	0.03891051	0.01881417;0.07039188	0.05038	ns
LTR	ERV1--int	HERVI-int	15	0.0415788890120856	30774	76	4.86178861788618	2.33884514111832	0.0134765179562207	29318.453	985	0.034	*	0.1973684	0.1148853;0.3045513	8.304e-05	***
LTR	ERV1--int	HERVE_a-int	7	0.0194034815389733	30774	189	14.873	4.01110458103002	0.0412268544184499	29318.453	24	0.048	*	0.03703704	0.01501825;0.07481884	0.03	*
LTR	ERV1--int	MER57-int	25	0.069298148353476	30774	1272	73.084	8.66625917267929	0.202583434970618	29318.453	1	0.002	**	0.01965409	0.01275848;0.02887733	4.965e-11	***
LTR	ERV1--int	LTR43-int	5	0.0138596296706952	30774	147	7.22422422422422	2.48961244253032	0.0200250144811626	29318.453	257	0.514	ns	0.03401361	0.01113468;0.07758934	0.5642	ns
LTR	ERV1--int	MER83A-int	2	0.00554385186827808	30774	102	6.25125125125125	2.39821575625777	0.0173280054641625	29318.453	51	0.102	ns	0.01960784	0.002383485;0.069039212	0.09498	ns
LTR	ERV1--int	LTR38-int	4	0.0110877037365562	30774	116	5.33869346733668	2.24030670810625	0.0147984628765292	29318.453	376	0.752	ns	0.03448276	0.009473865;0.085938310	0.8227	ns
LTR	ERV1--int	tot	948	2.62778578556381	30774	42759	2237.818	42.5591842045893	6.20306575008316	29318.453	1	0.002	**	0.02217077	0.02079601;0.02361093	2.2e-16	***
LTR	ERV1--int	LTR49-int	65	0.180175185719038	30774	2182	137.373	11.2178300357382	0.380787781350482	29318.453	1	0.002	**	0.02978918	0.02306427;0.03781277	2.457e-12	***
LTR	ERV1--int	HUERS-P3-int	52	0.14414014857523	30774	715	47.757	6.83085731161263	0.132378866836678	29318.453	757	0.49	ns	0.07272727	0.05478999;0.09428115	0.5004	ns
LTR	ERV1--int	HERV9N-int	14	0.0388069630779466	30774	237	11.956	3.67662638591163	0.0331411464685664	29318.453	775	0.454	ns	0.05907173	0.03266793;0.09712692	0.5504	ns
LTR	ERV1--int	HERVP71A-int	12	0.0332631112096685	30774	250	12.435	3.58728917758852	0.034468898991019	29318.453	539	0.926	ns	0.048	0.02504500;0.08234463	1	ns
LTR	ERV1--int	MER52-int	33	0.0914735558265883	30774	489	29.276	5.43777467291477	0.0811509036478545	29318.453	797	0.41	ns	0.06748466	0.04690523;0.09347103	0.4461	ns
LTR	ERV1--int	Harlequin-int	25	0.069298148353476	30774	570	38.146	6.74553083057118	0.105737886683668	29318.453	20	0.04	*	0.04385965	0.02858158;0.06406698	0.02875	*
LTR	ERV1--int	MER41-int	36	0.0997893336290054	30774	1715	110.802	10.457827793675	0.307134937354474	29318.453	1	0.002	**	0.02099125	0.01474427;0.02894322	2.2e-16	***
LTR	ERV1--int	PRIMA41-int	13	0.0360350371438075	30774	460	31.641	5.4845418404092	0.0877065084820934	29318.453	1	0.002	**	0.02826087	0.01513171;0.04784213	0.0002031	***
LTR	ERV1--int	HERV1_I-int	3	0.00831577780241712	30774	49	3.19382321618743	1.72672588321089	0.0088530414020053	29318.453	601	0.802	ns	0.06122449	0.01280842;0.16865890	1	ns
LTR	ERV1--int	HERV15-int	3	0.00831577780241712	30774	95	7.13	2.96342401317831	0.0197638319104114	29318.453	94	0.188	ns	0.03157895	0.006560292;0.089522498	0.1199	ns
LTR	ERV1--int	LTR25-int	41	0.113648963299701	30774	592	33.993	5.63939303061542	0.0942260782791884	29318.453	908	0.188	ns	0.06925676	0.05015487;0.09278432	0.2155	ns
LTR	ERV1--int	ERV24B_Prim-int	9	0.0249473334072514	30774	376	24.417	4.7610690793958	0.0676821155338729	29318.453	1	0.002	**	0.02393617	0.01100223;0.04495060	0.0004855	***
LTR	ERVK--int	HERVK3-int	12	0.0332631112096685	30774	336	25.701	5.11446544193591	0.0712412684333075	29318.453	3	0.006	**	0.03571429	0.01858778;0.06155418	0.002802	**
LTR	ERVK--int	HERVK9-int	39	0.108105111431423	30774	680	42.116	6.50898693430176	0.1167424326422	29318.453	357	0.714	ns	0.05735294	0.04109776;0.07757245	0.6907	ns
LTR	ERVK--int	HERVK14C-int	10	0.0277192593413904	30774	82	4.19062181447503	2.06312466624352	0.0116160932877121	29318.453	981	0.042	*	0.1219512	0.06005801;0.21285883	0.008979	**
LTR	ERVK--int	HERVK11-int	9	0.0249473334072514	30774	286	20.86	4.64930274514534	0.0578223749861404	29318.453	3	0.006	**	0.03146853	0.01448840;0.05889455	0.00425	**
LTR	ERVK--int	HERVK22-int	15	0.0415788890120856	30774	421	26.811	5.21866970726386	0.0743181062202018	29318.453	8	0.016	*	0.03562945	0.02007613;0.05808512	0.01614	*
LTR	ERVK--int	tot	121	0.335403038030824	30774	2628	173.231	13.0750371164137	0.48018350149684	29318.453	1	0.002	**	0.04604262	0.03834948;0.05476617	2.099e-05	***
LTR	ERVK--int	HERVK14-int	23	0.0637542964851979	30774	407	24.027	4.91430782729584	0.0666010644195587	29318.453	463	0.926	ns	0.05651106	0.03615671;0.08359030	0.9163	ns
LTR	ERVK--int	HERVK11D-int	1	0.00277192593413904	30774	43	3.58393408856849	1.82759753622457	0.00993439984634795	29318.453	100	0.2	ns	0.02325581	0.0005886129;0.1228904827	0.2614	ns
LTR	ERVK--int	HERVK-int	17	0.0471227408803637	30774	251	18.956	4.51912452655229	0.0525446280075396	29318.453	374	0.748	ns	0.06772908	0.03994668;0.10622784	0.7208	ns
LTR	ERVK--int	HERVKC4-int	6	0.0166315556048342	30774	55	4.05775075987842	1.91336396696183	0.0112477845655794	29318.453	880	0.244	ns	0.1090909	0.0411015;0.2224709	0.2975	ns
LTR	ERVK--int	HERVK13-int	1	0.00277192593413904	30774	67	5.30281690140845	2.37048231750403	0.0146990156930049	29318.453	29	0.058	ns	0.01492537	0.0003778063;0.0803764506	0.06437	ns
LTR	ERVL-MaLR--int	MLT1J-int	38	0.105333185497284	30774	1434	64.114	7.63067698380892	0.17771925934139	29318.453	2	0.004	**	0.0264993	0.01881920;0.03619226	0.000427	***
LTR	ERVL-MaLR--int	MLT-int	19	0.0526665927486418	30774	409	22.626	4.56321673241004	0.0627175961858299	29318.453	244	0.488	ns	0.04645477	0.02819714;0.07159633	0.5157	ns
LTR	ERVL-MaLR--int	MLT1K-int	10	0.0277192593413904	30774	202	9.717	2.98593818201698	0.0269348043020291	29318.453	632	0.74	ns	0.04950495	0.02399165;0.08915500	0.869	ns
LTR	ERVL-MaLR--int	MST-int	13	0.0360350371438075	30774	227	13.749	3.6142858301554	0.0381112096684777	29318.453	497	0.994	ns	0.05726872	0.03084213;0.09594038	1	ns
LTR	ERVL-MaLR--int	MSTB1-int	8	0.0221754074731123	30774	231	13.912	3.61874997082574	0.0385630335957423	29318.453	64	0.128	ns	0.03463203	0.01506807;0.06709596	0.1259	ns
LTR	ERVL-MaLR--int	MLT1H-int	29	0.0803858520900322	30774	807	35.651	5.9035625728073	0.0988219314779909	29318.453	159	0.318	ns	0.03593556	0.02419620;0.05120364	0.303	ns
LTR	ERVL-MaLR--int	THE1B-int	183	0.507262445947444	30774	4215	238.648	15.5634931271331	0.661514580330414	29318.453	1	0.002	**	0.04341637	0.03746389;0.05001154	0.0001427	***
LTR	ERVL-MaLR--int	MLT1G3-int	12	0.0332631112096685	30774	237	10.805	3.21952486251315	0.0299506597183723	29318.453	705	0.594	ns	0.05063291	0.02643311;0.08677459	0.6405	ns
LTR	ERVL-MaLR--int	MSTA1-int	2	0.00554385186827808	30774	28	2.76939426142402	1.47783573595907	0.00767655577509706	29318.453	461	0.922	ns	0.07142857	0.008770497;0.235034773	1	ns
LTR	ERVL-MaLR--int	MLT1I-int	14	0.0388069630779466	30774	801	35.995	5.70451720275402	0.0997754739993347	29318.453	1	0.002	**	0.01747815	0.009587575;0.029151635	3.686e-05	***
LTR	ERVL-MaLR--int	MLT1C2-int	20	0.0554385186827808	30774	436	25.634	4.86083034796238	0.0710555493957201	29318.453	143	0.286	ns	0.04587156	0.02824134;0.06995801	0.3074	ns
LTR	ERVL-MaLR--int	THE1A-int	54	0.149684000443508	30774	1461	84.785	9.35619117554324	0.235017740325978	29318.453	2	0.004	**	0.03696099	0.02788587;0.04795301	0.0003292	***
LTR	ERVL-MaLR--int	MLT1E-int	0	0	30774	13	1.3188679245283	0.578622509921732	0.00365580420370413	29318.453	1	0.002	**	0	0.0000000;0.2470526	0.6347	ns
LTR	ERVL-MaLR--int	MLT1-int	15	0.0415788890120856	30774	245	14.668	3.66704557146802	0.0406586096019514	29318.453	624	0.756	ns	0.06122449	0.03466839;0.09897075	0.8926	ns
LTR	ERVL-MaLR--int	MLT1E1-int	2	0.00554385186827808	30774	45	2.88486140724947	1.440963833131	0.00799662215115164	29318.453	436	0.872	ns	0.04444444	0.005428489;0.151492900	1	ns
LTR	ERVL-MaLR--int	MLT1J2-int	7	0.0194034815389733	30774	582	25.892	5.08981750578959	0.071770706286728	29318.453	1	0.002	**	0.01202749	0.004848975;0.024623441	1.862e-05	***
LTR	ERVL-MaLR--int	MLT1E2-int	2	0.00554385186827808	30774	128	6.496	2.47226537736063	0.0180064308681672	29318.453	41	0.082	ns	0.015625	0.001897893;0.055302590	0.06953	ns
LTR	ERVL-MaLR--int	MLT1A0-int	31	0.0859297039583102	30774	925	53.157	7.34726706560565	0.147347266881029	29318.453	1	0.002	**	0.03351351	0.02288214;0.04723431	0.001103	**
LTR	ERVL-MaLR--int	MLT1H1-int	10	0.0277192593413904	30774	425	17.58	4.08929362143664	0.0487304579221643	29318.453	33	0.066	ns	0.02352941	0.01133961;0.04284478	0.06687	ns
LTR	ERVL-MaLR--int	MSTC-int	11	0.0304911852755294	30774	204	11.172	3.25315216351756	0.0309679565362014	29318.453	568	0.868	ns	0.05392157	0.02722148;0.09443078	1	ns
LTR	ERVL-MaLR--int	THE1-int	9	0.0249473334072514	30774	200	10.438	3.17777504777388	0.0289333629005433	29318.453	390	0.78	ns	0.045	0.02078042;0.08370269	0.752	ns
LTR	ERVL-MaLR--int	MSTD-int	22	0.0609823705510589	30774	729	44.31	6.53992894997115	0.122824038141701	29318.453	2	0.004	**	0.03017833	0.01900722;0.04533527	0.0002463	***
LTR	ERVL-MaLR--int	MLT1O-int	1	0.00277192593413904	30774	13	1.34291187739464	0.615878776906057	0.00372245226021354	29318.453	377	0.754	ns	0.07692308	0.001945628;0.360297435	1	ns
LTR	ERVL-MaLR--int	MLT1H2-int	11	0.0304911852755294	30774	343	15.163	3.71270995570825	0.0420307129393503	29318.453	162	0.324	ns	0.03206997	0.01611580;0.05665652	0.3557	ns
LTR	ERVL-MaLR--int	MLT1F1-int	6	0.0166315556048342	30774	157	7.862	2.73284182206443	0.0217928816942011	29318.453	320	0.64	ns	0.03821656	0.01415180;0.08132293	0.7121	ns
LTR	ERVL-MaLR--int	MLT1A-int	12	0.0332631112096685	30774	443	21.506	4.41967165041675	0.0596130391395942	29318.453	18	0.036	*	0.02708804	0.01407343;0.04683896	0.03485	*
LTR	ERVL-MaLR--int	MLT1M-int	0	0	30774	1	1.03846153846154	0.196116135138184	0.00287853847006746	29318.453	1	0.002	**	na	na	na	na
LTR	ERVL-MaLR--int	MLT1G1-int	17	0.0471227408803637	30774	297	14.028	3.65247266335514	0.0388845770041025	29318.453	825	0.354	ns	0.05723906	0.03369379;0.09006538	0.4098	ns
LTR	ERVL-MaLR--int	MLT1F2-int	9	0.0249473334072514	30774	305	15.478	3.83121314914664	0.0429038696086041	29318.453	43	0.086	ns	0.0295082	0.01357999;0.05527483	0.1151	ns
LTR	ERVL-MaLR--int	MLT1G-int	7	0.0194034815389733	30774	180	8.051	2.88283015623705	0.0223167756957534	29318.453	454	0.908	ns	0.03888889	0.01577596;0.07848185	0.8572	ns
LTR	ERVL-MaLR--int	tot	1165	3.22929371327198	30774	27209	1353.621	33.8843549224197	3.75213715489522	29318.453	1	0.002	**	0.04281672	0.04044183;0.04528984	8.531e-08	***
LTR	ERVL-MaLR--int	MLT1J1-int	8	0.0221754074731123	30774	477	21.609	4.57679648510463	0.0598985475108105	29318.453	2	0.004	**	0.01677149	0.007267839;0.032778026	0.001266	**
LTR	ERVL-MaLR--int	MLT1F-int	25	0.069298148353476	30774	518	25.54	4.63938831355212	0.0707949883579111	29318.453	512	0.98	ns	0.04826255	0.03147303;0.07042317	1	ns
LTR	ERVL-MaLR--int	THE1D-int	107	0.296596074952877	30774	2538	141.82	11.6607707109596	0.393114535979599	29318.453	1	0.002	**	0.04215918	0.03467679;0.05071959	0.002126	**
LTR	ERVL-MaLR--int	MLT1N2-int	4	0.0110877037365562	30774	73	3.10958904109589	1.57800103871703	0.00861955050752825	29318.453	790	0.424	ns	0.05479452	0.01512952;0.13439383	0.5549	ns
LTR	ERVL-MaLR--int	MLT1D-int	17	0.0471227408803637	30774	587	29.051	5.46207224716345	0.0805272203126732	29318.453	17	0.034	*	0.02896082	0.01695934;0.04596506	0.02171	*
LTR	ERVL-MaLR--int	MSTB-int	95	0.263332963743209	30774	869	51.993	7.2721272565072	0.144120745093691	29318.453	1001	0.002	**	0.1093211	0.08935153;0.13198267	2.549e-08	***
LTR	ERVL-MaLR--int	MLT1E3-int	2	0.00554385186827808	30774	72	3.54320987654321	1.71177096013578	0.00982151534688771	29318.453	289	0.578	ns	0.02777778	0.00338190;0.09676729	0.5863	ns
LTR	ERVL-MaLR--int	MLT1E1A-int	2	0.00554385186827808	30774	86	5.02808425275827	2.10831535008033	0.0139374771392568	29318.453	109	0.218	ns	0.02325581	0.002828901;0.081494450	0.2449	ns
LTR	ERVL-MaLR--int	MSTA-int	268	0.742876150349263	30774	3150	179.424	13.258280657989	0.497350038806963	29318.453	1001	0.002	**	0.08507937	0.07556623;0.09537096	1.907e-10	***
LTR	ERVL-MaLR--int	THE1C-int	83	0.23006985253354	30774	1795	111.974	10.3846600890528	0.310383634549285	29318.453	4	0.008	**	0.04623955	0.03699505;0.05700085	0.003934	**
LTR	ERVL-MaLR--int	MLT1C-int	7	0.0194034815389733	30774	117	5.93887775551102	2.42423230112869	0.0164621292701825	29318.453	757	0.49	ns	0.05982906	0.02439017;0.11938916	0.67	ns
LTR	ERVL-MaLR--int	MLT1B-int	14	0.0388069630779466	30774	553	29.611	5.35988874953645	0.0820794988357911	29318.453	2	0.004	**	0.02531646	0.01390831;0.04211218	0.001726	**
LTR	ERVL-MaLR--int	MLT1A1-int	20	0.0554385186827808	30774	454	25.458	4.947394537806	0.0705676904313117	29318.453	156	0.312	ns	0.04405286	0.02711305;0.06721820	0.3073	ns
LTR	ERVL-MaLR--int	MLT1L-int	4	0.0110877037365562	30774	109	4.63801820020222	2.02724622149935	0.0128562429321494	29318.453	514	0.976	ns	0.03669725	0.01008772;0.09129832	1	ns
LTR	ERVL-MaLR--int	MSTB2-int	1	0.00277192593413904	30774	88	6.1001001001001	2.33557268984913	0.0169090256683116	29318.453	9	0.018	*	0.01136364	0.000287661;0.061693754	0.0319	*
LTR	LTR	EUTREP8	12	0.0332631112096685	30774	275	12.496	3.38429275291566	0.0346379864730014	29318.453	542	0.92	ns	0.04363636	0.02274777;0.07498279	1	ns
LTR	LTR	LTR107_Mam	9	0.0249473334072514	30774	426	19.817	4.43409203469798	0.0549312562368333	29318.453	7	0.014	*	0.02112676	0.009704927;0.039725161	0.01071	*
LTR	LTR	LTR106_Mam	18	0.0498946668145027	30774	639	29.344	5.16588330785262	0.081339394611376	29318.453	13	0.026	*	0.02816901	0.01677835;0.04415481	0.02939	*
LTR	LTR	LTR91A	39	0.108105111431423	30774	2403	100.878	9.63877699825148	0.279626344384078	29318.453	1	0.002	**	0.01622971	0.01156571;0.02212035	1.469e-12	***
LTR	LTR	tot	168	0.465683556935359	30774	7931	340.497	17.6114779378437	0.943832464796541	29318.453	1	0.002	**	0.0211827	0.01812754;0.02459639	2.2e-16	***
LTR	LTR	LTR91	17	0.0471227408803637	30774	1566	63.68	7.67883875104592	0.176516243485974	29318.453	1	0.002	**	0.01085568	0.006336197;0.017324271	3.997e-12	***
LTR	LTR	LTR90A	17	0.0471227408803637	30774	406	20.511	4.26098991257138	0.0568549728351258	29318.453	246	0.492	ns	0.04187192	0.02457807;0.06619606	0.4966	ns
LTR	LTR	MamRep1527	28	0.0776139261558931	30774	1268	55.619	7.03230348408631	0.154171748530879	29318.453	1	0.002	**	0.02208202	0.01472230;0.03175745	4.774e-05	***
LTR	LTR	EUTREP16	17	0.0471227408803637	30774	411	19.855	4.39286606582448	0.0550365894223306	29318.453	310	0.62	ns	0.04136253	0.02427679;0.06540092	0.6443	ns
LTR	LTR	LTR90B	15	0.0415788890120856	30774	537	24.366	4.7819358957342	0.0675407473112318	29318.453	27	0.054	ns	0.02793296	0.01571634;0.04565314	0.04887	*
LTR	ERVL--int	HERVL-int	122	0.338174963964963	30774	2324	155.919	12.6535588492547	0.432195919725025	29318.453	2	0.004	**	0.0524957	0.04378223;0.06235769	0.004195	**
LTR	ERVL--int	LTR57-int	24	0.066526222419337	30774	366	17.26	4.00080072065661	0.0478434416232398	29318.453	957	0.09	ns	0.06557377	0.04246276;0.09599980	0.1071	ns
LTR	ERVL--int	MER76-int	7	0.0194034815389733	30774	155	8.468	2.90127444296354	0.0234726688102894	29318.453	387	0.774	ns	0.04516129	0.01834731;0.09083395	0.7252	ns
LTR	ERVL--int	tot	714	1.97915511697527	30774	29730	1438.978	35.9025975733304	3.98874043685553	29318.453	1	0.002	**	0.02401615	0.02230566;0.02582048	2.2e-16	***
LTR	ERVL--int	MER21-int	24	0.066526222419337	30774	1093	58.247	7.35255404951579	0.161456369885797	29318.453	1	0.002	**	0.02195791	0.01411831;0.03249633	3.584e-07	***
LTR	ERVL--int	ERVL-B4-int	97	0.268876815611487	30774	3898	226.637	14.4139166083335	0.62822097793547	29318.453	1	0.002	**	0.02488456	0.02022494;0.03027363	2.2e-16	***
LTR	ERVL--int	MER70-int	7	0.0194034815389733	30774	258	11.86	3.53141202224703	0.032875041578889	29318.453	97	0.194	ns	0.02713178	0.01097649;0.05510041	0.1794	ns
LTR	ERVL--int	LTR52-int	7	0.0194034815389733	30774	170	14.268	3.41904458377864	0.0395498392282958	29318.453	22	0.044	*	0.04117647	0.01671287;0.08299654	0.05089	ns
LTR	ERVL--int	MER68-int	24	0.066526222419337	30774	410	40.949	5.86948463238894	0.11350759507706	29318.453	2	0.004	**	0.05853659	0.03786186;0.08584839	0.003819	**
LTR	ERVL--int	HERVL40-int	22	0.0609823705510589	30774	1333	67.633	7.86436006037103	0.187473666703626	29318.453	1	0.002	**	0.01650413	0.01037120;0.02488134	8.307e-11	***
LTR	ERVL--int	ERVL47-int	11	0.0304911852755294	30774	212	12.044	3.29011988974398	0.0333850759507706	29318.453	464	0.928	ns	0.05188679	0.02618298;0.09094169	0.8823	ns
LTR	ERVL--int	HERVL74-int	12	0.0332631112096685	30774	371	26.287	5.11476214420493	0.0728656170307129	29318.453	2	0.004	**	0.03234501	0.01682265;0.05581819	0.002245	**
LTR	ERVL--int	ERVL-int	19	0.0526665927486418	30774	820	48.056	6.68038108879213	0.133207672690986	29318.453	1	0.002	**	0.02317073	0.01400659;0.03594827	1.653e-06	***
LTR	ERVL--int	ERV3-16A3_I-int	131	0.363122297372214	30774	6505	295.729	17.0247290844936	0.819738884577004	29318.453	1	0.002	**	0.02013836	0.01686430;0.02385192	2.2e-16	***
LTR	ERVL--int	HERVL32-int	3	0.00831577780241712	30774	114	6.00501002004008	2.27959747407987	0.0166454430093139	29318.453	134	0.268	ns	0.02631579	0.005460178;0.074981845	0.2912	ns
LTR	ERVL--int	ERVL-E-int	197	0.546069409025391	30774	8861	412.277	20.04075604619	1.14280130834904	29318.453	1	0.002	**	0.02223225	0.01926386;0.02552024	2.2e-16	***
LTR	ERVL--int	LTR53-int	14	0.0388069630779466	30774	325	26.106	4.74059460798297	0.0723638984366338	29318.453	6	0.012	*	0.04307692	0.02374757;0.07122017	0.01047	*
LTR	ERVL--int	HERVL18-int	1	0.00277192593413904	30774	504	23.224	4.8844325854373	0.0643752078944451	29318.453	1	0.002	**	0.001984127	5.023248e-05;1.100484e-02	1.925e-09	***
LTR	ERVL--int	HERV16-int	53	0.146912074509369	30774	1904	90.257	9.49437170612643	0.250185719037587	29318.453	1	0.002	**	0.02783613	0.02091916;0.03625365	1.932e-05	***
LTR	ERVL--int	HERVL66-int	4	0.0110877037365562	30774	107	11.586	3.18790946652611	0.0321155338729349	29318.453	6	0.012	*	0.03738318	0.01027800;0.09295471	0.01251	*
LTR	ERVL?	tot	132	0.365894223306353	30774	3926	191.594	13.5419551228229	0.531084377425435	29318.453	1	0.002	**	0.03362201	0.02820568;0.03974605	4.181e-06	***
LTR	ERVL?	LTR89B	17	0.0471227408803637	30774	732	34.515	5.79632403962826	0.095673023616809	29318.453	2	0.004	**	0.02322404	0.01358571;0.03692419	0.001183	**
LTR	ERVL?	Eutr10	35	0.0970174076948664	30774	999	45.722	6.67527342325955	0.126737997560705	29318.453	67	0.134	ns	0.03503504	0.02452217;0.04839044	0.1116	ns
LTR	ERVL?	LTR89	35	0.0970174076948664	30774	1093	51.279	6.88175250336115	0.142141589976716	29318.453	8	0.016	*	0.03202196	0.02240376;0.04425518	0.01804	*
LTR	ERVL?	LTR55	26	0.072070074287615	30774	406	28.437	5.03779817086893	0.0788252577891119	29318.453	368	0.736	ns	0.06403941	0.04225557;0.09242714	0.6979	ns
LTR	ERVL?	LTR87	20	0.0554385186827808	30774	696	33.385	5.6643499061993	0.0925407473112318	29318.453	7	0.014	*	0.02873563	0.01763894;0.04403216	0.01618	*
LTR	ERV1	LTR64	27	0.0748420002217541	30774	372	17.914	4.13542086198076	0.0496562811841668	29318.453	984	0.036	*	0.07258065	0.04837311;0.10384617	0.03809	*
LTR	ERV1	LTR9C	8	0.0221754074731123	30774	153	8.36636636636637	2.80386040598715	0.0231909479054395	29318.453	544	0.916	ns	0.05228758	0.02284141;0.10042618	1	ns
LTR	ERV1	MER61F	4	0.0110877037365562	30774	159	8.406	2.85960510234216	0.0233008094023728	29318.453	66	0.132	ns	0.02515723	0.006896104;0.063157606	0.1529	ns
LTR	ERV1	LTR43B	7	0.0194034815389733	30774	242	13.884	3.51381429373993	0.0384854196695864	29318.453	32	0.064	ns	0.02892562	0.01170707;0.05868712	0.06996	ns
LTR	ERV1	MER4E	28	0.0776139261558931	30774	729	44.266	6.42374567588946	0.122702073400599	29318.453	6	0.012	*	0.03840878	0.02567137;0.05503503	0.01024	*
LTR	ERV1	LTR21C	0	0	30774	22	1.67099567099567	0.875969333425906	0.00463187623626697	29318.453	1	0.002	**	0	0.0000000;0.1543725	0.4074	ns
LTR	ERV1	LTR77	4	0.0110877037365562	30774	103	3.72689938398357	1.87517871327538	0.0103306890563909	29318.453	679	0.646	ns	0.03883495	0.01068093;0.09645448	0.7898	ns
LTR	ERV1	LTR10F	26	0.072070074287615	30774	449	23.226	4.60935680655884	0.0643807517463133	29318.453	760	0.484	ns	0.05790646	0.03817140;0.08369787	0.5224	ns
LTR	ERV1	LTR2752	8	0.0221754074731123	30774	230	10.392	3.21226628016026	0.0288058543075729	29318.453	293	0.586	ns	0.03478261	0.01513410;0.06738271	0.6316	ns
LTR	ERV1	MER95	2	0.00554385186827808	30774	139	7.54054054054054	2.67290046614383	0.0209018198817511	29318.453	21	0.042	*	0.01438849	0.001747287;0.051008446	0.03665	*
LTR	ERV1	LTR68	9	0.0249473334072514	30774	352	15.318	3.64529342634638	0.0424603614591418	29318.453	49	0.098	ns	0.02556818	0.01175659;0.04797996	0.1153	ns
LTR	ERV1	LTR9B	38	0.105333185497284	30774	685	38.498	6.1050198416768	0.106713604612485	29318.453	506	0.992	ns	0.05547445	0.03955245;0.07535098	1	ns
LTR	ERV1	HERV-Fc1_LTR3	0	0	30774	5	1.13684210526316	0.37403919427339	0.00315124211460017	29318.453	1	0.002	**	0	0.0000000;0.5218238	0.5949	ns
LTR	ERV1	MER57E3	4	0.0110877037365562	30774	243	31.287	5.16268188873615	0.0867252467014081	29318.453	1	0.002	**	0.01646091	0.004502791;0.041607809	3.345e-10	***
LTR	ERV1	LTR60B	7	0.0194034815389733	30774	247	13.071	3.51771706271743	0.0362318438851314	29318.453	46	0.092	ns	0.02834008	0.01146853;0.05751712	0.08789	ns
LTR	ERV1	LTR6B	8	0.0221754074731123	30774	154	8.809	2.89151861136668	0.0244178955538308	29318.453	484	0.968	ns	0.05194805	0.02269132;0.09979077	1	ns
LTR	ERV1	LTR12F	31	0.0859297039583102	30774	637	28.632	5.52730740298811	0.079365783346269	29318.453	706	0.592	ns	0.04866562	0.03330201;0.06836853	0.632	ns
LTR	ERV1	MER90a	55	0.152455926377647	30774	1252	72.4	8.06976586532233	0.200687437631666	29318.453	21	0.042	*	0.04392971	0.03326245;0.05679933	0.03395	*
LTR	ERV1	LTR109A2	1	0.00277192593413904	30774	26	2.06925880923451	1.0608334921858	0.0057358321577628	29318.453	292	0.584	ns	0.03846154	0.0009732879;0.1963696468	0.7187	ns
LTR	ERV1	MER51B	29	0.0803858520900322	30774	713	38.754	6.26344272063813	0.107423217651624	29318.453	61	0.122	ns	0.04067321	0.02740579;0.05789339	0.1161	ns
LTR	ERV1	LTR58	0	0	30774	76	3.69072164948454	1.7645799819618	0.0102304070558946	29318.453	1	0.002	**	0	0.00000000;0.04737875	0.05382	ns
LTR	ERV1	LTR78B	76	0.210666370994567	30774	3270	143.898	11.6696090669643	0.39887459807074	29318.453	1	0.002	**	0.02324159	0.01835439;0.02900493	3.137e-10	***
LTR	ERV1	LTR12C	132	0.365894223306353	30774	2731	143.27	11.9236434563129	0.3971338285841	29318.453	192	0.384	ns	0.04833394	0.04059514;0.05705811	0.3672	ns
LTR	ERV1	MER41B	118	0.327087260228407	30774	2851	158.303	11.5366496560001	0.438804191152012	29318.453	2	0.004	**	0.04138899	0.03437641;0.04936144	0.0006805	***
LTR	ERV1	LTR12	43	0.119192815167979	30774	778	39.171	6.04121306156762	0.10857911076616	29318.453	769	0.466	ns	0.05526992	0.04028429;0.07372930	0.5116	ns
LTR	ERV1	LTR6A	25	0.069298148353476	30774	287	15.931	3.72667776003334	0.044159552056769	29318.453	992	0.02	*	0.08710801	0.05716541;0.12590232	0.0272	*
LTR	ERV1	MER101B	9	0.0249473334072514	30774	261	11.027	3.28558458513336	0.0305660272757512	29318.453	346	0.692	ns	0.03448276	0.01588672;0.06444757	0.6448	ns
LTR	ERV1	MER50B	27	0.0748420002217541	30774	692	38.822	5.89568274884894	0.107611708615146	29318.453	20	0.04	*	0.03901734	0.02586734;0.05626262	0.05669	ns
LTR	ERV1	HERV1_LTRb	1	0.00277192593413904	30774	10	1.49770290964778	0.699744206511737	0.00415152153688818	29318.453	396	0.792	ns	0.1	0.002528579;0.445016117	1	ns
LTR	ERV1	LTR25	12	0.0332631112096685	30774	284	15.787	3.67302628933174	0.043760394722253	29318.453	178	0.356	ns	0.04225352	0.02202064;0.07264464	0.4351	ns
LTR	ERV1	LTR10B2	29	0.0803858520900322	30774	101	6.45845845845846	2.41944900607805	0.0179023684955606	29318.453	1000	0.004	**	0.2871287	0.2014550;0.3856894	4.168e-12	***
LTR	ERV1	LTR24B	21	0.0582104446169198	30774	454	23.904	4.63187200149554	0.0662601175296596	29318.453	307	0.614	ns	0.04625551	0.02885754;0.06983957	0.6734	ns
LTR	ERV1	LTR45C	18	0.0498946668145027	30774	424	21.847	4.51064706410698	0.0605582658831356	29318.453	234	0.468	ns	0.04245283	0.02535120;0.06626564	0.5085	ns
LTR	ERV1	LTR35	4	0.0110877037365562	30774	105	4.88832997987928	2.13553935249364	0.0135500886458567	29318.453	473	0.946	ns	0.03809524	0.01047559;0.09467228	1	ns
LTR	ERV1	LTR49	52	0.14414014857523	30774	1462	82.365	8.71054812561464	0.228309679565362	29318.453	1	0.002	**	0.03556772	0.02667552;0.04638278	0.0003379	***
LTR	ERV1	MER31B	68	0.188490963521455	30774	1486	76.635	8.31799038013173	0.212426543962745	29318.453	163	0.326	ns	0.04576043	0.03570710;0.05765434	0.3477	ns
LTR	ERV1	MER4B	57	0.157999778245925	30774	1738	101.258	9.46133991319163	0.280679676239051	29318.453	1	0.002	**	0.03279632	0.02493230;0.04228448	1.342e-06	***
LTR	ERV1	MER34A1	18	0.0498946668145027	30774	775	36.548	5.7379979627585	0.101308349040914	29318.453	1	0.002	**	0.02322581	0.01382182;0.03645912	0.000885	***
LTR	ERV1	MER89	60	0.166315556048342	30774	1388	63.781	7.72468185168229	0.176796208005322	29318.453	353	0.706	ns	0.04322767	0.03314658;0.05529496	0.7003	ns
LTR	ERV1	MER92D	5	0.0138596296706952	30774	231	11.038	3.12959268122073	0.0305965184610267	29318.453	28	0.056	ns	0.02164502	0.00706456;0.04978663	0.06318	ns
LTR	ERV1	MER49	72	0.199578667258011	30774	1335	76.341	8.28331650562336	0.211611597738108	29318.453	328	0.656	ns	0.05393258	0.04243488;0.06744010	0.6797	ns
LTR	ERV1	LTR1A1	18	0.0498946668145027	30774	359	20.064	4.3253453749513	0.0556159219425657	29318.453	364	0.728	ns	0.05013928	0.02998288;0.07808609	0.7304	ns
LTR	ERV1	LTR72	3	0.00831577780241712	30774	153	8.54554554554555	2.84814000369345	0.023687619319064	29318.453	28	0.056	ns	0.01960784	0.004062007;0.056231267	0.05086	ns
LTR	ERV1	MER34D	12	0.0332631112096685	30774	249	12.492	3.47994914417525	0.0346268987692649	29318.453	522	0.96	ns	0.04819277	0.02514658;0.08266928	1	ns
LTR	ERV1	LTR27C	7	0.0194034815389733	30774	120	5.32997987927565	2.27109482442018	0.0147743094558035	29318.453	838	0.328	ns	0.05833333	0.02377202;0.11649838	0.3794	ns
LTR	ERV1	LTR26	58	0.160771704180064	30774	596	33.564	5.54641025048334	0.0930369220534427	29318.453	1001	0.002	**	0.09731544	0.07472641;0.12398454	7.872e-05	***
LTR	ERV1	LTR29	21	0.0582104446169198	30774	708	39.661	5.96906263233256	0.109937354473888	29318.453	1	0.002	**	0.02966102	0.01845243;0.04498393	0.001359	**
LTR	ERV1	LTR23	34	0.0942454817607274	30774	856	42.795	6.23039266762479	0.11862457035148	29318.453	84	0.168	ns	0.03971963	0.02766107;0.05506426	0.1823	ns
LTR	ERV1	MER61E	14	0.0388069630779466	30774	318	15.527	3.86266633184787	0.0430396939793769	29318.453	420	0.84	ns	0.04402516	0.02427482;0.07276415	0.795	ns
LTR	ERV1	PABL_A	19	0.0526665927486418	30774	524	33.681	5.54201704733511	0.093361237387737	29318.453	5	0.01	**	0.03625954	0.02196918;0.05604619	0.007254	**
LTR	ERV1	MER65D	14	0.0388069630779466	30774	470	21.625	4.57857383235635	0.0599428983257567	29318.453	43	0.086	ns	0.02978723	0.01637866;0.04947325	0.09836	ns
LTR	ERV1	MER57E1	13	0.0360350371438075	30774	501	23.747	4.77176704804005	0.0658249251579998	29318.453	10	0.02	*	0.0259481	0.01388701;0.04396333	0.02033	*
LTR	ERV1	LTR8A	76	0.210666370994567	30774	1442	82.726	8.85400007439107	0.229310344827586	29318.453	250	0.5	ns	0.05270458	0.04174675;0.06552643	0.4965	ns
LTR	ERV1	LTR8	170	0.471227408803637	30774	3403	194.099	13.0584732156069	0.538028051890453	29318.453	44	0.088	ns	0.04995592	0.04287893;0.05781827	0.076	ns
LTR	ERV1	MER57B2	30	0.0831577780241712	30774	1104	53.648	7.07489576956086	0.148708282514691	29318.453	2	0.004	**	0.02717391	0.01840757;0.03856650	0.0004477	***
LTR	ERV1	LTR39	33	0.0914735558265883	30774	1272	63.792	7.91425115670278	0.176826699190598	29318.453	1	0.002	**	0.0259434	0.01792402;0.03624254	2.067e-05	***
LTR	ERV1	MER4E1	26	0.072070074287615	30774	1050	58.255	7.49039926045876	0.16147854529327	29318.453	1	0.002	**	0.0247619	0.01623760;0.03607252	2.028e-06	***
LTR	ERV1	LTR44	11	0.0304911852755294	30774	218	11.902	3.38139465750892	0.0329914624681229	29318.453	483	0.966	ns	0.05045872	0.02545466;0.08848944	1	ns
LTR	ERV1	LTR1B	11	0.0304911852755294	30774	321	15.5	3.88807370263439	0.0429648519791551	29318.453	154	0.308	ns	0.03426791	0.01722823;0.06048644	0.2964	ns
LTR	ERV1	LTR46	18	0.0498946668145027	30774	255	18.094	3.93098163524286	0.0501552278523118	29318.453	530	0.944	ns	0.07058824	0.04236888;0.10926722	1	ns
LTR	ERV1	LTR1B1	8	0.0221754074731123	30774	168	8.073	2.72710617837078	0.0223777580663045	29318.453	580	0.844	ns	0.04761905	0.02077982;0.09167017	1	ns
LTR	ERV1	MER4D1	42	0.11642088923384	30774	1536	80.614	8.96154636841842	0.223456037254685	29318.453	1	0.002	**	0.02734375	0.01977646;0.03678248	1.85e-06	***
LTR	ERV1	HERV1_LTRa	1	0.00277192593413904	30774	27	2.11398354876616	1.11563413556367	0.00585980582316819	29318.453	310	0.62	ns	0.03703704	0.0009372571;0.1897056174	0.7197	ns
LTR	ERV1	LTR28B	13	0.0360350371438075	30774	261	13.134	3.52369982553286	0.0364064752189821	29318.453	547	0.91	ns	0.04980843	0.02678405;0.08366797	1	ns
LTR	ERV1	LTR38B	7	0.0194034815389733	30774	226	11.969	3.43275732070048	0.0331771815057102	29318.453	88	0.176	ns	0.03097345	0.01254184;0.06277318	0.1787	ns
LTR	ERV1	LTR1A2	34	0.0942454817607274	30774	837	42.618	6.36180387536024	0.118133939461138	29318.453	92	0.184	ns	0.04062127	0.02829261;0.05630397	0.2075	ns
LTR	ERV1	MER72	32	0.0887016298924493	30774	774	37.373	5.90039707864528	0.103595187936578	29318.453	194	0.388	ns	0.04134367	0.02844799;0.05786609	0.4023	ns
LTR	ERV1	MER51E	19	0.0526665927486418	30774	233	12.907	3.59906992211936	0.0357772480319326	29318.453	960	0.084	ns	0.08154506	0.04980881;0.12441431	0.08503	ns
LTR	ERV1	LTR26C	20	0.0554385186827808	30774	312	17.906	4.04815409187343	0.0496341057766936	29318.453	742	0.52	ns	0.06410256	0.03959173;0.09726737	0.6251	ns
LTR	ERV1	MER92B	26	0.072070074287615	30774	804	59.336	7.48445863914826	0.164474997228074	29318.453	1	0.002	**	0.03233831	0.02123102;0.04702572	9.823e-07	***
LTR	ERV1	MER65A	61	0.169087481982481	30774	1394	67.343	7.7336382227358	0.186669808182725	29318.453	234	0.468	ns	0.04375897	0.03363467;0.05585799	0.4916	ns
LTR	ERV1	LTR10A	46	0.127508592970396	30774	311	16.404	3.94339122258171	0.0454706730236168	29318.453	1001	0.002	**	0.14791	0.1103676;0.1923188	3.555e-10	***
LTR	ERV1	MER51C	8	0.0221754074731123	30774	180	9.906	3.08166524149861	0.0274586983035813	29318.453	362	0.724	ns	0.04444444	0.01938047;0.08569258	0.7421	ns
LTR	ERV1	HERV-Fc1_LTR1	0	0	30774	17	1.4887459807074	0.723897598056342	0.00412669359326809	29318.453	1	0.002	**	0	0.0000000;0.1950643	0.3927	ns
LTR	ERV1	MER39	86	0.238385630335957	30774	3348	152.584	12.1834059022664	0.422951546734671	29318.453	1	0.002	**	0.02568698	0.02059642;0.03162706	2.765e-09	***
LTR	ERV1	LTR71B	20	0.0554385186827808	30774	233	12.428	3.41298468564752	0.03444949550948	29318.453	986	0.032	*	0.08583691	0.0532203;0.1294550	0.03912	*
LTR	ERV1	LTR19B	23	0.0637542964851979	30774	283	15.27	3.7925563256837	0.0423273090143031	29318.453	984	0.036	*	0.08127208	0.05221603;0.11945293	0.04784	*
LTR	ERV1	MER34B	23	0.0637542964851979	30774	667	32.404	5.42865123711722	0.0898214879698414	29318.453	43	0.086	ns	0.03448276	0.02198227;0.05129350	0.104	ns
LTR	ERV1	MER67C	36	0.0997893336290054	30774	1648	89.589	9.03092667651759	0.248334072513582	29318.453	1	0.002	**	0.02184466	0.01534551;0.03011493	7.391e-11	***
LTR	ERV1	LTR51	16	0.0443508149462246	30774	414	21.191	4.38380391175709	0.0587398824703404	29318.453	153	0.306	ns	0.03864734	0.02224885;0.06200337	0.3138	ns
LTR	ERV1	LTR48B	40	0.110877037365562	30774	1013	49.51	7.07785249888666	0.137238052999224	29318.453	107	0.214	ns	0.03948667	0.02835702;0.05338381	0.189	ns
LTR	ERV1	MER41C	33	0.0914735558265883	30774	837	46.693	6.56092956804117	0.129429537642754	29318.453	20	0.04	*	0.03942652	0.02729207;0.05492628	0.04149	*
LTR	ERV1	LTR27E	7	0.0194034815389733	30774	222	9.431	3.0865459280182	0.0261420334848653	29318.453	291	0.582	ns	0.03153153	0.01276947;0.06388516	0.5074	ns
LTR	ERV1	LTR1	17	0.0471227408803637	30774	244	12.858	3.64102912554858	0.0356414236611598	29318.453	899	0.206	ns	0.06967213	0.04110761;0.10920986	0.2487	ns
LTR	ERV1	LTR31	10	0.0277192593413904	30774	241	12.611	3.59758552665835	0.0349567579554274	29318.453	293	0.586	ns	0.04149378	0.02007440;0.07498281	0.5621	ns
LTR	ERV1	MER87	8	0.0221754074731123	30774	165	9.964	2.96976826091255	0.0276194700077614	29318.453	319	0.638	ns	0.04848485	0.02116182;0.09329711	0.6253	ns
LTR	ERV1	LTR4	10	0.0277192593413904	30774	102	6.438	2.39706109682292	0.0178456591639871	29318.453	941	0.122	ns	0.09803922	0.04802276;0.17291434	0.1507	ns
LTR	ERV1	MER61A	36	0.0997893336290054	30774	811	39.067	5.91756102871179	0.10829083046901	29318.453	351	0.702	ns	0.04438964	0.03128052;0.06092701	0.6818	ns
LTR	ERV1	MER34C_	22	0.0609823705510589	30774	651	32.201	5.4302934623358	0.0892587870052112	29318.453	34	0.068	ns	0.03379416	0.02129744;0.05071940	0.06993	ns
LTR	ERV1	LTR12_	19	0.0526665927486418	30774	545	24.829	5.05245349174896	0.0688241490187382	29318.453	147	0.294	ns	0.03486239	0.02111746;0.05390804	0.2587	ns
LTR	ERV1	LTR10C	42	0.11642088923384	30774	519	37.165	5.96870173491694	0.103018627342277	29318.453	815	0.374	ns	0.08092486	0.05894396;0.10781410	0.3945	ns
LTR	ERV1	MER66B	74	0.205122519126289	30774	1430	86.094	8.83794508204669	0.238646191373766	29318.453	90	0.18	ns	0.05174825	0.04084877;0.06453230	0.2006	ns
LTR	ERV1	LTR70	13	0.0360350371438075	30774	151	18.368	3.93421581183011	0.0509147355582659	29318.453	100	0.2	ns	0.08609272	0.04663875;0.14272146	0.2128	ns
LTR	ERV1	HERV1_LTRd	0	0	30774	16	1.49049429657795	0.745082253666878	0.00413153979537074	29318.453	1	0.002	**	0	0.0000000;0.2059072	0.3913	ns
LTR	ERV1	MER83B	8	0.0221754074731123	30774	147	9.539	3.01655077507053	0.0264414014857523	29318.453	365	0.73	ns	0.05442177	0.02378533;0.10441525	0.7382	ns
LTR	ERV1	LTR12E	6	0.0166315556048342	30774	112	4.97094188376754	2.16152118567866	0.0137790827247132	29318.453	765	0.474	ns	0.05357143	0.01991095;0.11295966	0.6416	ns
LTR	ERV1	MER90	35	0.0970174076948664	30774	701	36.105	5.72265006126739	0.10008038585209	29318.453	450	0.9	ns	0.04992867	0.03502011;0.06875756	0.9319	ns
LTR	ERV1	LTR61	15	0.0415788890120856	30774	184	11.398	3.2894401372295	0.0315944117973168	29318.453	901	0.202	ns	0.08152174	0.04634482;0.13089276	0.2813	ns
LTR	ERV1	MER72B	7	0.0194034815389733	30774	188	8.997	2.88848305072651	0.0249390176294489	29318.453	303	0.606	ns	0.03723404	0.01509883;0.07520887	0.6092	ns
LTR	ERV1	MER57F	12	0.0332631112096685	30774	413	19.739	4.36163993274352	0.0547150460139705	29318.453	42	0.084	ns	0.02905569	0.01510175;0.05020405	0.08236	ns
LTR	ERV1	MER50	78	0.216210222862845	30774	2531	128.257	11.1423113446942	0.355518904534871	29318.453	1	0.002	**	0.03081786	0.02443483;0.03831434	1.442e-06	***
LTR	ERV1	LTR56	48	0.133052444838674	30774	976	48.238	6.95756881128484	0.133712163210999	29318.453	522	0.96	ns	0.04918033	0.03648103;0.06468004	1	ns
LTR	ERV1	MER61B	15	0.0415788890120856	30774	429	22.141	4.46778245666461	0.0613732121077725	29318.453	68	0.136	ns	0.03496503	0.01969925;0.05701441	0.1267	ns
LTR	ERV1	LTR1D	7	0.0194034815389733	30774	296	13.323	3.56193182954957	0.0369303692205344	29318.453	48	0.096	ns	0.02364865	0.00955965;0.04811612	0.09022	ns
LTR	ERV1	LTR26E	4	0.0110877037365562	30774	118	6.365	2.44207672662812	0.017643308570795	29318.453	224	0.448	ns	0.03389831	0.009311965;0.084520515	0.4188	ns
LTR	ERV1	MER57C2	6	0.0166315556048342	30774	454	19.094	4.35983625520181	0.0529271537864508	29318.453	1	0.002	**	0.01321586	0.004865015;0.028542205	0.0009144	***
LTR	ERV1	MER4A	26	0.072070074287615	30774	834	52.72	7.10563790873768	0.14613593524781	29318.453	1	0.002	**	0.03117506	0.02046358;0.04534657	4.519e-05	***
LTR	ERV1	MER52D	29	0.0803858520900322	30774	657	32.813	5.79185432970966	0.0909552056769043	29318.453	303	0.606	ns	0.04414003	0.02975739;0.06277967	0.5903	ns
LTR	ERV1	HERV-Fc1_LTR2	0	0	30774	3	1.0495867768595	0.21799234196876	0.00290937680690626	29318.453	1	0.002	**	0	0.0000000;0.7075982	0.5564	ns
LTR	ERV1	LTR10D	9	0.0249473334072514	30774	181	11.784	3.20992953935872	0.0326643752078944	29318.453	260	0.52	ns	0.04972376	0.02298589;0.09229015	0.5447	ns
LTR	ERV1	LTR35B	6	0.0166315556048342	30774	206	10.646	3.12224797740865	0.0295099234948442	29318.453	86	0.172	ns	0.02912621	0.01076229;0.06231444	0.2042	ns
LTR	ERV1	MER65C	28	0.0776139261558931	30774	680	35.404	5.7235953336643	0.0981372657722586	29318.453	113	0.226	ns	0.04117647	0.02753291;0.05896385	0.2265	ns
LTR	ERV1	LTR7B	30	0.0831577780241712	30774	845	49.037	6.8516111664028	0.135926932032376	29318.453	3	0.006	**	0.03550296	0.02407945;0.05029668	0.003976	**
LTR	ERV1	LTR1F	6	0.0166315556048342	30774	132	7.185	2.64343767900112	0.019916287836789	29318.453	416	0.832	ns	0.04545455	0.01686122;0.09630944	0.8473	ns
LTR	ERV1	MER52A	54	0.149684000443508	30774	1420	70.627	8.62904000056387	0.195772812950438	29318.453	21	0.042	*	0.03802817	0.02869463;0.04932942	0.04368	*
LTR	ERV1	LTR27B	4	0.0110877037365562	30774	150	7.876	2.56226251371501	0.0218316886572791	29318.453	83	0.166	ns	0.02666667	0.007312546;0.066867877	0.1981	ns
LTR	ERV1	MER4D	45	0.124736667036257	30774	1315	65.961	7.73235205278887	0.182839006541745	29318.453	7	0.014	*	0.03422053	0.02506803;0.04552372	0.006511	**
LTR	ERV1	MER4D0	17	0.0471227408803637	30774	444	24.529	4.81709075722716	0.0679925712384965	29318.453	74	0.148	ns	0.03828829	0.02245975;0.06059685	0.1444	ns
LTR	ERV1	MER101	16	0.0443508149462246	30774	364	20.08	4.20919437865695	0.0556602727575119	29318.453	210	0.42	ns	0.04395604	0.02533021;0.07040181	0.4208	ns
LTR	ERV1	LTR10G	22	0.0609823705510589	30774	116	6.19195979899497	2.4218853919005	0.0171636539499805	29318.453	996	0.012	*	0.1896552	0.1228394;0.2729394	2.08e-07	***
LTR	ERV1	LTR1F1	11	0.0304911852755294	30774	221	10.61	3.1355592374777	0.0294101341612152	29318.453	617	0.77	ns	0.04977376	0.02510549;0.08731223	0.8743	ns
LTR	ERV1	MER61D	12	0.0332631112096685	30774	267	12.48	3.5321489317519	0.0345936356580552	29318.453	522	0.96	ns	0.04494382	0.02343564;0.07719119	1	ns
LTR	ERV1	MER51D	9	0.0249473334072514	30774	151	9.509	2.92822360715393	0.0263582437077281	29318.453	521	0.962	ns	0.05960265	0.02761342;0.11012751	1	ns
LTR	ERV1	MER57C1	8	0.0221754074731123	30774	187	9.927	2.9840535477058	0.0275169087481982	29318.453	338	0.676	ns	0.04278075	0.01864794;0.08255234	0.6266	ns
LTR	ERV1	MER67D	12	0.0332631112096685	30774	1042	42.719	6.49231770550312	0.118413903980486	29318.453	1	0.002	**	0.01151631	0.005964415;0.020030196	3.229e-08	***
LTR	ERV1	MER41A	111	0.307683778689433	30774	2558	140.165	11.3701827626497	0.388526998558599	29318.453	9	0.018	*	0.04339328	0.03582935;0.05202332	0.01031	*
LTR	ERV1	MER66C	26	0.072070074287615	30774	589	33.57	5.82108108386965	0.0930535536090476	29318.453	117	0.234	ns	0.04414261	0.02903486;0.06401255	0.2124	ns
LTR	ERV1	MER4A1_	20	0.0554385186827808	30774	400	25.636	4.71293069286147	0.0710610932475884	29318.453	136	0.272	ns	0.05	0.03080524;0.07616697	0.3061	ns
LTR	ERV1	LTR9	42	0.11642088923384	30774	810	40.836	6.0557225643003	0.113194367446502	29318.453	615	0.774	ns	0.05185185	0.03762232;0.06944539	0.8097	ns
LTR	ERV1	MER57B1	32	0.0887016298924493	30774	1010	52.108	7.13394906270217	0.144439516576117	29318.453	3	0.006	**	0.03168317	0.02177014;0.04443452	0.002772	**
LTR	ERV1	LTR37A	70	0.194034815389733	30774	1963	95.363	9.1236216203584	0.264339172857301	29318.453	4	0.008	**	0.0356597	0.02790189;0.04484109	0.006301	**
LTR	ERV1	MER66D	4	0.0110877037365562	30774	246	13.675	3.78387271095273	0.0379060871493514	29318.453	2	0.004	**	0.01626016	0.004447664;0.041106854	0.003249	**
LTR	ERV1	PRIMA4_LTR	14	0.0388069630779466	30774	334	18.235	4.10933834840375	0.0505460694090254	29318.453	186	0.372	ns	0.04191617	0.02310241;0.06932875	0.3974	ns
LTR	ERV1	MER83C	5	0.0138596296706952	30774	151	7.655	2.54685324694248	0.0212190930258343	29318.453	202	0.404	ns	0.03311258	0.01083735;0.07557974	0.4552	ns
LTR	ERV1	PrimLTR79	4	0.0110877037365562	30774	141	7.35435435435435	2.59190944048087	0.0203857255636832	29318.453	137	0.274	ns	0.02836879	0.007782519;0.071041134	0.2559	ns
LTR	ERV1	MER110A	21	0.0582104446169198	30774	635	31.021	5.45805362279901	0.0859879144029272	29318.453	32	0.064	ns	0.03307087	0.02058564;0.05010958	0.06537	ns
LTR	ERV1	LTR9D	32	0.0887016298924493	30774	724	39.368	5.92432896399868	0.109125180175186	29318.453	123	0.246	ns	0.0441989	0.03042531;0.06182536	0.2512	ns
LTR	ERV1	LTR06	3	0.00831577780241712	30774	98	5.34437751004016	2.18189869693224	0.0148142186219097	29318.453	205	0.41	ns	0.03061224	0.006358026;0.086863009	0.3782	ns
LTR	ERV1	LTR19C	8	0.0221754074731123	30774	129	8.921	2.78289480640277	0.0247283512584544	29318.453	457	0.914	ns	0.0620155	0.02715151;0.11853932	1	ns
LTR	ERV1	LTR59	5	0.0138596296706952	30774	114	5.961	2.39858963397915	0.0165234504934028	29318.453	464	0.928	ns	0.04385965	0.01439231;0.09938865	0.835	ns
LTR	ERV1	HERV-Fc2_LTR	0	0	30774	4	1.21204819277108	0.448668882125548	0.00335970781896852	29318.453	1	0.002	**	0	0.0000000;0.6023646	0.322	ns
LTR	ERV1	LTR10B1	47	0.130280518904535	30774	171	8.854	2.95082893292569	0.0245426322208671	29318.453	1001	0.002	**	0.2748538	0.2094647;0.3482259	2.2e-16	***
LTR	ERV1	MER31A	73	0.20235059319215	30774	1349	70.637	8.03553363509858	0.195800532209779	29318.453	644	0.716	ns	0.05411416	0.04265343;0.06756255	0.7598	ns
LTR	ERV1	MER34A	56	0.155227852311786	30774	1464	72.767	8.03313402366986	0.201704734449495	29318.453	18	0.036	*	0.03825137	0.02902161;0.04938736	0.04685	*
LTR	ERV1	LTR78	117	0.324315334294268	30774	4812	209.341	13.9216569247892	0.580277746978601	29318.453	1	0.002	**	0.02431421	0.02014902;0.02906933	1.706e-12	***
LTR	ERV1	MER41G	7	0.0194034815389733	30774	114	6.67067067067067	2.52495573298975	0.0184906050301327	29318.453	660	0.684	ns	0.06140351	0.02504132;0.12242692	0.841	ns
LTR	ERV1	MER41E	17	0.0471227408803637	30774	360	17.783	4.08296235368165	0.0492931588867945	29318.453	486	0.972	ns	0.04722222	0.02774592;0.07453246	1	ns
LTR	ERV1	LTR1C1	3	0.00831577780241712	30774	70	3.490625	1.83179986504212	0.00967575396385409	29318.453	528	0.948	ns	0.04285714	0.008926904;0.120178605	1	ns
LTR	ERV1	MER87B	10	0.0277192593413904	30774	202	10.744	3.14584811463624	0.0297815722363898	29318.453	488	0.976	ns	0.04950495	0.02399165;0.08915500	1	ns
LTR	ERV1	MER4CL34	22	0.0609823705510589	30774	896	42.274	6.35242294540259	0.117180396939794	29318.453	1	0.002	**	0.02455357	0.01545010;0.03693944	0.000672	***
LTR	ERV1	LTR19A	30	0.0831577780241712	30774	447	26.035	4.81715475981205	0.0721670916953099	29318.453	829	0.346	ns	0.06711409	0.04573628;0.09442574	0.4182	ns
LTR	ERV1	HERV1_LTRc	2	0.00554385186827808	30774	34	2.42081949058693	1.26266909849834	0.00671033232782718	29318.453	534	0.936	ns	0.05882353	0.007204917;0.196773209	1	ns
LTR	ERV1	LTR7Y	5	0.0138596296706952	30774	257	15.86	3.87264733708059	0.0439627453154452	29318.453	3	0.006	**	0.01945525	0.006346513;0.044815551	0.002539	**
LTR	ERV1	LTR12B	10	0.0277192593413904	30774	171	7.805	2.94340595885764	0.0216348819159552	29318.453	828	0.348	ns	0.05847953	0.02839632;0.10491467	0.3619	ns
LTR	ERV1	LOR1a	38	0.105333185497284	30774	808	37.589	6.09090947052887	0.104193923938352	29318.453	571	0.862	ns	0.0470297	0.03349270;0.06398327	0.9333	ns
LTR	ERV1	LTR54	34	0.0942454817607274	30774	1113	59.785	7.41834259163101	0.165719591972502	29318.453	1	0.002	**	0.03054807	0.02124626;0.04242790	0.000312	***
LTR	ERV1	MER51A	56	0.155227852311786	30774	941	56.273	7.2137722108138	0.155984588091806	29318.453	527	0.95	ns	0.05951116	0.04526362;0.07658765	1	ns
LTR	ERV1	LTR12D	23	0.0637542964851979	30774	490	23.444	4.75557351740875	0.0649850315999557	29318.453	523	0.958	ns	0.04693878	0.02998444;0.06960112	1	ns
LTR	ERV1	LTR48	29	0.0803858520900322	30774	975	46.851	6.29765507625334	0.129867501940348	29318.453	4	0.008	**	0.02974359	0.02000833;0.04243890	0.005509	**
LTR	ERV1	LTR43	22	0.0609823705510589	30774	424	23.371	4.67816676105547	0.0647826810067635	29318.453	433	0.866	ns	0.05188679	0.03279921;0.07750600	0.915	ns
LTR	ERV1	MER92A	9	0.0249473334072514	30774	151	9.837	2.8842242890853	0.0272674354141257	29318.453	478	0.956	ns	0.05960265	0.02761342;0.11012751	1	ns
LTR	ERV1	LTR17	36	0.0997893336290054	30774	843	44.593	6.40096268723098	0.123608493181062	29318.453	95	0.19	ns	0.04270463	0.03008606;0.05863358	0.2175	ns
LTR	ERV1	LTR2C	22	0.0609823705510589	30774	291	18.507	4.18299515281197	0.0513000332631112	29318.453	830	0.344	ns	0.07560137	0.04798325;0.11222583	0.399	ns
LTR	ERV1	MER50C	3	0.00831577780241712	30774	85	5.51551551551552	2.21886372315953	0.0152886004976037	29318.453	193	0.386	ns	0.03529412	0.007338487;0.099696371	0.3767	ns
LTR	ERV1	MER57D	12	0.0332631112096685	30774	452	18.739	4.19362199840013	0.0519431200798315	29318.453	59	0.118	ns	0.02654867	0.01379169;0.04591566	0.1243	ns
LTR	ERV1	LTR45	5	0.0138596296706952	30774	174	8.867	2.87255331761876	0.0245786672580109	29318.453	121	0.242	ns	0.02873563	0.00939487;0.06578243	0.2266	ns
LTR	ERV1	MER92C	7	0.0194034815389733	30774	128	7.203	2.59162256270227	0.0199661825036035	29318.453	573	0.858	ns	0.0546875	0.02226715;0.10943205	1	ns
LTR	ERV1	LTR73	6	0.0166315556048342	30774	217	9.57	3.17287994843284	0.0265273311897106	29318.453	171	0.342	ns	0.02764977	0.01021316;0.05920743	0.3185	ns
LTR	ERV1	LTR24	12	0.0332631112096685	30774	308	21.253	4.40049489891255	0.058911741878257	29318.453	16	0.032	*	0.03896104	0.02029105;0.06706759	0.04178	*
LTR	ERV1	LTR24C	12	0.0332631112096685	30774	382	22.07	4.6487321616448	0.0611764053664486	29318.453	20	0.04	*	0.03141361	0.01633512;0.05422993	0.02736	*
LTR	ERV1	MER84	15	0.0415788890120856	30774	358	19.349	4.26630992784168	0.0536339948996563	29318.453	181	0.362	ns	0.04189944	0.02363740;0.06816591	0.3507	ns
LTR	ERV1	LTR15	17	0.0471227408803637	30774	264	16.553	3.82437142767499	0.0458836899878035	29318.453	617	0.77	ns	0.06439394	0.03795598;0.10110080	0.8986	ns
LTR	ERV1	MER4C	23	0.0637542964851979	30774	668	38.451	5.91562284071538	0.10658332409358	29318.453	4	0.008	**	0.03443114	0.02194917;0.05121738	0.007736	**
LTR	ERV1	LTR1B0	4	0.0110877037365562	30774	92	5.27454909819639	2.23915497276771	0.0146206594361803	29318.453	393	0.786	ns	0.04347826	0.01197159;0.10759345	0.821	ns
LTR	ERV1	LTR28	5	0.0138596296706952	30774	139	8.675	2.95806104148057	0.0240464574786562	29318.453	140	0.28	ns	0.03597122	0.01178112;0.08194698	0.2886	ns
LTR	ERV1	LTR27	8	0.0221754074731123	30774	315	16.029	3.92473726032233	0.0444312007983147	29318.453	15	0.03	*	0.02539683	0.01102691;0.04942669	0.03908	*
LTR	ERV1	LTR9A1	26	0.072070074287615	30774	479	29.008	5.26722694400761	0.0804080274975053	29318.453	314	0.628	ns	0.05427975	0.03576004;0.07852358	0.6322	ns
LTR	ERV1	LTR72B	8	0.0221754074731123	30774	163	8.662	2.80885130358402	0.0240104224415124	29318.453	493	0.986	ns	0.04907975	0.02142438;0.09441420	1	ns
LTR	ERV1	LTR21A	2	0.00554385186827808	30774	94	5.95295295295295	2.30725717251221	0.0165011446749999	29318.453	58	0.116	ns	0.0212766	0.002587161;0.074751766	0.1324	ns
LTR	ERV1	LTR37B	62	0.17185940791662	30774	2032	97.836	9.3388606541868	0.271194145692427	29318.453	1	0.002	**	0.03051181	0.02347153;0.03894575	9.769e-05	***
LTR	ERV1	MER39B	42	0.11642088923384	30774	1186	67.503	7.74609533849106	0.187113316332188	29318.453	1	0.002	**	0.03541315	0.02563958;0.04756888	0.0008644	***
LTR	ERV1	EUTREP7	10	0.0277192593413904	30774	275	13.404	3.54956101277094	0.0371548952211997	29318.453	216	0.432	ns	0.03636364	0.01757307;0.06585561	0.4017	ns
LTR	ERV1	MER41D	26	0.072070074287615	30774	472	33.496	5.74482262450173	0.0928484310899213	29318.453	112	0.224	ns	0.05508475	0.03629503;0.07967287	0.2087	ns
LTR	ERV1	MER34	42	0.11642088923384	30774	1330	64.951	7.89169676798836	0.180039361348265	29318.453	2	0.004	**	0.03157895	0.02285215;0.04244759	0.002707	**
LTR	ERV1	LTR45B	13	0.0360350371438075	30774	444	22.294	4.58067097121662	0.0617973167756958	29318.453	21	0.042	*	0.02927928	0.01568017;0.04954807	0.04916	*
LTR	ERV1	LTR1F2	9	0.0249473334072514	30774	135	6.30482897384306	2.41233754435837	0.0174765189429068	29318.453	899	0.206	ns	0.06666667	0.03093509;0.12278142	0.3012	ns
LTR	ERV1	LTR1E	19	0.0526665927486418	30774	296	14.299	3.81341594127116	0.0396357689322541	29318.453	916	0.172	ns	0.06418919	0.03908507;0.09842662	0.2196	ns
LTR	ERV1	LTR26B	4	0.0110877037365562	30774	138	7.115	2.61162700162095	0.0197222530213993	29318.453	167	0.334	ns	0.02898551	0.007952895;0.072550397	0.3317	ns
LTR	ERV1	LTR71A	8	0.0221754074731123	30774	166	7.747	2.76054552790053	0.0214741102117751	29318.453	651	0.702	ns	0.04819277	0.02103293;0.09274842	0.8536	ns
LTR	ERV1	LTR38C	5	0.0138596296706952	30774	127	7.357	2.68491336168594	0.0203930590974609	29318.453	257	0.514	ns	0.03937008	0.01290496;0.08948515	0.5652	ns
LTR	ERV1	LTR2B	11	0.0304911852755294	30774	326	20.682	4.24132819584442	0.0573289721698636	29318.453	9	0.018	*	0.03374233	0.01696212;0.05957123	0.02296	*
LTR	ERV1	MER66A	25	0.069298148353476	30774	331	19.464	4.32983272788354	0.0539527663820823	29318.453	915	0.174	ns	0.0755287	0.04947224;0.10947774	0.1975	ns
LTR	ERV1	MER48	7	0.0194034815389733	30774	193	10.691	3.17326150649274	0.0296346601618805	29318.453	150	0.3	ns	0.03626943	0.01470437;0.07329833	0.3419	ns
LTR	ERV1	LTR21B	4	0.0110877037365562	30774	36	2.58476394849785	1.29042730500578	0.00716477422246883	29318.453	860	0.284	ns	0.1111111	0.03111614;0.26061092	0.3256	ns
LTR	ERV1	LTR36	15	0.0415788890120856	30774	484	26.942	5.40035182185379	0.074681228517574	29318.453	9	0.018	*	0.03099174	0.01744749;0.05060152	0.01674	*
LTR	ERV1	MER110	11	0.0304911852755294	30774	784	33.417	5.52409509572623	0.0926294489411243	29318.453	1	0.002	**	0.01403061	0.007024285;0.024965698	8.257e-06	***
LTR	ERV1	LTR1D1	13	0.0360350371438075	30774	311	17.503	4.06602060047948	0.0485170196252356	29318.453	154	0.308	ns	0.04180064	0.02244183;0.07041972	0.3241	ns
LTR	ERV1	LTR26D	7	0.0194034815389733	30774	196	11.708	3.31628312026186	0.0324537088368999	29318.453	90	0.18	ns	0.03571429	0.01447743;0.07219788	0.1758	ns
LTR	ERV1	MER67B	19	0.0526665927486418	30774	482	26.373	5.05543553301083	0.0731040026610489	29318.453	80	0.16	ns	0.03941909	0.02389683;0.06087505	0.16	ns
LTR	ERV1	PABL_B	11	0.0304911852755294	30774	377	23.067	4.52890958421806	0.0639400155227852	29318.453	3	0.006	**	0.02917772	0.01465354;0.05160639	0.006878	**
LTR	ERV1	LOR1b	45	0.124736667036257	30774	1101	53.907	7.32270257302405	0.149426211331633	29318.453	117	0.234	ns	0.04087193	0.02996575;0.05431001	0.2349	ns
LTR	ERV1	LTR34	17	0.0471227408803637	30774	264	18.144	4.01813506609839	0.0502938241490187	29318.453	448	0.896	ns	0.06439394	0.03795598;0.10110080	0.9031	ns
LTR	ERV1	MER83	20	0.0554385186827808	30774	466	26.857	4.83383046009236	0.0744456148131722	29318.453	88	0.176	ns	0.04291845	0.02640965;0.06550783	0.1958	ns
LTR	ERV1	LTR27D	8	0.0221754074731123	30774	273	10.648	3.31226011464484	0.0295154673467125	29318.453	277	0.554	ns	0.02930403	0.01273457;0.05692189	0.5302	ns
LTR	ERV1	MER34C2	22	0.0609823705510589	30774	590	29.855	5.37204186821304	0.082755848763721	29318.453	80	0.16	ns	0.03728814	0.02351312;0.05591233	0.1582	ns
LTR	ERV1	MER57E2	1	0.00277192593413904	30774	76	4.24141414141414	1.95119989015134	0.0117568858560099	29318.453	64	0.128	ns	0.01315789	0.0003330736;0.0711436913	0.1311	ns
LTR	ERV1	LTR65	16	0.0443508149462246	30774	462	27.071	4.96634912421828	0.075038806963078	29318.453	16	0.032	*	0.03463203	0.01992232;0.05563205	0.02856	*
LTR	ERV1	LTR10E	58	0.160771704180064	30774	288	16.308	4.03105263986786	0.0452045681339395	29318.453	1001	0.002	**	0.2013889	0.1566212;0.2524184	2.2e-16	***
LTR	ERV1	LTR75_1	5	0.0138596296706952	30774	129	7.639	2.59256637338379	0.0211747422108881	29318.453	213	0.426	ns	0.03875969	0.01270299;0.08813398	0.4529	ns
LTR	ERV1	LTR2	52	0.14414014857523	30774	854	48.206	7.15057303261037	0.133623461581107	29318.453	730	0.544	ns	0.06088993	0.04580623;0.07908561	0.553	ns
LTR	ERV1	tot	3817	10.5804412906087	30774	134544	5150.857	59.088272736432	14.2777941013416	29318.453	1	0.002	**	0.0283699	0.02748921;0.02927099	2.2e-16	***
LTR	ERV1	MER61C	8	0.0221754074731123	30774	312	14.856	3.89775017881554	0.0411797316775696	29318.453	44	0.088	ns	0.02564103	0.01113355;0.04989599	0.08174	ns
LTR	ERV1	LTR38	4	0.0110877037365562	30774	237	13.419	3.60033351252372	0.0371964741102118	29318.453	3	0.006	**	0.01687764	0.00461725;0.04264726	0.004466	**
LTR	ERV1	LTR1C	5	0.0138596296706952	30774	65	3.84365482233503	1.79541048894695	0.010654326483909	29318.453	820	0.364	ns	0.07692308	0.02544847;0.17045629	0.4364	ns
LTR	ERV1	LTR60	5	0.0138596296706952	30774	42	4.00612244897959	1.74701358059185	0.0111046747116631	29318.453	797	0.41	ns	0.1190476	0.03980553;0.25631668	0.5949	ns
LTR	ERV1	HERV1_LTRe	4	0.0110877037365562	30774	31	1.74540682414698	0.923207090692842	0.00483813844147628	29318.453	756	0.492	ns	0.1290323	0.03630166;0.29833583	0.09437	ns
LTR	ERV1	LTR7	49	0.135824370772813	30774	2350	119.179	10.9792305059372	0.330355360904757	29318.453	1	0.002	**	0.02085106	0.01546457;0.02747340	1.517e-13	***
LTR	ERV1	MER67A	11	0.0304911852755294	30774	476	23.16	4.65575730424988	0.0641978046346602	29318.453	4	0.008	**	0.02310924	0.0115912;0.0409720	0.007314	**
LTR	ERV1	MER34C	5	0.0138596296706952	30774	198	8.614	2.88432372027193	0.0238773699966737	29318.453	135	0.27	ns	0.02525253	0.008249155;0.057944075	0.292	ns
LTR	ERV1	LTR28C	13	0.0360350371438075	30774	227	11.989	3.5832553242434	0.033232620024393	29318.453	675	0.654	ns	0.05726872	0.03084213;0.09594038	0.7654	ns
LTR	ERV1	MER57A1	28	0.0776139261558931	30774	1058	51.447	6.83797842559837	0.142607273533651	29318.453	1	0.002	**	0.02646503	0.01765626;0.03802343	0.0004317	***
LTR	ERV1	LTR38A1	6	0.0166315556048342	30774	167	8.462	2.86194806849229	0.0234560372546846	29318.453	259	0.518	ns	0.03592814	0.01329713;0.07655730	0.4814	ns
LTR	ERV1	MER65B	9	0.0249473334072514	30774	198	8.941	3.05169327289487	0.0247837897771372	29318.453	604	0.796	ns	0.04545455	0.02099244;0.08453066	0.865	ns
LTR	ERV1	LTR7C	10	0.0277192593413904	30774	320	21.202	4.40574699757108	0.0587703736556159	29318.453	2	0.004	**	0.03125	0.01508529;0.05671757	0.00925	**
LTR	ERV1	LTR35A	8	0.0221754074731123	30774	93	5.14616935483871	2.1469254865861	0.014264800296149	29318.453	920	0.164	ns	0.08602151	0.03787204;0.16247724	0.1756	ns
LTR	ERV1	LTR30	2	0.00554385186827808	30774	145	6.52152152152152	2.5632846395932	0.0180771746355514	29318.453	41	0.082	ns	0.0137931	0.001674796;0.048935795	0.0704	ns
LTR	ERV1	LTR1C3	3	0.00831577780241712	30774	66	4.0122199592668	1.86273432475394	0.0111215765585619	29318.453	417	0.834	ns	0.04545455	0.009473739;0.127142506	0.7984	ns
LTR	ERV1	MER52C	24	0.066526222419337	30774	381	21.607	4.7458480879685	0.0598930036589422	29318.453	734	0.536	ns	0.06299213	0.04077363;0.09227992	0.5789	ns
LTR	ERV1	LTR76	32	0.0887016298924493	30774	188	10.603	3.0292849927941	0.0293907306796762	29318.453	1001	0.002	**	0.1702128	0.1194341;0.2317078	2.436e-08	***
LTR	ERV1	LTR8B	104	0.28828029715046	30774	1611	86.893	9.01980642297313	0.240860960195144	29318.453	978	0.048	*	0.06455618	0.05304835;0.07768005	0.06078	ns
LTR	ERV1	LTR10B	13	0.0360350371438075	30774	79	5.20505050505051	2.21114347284552	0.014428014483453	29318.453	991	0.022	*	0.164557	0.09063444;0.26494512	0.001907	**
LTR	ERV1	MER4A1	91	0.252245260006653	30774	2254	130.094	10.6974576231738	0.360610932475884	29318.453	1	0.002	**	0.04037267	0.03262779;0.04933921	0.0002483	***
LTR	ERV1	LTR54B	28	0.0776139261558931	30774	861	47.252	6.44080584864813	0.130979044239938	29318.453	3	0.006	**	0.03252033	0.02171611;0.04665962	0.002679	**
LTR	ERVK	MER9a1	18	0.0498946668145027	30774	341	18.259	4.12782726842558	0.0506125956314447	29318.453	521	0.962	ns	0.05278592	0.03158071;0.08214356	1	ns
LTR	ERVK	MER11C	57	0.157999778245925	30774	869	51.85	7.3837673324679	0.143724359685109	29318.453	787	0.43	ns	0.06559264	0.05005422;0.08415100	0.4314	ns
LTR	ERVK	LTR22	2	0.00554385186827808	30774	104	4.45711402623613	1.89681480651571	0.0123547899607388	29318.453	160	0.32	ns	0.01923077	0.00233748;0.06774489	0.3315	ns
LTR	ERVK	LTR14A	14	0.0388069630779466	30774	133	6.8997995991984	2.40985521689979	0.0191257334493802	29318.453	997	0.01	**	0.1052632	0.05875503;0.17030467	0.01028	*
LTR	ERVK	LTR3B_	16	0.0443508149462246	30774	264	13.024	3.47843693683291	0.0361015633662269	29318.453	837	0.33	ns	0.06060606	0.03503493;0.09655634	0.3916	ns
LTR	ERVK	MER11A	77	0.213438296928706	30774	968	54.608	7.39127640986095	0.151369331411465	29318.453	998	0.008	**	0.07954545	0.06328322;0.09841733	0.003318	**
LTR	ERVK	LTR5A	18	0.0498946668145027	30774	267	12.452	3.60953248007616	0.0345160217318993	29318.453	938	0.128	ns	0.06741573	0.04044114;0.10445507	0.1095	ns
LTR	ERVK	LTR13	51	0.141368222641091	30774	466	34.274	5.68024552191092	0.0950049894666815	29318.453	1001	0.002	**	0.1094421	0.08257952;0.14137814	0.005672	**
LTR	ERVK	LTR13A	19	0.0526665927486418	30774	189	13.459	3.6570059738388	0.0373073511475773	29318.453	945	0.114	ns	0.1005291	0.06161752;0.15253307	0.1191	ns
LTR	ERVK	LTR22C0	6	0.0166315556048342	30774	113	7.15015015015015	2.51916053817769	0.0198196866341893	29318.453	426	0.852	ns	0.05309735	0.01973249;0.11199170	0.8464	ns
LTR	ERVK	LTR22E	5	0.0138596296706952	30774	122	4.97085427135678	2.26782116820864	0.0137788398695997	29318.453	611	0.782	ns	0.04098361	0.01343912;0.09305145	1	ns
LTR	ERVK	LTR3B	8	0.0221754074731123	30774	90	5.51710261569417	2.23092998449147	0.015292999821749	29318.453	907	0.19	ns	0.08888889	0.03916069;0.16765322	0.2674	ns
LTR	ERVK	LTR5_Hs	54	0.149684000443508	30774	653	42.515	6.66304518753783	0.117848431089921	29318.453	963	0.078	ns	0.08269525	0.06273178;0.10652328	0.08021	ns
LTR	ERVK	LTR22C2	4	0.0110877037365562	30774	70	4.04766734279919	1.87388129330798	0.0112198340802727	29318.453	609	0.786	ns	0.05714286	0.01578708;0.13989417	1	ns
LTR	ERVK	LTR22B2	1	0.00277192593413904	30774	40	2.36830357142857	1.21004170085055	0.00656476208955697	29318.453	249	0.498	ns	0.025	0.0006327449;0.1315858585	0.7311	ns
LTR	ERVK	LTR14	16	0.0443508149462246	30774	97	6.283	2.33845662336922	0.0174160106441956	29318.453	1000	0.004	**	0.1649485	0.09732465;0.25400119	0.0004939	***
LTR	ERVK	LTR22A	6	0.0166315556048342	30774	170	10.314	2.97157100440731	0.0285896440847101	29318.453	95	0.19	ns	0.03529412	0.01306050;0.07523461	0.1983	ns
LTR	ERVK	LTR5	2	0.00554385186827808	30774	27	1.98154981549816	1.0199507662418	0.00549270932336776	29318.453	607	0.79	ns	0.07407407	0.009100073;0.242898347	1	ns
LTR	ERVK	MER9a2	27	0.0748420002217541	30774	310	15.17	4.00588905826748	0.0420501164208892	29318.453	995	0.014	*	0.08709677	0.05818215;0.12419074	0.005091	**
LTR	ERVK	LTR5B	28	0.0776139261558931	30774	442	36.969	5.84484398433365	0.102475329859186	29318.453	67	0.134	ns	0.06334842	0.04250371;0.09025723	0.1433	ns
LTR	ERVK	LTR22B	10	0.0277192593413904	30774	142	5.89779559118236	2.4147605171873	0.0163482525534493	29318.453	959	0.086	ns	0.07042254	0.03428497;0.12569574	0.09009	ns
LTR	ERVK	LTR3A	13	0.0360350371438075	30774	163	11.539	3.13692832549922	0.0319852533540304	29318.453	746	0.512	ns	0.0797546	0.0431490;0.1325213	0.6453	ns
LTR	ERVK	MER11D	14	0.0388069630779466	30774	260	18.957	4.21413216569081	0.0525473999334738	29318.453	138	0.276	ns	0.05384615	0.02974736;0.08869513	0.2824	ns
LTR	ERVK	LTR3	7	0.0194034815389733	30774	92	7.379	2.54908941719526	0.020454041468012	29318.453	543	0.918	ns	0.07608696	0.03113777;0.15050263	1	ns
LTR	ERVK	tot	578	1.60217318993237	30774	8264	474.632	21.4343184171087	1.31564474997228	29318.453	1001	0.002	**	0.06994192	0.06453488;0.07565451	2.221e-06	***
LTR	ERVK	LTR13_	4	0.0110877037365562	30774	44	2.62967032967033	1.40883543145965	0.00728925138504914	29318.453	815	0.374	ns	0.09090909	0.02532842;0.21668659	0.3343	ns
LTR	ERVK	LTR14B	38	0.105333185497284	30774	363	20.561	4.33925202173233	0.0569935691318328	29318.453	1001	0.002	**	0.1046832	0.07515133;0.14084795	0.0003569	***
LTR	ERVK	LTR22C	1	0.00277192593413904	30774	16	1.21114369501466	0.493480001260389	0.00335720061818013	29318.453	280	0.56	ns	0.0625	0.001581112;0.302320738	1	ns
LTR	ERVK	MER11B	26	0.072070074287615	30774	544	30.957	5.49174929419673	0.0858105111431423	29318.453	209	0.418	ns	0.04779412	0.03145482;0.06924775	0.405	ns
LTR	ERVK	MER9B	1	0.00277192593413904	30774	39	2.36536312849162	1.21673925972484	0.00655661139952218	29318.453	245	0.49	ns	0.02564103	0.0006489639;0.1347639216	0.7308	ns
LTR	ERVK	MER9a3	44	0.121964741102118	30774	575	29.714	5.27048213942347	0.0823650072070074	29318.453	999	0.006	**	0.07652174	0.05614863;0.10136740	0.0106	*
LTR	ERVK	LTR22B1	10	0.0277192593413904	30774	154	8.33633633633634	2.75720789599814	0.0231077068863963	29318.453	790	0.424	ns	0.06493506	0.03157543;0.11617453	0.4784	ns
LTR	ERVK	LTR14C	11	0.0304911852755294	30774	137	5.87	2.30095510481939	0.0162712052333962	29318.453	986	0.032	*	0.08029197	0.04076301;0.13912256	0.05181	ns
LTR	Gypsy	MamGypsy2-I	42	0.11642088923384	30774	2287	104.128	9.93409796117909	0.28863510367003	29318.453	1	0.002	**	0.01836467	0.01326689;0.02474335	3.06e-12	***
LTR	Gypsy	MamGypLTR3a	65	0.180175185719038	30774	1326	59.595	7.50808539817884	0.165192926045016	29318.453	790	0.424	ns	0.04901961	0.03803292;0.06205587	0.4656	ns
LTR	Gypsy	X1_LR	0	0	30774	15	1.28639618138425	0.561168590677007	0.00356579493675643	29318.453	1	0.002	**	0	0.0000000;0.2180194	0.6334	ns
LTR	Gypsy	tot	514	1.42476993014747	30774	18029	774.241	25.8176581135949	2.14613870717374	29318.453	1	0.002	**	0.02850962	0.02612890;0.03104399	2.2e-16	***
LTR	Gypsy	MamGypLTR1d	34	0.0942454817607274	30774	751	35.613	5.87040822198019	0.0987165982924936	29318.453	449	0.898	ns	0.04527297	0.03155342;0.06269253	0.8636	ns
LTR	Gypsy	MamGypLTR2b	40	0.110877037365562	30774	890	38.657	5.85419700920823	0.107154340836013	29318.453	622	0.76	ns	0.04494382	0.03229954;0.06070055	0.8049	ns
LTR	Gypsy	LTR81AB	6	0.0166315556048342	30774	266	11.475	3.19806231999981	0.0318078500942455	29318.453	54	0.108	ns	0.02255639	0.008321747;0.048446698	0.128	ns
LTR	Gypsy	LTR104_Mam	65	0.180175185719038	30774	1971	84.884	9.13301461489882	0.235292160993458	29318.453	19	0.038	*	0.03297818	0.02554217;0.04184214	0.02631	*
LTR	Gypsy	LTR81	9	0.0249473334072514	30774	325	14.112	3.6746372554252	0.0391174187825701	29318.453	95	0.19	ns	0.02769231	0.01273922;0.05191601	0.2178	ns
LTR	Gypsy	MamGypLTR1b	41	0.113648963299701	30774	1214	56.596	7.31726221522274	0.156879920168533	29318.453	15	0.03	*	0.03377265	0.02434268;0.04553938	0.03446	*
LTR	Gypsy	MamGypsy2-LTR	29	0.0803858520900322	30774	904	39.46	6.00220179820925	0.109380197361127	29318.453	40	0.08	ns	0.03207965	0.02158737;0.04574844	0.1026	ns
LTR	Gypsy	MamGypLTR3	27	0.0748420002217541	30774	675	28.487	5.14648591927708	0.0789638540858188	29318.453	443	0.886	ns	0.04	0.02652287;0.05766651	0.8484	ns
LTR	Gypsy	LTR81C	18	0.0498946668145027	30774	728	32.223	5.38333086956867	0.0893197693757623	29318.453	3	0.006	**	0.02472527	0.0147181;0.0387959	0.008634	**
LTR	Gypsy	MamGypLTR4	19	0.0526665927486418	30774	712	30.499	5.59672424926603	0.0845409690653066	29318.453	18	0.036	*	0.02668539	0.01614113;0.04135986	0.03269	*
LTR	Gypsy	LTR81B	26	0.072070074287615	30774	1157	47.812	6.94599905722013	0.132531322763056	29318.453	2	0.004	**	0.02247191	0.01473067;0.03275412	0.0006479	***
LTR	Gypsy	MamGyp-int	35	0.0970174076948664	30774	684	42.906	6.23297794108194	0.11893225413017	29318.453	115	0.23	ns	0.05116959	0.03589679;0.07044900	0.2366	ns
LTR	Gypsy	MamGypLTR1c	42	0.11642088923384	30774	1139	51.712	7.01386129391295	0.143341833906198	29318.453	91	0.182	ns	0.03687445	0.02670266;0.04951885	0.1765	ns
LTR	Gypsy	LTR81A	26	0.072070074287615	30774	854	36.887	5.70585557018294	0.102248031932587	29318.453	26	0.052	ns	0.03044496	0.01998205;0.04429221	0.07624	ns
LTR	Gypsy	MamGypLTR2c	29	0.0803858520900322	30774	1037	46.257	6.61685225267526	0.12822097793547	29318.453	5	0.01	**	0.02796528	0.01880704;0.03991723	0.008236	**
LTR	Gypsy	MamGypLTR1a	31	0.0859297039583102	30774	1094	49.505	6.54666585628393	0.137224193369553	29318.453	3	0.006	**	0.02833638	0.01933264;0.03998155	0.005569	**
Satellite	tot	tot	1084	3.00476771260672	30774	6330	455.757	23.6337153977851	1.26332464796541	29318.453	1001	0.002	**	0.171248	0.1620416;0.1807584	2.2e-16	***
Satellite	telo	tot	30	0.0831577780241712	30774	367	18.17	4.41458815616912	0.0503658942233064	29318.453	995	0.014	*	0.08174387	0.05583049;0.11463846	0.00764	**
Satellite	telo	REP522	8	0.0221754074731123	30774	243	12.62	3.59673970931128	0.0349817052888347	29318.453	128	0.256	ns	0.03292181	0.01431843;0.06383608	0.2445	ns
Satellite	telo	TAR1	22	0.0609823705510589	30774	124	5.60825780463243	2.45290567614216	0.0155456752539983	29318.453	994	0.016	*	0.1774194	0.1146558;0.2562011	4.11e-08	***
Satellite	acro	tot	12	0.0332631112096685	30774	61	3.3071354705274	1.65621383596703	0.00916713457846603	29318.453	968	0.068	ns	0.1967213	0.1059942;0.3184212	9.276e-05	***
Satellite	acro	ACRO1	12	0.0332631112096685	30774	61	3.3071354705274	1.65621383596703	0.00916713457846603	29318.453	968	0.068	ns	0.1967213	0.1059942;0.3184212	9.276e-05	***
Satellite	centr	tot	845	2.34227741434749	30774	1815	213.522	18.3204572856453	0.591867169309236	29318.453	1001	0.002	**	0.4655647	0.4424126;0.4888284	2.2e-16	***
Satellite	centr	GSATX	5	0.0138596296706952	30774	56	5.94494494494494	2.31055172426696	0.0164789470699217	29318.453	432	0.864	ns	0.08928571	0.02962984;0.19619344	0.8301	ns
Satellite	centr	HSAT4	20	0.0554385186827808	30774	100	19.816	4.54673694167771	0.0549284843108992	29318.453	577	0.85	ns	0.2	0.1266556;0.2918427	1	ns
Satellite	centr	SST1	25	0.069298148353476	30774	609	27.357	5.25329878725243	0.0758315777802417	29318.453	376	0.752	ns	0.0410509	0.02673918;0.06000498	0.7686	ns
Satellite	centr	ALR_Alpha	779	2.15933030269431	30774	844	148.505	16.5323711032112	0.411644860849318	29318.453	1001	0.002	**	0.9229858	0.9028894;0.9400621	2.2e-16	***
Satellite	centr	GSAT	9	0.0249473334072514	30774	39	3.82408376963351	2.29949544946619	0.0106000769753673	29318.453	936	0.132	ns	0.2307692	0.1113369;0.3932615	0.01164	*
Satellite	centr	GSATII	19	0.0526665927486418	30774	167	9.498	3.10090496655599	0.0263277525224526	29318.453	999	0.006	**	0.1137725	0.06990521;0.17195837	0.00385	**
Satellite	Satellite	CER	12	0.0332631112096685	30774	72	6.80952380952381	4.32106384760062	0.0188754956467563	29318.453	884	0.236	ns	0.1666667	0.08919641;0.27303928	0.04373	*
Satellite	Satellite	HSAT5	0	0	30774	260	14.696	3.7472157164521	0.0407362235281073	29318.453	1	0.002	**	0	0.00000000;0.01408782	5.376e-07	***
Satellite	Satellite	LSAU	6	0.0166315556048342	30774	129	1.84697986577181	0.982751585273462	0.00511969138976553	29318.453	744	0.516	ns	0.04651163	0.01725771;0.09848717	0.01102	*
Satellite	Satellite	SATR1	51	0.141368222641091	30774	670	34.822	6.15842855298674	0.0965240048785897	29318.453	996	0.012	*	0.0761194	0.05719819;0.09887092	0.006872	**
Satellite	Satellite	(CATTC)n	1	0.00277192593413904	30774	2	1.58119658119658	1.46945519014711	0.00438295981039079	29318.453	88	0.176	ns	0.5	0.01257912;0.98742088	0.375	ns
Satellite	Satellite	HSATI	3	0.00831577780241712	30774	45	3.99290060851927	1.88581407491213	0.0110680247491941	29318.453	422	0.844	ns	0.06666667	0.0139651;0.1826845	0.7954	ns
Satellite	Satellite	(GAATG)n	7	0.0194034815389733	30774	18	2.51092233009709	1.90984585174698	0.00696009072540494	29318.453	806	0.392	ns	0.3888889	0.1729859;0.6425488	0.007955	**
Satellite	Satellite	tot	200	0.554385186827808	30774	4087	230.372	15.0214266718997	0.638574121299479	29318.453	29	0.058	ns	0.04893565	0.04252385;0.05600159	0.03855	*
Satellite	Satellite	D20S16	10	0.0277192593413904	30774	269	10.445	3.15958192771733	0.0289527663820823	29318.453	531	0.942	ns	0.03717472	0.01796816;0.06730133	1	ns
Satellite	Satellite	SAR	2	0.00554385186827808	30774	1	1.19230769230769	0.525374247130092	0.00330498861378116	29318.453	52	0.104	ns	na	na	na	na
Satellite	Satellite	HSAT6	0	0	30774	17	1.50421585160202	0.737782768021074	0.00416957492959869	29318.453	1	0.002	**	0	0.0000000;0.1950643	0.3931	ns
Satellite	Satellite	BSR_Beta	16	0.0443508149462246	30774	1870	85.82	8.76495433099479	0.237886683667812	29318.453	1	0.002	**	0.00855615	0.00489826;0.01385755	2.2e-16	***
Satellite	Satellite	SATR2	36	0.0997893336290054	30774	418	21.041	4.63106529491496	0.0583240935802195	29318.453	1001	0.002	**	0.0861244	0.06104887;0.11723892	0.002265	**
Satellite	Satellite	MSR1	86	0.238385630335957	30774	316	56.677	6.79093423527189	0.157104446169198	29318.453	1001	0.002	**	0.2721519	0.2238382;0.3247946	4.908e-05	***
RC	tot	tot	30	0.0831577780241712	30774	1796	83.059	8.82481707438723	0.230233396163654	29318.453	1	0.002	**	0.01670379	0.01129762;0.02376041	1.531e-11	***
RC	Helitron	tot	30	0.0831577780241712	30774	1796	83.059	8.82481707438723	0.230233396163654	29318.453	1	0.002	**	0.01670379	0.01129762;0.02376041	1.531e-11	***
RC	Helitron	Helitron1Na_Mam	7	0.0194034815389733	30774	326	15.929	3.81451301079306	0.0441540082049008	29318.453	10	0.02	*	0.02147239	0.008675572;0.043739020	0.01968	*
RC	Helitron	Helitron1Nb_Mam	3	0.00831577780241712	30774	359	17.007	3.88768119385644	0.0471421443619027	29318.453	1	0.002	**	0.008356546	0.001726647;0.024225897	5.41e-05	***
RC	Helitron	Helitron3Na_Mam	21	0.0582104446169198	30774	1111	50.352	6.82852288014946	0.139572014635769	29318.453	1	0.002	**	0.01890189	0.01173769;0.02874904	3.307e-06	***
Unknown	tot	tot	270	0.748420002217541	30774	6436	282.086	15.331198571855	0.781921499057545	29318.453	230	0.46	ns	0.04195152	0.03718458;0.04713894	0.4837	ns
Unknown	Unknown	UCON84	4	0.0110877037365562	30774	103	4.3582995951417	1.96038836363911	0.012080883676521	29318.453	569	0.866	ns	0.03883495	0.01068093;0.09645448	1	ns
Unknown	Unknown	UCON15	0	0	30774	48	2.15667074663403	1.12673947461925	0.00597813157399387	29318.453	1	0.002	**	0	0.00000000;0.07397279	0.2784	ns
Unknown	Unknown	UCON57	1	0.00277192593413904	30774	22	1.53548387096774	0.775450627069284	0.00425624756338769	29318.453	378	0.756	ns	0.04545455	0.001150148;0.228444398	1	ns
Unknown	Unknown	UCON4	5	0.0138596296706952	30774	138	5.78478478478478	2.2722356476399	0.0160349949683579	29318.453	465	0.93	ns	0.03623188	0.01186724;0.08252633	1	ns
Unknown	Unknown	EUTREP6	1	0.00277192593413904	30774	14	1.3673835125448	0.595745508436976	0.00379028582033707	29318.453	385	0.77	ns	0.07142857	0.001806781;0.338684490	1	ns
Unknown	Unknown	MARE11	1	0.00277192593413904	30774	13	1.35616438356164	0.614180356092499	0.0037591872257502	29318.453	411	0.822	ns	0.07692308	0.001945628;0.360297435	1	ns
Unknown	Unknown	UCON61	1	0.00277192593413904	30774	16	1.44711538461538	0.689586387876091	0.00401129666430698	29318.453	405	0.81	ns	0.0625	0.001581112;0.302320738	1	ns
Unknown	Unknown	UCON5	3	0.00831577780241712	30774	118	4.83870967741935	2.05921265517189	0.0134125448426083	29318.453	275	0.55	ns	0.02542373	0.005273988;0.072502432	0.6378	ns
Unknown	Unknown	UCON24	0	0	30774	23	1.4992125984252	0.756412759213911	0.00415570628236278	29318.453	1	0.002	**	0	0.0000000;0.1481851	0.3987	ns
Unknown	Unknown	UCON93	0	0	30774	27	1.64366197183099	0.881438815159949	0.00455610924667642	29318.453	1	0.002	**	0	0.0000000;0.1277029	0.4084	ns
Unknown	Unknown	UCON80_AMi	11	0.0304911852755294	30774	220	11.088	3.2445003903194	0.0307351147577337	29318.453	576	0.852	ns	0.05	0.02522081;0.08770114	1	ns
Unknown	Unknown	MARE9	1	0.00277192593413904	30774	23	1.41142857142857	0.672711598101505	0.00391237546132767	29318.453	357	0.714	ns	0.04347826	0.001100169;0.219486607	1	ns
Unknown	Unknown	UCON25	1	0.00277192593413904	30774	49	2.19953051643192	1.22454327906812	0.00609693568142789	29318.453	303	0.606	ns	0.02040816	0.0005165565;0.1085417640	0.7263	ns
Unknown	Unknown	UCON92	0	0	30774	19	1.32008830022075	0.577197985365262	0.00365918699473542	29318.453	1	0.002	**	0	0.0000000;0.1764669	0.6389	ns
Unknown	Unknown	UCON28c	4	0.0110877037365562	30774	65	2.67248908296943	1.38837748795528	0.00740794179778643	29318.453	827	0.35	ns	0.06153846	0.01701997;0.15013340	0.3436	ns
Unknown	Unknown	UCON71_Crp	14	0.0388069630779466	30774	276	12.444	3.4389955932933	0.0344938463244262	29318.453	734	0.536	ns	0.05072464	0.02800565;0.08364352	0.6616	ns
Unknown	Unknown	UCON63	0	0	30774	14	1.34647302904564	0.620406620315201	0.00373232350883037	29318.453	1	0.002	**	0	0.0000000;0.2316358	0.3882	ns
Unknown	Unknown	UCON31	4	0.0110877037365562	30774	115	4.11854103343465	1.97836438966749	0.0114162907013933	29318.453	614	0.776	ns	0.03478261	0.009556945;0.086665187	1	ns
Unknown	Unknown	UCON59	2	0.00554385186827808	30774	43	2.1603325415677	1.12021481021835	0.005988281798336	29318.453	568	0.868	ns	0.04651163	0.005683257;0.158111458	1	ns
Unknown	Unknown	EUTREP2	27	0.0748420002217541	30774	819	38.117	5.80111747544936	0.105657500831578	29318.453	28	0.056	ns	0.03296703	0.02183565;0.04760457	0.06759	ns
Unknown	Unknown	UCON87	0	0	30774	6	1.07317073170732	0.261054038283022	0.00297474978297848	29318.453	1	0.002	**	0	0.0000000;0.4592581	0.5994	ns
Unknown	Unknown	Eulor4	0	0	30774	31	1.6047197640118	0.826146664526022	0.00444816433088979	29318.453	1	0.002	**	0	0.0000000;0.1121887	0.4075	ns
Unknown	Unknown	UCON35	8	0.0221754074731123	30774	170	7.23923923923924	2.57858877333042	0.0200666349906842	29318.453	706	0.592	ns	0.04705882	0.02053273;0.09061668	0.7031	ns
Unknown	Unknown	UCON20	2	0.00554385186827808	30774	46	2.40022421524664	1.26514171680016	0.00665324374999068	29318.453	520	0.964	ns	0.04347826	0.005309483;0.148386776	1	ns
Unknown	Unknown	UCON71	0	0	30774	17	1.42461005199307	0.685882614245165	0.00394891354915475	29318.453	1	0.002	**	0	0.0000000;0.1950643	0.3918	ns
Unknown	Unknown	UCON94	1	0.00277192593413904	30774	29	1.80585106382979	0.996434559475491	0.00500568539702236	29318.453	374	0.748	ns	0.03448276	0.0008726469;0.1776442955	1	ns
Unknown	Unknown	UCON66	1	0.00277192593413904	30774	64	2.79027027027027	1.45618268100812	0.00773442252541931	29318.453	192	0.384	ns	0.015625	0.0003955125;0.0840103264	0.5307	ns
Unknown	Unknown	UCON68	1	0.00277192593413904	30774	12	1.17041800643087	0.409436456368694	0.00324431202580904	29318.453	262	0.524	ns	0.08333333	0.002107593;0.384796165	1	ns
Unknown	Unknown	UCON22	1	0.00277192593413904	30774	37	2.09144893111639	1.08385538143997	0.00579734153208889	29318.453	299	0.598	ns	0.02702703	0.000684031;0.141603096	0.7223	ns
Unknown	Unknown	UCON96	1	0.00277192593413904	30774	17	1.45309381237525	0.792650874711962	0.00402786842325992	29318.453	343	0.686	ns	0.05882353	0.001488174;0.286889397	1	ns
Unknown	Unknown	UCON48	0	0	30774	195	9.153	2.77548091225544	0.0253714380751746	29318.453	1	0.002	**	0	0.00000000;0.01873952	0.0001361	***
Unknown	Unknown	UCON67	1	0.00277192593413904	30774	20	1.34322033898305	0.615438850698026	0.00372330729289015	29318.453	340	0.68	ns	0.05	0.001265089;0.248732763	1	ns
Unknown	Unknown	UCON64	1	0.00277192593413904	30774	15	1.5933734939759	0.814842370985199	0.00441671331072154	29318.453	385	0.77	ns	0.06666667	0.00168643;0.31948457	1	ns
Unknown	Unknown	UCON1	4	0.0110877037365562	30774	241	10.025	3.04855189699449	0.0277885574897439	29318.453	29	0.058	ns	0.01659751	0.004540308;0.041948617	0.05133	ns
Unknown	Unknown	UCON47	15	0.0415788890120856	30774	155	7.05005005005005	2.47664390406708	0.019542216570712	29318.453	999	0.006	**	0.09677419	0.05518155;0.15458853	0.005684	**
Unknown	Unknown	UCON28b	3	0.00831577780241712	30774	75	3.11449579831933	1.60719987508341	0.00863315167512842	29318.453	612	0.78	ns	0.04	0.008326166;0.112476822	1	ns
Unknown	Unknown	UCON60	1	0.00277192593413904	30774	38	1.95935960591133	1.02836399767196	0.00543119970593006	29318.453	330	0.66	ns	0.02631579	0.0006660362;0.1380990298	0.7221	ns
Unknown	Unknown	UCON103	0	0	30774	14	1.34567901234568	0.570631637597016	0.0037301225533476	29318.453	1	0.002	**	0	0.0000000;0.2316358	0.3882	ns
Unknown	Unknown	UCON85	1	0.00277192593413904	30774	28	2.00369003690037	1.04279661991401	0.00555408037726014	29318.453	323	0.646	ns	0.03571429	0.0009037988;0.1834775975	0.7192	ns
Unknown	Unknown	UCON56	0	0	30774	15	1.28292682926829	0.535261487647512	0.00355617814965155	29318.453	1	0.002	**	0	0.0000000;0.2180194	0.6331	ns
Unknown	Unknown	UCON16	1	0.00277192593413904	30774	37	1.99625468164794	1.10735538787517	0.0055334701232064	29318.453	327	0.654	ns	0.02702703	0.000684031;0.141603096	0.7217	ns
Unknown	Unknown	tot	270	0.748420002217541	30774	6436	282.086	15.331198571855	0.781921499057545	29318.453	230	0.46	ns	0.04195152	0.03718458;0.04713894	0.4837	ns
Unknown	Unknown	UCON6	3	0.00831577780241712	30774	97	4.21668362156663	1.9951178672148	0.0116883346866799	29318.453	382	0.764	ns	0.03092784	0.006424047;0.087731782	0.8017	ns
Unknown	Unknown	UCON65	3	0.00831577780241712	30774	33	1.93859649122807	0.990539457391855	0.00537364588986603	29318.453	739	0.526	ns	0.09090909	0.01915494;0.24331635	0.4417	ns
Unknown	Unknown	UCON18	2	0.00554385186827808	30774	34	2.16842105263158	1.10764184411098	0.00601070255192255	29318.453	592	0.82	ns	0.05882353	0.007204917;0.196773209	1	ns
Unknown	Unknown	UCON101	3	0.00831577780241712	30774	210	9.515	2.97432708719495	0.026374875263333	29318.453	10	0.02	*	0.01428571	0.002955803;0.041179059	0.02883	*
Unknown	Unknown	UCON12A	1	0.00277192593413904	30774	24	1.66325036603221	0.888627714147516	0.00461040682457094	29318.453	371	0.742	ns	0.04166667	0.001054352;0.211201683	1	ns
Unknown	Unknown	UCON76	2	0.00554385186827808	30774	140	6.913	2.66768580375344	0.0191623239827032	29318.453	34	0.068	ns	0.01428571	0.001734773;0.050650900	0.05047	ns
Unknown	Unknown	UCON9	0	0	30774	49	2.29161882893226	1.22611845139059	0.00635219766307867	29318.453	1	0.002	**	0	0.00000000;0.07251926	0.1736	ns
Unknown	Unknown	UCON12	1	0.00277192593413904	30774	59	3.11111111111111	1.52636897894546	0.00862376957287701	29318.453	150	0.3	ns	0.01694915	0.0004290233;0.0908559329	0.3748	ns
Unknown	Unknown	UCON26	4	0.0110877037365562	30774	206	7.966	2.80298068147118	0.0220811619913516	29318.453	93	0.186	ns	0.01941748	0.005315335;0.048967585	0.2023	ns
Unknown	Unknown	EUTREP14	14	0.0388069630779466	30774	382	17.387	3.87327164464788	0.0481954762168755	29318.453	234	0.468	ns	0.03664921	0.02017871;0.06072714	0.4627	ns
Unknown	Unknown	UCON27	4	0.0110877037365562	30774	102	4.33870967741935	1.9710809187554	0.0120265818755387	29318.453	548	0.908	ns	0.03921569	0.01078665;0.09737096	1	ns
Unknown	Unknown	UCON17	0	0	30774	33	1.87131367292225	0.99235068533522	0.00518714290088217	29318.453	1	0.002	**	0	0.0000000;0.1057628	0.2604	ns
Unknown	Unknown	MamRep564	63	0.174631333850759	30774	788	36.927	5.70913874986984	0.102358908969952	29318.453	1001	0.002	**	0.07994924	0.06197949;0.10113310	6.413e-05	***
Unknown	Unknown	UCON19	3	0.00831577780241712	30774	30	1.86500655307995	0.97278969125992	0.00516966003182156	29318.453	713	0.578	ns	0.1	0.02111714;0.26528845	0.4314	ns
Unknown	Unknown	UCON75	0	0	30774	22	1.47285464098074	0.723453276823024	0.00408264397655154	29318.453	1	0.002	**	0	0.0000000;0.1543725	0.3974	ns
Unknown	Unknown	UCON70	1	0.00277192593413904	30774	59	2.61677282377919	1.36552940354622	0.00725350045398379	29318.453	215	0.43	ns	0.01694915	0.0004290233;0.0908559329	0.5229	ns
Unknown	Unknown	UCON88	12	0.0332631112096685	30774	33	2.38255033557047	1.24004108285215	0.00660425306455946	29318.453	895	0.214	ns	0.3636364	0.2040031;0.5487546	1.684e-06	***
Unknown	Unknown	UCON41	33	0.0914735558265883	30774	579	25.791	4.68265376108956	0.07149074176738	29318.453	955	0.094	ns	0.05699482	0.03955369;0.07911393	0.157	ns
Unknown	Unknown	UCON28a	5	0.0138596296706952	30774	129	5.32897384305835	2.14373382590617	0.014771520797922	29318.453	542	0.92	ns	0.03875969	0.01270299;0.08813398	1	ns
