# Supplementary material for: Transposable elements generate regulatory novelty in a tissue-specific fashion
Source: BMC Genomics. 2018 Jun 18;19:468. doi: 10.1186/s12864-018-4850-3 (PMC6006921; doi:10.1186/s12864-018-4850-3)
Supplement: Supplementary file 2 — It contains two folders “TE_PIPELINE_SUMMARY_STATISTICS_ACTIVE” “TE_PIPELINE_SUMMARY_STATISTICS_REPRESSED”. In each of the two folders are included multiple spreadsheets (txt format) with the summary statistics of the TE analysis pipeline for ACTIVE and REPRESSED regions respectively. (ZIP 3922 kb) [file 12864_2018_4850_MOESM2_ESM.zip › Supplemental_File_S1/TE_PIPELINE_SUMMARY_STATISTICS_REPRESSED/E079_15_coreMarks_dense_no_header_REPRESSED.bed.shuffle-rm.nonTE-no_low.boot-1000.stats.tab.txt]

#Script TE-analysis_Shuffle_bed.pl, v4.3
#Aggregated results + stats
#Features in input file (counts):
	69380
#With 1000 bootstraps for exp (expected); sd = standard deviation; nb = number; len = length; avg = average
#Two tests are made (permutation and binomial) to assess how significant the difference between observed and random, so two pvalues are given
#For the two tailed permutation test:
#if rank is < 500 and pvalue is not "ns", there are significantly fewer observed values than expected 
#if rank is > 500 and pvalue is not "ns", there are significantly higher observed values than expected 
#The binomial test is done with binom.test from R, two sided

#Level_(tot_means_all)	#	#	#COUNTS	#	#	#	#	#	#	#	#	#	#	#	#	#
#Rclass	Rfam	Rname	obs_hits	%_obs_(%of_features)	obs_tot_hits	nb_of_trials(nb_of_TE_in_genome)	exp_avg_hits	exp_sd	%_exp_(%of_features)	exp_tot_hits(avg)	obs_rank_in_exp	2-tailed_permutation-test_pvalue(obs.vs.exp)	significance	binomal_test_proba	binomial_test_95%_confidence_interval	binomial_test_pval	significance

age	cat.2	tot	60677	87.4560392043817	60677	4687922	57576.845	39.808713979589	82.9876693571635	57576.845	1001	0.002	**	0.01294326	0.01284114;0.01304599	2.2e-16	***
age	cat.2	Ancient	41715	60.1253963678293	60677	2716717	47989.625	78.6432905093762	69.1692490631306	57576.845	1	0.002	**	0.01535493	0.01520905;0.01550185	2.2e-16	***
age	cat.2	LineageSpe	48408	69.7722686653214	60677	1971205	44324.719	93.4037059826391	63.886882386855	57576.845	1001	0.002	**	0.02455757	0.02434195;0.02477458	2.2e-16	***
age	cat.1	01_Human	902	1.30008648025368	60677	10400	1001.184	31.8676904355131	1.44304410492937	57576.845	1	0.002	**	0.08673077	0.08138995;0.09230428	0.0008835	***
age	cat.1	06_Boreotheria/Eutheria?	160	0.230614009801095	60677	2965	232.576	14.6744527517575	0.335220524646872	57576.845	1	0.002	**	0.0539629	0.04610509;0.06271475	2.358e-07	***
age	cat.1	04_Primates/Glires	367	0.528970884981263	60677	9067	674.169	23.8286013278422	0.971705102334967	57576.845	1	0.002	**	0.04047645	0.03651313;0.04473835	2.2e-16	***
age	cat.1	07_Eutheria+Metatheria	8035	11.5811473046988	60677	189643	10437.23	78.4453361951542	15.0435716344768	57576.845	1	0.002	**	0.04236908	0.04146687;0.04328531	2.2e-16	***
age	cat.1	07_Eutheria	33224	47.8869991351975	60677	1469955	37927.863	100.177201511635	54.6668535601038	57576.845	1	0.002	**	0.02260205	0.02236238;0.02284361	2.2e-16	***
age	cat.1	10_Amniota/Theria	130	0.18737388296339	60677	2529	175.089	12.5132593939653	0.2523623522629	57576.845	1	0.002	**	0.05140372	0.04312358;0.06074091	0.0002659	***
age	cat.1	07_Eutheria/03_Primates	1	0.00144133756125685	60677	21	2.04665071770335	1.10804387276116	0.00294991455419912	57576.845	321	0.642	ns	0.04761905	0.001204883;0.238159910	0.7157	ns
age	cat.1	02_Hominidae	698	1.00605361775728	60677	10036	955.032	30.1601825692852	1.37652349380225	57576.845	1	0.002	**	0.06954962	0.06464832;0.07470244	2.2e-16	***
age	cat.1	07_Metatheria	1	0.00144133756125685	60677	59	5.03326612903226	2.1460080081588	0.00725463552757604	57576.845	39	0.078	ns	0.01694915	0.0004290233;0.0908559329	0.06046	ns
age	cat.1	02_Haplorrhini	224	0.322859613721534	60677	4342	356.533	17.5076963199169	0.513884404727587	57576.845	1	0.002	**	0.05158913	0.04519821;0.05859140	6.734e-15	***
age	cat.1	15_Euteleostomi	4	0.00576535024502739	60677	73	5.28672032193159	2.12530069153889	0.00761994857585989	57576.845	381	0.762	ns	0.05479452	0.01512952;0.13439383	0.8198	ns
age	cat.1	07_Eutheria + Transfert Opossum?	57	0.0821562409916402	60677	890	73.564	8.24984629941454	0.106030556356299	57576.845	25	0.05	*	0.06404494	0.04886433;0.08218476	0.04435	*
age	cat.1	05_Boreotheria	7016	10.112424329778	60677	118653	7470.032	70.229432214344	10.7668377053906	57576.845	1	0.002	**	0.05913041	0.05779490;0.06048751	4.534e-08	***
age	cat.1	16_Metazoa	45	0.0648601902565581	60677	491	37.483	5.68894323008017	0.0540256558085904	57576.845	914	0.176	ns	0.09164969	0.0676358;0.1207113	0.2019	ns
age	cat.1	16_Vertebrata	589	0.848947823580283	60677	8857	624.011	23.2317582975029	0.899410492937446	57576.845	64	0.128	ns	0.06650107	0.06139896;0.07189053	0.152	ns
age	cat.1	07_Eutheria/Primates?	40	0.0576535024502739	60677	424	34.355	5.44689302663855	0.0495171519169789	57576.845	861	0.282	ns	0.09433962	0.0682545;0.1262460	0.3266	ns
age	cat.1	03_Euarchontoglires/Primates?	678	0.977226866532142	60677	13041	1006.332	30.7900601461544	1.45046411069472	57576.845	1	0.002	**	0.05198988	0.04824157;0.05593966	2.2e-16	***
age	cat.1	tot	60677	87.4560392043817	60677	4687922	57576.845	39.808713979589	82.9876693571635	57576.845	1001	0.002	**	0.01294326	0.01284114;0.01304599	2.2e-16	***
age	cat.1	09_Theria	356	0.513116171807437	60677	9723	738.74	25.9445855916321	1.06477371000288	57576.845	1	0.002	**	0.03661421	0.03296904;0.04054022	2.2e-16	***
age	cat.1	10_Theria/Mammalia	4626	6.66762755837417	60677	104874	6273.526	67.217062249532	9.04226866532142	57576.845	1	0.002	**	0.04411007	0.04287517;0.04537027	2.2e-16	***
age	cat.1	03_Primates	37912	54.6439896223696	60677	1475760	38461.835	99.5872149845972	55.4364874603632	57576.845	1	0.002	**	0.02568981	0.02543515;0.02594634	0.004451	**
age	cat.1	08_Eutheria/Theria	116	0.167195157105794	60677	2459	189.23	12.995537079474	0.272744306716633	57576.845	1	0.002	**	0.04717365	0.03913454;0.05631191	4.024e-09	***
age	cat.1	13_Amniota/Euteleostemi?	13	0.018737388296339	60677	191	14.031	3.63280005453591	0.0202234073219948	57576.845	450	0.9	ns	0.06806283	0.03673565;0.11357734	0.8899	ns
age	cat.1	14_Tetrapoda	558	0.80426635918132	60677	8931	632.929	23.6631338352067	0.912264341308735	57576.845	1	0.002	**	0.06247901	0.05754694;0.06769878	0.001843	**
age	cat.1	12_Amniota	2235	3.22138944940905	60677	36530	2523.334	45.1066187055852	3.63697607379648	57576.845	1	0.002	**	0.06118259	0.05874617;0.06368906	1.477e-09	***
age	cat.1	03_Primates/Indep	892	1.28567310464111	60677	25104	1944.831	42.2089093797865	2.80315797059671	57576.845	1	0.002	**	0.03553219	0.03327619;0.03789650	2.2e-16	***
age	cat.1	08_Eutheria/Theria?	10648	15.3473623522629	60677	259031	13475.66	87.342779673887	19.4229749207264	57576.845	1	0.002	**	0.04110705	0.04034569;0.04187870	2.2e-16	***
age	cat.1	11_Mammalia	17893	25.7898529835687	60677	619071	22895.926	95.6612753605324	33.0007581435572	57576.845	1	0.002	**	0.02890299	0.02848705;0.02932333	2.2e-16	***
age	cat.1	02_Simiiformes	12413	17.8913231478812	60677	154323	9191.542	78.9591209346885	13.2481147304699	57576.845	1001	0.002	**	0.08043519	0.07908294;0.08180322	2.2e-16	***
age	cat.1	02_Hominoidea	5434	7.8322283078697	60677	64786	5189.869	66.9204167738156	7.48035312770251	57576.845	1001	0.002	**	0.08387615	0.08175256;0.08603709	0.0004484	***
age	cat.1	04_Euarchontoglires	3612	5.20611127125973	60677	55401	3887.04	54.3699042346636	5.60253675410781	57576.845	1	0.002	**	0.06519738	0.06315545;0.06728500	3.907e-06	***
age	cat.1	02_Catarrhini	3127	4.50706255405016	60677	30292	2551.09	46.7474194070777	3.67698183914673	57576.845	1001	0.002	**	0.1032286	0.09982394;0.10670951	2.2e-16	***
DNA?	tot	tot	260	0.37474776592678	60677	4312	311.19	16.6226415533817	0.448529835687518	57576.845	3	0.006	**	0.06029685	0.05337589;0.06782054	0.002202	**
DNA?	PiggyBac?	tot	21	0.0302680887863938	60677	294	21.617	4.58490265243793	0.0311573940616892	57576.845	503	0.998	ns	0.07142857	0.04475636;0.10711553	1	ns
DNA?	PiggyBac?	EUTREP4	21	0.0302680887863938	60677	294	21.617	4.58490265243793	0.0311573940616892	57576.845	503	0.998	ns	0.07142857	0.04475636;0.10711553	1	ns
DNA?	hAT-Tip100?	tot	40	0.0576535024502739	60677	520	39.888	6.08115420265236	0.0574920726434131	57576.845	555	0.894	ns	0.07692308	0.05552104;0.10327625	0.9344	ns
DNA?	hAT-Tip100?	Eutr16	40	0.0576535024502739	60677	520	39.888	6.08115420265236	0.0574920726434131	57576.845	555	0.894	ns	0.07692308	0.05552104;0.10327625	0.9344	ns
DNA?	DNA?	Eulor12	4	0.00576535024502739	60677	60	4.2914979757085	1.97862144937197	0.00618549722644638	57576.845	577	0.85	ns	0.06666667	0.01846178;0.16198676	1	ns
DNA?	DNA?	Eulor2C	3	0.00432401268377054	60677	38	2.75404530744337	1.49871158852889	0.00396950894702128	57576.845	676	0.652	ns	0.07894737	0.01658648;0.21377329	0.7539	ns
DNA?	DNA?	UCON83	0	0	60677	50	3.57363542739444	1.69641376339634	0.00515081497174177	57576.845	1	0.002	**	0	0.00000000;0.07112174	0.04912	*
DNA?	DNA?	Eulor6D	4	0.00576535024502739	60677	75	5.70682730923695	2.31368955807666	0.00822546455640955	57576.845	313	0.626	ns	0.05333333	0.01472076;0.13096081	0.661	ns
DNA?	DNA?	tot	201	0.289708849812626	60677	3498	250.751	14.9203758872428	0.361416834822716	57576.845	2	0.004	**	0.05746141	0.04997885;0.06569380	0.0009226	***
DNA?	DNA?	UCON7	12	0.0172960507350822	60677	127	9.404	2.88324419657736	0.0135543384260594	57576.845	862	0.28	ns	0.09448819	0.04978214;0.15923534	0.3934	ns
DNA?	DNA?	Eulor6C	1	0.00144133756125685	60677	21	1.96352201257862	1.06344228529911	0.0028300980290842	57576.845	334	0.668	ns	0.04761905	0.001204883;0.238159910	0.7157	ns
DNA?	DNA?	MER133B	1	0.00144133756125685	60677	40	2.99575821845175	1.49804651029259	0.0043178988446984	57576.845	137	0.274	ns	0.025	0.0006327449;0.1315858585	0.3656	ns
DNA?	DNA?	Eulor6E	5	0.00720668780628423	60677	31	2.50281848928974	1.32936234216574	0.00360740629762142	57576.845	867	0.27	ns	0.1612903	0.05452433;0.33727158	0.1006	ns
DNA?	DNA?	Eulor2A	5	0.00720668780628423	60677	67	4.94853683148335	2.05784416427731	0.00713251200847989	57576.845	618	0.768	ns	0.07462687	0.02467471;0.16562617	1	ns
DNA?	DNA?	Eulor7	2	0.00288267512251369	60677	12	1.47482014388489	0.731095046894377	0.00212571366947952	57576.845	507	0.99	ns	0.1666667	0.02086253;0.48413775	0.6514	ns
DNA?	DNA?	Eulor6A	2	0.00288267512251369	60677	30	2.27990708478513	1.22262698135726	0.00328611571747641	57576.845	549	0.906	ns	0.06666667	0.008178134;0.220735402	1	ns
DNA?	DNA?	MER123	1	0.00144133756125685	60677	46	3.54815573770492	1.70059919465143	0.00511409013794309	57576.845	113	0.226	ns	0.02173913	0.0005502357;0.1152718256	0.2615	ns
DNA?	DNA?	UCON100	0	0	60677	19	1.66896551724138	0.818089443280558	0.00240554268844246	57576.845	1	0.002	**	0	0.0000000;0.1764669	0.4046	ns
DNA?	DNA?	UCON21	3	0.00432401268377054	60677	28	2.28410372040586	1.24458459552376	0.00329216448602748	57576.845	751	0.502	ns	0.1071429	0.02266509;0.28226440	0.4952	ns
DNA?	DNA?	Eulor5A	7	0.0100893629287979	60677	126	9.014	2.91346740024533	0.0129922167771692	57576.845	322	0.644	ns	0.05555556	0.02262521;0.11111709	0.6047	ns
DNA?	DNA?	Eulor6B	7	0.0100893629287979	60677	64	4.75403225806452	2.04193767193625	0.00685216526097509	57576.845	908	0.188	ns	0.109375	0.04512102;0.21245723	0.3328	ns
DNA?	DNA?	Eulor2B	2	0.00288267512251369	60677	57	4.02842639593909	1.88360601151611	0.00580632227722555	57576.845	233	0.466	ns	0.03508772	0.004277895;0.121070663	0.4369	ns
DNA?	DNA?	MER133A	3	0.00432401268377054	60677	54	3.84365482233503	1.806133082029	0.00554000406793748	57576.845	460	0.92	ns	0.05555556	0.01160677;0.15388503	1	ns
DNA?	DNA?	MER131	65	0.093686941481695	60677	1106	80.509	8.56991028904983	0.116040645719227	57576.845	41	0.082	ns	0.05877034	0.04564704;0.07429775	0.07281	ns
DNA?	DNA?	Eulor3	0	0	60677	37	2.7912673056443	1.43334058638339	0.00402315841113333	57576.845	1	0.002	**	0	0.00000000;0.09489059	0.1118	ns
DNA?	DNA?	UCON62	2	0.00288267512251369	60677	24	2.06666666666667	1.10979457781355	0.00297876429326415	57576.845	562	0.88	ns	0.08333333	0.01025634;0.26997280	1	ns
DNA?	DNA?	UCON2	10	0.0144133756125685	60677	135	10.111	3.06595483969988	0.014573364081868	57576.845	563	0.878	ns	0.07407407	0.03609165;0.13200594	1	ns
DNA?	DNA?	MER124	40	0.0576535024502739	60677	747	52.592	7.2123195681801	0.0758028250216201	57576.845	44	0.088	ns	0.05354752	0.03852713;0.07220575	0.07361	ns
DNA?	DNA?	UCON14	7	0.0100893629287979	60677	98	7.48496993987976	2.5887021236816	0.0107883683192271	57576.845	542	0.92	ns	0.07142857	0.02919898;0.14164525	1	ns
DNA?	DNA?	Eulor10	3	0.00432401268377054	60677	39	3.3343653250774	1.58168286864915	0.00480594598598645	57576.845	561	0.882	ns	0.07692308	0.0161533;0.2087019	1	ns
DNA?	DNA?	Eulor5B	1	0.00144133756125685	60677	43	3.18181818181818	1.5281061501866	0.00458607405854451	57576.845	130	0.26	ns	0.02325581	0.0005886129;0.1228904827	0.3731	ns
DNA?	DNA?	MER134	5	0.00720668780628423	60677	89	6.711	2.52781899448296	0.0096728163735947	57576.845	333	0.666	ns	0.05617978	0.0184908;0.1262528	0.6864	ns
DNA?	DNA?	UCON58	13	0.018737388296339	60677	235	16.611	3.99043889849257	0.0239420582300375	57576.845	220	0.44	ns	0.05531915	0.02978046;0.09273980	0.444	ns
snRNA	tot	tot	217	0.312770250792736	60677	4380	314.564	16.5095265973458	0.453392908619199	57576.845	1	0.002	**	0.04954338	0.04330505;0.05639072	2.21e-09	***
snRNA	snRNA	U14	0	0	60677	7	1.22823529411765	0.46292032524504	0.00177030166347311	57576.845	1	0.002	**	0	0.0000000;0.4096164	0.614	ns
snRNA	snRNA	U4	5	0.00720668780628423	60677	162	11.8	3.40993073648537	0.0170077832228308	57576.845	24	0.048	*	0.0308642	0.01009598;0.07055428	0.03414	*
snRNA	snRNA	U2	62	0.0893629287979245	60677	1087	75.977	8.46984115607898	0.109508503891611	57576.845	66	0.132	ns	0.05703772	0.04400660;0.07252675	0.1078	ns
snRNA	snRNA	U5	7	0.0100893629287979	60677	214	14.799	3.56304564864028	0.0213303545690401	57576.845	10	0.02	*	0.03271028	0.01325045;0.06623160	0.03081	*
snRNA	snRNA	U13	12	0.0172960507350822	60677	176	13.659	3.50956351075686	0.0196872297492073	57576.845	390	0.78	ns	0.06818182	0.0357243;0.1160706	0.7778	ns
snRNA	snRNA	U3	14	0.0201787258575958	60677	229	17.236	3.94510682591332	0.024842894205823	57576.845	257	0.514	ns	0.06113537	0.03382299;0.10044816	0.5299	ns
snRNA	snRNA	tot	217	0.312770250792736	60677	4380	314.564	16.5095265973458	0.453392908619199	57576.845	1	0.002	**	0.04954338	0.04330505;0.05639072	2.21e-09	***
snRNA	snRNA	U6	72	0.103776304410493	60677	1710	124.638	10.1654459957393	0.179645430959931	57576.845	1	0.002	**	0.04210526	0.03308802;0.05273318	1.707e-07	***
snRNA	snRNA	U17	0	0	60677	9	1.4375	0.699296182969099	0.00207192274430672	57576.845	1	0.002	**	0	0.0000000;0.3362671	0.3711	ns
snRNA	snRNA	U8	2	0.00288267512251369	60677	29	2.46231721034871	1.28443016186391	0.00354903028300477	57576.845	497	0.994	ns	0.06896552	0.008463962;0.227661890	1	ns
snRNA	snRNA	U1	17	0.0245027385413664	60677	204	13.22	3.48737175560073	0.0190544825598155	57576.845	890	0.224	ns	0.08333333	0.04929422;0.13007236	0.2565	ns
snRNA	snRNA	U7	14	0.0201787258575958	60677	245	18.496	4.2619418283393	0.0266589795330066	57576.845	162	0.324	ns	0.05714286	0.03158918;0.09401819	0.3327	ns
snRNA	snRNA	U13_	17	0.0245027385413664	60677	308	23.883	4.53915354608267	0.0344234649754973	57576.845	78	0.156	ns	0.05519481	0.03247813;0.08690329	0.1652	ns
Retroposon	tot	tot	501	0.72211011818968	60677	5565	498.285	21.2519509791553	0.718196886710868	57576.845	556	0.892	ns	0.09002695	0.08263355;0.09785341	0.888	ns
Retroposon	SVA	tot	501	0.72211011818968	60677	5565	498.285	21.2519509791553	0.718196886710868	57576.845	556	0.892	ns	0.09002695	0.08263355;0.09785341	0.888	ns
Retroposon	SVA	SVA_B	102	0.147016431248198	60677	801	69.82	7.93224561650233	0.100634188526953	57576.845	1001	0.002	**	0.1273408	0.1050366;0.1524282	0.0001271	***
Retroposon	SVA	SVA_D	96	0.138368405880657	60677	1433	144.126	12.3129904464242	0.207734217353704	57576.845	1	0.002	**	0.06699232	0.05459758;0.08119593	1.065e-05	***
Retroposon	SVA	SVA_E	53	0.0763908907466129	60677	686	57.879	7.34208861736668	0.083423176707985	57576.845	287	0.574	ns	0.07725948	0.05840548;0.09984148	0.5369	ns
Retroposon	SVA	SVA_C	52	0.074949553185356	60677	486	45.219	6.55041578428018	0.0651758431824733	57576.845	868	0.268	ns	0.1069959	0.0809478;0.1379374	0.2749	ns
Retroposon	SVA	SVA_A	138	0.198904583453445	60677	1186	97.043	9.59360141908074	0.139871720957048	57576.845	1001	0.002	**	0.1163575	0.09865558;0.13598617	4.248e-05	***
Retroposon	SVA	SVA_F	80	0.115307004900548	60677	973	89.649	9.47108760916614	0.129214471029115	57576.845	167	0.334	ns	0.08221994	0.06573119;0.10128674	0.3181	ns
tot	tot	tot	60677	87.4560392043817	60677	4687922	57576.845	39.808713979589	82.9876693571635	57576.845	1001	0.002	**	0.01294326	0.01284114;0.01304599	2.2e-16	***
rRNA	tot	tot	142	0.204669933698472	60677	1766	130.584	10.7545620368569	0.188215624099164	57576.845	875	0.254	ns	0.0804077	0.06814751;0.09408228	0.2956	ns
rRNA	rRNA	tot	142	0.204669933698472	60677	1766	130.584	10.7545620368569	0.188215624099164	57576.845	875	0.254	ns	0.0804077	0.06814751;0.09408228	0.2956	ns
rRNA	rRNA	SSU-rRNA_Hsa	2	0.00288267512251369	60677	80	5.26926926926927	2.19229991662076	0.00759479571817421	57576.845	83	0.166	ns	0.025	0.003042086;0.087407156	0.176	ns
rRNA	rRNA	LSU-rRNA_Hsa	43	0.0619775151340444	60677	411	32.224	5.31978609759115	0.0464456615739406	57576.845	978	0.048	*	0.1046229	0.07675643;0.13833304	0.05352	ns
rRNA	rRNA	5S	97	0.139809743441914	60677	1275	93.3	9.1884943504596	0.134476794465264	57576.845	691	0.622	ns	0.07607843	0.06212451;0.09202245	0.6672	ns
tRNA	tot	tot	212	0.305563562986451	60677	1997	134.485	10.8583460378954	0.193838281925627	57576.845	1001	0.002	**	0.1061592	0.09298412;0.12050290	1.353e-10	***
tRNA	tRNA	tRNA-Arg-AGA	4	0.00576535024502739	60677	41	3.22152560083595	1.53856851248068	0.00464330585303538	57576.845	759	0.486	ns	0.09756098	0.02722747;0.23131455	0.5611	ns
tRNA	tRNA	tRNA-His-CAY_	12	0.0172960507350822	60677	44	3.70941054808687	1.75678052400881	0.00534651275307995	57576.845	968	0.068	ns	0.2727273	0.1495768;0.4278964	0.0002082	***
tRNA	tRNA	tRNA-Thr-ACG_	3	0.00432401268377054	60677	12	1.55457227138643	0.76237290483376	0.00224066340643763	57576.845	664	0.676	ns	0.25	0.05486064;0.57185846	0.1963	ns
tRNA	tRNA	tRNA-Arg-CGA_	0	0	60677	2	1.02564102564103	0.15857095486057	0.00147829493462241	57576.845	1	0.002	**	0	0.0000000;0.8418861	0.2373	ns
tRNA	tRNA	tRNA-Leu-TTA(m)	1	0.00144133756125685	60677	27	2.768	1.24004585145619	0.00398962236955895	57576.845	150	0.3	ns	0.03703704	0.0009372571;0.1897056174	0.518	ns
tRNA	tRNA	tRNA-Lys-AAA	5	0.00720668780628423	60677	47	2.7572192513369	1.34191558645496	0.00397408367157235	57576.845	905	0.194	ns	0.106383	0.0354563;0.2310476	0.1982	ns
tRNA	tRNA	tRNA-Ser-TCG	1	0.00144133756125685	60677	7	1.25942350332594	0.517788996301398	0.00181525440087337	57576.845	352	0.704	ns	0.1428571	0.003610297;0.578723197	1	ns
tRNA	tRNA	tRNA-Thr-ACY	1	0.00144133756125685	60677	13	1.65555555555556	0.82770001366773	0.00238621440696967	57576.845	379	0.758	ns	0.07692308	0.001945628;0.360297435	1	ns
tRNA	tRNA	tRNA-Ser-TCA_	2	0.00288267512251369	60677	4	1.08839779005525	0.284659985861457	0.00156874861639557	57576.845	182	0.364	ns	0.5	0.06758599;0.93241401	0.2995	ns
tRNA	tRNA	tRNA-Arg-CGY_	6	0.00864802536754108	60677	40	2.89174705251876	1.43905759141167	0.00416798364444906	57576.845	921	0.162	ns	0.15	0.05710226;0.29835267	0.06598	ns
tRNA	tRNA	tRNA-Cys-TGY	9	0.0129720380513116	60677	136	10.305	3.06159245301336	0.0148529835687518	57576.845	389	0.778	ns	0.06617647	0.03070424;0.12190603	0.8707	ns
tRNA	tRNA	tRNA-Glu-GAA	11	0.0158547131738253	60677	95	6.82382382382382	2.4647805743214	0.0098354335886766	57576.845	965	0.074	ns	0.1157895	0.05924063;0.19774082	0.1082	ns
tRNA	tRNA	tRNA-Ala-GCY	4	0.00576535024502739	60677	28	2.41095890410959	1.23568594924696	0.00347500562713979	57576.845	825	0.354	ns	0.1428571	0.04033563;0.32665267	0.2981	ns
tRNA	tRNA	tRNA-Thr-ACG	0	0	60677	3	1.11111111111111	0.340150671524903	0.00160148617917427	57576.845	1	0.002	**	0	0.0000000;0.7075982	0.3004	ns
tRNA	tRNA	tRNA-Gly-GGY	6	0.00864802536754108	60677	37	3.0207468879668	1.48777819889165	0.00435391595267628	57576.845	944	0.116	ns	0.1621622	0.06192572;0.32013708	0.1201	ns
tRNA	tRNA	tRNA-Met	5	0.00720668780628423	60677	50	3.29721362229102	1.62635908733934	0.00475239784129579	57576.845	871	0.262	ns	0.1	0.03327509;0.21813537	0.3819	ns
tRNA	tRNA	tRNA-Ile-ATC	1	0.00144133756125685	60677	9	1.13240418118467	0.349668379935208	0.00163217668086577	57576.845	251	0.502	ns	0.1111111	0.002809137;0.482496515	1	ns
tRNA	tRNA	tRNA-Met_	2	0.00288267512251369	60677	48	2.88416578108395	1.54726047200595	0.00415705647316799	57576.845	442	0.884	ns	0.04166667	0.005086468;0.142540973	1	ns
tRNA	tRNA	tRNA-Trp-TGG	3	0.00432401268377054	60677	13	1.66712898751734	0.821677617408569	0.00240289562916883	57576.845	699	0.606	ns	0.2307692	0.05038107;0.53813154	0.2274	ns
tRNA	tRNA	tRNA-Thr-ACA	2	0.00288267512251369	60677	25	2.02073170731707	1.08865139374966	0.00291255651097877	57576.845	588	0.828	ns	0.08	0.00983959;0.26030584	1	ns
tRNA	tRNA	tRNA-Lys-AAG	11	0.0158547131738253	60677	73	5.78078078078078	2.25680689153555	0.00833205647273102	57576.845	993	0.018	*	0.1506849	0.07769566;0.25364177	0.04589	*
tRNA	tRNA	tRNA-Leu-TTG	2	0.00288267512251369	60677	26	1.61370716510903	0.826812175026646	0.00232589674994095	57576.845	543	0.918	ns	0.07692308	0.009455391;0.251302917	0.6748	ns
tRNA	tRNA	tRNA-Gln-CAG	9	0.0129720380513116	60677	79	5.40480961923848	2.2056863036338	0.00779015511565073	57576.845	953	0.098	ns	0.1139241	0.05343687;0.20527785	0.1154	ns
tRNA	tRNA	tRNA-Ile-ATT	10	0.0144133756125685	60677	53	4.03556910569106	1.91044542198337	0.00581661733308022	57576.845	983	0.038	*	0.1886792	0.09436978;0.31972435	0.006132	**
tRNA	tRNA	tRNA-Arg-AGG	1	0.00144133756125685	60677	20	1.85456885456885	0.982164583341802	0.00267305975002718	57576.845	353	0.706	ns	0.05	0.001265089;0.248732763	1	ns
tRNA	tRNA	tRNA-Glu-GAG_	9	0.0129720380513116	60677	96	6.09218436873747	2.39179453158504	0.00878089416076315	57576.845	925	0.154	ns	0.09375	0.04377038;0.17051854	0.2082	ns
tRNA	tRNA	tRNA-Arg-CGG	1	0.00144133756125685	60677	17	1.15625	0.388661798650713	0.00166654655520323	57576.845	274	0.548	ns	0.05882353	0.001488174;0.286889397	1	ns
tRNA	tRNA	tRNA-Gln-CAA	3	0.00432401268377054	60677	24	2.23617511520737	1.18748962303849	0.00322308318709624	57576.845	759	0.486	ns	0.125	0.02655931;0.32361136	0.4856	ns
tRNA	tRNA	tRNA-Val-GTG	16	0.0230614009801095	60677	38	3.12278876170656	1.53416335985022	0.00450099273811841	57576.845	962	0.08	ns	0.4210526	0.2630982;0.5917855	1.647e-08	***
tRNA	tRNA	tRNA-Tyr-TAT	0	0	60677	5	1.13310580204778	0.350190132897187	0.00163318795336953	57576.845	1	0.002	**	0	0.0000000;0.5218238	0.5946	ns
tRNA	tRNA	tRNA-Arg-CGA	2	0.00288267512251369	60677	8	1.29772727272727	0.54834131181511	0.00187046306244923	57576.845	423	0.846	ns	0.25	0.03185403;0.65085579	0.6241	ns
tRNA	tRNA	tRNA-Tyr-TAC	7	0.0100893629287979	60677	34	2.43847874720358	1.32345383222098	0.00351467101067106	57576.845	893	0.218	ns	0.2058824	0.08702131;0.37897775	0.00938	**
tRNA	tRNA	tRNA-Ala-GCY_	11	0.0158547131738253	60677	82	1.8098318240621	0.975772099056333	0.00260857858757869	57576.845	774	0.456	ns	0.1341463	0.06891215;0.22736062	2.002e-06	***
tRNA	tRNA	tRNA-Pro-CCA	2	0.00288267512251369	60677	9	1.28571428571429	0.53501902130658	0.00185314829304452	57576.845	526	0.952	ns	0.2222222	0.02814497;0.60009357	0.6254	ns
tRNA	tRNA	tRNA-Leu-TTA	4	0.00576535024502739	60677	13	1.46929133858268	0.732472565029625	0.00211774479472856	57576.845	636	0.732	ns	0.3076923	0.09092039;0.61426166	0.0505	ns
tRNA	tRNA	tRNA-Val-GTY	7	0.0100893629287979	60677	29	2.40856481481481	1.27675384128214	0.00347155493631423	57576.845	865	0.274	ns	0.2413793	0.1029836;0.4354003	0.008293	**
tRNA	tRNA	tRNA-Met-i	6	0.00864802536754108	60677	40	2.9968487394958	1.50533245861347	0.00431947065364053	57576.845	935	0.134	ns	0.15	0.05710226;0.29835267	0.1201	ns
tRNA	tRNA	tRNA-Leu-CTG	2	0.00288267512251369	60677	16	1.72777777777778	0.909419448648746	0.002490311008616	57576.845	596	0.812	ns	0.125	0.0155136;0.3834762	0.6888	ns
tRNA	tRNA	tRNA-Thr-ACY_	3	0.00432401268377054	60677	12	1.36511156186613	0.595170124725737	0.00196758656942365	57576.845	493	0.986	ns	0.25	0.05486064;0.57185846	0.1483	ns
tRNA	tRNA	tRNA-Asn-AAT	0	0	60677	2	1	0	0.00144133756125685	57576.845	1	0.002	**	0	0.0000000;0.8418861	0.5	ns
tRNA	tRNA	tot	212	0.305563562986451	60677	1997	134.485	10.8583460378954	0.193838281925627	57576.845	1001	0.002	**	0.1061592	0.09298412;0.12050290	1.353e-10	***
tRNA	tRNA	tRNA-Gly-GGA	4	0.00576535024502739	60677	107	8.333	2.7780980596136	0.0120106658979533	57576.845	88	0.176	ns	0.03738318	0.01027800;0.09295471	0.1467	ns
tRNA	tRNA	tRNA-Asn-AAC	12	0.0172960507350822	60677	46	4.07520325203252	1.82901753595912	0.00587374351691052	57576.845	984	0.036	*	0.2608696	0.1426685;0.4113188	0.0005152	***
tRNA	tRNA	tRNA-Ile-ATA	3	0.00432401268377054	60677	65	4.67507568113017	1.97953529117671	0.00673836218093135	57576.845	296	0.592	ns	0.04615385	0.009621079;0.129011280	0.6287	ns
tRNA	tRNA	tRNA-Leu-CTA_	2	0.00288267512251369	60677	7	1.22222222222222	0.455144272567746	0.0017616347970917	57576.845	408	0.816	ns	0.2857143	0.03669257;0.70957914	0.3525	ns
tRNA	tRNA	tRNA-Phe-TTY	11	0.0158547131738253	60677	87	3.61593462717058	1.73429011066519	0.00521178239719023	57576.845	980	0.044	*	0.1264368	0.06484043;0.21497840	0.0009691	***
tRNA	tRNA	tRNA-Ala-GCA	6	0.00864802536754108	60677	40	1.36062717770035	0.617304524904654	0.00196112305808641	57576.845	575	0.854	ns	0.15	0.05710226;0.29835267	0.002199	**
tRNA	tRNA	tRNA-Ser-TCA(m)	2	0.00288267512251369	60677	31	3.126	1.34459359359322	0.0045056212164889	57576.845	334	0.668	ns	0.06451613	0.007910983;0.214216157	0.765	ns
tRNA	tRNA	tRNA-Leu-CTY	6	0.00864802536754108	60677	30	1.85933503836317	0.984207471010182	0.00267992942975378	57576.845	783	0.438	ns	0.2	0.07713551;0.38566651	0.009259	**
tRNA	tRNA	tRNA-Leu-CTA	0	0	60677	1	1	0	0.00144133756125685	57576.845	1	0.002	**	0	0.000;0.975	2.2e-16	***
tRNA	tRNA	tRNA-SeC(e)-TGA	0	0	60677	3	1.15286624203822	0.394298099965383	0.00166166941775471	57576.845	1	0.002	**	0	0.0000000;0.7075982	0.2902	ns
tRNA	tRNA	tRNA-Ser-TCY	4	0.00576535024502739	60677	15	1.69464544138929	0.851741768831765	0.00244255612768707	57576.845	688	0.628	ns	0.2666667	0.07787155;0.55100324	0.08035	ns
tRNA	tRNA	tRNA-Val-GTA	2	0.00288267512251369	60677	12	1.4817880794702	0.703933121062627	0.00213575681676304	57576.845	551	0.902	ns	0.1666667	0.02086253;0.48413775	0.6523	ns
tRNA	tRNA	tRNA-Gly-GGG	7	0.0100893629287979	60677	47	3.62795477903392	1.78508902557511	0.00522910749356287	57576.845	946	0.112	ns	0.1489362	0.06204412;0.28305753	0.0905	ns
tRNA	tRNA	tRNA-Ser-AGY	4	0.00576535024502739	60677	14	1.57593123209169	0.796761418829595	0.00227144887877153	57576.845	697	0.61	ns	0.2857143	0.08388932;0.58103526	0.06377	ns
tRNA	tRNA	tRNA-Glu-GAG	1	0.00144133756125685	60677	18	1.58181818181818	0.80456004828266	0.00227993396053356	57576.845	387	0.774	ns	0.05555556	0.001405556;0.272943600	1	ns
tRNA	tRNA	tRNA-His-CAY	0	0	60677	1	1	0	0.00144133756125685	57576.845	1	0.002	**	0	0.000;0.975	2.2e-16	***
tRNA	tRNA	tRNA-Gln-CAA_	2	0.00288267512251369	60677	34	3.397	1.55299800476459	0.00489622369558951	57576.845	307	0.614	ns	0.05882353	0.007204917;0.196773209	0.5751	ns
tRNA	tRNA	tRNA-Pro-CCY	2	0.00288267512251369	60677	17	1.71312584573748	0.896532524871365	0.00246919262862134	57576.845	608	0.788	ns	0.1176471	0.01457932;0.36440916	0.6869	ns
tRNA	tRNA	tRNA-Asp-GAY	3	0.00432401268377054	60677	49	3.51393188854489	1.72848698931047	0.00506476201865796	57576.845	532	0.94	ns	0.06122449	0.01280842;0.16865890	1	ns
tRNA	tRNA	tRNA-Ser-TCA	0	0	60677	1	1	0	0.00144133756125685	57576.845	1	0.002	**	0	0.000;0.975	2.2e-16	***
tRNA	tRNA	tRNA-Pro-CCG	1	0.00144133756125685	60677	4	1.12811387900356	0.345315075360128	0.00162599290718299	57576.845	247	0.494	ns	0.25	0.006309463;0.805879550	1	ns
tRNA	tRNA	tRNA-Ala-GCG	2	0.00288267512251369	60677	11	1.32454361054767	0.559603921908514	0.00190911445740511	57576.845	473	0.946	ns	0.1818182	0.0228312;0.5177559	0.6328	ns
LINE	Penelope	tot	59	0.0850389161141539	60677	1097	78.776	8.42560471508217	0.113542807725569	57576.845	10	0.02	*	0.05378304	0.04119084;0.06883100	0.01922	*
LINE	Penelope	Penelope1_Vert	59	0.0850389161141539	60677	1097	78.776	8.42560471508217	0.113542807725569	57576.845	10	0.02	*	0.05378304	0.04119084;0.06883100	0.01922	*
LINE	L1-Tx1	tot	6	0.00864802536754108	60677	189	14.207	3.59431079208102	0.020477082732776	57576.845	12	0.024	*	0.03174603	0.01173762;0.06781400	0.01854	*
LINE	L1-Tx1	MARE6	6	0.00864802536754108	60677	189	14.207	3.59431079208102	0.020477082732776	57576.845	12	0.024	*	0.03174603	0.01173762;0.06781400	0.01854	*
LINE	RTE-X	tot	673	0.970020178725858	60677	15596	1121.43	31.9574463682313	1.61635918132027	57576.845	1	0.002	**	0.04315209	0.04001644;0.04645953	2.2e-16	***
LINE	RTE-X	L5	42	0.0605361775727876	60677	737	56.007	7.03352126757441	0.0807249927933122	57576.845	26	0.052	ns	0.05698779	0.04137682;0.07625342	0.05145	ns
LINE	RTE-X	L4_C_Mam	234	0.337272989334102	60677	5015	366.171	18.7456971105414	0.527776016142981	57576.845	1	0.002	**	0.04666002	0.04098847;0.05286643	2.566e-14	***
LINE	RTE-X	L4_A_Mam	275	0.396367829345633	60677	6597	485.118	20.5417633137966	0.699218795041799	57576.845	1	0.002	**	0.04168561	0.03699038;0.04679122	2.2e-16	***
LINE	RTE-X	L4_B_Mam	156	0.224848659556068	60677	3247	240.302	14.9063407647549	0.346356298645143	57576.845	1	0.002	**	0.04804435	0.04094450;0.05597166	2.692e-09	***
LINE	L1	L1M2	1002	1.44422023637936	60677	9096	703.336	24.9155752470195	1.01374459498415	57576.845	1001	0.002	**	0.1101583	0.1037948;0.1167726	2.2e-16	***
LINE	L1	L1P	8	0.0115307004900548	60677	161	10.186	3.2511496388161	0.0146814643989622	57576.845	306	0.612	ns	0.04968944	0.02169354;0.09555834	0.6259	ns
LINE	L1	L1MEg1	36	0.0518881522052465	60677	1013	73.785	8.13319887399317	0.106349091957336	57576.845	1	0.002	**	0.03553801	0.02501213;0.04886217	8.298e-07	***
LINE	L1	L1MB7	941	1.35629864514269	60677	23185	1768.568	39.5023012976182	2.5491034880369	57576.845	1	0.002	**	0.04058659	0.03808273;0.04320642	2.2e-16	***
LINE	L1	L1MB1	281	0.405015854713174	60677	6197	473.667	20.4126133992144	0.682714038627847	57576.845	1	0.002	**	0.04534452	0.04029879;0.05082355	2.2e-16	***
LINE	L1	L1P2	236	0.340155664456616	60677	1631	147.523	11.8694715701819	0.212630441049294	57576.845	1001	0.002	**	0.1446965	0.1279680;0.1627146	1.415e-12	***
LINE	L1	L1MCb	90	0.129720380513116	60677	2145	167.028	12.9131702523418	0.240743730181609	57576.845	1	0.002	**	0.04195804	0.03387179;0.05132384	1.859e-11	***
LINE	L1	L1M3b	92	0.13260305563563	60677	564	44.628	6.60766806651767	0.0643240126837705	57576.845	1001	0.002	**	0.1631206	0.1335720;0.1962485	4.566e-11	***
LINE	L1	L1MEh	148	0.213317959066013	60677	3050	223.518	14.2881709056068	0.322164889017008	57576.845	1	0.002	**	0.04852459	0.04117130;0.05675845	3.728e-08	***
LINE	L1	L1ME2	531	0.765350245027385	60677	12799	1001.479	29.3278652936535	1.44346929950995	57576.845	1	0.002	**	0.04148762	0.03809842;0.04508725	2.2e-16	***
LINE	L1	L1PA16	882	1.27125972902854	60677	13973	1109.288	32.1737191540581	1.59885846065148	57576.845	1	0.002	**	0.06312173	0.05914512;0.06728144	2.32e-13	***
LINE	L1	L1MEd	736	1.06082444508504	60677	16918	1273.412	33.19753503398	1.8354165465552	57576.845	1	0.002	**	0.04350396	0.04047929;0.04668679	2.2e-16	***
LINE	L1	L1M4b	240	0.345921014701643	60677	4228	325.624	17.6158150802323	0.469334102046699	57576.845	1	0.002	**	0.05676443	0.04997964;0.06416936	3.174e-07	***
LINE	L1	L1ME3A	669	0.96425482848083	60677	15879	1222.009	32.6750451809569	1.76132747189392	57576.845	1	0.002	**	0.04213112	0.03905919;0.04537216	2.2e-16	***
LINE	L1	L1M4	1036	1.49322571346209	60677	20125	1496.193	36.4101558696258	2.15651916978956	57576.845	1	0.002	**	0.05147826	0.04846547;0.05462144	2.2e-16	***
LINE	L1	L1MC4	881	1.26981839146728	60677	23685	1781.708	39.464518040693	2.56804266359181	57576.845	1	0.002	**	0.03719654	0.03482228;0.03968520	2.2e-16	***
LINE	L1	L1MEf	530	0.763908907466129	60677	11271	886.875	28.8231877340302	1.27828624963967	57576.845	1	0.002	**	0.04702333	0.04318833;0.05109443	2.2e-16	***
LINE	L1	L1MDa	457	0.658691265494379	60677	6954	526.947	22.7586939245017	0.759508503891611	57576.845	1	0.002	**	0.06571757	0.06000485;0.07179761	0.001393	**
LINE	L1	L1ME3G	898	1.29432113000865	60677	18628	1367.86	34.0968472882024	1.97154799654079	57576.845	1	0.002	**	0.048207	0.04517485;0.05138115	2.2e-16	***
LINE	L1	L1MEj	117	0.168636494667051	60677	2345	175.389	12.29059549972	0.252794753531277	57576.845	1	0.002	**	0.04989339	0.04143515;0.05949717	1.586e-06	***
LINE	L1	L1P4e	52	0.074949553185356	60677	194	14.073	3.57553568790125	0.0202839434995676	57576.845	1001	0.002	**	0.2680412	0.2071221;0.3361971	2.2e-16	***
LINE	L1	L1ME3E	178	0.256558085903719	60677	4540	341.388	17.4359246232446	0.492055347362352	57576.845	1	0.002	**	0.03920705	0.03374944;0.04526702	2.2e-16	***
LINE	L1	L1MC2	284	0.409339867396944	60677	6382	511.072	21.7669155971767	0.736627270106659	57576.845	1	0.002	**	0.04450016	0.03957202;0.04984976	2.2e-16	***
LINE	L1	L1PA2	241	0.3473623522629	60677	4918	510.729	23.1470374852668	0.736132891323148	57576.845	1	0.002	**	0.04900366	0.04313794;0.05541181	2.2e-16	***
LINE	L1	L1MA2	514	0.740847506486019	60677	7417	577.391	22.7036467241405	0.832215335831652	57576.845	2	0.004	**	0.06930026	0.06362327;0.07531849	0.005537	**
LINE	L1	L1M3e	161	0.232055347362352	60677	810	55.747	7.27997177116704	0.0803502450273854	57576.845	1001	0.002	**	0.1987654	0.1718025;0.2279405	2.2e-16	***
LINE	L1	L1MC5	599	0.863361199192851	60677	14431	1077.693	31.4121548842876	1.55331940040357	57576.845	1	0.002	**	0.04150787	0.03831165;0.04489056	2.2e-16	***
LINE	L1	L1MEa	15	0.0216200634188527	60677	355	26.086	4.75238773556927	0.0375987316229461	57576.845	13	0.026	*	0.04225352	0.02383877;0.06873394	0.02447	*
LINE	L1	L1PB1	943	1.35918132026521	60677	13093	1084.475	33.1644275429903	1.56309455174402	57576.845	1	0.002	**	0.07202322	0.06765226;0.07658553	5.319e-06	***
LINE	L1	L1MCc	187	0.26953012395503	60677	3179	245.232	14.9698454324776	0.353462092822139	57576.845	1	0.002	**	0.05882353	0.05089600;0.06757429	6.55e-05	***
LINE	L1	L1PA8	636	0.916690688959354	60677	8111	661.882	25.0981272606542	0.953995387719804	57576.845	175	0.35	ns	0.07841203	0.07265244;0.08447664	0.301	ns
LINE	L1	L1P4	218	0.314211588353993	60677	3775	284.976	16.4892485977779	0.410746612856731	57576.845	1	0.002	**	0.05774834	0.05051946;0.06567097	2.087e-05	***
LINE	L1	L1M7	147	0.211876621504756	60677	3059	236.926	14.675417946072	0.34149034303834	57576.845	1	0.002	**	0.04805492	0.04074757;0.05624125	1.142e-10	***
LINE	L1	L1PREC2	586	0.844623810896512	60677	7902	646.502	25.1973987725897	0.931827616027674	57576.845	8	0.016	*	0.07415844	0.06847568;0.08015760	0.013	*
LINE	L1	L1PA13	783	1.12856731046411	60677	9060	700.774	25.2171137687648	1.01005188815221	57576.845	1000	0.004	**	0.08642384	0.08071638;0.09239883	0.001441	**
LINE	L1	L1M2a1	27	0.0389161141539349	60677	120	10.18	3.17926213258796	0.0146728163735947	57576.845	1001	0.002	**	0.225	0.1538155;0.3102234	2.356e-06	***
LINE	L1	L1MA9	864	1.24531565292592	60677	16437	1232.432	33.0713636110018	1.7763505332949	57576.845	1	0.002	**	0.05256434	0.04920175;0.05608634	2.2e-16	***
LINE	L1	L1MA4	535	0.771115595272413	60677	10000	775.339	27.5967690257512	1.11752522340732	57576.845	1	0.002	**	0.0535	0.04917009;0.05809220	2.2e-16	***
LINE	L1	L1PB3	232	0.334390314211588	60677	3601	288.258	16.8408149757976	0.415477082732776	57576.845	1	0.002	**	0.06442655	0.05662510;0.07294382	0.0004106	***
LINE	L1	HAL1b	216	0.311328913231479	60677	4340	328.867	17.5278788658964	0.474008359757855	57576.845	1	0.002	**	0.04976959	0.04348936;0.05666416	7.816e-12	***
LINE	L1	L1MC1	580	0.835975785528971	60677	13002	1039.511	32.0648410729421	1.49828624963967	57576.845	1	0.002	**	0.04460852	0.04112387;0.04829879	2.2e-16	***
LINE	L1	L1PA4	957	1.3793600461228	60677	11926	1111.221	33.3682423660372	1.60164456615739	57576.845	1	0.002	**	0.08024484	0.07543001;0.08526571	7.51e-07	***
LINE	L1	L1MD3	287	0.413663880080715	60677	5356	424.548	19.0877981978027	0.611916978956472	57576.845	1	0.002	**	0.05358476	0.04770504;0.05995666	2.392e-13	***
LINE	L1	L1PBa	335	0.482848083021044	60677	2167	189.407	13.9911079654937	0.272999423464976	57576.845	1001	0.002	**	0.1545916	0.1396147;0.1705090	2.2e-16	***
LINE	L1	L1MA8	605	0.872009224560392	60677	11124	842.596	27.8420898275608	1.21446526376477	57576.845	1	0.002	**	0.05438691	0.05024478;0.05876416	2.2e-16	***
LINE	L1	L1M3c	190	0.273854136638801	60677	1070	78.89	8.57528048727477	0.113707120207553	57576.845	1001	0.002	**	0.1775701	0.1551167;0.2018120	2.2e-16	***
LINE	L1	L1P4b	31	0.0446814643989622	60677	155	12.453	3.52735499109932	0.0179489766503315	57576.845	1001	0.002	**	0.2	0.1401200;0.2717079	2.022e-06	***
LINE	L1	L1MC	467	0.673104641106947	60677	7862	593.666	23.2454467540375	0.855673104641107	57576.845	1	0.002	**	0.05939964	0.05427527;0.06485356	2.47e-08	***
LINE	L1	L1M3de	40	0.0576535024502739	60677	499	35.851	6.01273248631203	0.0516733929086192	57576.845	782	0.44	ns	0.08016032	0.05788315;0.10755736	0.4872	ns
LINE	L1	L1MA5	313	0.451138656673393	60677	4447	357.144	18.0887386643311	0.514765061977515	57576.845	6	0.012	*	0.07038453	0.0630381;0.0783010	0.01406	*
LINE	L1	HAL1M8	102	0.147016431248198	60677	2197	176.355	13.0012309804498	0.254187085615451	57576.845	1	0.002	**	0.04642695	0.03801155;0.05607698	4.692e-10	***
LINE	L1	L1ME4c	507	0.730758143557221	60677	9421	701.267	25.0121434171148	1.0107624675699	57576.845	1	0.002	**	0.05381594	0.04934478;0.05856542	1.702e-15	***
LINE	L1	L1M2a	106	0.152781781493226	60677	489	43.997	6.5302093867375	0.0634145286826175	57576.845	1001	0.002	**	0.2167689	0.1810319;0.2559709	2.2e-16	***
LINE	L1	L1MC3	524	0.755260882098587	60677	13130	1033.373	30.6360643595002	1.48943931968867	57576.845	1	0.002	**	0.03990861	0.03662471;0.04339837	2.2e-16	***
LINE	L1	L1P4d	35	0.0504468146439896	60677	167	13.257	3.60554447357829	0.019107812049582	57576.845	1001	0.002	**	0.2095808	0.1505341;0.2792287	1.06e-07	***
LINE	L1	L1ME3C	137	0.197463245892188	60677	3264	249.631	14.9947885174377	0.359802536754108	57576.845	1	0.002	**	0.04197304	0.03535388;0.04942782	1.18e-15	***
LINE	L1	L1M4a2	104	0.149899106370712	60677	2051	154.338	11.9283713071836	0.222453156529259	57576.845	1	0.002	**	0.05070697	0.04161630;0.06110731	1.062e-05	***
LINE	L1	L1M2c	111	0.15998846929951	60677	450	39.055	6.31948660184598	0.0562914384548861	57576.845	1001	0.002	**	0.2466667	0.2075050;0.2891949	2.2e-16	***
LINE	L1	L1M1	1095	1.57826462957625	60677	9983	756.118	26.7643121414395	1.0898212741424	57576.845	1001	0.002	**	0.1096865	0.1036208;0.1159809	2.2e-16	***
LINE	L1	L1PA7	1121	1.61573940616892	60677	13116	1204.689	35.398832697652	1.73636350533295	57576.845	7	0.014	*	0.08546813	0.08073773;0.09038339	0.01109	*
LINE	L1	L1M6	248	0.357451715191698	60677	5357	405.349	19.4396270051176	0.584244739117901	57576.845	1	0.002	**	0.04629457	0.04082301;0.05226694	2.2e-16	***
LINE	L1	L1P3b	25	0.0360334390314212	60677	83	7.22	2.53259037627762	0.0104064571922744	57576.845	1001	0.002	**	0.3012048	0.2053124;0.4117773	2.141e-08	***
LINE	L1	L1MA10	276	0.39780916690689	60677	5109	383.089	19.1780310740148	0.552160565004324	57576.845	1	0.002	**	0.05402231	0.04798194;0.06057834	2.984e-09	***
LINE	L1	L1MB8	646	0.931104064571923	60677	16563	1267.981	34.6055513347668	1.82758864226002	57576.845	1	0.002	**	0.0390026	0.03610521;0.04206326	2.2e-16	***
LINE	L1	L1MA4A	568	0.818679734793889	60677	6240	503.403	21.4557904059007	0.72557365234938	57576.845	1001	0.002	**	0.09102564	0.08400093;0.09843527	0.003149	**
LINE	L1	L1PB	121	0.174401844912078	60677	1846	140.851	11.886550765007	0.203013836840588	57576.845	47	0.094	ns	0.06554713	0.05468405;0.07781420	0.08713	ns
LINE	L1	L1MB4	409	0.58950706255405	60677	9160	711.277	25.0992079803575	1.02519025655809	57576.845	1	0.002	**	0.04465066	0.04051193;0.04908198	2.2e-16	***
LINE	L1	L1M4c	248	0.357451715191698	60677	3615	286.694	16.725612398657	0.41322283078697	57576.845	12	0.024	*	0.06860304	0.06057606;0.07733577	0.01635	*
LINE	L1	L1MEg	578	0.833093110406457	60677	13185	1015.394	30.1864205228772	1.46352551167483	57576.845	1	0.002	**	0.04383769	0.0404062;0.0474723	2.2e-16	***
LINE	L1	L1P1	275	0.396367829345633	60677	3259	260.657	16.4244669354629	0.375694724704526	57576.845	809	0.386	ns	0.08438171	0.07506142;0.09445550	0.3491	ns
LINE	L1	L1ME3	446	0.642836552320553	60677	9162	720.116	25.8689726844293	1.03793023926204	57576.845	1	0.002	**	0.04867933	0.04436241;0.05328600	2.2e-16	***
LINE	L1	X9_LINE	45	0.0648601902565581	60677	653	47.346	6.35300280533894	0.0682415681752666	57576.845	385	0.77	ns	0.06891271	0.05070608;0.09112671	0.8207	ns
LINE	L1	L1PA17	355	0.51167483424618	60677	4789	388.019	19.8007754825338	0.55926635918132	57576.845	53	0.106	ns	0.07412821	0.06686535;0.08191522	0.08055	ns
LINE	L1	L1PA15-16	275	0.396367829345633	60677	1431	117.776	10.2864782912149	0.169754972614586	57576.845	1001	0.002	**	0.1921733	0.1720579;0.2135606	2.2e-16	***
LINE	L1	L1ME3B	332	0.478524070337273	60677	8120	619.638	24.1263141618241	0.89310752378207	57576.845	1	0.002	**	0.0408867	0.03668342;0.04542337	2.2e-16	***
LINE	L1	L1MD1	320	0.461228019602191	60677	6979	552.35	23.043839057729	0.796122801960219	57576.845	1	0.002	**	0.04585184	0.04106360;0.05102392	2.2e-16	***
LINE	L1	L1HS	86	0.123955030268089	60677	1571	167.797	13.5802140341459	0.241852118766215	57576.845	1	0.002	**	0.0547422	0.04401669;0.06716732	4.749e-13	***
LINE	L1	L1MEb	88	0.126837705390602	60677	1672	131.243	10.7952066903551	0.189165465552032	57576.845	1	0.002	**	0.05263158	0.04242294;0.06444411	4.109e-05	***
LINE	L1	L1PA11	407	0.586624387431537	60677	4144	343.419	18.3310519738084	0.494982703949265	57576.845	1000	0.004	**	0.09821429	0.0893182;0.1076813	0.0004722	***
LINE	L1	HAL1ME	358	0.515998846929951	60677	7407	544.35	22.0166353522111	0.784592101470164	57576.845	1	0.002	**	0.04833266	0.04355959;0.05346506	2.2e-16	***
LINE	L1	L1PA8A	267	0.384837128855578	60677	2429	218.951	15.5407887546004	0.315582300374748	57576.845	1000	0.004	**	0.1099218	0.09775271;0.12304012	0.0009729	***
LINE	L1	L1MEc	893	1.28711444220236	60677	17812	1375.808	34.4192361887916	1.98300374747766	57576.845	1	0.002	**	0.05013474	0.04697560;0.05344176	2.2e-16	***
LINE	L1	L1P4c	15	0.0216200634188527	60677	43	4.5030303030303	2.02299493390856	0.00649038671523537	57576.845	991	0.022	*	0.3488372	0.2100782;0.5092664	1.71e-05	***
LINE	L1	L1MCa	321	0.462669357163448	60677	7243	573.393	23.9306336361205	0.826452868261747	57576.845	1	0.002	**	0.04431865	0.03969434;0.04931406	2.2e-16	***
LINE	L1	L1MB2	447	0.64427788988181	60677	8944	727.18	26.3808177952759	1.04811184779475	57576.845	1	0.002	**	0.04997764	0.04555312;0.05469811	2.2e-16	***
LINE	L1	L1MEi	264	0.380513116171807	60677	5311	396.665	19.5818340107157	0.571728163735947	57576.845	1	0.002	**	0.04970815	0.04401761;0.05589974	2.896e-13	***
LINE	L1	L1MC4a	419	0.603920438166619	60677	9991	782.914	27.3456100020897	1.12844335543384	57576.845	1	0.002	**	0.04193774	0.03809130;0.04605399	2.2e-16	***
LINE	L1	HAL1	876	1.262611703661	60677	21238	1584.408	36.8069597805672	2.28366676275584	57576.845	1	0.002	**	0.04124682	0.03861176;0.04400837	2.2e-16	***
LINE	L1	L1MB5	561	0.808590371865091	60677	9769	776.127	24.9876620405802	1.11866099740559	57576.845	1	0.002	**	0.05742655	0.05289430;0.06222485	2.2e-16	***
LINE	L1	L1PA3	684	0.985874891899683	60677	10703	1051.318	32.402419551521	1.51530412222543	57576.845	1	0.002	**	0.06390732	0.05934600;0.06870759	2.2e-16	***
LINE	L1	L1M6B	42	0.0605361775727876	60677	730	55.859	7.11672444083419	0.0805116748342462	57576.845	25	0.05	*	0.05753425	0.04177659;0.07697704	0.05962	ns
LINE	L1	L1P3	309	0.445373306428366	60677	3552	273.33	16.9025085355634	0.393960795618334	57576.845	986	0.032	*	0.08699324	0.07792712;0.09674560	0.02748	*
LINE	L1	L1PB4	419	0.603920438166619	60677	7440	566.806	23.277547297948	0.816958777745748	57576.845	1	0.002	**	0.0563172	0.05118631;0.06179906	1.847e-11	***
LINE	L1	L1ME3F	200	0.288267512251369	60677	4605	359.774	17.5031792907827	0.518555779763621	57576.845	1	0.002	**	0.04343105	0.03772678;0.04972296	2.2e-16	***
LINE	L1	L1MA1	288	0.415105217641972	60677	4314	321.955	17.3826099918893	0.464045834534448	57576.845	31	0.062	ns	0.06675939	0.05949043;0.07462138	0.04884	*
LINE	L1	L1PA14	239	0.344479677140386	60677	3056	249.021	16.1113666439298	0.358923320841741	57576.845	281	0.562	ns	0.07820681	0.06893102;0.08829920	0.5299	ns
LINE	L1	L1M2b	59	0.0850389161141539	60677	220	17.246	4.08854499794244	0.0248573075814356	57576.845	1001	0.002	**	0.2681818	0.2108549;0.3318727	2.2e-16	***
LINE	L1	L1M3f	81	0.116748342461805	60677	671	55.163	7.00939102651312	0.0795085038916114	57576.845	1001	0.002	**	0.1207154	0.09703151;0.14779272	0.0005521	***
LINE	L1	L1M8	75	0.108100317094263	60677	1662	128.388	10.8138057313045	0.185050446814644	57576.845	1	0.002	**	0.04512635	0.03565740;0.05624037	1.87e-07	***
LINE	L1	L1M3d	52	0.074949553185356	60677	532	40.316	5.99149747909837	0.058108965119631	57576.845	970	0.064	ns	0.09774436	0.07386365;0.12620072	0.05935	ns
LINE	L1	L1M3a	116	0.167195157105794	60677	636	65.432	7.4816676851723	0.094309599308158	57576.845	1001	0.002	**	0.1823899	0.1531233;0.2146394	1.346e-09	***
LINE	L1	L1MA3	567	0.817238397232632	60677	8888	735.016	25.9882884225786	1.05940616892476	57576.845	1	0.002	**	0.06379388	0.05880058;0.06907538	2.242e-11	***
LINE	L1	L1M3	416	0.599596425482848	60677	7225	544.748	22.538244573801	0.785165753819545	57576.845	1	0.002	**	0.05757785	0.05231674;0.06319938	2.97e-09	***
LINE	L1	L1MDb	62	0.0893629287979245	60677	971	64.955	7.48592105315131	0.0936220812914385	57576.845	377	0.754	ns	0.0638517	0.04930157;0.08111102	0.7483	ns
LINE	L1	L1ME3D	166	0.239262035168636	60677	4186	325.067	16.7884592313697	0.468531277025079	57576.845	1	0.002	**	0.039656	0.03394811;0.04601711	2.2e-16	***
LINE	L1	L1MD	471	0.678869991351975	60677	8496	626.69	23.3755067178086	0.903271836264053	57576.845	1	0.002	**	0.05543785	0.05066629;0.06051709	1.926e-11	***
LINE	L1	L1MA5A	214	0.308446238108965	60677	3431	274.096	16.0529898300124	0.395064860190257	57576.845	1	0.002	**	0.06237249	0.05451059;0.07098987	0.0001059	***
LINE	L1	L1M5	2152	3.10175843182473	60677	44640	3135.502	49.9414471570873	4.51931680599596	57576.845	1	0.002	**	0.04820789	0.04623904;0.05023575	2.2e-16	***
LINE	L1	L1PB2	192	0.276736811761314	60677	2887	235.801	15.608556180058	0.339868838281926	57576.845	3	0.006	**	0.06650502	0.05768605;0.07621447	0.002478	**
LINE	L1	L1M4a1	145	0.208993946382243	60677	2655	204.529	14.3658461824056	0.294795330066302	57576.845	1	0.002	**	0.05461394	0.04627762;0.06394849	7.289e-06	***
LINE	L1	L1MEg2	29	0.0417987892764485	60677	755	56.699	7.49056122780581	0.0817223983857019	57576.845	1	0.002	**	0.0384106	0.02587237;0.05470026	4.224e-05	***
LINE	L1	L1PA5	1066	1.5364658402998	60677	11398	1048.717	33.5040509854022	1.5115552032286	57576.845	693	0.618	ns	0.09352518	0.08824027;0.09901873	0.5706	ns
LINE	L1	L1ME4b	1103	1.5897953300663	60677	24590	1804.031	39.0463911220955	2.60021764197175	57576.845	1	0.002	**	0.04485563	0.04230213;0.04751738	2.2e-16	***
LINE	L1	L1PA12	168	0.24214471029115	60677	1769	143.435	12.0798053252814	0.206738253098876	57576.845	980	0.044	*	0.09496891	0.08170486;0.10959316	0.03641	*
LINE	L1	L1MC5a	729	1.05073508215624	60677	17929	1330.313	34.5057339680911	1.91743009512828	57576.845	1	0.002	**	0.04066038	0.03781626;0.04365469	2.2e-16	***
LINE	L1	L1ME4a	1396	2.01210723551456	60677	29291	2069.64	40.5989245260595	2.98304987027962	57576.845	1	0.002	**	0.04765969	0.0452478;0.0501618	2.2e-16	***
LINE	L1	L1PA10	743	1.07091380801384	60677	7090	596.817	23.654323876155	0.860214759296627	57576.845	1001	0.002	**	0.1047955	0.09775906;0.11215873	1.377e-09	***
LINE	L1	L1M	44	0.0634188526953012	60677	748	55.35	7.09675023259689	0.0797780340155664	57576.845	57	0.114	ns	0.05882353	0.04306294;0.07816641	0.124	ns
LINE	L1	L1ME5	255	0.367541078120496	60677	3442	262.048	15.6054870871507	0.377699625252234	57576.845	346	0.692	ns	0.07408483	0.06555452;0.08334676	0.6761	ns
LINE	L1	L1MA7	428	0.61689247621793	60677	8595	638.509	24.1292382627206	0.920307004900548	57576.845	1	0.002	**	0.04979639	0.04529283;0.05460816	2.2e-16	***
LINE	L1	L1MD2	470	0.677428653790718	60677	10982	823.424	28.022017369516	1.18683194004036	57576.845	1	0.002	**	0.0427973	0.03908800;0.04675139	2.2e-16	***
LINE	L1	L1MB3	963	1.38800807149034	60677	17260	1363.372	34.3340711894824	1.96507927356587	57576.845	1	0.002	**	0.05579374	0.05241569;0.05932242	2.2e-16	***
LINE	L1	tot	30528	44.001153070049	60677	950736	32673.219	104.411880932583	47.0931377918709	57576.845	1	0.002	**	0.03210986	0.03175640;0.03246618	2.2e-16	***
LINE	L1	L1P4a	87	0.125396367829346	60677	601	49.418	7.04776183954502	0.0712280196021908	57576.845	1001	0.002	**	0.1447587	0.1175985;0.1754639	3.36e-07	***
LINE	L1	L1PBb	71	0.102334966849236	60677	317	25.853	4.98781207236894	0.0372628999711733	57576.845	1001	0.002	**	0.2239748	0.1792724;0.2739185	5.444e-15	***
LINE	L1	L1P5	41	0.0590948400115307	60677	762	53.962	6.87501431429941	0.0777774574805419	57576.845	33	0.066	ns	0.05380577	0.03888507;0.07228865	0.06642	ns
LINE	L1	L1ME1	1298	1.87085615451139	60677	31305	2378.994	43.5540229705238	3.42893341020467	57576.845	1	0.002	**	0.04146303	0.03928130;0.04373034	2.2e-16	***
LINE	L1	L1MA6	317	0.45690400691842	60677	5458	424.085	19.3710353882288	0.61124963966561	57576.845	1	0.002	**	0.05807988	0.05202077;0.06461667	1.915e-08	***
LINE	L1	L1PBa1	89	0.128279042951859	60677	441	41.242	6.48980381471994	0.0594436437013549	57576.845	1001	0.002	**	0.2018141	0.1653285;0.2423546	6.272e-12	***
LINE	L1	L1ME3Cz	600	0.864802536754108	60677	14145	1048.338	31.1394833519027	1.51100893629288	57576.845	1	0.002	**	0.04241782	0.0391556;0.0458699	2.2e-16	***
LINE	L1	L1PA15	687	0.990198904583453	60677	8463	673.044	24.8389016471147	0.970083597578553	57576.845	730	0.544	ns	0.08117689	0.07544415;0.08719989	0.5738	ns
LINE	L1	L1PA6	700	1.00893629287979	60677	6051	608.58	25.5374188155295	0.877169213029692	57576.845	1001	0.002	**	0.1156834	0.1077285;0.1240107	0.0001295	***
LINE	L1	L1ME2z	303	0.436725281060824	60677	7272	565.975	22.3095515663379	0.815761026232344	57576.845	1	0.002	**	0.04166667	0.03718976;0.04651552	2.2e-16	***
LINE	Jockey	tot	22	0.0317094263476506	60677	221	16.32	3.87900072784816	0.0235226289997117	57576.845	941	0.122	ns	0.09954751	0.0634435;0.1468331	0.1552	ns
LINE	Jockey	X12_LINE	22	0.0317094263476506	60677	221	16.32	3.87900072784816	0.0235226289997117	57576.845	941	0.122	ns	0.09954751	0.0634435;0.1468331	0.1552	ns
LINE	tot	tot	39498	56.9299509945229	60677	1569213	40333.08	100.650683853415	58.1335831651773	57576.845	1	0.002	**	0.02517058	0.02492605;0.02541686	2.418e-05	***
LINE	L2	X24_LINE	29	0.0417987892764485	60677	550	37.877	5.97792661435439	0.0545935428077256	57576.845	81	0.162	ns	0.05272727	0.03559302;0.07485003	0.1517	ns
LINE	L2	UCON86	5	0.00720668780628423	60677	66	5.05342741935484	2.17456360881285	0.00728369475260138	57576.845	597	0.81	ns	0.07575758	0.02505561;0.16800659	1	ns
LINE	L2	L2-1_Crp	3	0.00432401268377054	60677	41	3.04550264550265	1.61856397767716	0.00438959735587006	57576.845	628	0.748	ns	0.07317073	0.01535147;0.19924598	1	ns
LINE	L2	UCON49	12	0.0172960507350822	60677	106	7.87587587587588	2.68570934353747	0.0113517957276966	57576.845	952	0.1	ns	0.1132075	0.05988316;0.18940225	0.1354	ns
LINE	L2	tot	16418	23.6638800807149	60677	523574	21209.45	92.3537368638254	30.569976938599	57576.845	1	0.002	**	0.03135755	0.03088712;0.03183319	2.2e-16	***
LINE	L2	L2-2_Mam	37	0.0533294897665033	60677	520	37.896	5.9698260295274	0.0546209282213894	57576.845	477	0.954	ns	0.07115385	0.05059048;0.09674496	1	ns
LINE	L2	L2	2781	4.00835975785529	60677	54017	3684.462	53.4410563378242	5.31055347362352	57576.845	1	0.002	**	0.05148379	0.04963513;0.05338084	2.2e-16	***
LINE	L2	L2-3_AMi	0	0	60677	12	1.3704974271012	0.606341850300935	0.00197534941928683	57576.845	1	0.002	**	0	0.0000000;0.2646485	0.383	ns
LINE	L2	L2d2	2592	3.73594695877775	60677	52674	3434.363	50.4894485552716	4.95007639089075	57576.845	1	0.002	**	0.04920834	0.04737654;0.05109002	2.2e-16	***
LINE	L2	L2d	1496	2.15624099164024	60677	27881	1911.702	41.0039329640282	2.75540789852984	57576.845	1	0.002	**	0.05365661	0.05104028;0.05636644	2.2e-16	***
LINE	L2	L2a	7314	10.5419429230326	60677	166340	9701.221	77.6333761992875	13.9827342173537	57576.845	1	0.002	**	0.04397018	0.04298984;0.04496646	2.2e-16	***
LINE	L2	L2-1_AMi	88	0.126837705390602	60677	951	70.953	8.38170889759624	0.102267223983857	57576.845	978	0.048	*	0.09253417	0.07487576;0.11276121	0.04137	*
LINE	L2	X13_LINE	13	0.018737388296339	60677	139	10.078	3.05962044660399	0.0145257999423465	57576.845	868	0.268	ns	0.09352518	0.05074287;0.15462052	0.3249	ns
LINE	L2	L2b	5141	7.40991640242145	60677	91943	5991.748	63.3409549389064	8.63613144998559	57576.845	1	0.002	**	0.05591508	0.05443856;0.05741969	2.2e-16	***
LINE	L2	X15_LINE	17	0.0245027385413664	60677	244	17.814	4.18890808576066	0.0256759873162295	57576.845	497	0.994	ns	0.06967213	0.04110761;0.10920986	1	ns
LINE	L2	L2-3_Crp	109	0.157105794176996	60677	1730	128.56	11.0316860949765	0.18529835687518	57576.845	42	0.084	ns	0.06300578	0.05201655;0.07550418	0.07381	ns
LINE	L2	L2c	5772	8.31940040357452	60677	126360	7523.274	70.0772412680732	10.843577399827	57576.845	1	0.002	**	0.04567901	0.04453430;0.04684463	2.2e-16	***
LINE	Dong-R4	tot	30	0.0432401268377054	60677	551	39.61	5.89343979630171	0.0570913808013837	57576.845	61	0.122	ns	0.05444646	0.03703263;0.07681617	0.1173	ns
LINE	Dong-R4	Mam_R4	30	0.0432401268377054	60677	551	39.61	5.89343979630171	0.0570913808013837	57576.845	61	0.122	ns	0.05444646	0.03703263;0.07681617	0.1173	ns
LINE	RTE-BovB	tot	456	0.657249927933122	60677	8868	625.337	23.5738235370539	0.901321706543673	57576.845	1	0.002	**	0.05142084	0.04691581;0.05622336	2.277e-13	***
LINE	RTE-BovB	MamRTE1	454	0.654367252810608	60677	8819	621.546	23.4516068076766	0.895857595848948	57576.845	1	0.002	**	0.05147976	0.04695998;0.05629866	3.581e-13	***
LINE	RTE-BovB	MamRTE2	3	0.00432401268377054	60677	49	4.0142566191446	1.85504255533173	0.00578589884569704	57576.845	418	0.836	ns	0.06122449	0.01280842;0.16865890	0.7962	ns
LINE	CR1	CR1-16_AMi	27	0.0389161141539349	60677	306	22.739	4.56220261416486	0.0327745748054194	57576.845	846	0.312	ns	0.08823529	0.05895345;0.12578035	0.3274	ns
LINE	CR1	X8_LINE	12	0.0172960507350822	60677	223	16.608	3.92373950864882	0.0239377342173537	57576.845	152	0.304	ns	0.05381166	0.02811102;0.09211090	0.3058	ns
LINE	CR1	X7D_LINE	5	0.00720668780628423	60677	55	4.03564154786151	1.89579516097601	0.00581672174670151	57576.845	776	0.452	ns	0.09090909	0.03018087;0.19953962	0.6001	ns
LINE	CR1	CR1-12_AMi	11	0.0158547131738253	60677	133	9.696	3.12239224527178	0.0139752089939464	57576.845	723	0.558	ns	0.08270677	0.04201081;0.14316627	0.6163	ns
LINE	CR1	X2_LINE	13	0.018737388296339	60677	191	14.031	3.63280005453591	0.0202234073219948	57576.845	450	0.9	ns	0.06806283	0.03673565;0.11357734	0.8899	ns
LINE	CR1	CR1_Mam	78	0.112424329778034	60677	1695	119.898	10.3504941296891	0.172813490919573	57576.845	1	0.002	**	0.0460177	0.03654223;0.05710194	3.578e-05	***
LINE	CR1	CR1-3_Croc	90	0.129720380513116	60677	1338	96.182	9.85961906404542	0.138630729316806	57576.845	286	0.572	ns	0.06726457	0.05443225;0.08203496	0.5603	ns
LINE	CR1	X21_LINE	3	0.00432401268377054	60677	45	3.57157464212679	1.75217068914557	0.00514784468452982	57576.845	531	0.942	ns	0.06666667	0.0139651;0.1826845	1	ns
LINE	CR1	tot	3111	4.48400115307005	60677	68381	4373.961	55.4714571789994	6.30435428077256	57576.845	1	0.002	**	0.04549509	0.0439452;0.0470837	2.2e-16	***
LINE	CR1	CR1-L3B_Croc	2	0.00288267512251369	60677	37	2.93059936908517	1.47306324527804	0.00422398294765808	57576.845	410	0.82	ns	0.05405405	0.00661457;0.18194912	0.7665	ns
LINE	CR1	X7B_LINE	55	0.0792735658691266	60677	934	64.106	7.58566452634878	0.0923983857019314	57576.845	137	0.274	ns	0.05888651	0.04466587;0.07596237	0.2708	ns
LINE	CR1	CR1-13_AMi	6	0.00864802536754108	60677	102	7.398	2.55658603065341	0.0106630152781781	57576.845	374	0.748	ns	0.05882353	0.02189072;0.12364568	0.8474	ns
LINE	CR1	X7A_LINE	44	0.0634188526953012	60677	920	64.902	7.48267240939936	0.0935456904006918	57576.845	2	0.004	**	0.04782609	0.03496231;0.06367528	0.005567	**
LINE	CR1	CR1-1_Amn	5	0.00720668780628423	60677	66	4.875	2.1578710964794	0.00702652061112713	57576.845	640	0.724	ns	0.07575758	0.02505561;0.16800659	0.8158	ns
LINE	CR1	X17_LINE	56	0.0807149034303834	60677	966	70.222	7.92777179070926	0.101213606226578	57576.845	41	0.082	ns	0.05797101	0.04408424;0.07462318	0.08245	ns
LINE	CR1	X1_LINE	7	0.0100893629287979	60677	85	6.48648648648649	2.26181324735252	0.00934921661355792	57576.845	694	0.616	ns	0.08235294	0.03375254;0.16234390	0.8367	ns
LINE	CR1	X6A_LINE	55	0.0792735658691266	60677	1033	72.383	8.17564383716367	0.104328336696454	57576.845	25	0.05	*	0.05324298	0.04035834;0.06874229	0.03279	*
LINE	CR1	CR1-11_Crp	1	0.00144133756125685	60677	25	2.04136253041363	1.10397006634622	0.00294229249122748	57576.845	323	0.646	ns	0.04	0.0010122;0.2035169	0.718	ns
LINE	CR1	X6B_LINE	55	0.0792735658691266	60677	875	61.972	7.75586032425607	0.0893225713462093	57576.845	197	0.394	ns	0.06285714	0.04770003;0.08103453	0.3916	ns
LINE	CR1	X20_LINE	9	0.0129720380513116	60677	161	11.829	3.42600299131459	0.0170495820121072	57576.845	263	0.526	ns	0.05590062	0.02587688;0.10346240	0.5436	ns
LINE	CR1	CR1-8_Crp	0	0	60677	7	1.2200488997555	0.464936214848297	0.00175850230578769	57576.845	1	0.002	**	0	0.0000000;0.4096164	0.6133	ns
LINE	CR1	CR1-L3A_Croc	31	0.0446814643989622	60677	323	22.642	4.58244856325031	0.0326347650619775	57576.845	971	0.062	ns	0.09597523	0.06614512;0.13345983	0.07989	ns
LINE	CR1	X5B_LINE	4	0.00576535024502739	60677	73	5.28672032193159	2.12530069153889	0.00761994857585989	57576.845	381	0.762	ns	0.05479452	0.01512952;0.13439383	0.8198	ns
LINE	CR1	L3	2186	3.15076390890747	60677	45293	3055.449	48.8897085550999	4.40393341020467	57576.845	1	0.002	**	0.04826353	0.04630771;0.05027751	2.2e-16	***
LINE	CR1	X7C_LINE	29	0.0417987892764485	60677	620	42.734	6.09888845941951	0.0615941193427501	57576.845	14	0.028	*	0.04677419	0.03154585;0.06648727	0.02639	*
LINE	CR1	Plat_L3	195	0.281060824445085	60677	3315	236.088	14.607314251074	0.340282502162006	57576.845	3	0.006	**	0.05882353	0.05105507;0.06738107	0.005039	**
LINE	CR1	L3b	593	0.85471317382531	60677	9560	680.792	24.5193787836465	0.981251081003171	57576.845	1	0.002	**	0.06202929	0.05727583;0.06705169	0.0003995	***
LTR?	tot	tot	402	0.579417699625252	60677	8420	606.929	23.4634714714914	0.874789564716057	57576.845	1	0.002	**	0.04774347	0.04328694;0.05251620	2.2e-16	***
LTR?	LTR?	MER129	3	0.00432401268377054	60677	122	9.334	3.04001409300774	0.0134534447967714	57576.845	17	0.034	*	0.02459016	0.005100077;0.070181690	0.02572	*
LTR?	LTR?	Eutr18	62	0.0893629287979245	60677	676	46.437	6.74993278430183	0.0669313923320842	57576.845	992	0.02	*	0.09171598	0.07104072;0.11603396	0.02222	*
LTR?	LTR?	MamRep605	132	0.190256558085904	60677	3549	260.036	16.038326967983	0.374799654078985	57576.845	1	0.002	**	0.03719358	0.03121074;0.04395333	2.2e-16	***
LTR?	LTR?	MamRep1151	62	0.0893629287979245	60677	1260	96.178	9.42215968306065	0.138624963966561	57576.845	1	0.002	**	0.04920635	0.03793117;0.06263949	0.0001584	***
LTR?	LTR?	MamRep605b	120	0.172960507350822	60677	2374	170.273	12.5597857951169	0.245420870567887	57576.845	1	0.002	**	0.0505476	0.04208395;0.06014074	3.41e-05	***
LTR?	LTR?	tot	402	0.579417699625252	60677	8420	606.929	23.4634714714914	0.874789564716057	57576.845	1	0.002	**	0.04774347	0.04328694;0.05251620	2.2e-16	***
LTR?	LTR?	UCON51	1	0.00144133756125685	60677	42	3.01362683438155	1.55515014513957	0.00434365355200569	57576.845	180	0.36	ns	0.02380952	0.0006026233;0.1256585572	0.3668	ns
LTR?	LTR?	Eutr5	33	0.0475641395214759	60677	397	29.983	5.4853258608582	0.043215624099164	57576.845	743	0.518	ns	0.08312343	0.05790796;0.11475653	0.568	ns
scRNA	tot	tot	102	0.147016431248198	60677	1861	137.746	11.3386970172966	0.198538483712886	57576.845	1	0.002	**	0.05480924	0.04490829;0.06614084	0.001208	**
scRNA	scRNA	tot	102	0.147016431248198	60677	1861	137.746	11.3386970172966	0.198538483712886	57576.845	1	0.002	**	0.05480924	0.04490829;0.06614084	0.001208	**
scRNA	scRNA	BC200	43	0.0619775151340444	60677	676	51.923	7.34881460346335	0.0748385701931392	57576.845	139	0.278	ns	0.06360947	0.04641334;0.08472824	0.2192	ns
scRNA	scRNA	HY3	35	0.0504468146439896	60677	545	39.25	5.73204643703768	0.0565724992793312	57576.845	257	0.514	ns	0.06422018	0.04513577;0.08818599	0.5614	ns
scRNA	scRNA	HY4	6	0.00864802536754108	60677	162	11.73	3.29757092023416	0.0169068895935428	57576.845	51	0.102	ns	0.03703704	0.01371115;0.07886822	0.09373	ns
scRNA	scRNA	HY1	17	0.0245027385413664	60677	456	33.505	5.70723641945448	0.0482920149899106	57576.845	2	0.004	**	0.0372807	0.02186467;0.05902032	0.001632	**
scRNA	scRNA	HY5	1	0.00144133756125685	60677	22	2.09776207302709	1.0918251920192	0.00302358327043397	57576.845	305	0.61	ns	0.04545455	0.001150148;0.228444398	0.7169	ns
DNA	TcMar-Mariner	tot	906	1.3058518304987	60677	16390	1166.178	32.3273781085843	1.68085615451139	57576.845	1	0.002	**	0.05527761	0.05182774;0.05888633	2.801e-16	***
DNA	TcMar-Mariner	MADE1	423	0.609685788411646	60677	7843	551.542	22.0672880345819	0.794958201210724	57576.845	1	0.002	**	0.05393344	0.04903706;0.05916452	4.119e-09	***
DNA	TcMar-Mariner	HSMAR2	99	0.142692418564428	60677	1770	145.295	11.8918203144174	0.209419140962813	57576.845	1	0.002	**	0.0559322	0.04568824;0.06767727	3.098e-05	***
DNA	TcMar-Mariner	MARNA	163	0.234938022484866	60677	3156	230.608	14.0253715475579	0.332383972326319	57576.845	1	0.002	**	0.05164766	0.04418658;0.05995282	1.373e-06	***
DNA	TcMar-Mariner	HSMAR1	59	0.0850389161141539	60677	716	60.903	7.71538191654296	0.0877817814932257	57576.845	435	0.87	ns	0.08240223	0.06331804;0.10500741	0.8933	ns
DNA	TcMar-Mariner	MADE2	176	0.253675410781205	60677	2664	188.365	12.9747492892587	0.271497549726146	57576.845	181	0.362	ns	0.06606607	0.05692682;0.07617229	0.3645	ns
DNA	TcMar-Mariner	UCON40	15	0.0216200634188527	60677	241	18.129	4.09354566557112	0.0261300086480254	57576.845	279	0.558	ns	0.06224066	0.03525074;0.10057946	0.5408	ns
DNA	TcMar	tot	76	0.10954165465552	60677	1834	129.432	10.9982879730592	0.186555203228596	57576.845	1	0.002	**	0.04143948	0.03278603;0.05159544	2.32e-07	***
DNA	TcMar	UCON44	13	0.018737388296339	60677	364	26.083	5.02885676872988	0.0375944076102623	57576.845	3	0.006	**	0.03571429	0.01915089;0.06029825	0.005773	**
DNA	TcMar	DNA1_Mam	10	0.0144133756125685	60677	169	12.832	3.43096889341007	0.0184952435860479	57576.845	255	0.51	ns	0.0591716	0.0287367;0.1061248	0.5594	ns
DNA	TcMar	X4a_DNA	6	0.00864802536754108	60677	179	12.315	3.35664148250033	0.0177500720668781	57576.845	35	0.07	ns	0.03351955	0.01239859;0.07152718	0.07396	ns
DNA	TcMar	X4b_DNA	31	0.0446814643989622	60677	699	48.997	6.990411780207	0.0706212164889017	57576.845	5	0.01	**	0.04434907	0.03032879;0.06236189	0.006001	**
DNA	TcMar	X5a_DNA	17	0.0245027385413664	60677	423	29.652	5.37454944918938	0.042738541366388	57576.845	4	0.008	**	0.04018913	0.02358300;0.06356834	0.01304	*
DNA	TcMar-Tc1	tot	23	0.0331507639089075	60677	649	48.852	6.54086224276883	0.0704122225425195	57576.845	1	0.002	**	0.03543914	0.02259550;0.05270333	3.773e-05	***
DNA	TcMar-Tc1	EutTc1-N2	7	0.0100893629287979	60677	198	15.26	3.66412688451504	0.0219948111847795	57576.845	11	0.022	*	0.03535354	0.01432999;0.07148242	0.02307	*
DNA	TcMar-Tc1	X32_DNA	14	0.0201787258575958	60677	328	24.044	4.66581545218345	0.0346555203228596	57576.845	16	0.032	*	0.04268293	0.02352855;0.07057834	0.03333	*
DNA	TcMar-Tc1	EutTc1-N1	0	0	60677	56	4.85571142284569	2.04297422301838	0.00699871926037142	57576.845	1	0.002	**	0	0.0000000;0.0637501	0.01416	*
DNA	TcMar-Tc1	X33a_DNA	2	0.00288267512251369	60677	67	4.7754279959718	2.08269570855107	0.00688300374167167	57576.845	138	0.276	ns	0.02985075	0.003635731;0.103707508	0.2383	ns
DNA	PIF-Harbinger	Chompy-7_Croc	0	0	60677	14	1.6171875	0.811894110192877	0.00233091308734506	57576.845	1	0.002	**	0	0.0000000;0.2316358	0.3937	ns
DNA	PIF-Harbinger	tot	2	0.00288267512251369	60677	30	2.29591836734694	1.22579414649557	0.00330919338043664	57576.845	555	0.894	ns	0.06666667	0.008178134;0.220735402	1	ns
DNA	PIF-Harbinger	Chompy-6_Croc	2	0.00288267512251369	60677	16	1.52073732718894	0.706530032115733	0.00219189583048276	57576.845	589	0.826	ns	0.125	0.0155136;0.3834762	0.66	ns
DNA	hAT-Blackjack	BLACKJACK	82	0.118189680023061	60677	2129	161.467	12.5979212022706	0.232728452003459	57576.845	1	0.002	**	0.03851574	0.03074769;0.04758465	1.451e-12	***
DNA	hAT-Blackjack	MER81	323	0.465552032285961	60677	3668	273.325	15.7517456966678	0.393953588930528	57576.845	1001	0.002	**	0.08805889	0.07908284;0.09769749	0.002276	**
DNA	hAT-Blackjack	MER63D	112	0.161429806860767	60677	1718	131.757	11.2828743790868	0.189906313058518	57576.845	43	0.086	ns	0.06519208	0.05397853;0.07791716	0.07688	ns
DNA	hAT-Blackjack	tot	1286	1.8535601037763	60677	19734	1415.855	36.0911144680175	2.04072499279331	57576.845	1	0.002	**	0.06516672	0.06176197;0.06870024	0.0003013	***
DNA	hAT-Blackjack	MER63C	57	0.0821562409916402	60677	890	73.564	8.24984629941454	0.106030556356299	57576.845	25	0.05	*	0.06404494	0.04886433;0.08218476	0.04435	*
DNA	hAT-Blackjack	MER94B	34	0.0490054770827328	60677	622	44.953	6.43647568310635	0.064792447391179	57576.845	38	0.076	ns	0.05466238	0.03814868;0.07555059	0.1032	ns
DNA	hAT-Blackjack	MER94	294	0.423753243009513	60677	4792	341.207	18.0880991353522	0.491794465263765	57576.845	8	0.016	*	0.06135225	0.05472235;0.06852258	0.007597	**
DNA	hAT-Blackjack	MER63A	305	0.439607956183338	60677	3511	258.752	15.2688451964657	0.372948976650331	57576.845	999	0.006	**	0.08686984	0.07775824;0.09667598	0.003626	**
DNA	hAT-Blackjack	MER63B	169	0.243586047852407	60677	2404	183.085	12.6540863321261	0.26388728740271	57576.845	146	0.292	ns	0.0702995	0.06040048;0.08126018	0.2991	ns
DNA	hAT-Tag1	tot	89	0.128279042951859	60677	2372	172.004	12.5958182996834	0.247915825886423	57576.845	1	0.002	**	0.03752108	0.03023876;0.04597191	1.043e-12	***
DNA	hAT-Tag1	hAT-5_Mam	36	0.0518881522052465	60677	904	64.068	7.63791291608602	0.0923436148746036	57576.845	1	0.002	**	0.03982301	0.02804466;0.05470793	0.0001227	***
DNA	hAT-Tag1	hAT-1_Mam	53	0.0763908907466129	60677	1468	108.455	9.78170009030418	0.156320265206111	57576.845	1	0.002	**	0.03610354	0.02715872;0.04696041	1.71e-09	***
DNA	hAT-Ac	tot	330	0.475641395214759	60677	5533	400.389	19.5098003913754	0.577095704814067	57576.845	1	0.002	**	0.05964215	0.05354525;0.06620840	0.000205	***
DNA	hAT-Ac	EuthAT-2	37	0.0533294897665033	60677	1150	89.349	8.79935381875439	0.128782069760738	57576.845	1	0.002	**	0.03217391	0.02275251;0.04407657	1.681e-10	***
DNA	hAT-Ac	UCON37	15	0.0216200634188527	60677	174	12.89	3.5418137224372	0.0185788411646007	57576.845	777	0.45	ns	0.0862069	0.04905348;0.13819819	0.5607	ns
DNA	hAT-Ac	OldhAT1	281	0.405015854713174	60677	4209	299.987	16.884250321199	0.432382530988758	57576.845	136	0.272	ns	0.0667617	0.05940482;0.07472655	0.2676	ns
DNA	tot	tot	15660	22.5713462092822	60677	524553	21146.931	94.6898854863254	30.4798659556068	57576.845	1	0.002	**	0.02985399	0.02939509;0.03031809	2.2e-16	***
DNA	hAT-Charlie	MER102b	218	0.314211588353993	60677	3128	243.078	15.1551177360519	0.350357451715192	57576.845	51	0.102	ns	0.06969309	0.06101566;0.07918520	0.09499	ns
DNA	hAT-Charlie	MER3	588	0.847506486019026	60677	10909	809.243	26.4482411600556	1.16639233208417	57576.845	1	0.002	**	0.05390045	0.04973654;0.05830442	2.2e-16	***
DNA	hAT-Charlie	Charlie17a	70	0.100893629287979	60677	1214	87.772	8.90850028778006	0.126509080426636	57576.845	22	0.044	*	0.05766063	0.04522164;0.07229238	0.05215	ns
DNA	hAT-Charlie	UCON81	0	0	60677	40	3.06947368421053	1.58011041778548	0.00442414771434207	57576.845	1	0.002	**	0	0.0000000;0.0880973	0.07199	ns
DNA	hAT-Charlie	Charlie32a	15	0.0216200634188527	60677	259	18.125	4.11464522228895	0.0261242432977803	57576.845	272	0.544	ns	0.05791506	0.03277341;0.09372388	0.5419	ns
DNA	hAT-Charlie	MER102c	219	0.315652925915249	60677	3112	238.589	15.1479880030498	0.34388728740271	57576.845	91	0.182	ns	0.07037275	0.06163283;0.07993021	0.2004	ns
DNA	hAT-Charlie	Charlie2a	109	0.157105794176996	60677	2080	156.089	12.5343603422428	0.22497693859902	57576.845	1	0.002	**	0.05240385	0.04322359;0.06286973	4.427e-05	***
DNA	hAT-Charlie	Chap1a_Mam	80	0.115307004900548	60677	1415	104.903	10.0525939759669	0.151200634188527	57576.845	9	0.018	*	0.0565371	0.04508160;0.06987426	0.01106	*
DNA	hAT-Charlie	Charlie1a	192	0.276736811761314	60677	5747	447.966	19.5673126341796	0.645670221965984	57576.845	1	0.002	**	0.03340873	0.02891392;0.03838495	2.2e-16	***
DNA	hAT-Charlie	Charlie17	23	0.0331507639089075	60677	535	40.409	5.99463548972368	0.0582430095128279	57576.845	3	0.006	**	0.04299065	0.02744443;0.06381098	0.0031	**
DNA	hAT-Charlie	MER58D	52	0.074949553185356	60677	1140	86.113	8.83358722508943	0.124117901412511	57576.845	1	0.002	**	0.04561404	0.03425135;0.05938925	5.233e-05	***
DNA	hAT-Charlie	MER106B	46	0.0663015278178149	60677	827	62.587	7.48936055491532	0.0902089939463823	57576.845	15	0.03	*	0.05562273	0.04100704;0.07349897	0.02973	*
DNA	hAT-Charlie	Charlie10a	15	0.0216200634188527	60677	305	22.266	4.5428935582822	0.0320928221389449	57576.845	58	0.116	ns	0.04918033	0.02778368;0.07981903	0.1226	ns
DNA	hAT-Charlie	Charlie23a	88	0.126837705390602	60677	1488	107.845	10.1914101006603	0.155441049293745	57576.845	27	0.054	ns	0.05913978	0.04769866;0.07235694	0.05094	ns
DNA	hAT-Charlie	hAT-16_Crp	1	0.00144133756125685	60677	20	1.79305912596401	0.942137086594043	0.0025844034678063	57576.845	375	0.75	ns	0.05	0.001265089;0.248732763	1	ns
DNA	hAT-Charlie	Charlie24	68	0.0980109541654655	60677	1286	94.255	9.39746174705103	0.135853271836264	57576.845	1	0.002	**	0.05287714	0.04129183;0.06655594	0.003836	**
DNA	hAT-Charlie	MER102a	210	0.302680887863938	60677	3028	237.421	15.2321954681122	0.342203805131162	57576.845	37	0.074	ns	0.06935271	0.06055821;0.07898979	0.06782	ns
DNA	hAT-Charlie	MER5B	1346	1.94004035745172	60677	24966	1736.198	36.5804992985187	2.50244739117901	57576.845	1	0.002	**	0.05391332	0.05114387;0.05678717	2.2e-16	***
DNA	hAT-Charlie	MER20B	195	0.281060824445085	60677	4146	314.468	17.5974044860214	0.453254540213318	57576.845	1	0.002	**	0.04703329	0.04078962;0.05392469	9.725e-14	***
DNA	hAT-Charlie	MER105	29	0.0417987892764485	60677	714	53.883	7.04350210633332	0.0776635918132027	57576.845	1	0.002	**	0.04061625	0.02736717;0.05781304	0.0002121	***
DNA	hAT-Charlie	Charlie1b	127	0.183049870279619	60677	3033	232.021	14.6236250433813	0.334420582300375	57576.845	1	0.002	**	0.04187273	0.03502476;0.04962110	8.868e-15	***
DNA	hAT-Charlie	Charlie17b	44	0.0634188526953012	60677	527	39.824	5.91658939170448	0.0573998270394926	57576.845	783	0.438	ns	0.08349146	0.06131883;0.11046346	0.4589	ns
DNA	hAT-Charlie	Charlie12	1	0.00144133756125685	60677	21	2.04665071770335	1.10804387276116	0.00294991455419912	57576.845	321	0.642	ns	0.04761905	0.001204883;0.238159910	0.7157	ns
DNA	hAT-Charlie	MER113	280	0.403574517151917	60677	3734	308.984	16.204762828821	0.445350245027385	57576.845	40	0.08	ns	0.07498661	0.06674043;0.08390514	0.09036	ns
DNA	hAT-Charlie	MER112	244	0.35168636494667	60677	4468	332.162	17.9034714591973	0.478757567022197	57576.845	1	0.002	**	0.05461056	0.04812914;0.06168157	1.739e-07	***
DNA	hAT-Charlie	Charlie13a	14	0.0201787258575958	60677	548	41.145	6.1186119677924	0.059303833957913	57576.845	1	0.002	**	0.02554745	0.01403584;0.04249306	8.811e-07	***
DNA	hAT-Charlie	Charlie25	46	0.0663015278178149	60677	1076	88.002	8.97789499819409	0.126840588065725	57576.845	1	0.002	**	0.04275093	0.03146618;0.05661452	4.879e-07	***
DNA	hAT-Charlie	MER113A	134	0.193139233208417	60677	2067	161.154	11.8250630491392	0.232277313346786	57576.845	9	0.018	*	0.06482825	0.05459496;0.07631573	0.02663	*
DNA	hAT-Charlie	Charlie18a	124	0.178725857595849	60677	2463	184.332	13.0267982817526	0.265684635341597	57576.845	1	0.002	**	0.05034511	0.04204601;0.05973287	1.329e-06	***
DNA	hAT-Charlie	Charlie29a	55	0.0792735658691266	60677	978	74.099	8.37360832116694	0.106801671951571	57576.845	13	0.026	*	0.05623722	0.04264303;0.07257458	0.02142	*
DNA	hAT-Charlie	Charlie10	62	0.0893629287979245	60677	1131	87.561	8.92625100235014	0.126204958201211	57576.845	4	0.008	**	0.05481874	0.04228407;0.06972755	0.003744	**
DNA	hAT-Charlie	Charlie14a	29	0.0417987892764485	60677	523	35.936	5.66745304559501	0.051795906601326	57576.845	132	0.264	ns	0.05544933	0.03744607;0.07866641	0.2608	ns
DNA	hAT-Charlie	Charlie30b	29	0.0417987892764485	60677	614	43.186	6.20095604369647	0.0622456039204382	57576.845	10	0.02	*	0.04723127	0.03185632;0.06713016	0.02205	*
DNA	hAT-Charlie	Charlie21a	35	0.0504468146439896	60677	742	57.948	7.69015178227546	0.0835226289997117	57576.845	1	0.002	**	0.04716981	0.03307213;0.06499404	0.0009962	***
DNA	hAT-Charlie	MER5C1	39	0.056212164889017	60677	617	45.566	6.6333736247588	0.0656759873162295	57576.845	193	0.386	ns	0.06320908	0.04533029;0.08539890	0.3552	ns
DNA	hAT-Charlie	Charlie6	6	0.00864802536754108	60677	260	21.319	4.66100460887607	0.0307278754684347	57576.845	1	0.002	**	0.02307692	0.008514835;0.049549432	0.000103	***
DNA	hAT-Charlie	Charlie9	64	0.0922456039204382	60677	1284	76.387	8.46563038987046	0.110099452291727	57576.845	80	0.16	ns	0.04984424	0.03859456;0.06320727	0.1565	ns
DNA	hAT-Charlie	Charlie20a	34	0.0490054770827328	60677	869	62.809	7.49764854696016	0.0905289708849813	57576.845	1	0.002	**	0.03912543	0.02724496;0.05424703	5.968e-05	***
DNA	hAT-Charlie	MER107	23	0.0331507639089075	60677	337	26.31	5.20259233142161	0.0379215912366676	57576.845	301	0.602	ns	0.06824926	0.04375288;0.10064964	0.6109	ns
DNA	hAT-Charlie	Charlie29b	61	0.0879215912366676	60677	1420	103.646	9.84192804015288	0.149388872874027	57576.845	1	0.002	**	0.04295775	0.03301586;0.05484161	4.056e-06	***
DNA	hAT-Charlie	MER30	176	0.253675410781205	60677	4132	309.59	16.7788983974345	0.446223695589507	57576.845	1	0.002	**	0.04259439	0.03664153;0.04920433	2.2e-16	***
DNA	hAT-Charlie	Charlie7	168	0.24214471029115	60677	3902	288.928	16.2088723711289	0.416442778898818	57576.845	1	0.002	**	0.04305484	0.03690235;0.04990285	1.932e-15	***
DNA	hAT-Charlie	MER1A	294	0.423753243009513	60677	3227	262.413	15.5752052319711	0.378225713462093	57576.845	975	0.054	ns	0.09110629	0.08139688;0.10156390	0.04577	*
DNA	hAT-Charlie	UCON34	18	0.0259440761026232	60677	339	23.517	4.71316506446835	0.0338959354280773	57576.845	133	0.266	ns	0.05309735	0.03176882;0.08262057	0.2842	ns
DNA	hAT-Charlie	Charlie1	89	0.128279042951859	60677	1930	148.526	11.8039254765801	0.214076102623234	57576.845	1	0.002	**	0.04611399	0.03719426;0.05644317	6.67e-08	***
DNA	hAT-Charlie	MER20	1054	1.51916978956472	60677	16757	1245.877	33.0600489690781	1.795729316806	57576.845	1	0.002	**	0.06289909	0.05926944;0.06668133	7.73e-09	***
DNA	hAT-Charlie	Charlie4a	167	0.240703372729893	60677	2852	215.335	14.5729594161977	0.310370423753243	57576.845	1	0.002	**	0.0585554	0.05021975;0.06781048	0.0004453	***
DNA	hAT-Charlie	Charlie22a	53	0.0763908907466129	60677	1112	84.445	9.28014526266136	0.121713750360334	57576.845	1	0.002	**	0.04766187	0.0359027;0.0618822	0.0001816	***
DNA	hAT-Charlie	Charlie19a	107	0.154223119054483	60677	1605	120.858	10.3488615284453	0.17419717497838	57576.845	102	0.204	ns	0.06666667	0.05495335;0.07999353	0.2015	ns
DNA	hAT-Charlie	MER5C	67	0.0965696166042087	60677	1336	99.536	9.8662072776749	0.143464975497261	57576.845	1	0.002	**	0.0501497	0.03907353;0.06325387	0.0004662	***
DNA	hAT-Charlie	UCON38	13	0.018737388296339	60677	207	14.747	3.68816940955721	0.0212554050158547	57576.845	376	0.752	ns	0.06280193	0.03385997;0.10499901	0.7864	ns
DNA	hAT-Charlie	Cheshire	25	0.0360334390314212	60677	1020	76.384	8.6141016215707	0.110095128279043	57576.845	1	0.002	**	0.0245098	0.01592282;0.03596975	4.402e-12	***
DNA	hAT-Charlie	Charlie16a	71	0.102334966849236	60677	1410	104.825	9.84252255523196	0.151088209858749	57576.845	1	0.002	**	0.05035461	0.03953368;0.06309420	0.0003695	***
DNA	hAT-Charlie	Charlie31a	47	0.0677428653790718	60677	803	60.225	7.18024588234492	0.0868045546266936	57576.845	43	0.086	ns	0.05853051	0.04331937;0.07707609	0.08119	ns
DNA	hAT-Charlie	Chap1_Mam	32	0.0461228019602191	60677	484	35.605	5.51592244329091	0.05131882386855	57576.845	293	0.586	ns	0.0661157	0.04565913;0.09205654	0.6012	ns
DNA	hAT-Charlie	Charlie26a	26	0.037474776592678	60677	513	38.042	5.90585430865976	0.054831363505333	57576.845	21	0.042	*	0.05068226	0.03337089;0.07338200	0.04273	*
DNA	hAT-Charlie	Charlie15b	82	0.118189680023061	60677	1888	142.717	11.5057939445435	0.205703372729893	57576.845	1	0.002	**	0.0434322	0.03468937;0.05362634	1.71e-08	***
DNA	hAT-Charlie	MER1B	476	0.686076679158259	60677	5366	405.522	19.400409580519	0.584494090515999	57576.845	1001	0.002	**	0.08870667	0.08123141;0.09663266	0.0003633	***
DNA	hAT-Charlie	MER103C	504	0.726434130873451	60677	8923	647.321	24.0988114169913	0.933008071490343	57576.845	1	0.002	**	0.05648325	0.05178274;0.06147586	1.486e-09	***
DNA	hAT-Charlie	Charlie7b_Mars	1	0.00144133756125685	60677	59	5.03326612903226	2.1460080081588	0.00725463552757604	57576.845	39	0.078	ns	0.01694915	0.0004290233;0.0908559329	0.06046	ns
DNA	hAT-Charlie	Charlie15a	213	0.307004900547708	60677	3213	238.022	14.6378886381808	0.343070049005477	57576.845	42	0.084	ns	0.06629318	0.05793281;0.07545314	0.09873	ns
DNA	hAT-Charlie	MER117	327	0.471317382530989	60677	4370	330.909	17.267393604186	0.476951571057942	57576.845	432	0.864	ns	0.07482838	0.06719908;0.08303154	0.8638	ns
DNA	hAT-Charlie	MER5A1	986	1.42115883539925	60677	15942	1133.103	31.8593692720118	1.63318391467282	57576.845	1	0.002	**	0.0618492	0.05815884;0.06570041	4.035e-06	***
DNA	hAT-Charlie	Charlie8	279	0.40213317959066	60677	4378	342.218	17.6386960855841	0.493251657538195	57576.845	1	0.002	**	0.06372773	0.05667087;0.07137321	0.0002793	***
DNA	hAT-Charlie	Charlie3	25	0.0360334390314212	60677	337	29.722	5.41738535310754	0.042839434995676	57576.845	232	0.464	ns	0.07418398	0.04858074;0.10756409	0.4414	ns
DNA	hAT-Charlie	Charlie4z	402	0.579417699625252	60677	5940	431.982	20.2879095836726	0.622631882386855	57576.845	80	0.16	ns	0.06767677	0.06141823;0.07436382	0.1404	ns
DNA	hAT-Charlie	Charlie5	131	0.188815220524647	60677	2568	203.339	14.0110809500691	0.293080138368406	57576.845	1	0.002	**	0.05101246	0.04282416;0.06024257	2.548e-08	***
DNA	hAT-Charlie	MER30B	17	0.0245027385413664	60677	223	16.151	3.93976150556359	0.0232790429518593	57576.845	653	0.698	ns	0.07623318	0.04503406;0.11925211	0.7957	ns
DNA	hAT-Charlie	Charlie13b	17	0.0245027385413664	60677	404	29.807	5.24740757767931	0.0429619486883828	57576.845	6	0.012	*	0.04207921	0.02470068;0.06651955	0.01293	*
DNA	hAT-Charlie	Charlie10b	10	0.0144133756125685	60677	273	19.243	4.20471528532321	0.0277356586912655	57576.845	13	0.026	*	0.03663004	0.01770282;0.06633057	0.02443	*
DNA	hAT-Charlie	Charlie2b	132	0.190256558085904	60677	3650	269.83	15.6357147446343	0.388916114153935	57576.845	1	0.002	**	0.03616438	0.03034462;0.04274124	2.2e-16	***
DNA	hAT-Charlie	Charlie7a	70	0.100893629287979	60677	1424	106.352	10.2304818439191	0.153289132314788	57576.845	1	0.002	**	0.0491573	0.03851791;0.06170204	0.0001243	***
DNA	hAT-Charlie	tot	9830	14.1683482271548	60677	266107	13350.671	85.1774263109244	19.2428235802825	57576.845	1	0.002	**	0.03694003	0.03622657;0.03766360	2.2e-16	***
DNA	hAT-Charlie	MER5A	1938	2.79331219371577	60677	34906	2374.405	43.3522362905467	3.42231911213606	57576.845	1	0.002	**	0.05552054	0.05314101;0.05797436	2.2e-16	***
DNA	hAT-Charlie	Charlie4	46	0.0663015278178149	60677	917	69.493	7.96639281070262	0.100162871144422	57576.845	4	0.008	**	0.05016358	0.03695675;0.06634718	0.002669	**
DNA	hAT-Charlie	MER58A	626	0.902277313346786	60677	13479	990.926	29.5543902996828	1.428258864226	57576.845	1	0.002	**	0.04644261	0.04295114;0.05013154	2.2e-16	***
DNA	hAT-Charlie	MER119	65	0.093686941481695	60677	1203	95.703	9.56044942422652	0.137940328624964	57576.845	1	0.002	**	0.05403159	0.04194460;0.06835258	0.0007657	***
DNA	hAT-Charlie	MER58B	326	0.469876044969732	60677	7005	537.478	20.9108770925751	0.774687229749207	57576.845	1	0.002	**	0.04653819	0.04172359;0.05173457	2.2e-16	***
DNA	hAT-Charlie	MER33	505	0.727875468434707	60677	9580	728.94	25.635631171976	1.05064860190257	57576.845	1	0.002	**	0.05271399	0.04832360;0.05737875	2.2e-16	***
DNA	hAT-Charlie	MER106A	44	0.0634188526953012	60677	742	56.466	6.96026503010405	0.0813865667339291	57576.845	40	0.08	ns	0.05929919	0.04341383;0.07879190	0.09602	ns
DNA	hAT-Charlie	MER58C	122	0.175843182473335	60677	2592	193.702	13.4490175132636	0.279189968290574	57576.845	1	0.002	**	0.0470679	0.03923770;0.05594035	1.54e-08	***
DNA	hAT-Charlie	Charlie11	4	0.00576535024502739	60677	104	8.498	2.70985965307049	0.0122484865955607	57576.845	70	0.14	ns	0.03846154	0.01057727;0.09555508	0.1481	ns
DNA	hAT-Charlie	Charlie16	65	0.093686941481695	60677	1464	111.854	10.2269875953418	0.161219371576823	57576.845	1	0.002	**	0.04439891	0.03443046;0.05624276	1.007e-06	***
DNA	hAT-Charlie	Charlie30a	34	0.0490054770827328	60677	457	32.717	5.42035896332441	0.0471562409916402	57576.845	644	0.716	ns	0.07439825	0.05207042;0.10241454	0.7854	ns
DNA	MULE-MuDR	tot	97	0.139809743441914	60677	1949	149.464	11.971299679484	0.215428077255693	57576.845	1	0.002	**	0.04976911	0.04054183;0.06037897	2.682e-06	***
DNA	MULE-MuDR	Ricksha_b	9	0.0129720380513116	60677	117	9.566	3.00144176232901	0.013787835110983	57576.845	521	0.962	ns	0.07692308	0.03577698;0.14100439	1	ns
DNA	MULE-MuDR	Ricksha	17	0.0245027385413664	60677	410	33.317	5.62157567885668	0.0480210435283943	57576.845	4	0.008	**	0.04146341	0.02433645;0.06555842	0.001999	**
DNA	MULE-MuDR	Ricksha_c	67	0.0965696166042087	60677	982	72.529	8.26568088426358	0.104538771980398	57576.845	287	0.574	ns	0.06822811	0.05326359;0.08584076	0.5418	ns
DNA	MULE-MuDR	Ricksha_0	13	0.018737388296339	60677	384	30.059	5.04806913601646	0.0433251657538195	57576.845	1	0.002	**	0.03385417	0.01814671;0.05719594	0.0005625	***
DNA	MULE-MuDR	Ricksha_a	1	0.00144133756125685	60677	56	4.48383838383838	1.96203640886406	0.00646272468123146	57576.845	49	0.098	ns	0.01785714	0.0004520015;0.0955259026	0.1315	ns
DNA	Merlin	tot	2	0.00288267512251369	60677	57	4.05589430894309	1.89176235686747	0.00584591281196755	57576.845	222	0.444	ns	0.03508772	0.004277895;0.121070663	0.4373	ns
DNA	Merlin	Merlin1_HS	2	0.00288267512251369	60677	57	4.05589430894309	1.89176235686747	0.00584591281196755	57576.845	222	0.444	ns	0.03508772	0.004277895;0.121070663	0.4373	ns
DNA	hAT-Tip100?	UCON23	0	0	60677	31	2.34797297297297	1.22795159050595	0.00338422163876185	57576.845	1	0.002	**	0	0.0000000;0.1121887	0.1685	ns
DNA	hAT-Tip100?	tot	170	0.245027385413664	60677	2411	176.489	12.7992069558508	0.25438022484866	57576.845	329	0.658	ns	0.07051016	0.06061067;0.08146763	0.639	ns
DNA	hAT-Tip100?	Eutr15	28	0.0403574517151917	60677	657	48.368	6.87778161036535	0.0697146151628712	57576.845	2	0.004	**	0.04261796	0.02850308;0.06100811	0.001623	**
DNA	hAT-Tip100?	hAT-N1_Mam	12	0.0172960507350822	60677	239	17.829	4.03187487591258	0.0256976073796483	57576.845	98	0.196	ns	0.05020921	0.02620962;0.08606230	0.175	ns
DNA	hAT-Tip100?	MamRep1879	131	0.188815220524647	60677	1484	108.723	10.2342078350017	0.156706543672528	57576.845	990	0.024	*	0.08827493	0.07433006;0.10387327	0.02838	*
DNA	DNA	X24_DNA	40	0.0576535024502739	60677	456	32.179	5.34542164216561	0.0463808013836841	57576.845	936	0.132	ns	0.0877193	0.06340699;0.11753302	0.169	ns
DNA	DNA	X2a_DNA	44	0.0634188526953012	60677	412	29.335	5.41849934346541	0.0422816373594696	57576.845	994	0.016	*	0.1067961	0.07867715;0.14070973	0.007163	**
DNA	DNA	X34_DNA	6	0.00864802536754108	60677	99	6.85085085085085	2.66777262868737	0.00987438865789976	57576.845	471	0.942	ns	0.06060606	0.0225638;0.1272568	1	ns
DNA	DNA	Eulor9B	2	0.00288267512251369	60677	27	2.31864406779661	1.22296204700629	0.00334194878610062	57576.845	551	0.902	ns	0.07407407	0.009100073;0.242898347	1	ns
DNA	DNA	MER126	10	0.0144133756125685	60677	267	19.335	4.18859395493517	0.0278682617469011	57576.845	9	0.018	*	0.03745318	0.01810384;0.06779744	0.02432	*
DNA	DNA	Eulor9A	4	0.00576535024502739	60677	123	9.313	2.97924602993894	0.013423176707985	57576.845	39	0.078	ns	0.03252033	0.008930433;0.081172503	0.08522	ns
DNA	DNA	Eulor11	5	0.00720668780628423	60677	101	7.23	2.52060577112991	0.010420870567887	57576.845	271	0.542	ns	0.04950495	0.01626722;0.11175506	0.5598	ns
DNA	DNA	UCON78	9	0.0129720380513116	60677	179	12.846	3.53167902799175	0.0185154223119054	57576.845	180	0.36	ns	0.05027933	0.02324559;0.09329766	0.3118	ns
DNA	DNA	MER125	9	0.0129720380513116	60677	140	10.6076076076076	3.09990338303478	0.0152891432799187	57576.845	382	0.764	ns	0.06428571	0.02981431;0.11852576	0.7492	ns
DNA	DNA	X2b_DNA	7	0.0100893629287979	60677	185	12.924	3.51177398995957	0.0186278466416835	57576.845	50	0.1	ns	0.03783784	0.01534583;0.07640375	0.11	ns
DNA	DNA	tot	388	0.559238973767656	60677	6503	463.469	19.1269673466517	0.668015278178149	57576.845	1	0.002	**	0.05966477	0.05402945;0.06569886	0.0002051	***
DNA	DNA	X30_DNA	57	0.0821562409916402	60677	758	53.889	7.0653094481132	0.0776722398385702	57576.845	696	0.612	ns	0.07519789	0.05744868;0.09633265	0.6213	ns
DNA	DNA	X23_DNA	2	0.00288267512251369	60677	59	4.68850806451613	2.05001759534066	0.00675772277964273	57576.845	131	0.262	ns	0.03389831	0.004131933;0.117148464	0.3287	ns
DNA	DNA	Eutr2	15	0.0216200634188527	60677	230	17.816	4.14068705522276	0.025678869991352	57576.845	305	0.61	ns	0.06521739	0.0369580;0.1052855	0.6206	ns
DNA	DNA	UCON99	4	0.00576535024502739	60677	56	4.09164969450102	1.95195908476542	0.00589744839218942	57576.845	615	0.774	ns	0.07142857	0.01980393;0.17290470	1	ns
DNA	DNA	MER135	38	0.0547708273277602	60677	818	55.933	7.0363357666488	0.0806183338137792	57576.845	6	0.012	*	0.04645477	0.03308066;0.06320798	0.01239	*
DNA	DNA	UCON8	18	0.0259440761026232	60677	206	15.276	3.54180298271493	0.0220178725857596	57576.845	818	0.368	ns	0.08737864	0.0526096;0.1345800	0.4261	ns
DNA	DNA	Eulor1	8	0.0115307004900548	60677	86	6.22244488977956	2.35099953869878	0.00896864354248999	57576.845	840	0.324	ns	0.09302326	0.04102186;0.17508921	0.4058	ns
DNA	DNA	MER136	3	0.00432401268377054	60677	28	2.61007667031763	1.34962116786408	0.00376200154268901	57576.845	689	0.626	ns	0.1071429	0.02266509;0.28226440	0.742	ns
DNA	DNA	MARE8	14	0.0201787258575958	60677	218	15.956	3.7874012737507	0.0229979821274142	57576.845	361	0.722	ns	0.06422018	0.03555139;0.10540383	0.6974	ns
DNA	DNA	Eutr2B	14	0.0201787258575958	60677	433	30.006	5.16009598656756	0.0432487748630729	57576.845	2	0.004	**	0.03233256	0.01778703;0.05365393	0.001224	**
DNA	DNA	MER130	10	0.0144133756125685	60677	181	13.504	3.46467718380631	0.0194638224272125	57576.845	186	0.372	ns	0.05524862	0.02680860;0.09925529	0.3956	ns
DNA	DNA	Eutr11	37	0.0533294897665033	60677	597	46.425	6.49419352572354	0.0669140962813491	57576.845	80	0.16	ns	0.06197655	0.04400893;0.08441764	0.1684	ns
DNA	DNA	X9a_DNA	37	0.0533294897665033	60677	695	49.983	6.63601896830832	0.072042375324301	57576.845	22	0.044	*	0.05323741	0.03775746;0.07263713	0.05618	ns
DNA	DNA	Eulor9C	9	0.0129720380513116	60677	107	7.83983983983984	2.63823709402757	0.011299855635399	57576.845	748	0.508	ns	0.08411215	0.03918444;0.15367207	0.5801	ns
DNA	DNA	UCON97	2	0.00288267512251369	60677	42	3.35036496350365	1.65761271993584	0.00482900686581673	57576.845	328	0.656	ns	0.04761905	0.005819825;0.161641960	0.7723	ns
DNA	hAT	tot	583	0.840299798212741	60677	8917	650.732	23.7024045189509	0.93792447391179	57576.845	1	0.002	**	0.06538073	0.06033655;0.07071108	0.005616	**
DNA	hAT	MER53	380	0.547708273277602	60677	5855	430.43	19.4354015866623	0.620394926491784	57576.845	5	0.01	**	0.06490179	0.05872425;0.07151706	0.01141	*
DNA	hAT	MamRep38	155	0.223407321994811	60677	2128	160.697	12.2114827646487	0.231618622081291	57576.845	353	0.706	ns	0.07283835	0.06215638;0.08471387	0.6816	ns
DNA	hAT	UCON73	9	0.0129720380513116	60677	248	17.672	3.91097324354331	0.025471317382531	57576.845	12	0.024	*	0.03629032	0.01672615;0.06777020	0.03452	*
DNA	hAT	MamRep1894	48	0.0691842029403286	60677	686	48.569	6.5133449672701	0.0700043240126838	57576.845	503	0.998	ns	0.06997085	0.05203825;0.09170349	1	ns
DNA	Kolobok	tot	14	0.0201787258575958	60677	232	17.384	3.91559393654093	0.025056212164889	57576.845	240	0.48	ns	0.06034483	0.03338039;0.09917643	0.4557	ns
DNA	Kolobok	UCON29	14	0.0201787258575958	60677	232	17.384	3.91559393654093	0.025056212164889	57576.845	240	0.48	ns	0.06034483	0.03338039;0.09917643	0.4557	ns
DNA	hAT-Tip100	MER115	192	0.276736811761314	60677	2520	192.543	13.334915484208	0.277519458057077	57576.845	501	1.002	ns	0.07619048	0.06613086;0.08724752	1	ns
DNA	hAT-Tip100	MamRep488	51	0.0735082156240992	60677	494	35.719	5.5056653867949	0.0514831363505333	57576.845	1000	0.004	**	0.1032389	0.07783828;0.13350153	0.01142	*
DNA	hAT-Tip100	MamTip3B	40	0.0576535024502739	60677	824	60.988	7.70566241365617	0.0879042951859325	57576.845	3	0.006	**	0.04854369	0.03490345;0.06551895	0.004122	**
DNA	hAT-Tip100	Arthur1C	44	0.0634188526953012	60677	710	53.816	7.16096525780033	0.0775670221965984	57576.845	103	0.206	ns	0.06197183	0.04538625;0.08230440	0.1778	ns
DNA	hAT-Tip100	FordPrefect_a	29	0.0417987892764485	60677	281	21.735	4.49143050129332	0.0313274718939176	57576.845	953	0.098	ns	0.1032028	0.07021284;0.14484658	0.1165	ns
DNA	hAT-Tip100	Arthur2	40	0.0576535024502739	60677	989	72.559	8.0762457085421	0.104582012107236	57576.845	1	0.002	**	0.04044489	0.02904887;0.05466964	2.379e-05	***
DNA	hAT-Tip100	EuthAT-N1a	1	0.00144133756125685	60677	46	3.13598326359833	1.58801867916408	0.0045200104692971	57576.845	150	0.3	ns	0.02173913	0.0005502357;0.1152718256	0.3722	ns
DNA	hAT-Tip100	Arthur1	105	0.151340443931969	60677	2337	177.113	12.6797084353705	0.255279619486884	57576.845	1	0.002	**	0.0449294	0.03689232;0.05413046	1.95e-09	***
DNA	hAT-Tip100	MamTip2b	468	0.674545978668204	60677	6730	462.38	20.9722539426604	0.666445661573941	57576.845	617	0.77	ns	0.06953938	0.06357538;0.07587951	0.7725	ns
DNA	hAT-Tip100	MER97a	20	0.0288267512251369	60677	277	22.249	4.50636286891173	0.0320683194004036	57576.845	359	0.718	ns	0.07220217	0.04465813;0.10930962	0.7397	ns
DNA	hAT-Tip100	MamTip1b	38	0.0547708273277602	60677	440	33.851	5.58856251920215	0.0487907177861055	57576.845	798	0.408	ns	0.08636364	0.06184022;0.11661380	0.4734	ns
DNA	hAT-Tip100	Zaphod	105	0.151340443931969	60677	2282	172.799	12.6922690127767	0.249061689247622	57576.845	1	0.002	**	0.04601227	0.03778511;0.05542864	1.106e-08	***
DNA	hAT-Tip100	MER45B	88	0.126837705390602	60677	1314	102.008	9.7843584189087	0.147027961948688	57576.845	92	0.184	ns	0.06697108	0.05405583;0.08186185	0.1637	ns
DNA	hAT-Tip100	EuthAT-N1	6	0.00864802536754108	60677	78	5.58617234468938	2.3264406626491	0.00805156002405503	57576.845	689	0.626	ns	0.07692308	0.02875253;0.15994636	0.8247	ns
DNA	hAT-Tip100	FordPrefect	52	0.074949553185356	60677	599	49.669	6.85539462288171	0.0715897953300663	57576.845	671	0.662	ns	0.08681135	0.06551331;0.11228383	0.711	ns
DNA	hAT-Tip100	Zaphod3	70	0.100893629287979	60677	1217	89.606	9.62524853753967	0.129152493513981	57576.845	19	0.038	*	0.05751849	0.04510948;0.07211556	0.03209	*
DNA	hAT-Tip100	MER91B	119	0.171519169789565	60677	1442	111.474	10.2570234732368	0.160671663303546	57576.845	781	0.442	ns	0.08252427	0.06883715;0.09793904	0.4594	ns
DNA	hAT-Tip100	Arthur1A	85	0.122513692706832	60677	1160	86.546	9.17060434126258	0.124742000576535	57576.845	477	0.954	ns	0.07327586	0.05894638;0.08981183	0.911	ns
DNA	hAT-Tip100	MER96B	144	0.207552608820986	60677	2150	170.438	12.4320034873994	0.245658691265494	57576.845	18	0.036	*	0.06697674	0.05677358;0.07837857	0.03432	*
DNA	hAT-Tip100	Zaphod5a	4	0.00576535024502739	60677	78	5.85470941883768	2.41566537071701	0.00843861259561498	57576.845	303	0.606	ns	0.05128205	0.01414743;0.12612763	0.6642	ns
DNA	hAT-Tip100	ORSL	77	0.110982992216777	60677	1214	94.492	9.12519617351897	0.136194868838282	57576.845	26	0.052	ns	0.06342669	0.05037605;0.07863789	0.06079	ns
DNA	hAT-Tip100	MER97d	8	0.0115307004900548	60677	137	10.486	3.16983467263702	0.0151138656673393	57576.845	277	0.554	ns	0.05839416	0.02554475;0.11181729	0.521	ns
DNA	hAT-Tip100	Zaphod4a	17	0.0245027385413664	60677	373	28.248	5.05767496742091	0.0407149034303834	57576.845	11	0.022	*	0.04557641	0.02677078;0.07197104	0.02423	*
DNA	hAT-Tip100	hAT-N1a_Mam	28	0.0403574517151917	60677	461	33.634	5.82081832098602	0.0484779475353128	57576.845	174	0.348	ns	0.06073753	0.04073539;0.08658893	0.3698	ns
DNA	hAT-Tip100	MER91A	315	0.454021331795907	60677	3627	269.109	15.8741017417083	0.387876909772269	57576.845	1000	0.004	**	0.08684864	0.07788161;0.09648782	0.004339	**
DNA	hAT-Tip100	Arthur1B	115	0.165753819544537	60677	2312	173.759	12.6358451867528	0.250445373306428	57576.845	1	0.002	**	0.04974048	0.04123780;0.05940575	1.156e-06	***
DNA	hAT-Tip100	ORSL-2a	36	0.0518881522052465	60677	367	29.275	5.21848709949613	0.0421951571057942	57576.845	912	0.18	ns	0.09809264	0.06965203;0.13321163	0.2092	ns
DNA	hAT-Tip100	tot	3232	4.65840299798213	60677	53611	3598.303	51.0512822995115	5.18636927068319	57576.845	1	0.002	**	0.06028614	0.05828588;0.06233416	1.424e-10	***
DNA	hAT-Tip100	MER45A	272	0.392043816661862	60677	3468	265.282	15.3258395318937	0.382360910925339	57576.845	682	0.64	ns	0.07843137	0.06969764;0.08788337	0.6547	ns
DNA	hAT-Tip100	MER96	105	0.151340443931969	60677	1274	95.918	9.77531753104894	0.138250216200634	57576.845	836	0.332	ns	0.08241758	0.06790177;0.09889294	0.3389	ns
DNA	hAT-Tip100	ORSL-2b	55	0.0792735658691266	60677	709	57.171	7.49479358828053	0.0824027097146152	57576.845	423	0.846	ns	0.07757405	0.05897129;0.09977856	0.836	ns
DNA	hAT-Tip100	MER45C	113	0.162871144422024	60677	1197	88.79	9.03590325023167	0.127976362063995	57576.845	995	0.014	*	0.09440267	0.07843347;0.11239552	0.009448	**
DNA	hAT-Tip100	MamTip2	387	0.5577976362064	60677	5239	370.549	18.2078313954222	0.534086191986163	57576.845	822	0.36	ns	0.07386906	0.06692993;0.08128724	0.3738	ns
DNA	hAT-Tip100	MamTip1	50	0.0720668780628423	60677	756	55.863	7.18650658365222	0.0805174401844912	57576.845	224	0.448	ns	0.06613757	0.0494835;0.0862677	0.4449	ns
DNA	hAT-Tip100	hAT-4b_Ther	12	0.0172960507350822	60677	228	16.581	4.02537484498558	0.0238988181031998	57576.845	160	0.32	ns	0.05263158	0.02748785;0.09013138	0.306	ns
DNA	hAT-Tip100	MamTip3	72	0.103776304410493	60677	1155	87.808	9.11560366789991	0.126560968578841	57576.845	53	0.106	ns	0.06233766	0.04909151;0.07786307	0.08497	ns
DNA	hAT-Tip100	MARE4	24	0.0345921014701643	60677	308	21.657	4.51505667037931	0.0312150475641395	57576.845	742	0.52	ns	0.07792208	0.05056235;0.11372438	0.577	ns
DNA	hAT-Tip100	MER97b	16	0.0230614009801095	60677	173	12.808	3.5212974221919	0.0184606514845777	57576.845	862	0.28	ns	0.09248555	0.05379129;0.14584502	0.381	ns
DNA	hAT-Tip100	Zaphod5b	9	0.0129720380513116	60677	74	5.67667667667668	2.23440185953789	0.00818200731720478	57576.845	952	0.1	ns	0.1216216	0.05714955;0.21836110	0.1829	ns
DNA	hAT-Tip100	MamRep4096	84	0.121072355145575	60677	1259	98.434	9.37963867223154	0.141876621504756	57576.845	71	0.142	ns	0.06671962	0.05356380;0.08194003	0.1413	ns
DNA	hAT-Tip100	MER91C	136	0.196021908330931	60677	1637	119.324	10.4951976243029	0.171986163159412	57576.845	948	0.108	ns	0.0830788	0.07016013;0.09751451	0.1165	ns
DNA	hAT-Tip100	Zaphod2	52	0.074949553185356	60677	844	64.609	7.86218372546285	0.0931233784952436	57576.845	59	0.118	ns	0.06161137	0.04635301;0.08001341	0.1056	ns
DNA	hAT-Tip100	MER97c	15	0.0216200634188527	60677	215	16.718	3.90432064765687	0.024096281349092	57576.845	396	0.792	ns	0.06976744	0.03957148;0.11246053	0.7985	ns
DNA	hAT-Tip100	MER45R	47	0.0677428653790718	60677	616	47.04	6.87121631253257	0.0678005188815221	57576.845	528	0.948	ns	0.0762987	0.05659728;0.10017140	1	ns
DNA	PiggyBac	tot	115	0.165753819544537	60677	2114	161.456	12.4341735822158	0.232712597290285	57576.845	1	0.002	**	0.05439924	0.04511811;0.06493871	8.228e-05	***
DNA	PiggyBac	MER75B	8	0.0115307004900548	60677	114	9.219	2.846601858733	0.0132876909772269	57576.845	412	0.824	ns	0.07017544	0.03078199;0.13359563	0.8631	ns
DNA	PiggyBac	MER85	57	0.0821562409916402	60677	902	66.976	8.18011847948051	0.0965350245027385	57576.845	114	0.228	ns	0.0631929	0.04820946;0.08110190	0.2273	ns
DNA	PiggyBac	MER75	30	0.0432401268377054	60677	475	36.533	5.8464597913688	0.0526563851253964	57576.845	156	0.312	ns	0.06315789	0.04301443;0.08893685	0.3009	ns
DNA	PiggyBac	MER75A	9	0.0129720380513116	60677	92	7.114	2.56506989838165	0.0102536754107812	57576.845	826	0.352	ns	0.09782609	0.04571609;0.17759647	0.4331	ns
DNA	PiggyBac	Looper	13	0.018737388296339	60677	531	42.14	6.16899152669676	0.0607379648313635	57576.845	1	0.002	**	0.02448211	0.01309863;0.04150131	1.267e-07	***
DNA	TcMar-Pogo	tot	1	0.00144133756125685	60677	37	2.8427807486631	1.46548030219352	0.00409740667146599	57576.845	189	0.378	ns	0.02702703	0.000684031;0.141603096	0.3633	ns
DNA	TcMar-Pogo	MER132	1	0.00144133756125685	60677	37	2.8427807486631	1.46548030219352	0.00409740667146599	57576.845	189	0.378	ns	0.02702703	0.000684031;0.141603096	0.3633	ns
DNA	TcMar-Tigger	Tigger18a	65	0.093686941481695	60677	1259	100.972	9.59694312358458	0.145534736235226	57576.845	1	0.002	**	0.05162828	0.04006835;0.06533435	9.55e-05	***
DNA	TcMar-Tigger	Tigger17c	19	0.0273854136638801	60677	342	27.134	5.04375688187716	0.0391092533871433	57576.845	51	0.102	ns	0.05555556	0.03377580;0.08539962	0.1094	ns
DNA	TcMar-Tigger	X12_DNA	95	0.1369270683194	60677	1374	98.422	9.51180268878568	0.141859325454021	57576.845	387	0.774	ns	0.06914119	0.05629618;0.08386370	0.7538	ns
DNA	TcMar-Tigger	MER6	50	0.0720668780628423	60677	812	61.519	8.00110346493886	0.0886696454309599	57576.845	81	0.162	ns	0.06157635	0.04604494;0.08037821	0.144	ns
DNA	TcMar-Tigger	Tigger17b	2	0.00288267512251369	60677	90	7.204	2.55478196934903	0.0103833957912943	57576.845	24	0.048	*	0.02222222	0.002702636;0.077977685	0.0484	*
DNA	TcMar-Tigger	Tigger12	34	0.0490054770827328	60677	876	64.394	7.9852694712532	0.0928134909195734	57576.845	1	0.002	**	0.03881279	0.02702605;0.05381694	2.401e-05	***
DNA	TcMar-Tigger	MER44B	89	0.128279042951859	60677	2126	163.017	12.3467061256091	0.234962525223407	57576.845	1	0.002	**	0.04186265	0.03375159;0.05126520	7.578e-11	***
DNA	TcMar-Tigger	MER47B	34	0.0490054770827328	60677	618	45.544	6.49709752707132	0.0656442778898818	57576.845	48	0.096	ns	0.05501618	0.03839755;0.07603412	0.07657	ns
DNA	TcMar-Tigger	X6b_DNA	74	0.106658979533007	60677	959	68.216	7.90264486079159	0.098322283078697	57576.845	794	0.416	ns	0.07716371	0.06107290;0.09590538	0.451	ns
DNA	TcMar-Tigger	Tigger3a	249	0.358893052752955	60677	5323	407.843	19.0059879663904	0.587839434995676	57576.845	1	0.002	**	0.04677813	0.04126141;0.05279832	2.2e-16	***
DNA	TcMar-Tigger	Tigger4b	90	0.129720380513116	60677	2520	191.521	13.4797352445166	0.276046411069472	57576.845	1	0.002	**	0.03571429	0.02881436;0.04371819	2.2e-16	***
DNA	TcMar-Tigger	Tigger22N1	66	0.0951282790429519	60677	1102	80.542	8.75573520036433	0.116088209858749	57576.845	51	0.102	ns	0.05989111	0.04661903;0.07556921	0.09339	ns
DNA	TcMar-Tigger	UCON11	2	0.00288267512251369	60677	45	3.50933609958506	1.74516569330717	0.00505813793540655	57576.845	313	0.626	ns	0.04444444	0.005428489;0.151492900	0.5802	ns
DNA	TcMar-Tigger	MER47A	128	0.184491207840876	60677	2589	196.91	13.9497130613678	0.283813779187086	57576.845	1	0.002	**	0.04943994	0.04141009;0.05850709	7.12e-08	***
DNA	TcMar-Tigger	Tigger17	4	0.00576535024502739	60677	54	5.2888665997994	2.13941928540734	0.00762304208676765	57576.845	388	0.776	ns	0.07407407	0.02055097;0.17893343	0.8175	ns
DNA	TcMar-Tigger	Tigger21a	6	0.00864802536754108	60677	169	13.533	3.53460102478404	0.0195056212164889	57576.845	19	0.038	*	0.03550296	0.01313843;0.07567040	0.03213	*
DNA	TcMar-Tigger	X9b_DNA	11	0.0158547131738253	60677	601	41.554	6.15410082440621	0.059893341020467	57576.845	1	0.002	**	0.01830283	0.009171231;0.032512407	1.804e-08	***
DNA	TcMar-Tigger	Tigger3c	104	0.149899106370712	60677	2327	176.458	12.3824699297661	0.254335543384261	57576.845	1	0.002	**	0.04469274	0.03666067;0.05389457	1.427e-09	***
DNA	TcMar-Tigger	Tigger19b	177	0.255116748342462	60677	3538	251.558	14.8560876188632	0.36257999423465	57576.845	1	0.002	**	0.05002826	0.04307792;0.05773351	3.781e-07	***
DNA	TcMar-Tigger	MER44C	60	0.0864802536754108	60677	1091	88.246	8.68509728874208	0.127192274430672	57576.845	1	0.002	**	0.05499542	0.04222621;0.07022636	0.001247	**
DNA	TcMar-Tigger	Tigger3b	168	0.24214471029115	60677	6279	495.233	21.0321435441579	0.713797924473912	57576.845	1	0.002	**	0.02675585	0.0229059;0.0310534	2.2e-16	***
DNA	TcMar-Tigger	UCON39	6	0.00864802536754108	60677	107	7.287	2.63658540210299	0.0105030268088786	57576.845	413	0.826	ns	0.05607477	0.02085394;0.11806157	0.8468	ns
DNA	TcMar-Tigger	Tigger12A	25	0.0360334390314212	60677	744	53.7	7.18384351218813	0.0773998270394926	57576.845	1	0.002	**	0.03360215	0.02186127;0.04920548	1.001e-05	***
DNA	TcMar-Tigger	Tigger17a	116	0.167195157105794	60677	2389	193.401	13.270957663911	0.278756125684635	57576.845	1	0.002	**	0.04855588	0.04028594;0.05795374	6.683e-10	***
DNA	TcMar-Tigger	Tigger1a_Mars	1	0.00144133756125685	60677	44	2.65016501650165	1.2907466657398	0.0038197823818127	57576.845	187	0.374	ns	0.02272727	0.0005752392;0.1202415822	0.5208	ns
DNA	TcMar-Tigger	MER44A	106	0.152781781493226	60677	2334	176.619	12.9385178534577	0.254567598731623	57576.845	1	0.002	**	0.0454156	0.03732978;0.05466548	3.875e-09	***
DNA	TcMar-Tigger	Tigger1a_Art	9	0.0129720380513116	60677	302	22.424	4.59427157788168	0.0323205534736235	57576.845	2	0.004	**	0.02980132	0.01371578;0.05581650	0.00191	**
DNA	TcMar-Tigger	Tigger4a	117	0.168636494667051	60677	3497	267.764	15.8404300201485	0.385938310752378	57576.845	1	0.002	**	0.03345725	0.02774697;0.03996370	2.2e-16	***
DNA	TcMar-Tigger	Tigger10	58	0.0835975785528971	60677	1450	106.062	9.83915468752092	0.152871144422024	57576.845	1	0.002	**	0.04	0.03051124;0.05140477	1.843e-07	***
DNA	TcMar-Tigger	Tigger6a	27	0.0389161141539349	60677	674	54.18	7.3462621493905	0.0780916690688959	57576.845	2	0.004	**	0.04005935	0.02656246;0.05775127	3.605e-05	***
DNA	TcMar-Tigger	MER2	367	0.528970884981263	60677	9067	674.169	23.8286013278422	0.971705102334967	57576.845	1	0.002	**	0.04047645	0.03651313;0.04473835	2.2e-16	***
DNA	TcMar-Tigger	Tigger7	131	0.188815220524647	60677	2944	224.25	14.7399717356163	0.323219948111848	57576.845	1	0.002	**	0.04449728	0.03733525;0.05258123	3.952e-12	***
DNA	TcMar-Tigger	Tigger8	42	0.0605361775727876	60677	938	71.485	8.47948563750636	0.103034015566446	57576.845	1	0.002	**	0.04477612	0.03245818;0.06004507	0.0001293	***
DNA	TcMar-Tigger	Tigger11a	19	0.0273854136638801	60677	421	33.468	5.67372603913577	0.0482386855001441	57576.845	3	0.006	**	0.04513064	0.02738699;0.06958190	0.00673	**
DNA	TcMar-Tigger	MER47C	33	0.0475641395214759	60677	762	53.159	6.93886639638397	0.0766200634188527	57576.845	2	0.004	**	0.04330709	0.02999506;0.06028427	0.002778	**
DNA	TcMar-Tigger	Tigger2	99	0.142692418564428	60677	2729	227.843	14.4733489154663	0.328398673969444	57576.845	1	0.002	**	0.03627702	0.02958002;0.04399067	2.2e-16	***
DNA	TcMar-Tigger	X1_DNA	22	0.0317094263476506	60677	676	53.963	6.93669580915501	0.0777788988181032	57576.845	1	0.002	**	0.03254438	0.02050553;0.04885957	5.56e-07	***
DNA	TcMar-Tigger	Tigger4	52	0.074949553185356	60677	1445	115.622	10.3564652450714	0.166650331507639	57576.845	1	0.002	**	0.03598616	0.02699070;0.04692535	1.136e-11	***
DNA	TcMar-Tigger	X6a_DNA	77	0.110982992216777	60677	979	70.843	7.9432642185972	0.102108676852119	57576.845	806	0.392	ns	0.07865169	0.06256638;0.09732278	0.4588	ns
DNA	TcMar-Tigger	Tigger3	45	0.0648601902565581	60677	1147	90.81	9.63611720324918	0.130887863937734	57576.845	1	0.002	**	0.03923278	0.02875799;0.05214663	5.258e-08	***
DNA	TcMar-Tigger	Tigger19a	186	0.268088786393773	60677	3579	256.833	15.1067310932685	0.37018304987028	57576.845	1	0.002	**	0.05196982	0.04492663;0.05975563	1.866e-06	***
DNA	TcMar-Tigger	Tigger16a	89	0.128279042951859	60677	1789	127.981	11.1558546105662	0.184463822427212	57576.845	1	0.002	**	0.04974846	0.04013963;0.06086567	0.0001988	***
DNA	TcMar-Tigger	X10b_DNA	17	0.0245027385413664	60677	298	19.548	4.37296453436555	0.0281752666474488	57576.845	327	0.654	ns	0.05704698	0.03357953;0.08976844	0.6399	ns
DNA	TcMar-Tigger	X11_DNA	19	0.0273854136638801	60677	268	19.026	4.20678273993571	0.0274228884404728	57576.845	553	0.898	ns	0.07089552	0.04322066;0.10850000	1	ns
DNA	TcMar-Tigger	MamRep434	119	0.171519169789565	60677	2112	149.677	11.6835429633385	0.215735082156241	57576.845	3	0.006	**	0.0563447	0.04689536;0.06704745	0.008508	**
DNA	TcMar-Tigger	Tigger5	21	0.0302680887863938	60677	537	40.42	6.11219755562261	0.0582588642260017	57576.845	1	0.002	**	0.03910615	0.02436745;0.05915856	0.0007576	***
DNA	TcMar-Tigger	Tigger2b_Pri	94	0.135485730758144	60677	2104	162.893	12.4120751935609	0.234783799365811	57576.845	1	0.002	**	0.04467681	0.03625171;0.05439774	1.765e-09	***
DNA	TcMar-Tigger	MER6A	68	0.0980109541654655	60677	1009	78.724	8.5977756277857	0.113467858172384	57576.845	110	0.22	ns	0.06739346	0.05271021;0.08465828	0.218	ns
DNA	TcMar-Tigger	Tigger20a	57	0.0821562409916402	60677	1356	98.811	9.64615609076108	0.14242000576535	57576.845	1	0.002	**	0.0420354	0.03198996;0.05412129	3.892e-06	***
DNA	TcMar-Tigger	Tigger6b	5	0.00720668780628423	60677	174	13.036	3.43110426487983	0.0187892764485442	57576.845	5	0.01	**	0.02873563	0.00939487;0.06578243	0.01977	*
DNA	TcMar-Tigger	Tigger3d	36	0.0518881522052465	60677	636	45.117	6.49780982582074	0.0650288267512251	57576.845	93	0.186	ns	0.05660377	0.03995582;0.07750540	0.1884	ns
DNA	TcMar-Tigger	UCON33	13	0.018737388296339	60677	133	9.813	2.99449461478861	0.0141438454886134	57576.845	888	0.228	ns	0.09774436	0.05307838;0.16134536	0.3159	ns
DNA	TcMar-Tigger	MERX	29	0.0417987892764485	60677	436	31.874	5.41326402713072	0.0459411934275007	57576.845	316	0.632	ns	0.06651376	0.04499435;0.09413036	0.7124	ns
DNA	TcMar-Tigger	MER6C	5	0.00720668780628423	60677	160	11.594	3.31574398260151	0.0167108676852119	57576.845	21	0.042	*	0.03125	0.01022314;0.07141770	0.0457	*
DNA	TcMar-Tigger	Tigger9b	28	0.0403574517151917	60677	754	58.674	7.62101068125505	0.0845690400691842	57576.845	1	0.002	**	0.03713528	0.02481535;0.05322558	6.384e-06	***
DNA	TcMar-Tigger	Tigger6	10	0.0144133756125685	60677	230	16.385	4.01632990501353	0.0236163159411934	57576.845	73	0.146	ns	0.04347826	0.02104349;0.07850264	0.1222	ns
DNA	TcMar-Tigger	Tigger2a	160	0.230614009801095	60677	3318	256.149	15.564030263336	0.36919717497838	57576.845	1	0.002	**	0.04822182	0.04118265;0.05607018	3.517e-11	***
DNA	TcMar-Tigger	Tigger17d	17	0.0245027385413664	60677	331	25.977	5.08057903031567	0.0374416258287691	57576.845	40	0.08	ns	0.05135952	0.03019989;0.08095987	0.06587	ns
DNA	TcMar-Tigger	Tigger16b	57	0.0821562409916402	60677	1329	93.98	9.2114304236883	0.135456904006918	57576.845	1	0.002	**	0.04288939	0.03264308;0.05521372	2.853e-05	***
DNA	TcMar-Tigger	Tigger5b	98	0.141251081003171	60677	2766	197.19	13.5708536234118	0.284217353704238	57576.845	1	0.002	**	0.03543022	0.02885568;0.04300980	1.022e-15	***
DNA	TcMar-Tigger	MER46C	142	0.204669933698472	60677	2812	214.477	14.0655362610286	0.309133756125685	57576.845	1	0.002	**	0.05049787	0.04269831;0.05924888	6.212e-08	***
DNA	TcMar-Tigger	tot	4475	6.44998558662439	60677	125710	7711.438	73.2035170665379	11.1147852407034	57576.845	1	0.002	**	0.0355978	0.03458031;0.03663680	2.2e-16	***
DNA	TcMar-Tigger	Tigger9a	29	0.0417987892764485	60677	1026	73.867	8.11006067080167	0.106467281637359	57576.845	1	0.002	**	0.02826511	0.01900953;0.04034252	1.616e-09	***
DNA	TcMar-Tigger	MamRep137	116	0.167195157105794	60677	2459	189.23	12.995537079474	0.272744306716633	57576.845	1	0.002	**	0.04717365	0.03913454;0.05631191	4.024e-09	***
DNA	TcMar-Tigger	Tigger15a	236	0.340155664456616	60677	4828	352.092	17.5658787453431	0.507483424618046	57576.845	1	0.002	**	0.04888152	0.04297027;0.05534559	1.305e-11	***
DNA	TcMar-Tigger	MER8	88	0.126837705390602	60677	1941	141.73	11.2561894885348	0.204280772556933	57576.845	1	0.002	**	0.04533745	0.03651806;0.05556097	7.601e-07	***
DNA	TcMar-Tigger	X26_DNA	42	0.0605361775727876	60677	957	70.254	8.0909175590255	0.101259729028538	57576.845	1	0.002	**	0.04388715	0.03181006;0.05886233	0.0002427	***
DNA	TcMar-Tigger	Tigger13a	135	0.194580570769674	60677	3113	236.572	14.5819562970627	0.340980109541655	57576.845	1	0.002	**	0.04336653	0.03648320;0.05112351	1.71e-13	***
DNA	TcMar-Tigger	Tigger23a	30	0.0432401268377054	60677	583	41.521	6.52427199962764	0.0598457768809455	57576.845	40	0.08	ns	0.05145798	0.03498422;0.07264727	0.06389	ns
DNA	TcMar-Tigger	MER2B	87	0.125396367829346	60677	1710	126.751	10.6814367990497	0.182690977226867	57576.845	2	0.004	**	0.05087719	0.04094821;0.06238087	0.0001484	***
DNA	TcMar-Tigger	MER127	16	0.0230614009801095	60677	211	15.346	3.64246503779398	0.0221187662150476	57576.845	632	0.74	ns	0.07582938	0.04396256;0.12022250	0.7914	ns
DNA	TcMar-Tigger	Tigger12c	39	0.056212164889017	60677	859	61.574	7.46888936243591	0.0887489189968291	57576.845	3	0.006	**	0.04540163	0.03248105;0.06154559	0.001847	**
DNA	TcMar-Tigger	MARE10	7	0.0100893629287979	60677	79	5.48844221105528	2.13870555573974	0.00791069791158155	57576.845	821	0.362	ns	0.08860759	0.03637055;0.17408069	0.502	ns
DNA	TcMar-Tigger	UCON55	22	0.0317094263476506	60677	404	27.205	4.97329957962604	0.0392115883539925	57576.845	187	0.374	ns	0.05445545	0.03443789;0.08128810	0.3705	ns
DNA	TcMar-Tigger	Tigger14a	70	0.100893629287979	60677	1293	92.508	8.98970248399527	0.133335255116748	57576.845	6	0.012	*	0.05413766	0.04244277;0.06790775	0.01502	*
DNA	TcMar-Tigger	MER6B	23	0.0331507639089075	60677	676	49.968	6.74124769018469	0.0720207552608821	57576.845	1	0.002	**	0.03402367	0.02168797;0.05061649	1.775e-05	***
DNA	TcMar-Tigger	MER44D	33	0.0475641395214759	60677	638	49.105	6.72139510460085	0.0707768809455174	57576.845	11	0.022	*	0.05172414	0.03586845;0.07187608	0.01417	*
DNA	TcMar-Tigger	Tigger1	367	0.528970884981263	60677	12059	1000.972	30.6071235501151	1.44273854136639	57576.845	1	0.002	**	0.0304337	0.02744011;0.03365668	2.2e-16	***
DNA	hAT?	MER121B	5	0.00720668780628423	60677	68	5.01513622603431	2.03771831119199	0.00722850421740315	57576.845	613	0.778	ns	0.07352941	0.02430521;0.16331213	1	ns
DNA	hAT?	UCON69	4	0.00576535024502739	60677	28	2.36271186440678	1.23695431843237	0.00340546535659668	57576.845	834	0.336	ns	0.1428571	0.04033563;0.32665267	0.2921	ns
DNA	hAT?	tot	126	0.181608532718363	60677	2048	152.225	11.979059765811	0.219407610262323	57576.845	11	0.022	*	0.06152344	0.05150632;0.07281704	0.02558	*
DNA	hAT?	MER121	60	0.0864802536754108	60677	927	70.436	8.01973941099211	0.101522052464687	57576.845	111	0.222	ns	0.06472492	0.04975177;0.08253192	0.2148	ns
DNA	hAT?	MER99	15	0.0216200634188527	60677	295	22.964	4.6568648670957	0.0330988757567022	57576.845	47	0.094	ns	0.05084746	0.02873472;0.08247927	0.1016	ns
DNA	hAT?	UCON105	37	0.0533294897665033	60677	638	45.677	6.59819726949772	0.065835975785529	57576.845	101	0.202	ns	0.05799373	0.04115795;0.07905378	0.2184	ns
DNA	hAT?	UCON89	2	0.00288267512251369	60677	48	3.51813471502591	1.74248018094989	0.00507081971032849	57576.845	304	0.608	ns	0.04166667	0.005086468;0.142540973	0.5813	ns
DNA	hAT?	UCON80	4	0.00576535024502739	60677	44	3.30061983471074	1.69051115064778	0.00475730734319796	57576.845	748	0.508	ns	0.09090909	0.02532842;0.21668659	0.5701	ns
DNA	TcMar-Tc2	Kanga1a	53	0.0763908907466129	60677	843	65.768	7.85976793244895	0.0947938887287403	57576.845	53	0.106	ns	0.0628707	0.04744552;0.08143301	0.1081	ns
DNA	TcMar-Tc2	Kanga11a	44	0.0634188526953012	60677	883	66.091	7.86769468266401	0.0952594407610262	57576.845	3	0.006	**	0.04983012	0.03643674;0.06632019	0.003904	**
DNA	TcMar-Tc2	MER104	122	0.175843182473335	60677	2206	165.423	12.1585320208034	0.238430383395791	57576.845	1	0.002	**	0.05530372	0.04613494;0.06567488	0.0003143	***
DNA	TcMar-Tc2	Kanga1c	44	0.0634188526953012	60677	826	62.039	7.36612101032414	0.0894191409628135	57576.845	7	0.014	*	0.05326877	0.03896843;0.07085410	0.01721	*
DNA	TcMar-Tc2	Kanga1d	32	0.0461228019602191	60677	664	50.914	6.75501548734229	0.0733842605938311	57576.845	1	0.002	**	0.04819277	0.03319397;0.06735551	0.004353	**
DNA	TcMar-Tc2	tot	391	0.563562986451427	60677	8147	609.211	22.9670626107251	0.878078697030845	57576.845	1	0.002	**	0.04799313	0.04345266;0.05286029	2.2e-16	***
DNA	TcMar-Tc2	Kanga2_a	61	0.0879215912366676	60677	1534	117.311	10.0933718427072	0.169084750648602	57576.845	1	0.002	**	0.03976532	0.03055135;0.05078952	5.108e-09	***
DNA	TcMar-Tc2	Kanga1	41	0.0590948400115307	60677	812	60.624	7.72776438191165	0.0873796483136351	57576.845	10	0.02	*	0.05049261	0.03647460;0.06787837	0.007441	**
DNA	TcMar-Tc2	Kanga1b	25	0.0360334390314212	60677	379	30.705	5.26152626703116	0.0442562698183915	57576.845	154	0.308	ns	0.06596306	0.04313926;0.09583691	0.3455	ns
DNA	TcMar?	tot	8	0.0115307004900548	60677	168	11.705	3.3061920552058	0.0168708561545114	57576.845	175	0.35	ns	0.04761905	0.02077982;0.09167017	0.3605	ns
DNA	TcMar?	X22_DNA	3	0.00432401268377054	60677	24	2.10119047619048	1.12845882514703	0.00302852475668849	57576.845	744	0.516	ns	0.125	0.02655931;0.32361136	0.4627	ns
DNA	TcMar?	Eulor8	5	0.00720668780628423	60677	144	9.941	3.07944832754212	0.0143283366964543	57576.845	66	0.132	ns	0.03472222	0.01136861;0.07916806	0.1358	ns
SINE	tot	tot	32952	47.4949553185356	60677	1806997	40492.18	88.1704691585092	58.3628999711733	57576.845	1	0.002	**	0.01823578	0.01804119;0.01843192	2.2e-16	***
SINE	Alu	AluYc	422	0.608244450850389	60677	6703	515.641	21.347079819423	0.743212741424041	57576.845	1	0.002	**	0.06295688	0.05725888;0.06903861	1.183e-05	***
SINE	Alu	AluYd8	8	0.0115307004900548	60677	224	16.885	4.0274054917521	0.0243369847218219	57576.845	18	0.036	*	0.03571429	0.01554275;0.06915600	0.0219	*
SINE	Alu	AluY	4799	6.91697895647161	60677	98084	6512.584	66.9723393516923	9.38683194004036	57576.845	1	0.002	**	0.04892745	0.04758571;0.05029594	2.2e-16	***
SINE	Alu	AluYh3	41	0.0590948400115307	60677	649	52.571	6.79552338956598	0.0757725569328337	57576.845	56	0.112	ns	0.06317411	0.04571261;0.08472983	0.09811	ns
SINE	Alu	AluYk11	8	0.0115307004900548	60677	171	13.427	3.59827995278558	0.0193528394349957	57576.845	82	0.164	ns	0.04678363	0.02041137;0.09009896	0.153	ns
SINE	Alu	AluYe5	68	0.0980109541654655	60677	1297	103.242	9.927637885922	0.148806572499279	57576.845	1	0.002	**	0.05242868	0.04093965;0.06599553	0.0001736	***
SINE	Alu	Alu	489	0.704814067454598	60677	7748	586.254	22.3404247627161	0.844989910637071	57576.845	1	0.002	**	0.06311306	0.05779919;0.06875840	2.086e-05	***
SINE	Alu	AluSx3	2120	3.05563562986451	60677	38631	2854.109	50.085163897532	4.11373450562122	57576.845	1	0.002	**	0.05487821	0.05262775;0.05719586	2.2e-16	***
SINE	Alu	AluSx	6026	8.68550014413376	60677	124945	7948.365	72.6135697063951	11.4562770250793	57576.845	1	0.002	**	0.04822922	0.04704773;0.04943173	2.2e-16	***
SINE	Alu	AluSc	2192	3.15941193427501	60677	37679	2781.751	47.3086366967609	4.00944220236379	57576.845	1	0.002	**	0.05817564	0.05583300;0.06058666	2.2e-16	***
SINE	Alu	AluSg	2443	3.52118766215048	60677	42580	3161.685	48.4574028905274	4.55705534736235	57576.845	1	0.002	**	0.05737435	0.05518396;0.05962534	2.2e-16	***
SINE	Alu	AluYh3a3	9	0.0129720380513116	60677	158	13.288	3.5161654425552	0.019152493513981	57576.845	139	0.278	ns	0.05696203	0.02637446;0.10537571	0.2527	ns
SINE	Alu	AluYg6	49	0.0706255405015855	60677	811	62.919	7.64924505751711	0.0906875180167195	57576.845	34	0.068	ns	0.06041924	0.04502911;0.07909387	0.07587	ns
SINE	Alu	AluSx1	5373	7.74430671663304	60677	106483	7044.799	68.3688005737404	10.1539334102047	57576.845	1	0.002	**	0.05045876	0.04915160;0.05179047	2.2e-16	***
SINE	Alu	AluYj4	174	0.250792735658691	60677	2787	221.302	14.5829166306832	0.318970884981263	57576.845	2	0.004	**	0.06243272	0.05373436;0.07206324	0.0006742	***
SINE	Alu	FLAM_A	853	1.22946093975209	60677	14934	1109.766	31.0997819998861	1.59954742000577	57576.845	1	0.002	**	0.05711799	0.05344908;0.06096058	2.2e-16	***
SINE	Alu	AluYk3	365	0.526088209858749	60677	6065	479.195	20.6131967166395	0.690681752666474	57576.845	1	0.002	**	0.06018137	0.05432632;0.06646371	1.871e-08	***
SINE	Alu	AluSc5	266	0.383395791294321	60677	4143	330.227	17.8332132408743	0.475968578841165	57576.845	2	0.004	**	0.06420468	0.05692950;0.07210148	0.0001696	***
SINE	Alu	AluYa8	22	0.0317094263476506	60677	390	29.969	5.16959996167632	0.0431954453733064	57576.845	81	0.162	ns	0.05641026	0.03568594;0.08416290	0.1528	ns
SINE	Alu	AluYi6	29	0.0417987892764485	60677	454	35.729	5.54204594651409	0.0514975497261459	57576.845	123	0.246	ns	0.06387665	0.04319293;0.09045175	0.2946	ns
SINE	Alu	AluYk2	382	0.550590948400115	60677	6622	527.339	20.3553535812921	0.760073508215624	57576.845	1	0.002	**	0.0576865	0.05219128;0.06357513	5.694e-12	***
SINE	Alu	AluSq2	2896	4.17411357739983	60677	51711	3742.122	54.27755677229	5.39366099740559	57576.845	1	0.002	**	0.05600356	0.05403710;0.05802004	2.2e-16	***
SINE	Alu	AluJo	2590	3.73306428365523	60677	45868	3353.757	51.5504743179187	4.83389593542808	57576.845	1	0.002	**	0.05646638	0.05437125;0.05861787	2.2e-16	***
SINE	Alu	AluYb8	138	0.198904583453445	60677	2645	202.331	14.0273377803917	0.291627270106659	57576.845	1	0.002	**	0.05217391	0.04400988;0.06134610	8.986e-07	***
SINE	Alu	AluSp	3271	4.71461516287114	60677	64572	4569.229	60.4954896109062	6.58580138368406	57576.845	1	0.002	**	0.05065663	0.04897767;0.05237611	2.2e-16	***
SINE	Alu	AluYk4	63	0.0908042663591813	60677	1095	87.145	8.95433722590093	0.125605361775728	57576.845	1	0.002	**	0.05753425	0.04449059;0.07301438	0.006131	**
SINE	Alu	AluYh9	8	0.0115307004900548	60677	168	11.889	3.20170734607802	0.0171360622657826	57576.845	154	0.308	ns	0.04761905	0.02077982;0.09167017	0.2924	ns
SINE	Alu	AluYe6	17	0.0245027385413664	60677	193	16.977	4.08964499635313	0.0244695877774575	57576.845	574	0.856	ns	0.0880829	0.05215049;0.13728308	1	ns
SINE	Alu	AluYc3	32	0.0461228019602191	60677	557	45.548	6.36947927748151	0.0656500432401268	57576.845	18	0.036	*	0.05745063	0.03962437;0.08013825	0.03644	*
SINE	Alu	AluYk12	4	0.00576535024502739	60677	100	8.107	2.7388048583373	0.0116849236091093	57576.845	80	0.16	ns	0.04	0.01100449;0.09925716	0.1951	ns
SINE	Alu	AluYf1	126	0.181608532718363	60677	1999	163.579	12.5190449110739	0.235772556932834	57576.845	1	0.002	**	0.06303152	0.05277541;0.07459091	0.001668	**
SINE	Alu	AluSq	725	1.04496973191121	60677	12256	977.799	29.253210923749	1.40933842605938	57576.845	1	0.002	**	0.0591547	0.05504235;0.06347793	2.2e-16	***
SINE	Alu	AluSg4	703	1.01326030556356	60677	11821	943.377	29.4659993232219	1.3597247045258	57576.845	1	0.002	**	0.05947043	0.05527362;0.06388577	2.2e-16	***
SINE	Alu	tot	25933	37.3782069760738	60677	1196725	33860.697	98.0763282202037	48.804694436437	57576.845	1	0.002	**	0.02166997	0.02140985;0.02193242	2.2e-16	***
SINE	Alu	AluSz	5751	8.28913231478812	60677	118033	7627.647	69.190112463145	10.9940141251081	57576.845	1	0.002	**	0.04872366	0.04750232;0.04996723	2.2e-16	***
SINE	Alu	AluYi6_4d	2	0.00288267512251369	60677	46	3.72931562819203	1.76632573054096	0.00537520269269535	57576.845	264	0.528	ns	0.04347826	0.005309483;0.148386776	0.5844	ns
SINE	Alu	AluYb9	29	0.0417987892764485	60677	378	29.708	5.14170916847435	0.0428192562698184	57576.845	508	0.988	ns	0.07671958	0.05198003;0.10832492	1	ns
SINE	Alu	AluSq10	101	0.145575093686941	60677	1528	123.66	10.6460198073147	0.178235802825022	57576.845	13	0.026	*	0.06609948	0.05415828;0.07973923	0.03463	*
SINE	Alu	AluYh7	33	0.0475641395214759	60677	462	36.126	5.59494659737048	0.0520697607379648	57576.845	344	0.688	ns	0.07142857	0.04967514;0.09885240	0.6647	ns
SINE	Alu	AluYm1	283	0.407898529835688	60677	4667	367.716	18.3998341812609	0.530002882675123	57576.845	1	0.002	**	0.06063853	0.05396070;0.06787235	2.215e-06	***
SINE	Alu	AluSg7	347	0.500144133756126	60677	5829	467.058	20.6671179840287	0.6731882386855	57576.845	1	0.002	**	0.05952994	0.05359161;0.06591370	1.802e-09	***
SINE	Alu	AluSq4	99	0.142692418564428	60677	1638	135.306	10.8861780654586	0.195021620063419	57576.845	1	0.002	**	0.06043956	0.04939044;0.07309430	0.0008776	***
SINE	Alu	FAM	233	0.335831651772845	60677	4262	324.778	17.2181642802356	0.468114730469876	57576.845	1	0.002	**	0.05466917	0.04803401;0.06192263	3.344e-08	***
SINE	Alu	FLAM_C	1354	1.95157105794177	60677	24406	1820.103	38.8054152310119	2.62338281925627	57576.845	1	0.002	**	0.05547816	0.05263886;0.05842388	2.2e-16	***
SINE	Alu	FRAM	1295	1.86653214182762	60677	20221	1518.629	34.5373448195889	2.18885701931392	57576.845	1	0.002	**	0.06404233	0.06070598;0.06750469	1.155e-09	***
SINE	Alu	AluSc8	1153	1.66186220812914	60677	20437	1570.986	36.0355986264744	2.26432113000865	57576.845	1	0.002	**	0.05641728	0.05329283;0.05966865	2.2e-16	***
SINE	Alu	AluJr	5776	8.32516575381954	60677	114124	7362.066	71.2435069412032	10.6112222542519	57576.845	1	0.002	**	0.05061162	0.04934690;0.05189923	2.2e-16	***
SINE	Alu	AluSx4	731	1.05361775727875	60677	11827	936.175	28.3779083210986	1.34934419140963	57576.845	1	0.002	**	0.06180773	0.05753383;0.06629882	4.931e-13	***
SINE	Alu	AluSz6	2290	3.30066301527818	60677	40962	3026.688	49.349407494113	4.36247910060536	57576.845	1	0.002	**	0.05590547	0.05370000;0.05817416	2.2e-16	***
SINE	Alu	AluJb	5935	8.55433842605938	60677	117273	7465.384	67.8471796302823	10.7601383684059	57576.845	1	0.002	**	0.05060841	0.04936073;0.05187837	2.2e-16	***
SINE	Alu	AluYa5	218	0.314211588353993	60677	3782	290.807	16.5787999447369	0.41915105217642	57576.845	1	0.002	**	0.05764146	0.05042561;0.06554993	4.561e-06	***
SINE	Alu	AluJr4	678	0.977226866532142	60677	12307	953.929	28.9788842907165	1.37493369847218	57576.845	1	0.002	**	0.0550906	0.05112465;0.05926857	2.2e-16	***
SINE	5S-Deu-L2	tot	161	0.232055347362352	60677	2614	189.294	13.0827643379648	0.272836552320553	57576.845	22	0.044	*	0.06159143	0.05267920;0.07150037	0.03148	*
SINE	5S-Deu-L2	AmnSINE1	161	0.232055347362352	60677	2614	189.294	13.0827643379648	0.272836552320553	57576.845	22	0.044	*	0.06159143	0.05267920;0.07150037	0.03148	*
SINE	MIR	tot	17714	25.5318535601038	60677	598863	22461.831	95.3778557862064	32.3750807149034	57576.845	1	0.002	**	0.02957939	0.02915173;0.03001160	2.2e-16	***
SINE	MIR	MIR1_Amn	972	1.40098010954165	60677	11716	895.462	26.8962072040271	1.29066301527818	57576.845	1000	0.004	**	0.08296347	0.07803032;0.08810496	0.008643	**
SINE	MIR	MIR3	5123	7.38397232631882	60677	87870	5463.586	61.1177714415864	7.87487172095705	57576.845	1	0.002	**	0.05830204	0.05676168;0.05987163	1.594e-06	***
SINE	MIR	MIRb	9886	14.2490631305852	60677	223887	11712.896	82.1436714955375	16.8822369558951	57576.845	1	0.002	**	0.0441562	0.04330889;0.04501535	2.2e-16	***
SINE	MIR	MIRc	5715	8.23724416258288	60677	100994	6190.956	64.2646248414009	8.92325742288844	57576.845	1	0.002	**	0.05658752	0.05517033;0.05803024	2.784e-10	***
SINE	MIR	MIR	8272	11.9227443067166	60677	174396	9813.687	78.5031449992596	14.144835687518	57576.845	1	0.002	**	0.04743228	0.04643932;0.04844032	2.2e-16	***
SINE	tRNA-RTE	tot	327	0.471317382530989	60677	5836	404.423	19.4576121266118	0.582910060536178	57576.845	1	0.002	**	0.05603153	0.05026856;0.06224317	4.595e-05	***
SINE	tRNA-RTE	MamSINE1	327	0.471317382530989	60677	5836	404.423	19.4576121266118	0.582910060536178	57576.845	1	0.002	**	0.05603153	0.05026856;0.06224317	4.595e-05	***
SINE	tRNA	tot	131	0.188815220524647	60677	2292	165.039	12.8411983621224	0.237876909772269	57576.845	6	0.012	*	0.05715532	0.04800472;0.06745724	0.005266	**
SINE	tRNA	LFSINE_Vert	131	0.188815220524647	60677	2292	165.039	12.8411983621224	0.237876909772269	57576.845	6	0.012	*	0.05715532	0.04800472;0.06745724	0.005266	**
SINE	tRNA-Deu	tot	35	0.0504468146439896	60677	667	48.005	6.67694215614877	0.0691914096281349	57576.845	28	0.056	ns	0.05247376	0.03681850;0.07222573	0.05123	ns
SINE	tRNA-Deu	AmnSINE2	35	0.0504468146439896	60677	667	48.005	6.67694215614877	0.0691914096281349	57576.845	28	0.056	ns	0.05247376	0.03681850;0.07222573	0.05123	ns
RNA	tot	tot	73	0.10521764197175	60677	730	53.649	6.96680237521743	0.0773263188238685	57576.845	997	0.01	**	0.1	0.07920473;0.12409048	0.008497	**
RNA	RNA	tot	73	0.10521764197175	60677	730	53.649	6.96680237521743	0.0773263188238685	57576.845	997	0.01	**	0.1	0.07920473;0.12409048	0.008497	**
RNA	RNA	7SK	73	0.10521764197175	60677	730	53.649	6.96680237521743	0.0773263188238685	57576.845	997	0.01	**	0.1	0.07920473;0.12409048	0.008497	**
srpRNA	tot	tot	77	0.110982992216777	60677	1383	110.425	9.96030032592301	0.159159700201787	57576.845	1	0.002	**	0.05567607	0.04418514;0.06909719	0.0006064	***
srpRNA	srpRNA	tot	77	0.110982992216777	60677	1383	110.425	9.96030032592301	0.159159700201787	57576.845	1	0.002	**	0.05567607	0.04418514;0.06909719	0.0006064	***
srpRNA	srpRNA	7SLRNA	77	0.110982992216777	60677	1383	110.425	9.96030032592301	0.159159700201787	57576.845	1	0.002	**	0.05567607	0.04418514;0.06909719	0.0006064	***
SINE?	tot	tot	0	0	60677	5	1.153125	0.385866589741027	0.0016620423753243	57576.845	1	0.002	**	0	0.0000000;0.5218238	0.596	ns
SINE?	tRNA	tot	0	0	60677	5	1.153125	0.385866589741027	0.0016620423753243	57576.845	1	0.002	**	0	0.0000000;0.5218238	0.596	ns
SINE?	tRNA	CRP1	0	0	60677	5	1.153125	0.385866589741027	0.0016620423753243	57576.845	1	0.002	**	0	0.0000000;0.5218238	0.596	ns
RC?	tot	tot	24	0.0345921014701643	60677	435	30.877	5.15523495560071	0.0445041798789276	57576.845	114	0.228	ns	0.05517241	0.03566618;0.08098255	0.2246	ns
RC?	Helitron?	tot	24	0.0345921014701643	60677	435	30.877	5.15523495560071	0.0445041798789276	57576.845	114	0.228	ns	0.05517241	0.03566618;0.08098255	0.2246	ns
RC?	Helitron?	Helitron2Na_Mam	24	0.0345921014701643	60677	435	30.877	5.15523495560071	0.0445041798789276	57576.845	114	0.228	ns	0.05517241	0.03566618;0.08098255	0.2246	ns
Satellite	tot	tot	777	1.11991928509657	60677	6330	672.221	26.5556653534112	0.968897376765638	57576.845	1001	0.002	**	0.1227488	0.1147612;0.1310858	2.865e-05	***
Satellite	telo	tot	87	0.125396367829346	60677	367	31.858	5.54568215737168	0.0459181320265206	57576.845	1001	0.002	**	0.2370572	0.1944593;0.2839545	2.2e-16	***
Satellite	telo	REP522	53	0.0763908907466129	60677	243	22.338	4.71699120266362	0.0321965984433554	57576.845	1001	0.002	**	0.218107	0.1678540;0.2753773	4.444e-09	***
Satellite	telo	TAR1	36	0.0518881522052465	60677	124	9.55	3.14123659843816	0.0137647737100029	57576.845	1001	0.002	**	0.2903226	0.2123280;0.3786176	1.942e-12	***
Satellite	acro	tot	20	0.0288267512251369	60677	61	4.79376257545272	2.03808682674742	0.00690943005974736	57576.845	995	0.014	*	0.3278689	0.2130663;0.4600191	2.101e-08	***
Satellite	acro	ACRO1	20	0.0288267512251369	60677	61	4.79376257545272	2.03808682674742	0.00690943005974736	57576.845	995	0.014	*	0.3278689	0.2130663;0.4600191	2.101e-08	***
Satellite	centr	tot	405	0.583741712309023	60677	1815	308.541	20.7897217761934	0.444711732487749	57576.845	1001	0.002	**	0.2231405	0.2041702;0.2430098	5.762e-09	***
Satellite	centr	GSATX	14	0.0201787258575958	60677	56	4.0863309352518	2.01249906102242	0.00588978226470424	57576.845	974	0.056	ns	0.25	0.1439331;0.3837202	3.725e-05	***
Satellite	centr	HSAT4	25	0.0360334390314212	60677	100	13.8	3.87776185924782	0.0198904583453445	57576.845	999	0.006	**	0.25	0.1687797;0.3465525	0.0032	**
Satellite	centr	SST1	55	0.0792735658691266	60677	609	38.126	5.94015230523675	0.0549524358604785	57576.845	1001	0.002	**	0.09031199	0.06875954;0.11593103	0.007205	**
Satellite	centr	ALR_Alpha	311	0.448255981550879	60677	844	229.843	19.2212332280425	0.331281349091957	57576.845	1001	0.002	**	0.3684834	0.3358543;0.4020346	1.11e-09	***
Satellite	centr	GSAT	10	0.0144133756125685	60677	39	8.21321321321321	3.25188177148201	0.0118380127028152	57576.845	781	0.442	ns	0.2564103	0.1303768;0.4212739	0.4385	ns
Satellite	centr	GSATII	14	0.0201787258575958	60677	167	15.677	4.02403576821378	0.0225958489478236	57576.845	404	0.808	ns	0.08383234	0.0465905;0.1366563	0.7904	ns
Satellite	Satellite	CER	28	0.0403574517151917	60677	72	11.635	5.24072897985005	0.0167699625252234	57576.845	996	0.012	*	0.3888889	0.2761547;0.5110631	3.11e-06	***
Satellite	Satellite	HSAT5	23	0.0331507639089075	60677	260	21.379	4.40008178557169	0.0308143557221101	57576.845	682	0.64	ns	0.08846154	0.05690453;0.12977798	0.6527	ns
Satellite	Satellite	LSAU	5	0.00720668780628423	60677	129	3.2183908045977	1.51814558821884	0.00463878755347031	57576.845	878	0.248	ns	0.03875969	0.01270299;0.08813398	0.2593	ns
Satellite	Satellite	SATR1	29	0.0417987892764485	60677	670	67.22	8.48726302370992	0.0968867108676852	57576.845	1	0.002	**	0.04328358	0.02917621;0.06157327	7.407e-08	***
Satellite	Satellite	HSATI	11	0.0158547131738253	60677	45	4.27300303336704	1.92529749028667	0.00615883977135635	57576.845	990	0.024	*	0.2444444	0.1288228;0.3953709	0.002706	**
Satellite	Satellite	(CATTC)n	3	0.00432401268377054	60677	2	1.40648379052369	0.831779932050299	0.0020272179165807	57576.845	393	0.786	ns	na	na	na	na
Satellite	Satellite	(GAATG)n	15	0.0216200634188527	60677	18	3.72802481902792	2.25851747106044	0.0053733422009627	57576.845	966	0.072	ns	0.8333333	0.5858225;0.9642149	2.365e-08	***
Satellite	Satellite	D20S16	20	0.0288267512251369	60677	269	20.86	4.41133311594804	0.0300663015278178	57576.845	493	0.986	ns	0.07434944	0.04600376;0.11249275	1	ns
Satellite	Satellite	tot	276	0.39780916690689	60677	4087	336.449	17.2117297980953	0.484936581147305	57576.845	1	0.002	**	0.0675312	0.06002681;0.07566070	0.000461	***
Satellite	Satellite	SAR	1	0.00144133756125685	60677	1	1.15527950310559	0.468495013463059	0.00166514774157623	57576.845	143	0.286	ns	na	na	na	na
Satellite	Satellite	HSAT6	4	0.00576535024502739	60677	17	1.83398692810458	0.90945897549101	0.00264339424633118	57576.845	761	0.482	ns	0.2352941	0.06810774;0.49899327	0.1029	ns
Satellite	Satellite	BSR_Beta	95	0.1369270683194	60677	1870	110.101	9.63128031782694	0.15869270683194	57576.845	70	0.14	ns	0.05080214	0.04129344;0.06174899	0.154	ns
Satellite	Satellite	SATR2	19	0.0273854136638801	60677	418	40.294	6.28355369572403	0.0580772556932834	57576.845	1	0.002	**	0.04545455	0.02758513;0.07007481	0.0001724	***
Satellite	Satellite	MSR1	45	0.0648601902565581	60677	316	57.93	6.89453657867116	0.0834966849236091	57576.845	27	0.054	ns	0.1424051	0.1058048;0.1858719	0.06869	ns
LTR	ERVL	LTR108b_Mam	4	0.00576535024502739	60677	53	3.87817258883249	1.82334140877321	0.00558975582132097	57576.845	640	0.724	ns	0.0754717	0.02094603;0.18210784	0.7946	ns
LTR	ERVL	LTR16D2	18	0.0259440761026232	60677	282	21.659	4.53776490249443	0.031217930239262	57576.845	245	0.49	ns	0.06382979	0.03826490;0.09900457	0.5014	ns
LTR	ERVL	MER21B	182	0.262323436148746	60677	2786	227.687	14.6099446091175	0.328173825309888	57576.845	1	0.002	**	0.06532663	0.05643209;0.07514701	0.001288	**
LTR	ERVL	LTR16B2	129	0.185932545402133	60677	1617	116.169	10.6204158220021	0.167438743153647	57576.845	901	0.202	ns	0.07977737	0.06703414;0.09406963	0.2107	ns
LTR	ERVL	MLT2A1	218	0.314211588353993	60677	3738	262.413	16.0550364432846	0.378225713462093	57576.845	4	0.008	**	0.05831996	0.05102138;0.06631824	0.003946	**
LTR	ERVL	LTR86A2	14	0.0201787258575958	60677	308	22.634	4.52332891845206	0.0326232343614875	57576.845	40	0.08	ns	0.04545455	0.02506999;0.07508964	0.0626	ns
LTR	ERVL	LTR86C	15	0.0216200634188527	60677	285	20.669	4.45502932496368	0.0297910060536178	57576.845	124	0.248	ns	0.05263158	0.02975319;0.08532289	0.2516	ns
LTR	ERVL	LTR80A	15	0.0216200634188527	60677	393	29.547	5.24683907894271	0.042587200922456	57576.845	2	0.004	**	0.03816794	0.02151692;0.06217155	0.003879	**
LTR	ERVL	LTR108d_Mam	3	0.00432401268377054	60677	66	5.18447580645161	2.26882547783189	0.00747257971526609	57576.845	235	0.47	ns	0.04545455	0.009473739;0.127142506	0.4885	ns
LTR	ERVL	MER54B	49	0.0706255405015855	60677	438	37.746	5.83416845158944	0.0544047275872009	57576.845	968	0.068	ns	0.1118721	0.08391838;0.14519439	0.06065	ns
LTR	ERVL	LTR41C	60	0.0864802536754108	60677	759	59.8	7.69123885698234	0.0861919861631594	57576.845	540	0.924	ns	0.07905138	0.06086399;0.10058588	0.9463	ns
LTR	ERVL	LTR16D	104	0.149899106370712	60677	1115	81.678	8.48612575503867	0.117725569328337	57576.845	996	0.012	*	0.09327354	0.07684622;0.11188204	0.01329	*
LTR	ERVL	LTR86B1	12	0.0172960507350822	60677	295	21.513	4.4329992648863	0.0310074949553185	57576.845	14	0.028	*	0.04067797	0.02119268;0.06997761	0.03257	*
LTR	ERVL	MER54A	75	0.108100317094263	60677	682	56.241	6.91496462288389	0.0810622657826463	57576.845	1000	0.004	**	0.1099707	0.08748663;0.13589241	0.012	*
LTR	ERVL	LTR16E1	233	0.335831651772845	60677	2475	189.536	12.9530879131768	0.273185356010378	57576.845	1000	0.004	**	0.09414141	0.08291987;0.10633353	0.00148	**
LTR	ERVL	LTR86A1	25	0.0360334390314212	60677	531	40.299	6.3362249602383	0.0580844623810897	57576.845	5	0.01	**	0.04708098	0.03069667;0.06871877	0.01079	*
LTR	ERVL	LTR82A	29	0.0417987892764485	60677	1041	78.552	8.53018523011429	0.113219948111848	57576.845	1	0.002	**	0.02785783	0.01873447;0.03976479	7.082e-11	***
LTR	ERVL	LTR40c	61	0.0879215912366676	60677	603	46.659	6.5082314092291	0.0672513692706832	57576.845	986	0.032	*	0.1011609	0.07826621;0.12804593	0.03264	*
LTR	ERVL	LTR86B2	13	0.018737388296339	60677	273	20.261	4.21861063333364	0.029202940328625	57576.845	54	0.108	ns	0.04761905	0.02559546;0.08005355	0.105	ns
LTR	ERVL	LTR105_Mam	45	0.0648601902565581	60677	667	47.912	6.68527852441085	0.069057365234938	57576.845	368	0.736	ns	0.06746627	0.04963251;0.08923648	0.7082	ns
LTR	ERVL	LTR33A	207	0.298356875180167	60677	2044	154.426	11.8034675348325	0.22257999423465	57576.845	1001	0.002	**	0.101272	0.08852754;0.11517260	2.733e-05	***
LTR	ERVL	LTR69	7	0.0100893629287979	60677	141	10.607	3.20262514319234	0.0152882675122514	57576.845	168	0.336	ns	0.04964539	0.02019022;0.09961255	0.3356	ns
LTR	ERVL	MLT2D	234	0.337272989334102	60677	4453	323.46	17.3728009893113	0.466215047564139	57576.845	1	0.002	**	0.05254884	0.04617823;0.05951402	7.537e-08	***
LTR	ERVL	LTR108c_Mam	2	0.00288267512251369	60677	43	3.39959016393443	1.66414984411171	0.00489995699615801	57576.845	320	0.64	ns	0.04651163	0.005683257;0.158111458	0.5796	ns
LTR	ERVL	MER74B	83	0.119631017584318	60677	931	76.307	8.1585116481079	0.109984145286826	57576.845	808	0.388	ns	0.08915145	0.07163283;0.10931814	0.4033	ns
LTR	ERVL	MLT2B3	292	0.420870567886999	60677	3276	246.081	15.0430958826212	0.354685788411646	57576.845	1001	0.002	**	0.08913309	0.07959334;0.09941344	0.002843	**
LTR	ERVL	LTR40A1	23	0.0331507639089075	60677	563	42.629	6.35371770924147	0.0614427788988181	57576.845	5	0.01	**	0.04085258	0.02607030;0.06067043	0.00103	**
LTR	ERVL	MER70C	42	0.0605361775727876	60677	275	21.011	4.31387163560629	0.0302839434995676	57576.845	1001	0.002	**	0.1527273	0.1123426;0.2007847	1.902e-05	***
LTR	ERVL	MLT2C2	61	0.0879215912366676	60677	1336	97.656	9.63163705879911	0.140755260882099	57576.845	1	0.002	**	0.04565868	0.03510234;0.05826690	4.971e-05	***
LTR	ERVL	MER74A	190	0.273854136638801	60677	1568	128.139	10.8159448807612	0.184691553761891	57576.845	1001	0.002	**	0.1211735	0.1054232;0.1383572	7.913e-08	***
LTR	ERVL	MER77B	143	0.206111271259729	60677	1256	103.541	9.81430790426098	0.149237532430095	57576.845	1001	0.002	**	0.1138535	0.09680879;0.13272858	0.0001141	***
LTR	ERVL	MER68	87	0.125396367829346	60677	1492	122.561	10.9997851921878	0.1766517728452	57576.845	2	0.004	**	0.05831099	0.04696500;0.07143191	0.0005642	***
LTR	ERVL	LTR42	39	0.056212164889017	60677	309	24.681	4.79982054636185	0.0355736523493802	57576.845	998	0.008	**	0.1262136	0.09131123;0.16847815	0.00443	**
LTR	ERVL	LTR84a	32	0.0461228019602191	60677	671	49.325	6.58564694967364	0.071093975208994	57576.845	2	0.004	**	0.04769001	0.03284526;0.06665989	0.009392	**
LTR	ERVL	MLT2C1	166	0.239262035168636	60677	2635	193.355	13.2792060121196	0.278689824156818	57576.845	26	0.052	ns	0.0629981	0.05402138;0.07296004	0.03992	*
LTR	ERVL	LTR40b	78	0.112424329778034	60677	1140	83.871	9.13004472698336	0.120886422600173	57576.845	281	0.562	ns	0.06842105	0.05445632;0.08465977	0.5703	ns
LTR	ERVL	LTR47B	3	0.00432401268377054	60677	46	3.04469854469854	1.48914838626451	0.00438843837517807	57576.845	616	0.772	ns	0.06521739	0.01365677;0.17896439	1	ns
LTR	ERVL	LTR79	236	0.340155664456616	60677	4053	294.539	16.3255322119067	0.42453012395503	57576.845	1	0.002	**	0.05822847	0.05121628;0.06588557	0.0003138	***
LTR	ERVL	MER68B	37	0.0533294897665033	60677	450	34.294	5.6757182609585	0.0494292303257423	57576.845	713	0.578	ns	0.08222222	0.05855116;0.11155246	0.5943	ns
LTR	ERVL	LTR47B4	14	0.0201787258575958	60677	105	8.259	2.8152877019667	0.0119040069184203	57576.845	979	0.046	*	0.1333333	0.0748537;0.2135823	0.0451	*
LTR	ERVL	LTR16C	567	0.817238397232632	60677	6620	512.966	21.905357533916	0.739357163447679	57576.845	997	0.01	**	0.08564955	0.07901642;0.09265026	0.0139	*
LTR	ERVL	MER76	63	0.0908042663591813	60677	715	53.21	7.40734559533769	0.0766935716344768	57576.845	912	0.18	ns	0.08811189	0.06837061;0.11132658	0.1751	ns
LTR	ERVL	LTR57	16	0.0230614009801095	60677	268	19.208	4.27399146033341	0.0276852118766215	57576.845	272	0.544	ns	0.05970149	0.03450610;0.09514266	0.5528	ns
LTR	ERVL	MLT2A2	368	0.53041222254252	60677	3866	286.834	16.4642496189628	0.413424618045546	57576.845	1001	0.002	**	0.09518883	0.08611705;0.10487766	1.636e-06	***
LTR	ERVL	LTR47A2	12	0.0172960507350822	60677	275	19.394	4.30875032107098	0.0279533006630153	57576.845	46	0.092	ns	0.04363636	0.02274777;0.07498279	0.09752	ns
LTR	ERVL	LTR33B	101	0.145575093686941	60677	1608	117.146	10.8853651833632	0.168846929950995	57576.845	72	0.144	ns	0.06281095	0.05144843;0.07579972	0.1247	ns
LTR	ERVL	LTR41B	87	0.125396367829346	60677	848	65.156	7.91228590663079	0.0939117901412511	57576.845	998	0.008	**	0.1025943	0.08299181;0.12500696	0.006652	**
LTR	ERVL	MLT2E	27	0.0389161141539349	60677	403	29.493	5.27558364380499	0.0425093686941482	57576.845	369	0.738	ns	0.06699752	0.04461264;0.09598340	0.7024	ns
LTR	ERVL	LTR52	90	0.129720380513116	60677	1073	81.616	8.86685768269489	0.117636206399539	57576.845	839	0.326	ns	0.08387698	0.06798425;0.10209375	0.3276	ns
LTR	ERVL	LTR33A_	156	0.224848659556068	60677	1666	126.286	11.3849822934347	0.182020755260882	57576.845	991	0.022	*	0.09363745	0.08007362;0.10865165	0.00722	**
LTR	ERVL	LTR102_Mam	34	0.0490054770827328	60677	518	38.685	5.94079692196831	0.0557581435572211	57576.845	244	0.488	ns	0.06563707	0.04588032;0.09051635	0.5032	ns
LTR	ERVL	LTR40a	116	0.167195157105794	60677	1974	148.527	12.1454840901375	0.214077543960796	57576.845	3	0.006	**	0.05876393	0.04879771;0.07006438	0.004822	**
LTR	ERVL	LTR18B	54	0.0778322283078697	60677	367	27.868	5.12804766679024	0.0401671951571058	57576.845	1001	0.002	**	0.147139	0.1125078;0.1875838	4.067e-06	***
LTR	ERVL	LTR41	122	0.175843182473335	60677	1129	86.857	8.86651939411213	0.125190256558086	57576.845	1001	0.002	**	0.1080602	0.09054763;0.12764400	0.0001767	***
LTR	ERVL	LTR75B	14	0.0201787258575958	60677	205	12.375	3.39321217858372	0.0178365523205535	57576.845	744	0.516	ns	0.06829268	0.03783647;0.11192957	0.5593	ns
LTR	ERVL	LTR108a_Mam	7	0.0100893629287979	60677	86	6.997	2.50864192029957	0.0100850389161142	57576.845	612	0.78	ns	0.08139535	0.03335243;0.16053967	1	ns
LTR	ERVL	LTR47B2	19	0.0273854136638801	60677	174	13.972	3.62606734139955	0.0201383684058807	57576.845	931	0.142	ns	0.1091954	0.0670362;0.1652625	0.162	ns
LTR	ERVL	LTR16D1	17	0.0245027385413664	60677	207	15.371	3.7687614096096	0.022154799654079	57576.845	734	0.536	ns	0.0821256	0.04856875;0.12823530	0.5975	ns
LTR	ERVL	LTR16B1	133	0.191697895647161	60677	1199	90.788	9.16641037042741	0.130856154511387	57576.845	1001	0.002	**	0.1109258	0.09370425;0.13008102	1.488e-05	***
LTR	ERVL	LTR53	57	0.0821562409916402	60677	494	40.54	6.1421597281515	0.0584318247333526	57576.845	998	0.008	**	0.1153846	0.08857235;0.14689995	0.01072	*
LTR	ERVL	LTR66	45	0.0648601902565581	60677	379	31.116	5.17777494232356	0.044848659556068	57576.845	995	0.014	*	0.1187335	0.08793727;0.15563451	0.01447	*
LTR	ERVL	LTR16A1	280	0.403574517151917	60677	2692	210.123	13.901623147177	0.302858172383972	57576.845	1001	0.002	**	0.1040119	0.09272943;0.11616340	1.425e-06	***
LTR	ERVL	MER77	111	0.15998846929951	60677	1299	111.205	10.1933743127524	0.160283943499568	57576.845	529	0.946	ns	0.08545035	0.07081484;0.10199218	1	ns
LTR	ERVL	MLT2B5	33	0.0475641395214759	60677	369	26.796	5.03346001471351	0.0386220812914385	57576.845	898	0.208	ns	0.08943089	0.06236025;0.12330106	0.2273	ns
LTR	ERVL	MER70B	54	0.0778322283078697	60677	477	36.974	5.70910832949576	0.0532920149899106	57576.845	999	0.006	**	0.1132075	0.08619809;0.14512029	0.005899	**
LTR	ERVL	LTR75	20	0.0288267512251369	60677	291	21.072	4.2318701214386	0.0303718650908043	57576.845	465	0.93	ns	0.06872852	0.04248352;0.10415195	0.91	ns
LTR	ERVL	LTR50	191	0.275295474200058	60677	2565	196.456	13.7213825958006	0.283159411934275	57576.845	346	0.692	ns	0.07446394	0.06459971;0.08531212	0.7105	ns
LTR	ERVL	MLT2B4	274	0.394926491784376	60677	4467	332.28	17.6845792809539	0.478927644854425	57576.845	1	0.002	**	0.06133871	0.05447883;0.06877873	0.0007605	***
LTR	ERVL	LTR82B	31	0.0446814643989622	60677	1154	83.646	8.61631736445013	0.12056212164889	57576.845	1	0.002	**	0.02686308	0.01832352;0.03791463	1.981e-11	***
LTR	ERVL	LTR33	779	1.12280196021908	60677	9255	696.59	24.7594614426673	1.00402133179591	57576.845	1001	0.002	**	0.08417072	0.07859172;0.09001304	0.001411	**
LTR	ERVL	ERV3-16A3_LTR	92	0.13260305563563	60677	1093	82.149	8.63674663240692	0.118404439319689	57576.845	889	0.226	ns	0.084172	0.06839171;0.10223140	0.2513	ns
LTR	ERVL	MER88	13	0.018737388296339	60677	112	9.648	3.01416342973986	0.0139060247910061	57576.845	888	0.228	ns	0.1160714	0.06327202;0.19030496	0.2394	ns
LTR	ERVL	LTR16E2	190	0.273854136638801	60677	2318	176.782	12.5668771937344	0.254802536754108	57576.845	857	0.29	ns	0.08196721	0.07111812;0.09388603	0.3088	ns
LTR	ERVL	LTR33C	87	0.125396367829346	60677	919	72.403	8.11162063889759	0.104357163447679	57576.845	967	0.07	ns	0.09466812	0.07651983;0.11546104	0.07577	ns
LTR	ERVL	MLT2B2	160	0.230614009801095	60677	2172	165.318	12.0789393895647	0.238279042951859	57576.845	354	0.708	ns	0.07366483	0.06302983;0.08546648	0.7157	ns
LTR	ERVL	MER73	18	0.0259440761026232	60677	279	21.786	4.41992530929424	0.0314009801095417	57576.845	234	0.468	ns	0.06451613	0.0386812;0.1000487	0.502	ns
LTR	ERVL	MER70A	78	0.112424329778034	60677	533	42.858	6.47918326765156	0.0617728452003459	57576.845	1001	0.002	**	0.1463415	0.1174271;0.1792421	3.77e-07	***
LTR	ERVL	LTR108e_Mam	10	0.0144133756125685	60677	168	12.898	3.40017016591187	0.0185903718650908	57576.845	236	0.472	ns	0.05952381	0.02890997;0.10674044	0.4703	ns
LTR	ERVL	MLT2B1	271	0.390602479100605	60677	4436	329.834	17.4194684730012	0.475402133179591	57576.845	1	0.002	**	0.06109107	0.05422140;0.06854534	0.0005913	***
LTR	ERVL	MLT2F	176	0.253675410781205	60677	1911	144.489	11.2871288766576	0.20825742288844	57576.845	998	0.008	**	0.09209838	0.07950553;0.10595854	0.008234	**
LTR	ERVL	LTR62	23	0.0331507639089075	60677	313	26.401	4.85858053394249	0.038052752954742	57576.845	281	0.562	ns	0.07348243	0.04714922;0.10822124	0.5426	ns
LTR	ERVL	MER68C	12	0.0172960507350822	60677	163	11.717	3.19642427223423	0.0168881522052465	57576.845	622	0.76	ns	0.07361963	0.03861729;0.12506710	0.8793	ns
LTR	ERVL	LTR53B	33	0.0475641395214759	60677	187	15.925	3.984375766698	0.0229533006630153	57576.845	1001	0.002	**	0.1764706	0.1246973;0.2388057	6.052e-05	***
LTR	ERVL	MER21C	407	0.586624387431537	60677	5505	452.997	20.6160620151622	0.652921591236668	57576.845	19	0.038	*	0.07393279	0.06715711;0.08116412	0.02403	*
LTR	ERVL	LTR47A	59	0.0850389161141539	60677	679	55.061	6.93205109129559	0.0793614874603632	57576.845	738	0.528	ns	0.08689249	0.06680328;0.11065459	0.5736	ns
LTR	ERVL	LTR84b	74	0.106658979533007	60677	1278	92.184	8.75390054631504	0.132868261746901	57576.845	24	0.048	*	0.05790297	0.04573636;0.07214935	0.05136	ns
LTR	ERVL	LTR16	265	0.381954453733064	60677	3017	230.063	14.9696065452676	0.331598443355434	57576.845	993	0.018	*	0.0878356	0.07797296;0.09850571	0.01793	*
LTR	ERVL	LTR32	76	0.10954165465552	60677	1216	93.961	9.59194894088185	0.135429518593255	57576.845	30	0.06	ns	0.0625	0.04955546;0.07760661	0.05317	ns
LTR	ERVL	MER74C	18	0.0259440761026232	60677	234	18.829	4.3327279549415	0.0271389449409052	57576.845	488	0.976	ns	0.07692308	0.04622502;0.11884819	1	ns
LTR	ERVL	tot	8411	12.1230902277313	60677	133596	8119.136	70.9260037081041	11.7024156817527	57576.845	1001	0.002	**	0.06295847	0.06166178;0.06427417	0.0008787	***
LTR	ERVL	LTR16B	67	0.0965696166042087	60677	694	51.385	7.024964421627	0.074063130585183	57576.845	985	0.034	*	0.09654179	0.07560259;0.12098235	0.02924	*
LTR	ERVL	LTR16A2	143	0.206111271259729	60677	1825	140.147	11.4286484329953	0.201999135197463	57576.845	622	0.76	ns	0.07835616	0.06643844;0.09164911	0.7919	ns
LTR	ERVL	LTR101_Mam	73	0.10521764197175	60677	1151	90.681	9.72398039872535	0.130701931392332	57576.845	38	0.076	ns	0.06342311	0.05003958;0.07908760	0.05528	ns
LTR	ERVL	LTR18C	15	0.0216200634188527	60677	77	5.617	2.29337536626052	0.00809599308157971	57576.845	1001	0.002	**	0.1948052	0.1133317;0.3008671	0.0004033	***
LTR	ERVL	LTR83	33	0.0475641395214759	60677	726	54.696	7.26004767837595	0.0788353992505045	57576.845	1	0.002	**	0.04545455	0.03149218;0.06324559	0.0015	**
LTR	ERVL	MER21A	104	0.149899106370712	60677	1975	159.689	12.5976577180038	0.230165753819545	57576.845	1	0.002	**	0.05265823	0.04322526;0.06344536	1.301e-06	***
LTR	ERVL	LTR80B	13	0.018737388296339	60677	507	37.395	5.91827686079327	0.0538988181031998	57576.845	1	0.002	**	0.02564103	0.01372183;0.04344783	3.66e-06	***
LTR	ERVL	LTR67B	297	0.428077255693283	60677	3708	274.976	16.3378195714223	0.396333237244163	57576.845	919	0.166	ns	0.08009709	0.07155892;0.08930382	0.1679	ns
LTR	ERVL	LTR16A	387	0.5577976362064	60677	4245	314.38	16.3524004660172	0.453127702507927	57576.845	1001	0.002	**	0.09116608	0.08267281;0.10022664	3.539e-05	***
LTR	ERVL	LTR18A	62	0.0893629287979245	60677	198	15.562	3.98246356116613	0.022430095128279	57576.845	1001	0.002	**	0.3131313	0.2492534;0.3827069	2.2e-16	***
LTR	ERVL	LTR47B3	10	0.0144133756125685	60677	120	9.476	2.98937457679032	0.0136581147304699	57576.845	650	0.704	ns	0.08333333	0.04068613;0.14791543	0.8648	ns
LTR	ERV1?	tot	105	0.151340443931969	60677	1544	115.834	10.1537945391634	0.166955895070626	57576.845	153	0.306	ns	0.06800518	0.05595512;0.08172784	0.3105	ns
LTR	ERV1?	LTR103_Mam	53	0.0763908907466129	60677	748	56.961	7.20620624242801	0.0821000288267512	57576.845	314	0.628	ns	0.07085561	0.05352286;0.09165925	0.6297	ns
LTR	ERV1?	EUTREP15	6	0.00864802536754108	60677	196	14.116	3.63231850719866	0.0203459210147016	57576.845	12	0.024	*	0.03061224	0.01131538;0.06543606	0.02553	*
LTR	ERV1?	LTR103b_Mam	46	0.0663015278178149	60677	600	45.032	6.46209987037765	0.0649063130585183	57576.845	598	0.808	ns	0.07666667	0.05667365;0.10094039	0.8767	ns
LTR	ERVL-MaLR	THE1A	288	0.415105217641972	60677	4236	309.55	17.5338796886752	0.446166042087057	57576.845	122	0.244	ns	0.06798867	0.06059006;0.07598952	0.215	ns
LTR	ERVL-MaLR	MLT1M	149	0.21475929662727	60677	2320	171.711	13.2875896625023	0.247493513980974	57576.845	46	0.092	ns	0.06422414	0.05458838;0.07497728	0.07424	ns
LTR	ERVL-MaLR	MLT1C2	1278	1.84202940328625	60677	15985	1209.061	32.8528017920175	1.74266503315076	57576.845	987	0.03	*	0.07994995	0.07579096;0.08426254	0.04044	*
LTR	ERVL-MaLR	MLT1J2	581	0.837417123090228	60677	6900	516.25	21.1049975342553	0.744090515998847	57576.845	999	0.006	**	0.0842029	0.07775496;0.09100468	0.003653	**
LTR	ERVL-MaLR	MLT1O	354	0.510233496684924	60677	5061	381.028	18.1339476136901	0.549189968290574	57576.845	67	0.134	ns	0.06994665	0.06307050;0.07732365	0.1579	ns
LTR	ERVL-MaLR	MSTB	944	1.36062265782646	60677	8566	643.987	24.1757584844467	0.928202652061113	57576.845	1001	0.002	**	0.1102031	0.1036468;0.1170259	2.2e-16	***
LTR	ERVL-MaLR	MSTD	520	0.74949553185356	60677	7647	556.476	23.6485237737301	0.802069760737965	57576.845	64	0.128	ns	0.06800052	0.06245819;0.07387481	0.1129	ns
LTR	ERVL-MaLR	THE1B	2108	3.03833957912943	60677	22429	1609.102	37.9852402187281	2.31925915249351	57576.845	1001	0.002	**	0.09398547	0.09019704;0.09787948	2.2e-16	***
LTR	ERVL-MaLR	MLT1E3	144	0.207552608820986	60677	2044	141.305	11.6363817563872	0.203668204093399	57576.845	604	0.796	ns	0.0704501	0.05973394;0.08241699	0.7937	ns
LTR	ERVL-MaLR	MLT1G1	398	0.573652349380225	60677	3600	276.119	16.1974441254229	0.397980686076679	57576.845	1001	0.002	**	0.1105556	0.1004925;0.1212558	6.193e-13	***
LTR	ERVL-MaLR	MLT1H2	443	0.638512539636783	60677	4721	356.776	17.9567332293006	0.514234649754973	57576.845	1001	0.002	**	0.09383605	0.08566522;0.10251310	4.176e-06	***
LTR	ERVL-MaLR	MLT1F1	301	0.433842605938311	60677	3265	244.552	15.0253471526304	0.352481983280484	57576.845	1001	0.002	**	0.09218989	0.08248228;0.10263488	0.000286	***
LTR	ERVL-MaLR	MLT1F2	607	0.874891899682906	60677	6038	459.091	20.4456534193394	0.661705102334967	57576.845	1001	0.002	**	0.10053	0.09305671;0.10839163	5.888e-12	***
LTR	ERVL-MaLR	MLT1A1	507	0.730758143557221	60677	6780	499.466	20.6417277601688	0.719899106370712	57576.845	660	0.684	ns	0.07477876	0.06862788;0.08129825	0.7273	ns
LTR	ERVL-MaLR	MLT1E1	62	0.0893629287979245	60677	1045	79.051	8.68146109631132	0.113939175554915	57576.845	24	0.048	*	0.05933014	0.04578707;0.07541668	0.04653	*
LTR	ERVL-MaLR	MLT1K	1338	1.92850965696166	60677	17616	1359.816	33.2389978034082	1.95995387719804	57576.845	250	0.5	ns	0.07595368	0.07208338;0.07996464	0.5533	ns
LTR	ERVL-MaLR	MLT1A0	1435	2.06831940040357	60677	20690	1493.941	36.2192953597438	2.15327327760161	57576.845	60	0.12	ns	0.06935718	0.06593187;0.07290407	0.1161	ns
LTR	ERVL-MaLR	MLT1G	331	0.477082732776016	60677	2834	223.011	14.0432935272711	0.321434130873451	57576.845	1001	0.002	**	0.116796	0.1051951;0.1291947	1.488e-12	***
LTR	ERVL-MaLR	MSTB2	152	0.219083309311041	60677	1582	116.624	10.5707314961815	0.168094551744018	57576.845	1001	0.002	**	0.09608091	0.08200267;0.11167787	0.001048	**
LTR	ERVL-MaLR	MLT1J	1266	1.82473335255117	60677	15262	1137.41	32.1148760742629	1.63939175554915	57576.845	1001	0.002	**	0.08295112	0.07862243;0.08743954	9.618e-05	***
LTR	ERVL-MaLR	MLT1A	757	1.09109253387143	60677	9077	679.287	24.1229049980624	0.979081867973479	57576.845	1000	0.004	**	0.0833976	0.07778908;0.08927514	0.00227	**
LTR	ERVL-MaLR	MLT1E2	272	0.392043816661862	60677	4004	300.367	16.7276455344177	0.432930239262035	57576.845	51	0.102	ns	0.06793207	0.06033067;0.07617104	0.09289	ns
LTR	ERVL-MaLR	tot	18515	26.6863649466705	60677	323803	15753.315	93.7524789128389	22.7058446238109	57576.845	1001	0.002	**	0.05717983	0.05638252;0.05798507	2.2e-16	***
LTR	ERVL-MaLR	MSTA1	44	0.0634188526953012	60677	544	42.079	6.42557756525022	0.0606500432401268	57576.845	648	0.708	ns	0.08088235	0.05938225;0.10706106	0.748	ns
LTR	ERVL-MaLR	MLT1E	59	0.0850389161141539	60677	918	70.478	7.94547963603498	0.10158258864226	57576.845	78	0.156	ns	0.06427015	0.04928185;0.08212401	0.1722	ns
LTR	ERVL-MaLR	MSTA	2012	2.89997117324877	60677	19752	1410.511	35.2566434861561	2.03302248486596	57576.845	1001	0.002	**	0.1018631	0.09767846;0.10616535	2.2e-16	***
LTR	ERVL-MaLR	MSTC	208	0.299798212741424	60677	3205	242.681	15.0421243348306	0.349785240703373	57576.845	13	0.026	*	0.0648986	0.05661408;0.07398747	0.01943	*
LTR	ERVL-MaLR	MSTB1	394	0.567886999135197	60677	4555	339.024	17.4387939816816	0.488648025367541	57576.845	997	0.01	**	0.08649835	0.07849238;0.09503895	0.002292	**
LTR	ERVL-MaLR	THE1D	1085	1.56385125396368	60677	12601	914.2	29.966280683094	1.31767079850101	57576.845	1001	0.002	**	0.08610428	0.08126274;0.09113796	1.057e-08	***
LTR	ERVL-MaLR	MLT1F	463	0.66733929086192	60677	4306	342.96	17.313351846253	0.494321130008648	57576.845	1001	0.002	**	0.1075244	0.09842421;0.11716072	1.062e-10	***
LTR	ERVL-MaLR	MLT1H	1062	1.53070049005477	60677	10078	769.353	25.7157089867009	1.10889737676564	57576.845	1001	0.002	**	0.1053781	0.09944855;0.11153666	2.2e-16	***
LTR	ERVL-MaLR	MLT1L	804	1.1588353992505	60677	12035	897.321	28.1354147039023	1.29334246180455	57576.845	1	0.002	**	0.06680515	0.06240795;0.07141325	0.001103	**
LTR	ERVL-MaLR	MLT1H1	377	0.543384260593831	60677	3631	276.458	15.6211477253195	0.398469299509945	57576.845	1001	0.002	**	0.1038281	0.09409056;0.11420861	2.095e-09	***
LTR	ERVL-MaLR	MLT1B	1267	1.82617469011242	60677	17694	1298.577	33.0900744034223	1.87168780628423	57576.845	165	0.33	ns	0.07160619	0.06784951;0.07550439	0.3715	ns
LTR	ERVL-MaLR	MLT1E1A	277	0.399250504468146	60677	3367	252.536	15.2085503584005	0.363989622369559	57576.845	941	0.122	ns	0.08226908	0.07320523;0.09206590	0.109	ns
LTR	ERVL-MaLR	THE1C	813	1.17180743730182	60677	9865	717.757	25.4935260580185	1.03453012395503	57576.845	1001	0.002	**	0.08241257	0.07705925;0.08801391	0.0002882	***
LTR	ERVL-MaLR	MLT1J1	382	0.550590948400115	60677	4928	361.473	18.1768442989609	0.521004612280196	57576.845	876	0.252	ns	0.07751623	0.07020070;0.08533676	0.2626	ns
LTR	ERVL-MaLR	MLT1C	479	0.690400691842029	60677	6450	501.318	20.855114763813	0.72256846353416	57576.845	150	0.3	ns	0.07426357	0.06798081;0.08093441	0.3063	ns
LTR	ERVL-MaLR	MLT1N2	447	0.64427788988181	60677	5722	423.875	18.9557562681022	0.610946958777746	57576.845	896	0.212	ns	0.07811954	0.07129529;0.08537753	0.2456	ns
LTR	ERVL-MaLR	MLT1D	1372	1.97751513404439	60677	18645	1391.525	33.9382849033681	2.00565724992793	57576.845	287	0.574	ns	0.07358541	0.06987760;0.07742685	0.5965	ns
LTR	ERVL-MaLR	MLT1G3	281	0.405015854713174	60677	2737	214.154	13.2640951527128	0.308668204093399	57576.845	1001	0.002	**	0.1026672	0.09154278;0.11464917	5.022e-06	***
LTR	ERVL-MaLR	MLT1I	880	1.26837705390602	60677	11068	818.995	25.8842223751838	1.18044825598155	57576.845	989	0.026	*	0.07950849	0.07453442;0.08470506	0.02801	*
LTR	Gypsy?	tot	531	0.765350245027385	60677	7780	566.356	22.6995712412049	0.816310175843183	57576.845	60	0.12	ns	0.06825193	0.06274663;0.07408326	0.1266	ns
LTR	Gypsy?	LTR88c	65	0.093686941481695	60677	1040	75.05	8.57759144953143	0.108172383972326	57576.845	139	0.278	ns	0.0625	0.04856382;0.07897123	0.2545	ns
LTR	Gypsy?	LTR85c	78	0.112424329778034	60677	1154	85.486	8.81598125709927	0.123214182761603	57576.845	210	0.42	ns	0.06759099	0.05379111;0.08364159	0.4314	ns
LTR	Gypsy?	LTR88b	108	0.155664456615739	60677	1636	119.219	10.531189151513	0.17183482271548	57576.845	157	0.314	ns	0.06601467	0.05446426;0.07915021	0.3176	ns
LTR	Gypsy?	LTR88a	66	0.0951282790429519	60677	903	65.971	7.9833509814421	0.0950864802536754	57576.845	546	0.912	ns	0.0730897	0.05697528;0.09205229	1	ns
LTR	Gypsy?	LTR85b	80	0.115307004900548	60677	1177	87.079	8.92414698441253	0.125510233496685	57576.845	235	0.47	ns	0.06796941	0.05425997;0.08388272	0.469	ns
LTR	Gypsy?	LTR85a	153	0.220524646872298	60677	1870	141.852	11.6026168047004	0.204456615739406	57576.845	844	0.316	ns	0.08181818	0.06979150;0.09517483	0.3364	ns
LTR	tot	tot	33354	48.0743730181609	60677	741743	27249.509	98.7238791950729	39.2757408475065	57576.845	1001	0.002	**	0.04496706	0.04449656;0.04544112	2.2e-16	***
LTR	ERV1--int	HERV4_I-int	25	0.0360334390314212	60677	348	29.524	5.26090306897029	0.0425540501585471	57576.845	226	0.452	ns	0.07183908	0.04702713;0.10422402	0.4414	ns
LTR	ERV1--int	PRIMA4-int	22	0.0317094263476506	60677	419	32.281	5.61083955576352	0.0465278178149323	57576.845	33	0.066	ns	0.05250597	0.03319408;0.07841815	0.06608	ns
LTR	ERV1--int	LTR39-int	12	0.0172960507350822	60677	180	12.473	3.34311941866386	0.0179778034015566	57576.845	519	0.966	ns	0.06666667	0.0349194;0.1135570	1	ns
LTR	ERV1--int	HERVFH19-int	11	0.0158547131738253	60677	110	8.086	2.83666188514787	0.0116546555203229	57576.845	880	0.244	ns	0.1	0.05098567;0.17188546	0.2717	ns
LTR	ERV1--int	MER92-int	35	0.0504468146439896	60677	956	66.47	7.82843435077439	0.0958057076967426	57576.845	1	0.002	**	0.03661088	0.02563082;0.05055119	1.863e-05	***
LTR	ERV1--int	HERV3-int	29	0.0417987892764485	60677	303	29.406	5.31181507390641	0.0423839723263188	57576.845	525	0.954	ns	0.09570957	0.06503834;0.13455887	1	ns
LTR	ERV1--int	MER89-int	35	0.0504468146439896	60677	696	55.396	6.99243005528679	0.0798443355433843	57576.845	2	0.004	**	0.05028736	0.03527348;0.06924655	0.003182	**
LTR	ERV1--int	MER31-int	28	0.0403574517151917	60677	1145	86.682	8.5935280720275	0.124938022484866	57576.845	1	0.002	**	0.02445415	0.01630970;0.03515021	8.431e-14	***
LTR	ERV1--int	MER34-int	20	0.0288267512251369	60677	401	32.139	5.35035562419034	0.0463231478812338	57576.845	12	0.024	*	0.04987531	0.03072775;0.07597966	0.02665	*
LTR	ERV1--int	LTR19-int	19	0.0273854136638801	60677	231	17.838	4.20207251405939	0.0257105794176996	57576.845	676	0.652	ns	0.08225108	0.05024649;0.12546579	0.7122	ns
LTR	ERV1--int	HERVIP10B3-int	54	0.0778322283078697	60677	239	23.312	4.77068290870558	0.0336004612280196	57576.845	1001	0.002	**	0.2259414	0.1745289;0.2842883	4.707e-09	***
LTR	ERV1--int	MER66-int	45	0.0648601902565581	60677	776	62.301	7.62801321351673	0.0897967714038628	57576.845	11	0.022	*	0.05798969	0.04260891;0.07682837	0.02063	*
LTR	ERV1--int	HUERS-P2-int	59	0.0850389161141539	60677	257	21.682	4.75936209250016	0.0312510810031709	57576.845	1001	0.002	**	0.229572	0.1795963;0.2859013	1.333e-12	***
LTR	ERV1--int	HERV-Fc2-int	3	0.00432401268377054	60677	3	1.16666666666667	0.438917899711262	0.00168156048813299	57576.845	264	0.528	ns	1	0.2924018;1.0000000	0.05881	ns
LTR	ERV1--int	HERV30-int	6	0.00864802536754108	60677	69	6.59059059059059	2.60559586489807	0.00949926576908416	57576.845	504	0.996	ns	0.08695652	0.03258291;0.17972073	1	ns
LTR	ERV1--int	MER83B-int	20	0.0288267512251369	60677	267	19.16	4.28611371416704	0.0276160276736812	57576.845	649	0.706	ns	0.07490637	0.04635293;0.11331770	0.8123	ns
LTR	ERV1--int	MER34B-int	14	0.0201787258575958	60677	593	45.9	6.61678031838611	0.0661573940616892	57576.845	1	0.002	**	0.02360877	0.01296585;0.03929450	3.223e-08	***
LTR	ERV1--int	MER61-int	150	0.216200634188527	60677	1204	94.546	9.37997163470487	0.13627270106659	57576.845	1001	0.002	**	0.1245847	0.1064498;0.1445750	2.934e-08	***
LTR	ERV1--int	LTR23-int	10	0.0144133756125685	60677	173	10.742	3.16914491298197	0.015482848083021	57576.845	486	0.972	ns	0.05780347	0.0280639;0.1037318	1	ns
LTR	ERV1--int	HERVIP10FH-int	67	0.0965696166042087	60677	400	37.179	6.2311946516528	0.0535874891899683	57576.845	1001	0.002	**	0.1675	0.1322317;0.2077754	2.58e-06	***
LTR	ERV1--int	LTR46-int	8	0.0115307004900548	60677	80	5.79037111334002	2.48270878969439	0.0083458793792736	57576.845	868	0.268	ns	0.1	0.04417094;0.18756511	0.3822	ns
LTR	ERV1--int	PRIMAX-int	1	0.00144133756125685	60677	72	5.9859437751004	2.38416113853993	0.00862776560262381	57576.845	8	0.016	*	0.01388889	0.0003515744;0.0749713109	0.02976	*
LTR	ERV1--int	MER65-int	54	0.0778322283078697	60677	1038	90.409	9.0921056629026	0.13030988757567	57576.845	1	0.002	**	0.05202312	0.03931963;0.06733676	2.669e-05	***
LTR	ERV1--int	HERVH-int	156	0.224848659556068	60677	5787	510.719	22.2842686132533	0.736118477947535	57576.845	1	0.002	**	0.02695697	0.02293769;0.03146215	2.2e-16	***
LTR	ERV1--int	HUERS-P3b-int	50	0.0720668780628423	60677	519	43.226	6.40749404837648	0.0623032574228884	57576.845	870	0.264	ns	0.09633911	0.07235182;0.12503672	0.2667	ns
LTR	ERV1--int	MER50-int	52	0.074949553185356	60677	544	40.688	5.95517591009033	0.0586451426924186	57576.845	974	0.056	ns	0.09558824	0.07221503;0.12346016	0.07237	ns
LTR	ERV1--int	HUERS-P1-int	39	0.056212164889017	60677	498	41.172	6.36639198816307	0.0593427500720669	57576.845	400	0.8	ns	0.07831325	0.05627871;0.10550349	0.807	ns
LTR	ERV1--int	HERVH48-int	20	0.0288267512251369	60677	120	12.845	3.83636451509664	0.0185139809743442	57576.845	969	0.066	ns	0.1666667	0.1048785;0.2456000	0.0527	ns
LTR	ERV1--int	MER57A-int	103	0.148457768809455	60677	1903	167.122	12.1285703286998	0.240879215912367	57576.845	1	0.002	**	0.05412507	0.04439038;0.06526076	4.107e-08	***
LTR	ERV1--int	HERV9-int	71	0.102334966849236	60677	355	37.217	6.58477564312333	0.0536422600172961	57576.845	1001	0.002	**	0.2	0.1596355;0.2454506	1.272e-07	***
LTR	ERV1--int	PABL_A-int	18	0.0259440761026232	60677	449	36.818	5.81297399501035	0.0530671663303546	57576.845	1	0.002	**	0.04008909	0.02392946;0.06261963	0.0005473	***
LTR	ERV1--int	HERVFH21-int	16	0.0230614009801095	60677	131	12.036	3.50413798001492	0.0173479388872874	57576.845	902	0.2	ns	0.1221374	0.07145012;0.19075587	0.2255	ns
LTR	ERV1--int	MER4-int	99	0.142692418564428	60677	3018	215.868	14.508793233108	0.311138656673393	57576.845	1	0.002	**	0.03280318	0.02673909;0.03979344	2.2e-16	***
LTR	ERV1--int	PABL_B-int	14	0.0201787258575958	60677	246	20.118	4.40289239721589	0.0289968290573652	57576.845	94	0.188	ns	0.05691057	0.03145932;0.09364353	0.1988	ns
LTR	ERV1--int	HERVS71-int	23	0.0331507639089075	60677	174	20.588	4.58293129549846	0.029674257711156	57576.845	749	0.506	ns	0.1321839	0.08567335;0.19171258	0.557	ns
LTR	ERV1--int	HERV35I-int	29	0.0417987892764485	60677	615	47.174	6.72241882918009	0.0679936581147305	57576.845	5	0.01	**	0.04715447	0.03180415;0.06702215	0.004886	**
LTR	ERV1--int	HERVIP10F-int	60	0.0864802536754108	60677	302	33.235	5.77885543772901	0.0479028538483713	57576.845	1001	0.002	**	0.1986755	0.1551711;0.2482021	7.716e-06	***
LTR	ERV1--int	LTR37-int	40	0.0576535024502739	60677	1383	107.307	9.81300392571235	0.154665609685788	57576.845	1	0.002	**	0.02892263	0.02074141;0.03917768	2.689e-14	***
LTR	ERV1--int	MER4B-int	55	0.0792735658691266	60677	1527	103.801	9.97782320729106	0.149612280196022	57576.845	1	0.002	**	0.03601834	0.02724696;0.04662683	8.308e-08	***
LTR	ERV1--int	ERV24_Prim-int	20	0.0288267512251369	60677	416	32.611	5.50944943102603	0.047003459210147	57576.845	11	0.022	*	0.04807692	0.02961048;0.07327656	0.02199	*
LTR	ERV1--int	LOR1-int	74	0.106658979533007	60677	1390	114.58	11.0242066895144	0.165148457768809	57576.845	2	0.004	**	0.05323741	0.04203076;0.06637642	3.261e-05	***
LTR	ERV1--int	HERVE-int	25	0.0360334390314212	60677	268	29.509	5.52706680504837	0.0425324300951283	57576.845	241	0.482	ns	0.09328358	0.06128062;0.13462259	0.4349	ns
LTR	ERV1--int	MER51-int	30	0.0432401268377054	60677	608	42.862	6.46039415923616	0.061778610550591	57576.845	32	0.064	ns	0.04934211	0.03353505;0.06969231	0.03935	*
LTR	ERV1--int	HERV-Fc1-int	4	0.00576535024502739	60677	6	1.46296296296296	0.797978545733011	0.00210862346924613	57576.845	483	0.966	ns	0.6666667	0.2227781;0.9567281	0.03444	*
LTR	ERV1--int	MER84-int	10	0.0144133756125685	60677	140	10.632	3.28989352402162	0.0153243009512828	57576.845	502	1	ns	0.07142857	0.03478243;0.12743630	1	ns
LTR	ERV1--int	HERV17-int	62	0.0893629287979245	60677	899	80.713	9.05718850768072	0.116334678581724	57576.845	15	0.03	*	0.06896552	0.05328080;0.08754206	0.03062	*
LTR	ERV1--int	MER101-int	49	0.0706255405015855	60677	1219	98.664	9.53362438918138	0.142208129143845	57576.845	1	0.002	**	0.04019688	0.02988318;0.05279656	1.584e-08	***
LTR	ERV1--int	MER110-int	6	0.00864802536754108	60677	393	31.257	5.40519816169279	0.0450518881522052	57576.845	1	0.002	**	0.01526718	0.005622857;0.032932507	3.567e-08	***
LTR	ERV1--int	HERV9NC-int	62	0.0893629287979245	60677	257	28.212	5.65694768024744	0.0406630152781782	57576.845	1001	0.002	**	0.2412451	0.1902493;0.2983157	2.607e-09	***
LTR	ERV1--int	HERVI-int	28	0.0403574517151917	60677	76	8.75575575575576	3.11284178402133	0.0126199996479616	57576.845	1000	0.004	**	0.3684211	0.2605756;0.4868564	9.353e-09	***
LTR	ERV1--int	HERVE_a-int	30	0.0432401268377054	60677	189	17.865	4.39364075444034	0.0257494955318536	57576.845	999	0.006	**	0.1587302	0.1097298;0.2187779	0.005678	**
LTR	ERV1--int	LTR43-int	4	0.00576535024502739	60677	147	5.04120603015075	2.18493804910674	0.0072660796052908	57576.845	431	0.862	ns	0.02721088	0.007462767;0.068203412	0.8215	ns
LTR	ERV1--int	MER57-int	63	0.0908042663591813	60677	1272	95.7	9.80439320540164	0.13793600461228	57576.845	1	0.002	**	0.0495283	0.03826561;0.06292642	0.000292	***
LTR	ERV1--int	MER83A-int	3	0.00432401268377054	60677	102	7.517	2.70537059014657	0.0108345344479677	57576.845	50	0.1	ns	0.02941176	0.006106974;0.083553342	0.08919	ns
LTR	ERV1--int	tot	2214	3.19112136062266	60677	42759	3231.207	52.1500890007178	4.65726001729605	57576.845	1	0.002	**	0.05177857	0.04969715;0.05392112	2.2e-16	***
LTR	ERV1--int	LTR38-int	10	0.0144133756125685	60677	116	8.613	2.84417304683108	0.0124142404151052	57576.845	761	0.482	ns	0.0862069	0.04211589;0.15282623	0.5937	ns
LTR	ERV1--int	LTR49-int	102	0.147016431248198	60677	2182	172.901	12.7641734210689	0.24920870567887	57576.845	1	0.002	**	0.0467461	0.03827395;0.05646051	1.923e-09	***
LTR	ERV1--int	HUERS-P3-int	85	0.122513692706832	60677	715	58.443	7.55882840702757	0.0842360910925339	57576.845	1000	0.004	**	0.1188811	0.09607086;0.14488896	0.0006096	***
LTR	ERV1--int	HERV9N-int	38	0.0547708273277602	60677	237	22.641	4.91571798248061	0.0326333237244163	57576.845	999	0.006	**	0.1603376	0.1160317;0.2133684	0.00177	**
LTR	ERV1--int	HERVP71A-int	12	0.0172960507350822	60677	250	18.883	4.5010632711139	0.027216777169213	57576.845	75	0.15	ns	0.048	0.02504500;0.08234463	0.1182	ns
LTR	ERV1--int	MER52-int	105	0.151340443931969	60677	489	42.25	6.42594684017794	0.0608965119631018	57576.845	1001	0.002	**	0.2147239	0.1791242;0.2538141	2.2e-16	***
LTR	ERV1--int	Harlequin-int	46	0.0663015278178149	60677	570	55.355	7.44099075011812	0.0797852407033727	57576.845	107	0.214	ns	0.08070175	0.05968749;0.10617896	0.2028	ns
LTR	ERV1--int	HERV15-int	8	0.0115307004900548	60677	95	8.274	2.90333486758819	0.0119256269818391	57576.845	567	0.87	ns	0.08421053	0.03705905;0.15920028	1	ns
LTR	ERV1--int	HERV1_I-int	4	0.00576535024502739	60677	49	4.35764944275583	2.15588014873911	0.00628084382063394	57576.845	566	0.872	ns	0.08163265	0.02269088;0.19601418	1	ns
LTR	ERV1--int	MER41-int	78	0.112424329778034	60677	1715	136.262	11.5942996245476	0.19639953877198	57576.845	1	0.002	**	0.04548105	0.03611413;0.05643986	2.723e-08	***
LTR	ERV1--int	PRIMA41-int	40	0.0576535024502739	60677	460	41.229	6.26448743336618	0.0594249063130585	57576.845	468	0.936	ns	0.08695652	0.06284905;0.11652769	0.9349	ns
LTR	ERV1--int	LTR25-int	60	0.0864802536754108	60677	592	40.189	6.07125515351967	0.0579259152493514	57576.845	1001	0.002	**	0.1013514	0.07823553;0.12853105	0.002374	**
LTR	ERV1--int	ERV24B_Prim-int	12	0.0172960507350822	60677	376	32.041	5.52012597598921	0.0461818968002306	57576.845	1	0.002	**	0.03191489	0.01659749;0.05508487	5.95e-05	***
LTR	ERVK--int	HERVK3-int	35	0.0504468146439896	60677	336	32.852	5.26134752490062	0.0473508215624099	57576.845	715	0.574	ns	0.1041667	0.07363491;0.14188674	0.6468	ns
LTR	ERVK--int	HERVK9-int	126	0.181608532718363	60677	680	65.525	8.10463201262465	0.0944436437013549	57576.845	1001	0.002	**	0.1852941	0.1567735;0.2165761	1.635e-12	***
LTR	ERVK--int	HERVK14C-int	11	0.0158547131738253	60677	82	7.15	2.65377891741994	0.0103055635629865	57576.845	940	0.124	ns	0.1341463	0.06891215;0.22736062	0.1652	ns
LTR	ERVK--int	HERVK11-int	31	0.0446814643989622	60677	286	27.737	5.40583518561693	0.0399783799365811	57576.845	759	0.486	ns	0.1083916	0.07484459;0.15031608	0.4848	ns
LTR	ERVK--int	HERVK22-int	41	0.0590948400115307	60677	421	34.143	5.90113331270988	0.0492115883539925	57576.845	896	0.212	ns	0.09738717	0.07079577;0.12979404	0.2117	ns
LTR	ERVK--int	tot	308	0.443931968867109	60677	2628	247.743	14.9544838622932	0.357081291438455	57576.845	1001	0.002	**	0.1171994	0.1051428;0.1301159	9.266e-05	***
LTR	ERVK--int	HERVK14-int	40	0.0576535024502739	60677	407	34.169	5.63224299557123	0.0492490631305852	57576.845	869	0.266	ns	0.0982801	0.07114407;0.13142143	0.2837	ns
LTR	ERVK--int	HERVK11D-int	6	0.00864802536754108	60677	43	4.78225806451613	2.11500042150878	0.00689284817601056	57576.845	802	0.4	ns	0.1395349	0.05297657;0.27932480	0.4723	ns
LTR	ERVK--int	HERVK-int	25	0.0360334390314212	60677	251	30.083	5.75997294162814	0.0433597578552897	57576.845	222	0.444	ns	0.09960159	0.06549966;0.14351554	0.3813	ns
LTR	ERVK--int	HERVKC4-int	7	0.0100893629287979	60677	55	5.63746223564955	2.43493690817818	0.00812548607040869	57576.845	776	0.452	ns	0.1272727	0.05273518;0.24480272	0.504	ns
LTR	ERVK--int	HERVK13-int	4	0.00576535024502739	60677	67	7.521	2.80810335359019	0.0108402997982127	57576.845	134	0.268	ns	0.05970149	0.0165044;0.1458632	0.2424	ns
LTR	ERVL-MaLR--int	MLT-int	44	0.0634188526953012	60677	409	28.286	5.052695689801	0.0407696742577112	57576.845	1000	0.004	**	0.1075795	0.07926253;0.14172189	0.004424	**
LTR	ERVL-MaLR--int	MLT1J-int	51	0.0735082156240992	60677	1434	111.883	10.1094763718262	0.1612611703661	57576.845	1	0.002	**	0.03556485	0.02659277;0.04649816	4.329e-11	***
LTR	ERVL-MaLR--int	MLT1K-int	13	0.018737388296339	60677	202	14.891	3.70902627058314	0.0214629576246757	57576.845	367	0.734	ns	0.06435644	0.03470904;0.10753726	0.7869	ns
LTR	ERVL-MaLR--int	MSTB1-int	32	0.0461228019602191	60677	231	15.285	3.67930867314939	0.0220308446238109	57576.845	1001	0.002	**	0.1385281	0.09672103;0.18989829	8.595e-05	***
LTR	ERVL-MaLR--int	MST-int	26	0.037474776592678	60677	227	16.537	3.88068173014622	0.0238353992505045	57576.845	993	0.018	*	0.1145374	0.07619917;0.16330686	0.02093	*
LTR	ERVL-MaLR--int	MLT1H-int	65	0.093686941481695	60677	807	62.58	7.62809201490045	0.0901989045834534	57576.845	641	0.722	ns	0.08054523	0.06271067;0.10151198	0.742	ns
LTR	ERVL-MaLR--int	THE1B-int	1366	1.96886710867685	60677	4215	372.079	19.3846982314795	0.536291438454886	57576.845	1001	0.002	**	0.3240807	0.3099586;0.3384469	2.2e-16	***
LTR	ERVL-MaLR--int	MLT1G3-int	17	0.0245027385413664	60677	237	19.021	4.31267413076367	0.0274156817526665	57576.845	393	0.786	ns	0.07172996	0.04233806;0.11236404	0.7202	ns
LTR	ERVL-MaLR--int	MSTA1-int	4	0.00576535024502739	60677	28	2.24413145539906	1.21061727720402	0.00323455095906466	57576.845	817	0.37	ns	0.1428571	0.04033563;0.32665267	0.2792	ns
LTR	ERVL-MaLR--int	MLT1I-int	33	0.0475641395214759	60677	801	63.071	7.38799983361812	0.0909066013260306	57576.845	1	0.002	**	0.0411985	0.02852595;0.05737397	2.455e-05	***
LTR	ERVL-MaLR--int	MLT1C2-int	28	0.0403574517151917	60677	436	32.741	5.32186445160355	0.0471908330931104	57576.845	213	0.426	ns	0.06422018	0.04309447;0.09148107	0.4665	ns
LTR	ERVL-MaLR--int	THE1A-int	272	0.392043816661862	60677	1461	131.808	11.6868181177649	0.189979821274142	57576.845	1001	0.002	**	0.1861739	0.1665187;0.2070991	2.2e-16	***
LTR	ERVL-MaLR--int	MLT1E-int	0	0	60677	13	1.48237476808905	0.701276796659613	0.00213660243310616	57576.845	1	0.002	**	0	0.0000000;0.2470526	0.3855	ns
LTR	ERVL-MaLR--int	MLT1-int	17	0.0245027385413664	60677	245	17.989	4.08577686279764	0.0259282213894494	57576.845	477	0.954	ns	0.06938776	0.04093765;0.10877365	0.9028	ns
LTR	ERVL-MaLR--int	MLT1E1-int	1	0.00144133756125685	60677	45	3.42857142857143	1.6593313004013	0.00494172878145204	57576.845	120	0.24	ns	0.02222222	0.0005624597;0.1177043314	0.2581	ns
LTR	ERVL-MaLR--int	MLT1J2-int	25	0.0360334390314212	60677	582	45.891	6.45668706131929	0.0661444220236379	57576.845	2	0.004	**	0.04295533	0.02798820;0.06275977	0.0006822	***
LTR	ERVL-MaLR--int	MLT1E2-int	8	0.0115307004900548	60677	128	9.48	2.9452120932582	0.0136638800807149	57576.845	378	0.756	ns	0.0625	0.02736668;0.11943678	0.7368	ns
LTR	ERVL-MaLR--int	MLT1A0-int	108	0.155664456615739	60677	925	72.192	7.94621156767667	0.104053041222254	57576.845	1001	0.002	**	0.1167568	0.09676782;0.13922197	3.695e-05	***
LTR	ERVL-MaLR--int	MLT1H1-int	42	0.0605361775727876	60677	425	32.621	5.45629270935221	0.0470178725857596	57576.845	965	0.074	ns	0.09882353	0.07215466;0.13122957	0.09994	ns
LTR	ERVL-MaLR--int	THE1-int	37	0.0533294897665033	60677	200	14.893	3.66264466826443	0.0214658402997982	57576.845	1001	0.002	**	0.185	0.1337287;0.2458635	2.635e-07	***
LTR	ERVL-MaLR--int	MSTC-int	31	0.0446814643989622	60677	204	16.031	4.07291389887235	0.0231060824445085	57576.845	1000	0.004	**	0.1519608	0.1056446;0.2087087	0.0003779	***
LTR	ERVL-MaLR--int	MSTD-int	95	0.1369270683194	60677	729	58.35	7.63713466071052	0.084102046699337	57576.845	1001	0.002	**	0.1303155	0.1067273;0.1569406	4.088e-06	***
LTR	ERVL-MaLR--int	MLT1O-int	2	0.00288267512251369	60677	13	1.52124183006536	0.731256632248968	0.00219262298942831	57576.845	549	0.906	ns	0.1538462	0.01920667;0.45447106	0.6583	ns
LTR	ERVL-MaLR--int	MLT1H2-int	25	0.0360334390314212	60677	343	27.932	5.12207102758362	0.0402594407610262	57576.845	335	0.67	ns	0.0728863	0.04772081;0.10571616	0.6223	ns
LTR	ERVL-MaLR--int	MLT1F1-int	19	0.0273854136638801	60677	157	13.214	3.48860636563864	0.019045834534448	57576.845	962	0.08	ns	0.1210191	0.07445779;0.18252126	0.1114	ns
LTR	ERVL-MaLR--int	MLT1A-int	25	0.0360334390314212	60677	443	35.196	5.65787907219618	0.050729316805996	57576.845	50	0.1	ns	0.05643341	0.03684996;0.08218235	0.07839	ns
LTR	ERVL-MaLR--int	MLT1M-int	0	0	60677	1	1.01449275362319	0.120385853085769	0.00146222651141999	57576.845	1	0.002	**	na	na	na	na
LTR	ERVL-MaLR--int	MLT1F2-int	15	0.0216200634188527	60677	305	24.233	4.63963761917213	0.0349279331219372	57576.845	21	0.042	*	0.04918033	0.02778368;0.07981903	0.05563	ns
LTR	ERVL-MaLR--int	MLT1G-int	12	0.0172960507350822	60677	180	14.415	3.69627345274096	0.0207768809455174	57576.845	313	0.626	ns	0.06666667	0.0349194;0.1135570	0.5843	ns
LTR	ERVL-MaLR--int	MLT1G1-int	28	0.0403574517151917	60677	297	24.579	4.74154418320037	0.035426635918132	57576.845	807	0.39	ns	0.09427609	0.06356269;0.13336969	0.4604	ns
LTR	ERVL-MaLR--int	tot	4907	7.07264341308735	60677	27209	2108.732	42.8851409151388	3.03939463822427	57576.845	1001	0.002	**	0.1803447	0.1757923;0.1849655	2.2e-16	***
LTR	ERVL-MaLR--int	MLT1J1-int	28	0.0403574517151917	60677	477	37.602	5.94297189248906	0.0541971749783799	57576.845	59	0.118	ns	0.05870021	0.03935656;0.08372339	0.1066	ns
LTR	ERVL-MaLR--int	THE1D-int	657	0.946958777745748	60677	2538	206.135	13.7311805872736	0.29711011818968	57576.845	1001	0.002	**	0.2588652	0.2419136;0.2763750	2.2e-16	***
LTR	ERVL-MaLR--int	MLT1F-int	48	0.0691842029403286	60677	518	42.086	6.34940303642153	0.0606601326030556	57576.845	839	0.326	ns	0.09266409	0.06911406;0.12098049	0.3343	ns
LTR	ERVL-MaLR--int	MLT1D-int	34	0.0490054770827328	60677	587	45.574	6.60121959187089	0.0656875180167195	57576.845	53	0.106	ns	0.05792164	0.04044223;0.08000224	0.07596	ns
LTR	ERVL-MaLR--int	MLT1N2-int	5	0.00720668780628423	60677	73	5.57957957957958	2.18883654809856	0.00804205762406973	57576.845	511	0.982	ns	0.06849315	0.0226122;0.1526470	1	ns
LTR	ERVL-MaLR--int	MSTB-int	250	0.360334390314212	60677	869	73.823	8.50870548726827	0.106403862784664	57576.845	1001	0.002	**	0.287687	0.2577764;0.3190449	2.2e-16	***
LTR	ERVL-MaLR--int	MLT1E3-int	5	0.00720668780628423	60677	72	5.27827827827828	2.2748601310565	0.0076077807412486	57576.845	571	0.862	ns	0.06944444	0.02293166;0.15466731	1	ns
LTR	ERVL-MaLR--int	MLT1E1A-int	8	0.0115307004900548	60677	86	5.89769307923771	2.32101554209982	0.00850056655986987	57576.845	863	0.278	ns	0.09302326	0.04102186;0.17508921	0.3876	ns
LTR	ERVL-MaLR--int	MSTA-int	917	1.32170654367253	60677	3150	259.299	15.7814020812997	0.373737388296339	57576.845	1001	0.002	**	0.2911111	0.2752884;0.3073226	2.2e-16	***
LTR	ERVL-MaLR--int	THE1C-int	577	0.8316517728452	60677	1795	150.209	11.8600159771806	0.21650187373883	57576.845	1001	0.002	**	0.3214485	0.2998709;0.3436111	2.2e-16	***
LTR	ERVL-MaLR--int	MLT1B-int	35	0.0504468146439896	60677	553	41.596	6.26386621983741	0.0599538771980398	57576.845	171	0.342	ns	0.06329114	0.04447691;0.08692645	0.3327	ns
LTR	ERVL-MaLR--int	MLT1C-int	8	0.0115307004900548	60677	117	8.972	2.8480392074772	0.0129316805995964	57576.845	452	0.904	ns	0.06837607	0.02998023;0.13028627	0.8629	ns
LTR	ERVL-MaLR--int	MLT1A1-int	60	0.0864802536754108	60677	454	36.668	6.0254528528636	0.052850965696166	57576.845	1001	0.002	**	0.1321586	0.1023876;0.1668192	0.0001898	***
LTR	ERVL-MaLR--int	MSTB2-int	10	0.0144133756125685	60677	88	6.91491491491491	2.56181450438503	0.00996672659976206	57576.845	914	0.176	ns	0.1136364	0.05585798;0.19906786	0.2302	ns
LTR	ERVL-MaLR--int	MLT1L-int	7	0.0100893629287979	60677	109	7.826	2.60201738935283	0.0112799077543961	57576.845	470	0.94	ns	0.06422018	0.02620745;0.12784822	1	ns
LTR	LTR	EUTREP8	29	0.0417987892764485	60677	275	20.299	4.36080446885841	0.0292577111559527	57576.845	984	0.036	*	0.1054545	0.07177019;0.14793090	0.04962	*
LTR	LTR	LTR106_Mam	45	0.0648601902565581	60677	639	47.658	6.72385650101534	0.0686912654943788	57576.845	374	0.748	ns	0.07042254	0.05182713;0.09309873	0.7632	ns
LTR	LTR	LTR107_Mam	14	0.0201787258575958	60677	426	32.144	5.39094855534036	0.0463303545690401	57576.845	1	0.002	**	0.03286385	0.01808117;0.05452564	0.0003205	***
LTR	LTR	LTR91A	111	0.15998846929951	60677	2403	176.262	12.4007715540258	0.254053041222254	57576.845	1	0.002	**	0.04619226	0.03814966;0.05536280	6.215e-08	***
LTR	LTR	LTR91	72	0.103776304410493	60677	1566	114.63	10.5186378272922	0.165220524646872	57576.845	1	0.002	**	0.04597701	0.03614520;0.05755273	1.48e-05	***
LTR	LTR	tot	398	0.573652349380225	60677	7931	577.003	22.7669788581254	0.831656096857884	57576.845	1	0.002	**	0.05018283	0.04548096;0.05521861	3.853e-16	***
LTR	LTR	LTR90A	24	0.0345921014701643	60677	406	28.941	5.17864242223165	0.0417137503603344	57576.845	189	0.378	ns	0.0591133	0.03823851;0.08668169	0.3855	ns
LTR	LTR	MamRep1527	54	0.0778322283078697	60677	1268	98.984	9.59488435604129	0.142669357163448	57576.845	1	0.002	**	0.04258675	0.03215162;0.05520368	4.476e-07	***
LTR	LTR	LTR90B	30	0.0432401268377054	60677	537	38.225	5.93123549983935	0.055095128279043	57576.845	95	0.19	ns	0.05586592	0.03800623;0.07879435	0.1796	ns
LTR	LTR	EUTREP16	24	0.0345921014701643	60677	411	28.234	4.88908448967157	0.0406947247045258	57576.845	216	0.432	ns	0.05839416	0.03776886;0.08564256	0.494	ns
LTR	ERVL--int	HERVL-int	381	0.549149610838858	60677	2324	221.237	15.6111671421307	0.318877198039781	57576.845	1001	0.002	**	0.1639415	0.1491052;0.1796301	2.2e-16	***
LTR	ERVL--int	LTR57-int	29	0.0417987892764485	60677	366	25.229	4.84086696708276	0.036363505332949	57576.845	802	0.4	ns	0.07923497	0.05370521;0.11181316	0.4094	ns
LTR	ERVL--int	MER76-int	7	0.0100893629287979	60677	155	10.927	3.19654327186242	0.0157494955318536	57576.845	133	0.266	ns	0.04516129	0.01834731;0.09083395	0.2712	ns
LTR	ERVL--int	tot	1670	2.40703372729893	60677	29730	2239.05	43.1583148436097	3.22722686653214	57576.845	1	0.002	**	0.05617222	0.05358154;0.05885004	2.2e-16	***
LTR	ERVL--int	MER21-int	44	0.0634188526953012	60677	1093	72.193	8.16727956270969	0.104054482559816	57576.845	1	0.002	**	0.04025618	0.02939986;0.05366761	0.0003141	***
LTR	ERVL--int	ERVL-B4-int	189	0.272412799077544	60677	3898	313.801	16.5055697518393	0.45229316805996	57576.845	1	0.002	**	0.0484864	0.04195599;0.05570380	3.975e-15	***
LTR	ERVL--int	MER70-int	21	0.0302680887863938	60677	258	21.6	4.5332715063793	0.0311328913231479	57576.845	501	1.002	ns	0.08139535	0.0510902;0.1217308	1	ns
LTR	ERVL--int	LTR52-int	9	0.0129720380513116	60677	170	14.172	3.41321931115861	0.020426635918132	57576.845	76	0.152	ns	0.05294118	0.02449075;0.09811761	0.1664	ns
LTR	ERVL--int	MER68-int	18	0.0259440761026232	60677	410	25.076	4.61058363783605	0.0361429806860767	57576.845	61	0.122	ns	0.04390244	0.02622370;0.06849906	0.1788	ns
LTR	ERVL--int	HERVL40-int	54	0.0778322283078697	60677	1333	103.404	10.0471752114577	0.149040069184203	57576.845	1	0.002	**	0.04051013	0.03057635;0.05252875	4.897e-08	***
LTR	ERVL--int	ERVL47-int	19	0.0273854136638801	60677	212	15.592	3.84868137786805	0.0224733352551168	57576.845	849	0.306	ns	0.08962264	0.05482314;0.13641790	0.3562	ns
LTR	ERVL--int	ERVL-int	50	0.0720668780628423	60677	820	62.855	7.83820211607308	0.0905952724127991	57576.845	55	0.11	ns	0.06097561	0.04559234;0.07960186	0.1004	ns
LTR	ERVL--int	HERVL74-int	26	0.037474776592678	60677	371	31.929	5.38041893423811	0.0460204669933698	57576.845	162	0.324	ns	0.07008086	0.04628677;0.10100066	0.3085	ns
LTR	ERVL--int	ERV3-16A3_I-int	330	0.475641395214759	60677	6505	502.83	21.8227709820117	0.72474776592678	57576.845	1	0.002	**	0.05073021	0.04552302;0.05634468	2.2e-16	***
LTR	ERVL--int	HERVL32-int	16	0.0230614009801095	60677	114	9.933	2.96973573408987	0.0143168059959643	57576.845	987	0.03	*	0.1403509	0.08240228;0.21789409	0.06448	ns
LTR	ERVL--int	ERVL-E-int	407	0.586624387431537	60677	8861	687.121	25.4565983076569	0.990373306428365	57576.845	1	0.002	**	0.04593161	0.04166646;0.05049840	2.2e-16	***
LTR	ERVL--int	LTR53-int	29	0.0417987892764485	60677	325	26.833	4.80980719418619	0.038675410781205	57576.845	721	0.562	ns	0.08923077	0.06057439;0.12563473	0.615	ns
LTR	ERVL--int	HERVL18-int	72	0.103776304410493	60677	504	43.398	6.73951163045342	0.0625511674834246	57576.845	1001	0.002	**	0.1428571	0.1134848;0.1764924	2.313e-05	***
LTR	ERVL--int	HERV16-int	86	0.123955030268089	60677	1904	146.023	11.665957550307	0.210468434707408	57576.845	1	0.002	**	0.04516807	0.03628470;0.05548392	4.008e-08	***
LTR	ERVL--int	HERVL66-int	9	0.0129720380513116	60677	107	13.334	3.44387925228285	0.0192187950417988	57576.845	134	0.268	ns	0.08411215	0.03918444;0.15367207	0.242	ns
LTR	ERVL?	tot	232	0.334390314211588	60677	3926	294.812	16.7153839339711	0.424923609109253	57576.845	1	0.002	**	0.05909322	0.05192037;0.06693067	9.272e-05	***
LTR	ERVL?	LTR89B	47	0.0677428653790718	60677	732	55.544	7.13575384826179	0.0800576535024503	57576.845	130	0.26	ns	0.06420765	0.04755521;0.08447077	0.2637	ns
LTR	ERVL?	Eutr10	52	0.074949553185356	60677	999	75.898	8.26352720585356	0.109394638224272	57576.845	1	0.002	**	0.05205205	0.03911590;0.06770216	0.003372	**
LTR	ERVL?	LTR89	82	0.118189680023061	60677	1093	83.439	8.98749431454918	0.12026376477371	57576.845	473	0.946	ns	0.07502287	0.06010953;0.09226976	0.9094	ns
LTR	ERVL?	LTR55	28	0.0403574517151917	60677	406	30.377	5.32044905794409	0.0437835110982992	57576.845	373	0.746	ns	0.06896552	0.04631304;0.09813411	0.7768	ns
LTR	ERVL?	LTR87	25	0.0360334390314212	60677	696	51.598	6.84976753731945	0.0743701354857308	57576.845	1	0.002	**	0.03591954	0.02337759;0.05256955	3.374e-05	***
LTR	ERVK	MER9a1	60	0.0864802536754108	60677	341	27.048	5.0508620261503	0.0389852983568752	57576.845	1001	0.002	**	0.1759531	0.1370394;0.2206020	8.184e-09	***
LTR	ERVK	MER11C	116	0.167195157105794	60677	869	75.375	8.79304797511606	0.108640818679735	57576.845	1001	0.002	**	0.1334868	0.1115721;0.1579198	4.198e-06	***
LTR	ERVK	LTR22	9	0.0129720380513116	60677	104	5.98698698698699	2.41048786230079	0.0086292692231003	57576.845	913	0.178	ns	0.08653846	0.04033701;0.15792782	0.2026	ns
LTR	ERVK	LTR14A	24	0.0345921014701643	60677	133	8.97997997997998	2.865662863439	0.0129431824444796	57576.845	1000	0.004	**	0.1804511	0.1191740;0.2564934	9.503e-06	***
LTR	ERVK	MER11A	168	0.24214471029115	60677	968	81.457	8.81770394733816	0.117407033727299	57576.845	1001	0.002	**	0.1735537	0.1502009;0.1989110	2.2e-16	***
LTR	ERVK	LTR5A	24	0.0345921014701643	60677	267	23.247	4.59816638826109	0.0335067742865379	57576.845	625	0.754	ns	0.08988764	0.05844325;0.13079190	0.8282	ns
LTR	ERVK	LTR3B_	20	0.0288267512251369	60677	264	20.569	4.32110065965963	0.0296468722974921	57576.845	510	0.984	ns	0.07575758	0.04688675;0.11457804	1	ns
LTR	ERVK	LTR13	57	0.0821562409916402	60677	466	48.128	6.42143682137035	0.0693686941481695	57576.845	923	0.158	ns	0.1223176	0.09397289;0.15555807	0.1711	ns
LTR	ERVK	LTR13A	20	0.0288267512251369	60677	189	19.298	4.3173876170476	0.0278149322571346	57576.845	637	0.73	ns	0.1058201	0.06584625;0.15869304	0.8105	ns
LTR	ERVK	LTR22C0	19	0.0273854136638801	60677	113	8.231	2.75412857801233	0.0118636494667051	57576.845	1001	0.002	**	0.1681416	0.1043750;0.2500549	0.0007159	***
LTR	ERVK	LTR22E	18	0.0259440761026232	60677	122	9.132	2.90740933289914	0.0131622946093975	57576.845	998	0.008	**	0.147541	0.08984874;0.22312043	0.005164	**
LTR	ERVK	LTR3B	12	0.0172960507350822	60677	90	7.131	2.49841571422394	0.0102781781493226	57576.845	976	0.052	ns	0.1333333	0.07083621;0.22132650	0.07464	ns
LTR	ERVK	LTR5_Hs	59	0.0850389161141539	60677	653	61.248	7.52722758757533	0.0882790429518593	57576.845	424	0.848	ns	0.09035222	0.0694912;0.1150004	0.8403	ns
LTR	ERVK	LTR22C2	5	0.00720668780628423	60677	70	5.90480961923848	2.33373001892493	0.00851082389627915	57576.845	437	0.874	ns	0.07142857	0.02359846;0.15887242	1	ns
LTR	ERVK	LTR22B2	1	0.00144133756125685	60677	40	3.00841219768665	1.49100203057454	0.00433613750026902	57576.845	154	0.308	ns	0.025	0.0006327449;0.1315858585	0.3658	ns
LTR	ERVK	LTR14	11	0.0158547131738253	60677	97	7.76576576576577	2.68991830920749	0.0111930898901207	57576.845	919	0.166	ns	0.1134021	0.0579887;0.1938539	0.2567	ns
LTR	ERVK	LTR22A	22	0.0317094263476506	60677	170	14.074	3.5680884595614	0.0202853848371289	57576.845	986	0.032	*	0.1294118	0.08291056;0.18935316	0.03556	*
LTR	ERVK	LTR5	2	0.00288267512251369	60677	27	2.38791208791209	1.33418579719538	0.00344178738528695	57576.845	555	0.894	ns	0.07407407	0.009100073;0.242898347	1	ns
LTR	ERVK	MER9a2	53	0.0763908907466129	60677	310	24.323	4.89434629196031	0.0350576535024503	57576.845	1001	0.002	**	0.1709677	0.1307674;0.2175882	1.098e-07	***
LTR	ERVK	LTR5B	59	0.0850389161141539	60677	442	47.225	6.6028761137078	0.0680671663303546	57576.845	967	0.07	ns	0.1334842	0.1031903;0.1687838	0.07614	ns
LTR	ERVK	LTR22B	16	0.0230614009801095	60677	142	8.799	2.8793905413976	0.012682329201499	57576.845	992	0.02	*	0.1126761	0.06579272;0.17652367	0.02133	*
LTR	ERVK	LTR3A	25	0.0360334390314212	60677	163	15.015	3.65542571216228	0.0216416834822716	57576.845	1000	0.004	**	0.1533742	0.1017820;0.2180307	0.0137	*
LTR	ERVK	MER11D	34	0.0490054770827328	60677	260	23.127	4.53756106961223	0.0333338137791871	57576.845	992	0.02	*	0.1307692	0.09228945;0.17791711	0.02192	*
LTR	ERVK	LTR3	28	0.0403574517151917	60677	92	9.228	2.80854124126812	0.0133006630152782	57576.845	1001	0.002	**	0.3043478	0.2126724;0.4090331	5.331e-08	***
LTR	ERVK	tot	1163	1.67627558374171	60677	8264	690.103	24.3597575683501	0.994671375036033	57576.845	1001	0.002	**	0.1407309	0.1333006;0.1484155	2.2e-16	***
LTR	ERVK	LTR13_	5	0.00720668780628423	60677	44	3.13929313929314	1.63001717888801	0.00452478111745912	57576.845	888	0.228	ns	0.1136364	0.03794371;0.24557678	0.2414	ns
LTR	ERVK	LTR22C	0	0	60677	16	1.51456310679612	0.766360118681427	0.00218299669471911	57576.845	1	0.002	**	0	0.0000000;0.2059072	0.392	ns
LTR	ERVK	LTR14B	78	0.112424329778034	60677	363	30.827	5.40335703681215	0.0444321130008648	57576.845	1001	0.002	**	0.214876	0.1737213;0.2607514	3.496e-14	***
LTR	ERVK	MER11B	95	0.1369270683194	60677	544	46.452	6.63609325836624	0.066953012395503	57576.845	1001	0.002	**	0.1746324	0.1436493;0.2091981	3.095e-11	***
LTR	ERVK	MER9B	5	0.00720668780628423	60677	39	3.12783505154639	1.5013404583699	0.00450826614520956	57576.845	903	0.198	ns	0.1282051	0.04296834;0.27429941	0.2384	ns
LTR	ERVK	MER9a3	130	0.18737388296339	60677	575	42.265	6.53861824306394	0.0609181320265206	57576.845	1001	0.002	**	0.226087	0.1925083;0.2625077	2.2e-16	***
LTR	ERVK	LTR22B1	25	0.0360334390314212	60677	154	11.167	3.2148789162963	0.0160954165465552	57576.845	1001	0.002	**	0.1623377	0.107897;0.230246	0.0001357	***
LTR	ERVK	LTR14C	18	0.0259440761026232	60677	137	9.368	2.93925419370548	0.0135024502738541	57576.845	999	0.006	**	0.1313869	0.07976381;0.19967939	0.009605	**
LTR	ERV1	LTR64	26	0.037474776592678	60677	372	29.265	5.08730337759168	0.0421807437301816	57576.845	303	0.606	ns	0.06989247	0.04616095;0.10073370	0.6296	ns
LTR	ERV1	LTR9C	21	0.0302680887863938	60677	153	12.681	3.32148630454369	0.0182776016142981	57576.845	996	0.012	*	0.1372549	0.08701372;0.20212657	0.02607	*
LTR	ERV1	MER61F	16	0.0230614009801095	60677	159	11.267	3.27420699275892	0.0162395503026809	57576.845	930	0.144	ns	0.1006289	0.05862019;0.15826883	0.161	ns
LTR	ERV1	LTR43B	19	0.0273854136638801	60677	242	18.926	4.14290811962898	0.0272787546843471	57576.845	565	0.874	ns	0.0785124	0.04793008;0.11989265	1	ns
LTR	ERV1	MER4E	37	0.0533294897665033	60677	729	52.311	6.78102213985925	0.0753978091669069	57576.845	11	0.022	*	0.05075446	0.03598410;0.06928265	0.02597	*
LTR	ERV1	LTR21C	6	0.00864802536754108	60677	22	2.18287037037037	1.19728665888645	0.00314625305616946	57576.845	862	0.28	ns	0.2727273	0.1072892;0.5022212	0.01758	*
LTR	ERV1	LTR77	15	0.0216200634188527	60677	103	8.15515515515516	2.81154058691933	0.0117543314430025	57576.845	992	0.02	*	0.1456311	0.08386118;0.22879763	0.02568	*
LTR	ERV1	LTR10F	90	0.129720380513116	60677	449	34.597	5.75079669808129	0.0498659556068031	57576.845	1001	0.002	**	0.2004454	0.1643796;0.2405116	2.2e-16	***
LTR	ERV1	LTR2752	144	0.207552608820986	60677	230	20.49	4.39399672362273	0.0295330066301528	57576.845	1001	0.002	**	0.626087	0.5600786;0.6887995	2.2e-16	***
LTR	ERV1	LTR68	13	0.018737388296339	60677	352	26.014	4.98323555901551	0.0374949553185356	57576.845	4	0.008	**	0.03693182	0.01980857;0.06232658	0.005689	**
LTR	ERV1	MER95	3	0.00432401268377054	60677	139	10.593	3.15615467179799	0.0152680887863938	57576.845	7	0.014	*	0.02158273	0.004473187;0.061777162	0.009806	**
LTR	ERV1	LTR9B	72	0.103776304410493	60677	685	52.159	7.49171841734891	0.0751787258575958	57576.845	998	0.008	**	0.1051095	0.08315388;0.13053279	0.006061	**
LTR	ERV1	HERV-Fc1_LTR3	3	0.00432401268377054	60677	5	1.19034090909091	0.447363785284812	0.00171568306297335	57576.845	351	0.702	ns	0.6	0.1466328;0.9472550	0.09133	ns
LTR	ERV1	MER57E3	26	0.037474776592678	60677	243	35.129	5.49313512791498	0.0506327471893918	57576.845	69	0.138	ns	0.1069959	0.07109352;0.15283484	0.1007	ns
LTR	ERV1	LTR60B	25	0.0360334390314212	60677	247	19.294	4.19895167812101	0.0278091669068896	57576.845	926	0.152	ns	0.1012146	0.06657822;0.14578129	0.1903	ns
LTR	ERV1	LTR6B	16	0.0230614009801095	60677	154	13.159	3.45480168094417	0.0189665609685788	57576.845	825	0.354	ns	0.1038961	0.06056197;0.16323425	0.387	ns
LTR	ERV1	LTR12F	121	0.174401844912078	60677	637	48.375	6.41837756528631	0.0697247045257999	57576.845	1001	0.002	**	0.1899529	0.1602010;0.2226105	2.2e-16	***
LTR	ERV1	MER90a	72	0.103776304410493	60677	1252	94.78	9.10903807076108	0.136609974055924	57576.845	5	0.01	**	0.05750799	0.04526506;0.07187679	0.01388	*
LTR	ERV1	LTR109A2	2	0.00288267512251369	60677	26	2.70247046186896	1.42503888569382	0.00389517218487887	57576.845	487	0.974	ns	0.07692308	0.009455391;0.251302917	1	ns
LTR	ERV1	MER51B	38	0.0547708273277602	60677	713	53.055	6.76666555718271	0.076470164312482	57576.845	15	0.03	*	0.05329593	0.03798784;0.07242197	0.03195	*
LTR	ERV1	LTR58	4	0.00576535024502739	60677	76	5.9009009009009	2.38549163273504	0.00850519011372283	57576.845	302	0.604	ns	0.05263158	0.01452456;0.12930916	0.5242	ns
LTR	ERV1	LTR78B	189	0.272412799077544	60677	3270	240.754	15.0603551849981	0.347007783222831	57576.845	1	0.002	**	0.05779817	0.05004530;0.06635311	0.0003825	***
LTR	ERV1	LTR12C	906	1.3058518304987	60677	2731	254.227	16.0096777225771	0.366426924185644	57576.845	1001	0.002	**	0.3317466	0.3140929;0.3497617	2.2e-16	***
LTR	ERV1	MER41B	162	0.233496684923609	60677	2851	226.574	14.2784592445543	0.326569616604209	57576.845	1	0.002	**	0.05682217	0.04860757;0.06596046	3.366e-06	***
LTR	ERV1	LTR12	174	0.250792735658691	60677	778	61.127	7.75609618481025	0.0881046411069473	57576.845	1001	0.002	**	0.2236504	0.1948205;0.2545916	2.2e-16	***
LTR	ERV1	LTR6A	42	0.0605361775727876	60677	287	22.372	4.66147458915582	0.0322456039204382	57576.845	1001	0.002	**	0.1463415	0.1075493;0.1926210	9.172e-05	***
LTR	ERV1	MER101B	16	0.0230614009801095	60677	261	19.191	4.42290414559044	0.0276607091380801	57576.845	285	0.57	ns	0.06130268	0.03544231;0.09764447	0.5523	ns
LTR	ERV1	MER50B	59	0.0850389161141539	60677	692	49.372	7.06920006716387	0.071161718074373	57576.845	911	0.182	ns	0.08526012	0.06553584;0.10860254	0.1601	ns
LTR	ERV1	HERV1_LTRb	0	0	60677	10	1.19825072886297	0.434340766983141	0.0017270837833136	57576.845	1	0.002	**	0	0.0000000;0.3084971	0.6201	ns
LTR	ERV1	LTR25	31	0.0446814643989622	60677	284	14.041	3.61058933629337	0.0202378206976074	57576.845	1001	0.002	**	0.1091549	0.07538052;0.15134925	4.583e-05	***
LTR	ERV1	LTR10B2	43	0.0619775151340444	60677	101	9.249	2.75510246444476	0.0133309311040646	57576.845	1001	0.002	**	0.4257426	0.3278699;0.5280864	2.2e-16	***
LTR	ERV1	LTR24B	26	0.037474776592678	60677	454	35.808	5.75745467062351	0.0516114153934852	57576.845	50	0.1	ns	0.05726872	0.03774717;0.08278866	0.09737	ns
LTR	ERV1	MER31B	99	0.142692418564428	60677	1486	113.28	10.2794585104113	0.163274718939176	57576.845	86	0.172	ns	0.0666218	0.05447340;0.08051521	0.1711	ns
LTR	ERV1	LTR49	67	0.0965696166042087	60677	1462	106.508	9.94629905366137	0.153513980974344	57576.845	1	0.002	**	0.04582763	0.03568939;0.05783690	2.829e-05	***
LTR	ERV1	LTR45C	40	0.0576535024502739	60677	424	34.355	5.44689302663855	0.0495171519169789	57576.845	861	0.282	ns	0.09433962	0.0682545;0.1262460	0.3266	ns
LTR	ERV1	LTR35	6	0.00864802536754108	60677	105	8.447	2.79051571899856	0.0121749783799366	57576.845	240	0.48	ns	0.05714286	0.02125664;0.12023363	0.4743	ns
LTR	ERV1	MER4B	88	0.126837705390602	60677	1738	129.157	11.2117819750054	0.186158835399251	57576.845	1	0.002	**	0.05063291	0.04080411;0.06201159	9.765e-05	***
LTR	ERV1	MER34A1	41	0.0590948400115307	60677	775	59.094	7.54148778677246	0.0851744018449121	57576.845	5	0.01	**	0.05290323	0.03822821;0.07108777	0.01219	*
LTR	ERV1	MER89	114	0.16431248198328	60677	1388	106.535	10.0505616155909	0.153552897088498	57576.845	796	0.412	ns	0.08213256	0.06822444;0.09783833	0.4493	ns
LTR	ERV1	MER92D	7	0.0100893629287979	60677	231	15.474	3.77671650876626	0.0223032574228884	57576.845	16	0.032	*	0.03030303	0.01226846;0.06143648	0.02412	*
LTR	ERV1	MER49	66	0.0951282790429519	60677	1335	106.937	9.7933109794359	0.154132314788123	57576.845	1	0.002	**	0.0494382	0.03843868;0.06247101	1.368e-05	***
LTR	ERV1	LTR1A1	94	0.135485730758144	60677	359	28.367	5.29777098196754	0.040886422600173	57576.845	1001	0.002	**	0.2618384	0.2170974;0.3105568	2.2e-16	***
LTR	ERV1	LTR72	19	0.0273854136638801	60677	153	13.792	3.56418846856327	0.0198789276448544	57576.845	936	0.132	ns	0.124183	0.07644941;0.18711826	0.1557	ns
LTR	ERV1	MER34D	20	0.0288267512251369	60677	249	20.333	4.51447577150343	0.0293067166330355	57576.845	547	0.91	ns	0.08032129	0.04975158;0.12132477	1	ns
LTR	ERV1	LTR26	119	0.171519169789565	60677	596	49.422	6.65132739805792	0.0712337849524359	57576.845	1001	0.002	**	0.1996644	0.1682866;0.2340516	2.2e-16	***
LTR	ERV1	LTR27C	43	0.0619775151340444	60677	120	9.77	3.04998400035186	0.0140818679734794	57576.845	1001	0.002	**	0.3583333	0.2728785;0.4509610	2.2e-16	***
LTR	ERV1	LTR29	36	0.0518881522052465	60677	708	50.148	7.14346730412656	0.0722801960219083	57576.845	24	0.048	*	0.05084746	0.03586356;0.06970235	0.03981	*
LTR	ERV1	LTR23	45	0.0648601902565581	60677	856	65.081	7.62985279370799	0.0938036898241568	57576.845	5	0.01	**	0.05257009	0.03859994;0.06971354	0.008091	**
LTR	ERV1	MER61E	59	0.0850389161141539	60677	318	22.211	4.41497123104681	0.0320135485730758	57576.845	1001	0.002	**	0.1855346	0.1443421;0.2326972	6.832e-12	***
LTR	ERV1	PABL_A	20	0.0288267512251369	60677	524	41.388	6.19579243066162	0.0596540789852984	57576.845	1	0.002	**	0.03816794	0.02346707;0.05833354	0.0002425	***
LTR	ERV1	MER65D	18	0.0259440761026232	60677	470	35.844	5.52287662058154	0.0516633035456904	57576.845	1	0.002	**	0.03829787	0.02285290;0.05985331	0.001209	**
LTR	ERV1	MER57E1	22	0.0317094263476506	60677	501	37.951	5.90741030371996	0.0547002017872586	57576.845	4	0.008	**	0.04391218	0.02772092;0.06573105	0.005189	**
LTR	ERV1	LTR8	331	0.477082732776016	60677	3403	265.413	15.0850253227825	0.382549726145863	57576.845	1001	0.002	**	0.09726712	0.0875135;0.1077188	4.831e-05	***
LTR	ERV1	LTR8A	144	0.207552608820986	60677	1442	112.948	10.1754034236896	0.162796194868838	57576.845	999	0.006	**	0.0998613	0.08486716;0.11650720	0.003231	**
LTR	ERV1	MER57B2	68	0.0980109541654655	60677	1104	84.788	9.10153250249066	0.122208129143845	57576.845	30	0.06	ns	0.0615942	0.04814422;0.07743525	0.06186	ns
LTR	ERV1	LTR39	60	0.0864802536754108	60677	1272	95.676	9.58336396391501	0.13790141251081	57576.845	1	0.002	**	0.04716981	0.03618550;0.06030275	6.455e-05	***
LTR	ERV1	MER4E1	54	0.0778322283078697	60677	1050	83.3	8.8529302705022	0.120063418852695	57576.845	1	0.002	**	0.05142857	0.03886752;0.06657337	0.0004823	***
LTR	ERV1	LTR44	12	0.0172960507350822	60677	218	17.935	3.9968424724712	0.0258503891611415	57576.845	81	0.162	ns	0.05504587	0.02876310;0.09417929	0.1737	ns
LTR	ERV1	LTR1B	94	0.135485730758144	60677	321	26.529	5.10560733177026	0.0382372441625829	57576.845	1001	0.002	**	0.2928349	0.2436116;0.3459287	2.2e-16	***
LTR	ERV1	LTR46	31	0.0446814643989622	60677	255	20.185	4.10507327908122	0.0290933986739694	57576.845	994	0.016	*	0.1215686	0.08411436;0.16810085	0.01941	*
LTR	ERV1	LTR1B1	42	0.0605361775727876	60677	168	13.783	3.66979268874666	0.0198659556068031	57576.845	1001	0.002	**	0.25	0.1865032;0.3225366	5.189e-11	***
LTR	ERV1	MER4D1	78	0.112424329778034	60677	1536	120.749	10.3696445709835	0.174040069184203	57576.845	1	0.002	**	0.05078125	0.04034434;0.06297484	2.322e-05	***
LTR	ERV1	HERV1_LTRa	3	0.00432401268377054	60677	27	2.78602150537634	1.42649776992069	0.00401559744216827	57576.845	657	0.69	ns	0.1111111	0.02352745;0.29158692	0.7545	ns
LTR	ERV1	LTR28B	72	0.103776304410493	60677	261	21.21	4.42147593564066	0.0305707696742577	57576.845	1001	0.002	**	0.2758621	0.2225466;0.3343478	2.2e-16	***
LTR	ERV1	LTR38B	20	0.0288267512251369	60677	226	18.749	4.24287650079531	0.0270236379360046	57576.845	667	0.67	ns	0.08849558	0.0548948;0.1333647	0.7176	ns
LTR	ERV1	LTR1A2	189	0.272412799077544	60677	837	66.586	8.21669751896211	0.0959729028538484	57576.845	1001	0.002	**	0.2258065	0.1978898;0.2556685	2.2e-16	***
LTR	ERV1	MER51E	33	0.0475641395214759	60677	233	20.539	4.47532205628908	0.0296036321706544	57576.845	993	0.018	*	0.1416309	0.09953968;0.19311506	0.007342	**
LTR	ERV1	MER72	53	0.0763908907466129	60677	774	62.87	7.82191039850767	0.0906168924762179	57576.845	108	0.216	ns	0.06847545	0.05171007;0.08861375	0.2111	ns
LTR	ERV1	MER92B	49	0.0706255405015855	60677	804	71.058	7.97196263088256	0.102418564427789	57576.845	3	0.006	**	0.06094527	0.04542412;0.07977555	0.005085	**
LTR	ERV1	LTR26C	17	0.0245027385413664	60677	312	26.682	4.95857474113918	0.0384577688094552	57576.845	19	0.038	*	0.05448718	0.03205754;0.08580778	0.05358	ns
LTR	ERV1	MER65A	91	0.131161718074373	60677	1394	109.69	10.3292106471207	0.158100317094263	57576.845	38	0.076	ns	0.06527977	0.05288142;0.07954652	0.06553	ns
LTR	ERV1	LTR10A	126	0.181608532718363	60677	311	26.255	5.04315460881464	0.0378423176707985	57576.845	1001	0.002	**	0.4051447	0.3501113;0.4620029	2.2e-16	***
LTR	ERV1	MER51C	28	0.0403574517151917	60677	180	15.307	3.7438974034778	0.0220625540501585	57576.845	1001	0.002	**	0.1555556	0.1059228;0.2169142	0.001843	**
LTR	ERV1	HERV-Fc1_LTR1	6	0.00864802536754108	60677	17	1.78133333333333	0.950116756697492	0.0025675026424522	57576.845	751	0.502	ns	0.3529412	0.1420975;0.6167163	0.005887	**
LTR	ERV1	MER39	180	0.259440761026232	60677	3348	245.678	14.909211937611	0.35410492937446	57576.845	1	0.002	**	0.05376344	0.04636659;0.06195127	6.386e-06	***
LTR	ERV1	LTR71B	22	0.0317094263476506	60677	233	18.815	4.12793105742027	0.0271187662150476	57576.845	806	0.392	ns	0.0944206	0.06012243;0.13946195	0.4016	ns
LTR	ERV1	LTR19B	33	0.0475641395214759	60677	283	21.1	4.54650092606068	0.0304122225425195	57576.845	994	0.016	*	0.1166078	0.08164191;0.15984956	0.01209	*
LTR	ERV1	MER34B	39	0.056212164889017	60677	667	49.359	6.6251046037788	0.0711429806860767	57576.845	68	0.136	ns	0.05847076	0.04190514;0.07906773	0.1386	ns
LTR	ERV1	MER67C	86	0.123955030268089	60677	1648	132.71	11.1629974698784	0.191279907754396	57576.845	1	0.002	**	0.05218447	0.04194966;0.06404877	8.752e-06	***
LTR	ERV1	LTR51	20	0.0288267512251369	60677	414	32.795	5.56758232745352	0.0472686653214183	57576.845	16	0.032	*	0.04830918	0.02975473;0.07362581	0.01766	*
LTR	ERV1	LTR48B	50	0.0720668780628423	60677	1013	76.754	8.36321872411738	0.110628423176708	57576.845	1	0.002	**	0.04935834	0.03685337;0.06455806	0.001057	**
LTR	ERV1	MER41C	58	0.0835975785528971	60677	837	62.756	7.80483051573702	0.0904525799942346	57576.845	277	0.554	ns	0.0692951	0.05303573;0.08866208	0.5993	ns
LTR	ERV1	LTR27E	96	0.138368405880657	60677	222	18.679	4.41695239599302	0.0269227443067166	57576.845	1001	0.002	**	0.4324324	0.3663056;0.5003882	2.2e-16	***
LTR	ERV1	LTR1	63	0.0908042663591813	60677	244	18.583	4.18193730220811	0.026784375900836	57576.845	1001	0.002	**	0.2581967	0.2044755;0.3178962	2.2e-16	***
LTR	ERV1	MER87	12	0.0172960507350822	60677	165	13.151	3.51547401605496	0.0189550302680888	57576.845	442	0.884	ns	0.07272727	0.03814208;0.12359339	0.8856	ns
LTR	ERV1	LTR31	28	0.0403574517151917	60677	241	20.319	4.42841392033874	0.0292865379071779	57576.845	964	0.076	ns	0.1161826	0.0786069;0.1635240	0.08128	ns
LTR	ERV1	LTR4	21	0.0302680887863938	60677	102	7.182	2.66945724858107	0.0103516863649467	57576.845	1001	0.002	**	0.2058824	0.1321941;0.2973300	7.623e-06	***
LTR	ERV1	MER61A	126	0.181608532718363	60677	811	56.357	7.22715592628127	0.0812294609397521	57576.845	1001	0.002	**	0.1553637	0.1311046;0.1821578	2.2e-16	***
LTR	ERV1	MER34C_	38	0.0547708273277602	60677	651	47.826	6.67264926758843	0.0689334102046699	57576.845	85	0.17	ns	0.05837174	0.04163475;0.07924252	0.1532	ns
LTR	ERV1	LTR12_	90	0.129720380513116	60677	545	44.123	6.5239890736752	0.0635961372153358	57576.845	1001	0.002	**	0.1651376	0.1349327;0.1990259	1.523e-10	***
LTR	ERV1	LTR10C	71	0.102334966849236	60677	519	45.591	6.43981290024719	0.0657120207552609	57576.845	1001	0.002	**	0.1368015	0.1084125;0.1694013	0.0002442	***
LTR	ERV1	MER66B	164	0.236379360046123	60677	1430	121.851	10.1799032131661	0.175628423176708	57576.845	1001	0.002	**	0.1146853	0.09862495;0.13234709	0.0001221	***
LTR	ERV1	LTR70	23	0.0331507639089075	60677	151	21.397	4.39507766799492	0.0308402997982127	57576.845	698	0.608	ns	0.1523179	0.0990735;0.2197348	0.7258	ns
LTR	ERV1	MER83B	13	0.018737388296339	60677	147	11.638	3.29086398773722	0.0167742865379072	57576.845	733	0.538	ns	0.08843537	0.04793095;0.14647921	0.646	ns
LTR	ERV1	HERV1_LTRd	3	0.00432401268377054	60677	16	1.68847795163585	0.874436465994066	0.00243366669304677	57576.845	677	0.65	ns	0.1875	0.04047373;0.45645655	0.2347	ns
LTR	ERV1	LTR12E	38	0.0547708273277602	60677	112	9.578	2.98610663453817	0.0138051311617181	57576.845	1001	0.002	**	0.3392857	0.2525004;0.4348055	4.86e-14	***
LTR	ERV1	LTR61	14	0.0201787258575958	60677	184	14.173	3.6530008781022	0.0204280772556933	57576.845	558	0.888	ns	0.07608696	0.04222035;0.12436630	1	ns
LTR	ERV1	MER90	47	0.0677428653790718	60677	701	52.161	6.86631088906011	0.0751816085327184	57576.845	251	0.502	ns	0.06704708	0.04967609;0.08816379	0.5169	ns
LTR	ERV1	MER72B	12	0.0172960507350822	60677	188	14.126	3.67118531289305	0.0203603343903142	57576.845	339	0.678	ns	0.06382979	0.03341374;0.10884275	0.6777	ns
LTR	ERV1	MER57F	25	0.0360334390314212	60677	413	31.533	5.80470547104723	0.0454496973191121	57576.845	143	0.286	ns	0.06053269	0.03955295;0.08806395	0.2654	ns
LTR	ERV1	MER50	251	0.361775727875468	60677	2531	194.351	13.558083220744	0.280125396367829	57576.845	1001	0.002	**	0.09917029	0.08779717;0.11148005	4.6e-05	***
LTR	ERV1	LTR56	57	0.0821562409916402	60677	976	77.7	8.71331865146235	0.111991928509657	57576.845	5	0.01	**	0.05840164	0.04452937;0.07500734	0.0129	*
LTR	ERV1	MER61B	37	0.0533294897665033	60677	429	29.25	5.21370143781581	0.0421591236667628	57576.845	943	0.118	ns	0.08624709	0.06145223;0.11692069	0.1496	ns
LTR	ERV1	LTR1D	106	0.152781781493226	60677	296	24.737	4.8007163921521	0.0356543672528106	57576.845	1001	0.002	**	0.3581081	0.3034654;0.4156233	2.2e-16	***
LTR	ERV1	MER57C2	39	0.056212164889017	60677	454	32.605	5.48388986468985	0.0469948111847795	57576.845	889	0.226	ns	0.08590308	0.06179778;0.11556155	0.2373	ns
LTR	ERV1	LTR26E	14	0.0201787258575958	60677	118	9.768	3.06587272657813	0.0140789852983569	57576.845	935	0.134	ns	0.1186441	0.06640541;0.19104751	0.1776	ns
LTR	ERV1	MER4A	60	0.0864802536754108	60677	834	65.438	7.79518575281698	0.0943182473335255	57576.845	264	0.528	ns	0.07194245	0.05534535;0.09163713	0.5199	ns
LTR	ERV1	MER52D	243	0.350245027385414	60677	657	53.828	7.26740883886624	0.0775843182473335	57576.845	1001	0.002	**	0.369863	0.3328431;0.4080580	2.2e-16	***
LTR	ERV1	HERV-Fc1_LTR2	1	0.00144133756125685	60677	3	1.09375	0.335033965214773	0.00157646295762468	57576.845	207	0.414	ns	0.3333333	0.008403759;0.905700676	1	ns
LTR	ERV1	LTR10D	18	0.0259440761026232	60677	181	14.733	3.74749980050096	0.0212352262899971	57576.845	839	0.326	ns	0.09944751	0.06001078;0.15261278	0.3425	ns
LTR	ERV1	LTR35B	14	0.0201787258575958	60677	206	15.553	3.80179492406477	0.0224171230902277	57576.845	398	0.796	ns	0.06796117	0.03765032;0.11139906	0.7922	ns
LTR	ERV1	MER65C	45	0.0648601902565581	60677	680	54.049	7.22251782716831	0.0779028538483713	57576.845	125	0.25	ns	0.06617647	0.04867555;0.08755015	0.2276	ns
LTR	ERV1	LTR7B	71	0.102334966849236	60677	845	66.767	7.99566392750731	0.0962337849524359	57576.845	745	0.514	ns	0.08402367	0.06620428;0.10480489	0.5662	ns
LTR	ERV1	LTR1F	48	0.0691842029403286	60677	132	10.405	3.24028925784018	0.0149971173248775	57576.845	1001	0.002	**	0.3636364	0.2817167;0.4518220	2.2e-16	***
LTR	ERV1	MER52A	705	1.01614298068608	60677	1420	125.967	11.5080992065305	0.181560968578841	57576.845	1001	0.002	**	0.4964789	0.4701516;0.5228208	2.2e-16	***
LTR	ERV1	LTR27B	31	0.0446814643989622	60677	150	11.078	3.23053437566486	0.0159671375036033	57576.845	1001	0.002	**	0.2066667	0.1449488;0.2803343	1.585e-07	***
LTR	ERV1	MER4D	68	0.0980109541654655	60677	1315	104.413	9.90719857394529	0.150494378783511	57576.845	1	0.002	**	0.05171103	0.04037614;0.06509857	0.0001024	***
LTR	ERV1	MER4D0	18	0.0259440761026232	60677	444	34.185	5.4701643209046	0.0492721245315653	57576.845	2	0.004	**	0.04054054	0.02420091;0.06331639	0.002388	**
LTR	ERV1	MER101	22	0.0317094263476506	60677	364	27.168	5.06650228909901	0.039158258864226	57576.845	189	0.378	ns	0.06043956	0.03826109;0.09007900	0.3684	ns
LTR	ERV1	LTR10G	44	0.0634188526953012	60677	116	9.433	3.00774958358529	0.0135961372153358	57576.845	1001	0.002	**	0.3793103	0.2908530;0.4740883	2.2e-16	***
LTR	ERV1	LTR1F1	76	0.10954165465552	60677	221	16.985	3.9520113098767	0.0244811184779475	57576.845	1001	0.002	**	0.3438914	0.2814814;0.4105540	2.2e-16	***
LTR	ERV1	MER51D	17	0.0245027385413664	60677	151	12.459	3.30624413046742	0.0179576246756991	57576.845	929	0.146	ns	0.1125828	0.06696796;0.17412912	0.1817	ns
LTR	ERV1	MER61D	42	0.0605361775727876	60677	267	20.581	4.43114816656745	0.0296641683482272	57576.845	1001	0.002	**	0.1573034	0.1157830;0.2066221	9.827e-06	***
LTR	ERV1	MER57C1	13	0.018737388296339	60677	187	15.448	3.63875480577306	0.0222657826462958	57576.845	314	0.628	ns	0.06951872	0.03753257;0.11594535	0.5962	ns
LTR	ERV1	MER67D	32	0.0461228019602191	60677	1042	79.761	8.68362161107244	0.114962525223407	57576.845	1	0.002	**	0.03071017	0.02109860;0.04307867	6.711e-10	***
LTR	ERV1	MER41A	145	0.208993946382243	60677	2558	208.121	13.9874231725149	0.299972614586336	57576.845	1	0.002	**	0.05668491	0.04804013;0.06636097	2.063e-06	***
LTR	ERV1	MER4A1_	14	0.0201787258575958	60677	400	30.96	5.13466306243797	0.044623810896512	57576.845	1	0.002	**	0.035	0.01926447;0.05802726	0.000698	***
LTR	ERV1	LTR9	96	0.138368405880657	60677	810	62.867	7.53791291612813	0.0906125684635342	57576.845	1001	0.002	**	0.1185185	0.09706286;0.14279402	4.307e-05	***
LTR	ERV1	MER66C	49	0.0706255405015855	60677	589	44.746	6.43715161549897	0.0644940905159988	57576.845	779	0.446	ns	0.08319185	0.06217773;0.10849365	0.4842	ns
LTR	ERV1	MER57B1	63	0.0908042663591813	60677	1010	74.708	8.28295498861024	0.107679446526376	57576.845	91	0.182	ns	0.06237624	0.04826092;0.07910416	0.1669	ns
LTR	ERV1	LTR37A	116	0.167195157105794	60677	1963	146.429	11.6849260372711	0.211053617757279	57576.845	3	0.006	**	0.05909322	0.04907254;0.07045462	0.007722	**
LTR	ERV1	MER66D	19	0.0273854136638801	60677	246	19.365	4.08907024829551	0.0279115018737388	57576.845	543	0.918	ns	0.07723577	0.04713984;0.11798679	1	ns
LTR	ERV1	PRIMA4_LTR	23	0.0331507639089075	60677	334	23.597	4.86459199268091	0.0340112424329778	57576.845	504	0.996	ns	0.06886228	0.04415041;0.10153767	1	ns
LTR	ERV1	PrimLTR79	13	0.018737388296339	60677	141	10.571	3.12293319040157	0.0152363793600461	57576.845	840	0.324	ns	0.09219858	0.0500094;0.1525016	0.4222	ns
LTR	ERV1	MER83C	18	0.0259440761026232	60677	151	11.722	3.31114476875894	0.0168953588930528	57576.845	977	0.05	*	0.1192053	0.07220119;0.18184089	0.06621	ns
LTR	ERV1	MER110A	28	0.0403574517151917	60677	635	47.021	6.48001153930682	0.0677731334678582	57576.845	1	0.002	**	0.04409449	0.02949728;0.06310066	0.002998	**
LTR	ERV1	LTR9D	89	0.128279042951859	60677	724	60.725	7.45620345551072	0.087525223407322	57576.845	1001	0.002	**	0.1229282	0.09989529;0.14908312	0.0003578	***
LTR	ERV1	LTR06	3	0.00432401268377054	60677	98	7.34	2.63464254526897	0.0105794176996253	57576.845	60	0.12	ns	0.03061224	0.006358026;0.086863009	0.1213	ns
LTR	ERV1	LTR19C	11	0.0158547131738253	60677	129	9.539	3.01588702947816	0.0137489189968291	57576.845	745	0.514	ns	0.08527132	0.04333745;0.14745178	0.6118	ns
LTR	ERV1	LTR59	10	0.0144133756125685	60677	114	9.27	2.91094032463286	0.013361199192851	57576.845	675	0.654	ns	0.0877193	0.04286914;0.15540579	0.7322	ns
LTR	ERV1	HERV-Fc2_LTR	0	0	60677	4	1.06779661016949	0.252109742044805	0.00153905536202002	57576.845	1	0.002	**	0	0.0000000;0.6023646	0.5794	ns
LTR	ERV1	MER34A	75	0.108100317094263	60677	1464	110.243	10.0676366793954	0.158897376765639	57576.845	1	0.002	**	0.05122951	0.04050532;0.06379619	0.0002916	***
LTR	ERV1	LTR78	293	0.422311905448256	60677	4812	358.692	18.0850824218804	0.516996252522341	57576.845	1	0.002	**	0.06088944	0.05429722;0.06802042	0.0002334	***
LTR	ERV1	MER31A	87	0.125396367829346	60677	1349	103.972	9.99084746320516	0.149858748918997	57576.845	54	0.108	ns	0.06449222	0.05197468;0.07894538	0.09178	ns
LTR	ERV1	LTR10B1	78	0.112424329778034	60677	171	14.268	3.54072206092386	0.0205650043240127	57576.845	1001	0.002	**	0.4561404	0.3799104;0.5339171	2.2e-16	***
LTR	ERV1	MER41G	11	0.0158547131738253	60677	114	9.544	2.94120973660749	0.0137561256846353	57576.845	752	0.5	ns	0.09649123	0.04915913;0.16609232	0.6102	ns
LTR	ERV1	LTR1C1	29	0.0417987892764485	60677	70	6.11334002006018	2.34696090288097	0.00881138659564742	57576.845	998	0.008	**	0.4142857	0.2977210;0.5383384	2.162e-13	***
LTR	ERV1	MER41E	42	0.0605361775727876	60677	360	29.335	5.14871676093027	0.0422816373594696	57576.845	992	0.02	*	0.1166667	0.08538976;0.15441459	0.0202	*
LTR	ERV1	MER87B	20	0.0288267512251369	60677	202	16.231	3.94857318916976	0.0233943499567599	57576.845	854	0.296	ns	0.0990099	0.06153295;0.14876726	0.3017	ns
LTR	ERV1	MER4CL34	48	0.0691842029403286	60677	896	68.353	7.88241863412008	0.0985197463245892	57576.845	10	0.02	*	0.05357143	0.03976001;0.07040351	0.009704	**
LTR	ERV1	LTR19A	44	0.0634188526953012	60677	447	33.953	5.68410943773078	0.0489377342173537	57576.845	963	0.078	ns	0.098434	0.07243606;0.12988674	0.07431	ns
LTR	ERV1	LTR7Y	7	0.0100893629287979	60677	257	19.987	4.11968479410778	0.0288080138368406	57576.845	1	0.002	**	0.02723735	0.01101947;0.05531169	0.001006	**
LTR	ERV1	HERV1_LTRc	6	0.00864802536754108	60677	34	2.983032873807	1.48585993672758	0.00429955732748198	57576.845	925	0.154	ns	0.1764706	0.06764065;0.34531513	0.117	ns
LTR	ERV1	LOR1a	111	0.15998846929951	60677	808	63.734	7.76321528179604	0.0918622081291438	57576.845	1001	0.002	**	0.1373762	0.1143788;0.1630552	1.499e-08	***
LTR	ERV1	LTR12B	26	0.037474776592678	60677	171	13.786	3.92627299351684	0.0198702796194869	57576.845	995	0.014	*	0.1520468	0.1017897;0.2147939	0.00171	**
LTR	ERV1	LTR54	46	0.0663015278178149	60677	1113	88.98	9.14150792633071	0.128250216200634	57576.845	1	0.002	**	0.04132974	0.03041469;0.05474568	3.188e-07	***
LTR	ERV1	MER51A	88	0.126837705390602	60677	941	73.972	8.26556323159744	0.106618622081291	57576.845	968	0.068	ns	0.09351753	0.07567878;0.11394594	0.08995	ns
LTR	ERV1	LTR48	38	0.0547708273277602	60677	975	74.06	8.03847106214962	0.106745459786682	57576.845	1	0.002	**	0.03897436	0.02772554;0.05310518	2.868e-06	***
LTR	ERV1	LTR12D	157	0.226289997117325	60677	490	38.785	6.042622633285	0.0559022773133468	57576.845	1001	0.002	**	0.3204082	0.2792627;0.3637373	2.2e-16	***
LTR	ERV1	LTR43	38	0.0547708273277602	60677	424	31.291	5.35845425771575	0.045100893629288	57576.845	923	0.158	ns	0.08962264	0.06420311;0.12093800	0.2261	ns
LTR	ERV1	MER92A	11	0.0158547131738253	60677	151	11.185	3.2312870835344	0.0161213606226578	57576.845	554	0.896	ns	0.07284768	0.03692458;0.12660518	1	ns
LTR	ERV1	LTR2C	40	0.0576535024502739	60677	291	21.716	4.46220295989046	0.0313000864802537	57576.845	1001	0.002	**	0.137457	0.1000503;0.1824417	0.0001942	***
LTR	ERV1	LTR17	135	0.194580570769674	60677	843	65.589	7.769584637897	0.0945358893052753	57576.845	1001	0.002	**	0.1601423	0.1360153;0.1866722	2.278e-15	***
LTR	ERV1	MER50C	7	0.0100893629287979	60677	85	5.84384384384384	2.34961294719855	0.00842295163425172	57576.845	759	0.486	ns	0.08235294	0.03375254;0.16234390	0.5237	ns
LTR	ERV1	MER57D	28	0.0403574517151917	60677	452	34.077	5.80782246645005	0.0491164600749495	57576.845	178	0.356	ns	0.0619469	0.04155431;0.08828866	0.3264	ns
LTR	ERV1	LTR73	13	0.018737388296339	60677	217	16.855	3.98922158934408	0.0242937445949841	57576.845	203	0.406	ns	0.05990783	0.03228066;0.10026561	0.3759	ns
LTR	ERV1	LTR45	8	0.0115307004900548	60677	174	14.001	3.60305162063784	0.0201801671951571	57576.845	57	0.114	ns	0.04597701	0.02005576;0.08858069	0.1227	ns
LTR	ERV1	MER92C	9	0.0129720380513116	60677	128	9.82	3.045139220606	0.0141539348515422	57576.845	489	0.978	ns	0.0703125	0.03265363;0.12927939	1	ns
LTR	ERV1	LTR24	18	0.0259440761026232	60677	308	28.575	5.10435396788169	0.0411862208129144	57576.845	25	0.05	*	0.05844156	0.03500033;0.09079229	0.03852	*
LTR	ERV1	LTR24C	21	0.0302680887863938	60677	382	33.277	5.43247483038651	0.0479633900259441	57576.845	10	0.02	*	0.05497382	0.03434805;0.08280817	0.02313	*
LTR	ERV1	MER84	22	0.0317094263476506	60677	358	25.66	4.83195071867954	0.0369847218218507	57576.845	270	0.54	ns	0.06145251	0.03890903;0.09156428	0.5381	ns
LTR	ERV1	LTR15	14	0.0201787258575958	60677	264	21.162	4.40899026934685	0.0305015854713174	57576.845	61	0.122	ns	0.0530303	0.02929193;0.08737590	0.1124	ns
LTR	ERV1	MER4C	41	0.0590948400115307	60677	668	50.019	7.01939533798396	0.0720942634765062	57576.845	115	0.23	ns	0.06137725	0.04440173;0.08234695	0.2109	ns
LTR	ERV1	LTR27	60	0.0864802536754108	60677	315	25.154	4.69044606453206	0.0362554050158547	57576.845	1001	0.002	**	0.1904762	0.148616;0.238267	4.204e-10	***
LTR	ERV1	LTR1B0	36	0.0518881522052465	60677	92	7.53353353353353	2.68011055963188	0.0108583648508699	57576.845	1000	0.004	**	0.3913043	0.2911782;0.4986313	3.409e-16	***
LTR	ERV1	LTR28	39	0.056212164889017	60677	139	12.07	3.42415315440545	0.0173969443643701	57576.845	1001	0.002	**	0.2805755	0.2077295;0.3630241	3.047e-11	***
LTR	ERV1	LTR9A1	52	0.074949553185356	60677	479	40.036	5.92129764205159	0.0577053906024791	57576.845	977	0.05	*	0.1085595	0.08214675;0.13991739	0.05692	ns
LTR	ERV1	LTR72B	16	0.0230614009801095	60677	163	13.301	3.43222656291497	0.0191712309022773	57576.845	829	0.346	ns	0.09815951	0.05715421;0.15450858	0.3927	ns
LTR	ERV1	LTR21A	8	0.0115307004900548	60677	94	6.48048048048048	2.41267722502486	0.00934055993150833	57576.845	802	0.4	ns	0.08510638	0.03746113;0.16082210	0.5375	ns
LTR	ERV1	LTR37B	90	0.129720380513116	60677	2032	151.727	11.5074276835395	0.218689824156818	57576.845	1	0.002	**	0.04429134	0.03576331;0.05416320	2.894e-08	***
LTR	ERV1	MER39B	54	0.0778322283078697	60677	1186	89.441	8.79123454383994	0.128914672816374	57576.845	1	0.002	**	0.0455312	0.03438653;0.05899346	4.419e-05	***
LTR	ERV1	EUTREP7	10	0.0144133756125685	60677	275	20.647	4.34272382845724	0.0297592966272701	57576.845	14	0.028	*	0.03636364	0.01757307;0.06585561	0.01143	*
LTR	ERV1	MER34	60	0.0864802536754108	60677	1330	100.694	10.115467694906	0.145134044393197	57576.845	1	0.002	**	0.04511278	0.03459944;0.05769039	7.761e-06	***
LTR	ERV1	LTR45B	53	0.0763908907466129	60677	444	37.563	6.16198028242552	0.0541409628134909	57576.845	994	0.016	*	0.1193694	0.09070727;0.15321707	0.013	*
LTR	ERV1	MER41D	51	0.0735082156240992	60677	472	39.478	5.95087631605035	0.0569011242432978	57576.845	974	0.056	ns	0.1080508	0.08151553;0.13961308	0.06662	ns
LTR	ERV1	LTR1F2	40	0.0576535024502739	60677	135	10.183	3.15014831943425	0.0146771403862785	57576.845	1001	0.002	**	0.2962963	0.2208465;0.3809211	2.886e-14	***
LTR	ERV1	LTR1E	112	0.161429806860767	60677	296	23.413	4.69110194276756	0.0337460363217065	57576.845	1001	0.002	**	0.3783784	0.3229044;0.4363134	2.2e-16	***
LTR	ERV1	LTR26B	10	0.0144133756125685	60677	138	11.014	3.02306846481236	0.0158748918996829	57576.845	451	0.902	ns	0.07246377	0.03529455;0.12922569	0.8756	ns
LTR	ERV1	LTR71A	18	0.0259440761026232	60677	166	13.112	3.48447953037431	0.0188988181031998	57576.845	939	0.126	ns	0.1084337	0.06554371;0.16595148	0.1512	ns
LTR	ERV1	LTR38C	13	0.018737388296339	60677	127	10.348	3.14750739519429	0.0149149610838858	57576.845	854	0.296	ns	0.1023622	0.05563936;0.16868079	0.4143	ns
LTR	ERV1	LTR2B	24	0.0345921014701643	60677	326	25.235	4.67928099932785	0.0363721533583165	57576.845	437	0.874	ns	0.07361963	0.04773643;0.10756151	0.9173	ns
LTR	ERV1	MER66A	50	0.0720668780628423	60677	331	28.031	5.04276397112422	0.0404021331795907	57576.845	1001	0.002	**	0.1510574	0.1142429;0.1942555	6.65e-05	***
LTR	ERV1	MER48	30	0.0432401268377054	60677	193	15.939	3.8541060095868	0.0229734793888729	57576.845	1000	0.004	**	0.1554404	0.1073988;0.2144053	0.000887	***
LTR	ERV1	LTR21B	11	0.0158547131738253	60677	36	2.63636363636364	1.37389942745721	0.00379988993422259	57576.845	903	0.198	ns	0.3055556	0.1634740;0.4810706	3.476e-05	***
LTR	ERV1	LTR36	28	0.0403574517151917	60677	484	37.894	5.89436234952582	0.0546180455462669	57576.845	52	0.104	ns	0.05785124	0.03878225;0.08252850	0.1071	ns
LTR	ERV1	LTR1D1	90	0.129720380513116	60677	311	24.918	4.79669514189554	0.0359152493513981	57576.845	1001	0.002	**	0.2893891	0.239602;0.343240	2.2e-16	***
LTR	ERV1	MER110	32	0.0461228019602191	60677	784	58.391	7.11018098740628	0.0841611415393485	57576.845	1	0.002	**	0.04081633	0.02808298;0.05713431	0.0001322	***
LTR	ERV1	LTR26D	11	0.0158547131738253	60677	196	17.024	3.91647325571908	0.0245373306428366	57576.845	72	0.144	ns	0.05612245	0.02834578;0.09819815	0.161	ns
LTR	ERV1	MER67B	30	0.0432401268377054	60677	482	37.082	5.81576298512061	0.0534476794465264	57576.845	126	0.252	ns	0.06224066	0.04238385;0.08766288	0.2657	ns
LTR	ERV1	PABL_B	17	0.0245027385413664	60677	377	26.948	4.97795902715923	0.0388411646007495	57576.845	22	0.044	*	0.04509284	0.02648438;0.07121795	0.04528	*
LTR	ERV1	LOR1b	107	0.154223119054483	60677	1101	82.922	8.71595570685647	0.11951859325454	57576.845	1001	0.002	**	0.09718438	0.08032849;0.11622704	0.008481	**
LTR	ERV1	LTR34	21	0.0302680887863938	60677	264	25.608	4.80306208635756	0.0369097722686653	57576.845	198	0.396	ns	0.07954545	0.04991291;0.11902429	0.4048	ns
LTR	ERV1	MER83	40	0.0576535024502739	60677	466	37.418	5.78366032255757	0.0539319688671087	57576.845	713	0.578	ns	0.08583691	0.06203031;0.11505153	0.6695	ns
LTR	ERV1	LTR27D	46	0.0663015278178149	60677	273	20.748	4.39064616813673	0.0299048717209571	57576.845	1001	0.002	**	0.1684982	0.1260812;0.2182796	4.455e-07	***
LTR	ERV1	MER34C2	23	0.0331507639089075	60677	590	46.114	6.49670772093151	0.0664658402997982	57576.845	1	0.002	**	0.03898305	0.02486958;0.05792151	0.000157	***
LTR	ERV1	MER57E2	4	0.00576535024502739	60677	76	5.87687687687688	2.34111458302185	0.00847056338552447	57576.845	304	0.608	ns	0.05263158	0.01452456;0.12930916	0.5243	ns
LTR	ERV1	LTR65	37	0.0533294897665033	60677	462	35.466	5.72814591780409	0.0511184779475353	57576.845	639	0.726	ns	0.08008658	0.05701319;0.10870047	0.7929	ns
LTR	ERV1	LTR75_1	11	0.0158547131738253	60677	129	11.875	3.31275555230828	0.0171158835399251	57576.845	479	0.958	ns	0.08527132	0.04333745;0.14745178	1	ns
LTR	ERV1	LTR10E	85	0.122513692706832	60677	288	23.418	4.80503531353979	0.0337532430095128	57576.845	1001	0.002	**	0.2951389	0.2430769;0.3514733	2.2e-16	***
LTR	ERV1	LTR2	93	0.134044393196887	60677	854	68.262	7.92200190066336	0.0983885846065148	57576.845	1000	0.004	**	0.1088993	0.08879934;0.13174249	0.002935	**
LTR	ERV1	tot	10525	15.1700778322283	60677	134544	8377.204	72.8311249175567	12.0743787835111	57576.845	1001	0.002	**	0.0782272	0.07679773;0.07967487	2.2e-16	***
LTR	ERV1	MER61C	40	0.0576535024502739	60677	312	22.203	4.6386752751522	0.0320020178725858	57576.845	1001	0.002	**	0.1282051	0.09319438;0.17046449	0.0003582	***
LTR	ERV1	LTR38	24	0.0345921014701643	60677	237	18.936	4.10959764366206	0.0272931680599596	57576.845	905	0.194	ns	0.1012658	0.06596725;0.14692295	0.2295	ns
LTR	ERV1	LTR1C	15	0.0216200634188527	60677	65	5.71313941825476	2.26106335683797	0.00823456243622768	57576.845	998	0.008	**	0.2307692	0.1352937;0.3518967	0.0004251	***
LTR	ERV1	LTR60	10	0.0144133756125685	60677	42	3.99594731509625	1.76625564839212	0.00575950895805167	57576.845	986	0.032	*	0.2380952	0.1205162;0.3945024	0.00516	**
LTR	ERV1	HERV1_LTRe	3	0.00432401268377054	60677	31	2.4951560818084	1.30822505872499	0.0035963621819089	57576.845	744	0.516	ns	0.09677419	0.02041986;0.25753906	0.7357	ns
LTR	ERV1	LTR7	110	0.158547131738253	60677	2350	175.58	13.1366727968756	0.253070049005477	57576.845	1	0.002	**	0.04680851	0.03862538;0.05614361	5.612e-08	***
LTR	ERV1	MER67A	31	0.0446814643989622	60677	476	37.813	5.90278526408287	0.0545012972038051	57576.845	148	0.296	ns	0.06512605	0.04467537;0.09117032	0.2709	ns
LTR	ERV1	MER34C	14	0.0201787258575958	60677	198	14.037	3.64017607841734	0.0202320553473624	57576.845	571	0.862	ns	0.07070707	0.03919297;0.11578943	1	ns
LTR	ERV1	LTR28C	86	0.123955030268089	60677	227	19.385	4.33515496476984	0.027940328624964	57576.845	1001	0.002	**	0.3788546	0.3155028;0.4454152	2.2e-16	***
LTR	ERV1	MER57A1	71	0.102334966849236	60677	1058	79.094	8.4707093514603	0.114001153070049	57576.845	196	0.392	ns	0.06710775	0.05278023;0.08389700	0.3804	ns
LTR	ERV1	LTR7C	59	0.0850389161141539	60677	320	27.557	5.03508719915585	0.0397189391755549	57576.845	1001	0.002	**	0.184375	0.1434193;0.2312853	3.537e-08	***
LTR	ERV1	MER65B	15	0.0216200634188527	60677	198	15.856	3.773526666595	0.0228538483712886	57576.845	485	0.97	ns	0.07575758	0.04301931;0.12187242	1	ns
LTR	ERV1	LTR38A1	9	0.0129720380513116	60677	167	12.763	3.37345686369504	0.0183957912943211	57576.845	176	0.352	ns	0.05389222	0.02493599;0.09983681	0.3796	ns
LTR	ERV1	LTR35A	11	0.0158547131738253	60677	93	7.757	2.74471938173732	0.0111804554626694	57576.845	916	0.172	ns	0.1182796	0.06054784;0.20178643	0.2556	ns
LTR	ERV1	LTR30	15	0.0216200634188527	60677	145	9.555	3.02954669103369	0.0137719803978092	57576.845	973	0.058	ns	0.1034483	0.05906541;0.16487821	0.09032	ns
LTR	ERV1	LTR1C3	9	0.0129720380513116	60677	66	5.00401606425703	2.0870464176655	0.00721247631054631	57576.845	968	0.068	ns	0.1363636	0.06429818;0.24314133	0.09592	ns
LTR	ERV1	MER52C	121	0.174401844912078	60677	381	33.431	5.70067862072023	0.0481853560103776	57576.845	1001	0.002	**	0.3175853	0.2711045;0.3669282	2.2e-16	***
LTR	ERV1	LTR76	49	0.0706255405015855	60677	188	15.129	3.81692650281976	0.0218059959642548	57576.845	1001	0.002	**	0.2606383	0.1994644;0.3295257	1.247e-13	***
LTR	ERV1	LTR8B	215	0.309887575670222	60677	1611	134.111	11.1916903519054	0.193299221677717	57576.845	1001	0.002	**	0.1334575	0.1172204;0.1510427	1.352e-11	***
LTR	ERV1	LTR10B	36	0.0518881522052465	60677	79	7.072	2.55369092439499	0.0101931392332084	57576.845	1001	0.002	**	0.4556962	0.3431411;0.5716725	2.2e-16	***
LTR	ERV1	MER4A1	168	0.24214471029115	60677	2254	164.657	11.9047500634862	0.237326318823869	57576.845	628	0.748	ns	0.07453416	0.06402840;0.08616118	0.7769	ns
LTR	ERV1	LTR54B	40	0.0576535024502739	60677	861	68.069	7.83681406278436	0.0981104064571923	57576.845	1	0.002	**	0.04645761	0.03339421;0.06272753	0.0001853	***
LTR	Gypsy	MamGypsy2-I	77	0.110982992216777	60677	2287	165.92	13.0217189788893	0.239146728163736	57576.845	1	0.002	**	0.03366856	0.02666017;0.04190199	3.44e-15	***
LTR	Gypsy	MamGypLTR3a	117	0.168636494667051	60677	1326	100.109	9.5104978086622	0.144290861919862	57576.845	957	0.09	ns	0.08823529	0.07351757;0.10480659	0.086	ns
LTR	Gypsy	X1_LR	1	0.00144133756125685	60677	15	1.61340941512126	0.823089954724496	0.00232546759169971	57576.845	396	0.792	ns	0.06666667	0.00168643;0.31948457	1	ns
LTR	Gypsy	MamGypLTR1d	67	0.0965696166042087	60677	751	55.74	7.12061114674178	0.0803401556644566	57576.845	948	0.108	ns	0.08921438	0.06980774;0.11191540	0.1251	ns
LTR	Gypsy	tot	1071	1.54367252810608	60677	18029	1275.291	32.4752669267238	1.8381248198328	57576.845	1	0.002	**	0.05940429	0.05599742;0.06295412	1.247e-09	***
LTR	Gypsy	MamGypLTR2b	84	0.121072355145575	60677	890	65.076	7.90080038012901	0.0937964831363505	57576.845	989	0.026	*	0.09438202	0.07598096;0.11551738	0.01714	*
LTR	Gypsy	LTR81AB	16	0.0230614009801095	60677	266	19.353	4.25211376511395	0.0278942058230038	57576.845	257	0.514	ns	0.06015038	0.03476850;0.09584429	0.5538	ns
LTR	Gypsy	LTR104_Mam	107	0.154223119054483	60677	1971	144.092	11.5628385457566	0.207685211876622	57576.845	1	0.002	**	0.05428716	0.04469992;0.06522581	0.0009923	***
LTR	Gypsy	LTR81	20	0.0288267512251369	60677	325	22.881	4.53203909718114	0.0329792447391179	57576.845	314	0.628	ns	0.06153846	0.03799091;0.09344351	0.6637	ns
LTR	Gypsy	MamGypsy2-LTR	50	0.0720668780628423	60677	904	62.51	7.57715733724155	0.0900980109541655	57576.845	57	0.114	ns	0.05530973	0.04132710;0.07227207	0.1151	ns
LTR	Gypsy	MamGypLTR1b	65	0.093686941481695	60677	1214	89.11	9.0342413913686	0.128437590083598	57576.845	5	0.01	**	0.05354201	0.04156231;0.06773791	0.006922	**
LTR	Gypsy	MamGypLTR3	63	0.0908042663591813	60677	675	50.744	6.76758925055769	0.0731392332084174	57576.845	979	0.046	*	0.09333333	0.07246519;0.11783407	0.07937	ns
LTR	Gypsy	LTR81C	46	0.0663015278178149	60677	728	52.85	7.0011796517813	0.0761746901124243	57576.845	188	0.376	ns	0.06318681	0.04662844;0.08338590	0.3535	ns
LTR	Gypsy	MamGypLTR4	51	0.0735082156240992	60677	712	54.72	6.87057528921741	0.0788699913519746	57576.845	325	0.65	ns	0.07162921	0.05379441;0.09310662	0.6727	ns
LTR	Gypsy	MamGyp-int	40	0.0576535024502739	60677	684	46.949	6.58830818987735	0.0676693571634477	57576.845	174	0.348	ns	0.05847953	0.04210361;0.07878426	0.3255	ns
LTR	Gypsy	LTR81B	75	0.108100317094263	60677	1157	86.49	9.01460832000832	0.124661285673105	57576.845	107	0.214	ns	0.06482282	0.05132513;0.08058128	0.2185	ns
LTR	Gypsy	MamGypLTR1c	82	0.118189680023061	60677	1139	84.855	8.99438012727247	0.12230469876045	57576.845	398	0.796	ns	0.07199298	0.05766440;0.08857681	0.8213	ns
LTR	Gypsy	LTR81A	63	0.0908042663591813	60677	854	62.514	7.84278734336928	0.0901037763044105	57576.845	550	0.904	ns	0.07377049	0.05714970;0.09340065	0.9476	ns
LTR	Gypsy	MamGypLTR2c	74	0.106658979533007	60677	1037	76.758	8.51151466437565	0.110634188526953	57576.845	398	0.796	ns	0.07135969	0.05644478;0.08875971	0.8124	ns
LTR	Gypsy	MamGypLTR1a	71	0.102334966849236	60677	1094	80.921	8.80808386321004	0.116634476794465	57576.845	140	0.28	ns	0.06489945	0.05103142;0.08116035	0.2723	ns
RC	tot	tot	73	0.10521764197175	60677	1796	135.127	11.1182051377678	0.194763620639954	57576.845	1	0.002	**	0.04064588	0.03199274;0.05083707	2.256e-09	***
RC	Helitron	tot	73	0.10521764197175	60677	1796	135.127	11.1182051377678	0.194763620639954	57576.845	1	0.002	**	0.04064588	0.03199274;0.05083707	2.256e-09	***
RC	Helitron	Helitron1Na_Mam	15	0.0216200634188527	60677	326	24.576	4.74644632886045	0.0354223119054483	57576.845	21	0.042	*	0.04601227	0.02597811;0.07475553	0.04551	*
RC	Helitron	Helitron1Nb_Mam	18	0.0259440761026232	60677	359	26.696	5.11093980650385	0.0384779475353128	57576.845	47	0.094	ns	0.05013928	0.02998288;0.07808609	0.08661	ns
RC	Helitron	Helitron3Na_Mam	45	0.0648601902565581	60677	1111	84.147	8.86272751126531	0.12128423176708	57576.845	1	0.002	**	0.04050405	0.02969464;0.05382458	2.234e-06	***
Unknown	tot	tot	458	0.660132603055636	60677	6436	464.342	20.7847791194192	0.669273565869127	57576.845	404	0.808	ns	0.07116221	0.06499884;0.07771748	0.791	ns
Unknown	Unknown	UCON84	9	0.0129720380513116	60677	103	7.819	2.68093760211356	0.0112698183914673	57576.845	747	0.51	ns	0.08737864	0.04073643;0.15939919	0.5787	ns
Unknown	Unknown	UCON57	3	0.00432401268377054	60677	22	1.92560975609756	1.00211144313956	0.00277545366978605	57576.845	758	0.488	ns	0.1363636	0.02905585;0.34912210	0.4354	ns
Unknown	Unknown	UCON4	7	0.0100893629287979	60677	138	10.373	3.09539213225925	0.0149509945229173	57576.845	186	0.372	ns	0.05072464	0.02063436;0.10171897	0.3338	ns
Unknown	Unknown	UCON15	1	0.00144133756125685	60677	48	3.59896907216495	1.76860564071112	0.00518732930551304	57576.845	107	0.214	ns	0.02083333	0.0005273153;0.1106961606	0.2641	ns
Unknown	Unknown	EUTREP6	1	0.00144133756125685	60677	14	1.45335515548282	0.698265558402567	0.00209477537544367	57576.845	392	0.784	ns	0.07142857	0.001806781;0.338684490	1	ns
Unknown	Unknown	MARE11	0	0	60677	13	1.43090909090909	0.665127383412325	0.00206242301947116	57576.845	1	0.002	**	0	0.0000000;0.2470526	0.3849	ns
Unknown	Unknown	UCON61	1	0.00144133756125685	60677	16	1.59124087591241	0.792460308795827	0.0022935152434598	57576.845	390	0.78	ns	0.0625	0.001581112;0.302320738	1	ns
Unknown	Unknown	UCON5	6	0.00864802536754108	60677	118	8.731	2.80472913228808	0.0125843182473335	57576.845	228	0.456	ns	0.05084746	0.01888614;0.10739032	0.4789	ns
Unknown	Unknown	UCON24	2	0.00288267512251369	60677	23	1.98175182481752	1.03102084941442	0.00285637334219879	57576.845	607	0.79	ns	0.08695652	0.01070997;0.28037934	1	ns
Unknown	Unknown	UCON93	2	0.00288267512251369	60677	27	2.11872146118721	1.1392493609072	0.00305379282385012	57576.845	607	0.79	ns	0.07407407	0.009100073;0.242898347	1	ns
Unknown	Unknown	MARE9	0	0	60677	23	2.0272614622057	1.08874244381858	0.00292196809196555	57576.845	1	0.002	**	0	0.0000000;0.1481851	0.2591	ns
Unknown	Unknown	UCON80_AMi	12	0.0172960507350822	60677	220	16.27	3.97981644538274	0.0234505621216489	57576.845	177	0.354	ns	0.05454545	0.02849867;0.09334089	0.3651	ns
Unknown	Unknown	UCON25	3	0.00432401268377054	60677	49	3.62335025380711	1.71887623532358	0.00522247081840171	57576.845	500	1	ns	0.06122449	0.01280842;0.16865890	1	ns
Unknown	Unknown	UCON92	1	0.00144133756125685	60677	19	1.81662269129288	0.952997464091594	0.00261836651959192	57576.845	358	0.716	ns	0.05263158	0.001331629;0.260280654	1	ns
Unknown	Unknown	UCON28c	6	0.00864802536754108	60677	65	4.97258883248731	2.10454886212854	0.00716717906095029	57576.845	760	0.484	ns	0.09230769	0.03463365;0.19016584	0.6367	ns
Unknown	Unknown	UCON71_Crp	15	0.0216200634188527	60677	276	20.087	4.20179557880748	0.0289521475929663	57576.845	131	0.262	ns	0.05434783	0.03073357;0.08805510	0.2957	ns
Unknown	Unknown	UCON63	3	0.00432401268377054	60677	14	1.51017214397496	0.731816010015058	0.00217666783507489	57576.845	628	0.748	ns	0.2142857	0.04657929;0.50797568	0.1861	ns
Unknown	Unknown	UCON31	10	0.0144133756125685	60677	115	8.547	2.79384978060677	0.0123191121360623	57576.845	769	0.466	ns	0.08695652	0.04248918;0.15410523	0.5916	ns
Unknown	Unknown	EUTREP2	49	0.0706255405015855	60677	819	60.453	7.35961649510047	0.0871331795906601	57576.845	66	0.132	ns	0.05982906	0.04458600;0.07832892	0.141	ns
Unknown	Unknown	UCON59	4	0.00576535024502739	60677	43	3.19453207150368	1.59374156485589	0.0046043990652979	57576.845	760	0.484	ns	0.09302326	0.02593129;0.22135345	0.5589	ns
Unknown	Unknown	UCON87	0	0	60677	6	1.17597765363128	0.442533474722468	0.00169498076337746	57576.845	1	0.002	**	0	0.0000000;0.4592581	0.6049	ns
Unknown	Unknown	UCON35	14	0.0201787258575958	60677	170	12.203	3.31432885751788	0.0175886422600173	57576.845	760	0.484	ns	0.08235294	0.04575472;0.13431418	0.552	ns
Unknown	Unknown	Eulor4	1	0.00144133756125685	60677	31	2.5995670995671	1.38003086421113	0.00374685370361358	57576.845	233	0.466	ns	0.03225806	0.0008163701;0.1670211162	0.5139	ns
Unknown	Unknown	UCON20	3	0.00432401268377054	60677	46	3.63748712667353	1.74993239003096	0.0052428468242628	57576.845	475	0.95	ns	0.06521739	0.01365677;0.17896439	1	ns
Unknown	Unknown	UCON94	0	0	60677	29	2.20872641509434	1.17130963571776	0.00318352034461565	57576.845	1	0.002	**	0	0.0000000;0.1194449	0.1662	ns
Unknown	Unknown	UCON71	0	0	60677	17	1.72897196261682	0.857478354765879	0.00249203223207959	57576.845	1	0.002	**	0	0.0000000;0.1950643	0.4077	ns
Unknown	Unknown	UCON66	4	0.00576535024502739	60677	64	4.75303643724696	2.02960382404093	0.00685072994702647	57576.845	473	0.946	ns	0.0625	0.01729003;0.15236347	1	ns
Unknown	Unknown	UCON68	1	0.00144133756125685	60677	12	1.42713567839196	0.665648497959439	0.0020569842582761	57576.845	396	0.792	ns	0.08333333	0.002107593;0.384796165	1	ns
Unknown	Unknown	UCON96	0	0	60677	17	1.81308411214953	0.998549600376974	0.00261326623255914	57576.845	1	0.002	**	0	0.0000000;0.1950643	0.2466	ns
Unknown	Unknown	UCON22	2	0.00288267512251369	60677	37	2.9336143308746	1.50974950518355	0.00422832852533094	57576.845	414	0.828	ns	0.05405405	0.00661457;0.18194912	0.7665	ns
Unknown	Unknown	UCON48	8	0.0115307004900548	60677	195	14.684	3.74408362114979	0.0211646007494955	57576.845	49	0.098	ns	0.04102564	0.01787576;0.07923388	0.0764	ns
Unknown	Unknown	UCON67	3	0.00432401268377054	60677	20	1.8569587628866	1.0000789792556	0.0026765044146535	57576.845	724	0.556	ns	0.15	0.03207094;0.37892683	0.425	ns
Unknown	Unknown	UCON64	0	0	60677	15	1.5275974025974	0.781421306844132	0.00220178351484203	57576.845	1	0.002	**	0	0.0000000;0.2180194	0.3909	ns
Unknown	Unknown	UCON1	18	0.0259440761026232	60677	241	17.057	4.09298222614068	0.024584894782358	57576.845	650	0.704	ns	0.0746888	0.04486393;0.11547326	0.8011	ns
Unknown	Unknown	UCON47	14	0.0201787258575958	60677	155	10.721	3.11751148801058	0.0154525799942347	57576.845	887	0.23	ns	0.09032258	0.05026315;0.14690201	0.2694	ns
Unknown	Unknown	UCON28b	8	0.0115307004900548	60677	75	5.70941883767535	2.21006439199771	0.00822919982368889	57576.845	888	0.228	ns	0.1066667	0.04718995;0.19940174	0.2788	ns
Unknown	Unknown	UCON60	3	0.00432401268377054	60677	38	3	1.54986558556971	0.00432401268377054	57576.845	649	0.706	ns	0.07894737	0.01658648;0.21377329	1	ns
Unknown	Unknown	UCON103	2	0.00288267512251369	60677	14	1.59384164222874	0.782043460995605	0.00229726382563958	57576.845	595	0.814	ns	0.1428571	0.01779452;0.42812916	0.6688	ns
Unknown	Unknown	UCON85	4	0.00576535024502739	60677	28	2.30734463276836	1.26401744963998	0.00332566248597342	57576.845	829	0.346	ns	0.1428571	0.04033563;0.32665267	0.2858	ns
Unknown	Unknown	UCON56	0	0	60677	15	1.58630952380952	0.784531952142811	0.00228640750044613	57576.845	1	0.002	**	0	0.0000000;0.2180194	0.3937	ns
Unknown	Unknown	UCON16	2	0.00288267512251369	60677	37	2.96881720430108	1.55837115804511	0.00427906774906468	57576.845	401	0.802	ns	0.05405405	0.00661457;0.18194912	0.7664	ns
Unknown	Unknown	UCON6	8	0.0115307004900548	60677	97	6.857	2.65171314108117	0.0098832516575382	57576.845	748	0.508	ns	0.08247423	0.03628025;0.15605270	0.5555	ns
Unknown	Unknown	tot	458	0.660132603055636	60677	6436	464.342	20.7847791194192	0.669273565869127	57576.845	404	0.808	ns	0.07116221	0.06499884;0.07771748	0.791	ns
Unknown	Unknown	UCON65	4	0.00576535024502739	60677	33	2.54366812227074	1.31042614981096	0.00366628440800049	57576.845	831	0.342	ns	0.1212121	0.03403288;0.28201623	0.3185	ns
Unknown	Unknown	UCON101	15	0.0216200634188527	60677	210	14.066	3.69124223931041	0.0202738541366388	57576.845	666	0.672	ns	0.07142857	0.04052678;0.11507442	0.7817	ns
Unknown	Unknown	UCON18	3	0.00432401268377054	60677	34	2.9465811965812	1.47177693171064	0.00424701815592562	57576.845	644	0.716	ns	0.08823529	0.0185795;0.2367753	1	ns
Unknown	Unknown	UCON12A	0	0	60677	24	2.13404507710558	1.17871709835975	0.00307587932704753	57576.845	1	0.002	**	0	0.0000000;0.1424736	0.2668	ns
Unknown	Unknown	UCON76	7	0.0100893629287979	60677	140	10.05	2.98335388454008	0.0144854424906313	57576.845	204	0.408	ns	0.05	0.02033613;0.10030493	0.4118	ns
Unknown	Unknown	UCON12	4	0.00576535024502739	60677	59	4.38663967611336	2.01772882937732	0.00632262853288175	57576.845	546	0.912	ns	0.06779661	0.01877996;0.16458517	1	ns
Unknown	Unknown	UCON9	2	0.00288267512251369	60677	49	3.53783231083845	1.69444278166201	0.00509921059503956	57576.845	288	0.576	ns	0.04081633	0.004981842;0.139787187	0.5817	ns
Unknown	Unknown	UCON26	8	0.0115307004900548	60677	206	15.394	3.85948955947022	0.0221879504179879	57576.845	27	0.054	ns	0.03883495	0.01691282;0.07508369	0.04677	*
Unknown	Unknown	EUTREP14	33	0.0475641395214759	60677	382	28.013	5.16173173212968	0.040376189103488	57576.845	852	0.3	ns	0.08638743	0.06021089;0.11918109	0.3256	ns
Unknown	Unknown	UCON27	5	0.00720668780628423	60677	102	7.539	2.65961511361185	0.0108662438743154	57576.845	236	0.472	ns	0.04901961	0.01610582;0.11069566	0.4481	ns
Unknown	Unknown	MamRep564	83	0.119631017584318	60677	788	59.259	7.51334608342843	0.0854122225425195	57576.845	1001	0.002	**	0.1053299	0.0847709;0.1288945	0.002288	**
Unknown	Unknown	UCON17	2	0.00288267512251369	60677	33	2.70032573289902	1.45635410703822	0.00389208090645578	57576.845	478	0.956	ns	0.06060606	0.007425838;0.202264313	1	ns
Unknown	Unknown	UCON19	4	0.00576535024502739	60677	30	2.69827586206897	1.41402942854416	0.0038891263506327	57576.845	826	0.352	ns	0.1333333	0.0375535;0.3072184	0.3413	ns
Unknown	Unknown	UCON70	4	0.00576535024502739	60677	59	4.46727089627392	2.05105851510581	0.00643884533910914	57576.845	541	0.922	ns	0.06779661	0.01877996;0.16458517	1	ns
Unknown	Unknown	UCON75	2	0.00288267512251369	60677	22	2.05889423076923	1.05909287451002	0.00296756158946271	57576.845	597	0.81	ns	0.09090909	0.01120559;0.29161274	1	ns
Unknown	Unknown	UCON41	46	0.0663015278178149	60677	579	40.978	6.46756100437756	0.0590631305851831	57576.845	796	0.412	ns	0.07944732	0.0587502;0.1045512	0.4171	ns
Unknown	Unknown	UCON88	4	0.00576535024502739	60677	33	3.00738396624473	1.52589347940555	0.00433465547167012	57576.845	795	0.414	ns	0.1212121	0.03403288;0.28201623	0.5384	ns
Unknown	Unknown	UCON28a	10	0.0144133756125685	60677	129	9.195	2.85396568306631	0.0132530988757567	57576.845	697	0.61	ns	0.07751938	0.0377990;0.1379411	0.7316	ns
