# Supplementary material for: Transposable elements generate regulatory novelty in a tissue-specific fashion
Source: BMC Genomics. 2018 Jun 18;19:468. doi: 10.1186/s12864-018-4850-3 (PMC6006921; doi:10.1186/s12864-018-4850-3)
Supplement: Supplementary file 2 — It contains two folders “TE_PIPELINE_SUMMARY_STATISTICS_ACTIVE” “TE_PIPELINE_SUMMARY_STATISTICS_REPRESSED”. In each of the two folders are included multiple spreadsheets (txt format) with the summary statistics of the TE analysis pipeline for ACTIVE and REPRESSED regions respectively. (ZIP 3922 kb) [file 12864_2018_4850_MOESM2_ESM.zip › Supplemental_File_S1/TE_PIPELINE_SUMMARY_STATISTICS_REPRESSED/E095_15_coreMarks_dense_no_header_REPRESSED.bed.shuffle-rm.nonTE-no_low.boot-1000.stats.tab.txt]

#Script TE-analysis_Shuffle_bed.pl, v4.3
#Aggregated results + stats
#Features in input file (counts):
	86181
#With 1000 bootstraps for exp (expected); sd = standard deviation; nb = number; len = length; avg = average
#Two tests are made (permutation and binomial) to assess how significant the difference between observed and random, so two pvalues are given
#For the two tailed permutation test:
#if rank is < 500 and pvalue is not "ns", there are significantly fewer observed values than expected 
#if rank is > 500 and pvalue is not "ns", there are significantly higher observed values than expected 
#The binomial test is done with binom.test from R, two sided

#Level_(tot_means_all)	#	#	#COUNTS	#	#	#	#	#	#	#	#	#	#	#	#	#
#Rclass	Rfam	Rname	obs_hits	%_obs_(%of_features)	obs_tot_hits	nb_of_trials(nb_of_TE_in_genome)	exp_avg_hits	exp_sd	%_exp_(%of_features)	exp_tot_hits(avg)	obs_rank_in_exp	2-tailed_permutation-test_pvalue(obs.vs.exp)	significance	binomal_test_proba	binomial_test_95%_confidence_interval	binomial_test_pval	significance

age	cat.2	tot	78251	90.7984358501294	78251	4687922	75452.423	35.1434935106932	87.5511110337545	75452.423	1001	0.002	**	0.01669204	0.01657626;0.01680842	2.2e-16	***
age	cat.2	Ancient	61135	70.9379097480883	78251	2716717	65604.518	82.8708589026038	76.1241085622121	75452.423	1	0.002	**	0.02250326	0.02232723;0.02268032	2.2e-16	***
age	cat.2	LineageSpe	62322	72.3152434991471	78251	1971205	61429.444	97.1988090074795	71.2795674220536	75452.423	1001	0.002	**	0.03161619	0.03137236;0.03186140	0.000262	***
age	cat.1	01_Human	1865	2.16405008064423	78251	10400	1757.759	44.9138973723855	2.03961313978719	75452.423	994	0.016	*	0.1793269	0.1719965;0.1868374	0.005323	**
age	cat.1	06_Boreotheria/Eutheria?	265	0.307492370708161	78251	2965	458.102	19.4608406889405	0.531558000023207	75452.423	1	0.002	**	0.08937605	0.0793477;0.1002230	2.2e-16	***
age	cat.1	04_Primates/Glires	850	0.986296283403534	78251	9067	1366.018	34.1996094903039	1.58505703113215	75452.423	1	0.002	**	0.09374655	0.08782308;0.09993250	2.2e-16	***
age	cat.1	07_Eutheria+Metatheria	15507	17.9935252549866	78251	189643	18542.093	96.2283442923406	21.5152910734385	75452.423	1	0.002	**	0.08176943	0.08053994;0.08301172	2.2e-16	***
age	cat.1	07_Eutheria	51023	59.2044650212924	78251	1469955	54349.407	106.618341863967	63.0642566226894	75452.423	1	0.002	**	0.03471059	0.03441526;0.03500775	2.2e-16	***
age	cat.1	10_Amniota/Theria	350	0.406121999048514	78251	2529	365.53	17.6906206238803	0.424142212320581	75452.423	206	0.412	ns	0.1383946	0.1251632;0.1524693	0.3963	ns
age	cat.1	07_Eutheria/03_Primates	2	0.00232069713742008	78251	21	3.05717255717256	1.44473478346119	0.00354738580101479	75452.423	359	0.718	ns	0.0952381	0.01174932;0.30377441	0.7583	ns
age	cat.1	02_Hominidae	1135	1.3169956254859	78251	10036	1757.114	41.2489815932767	2.03886471496037	75452.423	1	0.002	**	0.1130929	0.1069598;0.1194515	2.2e-16	***
age	cat.1	07_Metatheria	3	0.00348104570613012	78251	59	9.935	2.96944314520291	0.0115280630301343	75452.423	9	0.018	*	0.05084746	0.01061128;0.14148724	0.0135	*
age	cat.1	02_Haplorrhini	444	0.515194764507258	78251	4342	696.366	23.8842312101625	0.808027291398336	75452.423	1	0.002	**	0.102257	0.09339955;0.11165351	2.2e-16	***
age	cat.1	15_Euteleostomi	15	0.0174052285306506	78251	73	11.1	3.04980348568581	0.0128798691126814	75452.423	925	0.154	ns	0.2054795	0.1198131;0.3161616	0.1942	ns
age	cat.1	07_Eutheria + Transfert Opossum?	126	0.146203919657465	78251	890	148.771	11.712973693847	0.172626216915561	75452.423	30	0.06	ns	0.141573	0.1193245;0.1662237	0.04309	*
age	cat.1	05_Boreotheria	12650	14.678409394182	78251	118653	13513.381	88.6123579924888	15.6802323017835	75452.423	1	0.002	**	0.1066134	0.1048628;0.1083833	1.716e-15	***
age	cat.1	16_Metazoa	78	0.0905071883593832	78251	491	73.649	7.96311560949671	0.0854585117369258	75452.423	744	0.516	ns	0.1588595	0.1276437;0.1942496	0.5697	ns
age	cat.1	16_Vertebrata	1098	1.27406272844362	78251	8857	1276.652	31.3982283695234	1.48136132094081	75452.423	1	0.002	**	0.1239697	0.1171747;0.1310132	3.938e-08	***
age	cat.1	07_Eutheria/Primates?	76	0.0881864912219631	78251	424	68.516	7.84137942145585	0.0795024425337371	75452.423	839	0.326	ns	0.1792453	0.1439044;0.2191337	0.3224	ns
age	cat.1	03_Euarchontoglires/Primates?	1302	1.51077383646047	78251	13041	1939.701	40.0495138867197	2.25072927907543	75452.423	1	0.002	**	0.09983897	0.09474513;0.10511216	2.2e-16	***
age	cat.1	tot	78251	90.7984358501294	78251	4687922	75452.423	35.1434935106932	87.5511110337545	75452.423	1001	0.002	**	0.01669204	0.01657626;0.01680842	2.2e-16	***
age	cat.1	09_Theria	706	0.819206089509289	78251	9723	1486.668	35.0348571742089	1.72505308594702	75452.423	1	0.002	**	0.07261133	0.06753052;0.07794991	2.2e-16	***
age	cat.1	10_Theria/Mammalia	9576	11.1114978939673	78251	104874	11799.221	81.1808381792617	13.6912091992435	75452.423	1	0.002	**	0.09130957	0.08957279;0.09306899	2.2e-16	***
age	cat.1	03_Primates	50373	58.4502384516309	78251	1475760	54921.942	103.05805936267	63.7285967904759	75452.423	1	0.002	**	0.0341336	0.03384123;0.03442780	2.2e-16	***
age	cat.1	08_Eutheria/Theria	294	0.341142479200752	78251	2459	395.564	18.4052344906729	0.458992121233219	75452.423	1	0.002	**	0.1195608	0.1069925;0.1330428	7.844e-09	***
age	cat.1	13_Amniota/Euteleostemi?	34	0.0394518513361414	78251	191	29.017	5.33940260892735	0.0336698344182592	75452.423	856	0.292	ns	0.1780105	0.1265396;0.2397663	0.3134	ns
age	cat.1	14_Tetrapoda	1212	1.40634246527657	78251	8931	1301.417	31.2211125501458	1.51009735324491	75452.423	2	0.004	**	0.1357071	0.1286680;0.1429847	0.007262	**
age	cat.1	12_Amniota	4845	5.62188881540015	78251	36530	5011.28	59.2809229670712	5.81483157540525	75452.423	1	0.002	**	0.1326307	0.1291682;0.1361518	0.01134	*
age	cat.1	03_Primates/Indep	2206	2.55972894257435	78251	25104	3757.255	56.2223703691861	4.35972546152864	75452.423	1	0.002	**	0.08787444	0.08440022;0.09144440	2.2e-16	***
age	cat.1	08_Eutheria/Theria?	19529	22.6604471983384	78251	259031	23103.892	103.840199937804	26.8085680138314	75452.423	1	0.002	**	0.07539252	0.07437859;0.07641596	2.2e-16	***
age	cat.1	11_Mammalia	30776	35.7108875506202	78251	619071	36306.347	104.843572839568	42.1280177765401	75452.423	1	0.002	**	0.0497132	0.04917307;0.05025755	2.2e-16	***
age	cat.1	02_Hominoidea	7926	9.19692275559578	78251	64786	9206.533	83.0591941975164	10.6827873893318	75452.423	1	0.002	**	0.1223412	0.1198273;0.1248891	2.2e-16	***
age	cat.1	02_Simiiformes	18903	21.9340689943259	78251	154323	16259.821	91.9332947831725	18.8670600248315	75452.423	1001	0.002	**	0.1224898	0.1208580;0.1241359	2.2e-16	***
age	cat.1	04_Euarchontoglires	6062	7.03403302352027	78251	55401	7306.18	71.0442741456966	8.47771550573792	75452.423	1	0.002	**	0.1094204	0.1068325;0.1120493	2.2e-16	***
age	cat.1	02_Catarrhini	3928	4.55784917789304	78251	30292	4612.323	60.7554268596056	5.3519023914784	75452.423	1	0.002	**	0.1296712	0.1259072;0.1335063	2.2e-16	***
DNA?	tot	tot	663	0.769311101054757	78251	4312	642.444	23.811254478499	0.745458975876353	75452.423	814	0.376	ns	0.153757	0.1431118;0.1648734	0.3806	ns
DNA?	PiggyBac?	tot	50	0.058017428435502	78251	294	45.539	6.30319039925093	0.0528411134704865	75452.423	770	0.464	ns	0.170068	0.1289411;0.2179902	0.4682	ns
DNA?	PiggyBac?	EUTREP4	50	0.058017428435502	78251	294	45.539	6.30319039925093	0.0528411134704865	75452.423	770	0.464	ns	0.170068	0.1289411;0.2179902	0.4682	ns
DNA?	hAT-Tip100?	tot	70	0.0812243998097028	78251	520	82.418	8.36488178322009	0.0956336083359441	75452.423	83	0.166	ns	0.1346154	0.1064643;0.1669955	0.1493	ns
DNA?	hAT-Tip100?	Eutr16	70	0.0812243998097028	78251	520	82.418	8.36488178322009	0.0956336083359441	75452.423	83	0.166	ns	0.1346154	0.1064643;0.1669955	0.1493	ns
DNA?	DNA?	Eulor12	12	0.0139241828245205	78251	60	8.913	2.76062530091503	0.0103421867929126	75452.423	896	0.212	ns	0.2	0.1078411;0.3233004	0.2741	ns
DNA?	DNA?	Eulor2C	6	0.00696209141226024	78251	38	5.50401606425703	2.11360368528141	0.00638657716231771	75452.423	688	0.628	ns	0.1578947	0.06022973;0.31253361	0.8169	ns
DNA?	DNA?	UCON83	4	0.00464139427484016	78251	50	7.275	2.57487960980801	0.00844153583736554	75452.423	141	0.282	ns	0.08	0.02222796;0.19234278	0.2311	ns
DNA?	DNA?	Eulor6D	7	0.00812243998097028	78251	75	11.874	3.10962920519373	0.013777978904863	75452.423	64	0.128	ns	0.09333333	0.03835391;0.18289353	0.1531	ns
DNA?	DNA?	tot	545	0.632389969946972	78251	3498	517.855	21.1898320895656	0.600892308049338	75452.423	900	0.204	ns	0.1558033	0.1439333;0.1682516	0.1986	ns
DNA?	DNA?	UCON7	25	0.029008714217751	78251	127	20.168	4.24049027327711	0.0234019099337441	75452.423	892	0.22	ns	0.1968504	0.1316285;0.2767242	0.2266	ns
DNA?	DNA?	Eulor6C	2	0.00232069713742008	78251	21	3.33954451345756	1.58249144407019	0.00387503569633394	75452.423	316	0.632	ns	0.0952381	0.01174932;0.30377441	0.5617	ns
DNA?	DNA?	MER133B	3	0.00348104570613012	78251	40	5.889	2.17379953178862	0.00683329272113343	75452.423	123	0.246	ns	0.075	0.01574218;0.20386475	0.2646	ns
DNA?	DNA?	Eulor6E	3	0.00348104570613012	78251	31	4.61044176706827	1.98862377745611	0.00534971950553866	75452.423	319	0.638	ns	0.09677419	0.02041986;0.25753906	0.6129	ns
DNA?	DNA?	Eulor2A	10	0.0116034856871004	78251	67	10.254	2.85510693943951	0.0118982142235528	75452.423	558	0.888	ns	0.1492537	0.07396468;0.25740245	1	ns
DNA?	DNA?	Eulor6A	5	0.0058017428435502	78251	30	4.12626262626263	1.77649442116487	0.00478790293250557	75452.423	777	0.45	ns	0.1666667	0.0564217;0.3472117	0.5963	ns
DNA?	DNA?	MER123	7	0.00812243998097028	78251	46	7.257	2.52295785068168	0.00842064956312876	75452.423	574	0.856	ns	0.1521739	0.0634443;0.2886910	1	ns
DNA?	DNA?	Eulor7	2	0.00232069713742008	78251	12	1.94074969770254	0.990326538455514	0.00225194613395359	75452.423	615	0.774	ns	0.1666667	0.02086253;0.48413775	1	ns
DNA?	DNA?	UCON100	2	0.00232069713742008	78251	19	2.70212765957447	1.35600889063501	0.00313540996225905	75452.423	469	0.938	ns	0.1052632	0.01301216;0.33137666	1	ns
DNA?	DNA?	UCON21	7	0.00812243998097028	78251	28	4.36703741152679	1.87616776580377	0.00506728560996832	75452.423	931	0.142	ns	0.25	0.1069080;0.4487155	0.1882	ns
DNA?	DNA?	Eulor5A	17	0.0197259256680707	78251	126	18.351	3.87876834109023	0.021293556584398	75452.423	423	0.846	ns	0.1349206	0.08060295;0.20721210	0.8017	ns
DNA?	DNA?	Eulor2B	5	0.0058017428435502	78251	57	8.206	2.7369791842568	0.00952182035483459	75452.423	159	0.318	ns	0.0877193	0.02909858;0.19295733	0.3424	ns
DNA?	DNA?	Eulor6B	9	0.0104431371183904	78251	64	9.405	2.82859964929221	0.0109130782887179	75452.423	553	0.898	ns	0.140625	0.06637407;0.25023684	1	ns
DNA?	DNA?	MER133A	7	0.00812243998097028	78251	54	8.272	2.64972395487474	0.00959840336036945	75452.423	406	0.812	ns	0.1296296	0.05374299;0.24901219	0.8496	ns
DNA?	DNA?	MER131	182	0.211183439505227	78251	1106	166.437	12.1005145945721	0.193124934730393	75452.423	906	0.192	ns	0.164557	0.1431682;0.1877467	0.1923	ns
DNA?	DNA?	Eulor3	5	0.0058017428435502	78251	37	5.46038114343029	2.10509161272315	0.00633594544439063	75452.423	520	0.964	ns	0.1351351	0.04537199;0.28774780	1	ns
DNA?	DNA?	UCON62	4	0.00464139427484016	78251	24	3.50559511698881	1.63705787298047	0.00406771227647487	75452.423	732	0.54	ns	0.1666667	0.04735363;0.37384171	0.771	ns
DNA?	DNA?	UCON2	25	0.029008714217751	78251	135	20.795	4.06417180892891	0.0241294484863253	75452.423	868	0.268	ns	0.1851852	0.1235737;0.2611138	0.339	ns
DNA?	DNA?	MER124	126	0.146203919657465	78251	747	109.168	9.87832765995123	0.126672932548938	75452.423	964	0.076	ns	0.1686747	0.1425029;0.1974925	0.08721	ns
DNA?	DNA?	UCON14	14	0.0162448799619406	78251	98	15.309	3.66154693072831	0.017763776238382	75452.423	433	0.866	ns	0.1428571	0.08035951;0.22806050	0.8891	ns
DNA?	DNA?	Eulor10	10	0.0116034856871004	78251	39	6.19219219219219	2.33838302453597	0.0071851013473877	75452.423	959	0.086	ns	0.2564103	0.1303768;0.4212739	0.1204	ns
DNA?	DNA?	MER134	15	0.0174052285306506	78251	89	13.784	3.33083149355209	0.0159942446710992	75452.423	690	0.624	ns	0.1685393	0.0975124;0.2627005	0.6623	ns
DNA?	DNA?	Eulor5B	9	0.0104431371183904	78251	43	6.38538538538539	2.35961059307007	0.00740927279259394	75452.423	904	0.196	ns	0.2093023	0.1004411;0.3604248	0.2802	ns
DNA?	DNA?	UCON58	37	0.0429328970422715	78251	235	34.75	5.3649121411522	0.0403221127626739	75452.423	691	0.622	ns	0.1574468	0.1133443;0.2104286	0.6465	ns
snRNA	tot	tot	484	0.56160870725566	78251	4380	650.243	22.8882463902944	0.754508534363723	75452.423	1	0.002	**	0.1105023	0.1013654;0.1201621	2.449e-13	***
snRNA	snRNA	U14	0	0	78251	7	1.54834054834055	0.742623251900894	0.00179661473914267	75452.423	1	0.002	**	0	0.0000000;0.4096164	0.3601	ns
snRNA	snRNA	U4	16	0.0185655770993606	78251	162	25.084	4.56396469900609	0.0291061834975227	75452.423	23	0.046	*	0.09876543	0.05751379;0.15543181	0.05012	ns
snRNA	snRNA	U2	134	0.155486708207145	78251	1087	158.503	11.5638104754753	0.183918729186248	75452.423	15	0.03	*	0.1232751	0.1043119;0.1443035	0.03517	*
snRNA	snRNA	U5	28	0.0324897599238811	78251	214	31.03	4.98457078853796	0.0360056160870726	75452.423	307	0.614	ns	0.1308411	0.08873445;0.18352282	0.6275	ns
snRNA	snRNA	U13	17	0.0197259256680707	78251	176	28.551	4.9960343633085	0.0331291119852404	75452.423	9	0.018	*	0.09659091	0.05728011;0.15014487	0.01814	*
snRNA	snRNA	U3	40	0.0464139427484016	78251	229	35.337	5.28160262858976	0.0410032373725067	75452.423	830	0.344	ns	0.1746725	0.1278177;0.2301664	0.4098	ns
snRNA	snRNA	tot	484	0.56160870725566	78251	4380	650.243	22.8882463902944	0.754508534363723	75452.423	1	0.002	**	0.1105023	0.1013654;0.1201621	2.449e-13	***
snRNA	snRNA	U6	174	0.201900650955547	78251	1710	257.541	14.7790642376214	0.298837330734153	75452.423	1	0.002	**	0.1017544	0.08782544;0.11706636	3.662e-09	***
snRNA	snRNA	U17	1	0.00116034856871004	78251	9	1.94082125603865	1.0006649793522	0.00225202916656647	75452.423	338	0.676	ns	0.1111111	0.002809137;0.482496515	0.6942	ns
snRNA	snRNA	U8	2	0.00232069713742008	78251	29	4.73212487411883	1.94706800265717	0.00549091432464097	75452.423	126	0.252	ns	0.06896552	0.008463962;0.227661890	0.2139	ns
snRNA	snRNA	U1	24	0.027848365649041	78251	204	27.678	4.76077524999669	0.0321161276847565	75452.423	274	0.548	ns	0.1176471	0.07685172;0.16997738	0.5391	ns
snRNA	snRNA	U7	28	0.0324897599238811	78251	245	38.578	5.61671286995013	0.0447639270836959	75452.423	32	0.064	ns	0.1142857	0.07729996;0.16092559	0.06537	ns
snRNA	snRNA	U13_	28	0.0324897599238811	78251	308	48.476	6.3311537264157	0.0562490572167879	75452.423	2	0.004	**	0.09090909	0.06125991;0.12870677	0.0009552	***
Retroposon	tot	tot	631	0.732179946856036	78251	5565	956.864	29.3153354559161	1.11029577285016	75452.423	1	0.002	**	0.1133872	0.1051713;0.1220109	2.2e-16	***
Retroposon	SVA	tot	631	0.732179946856036	78251	5565	956.864	29.3153354559161	1.11029577285016	75452.423	1	0.002	**	0.1133872	0.1051713;0.1220109	2.2e-16	***
Retroposon	SVA	SVA_B	99	0.114874508302294	78251	801	135.577	11.1839685332243	0.157316577900001	75452.423	1	0.002	**	0.1235955	0.1015979;0.1484055	0.0004014	***
Retroposon	SVA	SVA_D	161	0.186816119562317	78251	1433	271.582	16.5279293454579	0.31512978498741	75452.423	1	0.002	**	0.1123517	0.09645954;0.12985195	2.943e-15	***
Retroposon	SVA	SVA_E	82	0.0951485826342233	78251	686	114.48	9.68676589132996	0.132836704145925	75452.423	2	0.004	**	0.1195335	0.0962070;0.1461891	0.0007062	***
Retroposon	SVA	SVA_C	55	0.0638191712790522	78251	486	85.307	9.33144291237035	0.0989858553509474	75452.423	1	0.002	**	0.1131687	0.08640073;0.14474801	0.0001666	***
Retroposon	SVA	SVA_A	149	0.172891936737796	78251	1186	193.725	12.9630017516937	0.224788526473353	75452.423	1	0.002	**	0.1256324	0.1072944;0.1458487	0.0003446	***
Retroposon	SVA	SVA_F	106	0.122996948283264	78251	973	172.285	12.2283812627963	0.199910653160209	75452.423	1	0.002	**	0.1089414	0.09005746;0.13022807	4.587e-09	***
tot	tot	tot	78251	90.7984358501294	78251	4687922	75452.423	35.1434935106932	87.5511110337545	75452.423	1001	0.002	**	0.01669204	0.01657626;0.01680842	2.2e-16	***
rRNA	tot	tot	245	0.28428539933396	78251	1766	268.117	15.2371086653761	0.31110917719683	75452.423	68	0.136	ns	0.1387316	0.1229371;0.1557366	0.1273	ns
rRNA	rRNA	tot	245	0.28428539933396	78251	1766	268.117	15.2371086653761	0.31110917719683	75452.423	68	0.136	ns	0.1387316	0.1229371;0.1557366	0.1273	ns
rRNA	rRNA	SSU-rRNA_Hsa	13	0.0150845313932305	78251	80	10.56	2.86087129815107	0.012253280885578	75452.423	842	0.32	ns	0.1625	0.08946164;0.26183689	0.4084	ns
rRNA	rRNA	LSU-rRNA_Hsa	65	0.0754226569661526	78251	411	63.122	7.40134419520507	0.0732435223541152	75452.423	624	0.756	ns	0.1581509	0.1242282;0.1970861	0.7844	ns
rRNA	rRNA	5S	168	0.194938559543287	78251	1275	195.14	13.0258232780916	0.226430419698077	75452.423	17	0.034	*	0.1317647	0.1136723;0.1515733	0.03561	*
tRNA	tot	tot	354	0.410763393323354	78251	1997	272.122	15.3525508244336	0.315756373214514	75452.423	1001	0.002	**	0.1772659	0.1607493;0.1947357	2.455e-07	***
tRNA	tRNA	tRNA-Arg-AGA	8	0.00928278854968032	78251	41	6.745	2.40202929722864	0.00782655109594922	75452.423	771	0.462	ns	0.195122	0.0882061;0.3486655	0.5324	ns
tRNA	tRNA	tRNA-His-CAY_	23	0.0266880170803309	78251	44	7.543	2.55159982396568	0.00875250925377984	75452.423	1001	0.002	**	0.5227273	0.3668975;0.6753858	1.142e-07	***
tRNA	tRNA	tRNA-Thr-ACG_	5	0.0058017428435502	78251	12	2.2706013363029	1.13877825517906	0.00263468901069017	75452.423	893	0.218	ns	0.4166667	0.1516522;0.7233303	0.05909	ns
tRNA	tRNA	tRNA-Arg-CGA_	0	0	78251	2	1.07692307692308	0.266958738994984	0.00124960615091851	75452.423	1	0.002	**	0	0.0000000;0.8418861	0.213	ns
tRNA	tRNA	tRNA-Leu-TTA(m)	2	0.00232069713742008	78251	27	4.02235772357724	1.74914835550445	0.00466733702739262	75452.423	202	0.404	ns	0.07407407	0.009100073;0.242898347	0.4167	ns
tRNA	tRNA	tRNA-Thr-ACY	0	0	78251	13	2.49396267837541	1.23578368369682	0.00289386602426917	75452.423	1	0.002	**	0	0.0000000;0.2470526	0.1483	ns
tRNA	tRNA	tRNA-Lys-AAA	9	0.0104431371183904	78251	47	5.45381526104418	2.07131048799945	0.00632832673216159	75452.423	963	0.078	ns	0.1914894	0.09149157;0.33259734	0.1104	ns
tRNA	tRNA	tRNA-Ser-TCG	2	0.00232069713742008	78251	7	1.57284299858557	0.779516979785918	0.00182504612221438	75452.423	624	0.756	ns	0.2857143	0.03669257;0.70957914	0.6584	ns
tRNA	tRNA	tRNA-Ser-TCA_	2	0.00232069713742008	78251	4	1.17737789203085	0.41480626905844	0.00136616875184884	75452.423	385	0.77	ns	0.5	0.06758599;0.93241401	0.5863	ns
tRNA	tRNA	tRNA-Arg-CGY_	8	0.00928278854968032	78251	40	5.91891891891892	2.21319427303905	0.00686800909587835	75452.423	882	0.24	ns	0.2	0.09052241;0.35647802	0.37	ns
tRNA	tRNA	tRNA-Cys-TGY	23	0.0266880170803309	78251	136	20.934	4.18439400070705	0.024290736937376	75452.423	717	0.57	ns	0.1691176	0.1103306;0.2428739	0.6341	ns
tRNA	tRNA	tRNA-Glu-GAA	17	0.0197259256680707	78251	95	14.16	3.51208410131858	0.0164305357329342	75452.423	816	0.372	ns	0.1789474	0.1078403;0.2709795	0.3888	ns
tRNA	tRNA	tRNA-Ala-GCY	9	0.0104431371183904	78251	28	4.17171717171717	1.89213904687469	0.00484064604926512	75452.423	985	0.034	*	0.3214286	0.1587760;0.5235164	0.02791	*
tRNA	tRNA	tRNA-Thr-ACG	0	0	78251	3	1.23768736616702	0.469262736411332	0.00143614876384241	75452.423	1	0.002	**	0	0.0000000;0.7075982	0.2729	ns
tRNA	tRNA	tRNA-Gly-GGY	8	0.00928278854968032	78251	37	5.925	2.17901884414135	0.00687506526960699	75452.423	887	0.23	ns	0.2162162	0.09826564;0.38213649	0.3673	ns
tRNA	tRNA	tRNA-Met	14	0.0162448799619406	78251	50	6.58958958958959	2.39105961110538	0.00764622084866686	75452.423	998	0.008	**	0.28	0.1623106;0.4249054	0.005093	**
tRNA	tRNA	tRNA-Ile-ATC	1	0.00116034856871004	78251	9	1.23940677966102	0.483149245047564	0.00143814388282918	75452.423	372	0.744	ns	0.1111111	0.002809137;0.482496515	1	ns
tRNA	tRNA	tRNA-Met_	4	0.00464139427484016	78251	48	5.6036036036036	2.16434651076586	0.00650213342105987	75452.423	323	0.646	ns	0.08333333	0.0231735;0.1998280	0.6525	ns
tRNA	tRNA	tRNA-Thr-ACA	5	0.0058017428435502	78251	25	3.73983739837398	1.75086038259263	0.00433951497241153	75452.423	827	0.35	ns	0.2	0.06831146;0.40703743	0.4097	ns
tRNA	tRNA	tRNA-Trp-TGG	3	0.00348104570613012	78251	13	2.50695187165775	1.25356229568327	0.00290893801610303	75452.423	754	0.496	ns	0.2307692	0.05038107;0.53813154	0.7252	ns
tRNA	tRNA	tRNA-Lys-AAG	15	0.0174052285306506	78251	73	11.874	3.16893770310591	0.013777978904863	75452.423	884	0.236	ns	0.2054795	0.1198131;0.3161616	0.3398	ns
tRNA	tRNA	tRNA-Leu-TTG	3	0.00348104570613012	78251	26	2.52030735455543	1.28275729545996	0.00292443503156779	75452.423	725	0.554	ns	0.1153846	0.02445808;0.30154040	0.7357	ns
tRNA	tRNA	tRNA-Gln-CAG	19	0.0220466228054908	78251	79	10.945	2.96255831195805	0.0127000150845314	75452.423	996	0.012	*	0.2405063	0.1514374;0.3498257	0.01365	*
tRNA	tRNA	tRNA-Ile-ATT	15	0.0174052285306506	78251	53	8.624	2.74265312173197	0.0100068460565554	75452.423	992	0.02	*	0.2830189	0.1678578;0.4234774	0.02446	*
tRNA	tRNA	tRNA-Arg-AGG	4	0.00464139427484016	78251	20	3.28747433264887	1.56316383616138	0.00381461613656011	75452.423	784	0.436	ns	0.2	0.057334;0.436614	0.5583	ns
tRNA	tRNA	tRNA-Glu-GAG_	16	0.0185655770993606	78251	96	12.742	3.12268909550522	0.0147851614625033	75452.423	886	0.232	ns	0.1666667	0.09837277;0.25649997	0.3647	ns
tRNA	tRNA	tRNA-Arg-CGG	1	0.00116034856871004	78251	17	1.3968253968254	0.608703490563783	0.00162080434994418	75452.423	379	0.758	ns	0.05882353	0.001488174;0.286889397	1	ns
tRNA	tRNA	tRNA-Gln-CAA	4	0.00464139427484016	78251	24	3.8184584178499	1.71896086447572	0.00443074275983094	75452.423	666	0.672	ns	0.1666667	0.04735363;0.37384171	0.7858	ns
tRNA	tRNA	tRNA-Val-GTG	21	0.0243673199429109	78251	38	6.01603206412826	2.26874084948023	0.00698069419492493	75452.423	999	0.006	**	0.5526316	0.3829908;0.7137585	2.778e-08	***
tRNA	tRNA	tRNA-Tyr-TAT	0	0	78251	5	1.31826401446655	0.538357562362317	0.00152964576236821	75452.423	1	0.002	**	0	0.0000000;0.5218238	0.3349	ns
tRNA	tRNA	tRNA-Arg-CGA	2	0.00232069713742008	78251	8	1.60857142857143	0.797661614147664	0.00186650355481072	75452.423	606	0.792	ns	0.25	0.03185403;0.65085579	0.6658	ns
tRNA	tRNA	tRNA-Tyr-TAC	7	0.00812243998097028	78251	34	4.77386934673367	2.01905425472328	0.00553935246369115	75452.423	905	0.194	ns	0.2058824	0.08702131;0.37897775	0.3175	ns
tRNA	tRNA	tRNA-Ala-GCY_	12	0.0139241828245205	78251	82	2.92895015906681	1.42775032037937	0.00339860312489622	75452.423	944	0.116	ns	0.1463415	0.07796815;0.24167957	3.482e-05	***
tRNA	tRNA	tRNA-Pro-CCA	3	0.00348104570613012	78251	9	2.01067615658363	1.00881148444737	0.00233308520043122	75452.423	763	0.478	ns	0.3333333	0.07485463;0.70070494	0.4279	ns
tRNA	tRNA	tRNA-Leu-TTA	6	0.00696209141226024	78251	13	2.15287356321839	1.06230951915634	0.00249808375769414	75452.423	871	0.262	ns	0.4615385	0.1922324;0.7486545	0.01227	*
tRNA	tRNA	tRNA-Val-GTY	9	0.0104431371183904	78251	29	4.21291624621594	1.85267338153134	0.00488845133639195	75452.423	987	0.03	*	0.3103448	0.1528459;0.5083234	0.02894	*
tRNA	tRNA	tRNA-Met-i	13	0.0150845313932305	78251	40	6.03003003003003	2.28419223521882	0.00699693671462391	75452.423	998	0.008	**	0.325	0.1857290;0.4912949	0.005956	**
tRNA	tRNA	tRNA-Leu-CTG	4	0.00464139427484016	78251	16	2.85959271168274	1.38221639099484	0.00331812431009474	75452.423	814	0.376	ns	0.25	0.07266204;0.52377082	0.5093	ns
tRNA	tRNA	tRNA-Thr-ACY_	4	0.00464139427484016	78251	12	1.85894206549118	0.905497787850435	0.00215702076500758	75452.423	788	0.428	ns	0.3333333	0.09924609;0.65112449	0.1014	ns
tRNA	tRNA	tRNA-Asn-AAT	0	0	78251	2	1	0	0.00116034856871004	75452.423	1	0.002	**	0	0.0000000;0.8418861	0.5	ns
tRNA	tRNA	tot	354	0.410763393323354	78251	1997	272.122	15.3525508244336	0.315756373214514	75452.423	1001	0.002	**	0.1772659	0.1607493;0.1947357	2.455e-07	***
tRNA	tRNA	tRNA-Gly-GGA	14	0.0162448799619406	78251	107	17.286	3.86278722234674	0.0200577853587218	75452.423	253	0.506	ns	0.1308411	0.07341663;0.20977645	0.4332	ns
tRNA	tRNA	tRNA-Asn-AAC	11	0.0127638342558104	78251	46	8.211	2.65018914466543	0.00952762209767814	75452.423	886	0.232	ns	0.2391304	0.1258614;0.3876689	0.333	ns
tRNA	tRNA	tRNA-Ile-ATA	14	0.0162448799619406	78251	65	9.478	2.82763355325818	0.0109977837342338	75452.423	955	0.094	ns	0.2153846	0.1230531;0.3348873	0.1143	ns
tRNA	tRNA	tRNA-Leu-CTA_	0	0	78251	7	1.58064516129032	0.762622144116959	0.00183409935054168	75452.423	1	0.002	**	0	0.0000000;0.4096164	0.3618	ns
tRNA	tRNA	tRNA-Phe-TTY	12	0.0139241828245205	78251	87	6.84484484484484	2.43450293901466	0.00794240591875802	75452.423	987	0.03	*	0.137931	0.07335221;0.22854547	0.04655	*
tRNA	tRNA	tRNA-Ala-GCA	7	0.00812243998097028	78251	40	2.01194743130227	1.05805213152411	0.00233456032223143	75452.423	838	0.328	ns	0.175	0.07338273;0.32779013	0.003505	**
tRNA	tRNA	tRNA-Ser-TCA(m)	3	0.00348104570613012	78251	31	4.81845536609829	1.90015334967284	0.00559108778744537	75452.423	252	0.504	ns	0.09677419	0.02041986;0.25753906	0.4652	ns
tRNA	tRNA	tRNA-Leu-CTY	7	0.00812243998097028	78251	30	3.26907216494845	1.52609640667451	0.00379326320760777	75452.423	964	0.076	ns	0.2333333	0.09933786;0.42283652	0.03899	*
tRNA	tRNA	tRNA-Leu-CTA	0	0	78251	1	1.004329004329	0.065795169495977	0.00116537172268714	75452.423	1	0.002	**	na	na	na	na
tRNA	tRNA	tRNA-SeC(e)-TGA	0	0	78251	3	1.24696356275304	0.47635883432004	0.00144691238527406	75452.423	1	0.002	**	0	0.0000000;0.7075982	0.2713	ns
tRNA	tRNA	tRNA-Val-GTA	3	0.00348104570613012	78251	12	2.25824800910125	1.12659792967201	0.00262035484515294	75452.423	748	0.508	ns	0.25	0.05486064;0.57185846	0.4815	ns
tRNA	tRNA	tRNA-Ser-TCY	5	0.0058017428435502	78251	15	2.50438596491228	1.28145707071436	0.00290596066988348	75452.423	896	0.212	ns	0.3333333	0.1182411;0.6161963	0.09031	ns
tRNA	tRNA	tRNA-Gly-GGG	14	0.0162448799619406	78251	47	7.192	2.40685041681632	0.00834522690616261	75452.423	997	0.01	**	0.2978723	0.1733885;0.4489357	0.0127	*
tRNA	tRNA	tRNA-Glu-GAG	3	0.00348104570613012	78251	18	2.52678571428571	1.27430872611362	0.00293195218700841	75452.423	707	0.59	ns	0.1666667	0.03578508;0.41417749	0.732	ns
tRNA	tRNA	tRNA-Ser-AGY	3	0.00348104570613012	78251	14	2.38095238095238	1.20280178319578	0.00276273468740486	75452.423	760	0.484	ns	0.2142857	0.04657929;0.50797568	0.7189	ns
tRNA	tRNA	tRNA-His-CAY	0	0	78251	1	1	0	0.00116034856871004	75452.423	1	0.002	**	0	0.000;0.975	2.2e-16	***
tRNA	tRNA	tRNA-Gln-CAA_	5	0.0058017428435502	78251	34	5.26553106212425	2.10616763217498	0.00610985143143413	75452.423	574	0.856	ns	0.1470588	0.04952846;0.31056573	1	ns
tRNA	tRNA	tRNA-Pro-CCY	3	0.00348104570613012	78251	17	2.9545934530095	1.44711111156577	0.00342835828431963	75452.423	651	0.702	ns	0.1764706	0.03798507;0.43431787	1	ns
tRNA	tRNA	tRNA-Asp-GAY	7	0.00812243998097028	78251	49	6.77955911823647	2.35417276218094	0.0078666517193308	75452.423	634	0.736	ns	0.1428571	0.05942151;0.27242151	0.8376	ns
tRNA	tRNA	tRNA-Ser-TCA	0	0	78251	1	1.00581395348837	0.076249285166302	0.00116709478131882	75452.423	1	0.002	**	na	na	na	na
tRNA	tRNA	tRNA-Pro-CCG	1	0.00116034856871004	78251	4	1.31538461538462	0.55223651609166	0.00152630465576475	75452.423	378	0.756	ns	0.25	0.006309463;0.805879550	1	ns
tRNA	tRNA	tRNA-Ala-GCG	3	0.00348104570613012	78251	11	1.63815789473684	0.844647895435145	0.00190083416847895	75452.423	729	0.546	ns	0.2727273	0.06021773;0.60974256	0.2179	ns
LINE	Penelope	tot	129	0.149684965363595	78251	1097	163.405	11.9844316344832	0.189606757870064	75452.423	2	0.004	**	0.1175934	0.09912105;0.13814408	0.002977	**
LINE	Penelope	Penelope1_Vert	129	0.149684965363595	78251	1097	163.405	11.9844316344832	0.189606757870064	75452.423	2	0.004	**	0.1175934	0.09912105;0.13814408	0.002977	**
LINE	L1-Tx1	tot	14	0.0162448799619406	78251	189	29.053	5.18411671030525	0.0337116069667328	75452.423	1	0.002	**	0.07407407	0.04108688;0.12116113	0.001624	**
LINE	L1-Tx1	MARE6	14	0.0162448799619406	78251	189	29.053	5.18411671030525	0.0337116069667328	75452.423	1	0.002	**	0.07407407	0.04108688;0.12116113	0.001624	**
LINE	RTE-X	tot	1528	1.77301261298894	78251	15596	2269.364	41.5345714390389	2.63325326928209	75452.423	1	0.002	**	0.09797384	0.09335149;0.10274675	2.2e-16	***
LINE	RTE-X	L5	102	0.118355554008424	78251	737	116.438	9.69278629219205	0.13510866664346	75452.423	74	0.148	ns	0.1383989	0.114277;0.165456	0.1572	ns
LINE	RTE-X	L4_C_Mam	503	0.58365533006115	78251	5015	752.318	24.7246068155225	0.8729511145148	75452.423	1	0.002	**	0.1002991	0.09211982;0.10894691	2.2e-16	***
LINE	RTE-X	L4_B_Mam	321	0.372471890555923	78251	3247	493.106	20.2660177507934	0.572174841322333	75452.423	1	0.002	**	0.09886049	0.08880491;0.10964499	2.2e-16	***
LINE	RTE-X	L4_A_Mam	692	0.802961209547348	78251	6597	990.493	28.8721241087412	1.14931713486731	75452.423	1	0.002	**	0.1048962	0.0976020;0.1125416	2.2e-16	***
LINE	L1	L1M2	1183	1.37269235678398	78251	9096	1362.364	34.2635592940298	1.58081711746209	75452.423	1	0.002	**	0.1300572	0.1232090;0.1371432	8.796e-08	***
LINE	L1	L1P	28	0.0324897599238811	78251	161	21.059	4.28273987779562	0.0244357805084647	75452.423	950	0.104	ns	0.173913	0.1187844;0.2414491	0.1271	ns
LINE	L1	L1MEg1	73	0.084705445515833	78251	1013	152.453	11.6421359865933	0.176898620345552	75452.423	1	0.002	**	0.07206318	0.05690812;0.08975864	3.608e-14	***
LINE	L1	L1MB7	1776	2.06077905802903	78251	23185	3453.131	50.0261377027395	4.00683561341827	75452.423	1	0.002	**	0.07660125	0.07320952;0.08009957	2.2e-16	***
LINE	L1	L1MB1	593	0.688086701245054	78251	6197	935.696	28.3089558440607	1.08573351434771	75452.423	1	0.002	**	0.09569146	0.08847826;0.10328773	2.2e-16	***
LINE	L1	L1P2	288	0.334180387788492	78251	1631	273.258	17.0215501400187	0.317074529188568	75452.423	812	0.38	ns	0.1765788	0.1583616;0.1959678	0.3363	ns
LINE	L1	L1MCb	217	0.251795639410079	78251	2145	333.818	17.7898666480487	0.387345238509648	75452.423	1	0.002	**	0.1011655	0.08872269;0.11470970	2.473e-13	***
LINE	L1	L1M3b	98	0.113714159733584	78251	564	87.207	9.16930898308195	0.101190517631497	75452.423	891	0.222	ns	0.1737589	0.1433785;0.2076026	0.221	ns
LINE	L1	L1MEh	316	0.366670147712373	78251	3050	449.762	19.3585151317994	0.521880692960165	75452.423	1	0.002	**	0.1036066	0.09301129;0.11496878	1.116e-12	***
LINE	L1	L1ME2	1089	1.26361959132523	78251	12799	1988.615	39.7031625455217	2.30748656896532	75452.423	1	0.002	**	0.08508477	0.08030679;0.09005240	2.2e-16	***
LINE	L1	L1PA16	1680	1.94938559543287	78251	13973	2119.734	43.5850536411383	2.45963031294601	75452.423	1	0.002	**	0.1202319	0.1148830;0.1257395	2.2e-16	***
LINE	L1	L1MEd	1308	1.51773592787273	78251	16918	2526.714	45.1193523885258	2.93186897343962	75452.423	1	0.002	**	0.0773141	0.07333280;0.08144143	2.2e-16	***
LINE	L1	L1M4b	378	0.438611758972395	78251	4228	641.503	23.0913663996352	0.744367087873197	75452.423	1	0.002	**	0.08940397	0.08097113;0.09840895	2.2e-16	***
LINE	L1	L1ME3A	1389	1.61172416193825	78251	15879	2437.354	46.7827244536625	2.82818022533969	75452.423	1	0.002	**	0.08747402	0.08312400;0.09197584	2.2e-16	***
LINE	L1	L1M4	1717	1.99231849247514	78251	20125	2930.025	48.8924006553354	3.39985031503464	75452.423	1	0.002	**	0.08531677	0.08149251;0.08926131	2.2e-16	***
LINE	L1	L1MC4	1745	2.02480825239902	78251	23685	3503.342	51.4704988148381	4.06509787540177	75452.423	1	0.002	**	0.07367532	0.07037966;0.07707604	2.2e-16	***
LINE	L1	L1MEf	936	1.0860862603126	78251	11271	1749.802	38.2580249421278	2.03038024622597	75452.423	1	0.002	**	0.08304498	0.07801435;0.08829220	2.2e-16	***
LINE	L1	L1MDa	652	0.756547266798946	78251	6954	1040.29	29.2351944853561	1.20709901254337	75452.423	1	0.002	**	0.09375899	0.08700737;0.10085337	2.2e-16	***
LINE	L1	L1ME3G	1802	2.09094812081549	78251	18628	2753.471	44.6992973791108	3.1949861338346	75452.423	1	0.002	**	0.0967361	0.09252754;0.10107100	2.2e-16	***
LINE	L1	L1MEj	221	0.256437033684919	78251	2345	353.248	17.1476102281495	0.409890811199684	75452.423	1	0.002	**	0.09424307	0.08271709;0.10679374	6.336e-16	***
LINE	L1	L1P4e	37	0.0429328970422715	78251	194	27.675	5.02061565762424	0.0321126466390504	75452.423	968	0.068	ns	0.1907216	0.1379838;0.2531684	0.0639	ns
LINE	L1	L1ME3E	371	0.430489318991425	78251	4540	691.118	24.369118365873	0.801937782109746	75452.423	1	0.002	**	0.08171806	0.07391057;0.09006841	2.2e-16	***
LINE	L1	L1MC2	573	0.664879729870853	78251	6382	1017.878	29.1540232742082	1.18109328042144	75452.423	1	0.002	**	0.08978377	0.08288046;0.09706455	2.2e-16	***
LINE	L1	L1PA2	549	0.637031364221812	78251	4918	909.957	31.2437084917959	1.05586730253768	75452.423	1	0.002	**	0.1116307	0.1029603;0.1207651	2.2e-16	***
LINE	L1	L1MA2	747	0.8667803808264	78251	7417	1098.038	32.473914317666	1.27410682168924	75452.423	1	0.002	**	0.1007146	0.09395603;0.10778873	2.2e-16	***
LINE	L1	L1M3e	154	0.178693679581346	78251	810	109.853	10.4324602672249	0.127467771318504	75452.423	1001	0.002	**	0.1901235	0.1636506;0.2188730	1.526e-05	***
LINE	L1	L1MC5	1193	1.38429584247108	78251	14431	2159.75	42.8767292819067	2.50606282127151	75452.423	1	0.002	**	0.08266925	0.07822609;0.08728151	2.2e-16	***
LINE	L1	L1MEa	39	0.0452535941796916	78251	355	53.207	6.52539130870569	0.0617386662953551	75452.423	22	0.044	*	0.1098592	0.07929599;0.14711181	0.03697	*
LINE	L1	L1PB1	1473	1.70919344170989	78251	13093	2038.033	41.8160554511481	2.36482867453383	75452.423	1	0.002	**	0.1125029	0.1071388;0.1180398	2.2e-16	***
LINE	L1	L1MCc	351	0.407282347617224	78251	3179	493.398	20.8395269111821	0.572513663104397	75452.423	1	0.002	**	0.1104121	0.09972247;0.12182424	3.737e-13	***
LINE	L1	L1PA8	1194	1.38545619103979	78251	8111	1270.733	34.1376491588113	1.47449321776262	75452.423	11	0.022	*	0.1472075	0.1395628;0.1551065	0.01866	*
LINE	L1	L1P4	411	0.476903261739827	78251	3775	561.566	22.7638273547274	0.651612304336223	75452.423	1	0.002	**	0.1088742	0.09911112;0.11924728	8.787e-13	***
LINE	L1	L1M7	279	0.323737250670101	78251	3059	475.962	19.8075969490722	0.552281825460368	75452.423	1	0.002	**	0.09120628	0.08123498;0.10196707	2.2e-16	***
LINE	L1	L1PA13	1092	1.26710063703136	78251	9060	1341.1	34.9726047511918	1.55614346549704	75452.423	1	0.002	**	0.1205298	0.1138933;0.1274114	4.33e-14	***
LINE	L1	L1PREC2	1004	1.16498996298488	78251	7902	1219.945	33.6644214010618	1.41556143465497	75452.423	1	0.002	**	0.1270564	0.1197887;0.1346004	5.743e-12	***
LINE	L1	L1M2a1	30	0.0348104570613012	78251	120	19.278	4.25003279737684	0.0223691997075922	75452.423	993	0.018	*	0.25	0.1754646;0.3372692	0.0122	*
LINE	L1	L1MA9	1554	1.8031816757754	78251	16437	2406.036	45.5010004840008	2.79184042886483	75452.423	1	0.002	**	0.0945428	0.09011155;0.09911811	2.2e-16	***
LINE	L1	L1MA4	1046	1.2137246028707	78251	10000	1505.737	34.8667394592686	1.74717977280375	75452.423	1	0.002	**	0.1046	0.09866755;0.11076381	2.2e-16	***
LINE	L1	L1PB3	395	0.458337684640466	78251	3601	555.232	22.151000944491	0.644262656502013	75452.423	1	0.002	**	0.1096918	0.09966588;0.12035603	1.358e-14	***
LINE	L1	HAL1b	448	0.519836158782098	78251	4340	676.229	23.8724622411148	0.784661352270222	75452.423	1	0.002	**	0.1032258	0.09432797;0.11266155	2.2e-16	***
LINE	L1	L1MC1	1126	1.30655248836751	78251	13002	2032.442	41.2271793398034	2.35834116568617	75452.423	1	0.002	**	0.08660206	0.08182218;0.09156790	2.2e-16	***
LINE	L1	L1PA4	1702	1.97491326394449	78251	11926	2012.177	43.6569994915432	2.33482670194126	75452.423	1	0.002	**	0.1427134	0.1364816;0.1491201	1.063e-14	***
LINE	L1	L1MD3	588	0.682284958401504	78251	5356	851.968	26.9244480333748	0.988579849386756	75452.423	1	0.002	**	0.1097834	0.1015321;0.1184626	2.2e-16	***
LINE	L1	L1PBa	360	0.417725484735615	78251	2167	352.494	17.9095705341227	0.409015908378877	75452.423	668	0.668	ns	0.1661283	0.1506863;0.1824788	0.6624	ns
LINE	L1	L1MA8	1101	1.27754377414975	78251	11124	1643.343	37.8073371945942	1.90685069794966	75452.423	1	0.002	**	0.09897519	0.09348628;0.10467499	2.2e-16	***
LINE	L1	L1M3c	233	0.270361216509439	78251	1070	156.595	11.8493621086699	0.181704784117149	75452.423	1001	0.002	**	0.217757	0.1933639;0.2437128	3.91e-10	***
LINE	L1	L1P4b	20	0.0232069713742008	78251	155	22.625	4.50407167590189	0.0262528863670647	75452.423	336	0.672	ns	0.1290323	0.08063023;0.19222477	0.6489	ns
LINE	L1	L1MC	814	0.944523734929973	78251	7862	1191.635	30.5776187065927	1.38271196667479	75452.423	1	0.002	**	0.103536	0.09688595;0.11048154	2.2e-16	***
LINE	L1	L1M3de	86	0.0997899769090635	78251	499	70.492	7.82861566454907	0.0817952913055082	75452.423	974	0.056	ns	0.1723447	0.1402284;0.2084001	0.05349	ns
LINE	L1	L1MA5	488	0.5662501015305	78251	4447	696.512	24.8725249723163	0.808196702289368	75452.423	1	0.002	**	0.1097369	0.1006965;0.1192934	2.2e-16	***
LINE	L1	HAL1M8	186	0.215824833780068	78251	2197	352.842	17.6507389246055	0.409419709680788	75452.423	1	0.002	**	0.0846609	0.07335288;0.09709058	2.2e-16	***
LINE	L1	L1ME4c	1076	1.248535059932	78251	9421	1431.961	33.7141234665996	1.6615738967986	75452.423	1	0.002	**	0.1142129	0.1078571;0.1208084	2.2e-16	***
LINE	L1	L1M2a	97	0.112553811164874	78251	489	84.579	8.92106183950903	0.0981411215929265	75452.423	927	0.15	ns	0.198364	0.1639116;0.2365109	0.1354	ns
LINE	L1	L1MC3	1110	1.28798691126815	78251	13130	2038.823	40.890973854174	2.36574534990311	75452.423	1	0.002	**	0.08453922	0.07983516;0.08942836	2.2e-16	***
LINE	L1	L1P4d	33	0.0382915027674313	78251	167	25.89	4.87315582016906	0.0300414244439029	75452.423	934	0.136	ns	0.1976048	0.1400982;0.2661635	0.1341	ns
LINE	L1	L1ME3C	272	0.315614810689131	78251	3264	511.078	21.3241796240005	0.59302862579919	75452.423	1	0.002	**	0.08333333	0.07407493;0.09334605	2.2e-16	***
LINE	L1	L1M4a2	171	0.198419605249417	78251	2051	308.446	16.3156147074906	0.357904874624337	75452.423	1	0.002	**	0.08337396	0.07176821;0.09618615	2.2e-16	***
LINE	L1	L1M2c	95	0.110233114027454	78251	450	75.943	8.02684129537773	0.0881203513535466	75452.423	994	0.016	*	0.2111111	0.1742990;0.2517697	0.01969	*
LINE	L1	L1M1	1227	1.42374769380722	78251	9983	1424.519	35.7093656874187	1.65293858275026	75452.423	1	0.002	**	0.1229089	0.1165289;0.1295099	8.707e-09	***
LINE	L1	L1M6	547	0.634710667084392	78251	5357	827.264	26.5667102610409	0.959914598345343	75452.423	1	0.002	**	0.1021094	0.09412608;0.11052905	2.2e-16	***
LINE	L1	L1PA7	1727	2.00392197816224	78251	13116	2187.335	45.6528526814914	2.53807103653938	75452.423	1	0.002	**	0.1316712	0.1259285;0.1375779	2.2e-16	***
LINE	L1	L1P3b	19	0.0220466228054908	78251	83	13.344	3.40135755739281	0.0154836913008668	75452.423	960	0.084	ns	0.2289157	0.1438036;0.3341699	0.09943	ns
LINE	L1	L1MA10	547	0.634710667084392	78251	5109	767.403	25.9236692547106	0.890454972673791	75452.423	1	0.002	**	0.107066	0.09871591;0.11586786	2.2e-16	***
LINE	L1	L1MB8	1271	1.47480303083046	78251	16563	2504.577	43.0248673468055	2.90618233717409	75452.423	1	0.002	**	0.07673731	0.07272807;0.08089591	2.2e-16	***
LINE	L1	L1MA4A	704	0.816885392371869	78251	6240	970.61	28.6287181603282	1.12624592427565	75452.423	1	0.002	**	0.1128205	0.1050729;0.1209320	2.2e-16	***
LINE	L1	L1PB	202	0.234390410879428	78251	1846	276.723	15.1823837316732	0.321095136979149	75452.423	1	0.002	**	0.1094258	0.09554347;0.12456244	4.9e-07	***
LINE	L1	L1MB4	826	0.958447917754494	78251	9160	1413.36	33.0152450605233	1.63999025307202	75452.423	1	0.002	**	0.09017467	0.08438537;0.09622610	2.2e-16	***
LINE	L1	L1M4c	364	0.422366879010455	78251	3615	555.496	21.1082339749573	0.644568988524153	75452.423	1	0.002	**	0.1006916	0.0910696;0.1109645	2.2e-16	***
LINE	L1	L1MEg	1038	1.20444181432102	78251	13185	2015.083	40.43705313529	2.33819867488193	75452.423	1	0.002	**	0.07872582	0.0741844;0.0834542	2.2e-16	***
LINE	L1	L1P1	482	0.55928801011824	78251	3259	501.332	21.4644006787168	0.581719868648542	75452.423	182	0.364	ns	0.1478981	0.1358767;0.1605550	0.3563	ns
LINE	L1	L1ME3	839	0.973532449147724	78251	9162	1455.373	35.9396651421592	1.68873997748924	75452.423	1	0.002	**	0.09157389	0.08574399;0.09766495	2.2e-16	***
LINE	L1	X9_LINE	95	0.110233114027454	78251	653	97.625	9.06314048856772	0.113279029020318	75452.423	419	0.838	ns	0.1454824	0.1193257;0.1748906	0.8263	ns
LINE	L1	L1PA17	607	0.704331581206995	78251	4789	749.277	24.2125694530655	0.869422494517353	75452.423	1	0.002	**	0.1267488	0.1174515;0.1365037	6.917e-09	***
LINE	L1	L1PA15-16	238	0.27616295935299	78251	1431	220.697	15.1618954644225	0.2560854480686	75452.423	870	0.264	ns	0.1663173	0.1473752;0.1866398	0.2133	ns
LINE	L1	L1ME3B	608	0.705491929775705	78251	8120	1239.377	32.2280237761566	1.43810932804214	75452.423	1	0.002	**	0.07487685	0.06924403;0.08081698	2.2e-16	***
LINE	L1	L1MD1	605	0.702010884069575	78251	6979	1095.089	30.1427215536797	1.27068495376011	75452.423	1	0.002	**	0.08668864	0.08018918;0.09353575	2.2e-16	***
LINE	L1	L1HS	166	0.192617862405867	78251	1571	297.456	18.6195798221322	0.345152643854214	75452.423	1	0.002	**	0.1056652	0.09089351;0.12192835	2.2e-16	***
LINE	L1	L1MEb	182	0.211183439505227	78251	1672	268.29	15.1597400280387	0.311309917499217	75452.423	1	0.002	**	0.1088517	0.0943204;0.1247715	1.832e-09	***
LINE	L1	L1PA11	654	0.758867963936366	78251	4144	658.729	24.2732517341569	0.764355252317796	75452.423	440	0.88	ns	0.1578185	0.1468421;0.1692797	0.8651	ns
LINE	L1	HAL1ME	737	0.8551768951393	78251	7407	1107.366	30.7938029853784	1.28493055313816	75452.423	1	0.002	**	0.09950047	0.09277474;0.10654323	2.2e-16	***
LINE	L1	L1PA8A	353	0.409603044754644	78251	2429	407.197	19.4779254691197	0.472490456133022	75452.423	4	0.008	**	0.1453273	0.1315399;0.1599757	0.003059	**
LINE	L1	L1MEc	1488	1.72659867024054	78251	17812	2704.497	46.1475631923137	3.1381592230306	75452.423	1	0.002	**	0.08353919	0.07951591;0.08769904	2.2e-16	***
LINE	L1	L1P4c	14	0.0162448799619406	78251	43	7.808	2.44522291726441	0.009060001624488	75452.423	996	0.012	*	0.3255814	0.1907628;0.4854398	0.02667	*
LINE	L1	L1MCa	569	0.660238335596013	78251	7243	1121.855	29.9980308829906	1.3017428435502	75452.423	1	0.002	**	0.07855861	0.07246401;0.08499490	2.2e-16	***
LINE	L1	L1MB2	752	0.87258212366995	78251	8944	1411.079	33.429931488403	1.6373434979868	75452.423	1	0.002	**	0.08407871	0.07840782;0.09002220	2.2e-16	***
LINE	L1	L1MEi	502	0.58249498149244	78251	5311	800.773	25.5472137645406	0.929175804411645	75452.423	1	0.002	**	0.09452081	0.08678308;0.10270732	2.2e-16	***
LINE	L1	L1MC4a	884	1.02574813473968	78251	9991	1556.973	34.1855074544744	1.80663139207018	75452.423	1	0.002	**	0.08847963	0.08298150;0.09421899	2.2e-16	***
LINE	L1	HAL1	1746	2.02596860096773	78251	21238	3146.26	49.4147570895397	3.65075828778965	75452.423	1	0.002	**	0.08221113	0.07855069;0.08598640	2.2e-16	***
LINE	L1	L1MB5	991	1.14990543159165	78251	9769	1523.853	35.4145108476537	1.7682006474745	75452.423	1	0.002	**	0.1014433	0.09552464;0.10760083	2.2e-16	***
LINE	L1	L1PA3	1248	1.44811501375013	78251	10703	1882.536	43.7036693506932	2.18439795314512	75452.423	1	0.002	**	0.1166028	0.1105807;0.1228344	2.2e-16	***
LINE	L1	L1M6B	111	0.128798691126814	78251	730	114.222	10.004039024154	0.132537334215198	75452.423	398	0.796	ns	0.1520548	0.1267704;0.1801874	0.7989	ns
LINE	L1	L1P3	446	0.517515461644678	78251	3552	527.379	22.3012265067127	0.611943467817732	75452.423	1	0.002	**	0.1255631	0.1148368;0.1369097	9.8e-05	***
LINE	L1	L1PB4	780	0.905071883593832	78251	7440	1111.227	31.7127603681889	1.28941065896195	75452.423	1	0.002	**	0.1048387	0.09796628;0.11202244	2.2e-16	***
LINE	L1	L1ME3F	367	0.425847924716585	78251	4605	725.375	25.1243628498039	0.841687843028046	75452.423	1	0.002	**	0.07969598	0.07203380;0.08789599	2.2e-16	***
LINE	L1	L1MA1	382	0.443253153247235	78251	4314	608.694	24.3148427010247	0.706297211682389	75452.423	1	0.002	**	0.08854891	0.08023624;0.09742342	2.2e-16	***
LINE	L1	L1PA14	418	0.485025701720797	78251	3056	472.297	20.2038854676022	0.548029147956046	75452.423	1	0.002	**	0.1367801	0.1247858;0.1494742	0.006365	**
LINE	L1	L1M2b	41	0.0475742913171117	78251	220	33.837	5.33393680895096	0.0392627145194416	75452.423	922	0.16	ns	0.1863636	0.1371822;0.2442099	0.1902	ns
LINE	L1	L1M8	133	0.154326359638435	78251	1662	256.604	15.0953984728809	0.297750084125271	75452.423	1	0.002	**	0.08002407	0.06742925;0.09412447	2.2e-16	***
LINE	L1	L1M3f	120	0.139241828245205	78251	671	104.864	10.0624428821612	0.12167879230921	75452.423	940	0.124	ns	0.1788376	0.1505615;0.2099711	0.1107	ns
LINE	L1	L1M3d	99	0.114874508302294	78251	532	80.053	8.50991243254648	0.0928893839709449	75452.423	984	0.036	*	0.1860902	0.1539002;0.2218129	0.02471	*
LINE	L1	L1M3a	109	0.126477993989394	78251	636	112.759	9.62328044517705	0.130839744259175	75452.423	378	0.756	ns	0.1713836	0.142891;0.202965	0.7554	ns
LINE	L1	L1MA3	819	0.950325477773523	78251	8888	1390.332	36.2920223587345	1.61326974623177	75452.423	1	0.002	**	0.09214671	0.08621182;0.09835048	2.2e-16	***
LINE	L1	L1M3	748	0.86794072939511	78251	7225	1080.81	29.7485272723689	1.2541163365475	75452.423	1	0.002	**	0.1035294	0.09659648;0.11078406	2.2e-16	***
LINE	L1	L1ME3D	315	0.365509799143663	78251	4186	655.712	24.2977249024561	0.760854480685998	75452.423	1	0.002	**	0.07525084	0.06743865;0.08366173	2.2e-16	***
LINE	L1	L1MDb	93	0.107912416890034	78251	971	131.126	11.1006012155805	0.152151866420673	75452.423	1	0.002	**	0.09577755	0.07800063;0.11604798	0.000242	***
LINE	L1	L1MD	899	1.04315336327033	78251	8496	1255.444	32.3674916933413	1.45675264849561	75452.423	1	0.002	**	0.1058145	0.09935089;0.11254982	2.2e-16	***
LINE	L1	L1M5	4178	4.84793632007055	78251	44640	6081.324	67.191038536844	7.05645559926202	75452.423	1	0.002	**	0.09359319	0.09090658;0.09633279	2.2e-16	***
LINE	L1	L1MA5A	392	0.454856638934336	78251	3431	547.34	21.4765370030096	0.635105185597754	75452.423	1	0.002	**	0.1142524	0.1037942;0.1253729	5.341e-14	***
LINE	L1	L1PB2	333	0.386396073380443	78251	2887	453.655	20.5602699325592	0.526397929938153	75452.423	1	0.002	**	0.1153446	0.1039134;0.1275618	1.523e-10	***
LINE	L1	L1M4a1	271	0.314454462120421	78251	2655	412.875	18.7316910942726	0.479078915306158	75452.423	1	0.002	**	0.1020716	0.09081105;0.11421784	1.474e-15	***
LINE	L1	L1MEg2	70	0.0812243998097028	78251	755	114.602	10.1886900730862	0.132978266671308	75452.423	1	0.002	**	0.09271523	0.0729888;0.1156881	2.171e-06	***
LINE	L1	L1PA5	1587	1.84147317854283	78251	11398	1921.222	42.6086870980111	2.22928719787424	75452.423	1	0.002	**	0.139235	0.1329283;0.1457265	2.2e-16	***
LINE	L1	L1ME4b	2228	2.58525661108597	78251	24590	3611.099	49.4279913138833	4.19013355612026	75452.423	1	0.002	**	0.09060594	0.08704638;0.09426259	2.2e-16	***
LINE	L1	L1PA12	265	0.307492370708161	78251	1769	276.307	15.2516019605274	0.320612431974565	75452.423	243	0.486	ns	0.1498021	0.1334803;0.1672945	0.4714	ns
LINE	L1	L1MC5a	1442	1.67322263607988	78251	17929	2638.005	45.6332704325514	3.06100532599993	75452.423	1	0.002	**	0.08042836	0.07648798;0.08450544	2.2e-16	***
LINE	L1	L1ME4a	3013	3.49613023752335	78251	29291	4142.992	56.206183566144	4.80731483737715	75452.423	1	0.002	**	0.1028644	0.09940789;0.10639982	2.2e-16	***
LINE	L1	L1PA10	1157	1.34252329399752	78251	7090	1126.379	30.7573629294576	1.30699226047505	75452.423	846	0.312	ns	0.1631876	0.1546552;0.1719979	0.3217	ns
LINE	L1	L1M	106	0.122996948283264	78251	748	114.004	9.78835000374404	0.132284378227219	75452.423	229	0.458	ns	0.1417112	0.1175021;0.1687844	0.4455	ns
LINE	L1	L1ME5	455	0.527958598763068	78251	3442	528.212	20.7297558784174	0.612910038175468	75452.423	1	0.002	**	0.1321906	0.1210463;0.1439637	0.0004632	***
LINE	L1	L1MA7	873	1.01298430048387	78251	8595	1256.098	32.659470862784	1.45751151645954	75452.423	1	0.002	**	0.1015707	0.09526202;0.10815086	2.2e-16	***
LINE	L1	L1MD2	955	1.10813288311809	78251	10982	1635.06	36.6384330283758	1.89723953075504	75452.423	1	0.002	**	0.08696048	0.08175493;0.09238620	2.2e-16	***
LINE	L1	L1MB3	1855	2.15244659495713	78251	17260	2679.354	47.0444881773399	3.10898457896752	75452.423	1	0.002	**	0.1074739	0.1028909;0.1121897	2.2e-16	***
LINE	L1	tot	42916	49.7975191747601	78251	950736	47773.359	116.712501159589	55.4337487381209	75452.423	1	0.002	**	0.04513977	0.04472331;0.04555900	2.2e-16	***
LINE	L1	L1PBb	56	0.0649795198477623	78251	317	47.758	6.98786564454886	0.0554159269444541	75452.423	889	0.226	ns	0.1766562	0.1362907;0.2231853	0.2085	ns
LINE	L1	L1P4a	62	0.0719416112600225	78251	601	92.607	9.18612736336353	0.107456399902531	75452.423	1	0.002	**	0.1031614	0.08001118;0.13029404	0.0003584	***
LINE	L1	L1P5	86	0.0997899769090635	78251	762	108.187	9.38883279120367	0.125534630603033	75452.423	6	0.012	*	0.1128609	0.09127125;0.13749765	0.02223	*
LINE	L1	L1ME1	2491	2.89042828465671	78251	31305	4612.621	58.0057585678097	5.35224817535188	75452.423	1	0.002	**	0.07957195	0.07659720;0.08262499	2.2e-16	***
LINE	L1	L1MA6	532	0.617305438553742	78251	5458	834.45	25.8153429559232	0.968252863160093	75452.423	1	0.002	**	0.0974716	0.08972808;0.10564847	2.2e-16	***
LINE	L1	L1PBa1	87	0.100950325477774	78251	441	76.562	8.46923159937688	0.0888386071175781	75452.423	901	0.202	ns	0.1972789	0.1611410;0.2375348	0.1871	ns
LINE	L1	L1ME3Cz	1238	1.43651152806303	78251	14145	2117.016	40.4968608627846	2.45647648553626	75452.423	1	0.002	**	0.08752209	0.08291482;0.09229984	2.2e-16	***
LINE	L1	L1PA15	985	1.14294334017939	78251	8463	1279.82	34.5538647559078	1.48503730520648	75452.423	1	0.002	**	0.116389	0.1096304;0.1234129	2.2e-16	***
LINE	L1	L1PA6	1004	1.16498996298488	78251	6051	1086.645	33.4375693800558	1.26088697044592	75452.423	8	0.016	*	0.165923	0.1566298;0.1755394	0.005434	**
LINE	L1	L1ME2z	612	0.710133324050545	78251	7272	1144.468	29.6150304073122	1.32798180573444	75452.423	1	0.002	**	0.08415842	0.07787643;0.09077606	2.2e-16	***
LINE	Jockey	tot	32	0.0371311541987213	78251	221	33.608	5.39902634606329	0.038996994697207	75452.423	437	0.874	ns	0.1447964	0.1011959;0.1982185	0.8514	ns
LINE	Jockey	X12_LINE	32	0.0371311541987213	78251	221	33.608	5.39902634606329	0.038996994697207	75452.423	437	0.874	ns	0.1447964	0.1011959;0.1982185	0.8514	ns
LINE	tot	tot	55193	64.0431185528133	78251	1569213	56895.7	106.385289536805	66.0188440607558	75452.423	1	0.002	**	0.03517241	0.03488472;0.03546181	2.821e-13	***
LINE	L2	X24_LINE	66	0.0765830055348627	78251	550	78.355	8.02953600455521	0.0909191121012752	75452.423	67	0.134	ns	0.12	0.09403493;0.15012748	0.143	ns
LINE	L2	UCON86	16	0.0185655770993606	78251	66	10.676	2.94986876415303	0.0123878813195484	75452.423	975	0.054	ns	0.2424242	0.1453683;0.3636112	0.09218	ns
LINE	L2	L2-1_Crp	6	0.00696209141226024	78251	41	6.04012036108325	2.26071637754839	0.00700864501581932	75452.423	614	0.776	ns	0.1463415	0.05565736;0.29173049	1	ns
LINE	L2	UCON49	23	0.0266880170803309	78251	106	16.741	3.57557040256566	0.0194253953887748	75452.423	968	0.068	ns	0.2169811	0.1427965;0.3075760	0.1086	ns
LINE	L2	tot	28510	33.0815376939233	78251	523574	33943.764	109.294233761592	39.3865979740314	75452.423	1	0.002	**	0.05445267	0.05383955;0.05507072	2.2e-16	***
LINE	L2	L2-2_Mam	82	0.0951485826342233	78251	520	78.517	7.93742487924854	0.0911070885694062	75452.423	700	0.604	ns	0.1576923	0.1274258;0.1919106	0.6681	ns
LINE	L2	L2	5641	6.54552627609334	78251	54017	7081.052	66.2983315383183	8.21648855316137	75452.423	1	0.002	**	0.1044301	0.1018632;0.1070396	2.2e-16	***
LINE	L2	L2d2	5691	6.60354370452884	78251	52674	6759.804	66.5555800006974	7.84372889616041	75452.423	1	0.002	**	0.1080419	0.1054030;0.1107241	2.2e-16	***
LINE	L2	L2d	3303	3.83263132244926	78251	27881	3838.545	53.4705252645986	4.45405019667908	75452.423	1	0.002	**	0.1184678	0.1146965;0.1223188	2.2e-16	***
LINE	L2	L2-3_AMi	2	0.00232069713742008	78251	12	2.01292596944771	1.03971591953598	0.00233569576756792	75452.423	621	0.762	ns	0.1666667	0.02086253;0.48413775	1	ns
LINE	L2	L2a	14106	16.3678769102238	78251	166340	17319.104	97.5858298021704	20.0961975377403	75452.423	1	0.002	**	0.08480221	0.08346767;0.08615125	2.2e-16	***
LINE	L2	L2-1_AMi	175	0.203060999524257	78251	951	146.4	11.0855260988773	0.16987503045915	75452.423	998	0.008	**	0.1840168	0.1598720;0.2101358	0.01181	*
LINE	L2	X13_LINE	21	0.0243673199429109	78251	139	20.785	4.16727022655612	0.0241178450006382	75452.423	572	0.86	ns	0.1510791	0.09601925;0.22162291	0.9057	ns
LINE	L2	L2b	10122	11.745048212483	78251	91943	11247.479	79.6080586498754	13.0509961592462	75452.423	1	0.002	**	0.1100899	0.1080736;0.1121309	2.2e-16	***
LINE	L2	X15_LINE	19	0.0220466228054908	78251	244	36.811	5.51467956373629	0.0427135911627853	75452.423	1	0.002	**	0.07786885	0.04753167;0.11893209	0.0008675	***
LINE	L2	L2-3_Crp	233	0.270361216509439	78251	1730	262.885	15.2538669017222	0.305038233485339	75452.423	26	0.052	ns	0.1346821	0.1189362;0.1516781	0.04453	*
LINE	L2	L2c	11565	13.4194311971316	78251	126360	13894.882	88.0561636909306	16.1229064410949	75452.423	1	0.002	**	0.09152422	0.08993975;0.09312745	2.2e-16	***
LINE	Dong-R4	tot	81	0.0939882340655133	78251	551	83.064	8.51412910369548	0.0963831935113308	75452.423	442	0.884	ns	0.1470054	0.1184891;0.1793683	0.8583	ns
LINE	Dong-R4	Mam_R4	81	0.0939882340655133	78251	551	83.064	8.51412910369548	0.0963831935113308	75452.423	442	0.884	ns	0.1470054	0.1184891;0.1793683	0.8583	ns
LINE	RTE-BovB	tot	1018	1.18123484294682	78251	8868	1276.207	32.1842504492023	1.48084496582773	75452.423	1	0.002	**	0.1147948	0.1082311;0.1216127	8.977e-16	***
LINE	RTE-BovB	MamRTE1	1007	1.16847100869101	78251	8819	1268.617	31.9639798367945	1.47203792019123	75452.423	1	0.002	**	0.1141853	0.1076192;0.1210075	3.061e-16	***
LINE	RTE-BovB	MamRTE2	13	0.0150845313932305	78251	49	8.11011011011011	2.67660537258091	0.0094105546583471	75452.423	967	0.07	ns	0.2653061	0.1494707;0.4108171	0.08018	ns
LINE	CR1	CR1-16_AMi	56	0.0649795198477623	78251	306	47.156	6.37999752103151	0.0547173971060907	75452.423	930	0.144	ns	0.1830065	0.1413034;0.2309695	0.1777	ns
LINE	CR1	X8_LINE	36	0.0417725484735615	78251	223	34.25	5.41616421786072	0.0397419384783189	75452.423	653	0.698	ns	0.161435	0.1157013;0.2164217	0.7108	ns
LINE	CR1	X7D_LINE	6	0.00696209141226024	78251	55	8.121	2.62283019622663	0.00942319072649424	75452.423	285	0.57	ns	0.1090909	0.0411015;0.2224709	0.5677	ns
LINE	CR1	CR1-12_AMi	17	0.0197259256680707	78251	133	19.965	4.11250382220949	0.023166359174296	75452.423	284	0.568	ns	0.1278195	0.0762553;0.1967482	0.5445	ns
LINE	CR1	X2_LINE	34	0.0394518513361414	78251	191	29.017	5.33940260892735	0.0336698344182592	75452.423	856	0.292	ns	0.1780105	0.1265396;0.2397663	0.3134	ns
LINE	CR1	CR1_Mam	173	0.200740302386837	78251	1695	246.909	14.4701798573862	0.286500504751627	75452.423	1	0.002	**	0.1020649	0.08805633;0.11746774	1.292e-07	***
LINE	CR1	CR1-3_Croc	231	0.268040519372019	78251	1338	200.307	13.451754558447	0.232425940752602	75452.423	992	0.02	*	0.1726457	0.1527574;0.1939830	0.02143	*
LINE	CR1	X21_LINE	9	0.0104431371183904	78251	45	6.85685685685686	2.47442439421695	0.00795634403970348	75452.423	859	0.286	ns	0.2	0.09575727;0.34595830	0.4037	ns
LINE	CR1	tot	6581	7.63625393068078	78251	68381	8459.121	73.3363660238328	9.81552894489504	75452.423	1	0.002	**	0.09624018	0.09403956;0.09847513	2.2e-16	***
LINE	CR1	CR1-L3B_Croc	4	0.00464139427484016	78251	37	5.656	2.22724597308529	0.00656293150462399	75452.423	318	0.636	ns	0.1081081	0.03025197;0.25417594	0.6467	ns
LINE	CR1	X7B_LINE	122	0.141562525382625	78251	934	134.287	10.5404806689606	0.155819728246365	75452.423	122	0.244	ns	0.130621	0.1096657;0.1539361	0.2632	ns
LINE	CR1	CR1-13_AMi	16	0.0185655770993606	78251	102	15.523	3.5278771119353	0.018012090832086	75452.423	631	0.742	ns	0.1568627	0.09240247;0.24220114	0.8903	ns
LINE	CR1	X7A_LINE	151	0.175212633875216	78251	920	136.248	10.9145601662927	0.158095171789606	75452.423	907	0.19	ns	0.1641304	0.1407585;0.1896751	0.1781	ns
LINE	CR1	X17_LINE	133	0.154326359638435	78251	966	145.871	11.2258798933259	0.169261206066302	75452.423	131	0.262	ns	0.1376812	0.1165654;0.1610324	0.2613	ns
LINE	CR1	CR1-1_Amn	17	0.0197259256680707	78251	66	10.273	2.89980686941043	0.0119202608463582	75452.423	992	0.02	*	0.2575758	0.1577664;0.3800612	0.02745	*
LINE	CR1	X1_LINE	16	0.0185655770993606	78251	85	13.329	3.22508296950018	0.0154662860723361	75452.423	835	0.334	ns	0.1882353	0.1115951;0.2876061	0.4544	ns
LINE	CR1	X6A_LINE	136	0.157807405344565	78251	1033	151.064	11.9687574607875	0.175286896183614	75452.423	117	0.234	ns	0.1316554	0.1116250;0.1538103	0.2015	ns
LINE	CR1	CR1-11_Crp	3	0.00348104570613012	78251	25	3.6484295845998	1.67338219709118	0.00423345004652974	75452.423	497	0.994	ns	0.12	0.0254654;0.3121903	1	ns
LINE	CR1	X6B_LINE	120	0.139241828245205	78251	875	129.643	10.5405243538286	0.150431069493276	75452.423	196	0.392	ns	0.1371429	0.1150307;0.1617301	0.3916	ns
LINE	CR1	X20_LINE	26	0.0301690627864611	78251	161	25.075	4.62198417757329	0.0290957403604043	75452.423	633	0.738	ns	0.1614907	0.1082856;0.2275992	0.8279	ns
LINE	CR1	CR1-L3A_Croc	48	0.0556967312980819	78251	323	46.457	6.34542476241074	0.0539063134565623	75452.423	630	0.744	ns	0.1486068	0.1116476;0.1921588	0.8119	ns
LINE	CR1	CR1-8_Crp	2	0.00232069713742008	78251	7	1.56268221574344	0.707421208346924	0.00181325607238654	75452.423	616	0.772	ns	0.2857143	0.03669257;0.70957914	0.6568	ns
LINE	CR1	X5B_LINE	15	0.0174052285306506	78251	73	11.1	3.04980348568581	0.0128798691126814	75452.423	925	0.154	ns	0.2054795	0.1198131;0.3161616	0.1942	ns
LINE	CR1	L3	4636	5.37937596453975	78251	45293	6025.798	62.849210171801	6.99202608463582	75452.423	1	0.002	**	0.1023558	0.09957876;0.10518387	2.2e-16	***
LINE	CR1	X7C_LINE	81	0.0939882340655133	78251	620	89.121	8.83472757992069	0.103411424792008	75452.423	197	0.394	ns	0.1306452	0.1051217;0.1597452	0.3904	ns
LINE	CR1	Plat_L3	489	0.56741045009921	78251	3315	488.248	19.9807338635428	0.56653786797554	75452.423	524	0.956	ns	0.1475113	0.1356038;0.1600442	0.9609	ns
LINE	CR1	L3b	1275	1.4794444251053	78251	9560	1401.648	33.7382626459391	1.62640025063529	75452.423	1	0.002	**	0.1333682	0.1266134;0.1403472	0.0002266	***
LTR?	tot	tot	927	1.07564312319421	78251	8420	1241.934	31.0778293237394	1.44107633933234	75452.423	1	0.002	**	0.110095	0.1034857;0.1169755	2.2e-16	***
LTR?	LTR?	MER129	17	0.0197259256680707	78251	122	19.494	4.08639971890449	0.0226198349984335	75452.423	331	0.662	ns	0.1393443	0.0833176;0.2137055	0.6216	ns
LTR?	LTR?	Eutr18	136	0.157807405344565	78251	676	97.303	9.38462904233634	0.112905396781193	75452.423	1001	0.002	**	0.2011834	0.1715825;0.2334194	4.794e-05	***
LTR?	LTR?	MamRep605	341	0.395678861930124	78251	3549	535.892	20.9952169585155	0.621821515183161	75452.423	1	0.002	**	0.0960834	0.08658238;0.10625556	2.2e-16	***
LTR?	LTR?	MamRep1151	126	0.146203919657465	78251	1260	195.879	13.1904642582188	0.227287917290354	75452.423	1	0.002	**	0.1	0.08398668;0.11790640	1.229e-08	***
LTR?	LTR?	MamRep605b	261	0.302850976433321	78251	2374	352.565	17.5679938925709	0.409098293127255	75452.423	1	0.002	**	0.109941	0.09763408;0.12321940	4.67e-08	***
LTR?	LTR?	tot	927	1.07564312319421	78251	8420	1241.934	31.0778293237394	1.44107633933234	75452.423	1	0.002	**	0.110095	0.1034857;0.1169755	2.2e-16	***
LTR?	LTR?	UCON51	6	0.00696209141226024	78251	42	5.97897897897898	2.2509313500068	0.00693769970060568	75452.423	594	0.816	ns	0.1428571	0.05428386;0.28539384	1	ns
LTR?	LTR?	Eutr5	71	0.0823847483784129	78251	397	61.439	7.30887807387007	0.0712906557129762	75452.423	905	0.194	ns	0.1788413	0.1424005;0.2201505	0.1873	ns
scRNA	tot	tot	196	0.227428319467168	78251	1861	285.127	15.6796276015	0.330846706350588	75452.423	1	0.002	**	0.1053197	0.09173491;0.12016224	2.385e-09	***
scRNA	scRNA	tot	196	0.227428319467168	78251	1861	285.127	15.6796276015	0.330846706350588	75452.423	1	0.002	**	0.1053197	0.09173491;0.12016224	2.385e-09	***
scRNA	scRNA	BC200	92	0.106752068321324	78251	676	106.763	9.37148097451282	0.12388229424119	75452.423	65	0.13	ns	0.1360947	0.1111413;0.1642736	0.1261	ns
scRNA	scRNA	HY3	54	0.0626588227103422	78251	545	81.458	8.47372645534655	0.0945196737099825	75452.423	1	0.002	**	0.09908257	0.07531267;0.12730082	0.0007378	***
scRNA	scRNA	HY4	14	0.0162448799619406	78251	162	25.022	4.59550156507803	0.0290342418862626	75452.423	5	0.01	**	0.08641975	0.04805348;0.14074666	0.01616	*
scRNA	scRNA	HY1	35	0.0406121999048514	78251	456	69.895	7.45933084241588	0.0811025632099883	75452.423	1	0.002	**	0.07675439	0.05404209;0.10513205	1.269e-06	***
scRNA	scRNA	HY5	1	0.00116034856871004	78251	22	3.51070336391437	1.58086052989455	0.00407363962348357	75452.423	89	0.178	ns	0.04545455	0.001150148;0.228444398	0.2388	ns
SINE	tot	tot	48235	55.9694132117288	78251	1806997	57484.665	94.2916310532737	66.7022487555262	75452.423	1	0.002	**	0.02669346	0.02645893;0.02692951	2.2e-16	***
SINE	Alu	AluYc	851	0.987456631972244	78251	6703	1037.76	28.1792915537717	1.20416333066453	75452.423	1	0.002	**	0.1269581	0.1190770;0.1351653	1.085e-10	***
SINE	Alu	AluYd8	20	0.0232069713742008	78251	224	34.678	5.43561053257699	0.0402385676657268	75452.423	2	0.004	**	0.08928571	0.05539276;0.13452549	0.005385	**
SINE	Alu	AluY	8669	10.0590617421473	78251	98084	11910.733	86.4806372063228	13.8206019888374	75452.423	1	0.002	**	0.08838343	0.08661412;0.09017712	2.2e-16	***
SINE	Alu	AluYh3	83	0.0963089312029334	78251	649	105.591	9.14950449108762	0.122522365718662	75452.423	7	0.014	*	0.1278891	0.1031648;0.1560542	0.01656	*
SINE	Alu	AluYk11	23	0.0266880170803309	78251	171	27.053	4.83420733528886	0.0313909098293127	75452.423	242	0.484	ns	0.1345029	0.08721178;0.19495625	0.4631	ns
SINE	Alu	AluYe5	167	0.193778210974577	78251	1297	207.16	13.2980162895538	0.240377809493972	75452.423	1	0.002	**	0.1287587	0.1110024;0.1482158	0.002119	**
SINE	Alu	Alu	902	1.04663440897646	78251	7748	1185.912	31.700586480114	1.37607129181606	75452.423	1	0.002	**	0.1164171	0.1093564;0.1237678	2.2e-16	***
SINE	Alu	AluSx3	3975	4.61238556062241	78251	38631	5493.521	62.1928091060736	6.37439922952855	75452.423	1	0.002	**	0.1028966	0.09988391;0.10596921	2.2e-16	***
SINE	Alu	AluSx	10396	12.0629837203096	78251	124945	14280.909	88.0600663995565	16.5708323180283	75452.423	1	0.002	**	0.08320461	0.08167886;0.08474974	2.2e-16	***
SINE	Alu	AluSc	4026	4.67156333762662	78251	37679	5373.837	60.7772021345118	6.23552407143106	75452.423	1	0.002	**	0.10685	0.1037478;0.1100128	2.2e-16	***
SINE	Alu	AluSg	4405	5.11133544516773	78251	42580	6030.215	63.3028279227952	6.99715134426382	75452.423	1	0.002	**	0.1034523	0.1005750;0.1063838	2.2e-16	***
SINE	Alu	AluYh3a3	16	0.0185655770993606	78251	158	26.804	4.73941410366787	0.0311019830357039	75452.423	15	0.03	*	0.1012658	0.05899851;0.15923763	0.01954	*
SINE	Alu	AluYg6	101	0.117195205439714	78251	811	128.573	10.7498013576638	0.149189496524756	75452.423	3	0.006	**	0.1245376	0.1025935;0.1492516	0.007073	**
SINE	Alu	AluSx1	9664	11.2136085680138	78251	106483	12750.958	82.8680478191043	14.7955558649818	75452.423	1	0.002	**	0.09075627	0.08903735;0.09249752	2.2e-16	***
SINE	Alu	AluYj4	362	0.420046181873035	78251	2787	447.796	18.8089383049698	0.519599447674081	75452.423	1	0.002	**	0.1298888	0.1176218;0.1429386	6.251e-06	***
SINE	Alu	FLAM_A	1685	1.95518733827642	78251	14934	2247.3	40.3534930880141	2.60765133846207	75452.423	1	0.002	**	0.1128298	0.1077978;0.1180132	2.2e-16	***
SINE	Alu	AluYk3	711	0.825007832352839	78251	6065	959.023	28.9055011892027	1.11280096541001	75452.423	1	0.002	**	0.11723	0.1092370;0.1255932	2.2e-16	***
SINE	Alu	AluSc5	517	0.599900210023091	78251	4143	660.061	23.7180485037202	0.765900836611318	75452.423	1	0.002	**	0.1247888	0.1148721;0.1352378	4.163e-10	***
SINE	Alu	AluYa8	48	0.0556967312980819	78251	390	60.701	7.14511383055944	0.0704343184692682	75452.423	39	0.078	ns	0.1230769	0.09215808;0.15985309	0.08057	ns
SINE	Alu	AluYi6	51	0.0591777770042121	78251	454	72.147	7.78948439032181	0.0837156681867233	75452.423	3	0.006	**	0.1123348	0.0847931;0.1450455	0.005691	**
SINE	Alu	AluYk2	748	0.86794072939511	78251	6622	1048.632	29.1937810646866	1.21677864030355	75452.423	1	0.002	**	0.1129568	0.1054290;0.1208273	2.2e-16	***
SINE	Alu	AluSq2	5320	6.17305438553741	78251	51711	7121.573	69.604521839177	8.26350703751407	75452.423	1	0.002	**	0.1028795	0.1002737;0.1055299	2.2e-16	***
SINE	Alu	AluJo	4728	5.48612803286107	78251	45868	6407.143	62.3300536385666	7.43451920957055	75452.423	1	0.002	**	0.1030784	0.1003101;0.1058971	2.2e-16	***
SINE	Alu	AluYb8	305	0.353906313456562	78251	2645	407.976	18.4169108866446	0.473394367668047	75452.423	1	0.002	**	0.1153119	0.1033815;0.1281010	1.088e-08	***
SINE	Alu	AluSp	5785	6.71261646998758	78251	64572	8545.349	74.1524901186117	9.91558348127778	75452.423	1	0.002	**	0.08958992	0.08739785;0.09181894	2.2e-16	***
SINE	Alu	AluYk4	115	0.133440085401655	78251	1095	175.87	12.047250152472	0.204070502779035	75452.423	1	0.002	**	0.1050228	0.08748769;0.12471177	1.584e-07	***
SINE	Alu	AluYh9	21	0.0243673199429109	78251	168	24.29	4.4171723320934	0.0281848667339669	75452.423	279	0.558	ns	0.125	0.07906939;0.18471017	0.5827	ns
SINE	Alu	AluYe6	26	0.0301690627864611	78251	193	33.022	5.51379342358034	0.038317030435943	75452.423	122	0.244	ns	0.134715	0.08992404;0.19112759	0.2134	ns
SINE	Alu	AluYc3	64	0.0742623083974426	78251	557	92.15	9.055246959498	0.10692612060663	75452.423	1	0.002	**	0.1149013	0.08962101;0.14434901	0.0009265	***
SINE	Alu	AluYk12	7	0.00812243998097028	78251	100	16.213	3.8911144639771	0.0188127313444959	75452.423	10	0.02	*	0.07	0.02860529;0.13891973	0.009499	**
SINE	Alu	AluSq	1396	1.61984660191922	78251	12256	1924.804	39.0512814973668	2.23344356644736	75452.423	1	0.002	**	0.1139034	0.1083303;0.1196606	2.2e-16	***
SINE	Alu	AluYf1	282	0.327218296376231	78251	1999	325.981	17.2464512024672	0.378251586776668	75452.423	8	0.016	*	0.1410705	0.1260958;0.1571063	0.007691	**
SINE	Alu	AluSg4	1298	1.50613244218563	78251	11821	1863.964	38.7374146180574	2.16284795952704	75452.423	1	0.002	**	0.1098046	0.1042228;0.1155793	2.2e-16	***
SINE	Alu	tot	38467	44.6351283925691	78251	1196725	49690.523	104.652088037127	57.6583272415034	75452.423	1	0.002	**	0.03214356	0.03182826;0.03246112	2.2e-16	***
SINE	Alu	AluSz	10262	11.9074970121024	78251	118033	13776.2	88.0767023991334	15.9851939522633	75452.423	1	0.002	**	0.08694179	0.08534036;0.08856354	2.2e-16	***
SINE	Alu	AluYi6_4d	5	0.0058017428435502	78251	46	7.629	2.53333313576734	0.0088522992306889	75452.423	206	0.412	ns	0.1086957	0.03624837;0.23569670	0.426	ns
SINE	Alu	AluYb9	56	0.0649795198477623	78251	378	60.434	7.21468611206999	0.0701245054014226	75452.423	297	0.594	ns	0.1481481	0.1138900;0.1880308	0.5748	ns
SINE	Alu	AluSq10	170	0.197259256680707	78251	1528	247.27	14.7297680248559	0.286919390584932	75452.423	1	0.002	**	0.1112565	0.0959213;0.1281031	2.511e-08	***
SINE	Alu	AluYm1	547	0.634710667084392	78251	4667	736.026	25.2353749357553	0.854046715633376	75452.423	1	0.002	**	0.1172059	0.1081118;0.1267819	3.672e-15	***
SINE	Alu	AluYh7	62	0.0719416112600225	78251	462	72.874	7.74377750778585	0.0845592415961755	75452.423	85	0.17	ns	0.1341991	0.1044606;0.1687132	0.18	ns
SINE	Alu	AluSg7	667	0.773952495329597	78251	5829	929.98	27.3129199390251	1.07910096192896	75452.423	1	0.002	**	0.1144279	0.1063645;0.1228793	2.2e-16	***
SINE	Alu	AluSq4	181	0.210023090936517	78251	1638	266.145	14.3756263736101	0.308820969819334	75452.423	1	0.002	**	0.1105006	0.0957210;0.1266917	2.77e-09	***
SINE	Alu	FAM	477	0.553486267274689	78251	4262	668.771	23.6723665893366	0.776007472644782	75452.423	1	0.002	**	0.1119193	0.1026053;0.1217688	2.2e-16	***
SINE	Alu	FLAM_C	2442	2.83357120478992	78251	24406	3594.467	52.7796798550882	4.17083463872547	75452.423	1	0.002	**	0.1000574	0.09631994;0.10389032	2.2e-16	***
SINE	Alu	FRAM	2404	2.78947795917894	78251	20221	3025.967	46.9075284706755	3.51117647741382	75452.423	1	0.002	**	0.1188863	0.1144556;0.1234269	2.2e-16	***
SINE	Alu	AluJr	10084	11.700954966872	78251	114124	13338.81	89.2897001369731	15.4776690917952	75452.423	1	0.002	**	0.08836003	0.08671948;0.09002153	2.2e-16	***
SINE	Alu	AluSc8	2225	2.58177556537984	78251	20437	3078.265	46.9489187945365	3.57186038686021	75452.423	1	0.002	**	0.1088712	0.1046322;0.1132218	2.2e-16	***
SINE	Alu	AluSx4	1294	1.50149104791079	78251	11827	1848.471	39.8414922348988	2.14487067915202	75452.423	1	0.002	**	0.1094107	0.1038393;0.1151751	2.2e-16	***
SINE	Alu	AluSz6	4138	4.80152237732215	78251	40962	5841.868	63.8465422474621	6.77860317239299	75452.423	1	0.002	**	0.1010205	0.09811826;0.10397935	2.2e-16	***
SINE	Alu	AluJb	10135	11.7601327438763	78251	117273	13583.238	92.2012170224473	15.7612907717478	75452.423	1	0.002	**	0.08642228	0.08482008;0.08804497	2.2e-16	***
SINE	Alu	AluYa5	440	0.510553370232418	78251	3782	583.429	22.3472225870992	0.67698100509393	75452.423	1	0.002	**	0.1163406	0.1062890;0.1269891	2.503e-11	***
SINE	Alu	AluJr4	1353	1.56995161346468	78251	12307	1910.575	39.7008883469316	2.21693296666319	75452.423	1	0.002	**	0.1099374	0.1044630;0.1155971	2.2e-16	***
SINE	5S-Deu-L2	tot	387	0.449054896090786	78251	2614	395.423	17.8227866149691	0.45882851208503	75452.423	322	0.644	ns	0.148049	0.1346430;0.1622483	0.6624	ns
SINE	5S-Deu-L2	AmnSINE1	387	0.449054896090786	78251	2614	395.423	17.8227866149691	0.45882851208503	75452.423	322	0.644	ns	0.148049	0.1346430;0.1622483	0.6624	ns
SINE	MIR	tot	30401	35.2757568373539	78251	598863	35739.666	105.06065955526	41.4704702892749	75452.423	1	0.002	**	0.05076453	0.05020990;0.05132351	2.2e-16	***
SINE	MIR	MIR1_Amn	1991	2.31025400030169	78251	11716	1827.057	38.8439777263555	2.12002297490166	75452.423	1001	0.002	**	0.1699385	0.1631777;0.1768638	3.689e-05	***
SINE	MIR	MIR3	10097	11.7160394982653	78251	87870	10456.809	75.4504823993478	12.1335433564243	75452.423	1	0.002	**	0.1149084	0.1128068;0.1170354	0.0001691	***
SINE	MIR	MIRb	18606	21.589445469419	78251	223887	20647.406	98.5038485145234	23.9581879996751	75452.423	1	0.002	**	0.08310442	0.08196417;0.08425548	2.2e-16	***
SINE	MIR	MIRc	11257	13.0620438379689	78251	100994	11713.405	79.0387126229488	13.591632726471	75452.423	1	0.002	**	0.1114621	0.1095274;0.1134191	6.61e-06	***
SINE	MIR	MIR	16079	18.6572446362887	78251	174396	17629.156	90.7471581412372	20.455965932166	75452.423	1	0.002	**	0.09219822	0.09084433;0.09356567	2.2e-16	***
SINE	tRNA-RTE	tot	759	0.880704563650921	78251	5836	837.029	26.2526829555069	0.971245402118797	75452.423	6	0.012	*	0.1300548	0.1215259;0.1389554	0.003365	**
SINE	tRNA-RTE	MamSINE1	759	0.880704563650921	78251	5836	837.029	26.2526829555069	0.971245402118797	75452.423	6	0.012	*	0.1300548	0.1215259;0.1389554	0.003365	**
SINE	tRNA	tot	334	0.387556421949154	78251	2292	344.56	17.2836664259967	0.399809702834732	75452.423	277	0.554	ns	0.1457243	0.1315213;0.1608392	0.5589	ns
SINE	tRNA	LFSINE_Vert	334	0.387556421949154	78251	2292	344.56	17.2836664259967	0.399809702834732	75452.423	277	0.554	ns	0.1457243	0.1315213;0.1608392	0.5589	ns
SINE	tRNA-Deu	tot	94	0.109072765458744	78251	667	99.341	9.1294066107861	0.115270187164224	75452.423	291	0.582	ns	0.1409295	0.1154102;0.1696735	0.5869	ns
SINE	tRNA-Deu	AmnSINE2	94	0.109072765458744	78251	667	99.341	9.1294066107861	0.115270187164224	75452.423	291	0.582	ns	0.1409295	0.1154102;0.1696735	0.5869	ns
DNA	TcMar-Mariner	tot	2155	2.50055116557014	78251	16390	2363.158	41.576214565754	2.74208700293568	75452.423	1	0.002	**	0.1314826	0.1263444;0.1367520	3.004e-06	***
DNA	TcMar-Mariner	MADE1	1077	1.24969540850071	78251	7843	1140.804	29.8556015002368	1.32373028857869	75452.423	16	0.032	*	0.1373199	0.1297747;0.1451357	0.04195	*
DNA	TcMar-Mariner	HSMAR2	229	0.265719822234599	78251	1770	284.987	15.8533958873536	0.330684257550968	75452.423	1	0.002	**	0.1293785	0.1140848;0.1459121	0.0002246	***
DNA	TcMar-Mariner	MARNA	372	0.431649667560135	78251	3156	477.335	20.0938432744345	0.553874984045207	75452.423	1	0.002	**	0.1178707	0.1068204;0.1296346	7.761e-08	***
DNA	TcMar-Mariner	HSMAR1	111	0.128798691126814	78251	716	120.519	10.1293752642126	0.139844049152365	75452.423	195	0.39	ns	0.1550279	0.1292845;0.1836505	0.3686	ns
DNA	TcMar-Mariner	MADE2	423	0.490827444564347	78251	2664	393.842	17.926806921658	0.4569940009979	75452.423	943	0.118	ns	0.1587838	0.1450984;0.1732234	0.1134	ns
DNA	TcMar-Mariner	UCON40	35	0.0406121999048514	78251	241	37.483	5.53663845355333	0.0434933454009584	75452.423	378	0.756	ns	0.1452282	0.1032875;0.1961473	0.7225	ns
DNA	TcMar	tot	221	0.256437033684919	78251	1834	266.265	14.4783423566856	0.308960211647579	75452.423	2	0.004	**	0.1205016	0.1059457;0.1362831	0.002288	**
DNA	TcMar	UCON44	38	0.0440932456109815	78251	364	54.444	6.85579068130481	0.0631740174748495	75452.423	9	0.018	*	0.1043956	0.07494182;0.14046888	0.01507	*
DNA	TcMar	DNA1_Mam	20	0.0232069713742008	78251	169	25.956	4.58138112942518	0.0301180074494378	75452.423	117	0.234	ns	0.1183432	0.07380634;0.17684125	0.2401	ns
DNA	TcMar	X4a_DNA	17	0.0197259256680707	78251	179	25.245	4.50591592001874	0.029292999617085	75452.423	31	0.062	ns	0.09497207	0.05630278;0.14770305	0.08507	ns
DNA	TcMar	X4b_DNA	89	0.103271022615194	78251	699	101.039	9.05480361291555	0.117240459033894	75452.423	98	0.196	ns	0.1273247	0.1035135;0.1543321	0.2158	ns
DNA	TcMar	X5a_DNA	64	0.0742623083974426	78251	423	60.924	7.07320678718319	0.0706930762000905	75452.423	694	0.616	ns	0.1513002	0.1185104;0.1890593	0.6776	ns
DNA	TcMar-Tc1	tot	65	0.0754226569661526	78251	649	100.617	9.27169214735236	0.116750791937898	75452.423	2	0.004	**	0.1001541	0.07814928;0.12587153	5.704e-05	***
DNA	TcMar-Tc1	EutTc1-N2	18	0.0208862742367807	78251	198	31.094	5.25211850101926	0.03607987839547	75452.423	4	0.008	**	0.09090909	0.05477112;0.13986904	0.008237	**
DNA	TcMar-Tc1	X32_DNA	38	0.0440932456109815	78251	328	50.243	6.7917655347545	0.0582993931376986	75452.423	34	0.068	ns	0.1158537	0.08330257;0.15553725	0.06539	ns
DNA	TcMar-Tc1	X33a_DNA	6	0.00696209141226024	78251	67	9.477	2.92267223838271	0.0109966233856651	75452.423	162	0.324	ns	0.08955224	0.03357699;0.18479617	0.2918	ns
DNA	TcMar-Tc1	EutTc1-N1	5	0.0058017428435502	78251	56	9.963	2.68380957480851	0.0115605527900581	75452.423	50	0.1	ns	0.08928571	0.02962984;0.19619344	0.113	ns
DNA	PIF-Harbinger	tot	6	0.00696209141226024	78251	30	4.11740890688259	1.83249420792775	0.00477762953189519	75452.423	885	0.234	ns	0.2	0.07713551;0.38566651	0.2912	ns
DNA	PIF-Harbinger	Chompy-7_Croc	4	0.00464139427484016	78251	14	2.24122310305776	1.14959298675775	0.00260060001979294	75452.423	850	0.304	ns	0.2857143	0.08388932;0.58103526	0.2614	ns
DNA	PIF-Harbinger	Chompy-6_Croc	2	0.00232069713742008	78251	16	2.33668903803132	1.1914479693955	0.00271137378080008	75452.423	554	0.896	ns	0.125	0.0155136;0.3834762	1	ns
DNA	hAT-Blackjack	BLACKJACK	157	0.182174725287476	78251	2129	325.826	16.9490706233408	0.378071732748518	75452.423	1	0.002	**	0.07374354	0.06299982;0.08567755	2.2e-16	***
DNA	hAT-Blackjack	MER81	725	0.841252712314779	78251	3668	568.021	21.3708509955096	0.659102354347246	75452.423	1001	0.002	**	0.1976554	0.1848764;0.2109180	4.302e-12	***
DNA	hAT-Blackjack	MER63D	220	0.255276685116209	78251	1718	270.066	15.1669931654788	0.313370696557246	75452.423	1	0.002	**	0.1280559	0.1126094;0.1447848	0.000719	***
DNA	hAT-Blackjack	tot	2854	3.31163481509846	78251	19734	2865.288	46.7150870207405	3.32473282974205	75452.423	402	0.804	ns	0.1446235	0.1397435;0.1496084	0.832	ns
DNA	hAT-Blackjack	MER94B	94	0.109072765458744	78251	622	94.431	8.99678726997484	0.109572875691858	75452.423	522	0.96	ns	0.1511254	0.1238845;0.1817262	1	ns
DNA	hAT-Blackjack	MER63C	126	0.146203919657465	78251	890	148.771	11.712973693847	0.172626216915561	75452.423	30	0.06	ns	0.141573	0.1193245;0.1662237	0.04309	*
DNA	hAT-Blackjack	MER63A	677	0.785555981016698	78251	3511	536.547	21.3837100161327	0.622581543495666	75452.423	1001	0.002	**	0.1928226	0.1798905;0.2062681	1.68e-10	***
DNA	hAT-Blackjack	MER94	710	0.823847483784129	78251	4792	709.089	23.6353063594849	0.822790406238034	75452.423	533	0.938	ns	0.1481636	0.1382173;0.1585407	0.9675	ns
DNA	hAT-Blackjack	MER63B	389	0.451375593228206	78251	2404	378.44	17.6727679418569	0.439122312342628	75452.423	743	0.518	ns	0.1618136	0.1473027;0.1771535	0.5565	ns
DNA	hAT-Tag1	tot	187	0.216985182348778	78251	2372	352.715	16.9880654981481	0.409272345412562	75452.423	1	0.002	**	0.07883642	0.06830605;0.09042018	2.2e-16	***
DNA	hAT-Tag1	hAT-5_Mam	74	0.085865794084543	78251	904	131.193	10.3150448933173	0.152229609774776	75452.423	1	0.002	**	0.08185841	0.06482065;0.10167708	9.309e-09	***
DNA	hAT-Tag1	hAT-1_Mam	113	0.131119388264235	78251	1468	223.011	13.5758308100161	0.258770494656595	75452.423	1	0.002	**	0.07697548	0.06385666;0.09181514	2.2e-16	***
DNA	hAT-Ac	tot	688	0.798319815272508	78251	5533	819.808	24.6605612117665	0.951263039417041	75452.423	1	0.002	**	0.1243448	0.1157597;0.1333283	3.538e-07	***
DNA	hAT-Ac	UCON37	42	0.0487346398858217	78251	174	26.676	4.71309210998865	0.030953458418909	75452.423	1000	0.004	**	0.2413793	0.1798403;0.3119473	0.002174	**
DNA	hAT-Ac	EuthAT-2	79	0.0916675369280932	78251	1150	180.671	12.2350502841409	0.209641336257412	75452.423	1	0.002	**	0.06869565	0.05476085;0.08488275	2.2e-16	***
DNA	hAT-Ac	OldhAT1	573	0.664879729870853	78251	4209	618.67	21.3187144919103	0.717872849003841	75452.423	19	0.038	*	0.1361368	0.1259130;0.1468685	0.0476	*
DNA	tot	tot	28200	32.7218296376231	78251	524553	33877.618	110.230271653429	39.3098455576055	75452.423	1	0.002	**	0.05376006	0.05315121;0.05437384	2.2e-16	***
DNA	hAT-Charlie	MER102b	509	0.590617421473411	78251	3128	507.751	20.204534694524	0.589168146111092	75452.423	543	0.918	ns	0.1627238	0.1499486;0.1761330	0.942	ns
DNA	hAT-Charlie	MER3	1272	1.47596337939917	78251	10909	1650.255	36.8811088660738	1.91487102725659	75452.423	1	0.002	**	0.116601	0.1106354;0.1227720	2.2e-16	***
DNA	hAT-Charlie	Charlie17a	133	0.154326359638435	78251	1214	182.003	12.5218124401696	0.211186920550933	75452.423	1	0.002	**	0.1095552	0.09253598;0.12849095	4.78e-05	***
DNA	hAT-Charlie	Chap1a_Mam	191	0.221626576623618	78251	1415	218.803	13.5086147947772	0.253887747879463	75452.423	21	0.042	*	0.1349823	0.1175968;0.1538985	0.04306	*
DNA	hAT-Charlie	Charlie32a	43	0.0498949884545317	78251	259	37.548	5.64744097707888	0.0435687680579246	75452.423	855	0.294	ns	0.1660232	0.1228333;0.2170438	0.3317	ns
DNA	hAT-Charlie	MER102c	505	0.58597602719857	78251	3112	499.403	20.2949371882614	0.5794815562595	75452.423	623	0.758	ns	0.1622751	0.1494824;0.1757059	0.7882	ns
DNA	hAT-Charlie	Charlie2a	183	0.212343788073937	78251	2080	318.052	16.536164632125	0.369051182975366	75452.423	1	0.002	**	0.08798077	0.07615413;0.10098294	2.2e-16	***
DNA	hAT-Charlie	UCON81	2	0.00232069713742008	78251	40	5.88365095285858	2.23887331607515	0.00682708596193891	75452.423	57	0.114	ns	0.05	0.006113647;0.169196864	0.1138	ns
DNA	hAT-Charlie	Charlie1a	360	0.417725484735615	78251	5747	902.717	28.4536556793942	1.04746637890022	75452.423	1	0.002	**	0.06264138	0.05651281;0.06921841	2.2e-16	***
DNA	hAT-Charlie	Charlie17	47	0.0545363827293719	78251	535	82.965	8.38463338954524	0.0962683190030285	75452.423	1	0.002	**	0.08785047	0.06526259;0.11510991	5.182e-06	***
DNA	hAT-Charlie	MER58D	152	0.176372982443926	78251	1140	179.114	12.4362238506576	0.20783467353593	75452.423	18	0.036	*	0.1333333	0.1141276;0.1544526	0.02789	*
DNA	hAT-Charlie	MER106B	109	0.126477993989394	78251	827	129.532	10.6714974046221	0.150302270802149	75452.423	26	0.052	ns	0.1318017	0.1094870;0.1567773	0.04978	*
DNA	hAT-Charlie	Charlie10a	27	0.0313294113551711	78251	305	46.236	6.19456832044627	0.0536498764228774	75452.423	1	0.002	**	0.08852459	0.05914948;0.12618413	0.001357	**
DNA	hAT-Charlie	Charlie23a	211	0.244833547997819	78251	1488	224.227	13.8412084028111	0.260181478516146	75452.423	182	0.364	ns	0.1418011	0.1244606;0.1605683	0.3649	ns
DNA	hAT-Charlie	hAT-16_Crp	4	0.00464139427484016	78251	20	2.9738219895288	1.49714807491316	0.00345067008914818	75452.423	812	0.38	ns	0.2	0.057334;0.436614	0.5255	ns
DNA	hAT-Charlie	Charlie24	153	0.177533331012636	78251	1286	195.069	12.4980174203527	0.226348034949699	75452.423	1	0.002	**	0.1189736	0.1017763;0.1379333	0.000823	***
DNA	hAT-Charlie	MER102a	481	0.55812766154953	78251	3028	493.996	20.4100110865367	0.573207551548485	75452.423	273	0.546	ns	0.1588507	0.1460002;0.1723640	0.5387	ns
DNA	hAT-Charlie	MER5B	3169	3.67714461424212	78251	24966	3527.19	50.9328386608684	4.09276986806837	75452.423	1	0.002	**	0.1269326	0.1228268;0.1311255	4.188e-11	***
DNA	hAT-Charlie	MER20B	442	0.512874067369838	78251	4146	642.467	23.0277482222685	0.745485663893434	75452.423	1	0.002	**	0.1066088	0.09737379;0.11640212	2.2e-16	***
DNA	hAT-Charlie	MER105	76	0.0881864912219631	78251	714	111.622	9.47084013236487	0.129520427936552	75452.423	1	0.002	**	0.1064426	0.08478506;0.13141265	0.0001617	***
DNA	hAT-Charlie	Charlie1b	285	0.330699342082362	78251	3033	471.522	19.2968361107173	0.547129877815296	75452.423	1	0.002	**	0.09396637	0.08381275;0.10491072	2.2e-16	***
DNA	hAT-Charlie	Charlie17b	63	0.0731019598287325	78251	527	81.365	8.20262507116217	0.0944117612930924	75452.423	18	0.036	*	0.1195446	0.09309552;0.15034655	0.02565	*
DNA	hAT-Charlie	Charlie12	2	0.00232069713742008	78251	21	3.05717255717256	1.44473478346119	0.00354738580101479	75452.423	359	0.718	ns	0.0952381	0.01174932;0.30377441	0.7583	ns
DNA	hAT-Charlie	MER113	619	0.718255764031515	78251	3734	646.743	22.9432199645634	0.750447314373238	75452.423	119	0.238	ns	0.165774	0.1539773;0.1780962	0.2344	ns
DNA	hAT-Charlie	MER112	535	0.620786484259872	78251	4468	683.043	23.7186366540053	0.792567967417412	75452.423	1	0.002	**	0.1197404	0.1103597;0.1296212	2.503e-10	***
DNA	hAT-Charlie	Charlie13a	37	0.0429328970422715	78251	548	84.192	8.5103208847588	0.0976920666968357	75452.423	1	0.002	**	0.06751825	0.04798114;0.09186686	1.077e-09	***
DNA	hAT-Charlie	Charlie25	59	0.0684605655538924	78251	1076	177.51	12.5043295805196	0.205973474431719	75452.423	1	0.002	**	0.05483271	0.04199979;0.07016342	2.2e-16	***
DNA	hAT-Charlie	MER113A	320	0.371311541987213	78251	2067	340.12	16.7172086505213	0.394657755189659	75452.423	120	0.24	ns	0.1548137	0.1394757;0.1711375	0.2473	ns
DNA	hAT-Charlie	Charlie18a	325	0.377113284830763	78251	2463	386.631	17.9224455098364	0.448626727468932	75452.423	2	0.004	**	0.1319529	0.1188276;0.1459600	0.0005326	***
DNA	hAT-Charlie	Charlie29a	100	0.116034856871004	78251	978	151.675	11.6478774052635	0.175995869159095	75452.423	1	0.002	**	0.1022495	0.08396993;0.12296242	2.119e-06	***
DNA	hAT-Charlie	Charlie10	124	0.143883222520045	78251	1131	178.948	12.7189255468796	0.207642055673524	75452.423	1	0.002	**	0.1096375	0.09202038;0.12931334	3.252e-06	***
DNA	hAT-Charlie	Charlie14a	65	0.0754226569661526	78251	523	74.744	7.91322204181601	0.0867290934196633	75452.423	117	0.234	ns	0.124283	0.09724305;0.15565206	0.2356	ns
DNA	hAT-Charlie	Charlie30b	71	0.0823847483784129	78251	614	89.442	8.65734287097293	0.103783896682563	75452.423	19	0.038	*	0.1156352	0.0914249;0.1436120	0.03423	*
DNA	hAT-Charlie	Charlie21a	53	0.0614984741416321	78251	742	118.003	10.0389128281289	0.136924612153491	75452.423	1	0.002	**	0.07142857	0.05395940;0.09239201	9.509e-13	***
DNA	hAT-Charlie	MER5C1	68	0.0789037026722827	78251	617	95.658	8.90237542952938	0.110996623385665	75452.423	1	0.002	**	0.1102107	0.08660511;0.13762023	0.001795	**
DNA	hAT-Charlie	Charlie6	18	0.0208862742367807	78251	260	43.207	6.22871960742719	0.0501351806082547	75452.423	1	0.002	**	0.06923077	0.04154375;0.10720932	5.525e-06	***
DNA	hAT-Charlie	Charlie9	132	0.153166011069725	78251	1284	156.764	11.4945390698552	0.181900883025261	75452.423	16	0.032	*	0.1028037	0.0867266;0.1207244	0.03661	*
DNA	hAT-Charlie	Charlie20a	95	0.110233114027454	78251	869	129.652	10.5283304346768	0.150441512630394	75452.423	1	0.002	**	0.1093211	0.08935153;0.13198267	0.0007112	***
DNA	hAT-Charlie	Charlie29b	141	0.163609148188116	78251	1420	216.838	12.5689989949771	0.251607662941948	75452.423	1	0.002	**	0.09929577	0.08423033;0.11604139	4.055e-09	***
DNA	hAT-Charlie	MER107	40	0.0464139427484016	78251	337	53.688	6.76538442562035	0.0622967939569047	75452.423	28	0.056	ns	0.1186944	0.08616583;0.15810592	0.04411	*
DNA	hAT-Charlie	MER30	460	0.533760341606619	78251	4132	635.273	23.2426911887091	0.737138116290134	75452.423	1	0.002	**	0.1113262	0.1018921;0.1213138	3.703e-15	***
DNA	hAT-Charlie	Charlie7	327	0.379433981968183	78251	3902	595.715	23.0233327050809	0.691237047609102	75452.423	1	0.002	**	0.08380318	0.07529497;0.09294056	2.2e-16	***
DNA	hAT-Charlie	MER1A	558	0.647474501340203	78251	3227	521.656	21.7384043163757	0.605302792959005	75452.423	951	0.102	ns	0.172916	0.1600141;0.1864136	0.08512	ns
DNA	hAT-Charlie	UCON34	56	0.0649795198477623	78251	339	49.208	6.55573899066411	0.0570984323690837	75452.423	864	0.276	ns	0.1651917	0.1272623;0.2090891	0.2812	ns
DNA	hAT-Charlie	Charlie1	172	0.199579953818127	78251	1930	302.557	15.9355794903635	0.351071581903204	75452.423	1	0.002	**	0.08911917	0.07678058;0.10272210	2.2e-16	***
DNA	hAT-Charlie	MER20	2479	2.87650410183219	78251	16757	2493.072	43.0284587716578	2.89283252689108	75452.423	373	0.746	ns	0.1479382	0.1425942;0.1534047	0.7695	ns
DNA	hAT-Charlie	Charlie4a	356	0.413084090460774	78251	2852	443.566	18.8978510093813	0.514691173228438	75452.423	1	0.002	**	0.1248247	0.1129086;0.1375163	3.679e-06	***
DNA	hAT-Charlie	Charlie22a	143	0.165929845325536	78251	1112	175.031	11.995245930156	0.203096970329887	75452.423	8	0.016	*	0.1285971	0.1094750;0.1497079	0.007433	**
DNA	hAT-Charlie	Charlie19a	225	0.261078427959759	78251	1605	253.201	14.3460938728774	0.293801417945951	75452.423	32	0.064	ns	0.1401869	0.1235602;0.1581414	0.05511	ns
DNA	hAT-Charlie	MER5C	151	0.175212633875216	78251	1336	205.891	13.5837269052582	0.238905327160279	75452.423	1	0.002	**	0.113024	0.09653723;0.13123391	1.798e-05	***
DNA	hAT-Charlie	UCON38	27	0.0313294113551711	78251	207	31.086	5.24920547875182	0.0360705956069203	75452.423	259	0.518	ns	0.1304348	0.0877476;0.1840759	0.4956	ns
DNA	hAT-Charlie	Cheshire	76	0.0881864912219631	78251	1020	155.269	11.5716265728523	0.180166161915039	75452.423	1	0.002	**	0.0745098	0.05915130;0.09237511	6.151e-14	***
DNA	hAT-Charlie	Charlie16a	193	0.223947273761038	78251	1410	218.002	14.3157583430616	0.252958308675926	75452.423	46	0.092	ns	0.1368794	0.1193548;0.1559319	0.06556	ns
DNA	hAT-Charlie	Charlie31a	100	0.116034856871004	78251	803	125.857	10.0958643749546	0.14603798981214	75452.423	4	0.008	**	0.124533	0.1024844;0.1493795	0.01153	*
DNA	hAT-Charlie	Chap1_Mam	76	0.0881864912219631	78251	484	72.608	8.00652486665972	0.0842505888768986	75452.423	684	0.636	ns	0.1570248	0.1257572;0.1925516	0.656	ns
DNA	hAT-Charlie	Charlie26a	58	0.0673002169851823	78251	513	78.421	8.28072033879477	0.0909956951068101	75452.423	5	0.01	**	0.1130604	0.08697915;0.14369649	0.01174	*
DNA	hAT-Charlie	Charlie15b	188	0.218145530917488	78251	1888	295.023	15.9152054578244	0.342329515786542	75452.423	1	0.002	**	0.09957627	0.0864347;0.1139762	8.377e-13	***
DNA	hAT-Charlie	MER1B	777	0.901590837887701	78251	5366	819.74	25.2412662424356	0.951184135714369	75452.423	40	0.08	ns	0.1448006	0.1354870;0.1545023	0.1068	ns
DNA	hAT-Charlie	MER103C	1320	1.53166011069725	78251	8923	1335.408	33.891771688541	1.54953876144394	75452.423	340	0.68	ns	0.1479323	0.1406256;0.1554697	0.6562	ns
DNA	hAT-Charlie	Charlie7b_Mars	3	0.00348104570613012	78251	59	9.935	2.96944314520291	0.0115280630301343	75452.423	9	0.018	*	0.05084746	0.01061128;0.14148724	0.0135	*
DNA	hAT-Charlie	Charlie15a	498	0.5778535872176	78251	3213	494.565	20.2670305552522	0.573867789884081	75452.423	598	0.808	ns	0.1549953	0.1426444;0.1679777	0.8641	ns
DNA	hAT-Charlie	MER117	841	0.975853146285144	78251	4370	688.621	24.5092648413424	0.799040391733677	75452.423	1001	0.002	**	0.1924485	0.1808544;0.2044552	7.646e-10	***
DNA	hAT-Charlie	Charlie8	636	0.737981689699586	78251	4378	709.049	23.3561578413298	0.822743992295285	75452.423	1	0.002	**	0.1452718	0.1349589;0.1560604	0.002562	**
DNA	hAT-Charlie	MER5A1	2303	2.67228275373922	78251	15942	2324.829	42.6850063695528	2.69761200264559	75452.423	311	0.622	ns	0.1444612	0.1390378;0.1500146	0.6295	ns
DNA	hAT-Charlie	Charlie3	52	0.0603381255729221	78251	337	57.89	7.05234965352935	0.0671725786426242	75452.423	213	0.426	ns	0.1543027	0.1174379;0.1973744	0.4273	ns
DNA	hAT-Charlie	Charlie5	210	0.243673199429109	78251	2568	410.194	19.0823609781521	0.475968020793446	75452.423	1	0.002	**	0.0817757	0.07146412;0.09305221	2.2e-16	***
DNA	hAT-Charlie	Charlie4z	895	1.03851196899549	78251	5940	892.883	27.2771214088355	1.03605551107553	75452.423	536	0.932	ns	0.1506734	0.1416652;0.1600261	0.9421	ns
DNA	hAT-Charlie	MER30B	36	0.0417725484735615	78251	223	32.866	5.27274556998966	0.0381360160592242	75452.423	752	0.5	ns	0.161435	0.1157013;0.2164217	0.5704	ns
DNA	hAT-Charlie	Charlie13b	55	0.0638191712790522	78251	404	61.805	7.41457692326076	0.0717153432891241	75452.423	197	0.394	ns	0.1361386	0.1042315;0.1734898	0.3695	ns
DNA	hAT-Charlie	Charlie10b	26	0.0301690627864611	78251	273	40.344	5.90105808194484	0.0468131026560379	75452.423	7	0.014	*	0.0952381	0.06315929;0.13642856	0.01314	*
DNA	hAT-Charlie	Charlie2b	285	0.330699342082362	78251	3650	544.846	21.1091420924651	0.632211276267391	75452.423	1	0.002	**	0.07808219	0.06958163;0.08726546	2.2e-16	***
DNA	hAT-Charlie	Charlie7a	207	0.240192153722978	78251	1424	220.881	13.5804737865904	0.256298952205242	75452.423	178	0.356	ns	0.1453652	0.1274532;0.1647535	0.3231	ns
DNA	hAT-Charlie	tot	18897	21.9271069029136	78251	266107	23037.942	105.003649471827	26.7320430257249	75452.423	1	0.002	**	0.07101279	0.07003971;0.07199522	2.2e-16	***
DNA	hAT-Charlie	MER5A	4471	5.18791845070259	78251	34906	4766.392	56.8475151257817	5.53067613511099	75452.423	1	0.002	**	0.1280869	0.1245978;0.1316379	3.522e-06	***
DNA	hAT-Charlie	Charlie4	106	0.122996948283264	78251	917	143.704	10.5550837890466	0.166746730717908	75452.423	1	0.002	**	0.1155943	0.09561543;0.13807936	0.0004589	***
DNA	hAT-Charlie	MER58A	1713	1.9876770982003	78251	13479	2020.412	40.0315473193428	2.34438217240459	75452.423	1	0.002	**	0.1270866	0.1215076;0.1328271	3.763e-14	***
DNA	hAT-Charlie	MER119	116	0.134600433970365	78251	1203	194.517	12.5674042924802	0.225707522539771	75452.423	1	0.002	**	0.0964256	0.08033246;0.11452152	6.727e-11	***
DNA	hAT-Charlie	MER58B	844	0.979334191991274	78251	7005	1090.76	29.7956738836728	1.26566180480616	75452.423	1	0.002	**	0.1204854	0.1129500;0.1283382	2.2e-16	***
DNA	hAT-Charlie	MER33	1160	1.34600433970365	78251	9580	1476.711	34.9409838349087	1.71349949524837	75452.423	1	0.002	**	0.1210856	0.1146167;0.1277858	2.2e-16	***
DNA	hAT-Charlie	MER106A	101	0.117195205439714	78251	742	117.505	9.54206612982881	0.136346758566273	75452.423	47	0.094	ns	0.1361186	0.1122569;0.1629145	0.1074	ns
DNA	hAT-Charlie	MER58C	277	0.321416553532681	78251	2592	398.068	18.1765167664699	0.461897634049268	75452.423	1	0.002	**	0.1068673	0.09522989;0.11940087	5.939e-12	***
DNA	hAT-Charlie	Charlie11	11	0.0127638342558104	78251	104	17.792	3.96313543074702	0.020644921734489	75452.423	57	0.114	ns	0.1057692	0.05399514;0.18137316	0.08941	ns
DNA	hAT-Charlie	Charlie16	176	0.204221348092967	78251	1464	231.548	13.9431742479289	0.268676390387672	75452.423	1	0.002	**	0.1202186	0.1039926;0.1379850	4.354e-05	***
DNA	hAT-Charlie	Charlie30a	61	0.0707812626913125	78251	457	68.337	7.76361415222992	0.079294740139938	75452.423	193	0.386	ns	0.1334792	0.1036620;0.1681351	0.3589	ns
DNA	MULE-MuDR	tot	197	0.228588668035878	78251	1949	301.22	15.5603253090584	0.349520195866838	75452.423	1	0.002	**	0.1010775	0.0880464;0.1153223	7.233e-12	***
DNA	MULE-MuDR	Ricksha_b	13	0.0150845313932305	78251	117	19.008	4.06158004136721	0.0220559055940404	75452.423	80	0.16	ns	0.1111111	0.06050517;0.18250724	0.1666	ns
DNA	MULE-MuDR	Ricksha	43	0.0498949884545317	78251	410	66.777	7.87205438499	0.0774845963727504	75452.423	1	0.002	**	0.104878	0.07694628;0.13866400	0.001015	**
DNA	MULE-MuDR	Ricksha_c	138	0.160128102481986	78251	982	148.133	10.9147809617712	0.171885914528724	75452.423	184	0.368	ns	0.1405295	0.1193871;0.1638527	0.3968	ns
DNA	MULE-MuDR	Ricksha_0	32	0.0371311541987213	78251	384	59.79	7.19080020634752	0.0693772409231733	75452.423	1	0.002	**	0.08333333	0.05769713;0.11560588	3.987e-05	***
DNA	MULE-MuDR	Ricksha_a	6	0.00696209141226024	78251	56	8.855	2.79567358444987	0.0102748865759274	75452.423	213	0.426	ns	0.1071429	0.04034795;0.21875647	0.3622	ns
DNA	Merlin	tot	3	0.00348104570613012	78251	57	8.413	2.70661352186763	0.00976201250855757	75452.423	28	0.056	ns	0.05263158	0.01098826;0.14619906	0.03972	*
DNA	Merlin	Merlin1_HS	3	0.00348104570613012	78251	57	8.413	2.70661352186763	0.00976201250855757	75452.423	28	0.056	ns	0.05263158	0.01098826;0.14619906	0.03972	*
DNA	hAT-Tip100?	tot	375	0.435130713266265	78251	2411	366.297	17.6039396070792	0.425032199672782	75452.423	693	0.618	ns	0.1555371	0.1412885;0.1706279	0.6097	ns
DNA	hAT-Tip100?	Eutr15	78	0.0905071883593832	78251	657	99.762	9.17668608853805	0.115758693911651	75452.423	9	0.018	*	0.1187215	0.09498504;0.14594410	0.01672	*
DNA	hAT-Tip100?	hAT-N1_Mam	39	0.0452535941796916	78251	239	37.118	5.83987843881876	0.0430698181733793	75452.423	656	0.692	ns	0.1631799	0.1186837;0.2162511	0.721	ns
DNA	hAT-Tip100?	UCON23	2	0.00232069713742008	78251	31	4.65060240963855	1.92586458781692	0.00539631984966356	75452.423	130	0.26	ns	0.06451613	0.007910983;0.214216157	0.309	ns
DNA	hAT-Tip100?	MamRep1879	258	0.29936993072719	78251	1484	226.522	13.7988377743897	0.262844478481336	75452.423	991	0.022	*	0.1738544	0.1548957;0.1941133	0.02519	*
DNA	DNA	X2a_DNA	75	0.087026142653253	78251	412	61.13	7.09559352326834	0.0709321080052448	75452.423	975	0.054	ns	0.1820388	0.1459631;0.2227548	0.06097	ns
DNA	DNA	X24_DNA	82	0.0951485826342233	78251	456	67.491	7.59945199805028	0.0783130852508094	75452.423	978	0.048	*	0.1798246	0.1456528;0.2182119	0.06444	ns
DNA	DNA	X34_DNA	12	0.0139241828245205	78251	99	14.12	3.44172129107594	0.0163841217901858	75452.423	332	0.664	ns	0.1212121	0.06422779;0.20216260	0.6661	ns
DNA	DNA	Eulor9B	4	0.00464139427484016	78251	27	4.28571428571429	1.82045475955273	0.00497292243732874	75452.423	575	0.854	ns	0.1481481	0.0418874;0.3373109	1	ns
DNA	DNA	Eulor9A	19	0.0220466228054908	78251	123	18.814	3.89597004385078	0.0218307979717107	75452.423	592	0.82	ns	0.1544715	0.09563923;0.23067022	0.9008	ns
DNA	DNA	MER126	24	0.027848365649041	78251	267	40.315	5.74985528825168	0.0467794525475453	75452.423	3	0.006	**	0.08988764	0.05844325;0.13079190	0.004593	**
DNA	DNA	UCON78	22	0.0255276685116209	78251	179	27.703	4.84894868020928	0.0321451363989743	75452.423	135	0.27	ns	0.122905	0.07865121;0.18014983	0.2572	ns
DNA	DNA	Eulor11	13	0.0150845313932305	78251	101	15.009	3.49988116486378	0.017415671667769	75452.423	361	0.722	ns	0.1287129	0.07035018;0.21004201	0.6752	ns
DNA	DNA	MER125	32	0.0371311541987213	78251	140	21.756	4.32494730247308	0.0252445434608556	75452.423	992	0.02	*	0.2285714	0.1619003;0.3070803	0.02571	*
DNA	DNA	X2b_DNA	28	0.0324897599238811	78251	185	26.705	4.77417718227633	0.0309871085274016	75452.423	671	0.662	ns	0.1513514	0.1029887;0.2112630	0.754	ns
DNA	DNA	tot	886	1.0280688318771	78251	6503	955.111	27.8357595281413	1.10826168180922	75452.423	5	0.01	**	0.1362448	0.1279947;0.1448226	0.01562	*
DNA	DNA	X30_DNA	116	0.134600433970365	78251	758	112.33	9.96696746460228	0.130341954723199	75452.423	664	0.676	ns	0.1530343	0.1281350;0.1806672	0.6829	ns
DNA	DNA	X23_DNA	14	0.0162448799619406	78251	59	9.732	2.81782116467956	0.0112925122706861	75452.423	958	0.088	ns	0.2372881	0.1362257;0.3659499	0.1577	ns
DNA	DNA	Eutr2	36	0.0417725484735615	78251	230	36.769	5.60919799098785	0.0426648565228995	75452.423	482	0.964	ns	0.1565217	0.1120974;0.2100480	1	ns
DNA	DNA	UCON99	9	0.0104431371183904	78251	56	8.097	2.62077459150142	0.0093953423608452	75452.423	707	0.59	ns	0.1607143	0.07621874;0.28327971	0.7039	ns
DNA	DNA	MER135	104	0.120676251145844	78251	818	116.284	9.86908013660558	0.134929972963878	75452.423	113	0.226	ns	0.1271394	0.1050756;0.1519291	0.2297	ns
DNA	DNA	UCON8	30	0.0348104570613012	78251	206	31.933	5.15374350080329	0.0370534108446177	75452.423	392	0.784	ns	0.1456311	0.1004634;0.2013255	0.7732	ns
DNA	DNA	MARE8	33	0.0382915027674313	78251	218	33.095	5.44974078967749	0.0384017358814588	75452.423	530	0.944	ns	0.1513761	0.1065483;0.2059692	1	ns
DNA	DNA	Eulor1	20	0.0232069713742008	78251	86	12.893	3.38688972687654	0.0149603740963786	75452.423	980	0.044	*	0.2325581	0.1482113;0.3360629	0.0475	*
DNA	DNA	MER136	6	0.00696209141226024	78251	28	4.83683683683684	2.01755929166783	0.00561241670070762	75452.423	797	0.41	ns	0.2142857	0.08296061;0.40953103	0.6148	ns
DNA	DNA	MER130	30	0.0348104570613012	78251	181	27.478	5.01763815880467	0.0318840579710145	75452.423	733	0.538	ns	0.1657459	0.1147095;0.2280797	0.6042	ns
DNA	DNA	Eutr2B	37	0.0429328970422715	78251	433	63.116	7.33678215380368	0.0732365602627029	75452.423	1	0.002	**	0.08545035	0.06087769;0.11585872	0.0002196	***
DNA	DNA	Eutr11	74	0.085865794084543	78251	597	95.746	8.90285037191712	0.111098734059712	75452.423	6	0.012	*	0.1239531	0.09859617;0.15309737	0.01408	*
DNA	DNA	X9a_DNA	94	0.109072765458744	78251	695	103.483	9.50410643032993	0.120076350935821	75452.423	175	0.35	ns	0.1352518	0.1106988;0.1629483	0.3375	ns
DNA	DNA	Eulor9C	12	0.0139241828245205	78251	107	16.412	3.8045670884781	0.0190436407096692	75452.423	140	0.28	ns	0.1121495	0.05931005;0.18770939	0.2831	ns
DNA	DNA	UCON97	5	0.0058017428435502	78251	42	6.61283851554664	2.41409758202587	0.00767319770662517	75452.423	323	0.646	ns	0.1190476	0.03980553;0.25631668	0.6714	ns
DNA	hAT	tot	1430	1.65929845325536	78251	8917	1338.01	32.9744934338227	1.55255798841972	75452.423	1000	0.004	**	0.1603678	0.1528074;0.1681509	0.006958	**
DNA	hAT	MER53	917	1.06403963750711	78251	5855	891.113	26.0294018517668	1.03400169410891	75452.423	859	0.286	ns	0.1566183	0.1473964;0.1661837	0.3442	ns
DNA	hAT	MamRep38	395	0.458337684640466	78251	2128	329.978	16.5312673077051	0.382889500005802	75452.423	1001	0.002	**	0.1856203	0.1693079;0.2028033	0.0001411	***
DNA	hAT	UCON73	42	0.0487346398858217	78251	248	36.125	5.71244317319717	0.0419175920446502	75452.423	863	0.278	ns	0.1693548	0.1248656;0.2219442	0.2806	ns
DNA	hAT	MamRep1894	110	0.127638342558104	78251	686	102.12	9.63485497713538	0.118494795836669	75452.423	817	0.37	ns	0.1603499	0.1336718;0.1899870	0.3909	ns
DNA	Kolobok	tot	28	0.0324897599238811	78251	232	36.219	5.61128555016812	0.042026664810109	75452.423	77	0.154	ns	0.1206897	0.08171558;0.16968836	0.148	ns
DNA	Kolobok	UCON29	28	0.0324897599238811	78251	232	36.219	5.61128555016812	0.042026664810109	75452.423	77	0.154	ns	0.1206897	0.08171558;0.16968836	0.148	ns
DNA	PiggyBac	tot	221	0.256437033684919	78251	2114	332.359	16.9408119672615	0.3856522899479	75452.423	1	0.002	**	0.1045412	0.09181715;0.11837304	2.926e-12	***
DNA	PiggyBac	MER75B	15	0.0174052285306506	78251	114	18.47	3.96848193253401	0.0214316380640744	75452.423	222	0.444	ns	0.1315789	0.07555277;0.20771880	0.446	ns
DNA	PiggyBac	MER75	72	0.0835450969471229	78251	475	74.134	7.923056153961	0.0860212807927501	75452.423	412	0.824	ns	0.1515789	0.1205300;0.1870406	0.8496	ns
DNA	PiggyBac	MER85	108	0.125317645420684	78251	902	140.115	10.8565943389555	0.162582239704807	75452.423	3	0.006	**	0.1197339	0.09926225;0.14272533	0.002775	**
DNA	PiggyBac	Looper	17	0.0197259256680707	78251	531	86.39	8.42014244527959	0.10024251285086	75452.423	1	0.002	**	0.03201507	0.01875835;0.05076545	2.2e-16	***
DNA	PiggyBac	MER75A	14	0.0162448799619406	78251	92	15.01	3.62422888833404	0.0174168320163377	75452.423	466	0.932	ns	0.1521739	0.08576754;0.24212308	0.8881	ns
DNA	hAT-Tip100	MER115	357	0.414244439029484	78251	2520	396.368	18.7178774153197	0.459925041482461	75452.423	15	0.03	*	0.1416667	0.1282758;0.1558960	0.03067	*
DNA	hAT-Tip100	MamTip3B	102	0.118355554008424	78251	824	126.9	10.1968610844699	0.147248233369304	75452.423	4	0.008	**	0.1237864	0.1020706;0.1482334	0.01574	*
DNA	hAT-Tip100	MamRep488	99	0.114874508302294	78251	494	74.702	7.86925162395518	0.0866803587797774	75452.423	1000	0.004	**	0.2004049	0.1659748;0.2384661	0.003111	**
DNA	hAT-Tip100	Arthur1C	134	0.155486708207145	78251	710	111.153	9.96297404653108	0.128976224457827	75452.423	995	0.014	*	0.1887324	0.1605881;0.2194904	0.0201	*
DNA	hAT-Tip100	FordPrefect_a	53	0.0614984741416321	78251	281	44.224	6.16667267266975	0.0513152551026328	75452.423	929	0.146	ns	0.1886121	0.1445928;0.2393343	0.1631	ns
DNA	hAT-Tip100	Arthur2	111	0.128798691126814	78251	989	150.071	11.3478955641006	0.174134670054884	75452.423	2	0.004	**	0.1122346	0.09323369;0.13357784	0.0003839	***
DNA	hAT-Tip100	EuthAT-N1a	8	0.00928278854968032	78251	46	6.2022022022022	2.2652633381436	0.00719671644817559	75452.423	852	0.3	ns	0.173913	0.07820342;0.31419065	0.3916	ns
DNA	hAT-Tip100	Arthur1	221	0.256437033684919	78251	2337	361.696	17.951541489294	0.419693435908147	75452.423	1	0.002	**	0.09456568	0.08300199;0.10715677	2.2e-16	***
DNA	hAT-Tip100	MamTip2b	1129	1.31003353407364	78251	6730	958.295	29.0430624155662	1.11195623165199	75452.423	1001	0.002	**	0.1677563	0.1589004;0.1769011	5.579e-09	***
DNA	hAT-Tip100	MER97a	35	0.0406121999048514	78251	277	46.472	6.14711338784335	0.053923718685093	75452.423	38	0.076	ns	0.1263538	0.08961116;0.17132505	0.06464	ns
DNA	hAT-Tip100	MamTip1b	76	0.0881864912219631	78251	440	69.976	7.74153443158108	0.0811965514440538	75452.423	803	0.398	ns	0.1727273	0.1385716;0.2113540	0.434	ns
DNA	hAT-Tip100	Zaphod	204	0.236711108016848	78251	2282	350.5	17.4439758166621	0.406702173332869	75452.423	1	0.002	**	0.08939527	0.07800289;0.10185412	2.2e-16	***
DNA	hAT-Tip100	MER45B	163	0.189136816699737	78251	1314	208.317	13.1069562943997	0.24172033278797	75452.423	1	0.002	**	0.1240487	0.1067011;0.1430970	0.0005033	***
DNA	hAT-Tip100	EuthAT-N1	12	0.0139241828245205	78251	78	11.697	3.14278030859111	0.0135725972082013	75452.423	622	0.76	ns	0.1538462	0.08210184;0.25332133	0.8744	ns
DNA	hAT-Tip100	FordPrefect	96	0.111393462596164	78251	599	97.442	8.98484075336695	0.113066685232244	75452.423	456	0.912	ns	0.1602671	0.1317885;0.1921423	0.9119	ns
DNA	hAT-Tip100	Zaphod3	149	0.172891936737796	78251	1217	185.162	12.0725930728864	0.214852461679489	75452.423	2	0.004	**	0.1224322	0.1045349;0.1421757	0.003545	**
DNA	hAT-Tip100	MER91B	267	0.309813067845581	78251	1442	228.204	13.5924662640427	0.264796184773906	75452.423	1000	0.004	**	0.1851595	0.1654218;0.2061885	0.006075	**
DNA	hAT-Tip100	Arthur1A	166	0.192617862405867	78251	1160	178.185	11.8942948193346	0.206756709715599	75452.423	154	0.308	ns	0.1431034	0.1234456;0.1645899	0.3489	ns
DNA	hAT-Tip100	MER96B	315	0.365509799143663	78251	2150	345.864	16.4834221934405	0.401322797368329	75452.423	31	0.062	ns	0.1465116	0.1318212;0.1621726	0.07333	ns
DNA	hAT-Tip100	Zaphod5a	12	0.0139241828245205	78251	78	11.731	3.07442532696618	0.0136120490595375	75452.423	617	0.77	ns	0.1538462	0.08210184;0.25332133	0.8747	ns
DNA	hAT-Tip100	ORSL	187	0.216985182348778	78251	1214	195.44	12.8685663537163	0.22677852426869	75452.423	257	0.514	ns	0.1540362	0.1341753;0.1755887	0.5322	ns
DNA	hAT-Tip100	MER97d	12	0.0139241828245205	78251	137	21.161	4.32756361094865	0.0245541360624732	75452.423	17	0.034	*	0.08759124	0.04608116;0.14800564	0.0324	*
DNA	hAT-Tip100	hAT-N1a_Mam	69	0.0800640512409928	78251	461	69.29	7.36655728045104	0.0804005523259187	75452.423	523	0.958	ns	0.1496746	0.1183597;0.1855645	1	ns
DNA	hAT-Tip100	Zaphod4a	39	0.0452535941796916	78251	373	57.437	7.02277369351671	0.0666469407409986	75452.423	3	0.006	**	0.1045576	0.07541328;0.14015549	0.007764	**
DNA	hAT-Tip100	MER91A	690	0.800640512409928	78251	3627	556.38	21.9119998114215	0.645594736658892	75452.423	1001	0.002	**	0.1902399	0.1775823;0.2033987	2.301e-09	***
DNA	hAT-Tip100	Arthur1B	268	0.310973416414291	78251	2312	356.613	17.0872234199768	0.413795384133394	75452.423	1	0.002	**	0.115917	0.1031446;0.1296713	1.531e-07	***
DNA	hAT-Tip100	ORSL-2a	73	0.084705445515833	78251	367	61.302	7.05808845315873	0.0711316879590629	75452.423	950	0.104	ns	0.1989101	0.1592799;0.2434757	0.1073	ns
DNA	hAT-Tip100	tot	6669	7.73836460472726	78251	53611	7021.345	64.8778321779335	8.1472076211694	75452.423	1	0.002	**	0.1243961	0.1216135;0.1272195	5.667e-06	***
DNA	hAT-Tip100	MER45A	595	0.690407398382474	78251	3468	547.089	21.8252473163632	0.634813938107007	75452.423	989	0.026	*	0.1715686	0.1591579;0.1845357	0.02689	*
DNA	hAT-Tip100	MER96	249	0.2889267936088	78251	1274	200.724	12.9147440785567	0.232909806105754	75452.423	1001	0.002	**	0.1954474	0.1740026;0.2183072	0.0002965	***
DNA	hAT-Tip100	ORSL-2b	104	0.120676251145844	78251	709	117.812	9.57216183953668	0.136702985576867	75452.423	84	0.168	ns	0.1466855	0.1214522;0.1748993	0.1731	ns
DNA	hAT-Tip100	MER45C	127	0.147364268226175	78251	1197	182.015	12.2436384168139	0.211200844733758	75452.423	1	0.002	**	0.1060986	0.08921897;0.12494036	4.264e-06	***
DNA	hAT-Tip100	MamTip2	950	1.10233114027454	78251	5239	770.74	25.2636230705465	0.894327055847577	75452.423	1001	0.002	**	0.1813323	0.1709834;0.1920374	1.086e-11	***
DNA	hAT-Tip100	MamTip1	121	0.140402176813915	78251	756	115.633	9.71641496230579	0.134174586045648	75452.423	730	0.544	ns	0.1600529	0.1346222;0.1881675	0.5785	ns
DNA	hAT-Tip100	hAT-4b_Ther	22	0.0255276685116209	78251	228	33.999	5.4635931263089	0.0394506909875727	75452.423	13	0.026	*	0.09649123	0.0614630;0.1424415	0.02525	*
DNA	hAT-Tip100	MamTip3	212	0.245993896566529	78251	1155	182.251	12.6348580775028	0.211474686995974	75452.423	994	0.016	*	0.1835498	0.1616198;0.2071041	0.01915	*
DNA	hAT-Tip100	MARE4	50	0.058017428435502	78251	308	44.96	6.24302613925134	0.0521692716492034	75452.423	810	0.384	ns	0.1623377	0.1229551;0.2083586	0.4194	ns
DNA	hAT-Tip100	MER97b	19	0.0220466228054908	78251	173	25.57	4.88988865016485	0.0296701129019157	75452.423	110	0.22	ns	0.1098266	0.06743155;0.16618700	0.1975	ns
DNA	hAT-Tip100	Zaphod5b	27	0.0313294113551711	78251	74	11.905	3.18309709357209	0.013813949710493	75452.423	1001	0.002	**	0.3648649	0.2559754;0.4849303	1.925e-05	***
DNA	hAT-Tip100	MamRep4096	201	0.233230062310718	78251	1259	205.855	13.0955514763017	0.238863554611805	75452.423	367	0.734	ns	0.1596505	0.1398339;0.1810705	0.7318	ns
DNA	hAT-Tip100	MER91C	292	0.338821782063332	78251	1637	251.467	14.5301078810529	0.291789373527808	75452.423	997	0.01	**	0.1783751	0.1601141;0.1977969	0.006101	**
DNA	hAT-Tip100	Zaphod2	109	0.126477993989394	78251	844	130.677	10.6746718740962	0.151630869913322	75452.423	27	0.054	ns	0.1291469	0.1072556;0.1536642	0.04062	*
DNA	hAT-Tip100	MER97c	30	0.0348104570613012	78251	215	34.834	5.30080583897794	0.0404195820424455	75452.423	218	0.436	ns	0.1395349	0.09616452;0.19316578	0.4057	ns
DNA	hAT-Tip100	MER45R	64	0.0742623083974426	78251	616	95.346	9.08023869370924	0.110634594632228	75452.423	1	0.002	**	0.1038961	0.08093542;0.13073280	0.0002868	***
DNA	TcMar-Pogo	tot	5	0.0058017428435502	78251	37	5.404	2.10789639859913	0.00627052366530906	75452.423	540	0.924	ns	0.1351351	0.04537199;0.28774780	1	ns
DNA	TcMar-Pogo	MER132	5	0.0058017428435502	78251	37	5.404	2.10789639859913	0.00627052366530906	75452.423	540	0.924	ns	0.1351351	0.04537199;0.28774780	1	ns
DNA	TcMar-Tigger	Tigger18a	143	0.165929845325536	78251	1259	206.838	13.0654683215896	0.240004177254847	75452.423	1	0.002	**	0.1135822	0.09657601;0.13241568	4.814e-07	***
DNA	TcMar-Tigger	Tigger17c	34	0.0394518513361414	78251	342	54.602	6.61992593760832	0.0633573525487056	75452.423	3	0.006	**	0.0994152	0.06983468;0.13614779	0.001851	**
DNA	TcMar-Tigger	X12_DNA	159	0.184495422424896	78251	1374	205.048	13.6682301896228	0.237927153316856	75452.423	2	0.004	**	0.1157205	0.09927787;0.13382602	0.0003672	***
DNA	TcMar-Tigger	MER6	81	0.0939882340655133	78251	812	123.819	10.1628501180782	0.143673199429109	75452.423	1	0.002	**	0.09975369	0.08000931;0.12245714	1.318e-05	***
DNA	TcMar-Tigger	Tigger17b	12	0.0139241828245205	78251	90	14.437	3.67961554657148	0.0167519522864669	75452.423	323	0.646	ns	0.1333333	0.07083621;0.22132650	0.5668	ns
DNA	TcMar-Tigger	Tigger12	77	0.0893468397906731	78251	876	134.318	10.8571982921357	0.155855699051995	75452.423	1	0.002	**	0.08789954	0.06999004;0.10863549	1.183e-08	***
DNA	TcMar-Tigger	MER44B	220	0.255276685116209	78251	2126	332.336	17.148678700739	0.38562560193082	75452.423	1	0.002	**	0.1034807	0.09085164;0.11721442	1.94e-12	***
DNA	TcMar-Tigger	X6b_DNA	182	0.211183439505227	78251	959	140.79	11.2676910172786	0.163365474988687	75452.423	1000	0.004	**	0.189781	0.1654246;0.2160586	0.000304	***
DNA	TcMar-Tigger	MER47B	58	0.0673002169851823	78251	618	94.071	9.17748250802937	0.109155150207122	75452.423	1	0.002	**	0.09385113	0.07203677;0.11963419	2.484e-05	***
DNA	TcMar-Tigger	Tigger3a	615	0.713614369756675	78251	5323	826.519	25.7835690204329	0.959050138661654	75452.423	1	0.002	**	0.1155364	0.1070674;0.1244293	2.2e-16	***
DNA	TcMar-Tigger	Tigger4b	217	0.251795639410079	78251	2520	389.425	18.3155079872996	0.451868741369908	75452.423	1	0.002	**	0.08611111	0.07544567;0.09774934	2.2e-16	***
DNA	TcMar-Tigger	Tigger22N1	137	0.158967753913276	78251	1102	167.274	11.3256874049744	0.194096146482403	75452.423	3	0.006	**	0.1243194	0.1054084;0.1452613	0.0104	*
DNA	TcMar-Tigger	UCON11	10	0.0116034856871004	78251	45	7.1981981981982	2.45250613239102	0.00835241897657047	75452.423	906	0.192	ns	0.2222222	0.1120459;0.3708876	0.3057	ns
DNA	TcMar-Tigger	MER47A	316	0.366670147712373	78251	2589	403.212	18.4737201000322	0.467866467086713	75452.423	1	0.002	**	0.1220548	0.1096850;0.1352862	1.198e-06	***
DNA	TcMar-Tigger	Tigger17	4	0.00464139427484016	78251	54	9.797	2.93503073329827	0.0113679349276523	75452.423	25	0.05	*	0.07407407	0.02055097;0.17893343	0.04957	*
DNA	TcMar-Tigger	Tigger21a	14	0.0162448799619406	78251	169	28.056	4.8687337746655	0.0325547394437289	75452.423	1	0.002	**	0.08284024	0.04602996;0.13508593	0.002544	**
DNA	TcMar-Tigger	X9b_DNA	45	0.0522156855919518	78251	601	86.19	8.8359478254443	0.100010443137118	75452.423	1	0.002	**	0.07487521	0.05513584;0.09890828	2.642e-07	***
DNA	TcMar-Tigger	Tigger3c	249	0.2889267936088	78251	2327	360.644	17.8942300048778	0.418472749213864	75452.423	1	0.002	**	0.1070047	0.09473088;0.12027754	2.691e-11	***
DNA	TcMar-Tigger	Tigger19b	399	0.462979078915306	78251	3538	518.445	21.0082441275162	0.601576913704877	75452.423	1	0.002	**	0.1127756	0.1025344;0.1236614	4.775e-09	***
DNA	TcMar-Tigger	MER44C	126	0.146203919657465	78251	1091	176.264	12.0696304823296	0.204527680115107	75452.423	1	0.002	**	0.1154904	0.09712364;0.13595893	1.835e-05	***
DNA	TcMar-Tigger	Tigger3b	402	0.466460124621436	78251	6279	985.577	29.0618075772939	1.14361286130354	75452.423	1	0.002	**	0.06402293	0.05809207;0.07036259	2.2e-16	***
DNA	TcMar-Tigger	UCON39	18	0.0208862742367807	78251	107	15.179	3.81359443340564	0.0176129309244497	75452.423	813	0.378	ns	0.1682243	0.1028566;0.2527747	0.4071	ns
DNA	TcMar-Tigger	Tigger12A	72	0.0835450969471229	78251	744	111.831	9.2294974198286	0.129762940787413	75452.423	1	0.002	**	0.09677419	0.07649083;0.12031760	1.956e-05	***
DNA	TcMar-Tigger	Tigger17a	282	0.327218296376231	78251	2389	387.292	18.4087375345953	0.449393717872849	75452.423	1	0.002	**	0.118041	0.1053675;0.1316591	1.344e-09	***
DNA	TcMar-Tigger	Tigger1a_Mars	2	0.00232069713742008	78251	44	5.07437185929648	2.03502937318122	0.00588804012403718	75452.423	93	0.186	ns	0.04545455	0.005552952;0.154731578	0.2321	ns
DNA	TcMar-Tigger	MER44A	237	0.27500261078428	78251	2334	361.822	18.3176923725084	0.419839639827804	75452.423	1	0.002	**	0.1015424	0.08958025;0.11451488	5.723e-14	***
DNA	TcMar-Tigger	Tigger1a_Art	26	0.0301690627864611	78251	302	46.363	6.20481512462141	0.0537972406911036	75452.423	1	0.002	**	0.08609272	0.05700942;0.12360058	0.000749	***
DNA	TcMar-Tigger	Tigger4a	248	0.28776644504009	78251	3497	545.594	21.5943854156927	0.633079216996786	75452.423	1	0.002	**	0.07091793	0.06262886;0.07993265	2.2e-16	***
DNA	TcMar-Tigger	Tigger10	124	0.143883222520045	78251	1450	218.339	14.0438352421377	0.253349346143582	75452.423	1	0.002	**	0.08551724	0.0716295;0.1011098	1.554e-13	***
DNA	TcMar-Tigger	Tigger6a	57	0.0661398684164723	78251	674	108.422	9.74499260548109	0.12580731251668	75452.423	1	0.002	**	0.08456973	0.06467984;0.10818303	8.789e-09	***
DNA	TcMar-Tigger	MER2	850	0.986296283403534	78251	9067	1366.018	34.1996094903039	1.58505703113215	75452.423	1	0.002	**	0.09374655	0.08782308;0.09993250	2.2e-16	***
DNA	TcMar-Tigger	Tigger7	271	0.314454462120421	78251	2944	452.986	19.3096521632749	0.525621656745686	75452.423	1	0.002	**	0.09205163	0.08184811;0.10307403	2.2e-16	***
DNA	TcMar-Tigger	Tigger8	95	0.110233114027454	78251	938	147.034	11.1109088870486	0.170610691451712	75452.423	1	0.002	**	0.1012793	0.08271501;0.12238895	1.132e-06	***
DNA	TcMar-Tigger	Tigger11a	37	0.0429328970422715	78251	421	68.506	7.71112348658905	0.07949083904805	75452.423	1	0.002	**	0.08788599	0.06263449;0.11910410	1.16e-05	***
DNA	TcMar-Tigger	MER47C	77	0.0893468397906731	78251	762	110.134	9.80194481325633	0.127793829266312	75452.423	3	0.006	**	0.1010499	0.08057156;0.12467387	0.0004468	***
DNA	TcMar-Tigger	Tigger2	238	0.27616295935299	78251	2729	447.214	20.0757874376384	0.518924124807092	75452.423	1	0.002	**	0.08721143	0.07688957;0.09842832	2.2e-16	***
DNA	TcMar-Tigger	X1_DNA	61	0.0707812626913125	78251	676	110.078	9.50053557312303	0.127728849746464	75452.423	1	0.002	**	0.09023669	0.0697263;0.1144041	5.174e-08	***
DNA	TcMar-Tigger	Tigger4	141	0.163609148188116	78251	1445	228.521	15.0952782825103	0.265164015270187	75452.423	1	0.002	**	0.09757785	0.08276169;0.11405218	2.733e-11	***
DNA	TcMar-Tigger	X6a_DNA	169	0.196098908111997	78251	979	148.079	11.0574421104533	0.171823255706014	75452.423	977	0.05	*	0.1726251	0.1494538;0.1977839	0.06728	ns
DNA	TcMar-Tigger	Tigger3	105	0.121836599714554	78251	1147	182.126	13.0160493830325	0.211329643424885	75452.423	1	0.002	**	0.09154316	0.07548251;0.10973282	3.625e-11	***
DNA	TcMar-Tigger	Tigger19a	445	0.516355113075968	78251	3579	531.241	21.2662919704911	0.616424733990091	75452.423	1	0.002	**	0.1243364	0.1136965;0.1355940	3.842e-05	***
DNA	TcMar-Tigger	Tigger16a	201	0.233230062310718	78251	1789	265.406	14.7976394784484	0.307963472227057	75452.423	1	0.002	**	0.1123533	0.09808474;0.12790650	1.098e-05	***
DNA	TcMar-Tigger	X10b_DNA	51	0.0591777770042121	78251	298	41.379	5.9140794157109	0.0480140634246528	75452.423	947	0.11	ns	0.1711409	0.1301602;0.2188015	0.1113	ns
DNA	TcMar-Tigger	X11_DNA	50	0.058017428435502	78251	268	39.833	5.83636652157608	0.046220164537427	75452.423	963	0.078	ns	0.1865672	0.1417600;0.2384561	0.08568	ns
DNA	TcMar-Tigger	MamRep434	330	0.382915027674313	78251	2112	309.965	16.6211924674206	0.359667444100208	75452.423	894	0.216	ns	0.15625	0.1410132;0.1724473	0.2187	ns
DNA	TcMar-Tigger	Tigger5	59	0.0684605655538924	78251	537	82.52	8.29713459228199	0.0957519638899525	75452.423	3	0.006	**	0.1098696	0.08469642;0.13942858	0.004024	**
DNA	TcMar-Tigger	Tigger2b_Pri	206	0.239031805154268	78251	2104	330.031	16.8291193548046	0.382950998479943	75452.423	1	0.002	**	0.09790875	0.08553914;0.11141100	4.021e-15	***
DNA	TcMar-Tigger	MER6A	112	0.129959039695525	78251	1009	159.137	11.6872076143886	0.18465439017881	75452.423	1	0.002	**	0.111001	0.09227971;0.13202521	2.678e-05	***
DNA	TcMar-Tigger	Tigger20a	127	0.147364268226175	78251	1356	205.104	12.9765008216227	0.237992132836704	75452.423	1	0.002	**	0.09365782	0.07867534;0.11042698	4.374e-10	***
DNA	TcMar-Tigger	Tigger6b	18	0.0208862742367807	78251	174	26.699	4.74709742199735	0.0309801464359894	75452.423	32	0.064	ns	0.1034483	0.06247175;0.15856061	0.07319	ns
DNA	TcMar-Tigger	Tigger3d	84	0.0974692797716434	78251	636	94.248	8.976138761576	0.109360531903784	75452.423	134	0.268	ns	0.1320755	0.1067338;0.1608883	0.2647	ns
DNA	TcMar-Tigger	UCON33	23	0.0266880170803309	78251	133	20.734	4.30322690103157	0.024058667223634	75452.423	738	0.528	ns	0.1729323	0.1128965;0.2480972	0.5514	ns
DNA	TcMar-Tigger	MERX	45	0.0522156855919518	78251	436	64.817	7.36734611571827	0.0752103131780787	75452.423	3	0.006	**	0.103211	0.07628372;0.13566146	0.006947	**
DNA	TcMar-Tigger	MER6C	16	0.0185655770993606	78251	160	24.787	4.48773559501568	0.0287615599726158	75452.423	27	0.054	ns	0.1	0.05824669;0.15731174	0.0623	ns
DNA	TcMar-Tigger	Tigger9b	83	0.0963089312029334	78251	754	118.427	9.85402317699592	0.137416599946624	75452.423	2	0.004	**	0.1100796	0.08863633;0.13462614	0.000252	***
DNA	TcMar-Tigger	Tigger6	22	0.0255276685116209	78251	230	33.796	5.64289165465953	0.0392151402281245	75452.423	17	0.034	*	0.09565217	0.06091966;0.14123454	0.02538	*
DNA	TcMar-Tigger	Tigger2a	375	0.435130713266265	78251	3318	517.194	21.8539689749931	0.600125317645421	75452.423	1	0.002	**	0.1130199	0.1024406;0.1242865	1.518e-12	***
DNA	TcMar-Tigger	Tigger17d	33	0.0382915027674313	78251	331	52.138	6.58911013509202	0.0604982536754041	75452.423	2	0.004	**	0.09969789	0.06962571;0.13715959	0.003145	**
DNA	TcMar-Tigger	Tigger16b	135	0.156647056775855	78251	1329	194.374	12.8612416016314	0.225541592694445	75452.423	1	0.002	**	0.1015801	0.08585714;0.11908917	1.705e-06	***
DNA	TcMar-Tigger	MER46C	321	0.372471890555923	78251	2812	437.844	18.5423159686562	0.508051658718279	75452.423	1	0.002	**	0.1141536	0.1026285;0.1264884	2.897e-10	***
DNA	TcMar-Tigger	Tigger5b	211	0.244833547997819	78251	2766	406.391	17.8080668868422	0.471555215186642	75452.423	1	0.002	**	0.07628344	0.06666255;0.08681188	2.2e-16	***
DNA	TcMar-Tigger	tot	9503	11.0267924484515	78251	125710	14057.415	89.1914451552887	16.3115013750131	75452.423	1	0.002	**	0.07559462	0.07413914;0.07706971	2.2e-16	***
DNA	TcMar-Tigger	MamRep137	294	0.341142479200752	78251	2459	395.564	18.4052344906729	0.458992121233219	75452.423	1	0.002	**	0.1195608	0.1069925;0.1330428	7.844e-09	***
DNA	TcMar-Tigger	Tigger9a	78	0.0905071883593832	78251	1026	151.624	11.5867543719921	0.175936691382091	75452.423	1	0.002	**	0.07602339	0.06055418;0.09397478	2.683e-12	***
DNA	TcMar-Tigger	Tigger15a	521	0.604541604297931	78251	4828	726.163	23.7701798994549	0.842602197700189	75452.423	1	0.002	**	0.1079122	0.09929572;0.11700593	2.2e-16	***
DNA	TcMar-Tigger	MER8	218	0.252955987978789	78251	1941	293.182	15.3508476809759	0.340193314071547	75452.423	1	0.002	**	0.1123132	0.09860238;0.12720725	8.646e-07	***
DNA	TcMar-Tigger	X26_DNA	98	0.113714159733584	78251	957	145.085	11.0042204570732	0.168349172091296	75452.423	1	0.002	**	0.1024033	0.08391935;0.12337391	9.603e-06	***
DNA	TcMar-Tigger	Tigger13a	294	0.341142479200752	78251	3113	483.456	19.6745813971518	0.560977477634281	75452.423	1	0.002	**	0.09444266	0.08439363;0.10526097	2.2e-16	***
DNA	TcMar-Tigger	Tigger23a	83	0.0963089312029334	78251	583	85.755	8.67249601828605	0.0995056915097295	75452.423	403	0.806	ns	0.1423671	0.1150163;0.1733995	0.815	ns
DNA	TcMar-Tigger	MER2B	168	0.194938559543287	78251	1710	258.454	14.6162073575027	0.299896728977385	75452.423	1	0.002	**	0.09824561	0.08454432;0.11334268	1.535e-10	***
DNA	TcMar-Tigger	MER127	40	0.0464139427484016	78251	211	31.332	5.17460651185697	0.036356041354823	75452.423	961	0.082	ns	0.1895735	0.1390232;0.2490699	0.09941	ns
DNA	TcMar-Tigger	Tigger12c	80	0.0928278854968032	78251	859	129.174	10.4770937522527	0.149886866014551	75452.423	1	0.002	**	0.09313155	0.07453768;0.11456940	8.044e-07	***
DNA	TcMar-Tigger	MARE10	10	0.0116034856871004	78251	79	11.214	3.03173141874333	0.0130121488495144	75452.423	420	0.84	ns	0.1265823	0.06240432;0.22049422	0.8717	ns
DNA	TcMar-Tigger	Tigger14a	184	0.213504136642647	78251	1293	192.035	12.3171216802663	0.222827537392233	75452.423	275	0.55	ns	0.1423047	0.1237052;0.1625464	0.5575	ns
DNA	TcMar-Tigger	UCON55	54	0.0626588227103422	78251	404	57.525	6.76972704059804	0.0667490514150451	75452.423	325	0.65	ns	0.1336634	0.1020316;0.1707781	0.6694	ns
DNA	TcMar-Tigger	MER6B	75	0.087026142653253	78251	676	103.754	9.2831924283439	0.120390805397942	75452.423	2	0.004	**	0.1109467	0.08827233;0.13708069	0.001624	**
DNA	TcMar-Tigger	MER44D	67	0.0777433541035727	78251	638	100.738	9.21380758699952	0.116891194114712	75452.423	1	0.002	**	0.1050157	0.08231619;0.13144388	0.0001398	***
DNA	TcMar-Tigger	Tigger1	957	1.11045358025551	78251	12059	1927.845	41.8362671404638	2.23697218644481	75452.423	1	0.002	**	0.07935981	0.07459597;0.08432784	2.2e-16	***
DNA	hAT?	MER121B	7	0.00812243998097028	78251	68	10.224	2.92991610944894	0.0118634037664915	75452.423	174	0.348	ns	0.1029412	0.04240049;0.20066530	0.394	ns
DNA	hAT?	UCON69	3	0.00348104570613012	78251	28	4.37361530715005	1.92353545069699	0.00507491826173988	75452.423	343	0.686	ns	0.1071429	0.02266509;0.28226440	0.6093	ns
DNA	hAT?	tot	328	0.380594330536893	78251	2048	317.341	16.0510546493168	0.368226175143013	75452.423	769	0.466	ns	0.1601562	0.1445234;0.1767684	0.5213	ns
DNA	hAT?	MER121	178	0.206542045230387	78251	927	146.54	10.7678385178431	0.170037479258769	75452.423	1001	0.002	**	0.1920173	0.1671328;0.2188755	0.005969	**
DNA	hAT?	MER99	34	0.0394518513361414	78251	295	47.921	6.69429403093205	0.0556050637611539	75452.423	15	0.03	*	0.1152542	0.08115117;0.15731944	0.02694	*
DNA	hAT?	UCON89	5	0.0058017428435502	78251	48	7.25125125125125	2.40155592849538	0.00841397901074628	75452.423	234	0.468	ns	0.1041667	0.03469812;0.22657766	0.5433	ns
DNA	hAT?	UCON105	96	0.111393462596164	78251	638	95.913	8.98221081422114	0.111292512270686	75452.423	528	0.948	ns	0.1504702	0.1236132;0.1806079	1	ns
DNA	hAT?	UCON80	8	0.00928278854968032	78251	44	6.806	2.29382336408574	0.00789733235864054	75452.423	759	0.486	ns	0.1818182	0.08191884;0.32713685	0.5381	ns
DNA	TcMar-Tc2	Kanga1a	99	0.114874508302294	78251	843	134.877	10.7938119947207	0.156504333901904	75452.423	1	0.002	**	0.1174377	0.09647964;0.14111165	0.0005902	***
DNA	TcMar-Tc2	Kanga11a	98	0.113714159733584	78251	883	136.416	10.1473105753156	0.158290110349149	75452.423	2	0.004	**	0.1109853	0.09102608;0.13358135	0.0002292	***
DNA	TcMar-Tc2	MER104	299	0.346944222044302	78251	2206	342.136	17.1555185236651	0.396997017904178	75452.423	7	0.014	*	0.1355394	0.1215200;0.1505346	0.0105	*
DNA	TcMar-Tc2	Kanga1c	107	0.124157296851974	78251	826	126.804	10.2849094970915	0.147136839906708	75452.423	27	0.054	ns	0.12954	0.1073891;0.1543720	0.05962	ns
DNA	TcMar-Tc2	tot	866	1.0048618605029	78251	8147	1244.62	31.3237733802743	1.44419303558789	75452.423	1	0.002	**	0.1062968	0.09968433;0.11319233	2.2e-16	***
DNA	TcMar-Tc2	Kanga1d	84	0.0974692797716434	78251	664	105.437	9.77197638773869	0.122343672039081	75452.423	9	0.018	*	0.126506	0.1021746;0.1542125	0.02233	*
DNA	TcMar-Tc2	Kanga2_a	122	0.141562525382625	78251	1534	241.985	14.7194917860108	0.280786948399299	75452.423	1	0.002	**	0.07953064	0.06648008;0.09421628	2.2e-16	***
DNA	TcMar-Tc2	Kanga1	91	0.105591719752614	78251	812	125.05	10.1713793045465	0.145101588517191	75452.423	1	0.002	**	0.112069	0.09119582;0.13580486	0.0006567	***
DNA	TcMar-Tc2	Kanga1b	51	0.0591777770042121	78251	379	62.69	7.323628577115	0.0727422517724324	75452.423	57	0.114	ns	0.1345646	0.1018596;0.1731063	0.1118	ns
DNA	TcMar?	tot	18	0.0208862742367807	78251	168	24.415	4.74966676034587	0.0283299103050556	75452.423	99	0.198	ns	0.1071429	0.06474773;0.16404000	0.1883	ns
DNA	TcMar?	X22_DNA	3	0.00348104570613012	78251	24	3.96871846619576	1.80740068742409	0.00460509679186336	75452.423	437	0.874	ns	0.125	0.02655931;0.32361136	0.7862	ns
DNA	TcMar?	Eulor8	15	0.0174052285306506	78251	144	20.487	4.37984177956396	0.0237720611271626	75452.423	129	0.258	ns	0.1041667	0.0594841;0.1659829	0.232	ns
RNA	tot	tot	129	0.149684965363595	78251	730	110.956	9.79581655718512	0.128747635789791	75452.423	968	0.068	ns	0.1767123	0.1497098;0.2063561	0.07095	ns
RNA	RNA	tot	129	0.149684965363595	78251	730	110.956	9.79581655718512	0.128747635789791	75452.423	968	0.068	ns	0.1767123	0.1497098;0.2063561	0.07095	ns
RNA	RNA	7SK	129	0.149684965363595	78251	730	110.956	9.79581655718512	0.128747635789791	75452.423	968	0.068	ns	0.1767123	0.1497098;0.2063561	0.07095	ns
srpRNA	tot	tot	153	0.177533331012636	78251	1383	224.582	13.4460429893732	0.260593402258038	75452.423	1	0.002	**	0.1106291	0.09457663;0.12835618	5.165e-08	***
srpRNA	srpRNA	tot	153	0.177533331012636	78251	1383	224.582	13.4460429893732	0.260593402258038	75452.423	1	0.002	**	0.1106291	0.09457663;0.12835618	5.165e-08	***
srpRNA	srpRNA	7SLRNA	153	0.177533331012636	78251	1383	224.582	13.4460429893732	0.260593402258038	75452.423	1	0.002	**	0.1106291	0.09457663;0.12835618	5.165e-08	***
SINE?	tot	tot	0	0	78251	5	1.35273368606702	0.611222003104265	0.00156964259647372	75452.423	1	0.002	**	0	0.0000000;0.5218238	0.3329	ns
SINE?	tRNA	tot	0	0	78251	5	1.35273368606702	0.611222003104265	0.00156964259647372	75452.423	1	0.002	**	0	0.0000000;0.5218238	0.3329	ns
SINE?	tRNA	CRP1	0	0	78251	5	1.35273368606702	0.611222003104265	0.00156964259647372	75452.423	1	0.002	**	0	0.0000000;0.5218238	0.3329	ns
LTR	ERVL	LTR108b_Mam	2	0.00232069713742008	78251	53	7.806	2.57312747157715	0.00905768092735058	75452.423	10	0.02	*	0.03773585	0.004603109;0.129758382	0.01904	*
LTR	ERVL	LTR16D2	36	0.0417725484735615	78251	282	44.363	5.93215150020811	0.0514765435536835	75452.423	83	0.166	ns	0.1276596	0.09103692;0.17233170	0.1905	ns
LTR	ERVL	MER21B	357	0.414244439029484	78251	2786	448.976	19.4081967761588	0.520968658985159	75452.423	1	0.002	**	0.1281407	0.1159452;0.1411231	1.24e-06	***
LTR	ERVL	LTR16B2	288	0.334180387788492	78251	1617	234.688	14.16648669732	0.272319884893422	75452.423	999	0.006	**	0.1781076	0.1597474;0.1976442	0.0002384	***
LTR	ERVL	MLT2A1	408	0.473422216033696	78251	3738	529.472	21.0573651872362	0.614372077372043	75452.423	1	0.002	**	0.1091493	0.09932763;0.11958662	4.327e-09	***
LTR	ERVL	LTR86A2	29	0.0336501084925912	78251	308	47.536	6.2871481795988	0.0551583295622005	75452.423	1	0.002	**	0.09415584	0.06396697;0.13242118	0.002627	**
LTR	ERVL	LTR86C	29	0.0336501084925912	78251	285	42.525	6.17361227228342	0.0493438228843945	75452.423	17	0.034	*	0.1017544	0.06921163;0.14286078	0.02444	*
LTR	ERVL	LTR80A	25	0.029008714217751	78251	393	59.945	7.12170581347571	0.0695570949513234	75452.423	1	0.002	**	0.06361323	0.04158661;0.09247599	1.05e-07	***
LTR	ERVL	LTR108d_Mam	4	0.00464139427484016	78251	66	10.218	3.12702002779871	0.0118564416750792	75452.423	27	0.054	ns	0.06060606	0.01675822;0.14796756	0.03891	*
LTR	ERVL	MER54B	80	0.0928278854968032	78251	438	72.483	7.92606671265979	0.0841055453058099	75452.423	840	0.324	ns	0.1826484	0.1475696;0.2220791	0.3348	ns
LTR	ERVL	LTR41C	140	0.162448799619406	78251	759	119.883	10.3460307051232	0.139106067462666	75452.423	971	0.062	ns	0.1844532	0.1574711;0.2139123	0.04658	*
LTR	ERVL	LTR16D	189	0.219305879486198	78251	1115	168.458	11.589588196073	0.195469999187756	75452.423	962	0.08	ns	0.1695067	0.1479303;0.1928425	0.08653	ns
LTR	ERVL	LTR86B1	31	0.0359708056300113	78251	295	44.961	6.12118844244709	0.0521704319977721	75452.423	11	0.022	*	0.1050847	0.07252434;0.14583602	0.02305	*
LTR	ERVL	MER54A	116	0.134600433970365	78251	682	109.681	9.74814163137084	0.127268191364686	75452.423	767	0.47	ns	0.170088	0.1426345;0.2004306	0.4983	ns
LTR	ERVL	LTR16E1	482	0.55928801011824	78251	2475	395.482	18.8016269821837	0.458896972650584	75452.423	1001	0.002	**	0.1947475	0.1793124;0.2109083	3.956e-06	***
LTR	ERVL	LTR86A1	44	0.0510553370232418	78251	531	82.565	8.52234741168215	0.0958041795755445	75452.423	1	0.002	**	0.08286252	0.06085189;0.10964359	7.996e-07	***
LTR	ERVL	LTR40c	96	0.111393462596164	78251	603	93.426	8.67523969604205	0.108406725380304	75452.423	640	0.724	ns	0.159204	0.1309005;0.1908920	0.7784	ns
LTR	ERVL	LTR82A	107	0.124157296851974	78251	1041	160.055	11.691050237496	0.185719590164886	75452.423	1	0.002	**	0.1027858	0.08500149;0.12285079	2.136e-06	***
LTR	ERVL	LTR86B2	39	0.0452535941796916	78251	273	41.831	5.90349814011069	0.0485385409777097	75452.423	364	0.728	ns	0.1428571	0.1035981;0.1900773	0.6752	ns
LTR	ERVL	LTR105_Mam	105	0.121836599714554	78251	667	98.555	9.00411289628518	0.114358153189218	75452.423	770	0.464	ns	0.1574213	0.1305982;0.1873161	0.4781	ns
LTR	ERVL	LTR33A	355	0.411923741892064	78251	2044	317.453	16.1901176929296	0.368356134182708	75452.423	989	0.026	*	0.1736791	0.1574883;0.1908114	0.0238	*
LTR	ERVL	LTR69	19	0.0220466228054908	78251	141	21.505	4.41627427573045	0.0249532959701094	75452.423	321	0.642	ns	0.1347518	0.08311984;0.20240901	0.6398	ns
LTR	ERVL	MLT2D	544	0.631229621378262	78251	4453	659.733	22.7973557771604	0.765520242280781	75452.423	1	0.002	**	0.1221648	0.1126843;0.1321439	6.31e-07	***
LTR	ERVL	LTR108c_Mam	2	0.00232069713742008	78251	43	6.61	2.36378668400672	0.00766990403917337	75452.423	33	0.066	ns	0.04651163	0.005683257;0.158111458	0.055	ns
LTR	ERVL	MLT2B3	497	0.57669323864889	78251	3276	493.662	20.1912218907485	0.572819995126536	75452.423	591	0.822	ns	0.1517094	0.1395873;0.1644567	0.8643	ns
LTR	ERVL	MER74B	154	0.178693679581346	78251	931	151.688	11.5190861332549	0.176010953690489	75452.423	603	0.798	ns	0.1654135	0.1420980;0.1908673	0.8245	ns
LTR	ERVL	LTR40A1	63	0.0731019598287325	78251	563	84.72	8.72695592745602	0.0983047307411146	75452.423	5	0.01	**	0.1119005	0.08706586;0.14089160	0.009419	**
LTR	ERVL	MER70C	52	0.0603381255729221	78251	275	42.002	6.185487552025	0.0487369605829591	75452.423	959	0.086	ns	0.1890909	0.1445661;0.2404567	0.09401	ns
LTR	ERVL	MLT2C2	160	0.185655770993606	78251	1336	198.258	13.3974971143467	0.230048386535315	75452.423	3	0.006	**	0.1197605	0.1028271;0.1383859	0.003015	**
LTR	ERVL	MER74A	365	0.423527227579165	78251	1568	256.245	14.9420292878591	0.297333518989104	75452.423	1001	0.002	**	0.2327806	0.2120603;0.2545063	1.604e-12	***
LTR	ERVL	MER77B	234	0.271521565078149	78251	1256	207.591	13.5281458348781	0.240877919727086	75452.423	978	0.048	*	0.1863057	0.1651290;0.2089616	0.04815	*
LTR	ERVL	LTR42	57	0.0661398684164723	78251	309	49.191	6.58147664546754	0.0570787064434156	75452.423	893	0.218	ns	0.184466	0.1428104;0.2322902	0.2429	ns
LTR	ERVL	MER68	188	0.218145530917488	78251	1492	240.982	13.7504454746292	0.279623118784883	75452.423	2	0.004	**	0.1260054	0.1095801;0.1439180	0.0001425	***
LTR	ERVL	LTR84a	83	0.0963089312029334	78251	671	102.13	9.29157862978265	0.118506399322356	75452.423	21	0.042	*	0.123696	0.09973931;0.15101821	0.04099	*
LTR	ERVL	MLT2C1	339	0.393358164792704	78251	2635	391.667	17.6917242830683	0.454470242860955	75452.423	2	0.004	**	0.1286528	0.1160970;0.1420398	0.003687	**
LTR	ERVL	LTR40b	148	0.171731588169086	78251	1140	170.027	12.4557382927074	0.197290586092062	75452.423	46	0.092	ns	0.1298246	0.1108497;0.1507320	0.06739	ns
LTR	ERVL	LTR47B	5	0.0058017428435502	78251	46	6.003	2.1112670244307	0.00696557245796637	75452.423	415	0.83	ns	0.1086957	0.03624837;0.23569670	0.8278	ns
LTR	ERVL	LTR79	581	0.674162518420534	78251	4053	604.75	23.0554777667923	0.701720796927397	75452.423	151	0.302	ns	0.1433506	0.1326987;0.1545194	0.3003	ns
LTR	ERVL	MER68B	48	0.0556967312980819	78251	450	67.932	7.81616712132413	0.0788247989696105	75452.423	7	0.014	*	0.1066667	0.0797009;0.1389301	0.008285	**
LTR	ERVL	LTR47B4	21	0.0243673199429109	78251	105	16.686	3.98789509732982	0.0193615762174957	75452.423	887	0.23	ns	0.2	0.1282739;0.2893258	0.284	ns
LTR	ERVL	LTR16C	1378	1.59896032768244	78251	6620	1063.905	29.5933732910383	1.23450064399346	75452.423	1001	0.002	**	0.2081571	0.1984319;0.2181401	2.2e-16	***
LTR	ERVL	MER76	91	0.105591719752614	78251	715	106.548	9.93248963504873	0.123632819298917	75452.423	73	0.146	ns	0.1272727	0.1037231;0.1539463	0.1037	ns
LTR	ERVL	LTR57	39	0.0452535941796916	78251	268	39.367	5.70287943356984	0.0456794421044082	75452.423	518	0.968	ns	0.1455224	0.1055713;0.1935224	1	ns
LTR	ERVL	MLT2A2	644	0.747264478249266	78251	3866	573.544	22.5971390820762	0.665510959492231	75452.423	1000	0.004	**	0.1665804	0.1549612;0.1787059	0.001658	**
LTR	ERVL	LTR47A2	32	0.0371311541987213	78251	275	40.467	5.75760897083686	0.0469558255299892	75452.423	75	0.15	ns	0.1163636	0.08096926;0.16028603	0.1727	ns
LTR	ERVL	LTR33B	227	0.263399125097179	78251	1608	238.151	14.4681556020982	0.276338171986865	75452.423	223	0.446	ns	0.1411692	0.1245063;0.1591536	0.4609	ns
LTR	ERVL	LTR41B	112	0.129959039695525	78251	848	132.468	10.6699964772639	0.153709054199882	75452.423	23	0.046	*	0.1320755	0.1100080;0.1567349	0.05251	ns
LTR	ERVL	MLT2E	54	0.0626588227103422	78251	403	61.019	7.39590010332334	0.070803309314118	75452.423	190	0.38	ns	0.133995	0.1022890;0.1711926	0.3662	ns
LTR	ERVL	LTR52	161	0.186816119562317	78251	1073	164.21	11.4464370404472	0.190540838467876	75452.423	403	0.806	ns	0.1500466	0.1291955;0.1728370	0.8321	ns
LTR	ERVL	LTR33A_	314	0.364349450574953	78251	1666	257.987	14.5439457286308	0.299354846195797	75452.423	1001	0.002	**	0.1884754	0.1699572;0.2080978	0.0002198	***
LTR	ERVL	LTR102_Mam	62	0.0719416112600225	78251	518	78.219	8.13296896490969	0.0907613046959306	75452.423	28	0.056	ns	0.1196911	0.0930095;0.1508008	0.04932	*
LTR	ERVL	LTR40a	266	0.308652719276871	78251	1974	296.805	15.2867478444455	0.344397256935984	75452.423	24	0.048	*	0.1347518	0.1199864;0.1506111	0.05469	ns
LTR	ERVL	LTR41	170	0.197259256680707	78251	1129	177.116	12.4665134643956	0.205516297095648	75452.423	303	0.606	ns	0.1505757	0.1302032;0.1727873	0.5948	ns
LTR	ERVL	LTR18B	54	0.0626588227103422	78251	367	56.566	7.11746459789597	0.0656362771376522	75452.423	394	0.788	ns	0.147139	0.1125078;0.1875838	0.7725	ns
LTR	ERVL	LTR75B	31	0.0359708056300113	78251	205	25.303	4.64486445074189	0.0293602998340702	75452.423	900	0.204	ns	0.1512195	0.1051170;0.2077251	0.2417	ns
LTR	ERVL	LTR108a_Mam	9	0.0104431371183904	78251	86	12.838	3.29311411897624	0.0148965549250995	75452.423	154	0.308	ns	0.1046512	0.04898234;0.18938554	0.2906	ns
LTR	ERVL	LTR47B2	37	0.0429328970422715	78251	174	28.374	4.82839905532231	0.0329237302885787	75452.423	972	0.06	ns	0.2126437	0.1543591;0.2809847	0.081	ns
LTR	ERVL	LTR16D1	33	0.0382915027674313	78251	207	31.81	5.42211206996862	0.0369106879706664	75452.423	632	0.74	ns	0.1594203	0.1123500;0.2165365	0.7732	ns
LTR	ERVL	LTR16B1	223	0.258757730822339	78251	1199	185.832	12.6196287992568	0.215629895220524	75452.423	1000	0.004	**	0.1859883	0.1643387;0.2091898	0.003568	**
LTR	ERVL	LTR53	72	0.0835450969471229	78251	494	79.356	8.29252856672981	0.092080621018554	75452.423	206	0.412	ns	0.145749	0.1158192;0.1799928	0.3913	ns
LTR	ERVL	LTR66	57	0.0661398684164723	78251	379	58.109	7.10926583134016	0.0674266949791718	75452.423	468	0.936	ns	0.1503958	0.1159410;0.1904226	0.9432	ns
LTR	ERVL	LTR16A1	507	0.588296724335991	78251	2692	440.142	18.6230140592937	0.510718139729175	75452.423	1000	0.004	**	0.1883358	0.1737256;0.2036269	0.0006362	***
LTR	ERVL	MER77	169	0.196098908111997	78251	1299	216.757	13.6628190218426	0.251513674707882	75452.423	1	0.002	**	0.1301001	0.1122736;0.1496184	0.0003014	***
LTR	ERVL	MER70B	106	0.122996948283264	78251	477	72.61	8.24438414133342	0.084252909574036	75452.423	1001	0.002	**	0.2222222	0.1856856;0.2622428	5.461e-05	***
LTR	ERVL	MLT2B5	60	0.0696209141226024	78251	369	55.083	6.87847544332495	0.0639154802102552	75452.423	779	0.446	ns	0.1626016	0.1264347;0.2042868	0.4652	ns
LTR	ERVL	LTR75	46	0.0533760341606619	78251	291	43.618	5.8554557775089	0.0506120838699946	75452.423	696	0.612	ns	0.1580756	0.1181150;0.2051625	0.6815	ns
LTR	ERVL	LTR50	398	0.461818730346596	78251	2565	400.151	18.3345672257448	0.464314640117891	75452.423	469	0.938	ns	0.1551657	0.1413588;0.1697646	0.9349	ns
LTR	ERVL	MLT2B4	606	0.703171232638285	78251	4467	678.836	23.8938489996907	0.787686380988849	75452.423	3	0.006	**	0.1356615	0.1257484;0.1460535	0.002185	**
LTR	ERVL	LTR82B	118	0.136921131107785	78251	1154	171.608	11.8090554147988	0.199125097179193	75452.423	1	0.002	**	0.102253	0.08537013;0.12119317	4.154e-06	***
LTR	ERVL	ERV3-16A3_LTR	212	0.245993896566529	78251	1093	168.386	11.8508838255823	0.195386454090809	75452.423	1001	0.002	**	0.1939616	0.1709121;0.2186711	0.0004232	***
LTR	ERVL	LTR33	1562	1.81246446432508	78251	9255	1418.401	34.3735325321495	1.64583957020689	75452.423	1001	0.002	**	0.1687736	0.1611939;0.1765624	4.165e-05	***
LTR	ERVL	MER88	24	0.027848365649041	78251	112	19.539	3.96840361193607	0.0226720506840255	75452.423	886	0.232	ns	0.2142857	0.1423833;0.3018547	0.263	ns
LTR	ERVL	LTR16E2	438	0.508232673094998	78251	2318	362.249	17.6004765780866	0.420335108666643	75452.423	1001	0.002	**	0.188956	0.1732046;0.2054975	2.275e-05	***
LTR	ERVL	MLT2B2	359	0.416565136166905	78251	2172	335.925	17.3734628733656	0.38979009294392	75452.423	919	0.166	ns	0.1652855	0.1498940;0.1815856	0.1723	ns
LTR	ERVL	LTR33C	166	0.192617862405867	78251	919	147.295	11.4315640074163	0.170913542428145	75452.423	948	0.108	ns	0.1806311	0.1562695;0.2070587	0.09611	ns
LTR	ERVL	MER73	37	0.0429328970422715	78251	279	43.012	6.13983334900498	0.0499089126373563	75452.423	179	0.358	ns	0.1326165	0.09512186;0.17813376	0.3616	ns
LTR	ERVL	MER70A	120	0.139241828245205	78251	533	84.673	8.61442274788503	0.0982501943583853	75452.423	1001	0.002	**	0.2251407	0.1903507;0.2630106	6.709e-05	***
LTR	ERVL	LTR108e_Mam	21	0.0243673199429109	78251	168	26.185	4.69625700210602	0.0303837272716724	75452.423	158	0.316	ns	0.125	0.07906939;0.18471017	0.3375	ns
LTR	ERVL	MLT2B1	617	0.715935066894095	78251	4436	670.55	23.9543171330203	0.778071732748518	75452.423	12	0.024	*	0.1390893	0.1290336;0.1496226	0.02491	*
LTR	ERVL	MLT2F	314	0.364349450574953	78251	1911	292.707	16.1453963972652	0.33964214850141	75452.423	911	0.182	ns	0.1643119	0.1479611;0.1816998	0.1822	ns
LTR	ERVL	LTR62	35	0.0406121999048514	78251	313	52.011	6.54229934202652	0.0603508894071779	75452.423	3	0.006	**	0.1118211	0.07913451;0.15207430	0.009597	**
LTR	ERVL	MER68C	25	0.029008714217751	78251	163	23.725	4.72627894994705	0.0275292697926457	75452.423	647	0.71	ns	0.1533742	0.1017820;0.2180307	0.7395	ns
LTR	ERVL	LTR53B	53	0.0614984741416321	78251	187	30.826	5.22695370603616	0.0357689049790557	75452.423	1001	0.002	**	0.2834225	0.2200674;0.3537857	4.479e-05	***
LTR	ERVL	MER21C	741	0.85981828941414	78251	5505	893.135	26.6175744625665	1.03634791891484	75452.423	1	0.002	**	0.1346049	0.1256936;0.1439054	1.42e-08	***
LTR	ERVL	LTR47A	103	0.119515902577134	78251	679	111.854	9.65421606801339	0.129789628804493	75452.423	185	0.37	ns	0.1516937	0.1255366;0.1809193	0.3794	ns
LTR	ERVL	LTR16	549	0.637031364221812	78251	3017	471.326	19.9551981682451	0.546902449495829	75452.423	1001	0.002	**	0.1819688	0.1683494;0.1962078	0.0001369	***
LTR	ERVL	LTR84b	153	0.177533331012636	78251	1278	187.94	12.8310184722428	0.218075910003365	75452.423	4	0.008	**	0.1197183	0.1024194;0.1387873	0.005036	**
LTR	ERVL	LTR32	203	0.235550759448138	78251	1216	194.12	13.2189386994698	0.225246864157993	75452.423	761	0.482	ns	0.1669408	0.1463943;0.1891117	0.4811	ns
LTR	ERVL	MER74C	40	0.0464139427484016	78251	234	36.773	5.40450549816351	0.0426694979171743	75452.423	751	0.502	ns	0.1709402	0.1250190;0.2254131	0.5306	ns
LTR	ERVL	tot	14992	17.3959457421009	78251	133596	14703.483	92.24288840589	17.0611654541024	75452.423	1001	0.002	**	0.1122189	0.1105311;0.1139236	0.01181	*
LTR	ERVL	LTR16B	136	0.157807405344565	78251	694	106.267	9.55075535902412	0.12330676135111	75452.423	1000	0.004	**	0.1959654	0.1670568;0.2274855	0.002608	**
LTR	ERVL	LTR16A2	342	0.396839210498834	78251	1825	291.924	15.2875744947959	0.33873359557211	75452.423	1001	0.002	**	0.1873973	0.1697334;0.2060718	0.00174	**
LTR	ERVL	LTR101_Mam	180	0.208862742367807	78251	1151	185.089	12.3417745238842	0.214767756233973	75452.423	369	0.738	ns	0.1563858	0.1358667;0.1786776	0.718	ns
LTR	ERVL	LTR18C	10	0.0116034856871004	78251	77	11.188	3.0294939897339	0.0129819797867279	75452.423	416	0.832	ns	0.1298701	0.06407318;0.22589520	0.8713	ns
LTR	ERVL	LTR83	75	0.087026142653253	78251	726	110.295	9.60157097381283	0.127980645385874	75452.423	1	0.002	**	0.1033058	0.08212614;0.12776991	0.0001554	***
LTR	ERVL	MER21A	188	0.218145530917488	78251	1975	315.725	16.2316617091979	0.366351051855978	75452.423	1	0.002	**	0.09518987	0.08260184;0.10899394	2.2e-16	***
LTR	ERVL	LTR80B	44	0.0510553370232418	78251	507	75.581	8.09833452149403	0.0877003051716736	75452.423	1	0.002	**	0.08678501	0.06376538;0.11475378	3.562e-05	***
LTR	ERVL	LTR67B	583	0.676483215557954	78251	3708	560.041	21.5890575617929	0.64984277276894	75452.423	854	0.296	ns	0.1572276	0.1456499;0.1693484	0.2915	ns
LTR	ERVL	LTR16A	727	0.843573409452199	78251	4245	642.662	22.8804560984101	0.745711931864332	75452.423	1001	0.002	**	0.1712603	0.1600386;0.1829363	0.0003773	***
LTR	ERVL	LTR18A	30	0.0348104570613012	78251	198	31.255	5.18583338219305	0.0362666945150323	75452.423	454	0.908	ns	0.1515152	0.1046209;0.2091788	0.9223	ns
LTR	ERVL	LTR47B3	16	0.0185655770993606	78251	120	19.496	3.88729920318659	0.0226221556955709	75452.423	220	0.44	ns	0.1333333	0.07817281;0.20747836	0.4579	ns
LTR	ERV1?	tot	264	0.306332022139451	78251	1544	243.225	14.1611056034446	0.2822257806245	75452.423	932	0.14	ns	0.1709845	0.1525206;0.1907086	0.152	ns
LTR	ERV1?	LTR103_Mam	119	0.138081479676495	78251	748	120	10.0214984124347	0.139241828245205	75452.423	480	0.96	ns	0.1590909	0.1335965;0.1873062	0.9603	ns
LTR	ERV1?	EUTREP15	32	0.0371311541987213	78251	196	29.626	5.06060606387552	0.0343764866966037	75452.423	723	0.558	ns	0.1632653	0.1144337;0.2225932	0.6183	ns
LTR	ERV1?	LTR103b_Mam	114	0.132279736832945	78251	600	94.487	9.02226314359276	0.109637855211706	75452.423	983	0.038	*	0.19	0.1593663;0.2237207	0.033	*
LTR	ERVL-MaLR	THE1A	589	0.683445306970214	78251	4236	625.619	22.6790691867894	0.725936111207807	75452.423	57	0.114	ns	0.1390463	0.1287605;0.1498325	0.114	ns
LTR	ERVL-MaLR	MLT1M	370	0.429328970422715	78251	2320	355.644	17.3296156789348	0.412671006370314	75452.423	805	0.394	ns	0.1594828	0.1448061;0.1750247	0.4034	ns
LTR	ERVL-MaLR	MLT1C2	2627	3.04823569000128	78251	15985	2405.834	42.6921897665963	2.79160603845395	75452.423	1001	0.002	**	0.1643416	0.1586269;0.1701787	1.337e-06	***
LTR	ERVL-MaLR	MLT1J2	1276	1.48060477367401	78251	6900	1057.69	29.1656053002939	1.22728907763892	75452.423	1001	0.002	**	0.1849275	0.1758291;0.1942930	1.177e-12	***
LTR	ERVL-MaLR	MLT1O	853	0.989777329109665	78251	5061	788.512	26.5009463256722	0.914948770610691	75452.423	993	0.018	*	0.1685438	0.1583249;0.1791465	0.01311	*
LTR	ERVL-MaLR	MSTB	1538	1.78461609867604	78251	8566	1293.568	31.6215638338666	1.50098977732911	75452.423	1001	0.002	**	0.179547	0.1714709;0.1878418	5.899e-13	***
LTR	ERVL-MaLR	MSTD	1179	1.36805096250914	78251	7647	1127.741	30.176224474303	1.30857265522563	75452.423	957	0.09	ns	0.1541781	0.1461518;0.1624689	0.09999	ns
LTR	ERVL-MaLR	THE1B	3879	4.50099209802625	78251	22429	3190.302	47.0306567961652	3.70186235945278	75452.423	1001	0.002	**	0.1729457	0.1680165;0.1779599	2.2e-16	***
LTR	ERVL-MaLR	MLT1E3	295	0.342302827769462	78251	2044	287.193	15.7830559732853	0.333243986493543	75452.423	697	0.61	ns	0.1443249	0.1293639;0.1603136	0.6107	ns
LTR	ERVL-MaLR	MLT1G1	693	0.804121558116058	78251	3600	566.45	21.1301676279197	0.657279446745803	75452.423	1001	0.002	**	0.1925	0.1797357;0.2057655	1.735e-08	***
LTR	ERVL-MaLR	MLT1H2	900	1.04431371183904	78251	4721	738.352	24.7420343598554	0.856745686404196	75452.423	1001	0.002	**	0.1906376	0.1795207;0.2021383	3.014e-10	***
LTR	ERVL-MaLR	MLT1F1	568	0.659077987027303	78251	3265	499.681	20.2194476943626	0.579804133161602	75452.423	1001	0.002	**	0.1739663	0.1611068;0.1874126	0.00112	**
LTR	ERVL-MaLR	MLT1F2	1131	1.31235423121106	78251	6038	929.28	28.1532272431457	1.07828871793087	75452.423	1001	0.002	**	0.1873137	0.1775425;0.1973879	2.6e-12	***
LTR	ERVL-MaLR	MLT1A1	1074	1.24621436279458	78251	6780	1010.102	30.465977282401	1.17207040995115	75452.423	984	0.036	*	0.1584071	0.1497906;0.1673184	0.03031	*
LTR	ERVL-MaLR	MLT1E1	150	0.174052285306506	78251	1045	160.065	11.7111881091086	0.185731193650573	75452.423	210	0.42	ns	0.1435407	0.1228311;0.1662802	0.4144	ns
LTR	ERVL-MaLR	MLT1K	2934	3.40446270059526	78251	17616	2752.07	46.3866448541045	3.19336048548984	75452.423	1001	0.002	**	0.1665531	0.1610783;0.1721383	0.0001796	***
LTR	ERVL-MaLR	MLT1G	530	0.614984741416322	78251	2834	455.628	19.7119297933048	0.528687297664218	75452.423	1001	0.002	**	0.1870148	0.1728114;0.2018675	0.0001876	***
LTR	ERVL-MaLR	MLT1A0	3192	3.70383263132245	78251	20690	2971.799	47.5954822323394	3.44832271614393	75452.423	1001	0.002	**	0.1542774	0.1493802;0.1592720	1.547e-05	***
LTR	ERVL-MaLR	MLT1J	2422	2.81036423341572	78251	15262	2300.565	44.2085531449647	2.66945730497441	75452.423	999	0.006	**	0.1586948	0.1529305;0.1645895	0.006404	**
LTR	ERVL-MaLR	MSTB2	269	0.312133764983001	78251	1582	235.409	14.4170583189003	0.273156496211462	75452.423	986	0.032	*	0.1700379	0.1518357;0.1894735	0.01968	*
LTR	ERVL-MaLR	MLT1A	1449	1.68134507606085	78251	9077	1370.574	34.5146894493893	1.5903435792112	75452.423	988	0.028	*	0.1596342	0.1521544;0.1673332	0.02221	*
LTR	ERVL-MaLR	MLT1E2	597	0.692728095519894	78251	4004	604.633	23.6690205444487	0.701585036144858	75452.423	374	0.748	ns	0.1491009	0.1382024;0.1605141	0.7573	ns
LTR	ERVL-MaLR	tot	30897	35.8512897274341	78251	323803	26329.752	103.080454384311	30.5516900476903	75452.423	1001	0.002	**	0.09541913	0.09440928;0.09643622	2.2e-16	***
LTR	ERVL-MaLR	MSTA1	109	0.126477993989394	78251	544	85.433	8.55503943297165	0.0991320592706049	75452.423	997	0.01	**	0.2003676	0.1675162;0.2365124	0.006674	**
LTR	ERVL-MaLR	MLT1E	138	0.160128102481986	78251	918	141.461	10.7423403817267	0.164144068878291	75452.423	399	0.798	ns	0.1503268	0.1278143;0.1751086	0.784	ns
LTR	ERVL-MaLR	MSTA	3190	3.70151193418503	78251	19752	2796.791	45.9454709988406	3.24525243383112	75452.423	1001	0.002	**	0.1615026	0.1563955;0.1667097	3.239e-15	***
LTR	ERVL-MaLR	MSTC	423	0.490827444564347	78251	3205	491.386	19.7727581780076	0.570179041784152	75452.423	1	0.002	**	0.1319813	0.1204470;0.1441916	0.0007128	***
LTR	ERVL-MaLR	MSTB1	737	0.8551768951393	78251	4555	682.654	23.6945080918282	0.792116591824184	75452.423	987	0.03	*	0.1618002	0.1512151;0.1728208	0.02498	*
LTR	ERVL-MaLR	THE1D	2026	2.35086620020654	78251	12601	1829.928	40.0479544378318	2.12335433564243	75452.423	1001	0.002	**	0.1607809	0.1544065;0.1673123	9.895e-07	***
LTR	ERVL-MaLR	MLT1F	821	0.952646174910943	78251	4306	696.124	24.4626868321337	0.807746487044708	75452.423	1001	0.002	**	0.1906642	0.1790279;0.2027216	4.322e-07	***
LTR	ERVL-MaLR	MLT1H	1884	2.18609670344972	78251	10078	1568.419	34.4229048073427	1.81991274178763	75452.423	1001	0.002	**	0.1869419	0.1793719;0.1946931	2.2e-16	***
LTR	ERVL-MaLR	MLT1L	1804	2.09326881795291	78251	12035	1832.016	38.2608106766393	2.12577714345389	75452.423	220	0.44	ns	0.1498961	0.1435622;0.1563999	0.4853	ns
LTR	ERVL-MaLR	MLT1E1A	534	0.619626135691162	78251	3367	511.424	20.5438134793001	0.593430106403964	75452.423	871	0.262	ns	0.1585982	0.1464112;0.1713811	0.28	ns
LTR	ERVL-MaLR	MLT1B	2586	3.00066139868416	78251	17694	2583.93	44.903088840161	2.99825947714693	75452.423	514	0.976	ns	0.1461512	0.1409764;0.1514427	0.966	ns
LTR	ERVL-MaLR	MLT1H1	660	0.765830055348627	78251	3631	563.255	21.0775292014324	0.653572133068774	75452.423	1001	0.002	**	0.1817681	0.1693465;0.1947042	1.456e-05	***
LTR	ERVL-MaLR	THE1C	1597	1.85307666422993	78251	9865	1439.031	34.2210625217879	1.66977756117938	75452.423	1001	0.002	**	0.1618855	0.1546667;0.1693044	9.132e-06	***
LTR	ERVL-MaLR	MLT1J1	826	0.958447917754494	78251	4928	745.489	25.3530798456057	0.86502709413908	75452.423	1001	0.002	**	0.1676136	0.1572827;0.1783399	0.00157	**
LTR	ERVL-MaLR	MLT1C	1080	1.25317645420684	78251	6450	1001.027	28.2520521281101	1.16154024669011	75452.423	1000	0.004	**	0.1674419	0.1584044;0.1767811	0.007303	**
LTR	ERVL-MaLR	MLT1N2	961	1.11509497453035	78251	5722	873.351	26.7593696275317	1.01339158283148	75452.423	1000	0.004	**	0.1679483	0.1583462;0.1778902	0.00147	**
LTR	ERVL-MaLR	MLT1D	3056	3.54602522597788	78251	18645	2755.004	45.8923096835199	3.19676494819044	75452.423	1001	0.002	**	0.1639045	0.1586168;0.1692973	9.31e-10	***
LTR	ERVL-MaLR	MLT1G3	470	0.545363827293719	78251	2737	439.272	19.0080330734487	0.509708636474397	75452.423	944	0.116	ns	0.1717209	0.1577660;0.1863815	0.1122	ns
LTR	ERVL-MaLR	MLT1I	1925	2.23367099476683	78251	11068	1670.793	35.9496666122167	1.93870226616075	75452.423	1001	0.002	**	0.1739248	0.1669045;0.1811171	3.721e-11	***
LTR	Gypsy?	tot	1222	1.41794595096367	78251	7780	1159.518	30.3140993701053	1.34544505169353	75452.423	978	0.048	*	0.1570694	0.1490493;0.1653473	0.04839	*
LTR	Gypsy?	LTR88c	175	0.203060999524257	78251	1040	155.819	11.416942917681	0.18080435362783	75452.423	959	0.086	ns	0.1682692	0.1460160;0.1924174	0.09869	ns
LTR	Gypsy?	LTR85c	192	0.222786925192328	78251	1154	175.246	12.4716890206189	0.20334644527216	75452.423	916	0.172	ns	0.1663778	0.1453292;0.1891420	0.1758	ns
LTR	Gypsy?	LTR88b	249	0.2889267936088	78251	1636	244.695	14.2211890226246	0.283931493020503	75452.423	643	0.718	ns	0.1522005	0.1351243;0.1705346	0.7551	ns
LTR	Gypsy?	LTR88a	163	0.189136816699737	78251	903	136.907	11.1522519575072	0.158859841496386	75452.423	992	0.02	*	0.1805094	0.1559449;0.2071778	0.01787	*
LTR	Gypsy?	LTR85b	189	0.219305879486198	78251	1177	179.492	11.8945119872745	0.208273285294903	75452.423	802	0.4	ns	0.1605777	0.1400469;0.1828201	0.4411	ns
LTR	Gypsy?	LTR85a	315	0.365509799143663	78251	1870	294.133	14.7491982782065	0.34129680556039	75452.423	920	0.164	ns	0.1684492	0.1517489;0.1861963	0.1824	ns
LTR	tot	tot	47132	54.6895487404416	78251	741743	41365.604	112.003919851325	47.9985193952263	75452.423	1001	0.002	**	0.06354222	0.06298812;0.06409974	2.2e-16	***
LTR	ERV1--int	HERV4_I-int	38	0.0440932456109815	78251	348	57.85	7.24789845624456	0.0671261646998758	75452.423	2	0.004	**	0.1091954	0.07844076;0.14678958	0.00385	**
LTR	ERV1--int	PRIMA4-int	52	0.0603381255729221	78251	419	64.089	7.55792307457551	0.0743655794200578	75452.423	51	0.102	ns	0.124105	0.09409304;0.15954555	0.1035	ns
LTR	ERV1--int	LTR39-int	15	0.0174052285306506	78251	180	25.201	4.73719748797113	0.0292419442800617	75452.423	18	0.036	*	0.08333333	0.04739157;0.13372033	0.03085	*
LTR	ERV1--int	HERVFH19-int	14	0.0162448799619406	78251	110	15.423	3.83807266760307	0.017896055975215	75452.423	434	0.868	ns	0.1272727	0.07136166;0.20431472	0.7845	ns
LTR	ERV1--int	MER92-int	50	0.058017428435502	78251	956	134.871	11.2977873496981	0.156497371810492	75452.423	1	0.002	**	0.05230126	0.03906477;0.06837447	2.2e-16	***
LTR	ERV1--int	HERV3-int	35	0.0406121999048514	78251	303	49.972	7.07440903986074	0.0579849386755781	75452.423	17	0.034	*	0.1155116	0.0817906;0.1569742	0.01996	*
LTR	ERV1--int	MER89-int	84	0.0974692797716434	78251	696	113.562	9.97916528271477	0.13177150415985	75452.423	3	0.006	**	0.1206897	0.09741888;0.14723036	0.002049	**
LTR	ERV1--int	MER31-int	67	0.0777433541035727	78251	1145	174.636	12.3382225517185	0.202638632645247	75452.423	1	0.002	**	0.05851528	0.04563280;0.07372003	2.2e-16	***
LTR	ERV1--int	MER34-int	41	0.0475742913171117	78251	401	64.5	7.06327756002055	0.0748424826817976	75452.423	1	0.002	**	0.1022444	0.07437614;0.13614427	0.001057	**
LTR	ERV1--int	LTR19-int	22	0.0255276685116209	78251	231	33.061	5.41041140316996	0.0383622840301226	75452.423	16	0.032	*	0.0952381	0.06065157;0.14063869	0.03831	*
LTR	ERV1--int	HERVIP10B3-int	47	0.0545363827293719	78251	239	43.505	6.94926379318466	0.0504809644817303	75452.423	715	0.574	ns	0.1966527	0.1482178;0.2527819	0.5574	ns
LTR	ERV1--int	MER66-int	72	0.0835450969471229	78251	776	121.598	10.7021929029958	0.141096065258004	75452.423	1	0.002	**	0.09278351	0.0733051;0.1154184	2.475e-07	***
LTR	ERV1--int	HUERS-P2-int	58	0.0673002169851823	78251	257	39.936	6.15384219604093	0.0463396804400042	75452.423	998	0.008	**	0.2256809	0.1760576;0.2817512	0.003252	**
LTR	ERV1--int	HERV-Fc2-int	0	0	78251	3	1.30569948186528	0.672130671316528	0.00151506652494782	75452.423	1	0.002	**	0	0.0000000;0.7075982	0.2626	ns
LTR	ERV1--int	HERV30-int	7	0.00812243998097028	78251	69	11.213	3.22676975364575	0.0130109885009457	75452.423	133	0.266	ns	0.1014493	0.04177088;0.19791848	0.1936	ns
LTR	ERV1--int	MER34B-int	40	0.0464139427484016	78251	593	91.306	9.09390252108868	0.105946786414639	75452.423	1	0.002	**	0.06745363	0.04862364;0.09072283	1.84e-10	***
LTR	ERV1--int	MER61-int	172	0.199579953818127	78251	1204	178.631	12.6172911131921	0.207274225177243	75452.423	318	0.636	ns	0.1428571	0.1235671;0.1639095	0.6266	ns
LTR	ERV1--int	MER83B-int	28	0.0324897599238811	78251	267	37.649	5.6536503926899	0.0436859632633643	75452.423	53	0.106	ns	0.1048689	0.07082382;0.14799055	0.09471	ns
LTR	ERV1--int	LTR23-int	16	0.0185655770993606	78251	173	21.73	4.39367777657902	0.0252143743980692	75452.423	115	0.23	ns	0.09248555	0.05379129;0.14584502	0.2079	ns
LTR	ERV1--int	HERVIP10FH-int	71	0.0823847483784129	78251	400	70.199	8.19002292276862	0.0814553091748761	75452.423	577	0.85	ns	0.1775	0.1413108;0.2185411	0.8955	ns
LTR	ERV1--int	LTR46-int	7	0.00812243998097028	78251	80	10.686	3.24406040756456	0.0123994848052355	75452.423	162	0.324	ns	0.0875	0.03590636;0.17200834	0.3216	ns
LTR	ERV1--int	PRIMAX-int	4	0.00464139427484016	78251	72	11.69	3.22805209380523	0.0135644747682204	75452.423	5	0.01	**	0.05555556	0.01534254;0.13617865	0.01001	*
LTR	ERV1--int	MER65-int	85	0.0986296283403534	78251	1038	169.929	12.3168853475489	0.197176871932328	75452.423	1	0.002	**	0.08188825	0.06593075;0.10026184	1.45e-14	***
LTR	ERV1--int	HERVH-int	207	0.240192153722978	78251	5787	959.6	29.7724772298243	1.11347048653415	75452.423	1	0.002	**	0.03576983	0.03113388;0.04088103	2.2e-16	***
LTR	ERV1--int	MER50-int	70	0.0812243998097028	78251	544	78.867	8.49172658653236	0.0915132105684548	75452.423	175	0.35	ns	0.1286765	0.1017001;0.1597609	0.3007	ns
LTR	ERV1--int	HUERS-P3b-int	63	0.0731019598287325	78251	519	81.266	8.96658483725234	0.0942968867847902	75452.423	18	0.036	*	0.1213873	0.09455068;0.15262247	0.02943	*
LTR	ERV1--int	HUERS-P1-int	78	0.0905071883593832	78251	498	77.541	8.8521567812415	0.0899745883663453	75452.423	543	0.918	ns	0.1566265	0.1258192;0.1915764	0.9507	ns
LTR	ERV1--int	HERVH48-int	14	0.0162448799619406	78251	120	22.705	4.68657006124299	0.0263457142525615	75452.423	34	0.068	ns	0.1166667	0.06527215;0.18799509	0.0467	*
LTR	ERV1--int	PABL_A-int	45	0.0522156855919518	78251	449	70.338	8.31196997376945	0.0816165976259268	75452.423	1	0.002	**	0.1002227	0.07404588;0.13180328	0.0007038	***
LTR	ERV1--int	MER57A-int	136	0.157807405344565	78251	1903	319.44	17.1462647359241	0.370661746788735	75452.423	1	0.002	**	0.07146611	0.06029700;0.08397646	2.2e-16	***
LTR	ERV1--int	HERV9-int	96	0.111393462596164	78251	355	63.868	8.32224944566287	0.0741091423863729	75452.423	1001	0.002	**	0.2704225	0.2248932;0.3198281	2.303e-05	***
LTR	ERV1--int	HERVFH21-int	20	0.0232069713742008	78251	131	22.351	4.48797737749879	0.0259349508592381	75452.423	364	0.728	ns	0.1526718	0.09582034;0.22589538	0.6436	ns
LTR	ERV1--int	MER4-int	182	0.211183439505227	78251	3018	427.726	19.0365257679366	0.496311251900071	75452.423	1	0.002	**	0.06030484	0.05207583;0.06939837	2.2e-16	***
LTR	ERV1--int	PABL_B-int	20	0.0232069713742008	78251	246	39.19	5.95174960186694	0.0454740604077465	75452.423	1	0.002	**	0.08130081	0.05036709;0.12277053	0.0004517	***
LTR	ERV1--int	HERVS71-int	26	0.0301690627864611	78251	174	33.074	5.88890509375072	0.0383773685615159	75452.423	141	0.282	ns	0.1494253	0.09999038;0.21122803	0.2084	ns
LTR	ERV1--int	HERV35I-int	61	0.0707812626913125	78251	615	93.308	9.35075251370564	0.108269804249196	75452.423	1	0.002	**	0.09918699	0.07672152;0.12558440	0.0001597	***
LTR	ERV1--int	HERVIP10F-int	65	0.0754226569661526	78251	302	61.593	7.75651432761614	0.0714693493925575	75452.423	691	0.622	ns	0.2152318	0.1702198;0.2659277	0.6174	ns
LTR	ERV1--int	LTR37-int	74	0.085865794084543	78251	1383	215.712	14.1484711271301	0.25030111045358	75452.423	1	0.002	**	0.05350687	0.04224468;0.06671003	2.2e-16	***
LTR	ERV1--int	MER4B-int	113	0.131119388264235	78251	1527	208.285	13.3448064376693	0.241683201633771	75452.423	1	0.002	**	0.07400131	0.06137347;0.08829511	2.07e-14	***
LTR	ERV1--int	ERV24_Prim-int	31	0.0359708056300113	78251	416	63.694	7.52455865702321	0.0739072417354173	75452.423	1	0.002	**	0.07451923	0.05119109;0.10410847	1.626e-06	***
LTR	ERV1--int	LOR1-int	112	0.129959039695525	78251	1390	225.664	13.955208771346	0.261848899409383	75452.423	1	0.002	**	0.08057554	0.06680560;0.09614768	2.2e-16	***
LTR	ERV1--int	HERVE-int	47	0.0545363827293719	78251	268	51.611	7.29293259710152	0.0598867499796939	75452.423	297	0.594	ns	0.1753731	0.1317953;0.2262942	0.5354	ns
LTR	ERV1--int	MER51-int	53	0.0614984741416321	78251	608	84.051	8.69701311008769	0.0975284575486476	75452.423	1	0.002	**	0.08717105	0.06597781;0.11247181	0.0001603	***
LTR	ERV1--int	HERV-Fc1-int	2	0.00232069713742008	78251	6	1.75659824046921	1.07541974042136	0.00203826625412702	75452.423	553	0.898	ns	0.3333333	0.04327187;0.77722190	1	ns
LTR	ERV1--int	MER84-int	24	0.027848365649041	78251	140	21.53	4.42478007122147	0.0249823046843272	75452.423	768	0.468	ns	0.1714286	0.1130343;0.2442485	0.5578	ns
LTR	ERV1--int	HERV17-int	78	0.0905071883593832	78251	899	151.396	12.5801209629893	0.175672131908425	75452.423	1	0.002	**	0.08676307	0.06918507;0.10710219	1.875e-12	***
LTR	ERV1--int	MER101-int	73	0.084705445515833	78251	1219	196.56	13.0934272762267	0.228078114665646	75452.423	1	0.002	**	0.05988515	0.04723068;0.07471079	2.2e-16	***
LTR	ERV1--int	MER110-int	22	0.0255276685116209	78251	393	62.513	7.23520415601241	0.0725368700757708	75452.423	1	0.002	**	0.05597964	0.03541094;0.08352988	5.046e-10	***
LTR	ERV1--int	HERV9NC-int	59	0.0684605655538924	78251	257	48.888	7.67048188136132	0.0567271208270965	75452.423	916	0.172	ns	0.229572	0.1795963;0.2859013	0.1119	ns
LTR	ERV1--int	HERVI-int	29	0.0336501084925912	78251	76	15.738	3.91339630892026	0.0182615657743586	75452.423	1000	0.004	**	0.3815789	0.2724630;0.5002213	0.0005322	***
LTR	ERV1--int	HERVE_a-int	18	0.0208862742367807	78251	189	30.747	5.73270048536072	0.0356772374421276	75452.423	13	0.026	*	0.0952381	0.05742552;0.14633863	0.01015	*
LTR	ERV1--int	LTR43-int	7	0.00812243998097028	78251	147	10.003	2.88986891438736	0.0116069667328065	75452.423	211	0.422	ns	0.04761905	0.01935694;0.09565089	0.4124	ns
LTR	ERV1--int	MER57-int	91	0.105591719752614	78251	1272	185.34	12.838583614606	0.215059003724719	75452.423	1	0.002	**	0.07154088	0.05798806;0.08711184	4.367e-16	***
LTR	ERV1--int	MER83A-int	11	0.0127638342558104	78251	102	15.136	3.78256682846606	0.0175630359359952	75452.423	173	0.346	ns	0.1078431	0.05507887;0.18477236	0.3281	ns
LTR	ERV1--int	tot	3027	3.51237511748529	78251	42759	5934.155	67.7637875705446	6.88568826075353	75452.423	1	0.002	**	0.07079211	0.06837863;0.07326407	2.2e-16	***
LTR	ERV1--int	LTR38-int	14	0.0162448799619406	78251	116	17.59	3.93438424399288	0.0204105313236096	75452.423	232	0.464	ns	0.1206897	0.06757875;0.19420047	0.4367	ns
LTR	ERV1--int	LTR49-int	171	0.198419605249417	78251	2182	335.605	16.7158725586012	0.389418781401933	75452.423	1	0.002	**	0.07836847	0.06743504;0.09044949	2.2e-16	***
LTR	ERV1--int	HUERS-P3-int	98	0.113714159733584	78251	715	105.102	9.61447003396621	0.121954955268563	75452.423	233	0.466	ns	0.1370629	0.1126946;0.1644698	0.4923	ns
LTR	ERV1--int	HERV9N-int	62	0.0719416112600225	78251	237	41.377	6.65230216722933	0.0480117427275153	75452.423	999	0.006	**	0.2616034	0.2068392;0.3224374	0.0007928	***
LTR	ERV1--int	HERVP71A-int	25	0.029008714217751	78251	250	34.876	5.83615324376294	0.0404683166823314	75452.423	41	0.082	ns	0.1	0.06576601;0.14407535	0.08209	ns
LTR	ERV1--int	MER52-int	116	0.134600433970365	78251	489	79.186	8.58505137475059	0.0918833617618733	75452.423	1001	0.002	**	0.2372188	0.2001799;0.2774691	1.611e-05	***
LTR	ERV1--int	Harlequin-int	44	0.0510553370232418	78251	570	99.123	10.0459340925467	0.115017231176245	75452.423	1	0.002	**	0.07719298	0.05664615;0.10224443	3.179e-11	***
LTR	ERV1--int	HERV15-int	13	0.0150845313932305	78251	95	13.628	3.71718084486528	0.0158132302943804	75452.423	496	0.992	ns	0.1368421	0.07492247;0.22263125	1	ns
LTR	ERV1--int	HERV1_I-int	4	0.00464139427484016	78251	49	7.412	2.74805527742944	0.00860050359127882	75452.423	139	0.278	ns	0.08163265	0.02269088;0.19601418	0.2304	ns
LTR	ERV1--int	MER41-int	138	0.160128102481986	78251	1715	261.946	15.2821015121163	0.30394866617932	75452.423	1	0.002	**	0.08046647	0.06802752;0.09436223	2.2e-16	***
LTR	ERV1--int	PRIMA41-int	64	0.0742623083974426	78251	460	76.801	8.4965634576922	0.0891159304254998	75452.423	60	0.12	ns	0.1391304	0.1088233;0.1741665	0.1179	ns
LTR	ERV1--int	LTR25-int	75	0.087026142653253	78251	592	72.292	8.2276625131583	0.0838839187291863	75452.423	639	0.726	ns	0.1266892	0.1009677;0.1562014	0.7067	ns
LTR	ERV1--int	ERV24B_Prim-int	28	0.0324897599238811	78251	376	60.801	7.58069032911026	0.0705503533261392	75452.423	1	0.002	**	0.07446809	0.05005128;0.10583030	7.604e-07	***
LTR	ERVK--int	HERVK3-int	41	0.0475742913171117	78251	336	55.711	7.25631677458565	0.0646441791114051	75452.423	32	0.064	ns	0.1220238	0.08900677;0.16188038	0.03304	*
LTR	ERVK--int	HERVK9-int	125	0.145043571088755	78251	680	115.604	10.6915617892567	0.134140935937156	75452.423	818	0.368	ns	0.1838235	0.1553990;0.2150226	0.3323	ns
LTR	ERVK--int	HERVK14C-int	18	0.0208862742367807	78251	82	11.8948948948949	3.4848604662026	0.0138022242662477	75452.423	960	0.084	ns	0.2195122	0.1355924;0.3245549	0.06022	ns
LTR	ERVK--int	HERVK11-int	54	0.0626588227103422	78251	286	49.206	6.87523329297507	0.0570961116719463	75452.423	795	0.414	ns	0.1888112	0.1451406;0.2390611	0.4341	ns
LTR	ERVK--int	HERVK22-int	68	0.0789037026722827	78251	421	61.633	7.78054290187053	0.0715157633353059	75452.423	812	0.38	ns	0.1615202	0.1276635;0.2002185	0.3704	ns
LTR	ERVK--int	tot	399	0.462979078915306	78251	2628	436.401	20.4139885845449	0.50637727573363	75452.423	40	0.08	ns	0.1518265	0.1383099;0.1661236	0.05238	ns
LTR	ERVK--int	HERVK-int	38	0.0440932456109815	78251	251	52.329	7.38561482249828	0.0607198802520277	75452.423	24	0.048	*	0.1513944	0.1094167;0.2018280	0.02426	*
LTR	ERVK--int	HERVK11D-int	10	0.0116034856871004	78251	43	7.93687374749499	2.88826058271639	0.00920954009293811	75452.423	821	0.362	ns	0.2325581	0.1175536;0.3863082	0.4307	ns
LTR	ERVK--int	HERVK14-int	52	0.0603381255729221	78251	407	63.05	7.89923400703497	0.0731599772571681	75452.423	84	0.168	ns	0.1277641	0.09691196;0.16415048	0.1498	ns
LTR	ERVK--int	HERVKC4-int	6	0.00696209141226024	78251	55	9.701	3.02402773528018	0.0112565414650561	75452.423	152	0.304	ns	0.1090909	0.0411015;0.2224709	0.2189	ns
LTR	ERVK--int	HERVK13-int	7	0.00812243998097028	78251	67	13.882	3.83650815127438	0.0161079588308328	75452.423	39	0.078	ns	0.1044776	0.04304938;0.20348920	0.0351	*
LTR	ERVL-MaLR--int	MLT1J-int	153	0.177533331012636	78251	1434	224.38	14.0084916332144	0.260359011847159	75452.423	1	0.002	**	0.1066946	0.09118524;0.12383528	6.885e-08	***
LTR	ERVL-MaLR--int	MLT-int	46	0.0533760341606619	78251	409	57.019	6.86773651247664	0.0661619150392778	75452.423	62	0.124	ns	0.1124694	0.08352792;0.14715849	0.1333	ns
LTR	ERVL-MaLR--int	MLT1K-int	46	0.0533760341606619	78251	202	31.041	5.10366205448268	0.0360183799213284	75452.423	997	0.01	**	0.2277228	0.1718066;0.2918135	0.005988	**
LTR	ERVL-MaLR--int	MST-int	39	0.0452535941796916	78251	227	32.559	5.40682464601478	0.0377797890486302	75452.423	900	0.204	ns	0.1718062	0.1251150;0.2272939	0.2186	ns
LTR	ERVL-MaLR--int	MSTB1-int	37	0.0429328970422715	78251	231	30.081	5.18587816404631	0.0349044452953667	75452.423	920	0.164	ns	0.1601732	0.1153535;0.2139537	0.1716	ns
LTR	ERVL-MaLR--int	MLT1H-int	93	0.107912416890034	78251	807	127.079	10.3578977135828	0.147455935763103	75452.423	1	0.002	**	0.1152416	0.09402896;0.13931031	0.0007077	***
LTR	ERVL-MaLR--int	THE1B-int	1397	1.62100695048793	78251	4215	697.15	25.4669602831996	0.808937004676205	75452.423	1001	0.002	**	0.3314353	0.3172267;0.3458779	2.2e-16	***
LTR	ERVL-MaLR--int	MLT1G3-int	31	0.0359708056300113	78251	237	37.927	5.65576331352884	0.0440085401654657	75452.423	129	0.258	ns	0.1308017	0.09063286;0.18049835	0.2492	ns
LTR	ERVL-MaLR--int	MSTA1-int	5	0.0058017428435502	78251	28	3.81262729124236	1.76311842096588	0.00442397662041791	75452.423	809	0.386	ns	0.1785714	0.06064291;0.36893335	0.5772	ns
LTR	ERVL-MaLR--int	MLT1I-int	99	0.114874508302294	78251	801	126.964	10.580011372425	0.147322495677702	75452.423	4	0.008	**	0.1235955	0.1015979;0.1484055	0.00667	**
LTR	ERVL-MaLR--int	MLT1C2-int	51	0.0591777770042121	78251	436	65.906	7.64196071460483	0.0764739327694039	75452.423	29	0.058	ns	0.1169725	0.08834541;0.15091752	0.04496	*
LTR	ERVL-MaLR--int	THE1A-int	355	0.411923741892064	78251	1461	247.312	15.1855608147101	0.286968125224818	75452.423	1001	0.002	**	0.2429843	0.2211845;0.2658222	8.754e-13	***
LTR	ERVL-MaLR--int	MLT1E-int	4	0.00464139427484016	78251	13	2.09112426035503	1.0698271508264	0.0024264330424978	75452.423	823	0.358	ns	0.3076923	0.09092039;0.61426166	0.1435	ns
LTR	ERVL-MaLR--int	MLT1-int	32	0.0371311541987213	78251	245	36.239	5.62009470244625	0.0420498717814832	75452.423	258	0.516	ns	0.1306122	0.09108268;0.17935679	0.5283	ns
LTR	ERVL-MaLR--int	MLT1E1-int	7	0.00812243998097028	78251	45	6.66166166166166	2.43916803912478	0.00772984957433966	75452.423	669	0.666	ns	0.1555556	0.06490921;0.29455160	0.8342	ns
LTR	ERVL-MaLR--int	MLT1J2-int	67	0.0777433541035727	78251	582	92.618	8.90119695924696	0.107469163736787	75452.423	3	0.006	**	0.1151203	0.09033882;0.14388470	0.003156	**
LTR	ERVL-MaLR--int	MLT1E2-int	19	0.0220466228054908	78251	128	18.951	4.02775642533429	0.021989765725624	75452.423	544	0.916	ns	0.1484375	0.09179817;0.22205986	1	ns
LTR	ERVL-MaLR--int	MLT1A0-int	145	0.168250542462956	78251	925	144.383	11.1781600571052	0.167534607396062	75452.423	548	0.908	ns	0.1567568	0.1339089;0.1818140	0.9639	ns
LTR	ERVL-MaLR--int	MLT1H1-int	65	0.0754226569661526	78251	425	65.634	7.63336834643216	0.0761583179587148	75452.423	495	0.99	ns	0.1529412	0.1200629;0.1907407	1	ns
LTR	ERVL-MaLR--int	MSTC-int	24	0.027848365649041	78251	204	31.282	5.42714749476462	0.0362980239263875	75452.423	101	0.202	ns	0.1176471	0.07685172;0.16997738	0.1738	ns
LTR	ERVL-MaLR--int	THE1-int	38	0.0440932456109815	78251	200	29.913	5.11131651891726	0.0347095067358234	75452.423	954	0.096	ns	0.19	0.1381031;0.2513315	0.1126	ns
LTR	ERVL-MaLR--int	MSTD-int	124	0.143883222520045	78251	729	113.49	10.1675601438732	0.131687959062902	75452.423	865	0.274	ns	0.170096	0.1435158;0.1993765	0.2834	ns
LTR	ERVL-MaLR--int	MLT1O-int	2	0.00232069713742008	78251	13	2.2260579064588	1.15427094316889	0.00258300310562513	75452.423	570	0.864	ns	0.1538462	0.01920667;0.45447106	1	ns
LTR	ERVL-MaLR--int	MLT1H2-int	53	0.0614984741416321	78251	343	55.827	6.77753686865708	0.0647787795453754	75452.423	375	0.75	ns	0.154519	0.1179377;0.1971927	0.7152	ns
LTR	ERVL-MaLR--int	MLT1F1-int	28	0.0324897599238811	78251	157	26.023	4.61646864852159	0.0301957508035414	75452.423	703	0.598	ns	0.1783439	0.1219011;0.2473366	0.6676	ns
LTR	ERVL-MaLR--int	MLT1A-int	54	0.0626588227103422	78251	443	71.459	7.70997812984983	0.0829173483714508	75452.423	10	0.02	*	0.1218962	0.09291329;0.15603998	0.02362	*
LTR	ERVL-MaLR--int	MLT1M-int	0	0	78251	1	1.04587155963303	0.21017281693871	0.00121357556727472	75452.423	1	0.002	**	na	na	na	na
LTR	ERVL-MaLR--int	MLT1G1-int	52	0.0603381255729221	78251	297	49.784	6.66196110208741	0.0577667931446606	75452.423	666	0.672	ns	0.1750842	0.1336127;0.2231752	0.6983	ns
LTR	ERVL-MaLR--int	MLT1G-int	23	0.0266880170803309	78251	180	28.781	5.21077644801532	0.0333959921560437	75452.423	151	0.302	ns	0.1277778	0.08275386;0.18553809	0.2641	ns
LTR	ERVL-MaLR--int	MLT1F2-int	50	0.058017428435502	78251	305	49.348	6.34027563242286	0.0572608811687031	75452.423	590	0.824	ns	0.1639344	0.1241905;0.2103503	0.938	ns
LTR	ERVL-MaLR--int	tot	5809	6.74046483563663	78251	27209	3977.823	57.2707045932264	4.61566122463188	75452.423	1001	0.002	**	0.2134955	0.2086390;0.2184133	2.2e-16	***
LTR	ERVL-MaLR--int	MLT1J1-int	49	0.056857079866792	78251	477	74.207	8.26101660786343	0.086105986238266	75452.423	1	0.002	**	0.1027254	0.07696718;0.13352944	0.0009943	***
LTR	ERVL-MaLR--int	MLT1F-int	91	0.105591719752614	78251	518	85.315	8.83390133592248	0.0989951381394971	75452.423	767	0.47	ns	0.1756757	0.1438682;0.2112361	0.5145	ns
LTR	ERVL-MaLR--int	THE1D-int	675	0.783235283879277	78251	2538	394.481	18.8734693908365	0.457735463733305	75452.423	1001	0.002	**	0.2659574	0.2488487;0.2836078	2.2e-16	***
LTR	ERVL-MaLR--int	MLT1D-int	96	0.111393462596164	78251	587	91.223	9.01412921615425	0.105850477483436	75452.423	728	0.548	ns	0.1635434	0.1345261;0.1959934	0.5692	ns
LTR	ERVL-MaLR--int	MLT1N2-int	12	0.0139241828245205	78251	73	11.367	3.10998118691786	0.013189682180527	75452.423	663	0.678	ns	0.1643836	0.08792993;0.26954357	0.8714	ns
LTR	ERVL-MaLR--int	MSTB-int	273	0.316775159257841	78251	869	141.989	11.5535433250308	0.16475673292257	75452.423	1001	0.002	**	0.3141542	0.2833912;0.3461834	2.2e-16	***
LTR	ERVL-MaLR--int	MLT1E3-int	11	0.0127638342558104	78251	72	10.296	3.04986650292856	0.0119469488634386	75452.423	664	0.676	ns	0.1527778	0.07881196;0.25694012	0.7383	ns
LTR	ERVL-MaLR--int	MLT1E1A-int	19	0.0220466228054908	78251	86	12.166	3.33219860565776	0.0141168006869264	75452.423	984	0.036	*	0.2209302	0.1385661;0.3233114	0.04305	*
LTR	ERVL-MaLR--int	MSTA-int	997	1.15686752300391	78251	3150	491.552	21.6086146762866	0.570371659646558	75452.423	1001	0.002	**	0.3165079	0.3002833;0.3330740	2.2e-16	***
LTR	ERVL-MaLR--int	THE1C-int	571	0.662559032733433	78251	1795	285.095	16.3968543273346	0.330809575196389	75452.423	1001	0.002	**	0.3181058	0.2965935;0.3402143	2.2e-16	***
LTR	ERVL-MaLR--int	MLT1B-int	67	0.0777433541035727	78251	553	84.187	8.43203001240686	0.0976862649539922	75452.423	27	0.054	ns	0.1211573	0.09514092;0.15129985	0.04394	*
LTR	ERVL-MaLR--int	MLT1C-int	20	0.0232069713742008	78251	117	18.776	4.01920116167106	0.0217867047260997	75452.423	683	0.638	ns	0.1709402	0.1076544;0.2515830	0.7068	ns
LTR	ERVL-MaLR--int	MLT1A1-int	74	0.085865794084543	78251	454	71.654	8.28920955188097	0.0831436163423492	75452.423	635	0.734	ns	0.1629956	0.1302074;0.2002475	0.7477	ns
LTR	ERVL-MaLR--int	MSTB2-int	17	0.0197259256680707	78251	88	13.405	3.42822515709335	0.0155544725635581	75452.423	886	0.232	ns	0.1931818	0.1167534;0.2911859	0.2977	ns
LTR	ERVL-MaLR--int	MLT1L-int	20	0.0232069713742008	78251	109	15.739	3.65872454077446	0.0182627261229273	75452.423	899	0.206	ns	0.1834862	0.1158308;0.2690554	0.2738	ns
LTR	LTR	EUTREP8	61	0.0707812626913125	78251	275	43.354	6.05965373626277	0.0503057518478551	75452.423	999	0.006	**	0.2218182	0.1741308;0.2756099	0.004813	**
LTR	LTR	LTR106_Mam	95	0.110233114027454	78251	639	97.426	9.0633696089627	0.113048119655144	75452.423	418	0.836	ns	0.1486698	0.1219783;0.1786543	0.8259	ns
LTR	LTR	LTR107_Mam	66	0.0765830055348627	78251	426	66.223	7.29153189922649	0.076841763265685	75452.423	519	0.966	ns	0.1549296	0.1218938;0.1928457	1	ns
LTR	LTR	LTR91A	310	0.359708056300113	78251	2403	362.726	17.4298227966529	0.420888594933918	75452.423	4	0.008	**	0.1290054	0.1158532;0.1430690	0.002512	**
LTR	LTR	tot	1045	1.21256425430199	78251	7931	1182.447	31.021307395281	1.37205068402548	75452.423	1	0.002	**	0.1317614	0.1243908;0.1394038	1.167e-05	***
LTR	LTR	LTR91	191	0.221626576623618	78251	1566	236.072	14.7369601340981	0.273925807312517	75452.423	2	0.004	**	0.1219668	0.1061598;0.1392060	0.001296	**
LTR	LTR	LTR90A	38	0.0440932456109815	78251	406	59.714	7.07306385042803	0.0692890544319514	75452.423	2	0.004	**	0.09359606	0.06708697;0.12620252	0.001583	**
LTR	LTR	MamRep1527	183	0.212343788073937	78251	1268	205.322	12.5506906517465	0.238245088824683	75452.423	38	0.076	ns	0.1443218	0.1254269;0.1648818	0.09341	ns
LTR	LTR	LTR90B	69	0.0800640512409928	78251	537	80.23	8.42247220464622	0.0930947656676065	75452.423	100	0.2	ns	0.1284916	0.1013666;0.1597814	0.1832	ns
LTR	LTR	EUTREP16	67	0.0777433541035727	78251	411	58.98	7.08574680663992	0.0684373585825182	75452.423	890	0.224	ns	0.163017	0.1286257;0.2023471	0.2602	ns
LTR	ERVL--int	HERVL-int	490	0.56857079866792	78251	2324	402.482	20.1171164527716	0.467019412631555	75452.423	1001	0.002	**	0.2108434	0.1944168;0.2280021	3.081e-06	***
LTR	ERVL--int	LTR57-int	47	0.0545363827293719	78251	366	51.434	6.57973684404908	0.0596813682830322	75452.423	287	0.574	ns	0.1284153	0.09590193;0.16708412	0.5477	ns
LTR	ERVL--int	MER76-int	12	0.0139241828245205	78251	155	21.93	4.54375898851884	0.0254464441118112	75452.423	16	0.032	*	0.07741935	0.04064276;0.13133063	0.0206	*
LTR	ERVL--int	tot	2835	3.28958819229297	78251	29730	4240.102	57.1620599444867	4.91999628688458	75452.423	1	0.002	**	0.09535822	0.09204243;0.09875332	2.2e-16	***
LTR	ERVL--int	MER21-int	75	0.087026142653253	78251	1093	142.155	11.2284038069555	0.164949350784976	75452.423	1	0.002	**	0.06861848	0.05435188;0.08525738	7.514e-11	***
LTR	ERVL--int	ERVL-B4-int	383	0.444413501815946	78251	3898	604.68	23.7614015622859	0.701639572527587	75452.423	1	0.002	**	0.09825552	0.08908668;0.10803151	2.2e-16	***
LTR	ERVL--int	MER70-int	34	0.0394518513361414	78251	258	42.03	6.03270200602462	0.048769450342883	75452.423	109	0.218	ns	0.1317829	0.09301906;0.17925804	0.2055	ns
LTR	ERVL--int	LTR52-int	23	0.0266880170803309	78251	170	27.024	4.98520574061655	0.0313572597208201	75452.423	239	0.478	ns	0.1352941	0.08773695;0.19606196	0.4628	ns
LTR	ERVL--int	MER68-int	25	0.029008714217751	78251	410	49.494	6.31219516553535	0.0574302920597347	75452.423	1	0.002	**	0.06097561	0.03984523;0.08869873	7.408e-05	***
LTR	ERVL--int	HERVL40-int	71	0.0823847483784129	78251	1333	202.673	13.3564391012525	0.23517132546617	75452.423	1	0.002	**	0.05326332	0.04183015;0.06671283	2.2e-16	***
LTR	ERVL--int	ERVL47-int	19	0.0220466228054908	78251	212	29.081	4.97284306691535	0.0337440967266567	75452.423	19	0.038	*	0.08962264	0.05482314;0.13641790	0.04538	*
LTR	ERVL--int	ERVL-int	83	0.0963089312029334	78251	820	125.194	10.5778189743564	0.145268678711085	75452.423	1	0.002	**	0.1012195	0.08142875;0.12392857	2.262e-05	***
LTR	ERVL--int	HERVL74-int	39	0.0452535941796916	78251	371	62.406	7.29715097914332	0.0724127127789188	75452.423	2	0.004	**	0.1051213	0.07582581;0.14089578	0.0008238	***
LTR	ERVL--int	ERV3-16A3_I-int	604	0.700850535500865	78251	6505	984.011	29.4425498682221	1.14179575544494	75452.423	1	0.002	**	0.09285165	0.08590572;0.10016502	2.2e-16	***
LTR	ERVL--int	HERVL32-int	14	0.0162448799619406	78251	114	18.621	4.13357538281878	0.0216068506979497	75452.423	164	0.328	ns	0.122807	0.06879433;0.19745901	0.3096	ns
LTR	ERVL--int	ERVL-E-int	873	1.01298430048387	78251	8861	1357.563	33.4381539732854	1.57524628398371	75452.423	1	0.002	**	0.09852161	0.0923928;0.1049158	2.2e-16	***
LTR	ERVL--int	LTR53-int	27	0.0313294113551711	78251	325	49.863	6.65390903946735	0.0578584606815888	75452.423	1	0.002	**	0.08307692	0.05546117;0.11857115	0.0002058	***
LTR	ERVL--int	HERVL18-int	35	0.0406121999048514	78251	504	84.513	8.97052402601439	0.0980645385873917	75452.423	1	0.002	**	0.06944444	0.04884398;0.09525975	1.114e-10	***
LTR	ERVL--int	HERV16-int	238	0.27616295935299	78251	1904	291.791	15.9526112221418	0.338579269212471	75452.423	1	0.002	**	0.125	0.1104685;0.1406971	0.0005196	***
LTR	ERVL--int	HERVL66-int	22	0.0255276685116209	78251	107	21.169	4.40384296187237	0.0245634188510228	75452.423	642	0.72	ns	0.2056075	0.1335670;0.2945774	0.8088	ns
LTR	ERVL?	tot	567	0.657917638458593	78251	3926	603.127	22.0873883409453	0.69983755120038	75452.423	59	0.118	ns	0.1444218	0.1335665;0.1558092	0.1111	ns
LTR	ERVL?	LTR89B	122	0.141562525382625	78251	732	116.286	10.0843392395286	0.134932293661016	75452.423	728	0.548	ns	0.1666667	0.1403730;0.1956781	0.5444	ns
LTR	ERVL?	Eutr10	147	0.170571239600376	78251	999	156.306	11.6009890503761	0.181369443380792	75452.423	227	0.454	ns	0.1471471	0.1257444;0.1706524	0.4334	ns
LTR	ERVL?	LTR89	171	0.198419605249417	78251	1093	172.22	12.0189873140817	0.199835230503243	75452.423	474	0.948	ns	0.1564501	0.1354033;0.1793646	0.9669	ns
LTR	ERVL?	LTR55	74	0.085865794084543	78251	406	59.757	7.43365389362527	0.0693389494204059	75452.423	976	0.052	ns	0.182266	0.1459149;0.2233236	0.04971	*
LTR	ERVL?	LTR87	63	0.0731019598287325	78251	696	105.183	9.43623619636314	0.122048943502628	75452.423	1	0.002	**	0.09051724	0.07025624;0.11432564	2.895e-06	***
LTR	ERVK	MER11C	217	0.251795639410079	78251	869	142.315	11.7102905986959	0.165135006555969	75452.423	1001	0.002	**	0.2497123	0.2212470;0.2798857	1.061e-10	***
LTR	ERVK	MER9a1	74	0.085865794084543	78251	341	52.426	6.81446703425594	0.0608324340631926	75452.423	1001	0.002	**	0.2170088	0.1744158;0.2645936	0.001999	**
LTR	ERVK	LTR22	15	0.0174052285306506	78251	104	11.267	3.13871989233868	0.013073647323656	75452.423	912	0.18	ns	0.1442308	0.08303104;0.22670674	0.2664	ns
LTR	ERVK	LTR14A	39	0.0452535941796916	78251	133	18.25	3.89161208815121	0.0211763613789582	75452.423	1001	0.002	**	0.2932331	0.2175376;0.3783856	3.012e-06	***
LTR	ERVK	MER11A	395	0.458337684640466	78251	968	155.325	12.0317138071489	0.180231141434887	75452.423	1001	0.002	**	0.4080579	0.3769006;0.4397761	2.2e-16	***
LTR	ERVK	LTR3B_	44	0.0510553370232418	78251	264	40.189	5.5943342388148	0.0466332486278878	75452.423	781	0.442	ns	0.1666667	0.1237883;0.2172092	0.4937	ns
LTR	ERVK	LTR5A	50	0.058017428435502	78251	267	45.405	6.57146552598118	0.0526856267622794	75452.423	797	0.41	ns	0.1872659	0.1423042;0.2393201	0.4632	ns
LTR	ERVK	LTR13	89	0.103271022615194	78251	466	88.418	8.88246442009053	0.102595699748204	75452.423	567	0.87	ns	0.1909871	0.1562820;0.2296687	0.9529	ns
LTR	ERVK	LTR13A	35	0.0406121999048514	78251	189	36.307	5.64221459939141	0.0421287754841554	75452.423	457	0.914	ns	0.1851852	0.1325081;0.2480179	0.854	ns
LTR	ERVK	LTR22C0	26	0.0301690627864611	78251	113	16.019	3.73424471393931	0.0185876237221661	75452.423	998	0.008	**	0.2300885	0.1561402;0.3186791	0.01016	*
LTR	ERVK	LTR22E	31	0.0359708056300113	78251	122	18.205	3.97678133542565	0.0211241456933663	75452.423	1001	0.002	**	0.2540984	0.1796330;0.3408757	0.002166	**
LTR	ERVK	LTR3B	15	0.0174052285306506	78251	90	13.508	3.42339826132684	0.0156739884661352	75452.423	741	0.522	ns	0.1666667	0.09639143;0.25995055	0.6575	ns
LTR	ERVK	LTR5_Hs	122	0.141562525382625	78251	653	113.939	10.5723722056147	0.132208955570253	75452.423	787	0.43	ns	0.18683	0.1576398;0.2188829	0.4093	ns
LTR	ERVK	LTR22C2	10	0.0116034856871004	78251	70	11.356	3.07778113853743	0.0131769183462712	75452.423	405	0.81	ns	0.1428571	0.07069045;0.24706825	0.7479	ns
LTR	ERVK	LTR22B2	7	0.00812243998097028	78251	40	5.643	2.19781286313948	0.00654784697323076	75452.423	805	0.394	ns	0.175	0.07338273;0.32779013	0.4969	ns
LTR	ERVK	LTR14	16	0.0185655770993606	78251	97	14.171	3.41517531357066	0.01644329956719	75452.423	751	0.502	ns	0.1649485	0.09732465;0.25400119	0.5661	ns
LTR	ERVK	LTR22A	44	0.0510553370232418	78251	170	26.988	4.83748460020881	0.0313154871723466	75452.423	1000	0.004	**	0.2588235	0.1947896;0.3314686	0.0007334	***
LTR	ERVK	LTR5	2	0.00232069713742008	78251	27	4.21005025125628	1.86870324244848	0.00488512578324257	75452.423	174	0.348	ns	0.07407407	0.009100073;0.242898347	0.4214	ns
LTR	ERVK	MER9a2	78	0.0905071883593832	78251	310	47.639	6.67796932265148	0.0552778454647776	75452.423	1001	0.002	**	0.2516129	0.2042731;0.3037695	8.507e-06	***
LTR	ERVK	LTR5B	81	0.0939882340655133	78251	442	85.596	8.98351197959281	0.0993211960873046	75452.423	334	0.668	ns	0.1832579	0.1482820;0.2225372	0.6302	ns
LTR	ERVK	LTR22B	24	0.027848365649041	78251	142	17.867	3.94878511746383	0.0207319478771423	75452.423	943	0.118	ns	0.1690141	0.1113948;0.2409612	0.128	ns
LTR	ERVK	LTR3A	33	0.0382915027674313	78251	163	28.486	4.81112782525584	0.0330536893282742	75452.423	857	0.29	ns	0.202454	0.1436472;0.2724021	0.3532	ns
LTR	ERVK	MER11D	56	0.0649795198477623	78251	260	42.588	6.0135196364873	0.0494169248442232	75452.423	992	0.02	*	0.2153846	0.1669947;0.2703900	0.02905	*
LTR	ERVK	LTR3	28	0.0324897599238811	78251	92	16.444	3.68000087043555	0.0190807718638679	75452.423	998	0.008	**	0.3043478	0.2126724;0.4090331	0.00378	**
LTR	ERVK	tot	1939	2.24991587472877	78251	8264	1297.903	34.502115688563	1.50601988837447	75452.423	1001	0.002	**	0.2346321	0.2255299;0.2439218	2.2e-16	***
LTR	ERVK	LTR13_	5	0.0058017428435502	78251	44	5.967	2.33652955692205	0.00692379990949281	75452.423	430	0.86	ns	0.1136364	0.03794371;0.24557678	0.8272	ns
LTR	ERVK	LTR14B	100	0.116034856871004	78251	363	59.251	7.34656184694385	0.0687518130446386	75452.423	1001	0.002	**	0.2754821	0.2301421;0.3245274	7.291e-08	***
LTR	ERVK	LTR22C	4	0.00464139427484016	78251	16	2.15922107674685	1.09254577630263	0.00250544908593176	75452.423	845	0.314	ns	0.25	0.07266204;0.52377082	0.2584	ns
LTR	ERVK	MER11B	181	0.210023090936517	78251	544	88.656	8.80017653840575	0.102871862707557	75452.423	1001	0.002	**	0.3327206	0.2932078;0.3740626	2.2e-16	***
LTR	ERVK	MER9B	10	0.0116034856871004	78251	39	5.48496993987976	2.26376864864365	0.00636447701915708	75452.423	968	0.068	ns	0.2564103	0.1303768;0.4212739	0.05977	ns
LTR	ERVK	MER9a3	133	0.154326359638435	78251	575	82.789	8.26842462902371	0.0960640976549355	75452.423	1001	0.002	**	0.2313043	0.1974241;0.2679718	2.566e-08	***
LTR	ERVK	LTR14C	20	0.0232069713742008	78251	137	17.6	3.80821513343225	0.0204221348092967	75452.423	778	0.448	ns	0.1459854	0.09150992;0.21642090	0.5231	ns
LTR	ERVK	LTR22B1	34	0.0394518513361414	78251	154	21.337	4.25929249671497	0.0247583574105661	75452.423	1000	0.004	**	0.2207792	0.1580028;0.2946139	0.004943	**
LTR	ERV1	LTR64	46	0.0533760341606619	78251	372	58.728	7.2367386567698	0.0681449507432033	75452.423	37	0.074	ns	0.1236559	0.09197149;0.16147682	0.07519	ns
LTR	ERV1	LTR9C	34	0.0394518513361414	78251	153	24.014	4.45843937736981	0.0278646105290029	75452.423	986	0.032	*	0.2222222	0.1590722;0.2964452	0.03392	*
LTR	ERV1	LTR43B	41	0.0475742913171117	78251	242	38.018	5.73345868987899	0.0441141318852183	75452.423	742	0.52	ns	0.1694215	0.1244075;0.2227387	0.596	ns
LTR	ERV1	MER61F	33	0.0382915027674313	78251	159	22.639	4.33422016797307	0.0262691312470266	75452.423	993	0.018	*	0.2075472	0.1473810;0.2789389	0.02294	*
LTR	ERV1	MER4E	84	0.0974692797716434	78251	729	103.277	9.46011441605039	0.119837319130667	75452.423	27	0.054	ns	0.1152263	0.09295718;0.14066231	0.04335	*
LTR	ERV1	LTR77	37	0.0429328970422715	78251	103	15.932	3.75466023409222	0.0184866733966884	75452.423	1001	0.002	**	0.3592233	0.2670426;0.4597282	3.297e-07	***
LTR	ERV1	LTR21C	4	0.00464139427484016	78251	22	3.50617283950617	1.63413729510129	0.00406838263597101	75452.423	732	0.54	ns	0.1818182	0.0518673;0.4028458	0.7697	ns
LTR	ERV1	LTR10F	88	0.102110674046484	78251	449	67.621	7.53047588583	0.0784639305647416	75452.423	1000	0.004	**	0.1959911	0.1602655;0.2357777	0.009892	**
LTR	ERV1	LTR2752	78	0.0905071883593832	78251	230	38.705	5.89667242991722	0.0449112913519221	75452.423	1001	0.002	**	0.3391304	0.2782070;0.4042627	2.887e-10	***
LTR	ERV1	MER95	14	0.0162448799619406	78251	139	21.665	4.30480037937956	0.025138951741103	75452.423	38	0.076	ns	0.1007194	0.05616691;0.16321445	0.07897	ns
LTR	ERV1	LTR68	34	0.0394518513361414	78251	352	52.108	6.82692778216841	0.0604634432183428	75452.423	3	0.006	**	0.09659091	0.06782251;0.13235743	0.005376	**
LTR	ERV1	LTR9B	102	0.118355554008424	78251	685	103.498	9.51085971153253	0.120093756164352	75452.423	475	0.95	ns	0.1489051	0.1230749;0.1778018	0.9151	ns
LTR	ERV1	HERV-Fc1_LTR3	3	0.00348104570613012	78251	5	1.43478260869565	0.653095118769482	0.00166484794641006	75452.423	639	0.726	ns	0.6	0.1466328;0.9472550	0.1463	ns
LTR	ERV1	MER57E3	19	0.0220466228054908	78251	243	54.148	6.14718503738776	0.0628305542985113	75452.423	1	0.002	**	0.0781893	0.04773004;0.11941044	2.661e-09	***
LTR	ERV1	LTR6B	31	0.0359708056300113	78251	154	25.232	4.47014073135937	0.0292779150856917	75452.423	919	0.166	ns	0.2012987	0.1410598;0.2733906	0.23	ns
LTR	ERV1	LTR60B	42	0.0487346398858217	78251	247	37.945	5.75265747877171	0.0440294264397025	75452.423	795	0.414	ns	0.1700405	0.1253833;0.2228137	0.4799	ns
LTR	ERV1	LTR12F	145	0.168250542462956	78251	637	96.283	9.26556861513429	0.111721841241109	75452.423	1001	0.002	**	0.2276295	0.1956081;0.2621983	3.199e-07	***
LTR	ERV1	MER90a	151	0.175212633875216	78251	1252	189.792	12.4453052040366	0.220224875552616	75452.423	1	0.002	**	0.120607	0.1030753;0.1399416	0.00184	**
LTR	ERV1	LTR109A2	5	0.0058017428435502	78251	26	4.72883064516129	1.91390246548113	0.00548709187078508	75452.423	666	0.672	ns	0.1923077	0.06554811;0.39350553	0.8024	ns
LTR	ERV1	MER51B	91	0.105591719752614	78251	713	107.972	9.79567104241313	0.12528515566076	75452.423	57	0.114	ns	0.1276297	0.1040177;0.1543714	0.08447	ns
LTR	ERV1	LTR58	11	0.0127638342558104	78251	76	12.07	3.22885823868523	0.0140054072243302	75452.423	432	0.864	ns	0.1447368	0.07452894;0.24423396	0.8754	ns
LTR	ERV1	LTR78B	418	0.485025701720797	78251	3270	496.085	20.0192543703692	0.57563151970852	75452.423	1	0.002	**	0.1278287	0.1165681;0.1397595	0.0001164	***
LTR	ERV1	LTR12C	528	0.612664044278901	78251	2731	470.638	21.3834096019837	0.546104129680556	75452.423	996	0.012	*	0.1933358	0.1786763;0.2086555	0.004186	**
LTR	ERV1	MER41B	382	0.443253153247235	78251	2851	453.272	19.75181384456	0.525953516436337	75452.423	1	0.002	**	0.1339881	0.1216893;0.1470434	0.0002034	***
LTR	ERV1	LTR12	199	0.230909365173298	78251	778	118.004	10.0527131184094	0.13692577250206	75452.423	1001	0.002	**	0.2557841	0.2254572;0.2879745	5.425e-14	***
LTR	ERV1	LTR6A	59	0.0684605655538924	78251	287	42.4	5.90464773418913	0.0491987793133057	75452.423	999	0.006	**	0.2055749	0.1603342;0.2570094	0.007639	**
LTR	ERV1	MER101B	40	0.0464139427484016	78251	261	38.59	5.90158696697158	0.0447778512665205	75452.423	649	0.706	ns	0.1532567	0.1118013;0.2027920	0.7936	ns
LTR	ERV1	MER50B	89	0.103271022615194	78251	692	98.774	9.40688117355659	0.114612269525766	75452.423	160	0.32	ns	0.1286127	0.1045741;0.1558686	0.3022	ns
LTR	ERV1	HERV1_LTRb	1	0.00116034856871004	78251	10	1.39863713798978	0.661881316127669	0.00162290660121115	75452.423	403	0.806	ns	0.1	0.002528579;0.445016117	1	ns
LTR	ERV1	LTR25	28	0.0324897599238811	78251	284	26.349	4.88989878321731	0.0305740244369409	75452.423	673	0.658	ns	0.09859155	0.06651781;0.13933513	0.6832	ns
LTR	ERV1	LTR10B2	39	0.0452535941796916	78251	101	17.532	3.95178346985164	0.0203432311066244	75452.423	1001	0.002	**	0.3861386	0.2909055;0.4882338	4.441e-07	***
LTR	ERV1	LTR24B	53	0.0614984741416321	78251	454	70.503	8.03807200773927	0.081808055139764	75452.423	17	0.034	*	0.1167401	0.0886803;0.1499063	0.02314	*
LTR	ERV1	LTR45C	76	0.0881864912219631	78251	424	68.516	7.84137942145585	0.0795024425337371	75452.423	839	0.326	ns	0.1792453	0.1439044;0.2191337	0.3224	ns
LTR	ERV1	MER31B	221	0.256437033684919	78251	1486	228.868	13.8868073875682	0.26556665622353	75452.423	300	0.6	ns	0.1487214	0.1310019;0.1678413	0.59	ns
LTR	ERV1	LTR49	163	0.189136816699737	78251	1462	216.42	13.4703024854325	0.251122637240227	75452.423	1	0.002	**	0.1114911	0.09580858;0.12875306	5.02e-05	***
LTR	ERV1	LTR35	14	0.0162448799619406	78251	105	17.474	3.91824918511785	0.0202759308896392	75452.423	242	0.484	ns	0.1333333	0.0748537;0.2135823	0.4321	ns
LTR	ERV1	MER4B	219	0.254116336547499	78251	1738	260.24	15.0664992416752	0.301969111521101	75452.423	4	0.008	**	0.1260069	0.1107587;0.1425298	0.005243	**
LTR	ERV1	MER34A1	111	0.128798691126814	78251	775	120.349	10.2433454069032	0.139646789895685	75452.423	193	0.386	ns	0.1432258	0.1193128;0.1698895	0.3722	ns
LTR	ERV1	MER89	229	0.265719822234599	78251	1388	214.549	13.7165499577242	0.24895162506817	75452.423	869	0.266	ns	0.1649856	0.1458240;0.1855767	0.2817	ns
LTR	ERV1	MER92D	14	0.0162448799619406	78251	231	32.244	5.49751641077011	0.0374142792494865	75452.423	1	0.002	**	0.06060606	0.03352663;0.09959675	0.0001933	***
LTR	ERV1	MER49	181	0.210023090936517	78251	1335	211.626	13.1915936164719	0.245559926201831	75452.423	10	0.02	*	0.1355805	0.1176596;0.1551221	0.02219	*
LTR	ERV1	LTR1A1	103	0.119515902577134	78251	359	55.05	7.21897593939843	0.0638771887074877	75452.423	1001	0.002	**	0.2869081	0.2406536;0.3367175	1.481e-10	***
LTR	ERV1	LTR72	38	0.0440932456109815	78251	153	26.737	4.71487656901652	0.0310242396816004	75452.423	996	0.012	*	0.248366	0.1821433;0.3245977	0.02464	*
LTR	ERV1	MER34D	32	0.0371311541987213	78251	249	42.005	5.90778104510288	0.0487404416286653	75452.423	49	0.098	ns	0.1285141	0.08959056;0.17655625	0.1072	ns
LTR	ERV1	LTR26	183	0.212343788073937	78251	596	97.652	9.39644556144445	0.113310358431673	75452.423	1001	0.002	**	0.307047	0.2702105;0.3458084	2.2e-16	***
LTR	ERV1	LTR27C	59	0.0684605655538924	78251	120	19.73	4.14563460597847	0.0228936772606491	75452.423	1001	0.002	**	0.4916667	0.3992586;0.5844957	2.2e-16	***
LTR	ERV1	LTR29	73	0.084705445515833	78251	708	102.33	9.90581774641677	0.118738469036098	75452.423	1	0.002	**	0.1031073	0.08169314;0.12789278	0.001316	**
LTR	ERV1	LTR23	85	0.0986296283403534	78251	856	132.237	10.6140231999223	0.15344101368051	75452.423	1	0.002	**	0.09929907	0.08008773;0.12131833	3.304e-06	***
LTR	ERV1	MER61E	81	0.0939882340655133	78251	318	44.902	6.17466780665343	0.0521019714322182	75452.423	1001	0.002	**	0.254717	0.2077395;0.3063289	1.103e-07	***
LTR	ERV1	PABL_A	66	0.0765830055348627	78251	524	81.779	8.34708528965849	0.0948921456005384	75452.423	39	0.078	ns	0.1259542	0.09876758;0.15744133	0.06179	ns
LTR	ERV1	MER65D	55	0.0638191712790522	78251	470	71.132	7.76974548778433	0.0825379143894826	75452.423	19	0.038	*	0.1170213	0.08938411;0.14958394	0.0392	*
LTR	ERV1	MER57E1	76	0.0881864912219631	78251	501	77.388	8.20455792658999	0.0897970550353326	75452.423	447	0.894	ns	0.1516966	0.1214195;0.1861523	0.9017	ns
LTR	ERV1	LTR8	574	0.666040078439563	78251	3403	528.623	21.449171031486	0.613386941437208	75452.423	984	0.036	*	0.1686747	0.1562351;0.1816863	0.03318	*
LTR	ERV1	LTR8A	270	0.313294113551711	78251	1442	224.084	14.2807872641842	0.260015548670821	75452.423	1001	0.002	**	0.1872399	0.1674116;0.2083510	0.001065	**
LTR	ERV1	MER57B2	151	0.175212633875216	78251	1104	172.322	11.8305654251299	0.199953586057252	75452.423	39	0.078	ns	0.1367754	0.1170425;0.1584658	0.08147	ns
LTR	ERV1	LTR39	147	0.170571239600376	78251	1272	193.278	12.6829639112304	0.224269850663139	75452.423	2	0.004	**	0.115566	0.09850776;0.13442301	0.0002041	***
LTR	ERV1	MER4E1	106	0.122996948283264	78251	1050	167.62	11.7878986488074	0.194497627087177	75452.423	1	0.002	**	0.1009524	0.08339245;0.12078422	4.923e-08	***
LTR	ERV1	LTR44	24	0.027848365649041	78251	218	34.729	5.36211817394128	0.040297745442731	75452.423	24	0.048	*	0.1100917	0.0718239;0.1593692	0.05136	ns
LTR	ERV1	LTR1B	116	0.134600433970365	78251	321	51.269	6.7262085070923	0.0594899107691951	75452.423	1001	0.002	**	0.3613707	0.3087555;0.4165708	2.2e-16	***
LTR	ERV1	LTR46	39	0.0452535941796916	78251	255	39.154	5.88412329127348	0.0454322878592729	75452.423	517	0.97	ns	0.1529412	0.1110720;0.2030921	1	ns
LTR	ERV1	LTR1B1	41	0.0475742913171117	78251	168	26.793	4.96294084004452	0.0310892192014481	75452.423	1000	0.004	**	0.2440476	0.1811799;0.3161743	0.004271	**
LTR	ERV1	MER4D1	169	0.196098908111997	78251	1536	241.606	14.8994885401734	0.280347176291758	75452.423	1	0.002	**	0.110026	0.09480829;0.12675212	1.367e-07	***
LTR	ERV1	HERV1_LTRa	4	0.00464139427484016	78251	27	4.94974874371859	2.11668836986378	0.00574343387024819	75452.423	467	0.934	ns	0.1481481	0.0418874;0.3373109	0.8058	ns
LTR	ERV1	LTR38B	23	0.0266880170803309	78251	226	37.286	5.66571304464885	0.0432647567329226	75452.423	5	0.01	**	0.1017699	0.06561436;0.14878596	0.009118	**
LTR	ERV1	LTR28B	72	0.0835450969471229	78251	261	41.904	6.0240412575839	0.0486232464232255	75452.423	1001	0.002	**	0.2758621	0.2225466;0.3343478	2.68e-06	***
LTR	ERV1	LTR1A2	150	0.174052285306506	78251	837	131.18	10.7253266911844	0.152214525243383	75452.423	960	0.084	ns	0.1792115	0.1537977;0.2069067	0.07841	ns
LTR	ERV1	MER51E	46	0.0533760341606619	78251	233	40.165	5.75542352046311	0.0466054002622388	75452.423	867	0.27	ns	0.1974249	0.1483155;0.2544097	0.2989	ns
LTR	ERV1	MER72	126	0.146203919657465	78251	774	125.714	10.3220515765398	0.145872059966814	75452.423	542	0.92	ns	0.1627907	0.1374610;0.1907194	0.9612	ns
LTR	ERV1	MER92B	98	0.113714159733584	78251	804	131.626	10.3800708027388	0.152732040705028	75452.423	2	0.004	**	0.1218905	0.1000740;0.1465221	0.0009976	***
LTR	ERV1	LTR26C	45	0.0522156855919518	78251	312	53.562	6.42895695175255	0.0621505900372472	75452.423	100	0.2	ns	0.1442308	0.1071877;0.1881929	0.2293	ns
LTR	ERV1	MER65A	209	0.242512850860398	78251	1394	220.316	13.6642180476914	0.255643355263921	75452.423	213	0.426	ns	0.1499283	0.1315818;0.1697634	0.4194	ns
LTR	ERV1	LTR10A	122	0.141562525382625	78251	311	52.552	6.6694660789135	0.06097863798285	75452.423	1001	0.002	**	0.392283	0.3376668;0.4489718	2.2e-16	***
LTR	ERV1	MER51C	33	0.0382915027674313	78251	180	30.136	5.12618589028742	0.0349682644666458	75452.423	754	0.496	ns	0.1833333	0.1296865;0.2477193	0.5497	ns
LTR	ERV1	HERV-Fc1_LTR1	0	0	78251	17	2.6554347826087	1.37194524697744	0.00308122994930286	75452.423	1	0.002	**	0	0.0000000;0.1950643	0.09382	ns
LTR	ERV1	MER39	352	0.408442696185934	78251	3348	500.235	21.4158449147684	0.580446966268667	75452.423	1	0.002	**	0.1051374	0.09494635;0.11602377	7.233e-14	***
LTR	ERV1	LTR71B	45	0.0522156855919518	78251	233	37.077	5.71294221121734	0.0430222438820622	75452.423	920	0.164	ns	0.193133	0.1444996;0.2497570	0.1525	ns
LTR	ERV1	MER34B	88	0.102110674046484	78251	667	99.64	9.33314028114373	0.115617131386268	75452.423	105	0.21	ns	0.131934	0.1071764;0.1600003	0.2319	ns
LTR	ERV1	LTR19B	67	0.0777433541035727	78251	283	40.658	6.14204858013682	0.0471774521066128	75452.423	1001	0.002	**	0.2367491	0.1884450;0.2906584	2.871e-05	***
LTR	ERV1	MER67C	126	0.146203919657465	78251	1648	257.981	14.9084170823029	0.299347884104385	75452.423	1	0.002	**	0.07645631	0.06408689;0.09035812	2.2e-16	***
LTR	ERV1	LTR51	55	0.0638191712790522	78251	414	66.411	7.84408111945614	0.0770599087966025	75452.423	81	0.162	ns	0.1328502	0.1016724;0.1693886	0.1404	ns
LTR	ERV1	LTR48B	123	0.142722873951335	78251	1013	154.478	11.6546706237177	0.17924832619719	75452.423	5	0.01	**	0.1214215	0.1019377;0.1431349	0.005142	**
LTR	ERV1	MER41C	116	0.134600433970365	78251	837	125.848	10.6742135464321	0.146027546675021	75452.423	184	0.368	ns	0.1385902	0.1158905;0.1638683	0.3584	ns
LTR	ERV1	LTR27E	80	0.0928278854968032	78251	222	36.417	5.66013676055165	0.0422564138267136	75452.423	1001	0.002	**	0.3603604	0.2972023;0.4273032	2.087e-12	***
LTR	ERV1	LTR1	59	0.0684605655538924	78251	244	36.62	5.86873427938615	0.0424919645861617	75452.423	1001	0.002	**	0.2418033	0.1894626;0.3005339	0.0001531	***
LTR	ERV1	LTR31	52	0.0603381255729221	78251	241	41.667	6.06983969755001	0.0483482438124413	75452.423	953	0.098	ns	0.2157676	0.1655456;0.2731264	0.0879	ns
LTR	ERV1	MER87	33	0.0382915027674313	78251	165	26.63	4.76989012995602	0.0309000823847484	75452.423	924	0.156	ns	0.2	0.1418504;0.2692468	0.2031	ns
LTR	ERV1	LTR4	29	0.0336501084925912	78251	102	13.661	3.40436024366822	0.0158515217971479	75452.423	1001	0.002	**	0.2843137	0.1993797;0.3821774	5.793e-05	***
LTR	ERV1	MER61A	165	0.191457513837157	78251	811	115.277	9.83824486694968	0.133761501955187	75452.423	1001	0.002	**	0.2034525	0.1762487;0.2328308	2.07e-06	***
LTR	ERV1	MER34C_	89	0.103271022615194	78251	651	97.139	9.32677155652842	0.112715099615925	75452.423	206	0.412	ns	0.1367127	0.1112505;0.1655204	0.4092	ns
LTR	ERV1	LTR12_	129	0.149684965363595	78251	545	86.805	8.57954448578616	0.100724057506875	75452.423	1001	0.002	**	0.2366972	0.2016033;0.2746741	2.581e-06	***
LTR	ERV1	LTR10C	100	0.116034856871004	78251	519	87.107	8.75306615804809	0.101074482774626	75452.423	944	0.116	ns	0.1926782	0.1596144;0.2292868	0.1417	ns
LTR	ERV1	MER66B	291	0.337661433494622	78251	1430	239.99	14.3761808062703	0.278472053004723	75452.423	1001	0.002	**	0.2034965	0.1829062;0.2253123	0.0004532	***
LTR	ERV1	LTR70	19	0.0220466228054908	78251	151	33.726	5.40037851340886	0.0391339158283148	75452.423	2	0.004	**	0.1258278	0.07748574;0.18950455	0.003205	**
LTR	ERV1	HERV1_LTRd	3	0.00348104570613012	78251	16	2.57453754080522	1.37383112466603	0.00298736095056361	75452.423	728	0.548	ns	0.1875	0.04047373;0.45645655	0.7335	ns
LTR	ERV1	MER83B	28	0.0324897599238811	78251	147	24.03	4.59502058909579	0.0278831761061023	75452.423	831	0.342	ns	0.1904762	0.1304596;0.2633885	0.3723	ns
LTR	ERV1	MER90	89	0.103271022615194	78251	701	106.234	9.51860535203808	0.123268469848342	75452.423	36	0.072	ns	0.1269615	0.1032144;0.1538986	0.07317	ns
LTR	ERV1	LTR12E	26	0.0301690627864611	78251	112	18.285	4.04996014513442	0.0212169735788631	75452.423	979	0.046	*	0.2321429	0.1575922;0.3213537	0.05476	ns
LTR	ERV1	LTR61	21	0.0243673199429109	78251	184	25.542	4.55840048865991	0.0296376231419919	75452.423	193	0.386	ns	0.1141304	0.07205322;0.16915811	0.3933	ns
LTR	ERV1	MER57F	56	0.0649795198477623	78251	413	64.053	7.51602831831289	0.0743238068715842	75452.423	164	0.328	ns	0.1355932	0.104077;0.172441	0.3077	ns
LTR	ERV1	MER72B	24	0.027848365649041	78251	188	28.654	5.22930488971809	0.0332486278878175	75452.423	206	0.412	ns	0.1276596	0.08353529;0.18396976	0.4163	ns
LTR	ERV1	MER50	368	0.427008273285295	78251	2531	387.549	18.2166804453074	0.449691927455007	75452.423	146	0.292	ns	0.1453971	0.1318828;0.1597372	0.2942	ns
LTR	ERV1	LTR56	121	0.140402176813915	78251	976	158.439	11.6649196032098	0.18384446687785	75452.423	1	0.002	**	0.1239754	0.1039468;0.1463031	0.0009544	***
LTR	ERV1	MER61B	69	0.0800640512409928	78251	429	58.893	7.16525588460673	0.0683364082570404	75452.423	921	0.162	ns	0.1608392	0.1273500;0.1990879	0.1604	ns
LTR	ERV1	LTR1D	81	0.0939882340655133	78251	296	48.156	6.74011076267245	0.0558777456748007	75452.423	1001	0.002	**	0.2736486	0.2236630;0.3282297	1.28e-06	***
LTR	ERV1	LTR26E	21	0.0243673199429109	78251	118	19.342	4.17617965088626	0.0224434620159896	75452.423	707	0.59	ns	0.1779661	0.1136706;0.2590826	0.7087	ns
LTR	ERV1	MER57C2	58	0.0673002169851823	78251	454	66.479	7.63241854282199	0.0771388124992748	75452.423	146	0.292	ns	0.1277533	0.09845591;0.16200194	0.288	ns
LTR	ERV1	MER4A	117	0.135760782539075	78251	834	129.229	10.2087598550352	0.14995068518583	75452.423	141	0.282	ns	0.1402878	0.1174229;0.1657278	0.2511	ns
LTR	ERV1	MER52D	128	0.148524616794885	78251	657	103.939	9.93962147544237	0.120605469883153	75452.423	995	0.014	*	0.194825	0.1652055;0.2272155	0.01191	*
LTR	ERV1	HERV-Fc1_LTR2	2	0.00232069713742008	78251	3	1.22068965517241	0.496099516884574	0.00141642549421846	75452.423	422	0.844	ns	0.6666667	0.09429932;0.99159624	0.5706	ns
LTR	ERV1	LTR10D	30	0.0348104570613012	78251	181	28.244	5.00434885949286	0.0327728849746464	75452.423	678	0.648	ns	0.1657459	0.1147095;0.2280797	0.6828	ns
LTR	ERV1	LTR35B	26	0.0301690627864611	78251	206	31.697	5.43034802564989	0.0367795685824022	75452.423	176	0.352	ns	0.1262136	0.08412977;0.17944096	0.3335	ns
LTR	ERV1	MER65C	94	0.109072765458744	78251	680	110.008	9.88421133088693	0.127647625346654	75452.423	58	0.116	ns	0.1382353	0.1131738;0.1664834	0.1062	ns
LTR	ERV1	LTR7B	92	0.106752068321324	78251	845	132.637	10.2565309645819	0.153905153107994	75452.423	1	0.002	**	0.1088757	0.08867561;0.13184896	6.887e-05	***
LTR	ERV1	LTR1F	55	0.0638191712790522	78251	132	20.481	4.41147368802082	0.0237650990357503	75452.423	1001	0.002	**	0.4166667	0.3315245;0.5056330	5.785e-13	***
LTR	ERV1	MER52A	380	0.440932456109815	78251	1420	237.219	14.7075269964175	0.275256727120827	75452.423	1001	0.002	**	0.2676056	0.2447274;0.2914493	2.2e-16	***
LTR	ERV1	LTR27B	51	0.0591777770042121	78251	150	22.629	4.44872455318939	0.0262575277613395	75452.423	1001	0.002	**	0.34	0.2647251;0.4217367	7.673e-09	***
LTR	ERV1	MER4D	168	0.194938559543287	78251	1315	211.098	13.4474990697613	0.244947262157552	75452.423	1	0.002	**	0.1277567	0.1101814;0.1470140	0.001069	**
LTR	ERV1	MER4D0	55	0.0638191712790522	78251	444	68.44	7.76354768599206	0.0794142560425152	75452.423	45	0.09	ns	0.1238739	0.09469786;0.15817048	0.0871	ns
LTR	ERV1	MER101	54	0.0626588227103422	78251	364	54.544	6.93023030584786	0.0632900523317205	75452.423	500	1	ns	0.1483516	0.1134523;0.1890924	1	ns
LTR	ERV1	LTR10G	36	0.0417725484735615	78251	116	18.169	4.13370614902976	0.0210823731448927	75452.423	1001	0.002	**	0.3103448	0.2277260;0.4029233	3.112e-05	***
LTR	ERV1	LTR1F1	69	0.0800640512409928	78251	221	33.483	5.42227923590367	0.0388519511261183	75452.423	1001	0.002	**	0.3122172	0.2517539;0.3778015	2.448e-09	***
LTR	ERV1	MER61D	84	0.0974692797716434	78251	267	41.704	5.67508507342319	0.0483911767094835	75452.423	1001	0.002	**	0.3146067	0.2593719;0.3740139	1.022e-10	***
LTR	ERV1	MER51D	21	0.0243673199429109	78251	151	24.723	4.61362726675624	0.0286872976642183	75452.423	251	0.502	ns	0.1390728	0.08819531;0.20469954	0.5087	ns
LTR	ERV1	MER57C1	18	0.0208862742367807	78251	187	30.905	5.17559288987858	0.0358605725159838	75452.423	10	0.02	*	0.09625668	0.05805071;0.14785836	0.0101	*
LTR	ERV1	MER67D	89	0.103271022615194	78251	1042	160.935	11.8354067041167	0.18674069690535	75452.423	1	0.002	**	0.08541267	0.06915282;0.10405729	4.29e-11	***
LTR	ERV1	MER41A	349	0.404961650479804	78251	2558	416.58	18.7822888481243	0.483378006753229	75452.423	1	0.002	**	0.1364347	0.1233593;0.1503483	0.000242	***
LTR	ERV1	MER4A1_	62	0.0719416112600225	78251	400	61.352	7.36371647473749	0.0711897053874984	75452.423	555	0.894	ns	0.155	0.1209493;0.1942529	0.9447	ns
LTR	ERV1	MER66C	92	0.106752068321324	78251	589	91.003	9.03939719791655	0.10559520079832	75452.423	561	0.882	ns	0.1561969	0.1278136;0.1880781	0.9092	ns
LTR	ERV1	LTR9	164	0.190297165268447	78251	810	126.526	10.8884288068519	0.146814263004607	75452.423	1001	0.002	**	0.2024691	0.1753023;0.2318204	0.0004794	***
LTR	ERV1	MER57B1	130	0.150845313932305	78251	1010	151.755	11.6445940921774	0.176088697044592	75452.423	35	0.07	ns	0.1287129	0.1086707;0.1509466	0.05817	ns
LTR	ERV1	LTR37A	225	0.261078427959759	78251	1963	303.752	15.7555302269626	0.352458198442812	75452.423	1	0.002	**	0.1146205	0.1008569;0.1295466	4.097e-07	***
LTR	ERV1	MER66D	30	0.0348104570613012	78251	246	40.51	6.01698463552169	0.0470057205184437	75452.423	51	0.102	ns	0.1219512	0.08381303;0.16949692	0.07126	ns
LTR	ERV1	PRIMA4_LTR	52	0.0603381255729221	78251	334	47.234	6.36944376015785	0.0548079042944501	75452.423	806	0.392	ns	0.1556886	0.1185138;0.1991011	0.433	ns
LTR	ERV1	PrimLTR79	27	0.0313294113551711	78251	141	21.041	4.20868530921855	0.024414894234228	75452.423	940	0.124	ns	0.1914894	0.1301482;0.2662408	0.1567	ns
LTR	ERV1	MER83C	28	0.0324897599238811	78251	151	23.797	4.85276625651188	0.0276128148895928	75452.423	833	0.338	ns	0.1854305	0.1268957;0.2567249	0.3707	ns
LTR	ERV1	MER110A	79	0.0916675369280932	78251	635	97.524	8.92900616816627	0.113161833814878	75452.423	25	0.05	*	0.1244094	0.09974619;0.15262521	0.04162	*
LTR	ERV1	LTR9D	138	0.160128102481986	78251	724	120.027	10.7022805891927	0.13927315765656	75452.423	951	0.102	ns	0.1906077	0.1626145;0.2211477	0.08007	ns
LTR	ERV1	LTR06	10	0.0116034856871004	78251	98	14.915	3.57218917969575	0.0173065989023103	75452.423	102	0.204	ns	0.1020408	0.05002763;0.17965966	0.2047	ns
LTR	ERV1	LTR19C	20	0.0232069713742008	78251	129	18.45	3.99993743694818	0.0214084310927002	75452.423	712	0.58	ns	0.1550388	0.09734892;0.22924008	0.7055	ns
LTR	ERV1	LTR59	16	0.0185655770993606	78251	114	18.238	4.04223894589318	0.0211624371961337	75452.423	348	0.696	ns	0.1403509	0.08240228;0.21789409	0.7011	ns
LTR	ERV1	MER31A	211	0.244833547997819	78251	1349	209.693	13.6739799886035	0.243316972418515	75452.423	579	0.846	ns	0.1564122	0.1374223;0.1769118	0.9103	ns
LTR	ERV1	MER34A	187	0.216985182348778	78251	1464	224.839	14.3709987337208	0.260891611840197	75452.423	6	0.012	*	0.1277322	0.1110523;0.1459212	0.005837	**
LTR	ERV1	LTR78	612	0.710133324050545	78251	4812	728.099	23.3644408470671	0.844848632529212	75452.423	1	0.002	**	0.127182	0.1178927;0.1369262	2.033e-06	***
LTR	ERV1	LTR10B1	78	0.0905071883593832	78251	171	28.516	4.85276140906322	0.0330884997853355	75452.423	1001	0.002	**	0.4561404	0.3799104;0.5339171	2.2e-16	***
LTR	ERV1	HERV-Fc2_LTR	1	0.00116034856871004	78251	4	1.13294797687861	0.348430822209317	0.00131461456339403	75452.423	302	0.604	ns	0.25	0.006309463;0.805879550	1	ns
LTR	ERV1	MER41G	23	0.0266880170803309	78251	114	18.7	3.98420304124601	0.0216985182348778	75452.423	892	0.22	ns	0.2017544	0.1324035;0.2871899	0.3103	ns
LTR	ERV1	MER41E	66	0.0765830055348627	78251	360	58.474	6.92526413093993	0.0678502222067509	75452.423	885	0.234	ns	0.1833333	0.1447213;0.2272455	0.2837	ns
LTR	ERV1	LTR1C1	21	0.0243673199429109	78251	70	11.808	3.19489332268593	0.0137013958993282	75452.423	997	0.01	**	0.3	0.1962270;0.4213339	0.006052	**
LTR	ERV1	MER87B	36	0.0417725484735615	78251	202	32.646	5.27508393397778	0.037880739374108	75452.423	778	0.448	ns	0.1782178	0.1280534;0.2380896	0.5039	ns
LTR	ERV1	MER4CL34	96	0.111393462596164	78251	896	136.621	11.0798069081154	0.158527981805734	75452.423	1	0.002	**	0.1071429	0.08765097;0.12925982	9.237e-05	***
LTR	ERV1	LTR19A	105	0.121836599714554	78251	447	67.064	7.86217003871817	0.0778176164119701	75452.423	1001	0.002	**	0.2348993	0.1963463;0.2770013	2.217e-06	***
LTR	ERV1	LTR7Y	17	0.0197259256680707	78251	257	40.58	5.83074588689969	0.0470869449182534	75452.423	1	0.002	**	0.06614786	0.03900256;0.10379841	1.541e-05	***
LTR	ERV1	HERV1_LTRc	6	0.00696209141226024	78251	34	5.15963855421687	2.04954155184598	0.00598697921144668	75452.423	752	0.5	ns	0.1764706	0.06764065;0.34531513	0.6342	ns
LTR	ERV1	LOR1a	205	0.237871456585558	78251	808	129.95	10.6336529271259	0.15078729650387	75452.423	1001	0.002	**	0.2537129	0.2240348;0.2851999	1.451e-11	***
LTR	ERV1	LTR12B	36	0.0417725484735615	78251	171	26.982	5.20545605809646	0.0313085250809343	75452.423	964	0.076	ns	0.2105263	0.1520193;0.2793471	0.07349	ns
LTR	ERV1	LTR54	101	0.117195205439714	78251	1113	179.559	12.139187735548	0.208351028649006	75452.423	1	0.002	**	0.09074573	0.07452041;0.10917067	7.979e-12	***
LTR	ERV1	MER51A	170	0.197259256680707	78251	941	146.996	11.376704857445	0.170566598206101	75452.423	979	0.046	*	0.1806589	0.1565757;0.2067590	0.0432	*
LTR	ERV1	LTR48	91	0.105591719752614	78251	975	150.727	11.8661399063165	0.174895858715958	75452.423	1	0.002	**	0.09333333	0.07581112;0.11335469	2.124e-08	***
LTR	ERV1	LTR12D	123	0.142722873951335	78251	490	74.373	8.42501346300716	0.0862986041006718	75452.423	1001	0.002	**	0.2510204	0.2132093;0.2918659	1.094e-08	***
LTR	ERV1	LTR43	76	0.0881864912219631	78251	424	60.798	7.08529444676771	0.070546872280433	75452.423	985	0.034	*	0.1792453	0.1439044;0.2191337	0.03765	*
LTR	ERV1	MER92A	20	0.0232069713742008	78251	151	22.373	4.55748194090132	0.0259604785277497	75452.423	358	0.716	ns	0.1324503	0.08281814;0.19712318	0.6481	ns
LTR	ERV1	LTR17	135	0.156647056775855	78251	843	127.975	10.444590200887	0.148495608080667	75452.423	756	0.492	ns	0.1601423	0.1360153;0.1866722	0.5016	ns
LTR	ERV1	LTR2C	41	0.0475742913171117	78251	291	42.768	5.99250248945179	0.049625787586591	75452.423	428	0.856	ns	0.1408935	0.1030417;0.1862473	0.8684	ns
LTR	ERV1	MER50C	9	0.0104431371183904	78251	85	11.358	3.14256451194112	0.0131792390434086	75452.423	283	0.566	ns	0.1058824	0.04957266;0.19150390	0.5265	ns
LTR	ERV1	MER57D	63	0.0731019598287325	78251	452	69.458	7.69840902404526	0.080595490885462	75452.423	218	0.436	ns	0.1393805	0.1087937;0.1747780	0.434	ns
LTR	ERV1	LTR45	24	0.027848365649041	78251	174	28.552	4.97051325337756	0.0331302723338091	75452.423	207	0.414	ns	0.137931	0.09041634;0.19824573	0.4126	ns
LTR	ERV1	LTR73	20	0.0232069713742008	78251	217	34.454	5.72334173718822	0.0399786495863357	75452.423	8	0.016	*	0.0921659	0.05720913;0.13875216	0.005264	**
LTR	ERV1	MER92C	22	0.0255276685116209	78251	128	20.076	4.04482194720417	0.0232951578654228	75452.423	737	0.53	ns	0.171875	0.1109603;0.2485764	0.6269	ns
LTR	ERV1	LTR24	48	0.0556967312980819	78251	308	54.543	6.93933032109765	0.0632888919831517	75452.423	179	0.358	ns	0.1558442	0.1171974;0.2012623	0.3703	ns
LTR	ERV1	LTR24C	43	0.0498949884545317	78251	382	64.761	7.30295914080123	0.0751453336582309	75452.423	2	0.004	**	0.1125654	0.08267202;0.14861962	0.00261	**
LTR	ERV1	MER84	39	0.0452535941796916	78251	358	52.767	6.88317434684673	0.0612281129251227	75452.423	20	0.04	*	0.1089385	0.07862134;0.14590490	0.04369	*
LTR	ERV1	LTR15	36	0.0417725484735615	78251	264	40.404	6.13876766692376	0.0468827235701605	75452.423	267	0.534	ns	0.1363636	0.09736862;0.18375526	0.4946	ns
LTR	ERV1	MER4C	84	0.0974692797716434	78251	668	101.006	9.30820104029809	0.117202167531126	75452.423	33	0.066	ns	0.1257485	0.1015548;0.1533038	0.0664	ns
LTR	ERV1	LTR27	109	0.126477993989394	78251	315	50.705	6.58675643699995	0.0588354741764426	75452.423	1001	0.002	**	0.3460317	0.2935801;0.4014107	1.456e-15	***
LTR	ERV1	LTR1B0	32	0.0371311541987213	78251	92	15.241	3.82276503757847	0.0176848725357097	75452.423	1001	0.002	**	0.3478261	0.2514855;0.4542631	2.802e-05	***
LTR	ERV1	LTR28	42	0.0487346398858217	78251	139	23.413	4.45603941716043	0.0271672410392082	75452.423	1001	0.002	**	0.3021583	0.2272177;0.3857464	9.386e-05	***
LTR	ERV1	LTR9A1	95	0.110233114027454	78251	479	78.313	8.30987876476457	0.0908703774613894	75452.423	976	0.052	ns	0.1983299	0.1635329;0.2369000	0.04148	*
LTR	ERV1	LTR72B	32	0.0371311541987213	78251	163	27.019	4.74649008933635	0.0313514579779766	75452.423	878	0.248	ns	0.196319	0.1383272;0.2656894	0.2923	ns
LTR	ERV1	LTR21A	17	0.0197259256680707	78251	94	13.634	3.3635334630946	0.0158201923857927	75452.423	875	0.254	ns	0.1808511	0.1090292;0.2736936	0.3066	ns
LTR	ERV1	LTR37B	197	0.228588668035878	78251	2032	312.347	17.0714975039399	0.362431394390875	75452.423	1	0.002	**	0.09694882	0.08442612;0.11064768	6.433e-14	***
LTR	ERV1	MER39B	126	0.146203919657465	78251	1186	178.5	12.698632022988	0.207122219514742	75452.423	2	0.004	**	0.1062395	0.08927394;0.12518486	1.103e-05	***
LTR	ERV1	EUTREP7	30	0.0348104570613012	78251	275	42.665	6.05040348922139	0.0495062716840139	75452.423	18	0.036	*	0.1090909	0.07482383;0.15206150	0.03687	*
LTR	ERV1	MER34	158	0.183335073856186	78251	1330	202.509	12.995414568216	0.234981028300902	75452.423	1	0.002	**	0.118797	0.1018895;0.1374087	0.0005097	***
LTR	ERV1	LTR45B	75	0.087026142653253	78251	444	75.177	8.07929117843552	0.0872315243499147	75452.423	520	0.964	ns	0.1689189	0.1352458;0.2070752	1	ns
LTR	ERV1	MER41D	90	0.104431371183904	78251	472	76.965	7.49145492523962	0.0893062275907683	75452.423	957	0.09	ns	0.190678	0.1562109;0.2290743	0.1054	ns
LTR	ERV1	LTR1F2	49	0.056857079866792	78251	135	20.756	4.45739075383035	0.0240841948921456	75452.423	1001	0.002	**	0.362963	0.2819933;0.4500875	2.352e-09	***
LTR	ERV1	LTR1E	122	0.141562525382625	78251	296	45.893	6.36302121943963	0.0532518768638099	75452.423	1001	0.002	**	0.4121622	0.3555280;0.4705728	2.2e-16	***
LTR	ERV1	LTR26B	21	0.0243673199429109	78251	138	22.087	4.30162003609511	0.0256286188370987	75452.423	449	0.898	ns	0.1521739	0.09673443;0.22316004	0.9076	ns
LTR	ERV1	LTR71A	32	0.0371311541987213	78251	166	26.49	4.7900777493528	0.030737633585129	75452.423	904	0.196	ns	0.1927711	0.1357498;0.2610962	0.2436	ns
LTR	ERV1	LTR38C	21	0.0243673199429109	78251	127	20.843	4.31914412887624	0.0241851452176234	75452.423	571	0.862	ns	0.1653543	0.1053682;0.2415872	1	ns
LTR	ERV1	LTR2B	39	0.0452535941796916	78251	326	49.568	6.45298512449991	0.0575161578538193	75452.423	57	0.114	ns	0.1196319	0.08646894;0.15989639	0.1056	ns
LTR	ERV1	MER66A	83	0.0963089312029334	78251	331	56.198	6.94399128851808	0.0652092688643669	75452.423	1001	0.002	**	0.2507553	0.2049643;0.3010687	0.000178	***
LTR	ERV1	MER48	23	0.0266880170803309	78251	193	31.23	5.25630371351664	0.0362376858008146	75452.423	68	0.136	ns	0.119171	0.07706433;0.17343360	0.1177	ns
LTR	ERV1	LTR21B	5	0.0058017428435502	78251	36	4.48084677419355	1.95861214705542	0.00519934414104448	75452.423	715	0.574	ns	0.1388889	0.04667766;0.29497495	0.7991	ns
LTR	ERV1	LTR36	77	0.0893468397906731	78251	484	76.348	8.04211238242612	0.0885902925238742	75452.423	556	0.892	ns	0.1590909	0.1276386;0.1947759	0.9503	ns
LTR	ERV1	LTR26D	27	0.0313294113551711	78251	196	32.809	5.18434146217206	0.0380698761908077	75452.423	153	0.306	ns	0.1377551	0.09278415;0.19406400	0.2933	ns
LTR	ERV1	LTR1D1	94	0.109072765458744	78251	311	48.456	6.6906523470308	0.0562258502454137	75452.423	1001	0.002	**	0.3022508	0.2517045;0.3566109	1.04e-10	***
LTR	ERV1	MER110	79	0.0916675369280932	78251	784	118.871	10.2221745167969	0.137931794711131	75452.423	1	0.002	**	0.1007653	0.08059013;0.12399876	3.451e-05	***
LTR	ERV1	PABL_B	48	0.0556967312980819	78251	377	52.79	6.59783535952751	0.061254800942203	75452.423	254	0.508	ns	0.127321	0.09538866;0.16524424	0.5524	ns
LTR	ERV1	MER67B	54	0.0626588227103422	78251	482	75.053	8.15234025612592	0.0870876411273947	75452.423	7	0.014	*	0.1120332	0.0852916;0.1436420	0.006866	**
LTR	ERV1	LOR1b	195	0.226267970898458	78251	1101	167.532	11.7707062458259	0.194395516413131	75452.423	995	0.014	*	0.1771117	0.1549940;0.2009696	0.02341	*
LTR	ERV1	LTR34	45	0.0522156855919518	78251	264	48.044	6.36054404280959	0.0557477866351052	75452.423	362	0.724	ns	0.1704545	0.1271310;0.2213518	0.6901	ns
LTR	ERV1	MER83	91	0.105591719752614	78251	466	73.27	8.01631844186353	0.0850187396293847	75452.423	990	0.024	*	0.195279	0.1602446;0.2342334	0.02596	*
LTR	ERV1	LTR27D	96	0.111393462596164	78251	273	41.27	6.07189986478433	0.0478875854306634	75452.423	1001	0.002	**	0.3516484	0.2950636;0.4114937	2.886e-16	***
LTR	ERV1	MER34C2	71	0.0823847483784129	78251	590	94.411	8.86152388732356	0.109549668720484	75452.423	5	0.01	**	0.120339	0.0951930;0.1493568	0.008202	**
LTR	ERV1	MER57E2	11	0.0127638342558104	78251	76	12.467	3.31389391696428	0.0144660656061081	75452.423	388	0.776	ns	0.1447368	0.07452894;0.24423396	0.7576	ns
LTR	ERV1	LTR10E	83	0.0963089312029334	78251	288	46.361	6.39778169451026	0.0537949199939662	75452.423	1001	0.002	**	0.2881944	0.2365698;0.3442377	5.386e-08	***
LTR	ERV1	LTR65	44	0.0510553370232418	78251	462	72.028	7.83393812756947	0.0835775867070468	75452.423	1	0.002	**	0.0952381	0.07005453;0.12574146	0.0001878	***
LTR	ERV1	LTR75_1	25	0.029008714217751	78251	129	23.273	4.57727237800226	0.0270047922395888	75452.423	709	0.586	ns	0.1937984	0.1295177;0.2726499	0.6485	ns
LTR	ERV1	LTR2	144	0.167090193894246	78251	854	133.667	10.5627497690082	0.155100312133765	75452.423	843	0.318	ns	0.1686183	0.1440994;0.1954480	0.3229	ns
LTR	ERV1	tot	14391	16.6985762523062	78251	134544	14906.75	90.6333376959157	17.2970260266184	75452.423	1	0.002	**	0.1069613	0.1053146;0.1086249	6.957e-06	***
LTR	ERV1	MER61C	61	0.0707812626913125	78251	312	44.576	6.47303052087074	0.0517236977988188	75452.423	994	0.016	*	0.1955128	0.1529795;0.2439347	0.01183	*
LTR	ERV1	LTR38	39	0.0452535941796916	78251	237	37.955	5.77272026858217	0.0440410299253896	75452.423	619	0.766	ns	0.164557	0.1197093;0.2180166	0.8593	ns
LTR	ERV1	LTR1C	26	0.0301690627864611	78251	65	11.925	3.32421801713206	0.0138371566818672	75452.423	1000	0.004	**	0.4	0.2803996;0.5290211	4.039e-05	***
LTR	ERV1	LTR60	10	0.0116034856871004	78251	42	6.964	2.38041390736367	0.00808066743249672	75452.423	929	0.146	ns	0.2380952	0.1205162;0.3945024	0.2125	ns
LTR	ERV1	HERV1_LTRe	7	0.00812243998097028	78251	31	4.77341389728097	1.9878710160115	0.00553882398357059	75452.423	910	0.184	ns	0.2258065	0.09594217;0.41096387	0.314	ns
LTR	ERV1	LTR7	218	0.252955987978789	78251	2350	350.644	17.6128213377493	0.406869263526763	75452.423	1	0.002	**	0.09276596	0.08133711;0.10522118	4.093e-16	***
LTR	ERV1	MER67A	42	0.0487346398858217	78251	476	76.652	7.92601524839043	0.088943038488762	75452.423	1	0.002	**	0.08823529	0.06433182;0.11739686	4.716e-06	***
LTR	ERV1	MER34C	17	0.0197259256680707	78251	198	29.298	4.80210956312498	0.0339958923660668	75452.423	6	0.012	*	0.08585859	0.0508122;0.1339089	0.01203	*
LTR	ERV1	LTR28C	76	0.0881864912219631	78251	227	37.008	5.84740353730851	0.0429421798308212	75452.423	1001	0.002	**	0.3348018	0.2737313;0.4002529	2.168e-10	***
LTR	ERV1	MER57A1	135	0.156647056775855	78251	1058	161.243	12.322816350283	0.187098084264513	75452.423	25	0.05	*	0.1275992	0.1080800;0.1492158	0.02602	*
LTR	ERV1	LTR7C	59	0.0684605655538924	78251	320	52.202	6.62004690474479	0.0605725159838015	75452.423	869	0.266	ns	0.184375	0.1434193;0.2312853	0.2904	ns
LTR	ERV1	LTR38A1	25	0.029008714217751	78251	167	25.386	4.60719331374648	0.0294566087652731	75452.423	518	0.968	ns	0.1497006	0.09928146;0.21300721	1	ns
LTR	ERV1	MER65B	24	0.027848365649041	78251	198	33.173	5.29765383317334	0.0384922430698182	75452.423	50	0.1	ns	0.1212121	0.07922878;0.17496814	0.08653	ns
LTR	ERV1	LTR30	20	0.0232069713742008	78251	145	18.886	4.18766528516076	0.0219143430686578	75452.423	662	0.68	ns	0.137931	0.08633226;0.20495645	0.8047	ns
LTR	ERV1	LTR35A	18	0.0208862742367807	78251	93	15.242	3.62554555626882	0.0176860328842784	75452.423	822	0.36	ns	0.1935484	0.1189329;0.2885308	0.4036	ns
LTR	ERV1	LTR1C3	11	0.0127638342558104	78251	66	10.154	2.92589214511484	0.0117821793666818	75452.423	688	0.628	ns	0.1666667	0.08624793;0.27867345	0.7336	ns
LTR	ERV1	LTR76	56	0.0649795198477623	78251	188	29.773	5.0427075961134	0.034547057936204	75452.423	1001	0.002	**	0.2978723	0.2335072;0.3687381	1.742e-06	***
LTR	ERV1	MER52C	102	0.118355554008424	78251	381	63.965	7.83256816913355	0.0742216961975378	75452.423	1001	0.002	**	0.2677165	0.2239006;0.3151835	9.401e-07	***
LTR	ERV1	LTR8B	368	0.427008273285295	78251	1611	263.208	15.1116875000477	0.305413026073032	75452.423	1001	0.002	**	0.2284295	0.2081284;0.2497251	1.688e-11	***
LTR	ERV1	LTR10B	38	0.0440932456109815	78251	79	13.465	3.54702077190935	0.0156240934776807	75452.423	1001	0.002	**	0.4810127	0.3671368;0.5963544	1.93e-10	***
LTR	ERV1	LTR54B	99	0.114874508302294	78251	861	134.024	11.0095701385038	0.155514556572794	75452.423	1	0.002	**	0.1149826	0.09444068;0.13820058	0.0007057	***
LTR	ERV1	MER4A1	337	0.391037467655284	78251	2254	327.511	16.4676975945049	0.380026920086794	75452.423	740	0.524	ns	0.149512	0.1350317;0.1649096	0.5701	ns
LTR	Gypsy	MamGypsy2-I	175	0.203060999524257	78251	2287	339.045	16.4201277581996	0.393410380478296	75452.423	1	0.002	**	0.07651946	0.06595404;0.08818426	2.2e-16	***
LTR	Gypsy	MamGypLTR3a	212	0.245993896566529	78251	1326	207.79	12.8934922399691	0.241108829092259	75452.423	649	0.706	ns	0.1598793	0.1405468;0.1807323	0.734	ns
LTR	Gypsy	X1_LR	2	0.00232069713742008	78251	15	2.51895991332611	1.2824606066928	0.00292287153006592	75452.423	501	1.002	ns	0.1333333	0.01657591;0.40460270	1	ns
LTR	Gypsy	MamGypLTR1d	147	0.170571239600376	78251	751	114.892	9.99090357045621	0.133314767756234	75452.423	1001	0.002	**	0.195739	0.1679365;0.2259541	0.001641	**
LTR	Gypsy	tot	2338	2.71289495364407	78251	18029	2579.362	43.4417327018633	2.99295900488507	75452.423	1	0.002	**	0.12968	0.1248084;0.1346713	2.092e-07	***
LTR	Gypsy	MamGypLTR2b	179	0.207702393799097	78251	890	135.789	10.5302119809795	0.157562571796568	75452.423	1001	0.002	**	0.2011236	0.1752518;0.2289904	0.0001053	***
LTR	Gypsy	LTR81AB	42	0.0487346398858217	78251	266	39.976	5.88251885063091	0.0463860943827526	75452.423	662	0.68	ns	0.1578947	0.1162279;0.2073757	0.7313	ns
LTR	Gypsy	LTR104_Mam	290	0.336501084925912	78251	1971	296.586	15.8165978885716	0.344143140599436	75452.423	362	0.724	ns	0.1471334	0.1317747;0.1635498	0.7054	ns
LTR	Gypsy	LTR81	60	0.0696209141226024	78251	325	47.081	6.18972953785153	0.0546303709634374	75452.423	977	0.05	*	0.1846154	0.1439390;0.2311486	0.04837	*
LTR	Gypsy	MamGypLTR3	115	0.133440085401655	78251	675	104.59	9.43901451397311	0.121360856801383	75452.423	876	0.252	ns	0.1703704	0.1427593;0.2008984	0.2642	ns
LTR	Gypsy	MamGypsy2-LTR	122	0.141562525382625	78251	904	131.614	10.7081122364153	0.152718116522203	75452.423	199	0.398	ns	0.1349558	0.1133478;0.1589732	0.3959	ns
LTR	Gypsy	MamGypLTR1b	207	0.240192153722978	78251	1214	186.549	12.6781834398835	0.216461865144289	75452.423	944	0.116	ns	0.1705107	0.1497616;0.1928692	0.1113	ns
LTR	Gypsy	LTR81C	82	0.0951485826342233	78251	728	109.85	9.78024300072108	0.127464290272798	75452.423	1	0.002	**	0.1126374	0.09059227;0.13787619	0.003146	**
LTR	Gypsy	MamGypLTR4	118	0.136921131107785	78251	712	111.527	9.81241838460602	0.129410194822525	75452.423	766	0.472	ns	0.1657303	0.1391463;0.1951176	0.5027	ns
LTR	Gypsy	LTR81B	166	0.192617862405867	78251	1157	178.06	11.9944264667497	0.20661166614451	75452.423	161	0.322	ns	0.1434745	0.1237692;0.1650113	0.3487	ns
LTR	Gypsy	MamGyp-int	75	0.087026142653253	78251	684	95.389	9.134611109408	0.110684489620682	75452.423	12	0.024	*	0.1096491	0.08722783;0.13550088	0.02356	*
LTR	Gypsy	MamGypLTR1c	203	0.235550759448138	78251	1139	175.713	12.6363883016196	0.203888328053747	75452.423	981	0.042	*	0.1782265	0.1564158;0.2017128	0.02675	*
LTR	Gypsy	LTR81A	128	0.148524616794885	78251	854	129.388	10.5136098459089	0.150135180608255	75452.423	471	0.942	ns	0.1498829	0.1265978;0.1756130	0.924	ns
LTR	Gypsy	MamGypLTR2c	146	0.169410891031666	78251	1037	158.645	12.020710148426	0.184083498683004	75452.423	151	0.302	ns	0.1407907	0.1201828;0.1634607	0.3004	ns
LTR	Gypsy	MamGypLTR1a	163	0.189136816699737	78251	1094	168.226	12.3324374319521	0.195200798319815	75452.423	356	0.712	ns	0.1489945	0.1284032;0.1714933	0.706	ns
RC?	tot	tot	70	0.0812243998097028	78251	435	64.699	7.40913586690745	0.0750733920469709	75452.423	768	0.468	ns	0.1609195	0.1276449;0.1988859	0.459	ns
RC?	Helitron?	tot	70	0.0812243998097028	78251	435	64.699	7.40913586690745	0.0750733920469709	75452.423	768	0.468	ns	0.1609195	0.1276449;0.1988859	0.459	ns
RC?	Helitron?	Helitron2Na_Mam	70	0.0812243998097028	78251	435	64.699	7.40913586690745	0.0750733920469709	75452.423	768	0.468	ns	0.1609195	0.1276449;0.1988859	0.459	ns
Satellite	tot	tot	1360	1.57807405344565	78251	6330	1083.131	36.4042182460509	1.25680950557547	75452.423	1001	0.002	**	0.2148499	0.2047862;0.2251770	2.2e-16	***
Satellite	telo	tot	43	0.0498949884545317	78251	367	63.134	7.52826133437988	0.0732574465369397	75452.423	3	0.006	**	0.1171662	0.08610462;0.15456403	0.004483	**
Satellite	telo	REP522	26	0.0301690627864611	78251	243	44.367	6.39650109249004	0.0514811849479584	75452.423	3	0.006	**	0.1069959	0.07109352;0.15283484	0.001543	**
Satellite	telo	TAR1	18	0.0208862742367807	78251	124	18.854	4.07692350986688	0.0218772119144591	75452.423	473	0.946	ns	0.1451613	0.08835905;0.21968270	0.9011	ns
Satellite	acro	tot	21	0.0243673199429109	78251	61	8.054	2.70932176465336	0.00934544737239067	75452.423	1001	0.002	**	0.3442623	0.2272576;0.4769485	1.98e-05	***
Satellite	acro	ACRO1	21	0.0243673199429109	78251	61	8.054	2.70932176465336	0.00934544737239067	75452.423	1001	0.002	**	0.3442623	0.2272576;0.4769485	1.98e-05	***
Satellite	centr	tot	969	1.12437776308003	78251	1815	467.114	28.4778860520579	0.542015061324422	75452.423	1001	0.002	**	0.5338843	0.5106198;0.5570391	2.2e-16	***
Satellite	centr	GSATX	7	0.00812243998097028	78251	56	6.899	2.80261550228597	0.00800524477553057	75452.423	628	0.748	ns	0.125	0.0517645;0.2407326	1	ns
Satellite	centr	HSAT4	18	0.0208862742367807	78251	100	20.566	4.72376523103742	0.0238637286640907	75452.423	342	0.684	ns	0.18	0.1103112;0.2694771	0.6208	ns
Satellite	centr	SST1	39	0.0452535941796916	78251	609	68.181	7.68174773396316	0.0791137257632193	75452.423	1	0.002	**	0.06403941	0.04593097;0.08650717	8.202e-05	***
Satellite	centr	ALR_Alpha	867	1.00602220907161	78251	844	331.368	26.2158701524067	0.384502384516309	75452.423	1001	0.002	**	na	na	na	na
Satellite	centr	GSAT	38	0.0440932456109815	78251	39	13.0560560560561	4.2399073680731	0.0151495759576427	75452.423	1000	0.004	**	0.974359	0.8652361;0.9993510	2.2e-16	***
Satellite	centr	GSATII	22	0.0255276685116209	78251	167	29.324	5.4150112046372	0.0340260614288532	75452.423	100	0.2	ns	0.1317365	0.08443482;0.19263314	0.1542	ns
Satellite	Satellite	CER	33	0.0382915027674313	78251	72	18.546	8.37077976976781	0.0215198245552964	75452.423	946	0.112	ns	0.4583333	0.3402458;0.5799556	0.0002272	***
Satellite	Satellite	HSAT5	8	0.00928278854968032	78251	260	40.452	5.81734798147211	0.0469384203014586	75452.423	1	0.002	**	0.03076923	0.01337572;0.05972513	9.812e-11	***
Satellite	Satellite	LSAU	10	0.0116034856871004	78251	129	6.32397191574724	2.45243037212766	0.00733801176099981	75452.423	947	0.11	ns	0.07751938	0.0377990;0.1379411	0.1478	ns
Satellite	Satellite	SATR1	102	0.118355554008424	78251	670	123.66	11.2295370564642	0.143488704006684	75452.423	34	0.068	ns	0.1522388	0.1258704;0.1817127	0.03212	*
Satellite	Satellite	HSATI	12	0.0139241828245205	78251	45	9.269	2.86196258358313	0.0107552708833734	75452.423	869	0.266	ns	0.2666667	0.1460407;0.4194467	0.3549	ns
Satellite	Satellite	(CATTC)n	2	0.00232069713742008	78251	2	1.67842323651452	1.13455973094254	0.0019475560001793	75452.423	407	0.814	ns	1	0.1581139;1.0000000	1	ns
Satellite	Satellite	(GAATG)n	13	0.0150845313932305	78251	18	5.76938569989929	3.07634532026446	0.00669449843921432	75452.423	972	0.06	ns	0.7222222	0.4651980;0.9030508	0.0005572	***
Satellite	Satellite	D20S16	13	0.0150845313932305	78251	269	44.866	6.06026160910325	0.0520601988837447	75452.423	1	0.002	**	0.04832714	0.02597976;0.08122316	5.63e-09	***
Satellite	Satellite	tot	332	0.385235724811733	78251	4087	565.025	23.3665224064123	0.655625950035391	75452.423	1	0.002	**	0.08123318	0.07303685;0.09003381	2.2e-16	***
Satellite	Satellite	SAR	1	0.00116034856871004	78251	1	1.20233463035019	0.497959112990328	0.00139512726743736	75452.423	216	0.432	ns	na	na	na	na
Satellite	Satellite	HSAT6	5	0.0058017428435502	78251	17	3.49487704918033	1.64799003769888	0.00405527558183396	75452.423	871	0.262	ns	0.2941176	0.1031355;0.5595827	0.369	ns
Satellite	Satellite	BSR_Beta	70	0.0812243998097028	78251	1870	166.112	12.1107442432794	0.192747821445562	75452.423	1	0.002	**	0.03743316	0.02929498;0.04705998	2.2e-16	***
Satellite	Satellite	SATR2	56	0.0649795198477623	78251	418	76.331	8.27296082916393	0.0885705665982061	75452.423	11	0.022	*	0.1339713	0.1028116;0.1704223	0.009328	**
Satellite	Satellite	MSR1	60	0.0696209141226024	78251	316	83.5	7.43917611979588	0.0968891054872884	75452.423	2	0.004	**	0.1898734	0.1481347;0.2375355	0.002176	**
Unknown	tot	tot	1063	1.23345052853877	78251	6436	957.863	28.3129980195821	1.11145496107031	75452.423	1001	0.002	**	0.1651647	0.1561683;0.1744656	0.0002879	***
Unknown	Unknown	UCON84	18	0.0208862742367807	78251	103	15.775	3.67203742612447	0.0183044986714009	75452.423	779	0.446	ns	0.1747573	0.1069879;0.2620572	0.4965	ns
Unknown	Unknown	UCON4	22	0.0255276685116209	78251	138	21.407	4.31021216750741	0.0248395818103758	75452.423	618	0.768	ns	0.1594203	0.1026869;0.2313571	0.9063	ns
Unknown	Unknown	UCON15	5	0.0058017428435502	78251	48	7.18418418418418	2.48121400850918	0.00833615783546743	75452.423	266	0.532	ns	0.1041667	0.03469812;0.22657766	0.5421	ns
Unknown	Unknown	UCON57	5	0.0058017428435502	78251	22	3.3202479338843	1.63554213551291	0.00385264493784511	75452.423	872	0.26	ns	0.2272727	0.07820626;0.45370362	0.3643	ns
Unknown	Unknown	EUTREP6	2	0.00232069713742008	78251	14	2.18993135011442	1.14196801444978	0.00254108370767851	75452.423	588	0.828	ns	0.1428571	0.01779452;0.42812916	1	ns
Unknown	Unknown	MARE11	3	0.00348104570613012	78251	13	2.11303344867359	1.07293101936751	0.00245185533780484	75452.423	770	0.464	ns	0.2307692	0.05038107;0.53813154	0.4557	ns
Unknown	Unknown	UCON61	3	0.00348104570613012	78251	16	2.58208955223881	1.32868327968466	0.00299612391622145	75452.423	724	0.556	ns	0.1875	0.04047373;0.45645655	0.7341	ns
Unknown	Unknown	UCON5	26	0.0301690627864611	78251	118	17.603	3.92820847484216	0.0204256158550028	75452.423	985	0.034	*	0.220339	0.1492647;0.3059437	0.03775	*
Unknown	Unknown	UCON24	6	0.00696209141226024	78251	23	3.65297741273101	1.6935602487175	0.00423872711239253	75452.423	920	0.164	ns	0.2608696	0.1022861;0.4840520	0.246	ns
Unknown	Unknown	UCON93	6	0.00696209141226024	78251	27	4.02335025380711	1.80121428784422	0.00466848870842425	75452.423	897	0.21	ns	0.2222222	0.08621694;0.42258306	0.2787	ns
Unknown	Unknown	MARE9	0	0	78251	23	3.65541922290389	1.64720422491129	0.00424156046333169	75452.423	1	0.002	**	0	0.0000000;0.1481851	0.03981	*
Unknown	Unknown	UCON80_AMi	33	0.0382915027674313	78251	220	33.587	5.30891849773715	0.0389726273772641	75452.423	503	0.998	ns	0.15	0.1055573;0.2041575	1	ns
Unknown	Unknown	UCON25	7	0.00812243998097028	78251	49	7.506	2.50084350134475	0.00870957635673756	75452.423	512	0.98	ns	0.1428571	0.05942151;0.27242151	1	ns
Unknown	Unknown	UCON92	4	0.00464139427484016	78251	19	3.07120743034056	1.5313820148208	0.00356367114600731	75452.423	807	0.39	ns	0.2105263	0.06052454;0.45565308	0.5332	ns
Unknown	Unknown	UCON28c	15	0.0174052285306506	78251	65	9.951	2.93346283497918	0.0115466286072336	75452.423	972	0.06	ns	0.2307692	0.1352937;0.3518967	0.08568	ns
Unknown	Unknown	UCON71_Crp	40	0.0464139427484016	78251	276	42.179	5.82691272561309	0.0489423422796208	75452.423	396	0.792	ns	0.1449275	0.1055996;0.1920801	0.8018	ns
Unknown	Unknown	UCON63	4	0.00464139427484016	78251	14	2.25055679287305	1.16557109968023	0.0026114303534109	75452.423	851	0.302	ns	0.2857143	0.08388932;0.58103526	0.2623	ns
Unknown	Unknown	UCON31	17	0.0197259256680707	78251	115	17.867	3.89158778077219	0.0207319478771423	75452.423	484	0.968	ns	0.1478261	0.08853623;0.22610219	0.8982	ns
Unknown	Unknown	EUTREP2	129	0.149684965363595	78251	819	126.67	10.1374487849689	0.146981353198501	75452.423	609	0.786	ns	0.1575092	0.1332188;0.1842933	0.8091	ns
Unknown	Unknown	UCON59	13	0.0150845313932305	78251	43	6.7957957957958	2.31842457875971	0.00788549192489736	75452.423	996	0.012	*	0.3023256	0.1718250;0.4612533	0.01857	*
Unknown	Unknown	UCON87	0	0	78251	6	1.46153846153846	0.683887263908088	0.00169589406196083	75452.423	1	0.002	**	0	0.0000000;0.4592581	0.3467	ns
Unknown	Unknown	UCON35	27	0.0313294113551711	78251	170	25.509	4.83914624043709	0.0295993316392244	75452.423	678	0.648	ns	0.1588235	0.1073505;0.2226036	0.7471	ns
Unknown	Unknown	Eulor4	4	0.00464139427484016	78251	31	4.80524722502523	1.98921656433586	0.00557576173985592	75452.423	473	0.946	ns	0.1290323	0.03630166;0.29833583	1	ns
Unknown	Unknown	UCON20	11	0.0127638342558104	78251	46	7.1001001001001	2.44539360630748	0.00823859098884917	75452.423	953	0.098	ns	0.2391304	0.1258614;0.3876689	0.1486	ns
Unknown	Unknown	UCON94	3	0.00348104570613012	78251	29	3.992835209826	1.71927055350112	0.00463308062081665	75452.423	394	0.788	ns	0.1034483	0.02186374;0.27351520	0.7897	ns
Unknown	Unknown	UCON71	1	0.00116034856871004	78251	17	2.66918103448276	1.32009552201948	0.00309718039299005	75452.423	193	0.386	ns	0.05882353	0.001488174;0.286889397	0.5005	ns
Unknown	Unknown	UCON66	9	0.0104431371183904	78251	64	9.528	2.82013637421476	0.0110558011626693	75452.423	501	1.002	ns	0.140625	0.06637407;0.25023684	1	ns
Unknown	Unknown	UCON68	2	0.00232069713742008	78251	12	2.06879606879607	1.04754584639734	0.00240052455738048	75452.423	571	0.862	ns	0.1666667	0.02086253;0.48413775	1	ns
Unknown	Unknown	UCON96	3	0.00348104570613012	78251	17	2.89192025183631	1.44357013446848	0.00335563552504184	75452.423	663	0.678	ns	0.1764706	0.03798507;0.43431787	1	ns
Unknown	Unknown	UCON22	7	0.00812243998097028	78251	37	5.46593186372746	2.12506219942405	0.00634238621474276	75452.423	835	0.334	ns	0.1891892	0.07962112;0.35155238	0.4846	ns
Unknown	Unknown	UCON48	25	0.029008714217751	78251	195	30.333	5.05050676849548	0.0351968531346817	75452.423	163	0.326	ns	0.1282051	0.08471493;0.18341507	0.3238	ns
Unknown	Unknown	UCON67	6	0.00696209141226024	78251	20	3.03862212943633	1.50150428966479	0.0035258608387421	75452.423	935	0.134	ns	0.3	0.1189316;0.5427892	0.1079	ns
Unknown	Unknown	UCON64	0	0	78251	15	2.27003293084522	1.15195576600253	0.00263402946223091	75452.423	1	0.002	**	0	0.0000000;0.2180194	0.149	ns
Unknown	Unknown	UCON1	42	0.0487346398858217	78251	241	35.165	5.5838117763723	0.0408036574186886	75452.423	913	0.178	ns	0.1742739	0.1285821;0.2281769	0.2347	ns
Unknown	Unknown	UCON47	23	0.0266880170803309	78251	155	22.457	4.22824183663009	0.0260579478075214	75452.423	586	0.832	ns	0.1483871	0.09644964;0.21428885	0.909	ns
Unknown	Unknown	UCON28b	23	0.0266880170803309	78251	75	11.621	3.24158400583216	0.0134844107169794	75452.423	1001	0.002	**	0.3066667	0.2053176;0.4238355	0.001076	**
Unknown	Unknown	UCON60	6	0.00696209141226024	78251	38	5.85485485485485	2.23022459798759	0.00679367245083586	75452.423	632	0.74	ns	0.1578947	0.06022973;0.31253361	1	ns
Unknown	Unknown	UCON85	7	0.00812243998097028	78251	28	4.46787148594377	1.87551584530233	0.00518428828389526	75452.423	945	0.114	ns	0.25	0.1069080;0.4487155	0.1957	ns
Unknown	Unknown	UCON103	2	0.00232069713742008	78251	14	2.44690265486726	1.25022758833286	0.00283925999334802	75452.423	510	0.984	ns	0.1428571	0.01779452;0.42812916	1	ns
Unknown	Unknown	UCON16	7	0.00812243998097028	78251	37	5.58976930792377	2.09110173660493	0.00648608081586866	75452.423	827	0.35	ns	0.1891892	0.07962112;0.35155238	0.4914	ns
Unknown	Unknown	UCON56	5	0.0058017428435502	78251	15	2.5310119695321	1.32549417712115	0.00293685611623455	75452.423	892	0.22	ns	0.3333333	0.1182411;0.6161963	0.1562	ns
Unknown	Unknown	UCON6	17	0.0197259256680707	78251	97	14.278	3.62378915609723	0.016567456864042	75452.423	807	0.39	ns	0.1752577	0.1055386;0.2657091	0.4723	ns
Unknown	Unknown	tot	1063	1.23345052853877	78251	6436	957.863	28.3129980195821	1.11145496107031	75452.423	1001	0.002	**	0.1651647	0.1561683;0.1744656	0.0002879	***
Unknown	Unknown	UCON65	11	0.0127638342558104	78251	33	5.0641925777332	2.01547518862648	0.00587622860924473	75452.423	994	0.016	*	0.3333333	0.1796051;0.5182675	0.01215	*
Unknown	Unknown	UCON18	13	0.0150845313932305	78251	34	5.8998998998999	2.1912537909477	0.00684594040438136	75452.423	1000	0.004	**	0.3823529	0.2216654;0.5643603	0.004673	**
Unknown	Unknown	UCON101	39	0.0452535941796916	78251	210	29.532	5.16523529528479	0.0342674139311449	75452.423	973	0.058	ns	0.1857143	0.1355201;0.2450137	0.07302	ns
Unknown	Unknown	UCON12A	3	0.00348104570613012	78251	24	3.97655453618756	1.7735185695858	0.00461418936446266	75452.423	421	0.842	ns	0.125	0.02655931;0.32361136	0.7862	ns
Unknown	Unknown	UCON76	14	0.0162448799619406	78251	140	20.601	4.22820016989223	0.0239043408639955	75452.423	69	0.138	ns	0.1	0.05575757;0.16208967	0.1218	ns
Unknown	Unknown	UCON9	6	0.00696209141226024	78251	49	7.102	2.50357022347364	0.00824079553497871	75452.423	426	0.852	ns	0.122449	0.04628903;0.24769297	0.8392	ns
Unknown	Unknown	UCON12	8	0.00928278854968032	78251	59	8.889	2.65852341474488	0.0103143384272635	75452.423	470	0.94	ns	0.1355932	0.06040351;0.24980403	0.857	ns
Unknown	Unknown	UCON26	25	0.029008714217751	78251	206	32.278	5.12083381286085	0.0374537311008227	75452.423	80	0.16	ns	0.1213592	0.08009873;0.17391968	0.1798	ns
Unknown	Unknown	EUTREP14	64	0.0742623083974426	78251	382	58.228	7.05973482900426	0.0675647764588482	75452.423	813	0.378	ns	0.1675393	0.1314815;0.2088436	0.3937	ns
Unknown	Unknown	UCON27	23	0.0266880170803309	78251	102	15.289	3.51508674641677	0.0177405692670078	75452.423	992	0.02	*	0.2254902	0.1486312;0.3188873	0.0374	*
Unknown	Unknown	MamRep564	164	0.190297165268447	78251	788	123.552	10.7504822621531	0.143363386361263	75452.423	1000	0.004	**	0.2081218	0.1802778;0.2381688	0.0001288	***
Unknown	Unknown	UCON17	7	0.00812243998097028	78251	33	5.30020080321285	2.06994281955334	0.00615008041588384	75452.423	853	0.298	ns	0.2121212	0.08980424;0.38908092	0.4735	ns
Unknown	Unknown	UCON19	8	0.00928278854968032	78251	30	5.04637096774194	2.08639505714866	0.00585554932959926	75452.423	940	0.124	ns	0.2666667	0.1227948;0.4588937	0.1466	ns
Unknown	Unknown	UCON75	4	0.00464139427484016	78251	22	3.59011328527291	1.69440105512445	0.00416578281207333	75452.423	696	0.612	ns	0.1818182	0.0518673;0.4028458	0.7733	ns
Unknown	Unknown	UCON70	14	0.0162448799619406	78251	59	9.554	2.83392221401983	0.0110859702254557	75452.423	958	0.088	ns	0.2372881	0.1362257;0.3659499	0.1142	ns
Unknown	Unknown	UCON41	85	0.0986296283403534	78251	579	85.696	8.67553161765022	0.0994372309441756	75452.423	498	0.996	ns	0.1468048	0.1189764;0.1782931	1	ns
Unknown	Unknown	UCON88	12	0.0139241828245205	78251	33	5.62424849699399	2.14192827999507	0.00652608869355657	75452.423	995	0.014	*	0.3636364	0.2040031;0.5487546	0.008257	**
Unknown	Unknown	UCON28a	22	0.0255276685116209	78251	129	18.882	4.06307575422666	0.021909701674383	75452.423	809	0.386	ns	0.1705426	0.1100734;0.2467403	0.4539	ns
RC	tot	tot	202	0.234390410879428	78251	1796	283.665	15.6353202154046	0.329150276743134	75452.423	1	0.002	**	0.1124722	0.09822378;0.12799977	4.263e-08	***
RC	Helitron	tot	202	0.234390410879428	78251	1796	283.665	15.6353202154046	0.329150276743134	75452.423	1	0.002	**	0.1124722	0.09822378;0.12799977	4.263e-08	***
RC	Helitron	Helitron1Na_Mam	43	0.0498949884545317	78251	326	50.927	6.51491482025015	0.0590930715586962	75452.423	130	0.26	ns	0.1319018	0.09712856;0.17353311	0.2524	ns
RC	Helitron	Helitron1Nb_Mam	38	0.0440932456109815	78251	359	55.515	7.03500293292521	0.0644167507919379	75452.423	5	0.01	**	0.1058496	0.07600122;0.14238487	0.0104	*
RC	Helitron	Helitron3Na_Mam	134	0.155486708207145	78251	1111	178.335	12.1624298435674	0.206930762000905	75452.423	1	0.002	**	0.1206121	0.102036;0.141223	0.0001968	***
