# Supplementary material for: Transposable elements generate regulatory novelty in a tissue-specific fashion
Source: BMC Genomics. 2018 Jun 18;19:468. doi: 10.1186/s12864-018-4850-3 (PMC6006921; doi:10.1186/s12864-018-4850-3)
Supplement: Supplementary file 2 — It contains two folders “TE_PIPELINE_SUMMARY_STATISTICS_ACTIVE” “TE_PIPELINE_SUMMARY_STATISTICS_REPRESSED”. In each of the two folders are included multiple spreadsheets (txt format) with the summary statistics of the TE analysis pipeline for ACTIVE and REPRESSED regions respectively. (ZIP 3922 kb) [file 12864_2018_4850_MOESM2_ESM.zip › Supplemental_File_S1/TE_PIPELINE_SUMMARY_STATISTICS_REPRESSED/E096_15_coreMarks_dense_no_header_REPRESSED.bed.shuffle-rm.nonTE-no_low.boot-1000.stats.tab.txt]

#Script TE-analysis_Shuffle_bed.pl, v4.3
#Aggregated results + stats
#Features in input file (counts):
	104772
#With 1000 bootstraps for exp (expected); sd = standard deviation; nb = number; len = length; avg = average
#Two tests are made (permutation and binomial) to assess how significant the difference between observed and random, so two pvalues are given
#For the two tailed permutation test:
#if rank is < 500 and pvalue is not "ns", there are significantly fewer observed values than expected 
#if rank is > 500 and pvalue is not "ns", there are significantly higher observed values than expected 
#The binomial test is done with binom.test from R, two sided

#Level_(tot_means_all)	#	#	#COUNTS	#	#	#	#	#	#	#	#	#	#	#	#	#
#Rclass	Rfam	Rname	obs_hits	%_obs_(%of_features)	obs_tot_hits	nb_of_trials(nb_of_TE_in_genome)	exp_avg_hits	exp_sd	%_exp_(%of_features)	exp_tot_hits(avg)	obs_rank_in_exp	2-tailed_permutation-test_pvalue(obs.vs.exp)	significance	binomal_test_proba	binomial_test_95%_confidence_interval	binomial_test_pval	significance

age	cat.2	tot	92807	88.5799641125492	92807	4687922	88829.543	49.2916404354412	84.7836664375978	88829.543	1001	0.002	**	0.01979704	0.01967113;0.01992355	2.2e-16	***
age	cat.2	Ancient	65108	62.1425571717634	92807	2716717	74147.801	99.6749943742336	70.7706266941549	88829.543	1	0.002	**	0.02396569	0.02378415;0.02414825	2.2e-16	***
age	cat.2	LineageSpe	72755	69.4412629328447	92807	1971205	68736.213	114.06475529014	65.6055176955675	88829.543	1001	0.002	**	0.0369089	0.03664613;0.03717303	2.2e-16	***
age	cat.1	01_Human	1060	1.01172068873363	92807	10400	1429.933	39.8231891916933	1.36480452792731	88829.543	1	0.002	**	0.1019231	0.09617238;0.10789773	2.2e-16	***
age	cat.1	06_Boreotheria/Eutheria?	202	0.192799602947352	92807	2965	310.401	16.5574257463939	0.296263314626045	88829.543	1	0.002	**	0.06812816	0.05931985;0.07779978	6.984e-12	***
age	cat.1	04_Primates/Glires	463	0.441911961211011	92807	9067	908.351	27.4929019686656	0.866978772954606	88829.543	1	0.002	**	0.0510643	0.04662302;0.05579674	2.2e-16	***
age	cat.1	07_Eutheria+Metatheria	11983	11.4372160500897	92807	189643	15150.024	96.3564423792618	14.4599931279349	88829.543	1	0.002	**	0.06318715	0.06209618;0.06429149	2.2e-16	***
age	cat.1	07_Eutheria	50737	48.4261062115832	92807	1469955	58679.239	122.529275286775	56.0066038636277	88829.543	1	0.002	**	0.03451602	0.03422149;0.03481239	2.2e-16	***
age	cat.1	10_Amniota/Theria	183	0.174664986828542	92807	2529	251.138	14.6343130730185	0.239699538044516	88829.543	1	0.002	**	0.07236062	0.06256510;0.08315952	2.666e-06	***
age	cat.1	07_Eutheria/03_Primates	2	0.00190890695987478	92807	21	2.40156599552573	1.25068304187257	0.00229218302172883	88829.543	535	0.934	ns	0.0952381	0.01174932;0.30377441	1	ns
age	cat.1	02_Hominidae	1124	1.07280571144962	92807	10036	1433.953	37.2987665880386	1.36864143091666	88829.543	1	0.002	**	0.1119968	0.1058903;0.1183294	2.2e-16	***
age	cat.1	07_Metatheria	3	0.00286336043981216	92807	59	6.31631631631632	2.34969917574081	0.00602863008849341	88829.543	102	0.204	ns	0.05084746	0.01061128;0.14148724	0.2065	ns
age	cat.1	02_Haplorrhini	324	0.309242927499714	92807	4342	504.533	21.070759072418	0.48155327759325	88829.543	1	0.002	**	0.07461999	0.06697687;0.08284101	2.2e-16	***
age	cat.1	15_Euteleostomi	11	0.0104989882793113	92807	73	6.758	2.4786245338049	0.00645019661741687	88829.543	965	0.074	ns	0.1506849	0.07769566;0.25364177	0.102	ns
age	cat.1	07_Eutheria + Transfert Opossum?	57	0.0544038483564311	92807	890	98.379	9.43198395467896	0.0938981789027603	88829.543	1	0.002	**	0.06404494	0.04886433;0.08218476	2.989e-06	***
age	cat.1	05_Boreotheria	10168	9.70488298400336	92807	118653	11045.769	83.6020390896056	10.5426726606345	88829.543	1	0.002	**	0.08569526	0.08410849;0.08730232	2.2e-16	***
age	cat.1	16_Metazoa	63	0.0601305692360554	92807	491	49.905	6.61511411350815	0.0476320009162753	88829.543	978	0.048	*	0.1283096	0.1000229;0.1611607	0.06132	ns
age	cat.1	16_Vertebrata	733	0.699614400794105	92807	8857	847.703	26.6181764649331	0.809093078303363	88829.543	1	0.002	**	0.0827594	0.07710295;0.08869204	2.561e-05	***
age	cat.1	07_Eutheria/Primates?	42	0.0400870461573703	92807	424	43.748	6.33518986539714	0.0417554308403008	88829.543	429	0.858	ns	0.0990566	0.07232712;0.13153345	0.873	ns
age	cat.1	03_Euarchontoglires/Primates?	935	0.892414003741458	92807	13041	1525.548	37.3970350995133	1.45606459741152	88829.543	1	0.002	**	0.07169696	0.06732676;0.07625942	2.2e-16	***
age	cat.1	tot	92807	88.5799641125492	92807	4687922	88829.543	49.2916404354412	84.7836664375978	88829.543	1001	0.002	**	0.01979704	0.01967113;0.01992355	2.2e-16	***
age	cat.1	09_Theria	405	0.386553659374642	92807	9723	1003.298	30.1264800599207	0.957601267514221	88829.543	1	0.002	**	0.04165381	0.03776891;0.04581620	2.2e-16	***
age	cat.1	10_Theria/Mammalia	6560	6.26121482838926	92807	104874	9035.247	77.875802606661	8.62372294124384	88829.543	1	0.002	**	0.06255125	0.06109303;0.06403372	2.2e-16	***
age	cat.1	03_Primates	57568	54.9459779330355	92807	1475760	59528.327	122.52972539186	56.8170188600008	88829.543	1	0.002	**	0.03900905	0.03869724;0.03932268	2.2e-16	***
age	cat.1	08_Eutheria/Theria	171	0.163211545069293	92807	2459	244.706	14.9542366302394	0.233560493261558	88829.543	1	0.002	**	0.06954046	0.05980058;0.08031994	2.408e-07	***
age	cat.1	13_Amniota/Euteleostemi?	16	0.0152712556789982	92807	191	19.279	4.1078014841315	0.0184009086397129	88829.543	254	0.508	ns	0.08376963	0.04864006;0.13247252	0.5471	ns
age	cat.1	14_Tetrapoda	730	0.696751040354293	92807	8931	841.808	26.3374029622284	0.803466575039133	88829.543	1	0.002	**	0.08173777	0.07613701;0.08761310	3.924e-05	***
age	cat.1	12_Amniota	3223	3.0762035658382	92807	36530	3455.458	51.9650710054802	3.29807391287749	88829.543	1	0.002	**	0.08822885	0.08533946;0.09118390	2.865e-05	***
age	cat.1	03_Primates/Indep	1199	1.14438972244493	92807	25104	2706.026	47.281316043939	2.58277593250105	88829.543	1	0.002	**	0.04776131	0.04515580;0.05047214	2.2e-16	***
age	cat.1	08_Eutheria/Theria?	16526	15.7732982094453	92807	259031	19623.217	109.830627229738	18.7294477532165	88829.543	1	0.002	**	0.06379931	0.0628611;0.0647473	2.2e-16	***
age	cat.1	11_Mammalia	28411	27.1169778185011	92807	619071	34565.977	115.15106703474	32.9916170350857	88829.543	1	0.002	**	0.04589296	0.04537302;0.04641715	2.2e-16	***
age	cat.1	02_Simiiformes	18564	17.7184744015577	92807	154323	13613.186	93.6432403351168	12.9931527507349	88829.543	1001	0.002	**	0.1202932	0.1186740;0.1219265	2.2e-16	***
age	cat.1	02_Hominoidea	8344	7.96395983659756	92807	64786	7887.722	78.6527111100753	7.52846371167869	88829.543	1001	0.002	**	0.1287933	0.1262228;0.1313970	5.415e-08	***
age	cat.1	04_Euarchontoglires	4855	4.63387164509602	92807	55401	5789.734	66.2138771068537	5.52603176421181	88829.543	1	0.002	**	0.0876338	0.08529186;0.09001904	2.2e-16	***
age	cat.1	02_Catarrhini	4464	4.2606803344405	92807	30292	3764.462	57.0067568479941	3.59300385599206	88829.543	1001	0.002	**	0.1473656	0.1433913;0.1514077	2.2e-16	***
DNA?	tot	tot	356	0.33978543885771	92807	4312	421.467	19.1157611233067	0.402270644828771	88829.543	1	0.002	**	0.0825603	0.07451465;0.09117655	0.0006457	***
DNA?	PiggyBac?	tot	30	0.0286336043981216	92807	294	30.851	5.0499803268232	0.0294458443095484	88829.543	478	0.956	ns	0.1020408	0.06991159;0.14245887	1	ns
DNA?	PiggyBac?	EUTREP4	30	0.0286336043981216	92807	294	30.851	5.0499803268232	0.0294458443095484	88829.543	478	0.956	ns	0.1020408	0.06991159;0.14245887	1	ns
DNA?	hAT-Tip100?	tot	41	0.0391325926774329	92807	520	52.205	6.69191727061511	0.0498272439201313	88829.543	44	0.088	ns	0.07884615	0.05717318;0.10544500	0.1083	ns
DNA?	hAT-Tip100?	Eutr16	41	0.0391325926774329	92807	520	52.205	6.69191727061511	0.0498272439201313	88829.543	44	0.088	ns	0.07884615	0.05717318;0.10544500	0.1083	ns
DNA?	DNA?	Eulor12	6	0.00572672087962433	92807	60	5.48993963782696	2.20874381517317	0.00523989199197015	88829.543	690	0.624	ns	0.1	0.03759127;0.20505774	0.8212	ns
DNA?	DNA?	Eulor2C	2	0.00190890695987478	92807	38	3.54350051177073	1.68904414119692	0.00338210639461948	88829.543	279	0.558	ns	0.05263158	0.006438717;0.177490590	0.5775	ns
DNA?	DNA?	UCON83	1	0.000954453479937388	92807	50	3.90080971659919	1.79447518446659	0.00372314140858167	88829.543	75	0.15	ns	0.02	0.000506228;0.106469546	0.1822	ns
DNA?	DNA?	Eulor6D	7	0.00668117435956172	92807	75	7.111	2.44921980999617	0.00678711869583476	88829.543	592	0.82	ns	0.09333333	0.03835391;0.18289353	1	ns
DNA?	DNA?	tot	285	0.272019241782156	92807	3498	339.377	17.0573686371851	0.323919558660711	88829.543	1	0.002	**	0.08147513	0.07261925;0.09103767	0.001668	**
DNA?	DNA?	UCON7	13	0.012407895239186	92807	127	12.492	3.28857883450447	0.0119230328713779	88829.543	634	0.736	ns	0.1023622	0.05563936;0.16868079	0.8811	ns
DNA?	DNA?	MER133B	0	0	92807	40	3.31938775510204	1.5522995669357	0.0031682011941187	88829.543	1	0.002	**	0	0.0000000;0.0880973	0.07581	ns
DNA?	DNA?	Eulor6C	1	0.000954453479937388	92807	21	2.29445073612684	1.17583511530117	0.00218994648964116	88829.543	259	0.518	ns	0.04761905	0.001204883;0.238159910	0.7218	ns
DNA?	DNA?	Eulor6E	2	0.00190890695987478	92807	31	3.19344933469806	1.59482965704229	0.00304799883050629	88829.543	381	0.762	ns	0.06451613	0.007910983;0.214216157	0.7659	ns
DNA?	DNA?	Eulor7	0	0	92807	12	1.53098591549296	0.784923441739591	0.00146125483477738	88829.543	1	0.002	**	0	0.0000000;0.2646485	0.3845	ns
DNA?	DNA?	Eulor2A	5	0.00477226739968694	92807	67	6.723	2.37695623033344	0.00641679074561906	88829.543	319	0.638	ns	0.07462687	0.02467471;0.16562617	0.6826	ns
DNA?	DNA?	MER123	2	0.00190890695987478	92807	46	4.5095862764884	1.90524500144434	0.00430419031467224	88829.543	149	0.298	ns	0.04347826	0.005309483;0.148386776	0.3183	ns
DNA?	DNA?	Eulor6A	2	0.00190890695987478	92807	30	3.7891019172553	1.75318535517565	0.00361652151076175	88829.543	251	0.502	ns	0.06666667	0.008178134;0.220735402	0.5781	ns
DNA?	DNA?	UCON100	1	0.000954453479937388	92807	19	1.9987684729064	1.02195309280205	0.00190773152455466	88829.543	315	0.63	ns	0.05263158	0.001331629;0.260280654	0.714	ns
DNA?	DNA?	UCON21	6	0.00572672087962433	92807	28	2.54605993340733	1.31120746420304	0.00243009576356978	88829.543	895	0.214	ns	0.2142857	0.08296061;0.40953103	0.03711	*
DNA?	DNA?	Eulor5A	9	0.00859008131943649	92807	126	12.141	3.21581412094363	0.0115880196999198	88829.543	211	0.422	ns	0.07142857	0.03318028;0.13126409	0.4488	ns
DNA?	DNA?	Eulor2B	2	0.00190890695987478	92807	57	5.81	2.26606156911833	0.00554537471843622	88829.543	54	0.108	ns	0.03508772	0.004277895;0.121070663	0.122	ns
DNA?	DNA?	Eulor6B	6	0.00572672087962433	92807	64	6.724	2.47708699079381	0.006417745199099	88829.543	481	0.962	ns	0.09375	0.03518733;0.19296910	1	ns
DNA?	DNA?	MER133A	4	0.00381781391974955	92807	54	4.70475227502528	2.03058288841108	0.00449046718114122	88829.543	473	0.946	ns	0.07407407	0.02055097;0.17893343	1	ns
DNA?	DNA?	MER131	81	0.0773107318749284	92807	1106	102.994	9.21003739345225	0.0983029817126713	88829.543	8	0.016	*	0.07323689	0.05858289;0.09020717	0.02266	*
DNA?	DNA?	UCON62	2	0.00190890695987478	92807	24	2.42682926829268	1.25569545168314	0.00231629564033586	88829.543	527	0.95	ns	0.08333333	0.01025634;0.26997280	1	ns
DNA?	DNA?	Eulor3	1	0.000954453479937388	92807	37	3.15899581589958	1.52117088960286	0.003015114549593	88829.543	133	0.266	ns	0.02702703	0.000684031;0.141603096	0.3692	ns
DNA?	DNA?	UCON2	8	0.0076356278394991	92807	135	13.081	3.35375710013213	0.012485205971061	88829.543	75	0.15	ns	0.05925926	0.02592834;0.11342535	0.1878	ns
DNA?	DNA?	MER124	78	0.0744473714351162	92807	747	80.133	8.51785564944986	0.0764832207078227	88829.543	431	0.862	ns	0.1044177	0.08341578;0.12860067	0.8592	ns
DNA?	DNA?	UCON14	10	0.00954453479937388	92807	98	9.611	2.87992586240913	0.00917325239567823	88829.543	647	0.71	ns	0.1020408	0.05002763;0.17965966	0.8648	ns
DNA?	DNA?	Eulor10	6	0.00572672087962433	92807	39	4.19028340080972	1.86043613559779	0.00399943057382671	88829.543	879	0.246	ns	0.1538462	0.05862426;0.30527992	0.305	ns
DNA?	DNA?	MER134	9	0.00859008131943649	92807	89	8.638	2.79119091907858	0.00824456915969916	88829.543	632	0.74	ns	0.1011236	0.04729286;0.18330205	0.8575	ns
DNA?	DNA?	Eulor5B	3	0.00286336043981216	92807	43	3.87995930824008	1.85794797301761	0.00370324066376521	88829.543	462	0.924	ns	0.06976744	0.0146255;0.1906072	1	ns
DNA?	DNA?	UCON58	24	0.0229068835184973	92807	235	23.459	4.36730951415083	0.0223905241858512	88829.543	616	0.772	ns	0.1021277	0.06653835;0.14814087	0.9132	ns
snRNA	tot	tot	308	0.293971671820715	92807	4380	427.499	18.6308643950867	0.408027908219753	88829.543	1	0.002	**	0.07031963	0.06292185;0.07829635	2.174e-10	***
snRNA	snRNA	U14	0	0	92807	7	1.22767857142857	0.45558131047818	0.00117176208474456	88829.543	1	0.002	**	0	0.0000000;0.4096164	0.614	ns
snRNA	snRNA	U4	10	0.00954453479937388	92807	162	16.254	3.62002604805388	0.0155136868629023	88829.543	52	0.104	ns	0.0617284	0.02999513;0.11058937	0.1157	ns
snRNA	snRNA	U2	75	0.0715840109953041	92807	1087	105.345	9.77514851695505	0.100546901844004	88829.543	1	0.002	**	0.06899724	0.05465404;0.08572373	0.001448	**
snRNA	snRNA	U5	14	0.0133623487191234	92807	214	19.734	4.1543353863768	0.0188351849730844	88829.543	109	0.218	ns	0.06542056	0.03622453;0.10732927	0.1944	ns
snRNA	snRNA	U13	9	0.00859008131943649	92807	176	16.791	3.81914976204193	0.0160262283816287	88829.543	21	0.042	*	0.05113636	0.02364633;0.09485085	0.05264	ns
snRNA	snRNA	U3	21	0.0200435230786851	92807	229	25.725	4.60788537266364	0.0245533157713893	88829.543	188	0.376	ns	0.09170306	0.05766441;0.13676016	0.4015	ns
snRNA	snRNA	tot	308	0.293971671820715	92807	4380	427.499	18.6308643950867	0.408027908219753	88829.543	1	0.002	**	0.07031963	0.06292185;0.07829635	2.174e-10	***
snRNA	snRNA	U6	111	0.10594433627305	92807	1710	169.072	11.7776708023925	0.161371358759974	88829.543	1	0.002	**	0.06491228	0.05369751;0.07764682	8.843e-07	***
snRNA	snRNA	U17	0	0	92807	9	1.49477351916376	0.730158509838457	0.00142669178708411	88829.543	1	0.002	**	0	0.0000000;0.3362671	0.3719	ns
snRNA	snRNA	U8	2	0.00190890695987478	92807	29	2.63497267759563	1.37263059201704	0.00251495884167108	88829.543	490	0.98	ns	0.06896552	0.008463962;0.227661890	1	ns
snRNA	snRNA	U1	27	0.0257702439583095	92807	204	18.694	4.02747868828434	0.0178425533539495	88829.543	982	0.04	*	0.1323529	0.08906612;0.18669666	0.0513	ns
snRNA	snRNA	U7	16	0.0152712556789982	92807	245	23.113	4.50338889188036	0.0220602832817928	88829.543	77	0.154	ns	0.06530612	0.03778565;0.10388828	0.1265	ns
snRNA	snRNA	U13_	28	0.0267246974382469	92807	308	31.658	5.23071662359914	0.0302160882678578	88829.543	262	0.524	ns	0.09090909	0.06125991;0.12870677	0.5731	ns
Retroposon	tot	tot	753	0.718703470392853	92807	5565	702.777	25.6587147113927	0.670767953269958	88829.543	974	0.056	ns	0.13531	0.1264261;0.1445781	0.04361	*
Retroposon	SVA	tot	753	0.718703470392853	92807	5565	702.777	25.6587147113927	0.670767953269958	88829.543	974	0.056	ns	0.13531	0.1264261;0.1445781	0.04361	*
Retroposon	SVA	SVA_D	170	0.162257091589356	92807	1433	207.836	13.7905505068972	0.198369793456267	88829.543	3	0.006	**	0.1186322	0.1023362;0.1365093	0.004325	**
Retroposon	SVA	SVA_B	149	0.142213568510671	92807	801	98.591	9.93218844803941	0.094100523040507	88829.543	1001	0.002	**	0.1860175	0.1596415;0.2147271	3.71e-07	***
Retroposon	SVA	SVA_E	54	0.0515404879166189	92807	686	76.307	8.2249864073688	0.0728314816935823	88829.543	3	0.006	**	0.0787172	0.05968543;0.10146274	0.006168	**
Retroposon	SVA	SVA_C	85	0.081128545794678	92807	486	64.568	7.69718277180831	0.0616271522925973	88829.543	996	0.012	*	0.1748971	0.1421590;0.2116491	0.008971	**
Retroposon	SVA	SVA_A	201	0.191845149467415	92807	1186	138.886	10.943160272826	0.132560226014584	88829.543	1001	0.002	**	0.1694772	0.1485440;0.1920635	1.126e-07	***
Retroposon	SVA	SVA_F	123	0.117397778032299	92807	973	122.837	10.4963138102671	0.117242202115069	88829.543	518	0.968	ns	0.1264132	0.1061741;0.1489429	0.9615	ns
tot	tot	tot	92807	88.5799641125492	92807	4687922	88829.543	49.2916404354412	84.7836664375978	88829.543	1001	0.002	**	0.01979704	0.01967113;0.01992355	2.2e-16	***
rRNA	tot	tot	174	0.166074905509105	92807	1766	180.988	12.5791928235516	0.172744626426908	88829.543	298	0.596	ns	0.09852775	0.08502056;0.11338492	0.6101	ns
rRNA	rRNA	tot	174	0.166074905509105	92807	1766	180.988	12.5791928235516	0.172744626426908	88829.543	298	0.596	ns	0.09852775	0.08502056;0.11338492	0.6101	ns
rRNA	rRNA	SSU-rRNA_Hsa	9	0.00859008131943649	92807	80	7.674	2.56442981972608	0.00732447600503951	88829.543	768	0.468	ns	0.1125	0.05275151;0.20284659	0.5687	ns
rRNA	rRNA	LSU-rRNA_Hsa	54	0.0515404879166189	92807	411	42.243	5.99632444976979	0.0403189783529951	88829.543	979	0.046	*	0.1313869	0.1002654;0.1679314	0.06139	ns
rRNA	rRNA	5S	113	0.107853243232925	92807	1275	131.336	10.6096026159168	0.125354102241057	88829.543	41	0.082	ns	0.08862745	0.0735978;0.1055840	0.09704	ns
tRNA	tot	tot	242	0.230977742144848	92807	1997	174.991	12.83673247757	0.167020768907723	88829.543	1001	0.002	**	0.1211818	0.1071825;0.1363035	4.653e-07	***
tRNA	tRNA	tRNA-Arg-AGA	3	0.00286336043981216	92807	41	4.2744702320888	1.8475602522595	0.00407978298790593	88829.543	362	0.724	ns	0.07317073	0.01535147;0.19924598	0.7964	ns
tRNA	tRNA	tRNA-His-CAY_	12	0.0114534417592487	92807	44	4.13807106598985	1.88522882930613	0.00394959632916223	88829.543	986	0.032	*	0.2727273	0.1495768;0.4278964	0.0005691	***
tRNA	tRNA	tRNA-Thr-ACG_	5	0.00477226739968694	92807	12	1.7258064516129	0.888133612564691	0.00164720197344033	88829.543	744	0.516	ns	0.4166667	0.1516522;0.7233303	0.02017	*
tRNA	tRNA	tRNA-Arg-CGA_	0	0	92807	2	1.01840490797546	0.134824652379835	0.000972020108402493	88829.543	1	0.002	**	0	0.0000000;0.8418861	0.2409	ns
tRNA	tRNA	tRNA-Leu-TTA(m)	2	0.00190890695987478	92807	27	3.6497461928934	1.70071793680115	0.00348351295469534	88829.543	271	0.542	ns	0.07407407	0.009100073;0.242898347	0.5711	ns
tRNA	tRNA	tRNA-Thr-ACY	0	0	92807	13	1.85621761658031	0.963026031867785	0.00177167336366616	88829.543	1	0.002	**	0	0.0000000;0.2470526	0.2374	ns
tRNA	tRNA	tRNA-Lys-AAA	8	0.0076356278394991	92807	47	3.09758656873033	1.52497570207537	0.00295650227993197	88829.543	952	0.1	ns	0.1702128	0.07646948;0.30809127	0.01107	*
tRNA	tRNA	tRNA-Ser-TCG	2	0.00190890695987478	92807	7	1.26710816777042	0.516711675006486	0.00120939580018556	88829.543	438	0.876	ns	0.2857143	0.03669257;0.70957914	0.6176	ns
tRNA	tRNA	tRNA-Ser-TCA_	3	0.00286336043981216	92807	4	1.17633928571429	0.420581243773725	0.00112276112483706	88829.543	448	0.896	ns	0.75	0.1941204;0.9936905	0.0793	ns
tRNA	tRNA	tRNA-Arg-CGY_	7	0.00668117435956172	92807	40	3.12964930924548	1.52990848852738	0.00298710467419299	88829.543	932	0.14	ns	0.175	0.07338273;0.32779013	0.03393	*
tRNA	tRNA	tRNA-Cys-TGY	12	0.0114534417592487	92807	136	12.754	3.34165387954088	0.0121730996831214	88829.543	500	1	ns	0.08823529	0.0464263;0.1490569	1	ns
tRNA	tRNA	tRNA-Glu-GAA	13	0.012407895239186	92807	95	10.805	3.08260887520254	0.0103128698507235	88829.543	811	0.382	ns	0.1368421	0.07492247;0.22263125	0.4227	ns
tRNA	tRNA	tRNA-Ala-GCY	5	0.00477226739968694	92807	28	2.26628571428571	1.1915777229209	0.00216306428653239	88829.543	864	0.276	ns	0.1785714	0.06064291;0.36893335	0.07142	ns
tRNA	tRNA	tRNA-Thr-ACG	0	0	92807	3	1.12179487179487	0.33724720136559	0.00107070101916053	88829.543	1	0.002	**	0	0.0000000;0.7075982	0.2977	ns
tRNA	tRNA	tRNA-Ile-ATC	0	0	92807	9	2.38335158817087	1.10512509420334	0.00227479821724398	88829.543	1	0.002	**	0	0.0000000;0.3362671	0.1241	ns
tRNA	tRNA	tRNA-Gly-GGY	8	0.0076356278394991	92807	37	3.74923547400612	1.77520103104348	0.00357847084526984	88829.543	973	0.058	ns	0.2162162	0.09826564;0.38213649	0.04862	*
tRNA	tRNA	tRNA-Met	8	0.0076356278394991	92807	50	6.30792377131394	2.22221067483261	0.00602061979471036	88829.543	832	0.34	ns	0.16	0.07170077;0.29112631	0.5196	ns
tRNA	tRNA	tRNA-Met_	1	0.000954453479937388	92807	48	3.79877425944842	1.72890692358512	0.00362575331142711	88829.543	79	0.158	ns	0.02083333	0.0005273153;0.1106961606	0.1802	ns
tRNA	tRNA	tRNA-Trp-TGG	4	0.00381781391974955	92807	13	1.75295663600526	0.861116050288499	0.00167311556141455	88829.543	758	0.488	ns	0.3076923	0.09092039;0.61426166	0.0866	ns
tRNA	tRNA	tRNA-Thr-ACA	3	0.00286336043981216	92807	25	2.65561497326203	1.38093008620551	0.00253466095260378	88829.543	701	0.602	ns	0.12	0.0254654;0.3121903	0.7442	ns
tRNA	tRNA	tRNA-Lys-AAG	10	0.00954453479937388	92807	73	7.228	2.50325433831288	0.00689878975298744	88829.543	891	0.222	ns	0.1369863	0.06769407;0.23752865	0.3227	ns
tRNA	tRNA	tRNA-Leu-TTG	3	0.00286336043981216	92807	26	1.79496855345912	0.907275292394046	0.00171321398222724	88829.543	755	0.494	ns	0.1153846	0.02445808;0.30154040	0.4216	ns
tRNA	tRNA	tRNA-Gln-CAG	9	0.00859008131943649	92807	79	7.275	2.66467173878425	0.0069436490665445	88829.543	807	0.39	ns	0.1139241	0.05343687;0.20527785	0.4393	ns
tRNA	tRNA	tRNA-Ile-ATT	12	0.0114534417592487	92807	53	4.69919517102616	1.96368320208835	0.00448516318389088	88829.543	995	0.014	*	0.2264151	0.1228274;0.3620959	0.001987	**
tRNA	tRNA	tRNA-Arg-AGG	1	0.000954453479937388	92807	20	2.29064587973274	1.14263743950575	0.00218631493121515	88829.543	260	0.52	ns	0.05	0.001265089;0.248732763	0.7209	ns
tRNA	tRNA	tRNA-Glu-GAG_	15	0.0143168021990608	92807	96	9.776	2.96489706644508	0.0093307372198679	88829.543	971	0.062	ns	0.15625	0.09017248;0.24458412	0.08926	ns
tRNA	tRNA	tRNA-Arg-CGG	1	0.000954453479937388	92807	17	1.15697674418605	0.372225423932109	0.001104280479695	88829.543	292	0.584	ns	0.05882353	0.001488174;0.286889397	1	ns
tRNA	tRNA	tRNA-Gln-CAA	1	0.000954453479937388	92807	24	2.27809307604994	1.16817028469923	0.00217433386405714	88829.543	260	0.52	ns	0.04166667	0.001054352;0.211201683	0.7228	ns
tRNA	tRNA	tRNA-Val-GTG	13	0.012407895239186	92807	38	3.96326530612245	1.82499878993633	0.00378275236334369	88829.543	981	0.042	*	0.3421053	0.1963291;0.5135268	7.475e-05	***
tRNA	tRNA	tRNA-Tyr-TAT	0	0	92807	5	1.15454545454545	0.386387610393498	0.0011019599268368	88829.543	1	0.002	**	0	0.0000000;0.5218238	0.5961	ns
tRNA	tRNA	tRNA-Arg-CGA	0	0	92807	8	1.28260869565217	0.530673246841526	0.00122419033296317	88829.543	1	0.002	**	0	0.0000000;0.3694166	0.3703	ns
tRNA	tRNA	tRNA-Tyr-TAC	7	0.00668117435956172	92807	34	3.69081632653061	1.6721345825758	0.00352271248666687	88829.543	961	0.082	ns	0.2058824	0.08702131;0.37897775	0.08943	ns
tRNA	tRNA	tRNA-Ala-GCY_	10	0.00954453479937388	92807	82	1.76315789473684	0.901885319309833	0.00168285218831066	88829.543	761	0.482	ns	0.1219512	0.06005801;0.21285883	1.101e-05	***
tRNA	tRNA	tRNA-Pro-CCA	1	0.000954453479937388	92807	9	1.50866141732283	0.741622360689695	0.00143994713981105	88829.543	389	0.778	ns	0.1111111	0.002809137;0.482496515	1	ns
tRNA	tRNA	tRNA-Leu-TTA	5	0.00477226739968694	92807	13	1.7075208913649	0.828854957160323	0.00162974925682902	88829.543	718	0.568	ns	0.3846154	0.1385793;0.6842224	0.02016	*
tRNA	tRNA	tRNA-Val-GTY	9	0.00859008131943649	92807	29	2.68148148148148	1.37975906991882	0.00255934933138766	88829.543	945	0.114	ns	0.3103448	0.1528459;0.5083234	0.0008855	***
tRNA	tRNA	tRNA-Leu-CTG	3	0.00286336043981216	92807	16	1.87053020961776	0.999633063549108	0.00178533406789768	88829.543	755	0.494	ns	0.1875	0.04047373;0.45645655	0.4225	ns
tRNA	tRNA	tRNA-Met-i	9	0.00859008131943649	92807	40	3.50206611570248	1.68207161256343	0.00334255919110304	88829.543	967	0.07	ns	0.225	0.1083966;0.3845117	0.006748	**
tRNA	tRNA	tRNA-Thr-ACY_	4	0.00381781391974955	92807	12	1.58928571428571	0.764957999434247	0.00151689928061478	88829.543	670	0.664	ns	0.3333333	0.09924609;0.65112449	0.06325	ns
tRNA	tRNA	tRNA-Asn-AAT	1	0.000954453479937388	92807	2	1	0	0.000954453479937388	88829.543	92	0.184	ns	0.5	0.01257912;0.98742088	1	ns
tRNA	tRNA	tot	242	0.230977742144848	92807	1997	174.991	12.83673247757	0.167020768907723	88829.543	1001	0.002	**	0.1211818	0.1071825;0.1363035	4.653e-07	***
tRNA	tRNA	tRNA-Gly-GGA	10	0.00954453479937388	92807	107	10.863	3.09156736766139	0.0103682281525598	88829.543	465	0.93	ns	0.09345794	0.04573196;0.16516192	1	ns
tRNA	tRNA	tRNA-Asn-AAC	10	0.00954453479937388	92807	46	4.60322255790534	1.88950563379308	0.00439356178931903	88829.543	992	0.02	*	0.2173913	0.1094817;0.3636244	0.02192	*
tRNA	tRNA	tRNA-Ile-ATA	7	0.00668117435956172	92807	65	6.4024024024024	2.20816353711574	0.00611079525293247	88829.543	703	0.598	ns	0.1076923	0.04440866;0.20938160	0.8338	ns
tRNA	tRNA	tRNA-Leu-CTA_	1	0.000954453479937388	92807	7	1.34441805225653	0.656577312792133	0.00128318448846689	88829.543	311	0.622	ns	0.1428571	0.003610297;0.578723197	1	ns
tRNA	tRNA	tRNA-Ser-TCA(m)	5	0.00477226739968694	92807	31	3.05109489051095	1.49965074234769	0.00291212813586736	88829.543	900	0.204	ns	0.1612903	0.05452433;0.33727158	0.2249	ns
tRNA	tRNA	tRNA-Phe-TTY	8	0.0076356278394991	92807	87	3.78877551020408	1.82404676733078	0.00361620997041584	88829.543	971	0.062	ns	0.09195402	0.04054017;0.17316917	0.05677	ns
tRNA	tRNA	tRNA-Ala-GCA	5	0.00477226739968694	92807	40	1.46853146853147	0.67794059020066	0.00140164497053742	88829.543	573	0.858	ns	0.125	0.04185963;0.26803292	0.01506	*
tRNA	tRNA	tRNA-Leu-CTY	4	0.00381781391974955	92807	30	2.02955082742317	1.07486684427256	0.00193711184994385	88829.543	821	0.362	ns	0.1333333	0.0375535;0.3072184	0.1418	ns
tRNA	tRNA	tRNA-Leu-CTA	0	0	92807	1	1	0	0.000954453479937388	88829.543	1	0.002	**	0	0.000;0.975	2.2e-16	***
tRNA	tRNA	tRNA-SeC(e)-TGA	0	0	92807	3	1.18181818181818	0.411570289947317	0.00112799047628964	88829.543	1	0.002	**	0	0.0000000;0.7075982	0.2837	ns
tRNA	tRNA	tRNA-Ser-TCY	5	0.00477226739968694	92807	15	1.6441893830703	0.825038284553555	0.00156930227834756	88829.543	698	0.608	ns	0.3333333	0.1182411;0.6161963	0.01848	*
tRNA	tRNA	tRNA-Val-GTA	2	0.00190890695987478	92807	12	1.72690763052209	0.854172189623467	0.00164825299748224	88829.543	621	0.762	ns	0.1666667	0.02086253;0.48413775	0.6874	ns
tRNA	tRNA	tRNA-Gly-GGG	5	0.00477226739968694	92807	47	4.38484848484848	1.93691527326484	0.00418513389536182	88829.543	724	0.556	ns	0.106383	0.0354563;0.2310476	0.7997	ns
tRNA	tRNA	tRNA-Glu-GAG	1	0.000954453479937388	92807	18	1.81053952321205	0.939362199428337	0.00172807574849392	88829.543	368	0.736	ns	0.05555556	0.001405556;0.272943600	1	ns
tRNA	tRNA	tRNA-Ser-AGY	4	0.00381781391974955	92807	14	1.57245337159254	0.79201393297147	0.00150083359255578	88829.543	693	0.618	ns	0.2857143	0.08388932;0.58103526	0.06334	ns
tRNA	tRNA	tRNA-His-CAY	0	0	92807	1	1	0	0.000954453479937388	88829.543	1	0.002	**	0	0.000;0.975	2.2e-16	***
tRNA	tRNA	tRNA-Gln-CAA_	3	0.00286336043981216	92807	34	4.06161616161616	1.78161644096344	0.00387662367962448	88829.543	411	0.822	ns	0.08823529	0.0185795;0.2367753	0.7922	ns
tRNA	tRNA	tRNA-Pro-CCY	3	0.00286336043981216	92807	17	2.1308840413318	1.07590070221228	0.00203382968859218	88829.543	776	0.452	ns	0.1764706	0.03798507;0.43431787	0.4634	ns
tRNA	tRNA	tRNA-Asp-GAY	6	0.00572672087962433	92807	49	4.39656912209889	1.88806681502406	0.00419632069837255	88829.543	852	0.3	ns	0.122449	0.04628903;0.24769297	0.4468	ns
tRNA	tRNA	tRNA-Ser-TCA	0	0	92807	1	1.03061224489796	0.173150410310761	0.00098367144360894	88829.543	1	0.002	**	na	na	na	na
tRNA	tRNA	tRNA-Pro-CCG	1	0.000954453479937388	92807	4	1.16120218579235	0.417064336018764	0.00110831346714041	88829.543	315	0.63	ns	0.25	0.006309463;0.805879550	1	ns
tRNA	tRNA	tRNA-Ala-GCG	2	0.00190890695987478	92807	11	1.29589632829374	0.551389828048783	0.00123687276017804	88829.543	448	0.896	ns	0.1818182	0.0228312;0.5177559	0.3781	ns
LINE	Penelope	tot	87	0.0830374527545527	92807	1097	104.514	9.52746433090024	0.0997537510021761	88829.543	38	0.076	ns	0.0793072	0.06400671;0.09690707	0.07192	ns
LINE	Penelope	Penelope1_Vert	87	0.0830374527545527	92807	1097	104.514	9.52746433090024	0.0997537510021761	88829.543	38	0.076	ns	0.0793072	0.06400671;0.09690707	0.07192	ns
LINE	L1-Tx1	tot	7	0.00668117435956172	92807	189	18.687	4.15021147114882	0.01783587217959	88829.543	3	0.006	**	0.03703704	0.01501825;0.07481884	0.002169	**
LINE	L1-Tx1	MARE6	7	0.00668117435956172	92807	189	18.687	4.15021147114882	0.01783587217959	88829.543	3	0.006	**	0.03703704	0.01501825;0.07481884	0.002169	**
LINE	RTE-X	tot	863	0.823693353185966	92807	15596	1497.803	35.6321742648809	1.42958328561066	88829.543	1	0.002	**	0.0553347	0.05179763;0.05903875	2.2e-16	***
LINE	RTE-X	L5	45	0.0429504065971825	92807	737	75.322	8.29066047134071	0.0718913450158439	88829.543	2	0.004	**	0.06105834	0.04488135;0.08085086	0.0001196	***
LINE	RTE-X	L4_C_Mam	297	0.283472683541404	92807	5015	492.926	20.8546263318104	0.470474936051617	88829.543	1	0.002	**	0.05922233	0.05284795;0.06611556	2.2e-16	***
LINE	RTE-X	L4_B_Mam	179	0.170847172908792	92807	3247	312.985	16.0310251939409	0.298729622418203	88829.543	1	0.002	**	0.05512781	0.04752734;0.06354143	2.2e-16	***
LINE	RTE-X	L4_A_Mam	371	0.354102241056771	92807	6597	642.063	23.5743670494413	0.612819264689039	88829.543	1	0.002	**	0.05623768	0.05079976;0.06207189	2.2e-16	***
LINE	L1	L1M2	1279	1.22074600083992	92807	9096	1124.382	31.5624502259293	1.07317031267896	88829.543	1001	0.002	**	0.1406113	0.1335284;0.1479251	1.274e-06	***
LINE	L1	L1P	14	0.0133623487191234	92807	161	16.154	3.81822771228523	0.0154182415149086	88829.543	341	0.682	ns	0.08695652	0.04835717;0.14159426	0.6935	ns
LINE	L1	L1MEg1	46	0.0439048600771198	92807	1013	91.116	9.38971302600405	0.086965983277975	88829.543	1	0.002	**	0.04540967	0.03343433;0.06010827	8.493e-08	***
LINE	L1	L1MB7	1274	1.21597373344023	92807	23185	2714.25	44.5476598037876	2.59062535792006	88829.543	1	0.002	**	0.05494932	0.05205041;0.05796042	2.2e-16	***
LINE	L1	L1MB1	373	0.356011148016646	92807	6197	744	24.7307826728474	0.710113389073417	88829.543	1	0.002	**	0.06019041	0.05439623;0.06640270	2.2e-16	***
LINE	L1	L1P2	438	0.418050624212576	92807	1631	247.161	14.9587045509242	0.235903676554805	88829.543	1001	0.002	**	0.2685469	0.2471634;0.2907666	2.2e-16	***
LINE	L1	L1MCb	123	0.117397778032299	92807	2145	242.405	14.4230717948709	0.231364295804222	88829.543	1	0.002	**	0.05734266	0.04788106;0.06803504	2.2e-16	***
LINE	L1	L1M3b	125	0.119306684992173	92807	564	65.983	7.81689291309628	0.0629777039667087	88829.543	1001	0.002	**	0.2216312	0.1880000;0.2582085	2.796e-12	***
LINE	L1	L1MEh	185	0.176573893788417	92807	3050	310.185	16.8961017176523	0.296057152674379	88829.543	1	0.002	**	0.06065574	0.05244529;0.06972079	1.252e-15	***
LINE	L1	L1ME2	645	0.615622494559615	92807	12799	1382.584	33.8999432175063	1.31961211010575	88829.543	1	0.002	**	0.05039456	0.04666823;0.05432698	2.2e-16	***
LINE	L1	L1PA16	1188	1.13389073416562	92807	13973	1747.692	39.9594531230583	1.66809071125873	88829.543	1	0.002	**	0.08502111	0.08044751;0.08976837	2.2e-16	***
LINE	L1	L1MEd	783	0.747337074790975	92807	16918	1742.944	37.531046394198	1.66355896613599	88829.543	1	0.002	**	0.04628207	0.04316490;0.04955637	2.2e-16	***
LINE	L1	L1M4b	349	0.333104264498148	92807	4228	531.942	21.4612492931148	0.507713893024854	88829.543	1	0.002	**	0.08254494	0.07442221;0.09124974	2.2e-16	***
LINE	L1	L1ME3A	873	0.83323788798534	92807	15879	1706.101	37.0501756340576	1.62839403657466	88829.543	1	0.002	**	0.05497827	0.05148327;0.05863740	2.2e-16	***
LINE	L1	L1M4	1292	1.23315389607911	92807	20125	2316.987	42.8445152088745	2.21145630511969	88829.543	1	0.002	**	0.06419876	0.06085068;0.06767340	2.2e-16	***
LINE	L1	L1MC4	1113	1.06230672317031	92807	23685	2483	45.0673836501418	2.36990799068453	88829.543	1	0.002	**	0.04699177	0.04433131;0.04976408	2.2e-16	***
LINE	L1	L1MEf	622	0.593670064521055	92807	11271	1213.66	32.4939110335191	1.15838201046081	88829.543	1	0.002	**	0.05518588	0.05104130;0.05956204	2.2e-16	***
LINE	L1	L1MDa	610	0.582216622761807	92807	6954	830.786	27.0374782335415	0.792946588783263	88829.543	1	0.002	**	0.0877193	0.08117248;0.09461412	2.2e-16	***
LINE	L1	L1ME3G	1083	1.03367311877219	92807	18628	1966.861	39.3124044564072	1.87727732600313	88829.543	1	0.002	**	0.05813829	0.05482023;0.06159509	2.2e-16	***
LINE	L1	L1MEj	139	0.132669033711297	92807	2345	257.411	15.2574200921344	0.245686824724163	88829.543	1	0.002	**	0.05927505	0.05005985;0.06960928	2.2e-16	***
LINE	L1	L1P4e	76	0.0725384644752415	92807	194	28.636	5.10720937377621	0.027331729851487	88829.543	1001	0.002	**	0.3917526	0.3226200;0.4642469	2.2e-16	***
LINE	L1	L1ME3E	196	0.187072882067728	92807	4540	474.947	20.9453311718363	0.453314816935823	88829.543	1	0.002	**	0.04317181	0.03744528;0.04949486	2.2e-16	***
LINE	L1	L1MC2	335	0.319741915779025	92807	6382	742.748	25.8497331650581	0.708918413316535	88829.543	1	0.002	**	0.05249138	0.04714711;0.05824911	2.2e-16	***
LINE	L1	L1PA2	427	0.407551635933265	92807	4918	801.892	28.529989419842	0.765368609933952	88829.543	1	0.002	**	0.08682391	0.07909967;0.09504261	2.2e-16	***
LINE	L1	L1MA2	926	0.883823922422021	92807	7417	1154.459	32.29277228951	1.10187740999504	88829.543	1	0.002	**	0.1248483	0.1174068;0.1325860	5.553e-14	***
LINE	L1	L1M3e	214	0.204253044706601	92807	810	117.657	9.80946362328627	0.112298133088993	88829.543	1001	0.002	**	0.2641975	0.2341209;0.2960011	2.2e-16	***
LINE	L1	L1MC5	727	0.693887679914481	92807	14431	1507.428	36.2766979590868	1.43876990035506	88829.543	1	0.002	**	0.05037766	0.04686539;0.05407257	2.2e-16	***
LINE	L1	L1MEa	18	0.017180162638873	92807	355	35.751	5.59305652405564	0.0341226663612415	88829.543	1	0.002	**	0.05070423	0.03032382;0.07895274	0.001024	**
LINE	L1	L1PB1	1471	1.4040010689879	92807	13093	1755.474	39.5690919410218	1.67551826823961	88829.543	1	0.002	**	0.1123501	0.1069893;0.1178839	8.937e-14	***
LINE	L1	L1MCc	231	0.220478753865537	92807	3179	339.37	17.3329608414584	0.323912877486351	88829.543	1	0.002	**	0.07266436	0.06387982;0.08224449	6.43e-11	***
LINE	L1	L1PA8	927	0.884778375901959	92807	8111	1019.893	30.1320342906099	0.973440423013782	88829.543	1	0.002	**	0.1142892	0.1074430;0.1214139	0.001737	**
LINE	L1	L1P4	274	0.261520253502844	92807	3775	446.212	20.108789606026	0.425888596189822	88829.543	1	0.002	**	0.07258278	0.06450725;0.08132725	2.2e-16	***
LINE	L1	L1M7	179	0.170847172908792	92807	3059	309.711	16.3516009569049	0.295604741724888	88829.543	1	0.002	**	0.05851585	0.05046022;0.06742805	2.2e-16	***
LINE	L1	L1PA13	1086	1.036536479212	92807	9060	1217.304	30.3468699624281	1.1618600389417	88829.543	1	0.002	**	0.1198675	0.1132472;0.1267334	4.446e-05	***
LINE	L1	L1PREC2	854	0.815103271866529	92807	7902	1067.983	30.8014194224623	1.01934009086397	88829.543	1	0.002	**	0.1080739	0.1013106;0.1151278	4.315e-13	***
LINE	L1	L1M2a1	46	0.0439048600771198	92807	120	18.465	3.77372707227431	0.0176239835070439	88829.543	1001	0.002	**	0.3833333	0.2960719;0.4764972	8.9e-10	***
LINE	L1	L1MA9	1127	1.07566907188944	92807	16437	1887.582	40.2713180198396	1.80160920856717	88829.543	1	0.002	**	0.06856482	0.06474765;0.07253550	2.2e-16	***
LINE	L1	L1MA4	750	0.715840109953041	92807	10000	1187.799	33.0350103815772	1.13369888901615	88829.543	1	0.002	**	0.075	0.06991195;0.08033717	2.2e-16	***
LINE	L1	L1PB3	374	0.356965601496583	92807	3601	488.207	20.5463939732817	0.465970870079792	88829.543	1	0.002	**	0.10386	0.09408139;0.11428691	1.018e-08	***
LINE	L1	HAL1b	238	0.227159928225098	92807	4340	451.543	19.8002576044152	0.430976787691368	88829.543	1	0.002	**	0.05483871	0.04825172;0.06203252	2.2e-16	***
LINE	L1	L1MC1	712	0.67957087771542	92807	13002	1435.095	35.4639770565664	1.36973141679075	88829.543	1	0.002	**	0.05476081	0.05091171;0.05881067	2.2e-16	***
LINE	L1	L1PA4	1788	1.70656282212805	92807	11926	1817.43	40.825749740107	1.73465238804261	88829.543	229	0.458	ns	0.1499245	0.1435615;0.1564590	0.46	ns
LINE	L1	L1MD3	381	0.363646775856145	92807	5356	609.645	22.4921068348403	0.581877791776429	88829.543	1	0.002	**	0.07113518	0.06439285;0.07834916	2.2e-16	***
LINE	L1	L1PBa	541	0.516359332646127	92807	2167	328.985	17.3938874988406	0.314000878097202	88829.543	1001	0.002	**	0.2496539	0.2315486;0.2684386	2.2e-16	***
LINE	L1	L1MA8	796	0.759744970030161	92807	11124	1280.238	33.4662119658521	1.22192761424808	88829.543	1	0.002	**	0.07155699	0.06683481;0.07650486	2.2e-16	***
LINE	L1	L1M3c	250	0.238613369984347	92807	1070	146.838	11.2057719647209	0.140150040087046	88829.543	1001	0.002	**	0.2336449	0.2085842;0.2601794	2.2e-16	***
LINE	L1	L1P4b	52	0.0496315809567442	92807	155	24.93	4.55190287899685	0.0237945252548391	88829.543	1001	0.002	**	0.3354839	0.2617406;0.4156546	8.069e-08	***
LINE	L1	L1MC	550	0.524949413965563	92807	7862	858.366	26.3727808083935	0.819270415759936	88829.543	1	0.002	**	0.06995675	0.06441507;0.07581972	2.2e-16	***
LINE	L1	L1M3de	67	0.063948383155805	92807	499	66.409	7.13446701720736	0.063384301149162	88829.543	575	0.854	ns	0.1342685	0.1055934;0.1673582	0.9474	ns
LINE	L1	L1MA5	392	0.374145764135456	92807	4447	549.23	21.2538661618734	0.524214484786012	88829.543	1	0.002	**	0.08814931	0.07997668;0.09686740	8.2e-14	***
LINE	L1	HAL1M8	115	0.1097621501928	92807	2197	238.11	14.7938757179705	0.227264918107891	88829.543	1	0.002	**	0.05234411	0.04340598;0.06249859	2.2e-16	***
LINE	L1	L1ME4c	577	0.550719657923873	92807	9421	960.846	28.6873011146961	0.917082808383919	88829.543	1	0.002	**	0.06124615	0.05648743;0.06627831	2.2e-16	***
LINE	L1	L1M2a	143	0.136486847631046	92807	489	59.721	7.74138799493269	0.0570009162753407	88829.543	1001	0.002	**	0.2924335	0.2524539;0.3349442	2.2e-16	***
LINE	L1	L1MC3	733	0.699614400794105	92807	13130	1476.196	35.4983903820965	1.40896040926965	88829.543	1	0.002	**	0.05582635	0.05196007;0.05989095	2.2e-16	***
LINE	L1	L1P4d	56	0.0534493948764937	92807	167	24.322	4.49115647539546	0.0232142175390371	88829.543	1001	0.002	**	0.3353293	0.2642493;0.4123734	7.55e-10	***
LINE	L1	L1ME3C	166	0.158439277669606	92807	3264	349.645	17.3468120093257	0.333719886992708	88829.543	1	0.002	**	0.05085784	0.04357270;0.05896039	2.2e-16	***
LINE	L1	L1M4a2	166	0.158439277669606	92807	2051	244.478	14.4137876102457	0.233342877868133	88829.543	1	0.002	**	0.08093613	0.06949434;0.09359182	2.135e-08	***
LINE	L1	L1M2c	127	0.121215591952048	92807	450	55.222	7.20726443670972	0.0527068300691024	88829.543	1001	0.002	**	0.2822222	0.2410763;0.3262580	2.2e-16	***
LINE	L1	L1M6	253	0.241476730424159	92807	5357	549.871	21.6784758531433	0.524826289466651	88829.543	1	0.002	**	0.04722793	0.04170220;0.05325333	2.2e-16	***
LINE	L1	L1M1	1831	1.74760432176536	92807	9983	1457.76	34.8988298991288	1.39136410491353	88829.543	1001	0.002	**	0.1834118	0.1758633;0.1911454	2.2e-16	***
LINE	L1	L1PA7	1878	1.79246363532241	92807	13116	1918.456	43.0495217781258	1.83107700530676	88829.543	171	0.342	ns	0.1431839	0.1372311;0.1492955	0.323	ns
LINE	L1	L1P3b	36	0.034360325277746	92807	83	11.468	3.15514356740402	0.010945672507922	88829.543	1001	0.002	**	0.4337349	0.3252588;0.5470797	5.372e-11	***
LINE	L1	L1MA10	330	0.314969648379338	92807	5109	572.252	21.8878865031683	0.54618791280113	88829.543	1	0.002	**	0.0645919	0.05800415;0.07168225	2.2e-16	***
LINE	L1	L1MB8	940	0.897186271141145	92807	16563	1903.889	38.75648002262	1.81717348146451	88829.543	1	0.002	**	0.056753	0.05327730;0.06038535	2.2e-16	***
LINE	L1	L1MA4A	709	0.676707517275608	92807	6240	801.228	26.9855189728535	0.764734852823273	88829.543	2	0.004	**	0.1136218	0.1058496;0.1217572	0.0004308	***
LINE	L1	L1PB	156	0.148894742870232	92807	1846	237.516	14.1582555493323	0.226697972740809	88829.543	1	0.002	**	0.08450704	0.07221575;0.09813662	2.536e-09	***
LINE	L1	L1MB4	574	0.547856297484061	92807	9160	1058.649	29.9141882333059	1.01043122208224	88829.543	1	0.002	**	0.06266376	0.05778573;0.06782212	2.2e-16	***
LINE	L1	L1M4c	304	0.290153857900966	92807	3615	430.852	19.5294007458881	0.411228190737983	88829.543	1	0.002	**	0.08409405	0.07524784;0.09361937	1.118e-11	***
LINE	L1	L1MEg	696	0.664299622036422	92807	13185	1369.207	35.4775535769845	1.30684438590463	88829.543	1	0.002	**	0.05278726	0.04903162;0.05674179	2.2e-16	***
LINE	L1	L1P1	447	0.426640705532012	92807	3259	420.82	18.9528575895776	0.401653113427252	88829.543	928	0.148	ns	0.1371586	0.1255238;0.1494487	0.1744	ns
LINE	L1	L1ME3	600	0.572672087962433	92807	9162	1000.561	29.073450853735	0.954988928339633	88829.543	1	0.002	**	0.06548788	0.06050654;0.07074761	2.2e-16	***
LINE	L1	X9_LINE	58	0.0553583018363685	92807	653	65.996	8.09416453375513	0.0629901118619478	88829.543	174	0.348	ns	0.08882083	0.06813531;0.11330887	0.33	ns
LINE	L1	L1PA17	510	0.486771274768068	92807	4789	618.563	22.5232174949834	0.59038960791051	88829.543	1	0.002	**	0.106494	0.09789499;0.11557610	1.707e-06	***
LINE	L1	L1PA15-16	343	0.327377543618524	92807	1431	191.395	13.3333699323822	0.182677623792616	88829.543	1001	0.002	**	0.2396925	0.2177775;0.2626814	2.2e-16	***
LINE	L1	L1ME3B	397	0.378918031535143	92807	8120	875.918	25.8044404152686	0.836022983239797	88829.543	1	0.002	**	0.04889163	0.04430236;0.05380798	2.2e-16	***
LINE	L1	L1MD1	453	0.432367426411637	92807	6979	818.515	26.6578772113876	0.781234490130951	88829.543	1	0.002	**	0.06490901	0.05924003;0.07094469	2.2e-16	***
LINE	L1	L1HS	136	0.129805673271485	92807	1571	267.447	16.3676232266659	0.255265719848815	88829.543	1	0.002	**	0.08656906	0.07312822;0.10157747	2.2e-16	***
LINE	L1	L1MEb	107	0.1021265223533	92807	1672	180.383	12.4671464554139	0.172167182071546	88829.543	1	0.002	**	0.06399522	0.05273876;0.07681009	8.511e-10	***
LINE	L1	L1PA11	572	0.545947390524186	92807	4144	569.195	22.5746004967438	0.543270148512962	88829.543	562	0.88	ns	0.1380309	0.1276661;0.1489088	0.8923	ns
LINE	L1	HAL1ME	431	0.411369449853014	92807	7407	756.83	25.4740264981025	0.722359027221013	88829.543	1	0.002	**	0.0581882	0.05296420;0.06376317	2.2e-16	***
LINE	L1	L1PA8A	396	0.377963578055206	92807	2429	362.093	18.0200741972411	0.345600923910969	88829.543	970	0.064	ns	0.1630301	0.1485471;0.1783303	0.05627	ns
LINE	L1	L1MEc	1012	0.965906921696636	92807	17812	1899.907	40.8313549928306	1.8133728477074	88829.543	1	0.002	**	0.05681563	0.05346056;0.06031628	2.2e-16	***
LINE	L1	L1P4c	17	0.0162257091589356	92807	43	6.97197197197197	2.38045128323158	0.00665442291067458	88829.543	1000	0.004	**	0.3953488	0.2497678;0.5559005	0.0002149	***
LINE	L1	L1MCa	363	0.346466613217272	92807	7243	854.988	26.5937037864432	0.816046271904707	88829.543	1	0.002	**	0.05011735	0.04520548;0.05539521	2.2e-16	***
LINE	L1	L1MB2	592	0.565036460122934	92807	8944	1038.996	29.5421855102957	0.991673347841026	88829.543	1	0.002	**	0.06618962	0.06112330;0.07154068	2.2e-16	***
LINE	L1	L1MEi	293	0.279654869621655	92807	5311	551.467	22.6282776620305	0.526349597220631	88829.543	1	0.002	**	0.05516852	0.04918001;0.06165150	2.2e-16	***
LINE	L1	L1MC4a	509	0.48581682128813	92807	9991	1107.875	30.1193384646733	1.05741514908563	88829.543	1	0.002	**	0.05094585	0.04671558;0.05544024	2.2e-16	***
LINE	L1	L1MB5	795	0.758790516550223	92807	9769	1229.147	32.5059999235684	1.1731636315046	88829.543	1	0.002	**	0.08137988	0.07603221;0.08697864	2.2e-16	***
LINE	L1	HAL1	1102	1.051807734891	92807	21238	2133.142	40.6768538906641	2.0359848051006	88829.543	1	0.002	**	0.05188813	0.04894307;0.05495658	2.2e-16	***
LINE	L1	L1PA3	1260	1.20261138472111	92807	10703	1715.98	40.4702537852364	1.63782308250296	88829.543	1	0.002	**	0.117724	0.1116763;0.1239806	2.2e-16	***
LINE	L1	L1M6B	65	0.0620394761959302	92807	730	74.975	8.28547065796653	0.0715601496583056	88829.543	116	0.232	ns	0.0890411	0.06939119;0.11208342	0.2465	ns
LINE	L1	L1P3	505	0.481999007368381	92807	3552	454.101	20.0111780324459	0.433418279693048	88829.543	994	0.016	*	0.1421734	0.1308459;0.1540932	0.01196	*
LINE	L1	L1PB4	581	0.554537471843622	92807	7440	898.261	28.2281722523565	0.857348337342038	88829.543	1	0.002	**	0.0780914	0.07209351;0.08442226	2.2e-16	***
LINE	L1	L1ME3F	228	0.217615393425724	92807	4605	491.694	20.7817286154026	0.469299049364334	88829.543	1	0.002	**	0.0495114	0.04342468;0.05617711	2.2e-16	***
LINE	L1	L1MA1	507	0.483907914328256	92807	4314	690.326	24.1048287022905	0.658884052991257	88829.543	1	0.002	**	0.1175243	0.1080598;0.1275101	2.689e-15	***
LINE	L1	L1PA14	380	0.362692322376207	92807	3056	419.056	19.3363584668561	0.399969457488642	88829.543	27	0.054	ns	0.1243455	0.1128466;0.1365689	0.04024	*
LINE	L1	L1M2b	76	0.0725384644752415	92807	220	27.139	4.91669125051114	0.0259029129920208	88829.543	1001	0.002	**	0.3454545	0.2828162;0.4123222	2.2e-16	***
LINE	L1	L1M3f	115	0.1097621501928	92807	671	85.448	8.79173421974246	0.0815561409536899	88829.543	1001	0.002	**	0.171386	0.1436237;0.2020736	0.000946	***
LINE	L1	L1M8	77	0.0734929179551789	92807	1662	175.065	12.75748911536	0.167091398465239	88829.543	1	0.002	**	0.04632972	0.03673282;0.05756658	2.2e-16	***
LINE	L1	L1M3d	73	0.0696751040354293	92807	532	70.757	7.79697016434869	0.0675342648799298	88829.543	655	0.694	ns	0.137218	0.1091229;0.1694145	0.7498	ns
LINE	L1	L1M3a	157	0.14984919635017	92807	636	99.623	9.04813460000124	0.0950855190318024	88829.543	1001	0.002	**	0.2468553	0.2137990;0.2822811	4.114e-09	***
LINE	L1	L1MA3	934	0.89145955026152	92807	8888	1207.394	34.1430595072045	1.15240140495552	88829.543	1	0.002	**	0.1050855	0.09878403;0.11164714	2.2e-16	***
LINE	L1	L1M3	542	0.517313786126064	92807	7225	855.169	25.5760938295037	0.816219027984576	88829.543	1	0.002	**	0.0750173	0.06904647;0.08133368	2.2e-16	***
LINE	L1	L1ME3D	200	0.190890695987478	92807	4186	448.589	20.2064440062911	0.428157332111633	88829.543	1	0.002	**	0.04777831	0.04151498;0.05468195	2.2e-16	***
LINE	L1	L1MDb	109	0.104035429313175	92807	971	141.026	10.1540350811108	0.13460275646165	88829.543	2	0.004	**	0.1122554	0.09308419;0.13381293	0.00304	**
LINE	L1	L1MD	531	0.506814797846753	92807	8496	955.233	28.1022142445297	0.911725461001031	88829.543	1	0.002	**	0.0625	0.05744474;0.06785779	2.2e-16	***
LINE	L1	L1M5	2550	2.43385637384034	92807	44640	4430.269	59.6809052331603	4.22848566410873	88829.543	1	0.002	**	0.05712366	0.05498842;0.05931671	2.2e-16	***
LINE	L1	L1MA5A	266	0.253884625663345	92807	3431	392.143	18.6770817951945	0.374282250983087	88829.543	1	0.002	**	0.07752842	0.06879722;0.08698734	1.243e-12	***
LINE	L1	L1PB2	265	0.252930172183408	92807	2887	388.517	17.8881999848699	0.370821402664834	88829.543	1	0.002	**	0.09179079	0.08150318;0.10291415	1.75e-12	***
LINE	L1	L1M4a1	166	0.158439277669606	92807	2655	280.136	15.7120454547577	0.26737678005574	88829.543	1	0.002	**	0.06252354	0.05361260;0.07241334	1.31e-14	***
LINE	L1	L1MEg2	32	0.0305425113579964	92807	755	73.664	7.69039961551065	0.0703088611461078	88829.543	1	0.002	**	0.04238411	0.02916833;0.05930939	1.897e-08	***
LINE	L1	L1PA5	1623	1.54907799793838	92807	11398	1627.997	39.0076734706082	1.55384740197763	88829.543	460	0.92	ns	0.1423934	0.1360261;0.1489440	0.9041	ns
LINE	L1	L1ME4b	1437	1.37154965067003	92807	24590	2503.137	45.2367172946003	2.38912782041003	88829.543	1	0.002	**	0.05843839	0.05553852;0.06144315	2.2e-16	***
LINE	L1	L1PA12	271	0.258656893063032	92807	1769	247.518	15.0354161811285	0.236244416447142	88829.543	954	0.096	ns	0.1531939	0.1367129;0.1708339	0.1073	ns
LINE	L1	L1MC5a	901	0.859962585423586	92807	17929	1870.161	38.7734246289576	1.78498167449319	88829.543	1	0.002	**	0.05025378	0.04710120;0.05355322	2.2e-16	***
LINE	L1	L1ME4a	1725	1.64643225289199	92807	29291	2907.893	49.0079721303824	2.77544859313557	88829.543	1	0.002	**	0.05889181	0.05622254;0.06164898	2.2e-16	***
LINE	L1	L1PA10	1131	1.07948688580919	92807	7090	954.776	29.0351315282515	0.911289275760699	88829.543	1001	0.002	**	0.1595205	0.1510681;0.1682537	2.12e-09	***
LINE	L1	L1M	66	0.0629939296758676	92807	748	79.579	8.23635821201315	0.0759544534799374	88829.543	55	0.11	ns	0.08823529	0.0688971;0.1108899	0.1095	ns
LINE	L1	L1ME5	295	0.281563776581529	92807	3442	366.135	18.1572150799471	0.349458824876876	88829.543	1	0.002	**	0.08570598	0.07656390;0.09555875	6.026e-05	***
LINE	L1	L1MA7	592	0.565036460122934	92807	8595	1007.014	28.6197290848969	0.961148016645669	88829.543	1	0.002	**	0.06887725	0.06361206;0.07443691	2.2e-16	***
LINE	L1	L1MD2	699	0.667162982476234	92807	10982	1350.42	33.9163370356812	1.28891306837705	88829.543	1	0.002	**	0.06364961	0.05915435;0.06837786	2.2e-16	***
LINE	L1	L1MB3	1293	1.23410834955904	92807	17260	1886.055	40.2489745826519	1.80015175810331	88829.543	1	0.002	**	0.07491309	0.07102866;0.07894147	2.2e-16	***
LINE	L1	tot	43965	41.9625472454473	92807	950736	51090.566	130.230494223226	48.7635685106708	88829.543	1	0.002	**	0.04624312	0.04582183;0.04666718	2.2e-16	***
LINE	L1	L1P4a	121	0.115488871072424	92807	601	87.791	8.86554662256744	0.0837924254571832	88829.543	1001	0.002	**	0.2013311	0.1699731;0.2356562	0.0002612	***
LINE	L1	L1PBb	112	0.106898789752987	92807	317	51.534	6.83561040211988	0.0491868056350933	88829.543	1001	0.002	**	0.3533123	0.3007057;0.4086895	2.2e-16	***
LINE	L1	L1P5	76	0.0725384644752415	92807	762	84.806	8.36973215918027	0.0809433818195701	88829.543	161	0.322	ns	0.09973753	0.07938805;0.12324374	0.3278	ns
LINE	L1	L1ME1	1567	1.49562860306189	92807	31305	3361.964	52.2254555001888	3.20883823922422	88829.543	1	0.002	**	0.0500559	0.04766621;0.05252951	2.2e-16	***
LINE	L1	L1MA6	395	0.377009124575268	92807	5458	658.79	23.1580697856319	0.628784408047952	88829.543	1	0.002	**	0.07237083	0.06563540;0.07956763	2.2e-16	***
LINE	L1	L1PBa1	166	0.158439277669606	92807	441	73.506	8.53198445607813	0.0701580574962776	88829.543	1001	0.002	**	0.3764172	0.3310274;0.4234769	2.2e-16	***
LINE	L1	L1ME3Cz	708	0.675753063795671	92807	14145	1481.981	34.4896821843457	1.41448192265109	88829.543	1	0.002	**	0.05005302	0.04651709;0.05377546	2.2e-16	***
LINE	L1	L1PA15	941	0.898140724621082	92807	8463	1167.994	32.4654272722225	1.11479593784599	88829.543	1	0.002	**	0.1111899	0.1045678;0.1180809	1.985e-13	***
LINE	L1	L1PA6	1137	1.08521360668881	92807	6051	950.335	28.9803491289466	0.907050547856298	88829.543	1001	0.002	**	0.1879028	0.1781299;0.1979775	1.225e-10	***
LINE	L1	L1ME2z	404	0.385599205894705	92807	7272	828.151	26.5507653777088	0.790431603863628	88829.543	1	0.002	**	0.05555556	0.05040114;0.06106977	2.2e-16	***
LINE	Jockey	tot	23	0.0219524300385599	92807	221	21.977	4.47397893239201	0.020976024128584	88829.543	649	0.706	ns	0.1040724	0.06712537;0.15206071	0.8218	ns
LINE	Jockey	X12_LINE	23	0.0219524300385599	92807	221	21.977	4.47397893239201	0.020976024128584	88829.543	649	0.706	ns	0.1040724	0.06712537;0.15206071	0.8218	ns
LINE	tot	tot	59877	57.149811018211	92807	1569213	62865.103	122.468391423657	60.0018163249723	88829.543	1	0.002	**	0.03815734	0.03785814;0.03845826	2.2e-16	***
LINE	L2	X24_LINE	34	0.0324514183178712	92807	550	53.044	6.72839767963631	0.0506280303897988	88829.543	3	0.006	**	0.06181818	0.04318711;0.08531643	0.00473	**
LINE	L2	UCON86	10	0.00954453479937388	92807	66	5.944	2.28912736738351	0.00567327148474783	88829.543	969	0.066	ns	0.1515152	0.07512463;0.26104107	0.08536	ns
LINE	L2	L2-1_Crp	3	0.00286336043981216	92807	41	3.91269035532995	1.72514031789334	0.00373448092556212	88829.543	435	0.87	ns	0.07317073	0.01535147;0.19924598	0.7946	ns
LINE	L2	UCON49	17	0.0162257091589356	92807	106	9.66266266266266	2.94255579156798	0.00922256200383944	88829.543	995	0.014	*	0.1603774	0.09629181;0.24431648	0.02591	*
LINE	L2	tot	25771	24.5972206314664	92807	523574	31908.773	119.297759519726	30.4554394303822	88829.543	1	0.002	**	0.04922131	0.04863688;0.04981074	2.2e-16	***
LINE	L2	L2-2_Mam	47	0.0448593135570572	92807	520	50.071	6.5590380376988	0.0477904401939449	88829.543	354	0.708	ns	0.09038462	0.06716704;0.11837891	0.7102	ns
LINE	L2	L2	3893	3.71568739739625	92807	54017	5224.964	65.6089570046594	4.98698507234757	88829.543	1	0.002	**	0.0720699	0.06990287;0.07428305	2.2e-16	***
LINE	L2	L2d2	3703	3.53434123620815	92807	52674	4815.825	60.5213285231431	4.59648093001947	88829.543	1	0.002	**	0.07030034	0.06813133;0.07251683	2.2e-16	***
LINE	L2	L2d	2187	2.08738976062307	92807	27881	2714.583	47.8154517748021	2.59094319092887	88829.543	1	0.002	**	0.07844052	0.07531071;0.08165850	2.2e-16	***
LINE	L2	L2-3_AMi	2	0.00190890695987478	92807	12	1.58368495077356	0.775297076572725	0.00151155361239029	88829.543	616	0.772	ns	0.1666667	0.02086253;0.48413775	0.6662	ns
LINE	L2	L2a	10752	10.2622838162868	92807	166340	13896.534	97.3936361594759	13.2635952353682	88829.543	1	0.002	**	0.06463869	0.06346164;0.06583095	2.2e-16	***
LINE	L2	L2-1_AMi	113	0.107853243232925	92807	951	102.359	9.20395740058764	0.0976969037529111	88829.543	877	0.25	ns	0.1188223	0.09893643;0.14110221	0.2716	ns
LINE	L2	X13_LINE	8	0.0076356278394991	92807	139	12.983	3.26486911994499	0.0123916695300271	88829.543	84	0.168	ns	0.05755396	0.02517234;0.11025416	0.1874	ns
LINE	L2	L2b	8231	7.85610659336464	92807	91943	8345.673	77.3903051443159	7.9655566372695	88829.543	74	0.148	ns	0.08952286	0.08768499;0.09138667	0.1906	ns
LINE	L2	X15_LINE	12	0.0114534417592487	92807	244	23.228	4.58377868434189	0.0221700454319856	88829.543	4	0.008	**	0.04918033	0.02566709;0.08433168	0.0117	*
LINE	L2	L2-3_Crp	153	0.14603138243042	92807	1730	188.656	12.8178766557477	0.180063375711068	88829.543	4	0.008	**	0.08843931	0.07547753;0.10281597	0.00545	**
LINE	L2	L2c	8654	8.25984041537815	92807	126360	10731.416	82.4808100592375	10.2426373458558	88829.543	1	0.002	**	0.06848686	0.06710017;0.06989340	2.2e-16	***
LINE	Dong-R4	tot	48	0.0458137670369946	92807	551	59.233	7.19517070551363	0.0565351429771313	88829.543	65	0.13	ns	0.08711434	0.06492881;0.11384194	0.1302	ns
LINE	Dong-R4	Mam_R4	48	0.0458137670369946	92807	551	59.233	7.19517070551363	0.0565351429771313	88829.543	65	0.13	ns	0.08711434	0.06492881;0.11384194	0.1302	ns
LINE	RTE-BovB	tot	621	0.592715611041118	92807	8868	855.721	27.3495366716908	0.816745886305501	88829.543	1	0.002	**	0.07002706	0.06480127;0.07553741	2.2e-16	***
LINE	RTE-BovB	MamRTE1	617	0.588897797121368	92807	8819	851.423	27.2982648947926	0.812643645248731	88829.543	1	0.002	**	0.06996258	0.06472482;0.07548653	2.2e-16	***
LINE	RTE-BovB	MamRTE2	4	0.00381781391974955	92807	49	4.43927125506073	1.96766059628996	0.00423707789777873	88829.543	548	0.908	ns	0.08163265	0.02269088;0.19601418	1	ns
LINE	CR1	CR1-16_AMi	30	0.0286336043981216	92807	306	29.699	4.99152424759354	0.0283463139006605	88829.543	583	0.838	ns	0.09803922	0.06712832;0.13699451	0.9231	ns
LINE	CR1	X7D_LINE	4	0.00381781391974955	92807	55	4.88473205257836	2.05364775046496	0.00466224950614512	88829.543	457	0.914	ns	0.07272727	0.02017053;0.17586754	1	ns
LINE	CR1	X8_LINE	15	0.0143168021990608	92807	223	20.908	4.38026514297054	0.0199557133585309	88829.543	102	0.204	ns	0.06726457	0.03813329;0.10851650	0.2056	ns
LINE	CR1	CR1-12_AMi	13	0.012407895239186	92807	133	12.606	3.33254705441195	0.0120318405680907	88829.543	622	0.76	ns	0.09774436	0.05307838;0.16134536	0.882	ns
LINE	CR1	X2_LINE	16	0.0152712556789982	92807	191	19.279	4.1078014841315	0.0184009086397129	88829.543	254	0.508	ns	0.08376963	0.04864006;0.13247252	0.5471	ns
LINE	CR1	CR1_Mam	119	0.113579964112549	92807	1695	180.307	12.1536192741694	0.172094643607071	88829.543	1	0.002	**	0.07020649	0.05850095;0.08342509	4.282e-07	***
LINE	CR1	CR1-3_Croc	150	0.143168021990608	92807	1338	144.139	11.2188922154793	0.137573970144695	88829.543	715	0.574	ns	0.1121076	0.09569499;0.13024513	0.5967	ns
LINE	CR1	X21_LINE	3	0.00286336043981216	92807	45	4.83115577889447	1.95256478156592	0.00461111344528545	88829.543	266	0.532	ns	0.06666667	0.0139651;0.1826845	0.6265	ns
LINE	CR1	tot	4363	4.16428053296682	92807	68381	6160.998	66.5406466278593	5.88038598098729	88829.543	1	0.002	**	0.06380427	0.06198365;0.06566201	2.2e-16	***
LINE	CR1	CR1-L3B_Croc	3	0.00286336043981216	92807	37	3.51390319258496	1.60943170699618	0.00335385713032582	88829.543	521	0.962	ns	0.08108108	0.01704353;0.21909621	1	ns
LINE	CR1	X7B_LINE	75	0.0715840109953041	92807	934	91.902	8.70207573640465	0.0877161837132058	88829.543	25	0.05	*	0.08029979	0.06368210;0.09961847	0.06955	ns
LINE	CR1	CR1-13_AMi	7	0.00668117435956172	92807	102	9.538	2.9187454625361	0.00910357729164281	88829.543	254	0.508	ns	0.06862745	0.02803526;0.13629700	0.4961	ns
LINE	CR1	X7A_LINE	70	0.0668117435956171	92807	920	96.72	9.25187533407132	0.0923147405795442	88829.543	3	0.006	**	0.07608696	0.05979076;0.09515612	0.003633	**
LINE	CR1	X17_LINE	70	0.0668117435956171	92807	966	91.748	9.00842092975498	0.0875691978772955	88829.543	8	0.016	*	0.07246377	0.05692139;0.09066963	0.01567	*
LINE	CR1	CR1-1_Amn	2	0.00190890695987478	92807	66	6.085	2.33735710541592	0.00580784942541901	88829.543	53	0.106	ns	0.03030303	0.003691139;0.105216649	0.08855	ns
LINE	CR1	X1_LINE	9	0.00859008131943649	92807	85	8.183	2.79272453176293	0.00781029282632764	88829.543	713	0.578	ns	0.1058824	0.04957266;0.19150390	0.7128	ns
LINE	CR1	X6A_LINE	80	0.076356278394991	92807	1033	101.836	9.03109432265352	0.0971977245829038	88829.543	5	0.01	**	0.07744434	0.06188321;0.09546151	0.02157	*
LINE	CR1	CR1-11_Crp	1	0.000954453479937388	92807	25	2.76296296296296	1.32882949309534	0.00263711961493812	88829.543	161	0.322	ns	0.04	0.0010122;0.2035169	0.5161	ns
LINE	CR1	X6B_LINE	73	0.0696751040354293	92807	875	81.897	8.68595629950075	0.0781668766464323	88829.543	157	0.314	ns	0.08342857	0.06596263;0.10375749	0.3239	ns
LINE	CR1	X20_LINE	6	0.00572672087962433	92807	161	15.418	3.69092114503939	0.0147157637536746	88829.543	5	0.01	**	0.03726708	0.01379707;0.07934724	0.00722	**
LINE	CR1	CR1-8_Crp	0	0	92807	7	1.25229357798165	0.507977070760515	0.00119525596340783	88829.543	1	0.002	**	0	0.0000000;0.4096164	0.6162	ns
LINE	CR1	CR1-L3A_Croc	32	0.0305425113579964	92807	323	33.217	5.45615988408337	0.0317040812430802	88829.543	475	0.95	ns	0.09907121	0.06875591;0.13697635	0.927	ns
LINE	CR1	X5B_LINE	11	0.0104989882793113	92807	73	6.758	2.4786245338049	0.00645019661741687	88829.543	965	0.074	ns	0.1506849	0.07769566;0.25364177	0.102	ns
LINE	CR1	X7C_LINE	36	0.034360325277746	92807	620	58.588	7.14642059546787	0.0559195204825717	88829.543	1	0.002	**	0.05806452	0.04099535;0.07948266	0.001216	**
LINE	CR1	L3	2996	2.85954262589241	92807	45293	4239.18	56.8302672814345	4.04610010308098	88829.543	1	0.002	**	0.06614709	0.06387501;0.06847497	2.2e-16	***
LINE	CR1	Plat_L3	309	0.294926125300653	92807	3315	349.277	17.1660404270741	0.333368648112091	88829.543	10	0.02	*	0.09321267	0.08352708;0.10362251	0.02194	*
LINE	CR1	L3b	803	0.766426144389722	92807	9560	923.781	27.6619634737526	0.88170599015004	88829.543	1	0.002	**	0.08399582	0.07851060;0.08973602	2.214e-05	***
LTR?	tot	tot	553	0.527812774405375	92807	8420	826.889	26.5514153418731	0.789227083571947	88829.543	1	0.002	**	0.06567696	0.06047747;0.07117941	2.2e-16	***
LTR?	LTR?	MER129	6	0.00572672087962433	92807	122	12.269	3.3573666631619	0.0117101897453518	88829.543	31	0.062	ns	0.04918033	0.0182596;0.1039726	0.06875	ns
LTR?	LTR?	Eutr18	101	0.0963998014736762	92807	676	71.615	7.42576035951316	0.068353185965716	88829.543	1001	0.002	**	0.1494083	0.1233733;0.1785466	0.0004487	***
LTR?	LTR?	MamRep605	202	0.192799602947352	92807	3549	345.537	17.3203529301693	0.329798992097125	88829.543	1	0.002	**	0.05691744	0.04952173;0.06505308	2.2e-16	***
LTR?	LTR?	MamRep1151	64	0.0610850227159928	92807	1260	130.667	11.1287897347807	0.124715572862979	88829.543	1	0.002	**	0.05079365	0.03933381;0.06440256	2.123e-11	***
LTR?	LTR?	MamRep605b	151	0.144122475470546	92807	2374	233.48	14.7661653667985	0.222845798495781	88829.543	1	0.002	**	0.06360573	0.05412132;0.07418346	2.236e-09	***
LTR?	LTR?	tot	553	0.527812774405375	92807	8420	826.889	26.5514153418731	0.789227083571947	88829.543	1	0.002	**	0.06567696	0.06047747;0.07117941	2.2e-16	***
LTR?	LTR?	UCON51	3	0.00286336043981216	92807	42	3.52760736196319	1.69040721784918	0.00336693712247852	88829.543	519	0.966	ns	0.07142857	0.01497969;0.19483120	1	ns
LTR?	LTR?	Eutr5	34	0.0324514183178712	92807	397	38.794	5.82163683644518	0.037027068300691	88829.543	234	0.468	ns	0.08564232	0.0600383;0.1176205	0.4983	ns
scRNA	tot	tot	124	0.118352231512236	92807	1861	190.675	12.524545470365	0.181990417287061	88829.543	1	0.002	**	0.06663084	0.05572217;0.07892825	8.101e-08	***
scRNA	scRNA	tot	124	0.118352231512236	92807	1861	190.675	12.524545470365	0.181990417287061	88829.543	1	0.002	**	0.06663084	0.05572217;0.07892825	8.101e-08	***
scRNA	scRNA	BC200	52	0.0496315809567442	92807	676	73.477	7.9418224321338	0.0701303783453595	88829.543	5	0.01	**	0.07692308	0.05798065;0.09965312	0.006502	**
scRNA	scRNA	HY3	42	0.0400870461573703	92807	545	55.553	7.03908656998473	0.0530227541709617	88829.543	30	0.06	ns	0.07706422	0.05610298;0.10274286	0.05577	ns
scRNA	scRNA	HY4	5	0.00477226739968694	92807	162	15.641	3.79954675659552	0.0149286068797007	88829.543	2	0.004	**	0.0308642	0.01009598;0.07055428	0.00206	**
scRNA	scRNA	HY1	25	0.0238613369984347	92807	456	44.454	6.10386280490815	0.0424292749971366	88829.543	1	0.002	**	0.05482456	0.03579010;0.07987072	0.001502	**
scRNA	scRNA	HY5	1	0.000954453479937388	92807	22	2.31715575620767	1.21751772687736	0.00221161737506936	88829.543	262	0.524	ns	0.04545455	0.001150148;0.228444398	0.7233	ns
SINE	tot	tot	51210	48.8775627075936	92807	1806997	62167.768	113.214361578678	59.3362425075402	88829.543	1	0.002	**	0.02833984	0.02809837;0.02858282	2.2e-16	***
SINE	Alu	AluYc	527	0.502996983927003	92807	6703	687.784	23.4083595173881	0.656457832245256	88829.543	1	0.002	**	0.07862151	0.07228805;0.08532435	2.23e-11	***
SINE	Alu	AluYd8	17	0.0162257091589356	92807	224	21.781	4.54507389342535	0.0207889512465162	88829.543	161	0.322	ns	0.07589286	0.04483015;0.11873224	0.3115	ns
SINE	Alu	AluY	6348	6.05887069064254	92807	98084	9092.658	79.7420832173065	8.67851906998053	88829.543	1	0.002	**	0.06472004	0.06318812;0.06627776	2.2e-16	***
SINE	Alu	AluYk11	16	0.0152712556789982	92807	171	17.828	3.85814739237646	0.0170159966403238	88829.543	362	0.724	ns	0.09356725	0.05443183;0.14749921	0.8019	ns
SINE	Alu	AluYh3	43	0.0410414996373077	92807	649	67.647	7.7850496464697	0.0645659145573245	88829.543	1	0.002	**	0.06625578	0.04836105;0.08821147	0.001019	**
SINE	Alu	AluYe5	108	0.103080975833238	92807	1297	135.602	10.7152420603742	0.12942580078647	88829.543	10	0.02	*	0.08326908	0.06880513;0.09965311	0.01102	*
SINE	Alu	Alu	664	0.633757110678426	92807	7748	787.01	25.5315836124938	0.751164433245524	88829.543	1	0.002	**	0.08569954	0.07955885;0.09215392	2.337e-06	***
SINE	Alu	AluSx3	2906	2.77364181269805	92807	38631	3932.709	54.4112387462545	3.75358779063108	88829.543	1	0.002	**	0.07522456	0.07261348;0.07789970	2.2e-16	***
SINE	Alu	AluSx	8418	8.03458939411293	92807	124945	11356.603	83.7254163103197	10.8393492536174	88829.543	1	0.002	**	0.06737364	0.06598978;0.06877763	2.2e-16	***
SINE	Alu	AluSc	2917	2.78414080097736	92807	37679	3769.169	53.5724971552703	3.59749646852212	88829.543	1	0.002	**	0.07741713	0.07473802;0.08016158	2.2e-16	***
SINE	Alu	AluSg	3340	3.18787462299088	92807	42580	4373.228	58.759413583567	4.17404268315962	88829.543	1	0.002	**	0.07844058	0.07590390;0.08103492	2.2e-16	***
SINE	Alu	AluYh3a3	16	0.0152712556789982	92807	158	18.411	3.99174310458641	0.0175724430191272	88829.543	325	0.65	ns	0.1012658	0.05899851;0.15923763	0.6211	ns
SINE	Alu	AluYg6	73	0.0696751040354293	92807	811	82.38	8.77100510377976	0.078627877677242	88829.543	153	0.306	ns	0.09001233	0.07121793;0.11184685	0.2955	ns
SINE	Alu	AluSx1	7606	7.25957316840377	92807	106483	10034.795	80.5061999054931	9.5777450082083	88829.543	1	0.002	**	0.07142924	0.06988937;0.07299251	2.2e-16	***
SINE	Alu	AluYj4	252	0.240522276944222	92807	2787	289.526	15.3996257250776	0.276339098232352	88829.543	8	0.016	*	0.09041981	0.08002759;0.10168111	0.01985	*
SINE	Alu	FLAM_A	1041	0.993586072614821	92807	14934	1483.433	35.4739046188731	1.41586778910396	88829.543	1	0.002	**	0.06970671	0.06567315;0.07390885	2.2e-16	***
SINE	Alu	AluYk3	460	0.439048600771198	92807	6065	644.063	23.3858060995752	0.614728171648914	88829.543	1	0.002	**	0.07584501	0.06930480;0.08279656	1.085e-15	***
SINE	Alu	AluSc5	329	0.314015194899401	92807	4143	435.003	19.9176229179765	0.415190127133204	88829.543	1	0.002	**	0.07941105	0.07135602;0.08806487	2.749e-08	***
SINE	Alu	AluYi6	49	0.046768220516932	92807	454	46.411	6.56209876031595	0.0442971404573741	88829.543	692	0.62	ns	0.1079295	0.08092009;0.14017091	0.6982	ns
SINE	Alu	AluYa8	38	0.0362692322376207	92807	390	40.759	5.99924244466829	0.038902569388768	88829.543	347	0.694	ns	0.0974359	0.0698770;0.1312821	0.7403	ns
SINE	Alu	AluYk2	523	0.499179170007254	92807	6622	699.395	24.7418498527118	0.667539991600809	88829.543	1	0.002	**	0.07897916	0.07259414;0.08573777	2.357e-13	***
SINE	Alu	AluSq2	3887	3.70996067651663	92807	51711	5229.667	64.3679061205065	4.99147386706372	88829.543	1	0.002	**	0.07516776	0.07290948;0.07747386	2.2e-16	***
SINE	Alu	AluJo	3591	3.42744244645516	92807	45868	4673.441	60.5675899467029	4.46058202573207	88829.543	1	0.002	**	0.07828988	0.07584737;0.08078591	2.2e-16	***
SINE	Alu	AluYb8	187	0.178482800748292	92807	2645	266.71	14.8310437886165	0.254562287634101	88829.543	1	0.002	**	0.07069943	0.06122144;0.08114029	7.87e-08	***
SINE	Alu	AluSp	4452	4.24922689268125	92807	64572	6422.556	68.5109525157447	6.13003092429275	88829.543	1	0.002	**	0.06894629	0.06700375;0.07092768	2.2e-16	***
SINE	Alu	AluYk4	73	0.0696751040354293	92807	1095	114.417	10.1143171005467	0.109205703813996	88829.543	1	0.002	**	0.06666667	0.05261660;0.08309653	2.022e-05	***
SINE	Alu	AluYh9	15	0.0143168021990608	92807	168	17.893	3.90138075196098	0.0170780361165197	88829.543	280	0.56	ns	0.08928571	0.05083622;0.14298601	0.5331	ns
SINE	Alu	AluYe6	20	0.0190890695987478	92807	193	20.302	4.38269369269677	0.0193773145496888	88829.543	551	0.902	ns	0.1036269	0.06445601;0.15550088	1	ns
SINE	Alu	AluYc3	45	0.0429504065971825	92807	557	61.045	7.36554317251798	0.0582646126827778	88829.543	14	0.028	*	0.08078995	0.05953701;0.10661113	0.0297	*
SINE	Alu	AluYk12	5	0.00477226739968694	92807	100	10.711	3.03754929272031	0.0102231512236094	88829.543	48	0.096	ns	0.05	0.01643188;0.11283491	0.07339	ns
SINE	Alu	AluYf1	188	0.179437254228229	92807	1999	217.379	14.2035594165723	0.207478143015309	88829.543	19	0.038	*	0.09404702	0.0816036;0.1076953	0.03403	*
SINE	Alu	AluSq	979	0.934409956858703	92807	12256	1336.902	32.8119646016666	1.27601076623525	88829.543	1	0.002	**	0.07987924	0.07513895;0.08482017	2.2e-16	***
SINE	Alu	AluSg4	964	0.920093154659642	92807	11821	1291.668	33.4827847239872	1.23283701752377	88829.543	1	0.002	**	0.08154978	0.07667741;0.08662936	2.2e-16	***
SINE	Alu	tot	38871	37.1005612186462	92807	1196725	51781.494	123.659482578699	49.423027144657	88829.543	1	0.002	**	0.03248115	0.03216425;0.03280031	2.2e-16	***
SINE	Alu	AluSz	8222	7.8475165120452	92807	118033	10888.688	87.4044059884065	10.3927461535525	88829.543	1	0.002	**	0.06965849	0.06821254;0.07112562	2.2e-16	***
SINE	Alu	AluYi6_4d	4	0.00381781391974955	92807	46	5.41951710261569	2.15091759341563	0.00517267695817174	88829.543	341	0.682	ns	0.08695652	0.02420307;0.20791732	0.6512	ns
SINE	Alu	AluYb9	35	0.0334058717978086	92807	378	39.812	6.11948560780267	0.0379987019432673	88829.543	241	0.482	ns	0.09259259	0.06534297;0.12641957	0.5021	ns
SINE	Alu	AluSq10	128	0.122170045431986	92807	1528	165.894	12.4695731384139	0.158338105600733	88829.543	1	0.002	**	0.08376963	0.07036173;0.09880143	0.001524	**
SINE	Alu	AluYm1	355	0.338830985377773	92807	4667	488.889	20.4259123883585	0.46662180735311	88829.543	1	0.002	**	0.076066	0.0686201;0.0840473	2.817e-11	***
SINE	Alu	AluYh7	35	0.0334058717978086	92807	462	46.139	6.44680077559716	0.0440375291108311	88829.543	46	0.092	ns	0.07575758	0.0533326;0.1037876	0.08765	ns
SINE	Alu	AluSg7	475	0.453365402970259	92807	5829	632.041	24.4773458418077	0.603253731913107	88829.543	1	0.002	**	0.08148911	0.07459077;0.08880964	7.118e-12	***
SINE	Alu	AluSq4	140	0.133623487191234	92807	1638	182.444	12.7567864134977	0.174134310693697	88829.543	2	0.004	**	0.08547009	0.0723777;0.1000693	0.0006274	***
SINE	Alu	FAM	291	0.27774596266178	92807	4262	424.54	19.3643843015826	0.405203680372619	88829.543	1	0.002	**	0.0682778	0.06088616;0.07626756	7.206e-13	***
SINE	Alu	FLAM_C	1804	1.72183407780705	92807	24406	2452.384	44.5151450872862	2.34068644294277	88829.543	1	0.002	**	0.07391625	0.07066421;0.07727017	2.2e-16	***
SINE	Alu	FRAM	1720	1.64165998549231	92807	20221	2061.84	41.7660963798008	1.9679303630741	88829.543	1	0.002	**	0.08506009	0.08125013;0.08898983	3.997e-16	***
SINE	Alu	AluJr	8053	7.68621387393578	92807	114124	10470.596	79.8494754066846	9.99369678921849	88829.543	1	0.002	**	0.0705636	0.06908434;0.07206472	2.2e-16	***
SINE	Alu	AluSc8	1531	1.46126827778414	92807	20437	2148.543	41.5496633623611	2.05068434314512	88829.543	1	0.002	**	0.07491315	0.07134015;0.07860762	2.2e-16	***
SINE	Alu	AluSx4	950	0.906730805940519	92807	11827	1268.293	32.9886860060295	1.21052666743023	88829.543	1	0.002	**	0.08032468	0.07548776;0.08536933	2.2e-16	***
SINE	Alu	AluJr4	874	0.834192341465277	92807	12307	1260.76	33.3313272669628	1.20333676936586	88829.543	1	0.002	**	0.07101649	0.06653982;0.07569731	2.2e-16	***
SINE	Alu	AluSz6	3100	2.9588057878059	92807	40962	4176.853	56.4050966307649	3.98661188103692	88829.543	1	0.002	**	0.0756799	0.07313654;0.07828359	2.2e-16	***
SINE	Alu	AluJb	8226	7.85133432596495	92807	117273	10645.827	84.9273084391511	10.1609466269614	88829.543	1	0.002	**	0.07014402	0.06868872;0.07162062	2.2e-16	***
SINE	Alu	AluYa5	262	0.250066811743596	92807	3782	382.59	18.1676074914107	0.365164356889245	88829.543	1	0.002	**	0.06927552	0.06138599;0.07783819	9.722e-12	***
SINE	5S-Deu-L2	tot	190	0.181346161188104	92807	2614	247.173	14.4701920325011	0.235915129996564	88829.543	1	0.002	**	0.07268554	0.06302468;0.08331600	9.024e-05	***
SINE	5S-Deu-L2	AmnSINE1	190	0.181346161188104	92807	2614	247.173	14.4701920325011	0.235915129996564	88829.543	1	0.002	**	0.07268554	0.06302468;0.08331600	9.024e-05	***
SINE	MIR	tot	28196	26.9117703203146	92807	598863	33831.949	114.424190162283	32.2910214561142	88829.543	1	0.002	**	0.04708255	0.04654745;0.04762205	2.2e-16	***
SINE	MIR	MIR1_Amn	1486	1.41831787118696	92807	11716	1197.084	32.0501818740262	1.14256098957737	88829.543	1001	0.002	**	0.1268351	0.1208597;0.1329966	2.2e-16	***
SINE	MIR	MIR3	7645	7.29679685412133	92807	87870	7714.119	75.2753825777207	7.36276772420112	88829.543	180	0.36	ns	0.08700353	0.08514799;0.08888639	0.4142	ns
SINE	MIR	MIRb	15469	14.7644408811515	92807	223887	16924.882	96.3767843443668	16.1540125224297	88829.543	1	0.002	**	0.06909289	0.06804572;0.07015123	2.2e-16	***
SINE	MIR	MIRc	8264	7.88760355820257	92807	100994	8683.064	78.3289431010488	8.28758065131906	88829.543	1	0.002	**	0.08182664	0.08014324;0.08353411	2.228e-06	***
SINE	MIR	MIR	12547	11.9755278127744	92807	174396	14066.818	94.7977187672966	13.4261233917459	88829.543	1	0.002	**	0.07194546	0.07073697;0.07316820	2.2e-16	***
SINE	tRNA	tot	166	0.158439277669606	92807	2292	218.517	13.8593575894698	0.208564311075478	88829.543	1	0.002	**	0.07242583	0.06214840;0.08381154	0.0001206	***
SINE	tRNA	LFSINE_Vert	166	0.158439277669606	92807	2292	218.517	13.8593575894698	0.208564311075478	88829.543	1	0.002	**	0.07242583	0.06214840;0.08381154	0.0001206	***
SINE	tRNA-RTE	tot	455	0.434276333371512	92807	5836	602.064	22.469775138946	0.574642079945023	88829.543	1	0.002	**	0.07796436	0.07121215;0.08514194	5.74e-11	***
SINE	tRNA-RTE	MamSINE1	455	0.434276333371512	92807	5836	602.064	22.469775138946	0.574642079945023	88829.543	1	0.002	**	0.07796436	0.07121215;0.08514194	5.74e-11	***
SINE	tRNA-Deu	tot	45	0.0429504065971825	92807	667	62.968	7.60663110955414	0.0601000267246974	88829.543	8	0.016	*	0.06746627	0.04963251;0.08923648	0.01689	*
SINE	tRNA-Deu	AmnSINE2	45	0.0429504065971825	92807	667	62.968	7.60663110955414	0.0601000267246974	88829.543	8	0.016	*	0.06746627	0.04963251;0.08923648	0.01689	*
DNA	TcMar-Mariner	tot	1176	1.12243729240637	92807	16390	1631.987	37.5901563025595	1.55765567136258	88829.543	1	0.002	**	0.07175107	0.06784584;0.07580908	2.2e-16	***
DNA	TcMar-Mariner	MADE1	576	0.549765204443935	92807	7843	760.759	26.3636105068892	0.726109074943687	88829.543	1	0.002	**	0.07344129	0.06776369;0.07943824	2.571e-13	***
DNA	TcMar-Mariner	HSMAR2	101	0.0963998014736762	92807	1770	216.783	13.5056400556698	0.206909288741267	88829.543	1	0.002	**	0.05706215	0.04671521;0.06890591	2.2e-16	***
DNA	TcMar-Mariner	MARNA	208	0.198526323826977	92807	3156	314.32	16.7106207199148	0.30000381781392	88829.543	1	0.002	**	0.06590621	0.05749687;0.07513051	3.017e-11	***
DNA	TcMar-Mariner	HSMAR1	64	0.0610850227159928	92807	716	84.924	8.77126895945844	0.0810560073302027	88829.543	8	0.016	*	0.08938547	0.06951722;0.11271057	0.01505	*
DNA	TcMar-Mariner	MADE2	238	0.227159928225098	92807	2664	266.322	14.4152737093722	0.254191959683885	88829.543	29	0.058	ns	0.08933934	0.07877608;0.10081474	0.07042	ns
DNA	TcMar-Mariner	UCON40	12	0.0114534417592487	92807	241	23.221	4.57001575971508	0.0221633642576261	88829.543	7	0.014	*	0.04979253	0.02598988;0.08536160	0.01164	*
DNA	TcMar	tot	135	0.128851219791547	92807	1834	191.36	12.719913372197	0.182644217920819	88829.543	1	0.002	**	0.0736096	0.06207525;0.08652885	7.592e-06	***
DNA	TcMar	UCON44	29	0.0276791509181843	92807	364	36.498	5.65366783247477	0.0348356431107548	88829.543	110	0.22	ns	0.07967033	0.05400394;0.11241649	0.2212	ns
DNA	TcMar	DNA1_Mam	13	0.012407895239186	92807	169	15.944	3.77161624361349	0.0152178062841217	88829.543	271	0.542	ns	0.07692308	0.04159295;0.12794872	0.5114	ns
DNA	TcMar	X4a_DNA	14	0.0133623487191234	92807	179	20.078	4.13945057357266	0.0191635169701829	88829.543	71	0.142	ns	0.07821229	0.04341815;0.12774550	0.191	ns
DNA	TcMar	X4b_DNA	46	0.0439048600771198	92807	699	72.26	7.92888814823789	0.0689688084602756	88829.543	1	0.002	**	0.0658083	0.04857921;0.08680631	0.0007624	***
DNA	TcMar	X5a_DNA	36	0.034360325277746	92807	423	47.219	6.33570676248358	0.0450683388691635	88829.543	50	0.1	ns	0.08510638	0.06031848;0.11587664	0.08908	ns
DNA	TcMar-Tc1	tot	36	0.034360325277746	92807	649	64.048	7.38811750585223	0.0611308364830298	88829.543	1	0.002	**	0.05546995	0.03914924;0.07596985	9.627e-05	***
DNA	TcMar-Tc1	EutTc1-N2	14	0.0133623487191234	92807	198	20.698	4.26062776465498	0.0197552781277441	88829.543	74	0.148	ns	0.07070707	0.03919297;0.11578943	0.131	ns
DNA	TcMar-Tc1	X32_DNA	14	0.0133623487191234	92807	328	31.77	5.33137163622304	0.0303229870576108	88829.543	1	0.002	**	0.04268293	0.02352855;0.07057834	0.0003576	***
DNA	TcMar-Tc1	EutTc1-N1	4	0.00381781391974955	92807	56	6.172	2.24888271670033	0.00589088687817356	88829.543	239	0.478	ns	0.07142857	0.01980393;0.17290470	0.5196	ns
DNA	TcMar-Tc1	X33a_DNA	4	0.00381781391974955	92807	67	5.47887323943662	2.22003518702964	0.00522932962951611	88829.543	345	0.69	ns	0.05970149	0.0165044;0.1458632	0.6579	ns
DNA	PIF-Harbinger	tot	7	0.00668117435956172	92807	30	3.84771573604061	1.68360016411493	0.00367246567407381	88829.543	966	0.072	ns	0.2333333	0.09933786;0.42283652	0.09731	ns
DNA	PIF-Harbinger	Chompy-7_Croc	3	0.00286336043981216	92807	14	2.06960556844548	1.04254650372039	0.00197534223690058	88829.543	779	0.446	ns	0.2142857	0.04657929;0.50797568	0.4497	ns
DNA	PIF-Harbinger	Chompy-6_Croc	4	0.00381781391974955	92807	16	2.25140291806958	1.13952766991782	0.00214885934989271	88829.543	850	0.304	ns	0.25	0.07266204;0.52377082	0.2669	ns
DNA	hAT-Blackjack	BLACKJACK	85	0.081128545794678	92807	2129	213.646	14.0985621058835	0.203915168174703	88829.543	1	0.002	**	0.03992485	0.03201274;0.04913306	2.2e-16	***
DNA	hAT-Blackjack	MER81	489	0.466727751689383	92807	3668	376.146	18.1345953235121	0.359013858664529	88829.543	1001	0.002	**	0.1333152	0.1224740;0.1447442	3.32e-09	***
DNA	hAT-Blackjack	MER63D	142	0.135532394151109	92807	1718	171.394	12.2932456205791	0.163587599740389	88829.543	11	0.022	*	0.08265425	0.07006393;0.09669071	0.01748	*
DNA	hAT-Blackjack	tot	1798	1.71610735692742	92807	19734	1928.812	42.1938025422333	1.84096132554499	88829.543	1	0.002	**	0.09111179	0.08713192;0.09521258	0.001619	**
DNA	hAT-Blackjack	MER94B	60	0.0572672087962433	92807	622	64.226	7.43264207184554	0.0613007292024587	88829.543	315	0.63	ns	0.09646302	0.07441967;0.12242168	0.6444	ns
DNA	hAT-Blackjack	MER63C	57	0.0544038483564311	92807	890	98.379	9.43198395467896	0.0938981789027603	88829.543	1	0.002	**	0.06404494	0.04886433;0.08218476	2.989e-06	***
DNA	hAT-Blackjack	MER63A	441	0.420913984652388	92807	3511	363.318	18.0168110796967	0.346770129423892	88829.543	1000	0.004	**	0.1256052	0.1148159;0.1370221	2.823e-05	***
DNA	hAT-Blackjack	MER94	382	0.364601229336082	92807	4792	451.801	20.3166967582618	0.431223036689192	88829.543	1	0.002	**	0.07971619	0.07220093;0.08774809	0.0004461	***
DNA	hAT-Blackjack	MER63B	249	0.23765891650441	92807	2404	244.087	14.5299880093396	0.232969686557477	88829.543	657	0.69	ns	0.1035774	0.09167727;0.11645285	0.7356	ns
DNA	hAT-Tag1	tot	119	0.113579964112549	92807	2372	239.015	14.6582276772684	0.228128698507235	88829.543	1	0.002	**	0.05016863	0.04173339;0.05973541	2.2e-16	***
DNA	hAT-Tag1	hAT-5_Mam	54	0.0515404879166189	92807	904	100.372	9.35174160630366	0.0958004046882755	88829.543	1	0.002	**	0.05973451	0.04518938;0.07722502	1.394e-07	***
DNA	hAT-Tag1	hAT-1_Mam	66	0.0629939296758676	92807	1468	139.176	11.2512049849611	0.132837017523766	88829.543	1	0.002	**	0.04495913	0.03493916;0.05684656	9.927e-13	***
DNA	hAT-Ac	tot	464	0.442866414690948	92807	5533	548.119	21.323121594047	0.523154086969801	88829.543	1	0.002	**	0.08386047	0.07668756;0.09147574	0.0001184	***
DNA	hAT-Ac	EuthAT-2	48	0.0458137670369946	92807	1150	129.69	10.5037244931609	0.12378307181308	88829.543	1	0.002	**	0.04173913	0.03093272;0.05496159	2.2e-16	***
DNA	hAT-Ac	UCON37	29	0.0276791509181843	92807	174	19.856	4.06642346538083	0.0189516282976368	88829.543	987	0.03	*	0.1666667	0.1145511;0.2305102	0.04137	*
DNA	hAT-Ac	OldhAT1	389	0.371282403695644	92807	4209	400.969	17.9852024316244	0.382706257397014	88829.543	262	0.524	ns	0.092421	0.08383776;0.10157461	0.546	ns
DNA	tot	tot	24046	22.9507883785744	92807	524553	31881.789	124.079289767266	30.4296844576795	88829.543	1	0.002	**	0.04584094	0.04527653;0.04641037	2.2e-16	***
DNA	hAT-Charlie	MER102b	303	0.289199404421029	92807	3128	326.049	16.9149257673132	0.311198602680105	88829.543	87	0.174	ns	0.09686701	0.08672251;0.10777231	0.1879	ns
DNA	hAT-Charlie	MER3	763	0.728248005192227	92807	10909	1118.022	31.4890946055786	1.06709998854656	88829.543	1	0.002	**	0.06994225	0.06522559;0.07488996	2.2e-16	***
DNA	hAT-Charlie	Charlie17a	99	0.0944908945138014	92807	1214	121.282	10.6421676237377	0.115758026953766	88829.543	30	0.06	ns	0.0815486	0.06677029;0.09838941	0.03129	*
DNA	hAT-Charlie	Chap1a_Mam	106	0.101172068873363	92807	1415	142.587	10.9796622891592	0.136092658343832	88829.543	1	0.002	**	0.07491166	0.06173596;0.08988305	0.000913	***
DNA	hAT-Charlie	MER102c	308	0.293971671820715	92807	3112	316.043	17.047338876281	0.301648341159852	88829.543	329	0.658	ns	0.09897172	0.08869978;0.11000429	0.6563	ns
DNA	hAT-Charlie	Charlie32a	29	0.0276791509181843	92807	259	28.494	4.66516106128479	0.0271961974573359	88829.543	593	0.818	ns	0.1119691	0.07628228;0.15683589	0.9208	ns
DNA	hAT-Charlie	Charlie2a	94	0.0897186271141145	92807	2080	208.877	13.6080509276696	0.199363379528882	88829.543	1	0.002	**	0.04519231	0.03667176;0.05502216	2.2e-16	***
DNA	hAT-Charlie	UCON81	2	0.00190890695987478	92807	40	4.14747474747475	1.88240447286517	0.00395857170567971	88829.543	200	0.4	ns	0.05	0.006113647;0.169196864	0.4319	ns
DNA	hAT-Charlie	Charlie1a	225	0.214752032985912	92807	5747	603.673	23.4479824052919	0.576177795594243	88829.543	1	0.002	**	0.03915086	0.03428461;0.04449176	2.2e-16	***
DNA	hAT-Charlie	Charlie17	27	0.0257702439583095	92807	535	54.629	6.79186929265342	0.0521408391554996	88829.543	1	0.002	**	0.05046729	0.03351813;0.07258056	2.272e-05	***
DNA	hAT-Charlie	MER58D	103	0.0983087084335509	92807	1140	116.331	9.92178818968037	0.111032527774596	88829.543	105	0.21	ns	0.09035088	0.0743445;0.1085062	0.2034	ns
DNA	hAT-Charlie	MER106B	57	0.0544038483564311	92807	827	81.457	8.42598054520352	0.0777469171152598	88829.543	1	0.002	**	0.06892382	0.05261677;0.08837983	0.003466	**
DNA	hAT-Charlie	Charlie10a	15	0.0143168021990608	92807	305	29.065	5.20229169105682	0.0277411903943802	88829.543	4	0.008	**	0.04918033	0.02778368;0.07981903	0.00445	**
DNA	hAT-Charlie	Charlie23a	129	0.123124498911923	92807	1488	142.032	11.3444114731295	0.135562936662467	88829.543	136	0.272	ns	0.08669355	0.07288711;0.10215567	0.2699	ns
DNA	hAT-Charlie	hAT-16_Crp	7	0.00668117435956172	92807	20	2.76641550053821	1.33919372440421	0.00264041490144143	88829.543	928	0.148	ns	0.35	0.1539092;0.5921885	0.0144	*
DNA	hAT-Charlie	Charlie24	88	0.0839919062344901	92807	1286	124.739	10.2707530087802	0.11905757263391	88829.543	1	0.002	**	0.06842924	0.05524059;0.08362962	0.0003362	***
DNA	hAT-Charlie	MER102a	310	0.29588057878059	92807	3028	305.924	16.7020112914937	0.291990226396365	88829.543	610	0.784	ns	0.1023778	0.09180329;0.11372738	0.8094	ns
DNA	hAT-Charlie	MER5B	1974	1.8840911693964	92807	24966	2420.192	43.6818181539784	2.30996067651663	88829.543	1	0.002	**	0.07906753	0.07574940;0.08248403	2.2e-16	***
DNA	hAT-Charlie	MER20B	295	0.281563776581529	92807	4146	430.122	20.158657879122	0.410531439697629	88829.543	1	0.002	**	0.07115292	0.06351131;0.07940521	5.097e-13	***
DNA	hAT-Charlie	MER105	36	0.034360325277746	92807	714	68.489	7.76209566606396	0.0653695643874318	88829.543	1	0.002	**	0.05042017	0.03556006;0.06912241	1.043e-05	***
DNA	hAT-Charlie	Charlie1b	156	0.148894742870232	92807	3033	312.133	16.87780113555	0.297916428053297	88829.543	1	0.002	**	0.05143422	0.04384446;0.05990321	2.2e-16	***
DNA	hAT-Charlie	Charlie17b	67	0.063948383155805	92807	527	53.275	6.73904962066536	0.0508485091436643	88829.543	984	0.036	*	0.1271347	0.09990222;0.15862865	0.05091	ns
DNA	hAT-Charlie	Charlie12	2	0.00190890695987478	92807	21	2.40156599552573	1.25068304187257	0.00229218302172883	88829.543	535	0.934	ns	0.0952381	0.01174932;0.30377441	1	ns
DNA	hAT-Charlie	MER113	391	0.373191310655519	92807	3734	402.547	19.0156616079059	0.384212384988356	88829.543	280	0.56	ns	0.1047134	0.09507104;0.11497940	0.5616	ns
DNA	hAT-Charlie	MER112	300	0.286336043981216	92807	4468	447.993	19.7157719266242	0.42758847783759	88829.543	1	0.002	**	0.06714414	0.05997861;0.07488152	8.212e-15	***
DNA	hAT-Charlie	Charlie13a	25	0.0238613369984347	92807	548	59.182	6.96314306627125	0.0564864658496545	88829.543	1	0.002	**	0.04562044	0.02973742;0.06661058	2.768e-07	***
DNA	hAT-Charlie	Charlie25	54	0.0515404879166189	92807	1076	114.98	10.0295659024801	0.109743061123201	88829.543	1	0.002	**	0.05018587	0.03792276;0.06497730	5.34e-11	***
DNA	hAT-Charlie	MER113A	218	0.208070858626351	92807	2067	222.91	14.0100028615336	0.212757225212843	88829.543	374	0.748	ns	0.1054669	0.0925501;0.1195142	0.7497	ns
DNA	hAT-Charlie	Charlie18a	185	0.176573893788417	92807	2463	249.729	14.3681593463812	0.238354713091284	88829.543	1	0.002	**	0.07511165	0.06500953;0.08623731	7.55e-06	***
DNA	hAT-Charlie	Charlie29a	56	0.0534493948764937	92807	978	98.273	9.45398587098843	0.0937970068338869	88829.543	1	0.002	**	0.05725971	0.04353970;0.07371558	1.978e-06	***
DNA	hAT-Charlie	Charlie10	70	0.0668117435956171	92807	1131	115.234	10.1903428346198	0.109985492307105	88829.543	1	0.002	**	0.06189213	0.04856220;0.07755323	2.778e-06	***
DNA	hAT-Charlie	Charlie30b	45	0.0429504065971825	92807	614	66.998	7.60525054392265	0.0639464742488451	88829.543	3	0.006	**	0.0732899	0.05395738;0.09684093	0.003506	**
DNA	hAT-Charlie	Charlie14a	29	0.0276791509181843	92807	523	47.077	6.28255851875187	0.0449328064750124	88829.543	2	0.004	**	0.05544933	0.03744607;0.07866641	0.004557	**
DNA	hAT-Charlie	Charlie21a	27	0.0257702439583095	92807	742	74.467	8.00418502896941	0.0710752872904975	88829.543	1	0.002	**	0.03638814	0.02411441;0.05250322	8.815e-11	***
DNA	hAT-Charlie	MER5C1	43	0.0410414996373077	92807	617	61.091	7.13579978969692	0.058308517542855	88829.543	8	0.016	*	0.06969206	0.05089225;0.09272949	0.01259	*
DNA	hAT-Charlie	Charlie6	10	0.00954453479937388	92807	260	26.931	5.01631362679831	0.0257043866681938	88829.543	1	0.002	**	0.03846154	0.01859528;0.06959294	0.0002107	***
DNA	hAT-Charlie	Charlie9	76	0.0725384644752415	92807	1284	99.29	9.4060817758711	0.0947676860229832	88829.543	9	0.018	*	0.05919003	0.04691503;0.07352808	0.01396	*
DNA	hAT-Charlie	Charlie20a	55	0.0524949413965563	92807	869	83.85	8.56895133180993	0.08003092429275	88829.543	1	0.002	**	0.06329114	0.04803184;0.08158854	0.0005537	***
DNA	hAT-Charlie	MER107	26	0.0248157904783721	92807	337	33.168	5.31093042526279	0.0316573130225633	88829.543	98	0.196	ns	0.07715134	0.0510147;0.1110023	0.2335	ns
DNA	hAT-Charlie	Charlie29b	64	0.0610850227159928	92807	1420	136.12	10.9917431928889	0.129920207689077	88829.543	1	0.002	**	0.04507042	0.03487985;0.05719222	1.049e-12	***
DNA	hAT-Charlie	MER30	294	0.280609323101592	92807	4132	411.253	18.8170952613328	0.39252185698469	88829.543	1	0.002	**	0.07115198	0.06349780;0.07941893	2.134e-10	***
DNA	hAT-Charlie	Charlie7	176	0.16798381246898	92807	3902	389.027	18.0406134799994	0.371308173939602	88829.543	1	0.002	**	0.04510507	0.03880814;0.05209401	2.2e-16	***
DNA	hAT-Charlie	MER1A	460	0.439048600771198	92807	3227	354.452	17.478878888739	0.338307944870767	88829.543	1001	0.002	**	0.1425473	0.1306579;0.1550883	1.041e-08	***
DNA	hAT-Charlie	UCON34	31	0.029588057878059	92807	339	37.152	5.41370521955196	0.0354598556866338	88829.543	142	0.284	ns	0.09144543	0.06297974;0.12728663	0.3382	ns
DNA	hAT-Charlie	Charlie1	107	0.1021265223533	92807	1930	192.246	13.097902085412	0.183489863704043	88829.543	1	0.002	**	0.05544041	0.04565415;0.06660323	3.642e-12	***
DNA	hAT-Charlie	MER20	1713	1.63497881113275	92807	16757	1805.08	38.1554903184514	1.72286488756538	88829.543	7	0.014	*	0.1022259	0.09767857;0.10691188	0.02187	*
DNA	hAT-Charlie	Charlie4a	249	0.23765891650441	92807	2852	317.046	15.808535472769	0.302605658000229	88829.543	1	0.002	**	0.08730715	0.07719927;0.09827086	3.4e-05	***
DNA	hAT-Charlie	Charlie22a	72	0.0687206505554919	92807	1112	105.23	9.23506287939538	0.100437139693811	88829.543	1	0.002	**	0.0647482	0.05100281;0.08084795	0.0004005	***
DNA	hAT-Charlie	Charlie19a	112	0.106898789752987	92807	1605	157.501	11.7522812728047	0.150327377543619	88829.543	1	0.002	**	0.06978193	0.05780198;0.08336277	7.793e-05	***
DNA	hAT-Charlie	MER5C	106	0.101172068873363	92807	1336	136.901	10.6802278190246	0.130665635856908	88829.543	4	0.008	**	0.07934132	0.06541251;0.09515221	0.004458	**
DNA	hAT-Charlie	UCON38	30	0.0286336043981216	92807	207	23.45	4.71250545970058	0.0223819341045317	88829.543	926	0.152	ns	0.1449275	0.09996681;0.20038508	0.1536	ns
DNA	hAT-Charlie	Cheshire	49	0.046768220516932	92807	1020	108.213	9.68128908556905	0.103284274424465	88829.543	1	0.002	**	0.04803922	0.03574779;0.06301589	3.927e-11	***
DNA	hAT-Charlie	Charlie16a	128	0.122170045431986	92807	1410	141.329	11.2347219804487	0.134891955866071	88829.543	123	0.246	ns	0.09078014	0.07629451;0.10699600	0.249	ns
DNA	hAT-Charlie	Charlie31a	58	0.0553583018363685	92807	803	77.754	8.28408776571749	0.0742125758790517	88829.543	6	0.012	*	0.07222914	0.05530020;0.09237518	0.0169	*
DNA	hAT-Charlie	Chap1_Mam	45	0.0429504065971825	92807	484	51.501	6.65298889682384	0.0491553086702554	88829.543	187	0.374	ns	0.09297521	0.06862593;0.12242854	0.3763	ns
DNA	hAT-Charlie	Charlie15b	105	0.100217615393426	92807	1888	195.913	13.3675773094126	0.186989844614973	88829.543	1	0.002	**	0.05561441	0.04570929;0.06692654	1.383e-13	***
DNA	hAT-Charlie	Charlie26a	43	0.0410414996373077	92807	513	50.137	6.63447415001724	0.0478534341236208	88829.543	166	0.332	ns	0.08382066	0.06132411;0.11124607	0.3333	ns
DNA	hAT-Charlie	MER1B	681	0.649982819837361	92807	5366	535.272	21.4399087144905	0.510892223113045	88829.543	1001	0.002	**	0.1269102	0.1181153;0.1361130	1.463e-10	***
DNA	hAT-Charlie	MER103C	642	0.612759134119803	92807	8923	867.536	27.6465736943484	0.828022754170962	88829.543	1	0.002	**	0.0719489	0.06667172;0.07750755	2.2e-16	***
DNA	hAT-Charlie	Charlie7b_Mars	3	0.00286336043981216	92807	59	6.31631631631632	2.34969917574081	0.00602863008849341	88829.543	102	0.204	ns	0.05084746	0.01061128;0.14148724	0.2065	ns
DNA	hAT-Charlie	Charlie15a	300	0.286336043981216	92807	3213	329.443	16.967340441025	0.314438017791013	88829.543	40	0.08	ns	0.09337068	0.08352826;0.10396026	0.09159	ns
DNA	hAT-Charlie	MER117	475	0.453365402970259	92807	4370	424.675	18.9865179235916	0.40533253159241	88829.543	998	0.008	**	0.1086957	0.09961661;0.11830132	0.01144	*
DNA	hAT-Charlie	MER5A1	1574	1.50230977742145	92807	15942	1593.441	36.0871833731008	1.52086530752491	88829.543	298	0.596	ns	0.09873291	0.09414449;0.10346832	0.6159	ns
DNA	hAT-Charlie	Charlie8	393	0.375100217615393	92807	4378	454.942	19.0089972901776	0.434220975069675	88829.543	1	0.002	**	0.08976702	0.08146128;0.09862462	0.001956	**
DNA	hAT-Charlie	Charlie3	36	0.034360325277746	92807	337	36.513	5.92409705574832	0.0348499599129538	88829.543	511	0.982	ns	0.1068249	0.07594823;0.14481581	1	ns
DNA	hAT-Charlie	Charlie5	144	0.137441301110984	92807	2568	272.449	15.5105762941606	0.260039896155461	88829.543	1	0.002	**	0.05607477	0.04749228;0.06568602	2.2e-16	***
DNA	hAT-Charlie	Charlie4z	524	0.500133623487191	92807	5940	599.441	21.9227992767376	0.572138548467148	88829.543	1	0.002	**	0.08821549	0.08112255;0.09571579	0.001056	**
DNA	hAT-Charlie	MER30B	29	0.0276791509181843	92807	223	20.893	4.32067346824766	0.0199413965563318	88829.543	979	0.046	*	0.1300448	0.08885208;0.18139973	0.06594	ns
DNA	hAT-Charlie	Charlie13b	25	0.0238613369984347	92807	404	38.891	5.94882404408699	0.037119650288245	88829.543	14	0.028	*	0.06188119	0.04044293;0.08999614	0.01785	*
DNA	hAT-Charlie	Charlie10b	13	0.012407895239186	92807	273	27.78	4.96490183691986	0.0265147176726606	88829.543	3	0.006	**	0.04761905	0.02559546;0.08005355	0.001789	**
DNA	hAT-Charlie	Charlie2b	164	0.156530370709732	92807	3650	360.795	17.5816406825156	0.34436204329401	88829.543	1	0.002	**	0.04493151	0.03844106;0.05216265	2.2e-16	***
DNA	hAT-Charlie	Charlie7a	107	0.1021265223533	92807	1424	139.727	10.9671668971412	0.133362921391211	88829.543	2	0.004	**	0.07514045	0.06198504;0.09007899	0.002826	**
DNA	hAT-Charlie	tot	14971	14.2891230481426	92807	266107	19654.886	104.773634653564	18.7596743404726	88829.543	1	0.002	**	0.05625932	0.05538681;0.05714152	2.2e-16	***
DNA	hAT-Charlie	MER5A	2906	2.77364181269805	92807	34906	3320.737	52.1999680810981	3.16948898560684	88829.543	1	0.002	**	0.08325216	0.08037445;0.08619944	1.35e-14	***
DNA	hAT-Charlie	Charlie4	67	0.063948383155805	92807	917	94.705	8.95433722590093	0.0903915168174703	88829.543	2	0.004	**	0.07306434	0.05706927;0.09186349	0.001956	**
DNA	hAT-Charlie	MER58A	1091	1.04130874661169	92807	13479	1417.091	33.1452157079166	1.35254743633795	88829.543	1	0.002	**	0.08094072	0.07639004;0.08567327	2.2e-16	***
DNA	hAT-Charlie	MER119	66	0.0629939296758676	92807	1203	119.813	10.4843670745045	0.114355934791738	88829.543	1	0.002	**	0.05486284	0.0426816;0.0692733	2.695e-08	***
DNA	hAT-Charlie	MER58B	541	0.516359332646127	92807	7005	754.949	24.9846479189048	0.720563700225251	88829.543	1	0.002	**	0.07723055	0.07108459;0.08373106	2.2e-16	***
DNA	hAT-Charlie	MER33	723	0.690069865994731	92807	9580	992.48	29.2716660002541	0.947275989768259	88829.543	1	0.002	**	0.07546973	0.07025773;0.08094154	2.2e-16	***
DNA	hAT-Charlie	MER106A	56	0.0534493948764937	92807	742	77.55	8.57350599259164	0.0740178673691444	88829.543	6	0.012	*	0.0754717	0.05751113;0.09688977	0.008225	**
DNA	hAT-Charlie	MER58C	177	0.168938265948918	92807	2592	265.328	15.1108157540469	0.253243232924827	88829.543	1	0.002	**	0.06828704	0.05887564;0.07868713	1.865e-09	***
DNA	hAT-Charlie	Charlie11	3	0.00286336043981216	92807	104	10.693	3.14430240874469	0.0102059710609705	88829.543	4	0.008	**	0.02884615	0.005988739;0.081991276	0.008875	**
DNA	hAT-Charlie	Charlie16	99	0.0944908945138014	92807	1464	140.182	11.4608999746193	0.133797197724583	88829.543	1	0.002	**	0.06762295	0.05529708;0.08171596	0.0001556	***
DNA	hAT-Charlie	Charlie30a	39	0.0372236857175581	92807	457	47.498	6.40476518047438	0.045334631390066	88829.543	106	0.212	ns	0.08533917	0.06138731;0.11481528	0.2196	ns
DNA	MULE-MuDR	tot	126	0.120261138472111	92807	1949	211.268	14.1189064562211	0.201645477799412	88829.543	1	0.002	**	0.06464854	0.05413653;0.07649233	3.618e-11	***
DNA	MULE-MuDR	Ricksha_b	8	0.0076356278394991	92807	117	13.427	3.38705523178219	0.0128154468751193	88829.543	64	0.128	ns	0.06837607	0.02998023;0.13028627	0.145	ns
DNA	MULE-MuDR	Ricksha	21	0.0200435230786851	92807	410	44.613	6.36708495080527	0.0425810331004467	88829.543	1	0.002	**	0.05121951	0.03198167;0.07723119	6.467e-05	***
DNA	MULE-MuDR	Ricksha_c	93	0.0887641736341771	92807	982	102.393	9.62107666096244	0.097729355171229	88829.543	186	0.372	ns	0.09470468	0.07711894;0.11476255	0.3474	ns
DNA	MULE-MuDR	Ricksha_0	18	0.017180162638873	92807	384	45.218	6.43956085024002	0.0431584774558088	88829.543	1	0.002	**	0.046875	0.02801431;0.07307285	2.402e-06	***
DNA	MULE-MuDR	Ricksha_a	3	0.00286336043981216	92807	56	6.12612612612613	2.34074053252154	0.00584710239961643	88829.543	137	0.274	ns	0.05357143	0.01118697;0.14867445	0.2796	ns
DNA	Merlin	tot	3	0.00286336043981216	92807	57	5.28485456369107	2.11447044077029	0.00504414782927793	88829.543	207	0.414	ns	0.05263158	0.01098826;0.14619906	0.4885	ns
DNA	Merlin	Merlin1_HS	3	0.00286336043981216	92807	57	5.28485456369107	2.11447044077029	0.00504414782927793	88829.543	207	0.414	ns	0.05263158	0.01098826;0.14619906	0.4885	ns
DNA	DNA	X24_DNA	35	0.0334058717978086	92807	456	45.061	6.37211761370448	0.0430086282594586	88829.543	57	0.114	ns	0.07675439	0.05404209;0.10513205	0.1352	ns
DNA	DNA	X2a_DNA	41	0.0391325926774329	92807	412	39.254	5.69033073413698	0.0374661169014622	88829.543	665	0.674	ns	0.09951456	0.07236332;0.13257681	0.7373	ns
DNA	DNA	X34_DNA	5	0.00477226739968694	92807	99	8.808	2.91507009068968	0.00840682625128851	88829.543	127	0.254	ns	0.05050505	0.01659991;0.11393582	0.2169	ns
DNA	DNA	Eulor9B	2	0.00190890695987478	92807	27	2.776008492569	1.4722866005458	0.00264957096606823	88829.543	460	0.92	ns	0.07407407	0.009100073;0.242898347	1	ns
DNA	DNA	MER126	10	0.00954453479937388	92807	267	23.768	4.60058054394673	0.0226854503111518	88829.543	2	0.004	**	0.03745318	0.01810384;0.06779744	0.001679	**
DNA	DNA	Eulor9A	5	0.00477226739968694	92807	123	11.494	3.21843476278802	0.0109704882984003	88829.543	22	0.044	*	0.04065041	0.01332878;0.09231564	0.04297	*
DNA	DNA	Eulor11	4	0.00381781391974955	92807	101	10.145	2.92310101083071	0.0096829305539648	88829.543	24	0.048	*	0.03960396	0.01089448;0.09830502	0.04483	*
DNA	DNA	UCON78	14	0.0133623487191234	92807	179	17.984	4.04674191419717	0.017164891383194	88829.543	196	0.392	ns	0.07821229	0.04341815;0.12774550	0.384	ns
DNA	DNA	MER125	9	0.00859008131943649	92807	140	14.146	3.42964232048277	0.0135016989271943	88829.543	78	0.156	ns	0.06428571	0.02981431;0.11852576	0.1624	ns
DNA	DNA	X2b_DNA	12	0.0114534417592487	92807	185	17.724	3.97361467855322	0.0169167334784103	88829.543	92	0.184	ns	0.06486486	0.03396289;0.11056404	0.1698	ns
DNA	DNA	tot	438	0.418050624212576	92807	6503	637.268	23.7629723489057	0.608242660252739	88829.543	1	0.002	**	0.06735353	0.06138014;0.07371836	2.2e-16	***
DNA	DNA	X30_DNA	75	0.0715840109953041	92807	758	79.882	8.23747120977864	0.0762436528843584	88829.543	303	0.606	ns	0.09894459	0.0786227;0.1224469	0.5948	ns
DNA	DNA	X23_DNA	9	0.00859008131943649	92807	59	5.53159478435306	2.21718705526735	0.00527964989152928	88829.543	956	0.092	ns	0.1525424	0.07220243;0.26991959	0.1191	ns
DNA	DNA	Eutr2	18	0.017180162638873	92807	230	22.499	4.45037131089135	0.0214742488451113	88829.543	182	0.364	ns	0.07826087	0.04704053;0.12086673	0.3743	ns
DNA	DNA	UCON99	2	0.00190890695987478	92807	56	4.70463709677419	2.05976757218323	0.00449035724885866	88829.543	127	0.254	ns	0.03571429	0.004354813;0.123131807	0.3282	ns
DNA	DNA	MER135	36	0.034360325277746	92807	818	78.874	8.05860192992959	0.0752815637765815	88829.543	1	0.002	**	0.04400978	0.03101120;0.06041012	2.898e-08	***
DNA	DNA	UCON8	15	0.0143168021990608	92807	206	18.735	4.1773466728565	0.017881685946627	88829.543	225	0.45	ns	0.07281553	0.04132489;0.11725462	0.4659	ns
DNA	DNA	MARE8	21	0.0200435230786851	92807	218	21.82	4.45257514539906	0.0208261749322338	88829.543	489	0.978	ns	0.09633028	0.06062354;0.14347852	1	ns
DNA	DNA	Eulor1	10	0.00954453479937388	92807	86	8.829	2.8035011358333	0.0084268697743672	88829.543	730	0.544	ns	0.1162791	0.05719112;0.20346245	0.5968	ns
DNA	DNA	MER136	2	0.00190890695987478	92807	28	2.90978260869565	1.50715087538609	0.00277725213673086	88829.543	426	0.852	ns	0.07142857	0.008770497;0.235034773	0.7633	ns
DNA	DNA	Eutr2B	29	0.0276791509181843	92807	433	46.548	5.99329755774029	0.0444279005841255	88829.543	3	0.006	**	0.0669746	0.04530930;0.09477274	0.005092	**
DNA	DNA	MER130	12	0.0114534417592487	92807	181	17.248	4.06140258912989	0.0164624136219601	88829.543	118	0.236	ns	0.06629834	0.03472381;0.11294556	0.2063	ns
DNA	DNA	Eutr11	35	0.0334058717978086	92807	597	62.194	7.5173715402975	0.0593612797312259	88829.543	1	0.002	**	0.05862647	0.04117152;0.08059516	0.0001249	***
DNA	DNA	X9a_DNA	44	0.0419959531172451	92807	695	70.209	7.70302899226373	0.0670112243729241	88829.543	1	0.002	**	0.06330935	0.04637387;0.08406097	0.0006472	***
DNA	DNA	Eulor9C	10	0.00954453479937388	92807	107	10.061	2.87185071452653	0.00960275646165006	88829.543	558	0.888	ns	0.09345794	0.04573196;0.16516192	1	ns
DNA	DNA	UCON97	4	0.00381781391974955	92807	42	3.65920651068159	1.71931467575163	0.00349254238792959	88829.543	693	0.618	ns	0.0952381	0.02656357;0.22622487	0.783	ns
DNA	hAT-Tip100?	tot	239	0.228114381705036	92807	2411	239.129	14.127914104954	0.228237506203948	88829.543	536	0.932	ns	0.09912899	0.08748563;0.11175621	1	ns
DNA	hAT-Tip100?	Eutr15	35	0.0334058717978086	92807	657	62.565	7.35335616211039	0.0597153819722827	88829.543	1	0.002	**	0.05327245	0.03738314;0.07331336	0.0001081	***
DNA	hAT-Tip100?	hAT-N1_Mam	16	0.0152712556789982	92807	239	22.365	4.43141201113284	0.0213463520787997	88829.543	96	0.192	ns	0.06694561	0.03874633;0.10644052	0.182	ns
DNA	hAT-Tip100?	UCON23	4	0.00381781391974955	92807	31	3.87119675456389	1.69401514080865	0.00369487721391583	88829.543	652	0.7	ns	0.1290323	0.03630166;0.29833583	0.791	ns
DNA	hAT-Tip100?	MamRep1879	185	0.176573893788417	92807	1484	150.891	11.2484508554132	0.144018440041232	88829.543	999	0.006	**	0.1246631	0.1082747;0.1425526	0.004538	**
DNA	hAT	tot	910	0.868552666743023	92807	8917	904.72	27.5624615970579	0.863513152368954	88829.543	590	0.824	ns	0.1020523	0.09584381;0.10852204	0.847	ns
DNA	hAT	MER53	583	0.556446378803497	92807	5855	600.212	23.0010021977761	0.572874432100179	88829.543	234	0.468	ns	0.09957301	0.0920188;0.1075288	0.4771	ns
DNA	hAT	MamRep38	247	0.235750009544535	92807	2128	216.755	13.5579789715796	0.206882564043829	88829.543	984	0.036	*	0.1160714	0.1027630;0.1304472	0.03154	*
DNA	hAT	UCON73	25	0.0238613369984347	92807	248	25.994	4.78339260826925	0.0248100637574925	88829.543	477	0.954	ns	0.1008065	0.06630526;0.14520818	0.9176	ns
DNA	hAT	MamRep1894	68	0.0649028366357424	92807	686	69.135	7.68907646579853	0.0659861413354713	88829.543	471	0.942	ns	0.09912536	0.07779839;0.12397093	0.9494	ns
DNA	Kolobok	tot	18	0.017180162638873	92807	232	23.536	4.50966085654353	0.0224640171038064	88829.543	136	0.272	ns	0.07758621	0.04662921;0.11984897	0.2759	ns
DNA	Kolobok	UCON29	18	0.017180162638873	92807	232	23.536	4.50966085654353	0.0224640171038064	88829.543	136	0.272	ns	0.07758621	0.04662921;0.11984897	0.2759	ns
DNA	PiggyBac	tot	140	0.133623487191234	92807	2114	215.077	13.3222578249167	0.205280991104494	88829.543	1	0.002	**	0.06622517	0.05599543;0.07767654	1.217e-08	***
DNA	PiggyBac	MER75B	8	0.0076356278394991	92807	114	11.731	3.27862599092796	0.0111966937731455	88829.543	169	0.338	ns	0.07017544	0.03078199;0.13359563	0.3524	ns
DNA	PiggyBac	MER85	87	0.0830374527545527	92807	902	91.503	8.9177080304592	0.0873353567747108	88829.543	354	0.708	ns	0.09645233	0.07797578;0.11761151	0.6592	ns
DNA	PiggyBac	MER75	29	0.0276791509181843	92807	475	51.897	6.55891838723508	0.0495332722483106	88829.543	1	0.002	**	0.06105263	0.04126546;0.08650750	0.0003928	***
DNA	PiggyBac	MER75A	9	0.00859008131943649	92807	92	8.548	2.70277653552805	0.00815866834650479	88829.543	640	0.724	ns	0.09782609	0.04571609;0.17759647	0.8568	ns
DNA	PiggyBac	Looper	9	0.00859008131943649	92807	531	51.868	6.86467039993179	0.0495055930973924	88829.543	1	0.002	**	0.01694915	0.007778777;0.031930118	8.045e-14	***
DNA	hAT-Tip100	MER115	322	0.307334020539839	92807	2520	254.134	14.3768124678851	0.242559080670408	88829.543	1001	0.002	**	0.1277778	0.1149832;0.1414440	1.43e-05	***
DNA	hAT-Tip100	MamTip3B	56	0.0534493948764937	92807	824	80.114	8.60599018515982	0.0764650860917039	88829.543	4	0.008	**	0.06796117	0.05174200;0.08734891	0.003881	**
DNA	hAT-Tip100	MamRep488	67	0.063948383155805	92807	494	47.399	6.64574788605203	0.0452401404955522	88829.543	998	0.008	**	0.1356275	0.1066786;0.1690191	0.004541	**
DNA	hAT-Tip100	Arthur1C	53	0.0505860344366816	92807	710	68.552	7.6996480816061	0.0654296949566678	88829.543	23	0.046	*	0.07464789	0.05641334;0.09650671	0.04868	*
DNA	hAT-Tip100	FordPrefect_a	41	0.0391325926774329	92807	281	29.682	5.19556251717461	0.0283300881915015	88829.543	990	0.024	*	0.1459075	0.1067839;0.1926913	0.03248	*
DNA	hAT-Tip100	Arthur2	73	0.0696751040354293	92807	989	96.82	9.35377426994542	0.0924101859275379	88829.543	7	0.014	*	0.07381193	0.05829986;0.09191542	0.01011	*
DNA	hAT-Tip100	EuthAT-N1a	6	0.00572672087962433	92807	46	5.22066198595787	2.01686024903706	0.00498287900007433	88829.543	756	0.492	ns	0.1304348	0.04940735;0.26256502	0.6433	ns
DNA	hAT-Tip100	Arthur1	121	0.115488871072424	92807	2337	237.71	14.2594260484506	0.226883136715916	88829.543	1	0.002	**	0.05177578	0.04314528;0.06155039	2.2e-16	***
DNA	hAT-Tip100	MamTip2b	725	0.691978772954606	92807	6730	720.866	23.543371345972	0.688033062268545	88829.543	578	0.848	ns	0.1077266	0.1004163;0.1153787	0.8592	ns
DNA	hAT-Tip100	MER97a	24	0.0229068835184973	92807	277	31.013	4.97811335875476	0.0296004657732982	88829.543	90	0.18	ns	0.0866426	0.05630279;0.12617371	0.2146	ns
DNA	hAT-Tip100	MamTip1b	63	0.0601305692360554	92807	440	46.771	6.51252423964563	0.0446407437101516	88829.543	999	0.006	**	0.1431818	0.1118106;0.1794428	0.01617	*
DNA	hAT-Tip100	Zaphod	98	0.093536441033864	92807	2282	224.669	13.8078273126186	0.214436108884053	88829.543	1	0.002	**	0.04294479	0.03499972;0.05208836	2.2e-16	***
DNA	hAT-Tip100	MER45B	120	0.114534417592487	92807	1314	139.198	11.2215292504506	0.132858015500325	88829.543	44	0.088	ns	0.0913242	0.07629562;0.10820861	0.08843	ns
DNA	hAT-Tip100	EuthAT-N1	7	0.00668117435956172	92807	78	6.9049049049049	2.51806418911174	0.00659041051512322	88829.543	613	0.778	ns	0.08974359	0.0368469;0.1762035	0.8438	ns
DNA	hAT-Tip100	FordPrefect	88	0.0839919062344901	92807	599	66.085	7.81299032495355	0.0630750582216623	88829.543	999	0.006	**	0.1469115	0.1195245;0.1778331	0.006034	**
DNA	hAT-Tip100	Zaphod3	77	0.0734929179551789	92807	1217	119.531	10.4938629760523	0.114086778910396	88829.543	1	0.002	**	0.06327034	0.05025106;0.07844562	1.73e-05	***
DNA	hAT-Tip100	MER91B	164	0.156530370709732	92807	1442	143.402	10.9869517660318	0.136870537929981	88829.543	964	0.076	ns	0.1137309	0.09779719;0.13125667	0.07123	ns
DNA	hAT-Tip100	Arthur1A	108	0.103080975833238	92807	1160	111.465	10.0800983816322	0.106388157141221	88829.543	386	0.772	ns	0.09310345	0.07699905;0.11130411	0.7651	ns
DNA	hAT-Tip100	MER96B	230	0.219524300385599	92807	2150	241.153	14.816042187646	0.230169320047341	88829.543	235	0.47	ns	0.1069767	0.09422171;0.12081396	0.4729	ns
DNA	hAT-Tip100	Zaphod5a	6	0.00572672087962433	92807	78	7.609	2.55786271360714	0.00726243652884358	88829.543	337	0.674	ns	0.07692308	0.02875253;0.15994636	0.7024	ns
DNA	hAT-Tip100	ORSL	141	0.134577940671172	92807	1214	128.345	10.2488542781139	0.122499331882564	88829.543	897	0.21	ns	0.116145	0.09865657;0.13551620	0.2431	ns
DNA	hAT-Tip100	MER97d	6	0.00572672087962433	92807	137	15.246	3.5207783059829	0.0145515977551254	88829.543	4	0.008	**	0.04379562	0.01623939;0.09288618	0.009175	**
DNA	hAT-Tip100	hAT-N1a_Mam	39	0.0372236857175581	92807	461	45.774	6.40077291378893	0.043689153590654	88829.543	170	0.34	ns	0.0845987	0.06084843;0.11383510	0.3121	ns
DNA	hAT-Tip100	Zaphod4a	29	0.0276791509181843	92807	373	39.694	5.86896999556215	0.0378860764326347	88829.543	32	0.064	ns	0.07774799	0.0526852;0.1097516	0.07745	ns
DNA	hAT-Tip100	Arthur1B	152	0.145076928950483	92807	2312	225.845	14.108863704602	0.215558546176459	88829.543	1	0.002	**	0.06574394	0.05598090;0.07662405	6.38e-08	***
DNA	hAT-Tip100	MER91A	488	0.465773298209445	92807	3627	363.026	17.9258656879009	0.34649142900775	88829.543	1001	0.002	**	0.1345465	0.1236011;0.1460844	3.481e-11	***
DNA	hAT-Tip100	ORSL-2a	48	0.0458137670369946	92807	367	36.449	5.75365131924968	0.0347888748902378	88829.543	978	0.048	*	0.1307902	0.0980322;0.1696451	0.05409	ns
DNA	hAT-Tip100	tot	4901	4.67777650517314	92807	53611	5049.572	62.7716583905277	4.8195815675944	88829.543	11	0.022	*	0.09141781	0.08899105;0.09388891	0.02811	*
DNA	hAT-Tip100	MER45A	399	0.380826938495018	92807	3468	353.718	17.6993147252017	0.337607376016493	88829.543	995	0.014	*	0.1150519	0.1046158;0.1261418	0.01249	*
DNA	hAT-Tip100	MER96	182	0.173710533348605	92807	1274	131.072	10.3179104122528	0.125102126522353	88829.543	1001	0.002	**	0.1428571	0.1240908;0.1632878	7.298e-06	***
DNA	hAT-Tip100	ORSL-2b	66	0.0629939296758676	92807	709	74.55	8.12610198887101	0.0711545069293323	88829.543	170	0.34	ns	0.09308886	0.07272623;0.11690903	0.3271	ns
DNA	hAT-Tip100	MER45C	186	0.177528347268354	92807	1197	122.527	10.3377047326348	0.116946321536288	88829.543	1001	0.002	**	0.1553885	0.1353140;0.1771719	1.209e-08	***
DNA	hAT-Tip100	MamTip2	594	0.566945367082808	92807	5239	535.093	20.7916484109279	0.510721375940137	88829.543	999	0.006	**	0.1133804	0.1049167;0.1222775	0.008122	**
DNA	hAT-Tip100	MamTip1	81	0.0773107318749284	92807	756	78.115	8.27830328662252	0.074557133585309	88829.543	662	0.68	ns	0.1071429	0.08600116;0.13140419	0.7199	ns
DNA	hAT-Tip100	hAT-4b_Ther	15	0.0143168021990608	92807	228	20.978	4.19989942202848	0.0200225251021265	88829.543	92	0.184	ns	0.06578947	0.03728633;0.10618887	0.2064	ns
DNA	hAT-Tip100	MamTip3	113	0.107853243232925	92807	1155	108.005	9.69891973593163	0.103085748100638	88829.543	712	0.58	ns	0.0978355	0.08131021;0.11644031	0.6132	ns
DNA	hAT-Tip100	MARE4	35	0.0334058717978086	92807	308	32.791	5.29729934781681	0.0312974840606269	88829.543	699	0.606	ns	0.1136364	0.08044063;0.15448546	0.6447	ns
DNA	hAT-Tip100	MER97b	17	0.0162257091589356	92807	173	18.79	4.0351186081926	0.0179341808880235	88829.543	373	0.746	ns	0.0982659	0.05829198;0.15266868	0.8065	ns
DNA	hAT-Tip100	MamRep4096	116	0.110716603672737	92807	1259	123.551	10.3484534829843	0.117923681899744	88829.543	245	0.49	ns	0.09213662	0.07673064;0.10947659	0.5072	ns
DNA	hAT-Tip100	Zaphod5b	10	0.00954453479937388	92807	74	7.479	2.515927043634	0.00713835757645172	88829.543	890	0.224	ns	0.1351351	0.06675098;0.23450980	0.3319	ns
DNA	hAT-Tip100	MER91C	196	0.187072882067728	92807	1637	161.609	11.7768762332723	0.154248272439201	88829.543	999	0.006	**	0.1197312	0.1043917;0.1364485	0.005461	**
DNA	hAT-Tip100	Zaphod2	86	0.0820829992746153	92807	844	91.845	8.61947041704246	0.0876617798648494	88829.543	288	0.576	ns	0.1018957	0.08231312;0.12430724	0.5436	ns
DNA	hAT-Tip100	MER97c	20	0.0190890695987478	92807	215	21.681	4.41732404875982	0.0206935058985225	88829.543	405	0.81	ns	0.09302326	0.05775019;0.14000897	0.8206	ns
DNA	hAT-Tip100	MER45R	67	0.063948383155805	92807	616	66.821	7.61820162479279	0.0637775359828962	88829.543	543	0.918	ns	0.1087662	0.0852918;0.1360659	0.9484	ns
DNA	TcMar-Pogo	tot	2	0.00190890695987478	92807	37	4.23286290322581	1.82570740733272	0.00404007072808174	88829.543	169	0.338	ns	0.05405405	0.00661457;0.18194912	0.4327	ns
DNA	TcMar-Pogo	MER132	2	0.00190890695987478	92807	37	4.23286290322581	1.82570740733272	0.00404007072808174	88829.543	169	0.338	ns	0.05405405	0.00661457;0.18194912	0.4327	ns
DNA	TcMar-Tigger	Tigger18a	69	0.0658572901156798	92807	1259	131.114	10.6607061048814	0.125142213568511	88829.543	1	0.002	**	0.0548054	0.04288875;0.06885065	6.797e-10	***
DNA	TcMar-Tigger	Tigger17c	23	0.0219524300385599	92807	342	34.742	5.66670517563315	0.0331596227999847	88829.543	14	0.028	*	0.06725146	0.04310599;0.09920361	0.03884	*
DNA	TcMar-Tigger	X12_DNA	94	0.0897186271141145	92807	1374	137.54	10.8885701981923	0.131275531630588	88829.543	1	0.002	**	0.06841339	0.05563548;0.08307227	5.017e-05	***
DNA	TcMar-Tigger	Tigger17b	5	0.00477226739968694	92807	90	8.801	2.85684451109272	0.00840014507692895	88829.543	119	0.238	ns	0.05555556	0.01828255;0.12490267	0.2147	ns
DNA	TcMar-Tigger	MER6	62	0.059176115756118	92807	812	84.025	8.74647791261581	0.080197953651739	88829.543	8	0.016	*	0.07635468	0.05903882;0.09681729	0.009493	**
DNA	TcMar-Tigger	Tigger12	33	0.0314969648379338	92807	876	88.256	8.73250941715613	0.0842362463253541	88829.543	1	0.002	**	0.03767123	0.02607043;0.05249987	4.457e-12	***
DNA	TcMar-Tigger	MER44B	114	0.108807696712862	92807	2126	217.516	13.8197948874334	0.207608903142061	88829.543	1	0.002	**	0.05362183	0.04443206;0.06406516	1.023e-15	***
DNA	TcMar-Tigger	MER47B	44	0.0419959531172451	92807	618	64.411	7.24130620230323	0.0614773030962471	88829.543	5	0.01	**	0.07119741	0.05220548;0.09440318	0.005648	**
DNA	TcMar-Tigger	X6b_DNA	115	0.1097621501928	92807	959	102.432	9.2490497306978	0.0977665788569465	88829.543	924	0.156	ns	0.1199166	0.1000262;0.1421736	0.1911	ns
DNA	TcMar-Tigger	Tigger3a	329	0.314015194899401	92807	5323	541.785	21.8471525163595	0.517108578627878	88829.543	1	0.002	**	0.06180725	0.055486;0.068614	2.2e-16	***
DNA	TcMar-Tigger	Tigger4b	102	0.0973542549536136	92807	2520	254.467	15.1249355262981	0.242876913679227	88829.543	1	0.002	**	0.04047619	0.03312178;0.04892109	2.2e-16	***
DNA	TcMar-Tigger	UCON11	3	0.00286336043981216	92807	45	4.1651376146789	1.92863695825761	0.00397543009074839	88829.543	400	0.8	ns	0.06666667	0.0139651;0.1826845	0.7961	ns
DNA	TcMar-Tigger	Tigger22N1	70	0.0668117435956171	92807	1102	108.103	9.74008522859324	0.103179284541671	88829.543	1	0.002	**	0.06352087	0.04984882;0.07957654	5.998e-05	***
DNA	TcMar-Tigger	MER47A	165	0.157484824189669	92807	2589	273.63	15.7635525688085	0.261167105715267	88829.543	1	0.002	**	0.06373117	0.05462639;0.07383708	1.58e-13	***
DNA	TcMar-Tigger	Tigger17	4	0.00381781391974955	92807	54	6.395	2.33375693280631	0.00610373000419959	88829.543	215	0.43	ns	0.07407407	0.02055097;0.17893343	0.4022	ns
DNA	TcMar-Tigger	Tigger21a	9	0.00859008131943649	92807	169	17.383	3.88811373656023	0.0165912648417516	88829.543	13	0.026	*	0.05325444	0.02463739;0.09868407	0.03088	*
DNA	TcMar-Tigger	X9b_DNA	33	0.0314969648379338	92807	601	68.125	7.48808696840832	0.0650221433207346	88829.543	1	0.002	**	0.05490849	0.03809425;0.07625084	1.176e-06	***
DNA	TcMar-Tigger	Tigger3c	150	0.143168021990608	92807	2327	234.389	14.8043523278747	0.223713396709044	88829.543	1	0.002	**	0.06446068	0.05482153;0.07521314	7.909e-10	***
DNA	TcMar-Tigger	Tigger19b	228	0.217615393425724	92807	3538	345.778	17.2870922818026	0.33002901538579	88829.543	1	0.002	**	0.06444319	0.05657360;0.07304146	1.958e-12	***
DNA	TcMar-Tigger	MER44C	63	0.0601305692360554	92807	1091	113.755	9.86155288102361	0.108573855610278	88829.543	1	0.002	**	0.05774519	0.04465476;0.07327986	7.653e-08	***
DNA	TcMar-Tigger	Tigger3b	238	0.227159928225098	92807	6279	677.392	24.2368265199832	0.646539151681747	88829.543	1	0.002	**	0.03790412	0.03331685;0.04292674	2.2e-16	***
DNA	TcMar-Tigger	UCON39	5	0.00477226739968694	92807	107	10.845	3.1357308251519	0.010351047989921	88829.543	29	0.058	ns	0.04672897	0.01534461;0.10568612	0.07534	ns
DNA	TcMar-Tigger	Tigger12A	43	0.0410414996373077	92807	744	76.923	8.23935421971638	0.0734194250372237	88829.543	1	0.002	**	0.0577957	0.04213914;0.07706403	1.354e-05	***
DNA	TcMar-Tigger	Tigger17a	170	0.162257091589356	92807	2389	255.186	15.0807437758498	0.243563165731302	88829.543	1	0.002	**	0.07115948	0.06117169;0.08221338	3.395e-09	***
DNA	TcMar-Tigger	Tigger1a_Mars	1	0.000954453479937388	92807	44	2.9385593220339	1.52825507158179	0.00280471817091771	88829.543	179	0.358	ns	0.02272727	0.0005752392;0.1202415822	0.3665	ns
DNA	TcMar-Tigger	MER44A	124	0.118352231512236	92807	2334	231.046	14.605245537039	0.220522658725614	88829.543	1	0.002	**	0.05312768	0.04438007;0.06301702	1.121e-15	***
DNA	TcMar-Tigger	Tigger1a_Art	10	0.00954453479937388	92807	302	31.69	5.21527555351576	0.0302466307792158	88829.543	1	0.002	**	0.03311258	0.01599080;0.06005064	5.177e-06	***
DNA	TcMar-Tigger	Tigger4a	146	0.139350208070859	92807	3497	359.079	17.3718894062086	0.342724201122437	88829.543	1	0.002	**	0.04175007	0.03536357;0.04891623	2.2e-16	***
DNA	TcMar-Tigger	Tigger10	69	0.0658572901156798	92807	1450	151.446	11.8117992957298	0.144548161722598	88829.543	1	0.002	**	0.04758621	0.03721057;0.05984003	6.924e-15	***
DNA	TcMar-Tigger	Tigger6a	34	0.0324514183178712	92807	674	75.171	8.38319968967917	0.0717472225403734	88829.543	1	0.002	**	0.0504451	0.03518418;0.06978152	4.062e-08	***
DNA	TcMar-Tigger	MER2	463	0.441911961211011	92807	9067	908.351	27.4929019686656	0.866978772954606	88829.543	1	0.002	**	0.0510643	0.04662302;0.05579674	2.2e-16	***
DNA	TcMar-Tigger	Tigger7	155	0.147940289390295	92807	2944	297.336	16.2991031889722	0.283793379910663	88829.543	1	0.002	**	0.05264946	0.04486033;0.06134201	2.2e-16	***
DNA	TcMar-Tigger	Tigger8	36	0.034360325277746	92807	938	91.352	8.82575719074517	0.0871912342992403	88829.543	1	0.002	**	0.03837953	0.02702270;0.05273979	1.181e-11	***
DNA	TcMar-Tigger	Tigger11a	12	0.0114534417592487	92807	421	39.091	5.82139223962856	0.0373105409842324	88829.543	1	0.002	**	0.02850356	0.01481312;0.04926031	3.28e-07	***
DNA	TcMar-Tigger	MER47C	44	0.0419959531172451	92807	762	69.132	7.69374874620752	0.0659832779750315	88829.543	2	0.004	**	0.05774278	0.04226583;0.07674485	0.001006	**
DNA	TcMar-Tigger	Tigger2	130	0.12407895239186	92807	2729	313.187	16.6375129703282	0.298922422021151	88829.543	1	0.002	**	0.0476365	0.03995106;0.05630974	2.2e-16	***
DNA	TcMar-Tigger	X1_DNA	29	0.0276791509181843	92807	676	67.009	7.74693061372915	0.0639569732371244	88829.543	1	0.002	**	0.04289941	0.02891557;0.06103196	7.495e-08	***
DNA	TcMar-Tigger	Tigger4	48	0.0458137670369946	92807	1445	148.314	11.3717509962503	0.141558813423434	88829.543	1	0.002	**	0.03321799	0.02459184;0.04380282	2.2e-16	***
DNA	TcMar-Tigger	X6a_DNA	93	0.0887641736341771	92807	979	102.702	9.45233000601135	0.0980242812965296	88829.543	176	0.352	ns	0.09499489	0.07735742;0.11511029	0.3476	ns
DNA	TcMar-Tigger	Tigger3	53	0.0505860344366816	92807	1147	123.662	10.443410401819	0.118029626236017	88829.543	1	0.002	**	0.0462075	0.03480111;0.06000762	1.009e-13	***
DNA	TcMar-Tigger	Tigger19a	288	0.274882602221968	92807	3579	357.813	17.9457538454388	0.341515863016837	88829.543	1	0.002	**	0.0804694	0.07176331;0.08986776	6.698e-05	***
DNA	TcMar-Tigger	Tigger16a	119	0.113579964112549	92807	1789	177.74	11.8482395646265	0.169644561524071	88829.543	1	0.002	**	0.06651761	0.05540978;0.07907127	1.113e-06	***
DNA	TcMar-Tigger	X10b_DNA	18	0.017180162638873	92807	298	33.19	5.15368416382499	0.0316783109991219	88829.543	2	0.004	**	0.06040268	0.03618777;0.09378438	0.004089	**
DNA	TcMar-Tigger	X11_DNA	28	0.0267246974382469	92807	268	28.686	4.88356972441812	0.0273794525254839	88829.543	492	0.984	ns	0.1044776	0.07055514;0.14745177	1	ns
DNA	TcMar-Tigger	MamRep434	198	0.188981789027603	92807	2112	225.617	13.7592015257654	0.215340930783034	88829.543	28	0.056	ns	0.09375	0.08165241;0.10698809	0.05264	ns
DNA	TcMar-Tigger	Tigger5	30	0.0286336043981216	92807	537	55.154	6.97128990093533	0.0526419272324667	88829.543	1	0.002	**	0.05586592	0.03800623;0.07879435	0.000154	***
DNA	TcMar-Tigger	MER6A	89	0.0849463597144275	92807	1009	105.853	9.71986969392423	0.101031764211812	88829.543	34	0.068	ns	0.08820614	0.07143397;0.10742452	0.08979	ns
DNA	TcMar-Tigger	Tigger2b_Pri	110	0.104989882793113	92807	2104	210.792	13.7979389446076	0.201191157942962	88829.543	1	0.002	**	0.05228137	0.04316198;0.06267190	2.309e-15	***
DNA	TcMar-Tigger	Tigger20a	70	0.0668117435956171	92807	1356	131.98	10.6233919468528	0.125968770282136	88829.543	1	0.002	**	0.05162242	0.04046006;0.06477472	9.122e-10	***
DNA	TcMar-Tigger	Tigger6b	10	0.00954453479937388	92807	174	17.934	3.95313436038687	0.0171171687091971	88829.543	16	0.032	*	0.05747126	0.0279006;0.1031503	0.04585	*
DNA	TcMar-Tigger	Tigger3d	34	0.0324514183178712	92807	636	64.491	7.1948373633241	0.0615536593746421	88829.543	1	0.002	**	0.05345912	0.03730249;0.07390561	1.802e-05	***
DNA	TcMar-Tigger	UCON33	20	0.0190890695987478	92807	133	14.077	3.52128818338837	0.0134358416370786	88829.543	960	0.084	ns	0.1503759	0.09433907;0.22264662	0.1186	ns
DNA	TcMar-Tigger	MERX	35	0.0334058717978086	92807	436	49.402	6.56242801571656	0.0471519108158668	88829.543	9	0.018	*	0.08027523	0.05654973;0.10987642	0.02826	*
DNA	TcMar-Tigger	MER6C	8	0.0076356278394991	92807	160	15.761	3.73414284981477	0.0150431412972932	88829.543	12	0.024	*	0.05	0.02183067;0.09614087	0.04494	*
DNA	TcMar-Tigger	Tigger9b	54	0.0515404879166189	92807	754	82.786	8.43298993947692	0.0790153857900966	88829.543	1	0.002	**	0.07161804	0.05425633;0.09241560	0.0005654	***
DNA	TcMar-Tigger	Tigger6	21	0.0200435230786851	92807	230	24.333	4.64819499555653	0.0232247165273165	88829.543	269	0.538	ns	0.09130435	0.05740966;0.13618044	0.5912	ns
DNA	TcMar-Tigger	Tigger2a	175	0.167029358989043	92807	3318	349.265	18.1686233345808	0.333357194670332	88829.543	1	0.002	**	0.05274262	0.04538354;0.06090191	2.2e-16	***
DNA	TcMar-Tigger	Tigger17d	19	0.0181346161188104	92807	331	32.239	5.5040142780677	0.0307706257397014	88829.543	11	0.022	*	0.05740181	0.03490977;0.08819092	0.01202	*
DNA	TcMar-Tigger	Tigger16b	92	0.0878097201542397	92807	1329	133.381	10.6997347314465	0.127305959607529	88829.543	1	0.002	**	0.06922498	0.05616663;0.08422501	8.426e-05	***
DNA	TcMar-Tigger	Tigger5b	129	0.123124498911923	92807	2766	277.894	15.6842200558	0.26523689535372	88829.543	1	0.002	**	0.04663774	0.03908238;0.05516995	2.2e-16	***
DNA	TcMar-Tigger	MER46C	182	0.173710533348605	92807	2812	292.527	16.1679520556462	0.279203413125644	88829.543	1	0.002	**	0.06472262	0.05590796;0.07445582	4.159e-13	***
DNA	TcMar-Tigger	tot	5919	5.6494101477494	92807	125710	11005.324	86.1542313271703	10.5040697896385	88829.543	1	0.002	**	0.04708456	0.04592011;0.04826995	2.2e-16	***
DNA	TcMar-Tigger	Tigger9a	31	0.029588057878059	92807	1026	97.145	9.15892247269628	0.0927203833085175	88829.543	1	0.002	**	0.03021442	0.02061962;0.04261440	8.642e-16	***
DNA	TcMar-Tigger	MamRep137	171	0.163211545069293	92807	2459	244.706	14.9542366302394	0.233560493261558	88829.543	1	0.002	**	0.06954046	0.05980058;0.08031994	2.408e-07	***
DNA	TcMar-Tigger	Tigger15a	296	0.282518230061467	92807	4828	487.786	20.6749040059598	0.465569045164739	88829.543	1	0.002	**	0.06130903	0.05470552;0.06844895	2.2e-16	***
DNA	TcMar-Tigger	MER8	108	0.103080975833238	92807	1941	196.33	12.9438264297171	0.187387851716107	88829.543	1	0.002	**	0.05564142	0.04586403;0.06678675	8.728e-13	***
DNA	TcMar-Tigger	X26_DNA	67	0.063948383155805	92807	957	98.172	9.46974614718325	0.0937006070324132	88829.543	1	0.002	**	0.07001045	0.05466566;0.08806134	0.0006309	***
DNA	TcMar-Tigger	Tigger13a	143	0.136486847631046	92807	3113	313.346	16.8377490714701	0.299074180124461	88829.543	1	0.002	**	0.0459364	0.03885159;0.05388928	2.2e-16	***
DNA	TcMar-Tigger	Tigger23a	50	0.0477226739968694	92807	583	65.211	7.34904670603525	0.062240865880197	88829.543	26	0.052	ns	0.08576329	0.06432392;0.11150595	0.04836	*
DNA	TcMar-Tigger	MER2B	97	0.0925819875539266	92807	1710	168.149	12.1308679391442	0.160490398197992	88829.543	1	0.002	**	0.05672515	0.04623781;0.06876398	7.33e-10	***
DNA	TcMar-Tigger	Tigger12c	41	0.0391325926774329	92807	859	79.782	8.69874382564196	0.0761482075363647	88829.543	1	0.002	**	0.04772992	0.03446626;0.06419671	9.349e-07	***
DNA	TcMar-Tigger	MARE10	4	0.00381781391974955	92807	79	7.889	2.6426620409471	0.00752968350322605	88829.543	90	0.18	ns	0.05063291	0.01396612;0.12459480	0.1869	ns
DNA	TcMar-Tigger	MER127	17	0.0162257091589356	92807	211	20.275	4.06619095824444	0.0193515443057305	88829.543	254	0.508	ns	0.08056872	0.04763405;0.12586506	0.5582	ns
DNA	TcMar-Tigger	Tigger14a	108	0.103080975833238	92807	1293	134.124	10.8263490537592	0.128015118543122	88829.543	5	0.01	**	0.08352668	0.06901957;0.09995862	0.01564	*
DNA	TcMar-Tigger	UCON55	31	0.029588057878059	92807	404	42.056	5.87463831868613	0.0401404955522468	88829.543	29	0.058	ns	0.07673267	0.0527292;0.1071494	0.07304	ns
DNA	TcMar-Tigger	MER6B	40	0.0381781391974955	92807	676	67.407	7.67256275433569	0.0643368457221395	88829.543	1	0.002	**	0.0591716	0.04260585;0.07970639	0.0002389	***
DNA	TcMar-Tigger	MER44D	36	0.034360325277746	92807	638	62.373	7.2895135645671	0.0595321269041347	88829.543	1	0.002	**	0.05642633	0.03982957;0.07726513	0.0002311	***
DNA	TcMar-Tigger	Tigger1	498	0.475317833008819	92807	12059	1414.007	35.1847256052384	1.34960390180583	88829.543	1	0.002	**	0.04129696	0.03781527;0.04500219	2.2e-16	***
DNA	hAT?	MER121B	3	0.00286336043981216	92807	68	5.66265060240964	2.22788418507791	0.00540473657313943	88829.543	161	0.322	ns	0.04411765	0.009192195;0.123562624	0.3752	ns
DNA	hAT?	UCON69	1	0.000954453479937388	92807	28	2.61224489795918	1.35560184156844	0.00249326623330583	88829.543	217	0.434	ns	0.03571429	0.0009037988;0.1834775975	0.5123	ns
DNA	hAT?	tot	156	0.148894742870232	92807	2048	195.872	13.5509868734806	0.186950712022296	88829.543	4	0.008	**	0.07617188	0.06505197;0.08852221	0.002321	**
DNA	hAT?	MER121	86	0.0820829992746153	92807	927	87.604	8.87242378969264	0.0836139426564349	88829.543	464	0.928	ns	0.09277238	0.07487501;0.11330431	0.9106	ns
DNA	hAT?	MER99	8	0.0076356278394991	92807	295	30.425	5.38343350997823	0.029039247127095	88829.543	1	0.002	**	0.02711864	0.01177906;0.05273323	1.164e-06	***
DNA	hAT?	UCON89	8	0.0076356278394991	92807	48	4.7374245472837	2.00916024274026	0.00452165134509573	88829.543	958	0.088	ns	0.1666667	0.07481086;0.30222241	0.139	ns
DNA	hAT?	UCON105	50	0.0477226739968694	92807	638	61.861	7.78204595458284	0.0590434467224068	88829.543	74	0.148	ns	0.07836991	0.05872459;0.10201784	0.1235	ns
DNA	hAT?	UCON80	3	0.00286336043981216	92807	44	3.64329268292683	1.74806846804695	0.00347735337964993	88829.543	498	0.996	ns	0.06818182	0.01428767;0.18656201	1	ns
DNA	TcMar-Tc2	Kanga1a	55	0.0524949413965563	92807	843	80.807	8.44506187485149	0.0771265223533005	88829.543	1	0.002	**	0.06524318	0.04952470;0.08407943	0.001888	**
DNA	TcMar-Tc2	Kanga11a	52	0.0496315809567442	92807	883	84.857	8.54714014186062	0.0809920589470469	88829.543	1	0.002	**	0.05889015	0.04429111;0.07651269	7.812e-05	***
DNA	TcMar-Tc2	MER104	147	0.140304661550796	92807	2206	218.196	13.6549640073507	0.208257931508418	88829.543	1	0.002	**	0.06663645	0.05658396;0.07785777	1.01e-07	***
DNA	TcMar-Tc2	Kanga1c	54	0.0515404879166189	92807	826	81.405	8.53040108920693	0.0776972855343031	88829.543	1	0.002	**	0.0653753	0.04948996;0.08444278	0.001043	**
DNA	TcMar-Tc2	tot	456	0.435230786851449	92807	8147	798.769	26.0201207853785	0.762387851716107	88829.543	1	0.002	**	0.05597152	0.05107827;0.06118532	2.2e-16	***
DNA	TcMar-Tc2	Kanga1d	37	0.0353147787576834	92807	664	65.025	7.43987410691383	0.0620633375329287	88829.543	1	0.002	**	0.05572289	0.03953387;0.07599174	0.0001102	***
DNA	TcMar-Tc2	Kanga2_a	68	0.0649028366357424	92807	1534	154.493	11.8025103367991	0.147456381475967	88829.543	1	0.002	**	0.04432855	0.03458449;0.05586122	6.253e-16	***
DNA	TcMar-Tc2	Kanga1	56	0.0534493948764937	92807	812	82.536	8.68735714554054	0.0787767724201122	88829.543	1	0.002	**	0.06896552	0.05251288;0.08862607	0.001386	**
DNA	TcMar-Tc2	Kanga1b	24	0.0229068835184973	92807	379	40.145	6.11746666508273	0.0383165349520864	88829.543	4	0.008	**	0.06332454	0.04099104;0.09275916	0.005689	**
DNA	TcMar?	tot	10	0.00954453479937388	92807	168	16.971	3.91528906831774	0.0161980300080174	88829.543	45	0.09	ns	0.05952381	0.02890997;0.10674044	0.0941	ns
DNA	TcMar?	X22_DNA	1	0.000954453479937388	92807	24	2.35234899328859	1.23499281050906	0.00224520768267151	88829.543	255	0.51	ns	0.04166667	0.001054352;0.211201683	0.7259	ns
DNA	TcMar?	Eulor8	9	0.00859008131943649	92807	144	14.868	3.68186530608225	0.0141908143397091	88829.543	62	0.124	ns	0.0625	0.02897453;0.11532776	0.1303	ns
RNA	tot	tot	82	0.0782651853548658	92807	730	72.246	7.97327141498753	0.0689554461115565	88829.543	900	0.204	ns	0.1123288	0.0903412;0.1375038	0.2385	ns
RNA	RNA	tot	82	0.0782651853548658	92807	730	72.246	7.97327141498753	0.0689554461115565	88829.543	900	0.204	ns	0.1123288	0.0903412;0.1375038	0.2385	ns
RNA	RNA	7SK	82	0.0782651853548658	92807	730	72.246	7.97327141498753	0.0689554461115565	88829.543	900	0.204	ns	0.1123288	0.0903412;0.1375038	0.2385	ns
srpRNA	tot	tot	111	0.10594433627305	92807	1383	144.116	11.338214105365	0.137552017714657	88829.543	2	0.004	**	0.0802603	0.06648328;0.09585025	0.003152	**
srpRNA	srpRNA	tot	111	0.10594433627305	92807	1383	144.116	11.338214105365	0.137552017714657	88829.543	2	0.004	**	0.0802603	0.06648328;0.09585025	0.003152	**
srpRNA	srpRNA	7SLRNA	111	0.10594433627305	92807	1383	144.116	11.338214105365	0.137552017714657	88829.543	2	0.004	**	0.0802603	0.06648328;0.09585025	0.003152	**
SINE?	tot	tot	0	0	92807	5	1.20059880239521	0.436887298087036	0.00114591570495477	88829.543	1	0.002	**	0	0.0000000;0.5218238	0.5997	ns
SINE?	tRNA	tot	0	0	92807	5	1.20059880239521	0.436887298087036	0.00114591570495477	88829.543	1	0.002	**	0	0.0000000;0.5218238	0.5997	ns
SINE?	tRNA	CRP1	0	0	92807	5	1.20059880239521	0.436887298087036	0.00114591570495477	88829.543	1	0.002	**	0	0.0000000;0.5218238	0.5997	ns
LTR	ERVL	LTR108b_Mam	3	0.00286336043981216	92807	53	5.32630522088353	2.13441548215552	0.00508371055328097	88829.543	212	0.424	ns	0.05660377	0.01182872;0.15662946	0.3661	ns
LTR	ERVL	LTR16D2	28	0.0267246974382469	92807	282	26.086	5.13955435996342	0.0248978734776467	88829.543	678	0.648	ns	0.09929078	0.06699702;0.14030054	0.6806	ns
LTR	ERVL	MER21B	282	0.269155881342343	92807	2786	323.614	16.5940461119754	0.308874508456458	88829.543	7	0.014	*	0.1012204	0.0902642;0.1130222	0.013	*
LTR	ERVL	LTR16B2	243	0.231932195624785	92807	1617	163.154	11.9301555988433	0.155722903065705	88829.543	1001	0.002	**	0.1502783	0.1331987;0.1686379	5.044e-10	***
LTR	ERVL	MLT2A1	312	0.297789485740465	92807	3738	401.706	18.8274809265084	0.383409689611728	88829.543	1	0.002	**	0.08346709	0.07479495;0.09279682	1.147e-06	***
LTR	ERVL	LTR86A2	18	0.017180162638873	92807	308	32.803	5.418260657125	0.0313089375023861	88829.543	3	0.006	**	0.05844156	0.03500033;0.09079229	0.005316	**
LTR	ERVL	LTR86C	16	0.0152712556789982	92807	285	27.735	5.0233463954827	0.0264717672660635	88829.543	10	0.02	*	0.05614035	0.03242596;0.08956913	0.01618	*
LTR	ERVL	LTR80A	17	0.0162257091589356	92807	393	34.864	5.60722256959227	0.0332760661245371	88829.543	1	0.002	**	0.043257	0.02539755;0.06835683	0.0007119	***
LTR	ERVL	LTR108d_Mam	1	0.000954453479937388	92807	66	6.13213213213213	2.37018863106974	0.00585283485294939	88829.543	16	0.032	*	0.01515152	0.0003835296;0.0815523211	0.03008	*
LTR	ERVL	MER54B	76	0.0725384644752415	92807	438	52.606	6.82167862767657	0.0502099797655862	88829.543	1000	0.004	**	0.173516	0.1392164;0.2122962	0.001158	**
LTR	ERVL	LTR41C	80	0.076356278394991	92807	759	74.545	8.28157953288862	0.0711497346619326	88829.543	764	0.476	ns	0.1054018	0.08446486;0.12946053	0.5021	ns
LTR	ERVL	LTR16D	156	0.148894742870232	92807	1115	114.206	10.0485091698489	0.109004314129729	88829.543	1001	0.002	**	0.1399103	0.1200714;0.1616701	7.509e-05	***
LTR	ERVL	LTR86B1	27	0.0257702439583095	92807	295	32.545	5.16513829956697	0.0310626885045623	88829.543	167	0.334	ns	0.09152542	0.06118398;0.13036911	0.3523	ns
LTR	ERVL	MER54A	121	0.115488871072424	92807	682	80.426	8.43609457579108	0.0767628755774444	88829.543	1001	0.002	**	0.1774194	0.1494613;0.2082009	5.741e-06	***
LTR	ERVL	LTR16E1	359	0.342648799297522	92807	2475	269.968	15.1510570763406	0.257671897071737	88829.543	1001	0.002	**	0.1450505	0.1314010;0.1595456	3.945e-08	***
LTR	ERVL	LTR86A1	26	0.0248157904783721	92807	531	55.569	6.88292188053981	0.0530380254266407	88829.543	1	0.002	**	0.04896422	0.03223088;0.07092339	6.785e-06	***
LTR	ERVL	LTR82A	51	0.0486771274768068	92807	1041	106.085	9.74159502718491	0.101253197419158	88829.543	1	0.002	**	0.04899135	0.03669157;0.06391447	8.384e-10	***
LTR	ERVL	LTR40c	73	0.0696751040354293	92807	603	60.545	7.53211176946464	0.0577873859428092	88829.543	966	0.072	ns	0.1210614	0.09610455;0.14979751	0.1034	ns
LTR	ERVL	LTR86B2	19	0.0181346161188104	92807	273	25.796	4.80806629545615	0.0246210819684649	88829.543	88	0.176	ns	0.06959707	0.04241915;0.10655275	0.1785	ns
LTR	ERVL	LTR105_Mam	77	0.0734929179551789	92807	667	68.838	7.95242082620109	0.0657026686519299	88829.543	856	0.292	ns	0.1154423	0.09218688;0.14216187	0.3081	ns
LTR	ERVL	LTR33A	271	0.258656893063032	92807	2044	209.583	13.3678648560947	0.200037223685718	88829.543	1001	0.002	**	0.1325832	0.1181718;0.1480571	1.634e-05	***
LTR	ERVL	LTR69	8	0.0076356278394991	92807	141	14.642	3.67958902261862	0.0139751078532432	88829.543	43	0.086	ns	0.05673759	0.02481064;0.10873409	0.07175	ns
LTR	ERVL	MLT2D	337	0.3216508227389	92807	4453	444.044	19.6439799926072	0.423819341045317	88829.543	1	0.002	**	0.07567932	0.06807903;0.08384150	3.134e-08	***
LTR	ERVL	LTR108c_Mam	1	0.000954453479937388	92807	43	4.10692464358452	1.84622183903321	0.00391986851790986	88829.543	65	0.13	ns	0.02325581	0.0005886129;0.1228904827	0.1225	ns
LTR	ERVL	MLT2B3	400	0.381781391974955	92807	3276	359.613	17.6882476550139	0.343233879280724	88829.543	986	0.032	*	0.1221001	0.1110772;0.1338025	0.02535	*
LTR	ERVL	MER74B	127	0.121215591952048	92807	931	103.088	9.39843532650976	0.0983927003397854	88829.543	996	0.012	*	0.1364125	0.1150058;0.1601481	0.01408	*
LTR	ERVL	LTR40A1	31	0.029588057878059	92807	563	54.515	6.96464509370587	0.0520320314587867	88829.543	1	0.002	**	0.05506217	0.03771500;0.07724884	0.0004519	***
LTR	ERVL	MLT2C2	91	0.0868552666743023	92807	1336	136.242	10.673769969667	0.13003665101363	88829.543	1	0.002	**	0.06811377	0.05519210;0.08297226	2.042e-05	***
LTR	ERVL	MER70C	57	0.0544038483564311	92807	275	28.409	4.99666745798494	0.0271150689115413	88829.543	1001	0.002	**	0.2072727	0.1609320;0.2600441	4.328e-07	***
LTR	ERVL	MER74A	255	0.243385637384034	92807	1568	172.03	12.7787478414904	0.164194632153629	88829.543	1001	0.002	**	0.1626276	0.144688;0.181840	2.462e-10	***
LTR	ERVL	MER77B	167	0.159393731149544	92807	1256	141.665	11.233386130814	0.13521265223533	88829.543	992	0.02	*	0.1329618	0.1146623;0.1529979	0.02571	*
LTR	ERVL	LTR42	40	0.0381781391974955	92807	309	33.659	5.44631814911518	0.0321259496812125	88829.543	900	0.204	ns	0.1294498	0.09411566;0.17207843	0.2358	ns
LTR	ERVL	MER68	153	0.14603138243042	92807	1492	185.902	12.4108995011009	0.17743481082732	88829.543	4	0.008	**	0.1025469	0.08761243;0.11906588	0.009623	**
LTR	ERVL	LTR84a	40	0.0381781391974955	92807	671	68.263	7.71760276202349	0.0651538579009659	88829.543	1	0.002	**	0.05961252	0.04292589;0.08029376	0.0001548	***
LTR	ERVL	MLT2C1	257	0.245294544343909	92807	2635	275.401	14.7484818444719	0.262857442828237	88829.543	110	0.22	ns	0.09753321	0.08646739;0.10950214	0.2517	ns
LTR	ERVL	LTR40b	89	0.0849463597144275	92807	1140	113.28	9.95050815851194	0.108120490207307	88829.543	5	0.01	**	0.07807018	0.06316299;0.09519570	0.0152	*
LTR	ERVL	LTR47B	6	0.00572672087962433	92807	46	5.44332998996991	2.10040351459661	0.00519540525137433	88829.543	689	0.626	ns	0.1304348	0.04940735;0.26256502	0.818	ns
LTR	ERVL	LTR79	344	0.328331997098461	92807	4053	384.376	18.3373630296966	0.366869010804413	88829.543	13	0.026	*	0.0848754	0.07647352;0.09388118	0.02989	*
LTR	ERVL	MER68B	53	0.0505860344366816	92807	450	59.522	6.94937477833868	0.0568109800328332	88829.543	183	0.366	ns	0.1177778	0.08948011;0.15121331	0.4037	ns
LTR	ERVL	LTR47B4	11	0.0104989882793113	92807	105	10.785	3.13537965892579	0.0102937807811247	88829.543	613	0.778	ns	0.1047619	0.05346912;0.17971995	0.8727	ns
LTR	ERVL	LTR16C	1153	1.10048486236781	92807	6620	795.736	26.4041565569416	0.759492994311457	88829.543	1001	0.002	**	0.1741692	0.1651028;0.1835235	2.2e-16	***
LTR	ERVL	MER76	82	0.0782651853548658	92807	715	76.386	8.49394791314093	0.0729068835184973	88829.543	777	0.45	ns	0.1146853	0.09225881;0.14034644	0.5052	ns
LTR	ERVL	LTR57	26	0.0248157904783721	92807	268	26.495	4.83232100820365	0.0252882449509411	88829.543	513	0.978	ns	0.09701493	0.06435631;0.13891409	1	ns
LTR	ERVL	MLT2A2	464	0.442866414690948	92807	3866	430.981	19.0039940746885	0.411351315236895	88829.543	963	0.078	ns	0.1200207	0.1099371;0.1306825	0.09174	ns
LTR	ERVL	LTR47A2	24	0.0229068835184973	92807	275	26.705	4.67502201394079	0.0254886801817279	88829.543	331	0.662	ns	0.08727273	0.05671824;0.12707109	0.6834	ns
LTR	ERVL	LTR33B	134	0.12789676631161	92807	1608	156.224	11.888362257147	0.149108540449738	88829.543	29	0.058	ns	0.08333333	0.07028372;0.09792670	0.06381	ns
LTR	ERVL	LTR41B	127	0.121215591952048	92807	848	87.018	8.94705123075339	0.0830546329171916	88829.543	1001	0.002	**	0.1497642	0.1264075;0.1755841	2.02e-05	***
LTR	ERVL	MLT2E	30	0.0286336043981216	92807	403	40.398	6.20436057060597	0.0385580116825106	88829.543	49	0.098	ns	0.07444169	0.05078642;0.10456637	0.09642	ns
LTR	ERVL	LTR52	118	0.112625510632612	92807	1073	116.281	10.1027770986549	0.110984805100599	88829.543	606	0.792	ns	0.109972	0.09187634;0.13023742	0.8443	ns
LTR	ERVL	LTR33A_	227	0.216660939945787	92807	1666	166.477	12.0585604397822	0.158894551979537	88829.543	1001	0.002	**	0.1362545	0.1201329;0.1536691	2.473e-06	***
LTR	ERVL	LTR102_Mam	50	0.0477226739968694	92807	518	52.728	6.64079182900023	0.0503264230901386	88829.543	369	0.738	ns	0.0965251	0.07249319;0.12527423	0.7712	ns
LTR	ERVL	LTR40a	160	0.152712556789982	92807	1974	196.346	13.337172270169	0.187403122971786	88829.543	3	0.006	**	0.0810537	0.06939015;0.09397873	0.006004	**
LTR	ERVL	LTR41	175	0.167029358989043	92807	1129	120.959	10.39958991838	0.115449738479746	88829.543	1001	0.002	**	0.1550044	0.1343713;0.1774527	8.37e-07	***
LTR	ERVL	LTR18B	102	0.0973542549536136	92807	367	36.097	5.64991261105094	0.0344529072652999	88829.543	1001	0.002	**	0.2779292	0.2326882;0.3267942	2.2e-16	***
LTR	ERVL	LTR75B	44	0.0419959531172451	92807	205	32.356	5.20772353186921	0.0308822967968541	88829.543	985	0.034	*	0.2146341	0.1604968;0.2772204	0.03438	*
LTR	ERVL	LTR108a_Mam	9	0.00859008131943649	92807	86	12.362	3.19078942224915	0.011798953918986	88829.543	187	0.374	ns	0.1046512	0.04898234;0.18938554	0.358	ns
LTR	ERVL	LTR47B2	23	0.0219524300385599	92807	174	18.168	4.1719517232563	0.0173405108235025	88829.543	893	0.218	ns	0.1321839	0.08567335;0.19171258	0.2163	ns
LTR	ERVL	LTR16D1	26	0.0248157904783721	92807	207	20.624	4.26154722897503	0.0196846485702287	88829.543	915	0.174	ns	0.1256039	0.08371485;0.17860082	0.2024	ns
LTR	ERVL	LTR53	75	0.0715840109953041	92807	494	60.853	7.24347008407289	0.0580813576146299	88829.543	979	0.046	*	0.1518219	0.1213285;0.1865525	0.05527	ns
LTR	ERVL	LTR16B1	184	0.175619440308479	92807	1199	126.213	10.5283653753789	0.120464437063338	88829.543	1001	0.002	**	0.1534612	0.1335121;0.1751262	2.626e-07	***
LTR	ERVL	LTR66	48	0.0458137670369946	92807	379	45.669	6.07324652252181	0.0435889359752606	88829.543	686	0.632	ns	0.1266491	0.09487697;0.16439131	0.6933	ns
LTR	ERVL	LTR16A1	433	0.413278356812889	92807	2692	298.74	15.7923968985015	0.285133432596495	88829.543	1001	0.002	**	0.160847	0.1471573;0.1752783	6.57e-15	***
LTR	ERVL	MER77	135	0.128851219791547	92807	1299	153.315	11.6897572868484	0.146332035276601	88829.543	60	0.12	ns	0.1039261	0.08785682;0.12181192	0.1215	ns
LTR	ERVL	MLT2B5	43	0.0410414996373077	92807	369	37.371	5.67199528653987	0.0356688809987401	88829.543	855	0.294	ns	0.1165312	0.08563055;0.15374413	0.3418	ns
LTR	ERVL	LTR75	51	0.0486771274768068	92807	291	37.418	5.45738573486052	0.0357137403122972	88829.543	992	0.02	*	0.1752577	0.1333630;0.2239073	0.02236	*
LTR	ERVL	MER70B	94	0.0897186271141145	92807	477	47.2	6.22629639246051	0.0450502042530447	88829.543	1001	0.002	**	0.197065	0.1622911;0.2356443	1.519e-10	***
LTR	ERVL	LTR50	241	0.23002328866491	92807	2565	261.499	15.3668519593032	0.249588630550147	88829.543	100	0.2	ns	0.09395712	0.08293921;0.10591162	0.1917	ns
LTR	ERVL	MLT2B4	388	0.370327950215706	92807	4467	463.907	20.1738775731473	0.442777650517314	88829.543	1	0.002	**	0.08685919	0.07876057;0.09550257	0.0001575	***
LTR	ERVL	LTR82B	66	0.0629939296758676	92807	1154	119.43	9.89590971204917	0.113990379108922	88829.543	1	0.002	**	0.05719237	0.04450521;0.07219123	3.138e-08	***
LTR	ERVL	LTR33	1132	1.08044133928912	92807	9255	932.375	27.9487657779106	0.889908563356622	88829.543	1001	0.002	**	0.1223123	0.1157027;0.1291606	2.011e-11	***
LTR	ERVL	ERV3-16A3_LTR	171	0.163211545069293	92807	1093	119.305	10.0749928278128	0.11387107242393	88829.543	1001	0.002	**	0.1564501	0.1354033;0.1793646	1.855e-06	***
LTR	ERVL	MER88	21	0.0200435230786851	92807	112	13.084	3.43667786601461	0.0124880693315008	88829.543	988	0.028	*	0.1875	0.1199738;0.2722191	0.02643	*
LTR	ERVL	LTR16E2	273	0.260565800022907	92807	2318	236.712	14.1529983877397	0.225930592142939	88829.543	991	0.022	*	0.1177739	0.1049253;0.1315971	0.01482	*
LTR	ERVL	MLT2B2	241	0.23002328866491	92807	2172	226.391	13.7581032269861	0.216079677776505	88829.543	868	0.268	ns	0.1109576	0.09805036;0.12492480	0.3084	ns
LTR	ERVL	LTR33C	116	0.110716603672737	92807	919	91.232	8.9637338494918	0.0870766998816478	88829.543	998	0.008	**	0.1262242	0.1054337;0.1494431	0.008012	**
LTR	ERVL	MER73	27	0.0257702439583095	92807	279	32.959	5.19078638197174	0.0314578322452564	88829.543	143	0.286	ns	0.09677419	0.06474736;0.13767436	0.3074	ns
LTR	ERVL	MER70A	98	0.093536441033864	92807	533	53.874	6.96495761901209	0.0514202267781468	88829.543	1001	0.002	**	0.1838649	0.1518694;0.2194119	8.944e-09	***
LTR	ERVL	LTR108e_Mam	12	0.0114534417592487	92807	168	16.901	3.95333123173708	0.0161312182644218	88829.543	122	0.244	ns	0.07142857	0.03745081;0.12144677	0.2479	ns
LTR	ERVL	MLT2B1	376	0.358874508456458	92807	4436	463.021	19.6885295844356	0.441932004734089	88829.543	1	0.002	**	0.08476105	0.07672742;0.09334615	1.222e-05	***
LTR	ERVL	MLT2F	247	0.235750009544535	92807	1911	203.904	13.5084144614111	0.194616882373153	88829.543	1000	0.004	**	0.1292517	0.1145265;0.1451248	0.001841	**
LTR	ERVL	LTR62	37	0.0353147787576834	92807	313	37.638	5.86663220028095	0.0359237200778834	88829.543	528	0.948	ns	0.1182109	0.08461229;0.15924200	1	ns
LTR	ERVL	MER68C	17	0.0162257091589356	92807	163	18.835	4.09518565458826	0.0179771312946207	88829.543	368	0.736	ns	0.1042945	0.06193936;0.16172968	0.806	ns
LTR	ERVL	LTR53B	45	0.0429504065971825	92807	187	22.328	4.56346811550615	0.021311037300042	88829.543	1001	0.002	**	0.2406417	0.1812657;0.3084325	4.103e-06	***
LTR	ERVL	MER21C	489	0.466727751689383	92807	5505	600.831	22.5635447692191	0.573465238804261	88829.543	1	0.002	**	0.08882834	0.08144164;0.09665416	7.321e-07	***
LTR	ERVL	LTR47A	80	0.076356278394991	92807	679	71.731	7.82942775296759	0.0684639025693888	88829.543	863	0.278	ns	0.1178203	0.09453829;0.14448217	0.289	ns
LTR	ERVL	LTR32	144	0.137441301110984	92807	1216	122.707	10.3998705909405	0.117118123162677	88829.543	981	0.042	*	0.1184211	0.1007890;0.1379212	0.04547	*
LTR	ERVL	LTR16	427	0.407551635933265	92807	3017	311.538	16.6015712560037	0.297348528232734	88829.543	1001	0.002	**	0.1415313	0.1292797;0.1544824	4.188e-11	***
LTR	ERVL	LTR84b	90	0.0859008131943649	92807	1278	110.685	9.85326655794218	0.10564368342687	88829.543	17	0.034	*	0.07042254	0.05700504;0.08585429	0.04125	*
LTR	ERVL	MER74C	31	0.029588057878059	92807	234	26.267	4.80633038937314	0.0250706295575154	88829.543	868	0.268	ns	0.1324786	0.09181886;0.18274434	0.3502	ns
LTR	ERVL	tot	12820	12.2360936127973	92807	133596	11727.675	85.2353473591763	11.1935202153247	88829.543	1001	0.002	**	0.09596096	0.09438659;0.09755288	2.2e-16	***
LTR	ERVL	LTR16B	101	0.0963998014736762	92807	694	70.061	8.09820102614524	0.0668699652578933	88829.543	1001	0.002	**	0.1455331	0.1201288;0.1739936	0.0002428	***
LTR	ERVL	LTR16A2	292	0.278700416141717	92807	1825	213.562	13.2019865341716	0.203834994082388	88829.543	1001	0.002	**	0.16	0.1434632;0.1776375	5.302e-08	***
LTR	ERVL	LTR101_Mam	93	0.0887641736341771	92807	1151	120.91	10.1782855873422	0.11540297025923	88829.543	4	0.008	**	0.0807993	0.06570814;0.09807187	0.006126	**
LTR	ERVL	LTR18C	18	0.017180162638873	92807	77	8.741	2.72898632579323	0.00834287786813271	88829.543	1001	0.002	**	0.2337662	0.1448171;0.3440568	0.003138	**
LTR	ERVL	LTR83	41	0.0391325926774329	92807	726	72.388	8.25758098014446	0.0690909785057076	88829.543	1	0.002	**	0.05647383	0.04082776;0.07583625	4.017e-05	***
LTR	ERVL	MER21A	128	0.122170045431986	92807	1975	214.314	13.5421118291348	0.204552743099301	88829.543	1	0.002	**	0.06481013	0.05435195;0.07658179	3.018e-11	***
LTR	ERVL	LTR80B	11	0.0104989882793113	92807	507	49.595	6.5019420368264	0.0473361203374947	88829.543	1	0.002	**	0.02169625	0.01087927;0.03848843	1.354e-11	***
LTR	ERVL	LTR67B	415	0.396098194174016	92807	3708	360.87	18.0602678073519	0.344433627305005	88829.543	995	0.014	*	0.1119202	0.1019467;0.1225099	0.003302	**
LTR	ERVL	LTR16A	628	0.59939678540068	92807	4245	448.895	19.1979305013727	0.428449394876494	88829.543	1001	0.002	**	0.1479388	0.1373856;0.1589788	2.2e-16	***
LTR	ERVL	LTR18A	77	0.0734929179551789	92807	198	17.91	4.03387805618516	0.0170942618256786	88829.543	1001	0.002	**	0.3888889	0.3205895;0.4605685	2.2e-16	***
LTR	ERVL	LTR47B3	9	0.00859008131943649	92807	120	12.102	3.27999304181493	0.0115507960142023	88829.543	222	0.444	ns	0.075	0.03486739;0.13760106	0.4473	ns
LTR	ERV1?	tot	153	0.14603138243042	92807	1544	150.834	11.1710893487268	0.143964036192876	88829.543	610	0.784	ns	0.09909326	0.08463921;0.11509170	0.8304	ns
LTR	ERV1?	LTR103_Mam	75	0.0715840109953041	92807	748	72.424	7.84855552466973	0.0691253388309854	88829.543	644	0.716	ns	0.1002674	0.07968497;0.12406207	0.7571	ns
LTR	ERV1?	EUTREP15	13	0.012407895239186	92807	196	19.522	4.25295233968165	0.0186328408353377	88829.543	70	0.14	ns	0.06632653	0.03578588;0.11074988	0.1506	ns
LTR	ERV1?	LTR103b_Mam	65	0.0620394761959302	92807	600	59.118	7.29501838882489	0.0564253808269385	88829.543	820	0.364	ns	0.1083333	0.08460968;0.13599070	0.411	ns
LTR	ERVL-MaLR	THE1A	492	0.469591112129195	92807	4236	446.942	19.8191178772778	0.426585347230176	88829.543	987	0.03	*	0.1161473	0.1066478;0.1261796	0.026	*
LTR	ERVL-MaLR	MLT1M	245	0.23384110258466	92807	2320	228.209	13.8395394378517	0.217814874203031	88829.543	891	0.222	ns	0.1056034	0.09338612;0.11882649	0.2361	ns
LTR	ERVL-MaLR	MLT1C2	2077	1.98239987782995	92807	15985	1706.288	36.7527661791847	1.62857251937541	88829.543	1001	0.002	**	0.1299343	0.1247584;0.1352453	2.2e-16	***
LTR	ERVL-MaLR	MLT1J2	907	0.865689306303211	92807	6900	711.461	24.9274117159174	0.679056427289734	88829.543	1001	0.002	**	0.1314493	0.1235612;0.1396502	7.883e-14	***
LTR	ERVL-MaLR	MLT1O	490	0.46768220516932	92807	5061	495.027	21.3350288130683	0.472480242812965	88829.543	419	0.838	ns	0.09681881	0.08880728;0.10529872	0.8314	ns
LTR	ERVL-MaLR	MSTB	1408	1.34387049975184	92807	8566	928.986	28.8921193158024	0.886673920513114	88829.543	1001	0.002	**	0.1643708	0.1565792;0.1723913	2.2e-16	***
LTR	ERVL-MaLR	MSTD	768	0.733020272591914	92807	7647	785.278	27.1462268765594	0.749511319818272	88829.543	278	0.556	ns	0.1004315	0.09378256;0.10738680	0.5342	ns
LTR	ERVL-MaLR	THE1B	3311	3.16019547207269	92807	22429	2296.659	44.1000400513711	2.19205417477952	88829.543	1001	0.002	**	0.1476214	0.1430027;0.1523316	2.2e-16	***
LTR	ERVL-MaLR	MLT1E3	225	0.214752032985912	92807	2044	208.607	13.3911864625534	0.199105677089299	88829.543	906	0.192	ns	0.1100783	0.09683159;0.12445458	0.228	ns
LTR	ERVL-MaLR	MLT1G1	603	0.575535448402245	92807	3600	385.941	18.2439129399194	0.368362730500515	88829.543	1001	0.002	**	0.1675	0.1554366;0.1801059	2.2e-16	***
LTR	ERVL-MaLR	MLT1H2	717	0.684343145115107	92807	4721	496.324	21.0231062166131	0.473718168976444	88829.543	1001	0.002	**	0.1518746	0.1417486;0.1624332	2.2e-16	***
LTR	ERVL-MaLR	MLT1F1	410	0.391325926774329	92807	3265	333.897	17.3084943012087	0.318689153590654	88829.543	1001	0.002	**	0.1255743	0.1143940;0.1374299	1.887e-05	***
LTR	ERVL-MaLR	MLT1F2	893	0.852326957584087	92807	6038	655.838	24.0200899398966	0.625966861375177	88829.543	1001	0.002	**	0.1478967	0.1390313;0.1571036	2.2e-16	***
LTR	ERVL-MaLR	MLT1A1	753	0.718703470392853	92807	6780	715.759	24.3130014815333	0.683158668346505	88829.543	945	0.114	ns	0.1110619	0.1036775;0.1187827	0.1436	ns
LTR	ERVL-MaLR	MLT1E1	111	0.10594433627305	92807	1045	117.856	9.95521824825406	0.112488069331501	88829.543	280	0.56	ns	0.1062201	0.0881899;0.1265015	0.5253	ns
LTR	ERVL-MaLR	MLT1K	2010	1.91845149467415	92807	17616	1784.481	38.1612358148805	1.70320410033215	88829.543	1001	0.002	**	0.1141008	0.1094415;0.1188880	3.149e-08	***
LTR	ERVL-MaLR	MLT1G	452	0.431412972931699	92807	2834	311.8	16.8319135368892	0.297598595044478	88829.543	1001	0.002	**	0.1594919	0.1461923;0.1734986	1.786e-15	***
LTR	ERVL-MaLR	MLT1A0	2124	2.02725919138701	92807	20690	2075.134	40.0532433930925	1.98061886763639	88829.543	886	0.232	ns	0.1026583	0.09855451;0.10687409	0.2568	ns
LTR	ERVL-MaLR	MLT1J	1758	1.67792921772993	92807	15262	1525.609	34.6558385578267	1.4561228190738	88829.543	1001	0.002	**	0.115188	0.1101641;0.1203592	8.134e-10	***
LTR	ERVL-MaLR	MSTB2	219	0.209025312106288	92807	1582	180.638	12.2368581219485	0.17241056770893	88829.543	1001	0.002	**	0.1384324	0.1217813;0.1564375	0.003011	**
LTR	ERVL-MaLR	MLT1A	1023	0.976405909975948	92807	9077	925.64	28.1249250916587	0.883480319169244	88829.543	1001	0.002	**	0.1127024	0.1062669;0.1193877	0.0008668	***
LTR	ERVL-MaLR	MLT1E2	415	0.396098194174016	92807	4004	440.795	19.7489999239961	0.420718321689001	88829.543	97	0.194	ns	0.1036464	0.09437223;0.11350326	0.1979	ns
LTR	ERVL-MaLR	tot	28367	27.0749818653839	92807	323803	23461.73	110.089840007481	22.3931298438514	88829.543	1001	0.002	**	0.08760574	0.08663410;0.08858476	2.2e-16	***
LTR	ERVL-MaLR	MSTA1	66	0.0629939296758676	92807	544	62.59	7.36057593385723	0.0597392433092811	88829.543	717	0.57	ns	0.1213235	0.09508636;0.15175437	0.638	ns
LTR	ERVL-MaLR	MLT1E	103	0.0983087084335509	92807	918	102.232	9.26239536880004	0.097575688160959	88829.543	557	0.89	ns	0.1122004	0.09250943;0.13441798	0.9165	ns
LTR	ERVL-MaLR	MSTA	3047	2.90821975336922	92807	19752	2062.204	39.3344070703955	1.9682777841408	88829.543	1001	0.002	**	0.1542629	0.1492515;0.1593762	2.2e-16	***
LTR	ERVL-MaLR	MSTC	300	0.286336043981216	92807	3205	343.088	16.815201664179	0.327461535524759	88829.543	9	0.018	*	0.09360374	0.08373785;0.10421823	0.01294	*
LTR	ERVL-MaLR	MSTB1	537	0.512541518726377	92807	4555	501.16	21.0366094924762	0.478333906005421	88829.543	958	0.088	ns	0.1178924	0.1086648;0.1276130	0.09272	ns
LTR	ERVL-MaLR	THE1D	1546	1.4755850799832	92807	12601	1329.917	33.9012891850503	1.26934390867789	88829.543	1001	0.002	**	0.1226887	0.1170083;0.1285439	8.512e-10	***
LTR	ERVL-MaLR	MLT1F	652	0.622303668919177	92807	4306	463.103	20.2125935975555	0.442010269919444	88829.543	1001	0.002	**	0.1514166	0.1408332;0.1624752	2.2e-16	***
LTR	ERVL-MaLR	MLT1H	1552	1.48131180086283	92807	10078	1091.03	29.8971393102908	1.04133738021609	88829.543	1001	0.002	**	0.1539988	0.1470029;0.1611953	2.2e-16	***
LTR	ERVL-MaLR	MLT1L	1143	1.09094032756843	92807	12035	1207.165	31.6997894575288	1.15218283510862	88829.543	23	0.046	*	0.094973	0.08979198;0.10035084	0.05212	ns
LTR	ERVL-MaLR	MLT1H1	574	0.547856297484061	92807	3631	379.183	19.3102666319603	0.361912533883099	88829.543	1001	0.002	**	0.1580832	0.1463581;0.1703615	2.2e-16	***
LTR	ERVL-MaLR	MLT1E1A	401	0.382735845454893	92807	3367	367.973	17.462967280111	0.351213110373	88829.543	978	0.048	*	0.1190971	0.1083423;0.1305182	0.07254	ns
LTR	ERVL-MaLR	MLT1B	1894	1.80773489100141	92807	17694	1809.541	39.0659502312112	1.72712270453938	88829.543	989	0.026	*	0.1070419	0.1025231;0.1116904	0.03714	*
LTR	ERVL-MaLR	THE1C	1239	1.18256786164242	92807	9865	1035.354	29.5640104639867	0.988197228267094	88829.543	1001	0.002	**	0.1255955	0.1191166;0.1322964	7.541e-11	***
LTR	ERVL-MaLR	MLT1J1	557	0.531630588325125	92807	4928	492.294	20.8416395213509	0.469871721452296	88829.543	1001	0.002	**	0.1130276	0.1043171;0.1221994	0.002546	**
LTR	ERVL-MaLR	MLT1C	771	0.735883633031726	92807	6450	672.513	24.4847980660723	0.641882373153133	88829.543	1001	0.002	**	0.1195349	0.1117135;0.1277021	8.367e-05	***
LTR	ERVL-MaLR	MLT1N2	640	0.610850227159928	92807	5722	554.192	21.6609402458049	0.528950482953461	88829.543	1001	0.002	**	0.111849	0.1037946;0.1203015	0.0001722	***
LTR	ERVL-MaLR	MLT1D	2177	2.07784522582369	92807	18645	2001.338	40.8759660509767	1.91018401863093	88829.543	1001	0.002	**	0.1167605	0.1121842;0.1214567	4.033e-05	***
LTR	ERVL-MaLR	MLT1G3	404	0.385599205894705	92807	2737	287.461	15.4092155193872	0.274368151796281	88829.543	1001	0.002	**	0.1476069	0.1345176;0.1614545	4.852e-12	***
LTR	ERVL-MaLR	MLT1I	1228	1.17206887336311	92807	11068	1095.561	29.7148995329659	1.04566200893368	88829.543	1001	0.002	**	0.1109505	0.1051571;0.1169494	3.259e-05	***
LTR	Gypsy?	tot	757	0.722521284312603	92807	7780	755.841	25.4743923119603	0.721415072729355	88829.543	537	0.93	ns	0.09730077	0.09080276;0.10410221	0.9542	ns
LTR	Gypsy?	LTR88c	130	0.12407895239186	92807	1040	102.551	9.38432013863894	0.097880158821059	88829.543	1000	0.004	**	0.125	0.1055029;0.1466467	0.005763	**
LTR	Gypsy?	LTR85c	106	0.101172068873363	92807	1154	114.538	10.190014347016	0.109321192685069	88829.543	212	0.424	ns	0.09185442	0.07581438;0.11000866	0.4308	ns
LTR	Gypsy?	LTR88b	184	0.175619440308479	92807	1636	164.574	11.646465737045	0.157078227007216	88829.543	950	0.104	ns	0.1124694	0.09755983;0.12878490	0.1181	ns
LTR	Gypsy?	LTR88a	113	0.107853243232925	92807	903	89.264	8.9338747538858	0.085198335433131	88829.543	996	0.012	*	0.1251384	0.1042545;0.1485020	0.01022	*
LTR	Gypsy?	LTR85b	90	0.0859008131943649	92807	1177	116.719	10.2991315707253	0.111402855724812	88829.543	3	0.006	**	0.07646559	0.06193275;0.09315480	0.00838	**
LTR	Gypsy?	LTR85a	154	0.146985835910358	92807	1870	176.316	12.5498064384134	0.16828541976864	88829.543	33	0.066	ns	0.08235294	0.07028854;0.09574551	0.08154	ns
LTR	tot	tot	50808	48.4938724086588	92807	741743	41722.286	124.553963782346	39.821981063643	88829.543	1001	0.002	**	0.06849812	0.06792428;0.06907533	2.2e-16	***
LTR	ERV1--int	HERV4_I-int	36	0.034360325277746	92807	348	40.332	6.22032703870692	0.0384950177528347	88829.543	268	0.536	ns	0.1034483	0.07351165;0.14033364	0.5038	ns
LTR	ERV1--int	PRIMA4-int	53	0.0505860344366816	92807	419	52.559	6.81637601530183	0.0501651204520292	88829.543	572	0.86	ns	0.1264916	0.09620485;0.16217056	0.9412	ns
LTR	ERV1--int	LTR39-int	14	0.0133623487191234	92807	180	20.907	4.14457820876003	0.019954758905051	88829.543	65	0.13	ns	0.07777778	0.04317318;0.12705506	0.1292	ns
LTR	ERV1--int	HERVFH19-int	23	0.0219524300385599	92807	110	16.187	3.80164220876761	0.0154497384797465	88829.543	973	0.058	ns	0.2090909	0.1374033;0.2970355	0.07875	ns
LTR	ERV1--int	MER92-int	44	0.0419959531172451	92807	956	112.335	9.77467745346716	0.107218531668766	88829.543	1	0.002	**	0.0460251	0.03363794;0.06129675	1.906e-14	***
LTR	ERV1--int	HERV3-int	32	0.0305425113579964	92807	303	39.703	6.07615920715633	0.0378946665139541	88829.543	115	0.23	ns	0.1056106	0.07336682;0.14581241	0.2022	ns
LTR	ERV1--int	MER89-int	54	0.0515404879166189	92807	696	71.02	7.93855280391966	0.0677852861451533	88829.543	21	0.042	*	0.07758621	0.05881987;0.10002279	0.03304	*
LTR	ERV1--int	MER31-int	73	0.0696751040354293	92807	1145	143.233	11.1145059828696	0.136709235291872	88829.543	1	0.002	**	0.06375546	0.05030355;0.07949853	1.147e-11	***
LTR	ERV1--int	MER34-int	23	0.0219524300385599	92807	401	51.906	6.40626288909565	0.0495418623296301	88829.543	1	0.002	**	0.05735661	0.03670288;0.08482266	3.302e-06	***
LTR	ERV1--int	LTR19-int	22	0.0209979765586225	92807	231	29.883	5.08479755409851	0.028521933340969	88829.543	73	0.146	ns	0.0952381	0.06065157;0.14063869	0.1407	ns
LTR	ERV1--int	HERVIP10B3-int	54	0.0515404879166189	92807	239	29.846	5.45435917721175	0.0284866185622113	88829.543	1001	0.002	**	0.2259414	0.1745289;0.2842883	1.333e-05	***
LTR	ERV1--int	MER66-int	61	0.0582216622761807	92807	776	94.861	9.3968068501475	0.0905404115603406	88829.543	1	0.002	**	0.07860825	0.06065993;0.09983278	0.0001188	***
LTR	ERV1--int	HUERS-P2-int	86	0.0820829992746153	92807	257	29.89	5.3819016030456	0.0285286145153285	88829.543	1001	0.002	**	0.3346304	0.2772035;0.3959234	2.2e-16	***
LTR	ERV1--int	HERV-Fc2-int	2	0.00190890695987478	92807	3	1.61828737300435	0.918645346119973	0.00154458001470274	88829.543	592	0.82	ns	0.6666667	0.09429932;0.99159624	1	ns
LTR	ERV1--int	HERV30-int	11	0.0104989882793113	92807	69	9.697	3.10819108998334	0.00925533539495285	88829.543	728	0.548	ns	0.1594203	0.08236225;0.26736810	0.6046	ns
LTR	ERV1--int	MER34B-int	25	0.0238613369984347	92807	593	67.956	7.49881966020628	0.0648608406826251	88829.543	1	0.002	**	0.04215852	0.02746552;0.06160748	6.133e-10	***
LTR	ERV1--int	MER61-int	256	0.244340090863971	92807	1204	164.237	12.0742958229298	0.156756576184477	88829.543	1001	0.002	**	0.2126246	0.1898219;0.2368398	4.975e-13	***
LTR	ERV1--int	MER83B-int	34	0.0324514183178712	92807	267	37.38	5.44106655033783	0.0356774710800596	88829.543	308	0.616	ns	0.1273408	0.08982359;0.17337761	0.5974	ns
LTR	ERV1--int	LTR23-int	19	0.0181346161188104	92807	173	25.482	4.4966538554681	0.0243213835757645	88829.543	79	0.158	ns	0.1098266	0.06743155;0.16618700	0.1971	ns
LTR	ERV1--int	LTR46-int	13	0.012407895239186	92807	80	15.476	3.72173014541291	0.014771122055511	88829.543	304	0.608	ns	0.1625	0.08946164;0.26183689	0.572	ns
LTR	ERV1--int	HERVIP10FH-int	80	0.076356278394991	92807	400	55.902	7.21973133298743	0.0533558584354599	88829.543	999	0.006	**	0.2	0.1618952;0.2426100	0.0008766	***
LTR	ERV1--int	PRIMAX-int	4	0.00381781391974955	92807	72	8.946	2.73542804083137	0.00853854083151987	88829.543	39	0.078	ns	0.05555556	0.01534254;0.13617865	0.1043	ns
LTR	ERV1--int	MER65-int	55	0.0524949413965563	92807	1038	127.678	10.6964821661484	0.121862711411446	88829.543	1	0.002	**	0.05298651	0.04016272;0.06841387	3.501e-14	***
LTR	ERV1--int	HERVH-int	227	0.216660939945787	92807	5787	741.882	26.0057373357183	0.708091856602909	88829.543	1	0.002	**	0.03922585	0.03437130;0.04455165	2.2e-16	***
LTR	ERV1--int	MER50-int	80	0.076356278394991	92807	544	82.566	8.28059250369273	0.0788054060245104	88829.543	410	0.82	ns	0.1470588	0.1183623;0.1796515	0.8111	ns
LTR	ERV1--int	HUERS-P3b-int	77	0.0734929179551789	92807	519	70.351	7.96185846333569	0.0671467567670752	88829.543	834	0.336	ns	0.1483622	0.1188928;0.1819031	0.4042	ns
LTR	ERV1--int	HUERS-P1-int	76	0.0725384644752415	92807	498	66.12	7.63976216684563	0.0631084640934601	88829.543	919	0.166	ns	0.1526104	0.1221631;0.1872506	0.187	ns
LTR	ERV1--int	HERVH48-int	30	0.0286336043981216	92807	120	20.869	4.57435938288234	0.0199184896728133	88829.543	977	0.05	*	0.25	0.1754646;0.3372692	0.03947	*
LTR	ERV1--int	MER57A-int	119	0.113579964112549	92807	1903	238.162	14.6112711714363	0.227314549688848	88829.543	1	0.002	**	0.06253284	0.05207288;0.07436450	2.2e-16	***
LTR	ERV1--int	HERV9-int	91	0.0868552666743023	92807	355	50.859	7.65151388057714	0.0485425495361356	88829.543	1001	0.002	**	0.256338	0.2117102;0.3050826	2.132e-08	***
LTR	ERV1--int	PABL_A-int	36	0.034360325277746	92807	449	62.079	7.42090485243065	0.0592515175810331	88829.543	1	0.002	**	0.08017817	0.0567857;0.1092739	0.0002071	***
LTR	ERV1--int	MER4-int	143	0.136486847631046	92807	3018	412.772	18.581746346813	0.393971671820715	88829.543	1	0.002	**	0.04738237	0.04007902;0.05557829	2.2e-16	***
LTR	ERV1--int	HERVFH21-int	14	0.0133623487191234	92807	131	18.203	4.3665613310542	0.0173739166953003	88829.543	218	0.436	ns	0.1068702	0.05967159;0.17280675	0.3753	ns
LTR	ERV1--int	PABL_B-int	27	0.0257702439583095	92807	246	31.713	5.54412918034639	0.0302685832092544	88829.543	233	0.466	ns	0.1097561	0.07358728;0.15566196	0.4459	ns
LTR	ERV1--int	HERVS71-int	29	0.0276791509181843	92807	174	25.449	5.05360642887216	0.0242898866109266	88829.543	795	0.414	ns	0.1666667	0.1145511;0.2305102	0.4521	ns
LTR	ERV1--int	HERV35I-int	38	0.0362692322376207	92807	615	78.916	8.24262609153691	0.0753216508227389	88829.543	1	0.002	**	0.06178862	0.04409265;0.08382634	9.253e-08	***
LTR	ERV1--int	HERVIP10F-int	66	0.0629939296758676	92807	302	44.27	6.84148418882233	0.0422536555568282	88829.543	1001	0.002	**	0.218543	0.1732432;0.2694594	0.0007997	***
LTR	ERV1--int	LTR37-int	48	0.0458137670369946	92807	1383	150.149	11.7424309103219	0.143310235559119	88829.543	1	0.002	**	0.03470716	0.02569901;0.04575524	2.2e-16	***
LTR	ERV1--int	MER4B-int	97	0.0925819875539266	92807	1527	214.084	13.391126400205	0.204333218798916	88829.543	1	0.002	**	0.06352325	0.05181163;0.07694569	2.2e-16	***
LTR	ERV1--int	ERV24_Prim-int	24	0.0229068835184973	92807	416	48.578	6.78483234501413	0.0463654411483984	88829.543	1	0.002	**	0.05769231	0.03731060;0.08462803	6.445e-05	***
LTR	ERV1--int	LOR1-int	105	0.100217615393426	92807	1390	174.155	11.9296811479726	0.166222845798496	88829.543	1	0.002	**	0.07553957	0.06219654;0.09070814	2.885e-09	***
LTR	ERV1--int	HERVE-int	44	0.0419959531172451	92807	268	40.736	6.51096741634427	0.0388806169587294	88829.543	740	0.524	ns	0.1641791	0.1218986;0.2140657	0.5522	ns
LTR	ERV1--int	MER51-int	52	0.0496315809567442	92807	608	81.329	8.24904878187817	0.0776247470698278	88829.543	1	0.002	**	0.08552632	0.06453335;0.11064474	0.0002693	***
LTR	ERV1--int	HERV-Fc1-int	4	0.00381781391974955	92807	6	1.52086811352254	0.870828948661965	0.0014515978634774	88829.543	591	0.822	ns	0.6666667	0.2227781;0.9567281	0.03946	*
LTR	ERV1--int	MER84-int	15	0.0143168021990608	92807	140	18.805	4.16080368285831	0.0179484976902226	88829.543	222	0.444	ns	0.1071429	0.06121995;0.17055359	0.3875	ns
LTR	ERV1--int	HERV17-int	90	0.0859008131943649	92807	899	112.825	10.6345412909287	0.107686213873936	88829.543	20	0.04	*	0.1001112	0.08127085;0.12161739	0.02051	*
LTR	ERV1--int	MER101-int	61	0.0582216622761807	92807	1219	140.15	11.6234506324329	0.133766655213225	88829.543	1	0.002	**	0.05004102	0.03849041;0.06381872	4.715e-15	***
LTR	ERV1--int	MER110-int	19	0.0181346161188104	92807	393	42.162	6.25690857412068	0.0402416676211201	88829.543	1	0.002	**	0.04834606	0.02935498;0.07447090	5.635e-05	***
LTR	ERV1--int	HERV9NC-int	90	0.0859008131943649	92807	257	44.341	6.83530836469288	0.0423214217539037	88829.543	1001	0.002	**	0.3501946	0.2919592;0.4119306	7.373e-12	***
LTR	ERV1--int	HERVI-int	23	0.0219524300385599	92807	76	11.753	3.64242477729578	0.0112176917497041	88829.543	998	0.008	**	0.3026316	0.2024542;0.4187472	0.001175	**
LTR	ERV1--int	HERVE_a-int	47	0.0448593135570572	92807	189	31.244	5.54104386981073	0.0298209445271637	88829.543	998	0.008	**	0.2486772	0.1888014;0.3166148	0.003183	**
LTR	ERV1--int	MER57-int	92	0.0878097201542397	92807	1272	156.792	11.6945927462011	0.149650670026343	88829.543	1	0.002	**	0.07232704	0.05870087;0.08796731	4.407e-09	***
LTR	ERV1--int	LTR43-int	14	0.0133623487191234	92807	147	14.779	3.39701320260883	0.0141058679799947	88829.543	488	0.976	ns	0.0952381	0.05305122;0.15462976	1	ns
LTR	ERV1--int	MER83A-int	10	0.00954453479937388	92807	102	13.601	3.36855252981844	0.0129815217806284	88829.543	187	0.374	ns	0.09803922	0.04802276;0.17291434	0.3809	ns
LTR	ERV1--int	tot	3209	3.06284121711908	92807	42759	5027.987	63.7856523086536	4.79897968922995	88829.543	1	0.002	**	0.07504853	0.07256848;0.07758646	2.2e-16	***
LTR	ERV1--int	LTR38-int	12	0.0114534417592487	92807	116	11.791	3.16153670140239	0.0112539609819417	88829.543	611	0.782	ns	0.1034483	0.05460675;0.17373177	0.8783	ns
LTR	ERV1--int	LTR49-int	139	0.132669033711297	92807	2182	278.691	15.1649429439908	0.265997594777231	88829.543	1	0.002	**	0.06370302	0.05381818;0.07477843	2.2e-16	***
LTR	ERV1--int	HUERS-P3-int	107	0.1021265223533	92807	715	93.832	9.10278180759249	0.089558278929485	88829.543	934	0.136	ns	0.1496503	0.1242924;0.1779378	0.1497	ns
LTR	ERV1--int	HERV9N-int	62	0.059176115756118	92807	237	29.303	5.60755166143261	0.0279683503226053	88829.543	1001	0.002	**	0.2616034	0.2068392;0.3224374	8.124e-09	***
LTR	ERV1--int	HERVP71A-int	31	0.029588057878059	92807	250	28.364	5.05896205728973	0.0270721185049441	88829.543	744	0.516	ns	0.124	0.08582903;0.17137066	0.6175	ns
LTR	ERV1--int	MER52-int	150	0.143168021990608	92807	489	65.94	8.06383441207874	0.0629366624670713	88829.543	1001	0.002	**	0.3067485	0.2661289;0.3497236	2.2e-16	***
LTR	ERV1--int	Harlequin-int	84	0.0801740923147406	92807	570	82.699	9.10919186187098	0.078932348337342	88829.543	576	0.852	ns	0.1473684	0.1192809;0.1791683	0.8585	ns
LTR	ERV1--int	HERV1_I-int	9	0.00859008131943649	92807	49	7.14914914914915	2.56435735303114	0.00682353028399682	88829.543	821	0.362	ns	0.1836735	0.08759034;0.32022121	0.4201	ns
LTR	ERV1--int	HERV15-int	15	0.0143168021990608	92807	95	14.608	3.81797235622692	0.0139426564349254	88829.543	604	0.796	ns	0.1578947	0.09115258;0.24701826	0.887	ns
LTR	ERV1--int	PRIMA41-int	62	0.059176115756118	92807	460	63.242	7.34774968445615	0.0603615469782003	88829.543	474	0.948	ns	0.1347826	0.1049219;0.1694319	0.946	ns
LTR	ERV1--int	MER41-int	150	0.143168021990608	92807	1715	231.904	14.3671569629902	0.2213415798114	88829.543	1	0.002	**	0.08746356	0.07451595;0.10184216	1.125e-09	***
LTR	ERV1--int	LTR25-int	90	0.0859008131943649	92807	592	68.768	7.82658491498255	0.0656358569083343	88829.543	996	0.012	*	0.152027	0.1240550;0.1835225	0.00842	**
LTR	ERV1--int	ERV24B_Prim-int	30	0.0286336043981216	92807	376	49.091	6.36578685177585	0.0468550757836063	88829.543	1	0.002	**	0.07978723	0.05447779;0.11194289	0.002724	**
LTR	ERVK--int	HERVK3-int	45	0.0429504065971825	92807	336	47	6.40445290536335	0.0448593135570572	88829.543	404	0.808	ns	0.1339286	0.09939315;0.17507513	0.8136	ns
LTR	ERVK--int	HERVK9-int	151	0.144122475470546	92807	680	91.83	9.4744321658274	0.0876474630626503	88829.543	1001	0.002	**	0.2220588	0.1913465;0.2552049	6.857e-10	***
LTR	ERVK--int	HERVK14C-int	16	0.0152712556789982	92807	82	8.862	2.909883747407	0.00845836673920513	88829.543	991	0.022	*	0.195122	0.1158427;0.2974360	0.01883	*
LTR	ERVK--int	HERVK11-int	45	0.0429504065971825	92807	286	42.451	6.36805709389851	0.0405175046768221	88829.543	705	0.594	ns	0.1573427	0.1171408;0.2048141	0.6773	ns
LTR	ERVK--int	HERVK22-int	87	0.0830374527545527	92807	421	56.766	7.31811442919546	0.0541805062421258	88829.543	1001	0.002	**	0.2066508	0.1689639;0.2485181	4.399e-05	***
LTR	ERVK--int	tot	426	0.406597182453327	92807	2628	356.796	18.2816466053417	0.34054518382774	88829.543	1001	0.002	**	0.1621005	0.1482021;0.1767559	0.0001195	***
LTR	ERVK--int	HERVK-int	27	0.0257702439583095	92807	251	40.2	6.38316103077031	0.038369029893483	88829.543	17	0.034	*	0.1075697	0.07209582;0.15264059	0.02477	*
LTR	ERVK--int	HERVK11D-int	10	0.00954453479937388	92807	43	7.223	2.73619402779806	0.00689401748558775	88829.543	886	0.232	ns	0.2325581	0.1175536;0.3863082	0.3043	ns
LTR	ERVK--int	HERVK14-int	54	0.0515404879166189	92807	407	47.876	6.48572961883925	0.0456954148054824	88829.543	843	0.318	ns	0.1326781	0.1012671;0.1695463	0.3554	ns
LTR	ERVK--int	HERVKC4-int	6	0.00572672087962433	92807	55	7.22822822822823	2.6438501946342	0.00689900758621409	88829.543	411	0.822	ns	0.1090909	0.0411015;0.2224709	0.8412	ns
LTR	ERVK--int	HERVK13-int	7	0.00668117435956172	92807	67	9.712	3.13765850609986	0.00926965219715191	88829.543	247	0.494	ns	0.1044776	0.04304938;0.20348920	0.4858	ns
LTR	ERVL-MaLR--int	MLT1J-int	99	0.0944908945138014	92807	1434	140.825	11.0291439838737	0.134410911312183	88829.543	1	0.002	**	0.06903766	0.05646127;0.08341225	0.0001312	***
LTR	ERVL-MaLR--int	MLT-int	69	0.0658572901156798	92807	409	47.49	6.48351262325724	0.0453269957622266	88829.543	1001	0.002	**	0.1687042	0.1336977;0.2085873	0.001503	**
LTR	ERVL-MaLR--int	MLT1K-int	18	0.017180162638873	92807	202	20.435	4.15343544864081	0.0195042568625205	88829.543	332	0.664	ns	0.08910891	0.0536686;0.1371736	0.6416	ns
LTR	ERVL-MaLR--int	MST-int	48	0.0458137670369946	92807	227	28.455	4.82672479765236	0.0271589737716184	88829.543	1001	0.002	**	0.2114537	0.1602179;0.2703924	0.0002694	***
LTR	ERVL-MaLR--int	MSTB1-int	53	0.0505860344366816	92807	231	30.038	5.02292601834685	0.0286698736303593	88829.543	1001	0.002	**	0.2294372	0.1768408;0.2891191	3.268e-05	***
LTR	ERVL-MaLR--int	MLT1H-int	63	0.0601305692360554	92807	807	79.914	8.67801313158214	0.0762741953957164	88829.543	24	0.048	*	0.07806691	0.06050739;0.09877895	0.0451	*
LTR	ERVL-MaLR--int	THE1B-int	2358	2.25060130569236	92807	4215	563.021	22.6289334178089	0.537377352727828	88829.543	1001	0.002	**	0.5594306	0.5442876;0.5744912	2.2e-16	***
LTR	ERVL-MaLR--int	MLT1G3-int	20	0.0190890695987478	92807	237	22.946	4.62974281343128	0.0219008895506433	88829.543	307	0.614	ns	0.08438819	0.05230854;0.12732206	0.5836	ns
LTR	ERVL-MaLR--int	MSTA1-int	9	0.00859008131943649	92807	28	5.15361445783132	2.05978410049575	0.00491888525353274	88829.543	962	0.08	ns	0.3214286	0.1587760;0.5235164	0.08272	ns
LTR	ERVL-MaLR--int	MLT1I-int	42	0.0400870461573703	92807	801	79.911	8.6826532504452	0.0762713320352766	88829.543	1	0.002	**	0.05243446	0.03804796;0.07021831	1.597e-06	***
LTR	ERVL-MaLR--int	MLT1C2-int	36	0.034360325277746	92807	436	54.775	7.18163985110302	0.0522801893635704	88829.543	7	0.014	*	0.08256881	0.05849879;0.11247848	0.005879	**
LTR	ERVL-MaLR--int	THE1A-int	643	0.61371358759974	92807	1461	197.837	13.5244719801677	0.188826213110373	88829.543	1001	0.002	**	0.4401095	0.4144556;0.4660047	2.2e-16	***
LTR	ERVL-MaLR--int	MLT1E-int	3	0.00286336043981216	92807	13	1.95427901524033	1.03416796612206	0.00186526840686474	88829.543	791	0.422	ns	0.2307692	0.05038107;0.53813154	0.4296	ns
LTR	ERVL-MaLR--int	MLT1-int	25	0.0238613369984347	92807	245	29.235	4.9038579529614	0.0279034474859695	88829.543	221	0.442	ns	0.1020408	0.06713094;0.14694117	0.4896	ns
LTR	ERVL-MaLR--int	MLT1E1-int	5	0.00477226739968694	92807	45	5.96796796796797	2.28460364233716	0.00569614779518189	88829.543	457	0.914	ns	0.1111111	0.03707666;0.24053581	0.8275	ns
LTR	ERVL-MaLR--int	MLT1J2-int	36	0.034360325277746	92807	582	58.044	7.36996474756701	0.0554002977894857	88829.543	1	0.002	**	0.06185567	0.04369533;0.08460898	0.001436	**
LTR	ERVL-MaLR--int	MLT1E2-int	12	0.0114534417592487	92807	128	14.367	3.53932731431241	0.0137126331462605	88829.543	318	0.636	ns	0.09375	0.0493855;0.1580364	0.5776	ns
LTR	ERVL-MaLR--int	MLT1A0-int	165	0.157484824189669	92807	925	115.96	10.4974566727659	0.11067842553354	88829.543	1001	0.002	**	0.1783784	0.1542224;0.2046016	3.586e-06	***
LTR	ERVL-MaLR--int	MLT1H1-int	51	0.0486771274768068	92807	425	39.299	6.20516745165698	0.0375090673080594	88829.543	974	0.056	ns	0.12	0.0906667;0.1547458	0.05394	ns
LTR	ERVL-MaLR--int	THE1-int	51	0.0486771274768068	92807	200	22.979	4.52692523155089	0.0219323865154812	88829.543	1001	0.002	**	0.255	0.1961408;0.3212754	4.08e-08	***
LTR	ERVL-MaLR--int	MSTC-int	45	0.0429504065971825	92807	204	23.563	4.77523128589953	0.0224897873477647	88829.543	1001	0.002	**	0.2205882	0.1656824;0.2838038	2.271e-05	***
LTR	ERVL-MaLR--int	MSTD-int	173	0.165120452029168	92807	729	96.845	9.16105342741215	0.0924340472645363	88829.543	1001	0.002	**	0.2373114	0.2068573;0.2699078	2.44e-14	***
LTR	ERVL-MaLR--int	MLT1O-int	2	0.00190890695987478	92807	13	1.79974489795918	0.893827241644026	0.0017177727808567	88829.543	633	0.738	ns	0.1538462	0.01920667;0.45447106	0.699	ns
LTR	ERVL-MaLR--int	MLT1H2-int	39	0.0372236857175581	92807	343	34.486	5.71475830306606	0.0329152827091208	88829.543	807	0.39	ns	0.1137026	0.08211458;0.15214577	0.4185	ns
LTR	ERVL-MaLR--int	MLT1F1-int	19	0.0181346161188104	92807	157	17.377	4.01584337319049	0.016585538120872	88829.543	700	0.604	ns	0.1210191	0.07445779;0.18252126	0.702	ns
LTR	ERVL-MaLR--int	MLT1A-int	39	0.0372236857175581	92807	443	47.102	6.46338698913901	0.0449566678120108	88829.543	124	0.248	ns	0.08803612	0.06335097;0.11838288	0.247	ns
LTR	ERVL-MaLR--int	MLT1M-int	0	0	92807	1	1.06060606060606	0.297620712616056	0.00101229914538814	88829.543	1	0.002	**	na	na	na	na
LTR	ERVL-MaLR--int	MLT1G1-int	31	0.029588057878059	92807	297	30.61	5.35673357509916	0.0292158210208834	88829.543	588	0.828	ns	0.1043771	0.07202814;0.14487645	0.9239	ns
LTR	ERVL-MaLR--int	MLT1G-int	14	0.0133623487191234	92807	180	18.299	4.08855907567876	0.0174655442293743	88829.543	169	0.338	ns	0.07777778	0.04317318;0.12705506	0.3253	ns
LTR	ERVL-MaLR--int	MLT1F2-int	25	0.0238613369984347	92807	305	33.006	5.32675683116269	0.0315026915588134	88829.543	85	0.17	ns	0.08196721	0.05374624;0.11862228	0.1659	ns
LTR	ERVL-MaLR--int	tot	8067	7.69957622265491	92807	27209	3158.969	52.3608030180276	3.01508895506433	88829.543	1001	0.002	**	0.2964828	0.2910598;0.3019493	2.2e-16	***
LTR	ERVL-MaLR--int	MLT1J1-int	26	0.0248157904783721	92807	477	47.475	6.66556860326295	0.0453126789600275	88829.543	3	0.006	**	0.05450734	0.03591128;0.07884856	0.0005462	***
LTR	ERVL-MaLR--int	MLT1F-int	55	0.0524949413965563	92807	518	55.382	7.22275876962841	0.0528595426258924	88829.543	505	0.994	ns	0.1061776	0.08099422;0.13595669	1	ns
LTR	ERVL-MaLR--int	THE1D-int	1047	0.999312793494445	92807	2538	326.332	17.682206775073	0.311468713014928	88829.543	1001	0.002	**	0.4125296	0.3932904;0.4319708	2.2e-16	***
LTR	ERVL-MaLR--int	MLT1D-int	47	0.0448593135570572	92807	587	63.363	7.5837156950761	0.0604770358492727	88829.543	12	0.024	*	0.08006814	0.05942198;0.10505262	0.02806	*
LTR	ERVL-MaLR--int	MLT1N2-int	7	0.00668117435956172	92807	73	6.96996996996997	2.55541766017514	0.00665251209289693	88829.543	587	0.83	ns	0.09589041	0.03942901;0.18764243	1	ns
LTR	ERVL-MaLR--int	MSTB-int	385	0.367464589775894	92807	869	117.904	10.3117950482502	0.112533883098538	88829.543	1001	0.002	**	0.443038	0.4096767;0.4767867	2.2e-16	***
LTR	ERVL-MaLR--int	MLT1E3-int	7	0.00668117435956172	92807	72	7.08308308308308	2.48967891630964	0.00676047329733429	88829.543	597	0.81	ns	0.09722222	0.0399895;0.1901103	1	ns
LTR	ERVL-MaLR--int	MLT1E1A-int	7	0.00668117435956172	92807	86	10.709	2.95042776966731	0.0102212423166495	88829.543	129	0.258	ns	0.08139535	0.03335243;0.16053967	0.3244	ns
LTR	ERVL-MaLR--int	MSTA-int	1404	1.34005268583209	92807	3150	411.35	18.6133273746516	0.392614438972244	88829.543	1001	0.002	**	0.4457143	0.4282553;0.4632742	2.2e-16	***
LTR	ERVL-MaLR--int	THE1C-int	963	0.919138701179705	92807	1795	256.358	15.7652268736729	0.244681785209789	88829.543	1001	0.002	**	0.5364903	0.5130991;0.5597620	2.2e-16	***
LTR	ERVL-MaLR--int	MLT1B-int	48	0.0458137670369946	92807	553	62.52	7.24693853417552	0.0596724315656855	88829.543	26	0.052	ns	0.08679928	0.06469139;0.11343627	0.05137	ns
LTR	ERVL-MaLR--int	MLT1C-int	18	0.017180162638873	92807	117	13.346	3.29926797474367	0.0127381361432444	88829.543	942	0.12	ns	0.1538462	0.09380263;0.23220314	0.1886	ns
LTR	ERVL-MaLR--int	MLT1A1-int	128	0.122170045431986	92807	454	58.133	7.0954673318011	0.0554852441492002	88829.543	1001	0.002	**	0.2819383	0.2409859;0.3257586	2.2e-16	***
LTR	ERVL-MaLR--int	MSTB2-int	21	0.0200435230786851	92807	88	12.848	3.19203463093448	0.0122628183102356	88829.543	997	0.01	**	0.2386364	0.1541933;0.3413571	0.02205	*
LTR	ERVL-MaLR--int	MLT1L-int	5	0.00477226739968694	92807	109	10.365	3.1015148547757	0.00989291031955103	88829.543	48	0.096	ns	0.04587156	0.0150599;0.1038069	0.09971	ns
LTR	LTR	EUTREP8	25	0.0238613369984347	92807	275	26.617	4.99291900998206	0.0254046882754935	88829.543	438	0.876	ns	0.09090909	0.05969732;0.13127291	0.8383	ns
LTR	LTR	LTR106_Mam	41	0.0391325926774329	92807	639	63.264	7.78517263218439	0.0603825449547589	88829.543	1	0.002	**	0.06416275	0.04643413;0.08604021	0.002265	**
LTR	LTR	LTR107_Mam	36	0.034360325277746	92807	426	42.184	6.21745935256522	0.0402626655976788	88829.543	165	0.33	ns	0.08450704	0.05988857;0.11507436	0.3717	ns
LTR	LTR	LTR91A	144	0.137441301110984	92807	2403	225.178	14.3891404664546	0.214921925705341	88829.543	1	0.002	**	0.05992509	0.05076841;0.07017167	1.945e-09	***
LTR	LTR	tot	502	0.479135646928569	92807	7931	752.168	25.7799220398429	0.717909365097545	88829.543	1	0.002	**	0.06329593	0.05803526;0.06888022	2.2e-16	***
LTR	LTR	LTR91	84	0.0801740923147406	92807	1566	143.661	11.0505290910976	0.137117741381285	88829.543	1	0.002	**	0.05363985	0.04300766;0.06598195	2.434e-08	***
LTR	LTR	LTR90A	23	0.0219524300385599	92807	406	43.616	6.05104612105698	0.0416294429809491	88829.543	1	0.002	**	0.05665025	0.0362466;0.0837932	0.0005278	***
LTR	LTR	MamRep1527	95	0.0906730805940518	92807	1268	121.548	10.4089404860457	0.11601191157943	88829.543	5	0.01	**	0.07492114	0.06103546;0.09081400	0.009974	**
LTR	LTR	LTR90B	30	0.0286336043981216	92807	537	52.847	6.91732899611118	0.0504400030542511	88829.543	1	0.002	**	0.05586592	0.03800623;0.07879435	0.0004851	***
LTR	LTR	EUTREP16	33	0.0314969648379338	92807	411	40.931	6.03395787585956	0.0390667353873172	88829.543	101	0.202	ns	0.08029197	0.05591205;0.11091328	0.2162	ns
LTR	ERVL--int	HERVL-int	661	0.630893750238613	92807	2324	363.998	18.6470831421354	0.347419157790249	88829.543	1001	0.002	**	0.2844234	0.2661476;0.3032441	2.2e-16	***
LTR	ERVL--int	LTR57-int	34	0.0324514183178712	92807	366	36.496	5.55885643679389	0.0348337342037949	88829.543	373	0.746	ns	0.09289617	0.06519278;0.12739197	0.7274	ns
LTR	ERVL--int	MER76-int	18	0.017180162638873	92807	155	19.171	4.2191895620558	0.0182978276638797	88829.543	448	0.896	ns	0.116129	0.07029704;0.17731407	0.9028	ns
LTR	ERVL--int	tot	2698	2.57511548887107	92807	29730	3260.526	52.0499040970924	3.11202038712633	88829.543	1	0.002	**	0.09075008	0.08750812;0.09407227	2.2e-16	***
LTR	ERVL--int	MER21-int	59	0.0563127553163059	92807	1093	118.655	9.96389754334388	0.113250677661971	88829.543	1	0.002	**	0.05397987	0.04134251;0.06908088	2.845e-10	***
LTR	ERVL--int	ERVL-B4-int	355	0.338830985377773	92807	3898	494.383	20.8979672704317	0.471865574771886	88829.543	1	0.002	**	0.09107234	0.08222111;0.10054197	2.714e-12	***
LTR	ERVL--int	MER70-int	35	0.0334058717978086	92807	258	25.972	4.85105645697396	0.0247890657809338	88829.543	972	0.06	ns	0.1356589	0.09634367;0.18358792	0.07737	ns
LTR	ERVL--int	MER68-int	41	0.0391325926774329	92807	410	78.71	7.53848318488068	0.0751250334058718	88829.543	1	0.002	**	0.1	0.07272115;0.13321148	4.502e-07	***
LTR	ERVL--int	LTR52-int	25	0.0238613369984347	92807	170	26.71	4.61358701935763	0.0254934524491276	88829.543	401	0.802	ns	0.1470588	0.09748528;0.20938860	0.8329	ns
LTR	ERVL--int	HERVL40-int	90	0.0859008131943649	92807	1333	145.74	11.3261061570462	0.139102050166075	88829.543	1	0.002	**	0.06751688	0.05463774;0.08234022	2.557e-07	***
LTR	ERVL--int	ERVL47-int	22	0.0209979765586225	92807	212	24.08	4.61008165359929	0.0229832397968923	88829.543	389	0.778	ns	0.1037736	0.06618559;0.15289338	0.7454	ns
LTR	ERVL--int	ERVL-int	87	0.0830374527545527	92807	820	105.48	9.59237267904107	0.100675753063796	88829.543	34	0.068	ns	0.1060976	0.08585561;0.12921996	0.05363	ns
LTR	ERVL--int	HERVL74-int	38	0.0362692322376207	92807	371	51.842	6.80509701219207	0.0494807773069141	88829.543	24	0.048	*	0.1024259	0.07350735;0.13787146	0.03609	*
LTR	ERVL--int	ERV3-16A3_I-int	509	0.48581682128813	92807	6505	674.072	25.3448451795858	0.643370366128355	88829.543	1	0.002	**	0.0782475	0.07183451;0.08504154	3.273e-12	***
LTR	ERVL--int	HERVL32-int	20	0.0190890695987478	92807	114	12.614	3.38414781835198	0.0120394761959302	88829.543	988	0.028	*	0.1754386	0.1105814;0.2578637	0.0354	*
LTR	ERVL--int	ERVL-E-int	557	0.531630588325125	92807	8861	914.381	28.3668559681456	0.872734127438629	88829.543	1	0.002	**	0.06285972	0.05789413;0.06811504	2.2e-16	***
LTR	ERVL--int	LTR53-int	52	0.0496315809567442	92807	325	50.055	6.43843369371996	0.0477751689382659	88829.543	639	0.726	ns	0.16	0.1218633;0.2044668	0.7585	ns
LTR	ERVL--int	HERVL18-int	100	0.0954453479937388	92807	504	53.951	6.97877512908264	0.051493719696102	88829.543	1001	0.002	**	0.1984127	0.1644583;0.2359494	1.433e-09	***
LTR	ERVL--int	HERV16-int	161	0.153667010269919	92807	1904	198.866	13.0491503295933	0.189808345741229	88829.543	1	0.002	**	0.08455882	0.07244640;0.09796809	0.003897	**
LTR	ERVL--int	HERVL66-int	19	0.0181346161188104	92807	107	17.589	3.94304788540879	0.0167878822586187	88829.543	691	0.622	ns	0.1775701	0.110428;0.263326	0.6957	ns
LTR	ERVL?	tot	332	0.316878555339213	92807	3926	404.528	18.8038506907708	0.386103157332112	88829.543	1	0.002	**	0.08456444	0.07604547;0.09370751	0.0001014	***
LTR	ERVL?	LTR89B	64	0.0610850227159928	92807	732	74.291	8.32932750566915	0.0709073034780285	88829.543	114	0.228	ns	0.08743169	0.06798274;0.11027801	0.2211	ns
LTR	ERVL?	Eutr10	82	0.0782651853548658	92807	999	99.265	9.36720446662288	0.0947438246859848	88829.543	41	0.082	ns	0.08208208	0.06581222;0.10086269	0.07194	ns
LTR	ERVL?	LTR89	89	0.0849463597144275	92807	1093	107.033	9.57024035750934	0.102158019318138	88829.543	28	0.056	ns	0.08142726	0.06590054;0.09924932	0.06693	ns
LTR	ERVL?	LTR55	61	0.0582216622761807	92807	406	56.53	6.88756404968684	0.0539552552208605	88829.543	769	0.466	ns	0.1502463	0.1169165;0.1887735	0.5187	ns
LTR	ERVL?	LTR87	38	0.0362692322376207	92807	696	69.543	8.10245646707224	0.0663755583552858	88829.543	1	0.002	**	0.0545977	0.03892266;0.07417249	2.122e-05	***
LTR	ERVK	MER9a1	83	0.0792196388348032	92807	341	37.721	5.87193653223862	0.0360029397167182	88829.543	1001	0.002	**	0.2434018	0.1987903;0.2925322	4.602e-12	***
LTR	ERVK	MER11C	166	0.158439277669606	92807	869	114.646	10.2121972646915	0.109424273660902	88829.543	1001	0.002	**	0.1910242	0.1653954;0.2187669	1.047e-06	***
LTR	ERVK	LTR22	14	0.0133623487191234	92807	104	9.029	2.73818492009884	0.00861776047035467	88829.543	967	0.07	ns	0.1346154	0.07559356;0.21553737	0.113	ns
LTR	ERVK	LTR14A	50	0.0477226739968694	92807	133	14.134	3.50490061604151	0.013490245485435	88829.543	1001	0.002	**	0.3759398	0.2934897;0.4640450	2.862e-16	***
LTR	ERVK	MER11A	264	0.25197571870347	92807	968	123.33	10.66127397466	0.117712747680678	88829.543	1001	0.002	**	0.2727273	0.2448815;0.3019629	2.2e-16	***
LTR	ERVK	LTR3B_	26	0.0248157904783721	92807	264	26.657	4.83950119038851	0.0254428664146909	88829.543	503	0.998	ns	0.09848485	0.0653471;0.1409686	1	ns
LTR	ERVK	LTR5A	21	0.0200435230786851	92807	267	30.424	5.21530664711323	0.0290382926736151	88829.543	32	0.064	ns	0.07865169	0.04934438;0.11771564	0.08199	ns
LTR	ERVK	LTR13	98	0.093536441033864	92807	466	66.061	7.41891631704519	0.0630521513381438	88829.543	1001	0.002	**	0.2103004	0.1741653;0.2501586	6.177e-05	***
LTR	ERVK	LTR13A	29	0.0276791509181843	92807	189	25.744	4.71473145499217	0.0245714503875081	88829.543	811	0.382	ns	0.1534392	0.1052323;0.2128739	0.4591	ns
LTR	ERVK	LTR22C0	35	0.0334058717978086	92807	113	14.356	3.52841518442964	0.0137021341579811	88829.543	1001	0.002	**	0.3097345	0.2261247;0.4036061	3.001e-07	***
LTR	ERVK	LTR22E	36	0.034360325277746	92807	122	11.365	3.23237114564884	0.0108473637994884	88829.543	1001	0.002	**	0.295082	0.2159781;0.3844175	2.489e-10	***
LTR	ERVK	LTR3B	15	0.0143168021990608	92807	90	9.775	2.86820529279227	0.00932978276638797	88829.543	971	0.062	ns	0.1666667	0.09639143;0.25995055	0.08809	ns
LTR	ERVK	LTR5_Hs	67	0.063948383155805	92807	653	83.73	8.49442495141697	0.0799163898751575	88829.543	25	0.05	*	0.1026034	0.08040367;0.12846838	0.05317	ns
LTR	ERVK	LTR22C2	19	0.0181346161188104	92807	70	8.08308308308308	2.82702817118356	0.00771492677727168	88829.543	1000	0.004	**	0.2714286	0.1719912;0.3909798	0.0004625	***
LTR	ERVK	LTR22B2	5	0.00477226739968694	92807	40	4.35887096774194	1.88580173109607	0.00416033956375934	88829.543	731	0.542	ns	0.125	0.04185963;0.26803292	0.6187	ns
LTR	ERVK	LTR14	19	0.0181346161188104	92807	97	11.249	3.07546052770271	0.0107366471958157	88829.543	996	0.012	*	0.1958763	0.1222465;0.2888615	0.02448	*
LTR	ERVK	LTR22A	43	0.0410414996373077	92807	170	20.496	4.2974937408276	0.0195624785247967	88829.543	1001	0.002	**	0.2529412	0.1895009;0.3252061	2.436e-06	***
LTR	ERVK	LTR5	4	0.00381781391974955	92807	27	3.2888198757764	1.6154754364138	0.00313902557532203	88829.543	761	0.482	ns	0.1481481	0.0418874;0.3373109	0.5635	ns
LTR	ERVK	MER9a2	69	0.0658572901156798	92807	310	32.117	5.3280107637559	0.0306541824151491	88829.543	1001	0.002	**	0.2225806	0.1775088;0.2730418	1.016e-09	***
LTR	ERVK	LTR5B	75	0.0715840109953041	92807	442	67.592	7.68730320922953	0.0645134196159279	88829.543	840	0.324	ns	0.1696833	0.1358693;0.2079903	0.3217	ns
LTR	ERVK	LTR22B	31	0.029588057878059	92807	142	12.703	3.3591777379405	0.0121244225556446	88829.543	1001	0.002	**	0.2183099	0.1534091;0.2953312	4.345e-06	***
LTR	ERVK	LTR3A	40	0.0381781391974955	92807	163	21.462	4.25236859157795	0.0204844805864162	88829.543	1001	0.002	**	0.2453988	0.1814696;0.3188248	0.0001012	***
LTR	ERVK	MER11D	65	0.0620394761959302	92807	260	37.08	5.42632887365344	0.0353911350360783	88829.543	1001	0.002	**	0.25	0.1985643;0.3072330	4.717e-06	***
LTR	ERVK	LTR3	41	0.0391325926774329	92807	92	12.601	3.1990675255507	0.012027068300691	88829.543	1001	0.002	**	0.4456522	0.3419353;0.5529654	6.462e-13	***
LTR	ERVK	tot	1735	1.65597678769137	92807	8264	992.154	27.6371868701953	0.946964837933799	88829.543	1001	0.002	**	0.2099468	0.2012089;0.2188896	2.2e-16	***
LTR	ERVK	LTR13_	10	0.00954453479937388	92807	44	4.92276830491474	2.05180231269974	0.00469855333955135	88829.543	994	0.016	*	0.2272727	0.1147335;0.3784429	0.02675	*
LTR	ERVK	LTR14B	108	0.103080975833238	92807	363	41.276	6.03010664799439	0.0393960218378956	88829.543	1001	0.002	**	0.2975207	0.2509342;0.3474459	2.2e-16	***
LTR	ERVK	LTR22C	7	0.00668117435956172	92807	16	1.53035143769968	0.765164894838971	0.00146064925523964	88829.543	627	0.75	ns	0.4375	0.1975341;0.7012231	0.0003834	***
LTR	ERVK	MER11B	126	0.120261138472111	92807	544	69.367	7.81673924423812	0.0662075745428168	88829.543	1001	0.002	**	0.2316176	0.1967869;0.2693931	3.005e-11	***
LTR	ERVK	MER9B	10	0.00954453479937388	92807	39	3.91955193482688	1.8124736569779	0.00374102998399084	88829.543	981	0.042	*	0.2564103	0.1303768;0.4212739	0.004317	**
LTR	ERVK	MER9a3	165	0.157484824189669	92807	575	62.062	7.56156950198393	0.0592352918718742	88829.543	1001	0.002	**	0.2869565	0.2502898;0.3258284	2.2e-16	***
LTR	ERVK	LTR14C	24	0.0229068835184973	92807	137	12.238	3.36610853756777	0.0116806016874738	88829.543	1001	0.002	**	0.1751825	0.1155863;0.2493507	0.001363	**
LTR	ERVK	LTR22B1	36	0.034360325277746	92807	154	16.99	3.88084539256087	0.0162161646241362	88829.543	1001	0.002	**	0.2337662	0.1694153;0.3086490	1.322e-05	***
LTR	ERV1	LTR64	30	0.0286336043981216	92807	372	37.073	5.72856766456394	0.0353844538617188	88829.543	118	0.236	ns	0.08064516	0.05507081;0.11312511	0.2598	ns
LTR	ERV1	LTR9C	24	0.0229068835184973	92807	153	16.119	4.02530024247161	0.0153848356431108	88829.543	979	0.046	*	0.1568627	0.1031655;0.2243496	0.047	*
LTR	ERV1	MER61F	25	0.0238613369984347	92807	159	17.353	3.85009275397545	0.0165626312373535	88829.543	978	0.048	*	0.1572327	0.1044119;0.2232963	0.05633	ns
LTR	ERV1	LTR43B	29	0.0276791509181843	92807	242	27.695	4.81987616087864	0.026433589126866	88829.543	660	0.684	ns	0.1198347	0.08174286;0.16755092	0.7621	ns
LTR	ERV1	MER4E	64	0.0610850227159928	92807	729	91.629	8.7564853129001	0.0874556179131829	88829.543	1	0.002	**	0.0877915	0.06826528;0.11072609	0.001432	**
LTR	ERV1	LTR77	26	0.0248157904783721	92807	103	9.133	3.02497296871583	0.00871702363226816	88829.543	1001	0.002	**	0.2524272	0.1719902;0.3475942	8.012e-07	***
LTR	ERV1	LTR21C	5	0.00477226739968694	92807	22	2.70613562970936	1.35537524503757	0.00258288056895866	88829.543	897	0.21	ns	0.2272727	0.07820626;0.45370362	0.1805	ns
LTR	ERV1	LTR10F	89	0.0849463597144275	92807	449	48.547	6.31249860504053	0.0463358530905204	88829.543	1001	0.002	**	0.1982183	0.1623217;0.2381456	1.955e-08	***
LTR	ERV1	LTR2752	150	0.143168021990608	92807	230	25.837	4.84250770581533	0.0246602145611423	88829.543	1001	0.002	**	0.6521739	0.5867896;0.7135779	2.2e-16	***
LTR	ERV1	LTR68	21	0.0200435230786851	92807	352	34.861	5.27783426554249	0.0332732027640973	88829.543	4	0.008	**	0.05965909	0.03730556;0.08975192	0.01212	*
LTR	ERV1	MER95	9	0.00859008131943649	92807	139	15.237	3.63593881288602	0.014543007673806	88829.543	55	0.11	ns	0.0647482	0.03003192;0.11935315	0.1023	ns
LTR	ERV1	LTR9B	111	0.10594433627305	92807	685	79.082	8.29976880172949	0.0754800901004085	88829.543	1001	0.002	**	0.1620438	0.135223;0.191813	0.0002561	***
LTR	ERV1	MER57E3	37	0.0353147787576834	92807	243	46.178	5.79792479529805	0.0440747527965487	88829.543	62	0.124	ns	0.1522634	0.1095289;0.2037151	0.1414	ns
LTR	ERV1	HERV-Fc1_LTR3	3	0.00286336043981216	92807	5	1.28720626631854	0.512685442646845	0.00122857850028494	88829.543	384	0.768	ns	0.6	0.1466328;0.9472550	0.1115	ns
LTR	ERV1	LTR60B	40	0.0381781391974955	92807	247	28.032	5.25133816779614	0.0267552399496049	88829.543	994	0.016	*	0.1619433	0.1182854;0.2139247	0.02067	*
LTR	ERV1	LTR6B	14	0.0133623487191234	92807	154	18.129	3.92527282704868	0.0173032871377849	88829.543	183	0.366	ns	0.09090909	0.05059552;0.14782552	0.3803	ns
LTR	ERV1	LTR12F	150	0.143168021990608	92807	637	60.682	7.67409719561642	0.0579181460695606	88829.543	1001	0.002	**	0.2354788	0.2030340;0.2703967	2.2e-16	***
LTR	ERV1	MER90a	119	0.113579964112549	92807	1252	146.577	11.2278286028571	0.139900927728782	88829.543	7	0.014	*	0.09504792	0.07936891;0.11265719	0.01552	*
LTR	ERV1	LTR109A2	2	0.00190890695987478	92807	26	3.34933605720123	1.56734541330837	0.00319678545527548	88829.543	323	0.646	ns	0.07692308	0.009455391;0.251302917	0.5688	ns
LTR	ERV1	MER51B	82	0.0782651853548658	92807	713	81.518	8.25419940441269	0.077805138777536	88829.543	550	0.904	ns	0.115007	0.09252067;0.14073435	0.9531	ns
LTR	ERV1	LTR58	9	0.00859008131943649	92807	76	7.931	2.6281450009743	0.00756977054938342	88829.543	745	0.514	ns	0.1184211	0.05560421;0.21293324	0.7057	ns
LTR	ERV1	LTR78B	329	0.314015194899401	92807	3270	316.527	16.4681653948298	0.302110296644142	88829.543	788	0.428	ns	0.1006116	0.09050899;0.11143474	0.4597	ns
LTR	ERV1	LTR12C	1181	1.12720955980605	92807	2731	348.067	18.9472295734366	0.332213759401367	88829.543	1001	0.002	**	0.4324423	0.4137596;0.4512700	2.2e-16	***
LTR	ERV1	MER41B	248	0.236704463024472	92807	2851	323.787	16.8188139743414	0.309039628908487	88829.543	1	0.002	**	0.08698702	0.07689494;0.09793593	4.038e-06	***
LTR	ERV1	LTR12	252	0.240522276944222	92807	778	87.083	8.89084687519464	0.0831166723933875	88829.543	1001	0.002	**	0.3239075	0.2911020;0.3580542	2.2e-16	***
LTR	ERV1	LTR6A	45	0.0429504065971825	92807	287	30.613	5.11853791921388	0.0292186843813233	88829.543	999	0.006	**	0.1567944	0.1167239;0.2041208	0.009431	**
LTR	ERV1	MER101B	21	0.0200435230786851	92807	261	24.942	4.88349101406814	0.0238059786965983	88829.543	236	0.472	ns	0.08045977	0.05049469;0.12036235	0.4616	ns
LTR	ERV1	MER50B	110	0.104989882793113	92807	692	82.642	8.49317196163894	0.0788779444889856	88829.543	1000	0.004	**	0.1589595	0.1324957;0.1883688	0.001871	**
LTR	ERV1	HERV1_LTRb	3	0.00286336043981216	92807	10	2.14527027027027	1.06827793187164	0.00204756067486568	88829.543	783	0.438	ns	0.3	0.06673951;0.65245285	0.4558	ns
LTR	ERV1	LTR25	37	0.0353147787576834	92807	284	28.784	4.86631534377141	0.0274729889665178	88829.543	963	0.078	ns	0.1302817	0.09341544;0.17507959	0.1148	ns
LTR	ERV1	LTR10B2	43	0.0410414996373077	92807	101	12.028	3.19177120160631	0.0114801664566869	88829.543	1001	0.002	**	0.4257426	0.3278699;0.5280864	9.441e-15	***
LTR	ERV1	LTR24B	29	0.0276791509181843	92807	454	48.703	6.58195359396532	0.0464847478333906	88829.543	2	0.004	**	0.06387665	0.04319293;0.09045175	0.001822	**
LTR	ERV1	MER31B	132	0.125987859351735	92807	1486	162.533	11.7416684409745	0.155130187454663	88829.543	6	0.012	*	0.08882907	0.07485136;0.10445563	0.009962	**
LTR	ERV1	LTR49	109	0.104035429313175	92807	1462	173.314	12.263188402279	0.165420150421868	88829.543	1	0.002	**	0.0745554	0.06161446;0.08923504	4.253e-08	***
LTR	ERV1	LTR45C	42	0.0400870461573703	92807	424	43.748	6.33518986539714	0.0417554308403008	88829.543	429	0.858	ns	0.0990566	0.07232712;0.13153345	0.873	ns
LTR	ERV1	LTR35	12	0.0114534417592487	92807	105	10.928	3.12643416540163	0.0104302676287558	88829.543	716	0.572	ns	0.1142857	0.06046746;0.19112585	0.7482	ns
LTR	ERV1	MER4B	144	0.137441301110984	92807	1738	208.631	13.1542340283603	0.199128583972817	88829.543	1	0.002	**	0.08285386	0.07031907;0.09681720	7.16e-07	***
LTR	ERV1	MER34A1	63	0.0601305692360554	92807	775	78.268	8.29330784156444	0.0747031649677395	88829.543	37	0.074	ns	0.08129032	0.0630287;0.1028095	0.07343	ns
LTR	ERV1	MER89	170	0.162257091589356	92807	1388	138.549	10.9971148732536	0.132238575191845	88829.543	1001	0.002	**	0.1224784	0.1056843;0.1408884	0.006247	**
LTR	ERV1	MER92D	10	0.00954453479937388	92807	231	23.982	4.57980901901498	0.0228897033558584	88829.543	2	0.004	**	0.04329004	0.02095154;0.07816906	0.001152	**
LTR	ERV1	MER49	128	0.122170045431986	92807	1335	154.843	11.3723208133028	0.147790440193945	88829.543	8	0.016	*	0.09588015	0.08061492;0.11295007	0.02095	*
LTR	ERV1	LTR1A1	173	0.165120452029168	92807	359	44.657	6.22736951939831	0.0426230290535639	88829.543	1001	0.002	**	0.4818942	0.4291493;0.5349400	2.2e-16	***
LTR	ERV1	LTR72	15	0.0143168021990608	92807	153	17.265	3.93347775476705	0.016478639331119	88829.543	341	0.682	ns	0.09803922	0.0559169;0.1565426	0.7008	ns
LTR	ERV1	MER34D	22	0.0209979765586225	92807	249	26.422	4.80406026138255	0.0252185698469057	88829.543	209	0.418	ns	0.08835341	0.05620006;0.13071191	0.4108	ns
LTR	ERV1	LTR26	159	0.151758103310045	92807	596	68.895	7.89203771273677	0.0657570725002863	88829.543	1001	0.002	**	0.2667785	0.2316624;0.3042242	2.2e-16	***
LTR	ERV1	LTR27C	59	0.0563127553163059	92807	120	12.662	3.35037027520556	0.0120852899629672	88829.543	1001	0.002	**	0.4916667	0.3992586;0.5844957	2.2e-16	***
LTR	ERV1	LTR29	57	0.0544038483564311	92807	708	82.251	8.43262166281092	0.0785047531783301	88829.543	1	0.002	**	0.08050847	0.06154424;0.10305199	0.00226	**
LTR	ERV1	LTR23	52	0.0496315809567442	92807	856	88.895	9.00038787952953	0.0848461420990341	88829.543	1	0.002	**	0.06074766	0.04569842;0.07890263	1.164e-05	***
LTR	ERV1	MER61E	80	0.076356278394991	92807	318	33.907	5.38714881661648	0.032362654144237	88829.543	1001	0.002	**	0.2515723	0.2048195;0.3030198	2.457e-13	***
LTR	ERV1	PABL_A	41	0.0391325926774329	92807	524	67.893	7.49304321999386	0.0648007101133891	88829.543	1	0.002	**	0.07824427	0.05673213;0.10465170	0.0002565	***
LTR	ERV1	MER65D	26	0.0248157904783721	92807	470	44.176	6.31941128262427	0.042163936929714	88829.543	3	0.006	**	0.05531915	0.03645084;0.08000744	0.002623	**
LTR	ERV1	MER57E1	36	0.034360325277746	92807	501	50.585	6.61350992389922	0.0482810292826328	88829.543	14	0.028	*	0.07185629	0.05083163;0.09809405	0.03116	*
LTR	ERV1	LTR8	456	0.435230786851449	92807	3403	404.193	19.6587440396689	0.385783415416333	88829.543	997	0.01	**	0.1339994	0.1227253;0.1459064	0.006865	**
LTR	ERV1	LTR8A	212	0.202344137746726	92807	1442	170.873	12.1741973896468	0.163090329477341	88829.543	1001	0.002	**	0.147018	0.1291269;0.1663600	0.001104	**
LTR	ERV1	MER57B2	90	0.0859008131943649	92807	1104	114.384	9.73957922106513	0.109174206849158	88829.543	4	0.008	**	0.08152174	0.06606020;0.09925482	0.01543	*
LTR	ERV1	LTR39	106	0.101172068873363	92807	1272	136.262	10.6031968662184	0.130055740083228	88829.543	2	0.004	**	0.08333333	0.06872838;0.09989633	0.005625	**
LTR	ERV1	MER4E1	72	0.0687206505554919	92807	1050	120.545	10.3946150973965	0.115054594739052	88829.543	1	0.002	**	0.06857143	0.05403625;0.08557809	7.129e-07	***
LTR	ERV1	LTR44	21	0.0200435230786851	92807	218	22.877	4.38464321194964	0.0218350322605276	88829.543	394	0.788	ns	0.09633028	0.06062354;0.14347852	0.8247	ns
LTR	ERV1	LTR1B	156	0.148894742870232	92807	321	35.893	5.60436972013449	0.0342581987553927	88829.543	1001	0.002	**	0.4859813	0.4300980;0.5421257	2.2e-16	***
LTR	ERV1	LTR46	42	0.0400870461573703	92807	255	33.403	5.24004284801651	0.0318816095903486	88829.543	952	0.1	ns	0.1647059	0.1213581;0.2160424	0.1144	ns
LTR	ERV1	LTR1B1	66	0.0629939296758676	92807	168	19.04	4.15037656431624	0.0181727942580079	88829.543	1001	0.002	**	0.3928571	0.3185222;0.4710428	2.2e-16	***
LTR	ERV1	MER4D1	101	0.0963998014736762	92807	1536	172.954	12.3221637596536	0.165076547169091	88829.543	1	0.002	**	0.06575521	0.05387451;0.07932695	5.681e-10	***
LTR	ERV1	HERV1_LTRa	3	0.00286336043981216	92807	27	3.58478931140802	1.73272035748758	0.00342151463311573	88829.543	513	0.978	ns	0.1111111	0.02352745;0.29158692	1	ns
LTR	ERV1	LTR38B	19	0.0181346161188104	92807	226	24.623	4.51677675696644	0.0235015080364983	88829.543	137	0.274	ns	0.0840708	0.0513751;0.1281739	0.2846	ns
LTR	ERV1	LTR28B	127	0.121215591952048	92807	261	30.379	5.37217081068903	0.0289953422670179	88829.543	1001	0.002	**	0.48659	0.4244921;0.5489959	2.2e-16	***
LTR	ERV1	LTR1A2	250	0.238613369984347	92807	837	92.35	9.05148769150297	0.0881437788722178	88829.543	1001	0.002	**	0.2986858	0.2678369;0.3309597	2.2e-16	***
LTR	ERV1	MER51E	46	0.0439048600771198	92807	233	25.505	4.9134628437709	0.0243433360058031	88829.543	1001	0.002	**	0.1974249	0.1483155;0.2544097	8.339e-05	***
LTR	ERV1	MER72	81	0.0773107318749284	92807	774	81.238	8.54179830704978	0.0775378918031535	88829.543	522	0.96	ns	0.1046512	0.08397961;0.12838911	1	ns
LTR	ERV1	MER92B	83	0.0792196388348032	92807	804	109.275	9.74989412431929	0.104297904020158	88829.543	5	0.01	**	0.1032338	0.08306621;0.12636281	0.006307	**
LTR	ERV1	LTR26C	28	0.0267246974382469	92807	312	35.597	5.66751371517632	0.0339756805253312	88829.543	101	0.202	ns	0.08974359	0.06046338;0.12709093	0.2117	ns
LTR	ERV1	MER65A	125	0.119306684992173	92807	1394	142.133	11.3822170892083	0.135659336463941	88829.543	78	0.156	ns	0.08967001	0.0751902;0.1059052	0.1325	ns
LTR	ERV1	LTR10A	121	0.115488871072424	92807	311	34.324	5.59484819511006	0.0327606612453709	88829.543	1001	0.002	**	0.3890675	0.3345618;0.4457079	2.2e-16	***
LTR	ERV1	MER51C	31	0.029588057878059	92807	180	21.059	4.18270415090692	0.0200998358340015	88829.543	989	0.026	*	0.1722222	0.1201176;0.2354585	0.02694	*
LTR	ERV1	HERV-Fc1_LTR1	4	0.00381781391974955	92807	17	1.88644688644689	0.969233029551738	0.00180052579548628	88829.543	805	0.394	ns	0.2352941	0.06810774;0.49899327	0.1114	ns
LTR	ERV1	MER39	207	0.197571870347039	92807	3348	335.199	17.6650914080413	0.319931852021532	88829.543	1	0.002	**	0.06182796	0.05390609;0.07052528	3.964e-15	***
LTR	ERV1	LTR71B	31	0.029588057878059	92807	233	25.443	4.72557743371982	0.024284159890047	88829.543	897	0.21	ns	0.1330472	0.09222112;0.18350546	0.2471	ns
LTR	ERV1	LTR19B	41	0.0391325926774329	92807	283	31.419	5.27743216823203	0.0299879738861528	88829.543	972	0.06	ns	0.1448763	0.1060139;0.1913671	0.0723	ns
LTR	ERV1	MER34B	57	0.0544038483564311	92807	667	71.147	7.8895903972663	0.0679065017371053	88829.543	37	0.074	ns	0.08545727	0.0653655;0.1093035	0.0789	ns
LTR	ERV1	MER67C	105	0.100217615393426	92807	1648	184.27	12.7027737309794	0.175877142748062	88829.543	1	0.002	**	0.06371359	0.05240383;0.07660594	3.268e-11	***
LTR	ERV1	LTR51	41	0.0391325926774329	92807	414	45.792	6.54733561104084	0.0437063337532929	88829.543	267	0.534	ns	0.09903382	0.07200901;0.13194816	0.5303	ns
LTR	ERV1	LTR48B	73	0.0696751040354293	92807	1013	107.683	9.55980653051623	0.102778414080098	88829.543	1	0.002	**	0.07206318	0.05690812;0.08975864	0.0002365	***
LTR	ERV1	MER41C	79	0.0754018249150536	92807	837	95.544	9.13978115709559	0.0911923032871378	88829.543	38	0.076	ns	0.09438471	0.07543724;0.11624254	0.07288	ns
LTR	ERV1	LTR27E	120	0.114534417592487	92807	222	22.993	4.71669356628117	0.0219457488642004	88829.543	1001	0.002	**	0.5405405	0.4725683;0.6074157	2.2e-16	***
LTR	ERV1	LTR1	68	0.0649028366357424	92807	244	27.379	4.81149763686001	0.0261319818272057	88829.543	1001	0.002	**	0.2786885	0.2233818;0.3394611	1.093e-12	***
LTR	ERV1	LTR4	34	0.0324514183178712	92807	102	12.69	3.33751989342971	0.0121120146604055	88829.543	1001	0.002	**	0.3333333	0.2430731;0.4335573	3.612e-08	***
LTR	ERV1	MER87	23	0.0219524300385599	92807	165	20.479	4.25601605643971	0.0195462528156378	88829.543	754	0.496	ns	0.1393939	0.09046071;0.20178374	0.5543	ns
LTR	ERV1	LTR31	35	0.0334058717978086	92807	241	26.596	4.81206192187301	0.0253846447524148	88829.543	964	0.076	ns	0.1452282	0.1032875;0.1961473	0.0988	ns
LTR	ERV1	MER34C_	60	0.0572672087962433	92807	651	69.837	7.80816229329274	0.0666561676783874	88829.543	127	0.254	ns	0.0921659	0.07106899;0.11704356	0.2289	ns
LTR	ERV1	MER61A	180	0.17180162638873	92807	811	84.817	8.84905739708005	0.0809538808078494	88829.543	1001	0.002	**	0.2219482	0.1937847;0.2521488	2.2e-16	***
LTR	ERV1	LTR12_	158	0.150803649830107	92807	545	55.815	7.43855544491719	0.0532728209827053	88829.543	1001	0.002	**	0.2899083	0.2521260;0.3299862	2.2e-16	***
LTR	ERV1	LTR10C	83	0.0792196388348032	92807	519	70.219	7.82177852021004	0.0670207689077234	88829.543	952	0.1	ns	0.1599229	0.1294370;0.1943418	0.1083	ns
LTR	ERV1	MER66B	218	0.208070858626351	92807	1430	165.634	11.4339310291246	0.158089947695949	88829.543	1001	0.002	**	0.1524476	0.1341961;0.1721391	2.927e-05	***
LTR	ERV1	LTR70	35	0.0334058717978086	92807	151	28.778	4.90374986747517	0.0274672622456381	88829.543	921	0.162	ns	0.2317881	0.1670700;0.3073328	0.213	ns
LTR	ERV1	MER83B	18	0.017180162638873	92807	147	18.374	4.17367266847121	0.0175371282403696	88829.543	517	0.97	ns	0.122449	0.07421144;0.18660447	1	ns
LTR	ERV1	HERV1_LTRd	4	0.00381781391974955	92807	16	1.86194029850746	0.964936568763148	0.00177713539734611	88829.543	793	0.418	ns	0.25	0.07266204;0.52377082	0.1066	ns
LTR	ERV1	LTR12E	44	0.0419959531172451	92807	112	11.981	3.35229427062675	0.0114353071431298	88829.543	1001	0.002	**	0.3928571	0.3019103;0.4896166	3.23e-15	***
LTR	ERV1	MER90	63	0.0601305692360554	92807	701	76.84	8.11888639631793	0.0733402053983889	88829.543	49	0.098	ns	0.08987161	0.06975001;0.11352086	0.1023	ns
LTR	ERV1	MER72B	34	0.0324514183178712	92807	188	19.137	4.12689499045738	0.0182653762455618	88829.543	1001	0.002	**	0.1808511	0.1286156;0.2434432	0.0009752	***
LTR	ERV1	LTR61	22	0.0209979765586225	92807	184	19.74	4.14120146208194	0.018840911693964	88829.543	770	0.464	ns	0.1195652	0.07646885;0.17541271	0.5521	ns
LTR	ERV1	MER57F	34	0.0324514183178712	92807	413	41.768	6.07149397092997	0.0398656129500248	88829.543	112	0.224	ns	0.08232446	0.05768439;0.11314112	0.2212	ns
LTR	ERV1	MER50	358	0.341694345817585	92807	2531	279.182	15.939665898285	0.26646623143588	88829.543	1001	0.002	**	0.1414461	0.1280929;0.1556345	1.368e-06	***
LTR	ERV1	LTR56	79	0.0754018249150536	92807	976	101.791	9.85618909434391	0.0971547741763066	88829.543	9	0.018	*	0.08094262	0.06460424;0.09985953	0.01591	*
LTR	ERV1	MER61B	72	0.0687206505554919	92807	429	46.338	6.42051236109541	0.0442274653533387	88829.543	1001	0.002	**	0.1678322	0.1336972;0.2066255	0.0001736	***
LTR	ERV1	LTR1D	149	0.142213568510671	92807	296	32.148	5.3787570150572	0.0306837704730272	88829.543	1001	0.002	**	0.5033784	0.4449448;0.5617437	2.2e-16	***
LTR	ERV1	LTR26E	14	0.0133623487191234	92807	118	12.877	3.41636393590357	0.0122904974611537	88829.543	690	0.624	ns	0.1186441	0.06640541;0.19104751	0.7669	ns
LTR	ERV1	MER57C2	26	0.0248157904783721	92807	454	42.606	6.12374593400675	0.0406654449662123	88829.543	4	0.008	**	0.05726872	0.03774717;0.08278866	0.006041	**
LTR	ERV1	MER4A	78	0.0744473714351162	92807	834	104.92	9.24224101714617	0.100141259115031	88829.543	3	0.006	**	0.09352518	0.07462944;0.11534857	0.00405	**
LTR	ERV1	MER52D	313	0.298743939220402	92807	657	74.247	8.65869297087984	0.0708653075249112	88829.543	1001	0.002	**	0.4764079	0.4376367;0.5153920	2.2e-16	***
LTR	ERV1	HERV-Fc1_LTR2	1	0.000954453479937388	92807	3	1.13229571984436	0.382742700398286	0.00108072359012366	88829.543	228	0.456	ns	0.3333333	0.008403759;0.905700676	1	ns
LTR	ERV1	LTR10D	32	0.0305425113579964	92807	181	22.838	4.48015935295028	0.0217978085748101	88829.543	981	0.042	*	0.1767956	0.1241826;0.2403164	0.04399	*
LTR	ERV1	LTR35B	21	0.0200435230786851	92807	206	22.866	4.41469518013796	0.0218245332722483	88829.543	392	0.784	ns	0.1019417	0.06421876;0.15160223	0.8241	ns
LTR	ERV1	MER65C	64	0.0610850227159928	92807	680	74.708	8.33319735624796	0.0713053105791624	88829.543	114	0.228	ns	0.09411765	0.07323668;0.11859651	0.1982	ns
LTR	ERV1	LTR1F	74	0.0706295575153667	92807	132	16.208	3.72244443781134	0.0154697820028252	88829.543	1001	0.002	**	0.5606061	0.4716082;0.6468236	2.2e-16	***
LTR	ERV1	LTR7B	80	0.076356278394991	92807	845	98.289	8.97864661823235	0.0938122780895659	88829.543	23	0.046	*	0.09467456	0.07578462;0.11644464	0.05317	ns
LTR	ERV1	MER52A	849	0.810331004466842	92807	1420	173.245	13.1316188801844	0.165354293131753	88829.543	1001	0.002	**	0.5978873	0.5718515;0.6235173	2.2e-16	***
LTR	ERV1	LTR27B	55	0.0524949413965563	92807	150	16.459	3.91224035874901	0.0157093498262895	88829.543	1001	0.002	**	0.3666667	0.2895632;0.4491502	2.2e-16	***
LTR	ERV1	MER4D	106	0.101172068873363	92807	1315	144.256	11.0778690723073	0.137685641201848	88829.543	1	0.002	**	0.08060837	0.06646469;0.09665843	0.0005653	***
LTR	ERV1	MER4D0	34	0.0324514183178712	92807	444	50.913	6.65911216114992	0.0485940900240522	88829.543	13	0.026	*	0.07657658	0.05361197;0.10536606	0.01108	*
LTR	ERV1	MER101	41	0.0391325926774329	92807	364	42.251	5.86723302958246	0.0403266139808346	88829.543	460	0.92	ns	0.1126374	0.0820535;0.1496918	0.9347	ns
LTR	ERV1	LTR10G	43	0.0410414996373077	92807	116	12.47	3.3950886036489	0.0119020348948192	88829.543	1001	0.002	**	0.3706897	0.2828552;0.4652979	8.709e-14	***
LTR	ERV1	LTR1F1	103	0.0983087084335509	92807	221	24.075	4.7608865814091	0.0229784675294926	88829.543	1001	0.002	**	0.4660633	0.3988809;0.5341683	2.2e-16	***
LTR	ERV1	MER61D	81	0.0773107318749284	92807	267	27.717	5.02316067263861	0.0264545871034246	88829.543	1001	0.002	**	0.3033708	0.2488150;0.3623535	2.2e-16	***
LTR	ERV1	MER51D	14	0.0133623487191234	92807	151	17.244	3.67504693439009	0.0164585958080403	88829.543	234	0.468	ns	0.09271523	0.05161955;0.15066698	0.5212	ns
LTR	ERV1	MER57C1	11	0.0104989882793113	92807	187	19.472	4.18410357456919	0.0185851181613408	88829.543	25	0.05	*	0.05882353	0.02972705;0.10281243	0.04132	*
LTR	ERV1	MER67D	42	0.0400870461573703	92807	1042	98.596	9.74205787766076	0.0941052953079067	88829.543	1	0.002	**	0.0403071	0.02920151;0.05409536	3.674e-11	***
LTR	ERV1	MER41A	237	0.226205474745161	92807	2558	289.393	15.9028756032503	0.27621215591952	88829.543	1	0.002	**	0.09265051	0.0816902;0.1045532	0.0009291	***
LTR	ERV1	MER66C	80	0.076356278394991	92807	589	66.524	7.75587374688226	0.0634940632993548	88829.543	961	0.082	ns	0.1358234	0.1091896;0.1661702	0.0901	ns
LTR	ERV1	LTR9	132	0.125987859351735	92807	810	89.328	9.13903375297072	0.085259420455847	88829.543	1001	0.002	**	0.162963	0.1381748;0.1902318	6.526e-06	***
LTR	ERV1	MER4A1_	32	0.0305425113579964	92807	400	52.784	6.79098383604772	0.0503798724850151	88829.543	2	0.004	**	0.08	0.05536167;0.11106052	0.001437	**
LTR	ERV1	MER57B1	78	0.0744473714351162	92807	1010	109.044	9.56669146495201	0.104077425266293	88829.543	2	0.004	**	0.07722772	0.06152107;0.09544872	0.001161	**
LTR	ERV1	LTR37A	139	0.132669033711297	92807	1963	204.751	13.6347682747418	0.19542530447066	88829.543	1	0.002	**	0.07080998	0.05985592;0.08306591	3.968e-07	***
LTR	ERV1	MER66D	27	0.0257702439583095	92807	246	28.171	5.02384295116776	0.0268879089833162	88829.543	454	0.908	ns	0.1097561	0.07358728;0.15566196	0.9202	ns
LTR	ERV1	PRIMA4_LTR	35	0.0334058717978086	92807	334	38.874	5.92901992552541	0.037103424579086	88829.543	297	0.594	ns	0.1047904	0.07408259;0.14271815	0.5511	ns
LTR	ERV1	PrimLTR79	19	0.0181346161188104	92807	141	15.254	3.53043169427592	0.0145592333829649	88829.543	894	0.216	ns	0.1347518	0.08311984;0.20240901	0.3406	ns
LTR	ERV1	MER83C	26	0.0248157904783721	92807	151	15.909	3.87268856438479	0.0151844004123239	88829.543	996	0.012	*	0.1721854	0.1156681;0.2420234	0.01129	*
LTR	ERV1	MER110A	48	0.0458137670369946	92807	635	66.612	7.31251864468931	0.0635780552055893	88829.543	11	0.022	*	0.07559055	0.05625756;0.09897502	0.01383	*
LTR	ERV1	LTR9D	108	0.103080975833238	92807	724	82.915	8.64884833822271	0.0791385102890085	88829.543	999	0.006	**	0.1491713	0.1240023;0.1772369	0.004991	**
LTR	ERV1	LTR06	9	0.00859008131943649	92807	98	11.12	3.1108322483344	0.0106135226969038	88829.543	302	0.604	ns	0.09183673	0.04285837;0.16718665	0.6323	ns
LTR	ERV1	LTR19C	14	0.0133623487191234	92807	129	17.866	3.7253082989092	0.0170522658725614	88829.543	183	0.366	ns	0.1085271	0.06061722;0.17538332	0.3734	ns
LTR	ERV1	LTR59	12	0.0114534417592487	92807	114	12.614	3.42764536566325	0.0120394761959302	88829.543	507	0.99	ns	0.1052632	0.05558627;0.17665532	1	ns
LTR	ERV1	MER34A	113	0.107853243232925	92807	1464	154.496	11.6922492572085	0.147459244836407	88829.543	1	0.002	**	0.07718579	0.06403231;0.09206397	0.0002925	***
LTR	ERV1	LTR78	372	0.355056694536708	92807	4812	465.076	20.727031476645	0.443893406635361	88829.543	1	0.002	**	0.07730673	0.06991491;0.08521610	3.119e-06	***
LTR	ERV1	MER31A	134	0.12789676631161	92807	1349	147.333	11.562084275458	0.140622494559615	88829.543	131	0.262	ns	0.09933284	0.08388698;0.11654833	0.2565	ns
LTR	ERV1	LTR10B1	86	0.0820829992746153	92807	171	17.573	3.91509884919896	0.0167726110029397	88829.543	1001	0.002	**	0.502924	0.4255857;0.5801592	2.2e-16	***
LTR	ERV1	HERV-Fc2_LTR	1	0.000954453479937388	92807	4	1.36170212765957	0.554372262293981	0.00129968133438283	88829.543	445	0.89	ns	0.25	0.006309463;0.805879550	1	ns
LTR	ERV1	MER41G	16	0.0152712556789982	92807	114	12.972	3.30910352907946	0.0123811705417478	88829.543	852	0.3	ns	0.1403509	0.08240228;0.21789409	0.3747	ns
LTR	ERV1	MER41E	40	0.0381781391974955	92807	360	37.363	5.86477848061003	0.0356612453709006	88829.543	708	0.588	ns	0.1111111	0.08057551;0.14821851	0.6653	ns
LTR	ERV1	LTR1C1	33	0.0314969648379338	92807	70	7.127	2.52967789852192	0.00680238995151376	88829.543	1001	0.002	**	0.4714286	0.3508785;0.5944724	3.89e-15	***
LTR	ERV1	MER87B	23	0.0219524300385599	92807	202	22.054	4.40073294468666	0.0210495170465392	88829.543	636	0.732	ns	0.1138614	0.07356311;0.16593764	0.8212	ns
LTR	ERV1	MER4CL34	58	0.0553583018363685	92807	896	91.585	9.13313687564077	0.0874136219600657	88829.543	1	0.002	**	0.06473214	0.04951719;0.08288086	0.0001082	***
LTR	ERV1	LTR19A	84	0.0801740923147406	92807	447	52.546	6.4950804513932	0.05015271255679	88829.543	1001	0.002	**	0.1879195	0.1527536;0.2272757	1.77e-05	***
LTR	ERV1	LTR7Y	19	0.0181346161188104	92807	257	31.857	5.4086786560864	0.0304060245103654	88829.543	9	0.018	*	0.07392996	0.04509524;0.11304482	0.01348	*
LTR	ERV1	HERV1_LTRc	4	0.00381781391974955	92807	34	4.04969574036511	1.77190852072257	0.0038652461920791	88829.543	615	0.774	ns	0.1176471	0.03300168;0.27450349	1	ns
LTR	ERV1	LOR1a	178	0.169892719428855	92807	808	84.393	8.6955254679153	0.080549192532356	88829.543	1001	0.002	**	0.220297	0.1921646;0.2504864	2.2e-16	***
LTR	ERV1	LTR12B	31	0.029588057878059	92807	171	17.026	4.56839076636338	0.016250524949414	88829.543	994	0.016	*	0.1812865	0.1266240;0.2473413	0.001189	**
LTR	ERV1	LTR54	62	0.059176115756118	92807	1113	120.35	9.97020084576561	0.114868476310465	88829.543	1	0.002	**	0.0557053	0.04297218;0.07084615	1.283e-09	***
LTR	ERV1	MER51A	164	0.156530370709732	92807	941	116.199	10.1872065934769	0.110906539915245	88829.543	1001	0.002	**	0.1742827	0.1505629;0.2000605	6.122e-06	***
LTR	ERV1	LTR12D	221	0.210934219066163	92807	490	53.804	7.13600073616215	0.0513534150345512	88829.543	1001	0.002	**	0.4510204	0.4063532;0.4962821	2.2e-16	***
LTR	ERV1	LTR48	60	0.0572672087962433	92807	975	102.808	9.94313843823982	0.098125453365403	88829.543	1	0.002	**	0.06153846	0.04728525;0.07850576	2.438e-06	***
LTR	ERV1	LTR43	51	0.0486771274768068	92807	424	45.843	6.40604311477752	0.0437550108807697	88829.543	819	0.366	ns	0.120283	0.09088379;0.15510342	0.4336	ns
LTR	ERV1	MER92A	11	0.0104989882793113	92807	151	19.484	4.10567906692676	0.0185965716031001	88829.543	19	0.038	*	0.07284768	0.03692458;0.12660518	0.03854	*
LTR	ERV1	LTR17	204	0.194708509907227	92807	843	98.28	9.17495393883696	0.0938036880082465	88829.543	1001	0.002	**	0.2419929	0.2134317;0.2723703	2.2e-16	***
LTR	ERV1	LTR2C	48	0.0458137670369946	92807	291	35.722	5.62835627820364	0.0340949872103234	88829.543	984	0.036	*	0.1649485	0.1241945;0.2126797	0.03192	*
LTR	ERV1	MER50C	13	0.012407895239186	92807	85	10.634	2.93780099303451	0.0101496583056542	88829.543	837	0.33	ns	0.1529412	0.08402572;0.24732487	0.4128	ns
LTR	ERV1	MER57D	35	0.0334058717978086	92807	452	42.369	6.2656282284458	0.0404392394914672	88829.543	124	0.248	ns	0.07743363	0.05452566;0.10604788	0.2586	ns
LTR	ERV1	LTR45	14	0.0133623487191234	92807	174	18.608	4.14022674227843	0.0177604703546749	88829.543	151	0.302	ns	0.08045977	0.04468592;0.13131330	0.3251	ns
LTR	ERV1	LTR73	13	0.012407895239186	92807	217	21.485	4.28230231453983	0.0205064330164548	88829.543	21	0.042	*	0.05990783	0.03228066;0.10026561	0.0531	ns
LTR	ERV1	MER92C	15	0.0143168021990608	92807	128	14.747	3.67457391999311	0.0140753254686367	88829.543	596	0.812	ns	0.1171875	0.06709408;0.18590890	0.8901	ns
LTR	ERV1	LTR24	21	0.0200435230786851	92807	308	39.342	5.94006063271414	0.0375501088076967	88829.543	1	0.002	**	0.06818182	0.04269789;0.10233690	0.001104	**
LTR	ERV1	LTR24C	23	0.0219524300385599	92807	382	42.252	5.90401163221697	0.0403275684343145	88829.543	1	0.002	**	0.06020942	0.03854678;0.08897653	0.001038	**
LTR	ERV1	MER84	27	0.0257702439583095	92807	358	39.459	5.80137698955816	0.0376617798648494	88829.543	20	0.04	*	0.07541899	0.05028745;0.10783538	0.0346	*
LTR	ERV1	LTR15	40	0.0381781391974955	92807	264	30.898	5.04946463430462	0.0294907036231054	88829.543	966	0.072	ns	0.1515152	0.1105033;0.2005552	0.08473	ns
LTR	ERV1	MER4C	53	0.0505860344366816	92807	668	77.331	8.52268004063717	0.0738088420570381	88829.543	2	0.004	**	0.07934132	0.05999444;0.10249778	0.002455	**
LTR	ERV1	LTR1B0	48	0.0458137670369946	92807	92	11.5555555555556	3.37363743246338	0.0110292402126098	88829.543	1000	0.004	**	0.5217391	0.4150100;0.6270302	2.2e-16	***
LTR	ERV1	LTR27	80	0.076356278394991	92807	315	35.227	5.70069898950725	0.0336225327377544	88829.543	1001	0.002	**	0.2539683	0.2068266;0.3058036	2.282e-12	***
LTR	ERV1	LTR28	78	0.0744473714351162	92807	139	18.529	4.10926332145374	0.0176850685297599	88829.543	1001	0.002	**	0.5611511	0.4745086;0.6451316	2.2e-16	***
LTR	ERV1	LTR9A1	69	0.0658572901156798	92807	479	58.485	7.40571533476811	0.0558212117741381	88829.543	929	0.146	ns	0.1440501	0.1138395;0.1787344	0.1428	ns
LTR	ERV1	LTR72B	20	0.0190890695987478	92807	163	18.383	4.13780526758237	0.017545718321689	88829.543	697	0.61	ns	0.1226994	0.07658401;0.18312250	0.7096	ns
LTR	ERV1	LTR21A	19	0.0181346161188104	92807	94	12.399	3.33360344250961	0.0118342686977437	88829.543	977	0.05	*	0.2021277	0.1263027;0.2975113	0.06502	ns
LTR	ERV1	LTR37B	95	0.0906730805940518	92807	2032	208.237	13.8416191762894	0.198752529301722	88829.543	1	0.002	**	0.04675197	0.03798708;0.05685228	2.2e-16	***
LTR	ERV1	MER39B	93	0.0887641736341771	92807	1186	140.168	11.2953690228058	0.133783835375864	88829.543	1	0.002	**	0.07841484	0.06375455;0.09520419	9.877e-06	***
LTR	ERV1	EUTREP7	20	0.0190890695987478	92807	275	28.17	5.26980747948832	0.0268869545298362	88829.543	73	0.146	ns	0.07272727	0.0449871;0.1100884	0.1115	ns
LTR	ERV1	MER34	81	0.0773107318749284	92807	1330	136.893	10.9075444315174	0.130658000229069	88829.543	1	0.002	**	0.06090226	0.04865595;0.07513037	8.99e-08	***
LTR	ERV1	LTR45B	64	0.0610850227159928	92807	444	47.991	6.64357253712607	0.0458051769556752	88829.543	995	0.014	*	0.1441441	0.1128107;0.1803089	0.01761	*
LTR	ERV1	MER41D	54	0.0515404879166189	92807	472	61.838	6.70273695460912	0.0590214942923682	88829.543	142	0.284	ns	0.1144068	0.08712406;0.14662935	0.3065	ns
LTR	ERV1	LTR1F2	58	0.0553583018363685	92807	135	15.001	3.77083786686967	0.0143177566525408	88829.543	1001	0.002	**	0.4296296	0.3448148;0.5176003	2.2e-16	***
LTR	ERV1	LTR1E	154	0.146985835910358	92807	296	33.226	5.44890948856876	0.0317126713243996	88829.543	1001	0.002	**	0.5202703	0.4617111;0.5784197	2.2e-16	***
LTR	ERV1	LTR26B	18	0.017180162638873	92807	138	14.566	3.45537025274913	0.013902569388768	88829.543	868	0.268	ns	0.1304348	0.07917143;0.19829019	0.3316	ns
LTR	ERV1	LTR71A	32	0.0305425113579964	92807	166	16.615	3.84337697169385	0.0158582445691597	88829.543	1001	0.002	**	0.1927711	0.1357498;0.2610962	0.0003768	***
LTR	ERV1	LTR38C	14	0.0133623487191234	92807	127	15.216	3.71310262868281	0.0145229641507273	88829.543	429	0.858	ns	0.1102362	0.06159332;0.17803775	0.8911	ns
LTR	ERV1	LTR2B	42	0.0400870461573703	92807	326	40.937	6.01458279568967	0.0390724621081968	88829.543	609	0.786	ns	0.1288344	0.09445326;0.17013403	0.8671	ns
LTR	ERV1	MER66A	76	0.0725384644752415	92807	331	38.053	5.85580750037784	0.0363198182720574	88829.543	1001	0.002	**	0.2296073	0.1853859;0.2787407	3.985e-09	***
LTR	ERV1	MER48	60	0.0572672087962433	92807	193	21.793	4.23746470275648	0.0208004046882755	88829.543	1001	0.002	**	0.3108808	0.2463597;0.3813207	1.342e-13	***
LTR	ERV1	LTR21B	9	0.00859008131943649	92807	36	4.60080240722167	1.90674120060868	0.00439125186807703	88829.543	992	0.02	*	0.25	0.1212033;0.4220296	0.0412	*
LTR	ERV1	LTR36	43	0.0410414996373077	92807	484	55.389	6.98157728750613	0.052866223800252	88829.543	50	0.1	ns	0.08884298	0.06504194;0.11780495	0.0861	ns
LTR	ERV1	LTR26D	22	0.0209979765586225	92807	196	23.275	4.41643293619181	0.0222149047455427	88829.543	442	0.884	ns	0.1122449	0.07169471;0.16499849	0.9119	ns
LTR	ERV1	MER110	35	0.0334058717978086	92807	784	75.216	8.05905033439377	0.0717901729469706	88829.543	1	0.002	**	0.04464286	0.03128925;0.06154318	1.09e-07	***
LTR	ERV1	LTR1D1	159	0.151758103310045	92807	311	38.288	5.65464685290171	0.0365441148398427	88829.543	1001	0.002	**	0.511254	0.4542130;0.5680787	2.2e-16	***
LTR	ERV1	MER67B	47	0.0448593135570572	92807	482	54.978	7.12785538028952	0.0524739434199977	88829.543	147	0.294	ns	0.09751037	0.07252893;0.12755528	0.2823	ns
LTR	ERV1	PABL_B	40	0.0381781391974955	92807	377	45.981	6.20944411330002	0.043886725461001	88829.543	201	0.402	ns	0.1061008	0.07688858;0.14166957	0.3866	ns
LTR	ERV1	LOR1b	153	0.14603138243042	92807	1101	116.317	10.0719389868562	0.111019165425877	88829.543	1001	0.002	**	0.1389646	0.1190641;0.1608159	0.0005827	***
LTR	ERV1	LTR34	39	0.0372236857175581	92807	264	33.932	5.49432102844051	0.0323865154812354	88829.543	847	0.31	ns	0.1477273	0.1072048;0.1963696	0.3572	ns
LTR	ERV1	MER83	66	0.0629939296758676	92807	466	52.241	6.79213162799809	0.0498616042454091	88829.543	983	0.038	*	0.1416309	0.1112599;0.1766351	0.04726	*
LTR	ERV1	LTR27D	79	0.0754018249150536	92807	273	25.125	4.94123373164949	0.0239806436834269	88829.543	1001	0.002	**	0.2893773	0.2363029;0.3470905	2.2e-16	***
LTR	ERV1	MER34C2	45	0.0429504065971825	92807	590	63.946	7.53537430164325	0.0610334822280762	88829.543	7	0.014	*	0.07627119	0.05617397;0.10072775	0.01165	*
LTR	ERV1	MER57E2	6	0.00572672087962433	92807	76	8.333	2.76545814626777	0.00795346084831825	88829.543	276	0.552	ns	0.07894737	0.02952378;0.16395590	0.467	ns
LTR	ERV1	LTR75_1	13	0.012407895239186	92807	129	15.159	3.71153532847183	0.0144685603023709	88829.543	325	0.65	ns	0.1007752	0.05475866;0.16616275	0.6812	ns
LTR	ERV1	LTR10E	80	0.076356278394991	92807	288	32.686	5.43165784147961	0.0311972664452335	88829.543	1001	0.002	**	0.2777778	0.2268371;0.3333564	2.113e-14	***
LTR	ERV1	LTR65	30	0.0286336043981216	92807	462	53.499	6.5951114088008	0.0510623067231703	88829.543	1	0.002	**	0.06493506	0.04423671;0.09140373	0.0003439	***
LTR	ERV1	LTR2	148	0.141259115030733	92807	854	97.356	9.34722603956033	0.0929217729927843	88829.543	1001	0.002	**	0.1733021	0.1484929;0.2003887	2.762e-07	***
LTR	ERV1	tot	14683	14.0142404459207	92807	134544	12228.008	94.0763641851571	11.6710647883022	88829.543	1001	0.002	**	0.1091316	0.1074702;0.1108098	2.2e-16	***
LTR	ERV1	MER61C	73	0.0696751040354293	92807	312	32.169	5.13914874758942	0.0307038139961058	88829.543	1001	0.002	**	0.2339744	0.1881193;0.2849599	2.197e-11	***
LTR	ERV1	LTR38	34	0.0324514183178712	92807	237	27.237	4.78118088872307	0.0259964494330546	88829.543	944	0.116	ns	0.1434599	0.1014401;0.1946609	0.1843	ns
LTR	ERV1	LTR1C	19	0.0181346161188104	92807	65	7.956	2.68165159095198	0.00759363188638186	88829.543	1000	0.004	**	0.2923077	0.1860290;0.4182587	0.0002053	***
LTR	ERV1	LTR60	6	0.00572672087962433	92807	42	6.58158158158158	2.19516254028207	0.00628181344403236	88829.543	511	0.982	ns	0.1428571	0.05428386;0.28539384	1	ns
LTR	ERV1	HERV1_LTRe	7	0.00668117435956172	92807	31	3.00735294117647	1.50322070268467	0.00287037848010582	88829.543	949	0.106	ns	0.2258065	0.09594217;0.41096387	0.02639	*
LTR	ERV1	LTR7	146	0.139350208070859	92807	2350	256.136	14.7360325276058	0.244469896537243	88829.543	1	0.002	**	0.06212766	0.05270616;0.07265787	5.556e-15	***
LTR	ERV1	MER67A	44	0.0419959531172451	92807	476	47.024	6.68731217636385	0.0448822204405757	88829.543	358	0.716	ns	0.09243697	0.06796889;0.12210422	0.7011	ns
LTR	ERV1	MER34C	8	0.0076356278394991	92807	198	19.234	4.29670870617333	0.0183579582331157	88829.543	4	0.008	**	0.04040404	0.01760243;0.07805720	0.005311	**
LTR	ERV1	LTR28C	127	0.121215591952048	92807	227	26.971	4.88241712648528	0.0257425648073913	88829.543	1001	0.002	**	0.5594714	0.4922684;0.6251007	2.2e-16	***
LTR	ERV1	MER57A1	90	0.0859008131943649	92807	1058	111.391	9.87307432346159	0.106317527583706	88829.543	19	0.038	*	0.08506616	0.06895605;0.10352653	0.03119	*
LTR	ERV1	LTR7C	66	0.0629939296758676	92807	320	39.608	5.93241346582734	0.0378039934333601	88829.543	1001	0.002	**	0.20625	0.1632563;0.2547755	2.822e-05	***
LTR	ERV1	MER65B	16	0.0152712556789982	92807	198	19.386	4.1337745574828	0.0185030351620662	88829.543	252	0.504	ns	0.08080808	0.04689375;0.12791104	0.4743	ns
LTR	ERV1	LTR38A1	14	0.0133623487191234	92807	167	17.751	4.02208604783341	0.0169425037223686	88829.543	215	0.43	ns	0.08383234	0.0465905;0.1366563	0.4499	ns
LTR	ERV1	LTR30	12	0.0114534417592487	92807	145	14.808	3.80441974676946	0.0141335471309128	88829.543	289	0.578	ns	0.08275862	0.04349445;0.14010021	0.582	ns
LTR	ERV1	LTR35A	18	0.017180162638873	92807	93	10.491	3.03696265076511	0.0100131714580231	88829.543	994	0.016	*	0.1935484	0.1189329;0.2885308	0.0205	*
LTR	ERV1	LTR1C3	15	0.0143168021990608	92807	66	8.362	2.62980453111479	0.00798113999923644	88829.543	995	0.014	*	0.2272727	0.1331428;0.3469981	0.02389	*
LTR	ERV1	MER52C	191	0.182300614668041	92807	381	46.448	6.59445090836097	0.0443324552361318	88829.543	1001	0.002	**	0.5013123	0.4499530;0.5526511	2.2e-16	***
LTR	ERV1	LTR76	59	0.0563127553163059	92807	188	21.517	4.25767998314092	0.0205369755278128	88829.543	1001	0.002	**	0.3138298	0.2482579;0.3853848	2.404e-13	***
LTR	ERV1	LTR8B	286	0.272973695262093	92807	1611	184.976	12.6981363461993	0.176550986904898	88829.543	1001	0.002	**	0.1775295	0.1591605;0.1970814	1.474e-13	***
LTR	ERV1	LTR10B	38	0.0362692322376207	92807	79	9.333	2.84643868952296	0.00890791432825564	88829.543	1001	0.002	**	0.4810127	0.3671368;0.5963544	1.934e-15	***
LTR	ERV1	LTR54B	62	0.059176115756118	92807	861	94.197	9.19035655748209	0.0899066544496621	88829.543	1	0.002	**	0.07200929	0.05565148;0.09136523	0.0002473	***
LTR	ERV1	MER4A1	244	0.232886649104723	92807	2254	266.627	14.3194594143046	0.254483067995266	88829.543	58	0.116	ns	0.108252	0.09571905;0.12181321	0.1423	ns
LTR	Gypsy	MamGypsy2-I	107	0.1021265223533	92807	2287	232.241	14.9615763797726	0.221663230634139	88829.543	1	0.002	**	0.04678618	0.03849821;0.05625841	2.2e-16	***
LTR	Gypsy	MamGypLTR3a	149	0.142213568510671	92807	1326	130.832	11.1898609906017	0.124873057687168	88829.543	952	0.1	ns	0.112368	0.09586587;0.13060964	0.09727	ns
LTR	Gypsy	X1_LR	1	0.000954453479937388	92807	15	1.68493150684932	0.882332491923329	0.00160818874016848	88829.543	394	0.788	ns	0.06666667	0.00168643;0.31948457	1	ns
LTR	Gypsy	MamGypLTR1d	85	0.081128545794678	92807	751	75.084	7.93371841496079	0.0716641850876188	88829.543	898	0.208	ns	0.1131824	0.09141281;0.13804180	0.2238	ns
LTR	Gypsy	tot	1519	1.44981483602489	92807	18029	1725.206	38.8056367225361	1.64662887030886	88829.543	1	0.002	**	0.08425315	0.08023815;0.08840283	1.124e-07	***
LTR	Gypsy	MamGypLTR2b	103	0.0983087084335509	92807	890	84.7	8.82246200534949	0.0808422097506968	88829.543	984	0.036	*	0.1157303	0.09545114;0.13859188	0.03964	*
LTR	Gypsy	LTR81AB	22	0.0209979765586225	92807	266	25.498	4.55332062661183	0.0243366548314435	88829.543	255	0.51	ns	0.08270677	0.05255709;0.12254211	0.5323	ns
LTR	Gypsy	LTR104_Mam	180	0.17180162638873	92807	1971	187.072	12.9091231871674	0.178551521398847	88829.543	314	0.628	ns	0.0913242	0.07896814;0.10491100	0.6174	ns
LTR	Gypsy	LTR81	35	0.0334058717978086	92807	325	31.112	5.12500943625685	0.029694956667812	88829.543	816	0.372	ns	0.1076923	0.07616647;0.14658327	0.4505	ns
LTR	Gypsy	MamGypsy2-LTR	54	0.0515404879166189	92807	904	87.386	8.87906762232622	0.0834058717978086	88829.543	1	0.002	**	0.05973451	0.04518938;0.07722502	7.802e-05	***
LTR	Gypsy	MamGypLTR1b	137	0.130760126751422	92807	1214	121.544	10.5576288780923	0.11600809376551	88829.543	937	0.13	ns	0.1128501	0.09559386;0.13200597	0.1384	ns
LTR	Gypsy	MamGypLTR3	62	0.059176115756118	92807	675	62.09	7.388537777564	0.0592620165693124	88829.543	520	0.964	ns	0.09185185	0.07114707;0.11620354	1	ns
LTR	Gypsy	LTR81C	69	0.0658572901156798	92807	728	71.666	8.10346284683962	0.0684018630931928	88829.543	395	0.79	ns	0.09478022	0.07449328;0.11841782	0.8034	ns
LTR	Gypsy	MamGypLTR4	70	0.0668117435956171	92807	712	67.428	7.75441467468353	0.0643568892452182	88829.543	673	0.658	ns	0.09831461	0.07744405;0.12258039	0.7488	ns
LTR	Gypsy	LTR81B	109	0.104035429313175	92807	1157	107.604	9.6104914310115	0.102703012255183	88829.543	581	0.842	ns	0.09420916	0.07799313;0.11252090	0.8793	ns
LTR	Gypsy	MamGyp-int	66	0.0629939296758676	92807	684	86.629	8.41678092866871	0.082683350513496	88829.543	8	0.016	*	0.09649123	0.0754130;0.1211234	0.01823	*
LTR	Gypsy	MamGypLTR1c	139	0.132669033711297	92807	1139	111.761	9.97834888378063	0.106670675371282	88829.543	999	0.006	**	0.1220369	0.1035835;0.1424666	0.008227	**
LTR	Gypsy	LTR81A	89	0.0849463597144275	92807	854	79.219	8.17850395408152	0.0756108502271599	88829.543	895	0.214	ns	0.1042155	0.0845318;0.1266771	0.262	ns
LTR	Gypsy	MamGypLTR2c	91	0.0868552666743023	92807	1037	101.424	9.14285599885593	0.0968044897491696	88829.543	137	0.274	ns	0.08775313	0.07124004;0.10664815	0.2958	ns
LTR	Gypsy	MamGypLTR1a	88	0.0839919062344901	92807	1094	108.37	9.69768761845551	0.103434123620815	88829.543	20	0.04	*	0.08043876	0.06501141;0.09816517	0.03799	*
RC?	tot	tot	30	0.0286336043981216	92807	435	43.778	6.19880158910907	0.041784064444699	88829.543	15	0.03	*	0.06896552	0.04701119;0.09699108	0.02558	*
RC?	Helitron?	tot	30	0.0286336043981216	92807	435	43.778	6.19880158910907	0.041784064444699	88829.543	15	0.03	*	0.06896552	0.04701119;0.09699108	0.02558	*
RC?	Helitron?	Helitron2Na_Mam	30	0.0286336043981216	92807	435	43.778	6.19880158910907	0.041784064444699	88829.543	15	0.03	*	0.06896552	0.04701119;0.09699108	0.02558	*
Satellite	tot	tot	799	0.762608330469973	92807	6330	952.415	34.7597902470371	0.909035811094567	88829.543	1	0.002	**	0.1262243	0.1181377;0.1346570	3.689e-08	***
Satellite	telo	tot	89	0.0849463597144275	92807	367	39.885	6.36115077947687	0.0380683770473027	88829.543	1001	0.002	**	0.2425068	0.1995265;0.2896962	4.048e-13	***
Satellite	telo	REP522	47	0.0448593135570572	92807	243	27.796	5.23371529372546	0.0265299889283396	88829.543	1001	0.002	**	0.1934156	0.1457131;0.2487666	0.0003635	***
Satellite	telo	TAR1	48	0.0458137670369946	92807	124	12.105	3.32791977818727	0.0115536593746421	88829.543	1001	0.002	**	0.3870968	0.3009955;0.4787224	2.2e-16	***
Satellite	acro	tot	19	0.0181346161188104	92807	61	5.939	2.22895653776543	0.00566849921734815	88829.543	1001	0.002	**	0.3114754	0.1990336;0.4429366	3.11e-06	***
Satellite	acro	ACRO1	19	0.0181346161188104	92807	61	5.939	2.22895653776543	0.00566849921734815	88829.543	1001	0.002	**	0.3114754	0.1990336;0.4429366	3.11e-06	***
Satellite	centr	tot	382	0.364601229336082	92807	1815	495.19	27.6212750399911	0.472635818730195	88829.543	1	0.002	**	0.2104683	0.1919189;0.2299582	1.07e-09	***
Satellite	centr	GSATX	13	0.012407895239186	92807	56	13.089	3.4824138476359	0.0124928415989005	88829.543	569	0.866	ns	0.2321429	0.1297920;0.3641843	1	ns
Satellite	centr	HSAT4	37	0.0353147787576834	92807	100	36.435	6.05412482753927	0.0347755125415187	88829.543	579	0.846	ns	0.37	0.2755666;0.4723516	0.9175	ns
Satellite	centr	SST1	64	0.0610850227159928	92807	609	48.72	6.6111502257404	0.0465009735425495	88829.543	985	0.034	*	0.1050903	0.08187684;0.13221253	0.02985	*
Satellite	centr	ALR_Alpha	263	0.251021265223533	92807	844	366.34	25.0589375343479	0.349654487840263	88829.543	1	0.002	**	0.3116114	0.2804763;0.3440684	3.855e-13	***
Satellite	centr	GSAT	30	0.0286336043981216	92807	39	11.296	4.18376479834704	0.0107815065093727	88829.543	999	0.006	**	0.7692308	0.6067385;0.8886631	7.924e-10	***
Satellite	centr	GSATII	14	0.0133623487191234	92807	167	20.955	4.58781244418547	0.020000572672088	88829.543	66	0.132	ns	0.08383234	0.0465905;0.1366563	0.1275	ns
Satellite	Satellite	CER	34	0.0324514183178712	92807	72	16.596	8.04409668586174	0.0158401099530409	88829.543	974	0.056	ns	0.4722222	0.3533297;0.5934709	7.517e-06	***
Satellite	Satellite	HSAT5	28	0.0267246974382469	92807	260	25.298	4.66379104880858	0.024145764135456	88829.543	765	0.474	ns	0.1076923	0.07276343;0.15187499	0.531	ns
Satellite	Satellite	LSAU	9	0.00859008131943649	92807	129	3.72097759674134	1.74802870229409	0.00355150001597883	88829.543	980	0.044	*	0.06976744	0.03239652;0.12830935	0.01281	*
Satellite	Satellite	SATR1	55	0.0524949413965563	92807	670	82.453	8.97007543185972	0.0786975527812774	88829.543	1	0.002	**	0.08208955	0.06243767;0.10551206	0.0009563	***
Satellite	Satellite	(CATTC)n	3	0.00286336043981216	92807	2	1.61818181818182	1.20160726213889	0.00154447926753505	88829.543	412	0.824	ns	na	na	na	na
Satellite	Satellite	HSATI	5	0.00477226739968694	92807	45	6.28828828828829	2.34006940551306	0.00600187863960628	88829.543	383	0.766	ns	0.1111111	0.03707666;0.24053581	0.8288	ns
Satellite	Satellite	(GAATG)n	8	0.0076356278394991	92807	18	4.66219008264463	2.79579684471588	0.00444984354850974	88829.543	875	0.254	ns	0.4444444	0.2153015;0.6924283	0.1016	ns
Satellite	Satellite	D20S16	17	0.0162257091589356	92807	269	24.156	4.6698470501154	0.0230557782613675	88829.543	75	0.15	ns	0.06319703	0.03724218;0.09925819	0.1358	ns
Satellite	Satellite	tot	323	0.308288474019776	92807	4087	422.669	20.4729719772578	0.403417897911656	88829.543	1	0.002	**	0.07903107	0.07094072;0.08772906	1.347e-07	***
Satellite	Satellite	SAR	0	0	92807	1	1.19487179487179	0.577029684396389	0.00114044954269442	88829.543	1	0.002	**	na	na	na	na
Satellite	Satellite	HSAT6	4	0.00381781391974955	92807	17	2.40468227424749	1.24108442575011	0.00229515736479927	88829.543	838	0.328	ns	0.2352941	0.06810774;0.49899327	0.2867	ns
Satellite	Satellite	BSR_Beta	99	0.0944908945138014	92807	1870	137.934	10.9636602394386	0.131651586301684	88829.543	1	0.002	**	0.05294118	0.04323321;0.06407953	0.0003921	***
Satellite	Satellite	SATR2	32	0.0305425113579964	92807	418	48.656	7.05999344953715	0.0464398885198335	88829.543	10	0.02	*	0.07655502	0.05295047;0.10635596	0.009374	**
Satellite	Satellite	MSR1	63	0.0601305692360554	92807	316	78.007	7.56704772095507	0.0744540526094758	88829.543	25	0.05	*	0.1993671	0.1567352;0.2477363	0.05039	ns
RC	tot	tot	101	0.0963998014736762	92807	1796	180.523	12.8444716299057	0.172300805558737	88829.543	1	0.002	**	0.05623608	0.04603548;0.06791458	2.074e-11	***
RC	Helitron	tot	101	0.0963998014736762	92807	1796	180.523	12.8444716299057	0.172300805558737	88829.543	1	0.002	**	0.05623608	0.04603548;0.06791458	2.074e-11	***
RC	Helitron	Helitron1Na_Mam	27	0.0257702439583095	92807	326	33.984	5.62471167095536	0.0324361470621922	88829.543	134	0.268	ns	0.08282209	0.0552888;0.1182145	0.2381	ns
RC	Helitron	Helitron1Nb_Mam	19	0.0181346161188104	92807	359	36.666	5.58405100492694	0.0349959912953843	88829.543	2	0.004	**	0.05292479	0.03216130;0.08141703	0.001192	**
RC	Helitron	Helitron3Na_Mam	62	0.059176115756118	92807	1111	110.165	10.0572821340521	0.105147367617302	88829.543	1	0.002	**	0.05580558	0.04305002;0.07097265	2.69e-07	***
Unknown	tot	tot	562	0.536402855724812	92807	6436	613.556	23.0181819590666	0.585610659336464	88829.543	12	0.024	*	0.08732132	0.08053479;0.09448444	0.02879	*
Unknown	Unknown	UCON84	10	0.00954453479937388	92807	103	9.703	2.9064132944642	0.00926106211583247	88829.543	618	0.768	ns	0.09708738	0.04754642;0.17130628	0.866	ns
Unknown	Unknown	UCON57	3	0.00286336043981216	92807	22	2.18620689655172	1.1178201305985	0.00208663278027691	88829.543	765	0.474	ns	0.1363636	0.02905585;0.34912210	0.476	ns
Unknown	Unknown	UCON4	8	0.0076356278394991	92807	138	12.698	3.46103666186516	0.012119650288245	88829.543	109	0.218	ns	0.05797101	0.02535717;0.11103023	0.1864	ns
Unknown	Unknown	UCON15	3	0.00286336043981216	92807	48	4.15922920892495	1.85297155070295	0.00396979079231565	88829.543	386	0.772	ns	0.0625	0.01307924;0.17195993	0.7967	ns
Unknown	Unknown	EUTREP6	2	0.00190890695987478	92807	14	1.99532710280374	1.03730493602679	0.00190444689688441	88829.543	632	0.74	ns	0.1428571	0.01779452;0.42812916	1	ns
Unknown	Unknown	MARE11	2	0.00190890695987478	92807	13	1.92457420924574	0.959168591063054	0.00183691655141235	88829.543	630	0.744	ns	0.1538462	0.01920667;0.45447106	1	ns
Unknown	Unknown	UCON61	2	0.00190890695987478	92807	16	2.18764302059497	1.13530581567265	0.0020880034938676	88829.543	569	0.866	ns	0.125	0.0155136;0.3834762	1	ns
Unknown	Unknown	UCON5	8	0.0076356278394991	92807	118	10.837	3.1916481036633	0.0103434123620815	88829.543	231	0.462	ns	0.06779661	0.02972218;0.12921925	0.4284	ns
Unknown	Unknown	UCON24	0	0	92807	23	2.22209436133487	1.20298006898918	0.00212088569592531	88829.543	1	0.002	**	0	0.0000000;0.1481851	0.1615	ns
Unknown	Unknown	UCON93	1	0.000954453479937388	92807	27	2.58650707290533	1.35315039802588	0.00246870067661716	88829.543	228	0.456	ns	0.03703704	0.0009372571;0.1897056174	0.5108	ns
Unknown	Unknown	MARE9	0	0	92807	23	2.13240418118467	1.10016168121768	0.00203528059136474	88829.543	1	0.002	**	0	0.0000000;0.1481851	0.2658	ns
Unknown	Unknown	UCON80_AMi	21	0.0200435230786851	92807	220	22.28	4.34470671927076	0.021265223533005	88829.543	449	0.898	ns	0.09545455	0.06006313;0.14220838	0.9109	ns
Unknown	Unknown	UCON25	2	0.00190890695987478	92807	49	4.45102040816327	1.97394907574077	0.00424829191784376	88829.543	160	0.32	ns	0.04081633	0.004981842;0.139787187	0.3191	ns
Unknown	Unknown	UCON92	0	0	92807	19	1.90421455938697	1.01888566327441	0.00181748421275434	88829.543	1	0.002	**	0	0.0000000;0.1764669	0.2502	ns
Unknown	Unknown	UCON28c	4	0.00381781391974955	92807	65	5.89156626506024	2.26936981415403	0.00562322592396847	88829.543	284	0.568	ns	0.06153846	0.01701997;0.15013340	0.5212	ns
Unknown	Unknown	UCON71_Crp	24	0.0229068835184973	92807	276	26.424	4.88570302966668	0.0252204787538655	88829.543	369	0.738	ns	0.08695652	0.05650975;0.12662081	0.6831	ns
Unknown	Unknown	UCON31	7	0.00668117435956172	92807	115	9.54054054054054	2.98998128493753	0.00910600211940265	88829.543	267	0.534	ns	0.06086957	0.02482044;0.12139731	0.4986	ns
Unknown	Unknown	UCON63	3	0.00286336043981216	92807	14	1.77382465057179	0.887960745041744	0.00169303311053697	88829.543	750	0.504	ns	0.2142857	0.04657929;0.50797568	0.4077	ns
Unknown	Unknown	EUTREP2	67	0.063948383155805	92807	819	81.465	8.77175687754276	0.0777545527430993	88829.543	57	0.114	ns	0.08180708	0.06395944;0.10273004	0.1017	ns
Unknown	Unknown	UCON59	7	0.00668117435956172	92807	43	4.23208879919273	1.89486802295831	0.00403933188179355	88829.543	935	0.134	ns	0.1627907	0.06805209;0.30701087	0.1915	ns
Unknown	Unknown	UCON87	0	0	92807	6	1.21875	0.48374356109221	0.00116324017867369	88829.543	1	0.002	**	0	0.0000000;0.4592581	0.6084	ns
Unknown	Unknown	Eulor4	0	0	92807	31	2.7571277719113	1.41351801517254	0.00263155019653276	88829.543	1	0.002	**	0	0.0000000;0.1121887	0.1084	ns
Unknown	Unknown	UCON35	15	0.0143168021990608	92807	170	15.669	3.74051205457628	0.0149553315771389	88829.543	499	0.998	ns	0.08823529	0.05022774;0.14135367	1	ns
Unknown	Unknown	UCON20	7	0.00668117435956172	92807	46	4.66700302724521	1.98430991973698	0.00445443728023251	88829.543	919	0.166	ns	0.1521739	0.0634443;0.2886910	0.2261	ns
Unknown	Unknown	UCON94	0	0	92807	29	3.14035087719298	1.53031092580905	0.00299731882296127	88829.543	1	0.002	**	0	0.0000000;0.1194449	0.06793	ns
Unknown	Unknown	UCON71	0	0	92807	17	2.02647412755716	1.05248848500912	0.00193417528305001	88829.543	1	0.002	**	0	0.0000000;0.1950643	0.2514	ns
Unknown	Unknown	UCON66	3	0.00286336043981216	92807	64	5.87963891675025	2.21748180878654	0.00561184182486757	88829.543	134	0.268	ns	0.046875	0.009773075;0.130935737	0.2796	ns
Unknown	Unknown	UCON68	0	0	92807	12	1.48297213622291	0.716702930575333	0.00141542791606814	88829.543	1	0.002	**	0	0.0000000;0.2646485	0.383	ns
Unknown	Unknown	UCON96	0	0	92807	17	1.83053040103493	0.943205510696782	0.00174715611139897	88829.543	1	0.002	**	0	0.0000000;0.1950643	0.2465	ns
Unknown	Unknown	UCON22	4	0.00381781391974955	92807	37	3.71122448979592	1.73272195208588	0.00354219112911457	88829.543	681	0.642	ns	0.1081081	0.03025197;0.25417594	0.7844	ns
Unknown	Unknown	UCON48	6	0.00572672087962433	92807	195	19.364	4.28951091663186	0.0184820371855076	88829.543	1	0.002	**	0.03076923	0.01137383;0.06576551	0.0004462	***
Unknown	Unknown	UCON67	3	0.00286336043981216	92807	20	1.9203431372549	1.01148151314669	0.00183287819002682	88829.543	756	0.492	ns	0.15	0.03207094;0.37892683	0.4332	ns
Unknown	Unknown	UCON64	1	0.000954453479937388	92807	15	2.30641592920354	1.20451475716707	0.00220136670981134	88829.543	267	0.534	ns	0.06666667	0.00168643;0.31948457	0.4936	ns
Unknown	Unknown	UCON1	17	0.0162257091589356	92807	241	22.399	4.60988612115853	0.0213788034971176	88829.543	142	0.284	ns	0.07053942	0.04162608;0.11053972	0.2671	ns
Unknown	Unknown	UCON47	21	0.0200435230786851	92807	155	15.046	3.57388537262412	0.0143607070591379	88829.543	964	0.076	ns	0.1354839	0.08586339;0.19961735	0.1044	ns
Unknown	Unknown	UCON28b	8	0.0076356278394991	92807	75	6.61961961961962	2.40354102823402	0.00631811898180775	88829.543	767	0.47	ns	0.1066667	0.04718995;0.19940174	0.5398	ns
Unknown	Unknown	UCON60	4	0.00381781391974955	92807	38	3.51072522982635	1.60413492574876	0.00335082391271175	88829.543	730	0.544	ns	0.1052632	0.02943452;0.24804938	0.7764	ns
Unknown	Unknown	UCON85	3	0.00286336043981216	92807	28	3.2582304526749	1.48947013172619	0.00310982939399353	88829.543	565	0.874	ns	0.1071429	0.02266509;0.28226440	1	ns
Unknown	Unknown	UCON103	2	0.00190890695987478	92807	14	1.73167539267016	0.889721012642353	0.00165280360465597	88829.543	636	0.732	ns	0.1428571	0.01779452;0.42812916	0.6888	ns
Unknown	Unknown	UCON16	2	0.00190890695987478	92807	37	3.4912641315519	1.6701124087739	0.00333224919974029	88829.543	311	0.622	ns	0.05405405	0.00661457;0.18194912	0.5766	ns
Unknown	Unknown	UCON56	1	0.000954453479937388	92807	15	1.76584734799483	0.862742321585508	0.00168541914633187	88829.543	361	0.722	ns	0.06666667	0.00168643;0.31948457	1	ns
Unknown	Unknown	UCON6	4	0.00381781391974955	92807	97	8.932	2.98534558942315	0.00852517848280075	88829.543	63	0.126	ns	0.04123711	0.01134827;0.10222747	0.1104	ns
Unknown	Unknown	tot	562	0.536402855724812	92807	6436	613.556	23.0181819590666	0.585610659336464	88829.543	12	0.024	*	0.08732132	0.08053479;0.09448444	0.02879	*
Unknown	Unknown	UCON65	7	0.00668117435956172	92807	33	3.43212435233161	1.60871722339646	0.00327580303166076	88829.543	955	0.094	ns	0.2121212	0.08980424;0.38908092	0.0766	ns
Unknown	Unknown	UCON101	21	0.0200435230786851	92807	210	21.264	4.40610005761532	0.0202954987973886	88829.543	532	0.94	ns	0.1	0.06297387;0.14879411	1	ns
Unknown	Unknown	UCON18	4	0.00381781391974955	92807	34	3.71428571428571	1.73293518383665	0.00354511292548173	88829.543	680	0.644	ns	0.1176471	0.03300168;0.27450349	0.7839	ns
Unknown	Unknown	UCON12A	2	0.00190890695987478	92807	24	2.68976545842217	1.35671842948562	0.00256725600200643	88829.543	476	0.952	ns	0.08333333	0.01025634;0.26997280	1	ns
Unknown	Unknown	UCON76	6	0.00572672087962433	92807	140	14.712	3.61803070000051	0.0140419195968388	88829.543	7	0.014	*	0.04285714	0.01588784;0.09094654	0.01252	*
Unknown	Unknown	UCON9	4	0.00381781391974955	92807	49	4.66970618034448	1.90662457143026	0.00445701731411492	88829.543	480	0.96	ns	0.08163265	0.02269088;0.19601418	1	ns
Unknown	Unknown	UCON12	9	0.00859008131943649	92807	59	6.22622622622623	2.37995825077325	0.00594264328849905	88829.543	913	0.178	ns	0.1525424	0.07220243;0.26991959	0.2839	ns
Unknown	Unknown	EUTREP14	30	0.0286336043981216	92807	382	36.653	5.6683967505567	0.0349835834001451	88829.543	138	0.276	ns	0.07853403	0.05361184;0.11021515	0.2964	ns
Unknown	Unknown	UCON26	9	0.00859008131943649	92807	206	17.897	3.96586927660496	0.0170818539304394	88829.543	17	0.034	*	0.04368932	0.02016931;0.08131328	0.02526	*
Unknown	Unknown	UCON27	7	0.00668117435956172	92807	102	9.538	2.89809505623176	0.00910357729164281	88829.543	243	0.486	ns	0.06862745	0.02803526;0.13629700	0.4961	ns
Unknown	Unknown	MamRep564	107	0.1021265223533	92807	788	76.902	8.33978104916118	0.073399381514145	88829.543	1000	0.004	**	0.1357868	0.1126327;0.1617040	0.000597	***
Unknown	Unknown	UCON17	1	0.000954453479937388	92807	33	3.42857142857143	1.68333813539399	0.0032724119312139	88829.543	114	0.228	ns	0.03030303	0.0007669121;0.1575939723	0.251	ns
Unknown	Unknown	UCON19	9	0.00859008131943649	92807	30	3.07104984093319	1.56468445115807	0.00293117420773985	88829.543	944	0.116	ns	0.3	0.1473452;0.4939590	0.002377	**
Unknown	Unknown	UCON70	3	0.00286336043981216	92807	59	5.45745745745746	2.15341969311403	0.00520888926188052	88829.543	189	0.378	ns	0.05084746	0.01061128;0.14148724	0.3688	ns
Unknown	Unknown	UCON75	6	0.00572672087962433	92807	22	2.12223515715949	1.11158621018733	0.00202557473099634	88829.543	860	0.284	ns	0.2727273	0.1072892;0.5022212	0.01545	*
Unknown	Unknown	UCON88	7	0.00668117435956172	92807	33	3.72625127681307	1.78800689387425	0.00355653349827537	88829.543	954	0.096	ns	0.2121212	0.08980424;0.38908092	0.09105	ns
Unknown	Unknown	UCON41	56	0.0534493948764937	92807	579	56.847	7.03755057659397	0.0542578169740007	88829.543	497	0.994	ns	0.09671848	0.0738885;0.1237574	1	ns
Unknown	Unknown	UCON28a	12	0.0114534417592487	92807	129	12.199	3.27140659366902	0.0116433780017562	88829.543	550	0.904	ns	0.09302326	0.04899512;0.15685529	1	ns
