# Supplementary material for: Transposable elements generate regulatory novelty in a tissue-specific fashion
Source: BMC Genomics. 2018 Jun 18;19:468. doi: 10.1186/s12864-018-4850-3 (PMC6006921; doi:10.1186/s12864-018-4850-3)
Supplement: Supplementary file 2 — It contains two folders “TE_PIPELINE_SUMMARY_STATISTICS_ACTIVE” “TE_PIPELINE_SUMMARY_STATISTICS_REPRESSED”. In each of the two folders are included multiple spreadsheets (txt format) with the summary statistics of the TE analysis pipeline for ACTIVE and REPRESSED regions respectively. (ZIP 3922 kb) [file 12864_2018_4850_MOESM2_ESM.zip › Supplemental_File_S1/TE_PIPELINE_SUMMARY_STATISTICS_REPRESSED/E097_15_coreMarks_dense_no_header_REPRESSED.bed.shuffle-rm.nonTE-no_low.boot-1000.stats.tab.txt]

#Script TE-analysis_Shuffle_bed.pl, v4.3
#Aggregated results + stats
#Features in input file (counts):
	45974
#With 1000 bootstraps for exp (expected); sd = standard deviation; nb = number; len = length; avg = average
#Two tests are made (permutation and binomial) to assess how significant the difference between observed and random, so two pvalues are given
#For the two tailed permutation test:
#if rank is < 500 and pvalue is not "ns", there are significantly fewer observed values than expected 
#if rank is > 500 and pvalue is not "ns", there are significantly higher observed values than expected 
#The binomial test is done with binom.test from R, two sided

#Level_(tot_means_all)	#	#	#COUNTS	#	#	#	#	#	#	#	#	#	#	#	#	#
#Rclass	Rfam	Rname	obs_hits	%_obs_(%of_features)	obs_tot_hits	nb_of_trials(nb_of_TE_in_genome)	exp_avg_hits	exp_sd	%_exp_(%of_features)	exp_tot_hits(avg)	obs_rank_in_exp	2-tailed_permutation-test_pvalue(obs.vs.exp)	significance	binomal_test_proba	binomial_test_95%_confidence_interval	binomial_test_pval	significance

age	cat.2	tot	41358	89.9595423500239	41358	4687922	39921.766	27.0619954104573	86.8355287771349	39921.766	1001	0.002	**	0.008822246	0.008737793;0.008907306	7.086e-13	***
age	cat.2	Ancient	32953	71.6774698742768	41358	2716717	35023.325	57.8079331245474	76.1807217122721	39921.766	1	0.002	**	0.01212971	0.01199988;0.01226059	2.2e-16	***
age	cat.2	LineageSpe	33328	72.4931483012137	41358	1971205	33320.495	69.1682168139184	72.4768238569626	39921.766	543	0.918	ns	0.01690742	0.01672790;0.01708837	0.9669	ns
age	cat.1	01_Human	1097	2.3861312915996	41358	10400	1105.462	34.6929121601827	2.40453734719624	39921.766	404	0.808	ns	0.1054808	0.0996402;0.1115433	0.7991	ns
age	cat.1	06_Boreotheria/Eutheria?	182	0.395875929873407	41358	2965	298.393	16.1502130134677	0.649047287597338	39921.766	1	0.002	**	0.0613828	0.05301067;0.07063275	3.87e-14	***
age	cat.1	04_Primates/Glires	604	1.31378605298647	41358	9067	883.688	26.2093797635043	1.92214730064819	39921.766	1	0.002	**	0.0666152	0.06156738;0.07194358	2.2e-16	***
age	cat.1	07_Eutheria+Metatheria	9855	21.4360290599034	41358	189643	11371.014	71.087799792083	24.7335754991952	39921.766	1	0.002	**	0.05196606	0.05097131;0.05297454	2.2e-16	***
age	cat.1	07_Eutheria	27410	59.6206551529125	41358	1469955	29735.961	72.9981246690982	64.6799517118371	39921.766	1	0.002	**	0.01864683	0.01842876;0.01886680	2.2e-16	***
age	cat.1	10_Amniota/Theria	273	0.59381389481011	41358	2529	258.029	13.7045238141634	0.561249836864315	39921.766	868	0.268	ns	0.1079478	0.09611507;0.12069667	0.3244	ns
age	cat.1	07_Eutheria/03_Primates	1	0.0021751424718319	41358	21	1.96637608966376	1.05467263031394	0.00427714814822239	39921.766	336	0.672	ns	0.04761905	0.001204883;0.238159910	0.7156	ns
age	cat.1	02_Hominidae	739	1.60743028668378	41358	10036	1185.788	32.7832243044487	2.57925784138861	39921.766	1	0.002	**	0.07363491	0.06859961;0.07891927	2.2e-16	***
age	cat.1	07_Metatheria	4	0.00870056988732762	41358	59	6.17635270541082	2.27695311112427	0.013434447090553	39921.766	238	0.476	ns	0.06779661	0.01877996;0.16458517	0.5209	ns
age	cat.1	02_Haplorrhini	281	0.611215034584765	41358	4342	468.368	19.6931052501731	1.01876712924697	39921.766	1	0.002	**	0.06471672	0.05757848;0.07244708	2.2e-16	***
age	cat.1	15_Euteleostomi	8	0.0174011397746552	41358	73	7.089	2.49625926344006	0.0154195849828164	39921.766	742	0.52	ns	0.109589	0.04851642;0.20456432	0.6913	ns
age	cat.1	07_Eutheria + Transfert Opossum?	81	0.176186540218384	41358	890	91.555	9.4840351075859	0.19914516900857	39921.766	135	0.27	ns	0.09101124	0.07293207;0.11184904	0.2696	ns
age	cat.1	05_Boreotheria	7038	15.3086527167529	41358	118653	8654.04	66.695222112627	18.8237699569322	39921.766	1	0.002	**	0.05931582	0.05797834;0.06067489	2.2e-16	***
age	cat.1	16_Metazoa	71	0.154435115500065	41358	491	49.448	6.47697824971238	0.107556444947144	39921.766	1000	0.004	**	0.1446029	0.1146945;0.1788666	0.002037	**
age	cat.1	16_Vertebrata	886	1.92717623004307	41358	8857	846.268	26.3272349345559	1.84075346935224	39921.766	939	0.126	ns	0.1000339	0.09386099;0.10647123	0.1533	ns
age	cat.1	07_Eutheria/Primates?	42	0.09135598381694	41358	424	38.821	5.83686799816716	0.0844412058989864	39921.766	740	0.524	ns	0.0990566	0.07232712;0.13153345	0.5562	ns
age	cat.1	03_Euarchontoglires/Primates?	879	1.91195023274024	41358	13041	1406.278	33.3668707562466	3.05885500500283	39921.766	1	0.002	**	0.06740281	0.06315829;0.07184158	2.2e-16	***
age	cat.1	tot	41358	89.9595423500239	41358	4687922	39921.766	27.0619954104573	86.8355287771349	39921.766	1001	0.002	**	0.008822246	0.008737793;0.008907306	7.086e-13	***
age	cat.1	09_Theria	514	1.1180232305216	41358	9723	951.029	28.6317994359233	2.06862356984383	39921.766	1	0.002	**	0.05286434	0.04849971;0.05749919	2.2e-16	***
age	cat.1	10_Theria/Mammalia	6469	14.0709966502806	41358	104874	7566.476	61.8372320472648	16.4581633096968	39921.766	1	0.002	**	0.06168354	0.06023487;0.06315651	2.2e-16	***
age	cat.1	03_Primates	28166	61.2650628616174	41358	1475760	30206.318	72.326869502641	65.7030451994606	39921.766	1	0.002	**	0.01908576	0.01886561;0.01930780	2.2e-16	***
age	cat.1	08_Eutheria/Theria	160	0.348022795493105	41358	2459	234.767	14.2684371708782	0.510651672684561	39921.766	1	0.002	**	0.0650671	0.05563788;0.07554755	8.094e-08	***
age	cat.1	13_Amniota/Euteleostemi?	21	0.04567799190847	41358	191	19.607	4.05055032778977	0.0426480184452082	39921.766	690	0.624	ns	0.1099476	0.06936074;0.16314731	0.7203	ns
age	cat.1	14_Tetrapoda	831	1.80754339409231	41358	8931	842.601	27.0511656784798	1.83277722190803	39921.766	342	0.684	ns	0.09304669	0.08709938;0.09926096	0.6905	ns
age	cat.1	12_Amniota	3284	7.14316787749598	41358	36530	3220.379	47.6571564779474	7.00478313829556	39921.766	902	0.2	ns	0.08989871	0.08698449;0.09287832	0.2413	ns
age	cat.1	03_Primates/Indep	1386	3.01474746595902	41358	25104	2405.857	42.8616807261996	5.23308174185409	39921.766	1	0.002	**	0.05521033	0.05241679;0.05810737	2.2e-16	***
age	cat.1	08_Eutheria/Theria?	11890	25.8624439900814	41358	259031	13734.907	76.8438242432294	29.8753795623613	39921.766	1	0.002	**	0.04590184	0.04509909;0.04671477	2.2e-16	***
age	cat.1	11_Mammalia	18900	41.110192717623	41358	619071	20807.279	75.5293839962093	45.2587962761561	39921.766	1	0.002	**	0.03052962	0.03010245;0.03096118	2.2e-16	***
age	cat.1	02_Simiiformes	9642	20.9727237134032	41358	154323	10267.916	72.7795149874042	22.3341801888024	39921.766	1	0.002	**	0.06247935	0.06127682;0.06369834	1.151e-10	***
age	cat.1	02_Hominoidea	4397	9.56410144864489	41358	64786	6063.603	64.763629598091	13.1892004176274	39921.766	1	0.002	**	0.0678696	0.06594448;0.06983354	2.2e-16	***
age	cat.1	04_Euarchontoglires	3767	8.19376169139078	41358	55401	4930.099	56.8990923100334	10.723667725236	39921.766	1	0.002	**	0.06799516	0.06591259;0.07012313	2.2e-16	***
age	cat.1	02_Catarrhini	2013	4.37856179579762	41358	30292	3083.601	48.3701920036966	6.70727150128333	39921.766	1	0.002	**	0.06645319	0.06367351;0.06931636	2.2e-16	***
DNA?	tot	tot	458	0.996215252099012	41358	4312	425.789	18.5147853424304	0.926151737938835	39921.766	963	0.078	ns	0.1062152	0.09717186;0.11579580	0.1023	ns
DNA?	PiggyBac?	tot	32	0.069604559098621	41358	294	31.089	5.12086929166352	0.0676230043067821	39921.766	626	0.752	ns	0.1088435	0.07564986;0.15017133	0.8494	ns
DNA?	PiggyBac?	EUTREP4	32	0.069604559098621	41358	294	31.089	5.12086929166352	0.0676230043067821	39921.766	626	0.752	ns	0.1088435	0.07564986;0.15017133	0.8494	ns
DNA?	hAT-Tip100?	tot	51	0.110932266063427	41358	520	51.198	6.93028317060889	0.11136294427285	39921.766	521	0.962	ns	0.09807692	0.07389865;0.12693435	1	ns
DNA?	hAT-Tip100?	Eutr16	51	0.110932266063427	41358	520	51.198	6.93028317060889	0.11136294427285	39921.766	521	0.962	ns	0.09807692	0.07389865;0.12693435	1	ns
DNA?	DNA?	Eulor12	8	0.0174011397746552	41358	60	5.589	2.2735980841495	0.0121568712750685	39921.766	898	0.208	ns	0.1333333	0.05936442;0.24592222	0.2658	ns
DNA?	DNA?	Eulor2C	4	0.00870056988732762	41358	38	3.74974670719352	1.67161830126028	0.00815623332142845	39921.766	693	0.618	ns	0.1052632	0.02943452;0.24804938	0.7864	ns
DNA?	DNA?	UCON83	4	0.00870056988732762	41358	50	3.90204081632653	1.84224513245565	0.00848749470641347	39921.766	625	0.754	ns	0.08	0.02222796;0.19234278	0.7955	ns
DNA?	DNA?	Eulor6D	9	0.0195762822464871	41358	75	7.168	2.45189473423877	0.0155914212380911	39921.766	833	0.338	ns	0.12	0.05636628;0.21561312	0.4322	ns
DNA?	DNA?	tot	376	0.817853569408796	41358	3498	346.073	16.8570409868052	0.752758080654283	39921.766	965	0.074	ns	0.10749	0.09741397;0.11822719	0.09471	ns
DNA?	DNA?	UCON7	11	0.023926567190151	41358	127	12.754	3.29702204335281	0.0277417670857441	39921.766	377	0.754	ns	0.08661417	0.0440327;0.1496921	0.7671	ns
DNA?	DNA?	Eulor6C	2	0.00435028494366381	41358	21	2.45033112582781	1.28581934265559	0.00532981930183977	39921.766	504	0.996	ns	0.0952381	0.01174932;0.30377441	1	ns
DNA?	DNA?	MER133B	2	0.00435028494366381	41358	40	3.59815950920245	1.6713237624261	0.0078265095688921	39921.766	262	0.524	ns	0.05	0.006113647;0.169196864	0.5791	ns
DNA?	DNA?	Eulor6E	7	0.0152259973028233	41358	31	3.40247678018576	1.60739319007116	0.00740087175400391	39921.766	958	0.088	ns	0.2258065	0.09594217;0.41096387	0.07453	ns
DNA?	DNA?	Eulor2A	10	0.0217514247183191	41358	67	6.4954954954955	2.34151556047993	0.0141286281278451	39921.766	960	0.084	ns	0.1492537	0.07396468;0.25740245	0.1475	ns
DNA?	DNA?	Eulor7	1	0.0021751424718319	41358	12	1.66753246753247	0.834004480945447	0.00362712069328853	39921.766	397	0.794	ns	0.08333333	0.002107593;0.384796165	1	ns
DNA?	DNA?	MER123	3	0.00652542741549572	41358	46	4.20689655172414	1.85947787645993	0.00915059936425836	39921.766	379	0.758	ns	0.06521739	0.01365677;0.17896439	0.7967	ns
DNA?	DNA?	Eulor6A	3	0.00652542741549572	41358	30	4.26363636363636	1.75270725422129	0.0092740165389924	39921.766	344	0.688	ns	0.1	0.02111714;0.26528845	0.7923	ns
DNA?	DNA?	UCON21	3	0.00652542741549572	41358	28	2.46770601336303	1.30241327945003	0.00536761215766092	39921.766	728	0.548	ns	0.1071429	0.02266509;0.28226440	0.7333	ns
DNA?	DNA?	Eulor5A	13	0.0282768521338148	41358	126	12.761	3.26044621325203	0.0277569930830469	39921.766	607	0.79	ns	0.1031746	0.05609042;0.16996860	0.8828	ns
DNA?	DNA?	UCON100	1	0.0021751424718319	41358	19	2.10047281323877	1.06502204931738	0.0045688276270039	39921.766	282	0.564	ns	0.05263158	0.001331629;0.260280654	0.7148	ns
DNA?	DNA?	Eulor6B	8	0.0174011397746552	41358	64	7.07307307307307	2.44327748637286	0.0153849416476119	39921.766	721	0.562	ns	0.125	0.05554279;0.23152631	0.6889	ns
DNA?	DNA?	Eulor2B	4	0.00870056988732762	41358	57	6.115	2.22951693102918	0.0133009962152521	39921.766	241	0.482	ns	0.07017544	0.01945042;0.17003982	0.5191	ns
DNA?	DNA?	MER133A	9	0.0195762822464871	41358	54	4.84437751004016	2.02469143106086	0.0105372112716756	39921.766	978	0.048	*	0.1666667	0.07915444;0.29294124	0.05599	ns
DNA?	DNA?	MER131	112	0.243615956845173	41358	1106	105.381	9.72318771696708	0.229218688824118	39921.766	761	0.482	ns	0.1012658	0.08411349;0.12057159	0.5054	ns
DNA?	DNA?	Eulor3	1	0.0021751424718319	41358	37	3.05334728033473	1.52887711205731	0.0066414653507085	39921.766	155	0.31	ns	0.02702703	0.000684031;0.141603096	0.3653	ns
DNA?	DNA?	UCON62	6	0.0130508548309914	41358	24	2.53533190578158	1.31131363862819	0.00551470810845605	39921.766	927	0.15	ns	0.25	0.09773041;0.46711280	0.03508	*
DNA?	DNA?	UCON2	18	0.0391525644929743	41358	135	13.171	3.38100431679556	0.028648801496498	39921.766	933	0.138	ns	0.1333333	0.08097557;0.20251688	0.189	ns
DNA?	DNA?	MER124	101	0.219689389655022	41358	747	83.219	8.1489535797208	0.181013181363379	39921.766	984	0.036	*	0.1352075	0.1114959;0.1618410	0.04173	*
DNA?	DNA?	Eulor10	4	0.00870056988732762	41358	39	3.77484787018256	1.72235708731491	0.00821083192713829	39921.766	692	0.62	ns	0.1025641	0.02866011;0.24220973	0.7878	ns
DNA?	DNA?	UCON14	11	0.023926567190151	41358	98	9.592	2.86770984581072	0.0208639665898116	39921.766	757	0.49	ns	0.1122449	0.05738238;0.19196700	0.609	ns
DNA?	DNA?	Eulor5B	7	0.0152259973028233	41358	43	3.98161389172625	1.78314909796509	0.00866057748232969	39921.766	944	0.116	ns	0.1627907	0.06805209;0.30701087	0.1138	ns
DNA?	DNA?	MER134	5	0.0108757123591595	41358	89	8.354	2.65475643548175	0.0181711402096837	39921.766	133	0.266	ns	0.05617978	0.0184908;0.1262528	0.2763	ns
DNA?	DNA?	UCON58	24	0.0522034193239657	41358	235	24.94	4.49072004989919	0.0542480532474877	39921.766	473	0.946	ns	0.1021277	0.06653835;0.14814087	0.9159	ns
Retroposon	tot	tot	463	1.00709096445817	41358	5565	610.226	22.7508356884868	1.3273284900161	39921.766	1	0.002	**	0.08319856	0.07607244;0.09076520	6.574e-11	***
Retroposon	SVA	tot	463	1.00709096445817	41358	5565	610.226	22.7508356884868	1.3273284900161	39921.766	1	0.002	**	0.08319856	0.07607244;0.09076520	6.574e-11	***
Retroposon	SVA	SVA_D	124	0.269717666507156	41358	1433	172.643	12.6327803011902	0.375523121764476	39921.766	1	0.002	**	0.08653175	0.07248544;0.10229891	4.784e-05	***
Retroposon	SVA	SVA_B	69	0.150084830556401	41358	801	87.942	8.89729159900908	0.191286379257841	39921.766	20	0.04	*	0.08614232	0.06764038;0.10775445	0.03163	*
Retroposon	SVA	SVA_E	52	0.113107408535259	41358	686	69.475	7.98931813136793	0.151118023230522	39921.766	17	0.034	*	0.07580175	0.05712762;0.09821819	0.02656	*
Retroposon	SVA	SVA_C	40	0.0870056988732762	41358	486	54.517	7.140637205439	0.11858224213686	39921.766	22	0.044	*	0.08230453	0.05944888;0.11039004	0.03688	*
Retroposon	SVA	SVA_A	122	0.265367381563492	41358	1186	129.993	10.4807823084824	0.282753295340845	39921.766	246	0.492	ns	0.1028668	0.0861575;0.1215738	0.4857	ns
Retroposon	SVA	SVA_F	77	0.167485970331057	41358	973	107.816	9.60210103801998	0.234515160743029	39921.766	1	0.002	**	0.07913669	0.06295536;0.09791677	0.001266	**
snRNA	tot	tot	408	0.887458128507417	41358	4380	431.479	18.5145442111694	0.938528298603558	39921.766	103	0.206	ns	0.09315068	0.08470255;0.10214573	0.2435	ns
snRNA	snRNA	U14	1	0.0021751424718319	41358	7	1.30785123966942	0.559373661284136	0.00284476277824297	39921.766	358	0.716	ns	0.1428571	0.003610297;0.578723197	1	ns
snRNA	snRNA	U4	12	0.0261017096619829	41358	162	16.407	3.66316390157058	0.0356875625353461	39921.766	145	0.29	ns	0.07407407	0.03885936;0.12581720	0.2975	ns
snRNA	snRNA	U2	123	0.267542524035324	41358	1087	109.508	9.724325092185	0.238195501805368	39921.766	920	0.164	ns	0.1131555	0.09493054;0.13350345	0.1736	ns
snRNA	snRNA	U5	20	0.0435028494366381	41358	214	20.436	4.24946607963425	0.0444512115543568	39921.766	517	0.97	ns	0.09345794	0.05802457;0.14064594	1	ns
snRNA	snRNA	U13	15	0.0326271370774786	41358	176	16.429	3.8662523077144	0.0357354156697264	39921.766	428	0.856	ns	0.08522727	0.0484867;0.1366726	0.7964	ns
snRNA	snRNA	U3	22	0.0478531343803019	41358	229	26.389	4.67327706417226	0.0573998346891721	39921.766	209	0.418	ns	0.09606987	0.06119012;0.14183545	0.4084	ns
snRNA	snRNA	tot	408	0.887458128507417	41358	4380	431.479	18.5145442111694	0.938528298603558	39921.766	103	0.206	ns	0.09315068	0.08470255;0.10214573	0.2435	ns
snRNA	snRNA	U6	155	0.337147083133945	41358	1710	170.334	11.8886409561305	0.370500717797016	39921.766	107	0.214	ns	0.09064327	0.07745459;0.10525551	0.2258	ns
snRNA	snRNA	U17	0	0	41358	9	1.41591320072333	0.654333331257289	0.00307981293932076	39921.766	1	0.002	**	0	0.0000000;0.3362671	0.3711	ns
snRNA	snRNA	U8	4	0.00870056988732762	41358	29	2.64432432432432	1.37541127367642	0.00575178214713604	39921.766	833	0.338	ns	0.137931	0.03889483;0.31664061	0.3322	ns
snRNA	snRNA	U1	26	0.0565537042676295	41358	204	19.695	4.01797450453822	0.0428394309827294	39921.766	951	0.102	ns	0.127451	0.08497207;0.18114514	0.1531	ns
snRNA	snRNA	U7	19	0.0413277069648062	41358	245	23.131	4.40263809802965	0.0503132205159438	39921.766	187	0.374	ns	0.07755102	0.04733494;0.11845755	0.4436	ns
snRNA	snRNA	U13_	21	0.04567799190847	41358	308	31.711	5.11327924375587	0.0689759429242615	39921.766	18	0.036	*	0.06818182	0.04269789;0.10233690	0.04823	*
tot	tot	tot	41358	89.9595423500239	41358	4687922	39921.766	27.0619954104573	86.8355287771349	39921.766	1001	0.002	**	0.008822246	0.008737793;0.008907306	7.086e-13	***
rRNA	tot	tot	191	0.415452212119894	41358	1766	180.453	12.1328066001233	0.392510984469483	39921.766	819	0.366	ns	0.108154	0.09404594;0.12357836	0.4093	ns
rRNA	rRNA	tot	191	0.415452212119894	41358	1766	180.453	12.1328066001233	0.392510984469483	39921.766	819	0.366	ns	0.108154	0.09404594;0.12357836	0.4093	ns
rRNA	rRNA	SSU-rRNA_Hsa	14	0.0304519946056467	41358	80	7.804	2.57919294280909	0.0169748118501762	39921.766	991	0.022	*	0.175	0.09911051;0.27615404	0.03479	*
rRNA	rRNA	LSU-rRNA_Hsa	57	0.123983120894419	41358	411	41.675	6.07142794054556	0.0906490625135946	39921.766	997	0.01	**	0.1386861	0.1067606;0.1759220	0.01739	*
rRNA	rRNA	5S	121	0.263192239091661	41358	1275	131.564	10.6086968308293	0.286170444164093	39921.766	173	0.346	ns	0.09490196	0.07937106;0.11232853	0.3571	ns
tRNA	tot	tot	247	0.537260190542481	41358	1997	183.913	12.6728067542684	0.400036977422021	39921.766	1001	0.002	**	0.1236855	0.1095562;0.1389297	3.247e-06	***
tRNA	tRNA	tRNA-Arg-AGA	4	0.00870056988732762	41358	41	4.41843971631206	1.90765097663177	0.00961073588617927	39921.766	539	0.926	ns	0.09756098	0.02722747;0.23131455	1	ns
tRNA	tRNA	tRNA-His-CAY_	8	0.0174011397746552	41358	44	4.30192502532928	1.94238157659593	0.00935729983323026	39921.766	967	0.07	ns	0.1818182	0.08191884;0.32713685	0.07186	ns
tRNA	tRNA	tRNA-Thr-ACG_	2	0.00435028494366381	41358	12	1.72818311874106	0.822633614582268	0.0037590445006766	39921.766	581	0.842	ns	0.1666667	0.02086253;0.48413775	0.6876	ns
tRNA	tRNA	tRNA-Arg-CGA_	0	0	41358	2	1.05882352941176	0.235925780844414	0.00230309202899849	39921.766	1	0.002	**	0	0.0000000;0.8418861	0.2215	ns
tRNA	tRNA	tRNA-Leu-TTA(m)	4	0.00870056988732762	41358	27	4.13508064516129	1.68865723665717	0.0089943895357404	39921.766	615	0.774	ns	0.1481481	0.0418874;0.3373109	1	ns
tRNA	tRNA	tRNA-Ser-TCG	1	0.0021751424718319	41358	7	1.34261241970021	0.584458982520464	0.00292037329729894	39921.766	332	0.664	ns	0.1428571	0.003610297;0.578723197	1	ns
tRNA	tRNA	tRNA-Lys-AAA	5	0.0108757123591595	41358	47	3.12564901349948	1.56819893162648	0.00679873192130222	39921.766	892	0.22	ns	0.106383	0.0354563;0.2310476	0.2402	ns
tRNA	tRNA	tRNA-Thr-ACY	1	0.0021751424718319	41358	13	1.80205655526992	0.929646636838029	0.00391972975001071	39921.766	365	0.73	ns	0.07692308	0.001945628;0.360297435	1	ns
tRNA	tRNA	tRNA-Ser-TCA_	3	0.00652542741549572	41358	4	1.23867595818815	0.494827333800521	0.00269429668549213	39921.766	574	0.856	ns	0.75	0.1941204;0.9936905	0.0912	ns
tRNA	tRNA	tRNA-Arg-CGY_	6	0.0130508548309914	41358	40	3.39622641509434	1.67138324347942	0.00738727631942911	39921.766	916	0.172	ns	0.15	0.05710226;0.29835267	0.1486	ns
tRNA	tRNA	tRNA-Cys-TGY	8	0.0174011397746552	41358	136	12.051	3.16044101153421	0.0262126419280463	39921.766	127	0.254	ns	0.05882353	0.02573511;0.11261559	0.2889	ns
tRNA	tRNA	tRNA-Glu-GAA	13	0.0282768521338148	41358	95	11.376	3.03147056951141	0.0247444207595597	39921.766	758	0.488	ns	0.1368421	0.07492247;0.22263125	0.634	ns
tRNA	tRNA	tRNA-Ala-GCY	4	0.00870056988732762	41358	28	2.69073275862069	1.37249931540673	0.00585272710362529	39921.766	830	0.344	ns	0.1428571	0.04033563;0.32665267	0.3392	ns
tRNA	tRNA	tRNA-Thr-ACG	0	0	41358	3	1.13805970149254	0.356280152385984	0.00247544199219676	39921.766	1	0.002	**	0	0.0000000;0.7075982	0.2937	ns
tRNA	tRNA	tRNA-Gly-GGY	9	0.0195762822464871	41358	37	3.7324516785351	1.75327299150592	0.00811861417004197	39921.766	983	0.038	*	0.2432432	0.1177252;0.4119917	0.009782	**
tRNA	tRNA	tRNA-Met	11	0.023926567190151	41358	50	7.39	2.38822184974587	0.0160743028668378	39921.766	954	0.096	ns	0.22	0.1152658;0.3596119	0.161	ns
tRNA	tRNA	tRNA-Ile-ATC	1	0.0021751424718319	41358	9	2.8829568788501	1.23025289397486	0.00627084195164681	39921.766	132	0.264	ns	0.1111111	0.002809137;0.482496515	0.2879	ns
tRNA	tRNA	tRNA-Met_	1	0.0021751424718319	41358	48	3.94929006085193	1.788134752029	0.00859026854494263	39921.766	61	0.122	ns	0.02083333	0.0005273153;0.1106961606	0.1825	ns
tRNA	tRNA	tRNA-Trp-TGG	3	0.00652542741549572	41358	13	1.7761780104712	0.878404397438792	0.00386344022810981	39921.766	730	0.544	ns	0.2307692	0.05038107;0.53813154	0.406	ns
tRNA	tRNA	tRNA-Thr-ACA	4	0.00870056988732762	41358	25	2.85548523206751	1.38676862504984	0.00621108720595883	39921.766	835	0.334	ns	0.16	0.04537945;0.36082845	0.5218	ns
tRNA	tRNA	tRNA-Lys-AAG	13	0.0282768521338148	41358	73	7.112	2.43050681203805	0.0154696132596685	39921.766	997	0.01	**	0.1780822	0.09837318;0.28525379	0.02829	*
tRNA	tRNA	tRNA-Leu-TTG	4	0.00870056988732762	41358	26	1.93833131801693	1.00353786838943	0.00421614677430054	39921.766	813	0.378	ns	0.1538462	0.04356348;0.34867879	0.1245	ns
tRNA	tRNA	tRNA-Ile-ATT	10	0.0217514247183191	41358	53	5.0561122244489	2.02017351197523	0.0109977644417473	39921.766	993	0.018	*	0.1886792	0.09436978;0.31972435	0.03164	*
tRNA	tRNA	tRNA-Gln-CAG	15	0.0326271370774786	41358	79	7.611	2.47988484184827	0.0165550093531126	39921.766	1000	0.004	**	0.1898734	0.1103475;0.2937585	0.0111	*
tRNA	tRNA	tRNA-Arg-AGG	3	0.00652542741549572	41358	20	2.31938325991189	1.26062358985913	0.0050449890370903	39921.766	753	0.498	ns	0.15	0.03207094;0.37892683	0.4991	ns
tRNA	tRNA	tRNA-Glu-GAG_	19	0.0413277069648062	41358	96	10.585	2.9160381133103	0.0230238830643407	39921.766	999	0.006	**	0.1979167	0.1235693;0.2916886	0.01296	*
tRNA	tRNA	tRNA-Arg-CGG	1	0.0021751424718319	41358	17	1.21153846153846	0.459702678081869	0.00263526876395019	39921.766	296	0.592	ns	0.05882353	0.001488174;0.286889397	1	ns
tRNA	tRNA	tRNA-Gln-CAA	2	0.00435028494366381	41358	24	2.45175438596491	1.23428750072597	0.00533291509541243	39921.766	513	0.978	ns	0.08333333	0.01025634;0.26997280	1	ns
tRNA	tRNA	tRNA-Val-GTG	16	0.0348022795493105	41358	38	4.28125	1.86218713298755	0.00931232870753034	39921.766	993	0.018	*	0.4210526	0.2630982;0.5917855	1.288e-06	***
tRNA	tRNA	tRNA-Tyr-TAT	0	0	41358	5	1.17910447761194	0.414027000707951	0.0025647202279809	39921.766	1	0.002	**	0	0.0000000;0.5218238	0.5979	ns
tRNA	tRNA	tRNA-Tyr-TAC	6	0.0130508548309914	41358	34	4.06036217303823	1.75497516633681	0.00883186621359514	39921.766	903	0.198	ns	0.1764706	0.06764065;0.34531513	0.2887	ns
tRNA	tRNA	tRNA-Arg-CGA	1	0.0021751424718319	41358	8	1.26833976833977	0.500871140921564	0.00275881969882927	39921.766	394	0.788	ns	0.125	0.003159724;0.526509671	1	ns
tRNA	tRNA	tRNA-Ala-GCY_	8	0.0174011397746552	41358	82	1.99382716049383	1.05765158133185	0.00433685813828213	39921.766	811	0.382	ns	0.09756098	0.04306884;0.18321394	0.0008801	***
tRNA	tRNA	tRNA-Pro-CCA	2	0.00435028494366381	41358	9	1.40036231884058	0.626863722191722	0.00304598755566316	39921.766	519	0.966	ns	0.2222222	0.02814497;0.60009357	0.6381	ns
tRNA	tRNA	tRNA-Leu-TTA	3	0.00652542741549572	41358	13	1.80456852791878	0.917085844606714	0.00392519364840732	39921.766	748	0.508	ns	0.2307692	0.05038107;0.53813154	0.4093	ns
tRNA	tRNA	tRNA-Val-GTY	7	0.0152259973028233	41358	29	3.02212855637513	1.48286105184122	0.00657356017830759	39921.766	942	0.12	ns	0.2413793	0.1029836;0.4354003	0.0265	*
tRNA	tRNA	tRNA-Thr-ACY_	4	0.00870056988732762	41358	12	1.66794871794872	0.813081996907688	0.00362802609724783	39921.766	780	0.444	ns	0.3333333	0.09924609;0.65112449	0.07335	ns
tRNA	tRNA	tRNA-Met-i	9	0.0195762822464871	41358	40	3.76930894308943	1.69933058751306	0.00819878397156965	39921.766	984	0.036	*	0.225	0.1083966;0.3845117	0.01075	*
tRNA	tRNA	tRNA-Leu-CTG	3	0.00652542741549572	41358	16	1.94608472400513	1.01133394463372	0.00423301153696684	39921.766	722	0.56	ns	0.1875	0.04047373;0.45645655	0.4329	ns
tRNA	tRNA	tRNA-Asn-AAT	0	0	41358	2	1	0	0.0021751424718319	39921.766	1	0.002	**	0	0.0000000;0.8418861	0.5	ns
tRNA	tRNA	tot	247	0.537260190542481	41358	1997	183.913	12.6728067542684	0.400036977422021	39921.766	1001	0.002	**	0.1236855	0.1095562;0.1389297	3.247e-06	***
tRNA	tRNA	tRNA-Gly-GGA	8	0.0174011397746552	41358	107	10.825	2.99020339045964	0.0235459172575804	39921.766	219	0.438	ns	0.07476636	0.03283066;0.14201161	0.426	ns
tRNA	tRNA	tRNA-Asn-AAC	9	0.0195762822464871	41358	46	4.63782696177062	2.03336165587989	0.0100879344015544	39921.766	982	0.04	*	0.1956522	0.09357573;0.33914760	0.04558	*
tRNA	tRNA	tRNA-Ile-ATA	8	0.0174011397746552	41358	65	6.7	2.31589364249815	0.0145734545612738	39921.766	781	0.442	ns	0.1230769	0.0546631;0.2281859	0.5412	ns
tRNA	tRNA	tRNA-Leu-CTA_	0	0	41358	7	1.26363636363636	0.517172490134256	0.00274858912349668	39921.766	1	0.002	**	0	0.0000000;0.4096164	0.3644	ns
tRNA	tRNA	tRNA-Phe-TTY	8	0.0174011397746552	41358	87	3.97233606557377	1.8403603531668	0.00864039688861916	39921.766	964	0.076	ns	0.09195402	0.04054017;0.17316917	0.06256	ns
tRNA	tRNA	tRNA-Ala-GCA	4	0.00870056988732762	41358	40	1.48080133555927	0.681245680982821	0.00322095387732037	39921.766	600	0.804	ns	0.1	0.02792542;0.23663740	0.05971	ns
tRNA	tRNA	tRNA-Ser-TCA(m)	3	0.00652542741549572	41358	31	3.36847492323439	1.60919139773512	0.00732691287082784	39921.766	561	0.882	ns	0.09677419	0.02041986;0.25753906	1	ns
tRNA	tRNA	tRNA-Leu-CTY	5	0.0108757123591595	41358	30	1.99174528301887	1.08708323555131	0.0043323297581652	39921.766	840	0.324	ns	0.1666667	0.0564217;0.3472117	0.04575	*
tRNA	tRNA	tRNA-Leu-CTA	0	0	41358	1	1.02222222222222	0.148231354078969	0.00222347897120595	39921.766	1	0.002	**	na	na	na	na
tRNA	tRNA	tRNA-SeC(e)-TGA	1	0.0021751424718319	41358	3	1.17073170731707	0.392743912759853	0.00254650825970564	39921.766	275	0.55	ns	0.3333333	0.008403759;0.905700676	1	ns
tRNA	tRNA	tRNA-Ser-TCY	5	0.0108757123591595	41358	15	1.75257731958763	0.921775877427655	0.00381210536300437	39921.766	776	0.452	ns	0.3333333	0.1182411;0.6161963	0.02385	*
tRNA	tRNA	tRNA-Val-GTA	2	0.00435028494366381	41358	12	1.83622828784119	0.877873018163037	0.00399405813686256	39921.766	639	0.726	ns	0.1666667	0.02086253;0.48413775	0.7045	ns
tRNA	tRNA	tRNA-Gly-GGG	6	0.0130508548309914	41358	47	4.57630522088353	1.94114425230432	0.00995411585000986	39921.766	828	0.348	ns	0.1276596	0.04832222;0.25741418	0.4574	ns
tRNA	tRNA	tRNA-Ser-AGY	4	0.00870056988732762	41358	14	1.68269230769231	0.847118201727866	0.00366009550548638	39921.766	724	0.556	ns	0.2857143	0.08388932;0.58103526	0.07774	ns
tRNA	tRNA	tRNA-Glu-GAG	1	0.0021751424718319	41358	18	1.88744075829384	0.943421294582788	0.00410545255643155	39921.766	347	0.694	ns	0.05555556	0.001405556;0.272943600	1	ns
tRNA	tRNA	tRNA-His-CAY	0	0	41358	1	1	0	0.0021751424718319	39921.766	1	0.002	**	0	0.000;0.975	2.2e-16	***
tRNA	tRNA	tRNA-Gln-CAA_	5	0.0108757123591595	41358	34	4.39095477386935	1.77250365534577	0.00955095222053628	39921.766	743	0.518	ns	0.1470588	0.04952846;0.31056573	0.7963	ns
tRNA	tRNA	tRNA-Pro-CCY	5	0.0108757123591595	41358	17	2.0625	1.01330435422222	0.0044862313481533	39921.766	845	0.314	ns	0.2941176	0.1031355;0.5595827	0.04644	*
tRNA	tRNA	tRNA-Asp-GAY	7	0.0152259973028233	41358	49	4.58734939759036	1.85434451229024	0.0099781385078313	39921.766	929	0.146	ns	0.1428571	0.05942151;0.27242151	0.2199	ns
tRNA	tRNA	tRNA-Ser-TCA	0	0	41358	1	1	0	0.0021751424718319	39921.766	1	0.002	**	0	0.000;0.975	2.2e-16	***
tRNA	tRNA	tRNA-Pro-CCG	2	0.00435028494366381	41358	4	1.15868263473054	0.381988712469751	0.00252029981017649	39921.766	333	0.666	ns	0.5	0.06758599;0.93241401	0.3301	ns
tRNA	tRNA	tRNA-Ala-GCG	3	0.00652542741549572	41358	11	1.31147540983607	0.559876302165692	0.00285264586469758	39921.766	488	0.976	ns	0.2727273	0.06021773;0.60974256	0.1347	ns
LTR?	tot	tot	649	1.41166746421891	41358	8420	825.131	25.8260880859999	1.79477748292513	39921.766	1	0.002	**	0.07707838	0.07146916;0.08298231	2.75e-11	***
LTR?	LTR?	MER129	11	0.023926567190151	41358	122	12.458	3.23770269152662	0.0270979249140819	39921.766	399	0.798	ns	0.09016393	0.04587254;0.15560200	0.7659	ns
LTR?	LTR?	Eutr18	100	0.21751424718319	41358	676	74.547	7.72965319652431	0.162150345847653	39921.766	1001	0.002	**	0.147929	0.1220104;0.1769645	0.002574	**
LTR?	LTR?	MamRep605	239	0.519859050767825	41358	3549	347.752	17.0504314670689	0.756410144864489	39921.766	1	0.002	**	0.06734291	0.05931587;0.07609120	1.334e-10	***
LTR?	LTR?	MamRep1151	92	0.200113107408535	41358	1260	129.024	10.6616647431391	0.28064558228564	39921.766	2	0.004	**	0.07301587	0.05926381;0.08879793	0.000403	***
LTR?	LTR?	MamRep605b	187	0.406751642232566	41358	2374	240.388	14.4323160909033	0.522878148518728	39921.766	1	0.002	**	0.07877001	0.06824819;0.09034448	0.0002054	***
LTR?	LTR?	tot	649	1.41166746421891	41358	8420	825.131	25.8260880859999	1.79477748292513	39921.766	1	0.002	**	0.07707838	0.07146916;0.08298231	2.75e-11	***
LTR?	LTR?	UCON51	1	0.0021751424718319	41358	42	3.82892057026477	1.72268508140895	0.00832844775365373	39921.766	71	0.142	ns	0.02380952	0.0006026233;0.1256585572	0.1777	ns
LTR?	LTR?	Eutr5	36	0.0783051289859486	41358	397	39.15	5.83176727154894	0.0851568277722191	39921.766	324	0.648	ns	0.0906801	0.0643201;0.1233282	0.6737	ns
LINE	Penelope	tot	112	0.243615956845173	41358	1097	106.658	9.62588664454832	0.231996345760647	39921.766	744	0.516	ns	0.1020966	0.08480984;0.12155001	0.5751	ns
LINE	Penelope	Penelope1_Vert	112	0.243615956845173	41358	1097	106.658	9.62588664454832	0.231996345760647	39921.766	744	0.516	ns	0.1020966	0.08480984;0.12155001	0.5751	ns
LINE	L1-Tx1	tot	9	0.0195762822464871	41358	189	18.761	4.18226856746077	0.0408078479140384	39921.766	7	0.014	*	0.04761905	0.02200265;0.08846859	0.01446	*
LINE	L1-Tx1	MARE6	9	0.0195762822464871	41358	189	18.761	4.18226856746077	0.0408078479140384	39921.766	7	0.014	*	0.04761905	0.02200265;0.08846859	0.01446	*
LINE	RTE-X	tot	1021	2.22082046374037	41358	15596	1447.517	32.7561395111768	3.1485557053987	39921.766	1	0.002	**	0.0654655	0.06163286;0.06946118	2.2e-16	***
LINE	RTE-X	L5	58	0.12615826336625	41358	737	75.532	8.12434495703998	0.164292861182407	39921.766	14	0.028	*	0.07869742	0.06029794;0.10054905	0.03333	*
LINE	RTE-X	L4_C_Mam	360	0.783051289859486	41358	5015	495.237	20.3711023956194	1.07721103232262	39921.766	1	0.002	**	0.07178465	0.0647916;0.0792809	2.708e-11	***
LINE	RTE-X	L4_B_Mam	225	0.489407056162179	41358	3247	309.453	15.7482633581865	0.673104363335798	39921.766	1	0.002	**	0.06929473	0.06079675;0.07857799	1.621e-07	***
LINE	RTE-X	L4_A_Mam	438	0.952712402662374	41358	6597	628.105	22.6773066133356	1.36621786226998	39921.766	1	0.002	**	0.06639382	0.06050285;0.07267149	2.2e-16	***
LINE	L1	L1M2	778	1.69226084308522	41358	9096	1045.09	30.1568123868113	2.27321964588681	39921.766	1	0.002	**	0.0855321	0.07986314;0.09146812	2.2e-16	***
LINE	L1	L1P	15	0.0326271370774786	41358	161	17.572	3.8282465269979	0.0382216035150302	39921.766	318	0.636	ns	0.0931677	0.05308717;0.14900825	0.6131	ns
LINE	L1	L1MEg1	50	0.108757123591595	41358	1013	87.091	8.95907271898069	0.189435333014312	39921.766	1	0.002	**	0.04935834	0.03685337;0.06455806	1.129e-05	***
LINE	L1	L1MB7	1317	2.86466263540262	41358	23185	2435.278	42.3861215411282	5.29707660851786	39921.766	1	0.002	**	0.05680397	0.05385867;0.05986098	2.2e-16	***
LINE	L1	L1P2	143	0.311045373471962	41358	1631	218.134	13.6067331563159	0.474472527950581	39921.766	1	0.002	**	0.08767627	0.07439551;0.10246189	1.015e-08	***
LINE	L1	L1MB1	405	0.880932701091922	41358	6197	706.497	24.6938408672441	1.53673163092183	39921.766	1	0.002	**	0.0653542	0.05932579;0.07179554	2.2e-16	***
LINE	L1	L1MCb	110	0.23926567190151	41358	2145	234.013	13.678374498782	0.5090116152608	39921.766	1	0.002	**	0.05128205	0.04233329;0.06148043	2.2e-16	***
LINE	L1	L1M3b	39	0.0848305564014443	41358	564	62.222	7.17845709371076	0.135341714882325	39921.766	2	0.004	**	0.06914894	0.04963036;0.09331924	0.001213	**
LINE	L1	L1MEh	181	0.393700787401575	41358	3050	309.842	15.9164810925773	0.673950493757341	39921.766	1	0.002	**	0.05934426	0.05122130;0.06832459	2.2e-16	***
LINE	L1	L1ME2	643	1.39861660938791	41358	12799	1278.391	33.5532403642173	2.78068255970766	39921.766	1	0.002	**	0.0502383	0.04651757;0.05416519	2.2e-16	***
LINE	L1	L1PA16	1113	2.42093357114891	41358	13973	1570.907	35.7373125249578	3.41694653499804	39921.766	1	0.002	**	0.07965362	0.07521637;0.08426682	2.2e-16	***
LINE	L1	L1MEd	817	1.77709139948667	41358	16918	1632.639	35.5048908782477	3.55122243006917	39921.766	1	0.002	**	0.04829176	0.04510965;0.05163028	2.2e-16	***
LINE	L1	L1M4b	220	0.478531343803019	41358	4228	508.096	19.1657013466272	1.1051811893679	39921.766	1	0.002	**	0.05203406	0.04553275;0.05916270	2.2e-16	***
LINE	L1	L1ME3A	978	2.1272893374516	41358	15879	1570.726	33.6431089940092	3.41655283421064	39921.766	1	0.002	**	0.06159078	0.05790056;0.06544258	2.2e-16	***
LINE	L1	L1MC4	1230	2.67542524035324	41358	23685	2267.034	41.2659632593706	4.93112193848697	39921.766	1	0.002	**	0.0519316	0.04913978;0.05483401	2.2e-16	***
LINE	L1	L1M4	1241	2.69935180754339	41358	20125	2104.363	39.3306512929945	4.5772893374516	39921.766	1	0.002	**	0.0616646	0.05837990;0.06507661	2.2e-16	***
LINE	L1	L1MEf	509	1.10714751816244	41358	11271	1115.005	29.3132775929824	2.42529473180493	39921.766	1	0.002	**	0.04516015	0.04140009;0.04915734	2.2e-16	***
LINE	L1	L1MDa	385	0.837429851655283	41358	6954	786.564	24.6948930295667	1.71088876321399	39921.766	1	0.002	**	0.05536382	0.0501043;0.0609999	2.2e-16	***
LINE	L1	L1ME3G	1274	2.77113150911385	41358	18628	1846.991	36.0753981731783	4.01746856919128	39921.766	1	0.002	**	0.06839167	0.06480762;0.07211114	2.2e-16	***
LINE	L1	L1MEj	159	0.345847653021273	41358	2345	259.003	14.9907208870258	0.563368425631879	39921.766	1	0.002	**	0.06780384	0.05796003;0.07874314	2.446e-12	***
LINE	L1	L1P4e	26	0.0565537042676295	41358	194	28.502	4.8391542043433	0.061995910732153	39921.766	352	0.704	ns	0.1340206	0.08945012;0.19017493	0.6853	ns
LINE	L1	L1ME3E	240	0.522034193239657	41358	4540	458.091	19.6663541228283	0.996413190063949	39921.766	1	0.002	**	0.05286344	0.04653385;0.05977562	2.2e-16	***
LINE	L1	L1MC2	412	0.896158698394745	41358	6382	684.978	23.7821594290154	1.48992474007047	39921.766	1	0.002	**	0.06455657	0.05864924;0.07086552	2.2e-16	***
LINE	L1	L1PA2	308	0.669943881324227	41358	4918	646.227	25.1812542691297	1.40563579414452	39921.766	1	0.002	**	0.06262708	0.05601504;0.06976394	2.2e-16	***
LINE	L1	L1MA2	627	1.3638143298386	41358	7417	1057.665	27.7822718586805	2.30057206247009	39921.766	1	0.002	**	0.08453553	0.07830128;0.09109851	2.2e-16	***
LINE	L1	L1M3e	107	0.232740244486014	41358	810	119.547	9.24539173146646	0.260031757080089	39921.766	100	0.2	ns	0.1320988	0.1095362;0.1573766	0.2343	ns
LINE	L1	L1MC5	846	1.84017053116979	41358	14431	1416.785	32.8682384087753	3.08170922695437	39921.766	1	0.002	**	0.0586238	0.05484562;0.06258111	2.2e-16	***
LINE	L1	L1MEa	20	0.0435028494366381	41358	355	34.913	5.61631320120004	0.0759407491190673	39921.766	8	0.016	*	0.05633803	0.03474865;0.08567090	0.005628	**
LINE	L1	L1PB1	944	2.05333449340932	41358	13093	1544.889	33.7597749015215	3.36035367816592	39921.766	1	0.002	**	0.0720996	0.06772645;0.07666405	2.2e-16	***
LINE	L1	L1MCc	163	0.354548222908601	41358	3179	325.584	15.9504031096195	0.708191586548919	39921.766	1	0.002	**	0.05127399	0.04386570;0.05952095	2.2e-16	***
LINE	L1	L1PA8	680	1.4790968808457	41358	8111	922.278	26.8892124419021	2.00608604863619	39921.766	1	0.002	**	0.08383676	0.07789408;0.09008040	2.2e-16	***
LINE	L1	L1P4	285	0.619915604472093	41358	3775	433.919	18.4858910298413	0.943835646234828	39921.766	1	0.002	**	0.07549669	0.06726770;0.08438982	1.157e-15	***
LINE	L1	L1M7	151	0.328446513246618	41358	3059	298.356	15.7541568310544	0.64896680732588	39921.766	1	0.002	**	0.04936254	0.04195678;0.05764442	2.2e-16	***
LINE	L1	L1PA13	772	1.67920998825423	41358	9060	1113.01	30.1414732288985	2.42095532257363	39921.766	1	0.002	**	0.08520971	0.07953961;0.09114815	2.2e-16	***
LINE	L1	L1PREC2	667	1.45082002871188	41358	7902	972.986	27.8439776449251	2.11638317309784	39921.766	1	0.002	**	0.08440901	0.07837034;0.09075621	2.2e-16	***
LINE	L1	L1M2a1	14	0.0304519946056467	41358	120	16.936	3.75606336634674	0.0368382129029451	39921.766	268	0.536	ns	0.1166667	0.06527215;0.18799509	0.513	ns
LINE	L1	L1MA9	1079	2.34697872710663	41358	16437	1755.63	37.2847858416171	3.81874537782225	39921.766	1	0.002	**	0.06564458	0.06190517;0.06953857	2.2e-16	***
LINE	L1	L1MA4	706	1.53565058511332	41358	10000	1109.983	29.692968584892	2.41437116631139	39921.766	1	0.002	**	0.0706	0.06565505;0.07579675	2.2e-16	***
LINE	L1	L1PB3	289	0.628616174359421	41358	3601	457.03	19.846283656518	0.994105363901335	39921.766	1	0.002	**	0.08025548	0.07158633;0.08961299	2.2e-16	***
LINE	L1	HAL1b	301	0.654717884021403	41358	4340	440.718	18.678098065578	0.958624439900814	39921.766	1	0.002	**	0.06935484	0.06197296;0.07732243	1.604e-13	***
LINE	L1	L1MC1	771	1.6770348457824	41358	13002	1302.969	32.9365276532584	2.83414321138035	39921.766	1	0.002	**	0.05929857	0.05529944;0.06349633	2.2e-16	***
LINE	L1	L1PA4	930	2.02288249880367	41358	11926	1503.228	34.5939699768436	3.26973506764693	39921.766	1	0.002	**	0.07798088	0.07322996;0.08293898	2.2e-16	***
LINE	L1	L1MD3	412	0.896158698394745	41358	5356	580.267	22.0482161372487	1.26216339670248	39921.766	1	0.002	**	0.07692308	0.06992538;0.08438578	1.072e-14	***
LINE	L1	L1PBa	212	0.461130204028364	41358	2167	298.343	15.2052145512502	0.648938530473746	39921.766	1	0.002	**	0.0978311	0.08564222;0.11111957	2.246e-08	***
LINE	L1	L1MA8	773	1.68138513072606	41358	11124	1201.04	29.9234993912112	2.61243311436899	39921.766	1	0.002	**	0.06948939	0.0648322;0.0743734	2.2e-16	***
LINE	L1	L1M3c	107	0.232740244486014	41358	1070	146.789	10.7964365436954	0.319286988297733	39921.766	2	0.004	**	0.1	0.08267683;0.11955760	0.0002646	***
LINE	L1	L1P4b	15	0.0326271370774786	41358	155	24.264	4.33810132697741	0.0527776569365293	39921.766	17	0.034	*	0.09677419	0.05518155;0.15458853	0.04567	*
LINE	L1	L1MC	596	1.29638491321182	41358	7862	826.456	25.7069039152697	1.79765954670031	39921.766	1	0.002	**	0.07580768	0.07005129;0.08188082	2.2e-16	***
LINE	L1	L1M3de	35	0.0761299865141167	41358	499	64.642	7.24419176404893	0.140605559664158	39921.766	1	0.002	**	0.07014028	0.04933831;0.09620078	3.219e-05	***
LINE	L1	L1MA5	334	0.726497585591856	41358	4447	514.667	20.4643323834397	1.11947405055031	39921.766	1	0.002	**	0.07510681	0.06752895;0.08324814	2.2e-16	***
LINE	L1	HAL1M8	138	0.300169661112803	41358	2197	226.479	14.7595190437359	0.492624091878018	39921.766	1	0.002	**	0.06281293	0.05302856;0.07378225	4.553e-11	***
LINE	L1	L1ME4c	747	1.62483142645843	41358	9421	933.034	26.7186588497763	2.02948188106321	39921.766	1	0.002	**	0.07929095	0.07391259;0.08493108	4.292e-11	***
LINE	L1	L1M2a	44	0.0957062687606038	41358	489	53.791	7.06535478502236	0.11700308870231	39921.766	83	0.166	ns	0.08997955	0.06614045;0.11891018	0.1696	ns
LINE	L1	L1MC3	766	1.66615913342324	41358	13130	1342.591	33.3547936773901	2.92032670639927	39921.766	1	0.002	**	0.05833968	0.05439076;0.06248574	2.2e-16	***
LINE	L1	L1P4d	12	0.0261017096619829	41358	167	23.635	4.35485243604645	0.0514094923217471	39921.766	4	0.008	**	0.07185629	0.03767843;0.12215398	0.007442	**
LINE	L1	L1ME3C	178	0.387175359986079	41358	3264	337.176	16.8910133008748	0.733405838082394	39921.766	1	0.002	**	0.05453431	0.04699334;0.06288533	2.2e-16	***
LINE	L1	L1M4a2	118	0.256666811676165	41358	2051	240.772	14.5659941021608	0.523713403227911	39921.766	1	0.002	**	0.05753291	0.04785004;0.06850318	2.2e-16	***
LINE	L1	L1M2c	44	0.0957062687606038	41358	450	50.792	6.60229704923418	0.110479836429286	39921.766	184	0.368	ns	0.09777778	0.07194688;0.12903598	0.3335	ns
LINE	L1	L1M1	781	1.69878627050072	41358	9983	1340.886	32.3050866369775	2.9166180884848	39921.766	1	0.002	**	0.078233	0.07303879;0.08367480	2.2e-16	***
LINE	L1	L1PA7	943	2.05115935093749	41358	13116	1591.434	36.8336036569646	3.46159568451734	39921.766	1	0.002	**	0.07189692	0.06753335;0.07645156	2.2e-16	***
LINE	L1	L1M6	348	0.756949580197503	41358	5357	537.455	21.2031494959723	1.16904119719842	39921.766	1	0.002	**	0.06496173	0.05850700;0.07189517	2.2e-16	***
LINE	L1	L1P3b	9	0.0195762822464871	41358	83	10.68	3.02898906811741	0.0232305215991647	39921.766	379	0.758	ns	0.1084337	0.05079706;0.19588566	0.7425	ns
LINE	L1	L1MA10	399	0.86788184626093	41358	5109	555.502	21.2068792548014	1.20829599338757	39921.766	1	0.002	**	0.07809748	0.07088454;0.08579667	2.158e-13	***
LINE	L1	L1MB8	1022	2.22299560621221	41358	16563	1744.553	37.3827588824268	3.79465132466177	39921.766	1	0.002	**	0.0617038	0.05808641;0.06547602	2.2e-16	***
LINE	L1	L1MA4A	520	1.13107408535259	41358	6240	738.773	24.47448613294	1.60693652934267	39921.766	1	0.002	**	0.08333333	0.07659157;0.09046749	2.2e-16	***
LINE	L1	L1PB	166	0.361073650324096	41358	1846	231.099	13.9734196049305	0.502673250097881	39921.766	1	0.002	**	0.08992416	0.07726284;0.10390534	1.985e-06	***
LINE	L1	L1MB4	585	1.27245834602166	41358	9160	991.827	28.1162870343258	2.15736503240962	39921.766	1	0.002	**	0.06386463	0.05894210;0.06906669	2.2e-16	***
LINE	L1	L1M4c	198	0.430678209422717	41358	3615	394.156	17.9943730499693	0.857345456127376	39921.766	1	0.002	**	0.05477178	0.04757881;0.06269485	2.2e-16	***
LINE	L1	L1MEg	619	1.34641319006395	41358	13185	1269.547	31.0961856786932	2.76144559968678	39921.766	1	0.002	**	0.04694729	0.04339917;0.05069704	2.2e-16	***
LINE	L1	L1P1	297	0.646017314134076	41358	3259	391.056	18.2070415048783	0.850602514464697	39921.766	1	0.002	**	0.09113225	0.08146823;0.10153700	1.644e-07	***
LINE	L1	L1ME3	566	1.23113063905686	41358	9162	932.86	27.176072912379	2.02910340627311	39921.766	1	0.002	**	0.0617769	0.05693259;0.06690209	2.2e-16	***
LINE	L1	X9_LINE	62	0.134858833253578	41358	653	67.304	7.49117492131251	0.146395788924175	39921.766	264	0.528	ns	0.0949464	0.07357015;0.12006383	0.5622	ns
LINE	L1	L1PA17	402	0.874407273676426	41358	4789	573.114	21.7330929996476	1.24660460260147	39921.766	1	0.002	**	0.08394237	0.07623963;0.09215666	1.664e-15	***
LINE	L1	L1PA15-16	129	0.280593378866316	41358	1431	174.732	11.8179456691864	0.380066994388132	39921.766	1	0.002	**	0.09014675	0.07581202;0.10618876	0.0001444	***
LINE	L1	L1ME3B	436	0.948362117718711	41358	8120	836.412	25.6709028133264	1.81931526514987	39921.766	1	0.002	**	0.05369458	0.04889103;0.05882150	2.2e-16	***
LINE	L1	L1MD1	375	0.815678426936964	41358	6979	760.338	25.2269331103516	1.65384347674773	39921.766	1	0.002	**	0.05373263	0.04855808;0.05928385	2.2e-16	***
LINE	L1	L1HS	103	0.224039674598686	41358	1571	215.42	14.8289412129625	0.468569191282029	39921.766	1	0.002	**	0.06556334	0.05382679;0.07895348	2.2e-16	***
LINE	L1	L1MEb	124	0.269717666507156	41358	1672	173.352	11.9928280202763	0.377065297777004	39921.766	1	0.002	**	0.07416268	0.06205983;0.08778442	4.156e-05	***
LINE	L1	L1PA8A	188	0.408926784704398	41358	2429	319.733	17.1243380588551	0.69546482794623	39921.766	1	0.002	**	0.07739811	0.06707985;0.08874845	2.2e-16	***
LINE	L1	HAL1ME	484	1.05276895636664	41358	7407	747.855	23.720257705717	1.62669117327185	39921.766	1	0.002	**	0.06534359	0.05982000;0.07121218	2.2e-16	***
LINE	L1	L1PA11	375	0.815678426936964	41358	4144	518.85	21.1463156759438	1.12857267150998	39921.766	1	0.002	**	0.09049228	0.08192790;0.09963888	2.065e-12	***
LINE	L1	L1MEc	920	2.00113107408535	41358	17812	1734.324	35.9146332973746	3.7724017923174	39921.766	1	0.002	**	0.05165057	0.04844569;0.05500281	2.2e-16	***
LINE	L1	L1P4c	10	0.0217514247183191	41358	43	6.275	2.26108104398925	0.0136490190107452	39921.766	955	0.094	ns	0.2325581	0.1175536;0.3863082	0.1265	ns
LINE	L1	L1MCa	349	0.759124722669335	41358	7243	791.121	25.609220823586	1.72080088745813	39921.766	1	0.002	**	0.04818445	0.04336619;0.05337039	2.2e-16	***
LINE	L1	L1MB2	582	1.26593291860617	41358	8944	949.883	28.2429987426615	2.06613085657111	39921.766	1	0.002	**	0.06507156	0.06004624;0.07038237	2.2e-16	***
LINE	L1	L1MEi	281	0.611215034584765	41358	5311	538.066	21.4667758749763	1.17037020924871	39921.766	1	0.002	**	0.05290906	0.04704166;0.05927364	2.2e-16	***
LINE	L1	L1MC4a	611	1.32901205028929	41358	9991	1025.726	28.8693672317971	2.23110018706225	39921.766	1	0.002	**	0.06115504	0.05653498;0.06603289	2.2e-16	***
LINE	L1	L1MB5	713	1.55087658241615	41358	9769	1123.775	29.7607472533382	2.4443707312829	39921.766	1	0.002	**	0.07298598	0.06790462;0.07832363	2.2e-16	***
LINE	L1	HAL1	1087	2.36437986688128	41358	21238	1976.379	40.6962595891139	4.29890590333667	39921.766	1	0.002	**	0.05118184	0.04825616;0.05423114	2.2e-16	***
LINE	L1	L1PA3	750	1.63135685387393	41358	10703	1394.126	35.6689837309728	3.03242267368513	39921.766	1	0.002	**	0.07007381	0.06530843;0.07507465	2.2e-16	***
LINE	L1	L1M6B	72	0.156610257971897	41358	730	75.322	7.70062436531064	0.163836081263323	39921.766	362	0.724	ns	0.09863014	0.07797336;0.12259419	0.7608	ns
LINE	L1	L1P3	278	0.60468960716927	41358	3552	427.487	18.4708148710879	0.929845129856006	39921.766	1	0.002	**	0.07826577	0.06964201;0.08759093	3.792e-16	***
LINE	L1	L1ME3F	263	0.572062470091791	41358	4605	474.803	20.2885636952648	1.0327641710532	39921.766	1	0.002	**	0.05711183	0.05058351;0.06420856	2.2e-16	***
LINE	L1	L1PB4	546	1.18762778962022	41358	7440	849.525	26.1947234865829	1.847837908383	39921.766	1	0.002	**	0.0733871	0.06756247;0.07954854	2.2e-16	***
LINE	L1	L1MA1	383	0.83307956671162	41358	4314	652.504	21.3902203243801	1.41928916344021	39921.766	1	0.002	**	0.08878071	0.08045788;0.09766506	2.2e-16	***
LINE	L1	L1PA14	306	0.665593596380563	41358	3056	386.457	17.1685441989095	0.840599034236742	39921.766	1	0.002	**	0.1001309	0.08971129;0.11132286	6.984e-06	***
LINE	L1	L1M2b	22	0.0478531343803019	41358	220	25.916	4.58453508678492	0.0563709922999957	39921.766	228	0.456	ns	0.1	0.0637369;0.1474827	0.4648	ns
LINE	L1	L1M8	84	0.18271196763388	41358	1662	168.691	12.2012454032115	0.366926958715796	39921.766	1	0.002	**	0.05054152	0.04051115;0.06219421	7.436e-14	***
LINE	L1	L1M3f	63	0.13703397572541	41358	671	79.715	8.26305349450511	0.17339148214208	39921.766	26	0.052	ns	0.09388972	0.07290179;0.11852689	0.0487	*
LINE	L1	L1M3d	41	0.0891808413451081	41358	532	70.336	7.69456368550617	0.152990820898769	39921.766	1	0.002	**	0.07706767	0.05587014;0.10310037	8.75e-05	***
LINE	L1	L1M3a	55	0.119632835950755	41358	636	83.637	8.64742788400162	0.181922390916605	39921.766	1	0.002	**	0.08647799	0.06581016;0.11107625	0.0005175	***
LINE	L1	L1MA3	605	1.3159611954583	41358	8888	1085.867	30.9454832557828	2.36191543046069	39921.766	1	0.002	**	0.06806931	0.06291912;0.07350475	2.2e-16	***
LINE	L1	L1M3	523	1.13759951276809	41358	7225	812.457	24.3040498238018	1.76720972723713	39921.766	1	0.002	**	0.07238754	0.06651670;0.07860615	2.2e-16	***
LINE	L1	L1ME3D	215	0.46765563144386	41358	4186	433.232	18.8585211461509	0.94234132335668	39921.766	1	0.002	**	0.05136168	0.04487054;0.05848756	2.2e-16	***
LINE	L1	L1MDb	66	0.143559403140906	41358	971	147.071	10.3890274275743	0.31990037847479	39921.766	1	0.002	**	0.06797116	0.05295540;0.08566739	1.897e-15	***
LINE	L1	L1MD	618	1.34423804759212	41358	8496	920.033	26.6239882013899	2.00120285378692	39921.766	1	0.002	**	0.07274011	0.06730609;0.07846928	2.2e-16	***
LINE	L1	L1M5	2843	6.18393004741811	41358	44640	3943.882	48.8470686132967	8.57850524209336	39921.766	1	0.002	**	0.06368728	0.06143922;0.06599228	2.2e-16	***
LINE	L1	L1MA5A	266	0.578587897507287	41358	3431	369.003	18.1679681325697	0.802634097533388	39921.766	1	0.002	**	0.07752842	0.06879722;0.08698734	3.493e-09	***
LINE	L1	L1PB2	255	0.554661330317136	41358	2887	363.346	17.5724521645408	0.790329316570235	39921.766	1	0.002	**	0.08832698	0.07822379;0.09927334	2.115e-10	***
LINE	L1	L1M4a1	132	0.287118806281811	41358	2655	265.444	14.7032326054187	0.577378518292948	39921.766	1	0.002	**	0.04971751	0.04176180;0.05868369	2.2e-16	***
LINE	L1	L1MEg2	42	0.09135598381694	41358	755	71.51	7.72655159819694	0.1555444381607	39921.766	1	0.002	**	0.05562914	0.04038311;0.07445369	0.0001104	***
LINE	L1	L1PA5	974	2.11858876756428	41358	11398	1363.068	33.5353245696831	2.96486709879497	39921.766	1	0.002	**	0.08545359	0.08038390;0.09073616	2.2e-16	***
LINE	L1	L1ME4b	1597	3.47370252751555	41358	24590	2303.286	40.4760981138069	5.00997520337582	39921.766	1	0.002	**	0.0649451	0.06189625;0.06809725	2.2e-16	***
LINE	L1	L1PA12	172	0.374124505155088	41358	1769	231.53	13.7370231784694	0.503610736503241	39921.766	1	0.002	**	0.09723007	0.08381794;0.11199444	1.649e-05	***
LINE	L1	L1MC5a	1024	2.22734589115587	41358	17929	1739.491	37.0662896555459	3.78364075346935	39921.766	1	0.002	**	0.05711417	0.05376152;0.06061135	2.2e-16	***
LINE	L1	L1ME4a	1985	4.31765780658633	41358	29291	2711.923	43.9862235121278	5.89881889763779	39921.766	1	0.002	**	0.06776826	0.06491573;0.07070687	2.2e-16	***
LINE	L1	L1PA10	679	1.47692173837386	41358	7090	849.042	26.7246036535706	1.8467873145691	39921.766	1	0.002	**	0.09576869	0.08901563;0.10285620	1.668e-10	***
LINE	L1	L1M	75	0.163135685387393	41358	748	80.029	8.2429427454705	0.174074476878236	39921.766	290	0.58	ns	0.1002674	0.07968497;0.12406207	0.5945	ns
LINE	L1	L1ME5	307	0.667768738852395	41358	3442	358.641	17.2992306875879	0.780095271240266	39921.766	2	0.004	**	0.08919233	0.07987722;0.09921189	0.0037	**
LINE	L1	L1MA7	630	1.3703397572541	41358	8595	961.537	28.1937496356643	2.09147996693783	39921.766	1	0.002	**	0.07329843	0.06787572;0.07901247	2.2e-16	***
LINE	L1	L1MD2	708	1.54000087005699	41358	10982	1269.089	30.8014903991806	2.76044938443468	39921.766	1	0.002	**	0.06446913	0.05994637;0.06922443	2.2e-16	***
LINE	L1	L1MB3	1190	2.58841954147997	41358	17260	1705.742	36.6956674282947	3.7102318701875	39921.766	1	0.002	**	0.06894554	0.06520964;0.07282745	2.2e-16	***
LINE	L1	tot	23633	51.4051420368034	41358	950736	26922.448	79.7482230214259	58.5601600904859	39921.766	1	0.002	**	0.02485758	0.02454555;0.02517252	2.2e-16	***
LINE	L1	L1P4a	45	0.0978814112324357	41358	601	81.438	8.41373561189956	0.177139252621047	39921.766	1	0.002	**	0.07487521	0.05513584;0.09890828	3.995e-06	***
LINE	L1	L1PBb	28	0.0609039892112933	41358	317	48.366	6.39726261528862	0.105202940792622	39921.766	1	0.002	**	0.08832808	0.05949639;0.12512728	0.0009799	***
LINE	L1	L1P5	57	0.123983120894419	41358	762	85.826	8.39310241616104	0.186683777787445	39921.766	1	0.002	**	0.07480315	0.05714446;0.09583275	0.000697	***
LINE	L1	L1ME1	1614	3.5106799495367	41358	31305	2969.384	45.8795540243961	6.45883325357811	39921.766	1	0.002	**	0.05155726	0.04913341;0.05406474	2.2e-16	***
LINE	L1	L1MA6	352	0.765650150084831	41358	5458	624.258	22.656759802866	1.35785008918084	39921.766	1	0.002	**	0.06449249	0.05811867;0.07133662	2.2e-16	***
LINE	L1	L1PBa1	66	0.143559403140906	41358	441	65.997	7.73361492445802	0.14355287771349	39921.766	526	0.952	ns	0.1496599	0.117676;0.186430	1	ns
LINE	L1	L1ME3Cz	853	1.85539652847262	41358	14145	1406.091	33.5248957886171	3.05844825336059	39921.766	1	0.002	**	0.06030399	0.05643645;0.06435360	2.2e-16	***
LINE	L1	L1PA15	747	1.62483142645843	41358	8463	1059.799	30.4532428322338	2.30521381650498	39921.766	1	0.002	**	0.08826657	0.08230609;0.09451226	2.2e-16	***
LINE	L1	L1PA6	583	1.268108061078	41358	6051	773.286	27.3591799717888	1.68200722147301	39921.766	1	0.002	**	0.09634771	0.0890264;0.1040607	3.052e-14	***
LINE	L1	L1ME2z	439	0.954887545134206	41358	7272	780.461	25.381739729808	1.6976138687084	39921.766	1	0.002	**	0.06036854	0.05500289;0.06608986	2.2e-16	***
LINE	Jockey	tot	29	0.0630791316831252	41358	221	22.248	4.40680336705825	0.0483925697133162	39921.766	949	0.106	ns	0.1312217	0.08967307;0.18299164	0.1447	ns
LINE	Jockey	X12_LINE	29	0.0630791316831252	41358	221	22.248	4.40680336705825	0.0483925697133162	39921.766	949	0.106	ns	0.1312217	0.08967307;0.18299164	0.1447	ns
LINE	tot	tot	30089	65.4478618349502	41358	1569213	31146.687	71.0340401910652	67.7484817505547	39921.766	1	0.002	**	0.01917458	0.01896058;0.01939036	1.172e-09	***
LINE	L2	X24_LINE	46	0.100056553704268	41358	550	55.205	6.86032353748998	0.12007874015748	39921.766	92	0.184	ns	0.08363636	0.06188138;0.10998412	0.202	ns
LINE	L2	UCON86	12	0.0261017096619829	41358	66	5.92176529588766	2.29892101744646	0.0128806832033055	39921.766	993	0.018	*	0.1818182	0.0976352;0.2960655	0.01572	*
LINE	L2	L2-1_Crp	6	0.0130508548309914	41358	41	4.21616161616162	1.8627695587106	0.00917075219942058	39921.766	871	0.262	ns	0.1463415	0.05565736;0.29173049	0.3088	ns
LINE	L2	UCON49	13	0.0282768521338148	41358	106	9.72	2.89481950732339	0.0211423848262061	39921.766	909	0.186	ns	0.1226415	0.06694589;0.20058711	0.2416	ns
LINE	L2	tot	17211	37.4363770826989	41358	523574	19656.657	77.3468544084818	42.7560294949319	39921.766	1	0.002	**	0.03287214	0.03239081;0.03335866	2.2e-16	***
LINE	L2	L2-2_Mam	53	0.115282551007091	41358	520	50.492	6.85221780804498	0.109827293687737	39921.766	673	0.658	ns	0.1019231	0.07728293;0.13119405	0.7109	ns
LINE	L2	L2	3820	8.30904424239788	41358	54017	4618.997	53.903028927209	10.0469765519642	39921.766	1	0.002	**	0.07071848	0.06857049;0.07291273	2.2e-16	***
LINE	L2	L2d2	3900	8.48305564014443	41358	52674	4402.409	54.6446132089225	9.57586679427502	39921.766	1	0.002	**	0.07404032	0.07181830;0.07630942	9.033e-16	***
LINE	L2	L2d	2343	5.09635881150215	41358	27881	2600.607	42.0837212065495	5.65669073824335	39921.766	1	0.002	**	0.08403572	0.08080465;0.08735378	7.622e-08	***
LINE	L2	L2-3_AMi	1	0.0021751424718319	41358	12	1.70892626131953	0.831308046628787	0.00371715809222503	39921.766	380	0.76	ns	0.08333333	0.002107593;0.384796165	1	ns
LINE	L2	L2a	8731	18.9911689215644	41358	166340	10502.051	71.1629015538121	22.8434571714447	39921.766	1	0.002	**	0.05248888	0.05142197;0.05357141	2.2e-16	***
LINE	L2	L2-1_AMi	130	0.282768521338148	41358	951	103.634	9.48757387628987	0.225418714925828	39921.766	999	0.006	**	0.1366982	0.1154906;0.1601834	0.007863	**
LINE	L2	X13_LINE	13	0.0282768521338148	41358	139	13.553	3.27137477108523	0.0294797059207378	39921.766	506	0.992	ns	0.09352518	0.05074287;0.15462052	1	ns
LINE	L2	L2b	6096	13.2596685082873	41358	91943	6853.511	62.8619718630151	14.9073628572672	39921.766	1	0.002	**	0.06630195	0.06470195;0.06792937	2.2e-16	***
LINE	L2	X15_LINE	19	0.0413277069648062	41358	244	23.673	4.59272948954803	0.0514921477356767	39921.766	166	0.332	ns	0.07786885	0.04753167;0.11893209	0.3858	ns
LINE	L2	L2-3_Crp	201	0.437203636838213	41358	1730	193.477	12.2647419416348	0.420840040022622	39921.766	751	0.502	ns	0.116185	0.1014565;0.1322289	0.5671	ns
LINE	L2	L2c	7384	16.0612520120068	41358	126360	8635.037	66.7708917342204	18.78243572454	39921.766	1	0.002	**	0.05843621	0.05714907;0.05974367	2.2e-16	***
LINE	Dong-R4	tot	53	0.115282551007091	41358	551	61.457	7.01993094199867	0.133677730891373	39921.766	123	0.246	ns	0.09618875	0.07288349;0.12392732	0.2788	ns
LINE	Dong-R4	Mam_R4	53	0.115282551007091	41358	551	61.457	7.01993094199867	0.133677730891373	39921.766	123	0.246	ns	0.09618875	0.07288349;0.12392732	0.2788	ns
LINE	RTE-BovB	tot	777	1.69008570061339	41358	8868	868.712	25.867937803509	1.88957236699004	39921.766	1	0.002	**	0.0876184	0.08181354;0.09369581	0.000949	***
LINE	RTE-BovB	MamRTE1	772	1.67920998825423	41358	8819	864.842	25.7177455940142	1.88115456562405	39921.766	1	0.002	**	0.08753827	0.08172000;0.09363067	0.0008118	***
LINE	RTE-BovB	MamRTE2	6	0.0130508548309914	41358	49	4.21530612244898	1.89229133717917	0.00916889137871184	39921.766	858	0.288	ns	0.122449	0.04628903;0.24769297	0.3117	ns
LINE	CR1	CR1-16_AMi	47	0.1022316961761	41358	306	29.815	5.00197908780062	0.0648518727976682	39921.766	1000	0.004	**	0.1535948	0.1150902;0.1989623	0.001897	**
LINE	CR1	X8_LINE	24	0.0522034193239657	41358	223	21.181	4.33255236667833	0.0460716926958716	39921.766	785	0.434	ns	0.1076233	0.07018411;0.15589409	0.4933	ns
LINE	CR1	X7D_LINE	8	0.0174011397746552	41358	55	5.23015075376884	2.17870974069335	0.0113763230386063	39921.766	922	0.16	ns	0.1454545	0.06495142;0.26663232	0.2433	ns
LINE	CR1	CR1-12_AMi	15	0.0326271370774786	41358	133	12.836	3.27044336440793	0.0279201287684343	39921.766	800	0.404	ns	0.112782	0.06451473;0.17918756	0.5552	ns
LINE	CR1	X2_LINE	21	0.04567799190847	41358	191	19.607	4.05055032778977	0.0426480184452082	39921.766	690	0.624	ns	0.1099476	0.06936074;0.16314731	0.7203	ns
LINE	CR1	CR1_Mam	171	0.371949362683256	41358	1695	187.369	12.2248225052671	0.407554269804672	39921.766	94	0.188	ns	0.100885	0.08695253;0.11621598	0.2152	ns
LINE	CR1	CR1-3_Croc	176	0.382825075042415	41358	1338	152.456	11.2483149221823	0.331613520685605	39921.766	982	0.04	*	0.1315396	0.1138802;0.1508345	0.04765	*
LINE	CR1	X21_LINE	5	0.0108757123591595	41358	45	4.96576032225579	1.93201900363321	0.0108012361818763	39921.766	638	0.728	ns	0.1111111	0.03707666;0.24053581	1	ns
LINE	CR1	tot	4520	9.83164397268021	41358	68381	5439.156	54.6337121794456	11.8309392265193	39921.766	1	0.002	**	0.06610023	0.06424914;0.06798825	2.2e-16	***
LINE	CR1	CR1-L3B_Croc	4	0.00870056988732762	41358	37	3.75436793422405	1.73154404807128	0.00816628514861454	39921.766	670	0.664	ns	0.1081081	0.03025197;0.25417594	0.7864	ns
LINE	CR1	X7B_LINE	103	0.224039674598686	41358	934	95.974	9.06473901960191	0.208757123591595	39921.766	798	0.408	ns	0.1102784	0.09090847;0.13214382	0.4504	ns
LINE	CR1	CR1-13_AMi	13	0.0282768521338148	41358	102	9.717	3.00298666812374	0.0211358593987906	39921.766	897	0.21	ns	0.127451	0.06964188;0.20808057	0.2407	ns
LINE	CR1	X7A_LINE	105	0.22838995954235	41358	920	99.441	8.98483423588027	0.216298342541436	39921.766	750	0.504	ns	0.1141304	0.09430171;0.13646697	0.559	ns
LINE	CR1	X17_LINE	89	0.19358767999304	41358	966	93.5	8.76200734836332	0.203375821116283	39921.766	320	0.64	ns	0.09213251	0.07464238;0.11215338	0.6634	ns
LINE	CR1	CR1-1_Amn	11	0.023926567190151	41358	66	6.26052104208417	2.3048212799381	0.0136175252144346	39921.766	975	0.054	ns	0.1666667	0.08624793;0.27867345	0.05646	ns
LINE	CR1	X1_LINE	5	0.0108757123591595	41358	85	8.073	2.6112237532409	0.017559925175099	39921.766	174	0.348	ns	0.05882353	0.01937356;0.13195803	0.3526	ns
LINE	CR1	X6A_LINE	108	0.234915386957846	41358	1033	105.112	9.27855309558271	0.228633575499195	39921.766	638	0.728	ns	0.1045499	0.08655479;0.12483280	0.7575	ns
LINE	CR1	CR1-11_Crp	5	0.0108757123591595	41358	25	2.89484752891693	1.42218688271256	0.00629670580962485	39921.766	907	0.19	ns	0.2	0.06831146;0.40703743	0.202	ns
LINE	CR1	X6B_LINE	88	0.191412537521208	41358	875	83.661	8.45834632907774	0.181974594335929	39921.766	727	0.55	ns	0.1005714	0.08144377;0.12243580	0.6049	ns
LINE	CR1	X20_LINE	25	0.0543785617957976	41358	161	15.415	3.64775013961773	0.0335298212032888	39921.766	999	0.006	**	0.1552795	0.1030802;0.2206321	0.01519	*
LINE	CR1	CR1-L3A_Croc	43	0.0935311262887719	41358	323	35.841	5.62684462024502	0.0779592813329273	39921.766	915	0.174	ns	0.1331269	0.09804713;0.17510534	0.2141	ns
LINE	CR1	CR1-8_Crp	1	0.0021751424718319	41358	7	1.27050997782705	0.496650520330613	0.00276354021365783	39921.766	341	0.682	ns	0.1428571	0.003610297;0.578723197	1	ns
LINE	CR1	X5B_LINE	8	0.0174011397746552	41358	73	7.089	2.49625926344006	0.0154195849828164	39921.766	742	0.52	ns	0.109589	0.04851642;0.20456432	0.6913	ns
LINE	CR1	X7C_LINE	66	0.143559403140906	41358	620	59.542	6.94380676952149	0.129512333057815	39921.766	843	0.318	ns	0.1064516	0.08329054;0.13343674	0.3754	ns
LINE	CR1	L3	3134	6.81689650672119	41358	45293	3872.766	48.8637176942863	8.42381781006656	39921.766	1	0.002	**	0.06919392	0.06687334;0.07156989	2.2e-16	***
LINE	CR1	Plat_L3	388	0.843955279070779	41358	3315	362.463	17.2201964613115	0.788408665767608	39921.766	938	0.128	ns	0.1170437	0.1062909;0.1284771	0.1558	ns
LINE	CR1	L3b	945	2.05550963588115	41358	9560	928.631	26.2429711071847	2.01990472875973	39921.766	747	0.51	ns	0.09884937	0.09293714;0.10500727	0.5688	ns
scRNA	tot	tot	182	0.395875929873407	41358	1861	188.649	12.5592011104422	0.410338452168617	39921.766	319	0.638	ns	0.09779688	0.08467463;0.11220186	0.6449	ns
scRNA	scRNA	tot	182	0.395875929873407	41358	1861	188.649	12.5592011104422	0.410338452168617	39921.766	319	0.638	ns	0.09779688	0.08467463;0.11220186	0.6449	ns
scRNA	scRNA	BC200	76	0.165310827859225	41358	676	72.113	7.46685911109787	0.156856049071214	39921.766	730	0.544	ns	0.112426	0.08960789;0.13868980	0.6181	ns
scRNA	scRNA	HY3	62	0.134858833253578	41358	545	55.805	6.71491363049928	0.121383825640579	39921.766	836	0.332	ns	0.1137615	0.08834077;0.14345649	0.396	ns
scRNA	scRNA	HY4	15	0.0326271370774786	41358	162	15.989	3.66801490364111	0.0347783529821203	39921.766	458	0.916	ns	0.09259259	0.05275348;0.14811709	0.8955	ns
scRNA	scRNA	HY1	30	0.0652542741549571	41358	456	44.01	5.96015296980064	0.0957280201853221	39921.766	11	0.022	*	0.06578947	0.04482458;0.09258903	0.02602	*
scRNA	scRNA	HY5	1	0.0021751424718319	41358	22	2.13425925925926	1.12921076321937	0.00464231796071532	39921.766	306	0.612	ns	0.04545455	0.001150148;0.228444398	0.7176	ns
DNA	TcMar-Mariner	tot	1384	3.01039718101536	41358	16390	1582.58	35.5645108842289	3.44233697307174	39921.766	1	0.002	**	0.08444173	0.08022847;0.08880314	9.109e-08	***
DNA	TcMar-Mariner	MADE1	699	1.5204245878105	41358	7843	763.425	24.7783038027089	1.66055814155827	39921.766	4	0.008	**	0.08912406	0.08290813;0.09564723	0.01399	*
DNA	TcMar-Mariner	HSMAR2	106	0.230565102014182	41358	1770	205.125	13.3263260490642	0.44617609953452	39921.766	1	0.002	**	0.05988701	0.04928777;0.07197244	1.753e-15	***
DNA	TcMar-Mariner	MARNA	300	0.652542741549572	41358	3156	318.487	16.2625428916053	0.692754600426328	39921.766	134	0.268	ns	0.09505703	0.08504491;0.10582667	0.2874	ns
DNA	TcMar-Mariner	HSMAR1	46	0.100056553704268	41358	716	79.17	8.52101565000955	0.172206029494932	39921.766	1	0.002	**	0.06424581	0.04741633;0.08476801	2.845e-05	***
DNA	TcMar-Mariner	MADE2	283	0.615565319528429	41358	2664	273.31	14.8833266917519	0.594488188976378	39921.766	748	0.508	ns	0.1062312	0.0947801;0.1185556	0.5232	ns
DNA	TcMar-Mariner	UCON40	24	0.0522034193239657	41358	241	23.368	4.43737154926949	0.050828729281768	39921.766	607	0.79	ns	0.09958506	0.06485396;0.14454618	0.8282	ns
DNA	TcMar	tot	177	0.385000217514247	41358	1834	200.497	12.6032866282503	0.436109540174881	39921.766	37	0.074	ns	0.09651036	0.08337685;0.11095006	0.0787	ns
DNA	TcMar	UCON44	41	0.0891808413451081	41358	364	38.298	5.57478916859413	0.0833036063862183	39921.766	719	0.566	ns	0.1126374	0.0820535;0.1496918	0.6088	ns
DNA	TcMar	DNA1_Mam	8	0.0174011397746552	41358	169	15.621	3.71202614998037	0.0339779005524862	39921.766	19	0.038	*	0.04733728	0.02065554;0.09114038	0.04505	*
DNA	TcMar	X4a_DNA	21	0.04567799190847	41358	179	22.026	4.07184281424319	0.0479096880845695	39921.766	463	0.926	ns	0.1173184	0.07410813;0.17372962	0.9095	ns
DNA	TcMar	X4b_DNA	64	0.139209118197242	41358	699	75.876	7.88319534001085	0.165041110192718	39921.766	76	0.152	ns	0.09155937	0.07122538;0.11541552	0.1618	ns
DNA	TcMar	X5a_DNA	45	0.0978814112324357	41358	423	50.223	6.34724810910668	0.109242180362814	39921.766	233	0.466	ns	0.106383	0.07866108;0.13975217	0.4984	ns
DNA	TcMar-Tc1	tot	47	0.1022316961761	41358	649	63.939	7.34201499482153	0.13907643450646	39921.766	13	0.026	*	0.07241911	0.05369292;0.09514081	0.02492	*
DNA	TcMar-Tc1	EutTc1-N2	15	0.0326271370774786	41358	198	20.445	4.08799299004862	0.0444707878366033	39921.766	103	0.206	ns	0.07575758	0.04301931;0.12187242	0.2421	ns
DNA	TcMar-Tc1	X32_DNA	24	0.0522034193239657	41358	328	32.441	5.39217902100761	0.0705637969286988	39921.766	68	0.136	ns	0.07317073	0.04744183;0.10691771	0.138	ns
DNA	TcMar-Tc1	X33a_DNA	6	0.0130508548309914	41358	67	5.46940822467402	2.21991645498677	0.0118967421252752	39921.766	707	0.59	ns	0.08955224	0.03357699;0.18479617	0.8217	ns
DNA	TcMar-Tc1	EutTc1-N1	3	0.00652542741549572	41358	56	5.7218875502008	2.19088170943327	0.012445920629488	39921.766	150	0.3	ns	0.05357143	0.01118697;0.14867445	0.3724	ns
DNA	PIF-Harbinger	tot	4	0.00870056988732762	41358	30	4.29659318637275	1.73587100941217	0.00934570232386293	39921.766	562	0.88	ns	0.1333333	0.0375535;0.3072184	1	ns
DNA	PIF-Harbinger	Chompy-7_Croc	1	0.0021751424718319	41358	14	2.15165336374002	1.04183611550871	0.00468015261613091	39921.766	273	0.546	ns	0.07142857	0.001806781;0.338684490	0.7098	ns
DNA	PIF-Harbinger	Chompy-6_Croc	3	0.00652542741549572	41358	16	2.52842105263158	1.15989018392065	0.00549967601825288	39921.766	772	0.46	ns	0.1875	0.04047373;0.45645655	0.7303	ns
DNA	hAT-Blackjack	BLACKJACK	95	0.206638534824031	41358	2129	207.262	13.3265506772365	0.450824378996824	39921.766	1	0.002	**	0.04462189	0.03624919;0.05427514	2.2e-16	***
DNA	hAT-Blackjack	MER81	421	0.915734980641232	41358	3668	375.03	17.6696722470259	0.815743681211119	39921.766	994	0.016	*	0.1147764	0.1046347;0.1255365	0.01314	*
DNA	hAT-Blackjack	MER63D	132	0.287118806281811	41358	1718	168.564	12.0348968729584	0.366650715621873	39921.766	1	0.002	**	0.07683353	0.06468006;0.09045470	0.00266	**
DNA	hAT-Blackjack	tot	1751	3.80867446817767	41358	19734	1841.403	37.0410938503932	4.00531387305869	39921.766	7	0.014	*	0.08873011	0.08479823;0.09278364	0.02676	*
DNA	hAT-Blackjack	MER63C	81	0.176186540218384	41358	890	91.555	9.4840351075859	0.19914516900857	39921.766	135	0.27	ns	0.09101124	0.07293207;0.11184904	0.2696	ns
DNA	hAT-Blackjack	MER94B	74	0.160960542915561	41358	622	67.297	7.16729803769602	0.146380562926872	39921.766	850	0.304	ns	0.1189711	0.09458239;0.14704297	0.401	ns
DNA	hAT-Blackjack	MER63A	433	0.941836690303215	41358	3511	360.444	17.1265344475227	0.784017053116979	39921.766	1001	0.002	**	0.1233267	0.1126250;0.1346599	8.722e-05	***
DNA	hAT-Blackjack	MER94	462	1.00491582198634	41358	4792	458.171	18.6985399000669	0.996587201461696	39921.766	608	0.788	ns	0.09641068	0.08819734;0.10511942	0.8442	ns
DNA	hAT-Blackjack	MER63B	225	0.489407056162179	41358	2404	239.18	13.5042202279126	0.520250576412755	39921.766	164	0.328	ns	0.09359401	0.08224346;0.10594551	0.3575	ns
DNA	hAT-Tag1	tot	126	0.27406795145082	41358	2372	243.01	14.5789040892807	0.528581372079871	39921.766	1	0.002	**	0.05311973	0.04444022;0.06292245	2.2e-16	***
DNA	hAT-Tag1	hAT-5_Mam	59	0.128333405838082	41358	904	105.501	9.12476083304435	0.229479705920738	39921.766	1	0.002	**	0.06526549	0.05005079;0.08338346	2.622e-07	***
DNA	hAT-Tag1	hAT-1_Mam	68	0.14790968808457	41358	1468	138.815	10.960515859571	0.301942402227346	39921.766	1	0.002	**	0.04632153	0.03614709;0.05835680	6.478e-12	***
DNA	hAT-Ac	tot	476	1.03536781659199	41358	5533	550.948	21.3526867919059	1.19839039457084	39921.766	1	0.002	**	0.08602928	0.07877016;0.09372836	0.0006418	***
DNA	hAT-Ac	UCON37	27	0.0587288467394614	41358	174	20.681	4.07232400759356	0.0449841214599556	39921.766	942	0.12	ns	0.1551724	0.1048186;0.2176798	0.1582	ns
DNA	hAT-Ac	EuthAT-2	60	0.130508548309914	41358	1150	128.938	10.6367898022523	0.280458520033062	39921.766	1	0.002	**	0.05217391	0.04004699;0.06665110	1.677e-12	***
DNA	hAT-Ac	OldhAT1	393	0.854830991429939	41358	4209	407.041	18.9770241725737	0.88537216687693	39921.766	239	0.478	ns	0.09337135	0.08474719;0.10256450	0.4814	ns
DNA	tot	tot	16840	36.6293992256493	41358	524553	19632.148	77.8874993728684	42.7027189280898	39921.766	1	0.002	**	0.03210352	0.03162813;0.03258410	2.2e-16	***
DNA	hAT-Charlie	MER102b	286	0.622090746943925	41358	3128	306.992	15.7765279714782	0.66775133771262	39921.766	101	0.202	ns	0.09143223	0.08155746;0.10207846	0.2179	ns
DNA	hAT-Charlie	MER3	892	1.94022708487406	41358	10909	1078.652	28.8020564275271	2.34622177752643	39921.766	1	0.002	**	0.08176735	0.07669176;0.08706745	8.768e-10	***
DNA	hAT-Charlie	Charlie17a	124	0.269717666507156	41358	1214	126.651	10.4911039582239	0.275483969199983	39921.766	428	0.856	ns	0.1021417	0.08567439;0.12056371	0.851	ns
DNA	hAT-Charlie	Chap1a_Mam	128	0.278418236394484	41358	1415	143.622	10.8317331227483	0.312398312089442	39921.766	69	0.138	ns	0.09045936	0.07602289;0.10662129	0.1864	ns
DNA	hAT-Charlie	Charlie32a	33	0.0717797015704529	41358	259	30.165	5.05700982284476	0.0656131726628094	39921.766	758	0.488	ns	0.1274131	0.08935321;0.17425979	0.5613	ns
DNA	hAT-Charlie	MER102c	312	0.678644451211554	41358	3112	301.567	15.7778468572696	0.655951189802932	39921.766	759	0.486	ns	0.1002571	0.08992356;0.11134868	0.5246	ns
DNA	hAT-Charlie	Charlie2a	116	0.252316526732501	41358	2080	205.342	13.1868468152523	0.446648105450907	39921.766	1	0.002	**	0.05576923	0.04629909;0.06651418	1.78e-12	***
DNA	hAT-Charlie	UCON81	2	0.00435028494366381	41358	40	4.44623115577889	1.87964672149313	0.00967118622651693	39921.766	159	0.318	ns	0.05	0.006113647;0.169196864	0.3136	ns
DNA	hAT-Charlie	Charlie1a	266	0.578587897507287	41358	5747	567.842	22.6320402360292	1.23513725148997	39921.766	1	0.002	**	0.04628502	0.04099763;0.05203891	2.2e-16	***
DNA	hAT-Charlie	Charlie17	33	0.0717797015704529	41358	535	54.141	6.72832738423074	0.117764388567451	39921.766	1	0.002	**	0.06168224	0.04283594;0.08553734	0.001568	**
DNA	hAT-Charlie	MER58D	101	0.219689389655022	41358	1140	114.464	9.71859841516019	0.248975507895767	39921.766	93	0.186	ns	0.08859649	0.07274101;0.10661076	0.1999	ns
DNA	hAT-Charlie	MER106B	55	0.119632835950755	41358	827	80.958	8.15172906116774	0.176095184234567	39921.766	1	0.002	**	0.06650544	0.05049042;0.08568932	0.001876	**
DNA	hAT-Charlie	Charlie10a	26	0.0565537042676295	41358	305	29.689	5.09197478462013	0.0645778048462174	39921.766	275	0.55	ns	0.0852459	0.05644092;0.12240982	0.5617	ns
DNA	hAT-Charlie	Charlie23a	140	0.304519946056467	41358	1488	144.654	11.6107318069574	0.314643059120372	39921.766	355	0.71	ns	0.09408602	0.0797286;0.1100678	0.7263	ns
DNA	hAT-Charlie	hAT-16_Crp	7	0.0152259973028233	41358	20	2.84326018808777	1.3139455690332	0.00618449599357849	39921.766	956	0.092	ns	0.35	0.1539092;0.5921885	0.01663	*
DNA	hAT-Charlie	Charlie24	92	0.200113107408535	41358	1286	124.082	10.6637231298919	0.269896028189846	39921.766	2	0.004	**	0.07153966	0.05805746;0.08701768	0.002105	**
DNA	hAT-Charlie	MER102a	267	0.580763039979119	41358	3028	286.35	15.9296972744386	0.622852046809066	39921.766	114	0.228	ns	0.08817701	0.07831386;0.09884399	0.238	ns
DNA	hAT-Charlie	MER5B	2035	4.42641493017793	41358	24966	2305.704	41.4048396295016	5.01523469787271	39921.766	1	0.002	**	0.08151085	0.07814563;0.08497386	1.82e-09	***
DNA	hAT-Charlie	MER105	54	0.117457693478923	41358	714	68.083	7.91800516581076	0.148090224909732	39921.766	43	0.086	ns	0.07563025	0.05732352;0.09753129	0.07433	ns
DNA	hAT-Charlie	MER20B	302	0.656893026493235	41358	4146	420.461	18.1574274381359	0.914562578848915	39921.766	1	0.002	**	0.07284129	0.06511340;0.08117733	2.301e-10	***
DNA	hAT-Charlie	Charlie1b	198	0.430678209422717	41358	3033	304.125	16.1503625101485	0.661515204245878	39921.766	1	0.002	**	0.0652819	0.05674853;0.07466496	1.379e-11	***
DNA	hAT-Charlie	Charlie17b	40	0.0870056988732762	41358	527	52.638	6.69161667564227	0.114495149432288	39921.766	32	0.064	ns	0.07590133	0.05477594;0.10192393	0.06909	ns
DNA	hAT-Charlie	Charlie12	1	0.0021751424718319	41358	21	1.96637608966376	1.05467263031394	0.00427714814822239	39921.766	336	0.672	ns	0.04761905	0.001204883;0.238159910	0.7156	ns
DNA	hAT-Charlie	MER113	321	0.698220733458041	41358	3734	353.726	16.4965772529049	0.769404445991212	39921.766	23	0.046	*	0.08596679	0.07716860;0.09541916	0.06928	ns
DNA	hAT-Charlie	MER112	368	0.800452429634141	41358	4468	448.04	18.597695402234	0.974550833079567	39921.766	1	0.002	**	0.08236347	0.07446542;0.09081232	4.859e-05	***
DNA	hAT-Charlie	Charlie13a	37	0.0804802714577805	41358	548	60.332	7.30240378923961	0.131230695610562	39921.766	1	0.002	**	0.06751825	0.04798114;0.09186686	0.001007	**
DNA	hAT-Charlie	Charlie25	46	0.100056553704268	41358	1076	109.118	9.55517542368414	0.237347196241354	39921.766	1	0.002	**	0.04275093	0.03146618;0.05661452	2.045e-12	***
DNA	hAT-Charlie	MER113A	236	0.51333362335233	41358	2067	211.971	13.7006520599155	0.461067124896681	39921.766	966	0.072	ns	0.1141751	0.1007777;0.1286774	0.08187	ns
DNA	hAT-Charlie	Charlie18a	238	0.517683908295993	41358	2463	249.419	14.8239396986155	0.542521860181842	39921.766	217	0.434	ns	0.09663013	0.0852437;0.1089857	0.4626	ns
DNA	hAT-Charlie	Charlie29a	64	0.139209118197242	41358	978	97.379	9.0681635732154	0.211813198764519	39921.766	1	0.002	**	0.06543967	0.05075770;0.08280005	0.0002198	***
DNA	hAT-Charlie	Charlie10	72	0.156610257971897	41358	1131	112.058	9.9457304183028	0.24374211510854	39921.766	1	0.002	**	0.06366048	0.05014024;0.07950131	2.8e-05	***
DNA	hAT-Charlie	Charlie30b	74	0.160960542915561	41358	614	71.398	7.48235134042645	0.155300822203854	39921.766	673	0.658	ns	0.1205212	0.09583076;0.14892764	0.7528	ns
DNA	hAT-Charlie	Charlie14a	39	0.0848305564014443	41358	523	48.754	6.35357000841668	0.106046896071693	39921.766	71	0.142	ns	0.07456979	0.05356092;0.10053167	0.153	ns
DNA	hAT-Charlie	Charlie21a	40	0.0870056988732762	41358	742	73.814	7.70030510426039	0.1605559664158	39921.766	1	0.002	**	0.05390836	0.03878862;0.07268746	9.249e-06	***
DNA	hAT-Charlie	MER5C1	51	0.110932266063427	41358	617	60.104	7.03026376522308	0.130734763126985	39921.766	113	0.226	ns	0.08265802	0.06216164;0.10724945	0.2479	ns
DNA	hAT-Charlie	Charlie6	10	0.0217514247183191	41358	260	23.63	4.71140077867478	0.0513986166093879	39921.766	1	0.002	**	0.03846154	0.01859528;0.06959294	0.001647	**
DNA	hAT-Charlie	Charlie9	96	0.208813677295863	41358	1284	100.022	9.44546095925089	0.217562100317571	39921.766	362	0.724	ns	0.07476636	0.06097757;0.09053771	0.7156	ns
DNA	hAT-Charlie	Charlie20a	42	0.09135598381694	41358	869	82.822	8.54513518531659	0.180149649802062	39921.766	1	0.002	**	0.04833142	0.03505176;0.06477141	4.256e-07	***
DNA	hAT-Charlie	MER107	21	0.04567799190847	41358	337	32.516	5.20834627025419	0.0707269326140862	39921.766	14	0.028	*	0.06231454	0.03898394;0.09367943	0.03336	*
DNA	hAT-Charlie	Charlie29b	90	0.195762822464871	41358	1420	136.595	10.6128038993758	0.297113585939879	39921.766	1	0.002	**	0.06338028	0.05126988;0.07733320	1.203e-05	***
DNA	hAT-Charlie	MER30	308	0.669943881324227	41358	4132	404.081	17.8531558603563	0.878933745160308	39921.766	1	0.002	**	0.07454017	0.06671381;0.08297421	2.084e-07	***
DNA	hAT-Charlie	Charlie7	213	0.463305346500196	41358	3902	384.406	18.1492302469983	0.836137817027015	39921.766	1	0.002	**	0.05458739	0.04766717;0.06218373	2.2e-16	***
DNA	hAT-Charlie	MER1A	281	0.611215034584765	41358	3227	325.375	16.6678790850304	0.707736981772306	39921.766	4	0.008	**	0.08707778	0.07757247;0.09733897	0.009242	**
DNA	hAT-Charlie	UCON34	46	0.100056553704268	41358	339	39.488	5.66709554992432	0.0858920259276983	39921.766	890	0.224	ns	0.1356932	0.1010861;0.1768185	0.2708	ns
DNA	hAT-Charlie	Charlie1	119	0.258841954147997	41358	1930	185.247	12.8371641644011	0.402938617479445	39921.766	1	0.002	**	0.06165803	0.05134061;0.07333066	7.179e-08	***
DNA	hAT-Charlie	Charlie22a	74	0.160960542915561	41358	1112	104.12	9.71256577501197	0.226475834167138	39921.766	3	0.006	**	0.06654676	0.05261129;0.08282574	0.001395	**
DNA	hAT-Charlie	MER20	1499	3.26053856527603	41358	16757	1686.125	35.9967101015931	3.66756210031757	39921.766	1	0.002	**	0.08945515	0.08517565;0.09387776	1.13e-06	***
DNA	hAT-Charlie	Charlie4a	240	0.522034193239657	41358	2852	309.103	15.9572875522761	0.672343063470657	39921.766	1	0.002	**	0.08415147	0.07421817;0.09494746	1.861e-05	***
DNA	hAT-Charlie	Charlie19a	146	0.317570800887458	41358	1605	157.159	11.9670769166881	0.34184321573063	39921.766	181	0.362	ns	0.09096573	0.07734397;0.10610414	0.3777	ns
DNA	hAT-Charlie	MER5C	108	0.234915386957846	41358	1336	136.335	10.5849334346426	0.296548048897203	39921.766	5	0.01	**	0.08083832	0.06678210;0.09676942	0.009916	**
DNA	hAT-Charlie	UCON38	23	0.0500282768521338	41358	207	24.77	4.53096343282857	0.0538782790272763	39921.766	389	0.778	ns	0.1111111	0.07175214;0.16204630	0.8302	ns
DNA	hAT-Charlie	Cheshire	52	0.113107408535259	41358	1020	105.126	9.27653912718413	0.228664027493801	39921.766	1	0.002	**	0.05098039	0.03830562;0.06631960	3.43e-09	***
DNA	hAT-Charlie	Charlie16a	135	0.293644233697307	41358	1410	143.555	10.7347198011503	0.312252577543829	39921.766	230	0.46	ns	0.09574468	0.08088644;0.11231096	0.4811	ns
DNA	hAT-Charlie	Charlie31a	70	0.152259973028233	41358	803	76.858	8.35353922703531	0.167177100100057	39921.766	234	0.468	ns	0.0871731	0.06858456;0.10885557	0.4359	ns
DNA	hAT-Charlie	Chap1_Mam	53	0.115282551007091	41358	484	52.561	6.43456934710339	0.114327663461957	39921.766	556	0.892	ns	0.1095041	0.08310898;0.14077971	0.9417	ns
DNA	hAT-Charlie	Charlie26a	39	0.0848305564014443	41358	513	51.419	6.80409690809403	0.111843650759125	39921.766	32	0.064	ns	0.07602339	0.05461591;0.10246311	0.07708	ns
DNA	hAT-Charlie	Charlie15b	137	0.297994518640971	41358	1888	192.454	13.0648602967875	0.418614869273937	39921.766	1	0.002	**	0.07256356	0.06126821;0.08520723	1.181e-05	***
DNA	hAT-Charlie	MER1B	456	0.991864967155349	41358	5366	514.8	21.3779095099361	1.11976334449906	39921.766	3	0.006	**	0.0849795	0.07765256;0.09276139	0.006223	**
DNA	hAT-Charlie	MER103C	844	1.83582024622613	41358	8923	857.288	25.8104093968545	1.86472353939183	39921.766	315	0.63	ns	0.09458702	0.08859206;0.10084815	0.6534	ns
DNA	hAT-Charlie	Charlie7b_Mars	4	0.00870056988732762	41358	59	6.17635270541082	2.27695311112427	0.013434447090553	39921.766	238	0.476	ns	0.06779661	0.01877996;0.16458517	0.5209	ns
DNA	hAT-Charlie	Charlie15a	324	0.704746160873537	41358	3213	334.453	16.5838117998793	0.727482925131596	39921.766	271	0.542	ns	0.1008403	0.0906397;0.1117739	0.5635	ns
DNA	hAT-Charlie	MER117	430	0.935311262887719	41358	4370	412.11	19.2510909951749	0.896397964066647	39921.766	827	0.35	ns	0.09839817	0.08972336;0.10761385	0.3515	ns
DNA	hAT-Charlie	MER5A1	1503	3.26923913516335	41358	15942	1543.135	34.0197607151949	3.35653847827033	39921.766	124	0.248	ns	0.09427926	0.08978613;0.09892105	0.29	ns
DNA	hAT-Charlie	Charlie8	355	0.772175577500326	41358	4378	426.597	19.3160477505286	0.927909253056075	39921.766	1	0.002	**	0.08108725	0.07316873;0.08956979	0.0001977	***
DNA	hAT-Charlie	Charlie3	19	0.0413277069648062	41358	337	31.864	5.29656091795021	0.0693087397224518	39921.766	9	0.018	*	0.05637982	0.03428197;0.08664617	0.01509	*
DNA	hAT-Charlie	Charlie5	146	0.317570800887458	41358	2568	260.204	14.8595151061261	0.565980771740549	39921.766	1	0.002	**	0.05685358	0.04821233;0.06652162	1.089e-15	***
DNA	hAT-Charlie	Charlie4z	637	1.38556575455692	41358	5940	602.271	21.8727679313108	1.31002523165267	39921.766	939	0.126	ns	0.1072391	0.09948054;0.11538563	0.138	ns
DNA	hAT-Charlie	MER30B	24	0.0522034193239657	41358	223	20.118	4.34153485819531	0.0437595162483143	39921.766	851	0.302	ns	0.1076233	0.07018411;0.15589409	0.3495	ns
DNA	hAT-Charlie	Charlie13b	38	0.0826554139296124	41358	404	39.557	5.91588951458264	0.0860421107582547	39921.766	425	0.85	ns	0.09405941	0.06742347;0.12681588	0.8671	ns
DNA	hAT-Charlie	Charlie10b	23	0.0500282768521338	41358	273	29.062	5.06673739479635	0.0632139905163788	39921.766	139	0.278	ns	0.08424908	0.05415603;0.12373312	0.2796	ns
DNA	hAT-Charlie	Charlie2b	174	0.378474790098751	41358	3650	353.397	17.4087465216613	0.76868882411798	39921.766	1	0.002	**	0.04767123	0.04098666;0.05509152	2.2e-16	***
DNA	hAT-Charlie	Charlie7a	126	0.27406795145082	41358	1424	139.167	10.7981345940265	0.302708052377431	39921.766	132	0.264	ns	0.08848315	0.07424231;0.10444716	0.2644	ns
DNA	hAT-Charlie	tot	11570	25.1663983990951	41358	266107	13838.696	75.6623180346094	30.1011354243703	39921.766	1	0.002	**	0.04347875	0.04270702;0.04426045	2.2e-16	***
DNA	hAT-Charlie	MER5A	2880	6.26441031887589	41358	34906	3101.866	45.7826615226343	6.74700047853134	39921.766	1	0.002	**	0.08250731	0.07964147;0.08544282	2.615e-05	***
DNA	hAT-Charlie	Charlie4	70	0.152259973028233	41358	917	95.337	8.90498342108113	0.207371557837038	39921.766	2	0.004	**	0.07633588	0.05998797;0.09546419	0.005701	**
DNA	hAT-Charlie	MER58A	989	2.15121590464175	41358	13479	1358.442	31.5820211522325	2.95480488972028	39921.766	1	0.002	**	0.0733734	0.06902685;0.07790518	2.2e-16	***
DNA	hAT-Charlie	MER119	78	0.169661112802889	41358	1203	112.725	10.0580584378666	0.245192935137251	39921.766	1	0.002	**	0.06483791	0.05158561;0.08026298	0.000361	***
DNA	hAT-Charlie	MER58B	514	1.1180232305216	41358	7005	724.353	23.5058911321804	1.57557097489886	39921.766	1	0.002	**	0.07337616	0.06737707;0.07973315	2.2e-16	***
DNA	hAT-Charlie	MER33	731	1.59002914690912	41358	9580	947.242	27.8768821168465	2.060386305303	39921.766	1	0.002	**	0.0763048	0.07106577;0.08180312	1.881e-14	***
DNA	hAT-Charlie	MER106A	72	0.156610257971897	41358	742	77.078	8.04615788166356	0.16765563144386	39921.766	278	0.556	ns	0.09703504	0.07669916;0.12063764	0.5881	ns
DNA	hAT-Charlie	MER58C	193	0.419802497063558	41358	2592	265.388	15.0021505298581	0.577256710314526	39921.766	1	0.002	**	0.07445988	0.06464584;0.08524752	1.134e-06	***
DNA	hAT-Charlie	Charlie11	4	0.00870056988732762	41358	104	9.318	2.9358977324654	0.0202679775525297	39921.766	41	0.082	ns	0.03846154	0.01057727;0.09555508	0.08296	ns
DNA	hAT-Charlie	Charlie16	90	0.195762822464871	41358	1464	137.355	10.9170580816059	0.298766694218471	39921.766	1	0.002	**	0.06147541	0.04971992;0.07502583	8.673e-06	***
DNA	hAT-Charlie	Charlie30a	48	0.104406838647931	41358	457	49.538	6.27853294774949	0.107752207769609	39921.766	427	0.854	ns	0.1050328	0.0784636;0.1368403	0.8804	ns
DNA	MULE-MuDR	tot	124	0.269717666507156	41358	1949	207.728	13.6791496495628	0.451837995388698	39921.766	1	0.002	**	0.06362237	0.05319294;0.07538701	5.538e-11	***
DNA	MULE-MuDR	Ricksha_b	7	0.0152259973028233	41358	117	12.685	3.268709142683	0.0275916822551877	39921.766	49	0.098	ns	0.05982906	0.02439017;0.11938916	0.1012	ns
DNA	MULE-MuDR	Ricksha	31	0.067429416626789	41358	410	42.272	6.13527975382196	0.0919476225692783	39921.766	43	0.086	ns	0.07560976	0.05194876;0.10560707	0.07343	ns
DNA	MULE-MuDR	Ricksha_c	75	0.163135685387393	41358	982	103.486	9.54845416687837	0.225096793839997	39921.766	2	0.004	**	0.07637475	0.06054447;0.09479801	0.002531	**
DNA	MULE-MuDR	Ricksha_0	26	0.0565537042676295	41358	384	44.412	6.06341661285294	0.0966024274589986	39921.766	1	0.002	**	0.06770833	0.04470274;0.09763679	0.002334	**
DNA	MULE-MuDR	Ricksha_a	6	0.0130508548309914	41358	56	6.121	2.2039093030831	0.0133140470700831	39921.766	584	0.836	ns	0.1071429	0.04034795;0.21875647	1	ns
DNA	Merlin	tot	2	0.00435028494366381	41358	57	5.2457372116349	2.1191407251055	0.0114102258050962	39921.766	77	0.154	ns	0.03508772	0.004277895;0.121070663	0.1698	ns
DNA	Merlin	Merlin1_HS	2	0.00435028494366381	41358	57	5.2457372116349	2.1191407251055	0.0114102258050962	39921.766	77	0.154	ns	0.03508772	0.004277895;0.121070663	0.1698	ns
DNA	hAT-Tip100?	tot	253	0.550311045373472	41358	2411	241.406	14.0656676701466	0.525092443555053	39921.766	813	0.378	ns	0.1049357	0.09298064;0.11785985	0.4351	ns
DNA	hAT-Tip100?	Eutr15	44	0.0957062687606038	41358	657	64.712	7.20159141571632	0.140757819637186	39921.766	1	0.002	**	0.06697108	0.04907946;0.08886560	0.005835	**
DNA	hAT-Tip100?	hAT-N1_Mam	17	0.0369774220211424	41358	239	22.933	4.53994736997273	0.0498825423065211	39921.766	115	0.23	ns	0.07112971	0.04197905;0.11144442	0.2263	ns
DNA	hAT-Tip100?	UCON23	4	0.00870056988732762	41358	31	4.14199395770393	1.74970586582401	0.00900942697547293	39921.766	604	0.796	ns	0.1290323	0.03630166;0.29833583	1	ns
DNA	hAT-Tip100?	MamRep1879	191	0.415452212119894	41358	1484	150.966	11.2370420981286	0.328372558402575	39921.766	999	0.006	**	0.1287062	0.1120791;0.1468177	0.0009275	***
DNA	DNA	X24_DNA	65	0.141384260669074	41358	456	47.384	6.29191005435804	0.103066950885283	39921.766	998	0.008	**	0.1425439	0.1117657;0.1780461	0.008952	**
DNA	DNA	X2a_DNA	59	0.128333405838082	41358	412	40.749	5.67275763444721	0.0886348805846783	39921.766	1000	0.004	**	0.1432039	0.1108338;0.1808019	0.003807	**
DNA	DNA	X34_DNA	7	0.0152259973028233	41358	99	9.177	2.72820712448929	0.0199612824640014	39921.766	283	0.566	ns	0.07070707	0.02889908;0.14026927	0.6018	ns
DNA	DNA	Eulor9B	3	0.00652542741549572	41358	27	2.80927291886196	1.42775324307671	0.00611056884078383	39921.766	678	0.648	ns	0.1111111	0.02352745;0.29158692	0.7563	ns
DNA	DNA	MER126	20	0.0435028494366381	41358	267	24.546	4.77647345838944	0.0533910471135859	39921.766	204	0.408	ns	0.07490637	0.04635293;0.11331770	0.3963	ns
DNA	DNA	Eulor9A	11	0.023926567190151	41358	123	11.18	3.21246321689758	0.0243180928350807	39921.766	568	0.868	ns	0.08943089	0.04549237;0.15438303	1	ns
DNA	DNA	UCON78	23	0.0500282768521338	41358	179	18.33	4.00288934684973	0.0398703615086788	39921.766	891	0.222	ns	0.1284916	0.08322654;0.18653945	0.2655	ns
DNA	DNA	MER125	17	0.0369774220211424	41358	140	13.859	3.52072641858388	0.0301452995171184	39921.766	854	0.296	ns	0.1214286	0.07235294;0.18728845	0.3937	ns
DNA	DNA	Eulor11	7	0.0152259973028233	41358	101	10.115	2.9547428831466	0.0220015661025797	39921.766	189	0.378	ns	0.06930693	0.02831741;0.13759588	0.4054	ns
DNA	DNA	X2b_DNA	20	0.0435028494366381	41358	185	18.732	4.10012036250001	0.0407447687823552	39921.766	682	0.64	ns	0.1081081	0.06729781;0.16201883	0.7149	ns
DNA	DNA	tot	678	1.47474659590203	41358	6503	641.141	23.3623397355213	1.39457301953278	39921.766	948	0.108	ns	0.1042596	0.0969339;0.1119422	0.1289	ns
DNA	DNA	X30_DNA	113	0.245791099317005	41358	758	82.527	8.34331360323234	0.179507982772872	39921.766	1001	0.002	**	0.1490765	0.1244667;0.1764520	0.0006935	***
DNA	DNA	X23_DNA	8	0.0174011397746552	41358	59	5.6469408224674	2.18329803985434	0.0122829008188702	39921.766	902	0.2	ns	0.1355932	0.06040351;0.24980403	0.2698	ns
DNA	DNA	Eutr2	28	0.0609039892112933	41358	230	21.728	4.34360252358372	0.0472614956279636	39921.766	937	0.13	ns	0.1217391	0.08244011;0.17112178	0.1745	ns
DNA	DNA	UCON99	5	0.0108757123591595	41358	56	4.70131180625631	2.02299615148949	0.0102260229831129	39921.766	687	0.63	ns	0.08928571	0.02962984;0.19619344	0.8091	ns
DNA	DNA	MER135	79	0.17183625527472	41358	818	83.356	8.40380199004521	0.18131117588202	39921.766	323	0.646	ns	0.09657702	0.07720694;0.11890898	0.6856	ns
DNA	DNA	UCON8	18	0.0391525644929743	41358	206	18.769	4.18845821062861	0.040825249053813	39921.766	482	0.964	ns	0.08737864	0.0526096;0.1345800	1	ns
DNA	DNA	MARE8	27	0.0587288467394614	41358	218	22.489	4.36840496771556	0.0489167790490277	39921.766	872	0.26	ns	0.1238532	0.08322999;0.17506421	0.3155	ns
DNA	DNA	Eulor1	9	0.0195762822464871	41358	86	8.904	2.64571044972497	0.0193674685691913	39921.766	605	0.794	ns	0.1046512	0.04898234;0.18938554	1	ns
DNA	DNA	MER136	4	0.00870056988732762	41358	28	2.80765027322404	1.42044559843955	0.00610703935534007	39921.766	793	0.418	ns	0.1428571	0.04033563;0.32665267	0.521	ns
DNA	DNA	Eutr2B	33	0.0717797015704529	41358	433	47.946	6.28415265366576	0.104289380954453	39921.766	3	0.006	**	0.07621247	0.05303938;0.10536778	0.0213	*
DNA	DNA	MER130	19	0.0413277069648062	41358	181	17.248	3.82166208620033	0.0375168573541567	39921.766	733	0.538	ns	0.1049724	0.06439351;0.15906793	0.6131	ns
DNA	DNA	Eutr11	47	0.1022316961761	41358	597	59.654	7.35570461549335	0.12975594901466	39921.766	46	0.092	ns	0.07872697	0.05841663;0.10331661	0.08785	ns
DNA	DNA	X9a_DNA	68	0.14790968808457	41358	695	72.538	7.62080262391256	0.157780484621743	39921.766	299	0.598	ns	0.09784173	0.07678004;0.12238756	0.6197	ns
DNA	DNA	Eulor9C	21	0.04567799190847	41358	107	10.373	2.89313692058313	0.0225627528603123	39921.766	1001	0.002	**	0.1962617	0.1257873;0.2842237	0.001578	**
DNA	DNA	UCON97	6	0.0130508548309914	41358	42	3.58634953464323	1.70085224462041	0.00780082119163707	39921.766	913	0.178	ns	0.1428571	0.05428386;0.28539384	0.1687	ns
DNA	hAT	tot	969	2.10771305520512	41358	8917	886.219	25.7664694894343	1.9276525862444	39921.766	1001	0.002	**	0.1086688	0.1022817;0.1153129	0.003698	**
DNA	hAT	MER53	636	1.38339061208509	41358	5855	595.156	22.0330006380683	1.29454909296559	39921.766	972	0.06	ns	0.1086251	0.1007658;0.1168768	0.07981	ns
DNA	hAT	MamRep38	254	0.552486187845304	41358	2128	210.27	13.4761532607308	0.457367207552095	39921.766	1001	0.002	**	0.1193609	0.1058822;0.1338975	0.001998	**
DNA	hAT	UCON73	32	0.069604559098621	41358	248	27.49	4.85957976737861	0.0597946665506591	39921.766	848	0.308	ns	0.1290323	0.08995899;0.17724816	0.362	ns
DNA	hAT	MamRep1894	85	0.184887110105712	41358	686	70.859	7.50115900287325	0.154128420411537	39921.766	969	0.066	ns	0.1239067	0.1001833;0.1509189	0.0789	ns
DNA	Kolobok	tot	27	0.0587288467394614	41358	232	23.642	4.39831572095287	0.0514247183190499	39921.766	818	0.368	ns	0.1163793	0.07811202;0.16479464	0.4474	ns
DNA	Kolobok	UCON29	27	0.0587288467394614	41358	232	23.642	4.39831572095287	0.0514247183190499	39921.766	818	0.368	ns	0.1163793	0.07811202;0.16479464	0.4474	ns
DNA	hAT-Tip100	MER115	223	0.485056771218515	41358	2520	247.19	14.4306667948555	0.537673467612129	39921.766	49	0.098	ns	0.08849206	0.07768799;0.10026306	0.1079	ns
DNA	hAT-Tip100	MamTip3B	68	0.14790968808457	41358	824	80.361	8.47316195251061	0.174796624178884	39921.766	73	0.146	ns	0.08252427	0.0646509;0.1034482	0.1586	ns
DNA	hAT-Tip100	MamRep488	65	0.141384260669074	41358	494	47.072	6.22700502582034	0.102388306434071	39921.766	998	0.008	**	0.1315789	0.1030379;0.1646144	0.008932	**
DNA	hAT-Tip100	Arthur1C	69	0.150084830556401	41358	710	68.352	7.73562770148202	0.148675338234654	39921.766	572	0.86	ns	0.0971831	0.07640196;0.12137948	0.8988	ns
DNA	hAT-Tip100	FordPrefect_a	29	0.0630791316831252	41358	281	29.528	4.97996144724193	0.0642276069082525	39921.766	510	0.984	ns	0.1032028	0.07021284;0.14484658	1	ns
DNA	hAT-Tip100	Arthur2	77	0.167485970331057	41358	989	98.326	8.99759304929272	0.213873058685344	39921.766	10	0.02	*	0.07785642	0.06192867;0.09634865	0.02223	*
DNA	hAT-Tip100	EuthAT-N1a	7	0.0152259973028233	41358	46	5.85185185185185	2.10259741888119	0.0127286115018311	39921.766	782	0.44	ns	0.1521739	0.0634443;0.2886910	0.6556	ns
DNA	hAT-Tip100	Arthur1	151	0.328446513246618	41358	2337	231.29	14.4128980996756	0.503088702310001	39921.766	1	0.002	**	0.06461275	0.05498239;0.07535119	4.428e-09	***
DNA	hAT-Tip100	MamTip2b	845	1.83799538869796	41358	6730	743.6	22.8986101400575	1.6174359420542	39921.766	1001	0.002	**	0.1255572	0.1177300;0.1337104	0.0001086	***
DNA	hAT-Tip100	MER97a	15	0.0326271370774786	41358	277	28.398	4.88071894472704	0.0617696959150824	39921.766	4	0.008	**	0.05415162	0.03062146;0.08774291	0.005432	**
DNA	hAT-Tip100	MamTip1b	51	0.110932266063427	41358	440	47.376	6.35318715189368	0.103049549745508	39921.766	745	0.514	ns	0.1159091	0.08753051;0.14957194	0.5899	ns
DNA	hAT-Tip100	Zaphod	121	0.263192239091661	41358	2282	221.373	14.3247712048071	0.481517814416844	39921.766	1	0.002	**	0.05302366	0.04418975;0.06302601	2.138e-14	***
DNA	hAT-Tip100	MER45B	85	0.184887110105712	41358	1314	135.893	10.5894138972224	0.295586635924653	39921.766	1	0.002	**	0.06468798	0.05199390;0.07936911	1.164e-06	***
DNA	hAT-Tip100	EuthAT-N1	10	0.0217514247183191	41358	78	7.141	2.58143037535061	0.0155326923913516	39921.766	899	0.206	ns	0.1282051	0.06322773;0.22316215	0.24	ns
DNA	hAT-Tip100	FordPrefect	48	0.104406838647931	41358	599	59.537	7.32449856845363	0.129501457345456	39921.766	64	0.128	ns	0.08013356	0.05967293;0.10484307	0.1325	ns
DNA	hAT-Tip100	Zaphod3	105	0.22838995954235	41358	1217	120.214	10.0632734969032	0.261482577108801	39921.766	70	0.14	ns	0.08627773	0.07110689;0.10348096	0.1496	ns
DNA	hAT-Tip100	MER91B	151	0.328446513246618	41358	1442	138.823	11.1017530111204	0.301959803367121	39921.766	869	0.266	ns	0.1047157	0.08938299;0.12167911	0.2838	ns
DNA	hAT-Tip100	Arthur1A	115	0.250141384260669	41358	1160	113.46	9.97717113935328	0.246791664854048	39921.766	573	0.858	ns	0.09913793	0.0825427;0.1177965	0.8821	ns
DNA	hAT-Tip100	MER96B	201	0.437203636838213	41358	2150	232.058	14.1119730648759	0.504759211728368	39921.766	15	0.03	*	0.09348837	0.0815109;0.1065867	0.03112	*
DNA	hAT-Tip100	Zaphod5a	8	0.0174011397746552	41358	78	7.972	2.56003315794342	0.0173402357854439	39921.766	597	0.81	ns	0.1025641	0.04533095;0.19212746	1	ns
DNA	hAT-Tip100	ORSL	124	0.269717666507156	41358	1214	123.813	10.0359728851642	0.269310914864924	39921.766	538	0.928	ns	0.1021417	0.08567439;0.12056371	0.9622	ns
DNA	hAT-Tip100	MER97d	12	0.0261017096619829	41358	137	15.171	3.50143099589569	0.0329990864401618	39921.766	235	0.47	ns	0.08759124	0.04608116;0.14800564	0.4949	ns
DNA	hAT-Tip100	hAT-N1a_Mam	48	0.104406838647931	41358	461	48.28	6.38783252789273	0.105015878540044	39921.766	517	0.97	ns	0.1041215	0.07777367;0.13567407	1	ns
DNA	hAT-Tip100	Zaphod4a	22	0.0478531343803019	41358	373	39.861	6.02693977097855	0.0867033540696916	39921.766	5	0.01	**	0.05898123	0.03732865;0.08793926	0.001833	**
DNA	hAT-Tip100	Arthur1B	188	0.408926784704398	41358	2312	223.253	13.9366861994601	0.485607082263888	39921.766	10	0.02	*	0.08131488	0.07049358;0.09321048	0.01239	*
DNA	hAT-Tip100	MER91A	419	0.911384695697568	41358	3627	357.96	16.5323839696433	0.778613999216949	39921.766	1001	0.002	**	0.1155225	0.1052947;0.1263743	0.0009168	***
DNA	hAT-Tip100	ORSL-2a	41	0.0891808413451081	41358	367	35.211	5.61480231219275	0.0765889415756732	39921.766	871	0.262	ns	0.1117166	0.08137243;0.14849384	0.2882	ns
DNA	hAT-Tip100	tot	4208	9.15299952146866	41358	53611	4512.335	52.3905864497483	9.81497150563362	39921.766	1	0.002	**	0.07849135	0.07622832;0.08080015	1.788e-06	***
DNA	hAT-Tip100	MER45A	352	0.765650150084831	41358	3468	344.7	16.7859992186873	0.749771610040458	39921.766	675	0.654	ns	0.1014994	0.09164355;0.11203274	0.6704	ns
DNA	hAT-Tip100	MER96	155	0.337147083133945	41358	1274	129.618	10.4078046867915	0.281937616913908	39921.766	987	0.03	*	0.1216641	0.1042100;0.1408844	0.02047	*
DNA	hAT-Tip100	ORSL-2b	63	0.13703397572541	41358	709	70.337	7.67178514345177	0.152992996041241	39921.766	195	0.39	ns	0.08885755	0.06895504;0.11225652	0.3795	ns
DNA	hAT-Tip100	MER45C	76	0.165310827859225	41358	1197	121.555	10.0580385333891	0.264399443163527	39921.766	1	0.002	**	0.06349206	0.05034720;0.07882834	5.077e-06	***
DNA	hAT-Tip100	MamTip2	679	1.47692173837386	41358	5239	547.707	21.1948666750554	1.19134075781964	39921.766	1001	0.002	**	0.1296049	0.1206228;0.1390017	9.389e-09	***
DNA	hAT-Tip100	MamTip1	97	0.210988819767695	41358	756	80.293	8.04561264807615	0.174648714490799	39921.766	984	0.036	*	0.1283069	0.1052934;0.1542638	0.05136	ns
DNA	hAT-Tip100	hAT-4b_Ther	17	0.0369774220211424	41358	228	21.754	4.23407739790045	0.0473180493322313	39921.766	156	0.312	ns	0.0745614	0.04403266;0.11669728	0.3658	ns
DNA	hAT-Tip100	MamTip3	116	0.252316526732501	41358	1155	106.904	9.57687321104861	0.232531430808718	39921.766	858	0.288	ns	0.1004329	0.08370022;0.11923092	0.3606	ns
DNA	hAT-Tip100	MARE4	37	0.0804802714577805	41358	308	35.157	5.41476413804615	0.0764714838821943	39921.766	673	0.658	ns	0.1201299	0.08600969;0.16176517	0.72	ns
DNA	hAT-Tip100	MER97b	18	0.0391525644929743	41358	173	19.765	4.09591888976717	0.0429916909557576	39921.766	416	0.832	ns	0.1040462	0.06283989;0.15944831	0.8107	ns
DNA	hAT-Tip100	Zaphod5b	11	0.023926567190151	41358	74	7.763	2.58718467151545	0.0168856310088311	39921.766	921	0.162	ns	0.1486486	0.07661057;0.25042667	0.2505	ns
DNA	hAT-Tip100	MamRep4096	132	0.287118806281811	41358	1259	118.454	10.5195315743879	0.257654326358376	39921.766	910	0.184	ns	0.1048451	0.08846365;0.12309707	0.1923	ns
DNA	hAT-Tip100	MER91C	173	0.37629964762692	41358	1637	161.169	11.543816470245	0.350565537042676	39921.766	859	0.286	ns	0.1056811	0.0912003;0.1215925	0.3195	ns
DNA	hAT-Tip100	Zaphod2	85	0.184887110105712	41358	844	91.336	8.72440365980503	0.198668812807239	39921.766	252	0.504	ns	0.1007109	0.08123793;0.12302171	0.5066	ns
DNA	hAT-Tip100	MER45R	48	0.104406838647931	41358	616	67.066	7.92063004945821	0.145878105015879	39921.766	5	0.01	**	0.07792208	0.05800987;0.10198773	0.01162	*
DNA	hAT-Tip100	MER97c	18	0.0391525644929743	41358	215	21.3	4.28373089144853	0.0463305346500196	39921.766	266	0.532	ns	0.08372093	0.0503732;0.1290880	0.5672	ns
DNA	PiggyBac	tot	137	0.297994518640971	41358	2114	210.163	12.9387728491864	0.457134467307609	39921.766	1	0.002	**	0.06480605	0.05468449;0.07615361	2.446e-08	***
DNA	PiggyBac	MER75B	7	0.0152259973028233	41358	114	11.258	3.10984036682063	0.0244877539478836	39921.766	105	0.21	ns	0.06140351	0.02504132;0.12242692	0.2102	ns
DNA	PiggyBac	MER85	77	0.167485970331057	41358	902	91.542	8.64528640225279	0.199116892156436	39921.766	47	0.094	ns	0.08536585	0.06795469;0.10553885	0.1223	ns
DNA	PiggyBac	MER75	36	0.0783051289859486	41358	475	51.256	6.41089413136447	0.111489102536216	39921.766	6	0.012	*	0.07578947	0.05364393;0.10338270	0.0218	*
DNA	PiggyBac	MER75A	10	0.0217514247183191	41358	92	8.206	2.68715179786792	0.0178492191238526	39921.766	809	0.386	ns	0.1086957	0.05336994;0.19082333	0.4649	ns
DNA	PiggyBac	Looper	11	0.023926567190151	41358	531	49.18	6.45020970242094	0.106973506764693	39921.766	1	0.002	**	0.02071563	0.01038544;0.03676316	2.154e-11	***
DNA	TcMar-Pogo	tot	4	0.00870056988732762	41358	37	4.27337398373984	1.78083569897638	0.00929519725005402	39921.766	569	0.866	ns	0.1081081	0.03025197;0.25417594	1	ns
DNA	TcMar-Pogo	MER132	4	0.00870056988732762	41358	37	4.27337398373984	1.78083569897638	0.00929519725005402	39921.766	569	0.866	ns	0.1081081	0.03025197;0.25417594	1	ns
DNA	TcMar-Tigger	Tigger18a	72	0.156610257971897	41358	1259	122.86	10.7076165906822	0.267238004089268	39921.766	1	0.002	**	0.05718824	0.04501187;0.07148020	2.662e-07	***
DNA	TcMar-Tigger	Tigger17c	29	0.0630791316831252	41358	342	32.943	5.2326983605146	0.0716557184495584	39921.766	254	0.508	ns	0.08479532	0.05752363;0.11950960	0.5216	ns
DNA	TcMar-Tigger	X12_DNA	145	0.315395658415626	41358	1374	142.19	11.1850348682963	0.309283508069779	39921.766	629	0.746	ns	0.1055313	0.08977895;0.12299247	0.7905	ns
DNA	TcMar-Tigger	MER6	57	0.123983120894419	41358	812	81.613	8.34007120999504	0.177519902553617	39921.766	3	0.006	**	0.07019704	0.05359674;0.08999499	0.003446	**
DNA	TcMar-Tigger	Tigger17b	7	0.0152259973028233	41358	90	8.455	2.87092619501393	0.0183908295993388	39921.766	380	0.76	ns	0.07777778	0.03184256;0.15370611	0.7195	ns
DNA	TcMar-Tigger	Tigger12	59	0.128333405838082	41358	876	87.756	8.64680468330536	0.190881802758081	39921.766	1	0.002	**	0.0673516	0.05166300;0.08602188	0.0008719	***
DNA	TcMar-Tigger	MER44B	121	0.263192239091661	41358	2126	210.671	13.5587092895157	0.458239439683299	39921.766	1	0.002	**	0.05691439	0.04744768;0.06762437	3.341e-12	***
DNA	TcMar-Tigger	MER47B	43	0.0935311262887719	41358	618	63.766	7.22477968116963	0.138700134858833	39921.766	5	0.01	**	0.06957929	0.05080915;0.09258131	0.005349	**
DNA	TcMar-Tigger	X6b_DNA	144	0.313220515943794	41358	959	107.406	9.33082141229957	0.233623352329578	39921.766	1001	0.002	**	0.1501564	0.1281276;0.1743574	0.000327	***
DNA	TcMar-Tigger	Tigger3a	395	0.859181276373603	41358	5323	522.308	20.8557929626303	1.13609431417758	39921.766	1	0.002	**	0.07420627	0.06730604;0.08157755	1.303e-09	***
DNA	TcMar-Tigger	Tigger4b	173	0.37629964762692	41358	2520	251.559	14.8173571554806	0.547176665071562	39921.766	1	0.002	**	0.06865079	0.05908565;0.07923231	4.743e-08	***
DNA	TcMar-Tigger	Tigger22N1	86	0.187062252577544	41358	1102	110.718	9.33625415472617	0.240827424196285	39921.766	5	0.01	**	0.07803993	0.06289295;0.09548317	0.01216	*
DNA	TcMar-Tigger	UCON11	6	0.0130508548309914	41358	45	4.26449643947101	1.90967920599084	0.00927588732646932	39921.766	856	0.292	ns	0.1333333	0.05054238;0.26792495	0.3158	ns
DNA	TcMar-Tigger	MER47A	215	0.46765563144386	41358	2589	267.98	14.9296515195263	0.582894679601514	39921.766	1	0.002	**	0.08304365	0.07269719;0.09434406	0.0004888	***
DNA	TcMar-Tigger	Tigger17	5	0.0108757123591595	41358	54	5.37248995983936	2.28008776717691	0.0116859310911371	39921.766	557	0.89	ns	0.09259259	0.03075279;0.20300155	1	ns
DNA	TcMar-Tigger	Tigger21a	7	0.0152259973028233	41358	169	16.557	3.66854319985593	0.0360138339061208	39921.766	5	0.01	**	0.04142012	0.01681272;0.08347673	0.009339	**
DNA	TcMar-Tigger	X9b_DNA	58	0.12615826336625	41358	601	72.239	7.59417872785139	0.157130117022665	39921.766	33	0.066	ns	0.09650582	0.07409763;0.12296828	0.07879	ns
DNA	TcMar-Tigger	Tigger3c	174	0.378474790098751	41358	2327	229.483	14.1064773669298	0.499158219863401	39921.766	1	0.002	**	0.07477439	0.06441321;0.08622057	7.244e-05	***
DNA	TcMar-Tigger	Tigger19b	296	0.643842171662244	41358	3538	353.527	16.9904074390506	0.768971592639318	39921.766	2	0.004	**	0.08366309	0.07474506;0.09327589	0.001035	**
DNA	TcMar-Tigger	MER44C	70	0.152259973028233	41358	1091	108.241	9.57290758127122	0.235439596293557	39921.766	1	0.002	**	0.06416132	0.05035487;0.08037189	4.907e-05	***
DNA	TcMar-Tigger	Tigger3b	286	0.622090746943925	41358	6279	634.893	24.1628929641382	1.38098272936877	39921.766	1	0.002	**	0.04554865	0.04052397;0.05100071	2.2e-16	***
DNA	TcMar-Tigger	UCON39	13	0.0282768521338148	41358	107	11.486	3.11857812625073	0.0249836864314613	39921.766	739	0.526	ns	0.1214953	0.06630421;0.19879713	0.6381	ns
DNA	TcMar-Tigger	Tigger12A	53	0.115282551007091	41358	744	78.807	8.14912014632003	0.171416452777657	39921.766	2	0.004	**	0.07123656	0.05381310;0.09214646	0.001551	**
DNA	TcMar-Tigger	Tigger17a	176	0.382825075042415	41358	2389	239.055	14.6779909530705	0.519978683603776	39921.766	1	0.002	**	0.07367099	0.06351400;0.08488742	9.047e-06	***
DNA	TcMar-Tigger	Tigger1a_Mars	1	0.0021751424718319	41358	44	2.91570073761855	1.48169422748598	0.00634206450954571	39921.766	176	0.352	ns	0.02272727	0.0005752392;0.1202415822	0.3664	ns
DNA	TcMar-Tigger	MER44A	156	0.339322225605777	41358	2334	227.011	14.0379465358343	0.493781267673033	39921.766	1	0.002	**	0.06683805	0.05704074;0.07773874	2.211e-07	***
DNA	TcMar-Tigger	Tigger1a_Art	15	0.0326271370774786	41358	302	32.165	5.13109180419754	0.0699634576064732	39921.766	1	0.002	**	0.04966887	0.02806232;0.08059892	0.0007165	***
DNA	TcMar-Tigger	Tigger4a	188	0.408926784704398	41358	3497	353.38	17.8776175484657	0.768651846695959	39921.766	1	0.002	**	0.05376037	0.04651776;0.06175987	2.2e-16	***
DNA	TcMar-Tigger	Tigger6a	43	0.0935311262887719	41358	674	70.817	7.88134675208665	0.15403706442772	39921.766	1	0.002	**	0.06379822	0.04655221;0.08497680	0.0002567	***
DNA	TcMar-Tigger	Tigger10	104	0.226214817070518	41358	1450	155.237	11.3570160171065	0.337662591899769	39921.766	1	0.002	**	0.07172414	0.05897659;0.08623765	5.267e-06	***
DNA	TcMar-Tigger	MER2	604	1.31378605298647	41358	9067	883.688	26.2093797635043	1.92214730064819	39921.766	1	0.002	**	0.0666152	0.06156738;0.07194358	2.2e-16	***
DNA	TcMar-Tigger	Tigger7	176	0.382825075042415	41358	2944	292.548	15.529741429556	0.63633357984948	39921.766	1	0.002	**	0.05978261	0.05148970;0.06896317	1.776e-14	***
DNA	TcMar-Tigger	Tigger8	44	0.0957062687606038	41358	938	89.889	8.83213936063544	0.195521381650498	39921.766	1	0.002	**	0.04690832	0.03428734;0.06246339	3.312e-08	***
DNA	TcMar-Tigger	Tigger11a	23	0.0500282768521338	41358	421	36.725	5.86086382069441	0.0798821072780267	39921.766	15	0.03	*	0.05463183	0.03494340;0.08084944	0.01537	*
DNA	TcMar-Tigger	MER47C	58	0.12615826336625	41358	762	71.6	7.72888968324273	0.155740200983164	39921.766	33	0.066	ns	0.07611549	0.05830208;0.09728826	0.0937	ns
DNA	TcMar-Tigger	Tigger2	158	0.343672510549441	41358	2729	290.774	15.8943875489292	0.63247487710445	39921.766	1	0.002	**	0.05789667	0.04942917;0.06732712	2.2e-16	***
DNA	TcMar-Tigger	X1_DNA	43	0.0935311262887719	41358	676	62.772	7.71540948644618	0.136538043241832	39921.766	7	0.014	*	0.06360947	0.04641334;0.08472824	0.007876	**
DNA	TcMar-Tigger	Tigger4	62	0.134858833253578	41358	1445	138.961	11.3181084364207	0.302259973028233	39921.766	1	0.002	**	0.04290657	0.03305172;0.05466944	4.182e-14	***
DNA	TcMar-Tigger	Tigger3	66	0.143559403140906	41358	1147	116.683	10.258447579763	0.253802149040762	39921.766	1	0.002	**	0.05754141	0.04477853;0.07262827	1.19e-07	***
DNA	TcMar-Tigger	X6a_DNA	124	0.269717666507156	41358	979	107.773	9.01291871169954	0.23442162961674	39921.766	974	0.056	ns	0.1266599	0.1064627;0.1491319	0.1021	ns
DNA	TcMar-Tigger	Tigger16a	162	0.352373080436769	41358	1789	182.922	12.4545988708201	0.397881411232436	39921.766	55	0.11	ns	0.09055338	0.07765573;0.10481126	0.1095	ns
DNA	TcMar-Tigger	Tigger19a	352	0.765650150084831	41358	3579	368.74	17.0595846792772	0.802062035063297	39921.766	169	0.338	ns	0.09835149	0.08878668;0.10857790	0.3789	ns
DNA	TcMar-Tigger	X11_DNA	33	0.0717797015704529	41358	268	29.938	4.76517186078978	0.0651194153217036	39921.766	773	0.458	ns	0.1231343	0.08629652;0.16856178	0.5601	ns
DNA	TcMar-Tigger	X10b_DNA	53	0.115282551007091	41358	298	35.969	5.22296068512088	0.0782376995693218	39921.766	1000	0.004	**	0.1778523	0.1361540;0.2260895	0.004228	**
DNA	TcMar-Tigger	MamRep434	220	0.478531343803019	41358	2112	233.585	13.713965431189	0.508080654282856	39921.766	169	0.338	ns	0.1041667	0.09145798;0.11798539	0.367	ns
DNA	TcMar-Tigger	Tigger5	44	0.0957062687606038	41358	537	53.727	6.89637810963341	0.116863879584113	39921.766	93	0.186	ns	0.08193669	0.06016465;0.10843635	0.172	ns
DNA	TcMar-Tigger	Tigger2b_Pri	110	0.23926567190151	41358	2104	203.934	13.5285130248917	0.443585504850568	39921.766	1	0.002	**	0.05228137	0.04316198;0.06267190	7.49e-14	***
DNA	TcMar-Tigger	MER6A	66	0.143559403140906	41358	1009	102.487	9.69369892243403	0.222923826510636	39921.766	1	0.002	**	0.0654113	0.05094672;0.08247068	7.147e-05	***
DNA	TcMar-Tigger	Tigger20a	86	0.187062252577544	41358	1356	131.907	10.6809378536453	0.286916518031931	39921.766	1	0.002	**	0.06342183	0.05103888;0.07773551	1.035e-05	***
DNA	TcMar-Tigger	Tigger6b	10	0.0217514247183191	41358	174	17.858	4.01322089373883	0.0388436942619742	39921.766	28	0.056	ns	0.05747126	0.0279006;0.1031503	0.05934	ns
DNA	TcMar-Tigger	Tigger3d	69	0.150084830556401	41358	636	66.035	7.48958402508904	0.14363553312742	39921.766	674	0.656	ns	0.1084906	0.08539773;0.13528903	0.6964	ns
DNA	TcMar-Tigger	UCON33	17	0.0369774220211424	41358	133	14.751	3.53602919989393	0.0320855266019924	39921.766	785	0.434	ns	0.1278195	0.0762553;0.1967482	0.4913	ns
DNA	TcMar-Tigger	MERX	39	0.0848305564014443	41358	436	51.291	6.4032273362985	0.11156523252273	39921.766	25	0.05	*	0.08944954	0.06438069;0.12025110	0.07397	ns
DNA	TcMar-Tigger	MER6C	6	0.0130508548309914	41358	160	15.412	3.67828571290836	0.0335232957758733	39921.766	5	0.01	**	0.0375	0.01388408;0.07983211	0.01003	*
DNA	TcMar-Tigger	Tigger9b	40	0.0870056988732762	41358	754	81.248	8.3836018977991	0.176725975551399	39921.766	1	0.002	**	0.0530504	0.03816690;0.07154199	1.483e-07	***
DNA	TcMar-Tigger	Tigger6	15	0.0326271370774786	41358	230	24.605	4.42544456066953	0.053519380519424	39921.766	13	0.026	*	0.06521739	0.0369580;0.1052855	0.04191	*
DNA	TcMar-Tigger	Tigger2a	199	0.432853351894549	41358	3318	337.654	16.6243391643894	0.73444555618393	39921.766	1	0.002	**	0.05997589	0.05213673;0.06860118	2.2e-16	***
DNA	TcMar-Tigger	Tigger17d	21	0.04567799190847	41358	331	30.291	5.15721978549644	0.0658872406142602	39921.766	42	0.084	ns	0.06344411	0.03969835;0.09534836	0.08538	ns
DNA	TcMar-Tigger	Tigger16b	118	0.256666811676165	41358	1329	139.158	10.4578392798131	0.302688476095184	39921.766	19	0.038	*	0.08878856	0.07404252;0.10538129	0.05978	ns
DNA	TcMar-Tigger	Tigger5b	160	0.348022795493105	41358	2766	285.214	15.1796121368309	0.620381084961065	39921.766	1	0.002	**	0.05784526	0.04943624;0.06720432	2.2e-16	***
DNA	TcMar-Tigger	MER46C	228	0.495932483577674	41358	2812	284.068	15.3710652085548	0.617888371688346	39921.766	1	0.002	**	0.08108108	0.07125447;0.09178956	0.0003565	***
DNA	TcMar-Tigger	tot	6147	13.3706007743507	41358	125710	8725.824	67.1251279835414	18.9799103841302	39921.766	1	0.002	**	0.04889826	0.04771257;0.05010481	2.2e-16	***
DNA	TcMar-Tigger	MamRep137	160	0.348022795493105	41358	2459	234.767	14.2684371708782	0.510651672684561	39921.766	1	0.002	**	0.0650671	0.05563788;0.07554755	8.094e-08	***
DNA	TcMar-Tigger	Tigger9a	46	0.100056553704268	41358	1026	98.496	8.92253302574978	0.214242832905555	39921.766	1	0.002	**	0.04483431	0.03300830;0.05935247	1.191e-09	***
DNA	TcMar-Tigger	Tigger15a	355	0.772175577500326	41358	4828	493.424	20.3933349923967	1.07326749902119	39921.766	1	0.002	**	0.07352941	0.06632318;0.08125628	7.181e-12	***
DNA	TcMar-Tigger	MER8	143	0.311045373471962	41358	1941	197.355	12.9445175860491	0.429275242528386	39921.766	1	0.002	**	0.07367336	0.06244497;0.08620913	2.515e-05	***
DNA	TcMar-Tigger	X26_DNA	78	0.169661112802889	41358	957	99.671	9.35704618527201	0.216798625309958	39921.766	11	0.022	*	0.0815047	0.06495678;0.10067939	0.02269	*
DNA	TcMar-Tigger	Tigger13a	191	0.415452212119894	41358	3113	306.698	15.6396097583473	0.667111845825902	39921.766	1	0.002	**	0.06135561	0.05318022;0.07036666	1.458e-13	***
DNA	TcMar-Tigger	Tigger23a	84	0.18271196763388	41358	583	68.046	7.66176132404205	0.148009744638274	39921.766	983	0.038	*	0.1440823	0.1165813;0.1752466	0.04524	*
DNA	TcMar-Tigger	MER2B	121	0.263192239091661	41358	1710	169.108	11.8166818510938	0.36783399312655	39921.766	1	0.002	**	0.07076023	0.05905908;0.08395889	5.871e-05	***
DNA	TcMar-Tigger	MARE10	11	0.023926567190151	41358	79	8.134	2.56761302314748	0.0176926088658807	39921.766	907	0.19	ns	0.1392405	0.07161047;0.23549655	0.2676	ns
DNA	TcMar-Tigger	Tigger12c	64	0.139209118197242	41358	859	81.043	8.69590534503279	0.176280071344673	39921.766	23	0.046	*	0.07450524	0.05784777;0.09414852	0.04705	*
DNA	TcMar-Tigger	MER127	21	0.04567799190847	41358	211	20.64	4.07909782170507	0.0448949406186105	39921.766	590	0.824	ns	0.09952607	0.06267016;0.14810824	0.9077	ns
DNA	TcMar-Tigger	Tigger14a	143	0.311045373471962	41358	1293	140.767	10.7001497281208	0.306188280332362	39921.766	612	0.78	ns	0.1105955	0.09401403;0.12896995	0.8234	ns
DNA	TcMar-Tigger	UCON55	45	0.0978814112324357	41358	404	45.47	5.91574983379927	0.0989037281941967	39921.766	515	0.974	ns	0.1113861	0.08241507;0.14619477	1	ns
DNA	TcMar-Tigger	MER6B	50	0.108757123591595	41358	676	67.021	7.71998427182058	0.145780223604646	39921.766	10	0.02	*	0.0739645	0.05539318;0.09635298	0.02843	*
DNA	TcMar-Tigger	MER44D	24	0.0522034193239657	41358	638	59.27	7.23944124290747	0.128920694305477	39921.766	1	0.002	**	0.03761755	0.02424829;0.05545681	1.168e-07	***
DNA	TcMar-Tigger	Tigger1	569	1.23765606647235	41358	12059	1257.023	31.0702402763614	2.73420411536956	39921.766	1	0.002	**	0.04718468	0.04346851;0.05112132	2.2e-16	***
DNA	hAT?	MER121B	2	0.00435028494366381	41358	68	6.0751503006012	2.33660928619311	0.0132143174416	39921.766	51	0.102	ns	0.02941176	0.003581961;0.102241012	0.08903	ns
DNA	hAT?	UCON69	3	0.00652542741549572	41358	28	2.62132752992383	1.32769312788941	0.00570176084291954	39921.766	700	0.604	ns	0.1071429	0.02266509;0.28226440	0.7428	ns
DNA	hAT?	tot	183	0.398051072345239	41358	2048	196.427	13.3629053067901	0.427256710314526	39921.766	161	0.322	ns	0.08935547	0.07735153;0.10254933	0.3293	ns
DNA	hAT?	MER121	79	0.17183625527472	41358	927	87.056	8.7686802743488	0.189359203027798	39921.766	191	0.382	ns	0.08522114	0.06804899;0.10508042	0.3983	ns
DNA	hAT?	MER99	18	0.0391525644929743	41358	295	28.925	4.92520381635448	0.0629159959977379	39921.766	11	0.022	*	0.06101695	0.03655987;0.09472083	0.03087	*
DNA	hAT?	UCON105	72	0.156610257971897	41358	638	64.568	7.51943601062725	0.140444599121242	39921.766	860	0.284	ns	0.1128527	0.08935466;0.14000086	0.3247	ns
DNA	hAT?	UCON89	4	0.00870056988732762	41358	48	4.94277108433735	1.90628106250193	0.0107512313140848	39921.766	437	0.874	ns	0.08333333	0.0231735;0.1998280	0.8147	ns
DNA	hAT?	UCON80	6	0.0130508548309914	41358	44	3.62435500515996	1.6901712777767	0.00788348850471997	39921.766	919	0.166	ns	0.1363636	0.05173083;0.27350689	0.1736	ns
DNA	TcMar-Tc2	Kanga1a	67	0.145734545612738	41358	843	78.902	8.57997738994761	0.171623091312481	39921.766	89	0.178	ns	0.07947805	0.06212261;0.09983790	0.1736	ns
DNA	TcMar-Tc2	Kanga11a	54	0.117457693478923	41358	883	84.871	8.53540931720397	0.184606516726846	39921.766	1	0.002	**	0.06115515	0.04627193;0.07904404	0.0002471	***
DNA	TcMar-Tc2	MER104	201	0.437203636838213	41358	2206	216.055	13.7640627877246	0.469950406751642	39921.766	138	0.276	ns	0.09111514	0.07942897;0.10390010	0.2989	ns
DNA	TcMar-Tc2	Kanga1c	60	0.130508548309914	41358	826	81.908	8.84600405764024	0.178161569582808	39921.766	7	0.014	*	0.07263923	0.05588585;0.09251509	0.01028	*
DNA	TcMar-Tc2	tot	571	1.24200635141602	41358	8147	777.2	25.1837292754711	1.69052072910776	39921.766	1	0.002	**	0.07008715	0.06463673;0.07584743	5.406e-16	***
DNA	TcMar-Tc2	Kanga1d	66	0.143559403140906	41358	664	64.307	7.33856972479009	0.139876886936094	39921.766	632	0.74	ns	0.09939759	0.07770974;0.12472008	0.7931	ns
DNA	TcMar-Tc2	Kanga2_a	79	0.17183625527472	41358	1534	151	11.6043380104451	0.328446513246618	39921.766	1	0.002	**	0.05149935	0.04098142;0.06377306	2.431e-11	***
DNA	TcMar-Tc2	Kanga1	73	0.158785400443729	41358	812	83.04	8.48943287095614	0.180623830860921	39921.766	131	0.262	ns	0.08990148	0.07112939;0.11171076	0.2709	ns
DNA	TcMar-Tc2	Kanga1b	40	0.0870056988732762	41358	379	38.32	5.87026916419172	0.0833514595205986	39921.766	663	0.678	ns	0.1055409	0.0764769;0.1409369	0.7336	ns
DNA	TcMar?	tot	14	0.0304519946056467	41358	168	17.715	3.700468682271	0.0385326488885022	39921.766	191	0.382	ns	0.08333333	0.04630854;0.13586659	0.4497	ns
DNA	TcMar?	X22_DNA	1	0.0021751424718319	41358	24	2.30795454545455	1.24366166315543	0.00502012995487568	39921.766	272	0.544	ns	0.04166667	0.001054352;0.211201683	0.724	ns
DNA	TcMar?	Eulor8	13	0.0282768521338148	41358	144	15.688	3.40973346205862	0.0341236350980989	39921.766	265	0.53	ns	0.09027778	0.04894811;0.14942983	0.5918	ns
SINE	tot	tot	27773	60.4102318701875	41358	1806997	31172.729	67.0057410102174	67.8051268108061	39921.766	1	0.002	**	0.0153697	0.01519083;0.01555012	2.2e-16	***
SINE	Alu	AluYc	557	1.21155435681037	41358	6703	657.684	23.5876773448028	1.43055640144429	39921.766	1	0.002	**	0.08309712	0.07659698;0.08996257	2.547e-05	***
SINE	Alu	AluYd8	13	0.0282768521338148	41358	224	22.063	4.37220163614936	0.0479901683560273	39921.766	21	0.042	*	0.05803571	0.03126005;0.09719827	0.04282	*
SINE	Alu	AluY	5777	12.5657980597729	41358	98084	7259.989	65.2103002773508	15.7915104189324	39921.766	1	0.002	**	0.0588985	0.05743306;0.06039008	2.2e-16	***
SINE	Alu	AluYh3	62	0.134858833253578	41358	649	64.523	7.36448957543609	0.14034671771001	39921.766	392	0.784	ns	0.09553159	0.07402856;0.12079342	0.7931	ns
SINE	Alu	AluYk11	16	0.0348022795493105	41358	171	17.313	3.86159849582306	0.0376582416148258	39921.766	429	0.858	ns	0.09356725	0.05443183;0.14749921	0.8989	ns
SINE	Alu	AluYe5	105	0.22838995954235	41358	1297	128.74	10.4840027811096	0.280027841823639	39921.766	16	0.032	*	0.08095605	0.06668885;0.09715478	0.02583	*
SINE	Alu	Alu	617	1.34206290512029	41358	7748	751.132	23.8817275948143	1.63381911515204	39921.766	1	0.002	**	0.07963345	0.07369977;0.08588557	1.409e-07	***
SINE	Alu	AluSx3	2722	5.92073780832645	41358	38631	3439.379	48.5908677781271	7.48113933962675	39921.766	1	0.002	**	0.07046155	0.06792891;0.07305898	2.2e-16	***
SINE	Alu	AluSx	6798	14.7866185235133	41358	124945	8718.995	67.2862126249457	18.96505633619	39921.766	1	0.002	**	0.05440794	0.05315661;0.05568000	2.2e-16	***
SINE	Alu	AluSc	2664	5.79457954496019	41358	37679	3322.749	47.3506291519034	7.22745247313699	39921.766	1	0.002	**	0.07070251	0.06813423;0.07333720	2.2e-16	***
SINE	Alu	AluSg	2977	6.47539913864358	41358	42580	3772.893	48.137560966212	8.20657980597729	39921.766	1	0.002	**	0.06991545	0.06751099;0.07237876	2.2e-16	***
SINE	Alu	AluYh3a3	9	0.0195762822464871	41358	158	16.37	3.81990728836339	0.0356070822638883	39921.766	31	0.062	ns	0.05696203	0.02637446;0.10537571	0.06579	ns
SINE	Alu	AluYg6	62	0.134858833253578	41358	811	80.143	8.56328680361002	0.174322443120024	39921.766	16	0.032	*	0.07644883	0.05911225;0.09693534	0.0339	*
SINE	Alu	AluSx1	6321	13.7490755644495	41358	106483	7812.322	60.858557985546	16.9929133858268	39921.766	1	0.002	**	0.05936159	0.05794962;0.06079762	2.2e-16	***
SINE	Alu	AluYj4	253	0.550311045373472	41358	2787	273.164	15.5032724111865	0.59417061817549	39921.766	90	0.18	ns	0.09077861	0.08036703;0.10205850	0.214	ns
SINE	Alu	FLAM_A	1213	2.6384478183321	41358	14934	1414.785	34.1897896559297	3.0773589420107	39921.766	1	0.002	**	0.08122405	0.07689112;0.08572093	9.204e-09	***
SINE	Alu	AluYk3	489	1.0636446687258	41358	6065	605.862	22.4355590594554	1.31783616826902	39921.766	1	0.002	**	0.08062655	0.07389502;0.08776458	3.028e-07	***
SINE	Alu	AluSc5	331	0.719972158176361	41358	4143	410.134	18.5834169997713	0.892099882542307	39921.766	1	0.002	**	0.0798938	0.07181560;0.08857005	2.48e-05	***
SINE	Alu	AluYi6	46	0.100056553704268	41358	454	45.814	6.48733300282091	0.0996519772045069	39921.766	544	0.916	ns	0.1013216	0.07513886;0.13283140	0.938	ns
SINE	Alu	AluYa8	32	0.069604559098621	41358	390	39.596	5.70028747321373	0.0861269413146561	39921.766	104	0.208	ns	0.08205128	0.05679859;0.11385845	0.2397	ns
SINE	Alu	AluYk2	454	0.987514682211685	41358	6622	654.671	23.5762295034129	1.42400269717667	39921.766	1	0.002	**	0.06855935	0.06258841;0.07491351	2.2e-16	***
SINE	Alu	AluSq2	3580	7.78701004915822	41358	51711	4453.609	53.5144084421281	9.68723408883282	39921.766	1	0.002	**	0.06923092	0.06705757;0.07145277	2.2e-16	***
SINE	Alu	AluJo	3204	6.96915647974942	41358	45868	3987.974	50.806954943892	8.67441162396137	39921.766	1	0.002	**	0.06985262	0.06753629;0.07222357	2.2e-16	***
SINE	Alu	AluYb8	214	0.465480488972028	41358	2645	259.697	14.8740185366104	0.56487797450733	39921.766	1	0.002	**	0.08090737	0.07079434;0.09195899	0.002368	**
SINE	Alu	AluSp	4058	8.82672815069387	41358	64572	5339.077	55.0284763027672	11.6132531430809	39921.766	1	0.002	**	0.06284458	0.06098468;0.06474387	2.2e-16	***
SINE	Alu	AluYk4	79	0.17183625527472	41358	1095	110.416	9.60474857532435	0.240170531169792	39921.766	1	0.002	**	0.07214612	0.05753160;0.08910715	0.001289	**
SINE	Alu	AluYh9	15	0.0326271370774786	41358	168	17.759	3.90258236929715	0.0386283551572628	39921.766	297	0.594	ns	0.08928571	0.05083622;0.14298601	0.6148	ns
SINE	Alu	AluYe6	16	0.0348022795493105	41358	193	18.435	4.02864803687354	0.0400987514682212	39921.766	323	0.646	ns	0.08290155	0.04812798;0.13113641	0.6252	ns
SINE	Alu	AluYc3	48	0.104406838647931	41358	557	57.44	7.12286003899663	0.124940183582025	39921.766	111	0.222	ns	0.08617594	0.06422173;0.11263353	0.2095	ns
SINE	Alu	AluYk12	2	0.00435028494366381	41358	100	10.492	2.95714062578713	0.0228215948144604	39921.766	1	0.002	**	0.02	0.002431337;0.070383932	0.002724	**
SINE	Alu	AluYf1	175	0.380649932570583	41358	1999	202.083	12.9765365757394	0.439559316135207	39921.766	22	0.044	*	0.08754377	0.07551582;0.10079683	0.04506	*
SINE	Alu	AluSq	964	2.09683734284596	41358	12256	1221.655	32.1849941564209	2.65727367642581	39921.766	1	0.002	**	0.07865535	0.07394909;0.08356285	1.115e-15	***
SINE	Alu	AluSg4	971	2.11206334014878	41358	11821	1179.573	30.2557445963751	2.56573933092618	39921.766	1	0.002	**	0.08214195	0.07725315;0.08723765	5.51e-11	***
SINE	Alu	AluSz	6797	14.7844433810415	41358	118033	8418.483	67.959032814933	18.3113999216949	39921.766	1	0.002	**	0.05758559	0.05626324;0.05892973	2.2e-16	***
SINE	Alu	tot	22482	48.9015530517249	41358	1196725	27490.445	72.4448564925919	59.795634489059	39921.766	1	0.002	**	0.01878627	0.01854377;0.01903111	2.2e-16	***
SINE	Alu	AluYi6_4d	7	0.0152259973028233	41358	46	5.2875751503006	2.07542479896338	0.0115012292824218	39921.766	858	0.288	ns	0.1521739	0.0634443;0.2886910	0.4836	ns
SINE	Alu	AluYb9	28	0.0609039892112933	41358	378	38.351	6.05462281710904	0.0834188889372254	39921.766	48	0.096	ns	0.07407407	0.04978338;0.10527988	0.08773	ns
SINE	Alu	AluSq10	130	0.282768521338148	41358	1528	156.417	11.3911750873152	0.340229260016531	39921.766	9	0.018	*	0.08507853	0.07157007;0.10020546	0.02524	*
SINE	Alu	AluYm1	402	0.874407273676426	41358	4667	459.789	19.4820951396668	1.00010658198112	39921.766	4	0.008	**	0.0861367	0.07824096;0.09455461	0.004371	**
SINE	Alu	AluYh7	40	0.0870056988732762	41358	462	43.417	6.16288017830074	0.0944381606995258	39921.766	315	0.63	ns	0.08658009	0.06257375;0.11603145	0.6329	ns
SINE	Alu	AluSg7	447	0.972288684908862	41358	5829	589.459	21.6945839778958	1.28215730630356	39921.766	1	0.002	**	0.07668554	0.06998194;0.08381637	1.405e-10	***
SINE	Alu	AluSq4	120	0.261017096619829	41358	1638	168.586	12.1239264924196	0.366698568756254	39921.766	1	0.002	**	0.07326007	0.06111013;0.08696444	4.616e-05	***
SINE	Alu	FAM	334	0.726497585591856	41358	4262	415.463	18.8644241231344	0.903691216774699	39921.766	1	0.002	**	0.07836696	0.07047232;0.08684503	1.595e-05	***
SINE	Alu	FLAM_C	1807	3.93048244660025	41358	24406	2238.367	41.7823895807681	4.86876712924697	39921.766	1	0.002	**	0.07403917	0.07078461;0.07739559	2.2e-16	***
SINE	Alu	FRAM	1759	3.82607560795232	41358	20221	1899.228	37.0663989879504	4.13109148649237	39921.766	1	0.002	**	0.08698877	0.08313929;0.09095747	0.0006753	***
SINE	Alu	AluJr	6722	14.6213076956541	41358	114124	8147.563	63.0069194843146	17.7221103232262	39921.766	1	0.002	**	0.05890084	0.05754172;0.06028243	2.2e-16	***
SINE	Alu	AluSc8	1543	3.35624483403663	41358	20437	1942.545	38.8225342316053	4.22531213294471	39921.766	1	0.002	**	0.07550032	0.07191427;0.07920767	2.2e-16	***
SINE	Alu	AluSx4	912	1.9837299343107	41358	11827	1164.844	31.142246282237	2.53370165745856	39921.766	1	0.002	**	0.07711169	0.07236615;0.08206660	7.489e-16	***
SINE	Alu	AluJr4	944	2.05333449340932	41358	12307	1178.164	29.6204401465352	2.56267455518336	39921.766	1	0.002	**	0.07670431	0.07206253;0.08154744	1.473e-13	***
SINE	Alu	AluSz6	2912	6.33401487797451	41358	40962	3634.907	50.4320904459328	7.90644059685909	39921.766	1	0.002	**	0.07109028	0.06861997;0.07362159	2.2e-16	***
SINE	Alu	AluJb	6764	14.712663679471	41358	117273	8326.651	65.87971870262	18.1116522382216	39921.766	1	0.002	**	0.05767739	0.05634978;0.05902692	2.2e-16	***
SINE	Alu	AluYa5	259	0.563361900204463	41358	3782	366.967	17.3780870324932	0.798205507460739	39921.766	1	0.002	**	0.06848228	0.06063641;0.07700263	5.934e-10	***
SINE	5S-Deu-L2	tot	279	0.606864749641101	41358	2614	250.283	14.6893392529306	0.544401183277505	39921.766	970	0.064	ns	0.106733	0.09515025;0.11920460	0.05812	ns
SINE	5S-Deu-L2	AmnSINE1	279	0.606864749641101	41358	2614	250.283	14.6893392529306	0.544401183277505	39921.766	970	0.064	ns	0.106733	0.09515025;0.11920460	0.05812	ns
SINE	MIR	tot	18705	40.6860399356158	41358	598863	20491.373	75.2321723117892	44.5716557184496	39921.766	1	0.002	**	0.03123419	0.03079506;0.03167786	2.2e-16	***
SINE	MIR	MIR1_Amn	1261	2.74285465698003	41358	11716	1133.287	29.8450893843587	2.46506068647496	39921.766	1001	0.002	**	0.1076306	0.1020741;0.1133828	8.186e-05	***
SINE	MIR	MIR3	6637	14.4364205855484	41358	87870	6583.358	59.1159752903945	14.3197415930743	39921.766	817	0.37	ns	0.07553204	0.07379319;0.07729896	0.493	ns
SINE	MIR	MIRb	11654	25.349110366729	41358	223887	12322.371	75.4378832764628	26.8029125157698	39921.766	1	0.002	**	0.05205304	0.05113649;0.05298122	4.327e-10	***
SINE	MIR	MIRc	7113	15.4717884021403	41358	100994	7252.984	62.6914345023303	15.7762735459173	39921.766	11	0.022	*	0.07042993	0.06885928;0.07202530	0.08909	ns
SINE	MIR	MIR	10079	21.9232609735938	41358	174396	10670.798	68.1337905110923	23.210505938139	39921.766	1	0.002	**	0.05779376	0.05670305;0.05889919	2.523e-09	***
SINE	tRNA-RTE	tot	586	1.2746334884935	41358	5836	621.721	21.2091722607929	1.3523317527298	39921.766	52	0.104	ns	0.1004112	0.09281584;0.10840869	0.132	ns
SINE	tRNA-RTE	MamSINE1	586	1.2746334884935	41358	5836	621.721	21.2091722607929	1.3523317527298	39921.766	52	0.104	ns	0.1004112	0.09281584;0.10840869	0.132	ns
SINE	tRNA	tot	229	0.498107626049506	41358	2292	221.308	13.9341054716582	0.481376430156175	39921.766	732	0.54	ns	0.09991274	0.08793482;0.11292404	0.5716	ns
SINE	tRNA	LFSINE_Vert	229	0.498107626049506	41358	2292	221.308	13.9341054716582	0.481376430156175	39921.766	732	0.54	ns	0.09991274	0.08793482;0.11292404	0.5716	ns
SINE	tRNA-Deu	tot	56	0.121807978422587	41358	667	64.919	7.2932592597981	0.141208074128855	39921.766	127	0.254	ns	0.08395802	0.06404238;0.10764297	0.2667	ns
SINE	tRNA-Deu	AmnSINE2	56	0.121807978422587	41358	667	64.919	7.2932592597981	0.141208074128855	39921.766	127	0.254	ns	0.08395802	0.06404238;0.10764297	0.2667	ns
RNA	tot	tot	90	0.195762822464871	41358	730	73.074	8.09679455600067	0.158946360986645	39921.766	982	0.04	*	0.1232877	0.1003144;0.1493538	0.0416	*
RNA	RNA	tot	90	0.195762822464871	41358	730	73.074	8.09679455600067	0.158946360986645	39921.766	982	0.04	*	0.1232877	0.1003144;0.1493538	0.0416	*
RNA	RNA	7SK	90	0.195762822464871	41358	730	73.074	8.09679455600067	0.158946360986645	39921.766	982	0.04	*	0.1232877	0.1003144;0.1493538	0.0416	*
srpRNA	tot	tot	105	0.22838995954235	41358	1383	139.058	11.0876314680626	0.302470961848001	39921.766	3	0.006	**	0.07592191	0.06251350;0.09116345	0.002003	**
srpRNA	srpRNA	tot	105	0.22838995954235	41358	1383	139.058	11.0876314680626	0.302470961848001	39921.766	3	0.006	**	0.07592191	0.06251350;0.09116345	0.002003	**
srpRNA	srpRNA	7SLRNA	105	0.22838995954235	41358	1383	139.058	11.0876314680626	0.302470961848001	39921.766	3	0.006	**	0.07592191	0.06251350;0.09116345	0.002003	**
SINE?	tot	tot	0	0	41358	5	1.14411764705882	0.383810407097328	0.00248861888689003	39921.766	1	0.002	**	0	0.0000000;0.5218238	0.5953	ns
SINE?	tRNA	tot	0	0	41358	5	1.14411764705882	0.383810407097328	0.00248861888689003	39921.766	1	0.002	**	0	0.0000000;0.5218238	0.5953	ns
SINE?	tRNA	CRP1	0	0	41358	5	1.14411764705882	0.383810407097328	0.00248861888689003	39921.766	1	0.002	**	0	0.0000000;0.5218238	0.5953	ns
RC?	tot	tot	49	0.106581981119763	41358	435	45.835	6.23800350173738	0.0996976551964154	39921.766	711	0.582	ns	0.1126437	0.08450548;0.14617662	0.5853	ns
RC?	Helitron?	tot	49	0.106581981119763	41358	435	45.835	6.23800350173738	0.0996976551964154	39921.766	711	0.582	ns	0.1126437	0.08450548;0.14617662	0.5853	ns
RC?	Helitron?	Helitron2Na_Mam	49	0.106581981119763	41358	435	45.835	6.23800350173738	0.0996976551964154	39921.766	711	0.582	ns	0.1126437	0.08450548;0.14617662	0.5853	ns
Satellite	tot	tot	812	1.76621568712751	41358	6330	641.497	27.8623455814707	1.39534737025275	39921.766	1001	0.002	**	0.128278	0.1201339;0.1367663	6.873e-12	***
Satellite	telo	tot	38	0.0826554139296124	41358	367	32.252	5.61854643694114	0.0701526950015226	39921.766	859	0.286	ns	0.1035422	0.07432024;0.13934382	0.3095	ns
Satellite	telo	REP522	19	0.0413277069648062	41358	243	21.963	4.70188672117255	0.0477726541088441	39921.766	311	0.622	ns	0.0781893	0.04773004;0.11941044	0.5765	ns
Satellite	telo	TAR1	20	0.0435028494366381	41358	124	10.321	3.06060881628579	0.0224496454517771	39921.766	1000	0.004	**	0.1612903	0.1013928;0.2380504	0.004777	**
Satellite	acro	tot	16	0.0348022795493105	41358	61	4.59031281533804	2.02899860931278	0.00998458436363606	39921.766	992	0.02	*	0.2622951	0.1579606;0.3907059	8.042e-06	***
Satellite	acro	ACRO1	16	0.0348022795493105	41358	61	4.59031281533804	2.02899860931278	0.00998458436363606	39921.766	992	0.02	*	0.2622951	0.1579606;0.3907059	8.042e-06	***
Satellite	centr	tot	505	1.09844694827511	41358	1815	310.7	21.1214136391037	0.675816765998173	39921.766	1001	0.002	**	0.2782369	0.2577169;0.2994761	2.2e-16	***
Satellite	centr	GSATX	12	0.0261017096619829	41358	56	12.743	3.26888920531679	0.027717840518554	39921.766	502	1	ns	0.2142857	0.1159222;0.3443954	1	ns
Satellite	centr	HSAT4	19	0.0413277069648062	41358	100	30.227	5.09071570473017	0.065748031496063	39921.766	13	0.026	*	0.19	0.1184432;0.2806980	0.01606	*
Satellite	centr	SST1	39	0.0848305564014443	41358	609	35.791	5.9506915337404	0.0778505242093357	39921.766	746	0.512	ns	0.06403941	0.04593097;0.08650717	0.5467	ns
Satellite	centr	ALR_Alpha	424	0.922260408056728	41358	844	210.816	18.8024912625343	0.458554835341715	39921.766	1001	0.002	**	0.5023697	0.4680873;0.5366354	2.2e-16	***
Satellite	centr	GSAT	8	0.0174011397746552	41358	39	6.66733466933868	3.08936687255498	0.0145024028131959	39921.766	772	0.46	ns	0.2051282	0.09296393;0.36464424	0.5264	ns
Satellite	centr	GSATII	21	0.04567799190847	41358	167	16.444	3.95328881976671	0.0357680428068038	39921.766	898	0.208	ns	0.1257485	0.07955357;0.18577751	0.2411	ns
Satellite	Satellite	CER	10	0.0217514247183191	41358	72	8.73420260782347	4.4177630325676	0.0189981350498618	39921.766	712	0.58	ns	0.1388889	0.06866421;0.24062593	0.5897	ns
Satellite	Satellite	LSAU	9	0.0195762822464871	41358	129	3.28556593977155	1.62506016730538	0.0071465740196014	39921.766	964	0.076	ns	0.06976744	0.03239652;0.12830935	0.005986	**
Satellite	Satellite	HSAT5	1	0.0021751424718319	41358	260	22.849	4.43100810570606	0.0496998303388872	39921.766	1	0.002	**	0.003846154	9.737144e-05;2.124194e-02	1.974e-09	***
Satellite	Satellite	SATR1	91	0.197937964936703	41358	670	64.604	7.89541142192865	0.140522904250228	39921.766	999	0.006	**	0.1358209	0.1107835;0.1641156	0.001023	**
Satellite	Satellite	HSATI	6	0.0130508548309914	41358	45	4.41775983854692	1.9517015179047	0.00960925705517667	39921.766	847	0.31	ns	0.1333333	0.05054238;0.26792495	0.4463	ns
Satellite	Satellite	(CATTC)n	5	0.0108757123591595	41358	2	1.34586466165414	0.903202794102627	0.00292744738690159	39921.766	265	0.53	ns	na	na	na	na
Satellite	Satellite	(GAATG)n	17	0.0369774220211424	41358	18	3.18327974276527	2.1588373033029	0.00692408696821089	39921.766	933	0.138	ns	0.9444444	0.7270564;0.9985944	2.427e-12	***
Satellite	Satellite	D20S16	10	0.0217514247183191	41358	269	23.363	4.65907050149898	0.0508178535694088	39921.766	1	0.002	**	0.03717472	0.01796816;0.06730133	0.002242	**
Satellite	Satellite	tot	263	0.572062470091791	41358	4087	305.688	16.8692390826388	0.664914951929351	39921.766	7	0.014	*	0.06435038	0.05701882;0.07231194	0.01053	*
Satellite	Satellite	SAR	2	0.00435028494366381	41358	1	1.13559322033898	0.521589520588587	0.00247007704428369	39921.766	115	0.23	ns	na	na	na	na
Satellite	Satellite	HSAT6	1	0.0021751424718319	41358	17	1.83545918367347	0.942656117131053	0.00399238522572208	39921.766	364	0.728	ns	0.05882353	0.001488174;0.286889397	1	ns
Satellite	Satellite	BSR_Beta	43	0.0935311262887719	41358	1870	91.615	9.11316766140209	0.19927567755688	39921.766	1	0.002	**	0.02299465	0.01669015;0.03084972	1.124e-08	***
Satellite	Satellite	SATR2	65	0.141384260669074	41358	418	39.024	6.05227676614794	0.0848827598207683	39921.766	1001	0.002	**	0.1555024	0.1221100;0.1938616	4.827e-05	***
Satellite	Satellite	MSR1	57	0.123983120894419	41358	316	52.031	6.50094618507962	0.113174837951886	39921.766	800	0.404	ns	0.1803797	0.1395752;0.2272943	0.4482	ns
LTR	ERVL	LTR108b_Mam	0	0	41358	53	5.39558232931727	2.21736875218463	0.0117361602847637	39921.766	1	0.002	**	0	0.00000000;0.06723455	0.005482	**
LTR	ERVL	LTR16D2	24	0.0522034193239657	41358	282	24.242	4.68544441749013	0.052729803802149	39921.766	538	0.928	ns	0.08510638	0.05529031;0.12398472	1	ns
LTR	ERVL	MER21B	215	0.46765563144386	41358	2786	303.019	16.3674228738532	0.659109496672032	39921.766	1	0.002	**	0.07717157	0.0675309;0.0877112	2.425e-08	***
LTR	ERVL	LTR16B2	144	0.313220515943794	41358	1617	159.975	11.2891904413391	0.347968416931309	39921.766	81	0.162	ns	0.0890538	0.07561786;0.10400243	0.1965	ns
LTR	ERVL	MLT2A1	201	0.437203636838213	41358	3738	410.57	17.7887475539887	0.893048244660025	39921.766	1	0.002	**	0.05377207	0.04675851;0.06149317	2.2e-16	***
LTR	ERVL	LTR86A2	20	0.0435028494366381	41358	308	32.375	5.10003778274097	0.0704202375255579	39921.766	11	0.022	*	0.06493506	0.04011179;0.09850768	0.01983	*
LTR	ERVL	LTR86C	19	0.0413277069648062	41358	285	27.637	4.81501977310741	0.0601144124940184	39921.766	42	0.084	ns	0.06666667	0.04061168;0.10215261	0.08855	ns
LTR	ERVL	LTR108d_Mam	3	0.00652542741549572	41358	66	5.82647943831495	2.29391130148155	0.0126734228875341	39921.766	164	0.328	ns	0.04545455	0.009473739;0.127142506	0.2803	ns
LTR	ERVL	LTR80A	23	0.0500282768521338	41358	393	34.275	5.60167419203881	0.0745530082220385	39921.766	22	0.044	*	0.05852417	0.03745731;0.08652345	0.04844	*
LTR	ERVL	MER54B	37	0.0804802714577805	41358	438	48.317	6.48247896514392	0.105096358811502	39921.766	38	0.076	ns	0.08447489	0.06017444;0.11455806	0.09288	ns
LTR	ERVL	LTR41C	56	0.121807978422587	41358	759	72.102	7.94611456856348	0.156832122504024	39921.766	24	0.048	*	0.07378129	0.05621176;0.09474436	0.04737	*
LTR	ERVL	LTR16D	106	0.230565102014182	41358	1115	114.33	9.82433802439725	0.248684038804542	39921.766	214	0.428	ns	0.09506726	0.07848903;0.11381646	0.4299	ns
LTR	ERVL	LTR86B1	27	0.0587288467394614	41358	295	32.37	5.12907471259753	0.0704093618131988	39921.766	183	0.366	ns	0.09152542	0.06118398;0.13036911	0.3521	ns
LTR	ERVL	MER54A	66	0.143559403140906	41358	682	73.043	7.67946125227059	0.158878931570018	39921.766	202	0.404	ns	0.09677419	0.07563655;0.12147372	0.4208	ns
LTR	ERVL	LTR16E1	256	0.556836472788968	41358	2475	258.595	13.9335249710229	0.562480967503372	39921.766	452	0.904	ns	0.1034343	0.09170952;0.11610664	0.8954	ns
LTR	ERVL	LTR86A1	35	0.0761299865141167	41358	531	55.588	6.7882498728565	0.120911819724192	39921.766	4	0.008	**	0.06591337	0.04633698;0.09048026	0.002809	**
LTR	ERVL	LTR82A	61	0.132683690781746	41358	1041	105.549	9.16108751865872	0.229584112759386	39921.766	1	0.002	**	0.0585975	0.04511538;0.07463789	1.252e-06	***
LTR	ERVL	LTR40c	75	0.163135685387393	41358	603	58.317	6.96670984368128	0.126847783529821	39921.766	995	0.014	*	0.1243781	0.0991012;0.1533996	0.02712	*
LTR	ERVL	LTR86B2	19	0.0413277069648062	41358	273	26.024	4.64682870536638	0.0566059076869535	39921.766	69	0.138	ns	0.06959707	0.04241915;0.10655275	0.1791	ns
LTR	ERVL	LTR105_Mam	53	0.115282551007091	41358	667	68.588	7.54700027913165	0.149188671858007	39921.766	15	0.03	*	0.07946027	0.06008525;0.10264950	0.04792	*
LTR	ERVL	LTR33A	185	0.402401357288902	41358	2044	204.695	13.1367632828467	0.445240788271632	39921.766	64	0.128	ns	0.09050881	0.07842019;0.10378618	0.1508	ns
LTR	ERVL	LTR69	12	0.0261017096619829	41358	141	13.815	3.47431228386941	0.0300495932483578	39921.766	361	0.722	ns	0.08510638	0.04475044;0.14394458	0.7762	ns
LTR	ERVL	MLT2D	296	0.643842171662244	41358	4453	439.697	19.0095911464596	0.956403619437073	39921.766	1	0.002	**	0.06647204	0.05932944;0.07418939	2.901e-14	***
LTR	ERVL	LTR108c_Mam	3	0.00652542741549572	41358	43	3.93997965412004	1.84740110279716	0.00857001708383008	39921.766	426	0.852	ns	0.06976744	0.0146255;0.1906072	0.795	ns
LTR	ERVL	MER74B	96	0.208813677295863	41358	931	97.761	9.28558566279485	0.212644103188759	39921.766	468	0.936	ns	0.1031149	0.08432342;0.12445869	0.9148	ns
LTR	ERVL	MLT2B3	251	0.545960760429808	41358	3276	351.559	17.1420643263689	0.764690912254753	39921.766	1	0.002	**	0.07661783	0.06773807;0.08626183	3.42e-09	***
LTR	ERVL	LTR40A1	29	0.0630791316831252	41358	563	54.359	7.06626146212062	0.118238569626311	39921.766	1	0.002	**	0.05150977	0.03476470;0.07314154	0.0001426	***
LTR	ERVL	MER70C	28	0.0609039892112933	41358	275	28.715	4.96774128286221	0.0624592160786532	39921.766	513	0.978	ns	0.1018182	0.06873004;0.14378737	1	ns
LTR	ERVL	MLT2C2	80	0.174011397746552	41358	1336	136.995	10.4270656801757	0.297983642928612	39921.766	1	0.002	**	0.05988024	0.04776340;0.07397499	4.327e-08	***
LTR	ERVL	MER74A	184	0.400226214817071	41358	1568	161.03	11.466410884779	0.350263192239092	39921.766	976	0.052	ns	0.1173469	0.1018262;0.1343161	0.06106	ns
LTR	ERVL	MER77B	95	0.206638534824031	41358	1256	131.56	10.592950986888	0.286161743594205	39921.766	1	0.002	**	0.07563694	0.06162275;0.09167409	0.000537	***
LTR	ERVL	LTR42	35	0.0761299865141167	41358	309	31.572	5.34034973904663	0.0686735981206769	39921.766	767	0.47	ns	0.1132686	0.08017597;0.15399714	0.5105	ns
LTR	ERVL	MER68	104	0.226214817070518	41358	1492	175.795	12.1094844900439	0.38237917083569	39921.766	1	0.002	**	0.06970509	0.05730596;0.08382857	8.885e-10	***
LTR	ERVL	LTR84a	57	0.123983120894419	41358	671	67.725	7.66068280645148	0.147311523904816	39921.766	87	0.174	ns	0.08494784	0.06497192;0.10866040	0.1786	ns
LTR	ERVL	MLT2C1	203	0.441553921781877	41358	2635	274.28	15.5513808211826	0.596598077174055	39921.766	1	0.002	**	0.07703985	0.06714298;0.08788809	2.65e-06	***
LTR	ERVL	LTR40b	91	0.197937964936703	41358	1140	113.334	10.0353950172952	0.246517596902597	39921.766	19	0.038	*	0.07982456	0.06475392;0.09710353	0.02587	*
LTR	ERVL	LTR47B	7	0.0152259973028233	41358	46	5.73173173173173	2.12676994640087	0.0124673331268363	39921.766	816	0.372	ns	0.1521739	0.0634443;0.2886910	0.5062	ns
LTR	ERVL	LTR79	327	0.711271588289033	41358	4053	385.008	18.4145875064589	0.837447252795058	39921.766	1	0.002	**	0.08068098	0.07247763;0.08949459	0.001714	**
LTR	ERVL	MER68B	45	0.0978814112324357	41358	450	59.141	7.04192500014788	0.128640100926611	39921.766	19	0.038	*	0.1	0.07387917;0.13151556	0.05047	ns
LTR	ERVL	LTR47B4	15	0.0326271370774786	41358	105	10.158	2.96611426513441	0.0220950972288685	39921.766	964	0.076	ns	0.1428571	0.08221719;0.22465361	0.1338	ns
LTR	ERVL	LTR16C	712	1.54870143994432	41358	6620	744.275	24.22366944047	1.61890416322269	39921.766	98	0.196	ns	0.1075529	0.1001883;0.1152651	0.2131	ns
LTR	ERVL	MER76	36	0.0783051289859486	41358	715	74.362	7.82369261705534	0.161747944490364	39921.766	1	0.002	**	0.05034965	0.03550997;0.06902669	4.22e-07	***
LTR	ERVL	LTR57	21	0.04567799190847	41358	268	26.313	4.68048479731938	0.0572345238613129	39921.766	155	0.31	ns	0.07835821	0.04915774;0.11728579	0.3055	ns
LTR	ERVL	MLT2A2	272	0.591638752338278	41358	3866	423.972	18.8802457526294	0.922199504067516	39921.766	1	0.002	**	0.07035696	0.06249301;0.07887754	2.2e-16	***
LTR	ERVL	LTR47A2	17	0.0369774220211424	41358	275	25.877	4.89753579434157	0.0562861617435942	39921.766	37	0.074	ns	0.06181818	0.03642027;0.09713377	0.07797	ns
LTR	ERVL	LTR33B	148	0.321921085831122	41358	1608	155.928	11.2951492418824	0.339165615347805	39921.766	270	0.54	ns	0.0920398	0.07835402;0.10723517	0.5275	ns
LTR	ERVL	LTR41B	72	0.156610257971897	41358	848	85.283	8.44086246536213	0.18550267542524	39921.766	73	0.146	ns	0.08490566	0.06702447;0.10573122	0.1376	ns
LTR	ERVL	MLT2E	31	0.067429416626789	41358	403	40.093	5.86999214716747	0.0872079871231566	39921.766	61	0.122	ns	0.07692308	0.05286156;0.10741088	0.1563	ns
LTR	ERVL	LTR52	94	0.204463392352199	41358	1073	114.783	9.64317903504347	0.249669378344282	39921.766	23	0.046	*	0.08760485	0.07137208;0.10613927	0.04267	*
LTR	ERVL	LTR33A_	176	0.382825075042415	41358	1666	161.104	11.433105435528	0.350424152782007	39921.766	922	0.16	ns	0.1056423	0.09128674;0.12140331	0.2137	ns
LTR	ERVL	LTR102_Mam	33	0.0717797015704529	41358	518	52.04	6.52495018946314	0.113194414234132	39921.766	4	0.008	**	0.06370656	0.04425482;0.08830742	0.00425	**
LTR	ERVL	LTR40a	180	0.391525644929743	41358	1974	194.095	12.9059109534173	0.422184278070214	39921.766	140	0.28	ns	0.09118541	0.07884735;0.10475275	0.3074	ns
LTR	ERVL	LTR41	98	0.213163962239527	41358	1129	117.623	10.0314256464622	0.255846782964284	39921.766	28	0.056	ns	0.08680248	0.07103034;0.10476494	0.05733	ns
LTR	ERVL	LTR18B	35	0.0761299865141167	41358	367	35.4	5.63948612940964	0.0770000435028494	39921.766	524	0.956	ns	0.09536785	0.06732862;0.13013519	1	ns
LTR	ERVL	LTR75B	37	0.0804802714577805	41358	205	35.95	5.00705208386838	0.078196371862357	39921.766	648	0.708	ns	0.1804878	0.1303784;0.2400897	0.8542	ns
LTR	ERVL	LTR108a_Mam	5	0.0108757123591595	41358	86	12.003	3.10461424811999	0.0261082350893984	39921.766	16	0.032	*	0.05813953	0.01914506;0.13048398	0.02813	*
LTR	ERVL	LTR47B2	14	0.0304519946056467	41358	174	16.581	3.75280195620853	0.0360660373254448	39921.766	291	0.582	ns	0.08045977	0.04468592;0.13131330	0.6054	ns
LTR	ERVL	LTR16D1	20	0.0435028494366381	41358	207	20.597	4.02253300443536	0.0448014094923218	39921.766	506	0.992	ns	0.09661836	0.06002082;0.14527218	1	ns
LTR	ERVL	LTR53	40	0.0870056988732762	41358	494	57.591	6.79749401801318	0.125268630095271	39921.766	6	0.012	*	0.08097166	0.05847549;0.10862948	0.01156	*
LTR	ERVL	LTR16B1	125	0.271892808978988	41358	1199	124.16	10.3276842061065	0.270065689302649	39921.766	551	0.902	ns	0.1042535	0.08752634;0.12294923	0.9245	ns
LTR	ERVL	LTR66	30	0.0652542741549571	41358	379	40.831	5.90553251742079	0.0888132422673685	39921.766	38	0.076	ns	0.07915567	0.05404135;0.11107231	0.08125	ns
LTR	ERVL	MER77	98	0.213163962239527	41358	1299	139.374	10.9831121615302	0.3031583068691	39921.766	1	0.002	**	0.07544265	0.06166931;0.09117192	0.0001341	***
LTR	ERVL	LTR16A1	246	0.535085048070649	41358	2692	284.515	15.1141725943967	0.618860660373254	39921.766	7	0.014	*	0.09138187	0.08075982;0.10290179	0.01574	*
LTR	ERVL	MER70B	48	0.104406838647931	41358	477	44.486	5.97373329581172	0.0967633880019141	39921.766	761	0.482	ns	0.1006289	0.07513121;0.13120131	0.5811	ns
LTR	ERVL	MLT2B5	32	0.069604559098621	41358	369	37.962	5.71289709282368	0.0825727585156828	39921.766	169	0.338	ns	0.08672087	0.0600730;0.1202183	0.3458	ns
LTR	ERVL	LTR75	29	0.0630791316831252	41358	291	38.818	5.65710870311671	0.0844346804715709	39921.766	49	0.098	ns	0.09965636	0.06776225;0.13998204	0.1009	ns
LTR	ERVL	LTR50	223	0.485056771218515	41358	2565	253.397	14.6986884599424	0.551174576934789	39921.766	20	0.04	*	0.08693957	0.07631742;0.09851525	0.04355	*
LTR	ERVL	LTR82B	67	0.145734545612738	41358	1154	119.731	10.1174602545304	0.260431983294906	39921.766	1	0.002	**	0.05805893	0.04527467;0.07314972	5.578e-08	***
LTR	ERVL	MLT2B4	316	0.687345021098882	41358	4467	455.417	20.3816712642394	0.990596859094271	39921.766	1	0.002	**	0.07074099	0.06339287;0.07865608	5.571e-13	***
LTR	ERVL	LTR33	817	1.77709139948667	41358	9255	892.614	27.5117411281056	1.94156262235176	39921.766	1	0.002	**	0.08827661	0.08257301;0.09424086	0.00744	**
LTR	ERVL	ERV3-16A3_LTR	124	0.269717666507156	41358	1093	118.712	10.1298405549974	0.258215513116109	39921.766	728	0.548	ns	0.1134492	0.0952506;0.1337574	0.5929	ns
LTR	ERVL	MER88	17	0.0369774220211424	41358	112	12.015	3.25566803811051	0.0261343367990603	39921.766	957	0.09	ns	0.1517857	0.09097863;0.23186514	0.1271	ns
LTR	ERVL	LTR16E2	221	0.480706486274851	41358	2318	232.341	13.4409589828396	0.505374777047897	39921.766	202	0.404	ns	0.09534081	0.08368653;0.10802892	0.4469	ns
LTR	ERVL	MLT2B2	187	0.406751642232566	41358	2172	222.145	13.7835394932129	0.483197024405099	39921.766	9	0.018	*	0.08609576	0.07463340;0.09868872	0.01192	*
LTR	ERVL	LTR33C	78	0.169661112802889	41358	919	87.26	9.05772832681807	0.189802932092052	39921.766	172	0.344	ns	0.08487486	0.06766621;0.10479688	0.3384	ns
LTR	ERVL	MER73	22	0.0478531343803019	41358	279	32.643	5.17922536441263	0.0710031757080089	39921.766	26	0.052	ns	0.07885305	0.05007499;0.11695188	0.0499	*
LTR	ERVL	MER70A	53	0.115282551007091	41358	533	51.13	6.85463974881876	0.111215034584765	39921.766	618	0.768	ns	0.09943715	0.07537492;0.12804550	0.7685	ns
LTR	ERVL	LTR108e_Mam	16	0.0348022795493105	41358	168	16.207	3.95952381339333	0.0352525340409797	39921.766	544	0.916	ns	0.0952381	0.05542177;0.15005199	1	ns
LTR	ERVL	MLT2B1	318	0.691695306042546	41358	4436	450.106	19.3977585570352	0.979044677426371	39921.766	1	0.002	**	0.0716862	0.06426608;0.07967598	6.242e-12	***
LTR	ERVL	MLT2F	161	0.350197937964937	41358	1911	202.167	12.8417296740362	0.439742028102841	39921.766	1	0.002	**	0.08424908	0.07217936;0.09761186	0.001774	**
LTR	ERVL	LTR62	23	0.0500282768521338	41358	313	34.681	5.44691728484176	0.0754361160656023	39921.766	20	0.04	*	0.07348243	0.04714922;0.10822124	0.03772	*
LTR	ERVL	MER68C	17	0.0369774220211424	41358	163	19.664	3.9462230900795	0.0427720015661026	39921.766	297	0.594	ns	0.1042945	0.06193936;0.16172968	0.6301	ns
LTR	ERVL	LTR53B	30	0.0652542741549571	41358	187	21.114	4.19172692032468	0.0459259581502588	39921.766	985	0.034	*	0.1604278	0.1109337;0.2210317	0.04853	*
LTR	ERVL	MER21C	383	0.83307956671162	41358	5505	547.205	22.1348351230798	1.19024883629878	39921.766	1	0.002	**	0.06957312	0.06299086;0.07661591	9.826e-15	***
LTR	ERVL	LTR47A	52	0.113107408535259	41358	679	67.882	7.72759935502559	0.147653021272893	39921.766	18	0.036	*	0.07658321	0.05772207;0.09921826	0.04063	*
LTR	ERVL	LTR84b	81	0.176186540218384	41358	1278	105.963	9.84411182065389	0.230484621742724	39921.766	8	0.016	*	0.06338028	0.05064826;0.07816311	0.01108	*
LTR	ERVL	LTR32	88	0.191412537521208	41358	1216	115.816	10.4644947154485	0.251916300517684	39921.766	3	0.006	**	0.07236842	0.05844291;0.08840208	0.006149	**
LTR	ERVL	LTR16	291	0.632966459303084	41358	3017	303.595	16.0025328012804	0.660362378735807	39921.766	232	0.464	ns	0.09645343	0.08614878;0.10754799	0.4677	ns
LTR	ERVL	MER74C	18	0.0391525644929743	41358	234	25.484	4.61920784129498	0.0554313307521643	39921.766	59	0.118	ns	0.07692308	0.04622502;0.11884819	0.1406	ns
LTR	ERVL	tot	7689	16.7246704659155	41358	133596	9147.165	70.0041166743168	19.8963870883543	39921.766	1	0.002	**	0.05755412	0.05631112;0.05881637	2.2e-16	***
LTR	ERVL	LTR16B	82	0.178361682690216	41358	694	69.836	7.61400532420861	0.151903249662853	39921.766	960	0.084	ns	0.1181556	0.09508447;0.14452929	0.1297	ns
LTR	ERVL	LTR16A2	194	0.42197763953539	41358	1825	209.003	12.9539490425042	0.454611302040284	39921.766	130	0.26	ns	0.1063014	0.09252771;0.12135451	0.2864	ns
LTR	ERVL	LTR101_Mam	80	0.174011397746552	41358	1151	115.758	9.97672145401339	0.251790142254318	39921.766	1	0.002	**	0.06950478	0.05549427;0.08576093	0.0002803	***
LTR	ERVL	LTR18C	3	0.00652542741549572	41358	77	8.649	2.60856351343102	0.0188128072388741	39921.766	18	0.036	*	0.03896104	0.008107917;0.109665367	0.04461	*
LTR	ERVL	LTR83	55	0.119632835950755	41358	726	70.912	7.61473835665023	0.154243702962544	39921.766	22	0.044	*	0.07575758	0.05757793;0.09746978	0.04544	*
LTR	ERVL	MER21A	109	0.237090529429678	41358	1975	202.523	13.090409841935	0.440516378822813	39921.766	1	0.002	**	0.05518987	0.04553264;0.06619267	6.768e-14	***
LTR	ERVL	LTR80B	28	0.0609039892112933	41358	507	50.241	6.59275233748268	0.109281332927307	39921.766	1	0.002	**	0.05522682	0.03700784;0.07883173	0.000588	***
LTR	ERVL	LTR67B	345	0.750424152782007	41358	3708	359.804	17.9205672547141	0.782624961935007	39921.766	220	0.44	ns	0.09304207	0.08388074;0.10285052	0.4372	ns
LTR	ERVL	LTR16A	392	0.852655848958107	41358	4245	440.56	18.6922390258578	0.958280767390264	39921.766	5	0.01	**	0.09234393	0.08379976;0.10145371	0.01462	*
LTR	ERVL	LTR18A	24	0.0522034193239657	41358	198	17.727	4.11964105747606	0.0385587505981642	39921.766	949	0.106	ns	0.1212121	0.07922878;0.17496814	0.1334	ns
LTR	ERVL	LTR47B3	5	0.0108757123591595	41358	120	10.849	3.16958124130701	0.0235981206769043	39921.766	41	0.082	ns	0.04166667	0.01366538;0.09455880	0.07714	ns
LTR	ERV1?	tot	154	0.334971940662113	41358	1544	148.479	11.3709655640081	0.322962979075129	39921.766	709	0.586	ns	0.09974093	0.08524243;0.11578120	0.6348	ns
LTR	ERV1?	LTR103_Mam	75	0.163135685387393	41358	748	70.267	7.73456750791759	0.152840736068212	39921.766	754	0.496	ns	0.1002674	0.07968497;0.12406207	0.5311	ns
LTR	ERV1?	EUTREP15	9	0.0195762822464871	41358	196	19.318	4.14826277905391	0.0420194022708487	39921.766	7	0.014	*	0.04591837	0.02120883;0.08537517	0.01123	*
LTR	ERV1?	LTR103b_Mam	70	0.152259973028233	41358	600	59.456	7.17924826187294	0.129325270805238	39921.766	931	0.142	ns	0.1166667	0.0920855;0.1450929	0.1512	ns
LTR	ERVL-MaLR	THE1A	300	0.652542741549572	41358	4236	442.945	19.523348486777	0.963468482185583	39921.766	1	0.002	**	0.07082153	0.06327644;0.07896469	4.383e-14	***
LTR	ERVL-MaLR	MLT1M	215	0.46765563144386	41358	2320	229.876	14.5984155899789	0.500013050854831	39921.766	167	0.334	ns	0.09267241	0.0811774;0.1052075	0.3137	ns
LTR	ERVL-MaLR	MLT1C2	1465	3.18658372123374	41358	15985	1574.228	34.3693070233496	3.424170183147	39921.766	3	0.006	**	0.09164842	0.08721892;0.09622715	0.003649	**
LTR	ERVL-MaLR	MLT1J2	674	1.4660460260147	41358	6900	693.59	23.5118844142427	1.50865706703789	39921.766	219	0.438	ns	0.09768116	0.09077476;0.10492961	0.4468	ns
LTR	ERVL-MaLR	MLT1O	480	1.04406838647931	41358	5061	482.976	20.8617985475519	1.05054161047549	39921.766	464	0.928	ns	0.09484292	0.08690726;0.10324932	0.9048	ns
LTR	ERVL-MaLR	MSTB	754	1.64005742376126	41358	8566	893.339	27.5822199588405	1.94313960064384	39921.766	1	0.002	**	0.08802241	0.08210496;0.09422179	5.096e-07	***
LTR	ERVL-MaLR	MSTD	648	1.40949232174707	41358	7647	770.439	26.2736099838142	1.6758145908557	39921.766	1	0.002	**	0.08473911	0.07859098;0.09120588	2.023e-06	***
LTR	ERVL-MaLR	THE1B	1868	4.063166137382	41358	22429	2144.11	40.4633065774311	4.66374472527951	39921.766	1	0.002	**	0.08328503	0.07970078;0.08697770	1.732e-10	***
LTR	ERVL-MaLR	MLT1E3	171	0.371949362683256	41358	2044	207.043	12.5701694563025	0.450348022795493	39921.766	3	0.006	**	0.08365949	0.07201548;0.09651323	0.007429	**
LTR	ERVL-MaLR	MLT1G1	389	0.846130421542611	41358	3600	369.973	17.9903842350553	0.804743985731065	39921.766	857	0.29	ns	0.1080556	0.09809674;0.11865570	0.297	ns
LTR	ERVL-MaLR	MLT1H2	455	0.989689824683517	41358	4721	479.689	20.0270157627231	1.04339191717057	39921.766	108	0.216	ns	0.09637789	0.08810543;0.10515329	0.2476	ns
LTR	ERVL-MaLR	MLT1F1	280	0.609039892112933	41358	3265	320.402	16.1157101026331	0.696919998259886	39921.766	7	0.014	*	0.08575804	0.07637467;0.09589090	0.01715	*
LTR	ERVL-MaLR	MLT1F2	597	1.29856005568365	41358	6038	626.045	22.7360485331753	1.361737068778	39921.766	105	0.21	ns	0.0988738	0.09145714;0.10668050	0.2289	ns
LTR	ERVL-MaLR	MLT1A1	632	1.37469004219776	41358	6780	703.285	23.4524581396661	1.5297450733023	39921.766	1	0.002	**	0.09321534	0.08639725;0.10038554	0.00439	**
LTR	ERVL-MaLR	MLT1E1	87	0.189237395049376	41358	1045	117.446	9.76916171022472	0.25546178274677	39921.766	2	0.004	**	0.08325359	0.06721778;0.10168058	0.002357	**
LTR	ERVL-MaLR	MLT1K	1564	3.4019228259451	41358	17616	1593.659	34.4554189481842	3.46643537651716	39921.766	195	0.39	ns	0.08878292	0.08462247;0.09307970	0.4462	ns
LTR	ERVL-MaLR	MLT1A0	1679	3.65206421020577	41358	20690	1957.104	38.62407284328	4.25698003219211	39921.766	1	0.002	**	0.08115031	0.07746440;0.08495442	1.609e-11	***
LTR	ERVL-MaLR	MLT1G	266	0.578587897507287	41358	2834	299.148	15.89996556301	0.650689520163571	39921.766	16	0.032	*	0.09386027	0.08337028;0.10519731	0.04358	*
LTR	ERVL-MaLR	MSTB2	170	0.369774220211424	41358	1582	181.909	11.9574118729221	0.39567799190847	39921.766	167	0.334	ns	0.1074589	0.09262115;0.12377065	0.3648	ns
LTR	ERVL-MaLR	MLT1J	1387	3.01692260843085	41358	15262	1437.548	33.0934868950807	3.12687171009701	39921.766	58	0.116	ns	0.09087931	0.08636462;0.09555063	0.1658	ns
LTR	ERVL-MaLR	MLT1A	817	1.77709139948667	41358	9077	883.718	27.6327350083925	1.92221255492235	39921.766	7	0.014	*	0.09000771	0.08419733;0.09608275	0.01767	*
LTR	ERVL-MaLR	MLT1E2	361	0.785226432331318	41358	4004	427.972	18.1253343070892	0.930900073954844	39921.766	1	0.002	**	0.09015984	0.08146507;0.09945788	0.0005017	***
LTR	ERVL-MaLR	tot	15338	33.3623352329578	41358	323803	15685.776	78.6460235550471	34.1187975812416	39921.766	1	0.002	**	0.04736831	0.04663915;0.04810558	0.004337	**
LTR	ERVL-MaLR	MSTA1	45	0.0978814112324357	41358	544	61.407	7.09321257715181	0.133568973767782	39921.766	12	0.024	*	0.08272059	0.0609751;0.1091219	0.02519	*
LTR	ERVL-MaLR	MSTA	1655	3.5998607908818	41358	19752	1947.937	38.4766095242354	4.23704050115283	39921.766	1	0.002	**	0.08378898	0.07996117;0.08773983	9.392e-13	***
LTR	ERVL-MaLR	MLT1E	75	0.163135685387393	41358	918	101.744	9.04988200831173	0.221307695654065	39921.766	2	0.004	**	0.08169935	0.06480153;0.10133608	0.004453	**
LTR	ERVL-MaLR	MSTC	255	0.554661330317136	41358	3205	335.221	16.9367355772006	0.729153434549963	39921.766	1	0.002	**	0.07956318	0.07042523;0.08947677	1.858e-06	***
LTR	ERVL-MaLR	MSTB1	401	0.872232131204594	41358	4555	489.163	19.9595293986059	1.06399921694871	39921.766	1	0.002	**	0.08803513	0.07996291;0.09663990	1.632e-05	***
LTR	ERVL-MaLR	THE1D	1036	2.25344760081785	41358	12601	1275.416	32.2166549607009	2.77421151085396	39921.766	1	0.002	**	0.0822157	0.07747676;0.08714863	3.57e-13	***
LTR	ERVL-MaLR	MLT1F	402	0.874407273676426	41358	4306	433.128	19.3193388306343	0.942115108539609	39921.766	54	0.108	ns	0.0933581	0.08483029;0.10244201	0.1163	ns
LTR	ERVL-MaLR	MLT1H	894	1.94457736981772	41358	10078	1027.314	29.8910836351056	2.23455431330752	39921.766	1	0.002	**	0.08870808	0.08322689;0.09442825	8.106e-06	***
LTR	ERVL-MaLR	MLT1L	1040	2.26214817070518	41358	12035	1151.981	29.414858029113	2.50572279984339	39921.766	1	0.002	**	0.08641462	0.08145367;0.09157666	0.0004621	***
LTR	ERVL-MaLR	MLT1B	1436	3.12350458955062	41358	17694	1698.666	35.9265244514295	3.69484056205681	39921.766	1	0.002	**	0.08115745	0.07717463;0.08527857	7.126e-12	***
LTR	ERVL-MaLR	MLT1E1A	287	0.624265889415757	41358	3367	361.563	17.4328407018172	0.786451037542959	39921.766	1	0.002	**	0.08523909	0.07602194;0.09518375	2.03e-05	***
LTR	ERVL-MaLR	MLT1H1	374	0.813503284465133	41358	3631	366.606	17.6184327672235	0.797420281028407	39921.766	672	0.66	ns	0.1030019	0.0933000;0.1133481	0.6795	ns
LTR	ERVL-MaLR	THE1C	810	1.76186540218384	41358	9865	1006.914	27.8419427802332	2.19018140688215	39921.766	1	0.002	**	0.08210846	0.07676436;0.08770078	1.587e-11	***
LTR	ERVL-MaLR	MLT1J1	425	0.92443555052856	41358	4928	484.635	20.6504289353809	1.05415017183626	39921.766	3	0.006	**	0.08624188	0.07854957;0.09442836	0.004087	**
LTR	ERVL-MaLR	MLT1C	558	1.2137294992822	41358	6450	638.841	22.8235543602138	1.38957019184757	39921.766	1	0.002	**	0.08651163	0.07976169;0.09363810	0.0006294	***
LTR	ERVL-MaLR	MLT1N2	582	1.26593291860617	41358	5722	542.434	20.9593639917565	1.17987123156567	39921.766	965	0.074	ns	0.1017127	0.0939979;0.1098362	0.07466	ns
LTR	ERVL-MaLR	MLT1D	1619	3.52155566189585	41358	18645	1844.631	36.7884795993424	4.01233523295776	39921.766	1	0.002	**	0.08683293	0.08282888;0.09096637	1.922e-08	***
LTR	ERVL-MaLR	MLT1G3	247	0.537260190542481	41358	2737	273.829	15.3646292122794	0.595617087919259	39921.766	43	0.086	ns	0.09024479	0.07977006;0.10160505	0.0913	ns
LTR	ERVL-MaLR	MLT1I	1000	2.1751424718319	41358	11068	1051.242	28.7637756699427	2.28660112237352	39921.766	40	0.08	ns	0.09035056	0.08507273;0.09584500	0.09822	ns
LTR	Gypsy?	tot	732	1.59220428938095	41358	7780	751.515	24.2927543294891	1.63465219471875	39921.766	222	0.444	ns	0.0940874	0.08768873;0.10079198	0.4659	ns
LTR	Gypsy?	LTR88c	119	0.258841954147997	41358	1040	105.847	9.15409134695457	0.230232305215992	39921.766	936	0.132	ns	0.1144231	0.09570841;0.13535051	0.1822	ns
LTR	Gypsy?	LTR85c	123	0.267542524035324	41358	1154	114.81	10.067832997287	0.249728107191021	39921.766	799	0.406	ns	0.1065858	0.08936872;0.12583654	0.4312	ns
LTR	Gypsy?	LTR88b	138	0.300169661112803	41358	1636	167.473	11.5771024138297	0.364277635185105	39921.766	2	0.004	**	0.08435208	0.07133462;0.09888258	0.01604	*
LTR	Gypsy?	LTR88a	102	0.221864532126854	41358	903	92.057	8.48727192829266	0.20023709052943	39921.766	893	0.218	ns	0.1129568	0.0930465;0.1354310	0.2713	ns
LTR	Gypsy?	LTR85b	117	0.254491669204333	41358	1177	118.557	9.76104651300408	0.257878366032975	39921.766	446	0.892	ns	0.09940527	0.08290463;0.11793759	0.9229	ns
LTR	Gypsy?	LTR85a	173	0.37629964762692	41358	1870	172.89	12.4401228553683	0.376060381955018	39921.766	526	0.952	ns	0.09251337	0.07976036;0.10656043	0.9682	ns
LTR	tot	tot	23592	51.3159611954583	41358	741743	23525.504	79.9783753556205	51.1713229216514	39921.766	798	0.408	ns	0.03180616	0.03140797;0.03220803	0.6595	ns
LTR	ERV1--int	HERV4_I-int	22	0.0478531343803019	41358	348	36.783	5.99999257590465	0.080008265541393	39921.766	7	0.014	*	0.06321839	0.04003913;0.09415162	0.008627	**
LTR	ERV1--int	PRIMA4-int	41	0.0891808413451081	41358	419	50.312	6.52773063684979	0.109435768042807	39921.766	84	0.168	ns	0.09785203	0.07113822;0.13040230	0.176	ns
LTR	ERV1--int	LTR39-int	12	0.0261017096619829	41358	180	21.407	4.0733208740465	0.0465632748945056	39921.766	13	0.026	*	0.06666667	0.0349194;0.1135570	0.02823	*
LTR	ERV1--int	HERVFH19-int	12	0.0261017096619829	41358	110	14.799	3.58517118872343	0.0321899334406404	39921.766	277	0.554	ns	0.1090909	0.05765473;0.18280728	0.5751	ns
LTR	ERV1--int	MER92-int	40	0.0870056988732762	41358	956	114.117	9.45583014461045	0.248220733458042	39921.766	1	0.002	**	0.041841	0.03005720;0.05654224	2.2e-16	***
LTR	ERV1--int	HERV3-int	18	0.0391525644929743	41358	303	32.228	5.45084651478353	0.0701004915821986	39921.766	5	0.01	**	0.05940594	0.03558414;0.09226409	0.006606	**
LTR	ERV1--int	MER89-int	37	0.0804802714577805	41358	696	65.939	7.30278095040578	0.143426719450124	39921.766	1	0.002	**	0.05316092	0.03770281;0.07253384	7.353e-05	***
LTR	ERV1--int	MER31-int	43	0.0935311262887719	41358	1145	140.176	10.2423595880017	0.304902771131509	39921.766	1	0.002	**	0.03755459	0.02730927;0.05025462	2.2e-16	***
LTR	ERV1--int	MER34-int	29	0.0630791316831252	41358	401	49.067	6.61591122078292	0.106727715665376	39921.766	1	0.002	**	0.0723192	0.04896532;0.10221292	0.001695	**
LTR	ERV1--int	LTR19-int	11	0.023926567190151	41358	231	26.523	4.77076841098278	0.0576913037803976	39921.766	1	0.002	**	0.04761905	0.02400775;0.08360473	0.0005965	***
LTR	ERV1--int	HERVIP10B3-int	15	0.0326271370774786	41358	239	23.449	4.72352735894594	0.0510049158219863	39921.766	41	0.082	ns	0.06276151	0.03554932;0.10140357	0.06481	ns
LTR	ERV1--int	MER66-int	47	0.1022316961761	41358	776	89.247	8.55132247761223	0.194124940183582	39921.766	1	0.002	**	0.06056701	0.04483814;0.07973037	3.541e-07	***
LTR	ERV1--int	HUERS-P2-int	31	0.067429416626789	41358	257	27.498	4.9850623714099	0.0598120676904337	39921.766	802	0.4	ns	0.1206226	0.08344753;0.16682755	0.4793	ns
LTR	ERV1--int	HERV-Fc2-int	2	0.00435028494366381	41358	3	1.42921686746988	0.777388978625966	0.00310875030989229	39921.766	608	0.788	ns	0.6666667	0.09429932;0.99159624	0.6082	ns
LTR	ERV1--int	HERV30-int	3	0.00652542741549572	41358	69	7.908	2.69532944197936	0.0172010266672467	39921.766	42	0.084	ns	0.04347826	0.009057607;0.121847149	0.08497	ns
LTR	ERV1--int	MER34B-int	25	0.0543785617957976	41358	593	66.879	7.71802610302186	0.145471353373646	39921.766	1	0.002	**	0.04215852	0.02746552;0.06160748	1.56e-09	***
LTR	ERV1--int	MER61-int	121	0.263192239091661	41358	1204	157.345	11.3659649902751	0.342247792230391	39921.766	1	0.002	**	0.1004983	0.08409185;0.11888460	0.001538	**
LTR	ERV1--int	MER83B-int	22	0.0478531343803019	41358	267	37.083	5.48417607186232	0.0806608082829425	39921.766	3	0.006	**	0.082397	0.05235746;0.12209320	0.005931	**
LTR	ERV1--int	LTR23-int	12	0.0261017096619829	41358	173	27.843	4.49294308193834	0.0605624918432157	39921.766	1	0.002	**	0.06936416	0.03635275;0.11802999	0.0005636	***
LTR	ERV1--int	LTR46-int	5	0.0108757123591595	41358	80	14.53	3.50333746210287	0.0316048201157176	39921.766	2	0.004	**	0.0625	0.02060307;0.13985708	0.003407	**
LTR	ERV1--int	HERVIP10FH-int	40	0.0870056988732762	41358	400	48.134	6.50940983626139	0.104698307739157	39921.766	123	0.246	ns	0.1	0.07240629;0.13367786	0.2484	ns
LTR	ERV1--int	PRIMAX-int	8	0.0174011397746552	41358	72	8.62	2.65077849444774	0.018749728107191	39921.766	505	0.994	ns	0.1111111	0.04920804;0.20724687	1	ns
LTR	ERV1--int	MER65-int	55	0.119632835950755	41358	1038	115.805	10.1427733313355	0.251892373950494	39921.766	1	0.002	**	0.05298651	0.04016272;0.06841387	5.788e-11	***
LTR	ERV1--int	HERVH-int	110	0.23926567190151	41358	5787	654.431	23.3238770842723	1.42348066298343	39921.766	1	0.002	**	0.01900812	0.01564761;0.02286508	2.2e-16	***
LTR	ERV1--int	HUERS-P3b-int	49	0.106581981119763	41358	519	64.644	7.59993572492708	0.140609909949102	39921.766	20	0.04	*	0.09441233	0.07066397;0.12289544	0.03904	*
LTR	ERV1--int	MER50-int	38	0.0826554139296124	41358	544	79.805	7.91224232304462	0.173587244964545	39921.766	1	0.002	**	0.06985294	0.04990298;0.09462056	4.008e-08	***
LTR	ERV1--int	HUERS-P1-int	47	0.1022316961761	41358	498	63.607	7.48040824470886	0.138354287205812	39921.766	14	0.028	*	0.09437751	0.07017032;0.12352371	0.02645	*
LTR	ERV1--int	HERVH48-int	7	0.0152259973028233	41358	120	17.081	4.04608573930531	0.0371536085613608	39921.766	9	0.018	*	0.05833333	0.02377202;0.11649838	0.005724	**
LTR	ERV1--int	PABL_A-int	27	0.0587288467394614	41358	449	58.746	7.08757488268856	0.127780919650237	39921.766	1	0.002	**	0.06013363	0.03999874;0.08628810	1.616e-06	***
LTR	ERV1--int	MER57A-int	99	0.215339104711359	41358	1903	216.199	13.65217128448	0.470263627267586	39921.766	1	0.002	**	0.05202312	0.04247995;0.06297476	2.2e-16	***
LTR	ERV1--int	HERV9-int	24	0.0522034193239657	41358	355	38.649	6.37200136545821	0.0840670813938313	39921.766	9	0.018	*	0.06760563	0.04379320;0.09892405	0.01041	*
LTR	ERV1--int	MER4-int	131	0.28494366380998	41358	3018	408.124	17.5519427612642	0.887727846173924	39921.766	1	0.002	**	0.04340623	0.03641662;0.05129729	2.2e-16	***
LTR	ERV1--int	HERVFH21-int	7	0.0152259973028233	41358	131	15.973	3.79930331846584	0.034743550702571	39921.766	7	0.014	*	0.05343511	0.0217508;0.1069981	0.01528	*
LTR	ERV1--int	PABL_B-int	14	0.0304519946056467	41358	246	29.696	5.08738296823282	0.0645930308435203	39921.766	3	0.006	**	0.05691057	0.03145932;0.09364353	0.001155	**
LTR	ERV1--int	HERVS71-int	12	0.0261017096619829	41358	174	17.754	4.34906868172927	0.0386174794449036	39921.766	107	0.214	ns	0.06896552	0.03614082;0.11736956	0.1684	ns
LTR	ERV1--int	HERV35I-int	35	0.0761299865141167	41358	615	74.636	8.08262536759145	0.162343933527646	39921.766	1	0.002	**	0.05691057	0.03995676;0.07826316	1.228e-07	***
LTR	ERV1--int	HERVIP10F-int	26	0.0565537042676295	41358	302	33.51	5.92190585613863	0.0728890242310871	39921.766	118	0.236	ns	0.08609272	0.05700942;0.12360058	0.1988	ns
LTR	ERV1--int	LTR37-int	53	0.115282551007091	41358	1383	147.311	11.0879764710348	0.32042241266803	39921.766	1	0.002	**	0.03832249	0.02883549;0.04982931	2.2e-16	***
LTR	ERV1--int	MER4B-int	90	0.195762822464871	41358	1527	215.287	12.4964311622075	0.468279897333275	39921.766	1	0.002	**	0.0589391	0.04765706;0.07195196	2.2e-16	***
LTR	ERV1--int	ERV24_Prim-int	30	0.0652542741549571	41358	416	46.822	6.02300527914368	0.101844520816113	39921.766	3	0.006	**	0.07211538	0.04918191;0.10135063	0.008128	**
LTR	ERV1--int	LOR1-int	63	0.13703397572541	41358	1390	162.946	12.1258451301392	0.354430765215122	39921.766	1	0.002	**	0.04532374	0.03500086;0.05761902	2.2e-16	***
LTR	ERV1--int	HERVE-int	25	0.0543785617957976	41358	268	31.343	5.78557031102586	0.0681754904946274	39921.766	151	0.302	ns	0.09328358	0.06128062;0.13462259	0.2542	ns
LTR	ERV1--int	MER51-int	31	0.067429416626789	41358	608	82.288	7.76462139098523	0.178988123722104	39921.766	1	0.002	**	0.05098684	0.03490244;0.07159394	1.276e-11	***
LTR	ERV1--int	HERV-Fc1-int	0	0	41358	6	1.34405940594059	0.71004096371931	0.00292352069852655	39921.766	1	0.002	**	0	0.0000000;0.4592581	0.3489	ns
LTR	ERV1--int	MER84-int	17	0.0369774220211424	41358	140	17.988	3.90910950692574	0.0391264627833123	39921.766	469	0.938	ns	0.1214286	0.07235294;0.18728845	0.8997	ns
LTR	ERV1--int	HERV17-int	43	0.0935311262887719	41358	899	99.413	9.44593333962593	0.216237438552225	39921.766	1	0.002	**	0.04783092	0.03482848;0.06389004	4.197e-11	***
LTR	ERV1--int	MER101-int	55	0.119632835950755	41358	1219	131.962	10.1667063456125	0.287036150867882	39921.766	1	0.002	**	0.04511895	0.03416767;0.05832630	3.801e-15	***
LTR	ERV1--int	MER110-int	25	0.0543785617957976	41358	393	41.26	5.82686471031827	0.0897463783877844	39921.766	4	0.008	**	0.06361323	0.04158661;0.09247599	0.006394	**
LTR	ERV1--int	HERVI-int	16	0.0348022795493105	41358	76	8.478	3.07326552073864	0.0184408578761909	39921.766	993	0.018	*	0.2105263	0.1253901;0.3192445	0.01025	*
LTR	ERV1--int	HERV9NC-int	13	0.0282768521338148	41358	257	35.003	5.98571798699368	0.0761365119415322	39921.766	1	0.002	**	0.05058366	0.02720517;0.08494640	1.062e-05	***
LTR	ERV1--int	HERVE_a-int	15	0.0326271370774786	41358	189	26.472	4.97774989267178	0.0575803715143342	39921.766	8	0.016	*	0.07936508	0.04509969;0.12752200	0.01539	*
LTR	ERV1--int	MER57-int	82	0.178361682690216	41358	1272	149.283	11.1600832639572	0.324711793622482	39921.766	1	0.002	**	0.06446541	0.05159616;0.07938960	2.96e-10	***
LTR	ERV1--int	LTR43-int	9	0.0195762822464871	41358	147	16.245	3.30331453042045	0.0353351894549093	39921.766	17	0.034	*	0.06122449	0.0283751;0.1130402	0.06404	ns
LTR	ERV1--int	MER83A-int	8	0.0174011397746552	41358	102	13.649	3.53529309920653	0.0296885195980337	39921.766	75	0.15	ns	0.07843137	0.03446934;0.14870189	0.1098	ns
LTR	ERV1--int	tot	1761	3.83042589289598	41358	42759	4188.892	52.5458600025102	9.11143689911689	39921.766	1	0.002	**	0.04118431	0.03932032;0.04311092	2.2e-16	***
LTR	ERV1--int	LTR38-int	10	0.0217514247183191	41358	116	12.104	3.26831238804767	0.0263279244790534	39921.766	329	0.658	ns	0.0862069	0.04211589;0.15282623	0.6484	ns
LTR	ERV1--int	LTR49-int	108	0.234915386957846	41358	2182	266.505	15.408549522859	0.579686344455562	39921.766	1	0.002	**	0.04949588	0.04077640;0.05944901	2.2e-16	***
LTR	ERV1--int	HUERS-P3-int	63	0.13703397572541	41358	715	83.631	8.4672624580518	0.181909340061774	39921.766	5	0.01	**	0.08811189	0.06837061;0.11132658	0.01451	*
LTR	ERV1--int	HERV9N-int	27	0.0587288467394614	41358	237	22.521	4.92969176124236	0.0489863836081263	39921.766	841	0.322	ns	0.1139241	0.07643351;0.16141261	0.3181	ns
LTR	ERV1--int	HERVP71A-int	15	0.0326271370774786	41358	250	25.813	4.77921247402455	0.056146952625397	39921.766	9	0.018	*	0.06	0.03396696;0.09703078	0.0219	*
LTR	ERV1--int	MER52-int	64	0.139209118197242	41358	489	60.375	7.09920937666821	0.131324226736851	39921.766	731	0.542	ns	0.1308793	0.1022716;0.1640372	0.6302	ns
LTR	ERV1--int	Harlequin-int	31	0.067429416626789	41358	570	67.422	7.71021162896086	0.146652455735851	39921.766	1	0.002	**	0.05438596	0.03724809;0.07631124	3.399e-07	***
LTR	ERV1--int	HERV15-int	5	0.0108757123591595	41358	95	11.356	3.21427994978589	0.0247009179101231	39921.766	25	0.05	*	0.05263158	0.01730788;0.11856279	0.03994	*
LTR	ERV1--int	PRIMA41-int	45	0.0978814112324357	41358	460	55.183	6.80557321809317	0.1200308870231	39921.766	91	0.182	ns	0.09782609	0.07225242;0.12870595	0.1515	ns
LTR	ERV1--int	MER41-int	101	0.219689389655022	41358	1715	221.945	13.7051744537166	0.482761995910732	39921.766	1	0.002	**	0.05889213	0.04822136;0.07110135	2.2e-16	***
LTR	ERV1--int	HERV1_I-int	6	0.0130508548309914	41358	49	6.172	2.40586870053296	0.0134249793361465	39921.766	585	0.834	ns	0.122449	0.04628903;0.24769297	1	ns
LTR	ERV1--int	LTR25-int	56	0.121807978422587	41358	592	62.716	7.32728005695381	0.13641623526341	39921.766	184	0.368	ns	0.09459459	0.07224755;0.12107981	0.4226	ns
LTR	ERV1--int	ERV24B_Prim-int	35	0.0761299865141167	41358	376	45.923	6.10527193049953	0.0998890677339366	39921.766	45	0.09	ns	0.09308511	0.06569524;0.12707928	0.09752	ns
LTR	ERVK--int	HERVK3-int	21	0.04567799190847	41358	336	38.367	5.91517542430487	0.0834536912167747	39921.766	1	0.002	**	0.0625	0.03910121;0.09395352	0.001916	**
LTR	ERVK--int	HERVK9-int	55	0.119632835950755	41358	680	74.673	8.43262593621821	0.162424413799104	39921.766	8	0.016	*	0.08088235	0.06151057;0.10398005	0.01409	*
LTR	ERVK--int	HERVK14C-int	11	0.023926567190151	41358	82	6.827	2.68929420170112	0.0148496976551964	39921.766	954	0.096	ns	0.1341463	0.06891215;0.22736062	0.1064	ns
LTR	ERVK--int	HERVK11-int	23	0.0500282768521338	41358	286	36.241	5.71135172603982	0.0788293383216601	39921.766	9	0.018	*	0.08041958	0.05166086;0.11822599	0.01623	*
LTR	ERVK--int	HERVK22-int	33	0.0717797015704529	41358	421	49.441	6.78251586961073	0.107541218949841	39921.766	10	0.02	*	0.0783848	0.05456863;0.10832196	0.01222	*
LTR	ERVK--int	tot	201	0.437203636838213	41358	2628	294.767	17.0216464376231	0.641160220994475	39921.766	1	0.002	**	0.07648402	0.06660877;0.08731454	1.264e-09	***
LTR	ERVK--int	HERVK14-int	30	0.0652542741549571	41358	407	42.616	6.25393121609563	0.0926958715795885	39921.766	19	0.038	*	0.07371007	0.05028168;0.10355539	0.04254	*
LTR	ERVK--int	HERVK11D-int	5	0.0108757123591595	41358	43	5.94673366834171	2.35658606285703	0.0129349929706828	39921.766	456	0.912	ns	0.1162791	0.03885231;0.25083243	0.8269	ns
LTR	ERVK--int	HERVK-int	26	0.0565537042676295	41358	251	30.797	5.44365910251776	0.0669878627050072	39921.766	223	0.446	ns	0.1035857	0.06878906;0.14808635	0.3878	ns
LTR	ERVK--int	HERVKC4-int	6	0.0130508548309914	41358	55	5.97597597597598	2.51516909462814	0.0129985991559925	39921.766	622	0.76	ns	0.1090909	0.0411015;0.2224709	1	ns
LTR	ERVK--int	HERVK13-int	3	0.00652542741549572	41358	67	7.699	2.82637353996024	0.0167464218906338	39921.766	56	0.112	ns	0.04477612	0.009330843;0.125327036	0.08257	ns
LTR	ERVL-MaLR--int	MLT1J-int	92	0.200113107408535	41358	1434	137.618	10.1447026073213	0.299338756688563	39921.766	1	0.002	**	0.06415621	0.05202895;0.07810411	1.966e-05	***
LTR	ERVL-MaLR--int	MLT-int	37	0.0804802714577805	41358	409	48.285	6.07063650926554	0.105026754252404	39921.766	34	0.068	ns	0.09046455	0.06449574;0.12253644	0.0914	ns
LTR	ERVL-MaLR--int	MLT1K-int	23	0.0500282768521338	41358	202	21.236	4.02000801796022	0.0461913255318223	39921.766	724	0.556	ns	0.1138614	0.07356311;0.16593764	0.6467	ns
LTR	ERVL-MaLR--int	MSTB1-int	33	0.0717797015704529	41358	231	29.898	4.89648563477639	0.0650324096228303	39921.766	766	0.472	ns	0.1428571	0.1004204;0.1947356	0.5559	ns
LTR	ERVL-MaLR--int	MST-int	23	0.0500282768521338	41358	227	28.561	4.78321629849185	0.062124244137991	39921.766	157	0.314	ns	0.1013216	0.06532029;0.14814784	0.3163	ns
LTR	ERVL-MaLR--int	MLT1H-int	44	0.0957062687606038	41358	807	76.926	8.79738131024897	0.167325009788141	39921.766	1	0.002	**	0.05452292	0.03989237;0.07250634	3.253e-05	***
LTR	ERVL-MaLR--int	THE1B-int	667	1.45082002871188	41358	4215	496.924	20.4793952457007	1.0808804976726	39921.766	1001	0.002	**	0.1582444	0.1473473;0.1696172	7.266e-15	***
LTR	ERVL-MaLR--int	MLT1G3-int	15	0.0326271370774786	41358	237	22.016	4.48930928962328	0.0478879366598512	39921.766	68	0.136	ns	0.06329114	0.0358530;0.1022413	0.1442	ns
LTR	ERVL-MaLR--int	MSTA1-int	3	0.00652542741549572	41358	28	5.36036036036036	1.95343340670193	0.011659547484144	39921.766	171	0.342	ns	0.1071429	0.02266509;0.28226440	0.3401	ns
LTR	ERVL-MaLR--int	MLT1I-int	41	0.0891808413451081	41358	801	76.172	8.2783420409492	0.16568495236438	39921.766	1	0.002	**	0.05118602	0.03697891;0.06880184	5.727e-06	***
LTR	ERVL-MaLR--int	MLT1C2-int	42	0.09135598381694	41358	436	55.135	6.87153498084621	0.119926480184452	39921.766	28	0.056	ns	0.09633028	0.07031053;0.12797731	0.06076	ns
LTR	ERVL-MaLR--int	THE1A-int	168	0.36542393526776	41358	1461	174.528	12.9368689634926	0.379623265323879	39921.766	312	0.624	ns	0.1149897	0.09907616;0.13246904	0.6284	ns
LTR	ERVL-MaLR--int	MLT1E-int	3	0.00652542741549572	41358	13	1.99420625724218	0.944498683171665	0.0043376827277204	39921.766	811	0.382	ns	0.2307692	0.05038107;0.53813154	0.4358	ns
LTR	ERVL-MaLR--int	MLT1-int	26	0.0565537042676295	41358	245	30.112	5.09798444931382	0.0654978901118023	39921.766	233	0.466	ns	0.1061224	0.07050305;0.15161942	0.4954	ns
LTR	ERVL-MaLR--int	MLT1E1-int	6	0.0130508548309914	41358	45	6.05310621242485	2.24885691920822	0.0131663684091548	39921.766	602	0.8	ns	0.1333333	0.05054238;0.26792495	1	ns
LTR	ERVL-MaLR--int	MLT1J2-int	36	0.0783051289859486	41358	582	56.181	7.04285743436859	0.122201679209988	39921.766	4	0.008	**	0.06185567	0.04369533;0.08460898	0.003881	**
LTR	ERVL-MaLR--int	MLT1E2-int	8	0.0174011397746552	41358	128	14.319	3.41392646287144	0.0311458650541611	39921.766	36	0.072	ns	0.0625	0.02736668;0.11943678	0.09066	ns
LTR	ERVL-MaLR--int	MLT1A0-int	81	0.176186540218384	41358	925	111.831	9.91568251608329	0.243248357767434	39921.766	1	0.002	**	0.08756757	0.07014788;0.10766385	0.001459	**
LTR	ERVL-MaLR--int	MLT1H1-int	28	0.0609039892112933	41358	425	36.987	5.97298145882837	0.0804519946056467	39921.766	79	0.158	ns	0.06588235	0.04422130;0.09381314	0.1426	ns
LTR	ERVL-MaLR--int	MSTC-int	18	0.0391525644929743	41358	204	21.617	4.22944431328741	0.0470200548135903	39921.766	247	0.494	ns	0.08823529	0.05313382;0.13586440	0.4944	ns
LTR	ERVL-MaLR--int	THE1-int	16	0.0348022795493105	41358	200	22.471	4.36442518634552	0.0488776264845347	39921.766	87	0.174	ns	0.08	0.04641761;0.12666486	0.1779	ns
LTR	ERVL-MaLR--int	MSTD-int	65	0.141384260669074	41358	729	93.573	8.9825027891093	0.203534606516727	39921.766	2	0.004	**	0.08916324	0.06948733;0.11223521	0.001072	**
LTR	ERVL-MaLR--int	MLT1O-int	2	0.00435028494366381	41358	13	1.75804375804376	0.876756136462718	0.00382399564545995	39921.766	642	0.72	ns	0.1538462	0.01920667;0.45447106	0.6925	ns
LTR	ERVL-MaLR--int	MLT1H2-int	15	0.0326271370774786	41358	343	32.1	5.50220630967925	0.0698220733458041	39921.766	1	0.002	**	0.04373178	0.02467977;0.07110394	0.000778	***
LTR	ERVL-MaLR--int	MLT1F1-int	13	0.0282768521338148	41358	157	16.157	3.92731139264189	0.0351437769173881	39921.766	256	0.512	ns	0.08280255	0.04482604;0.13743259	0.5104	ns
LTR	ERVL-MaLR--int	MLT1A-int	33	0.0717797015704529	41358	443	44.484	6.14797052217571	0.0967590377169705	39921.766	32	0.064	ns	0.0744921	0.05182899;0.10302628	0.06917	ns
LTR	ERVL-MaLR--int	MLT1M-int	0	0	41358	1	1	0	0.0021751424718319	39921.766	1	0.002	**	0	0.000;0.975	2.2e-16	***
LTR	ERVL-MaLR--int	MLT1F2-int	21	0.04567799190847	41358	305	31.851	5.10302261800199	0.069280462870318	39921.766	17	0.034	*	0.06885246	0.04312289;0.10332467	0.03945	*
LTR	ERVL-MaLR--int	MLT1G-int	11	0.023926567190151	41358	180	16.986	3.78683827805521	0.0369469700265367	39921.766	63	0.126	ns	0.06111111	0.03089812;0.10671230	0.159	ns
LTR	ERVL-MaLR--int	MLT1G1-int	25	0.0543785617957976	41358	297	28.525	5.12851603065415	0.0620459390090051	39921.766	294	0.588	ns	0.08417508	0.05521398;0.12175124	0.5547	ns
LTR	ERVL-MaLR--int	tot	3029	6.58850654717884	41358	27209	2755.093	45.6528261067322	5.99271979814678	39921.766	1001	0.002	**	0.1113235	0.1076094;0.1151207	5.727e-08	***
LTR	ERVL-MaLR--int	MLT1J1-int	31	0.067429416626789	41358	477	48.096	6.26162854152112	0.104615652325227	39921.766	5	0.01	**	0.06498952	0.04458079;0.09098186	0.007645	**
LTR	ERVL-MaLR--int	THE1D-int	352	0.765650150084831	41358	2538	304.266	16.2403507657006	0.661821899334406	39921.766	1000	0.004	**	0.1386919	0.1254711;0.1527522	0.004066	**
LTR	ERVL-MaLR--int	MLT1F-int	42	0.09135598381694	41358	518	53.391	6.6368793244391	0.116133031713577	39921.766	37	0.074	ns	0.08108108	0.05905899;0.10801916	0.1114	ns
LTR	ERVL-MaLR--int	MLT1D-int	40	0.0870056988732762	41358	587	60.559	7.30080960036768	0.131724452951668	39921.766	3	0.006	**	0.0681431	0.04912523;0.09163838	0.004272	**
LTR	ERVL-MaLR--int	MLT1N2-int	10	0.0217514247183191	41358	73	6.841	2.42272338259831	0.0148801496498021	39921.766	924	0.156	ns	0.1369863	0.06769407;0.23752865	0.2233	ns
LTR	ERVL-MaLR--int	MSTB-int	155	0.337147083133945	41358	869	108.324	9.50006711951422	0.235620133118719	39921.766	1001	0.002	**	0.1783659	0.1534630;0.2054711	5.698e-06	***
LTR	ERVL-MaLR--int	MLT1E3-int	11	0.023926567190151	41358	72	6.92184368737475	2.53953766703747	0.0150559961877904	39921.766	961	0.082	ns	0.1527778	0.07881196;0.25694012	0.1083	ns
LTR	ERVL-MaLR--int	MLT1E1A-int	11	0.023926567190151	41358	86	10.724	2.82981127141578	0.0233262278679254	39921.766	631	0.742	ns	0.127907	0.06561579;0.21734610	0.8707	ns
LTR	ERVL-MaLR--int	MSTA-int	600	1.30508548309914	41358	3150	377.518	17.3959850625452	0.821155435681037	39921.766	1001	0.002	**	0.1904762	0.1768969;0.2046327	2.2e-16	***
LTR	ERVL-MaLR--int	THE1C-int	295	0.641667029190412	41358	1795	236.304	14.130932993517	0.513994866663766	39921.766	1001	0.002	**	0.1643454	0.1474823;0.1823132	6.786e-05	***
LTR	ERVL-MaLR--int	MLT1B-int	36	0.0783051289859486	41358	553	63.297	7.13903051938824	0.137679993039544	39921.766	1	0.002	**	0.06509946	0.04600781;0.08898895	0.0001306	***
LTR	ERVL-MaLR--int	MLT1C-int	17	0.0369774220211424	41358	117	13.115	3.28246089840375	0.0285269935180754	39921.766	905	0.194	ns	0.1452991	0.0869796;0.2224163	0.2418	ns
LTR	ERVL-MaLR--int	MLT1A1-int	47	0.1022316961761	41358	454	55.116	6.46531858026689	0.119885152477487	39921.766	110	0.22	ns	0.1035242	0.07706202;0.13528172	0.2806	ns
LTR	ERVL-MaLR--int	MSTB2-int	8	0.0174011397746552	41358	88	12.466	3.21265702576002	0.0271153260538565	39921.766	94	0.188	ns	0.09090909	0.04006967;0.17129071	0.2199	ns
LTR	ERVL-MaLR--int	MLT1L-int	7	0.0152259973028233	41358	109	9.94	2.98585252738901	0.0216209161700091	39921.766	191	0.382	ns	0.06422018	0.02620745;0.12784822	0.4062	ns
LTR	LTR	EUTREP8	36	0.0783051289859486	41358	275	26.669	4.83516471465222	0.0580088745812851	39921.766	980	0.044	*	0.1309091	0.09339879;0.17660146	0.06577	ns
LTR	LTR	LTR106_Mam	53	0.115282551007091	41358	639	61.882	7.55838641544644	0.134602166441902	39921.766	129	0.258	ns	0.0829421	0.06274466;0.10708788	0.2555	ns
LTR	LTR	LTR107_Mam	37	0.0804802714577805	41358	426	42.89	6.30187381765246	0.0932918606168704	39921.766	205	0.41	ns	0.08685446	0.06189031;0.11773003	0.3761	ns
LTR	LTR	LTR91A	196	0.426327924479053	41358	2403	225.325	13.8012263530764	0.490113977465524	39921.766	16	0.032	*	0.08156471	0.07092850;0.09323343	0.0423	*
LTR	LTR	LTR91	113	0.245791099317005	41358	1566	144.121	10.8281858410635	0.313483708182886	39921.766	4	0.008	**	0.07215837	0.05983542;0.08611280	0.00584	**
LTR	LTR	tot	624	1.35728890242311	41358	7931	740.68	25.312730677158	1.61108452603646	39921.766	1	0.002	**	0.0786786	0.07284578;0.08482320	4.339e-06	***
LTR	LTR	LTR90A	44	0.0957062687606038	41358	406	45.719	6.30537840234802	0.0994453386696829	39921.766	443	0.886	ns	0.1083744	0.0798567;0.1427487	0.8752	ns
LTR	LTR	MamRep1527	81	0.176186540218384	41358	1268	116.516	10.2771281671177	0.253438900247966	39921.766	1	0.002	**	0.06388013	0.05105026;0.07877461	0.0003758	***
LTR	LTR	LTR90B	46	0.100056553704268	41358	537	54.448	6.72432245750547	0.118432157306304	39921.766	112	0.224	ns	0.08566108	0.06339603;0.11260716	0.2525	ns
LTR	LTR	EUTREP16	44	0.0957062687606038	41358	411	42.106	5.94408076123602	0.0915865489189542	39921.766	683	0.638	ns	0.107056	0.07887131;0.14104551	0.7448	ns
LTR	ERVL--int	HERVL-int	191	0.415452212119894	41358	2324	309.118	16.508137223642	0.672375690607735	39921.766	1	0.002	**	0.08218589	0.07133657;0.09410154	2.263e-14	***
LTR	ERVL--int	LTR57-int	32	0.069604559098621	41358	366	34.475	5.64634893150044	0.0749880367164049	39921.766	384	0.768	ns	0.08743169	0.06057185;0.12118534	0.7207	ns
LTR	ERVL--int	MER76-int	8	0.0174011397746552	41358	155	19.308	3.9210343674228	0.0419976508461304	39921.766	2	0.004	**	0.0516129	0.02254320;0.09916334	0.003374	**
LTR	ERVL--int	tot	1551	3.37364597381128	41358	29730	2874.074	46.834260664304	6.25152042458781	39921.766	1	0.002	**	0.05216953	0.04966887;0.05475814	2.2e-16	***
LTR	ERVL--int	MER21-int	56	0.121807978422587	41358	1093	118.732	9.99600400640658	0.258259015965546	39921.766	1	0.002	**	0.05123513	0.03893124;0.06602040	2.794e-11	***
LTR	ERVL--int	ERVL-B4-int	235	0.511158480880498	41358	3898	463.213	19.3534024188303	1.00755426980467	39921.766	1	0.002	**	0.06028733	0.05301895;0.06822317	2.2e-16	***
LTR	ERVL--int	MER70-int	20	0.0435028494366381	41358	258	24.772	4.69873324355556	0.0538826293122199	39921.766	189	0.378	ns	0.07751938	0.04799215;0.11718470	0.3967	ns
LTR	ERVL--int	LTR52-int	13	0.0282768521338148	41358	170	26.241	4.57688396912862	0.057077913603341	39921.766	2	0.004	**	0.07647059	0.04134446;0.12721709	0.003877	**
LTR	ERVL--int	MER68-int	30	0.0652542741549571	41358	410	84.631	7.68751825603925	0.184084482533606	39921.766	1	0.002	**	0.07317073	0.04990967;0.10280990	1.656e-13	***
LTR	ERVL--int	HERVL40-int	59	0.128333405838082	41358	1333	140.838	11.158416835119	0.306342715447862	39921.766	1	0.002	**	0.04426107	0.03386145;0.05672483	5.952e-16	***
LTR	ERVL--int	ERVL47-int	12	0.0261017096619829	41358	212	22.186	4.41280827556296	0.0482577108800626	39921.766	9	0.018	*	0.05660377	0.02958668;0.09678731	0.01832	*
LTR	ERVL--int	HERVL74-int	19	0.0413277069648062	41358	371	49.8	6.61662903446912	0.108322095097229	39921.766	1	0.002	**	0.05121294	0.03111156;0.07882224	2.489e-07	***
LTR	ERVL--int	ERVL-int	65	0.141384260669074	41358	820	103.197	9.24606298273386	0.224468177665637	39921.766	1	0.002	**	0.07926829	0.06170770;0.09992081	2.411e-05	***
LTR	ERVL--int	ERV3-16A3_I-int	311	0.676469308739722	41358	6505	625.143	23.3565425326412	1.35977509026841	39921.766	1	0.002	**	0.04780938	0.04275133;0.05327757	2.2e-16	***
LTR	ERVL--int	HERVL32-int	4	0.00870056988732762	41358	114	10.92	3.35094446818041	0.0237525557924044	39921.766	17	0.034	*	0.03508772	0.009641495;0.087404458	0.02458	*
LTR	ERVL--int	ERVL-E-int	524	1.13977465523992	41358	8861	862.607	25.8530255469245	1.8762931221995	39921.766	1	0.002	**	0.05913554	0.05431342;0.06424997	2.2e-16	***
LTR	ERVL--int	LTR53-int	28	0.0609039892112933	41358	325	48.105	6.02497097713136	0.104635228607474	39921.766	1	0.002	**	0.08615385	0.05801195;0.12210852	0.001005	**
LTR	ERVL--int	HERVL18-int	26	0.0565537042676295	41358	504	49.343	6.92757838947654	0.107328054987602	39921.766	1	0.002	**	0.0515873	0.03397168;0.07467634	0.0002215	***
LTR	ERVL--int	HERV16-int	116	0.252316526732501	41358	1904	193.486	12.902180833885	0.420859616304868	39921.766	1	0.002	**	0.06092437	0.05060107;0.07262418	4.271e-10	***
LTR	ERVL--int	HERVL66-int	10	0.0217514247183191	41358	107	13.112	3.43587852830411	0.0285204680906599	39921.766	234	0.468	ns	0.09345794	0.04573196;0.16516192	0.46	ns
LTR	ERVL?	tot	320	0.69604559098621	41358	3926	394.798	18.6068108339234	0.858741897594293	39921.766	1	0.002	**	0.0815079	0.07313566;0.09050902	4.858e-05	***
LTR	ERVL?	LTR89B	60	0.130508548309914	41358	732	72.152	8.07800409446232	0.156940879627616	39921.766	74	0.148	ns	0.08196721	0.0631302;0.1042507	0.1369	ns
LTR	ERVL?	Eutr10	83	0.180536825162048	41358	999	98.472	9.15855311144152	0.214190629486231	39921.766	55	0.11	ns	0.08308308	0.0667162;0.1019542	0.111	ns
LTR	ERVL?	LTR89	98	0.213163962239527	41358	1093	105.959	9.76415166093081	0.230475921172837	39921.766	224	0.448	ns	0.08966148	0.07338948;0.10818032	0.4433	ns
LTR	ERVL?	LTR55	49	0.106581981119763	41358	406	57.447	6.68609713471878	0.124955409579327	39921.766	123	0.246	ns	0.1206897	0.0906352;0.1564040	0.2544	ns
LTR	ERVL?	LTR87	37	0.0804802714577805	41358	696	65.953	7.36919914889645	0.14345717144473	39921.766	1	0.002	**	0.05316092	0.03770281;0.07253384	7.355e-05	***
LTR	ERVK	MER9a1	35	0.0761299865141167	41358	341	35.019	5.69676154425409	0.0761713142210815	39921.766	528	0.948	ns	0.1026393	0.07253902;0.13984994	1	ns
LTR	ERVK	MER11C	93	0.202288249880367	41358	869	101.671	9.28724997036324	0.221148910253622	39921.766	192	0.384	ns	0.1070196	0.08725066;0.12949728	0.3983	ns
LTR	ERVK	LTR22	12	0.0261017096619829	41358	104	8.566	2.59120789562674	0.0186322704137121	39921.766	932	0.14	ns	0.1153846	0.06106329;0.19288105	0.2112	ns
LTR	ERVK	LTR14A	15	0.0326271370774786	41358	133	13.879	3.38050096683713	0.030188802366555	39921.766	694	0.616	ns	0.112782	0.06451473;0.17918756	0.7759	ns
LTR	ERVK	MER11A	105	0.22838995954235	41358	968	112.187	9.82234745412264	0.244022708487406	39921.766	259	0.518	ns	0.1084711	0.08957895;0.12978154	0.5138	ns
LTR	ERVK	LTR5A	24	0.0522034193239657	41358	267	26.161	5.06346894112306	0.0569039022055945	39921.766	385	0.77	ns	0.08988764	0.05844325;0.13079190	0.7573	ns
LTR	ERVK	LTR3B_	23	0.0500282768521338	41358	264	24.988	4.89508098174258	0.0543524600861356	39921.766	381	0.762	ns	0.08712121	0.05602957;0.12785609	0.7528	ns
LTR	ERVK	LTR13	60	0.130508548309914	41358	466	53.312	7.02524092184817	0.115961195458303	39921.766	853	0.298	ns	0.1287554	0.09971068;0.16260782	0.3436	ns
LTR	ERVK	LTR13A	29	0.0630791316831252	41358	189	20.985	4.28148410088208	0.0456453647713925	39921.766	973	0.058	ns	0.1534392	0.1052323;0.2128739	0.08094	ns
LTR	ERVK	LTR22C0	14	0.0304519946056467	41358	113	14.415	3.45002575029199	0.0313546787314569	39921.766	516	0.972	ns	0.1238938	0.06941867;0.19912954	1	ns
LTR	ERVK	LTR22E	14	0.0304519946056467	41358	122	11.205	3.11844507722995	0.0243724713968765	39921.766	855	0.294	ns	0.1147541	0.06417694;0.18503849	0.3481	ns
LTR	ERVK	LTR3B	7	0.0152259973028233	41358	90	8.477	2.73183709871836	0.0184386827337191	39921.766	405	0.81	ns	0.07777778	0.03184256;0.15370611	0.7195	ns
LTR	ERVK	LTR5_Hs	82	0.178361682690216	41358	653	71.907	8.43762671279931	0.156407969722017	39921.766	893	0.218	ns	0.1255743	0.1011320;0.1534583	0.2109	ns
LTR	ERVK	LTR22C2	11	0.023926567190151	41358	70	7.653	2.58365366608341	0.0166463653369296	39921.766	925	0.154	ns	0.1571429	0.08114376;0.26379977	0.1832	ns
LTR	ERVK	LTR22B2	4	0.00870056988732762	41358	40	4.34038267875126	1.78336586403975	0.0094409507085554	39921.766	552	0.9	ns	0.1	0.02792542;0.23663740	1	ns
LTR	ERVK	LTR14	16	0.0348022795493105	41358	97	10.16	3.01122358310828	0.0220994475138122	39921.766	973	0.058	ns	0.1649485	0.09732465;0.25400119	0.06574	ns
LTR	ERVK	LTR22A	16	0.0348022795493105	41358	170	19.337	4.030840939392	0.0420607299778135	39921.766	232	0.464	ns	0.09411765	0.05475785;0.14834044	0.4704	ns
LTR	ERVK	LTR5	3	0.00652542741549572	41358	27	3.16908713692946	1.53918657857186	0.00689321602847144	39921.766	612	0.78	ns	0.1111111	0.02352745;0.29158692	1	ns
LTR	ERVK	MER9a2	23	0.0500282768521338	41358	310	29.797	5.03161088599945	0.0648127202331753	39921.766	101	0.202	ns	0.07419355	0.04761121;0.10924851	0.2105	ns
LTR	ERVK	LTR5B	49	0.106581981119763	41358	442	55.287	6.99410813103061	0.120257101840171	39921.766	206	0.412	ns	0.1108597	0.08314816;0.14390509	0.389	ns
LTR	ERVK	LTR22B	14	0.0304519946056467	41358	142	12.065	3.09456803954143	0.0262430939226519	39921.766	788	0.428	ns	0.09859155	0.05495655;0.15988592	0.5458	ns
LTR	ERVK	LTR3A	24	0.0522034193239657	41358	163	18.337	3.83825001311314	0.0398855875059816	39921.766	932	0.14	ns	0.1472393	0.09667392;0.21111422	0.1713	ns
LTR	ERVK	MER11D	25	0.0543785617957976	41358	260	33.884	5.28871577176491	0.0737025275155523	39921.766	60	0.12	ns	0.09615385	0.06319621;0.13866621	0.1166	ns
LTR	ERVK	LTR3	16	0.0348022795493105	41358	92	9.995	3.00566282357303	0.0217405490059599	39921.766	984	0.036	*	0.173913	0.1028015;0.2670046	0.06228	ns
LTR	ERVK	tot	880	1.91412537521208	41358	8264	870.881	26.3377773837793	1.89429025101144	39921.766	652	0.7	ns	0.106486	0.09991463;0.11333620	0.7471	ns
LTR	ERVK	LTR13_	5	0.0108757123591595	41358	44	4.48993963782696	1.90361912069484	0.00976625840219899	39921.766	715	0.574	ns	0.1136364	0.03794371;0.24557678	0.8013	ns
LTR	ERVK	LTR22C	0	0	41358	16	1.52670623145401	0.731400667117602	0.00332080356604604	39921.766	1	0.002	**	0	0.0000000;0.2059072	0.3924	ns
LTR	ERVK	LTR14B	43	0.0935311262887719	41358	363	38.566	5.94011186165117	0.0838865445686693	39921.766	804	0.396	ns	0.1184573	0.08706868;0.15623031	0.4431	ns
LTR	ERVK	MER11B	66	0.143559403140906	41358	544	61.761	7.31897851113436	0.13433897420281	39921.766	756	0.492	ns	0.1213235	0.09508636;0.15175437	0.5434	ns
LTR	ERVK	MER9B	2	0.00435028494366381	41358	39	3.60985626283368	1.67434710009297	0.00785195167449792	39921.766	272	0.544	ns	0.05128205	0.006271972;0.173244781	0.5788	ns
LTR	ERVK	MER9a3	72	0.156610257971897	41358	575	59.716	6.80188279887339	0.129890807847914	39921.766	966	0.072	ns	0.1252174	0.09927872;0.15507693	0.1005	ns
LTR	ERVK	LTR14C	21	0.04567799190847	41358	137	10.875	3.08039995193219	0.023654674381172	39921.766	1001	0.002	**	0.1532847	0.09746036;0.22471859	0.003731	**
LTR	ERVK	LTR22B1	15	0.0326271370774786	41358	154	16.63	3.85616000315988	0.0361726193065646	39921.766	392	0.784	ns	0.0974026	0.05554679;0.15555942	0.795	ns
LTR	ERV1	LTR64	29	0.0630791316831252	41358	372	35.598	5.54825911247659	0.0774307217122722	39921.766	142	0.284	ns	0.07795699	0.05282853;0.11004142	0.2895	ns
LTR	ERV1	LTR9C	18	0.0391525644929743	41358	153	14.26	3.44271001570743	0.031017531648323	39921.766	893	0.218	ns	0.1176471	0.07123639;0.17954900	0.328	ns
LTR	ERV1	LTR43B	20	0.0435028494366381	41358	242	26.133	4.74213019631461	0.0568429982163832	39921.766	122	0.244	ns	0.08264463	0.05121186;0.12475264	0.2534	ns
LTR	ERV1	MER61F	23	0.0500282768521338	41358	159	16.49	3.78922924329715	0.0358680993605081	39921.766	961	0.082	ns	0.1446541	0.09396128;0.20910571	0.09131	ns
LTR	ERV1	MER4E	67	0.145734545612738	41358	729	92.929	8.80201308988087	0.202133814764867	39921.766	2	0.004	**	0.09190672	0.07193585;0.11524915	0.003206	**
LTR	ERV1	LTR77	13	0.0282768521338148	41358	103	8.42242242242242	2.83262869228469	0.0183199687267204	39921.766	952	0.1	ns	0.1262136	0.06894772;0.20615534	0.1044	ns
LTR	ERV1	LTR21C	2	0.00435028494366381	41358	22	2.585313174946	1.35037942983376	0.00562342448981164	39921.766	492	0.984	ns	0.09090909	0.01120559;0.29161274	1	ns
LTR	ERV1	LTR10F	53	0.115282551007091	41358	449	47.151	6.41758399901274	0.102560142689346	39921.766	832	0.34	ns	0.1180401	0.08968233;0.15154362	0.3558	ns
LTR	ERV1	LTR2752	58	0.12615826336625	41358	230	23.078	4.62896784859685	0.0501979379649367	39921.766	1001	0.002	**	0.2521739	0.1974028;0.3134539	3.506e-11	***
LTR	ERV1	MER95	14	0.0304519946056467	41358	139	15.432	3.62526116556014	0.03356679862531	39921.766	416	0.832	ns	0.1007194	0.05616691;0.16321445	0.788	ns
LTR	ERV1	LTR68	24	0.0522034193239657	41358	352	34.416	5.60431551149223	0.0748597033105668	39921.766	30	0.06	ns	0.06818182	0.04417065;0.09975274	0.07181	ns
LTR	ERV1	LTR9B	54	0.117457693478923	41358	685	77.551	8.16149551301775	0.168684473833036	39921.766	4	0.008	**	0.07883212	0.05977339;0.10160902	0.003726	**
LTR	ERV1	MER57E3	9	0.0195762822464871	41358	243	32.562	5.25811789557859	0.0708269891677905	39921.766	1	0.002	**	0.03703704	0.01707313;0.06914119	6.409e-07	***
LTR	ERV1	HERV-Fc1_LTR3	1	0.0021751424718319	41358	5	1.18528610354223	0.447825788724586	0.00257816614508686	39921.766	308	0.616	ns	0.2	0.005050763;0.716417936	1	ns
LTR	ERV1	LTR6B	17	0.0369774220211424	41358	154	16.475	3.82125332541261	0.0358354722234306	39921.766	635	0.734	ns	0.1103896	0.06563575;0.17085463	0.896	ns
LTR	ERV1	LTR60B	18	0.0391525644929743	41358	247	27.253	4.8181122034678	0.0592791577848349	39921.766	26	0.052	ns	0.07287449	0.04375952;0.11272930	0.06669	ns
LTR	ERV1	LTR12F	58	0.12615826336625	41358	637	59.193	7.20302954558945	0.128753208335146	39921.766	462	0.924	ns	0.09105181	0.06986505;0.11611543	0.9456	ns
LTR	ERV1	MER90a	115	0.250141384260669	41358	1252	142.761	10.4488783157839	0.310525514421195	39921.766	4	0.008	**	0.09185304	0.07642855;0.10922392	0.01272	*
LTR	ERV1	LTR109A2	1	0.0021751424718319	41358	26	2.78154825026511	1.48273823538965	0.00605026373660136	39921.766	208	0.416	ns	0.03846154	0.0009732879;0.1963696468	0.518	ns
LTR	ERV1	MER51B	69	0.150084830556401	41358	713	81.147	8.21723274064414	0.176506286161744	39921.766	72	0.144	ns	0.09677419	0.07607708;0.12087563	0.1573	ns
LTR	ERV1	LTR58	7	0.0152259973028233	41358	76	8.054	2.75293709747656	0.0175185974681342	39921.766	434	0.868	ns	0.09210526	0.03783805;0.18060789	0.8525	ns
LTR	ERV1	LTR78B	256	0.556836472788968	41358	3270	314.764	16.0978708357797	0.684656545003698	39921.766	1	0.002	**	0.07828746	0.06930784;0.08802956	0.0003716	***
LTR	ERV1	LTR12C	310	0.674294166267891	41358	2731	292.479	16.9024629049216	0.636183495018924	39921.766	845	0.314	ns	0.1135115	0.1018502;0.1260082	0.2788	ns
LTR	ERV1	MER41B	219	0.476356201331187	41358	2851	305.816	15.2200457881635	0.665193370165746	39921.766	1	0.002	**	0.07681515	0.06730299;0.08720634	4.83e-08	***
LTR	ERV1	LTR12	83	0.180536825162048	41358	778	82.045	8.24772695959317	0.178459564101449	39921.766	574	0.856	ns	0.1066838	0.08587233;0.13052903	0.907	ns
LTR	ERV1	LTR6A	34	0.0739548440422848	41358	287	26.772	4.72846427229543	0.0582329142558838	39921.766	941	0.122	ns	0.1184669	0.08345319;0.16159604	0.1542	ns
LTR	ERV1	MER50B	53	0.115282551007091	41358	692	81.964	8.12888570363636	0.17828337756123	39921.766	1	0.002	**	0.0765896	0.05789437;0.09898638	0.0004014	***
LTR	ERV1	MER101B	17	0.0369774220211424	41358	261	24.364	4.34653843838938	0.0529951711837125	39921.766	53	0.106	ns	0.0651341	0.03839756;0.10223956	0.1354	ns
LTR	ERV1	HERV1_LTRb	2	0.00435028494366381	41358	10	2.26321467098166	1.08184289024783	0.00492281435372528	39921.766	590	0.824	ns	0.2	0.02521073;0.55609546	1	ns
LTR	ERV1	LTR25	17	0.0369774220211424	41358	284	28.692	4.44959941286124	0.062409187801801	39921.766	6	0.012	*	0.05985915	0.03525326;0.09411228	0.01799	*
LTR	ERV1	LTR10B2	15	0.0326271370774786	41358	101	10.414	3.05678719376209	0.0226519337016575	39921.766	948	0.108	ns	0.1485149	0.08557233;0.23309690	0.1394	ns
LTR	ERV1	LTR24B	34	0.0739548440422848	41358	454	46.186	6.22367561318374	0.100461130204028	39921.766	25	0.05	*	0.07488987	0.05241824;0.10308090	0.062	ns
LTR	ERV1	LTR45C	42	0.09135598381694	41358	424	38.821	5.83686799816716	0.0844412058989864	39921.766	740	0.524	ns	0.0990566	0.07232712;0.13153345	0.5562	ns
LTR	ERV1	MER31B	114	0.247966241788837	41358	1486	159.527	11.5487074447162	0.346993953103928	39921.766	1	0.002	**	0.07671602	0.06369510;0.09143775	7.962e-05	***
LTR	ERV1	LTR49	130	0.282768521338148	41358	1462	171.621	12.2376108010558	0.373300126158263	39921.766	1	0.002	**	0.08891929	0.07482466;0.10468981	0.000544	***
LTR	ERV1	LTR35	4	0.00870056988732762	41358	105	10.379	3.05133899618998	0.0225758037151433	39921.766	21	0.042	*	0.03809524	0.01047559;0.09467228	0.03281	*
LTR	ERV1	MER4B	157	0.341497368077609	41358	1738	203.823	12.873593142569	0.443344064036194	39921.766	1	0.002	**	0.09033372	0.07726948;0.10479940	0.0003412	***
LTR	ERV1	MER34A1	54	0.117457693478923	41358	775	76.166	7.84576318786133	0.165671901509549	39921.766	2	0.004	**	0.06967742	0.05277388;0.08993888	0.006519	**
LTR	ERV1	MER89	108	0.234915386957846	41358	1388	134.311	10.9592145422646	0.292145560534215	39921.766	10	0.02	*	0.0778098	0.06426284;0.09317441	0.01605	*
LTR	ERV1	MER92D	16	0.0348022795493105	41358	231	25.547	4.41126401955837	0.0555683647278897	39921.766	22	0.044	*	0.06926407	0.04010592;0.11004507	0.04572	*
LTR	ERV1	MER49	112	0.243615956845173	41358	1335	147.274	10.9804140857025	0.320341932396572	39921.766	2	0.004	**	0.08389513	0.06957817;0.10007372	0.00164	**
LTR	ERV1	LTR1A1	45	0.0978814112324357	41358	359	42.35	6.05972113386583	0.0921172836820812	39921.766	702	0.6	ns	0.1253482	0.09291831;0.16411091	0.6243	ns
LTR	ERV1	LTR72	12	0.0261017096619829	41358	153	15.051	3.80958159276211	0.032738069343542	39921.766	263	0.526	ns	0.07843137	0.04118278;0.13299569	0.497	ns
LTR	ERV1	MER34D	17	0.0369774220211424	41358	249	24.443	4.70945112830889	0.0531670074389873	39921.766	70	0.14	ns	0.06827309	0.04027163;0.10706310	0.1347	ns
LTR	ERV1	LTR26	73	0.158785400443729	41358	596	64.33	7.17039151751943	0.139926915212946	39921.766	884	0.236	ns	0.1224832	0.09724832;0.15152752	0.2613	ns
LTR	ERV1	LTR29	61	0.132683690781746	41358	708	82.928	7.90982815119151	0.180380214904076	39921.766	5	0.01	**	0.08615819	0.0665436;0.1092993	0.009986	**
LTR	ERV1	LTR27C	34	0.0739548440422848	41358	120	11.763	3.25659890628803	0.0255862008961587	39921.766	1001	0.002	**	0.2833333	0.2048557;0.3728205	9.034e-09	***
LTR	ERV1	LTR23	51	0.110932266063427	41358	856	86.032	8.80820983858586	0.187131857136642	39921.766	1	0.002	**	0.05957944	0.04467891;0.07759520	2.462e-05	***
LTR	ERV1	MER61E	37	0.0804802714577805	41358	318	33.187	5.30850366969933	0.0721864532126854	39921.766	799	0.406	ns	0.1163522	0.08325959;0.15679625	0.4633	ns
LTR	ERV1	PABL_A	34	0.0739548440422848	41358	524	64.242	7.35605516207889	0.139735502675425	39921.766	1	0.002	**	0.0648855	0.04535005;0.08949364	1.821e-05	***
LTR	ERV1	MER65D	32	0.069604559098621	41358	470	41.366	6.37845817801836	0.0899769434897986	39921.766	86	0.172	ns	0.06808511	0.04703290;0.09475912	0.1423	ns
LTR	ERV1	MER57E1	48	0.104406838647931	41358	501	51.136	6.58975939840969	0.111228085439596	39921.766	353	0.706	ns	0.09580838	0.07148796;0.12501879	0.7121	ns
LTR	ERV1	LTR8	315	0.68516987862705	41358	3403	386.755	17.4283884431041	0.841247226693349	39921.766	1	0.002	**	0.09256538	0.0830341;0.1028032	7.941e-05	***
LTR	ERV1	LTR8A	140	0.304519946056467	41358	1442	162.69	11.5947547769816	0.353873928742333	39921.766	25	0.05	*	0.09708738	0.08229171;0.11354684	0.06097	ns
LTR	ERV1	MER57B2	85	0.184887110105712	41358	1104	110.886	9.57866142813048	0.241192848131553	39921.766	3	0.006	**	0.07699275	0.06195917;0.09432457	0.009127	**
LTR	ERV1	LTR39	69	0.150084830556401	41358	1272	128.728	10.8574352358142	0.280001740113977	39921.766	1	0.002	**	0.05424528	0.04244787;0.06815218	2.238e-09	***
LTR	ERV1	MER4E1	69	0.150084830556401	41358	1050	113.628	9.85843825384147	0.247157088789316	39921.766	1	0.002	**	0.06571429	0.05148589;0.08243242	2.804e-06	***
LTR	ERV1	LTR44	23	0.0500282768521338	41358	218	21.719	4.23532489627147	0.0472419193457171	39921.766	685	0.634	ns	0.1055046	0.06806586;0.15409561	0.7346	ns
LTR	ERV1	LTR1B	54	0.117457693478923	41358	321	32.915	5.4158199846474	0.0715948144603472	39921.766	1001	0.002	**	0.1682243	0.1289741;0.2137241	0.0002988	***
LTR	ERV1	LTR46	22	0.0478531343803019	41358	255	32.416	4.79666049996787	0.070509418366903	39921.766	18	0.036	*	0.08627451	0.054858;0.127707	0.04845	*
LTR	ERV1	LTR1B1	24	0.0522034193239657	41358	168	17.974	4.0320691439485	0.0390960107887067	39921.766	942	0.12	ns	0.1428571	0.09372538;0.20506415	0.134	ns
LTR	ERV1	MER4D1	106	0.230565102014182	41358	1536	163.738	11.5731280686465	0.356153478052812	39921.766	1	0.002	**	0.06901042	0.05684263;0.08285537	5.273e-07	***
LTR	ERV1	HERV1_LTRa	1	0.0021751424718319	41358	27	3.2119341563786	1.51964193157189	0.00698641440026667	39921.766	126	0.252	ns	0.03703704	0.0009372571;0.1897056174	0.3641	ns
LTR	ERV1	LTR38B	17	0.0369774220211424	41358	226	23.201	4.37650005743777	0.050465480488972	39921.766	89	0.178	ns	0.07522124	0.04442782;0.11770597	0.1893	ns
LTR	ERV1	LTR28B	36	0.0783051289859486	41358	261	28.764	4.87381350259302	0.0625657980597729	39921.766	938	0.128	ns	0.137931	0.09851059;0.18580786	0.1653	ns
LTR	ERV1	LTR1A2	79	0.17183625527472	41358	837	87.329	8.61864490741091	0.189953016922608	39921.766	195	0.39	ns	0.09438471	0.07543724;0.11624254	0.366	ns
LTR	ERV1	MER72	60	0.130508548309914	41358	774	76.354	8.38086647805123	0.166080828294253	39921.766	31	0.062	ns	0.07751938	0.05967393;0.09865903	0.0534	ns
LTR	ERV1	MER51E	18	0.0391525644929743	41358	233	23.069	4.52666872321465	0.0501783616826902	39921.766	150	0.3	ns	0.07725322	0.04642624;0.11934648	0.3227	ns
LTR	ERV1	MER92B	65	0.141384260669074	41358	804	101.198	9.20529920934314	0.220120067864445	39921.766	1	0.002	**	0.08084577	0.06294677;0.10188639	6.319e-05	***
LTR	ERV1	LTR26C	34	0.0739548440422848	41358	312	33.036	5.29138003763692	0.0718580066994388	39921.766	618	0.768	ns	0.1089744	0.07665787;0.14894261	0.8539	ns
LTR	ERV1	MER65A	119	0.258841954147997	41358	1394	137.325	11.3663789119301	0.298701439944316	39921.766	64	0.128	ns	0.08536585	0.07122475;0.10128195	0.1055	ns
LTR	ERV1	LTR10A	38	0.0826554139296124	41358	311	29.858	5.07105034007271	0.064945403923957	39921.766	951	0.102	ns	0.1221865	0.08793558;0.16383538	0.1229	ns
LTR	ERV1	MER51C	18	0.0391525644929743	41358	180	18.768	4.03664098855356	0.0408230739113412	39921.766	493	0.986	ns	0.1	0.0603504;0.1534350	1	ns
LTR	ERV1	HERV-Fc1_LTR1	0	0	41358	17	1.93456790123457	1.0162657952439	0.00420796080661802	39921.766	1	0.002	**	0	0.0000000;0.1950643	0.2478	ns
LTR	ERV1	MER39	243	0.528559620655153	41358	3348	330.154	16.7417612744469	0.718131987645191	39921.766	1	0.002	**	0.07258065	0.06401930;0.08189717	1.735e-07	***
LTR	ERV1	LTR71B	33	0.0717797015704529	41358	233	22.564	4.47861161097522	0.0490799147344151	39921.766	991	0.022	*	0.1416309	0.09953968;0.19311506	0.02618	*
LTR	ERV1	MER34B	57	0.123983120894419	41358	667	71.291	7.86843257779027	0.155068081959368	39921.766	35	0.07	ns	0.08545727	0.0653655;0.1093035	0.07899	ns
LTR	ERV1	LTR19B	38	0.0826554139296124	41358	283	29.202	4.92579531237946	0.0635185104624353	39921.766	972	0.06	ns	0.1342756	0.09680387;0.17961636	0.09574	ns
LTR	ERV1	MER67C	95	0.206638534824031	41358	1648	174.705	12.6557553367289	0.380008265541393	39921.766	1	0.002	**	0.05764563	0.04688585;0.07001246	6.233e-12	***
LTR	ERV1	LTR51	34	0.0739548440422848	41358	414	43.977	6.48494606959268	0.0956562404837517	39921.766	68	0.136	ns	0.0821256	0.05754339;0.11287245	0.129	ns
LTR	ERV1	LTR48B	81	0.176186540218384	41358	1013	105.553	9.42507416538578	0.229592813329273	39921.766	6	0.012	*	0.07996051	0.06400465;0.09840549	0.01011	*
LTR	ERV1	MER41C	66	0.143559403140906	41358	837	93.308	8.85593380528351	0.202958193761691	39921.766	3	0.006	**	0.07885305	0.06150708;0.09923028	0.002068	**
LTR	ERV1	LTR27E	50	0.108757123591595	41358	222	20.577	4.38717657706164	0.0447579066428851	39921.766	1001	0.002	**	0.2252252	0.1720295;0.2859160	3.604e-09	***
LTR	ERV1	LTR1	34	0.0739548440422848	41358	244	25.722	4.61367554147472	0.0559490146604603	39921.766	966	0.072	ns	0.1393443	0.09846851;0.18924115	0.09433	ns
LTR	ERV1	LTR31	23	0.0500282768521338	41358	241	24.209	4.6586502360686	0.0526580241005786	39921.766	468	0.936	ns	0.09543568	0.0614638;0.1397559	0.9146	ns
LTR	ERV1	MER87	19	0.0413277069648062	41358	165	19.102	4.1403790573737	0.0415495714969331	39921.766	551	0.902	ns	0.1151515	0.07077061;0.17397215	1	ns
LTR	ERV1	LTR4	10	0.0217514247183191	41358	102	12.392	3.22253327689889	0.026954365510941	39921.766	287	0.574	ns	0.09803922	0.04802276;0.17291434	0.5464	ns
LTR	ERV1	MER34C_	52	0.113107408535259	41358	651	70.06	7.62656964595253	0.152390481576543	39921.766	10	0.02	*	0.07987711	0.06022902;0.10343077	0.02256	*
LTR	ERV1	MER61A	79	0.17183625527472	41358	811	86.82	8.34777127653154	0.188845869404446	39921.766	189	0.378	ns	0.0974106	0.07788005;0.11992244	0.3947	ns
LTR	ERV1	LTR12_	43	0.0935311262887719	41358	545	52.005	6.80597504376091	0.113118284247618	39921.766	96	0.192	ns	0.07889908	0.05768575;0.10480690	0.2147	ns
LTR	ERV1	LTR10C	57	0.123983120894419	41358	519	64.672	7.48802286898795	0.140670813938313	39921.766	170	0.34	ns	0.1098266	0.08424956;0.13994487	0.3518	ns
LTR	ERV1	MER66B	156	0.339322225605777	41358	1430	150.812	10.8689829694774	0.328037586461913	39921.766	697	0.61	ns	0.1090909	0.09339881;0.12640862	0.636	ns
LTR	ERV1	LTR70	13	0.0282768521338148	41358	151	20.85	4.40441811127178	0.0453517205376952	39921.766	41	0.082	ns	0.08609272	0.04663875;0.14272146	0.07554	ns
LTR	ERV1	MER83B	15	0.0326271370774786	41358	147	17.826	3.92187520264285	0.0387740897028755	39921.766	278	0.556	ns	0.1020408	0.05824549;0.16271228	0.6124	ns
LTR	ERV1	HERV1_LTRd	1	0.0021751424718319	41358	16	1.70457697642164	0.875654434613378	0.00370769777792151	39921.766	368	0.736	ns	0.0625	0.001581112;0.302320738	1	ns
LTR	ERV1	LTR12E	9	0.0195762822464871	41358	112	10.87	3.26952439810284	0.0236437986688128	39921.766	354	0.708	ns	0.08035714	0.03740324;0.14706630	0.7484	ns
LTR	ERV1	MER57F	27	0.0587288467394614	41358	413	39.969	5.85596544826994	0.0869382694566494	39921.766	13	0.026	*	0.0653753	0.04352127;0.09369487	0.03013	*
LTR	ERV1	MER90	61	0.132683690781746	41358	701	75.383	8.02425695623587	0.163968764954104	39921.766	35	0.07	ns	0.08701854	0.06721473;0.11037667	0.08745	ns
LTR	ERV1	LTR61	10	0.0217514247183191	41358	184	17.654	3.77074296425816	0.0383999651977205	39921.766	20	0.04	*	0.05434783	0.02636635;0.09767458	0.05935	ns
LTR	ERV1	MER72B	18	0.0391525644929743	41358	188	18.102	3.86244928957191	0.0393744290251011	39921.766	562	0.88	ns	0.09574468	0.05773642;0.14709457	1	ns
LTR	ERV1	MER50	186	0.404576499760734	41358	2531	263.464	15.0286581092446	0.573071736198721	39921.766	1	0.002	**	0.07348874	0.06362349;0.08435375	1.521e-07	***
LTR	ERV1	LTR56	70	0.152259973028233	41358	976	95.343	9.21217755013521	0.207384608691869	39921.766	2	0.004	**	0.07172131	0.05633369;0.08974971	0.005874	**
LTR	ERV1	MER61B	50	0.108757123591595	41358	429	48.316	6.33579405333588	0.10509418366903	39921.766	645	0.714	ns	0.1165501	0.0877547;0.1507583	0.7603	ns
LTR	ERV1	LTR1D	43	0.0935311262887719	41358	296	29.409	5.1289399513959	0.0639687649541045	39921.766	995	0.014	*	0.1452703	0.1071695;0.1906493	0.01127	*
LTR	ERV1	MER57C2	37	0.0804802714577805	41358	454	42.499	6.29218488210499	0.0924413799103841	39921.766	207	0.414	ns	0.0814978	0.05802937;0.11058532	0.4204	ns
LTR	ERV1	LTR26E	14	0.0304519946056467	41358	118	11.89	3.21001623114342	0.0258624439900814	39921.766	798	0.408	ns	0.1186441	0.06640541;0.19104751	0.5388	ns
LTR	ERV1	MER4A	79	0.17183625527472	41358	834	100.948	9.13152126869781	0.219576282246487	39921.766	4	0.008	**	0.09472422	0.07571125;0.11665558	0.01937	*
LTR	ERV1	MER52D	114	0.247966241788837	41358	657	67.869	7.95292952867611	0.14762474442076	39921.766	1001	0.002	**	0.173516	0.1453179;0.2046829	5.55e-08	***
LTR	ERV1	HERV-Fc1_LTR2	0	0	41358	3	1.10188679245283	0.338496321786188	0.00239676076141478	39921.766	1	0.002	**	0	0.0000000;0.7075982	0.3028	ns
LTR	ERV1	LTR10D	18	0.0391525644929743	41358	181	21.222	4.1581252994596	0.0461608735372167	39921.766	249	0.498	ns	0.09944751	0.06001078;0.15261278	0.5627	ns
LTR	ERV1	LTR35B	18	0.0391525644929743	41358	206	22.687	4.32848319469612	0.0493474572584504	39921.766	165	0.33	ns	0.08737864	0.0526096;0.1345800	0.3721	ns
LTR	ERV1	MER65C	61	0.132683690781746	41358	680	71.174	7.98081558597977	0.154813590290164	39921.766	110	0.22	ns	0.08970588	0.06931191;0.11374009	0.2335	ns
LTR	ERV1	LTR7B	61	0.132683690781746	41358	845	92.767	8.96398706291258	0.20178144168443	39921.766	1	0.002	**	0.07218935	0.05566582;0.09176742	0.000273	***
LTR	ERV1	LTR1F	21	0.04567799190847	41358	132	16.07	3.62467077653105	0.0349545395223387	39921.766	933	0.138	ns	0.1590909	0.1012600;0.2328487	0.1837	ns
LTR	ERV1	MER52A	316	0.687345021098882	41358	1420	148.207	12.2787996123367	0.322371340322791	39921.766	1001	0.002	**	0.2225352	0.2011406;0.2450840	2.2e-16	***
LTR	ERV1	LTR27B	28	0.0609039892112933	41358	150	16.295	3.72422405943102	0.0354439465785009	39921.766	1000	0.004	**	0.1866667	0.1277683;0.2583591	0.005283	**
LTR	ERV1	MER4D	100	0.21751424718319	41358	1315	135.468	10.5494201862598	0.294662200374124	39921.766	2	0.004	**	0.07604563	0.06229903;0.09172102	0.0009187	***
LTR	ERV1	MER4D0	43	0.0935311262887719	41358	444	50.596	6.51776535825473	0.110053508504807	39921.766	137	0.274	ns	0.09684685	0.07097743;0.12823233	0.2953	ns
LTR	ERV1	MER101	45	0.0978814112324357	41358	364	43.109	5.87295586656418	0.0937682168182016	39921.766	666	0.672	ns	0.1236264	0.09162087;0.16190649	0.7455	ns
LTR	ERV1	LTR10G	15	0.0326271370774786	41358	116	11.512	3.08469955933659	0.0250402401357289	39921.766	896	0.212	ns	0.1293103	0.07421602;0.20429569	0.2757	ns
LTR	ERV1	LTR1F1	31	0.067429416626789	41358	221	22.96	4.54125786792856	0.0499412711532605	39921.766	966	0.072	ns	0.1402715	0.09733867;0.19315857	0.07803	ns
LTR	ERV1	MER51D	13	0.0282768521338148	41358	151	16.296	3.87522920630528	0.0354461217209727	39921.766	245	0.49	ns	0.08609272	0.04663875;0.14272146	0.5106	ns
LTR	ERV1	MER61D	30	0.0652542741549571	41358	267	26.733	4.75292555183661	0.0581480836994823	39921.766	787	0.43	ns	0.1123596	0.07710505;0.15650291	0.4759	ns
LTR	ERV1	MER57C1	18	0.0391525644929743	41358	187	17.856	4.02560175246751	0.0388393439770305	39921.766	570	0.864	ns	0.09625668	0.05805071;0.14785836	0.9013	ns
LTR	ERV1	MER67D	61	0.132683690781746	41358	1042	97.114	9.18320942456042	0.211236786009484	39921.766	1	0.002	**	0.05854127	0.04507180;0.07456688	6.069e-05	***
LTR	ERV1	MER41A	190	0.413277069648062	41358	2558	267.532	14.7033044980767	0.581920215774133	39921.766	1	0.002	**	0.07427678	0.06441146;0.08512924	1.877e-07	***
LTR	ERV1	MER66C	59	0.128333405838082	41358	589	66.024	7.63909548178185	0.14361160656023	39921.766	199	0.398	ns	0.1001698	0.07713072;0.12730680	0.3958	ns
LTR	ERV1	MER4A1_	54	0.117457693478923	41358	400	52.428	6.48296574453739	0.114038369513203	39921.766	627	0.75	ns	0.135	0.1030691;0.1724485	0.824	ns
LTR	ERV1	LTR9	84	0.18271196763388	41358	810	84.749	8.41039438633729	0.184341149345282	39921.766	495	0.99	ns	0.1037037	0.08356373;0.12677905	1	ns
LTR	ERV1	MER57B1	88	0.191412537521208	41358	1010	109.69	9.12069553746242	0.238591377735242	39921.766	8	0.016	*	0.08712871	0.07046441;0.10624363	0.02948	*
LTR	ERV1	LTR37A	161	0.350197937964937	41358	1963	202.012	13.1110547156114	0.439404881019707	39921.766	2	0.004	**	0.08201732	0.07025564;0.09504455	0.002028	**
LTR	ERV1	MER66D	18	0.0391525644929743	41358	246	27.619	4.82297626990847	0.0600752599295254	39921.766	21	0.042	*	0.07317073	0.04393979;0.11317754	0.05442	ns
LTR	ERV1	PRIMA4_LTR	30	0.0652542741549571	41358	334	38.179	5.66913556885863	0.0830447644320703	39921.766	91	0.182	ns	0.08982036	0.06142282;0.12573967	0.1693	ns
LTR	ERV1	PrimLTR79	12	0.0261017096619829	41358	141	14.755	3.54874182895411	0.0320942271718798	39921.766	266	0.532	ns	0.08510638	0.04475044;0.14394458	0.5809	ns
LTR	ERV1	MER83C	13	0.0282768521338148	41358	151	15.783	3.68367757553243	0.034330273632923	39921.766	274	0.548	ns	0.08609272	0.04663875;0.14272146	0.5935	ns
LTR	ERV1	MER110A	62	0.134858833253578	41358	635	66.727	7.71803336602265	0.145140731717928	39921.766	304	0.608	ns	0.0976378	0.07567899;0.12341827	0.6045	ns
LTR	ERV1	LTR9D	50	0.108757123591595	41358	724	75.984	8.21676695904534	0.165276025579675	39921.766	2	0.004	**	0.06906077	0.05168929;0.09003746	0.001042	**
LTR	ERV1	LTR06	10	0.0217514247183191	41358	98	11.281	2.95817338737772	0.0245377822247357	39921.766	404	0.808	ns	0.1020408	0.05002763;0.17965966	0.8738	ns
LTR	ERV1	LTR19C	8	0.0174011397746552	41358	129	17.636	3.65771552787842	0.0383608126332275	39921.766	3	0.006	**	0.0620155	0.02715151;0.11853932	0.01007	*
LTR	ERV1	LTR59	7	0.0152259973028233	41358	114	12.198	3.12867137689221	0.0265323878714056	39921.766	62	0.124	ns	0.06140351	0.02504132;0.12242692	0.1297	ns
LTR	ERV1	HERV-Fc2_LTR	0	0	41358	4	1.40218878248974	0.596515564848788	0.0030499603743197	39921.766	1	0.002	**	0	0.0000000;0.6023646	0.3049	ns
LTR	ERV1	MER34A	114	0.247966241788837	41358	1464	152.073	11.1575159045892	0.330780441118893	39921.766	1	0.002	**	0.07786885	0.06465875;0.09280064	0.0008227	***
LTR	ERV1	LTR78	361	0.785226432331318	41358	4812	455.097	20.1400400250896	0.989900813503284	39921.766	1	0.002	**	0.07502078	0.06773354;0.08282850	1.952e-06	***
LTR	ERV1	MER31A	135	0.293644233697307	41358	1349	143.851	11.2926667941334	0.312896419715491	39921.766	229	0.458	ns	0.1000741	0.08457384;0.11734061	0.4536	ns
LTR	ERV1	LTR10B1	34	0.0739548440422848	41358	171	16.011	4.00010998347294	0.0348262061165006	39921.766	1001	0.002	**	0.1988304	0.1418003;0.2666038	2.965e-05	***
LTR	ERV1	MER41G	16	0.0348022795493105	41358	114	12.077	3.20676696290117	0.0262691956323139	39921.766	912	0.18	ns	0.1403509	0.08240228;0.21789409	0.2236	ns
LTR	ERV1	MER41E	42	0.09135598381694	41358	360	34.851	5.40166427844022	0.0758058902858137	39921.766	921	0.162	ns	0.1166667	0.08538976;0.15441459	0.2113	ns
LTR	ERV1	LTR1C1	10	0.0217514247183191	41358	70	6.48196392785571	2.43865052844829	0.0140991950403613	39921.766	936	0.132	ns	0.1428571	0.07069045;0.24706825	0.1475	ns
LTR	ERV1	MER87B	17	0.0369774220211424	41358	202	20.359	4.38855082896147	0.0442837255840258	39921.766	259	0.518	ns	0.08415842	0.04979003;0.13132656	0.4846	ns
LTR	ERV1	MER4CL34	71	0.154435115500065	41358	896	86.81	8.89983747644344	0.188824117979728	39921.766	50	0.1	ns	0.07924107	0.06240391;0.09890359	0.07971	ns
LTR	ERV1	LTR19A	52	0.113107408535259	41358	447	49.908	6.46957428208312	0.108557010484187	39921.766	666	0.672	ns	0.1163311	0.08811302;0.14974301	0.7637	ns
LTR	ERV1	LTR7Y	14	0.0304519946056467	41358	257	31.293	5.26905246832046	0.0680667333710358	39921.766	1	0.002	**	0.05447471	0.03009834;0.08971099	0.0003893	***
LTR	ERV1	HERV1_LTRc	4	0.00870056988732762	41358	34	3.79633401221996	1.71735365323491	0.00825756734723966	39921.766	662	0.68	ns	0.1176471	0.03300168;0.27450349	0.7878	ns
LTR	ERV1	LOR1a	63	0.13703397572541	41358	808	79.701	8.47557870793697	0.173361030147475	39921.766	20	0.04	*	0.0779703	0.06043185;0.09865807	0.05128	ns
LTR	ERV1	LTR12B	8	0.0174011397746552	41358	171	16.042	4.1193695154969	0.0348936355331274	39921.766	17	0.034	*	0.04678363	0.02041137;0.09009896	0.03476	*
LTR	ERV1	LTR54	73	0.158785400443729	41358	1113	116.825	10.3094451674016	0.254111019271762	39921.766	1	0.002	**	0.0655885	0.05175979;0.08176434	6.42e-06	***
LTR	ERV1	MER51A	99	0.215339104711359	41358	941	112.507	9.38840205216485	0.244718754078392	39921.766	79	0.158	ns	0.1052072	0.08633206;0.12659305	0.1912	ns
LTR	ERV1	LTR48	75	0.163135685387393	41358	975	99.565	8.95969034348013	0.216568060207944	39921.766	3	0.006	**	0.07692308	0.06098264;0.09547174	0.008134	**
LTR	ERV1	LTR12D	49	0.106581981119763	41358	490	49.205	6.55377196177338	0.107027885326489	39921.766	526	0.952	ns	0.1	0.07489922;0.13004655	1	ns
LTR	ERV1	LTR43	47	0.1022316961761	41358	424	42.779	5.74954052218231	0.0930504198024971	39921.766	793	0.418	ns	0.1108491	0.08259308;0.14467004	0.4686	ns
LTR	ERV1	MER92A	13	0.0282768521338148	41358	151	19.937	3.95305674860072	0.0433658154609127	39921.766	47	0.094	ns	0.08609272	0.04663875;0.14272146	0.1167	ns
LTR	ERV1	LTR2C	32	0.069604559098621	41358	291	34.618	5.26172611998779	0.0752990820898769	39921.766	340	0.68	ns	0.1099656	0.07644279;0.15168275	0.7171	ns
LTR	ERV1	LTR17	84	0.18271196763388	41358	843	94.341	8.90022094854577	0.205205115935094	39921.766	140	0.28	ns	0.09964413	0.08025965;0.12187793	0.2747	ns
LTR	ERV1	MER50C	7	0.0152259973028233	41358	85	11.348	2.95391631933296	0.0246835167703485	39921.766	92	0.184	ns	0.08235294	0.03375254;0.16234390	0.2016	ns
LTR	ERV1	MER57D	37	0.0804802714577805	41358	452	41.679	6.13396972478547	0.090657763083482	39921.766	236	0.472	ns	0.08185841	0.0582891;0.1110668	0.5151	ns
LTR	ERV1	LTR73	11	0.023926567190151	41358	217	20.281	4.20829523070194	0.0441140644712229	39921.766	12	0.024	*	0.05069124	0.02557322;0.08888893	0.02651	*
LTR	ERV1	MER92C	11	0.023926567190151	41358	128	14.774	3.42266542896596	0.0321355548788446	39921.766	165	0.33	ns	0.0859375	0.04368231;0.14856349	0.3354	ns
LTR	ERV1	LTR45	15	0.0326271370774786	41358	174	17.672	4.02251123013927	0.0384391177622134	39921.766	304	0.608	ns	0.0862069	0.04905348;0.13819819	0.615	ns
LTR	ERV1	LTR24	18	0.0391525644929743	41358	308	35.026	5.55717609998155	0.0761865402183843	39921.766	1	0.002	**	0.05844156	0.03500033;0.09079229	0.001192	**
LTR	ERV1	LTR24C	25	0.0543785617957976	41358	382	39.023	5.96188015771996	0.0848805846782964	39921.766	13	0.026	*	0.06544503	0.04279686;0.09509632	0.01759	*
LTR	ERV1	MER84	29	0.0630791316831252	41358	358	39.489	5.72753731403679	0.0858942010701701	39921.766	41	0.082	ns	0.08100559	0.0549204;0.1142661	0.07671	ns
LTR	ERV1	LTR15	19	0.0413277069648062	41358	264	28.763	4.80748821558025	0.0625636229173011	39921.766	16	0.032	*	0.0719697	0.04388401;0.11010978	0.05969	ns
LTR	ERV1	MER4C	65	0.141384260669074	41358	668	76.059	7.85220836301332	0.165439161265063	39921.766	91	0.182	ns	0.09730539	0.0759021;0.1223414	0.2005	ns
LTR	ERV1	LTR1B0	16	0.0348022795493105	41358	92	10.782	3.04363922627826	0.0234523861312916	39921.766	967	0.07	ns	0.173913	0.1028015;0.2670046	0.1029	ns
LTR	ERV1	LTR27	45	0.0978814112324357	41358	315	33.875	5.35051427462847	0.0736829512333058	39921.766	989	0.026	*	0.1428571	0.1061471;0.1864468	0.05533	ns
LTR	ERV1	LTR28	26	0.0565537042676295	41358	139	17.257	3.958360723787	0.0375364336364032	39921.766	985	0.034	*	0.1870504	0.1259764;0.2619352	0.02877	*
LTR	ERV1	LTR9A1	57	0.123983120894419	41358	479	53.449	6.53943140977587	0.116259189976943	39921.766	721	0.562	ns	0.1189979	0.09138582;0.15141478	0.6112	ns
LTR	ERV1	LTR72B	18	0.0391525644929743	41358	163	17.058	3.83083689437588	0.0371035802845086	39921.766	651	0.702	ns	0.1104294	0.06677509;0.16890359	0.7976	ns
LTR	ERV1	LTR21A	10	0.0217514247183191	41358	94	12.415	3.15130222379666	0.0270043937877931	39921.766	274	0.548	ns	0.106383	0.05220727;0.18695141	0.5439	ns
LTR	ERV1	LTR37B	137	0.297994518640971	41358	2032	205.452	13.2159887393399	0.446887371122809	39921.766	1	0.002	**	0.06742126	0.05690307;0.07920726	1.327e-07	***
LTR	ERV1	MER39B	91	0.197937964936703	41358	1186	138.11	10.395092974955	0.300408926784704	39921.766	1	0.002	**	0.0767285	0.06222387;0.09337143	8.649e-06	***
LTR	ERV1	EUTREP7	20	0.0435028494366381	41358	275	28.182	4.88720377729032	0.0612998651411667	39921.766	60	0.12	ns	0.07272727	0.0449871;0.1100884	0.1115	ns
LTR	ERV1	LTR45B	25	0.0543785617957976	41358	444	42.879	6.11340598461551	0.0932679340496802	39921.766	2	0.004	**	0.05630631	0.03676621;0.08199980	0.002851	**
LTR	ERV1	MER34	102	0.221864532126854	41358	1330	134.645	10.5133965256955	0.292872058119807	39921.766	2	0.004	**	0.07669173	0.06296267;0.09232435	0.002659	**
LTR	ERV1	MER41D	50	0.108757123591595	41358	472	58.116	6.83148689621909	0.126410579892983	39921.766	122	0.244	ns	0.1059322	0.07965267;0.13726782	0.293	ns
LTR	ERV1	LTR1F2	29	0.0630791316831252	41358	135	14.037	3.45942171447752	0.0305324748771045	39921.766	1001	0.002	**	0.2148148	0.1488333;0.2937210	0.0001716	***
LTR	ERV1	LTR1E	64	0.139209118197242	41358	296	31.44	5.23773174511962	0.0683864793143951	39921.766	1001	0.002	**	0.2162162	0.1706797;0.2675334	3.996e-08	***
LTR	ERV1	LTR26B	14	0.0304519946056467	41358	138	14.017	3.5393838783379	0.0304889720276678	39921.766	566	0.872	ns	0.1014493	0.05658231;0.16435493	1	ns
LTR	ERV1	LTR71A	11	0.023926567190151	41358	166	15.814	3.80234951863475	0.0343977030495497	39921.766	125	0.25	ns	0.06626506	0.03354079;0.11547181	0.2345	ns
LTR	ERV1	LTR38C	15	0.0326271370774786	41358	127	13.776	3.4562652921571	0.0299647626919563	39921.766	692	0.62	ns	0.1181102	0.06763492;0.18731402	0.6696	ns
LTR	ERV1	LTR2B	27	0.0587288467394614	41358	326	39.812	5.59785601744024	0.0865967720885718	39921.766	16	0.032	*	0.08282209	0.0552888;0.1182145	0.0278	*
LTR	ERV1	MER66A	39	0.0848305564014443	41358	331	34.424	5.54661960016991	0.0748771044503415	39921.766	819	0.366	ns	0.1178248	0.08514102;0.15753611	0.417	ns
LTR	ERV1	MER48	15	0.0326271370774786	41358	193	20.897	4.36296074087614	0.0454539522338713	39921.766	94	0.188	ns	0.07772021	0.04415075;0.12494776	0.2019	ns
LTR	ERV1	LTR21B	4	0.00870056988732762	41358	36	4.72956609485368	1.83003110682311	0.0102874800862524	39921.766	462	0.924	ns	0.1111111	0.03111614;0.26061092	1	ns
LTR	ERV1	LTR36	52	0.113107408535259	41358	484	52.911	6.73308349966144	0.115088963327098	39921.766	484	0.968	ns	0.107438	0.08128677;0.13849736	0.942	ns
LTR	ERV1	LTR1D1	63	0.13703397572541	41358	311	36.913	5.54781120886509	0.0802910340627311	39921.766	1001	0.002	**	0.2025723	0.1593173;0.2515949	2.178e-05	***
LTR	ERV1	MER110	48	0.104406838647931	41358	784	75.518	7.96687813055693	0.164262409187802	39921.766	1	0.002	**	0.06122449	0.04548349;0.08035833	0.000539	***
LTR	ERV1	LTR26D	12	0.0261017096619829	41358	196	20.945	4.08395074084564	0.0455583590725193	39921.766	16	0.032	*	0.06122449	0.03203258;0.10450407	0.03698	*
LTR	ERV1	MER67B	37	0.0804802714577805	41358	482	53.547	6.63051692967862	0.116472353939183	39921.766	3	0.006	**	0.07676349	0.05462194;0.10425786	0.01647	*
LTR	ERV1	PABL_B	29	0.0630791316831252	41358	377	46.3	6.13511529147087	0.100709096445817	39921.766	1	0.002	**	0.07692308	0.05211955;0.10860728	0.005833	**
LTR	ERV1	LOR1b	82	0.178361682690216	41358	1101	113.595	10.0483802149871	0.247085309087745	39921.766	2	0.004	**	0.07447775	0.05966950;0.09160556	0.001264	**
LTR	ERV1	LTR34	28	0.0609039892112933	41358	264	29.307	5.17547452283716	0.0637469004219776	39921.766	438	0.876	ns	0.1060606	0.07164227;0.14963073	0.9219	ns
LTR	ERV1	MER83	55	0.119632835950755	41358	466	49.26	6.6421772423294	0.10714751816244	39921.766	831	0.342	ns	0.1180258	0.09016244;0.15084380	0.3666	ns
LTR	ERV1	LTR27D	34	0.0739548440422848	41358	273	24.761	4.81321576973712	0.0538587027450298	39921.766	971	0.062	ns	0.1245421	0.08781258;0.16966682	0.05732	ns
LTR	ERV1	MER34C2	48	0.104406838647931	41358	590	62.746	7.23545685052685	0.136481489537565	39921.766	26	0.052	ns	0.08135593	0.06059258;0.10642040	0.05242	ns
LTR	ERV1	MER57E2	8	0.0174011397746552	41358	76	8.152	2.65781112194978	0.0177317614303737	39921.766	572	0.86	ns	0.1052632	0.04655356;0.19691670	1	ns
LTR	ERV1	LTR65	43	0.0935311262887719	41358	462	53.142	6.53594327963108	0.115591421238091	39921.766	72	0.144	ns	0.09307359	0.06817765;0.12332044	0.1451	ns
LTR	ERV1	LTR10E	51	0.110932266063427	41358	288	29.967	4.91284510717028	0.0651824944533867	39921.766	1001	0.002	**	0.1770833	0.1347845;0.2261690	0.0001525	***
LTR	ERV1	LTR75_1	13	0.0282768521338148	41358	129	13.511	3.40491886430095	0.0293883499369209	39921.766	526	0.952	ns	0.1007752	0.05475866;0.16616275	1	ns
LTR	ERV1	LTR2	89	0.19358767999304	41358	854	92.687	8.87929461572669	0.201607430286684	39921.766	360	0.72	ns	0.1042155	0.0845318;0.1266771	0.7413	ns
LTR	ERV1	tot	7930	17.248879801627	41358	134544	9361.064	66.8396397464965	20.3616478879367	39921.766	1	0.002	**	0.05893983	0.05768720;0.06021151	2.2e-16	***
LTR	ERV1	MER61C	39	0.0848305564014443	41358	312	32.658	5.11871441254904	0.0710358028450864	39921.766	901	0.202	ns	0.125	0.09041766;0.16689749	0.2299	ns
LTR	ERV1	LTR38	26	0.0565537042676295	41358	237	26.403	4.70220179295845	0.0574302866837778	39921.766	530	0.944	ns	0.1097046	0.07292586;0.15660075	1	ns
LTR	ERV1	LTR1C	4	0.00870056988732762	41358	65	7.084	2.35169608463221	0.0154087092704572	39921.766	149	0.298	ns	0.06153846	0.01701997;0.15013340	0.3164	ns
LTR	ERV1	LTR60	5	0.0108757123591595	41358	42	6.44844844844845	2.20971962400857	0.0140262940976388	39921.766	340	0.68	ns	0.1190476	0.03980553;0.25631668	0.671	ns
LTR	ERV1	HERV1_LTRe	4	0.00870056988732762	41358	31	2.65193965517241	1.39755392283387	0.00576834657670077	39921.766	837	0.33	ns	0.1290323	0.03630166;0.29833583	0.3342	ns
LTR	ERV1	LTR7	130	0.282768521338148	41358	2350	251.822	14.4546619902802	0.547748727541654	39921.766	1	0.002	**	0.05531915	0.04642299;0.06534298	2.2e-16	***
LTR	ERV1	MER67A	26	0.0565537042676295	41358	476	44.281	6.49139254530006	0.0963174837951886	39921.766	1	0.002	**	0.05462185	0.03598738;0.07901205	0.002637	**
LTR	ERV1	MER34C	15	0.0326271370774786	41358	198	18.948	4.11731080296937	0.0412145995562709	39921.766	211	0.422	ns	0.07575758	0.04301931;0.12187242	0.398	ns
LTR	ERV1	LTR28C	50	0.108757123591595	41358	227	24.964	4.81808239011307	0.0543002566668117	39921.766	1001	0.002	**	0.2202643	0.1681263;0.2798646	1.894e-06	***
LTR	ERV1	MER57A1	92	0.200113107408535	41358	1058	108.202	9.58640157176274	0.235354765737156	39921.766	46	0.092	ns	0.08695652	0.07067309;0.10557870	0.1044	ns
LTR	ERV1	LTR7C	26	0.0565537042676295	41358	320	36.416	5.78449690158136	0.0792099882542306	39921.766	42	0.084	ns	0.08125	0.05376045;0.11678417	0.07751	ns
LTR	ERV1	MER65B	15	0.0326271370774786	41358	198	17.795	4.17689135858492	0.0387066602862488	39921.766	293	0.586	ns	0.07575758	0.04301931;0.12187242	0.6181	ns
LTR	ERV1	LTR38A1	11	0.023926567190151	41358	167	17.349	3.72250668986048	0.0377365467438117	39921.766	58	0.116	ns	0.06586826	0.03333712;0.11479876	0.1267	ns
LTR	ERV1	LTR30	7	0.0152259973028233	41358	145	14.64	3.59155945228522	0.0318440857876191	39921.766	16	0.032	*	0.04827586	0.01962695;0.09693598	0.03719	*
LTR	ERV1	LTR35A	9	0.0195762822464871	41358	93	9.959	2.9587282864557	0.0216622438769739	39921.766	457	0.914	ns	0.09677419	0.04521362;0.17577257	0.8676	ns
LTR	ERV1	LTR1C3	11	0.023926567190151	41358	66	8.232	2.62622791719855	0.0179057728281202	39921.766	887	0.23	ns	0.1666667	0.08624793;0.27867345	0.3482	ns
LTR	ERV1	MER52C	78	0.169661112802889	41358	381	41.199	6.01677659553689	0.0896136946970026	39921.766	1001	0.002	**	0.2047244	0.1653262;0.2487800	3.381e-08	***
LTR	ERV1	LTR76	21	0.04567799190847	41358	188	20.383	3.93061836875074	0.0443359290033497	39921.766	627	0.75	ns	0.1117021	0.07048961;0.16567032	0.8153	ns
LTR	ERV1	LTR8B	147	0.31974594335929	41358	1611	170.508	12.2444216630212	0.370879192587114	39921.766	30	0.06	ns	0.09124767	0.07763037;0.10637480	0.05698	ns
LTR	ERV1	LTR10B	10	0.0217514247183191	41358	79	7.751	2.61147828227975	0.0168595292991691	39921.766	863	0.278	ns	0.1265823	0.06240432;0.22049422	0.3476	ns
LTR	ERV1	MER4A1	202	0.439378779310045	41358	2254	262.654	14.3899741262921	0.571309870796537	39921.766	1	0.002	**	0.08961846	0.07814403;0.10217213	4.589e-05	***
LTR	ERV1	LTR54B	78	0.169661112802889	41358	861	91.853	8.68186418724491	0.199793361465176	39921.766	66	0.132	ns	0.09059233	0.07226716;0.11177379	0.1359	ns
LTR	Gypsy	MamGypsy2-I	123	0.267542524035324	41358	2287	233.522	14.1817713505274	0.50794362030713	39921.766	1	0.002	**	0.05378225	0.04489486;0.06383326	2.2e-16	***
LTR	Gypsy	MamGypLTR3a	131	0.28494366380998	41358	1326	129.794	10.7022475257351	0.28232044198895	39921.766	569	0.866	ns	0.09879336	0.08325898;0.11613104	0.8898	ns
LTR	Gypsy	X1_LR	1	0.0021751424718319	41358	15	1.74791086350975	0.914299745989467	0.00380195515619644	39921.766	363	0.726	ns	0.06666667	0.00168643;0.31948457	1	ns
LTR	Gypsy	tot	1304	2.8363857832688	41358	18029	1666.256	36.4363564598887	3.62434419454474	39921.766	1	0.002	**	0.07232792	0.06858834;0.07620613	2.2e-16	***
LTR	Gypsy	MamGypLTR1d	73	0.158785400443729	41358	751	75.654	7.73641623338196	0.164558228563971	39921.766	409	0.818	ns	0.09720373	0.07696689;0.12066602	0.8084	ns
LTR	Gypsy	MamGypLTR2b	94	0.204463392352199	41358	890	84.778	8.13922373220954	0.184404228476965	39921.766	881	0.242	ns	0.105618	0.08619603;0.12769381	0.3037	ns
LTR	Gypsy	LTR81AB	22	0.0478531343803019	41358	266	25.937	4.63816165560706	0.0564166702919041	39921.766	235	0.47	ns	0.08270677	0.05255709;0.12254211	0.4699	ns
LTR	Gypsy	LTR104_Mam	165	0.358898507852264	41358	1971	188.856	12.1227152166594	0.410788706660286	39921.766	33	0.066	ns	0.08371385	0.07185946;0.09682317	0.07196	ns
LTR	Gypsy	LTR81	39	0.0848305564014443	41358	325	31.613	5.17590774850373	0.068762778962022	39921.766	934	0.136	ns	0.12	0.08673951;0.16037695	0.1608	ns
LTR	Gypsy	MamGypLTR1b	99	0.215339104711359	41358	1214	121.644	10.3643950467302	0.26459303084352	39921.766	12	0.024	*	0.0815486	0.06677029;0.09838941	0.03133	*
LTR	Gypsy	MamGypsy2-LTR	96	0.208813677295863	41358	904	90.358	8.51753393796493	0.196541523469787	39921.766	764	0.476	ns	0.1061947	0.08686743;0.12813006	0.5417	ns
LTR	Gypsy	MamGypLTR3	55	0.119632835950755	41358	675	60.951	7.18444258208077	0.132577108800626	39921.766	226	0.452	ns	0.08148148	0.06197065;0.10474045	0.4603	ns
LTR	Gypsy	LTR81C	57	0.123983120894419	41358	728	71.693	7.69961265487006	0.155942489233045	39921.766	31	0.062	ns	0.0782967	0.05983787;0.10025485	0.07102	ns
LTR	Gypsy	MamGypLTR4	62	0.134858833253578	41358	712	66.797	7.52398839721337	0.145292991690956	39921.766	297	0.594	ns	0.08707865	0.06741302;0.11024212	0.6069	ns
LTR	Gypsy	LTR81B	88	0.191412537521208	41358	1157	107.81	9.87904324798183	0.234502109888198	39921.766	23	0.046	*	0.07605877	0.06144520;0.09286889	0.04834	*
LTR	Gypsy	MamGyp-int	66	0.143559403140906	41358	684	91.941	8.74310934170223	0.199984774002697	39921.766	4	0.008	**	0.09649123	0.0754130;0.1211234	0.002926	**
LTR	Gypsy	MamGypLTR1c	97	0.210988819767695	41358	1139	111.57	9.74042996874245	0.242680645582286	39921.766	68	0.136	ns	0.08516242	0.06960148;0.10290341	0.1625	ns
LTR	Gypsy	LTR81A	68	0.14790968808457	41358	854	79.285	8.52763129453282	0.172456170879193	39921.766	109	0.218	ns	0.07962529	0.06236002;0.09985444	0.1946	ns
LTR	Gypsy	MamGypLTR2c	92	0.200113107408535	41358	1037	102.014	9.34211320200516	0.22189498412146	39921.766	162	0.324	ns	0.08871745	0.07211648;0.10769437	0.3217	ns
LTR	Gypsy	MamGypLTR1a	86	0.187062252577544	41358	1094	106.959	9.72542558980856	0.232651063644669	39921.766	19	0.038	*	0.0786106	0.06335642;0.09617472	0.03242	*
Unknown	tot	tot	677	1.4725714534302	41358	6436	616.139	22.4346382184334	1.34019010745204	39921.766	995	0.014	*	0.1051896	0.09779665;0.11294234	0.011	*
Unknown	Unknown	UCON84	14	0.0304519946056467	41358	103	9.801	2.93325808666797	0.0213185713664245	39921.766	934	0.136	ns	0.1359223	0.0763482;0.2175284	0.1758	ns
Unknown	Unknown	UCON4	8	0.0174011397746552	41358	138	12.576	3.41465721323296	0.027354591725758	39921.766	113	0.226	ns	0.05797101	0.02535717;0.11103023	0.2342	ns
Unknown	Unknown	UCON15	2	0.00435028494366381	41358	48	4.29263370332997	1.94030514783147	0.0093370898841301	39921.766	183	0.366	ns	0.04166667	0.005086468;0.142540973	0.3185	ns
Unknown	Unknown	EUTREP6	2	0.00435028494366381	41358	14	2.08656036446469	1.04265985859749	0.00453856606878821	39921.766	617	0.77	ns	0.1428571	0.01779452;0.42812916	1	ns
Unknown	Unknown	UCON57	2	0.00435028494366381	41358	22	2.29824561403509	1.19037356946777	0.00499901164578912	39921.766	576	0.852	ns	0.09090909	0.01120559;0.29161274	1	ns
Unknown	Unknown	UCON61	3	0.00652542741549572	41358	16	2.26444444444444	1.09252807735191	0.00492548928621491	39921.766	788	0.428	ns	0.1875	0.04047373;0.45645655	0.4866	ns
Unknown	Unknown	MARE11	4	0.00870056988732762	41358	13	1.93529411764706	1.02353988419955	0.00420954043078057	39921.766	837	0.33	ns	0.3076923	0.09092039;0.61426166	0.1155	ns
Unknown	Unknown	UCON5	17	0.0369774220211424	41358	118	11.103	3.02382779511905	0.0241506068647496	39921.766	983	0.038	*	0.1440678	0.08622165;0.22061798	0.07999	ns
Unknown	Unknown	UCON24	2	0.00435028494366381	41358	23	2.27335640138408	1.20823508643872	0.00494487406226146	39921.766	561	0.882	ns	0.08695652	0.01070997;0.28037934	1	ns
Unknown	Unknown	UCON93	2	0.00435028494366381	41358	27	2.6906552094522	1.39079489158324	0.00585255842313525	39921.766	484	0.968	ns	0.07407407	0.009100073;0.242898347	1	ns
Unknown	Unknown	UCON80_AMi	23	0.0500282768521338	41358	220	23.127	4.32800214909866	0.0503045199460565	39921.766	546	0.912	ns	0.1045455	0.06743597;0.15273302	1	ns
Unknown	Unknown	MARE9	1	0.0021751424718319	41358	23	2.11461988304094	1.12183317036602	0.00459959951938256	39921.766	309	0.618	ns	0.04347826	0.001100169;0.219486607	0.7178	ns
Unknown	Unknown	UCON25	3	0.00652542741549572	41358	49	4.40464177598385	1.9438425570754	0.00958072340014759	39921.766	349	0.698	ns	0.06122449	0.01280842;0.16865890	0.623	ns
Unknown	Unknown	UCON92	2	0.00435028494366381	41358	19	1.96177558569667	1.02307636003621	0.00426714139665174	39921.766	619	0.766	ns	0.1052632	0.01301216;0.33137666	1	ns
Unknown	Unknown	UCON28c	12	0.0261017096619829	41358	65	5.76653306613226	2.31184690512738	0.0125430309873673	39921.766	995	0.014	*	0.1846154	0.09919966;0.30028362	0.01358	*
Unknown	Unknown	UCON71_Crp	29	0.0630791316831252	41358	276	26.651	4.85847751912097	0.0579697220167921	39921.766	737	0.53	ns	0.1050725	0.07150585;0.14740777	0.6102	ns
Unknown	Unknown	UCON63	1	0.0021751424718319	41358	14	1.83582089552239	0.921804742245124	0.00399317200052723	39921.766	357	0.714	ns	0.07142857	0.001806781;0.338684490	1	ns
Unknown	Unknown	UCON31	12	0.0261017096619829	41358	115	9.378	2.95225876776271	0.0203984861008396	39921.766	864	0.276	ns	0.1043478	0.05509216;0.17518137	0.3908	ns
Unknown	Unknown	EUTREP2	79	0.17183625527472	41358	819	82.101	8.57077926779457	0.178581372079871	39921.766	387	0.774	ns	0.0964591	0.07711173;0.11876560	0.7711	ns
Unknown	Unknown	UCON59	5	0.0108757123591595	41358	43	4.20366598778004	1.8653082656866	0.00914357242741558	39921.766	757	0.49	ns	0.1162791	0.03885231;0.25083243	0.6078	ns
Unknown	Unknown	UCON87	0	0	41358	6	1.29620253164557	0.548056797506487	0.00281942517867832	39921.766	1	0.002	**	0	0.0000000;0.4592581	0.3517	ns
Unknown	Unknown	UCON35	19	0.0413277069648062	41358	170	16.228	3.63857874110967	0.0352982120328882	39921.766	830	0.344	ns	0.1117647	0.06864609;0.16902350	0.4344	ns
Unknown	Unknown	Eulor4	3	0.00652542741549572	41358	31	2.725	1.4162991052754	0.00592726323574194	39921.766	680	0.644	ns	0.09677419	0.02041986;0.25753906	0.7507	ns
Unknown	Unknown	UCON20	7	0.0152259973028233	41358	46	4.64350453172205	1.88366294569209	0.0101002839250926	39921.766	916	0.172	ns	0.1521739	0.0634443;0.2886910	0.2239	ns
Unknown	Unknown	UCON71	1	0.0021751424718319	41358	17	2.07981220657277	1.104723737314	0.00452388786395086	39921.766	317	0.634	ns	0.05882353	0.001488174;0.286889397	0.7125	ns
Unknown	Unknown	UCON94	3	0.00652542741549572	41358	29	3.44012282497441	1.54864668090421	0.0074827572649202	39921.766	545	0.914	ns	0.1034483	0.02186374;0.27351520	1	ns
Unknown	Unknown	UCON66	5	0.0108757123591595	41358	64	5.82182182182182	2.28181894103007	0.0126632919080824	39921.766	481	0.962	ns	0.078125	0.02585384;0.17297833	1	ns
Unknown	Unknown	UCON68	1	0.0021751424718319	41358	12	1.4396694214876	0.68213719207727	0.00313148610407535	39921.766	399	0.798	ns	0.08333333	0.002107593;0.384796165	1	ns
Unknown	Unknown	UCON96	0	0	41358	17	1.90724269377382	0.99120092981392	0.00414852458731854	39921.766	1	0.002	**	0	0.0000000;0.1950643	0.2471	ns
Unknown	Unknown	UCON22	8	0.0174011397746552	41358	37	3.99394550958628	1.77921889372142	0.00868740050808343	39921.766	985	0.034	*	0.2162162	0.09826564;0.38213649	0.05542	ns
Unknown	Unknown	UCON48	15	0.0326271370774786	41358	195	20.069	4.17536497478635	0.0436529342671945	39921.766	144	0.288	ns	0.07692308	0.0436911;0.1236992	0.2876	ns
Unknown	Unknown	UCON67	1	0.0021751424718319	41358	20	1.92524509803922	1.04173048042234	0.00418768238143128	39921.766	351	0.702	ns	0.05	0.001265089;0.248732763	0.7153	ns
Unknown	Unknown	UCON64	1	0.0021751424718319	41358	15	2.5010775862069	1.21922700077171	0.00544020008310544	39921.766	219	0.438	ns	0.06666667	0.00168643;0.31948457	0.4912	ns
Unknown	Unknown	UCON47	21	0.04567799190847	41358	155	15.988	3.7196359622538	0.0347761778396485	39921.766	921	0.162	ns	0.1354839	0.08586339;0.19961735	0.186	ns
Unknown	Unknown	UCON1	24	0.0522034193239657	41358	241	23.523	4.75311088268126	0.0511658763649019	39921.766	594	0.816	ns	0.09958506	0.06485396;0.14454618	0.9134	ns
Unknown	Unknown	UCON28b	10	0.0217514247183191	41358	75	6.61461461461461	2.38327224626695	0.0143877291830483	39921.766	938	0.128	ns	0.1333333	0.06583383;0.23156644	0.1563	ns
Unknown	Unknown	UCON60	4	0.00870056988732762	41358	38	3.58461538461538	1.68785042167969	0.00779704916825898	39921.766	697	0.61	ns	0.1052632	0.02943452;0.24804938	0.7792	ns
Unknown	Unknown	UCON85	5	0.0108757123591595	41358	28	3.20291363163371	1.53481535325081	0.00696679347377586	39921.766	882	0.24	ns	0.1785714	0.06064291;0.36893335	0.2441	ns
Unknown	Unknown	UCON103	1	0.0021751424718319	41358	14	1.68428372739917	0.861860077993208	0.00366355707008128	39921.766	375	0.75	ns	0.07142857	0.001806781;0.338684490	1	ns
Unknown	Unknown	UCON56	1	0.0021751424718319	41358	15	1.69460227272727	0.842791784707441	0.00368600137627196	39921.766	356	0.712	ns	0.06666667	0.00168643;0.31948457	1	ns
Unknown	Unknown	UCON16	2	0.00435028494366381	41358	37	3.55020491803279	1.71255992491564	0.00772220150091962	39921.766	299	0.598	ns	0.05405405	0.00661457;0.18194912	0.577	ns
Unknown	Unknown	UCON6	12	0.0261017096619829	41358	97	9.087	2.80022718226083	0.0197655196415365	39921.766	890	0.224	ns	0.1237113	0.06558744;0.20612959	0.295	ns
Unknown	Unknown	tot	677	1.4725714534302	41358	6436	616.139	22.4346382184334	1.34019010745204	39921.766	995	0.014	*	0.1051896	0.09779665;0.11294234	0.011	*
Unknown	Unknown	UCON65	4	0.00870056988732762	41358	33	3.53838280450358	1.68552499629837	0.00769648671967543	39921.766	699	0.606	ns	0.1212121	0.03403288;0.28201623	0.7761	ns
Unknown	Unknown	UCON101	24	0.0522034193239657	41358	210	22.252	4.13710183722997	0.0484012702832035	39921.766	718	0.568	ns	0.1142857	0.07461322;0.16526309	0.6543	ns
Unknown	Unknown	UCON18	2	0.00435028494366381	41358	34	3.5630081300813	1.73940434137741	0.00775005031122221	39921.766	290	0.58	ns	0.05882353	0.007204917;0.196773209	0.5754	ns
Unknown	Unknown	UCON12A	1	0.0021751424718319	41358	24	2.67311827956989	1.39606858308822	0.00581441310212271	39921.766	198	0.396	ns	0.04166667	0.001054352;0.211201683	0.5109	ns
Unknown	Unknown	UCON76	14	0.0304519946056467	41358	140	15.253	3.50874654289852	0.033177448122852	39921.766	442	0.884	ns	0.1	0.05575757;0.16208967	0.8919	ns
Unknown	Unknown	UCON9	4	0.00870056988732762	41358	49	4.72855701311806	2.02409272268567	0.0102852851897117	39921.766	498	0.996	ns	0.08163265	0.02269088;0.19601418	1	ns
Unknown	Unknown	UCON12	8	0.0174011397746552	41358	59	6.25025025025025	2.22380936539637	0.0135951847788973	39921.766	844	0.316	ns	0.1355932	0.06040351;0.24980403	0.4011	ns
Unknown	Unknown	EUTREP14	33	0.0717797015704529	41358	382	38.083	5.65597923450052	0.0828359507547744	39921.766	215	0.43	ns	0.08638743	0.06021089;0.11918109	0.4418	ns
Unknown	Unknown	UCON26	18	0.0391525644929743	41358	206	17.744	3.92043796454349	0.0385957280201853	39921.766	600	0.804	ns	0.08737864	0.0526096;0.1345800	0.9012	ns
Unknown	Unknown	UCON27	11	0.023926567190151	41358	102	9.803	2.90871993351915	0.0213229216513682	39921.766	731	0.542	ns	0.1078431	0.05507887;0.18477236	0.616	ns
Unknown	Unknown	MamRep564	99	0.215339104711359	41358	788	77.374	8.51825596496634	0.168299473615522	39921.766	1000	0.004	**	0.1256345	0.1032940;0.1508183	0.01182	*
Unknown	Unknown	UCON17	5	0.0108757123591595	41358	33	3.25625	1.53681363275265	0.00708280767390264	39921.766	887	0.23	ns	0.1515152	0.0510887;0.3189898	0.3718	ns
Unknown	Unknown	UCON19	4	0.00870056988732762	41358	30	2.863539445629	1.51637558988717	0.00622860626795362	39921.766	814	0.376	ns	0.1333333	0.0375535;0.3072184	0.5259	ns
Unknown	Unknown	UCON75	0	0	41358	22	2.24101969872538	1.22041219248462	0.00487453712690951	39921.766	1	0.002	**	0	0.0000000;0.1543725	0.1604	ns
Unknown	Unknown	UCON70	7	0.0152259973028233	41358	59	5.324	2.23114365337645	0.0115804585200331	39921.766	839	0.326	ns	0.1186441	0.04905579;0.22929255	0.4905	ns
Unknown	Unknown	UCON41	84	0.18271196763388	41358	579	58.366	7.18245303720337	0.126954365510941	39921.766	1001	0.002	**	0.1450777	0.1173989;0.1764349	0.0008765	***
Unknown	Unknown	UCON88	7	0.0152259973028233	41358	33	3.7489837398374	1.7611724407227	0.00815457375872754	39921.766	964	0.076	ns	0.2121212	0.08980424;0.38908092	0.09247	ns
Unknown	Unknown	UCON28a	19	0.0413277069648062	41358	129	12.691	3.26407309556222	0.0276047331100187	39921.766	974	0.056	ns	0.1472868	0.09106673;0.22041415	0.07411	ns
RC	tot	tot	124	0.269717666507156	41358	1796	174.146	11.936463595352	0.378792360899639	39921.766	1	0.002	**	0.06904232	0.05775042;0.08176521	3.284e-05	***
RC	Helitron	tot	124	0.269717666507156	41358	1796	174.146	11.936463595352	0.378792360899639	39921.766	1	0.002	**	0.06904232	0.05775042;0.08176521	3.284e-05	***
RC	Helitron	Helitron1Na_Mam	28	0.0609039892112933	41358	326	32.899	5.33641042989351	0.0715600121807978	39921.766	212	0.424	ns	0.08588957	0.05783158;0.12174138	0.4084	ns
RC	Helitron	Helitron1Nb_Mam	27	0.0587288467394614	41358	359	36.012	5.29980602889804	0.0783312306956106	39921.766	49	0.098	ns	0.07520891	0.0501457;0.1075403	0.1344	ns
RC	Helitron	Helitron3Na_Mam	81	0.176186540218384	41358	1111	105.964	9.51489554526156	0.230486796885196	39921.766	4	0.008	**	0.07290729	0.05831730;0.08980492	0.01054	*
